# Supplementary material for: The 2022 Lady Estelle Wolfson lectureship on neurofilaments
Source: J Neurochem. 2022 Sep 19;163(3):179–219. doi: 10.1111/jnc.15682 (PMC9826399; doi:10.1111/jnc.15682)
Supplement: Supplementary file 1 — Supplementary material S1 [file JNC-163-179-s001.gz]

Archive with 52 entries (52 files):
- INA_1d70b_unrelaxed_rank_1_model_3.pdb
- INA_1d70b_unrelaxed_rank_2_model_2.pdb
- INA_1d70b_unrelaxed_rank_3_model_5.pdb
- INA_1d70b_unrelaxed_rank_4_model_4.pdb
- INA_1d70b_unrelaxed_rank_5_model_1.pdb
- NEFH2a_0f88b_unrelaxed_rank_1_model_3.pdb
- NEFH2a_0f88b_unrelaxed_rank_2_model_2.pdb
- NEFH2a_0f88b_unrelaxed_rank_3_model_4.pdb
- NEFH2a_0f88b_unrelaxed_rank_4_model_1.pdb
- NEFH2a_0f88b_unrelaxed_rank_5_model_5.pdb
- NEFH2b_c6d2f_unrelaxed_rank_1_model_2.pdb
- NEFH2b_c6d2f_unrelaxed_rank_2_model_1.pdb
- NEFH2b_c6d2f_unrelaxed_rank_3_model_3.pdb
- NEFH2b_c6d2f_unrelaxed_rank_4_model_5.pdb
- NEFH2b_c6d2f_unrelaxed_rank_5_model_4.pdb
- NEFM2_91e8d_unrelaxed_rank_1_model_1.pdb
- NEFM2_91e8d_unrelaxed_rank_2_model_2.pdb
- NEFM2_91e8d_unrelaxed_rank_3_model_3.pdb
- NEFM2_91e8d_unrelaxed_rank_4_model_4.pdb
- NEFM2_91e8d_unrelaxed_rank_5_model_5.pdb
- NEFM_190d6_unrelaxed_rank_1_model_3.pdb
- NEFM_190d6_unrelaxed_rank_2_model_2.pdb
- NEFM_190d6_unrelaxed_rank_3_model_4.pdb
- NEFM_190d6_unrelaxed_rank_4_model_5.pdb
- NEFM_190d6_unrelaxed_rank_5_model_1.pdb
- NEFh_4d732_unrelaxed_rank_1_model_1.pdb
- NEFh_4d732_unrelaxed_rank_2_model_4.pdb
- NEFh_4d732_unrelaxed_rank_3_model_3.pdb
- NEFh_4d732_unrelaxed_rank_4_model_2.pdb
- NEFh_4d732_unrelaxed_rank_5_model_5.pdb
- NFL_6bc3d_relaxed_rank_1_model_2.pdb
- NFL_6bc3d_relaxed_rank_2_model_3.pdb
- NFL_6bc3d_relaxed_rank_3_model_4.pdb
- NFL_6bc3d_relaxed_rank_4_model_1.pdb
- NFL_6bc3d_relaxed_rank_5_model_5.pdb
- NFL_6bc3d_unrelaxed_rank_1_model_2.pdb
- NFL_6bc3d_unrelaxed_rank_2_model_3.pdb
- NFL_6bc3d_unrelaxed_rank_3_model_4.pdb
- NFL_6bc3d_unrelaxed_rank_4_model_1.pdb
- NFL_6bc3d_unrelaxed_rank_5_model_5.pdb
- PRPH_5436c_unrelaxed_rank_1_model_3.pdb
- PRPH_5436c_unrelaxed_rank_2_model_5.pdb
- PRPH_5436c_unrelaxed_rank_3_model_2.pdb
- PRPH_5436c_unrelaxed_rank_4_model_4.pdb
- PRPH_5436c_unrelaxed_rank_5_model_1.pdb
- T1.pdb
- nfh-sculp.pdb
- nfh-sculp2.pdb
- nfl_nfh.pdb
- nfl_nfl.pdb
- nfl_nfm.pdb
- nfm-sculp.pdb
