# Supplementary material for: The 2022 Lady Estelle Wolfson lectureship on neurofilaments
Source: J Neurochem. 2022 Sep 19;163(3):179–219. doi: 10.1111/jnc.15682 (PMC9826399; doi:10.1111/jnc.15682)
Supplement: Supplementary file 1 — Supplementary material S1 [file JNC-163-179-s001.gz › INA_1d70b_unrelaxed_rank_1_model_3.pdb]

MODEL     1                                                                     
ATOM      1  N   MET A   1     -14.505 -33.364   8.333  1.00 38.07           N  
ATOM      2  CA  MET A   1     -15.923 -33.040   8.460  1.00 38.07           C  
ATOM      3  C   MET A   1     -16.384 -32.154   7.307  1.00 38.07           C  
ATOM      4  CB  MET A   1     -16.199 -32.346   9.795  1.00 38.07           C  
ATOM      5  O   MET A   1     -15.882 -31.043   7.133  1.00 38.07           O  
ATOM      6  CG  MET A   1     -16.081 -33.265  11.000  1.00 38.07           C  
ATOM      7  SD  MET A   1     -17.702 -33.593  11.795  1.00 38.07           S  
ATOM      8  CE  MET A   1     -17.681 -35.407  11.830  1.00 38.07           C  
ATOM      9  N   SER A   2     -16.539 -32.669   6.098  1.00 32.90           N  
ATOM     10  CA  SER A   2     -17.221 -32.464   4.824  1.00 32.90           C  
ATOM     11  C   SER A   2     -18.633 -31.927   5.032  1.00 32.90           C  
ATOM     12  CB  SER A   2     -17.275 -33.769   4.028  1.00 32.90           C  
ATOM     13  O   SER A   2     -19.433 -32.533   5.748  1.00 32.90           O  
ATOM     14  OG  SER A   2     -17.906 -33.569   2.775  1.00 32.90           O  
ATOM     15  N   PHE A   3     -18.912 -30.638   4.795  1.00 41.06           N  
ATOM     16  CA  PHE A   3     -20.213 -30.011   4.594  1.00 41.06           C  
ATOM     17  C   PHE A   3     -20.409 -29.628   3.132  1.00 41.06           C  
ATOM     18  CB  PHE A   3     -20.359 -28.774   5.485  1.00 41.06           C  
ATOM     19  O   PHE A   3     -19.551 -28.973   2.536  1.00 41.06           O  
ATOM     20  CG  PHE A   3     -20.539 -29.095   6.944  1.00 41.06           C  
ATOM     21  CD1 PHE A   3     -21.783 -29.467   7.440  1.00 41.06           C  
ATOM     22  CD2 PHE A   3     -19.464 -29.024   7.820  1.00 41.06           C  
ATOM     23  CE1 PHE A   3     -21.952 -29.764   8.790  1.00 41.06           C  
ATOM     24  CE2 PHE A   3     -19.625 -29.320   9.171  1.00 41.06           C  
ATOM     25  CZ  PHE A   3     -20.870 -29.689   9.654  1.00 41.06           C  
ATOM     26  N   GLY A   4     -21.010 -30.428   2.332  1.00 35.45           N  
ATOM     27  CA  GLY A   4     -22.081 -30.537   1.354  1.00 35.45           C  
ATOM     28  C   GLY A   4     -23.330 -29.773   1.749  1.00 35.45           C  
ATOM     29  O   GLY A   4     -23.736 -29.795   2.912  1.00 35.45           O  
ATOM     30  N   SER A   5     -23.758 -28.667   0.999  1.00 42.89           N  
ATOM     31  CA  SER A   5     -25.133 -28.437   0.568  1.00 42.89           C  
ATOM     32  C   SER A   5     -25.273 -27.094  -0.141  1.00 42.89           C  
ATOM     33  CB  SER A   5     -26.087 -28.494   1.762  1.00 42.89           C  
ATOM     34  O   SER A   5     -24.863 -26.060   0.390  1.00 42.89           O  
ATOM     35  OG  SER A   5     -27.158 -29.386   1.509  1.00 42.89           O  
ATOM     36  N   GLU A   6     -25.323 -26.995  -1.451  1.00 34.69           N  
ATOM     37  CA  GLU A   6     -26.315 -26.747  -2.493  1.00 34.69           C  
ATOM     38  C   GLU A   6     -27.476 -25.912  -1.961  1.00 34.69           C  
ATOM     39  CB  GLU A   6     -26.836 -28.068  -3.065  1.00 34.69           C  
ATOM     40  O   GLU A   6     -28.050 -26.231  -0.917  1.00 34.69           O  
ATOM     41  CG  GLU A   6     -25.814 -28.818  -3.908  1.00 34.69           C  
ATOM     42  CD  GLU A   6     -26.327 -29.178  -5.293  1.00 34.69           C  
ATOM     43  OE1 GLU A   6     -25.501 -29.440  -6.197  1.00 34.69           O  
ATOM     44  OE2 GLU A   6     -27.565 -29.196  -5.477  1.00 34.69           O  
ATOM     45  N   HIS A   7     -27.724 -24.607  -2.394  1.00 37.07           N  
ATOM     46  CA  HIS A   7     -28.975 -24.072  -2.920  1.00 37.07           C  
ATOM     47  C   HIS A   7     -29.159 -22.610  -2.525  1.00 37.07           C  
ATOM     48  CB  HIS A   7     -30.162 -24.902  -2.428  1.00 37.07           C  
ATOM     49  O   HIS A   7     -29.348 -22.301  -1.347  1.00 37.07           O  
ATOM     50  CG  HIS A   7     -30.944 -25.542  -3.530  1.00 37.07           C  
ATOM     51  CD2 HIS A   7     -30.857 -26.775  -4.083  1.00 37.07           C  
ATOM     52  ND1 HIS A   7     -31.960 -24.892  -4.197  1.00 37.07           N  
ATOM     53  CE1 HIS A   7     -32.464 -25.700  -5.115  1.00 37.07           C  
ATOM     54  NE2 HIS A   7     -31.812 -26.849  -5.066  1.00 37.07           N  
ATOM     55  N   TYR A   8     -28.722 -21.567  -3.219  1.00 40.36           N  
ATOM     56  CA  TYR A   8     -29.593 -20.419  -3.444  1.00 40.36           C  
ATOM     57  C   TYR A   8     -29.284 -19.753  -4.780  1.00 40.36           C  
ATOM     58  CB  TYR A   8     -29.446 -19.402  -2.308  1.00 40.36           C  
ATOM     59  O   TYR A   8     -28.155 -19.319  -5.018  1.00 40.36           O  
ATOM     60  CG  TYR A   8     -30.307 -19.706  -1.106  1.00 40.36           C  
ATOM     61  CD1 TYR A   8     -31.658 -19.363  -1.088  1.00 40.36           C  
ATOM     62  CD2 TYR A   8     -29.773 -20.336   0.013  1.00 40.36           C  
ATOM     63  CE1 TYR A   8     -32.455 -19.640   0.018  1.00 40.36           C  
ATOM     64  CE2 TYR A   8     -30.561 -20.617   1.124  1.00 40.36           C  
ATOM     65  OH  TYR A   8     -32.683 -20.543   2.215  1.00 40.36           O  
ATOM     66  CZ  TYR A   8     -31.899 -20.266   1.118  1.00 40.36           C  
ATOM     67  N   LEU A   9     -29.651 -20.211  -5.935  1.00 37.26           N  
ATOM     68  CA  LEU A   9     -30.396 -19.604  -7.033  1.00 37.26           C  
ATOM     69  C   LEU A   9     -31.196 -18.401  -6.547  1.00 37.26           C  
ATOM     70  CB  LEU A   9     -31.334 -20.630  -7.676  1.00 37.26           C  
ATOM     71  O   LEU A   9     -31.888 -18.480  -5.529  1.00 37.26           O  
ATOM     72  CG  LEU A   9     -30.668 -21.743  -8.486  1.00 37.26           C  
ATOM     73  CD1 LEU A   9     -31.681 -22.833  -8.821  1.00 37.26           C  
ATOM     74  CD2 LEU A   9     -30.043 -21.179  -9.757  1.00 37.26           C  
ATOM     75  N   CYS A  10     -30.813 -17.111  -6.730  1.00 36.50           N  
ATOM     76  CA  CYS A  10     -31.568 -16.100  -7.462  1.00 36.50           C  
ATOM     77  C   CYS A  10     -31.875 -14.900  -6.574  1.00 36.50           C  
ATOM     78  CB  CYS A  10     -32.869 -16.691  -8.005  1.00 36.50           C  
ATOM     79  O   CYS A  10     -32.678 -14.999  -5.645  1.00 36.50           O  
ATOM     80  SG  CYS A  10     -33.063 -16.507  -9.791  1.00 36.50           S  
ATOM     81  N   SER A  11     -30.975 -13.965  -6.269  1.00 42.77           N  
ATOM     82  CA  SER A  11     -31.384 -12.575  -6.095  1.00 42.77           C  
ATOM     83  C   SER A  11     -30.461 -11.628  -6.856  1.00 42.77           C  
ATOM     84  CB  SER A  11     -31.401 -12.202  -4.613  1.00 42.77           C  
ATOM     85  O   SER A  11     -29.255 -11.596  -6.606  1.00 42.77           O  
ATOM     86  OG  SER A  11     -32.711 -11.857  -4.196  1.00 42.77           O  
ATOM     87  N   SER A  12     -30.438 -11.664  -8.104  1.00 41.36           N  
ATOM     88  CA  SER A  12     -30.424 -10.586  -9.088  1.00 41.36           C  
ATOM     89  C   SER A  12     -30.597  -9.226  -8.419  1.00 41.36           C  
ATOM     90  CB  SER A  12     -31.524 -10.795 -10.129  1.00 41.36           C  
ATOM     91  O   SER A  12     -31.631  -8.958  -7.805  1.00 41.36           O  
ATOM     92  OG  SER A  12     -31.081 -10.398 -11.415  1.00 41.36           O  
ATOM     93  N   SER A  13     -29.649  -8.671  -7.669  1.00 46.83           N  
ATOM     94  CA  SER A  13     -29.343  -7.314  -7.226  1.00 46.83           C  
ATOM     95  C   SER A  13     -29.177  -6.370  -8.412  1.00 46.83           C  
ATOM     96  CB  SER A  13     -28.075  -7.302  -6.372  1.00 46.83           C  
ATOM     97  O   SER A  13     -28.659  -6.765  -9.459  1.00 46.83           O  
ATOM     98  OG  SER A  13     -27.671  -5.973  -6.090  1.00 46.83           O  
ATOM     99  N   SER A  14     -30.205  -5.597  -8.849  1.00 53.57           N  
ATOM    100  CA  SER A  14     -30.467  -4.378  -9.608  1.00 53.57           C  
ATOM    101  C   SER A  14     -29.184  -3.591  -9.851  1.00 53.57           C  
ATOM    102  CB  SER A  14     -31.484  -3.500  -8.877  1.00 53.57           C  
ATOM    103  O   SER A  14     -29.095  -2.819 -10.807  1.00 53.57           O  
ATOM    104  OG  SER A  14     -31.607  -2.239  -9.512  1.00 53.57           O  
ATOM    105  N   TYR A  15     -28.021  -4.078  -9.438  1.00 48.23           N  
ATOM    106  CA  TYR A  15     -26.809  -3.293  -9.644  1.00 48.23           C  
ATOM    107  C   TYR A  15     -25.944  -3.904 -10.741  1.00 48.23           C  
ATOM    108  CB  TYR A  15     -26.007  -3.190  -8.343  1.00 48.23           C  
ATOM    109  O   TYR A  15     -25.233  -3.188 -11.451  1.00 48.23           O  
ATOM    110  CG  TYR A  15     -25.025  -2.044  -8.325  1.00 48.23           C  
ATOM    111  CD1 TYR A  15     -23.678  -2.250  -8.617  1.00 48.23           C  
ATOM    112  CD2 TYR A  15     -25.441  -0.754  -8.015  1.00 48.23           C  
ATOM    113  CE1 TYR A  15     -22.769  -1.197  -8.599  1.00 48.23           C  
ATOM    114  CE2 TYR A  15     -24.541   0.307  -7.994  1.00 48.23           C  
ATOM    115  OH  TYR A  15     -22.314   1.122  -8.268  1.00 48.23           O  
ATOM    116  CZ  TYR A  15     -23.209   0.076  -8.287  1.00 48.23           C  
ATOM    117  N   ARG A  16     -26.245  -5.122 -11.193  1.00 48.26           N  
ATOM    118  CA  ARG A  16     -25.538  -5.739 -12.310  1.00 48.26           C  
ATOM    119  C   ARG A  16     -26.211  -5.403 -13.637  1.00 48.26           C  
ATOM    120  CB  ARG A  16     -25.468  -7.257 -12.128  1.00 48.26           C  
ATOM    121  O   ARG A  16     -25.540  -5.271 -14.663  1.00 48.26           O  
ATOM    122  CG  ARG A  16     -24.415  -7.933 -12.993  1.00 48.26           C  
ATOM    123  CD  ARG A  16     -24.398  -9.441 -12.786  1.00 48.26           C  
ATOM    124  NE  ARG A  16     -23.311 -10.074 -13.527  1.00 48.26           N  
ATOM    125  NH1 ARG A  16     -24.537 -11.934 -14.140  1.00 48.26           N  
ATOM    126  NH2 ARG A  16     -22.351 -11.729 -14.798  1.00 48.26           N  
ATOM    127  CZ  ARG A  16     -23.402 -11.244 -14.154  1.00 48.26           C  
ATOM    128  N   LYS A  17     -27.461  -4.801 -13.688  1.00 49.44           N  
ATOM    129  CA  LYS A  17     -28.141  -4.303 -14.880  1.00 49.44           C  
ATOM    130  C   LYS A  17     -27.640  -2.911 -15.256  1.00 49.44           C  
ATOM    131  CB  LYS A  17     -29.654  -4.275 -14.664  1.00 49.44           C  
ATOM    132  O   LYS A  17     -27.509  -2.592 -16.440  1.00 49.44           O  
ATOM    133  CG  LYS A  17     -30.435  -5.147 -15.636  1.00 49.44           C  
ATOM    134  CD  LYS A  17     -31.925  -5.143 -15.318  1.00 49.44           C  
ATOM    135  CE  LYS A  17     -32.758  -5.505 -16.540  1.00 49.44           C  
ATOM    136  NZ  LYS A  17     -34.097  -4.842 -16.514  1.00 49.44           N  
ATOM    137  N   VAL A  18     -26.916  -2.211 -14.446  1.00 55.06           N  
ATOM    138  CA  VAL A  18     -26.502  -0.896 -14.923  1.00 55.06           C  
ATOM    139  C   VAL A  18     -24.991  -0.877 -15.141  1.00 55.06           C  
ATOM    140  CB  VAL A  18     -26.913   0.220 -13.936  1.00 55.06           C  
ATOM    141  O   VAL A  18     -24.503  -0.273 -16.099  1.00 55.06           O  
ATOM    142  CG1 VAL A  18     -26.436   1.584 -14.435  1.00 55.06           C  
ATOM    143  CG2 VAL A  18     -28.427   0.221 -13.732  1.00 55.06           C  
ATOM    144  N   PHE A  19     -24.267  -1.829 -14.628  1.00 50.77           N  
ATOM    145  CA  PHE A  19     -22.855  -1.652 -14.945  1.00 50.77           C  
ATOM    146  C   PHE A  19     -22.159  -3.001 -15.085  1.00 50.77           C  
ATOM    147  CB  PHE A  19     -22.162  -0.814 -13.866  1.00 50.77           C  
ATOM    148  O   PHE A  19     -20.934  -3.064 -15.203  1.00 50.77           O  
ATOM    149  CG  PHE A  19     -22.645   0.610 -13.800  1.00 50.77           C  
ATOM    150  CD1 PHE A  19     -22.237   1.541 -14.747  1.00 50.77           C  
ATOM    151  CD2 PHE A  19     -23.507   1.016 -12.790  1.00 50.77           C  
ATOM    152  CE1 PHE A  19     -22.683   2.860 -14.688  1.00 50.77           C  
ATOM    153  CE2 PHE A  19     -23.957   2.332 -12.725  1.00 50.77           C  
ATOM    154  CZ  PHE A  19     -23.543   3.252 -13.674  1.00 50.77           C  
ATOM    155  N   GLY A  20     -22.788  -4.115 -15.259  1.00 38.64           N  
ATOM    156  CA  GLY A  20     -22.092  -5.390 -15.320  1.00 38.64           C  
ATOM    157  C   GLY A  20     -22.634  -6.315 -16.394  1.00 38.64           C  
ATOM    158  O   GLY A  20     -23.837  -6.328 -16.660  1.00 38.64           O  
ATOM    159  N   ASP A  21     -22.103  -6.368 -17.527  1.00 41.85           N  
ATOM    160  CA  ASP A  21     -21.538  -7.320 -18.480  1.00 41.85           C  
ATOM    161  C   ASP A  21     -22.328  -7.321 -19.787  1.00 41.85           C  
ATOM    162  CB  ASP A  21     -21.511  -8.727 -17.881  1.00 41.85           C  
ATOM    163  O   ASP A  21     -23.540  -7.546 -19.786  1.00 41.85           O  
ATOM    164  CG  ASP A  21     -20.212  -9.464 -18.157  1.00 41.85           C  
ATOM    165  OD1 ASP A  21     -19.361  -8.939 -18.907  1.00 41.85           O  
ATOM    166  OD2 ASP A  21     -20.040 -10.581 -17.623  1.00 41.85           O  
ATOM    167  N   GLY A  22     -22.058  -6.466 -20.753  1.00 34.34           N  
ATOM    168  CA  GLY A  22     -22.400  -6.639 -22.155  1.00 34.34           C  
ATOM    169  C   GLY A  22     -22.008  -7.999 -22.702  1.00 34.34           C  
ATOM    170  O   GLY A  22     -20.848  -8.403 -22.603  1.00 34.34           O  
ATOM    171  N   SER A  23     -22.711  -9.128 -22.397  1.00 39.37           N  
ATOM    172  CA  SER A  23     -23.426 -10.173 -23.124  1.00 39.37           C  
ATOM    173  C   SER A  23     -23.490  -9.864 -24.616  1.00 39.37           C  
ATOM    174  CB  SER A  23     -24.840 -10.340 -22.568  1.00 39.37           C  
ATOM    175  O   SER A  23     -23.835  -8.748 -25.010  1.00 39.37           O  
ATOM    176  OG  SER A  23     -25.213 -11.708 -22.544  1.00 39.37           O  
ATOM    177  N   ARG A  24     -22.760 -10.579 -25.469  1.00 37.57           N  
ATOM    178  CA  ARG A  24     -23.404 -11.327 -26.544  1.00 37.57           C  
ATOM    179  C   ARG A  24     -22.630 -11.184 -27.850  1.00 37.57           C  
ATOM    180  CB  ARG A  24     -24.847 -10.856 -26.737  1.00 37.57           C  
ATOM    181  O   ARG A  24     -22.212 -10.082 -28.213  1.00 37.57           O  
ATOM    182  CG  ARG A  24     -25.749 -11.132 -25.544  1.00 37.57           C  
ATOM    183  CD  ARG A  24     -27.207 -10.823 -25.856  1.00 37.57           C  
ATOM    184  NE  ARG A  24     -28.062 -11.027 -24.691  1.00 37.57           N  
ATOM    185  NH1 ARG A  24     -29.726 -12.136 -25.848  1.00 37.57           N  
ATOM    186  NH2 ARG A  24     -29.936 -11.777 -23.594  1.00 37.57           N  
ATOM    187  CZ  ARG A  24     -29.240 -11.646 -24.714  1.00 37.57           C  
ATOM    188  N   LEU A  25     -21.751 -12.190 -28.220  1.00 34.86           N  
ATOM    189  CA  LEU A  25     -21.938 -12.993 -29.424  1.00 34.86           C  
ATOM    190  C   LEU A  25     -22.451 -12.136 -30.576  1.00 34.86           C  
ATOM    191  CB  LEU A  25     -22.913 -14.143 -29.155  1.00 34.86           C  
ATOM    192  O   LEU A  25     -23.382 -11.346 -30.400  1.00 34.86           O  
ATOM    193  CG  LEU A  25     -22.497 -15.147 -28.079  1.00 34.86           C  
ATOM    194  CD1 LEU A  25     -23.655 -16.085 -27.753  1.00 34.86           C  
ATOM    195  CD2 LEU A  25     -21.272 -15.937 -28.528  1.00 34.86           C  
ATOM    196  N   SER A  26     -21.618 -11.785 -31.597  1.00 33.13           N  
ATOM    197  CA  SER A  26     -22.188 -11.721 -32.938  1.00 33.13           C  
ATOM    198  C   SER A  26     -21.123 -11.384 -33.976  1.00 33.13           C  
ATOM    199  CB  SER A  26     -23.312 -10.686 -32.995  1.00 33.13           C  
ATOM    200  O   SER A  26     -20.330 -10.460 -33.783  1.00 33.13           O  
ATOM    201  OG  SER A  26     -24.575 -11.321 -33.100  1.00 33.13           O  
ATOM    202  N   ALA A  27     -20.594 -12.397 -34.671  1.00 32.39           N  
ATOM    203  CA  ALA A  27     -20.960 -12.634 -36.065  1.00 32.39           C  
ATOM    204  C   ALA A  27     -20.072 -11.830 -37.010  1.00 32.39           C  
ATOM    205  CB  ALA A  27     -22.429 -12.288 -36.295  1.00 32.39           C  
ATOM    206  O   ALA A  27     -19.842 -10.638 -36.791  1.00 32.39           O  
ATOM    207  N   ARG A  28     -19.007 -12.480 -37.567  1.00 33.96           N  
ATOM    208  CA  ARG A  28     -18.965 -12.753 -39.000  1.00 33.96           C  
ATOM    209  C   ARG A  28     -19.595 -11.613 -39.793  1.00 33.96           C  
ATOM    210  CB  ARG A  28     -19.678 -14.069 -39.318  1.00 33.96           C  
ATOM    211  O   ARG A  28     -20.767 -11.285 -39.595  1.00 33.96           O  
ATOM    212  CG  ARG A  28     -18.931 -15.305 -38.842  1.00 33.96           C  
ATOM    213  CD  ARG A  28     -19.642 -16.587 -39.253  1.00 33.96           C  
ATOM    214  NE  ARG A  28     -18.930 -17.772 -38.784  1.00 33.96           N  
ATOM    215  NH1 ARG A  28     -20.267 -19.277 -39.918  1.00 33.96           N  
ATOM    216  NH2 ARG A  28     -18.528 -20.028 -38.627  1.00 33.96           N  
ATOM    217  CZ  ARG A  28     -19.243 -19.023 -39.111  1.00 33.96           C  
ATOM    218  N   LEU A  29     -18.864 -10.622 -40.204  1.00 35.78           N  
ATOM    219  CA  LEU A  29     -19.114  -9.806 -41.387  1.00 35.78           C  
ATOM    220  C   LEU A  29     -17.859  -9.693 -42.245  1.00 35.78           C  
ATOM    221  CB  LEU A  29     -19.599  -8.411 -40.984  1.00 35.78           C  
ATOM    222  O   LEU A  29     -16.780  -9.379 -41.735  1.00 35.78           O  
ATOM    223  CG  LEU A  29     -21.049  -8.308 -40.509  1.00 35.78           C  
ATOM    224  CD1 LEU A  29     -21.221  -7.105 -39.588  1.00 35.78           C  
ATOM    225  CD2 LEU A  29     -21.998  -8.216 -41.700  1.00 35.78           C  
ATOM    226  N   SER A  30     -17.631 -10.598 -43.207  1.00 34.56           N  
ATOM    227  CA  SER A  30     -17.714 -10.481 -44.659  1.00 34.56           C  
ATOM    228  C   SER A  30     -17.658  -9.022 -45.101  1.00 34.56           C  
ATOM    229  CB  SER A  30     -18.998 -11.130 -45.177  1.00 34.56           C  
ATOM    230  O   SER A  30     -18.478  -8.207 -44.673  1.00 34.56           O  
ATOM    231  OG  SER A  30     -20.139 -10.525 -44.594  1.00 34.56           O  
ATOM    232  N   GLY A  31     -16.504  -8.470 -45.335  1.00 32.50           N  
ATOM    233  CA  GLY A  31     -16.484  -7.465 -46.386  1.00 32.50           C  
ATOM    234  C   GLY A  31     -15.325  -7.633 -47.350  1.00 32.50           C  
ATOM    235  O   GLY A  31     -14.180  -7.802 -46.928  1.00 32.50           O  
ATOM    236  N   ALA A  32     -15.459  -8.523 -48.325  1.00 35.33           N  
ATOM    237  CA  ALA A  32     -15.575  -8.406 -49.776  1.00 35.33           C  
ATOM    238  C   ALA A  32     -15.587  -6.942 -50.208  1.00 35.33           C  
ATOM    239  CB  ALA A  32     -16.835  -9.114 -50.268  1.00 35.33           C  
ATOM    240  O   ALA A  32     -16.391  -6.149 -49.712  1.00 35.33           O  
ATOM    241  N   GLY A  33     -14.428  -6.315 -50.408  1.00 33.47           N  
ATOM    242  CA  GLY A  33     -14.539  -5.241 -51.382  1.00 33.47           C  
ATOM    243  C   GLY A  33     -13.195  -4.767 -51.904  1.00 33.47           C  
ATOM    244  O   GLY A  33     -12.294  -4.457 -51.122  1.00 33.47           O  
ATOM    245  N   GLY A  34     -12.638  -5.426 -52.926  1.00 33.22           N  
ATOM    246  CA  GLY A  34     -12.485  -4.622 -54.128  1.00 33.22           C  
ATOM    247  C   GLY A  34     -11.402  -5.138 -55.057  1.00 33.22           C  
ATOM    248  O   GLY A  34     -10.241  -5.258 -54.660  1.00 33.22           O  
ATOM    249  N   ALA A  35     -11.654  -6.270 -55.732  1.00 36.26           N  
ATOM    250  CA  ALA A  35     -11.582  -6.612 -57.151  1.00 36.26           C  
ATOM    251  C   ALA A  35     -12.105  -5.469 -58.017  1.00 36.26           C  
ATOM    252  CB  ALA A  35     -12.367  -7.891 -57.431  1.00 36.26           C  
ATOM    253  O   ALA A  35     -13.182  -4.927 -57.756  1.00 36.26           O  
ATOM    254  N   GLY A  36     -11.291  -4.469 -58.355  1.00 33.12           N  
ATOM    255  CA  GLY A  36     -11.700  -3.780 -59.568  1.00 33.12           C  
ATOM    256  C   GLY A  36     -10.715  -2.715 -60.011  1.00 33.12           C  
ATOM    257  O   GLY A  36     -10.360  -1.828 -59.231  1.00 33.12           O  
ATOM    258  N   GLY A  37      -9.670  -3.068 -60.766  1.00 33.35           N  
ATOM    259  CA  GLY A  37      -9.517  -2.121 -61.858  1.00 33.35           C  
ATOM    260  C   GLY A  37      -8.530  -2.582 -62.914  1.00 33.35           C  
ATOM    261  O   GLY A  37      -7.426  -3.022 -62.589  1.00 33.35           O  
ATOM    262  N   PHE A  38      -8.965  -3.433 -63.880  1.00 37.42           N  
ATOM    263  CA  PHE A  38      -8.954  -3.333 -65.335  1.00 37.42           C  
ATOM    264  C   PHE A  38      -8.914  -1.876 -65.778  1.00 37.42           C  
ATOM    265  CB  PHE A  38     -10.181  -4.030 -65.932  1.00 37.42           C  
ATOM    266  O   PHE A  38      -9.683  -1.050 -65.283  1.00 37.42           O  
ATOM    267  CG  PHE A  38     -10.223  -5.512 -65.675  1.00 37.42           C  
ATOM    268  CD1 PHE A  38      -9.416  -6.380 -66.399  1.00 37.42           C  
ATOM    269  CD2 PHE A  38     -11.070  -6.037 -64.707  1.00 37.42           C  
ATOM    270  CE1 PHE A  38      -9.453  -7.753 -66.163  1.00 37.42           C  
ATOM    271  CE2 PHE A  38     -11.112  -7.407 -64.466  1.00 37.42           C  
ATOM    272  CZ  PHE A  38     -10.304  -8.263 -65.196  1.00 37.42           C  
ATOM    273  N   ARG A  39      -7.758  -1.336 -65.965  1.00 35.94           N  
ATOM    274  CA  ARG A  39      -7.678  -0.252 -66.939  1.00 35.94           C  
ATOM    275  C   ARG A  39      -6.463  -0.420 -67.845  1.00 35.94           C  
ATOM    276  CB  ARG A  39      -7.621   1.103 -66.232  1.00 35.94           C  
ATOM    277  O   ARG A  39      -5.344  -0.606 -67.364  1.00 35.94           O  
ATOM    278  CG  ARG A  39      -8.985   1.659 -65.855  1.00 35.94           C  
ATOM    279  CD  ARG A  39      -8.894   3.101 -65.375  1.00 35.94           C  
ATOM    280  NE  ARG A  39     -10.210   3.649 -65.062  1.00 35.94           N  
ATOM    281  NH1 ARG A  39      -9.778   5.741 -65.942  1.00 35.94           N  
ATOM    282  NH2 ARG A  39     -11.821   5.286 -65.008  1.00 35.94           N  
ATOM    283  CZ  ARG A  39     -10.600   4.891 -65.338  1.00 35.94           C  
ATOM    284  N   SER A  40      -6.602  -1.158 -69.021  1.00 35.48           N  
ATOM    285  CA  SER A  40      -6.673  -0.825 -70.440  1.00 35.48           C  
ATOM    286  C   SER A  40      -6.669   0.685 -70.655  1.00 35.48           C  
ATOM    287  CB  SER A  40      -7.925  -1.434 -71.072  1.00 35.48           C  
ATOM    288  O   SER A  40      -7.297   1.427 -69.897  1.00 35.48           O  
ATOM    289  OG  SER A  40      -9.078  -1.120 -70.309  1.00 35.48           O  
ATOM    290  N   GLN A  41      -5.543   1.256 -71.057  1.00 36.50           N  
ATOM    291  CA  GLN A  41      -5.556   2.251 -72.124  1.00 36.50           C  
ATOM    292  C   GLN A  41      -4.421   3.256 -71.954  1.00 36.50           C  
ATOM    293  CB  GLN A  41      -6.901   2.980 -72.163  1.00 36.50           C  
ATOM    294  O   GLN A  41      -4.199   3.770 -70.855  1.00 36.50           O  
ATOM    295  CG  GLN A  41      -8.066   2.098 -72.593  1.00 36.50           C  
ATOM    296  CD  GLN A  41      -9.328   2.891 -72.875  1.00 36.50           C  
ATOM    297  NE2 GLN A  41     -10.455   2.194 -72.978  1.00 36.50           N  
ATOM    298  OE1 GLN A  41      -9.292   4.119 -72.997  1.00 36.50           O  
ATOM    299  N   SER A  42      -3.352   3.094 -72.717  1.00 38.05           N  
ATOM    300  CA  SER A  42      -2.964   4.259 -73.504  1.00 38.05           C  
ATOM    301  C   SER A  42      -1.653   4.015 -74.244  1.00 38.05           C  
ATOM    302  CB  SER A  42      -2.830   5.491 -72.607  1.00 38.05           C  
ATOM    303  O   SER A  42      -0.689   3.513 -73.662  1.00 38.05           O  
ATOM    304  OG  SER A  42      -4.102   5.929 -72.161  1.00 38.05           O  
ATOM    305  N   LEU A  43      -1.828   3.549 -75.555  1.00 37.60           N  
ATOM    306  CA  LEU A  43      -1.649   4.361 -76.754  1.00 37.60           C  
ATOM    307  C   LEU A  43      -0.581   5.426 -76.535  1.00 37.60           C  
ATOM    308  CB  LEU A  43      -2.971   5.022 -77.155  1.00 37.60           C  
ATOM    309  O   LEU A  43      -0.597   6.128 -75.521  1.00 37.60           O  
ATOM    310  CG  LEU A  43      -3.966   4.142 -77.914  1.00 37.60           C  
ATOM    311  CD1 LEU A  43      -5.197   3.872 -77.055  1.00 37.60           C  
ATOM    312  CD2 LEU A  43      -4.362   4.798 -79.233  1.00 37.60           C  
ATOM    313  N   SER A  44       0.611   5.183 -77.084  1.00 39.35           N  
ATOM    314  CA  SER A  44       1.222   6.189 -77.947  1.00 39.35           C  
ATOM    315  C   SER A  44       2.715   5.933 -78.123  1.00 39.35           C  
ATOM    316  CB  SER A  44       1.000   7.590 -77.378  1.00 39.35           C  
ATOM    317  O   SER A  44       3.416   5.626 -77.157  1.00 39.35           O  
ATOM    318  OG  SER A  44      -0.364   7.788 -77.047  1.00 39.35           O  
ATOM    319  N   ARG A  45       3.069   5.333 -79.261  1.00 40.24           N  
ATOM    320  CA  ARG A  45       3.736   6.110 -80.301  1.00 40.24           C  
ATOM    321  C   ARG A  45       5.126   5.555 -80.593  1.00 40.24           C  
ATOM    322  CB  ARG A  45       3.834   7.582 -79.895  1.00 40.24           C  
ATOM    323  O   ARG A  45       5.914   5.325 -79.674  1.00 40.24           O  
ATOM    324  CG  ARG A  45       2.500   8.312 -79.897  1.00 40.24           C  
ATOM    325  CD  ARG A  45       2.672   9.802 -79.637  1.00 40.24           C  
ATOM    326  NE  ARG A  45       1.633  10.587 -80.297  1.00 40.24           N  
ATOM    327  NH1 ARG A  45       2.961  12.449 -80.628  1.00 40.24           N  
ATOM    328  NH2 ARG A  45       0.781  12.449 -81.337  1.00 40.24           N  
ATOM    329  CZ  ARG A  45       1.794  11.827 -80.752  1.00 40.24           C  
ATOM    330  N   SER A  46       5.278   4.702 -81.681  1.00 36.88           N  
ATOM    331  CA  SER A  46       5.915   4.975 -82.965  1.00 36.88           C  
ATOM    332  C   SER A  46       7.377   5.369 -82.785  1.00 36.88           C  
ATOM    333  CB  SER A  46       5.168   6.083 -83.709  1.00 36.88           C  
ATOM    334  O   SER A  46       7.700   6.208 -81.941  1.00 36.88           O  
ATOM    335  OG  SER A  46       5.120   7.267 -82.932  1.00 36.88           O  
ATOM    336  N   ASN A  47       8.365   4.516 -83.121  1.00 41.73           N  
ATOM    337  CA  ASN A  47       9.416   4.803 -84.092  1.00 41.73           C  
ATOM    338  C   ASN A  47      10.293   3.581 -84.347  1.00 41.73           C  
ATOM    339  CB  ASN A  47      10.271   5.983 -83.625  1.00 41.73           C  
ATOM    340  O   ASN A  47      10.704   2.899 -83.406  1.00 41.73           O  
ATOM    341  CG  ASN A  47       9.573   7.317 -83.805  1.00 41.73           C  
ATOM    342  ND2 ASN A  47       9.993   8.314 -83.036  1.00 41.73           N  
ATOM    343  OD1 ASN A  47       8.664   7.450 -84.628  1.00 41.73           O  
ATOM    344  N   VAL A  48      10.131   2.773 -85.423  1.00 38.61           N  
ATOM    345  CA  VAL A  48      10.781   2.494 -86.700  1.00 38.61           C  
ATOM    346  C   VAL A  48      12.291   2.677 -86.562  1.00 38.61           C  
ATOM    347  CB  VAL A  48      10.234   3.401 -87.825  1.00 38.61           C  
ATOM    348  O   VAL A  48      12.755   3.707 -86.068  1.00 38.61           O  
ATOM    349  CG1 VAL A  48       8.893   2.879 -88.336  1.00 38.61           C  
ATOM    350  CG2 VAL A  48      10.098   4.840 -87.331  1.00 38.61           C  
ATOM    351  N   ALA A  49      13.090   1.712 -86.411  1.00 42.20           N  
ATOM    352  CA  ALA A  49      14.153   1.409 -87.366  1.00 42.20           C  
ATOM    353  C   ALA A  49      14.419  -0.092 -87.432  1.00 42.20           C  
ATOM    354  CB  ALA A  49      15.431   2.158 -86.996  1.00 42.20           C  
ATOM    355  O   ALA A  49      14.628  -0.738 -86.402  1.00 42.20           O  
ATOM    356  N   SER A  50      13.624  -0.868 -88.101  1.00 38.87           N  
ATOM    357  CA  SER A  50      13.880  -1.764 -89.224  1.00 38.87           C  
ATOM    358  C   SER A  50      15.301  -1.596 -89.752  1.00 38.87           C  
ATOM    359  CB  SER A  50      12.876  -1.514 -90.350  1.00 38.87           C  
ATOM    360  O   SER A  50      15.716  -0.486 -90.090  1.00 38.87           O  
ATOM    361  OG  SER A  50      12.617  -0.128 -90.494  1.00 38.87           O  
ATOM    362  N   SER A  51      16.249  -2.437 -89.392  1.00 39.12           N  
ATOM    363  CA  SER A  51      17.121  -3.071 -90.376  1.00 39.12           C  
ATOM    364  C   SER A  51      17.229  -4.573 -90.132  1.00 39.12           C  
ATOM    365  CB  SER A  51      18.513  -2.440 -90.344  1.00 39.12           C  
ATOM    366  O   SER A  51      17.521  -5.007 -89.016  1.00 39.12           O  
ATOM    367  OG  SER A  51      19.012  -2.388 -89.018  1.00 39.12           O  
ATOM    368  N   ALA A  52      16.297  -5.452 -90.518  1.00 34.48           N  
ATOM    369  CA  ALA A  52      16.295  -6.498 -91.538  1.00 34.48           C  
ATOM    370  C   ALA A  52      17.712  -6.804 -92.013  1.00 34.48           C  
ATOM    371  CB  ALA A  52      15.418  -6.088 -92.719  1.00 34.48           C  
ATOM    372  O   ALA A  52      18.503  -5.890 -92.259  1.00 34.48           O  
ATOM    373  N   ALA A  53      18.236  -8.031 -91.663  1.00 37.15           N  
ATOM    374  CA  ALA A  53      18.551  -9.009 -92.702  1.00 37.15           C  
ATOM    375  C   ALA A  53      19.621  -9.988 -92.228  1.00 37.15           C  
ATOM    376  CB  ALA A  53      19.008  -8.302 -93.976  1.00 37.15           C  
ATOM    377  O   ALA A  53      20.585  -9.592 -91.569  1.00 37.15           O  
ATOM    378  N   CYS A  54      19.279 -11.282 -91.809  1.00 31.97           N  
ATOM    379  CA  CYS A  54      19.359 -12.612 -92.401  1.00 31.97           C  
ATOM    380  C   CYS A  54      20.719 -12.840 -93.050  1.00 31.97           C  
ATOM    381  CB  CYS A  54      18.251 -12.806 -93.436  1.00 31.97           C  
ATOM    382  O   CYS A  54      21.306 -11.913 -93.611  1.00 31.97           O  
ATOM    383  SG  CYS A  54      18.102 -11.439 -94.607  1.00 31.97           S  
ATOM    384  N   SER A  55      21.501 -13.719 -92.526  1.00 33.67           N  
ATOM    385  CA  SER A  55      22.096 -14.958 -93.016  1.00 33.67           C  
ATOM    386  C   SER A  55      22.260 -14.931 -94.532  1.00 33.67           C  
ATOM    387  CB  SER A  55      21.244 -16.160 -92.608  1.00 33.67           C  
ATOM    388  O   SER A  55      21.329 -14.572 -95.256  1.00 33.67           O  
ATOM    389  OG  SER A  55      20.800 -16.031 -91.269  1.00 33.67           O  
ATOM    390  N   SER A  56      23.437 -14.629 -95.063  1.00 34.83           N  
ATOM    391  CA  SER A  56      23.901 -15.235 -96.307  1.00 34.83           C  
ATOM    392  C   SER A  56      25.424 -15.253 -96.378  1.00 34.83           C  
ATOM    393  CB  SER A  56      23.334 -14.486 -97.513  1.00 34.83           C  
ATOM    394  O   SER A  56      26.077 -14.256 -96.064  1.00 34.83           O  
ATOM    395  OG  SER A  56      22.062 -13.939 -97.214  1.00 34.83           O  
ATOM    396  N   ALA A  57      26.147 -16.327 -96.043  1.00 35.67           N  
ATOM    397  CA  ALA A  57      26.854 -17.155 -97.016  1.00 35.67           C  
ATOM    398  C   ALA A  57      27.098 -16.389 -98.313  1.00 35.67           C  
ATOM    399  CB  ALA A  57      26.070 -18.434 -97.297  1.00 35.67           C  
ATOM    400  O   ALA A  57      26.160 -15.860 -98.915  1.00 35.67           O  
ATOM    401  N   SER A  58      28.212 -15.677 -98.517  1.00 37.09           N  
ATOM    402  CA  SER A  58      28.767 -15.430 -99.844  1.00 37.09           C  
ATOM    403  C   SER A  58      30.283 -15.600 -99.849  1.00 37.09           C  
ATOM    404  CB  SER A  58      28.402 -14.025-100.325  1.00 37.09           C  
ATOM    405  O   SER A  58      30.978 -15.043 -98.996  1.00 37.09           O  
ATOM    406  OG  SER A  58      28.830 -13.047 -99.393  1.00 37.09           O  
ATOM    407  N   SER A  59      30.874 -16.801-100.018  1.00 38.56           N  
ATOM    408  CA  SER A  59      31.523 -17.351-101.204  1.00 38.56           C  
ATOM    409  C   SER A  59      31.427 -16.390-102.384  1.00 38.56           C  
ATOM    410  CB  SER A  59      30.901 -18.697-101.580  1.00 38.56           C  
ATOM    411  O   SER A  59      30.328 -16.024-102.804  1.00 38.56           O  
ATOM    412  OG  SER A  59      29.900 -18.529-102.568  1.00 38.56           O  
ATOM    413  N   LEU A  60      32.333 -15.394-102.527  1.00 38.99           N  
ATOM    414  CA  LEU A  60      32.695 -14.816-103.817  1.00 38.99           C  
ATOM    415  C   LEU A  60      34.202 -14.600-103.912  1.00 38.99           C  
ATOM    416  CB  LEU A  60      31.963 -13.490-104.036  1.00 38.99           C  
ATOM    417  O   LEU A  60      34.787 -13.904-103.078  1.00 38.99           O  
ATOM    418  CG  LEU A  60      30.442 -13.571-104.178  1.00 38.99           C  
ATOM    419  CD1 LEU A  60      29.835 -12.172-104.188  1.00 38.99           C  
ATOM    420  CD2 LEU A  60      30.062 -14.334-105.442  1.00 38.99           C  
ATOM    421  N   GLY A  61      35.076 -15.565-104.278  1.00 37.89           N  
ATOM    422  CA  GLY A  61      35.547 -15.772-105.638  1.00 37.89           C  
ATOM    423  C   GLY A  61      35.368 -14.553-106.523  1.00 37.89           C  
ATOM    424  O   GLY A  61      34.306 -13.928-106.522  1.00 37.89           O  
ATOM    425  N   LEU A  62      36.430 -13.650-106.706  1.00 41.79           N  
ATOM    426  CA  LEU A  62      36.608 -12.971-107.985  1.00 41.79           C  
ATOM    427  C   LEU A  62      37.976 -12.302-108.059  1.00 41.79           C  
ATOM    428  CB  LEU A  62      35.506 -11.930-108.198  1.00 41.79           C  
ATOM    429  O   LEU A  62      38.349 -11.539-107.164  1.00 41.79           O  
ATOM    430  CG  LEU A  62      34.153 -12.463-108.672  1.00 41.79           C  
ATOM    431  CD1 LEU A  62      33.023 -11.587-108.141  1.00 41.79           C  
ATOM    432  CD2 LEU A  62      34.110 -12.534-110.195  1.00 41.79           C  
ATOM    433  N   GLY A  63      39.127 -12.907-108.601  1.00 37.76           N  
ATOM    434  CA  GLY A  63      39.697 -12.796-109.935  1.00 37.76           C  
ATOM    435  C   GLY A  63      39.824 -11.361-110.411  1.00 37.76           C  
ATOM    436  O   GLY A  63      38.828 -10.641-110.501  1.00 37.76           O  
ATOM    437  N   LEU A  64      40.883 -10.583-110.084  1.00 41.05           N  
ATOM    438  CA  LEU A  64      41.233  -9.549-111.052  1.00 41.05           C  
ATOM    439  C   LEU A  64      42.712  -9.622-111.415  1.00 41.05           C  
ATOM    440  CB  LEU A  64      40.899  -8.161-110.497  1.00 41.05           C  
ATOM    441  O   LEU A  64      43.576  -9.483-110.546  1.00 41.05           O  
ATOM    442  CG  LEU A  64      39.563  -7.559-110.935  1.00 41.05           C  
ATOM    443  CD1 LEU A  64      38.625  -7.427-109.740  1.00 41.05           C  
ATOM    444  CD2 LEU A  64      39.779  -6.206-111.604  1.00 41.05           C  
ATOM    445  N   ALA A  65      43.250 -10.527-112.311  1.00 37.20           N  
ATOM    446  CA  ALA A  65      43.864 -10.583-113.635  1.00 37.20           C  
ATOM    447  C   ALA A  65      43.677  -9.266-114.382  1.00 37.20           C  
ATOM    448  CB  ALA A  65      43.279 -11.738-114.444  1.00 37.20           C  
ATOM    449  O   ALA A  65      42.547  -8.845-114.638  1.00 37.20           O  
ATOM    450  N   TYR A  66      44.575  -8.257-114.289  1.00 40.05           N  
ATOM    451  CA  TYR A  66      44.865  -7.321-115.369  1.00 40.05           C  
ATOM    452  C   TYR A  66      46.282  -7.515-115.894  1.00 40.05           C  
ATOM    453  CB  TYR A  66      44.677  -5.877-114.895  1.00 40.05           C  
ATOM    454  O   TYR A  66      47.233  -7.601-115.113  1.00 40.05           O  
ATOM    455  CG  TYR A  66      43.529  -5.698-113.931  1.00 40.05           C  
ATOM    456  CD1 TYR A  66      42.215  -5.628-114.389  1.00 40.05           C  
ATOM    457  CD2 TYR A  66      43.755  -5.599-112.563  1.00 40.05           C  
ATOM    458  CE1 TYR A  66      41.154  -5.462-113.505  1.00 40.05           C  
ATOM    459  CE2 TYR A  66      42.702  -5.433-111.670  1.00 40.05           C  
ATOM    460  OH  TYR A  66      40.360  -5.201-111.270  1.00 40.05           O  
ATOM    461  CZ  TYR A  66      41.407  -5.366-112.149  1.00 40.05           C  
ATOM    462  N   ARG A  67      46.575  -8.400-116.920  1.00 37.65           N  
ATOM    463  CA  ARG A  67      46.732  -8.404-118.370  1.00 37.65           C  
ATOM    464  C   ARG A  67      47.049  -7.006-118.891  1.00 37.65           C  
ATOM    465  CB  ARG A  67      45.469  -8.941-119.046  1.00 37.65           C  
ATOM    466  O   ARG A  67      46.298  -6.061-118.642  1.00 37.65           O  
ATOM    467  CG  ARG A  67      45.674  -9.356-120.495  1.00 37.65           C  
ATOM    468  CD  ARG A  67      44.388  -9.880-121.119  1.00 37.65           C  
ATOM    469  NE  ARG A  67      44.550 -10.143-122.546  1.00 37.65           N  
ATOM    470  NH1 ARG A  67      42.710 -11.531-122.710  1.00 37.65           N  
ATOM    471  NH2 ARG A  67      43.988 -11.090-124.561  1.00 37.65           N  
ATOM    472  CZ  ARG A  67      43.749 -10.921-123.269  1.00 37.65           C  
ATOM    473  N   ARG A  68      48.331  -6.734-119.404  1.00 40.92           N  
ATOM    474  CA  ARG A  68      49.024  -6.266-120.600  1.00 40.92           C  
ATOM    475  C   ARG A  68      48.443  -4.943-121.087  1.00 40.92           C  
ATOM    476  CB  ARG A  68      48.944  -7.314-121.713  1.00 40.92           C  
ATOM    477  O   ARG A  68      47.223  -4.789-121.173  1.00 40.92           O  
ATOM    478  CG  ARG A  68      49.908  -7.066-122.862  1.00 40.92           C  
ATOM    479  CD  ARG A  68      49.849  -8.181-123.898  1.00 40.92           C  
ATOM    480  NE  ARG A  68      50.496  -7.791-125.147  1.00 40.92           N  
ATOM    481  NH1 ARG A  68      50.276  -9.861-126.148  1.00 40.92           N  
ATOM    482  NH2 ARG A  68      51.284  -8.138-127.276  1.00 40.92           N  
ATOM    483  CZ  ARG A  68      50.684  -8.597-126.188  1.00 40.92           C  
ATOM    484  N   PRO A  69      49.403  -3.948-121.831  1.00 47.27           N  
ATOM    485  CA  PRO A  69      50.073  -4.036-123.130  1.00 47.27           C  
ATOM    486  C   PRO A  69      51.392  -3.268-123.167  1.00 47.27           C  
ATOM    487  CB  PRO A  69      49.056  -3.421-124.095  1.00 47.27           C  
ATOM    488  O   PRO A  69      51.669  -2.466-122.271  1.00 47.27           O  
ATOM    489  CG  PRO A  69      48.385  -2.344-123.306  1.00 47.27           C  
ATOM    490  CD  PRO A  69      48.915  -2.379-121.902  1.00 47.27           C  
ATOM    491  N   PRO A  70      52.409  -3.511-124.182  1.00 47.73           N  
ATOM    492  CA  PRO A  70      53.571  -2.939-124.867  1.00 47.73           C  
ATOM    493  C   PRO A  70      53.181  -2.023-126.025  1.00 47.73           C  
ATOM    494  CB  PRO A  70      54.323  -4.172-125.376  1.00 47.73           C  
ATOM    495  O   PRO A  70      52.061  -2.108-126.534  1.00 47.73           O  
ATOM    496  CG  PRO A  70      53.253  -5.153-125.730  1.00 47.73           C  
ATOM    497  CD  PRO A  70      51.937  -4.621-125.239  1.00 47.73           C  
ATOM    498  N   ALA A  71      53.622  -0.760-126.034  1.00 37.17           N  
ATOM    499  CA  ALA A  71      53.621  -0.051-127.311  1.00 37.17           C  
ATOM    500  C   ALA A  71      54.108   1.385-127.141  1.00 37.17           C  
ATOM    501  CB  ALA A  71      52.225  -0.067-127.928  1.00 37.17           C  
ATOM    502  O   ALA A  71      53.680   2.087-126.223  1.00 37.17           O  
ATOM    503  N   SER A  72      55.261   1.772-127.714  1.00 36.64           N  
ATOM    504  CA  SER A  72      55.350   2.626-128.894  1.00 36.64           C  
ATOM    505  C   SER A  72      56.186   3.870-128.615  1.00 36.64           C  
ATOM    506  CB  SER A  72      53.954   3.036-129.365  1.00 36.64           C  
ATOM    507  O   SER A  72      56.023   4.514-127.576  1.00 36.64           O  
ATOM    508  OG  SER A  72      54.034   3.891-130.493  1.00 36.64           O  
ATOM    509  N   ASP A  73      57.435   3.970-129.148  1.00 37.46           N  
ATOM    510  CA  ASP A  73      57.792   4.829-130.273  1.00 37.46           C  
ATOM    511  C   ASP A  73      58.343   6.168-129.789  1.00 37.46           C  
ATOM    512  CB  ASP A  73      56.581   5.056-131.181  1.00 37.46           C  
ATOM    513  O   ASP A  73      57.741   6.820-128.933  1.00 37.46           O  
ATOM    514  CG  ASP A  73      56.736   4.413-132.548  1.00 37.46           C  
ATOM    515  OD1 ASP A  73      57.800   3.818-132.825  1.00 37.46           O  
ATOM    516  OD2 ASP A  73      55.787   4.506-133.357  1.00 37.46           O  
ATOM    517  N   GLY A  74      59.686   6.360-129.833  1.00 36.99           N  
ATOM    518  CA  GLY A  74      60.394   7.243-130.747  1.00 36.99           C  
ATOM    519  C   GLY A  74      60.128   8.713-130.483  1.00 36.99           C  
ATOM    520  O   GLY A  74      58.980   9.158-130.520  1.00 36.99           O  
ATOM    521  N   LEU A  75      60.952   9.404-129.558  1.00 44.78           N  
ATOM    522  CA  LEU A  75      61.188  10.780-129.981  1.00 44.78           C  
ATOM    523  C   LEU A  75      61.789  11.602-128.846  1.00 44.78           C  
ATOM    524  CB  LEU A  75      59.885  11.425-130.460  1.00 44.78           C  
ATOM    525  O   LEU A  75      61.336  11.514-127.703  1.00 44.78           O  
ATOM    526  CG  LEU A  75      60.022  12.736-131.235  1.00 44.78           C  
ATOM    527  CD1 LEU A  75      60.632  12.477-132.609  1.00 44.78           C  
ATOM    528  CD2 LEU A  75      58.668  13.424-131.367  1.00 44.78           C  
ATOM    529  N   ASP A  76      63.136  11.674-128.677  1.00 45.03           N  
ATOM    530  CA  ASP A  76      64.024  12.817-128.490  1.00 45.03           C  
ATOM    531  C   ASP A  76      64.548  12.876-127.057  1.00 45.03           C  
ATOM    532  CB  ASP A  76      63.303  14.120-128.841  1.00 45.03           C  
ATOM    533  O   ASP A  76      63.827  13.282-126.143  1.00 45.03           O  
ATOM    534  CG  ASP A  76      64.251  15.295-129.008  1.00 45.03           C  
ATOM    535  OD1 ASP A  76      65.462  15.076-129.223  1.00 45.03           O  
ATOM    536  OD2 ASP A  76      63.782  16.451-128.920  1.00 45.03           O  
ATOM    537  N   LEU A  77      65.446  11.991-126.476  1.00 50.84           N  
ATOM    538  CA  LEU A  77      66.098  11.365-125.330  1.00 50.84           C  
ATOM    539  C   LEU A  77      67.018  12.353-124.621  1.00 50.84           C  
ATOM    540  CB  LEU A  77      66.895  10.134-125.773  1.00 50.84           C  
ATOM    541  O   LEU A  77      67.166  12.303-123.398  1.00 50.84           O  
ATOM    542  CG  LEU A  77      67.311   9.163-124.668  1.00 50.84           C  
ATOM    543  CD1 LEU A  77      66.079   8.560-124.000  1.00 50.84           C  
ATOM    544  CD2 LEU A  77      68.211   8.067-125.230  1.00 50.84           C  
ATOM    545  N   SER A  78      67.306  13.610-125.230  1.00 52.08           N  
ATOM    546  CA  SER A  78      68.240  14.406-124.441  1.00 52.08           C  
ATOM    547  C   SER A  78      67.542  15.598-123.794  1.00 52.08           C  
ATOM    548  CB  SER A  78      69.398  14.894-125.312  1.00 52.08           C  
ATOM    549  O   SER A  78      67.837  15.951-122.651  1.00 52.08           O  
ATOM    550  OG  SER A  78      69.833  16.178-124.899  1.00 52.08           O  
ATOM    551  N   GLN A  79      66.376  16.067-124.296  1.00 51.99           N  
ATOM    552  CA  GLN A  79      65.489  17.006-123.617  1.00 51.99           C  
ATOM    553  C   GLN A  79      64.440  16.270-122.789  1.00 51.99           C  
ATOM    554  CB  GLN A  79      64.808  17.929-124.628  1.00 51.99           C  
ATOM    555  O   GLN A  79      64.051  16.735-121.715  1.00 51.99           O  
ATOM    556  CG  GLN A  79      64.828  19.399-124.230  1.00 51.99           C  
ATOM    557  CD  GLN A  79      64.261  20.306-125.306  1.00 51.99           C  
ATOM    558  NE2 GLN A  79      64.894  21.457-125.504  1.00 51.99           N  
ATOM    559  OE1 GLN A  79      63.264  19.974-125.955  1.00 51.99           O  
ATOM    560  N   ALA A  80      64.105  14.933-123.015  1.00 54.77           N  
ATOM    561  CA  ALA A  80      63.244  14.025-122.261  1.00 54.77           C  
ATOM    562  C   ALA A  80      63.964  13.482-121.030  1.00 54.77           C  
ATOM    563  CB  ALA A  80      62.775  12.876-123.150  1.00 54.77           C  
ATOM    564  O   ALA A  80      63.352  13.303-119.974  1.00 54.77           O  
ATOM    565  N   ALA A  81      65.500  13.332-121.259  1.00 57.15           N  
ATOM    566  CA  ALA A  81      66.285  12.845-120.128  1.00 57.15           C  
ATOM    567  C   ALA A  81      66.358  13.892-119.020  1.00 57.15           C  
ATOM    568  CB  ALA A  81      67.690  12.457-120.582  1.00 57.15           C  
ATOM    569  O   ALA A  81      66.292  13.557-117.835  1.00 57.15           O  
ATOM    570  N   ALA A  82      66.543  15.283-119.462  1.00 58.20           N  
ATOM    571  CA  ALA A  82      66.557  16.350-118.465  1.00 58.20           C  
ATOM    572  C   ALA A  82      65.166  16.570-117.878  1.00 58.20           C  
ATOM    573  CB  ALA A  82      67.082  17.645-119.080  1.00 58.20           C  
ATOM    574  O   ALA A  82      65.022  16.805-116.676  1.00 58.20           O  
ATOM    575  N   ARG A  83      64.060  16.494-118.729  1.00 63.84           N  
ATOM    576  CA  ARG A  83      62.687  16.539-118.235  1.00 63.84           C  
ATOM    577  C   ARG A  83      62.362  15.299-117.409  1.00 63.84           C  
ATOM    578  CB  ARG A  83      61.701  16.668-119.398  1.00 63.84           C  
ATOM    579  O   ARG A  83      61.663  15.386-116.397  1.00 63.84           O  
ATOM    580  CG  ARG A  83      61.729  18.025-120.082  1.00 63.84           C  
ATOM    581  CD  ARG A  83      60.553  18.203-121.032  1.00 63.84           C  
ATOM    582  NE  ARG A  83      60.598  19.495-121.710  1.00 63.84           N  
ATOM    583  NH1 ARG A  83      59.193  18.871-123.435  1.00 63.84           N  
ATOM    584  NH2 ARG A  83      60.063  20.991-123.368  1.00 63.84           N  
ATOM    585  CZ  ARG A  83      59.951  19.783-122.836  1.00 63.84           C  
ATOM    586  N   THR A  84      62.899  14.081-117.881  1.00 65.84           N  
ATOM    587  CA  THR A  84      62.719  12.831-117.151  1.00 65.84           C  
ATOM    588  C   THR A  84      63.391  12.903-115.782  1.00 65.84           C  
ATOM    589  CB  THR A  84      63.283  11.636-117.941  1.00 65.84           C  
ATOM    590  O   THR A  84      62.840  12.427-114.788  1.00 65.84           O  
ATOM    591  CG2 THR A  84      62.461  10.376-117.693  1.00 65.84           C  
ATOM    592  OG1 THR A  84      63.258  11.942-119.341  1.00 65.84           O  
ATOM    593  N   ASN A  85      64.679  13.503-115.806  1.00 72.96           N  
ATOM    594  CA  ASN A  85      65.389  13.644-114.539  1.00 72.96           C  
ATOM    595  C   ASN A  85      64.642  14.562-113.576  1.00 72.96           C  
ATOM    596  CB  ASN A  85      66.809  14.164-114.774  1.00 72.96           C  
ATOM    597  O   ASN A  85      64.578  14.291-112.376  1.00 72.96           O  
ATOM    598  CG  ASN A  85      67.787  13.692-113.717  1.00 72.96           C  
ATOM    599  ND2 ASN A  85      68.863  14.445-113.525  1.00 72.96           N  
ATOM    600  OD1 ASN A  85      67.577  12.657-113.078  1.00 72.96           O  
ATOM    601  N   GLU A  86      64.104  15.736-114.134  1.00 75.02           N  
ATOM    602  CA  GLU A  86      63.290  16.632-113.319  1.00 75.02           C  
ATOM    603  C   GLU A  86      62.035  15.929-112.811  1.00 75.02           C  
ATOM    604  CB  GLU A  86      62.907  17.884-114.113  1.00 75.02           C  
ATOM    605  O   GLU A  86      61.627  16.127-111.664  1.00 75.02           O  
ATOM    606  CG  GLU A  86      64.066  18.843-114.345  1.00 75.02           C  
ATOM    607  CD  GLU A  86      63.620  20.220-114.812  1.00 75.02           C  
ATOM    608  OE1 GLU A  86      64.473  21.130-114.917  1.00 75.02           O  
ATOM    609  OE2 GLU A  86      62.409  20.389-115.074  1.00 75.02           O  
ATOM    610  N   TYR A  87      61.342  15.052-113.617  1.00 76.51           N  
ATOM    611  CA  TYR A  87      60.184  14.249-113.239  1.00 76.51           C  
ATOM    612  C   TYR A  87      60.555  13.225-112.174  1.00 76.51           C  
ATOM    613  CB  TYR A  87      59.599  13.540-114.464  1.00 76.51           C  
ATOM    614  O   TYR A  87      59.777  12.969-111.252  1.00 76.51           O  
ATOM    615  CG  TYR A  87      58.666  14.403-115.278  1.00 76.51           C  
ATOM    616  CD1 TYR A  87      57.347  14.604-114.879  1.00 76.51           C  
ATOM    617  CD2 TYR A  87      59.102  15.019-116.446  1.00 76.51           C  
ATOM    618  CE1 TYR A  87      56.482  15.397-115.627  1.00 76.51           C  
ATOM    619  CE2 TYR A  87      58.246  15.814-117.202  1.00 76.51           C  
ATOM    620  OH  TYR A  87      56.090  16.784-117.528  1.00 76.51           O  
ATOM    621  CZ  TYR A  87      56.941  15.998-116.784  1.00 76.51           C  
ATOM    622  N   LYS A  88      61.765  12.605-112.304  1.00 80.97           N  
ATOM    623  CA  LYS A  88      62.248  11.655-111.306  1.00 80.97           C  
ATOM    624  C   LYS A  88      62.450  12.333-109.954  1.00 80.97           C  
ATOM    625  CB  LYS A  88      63.555  11.009-111.769  1.00 80.97           C  
ATOM    626  O   LYS A  88      62.114  11.765-108.913  1.00 80.97           O  
ATOM    627  CG  LYS A  88      63.372   9.935-112.831  1.00 80.97           C  
ATOM    628  CD  LYS A  88      64.699   9.288-113.206  1.00 80.97           C  
ATOM    629  CE  LYS A  88      64.538   8.307-114.359  1.00 80.97           C  
ATOM    630  NZ  LYS A  88      65.808   7.576-114.647  1.00 80.97           N  
ATOM    631  N   ILE A  89      63.126  13.610-110.063  1.00 81.00           N  
ATOM    632  CA  ILE A  89      63.335  14.356-108.827  1.00 81.00           C  
ATOM    633  C   ILE A  89      61.987  14.730-108.215  1.00 81.00           C  
ATOM    634  CB  ILE A  89      64.184  15.624-109.069  1.00 81.00           C  
ATOM    635  O   ILE A  89      61.796  14.617-107.002  1.00 81.00           O  
ATOM    636  CG1 ILE A  89      65.580  15.243-109.576  1.00 81.00           C  
ATOM    637  CG2 ILE A  89      64.275  16.465-107.792  1.00 81.00           C  
ATOM    638  CD1 ILE A  89      66.411  16.428-110.048  1.00 81.00           C  
ATOM    639  N   ILE A  90      61.045  15.274-109.059  1.00 84.11           N  
ATOM    640  CA  ILE A  90      59.718  15.641-108.577  1.00 84.11           C  
ATOM    641  C   ILE A  90      59.004  14.403-108.039  1.00 84.11           C  
ATOM    642  CB  ILE A  90      58.875  16.304-109.689  1.00 84.11           C  
ATOM    643  O   ILE A  90      58.342  14.463-107.000  1.00 84.11           O  
ATOM    644  CG1 ILE A  90      59.553  17.589-110.178  1.00 84.11           C  
ATOM    645  CG2 ILE A  90      57.454  16.589-109.194  1.00 84.11           C  
ATOM    646  CD1 ILE A  90      58.928  18.180-111.435  1.00 84.11           C  
ATOM    647  N   ARG A  91      59.088  13.254-108.717  1.00 85.06           N  
ATOM    648  CA  ARG A  91      58.466  12.005-108.291  1.00 85.06           C  
ATOM    649  C   ARG A  91      59.070  11.511-106.980  1.00 85.06           C  
ATOM    650  CB  ARG A  91      58.616  10.933-109.373  1.00 85.06           C  
ATOM    651  O   ARG A  91      58.354  11.013-106.110  1.00 85.06           O  
ATOM    652  CG  ARG A  91      57.296  10.345-109.844  1.00 85.06           C  
ATOM    653  CD  ARG A  91      57.501   9.065-110.642  1.00 85.06           C  
ATOM    654  NE  ARG A  91      56.238   8.377-110.893  1.00 85.06           N  
ATOM    655  NH1 ARG A  91      56.267   8.720-113.178  1.00 85.06           N  
ATOM    656  NH2 ARG A  91      54.528   7.585-112.206  1.00 85.06           N  
ATOM    657  CZ  ARG A  91      55.680   8.229-112.092  1.00 85.06           C  
ATOM    658  N   THR A  92      60.497  11.569-106.922  1.00 86.58           N  
ATOM    659  CA  THR A  92      61.168  11.165-105.692  1.00 86.58           C  
ATOM    660  C   THR A  92      60.789  12.091-104.540  1.00 86.58           C  
ATOM    661  CB  THR A  92      62.698  11.157-105.866  1.00 86.58           C  
ATOM    662  O   THR A  92      60.583  11.637-103.413  1.00 86.58           O  
ATOM    663  CG2 THR A  92      63.124  10.160-106.939  1.00 86.58           C  
ATOM    664  OG1 THR A  92      63.137  12.467-106.245  1.00 86.58           O  
ATOM    665  N   ASN A  93      60.840  13.454-104.822  1.00 88.14           N  
ATOM    666  CA  ASN A  93      60.417  14.421-103.815  1.00 88.14           C  
ATOM    667  C   ASN A  93      58.965  14.200-103.401  1.00 88.14           C  
ATOM    668  CB  ASN A  93      60.611  15.850-104.327  1.00 88.14           C  
ATOM    669  O   ASN A  93      58.636  14.267-102.215  1.00 88.14           O  
ATOM    670  CG  ASN A  93      60.521  16.883-103.221  1.00 88.14           C  
ATOM    671  ND2 ASN A  93      60.674  18.152-103.582  1.00 88.14           N  
ATOM    672  OD1 ASN A  93      60.317  16.544-102.053  1.00 88.14           O  
ATOM    673  N   GLU A  94      58.078  13.996-104.382  1.00 90.48           N  
ATOM    674  CA  GLU A  94      56.677  13.689-104.113  1.00 90.48           C  
ATOM    675  C   GLU A  94      56.539  12.397-103.312  1.00 90.48           C  
ATOM    676  CB  GLU A  94      55.889  13.582-105.421  1.00 90.48           C  
ATOM    677  O   GLU A  94      55.743  12.325-102.373  1.00 90.48           O  
ATOM    678  CG  GLU A  94      54.385  13.456-105.225  1.00 90.48           C  
ATOM    679  CD  GLU A  94      53.608  13.449-106.532  1.00 90.48           C  
ATOM    680  OE1 GLU A  94      52.358  13.520-106.495  1.00 90.48           O  
ATOM    681  OE2 GLU A  94      54.253  13.371-107.601  1.00 90.48           O  
ATOM    682  N   LYS A  95      57.305  11.375-103.678  1.00 90.28           N  
ATOM    683  CA  LYS A  95      57.300  10.113-102.943  1.00 90.28           C  
ATOM    684  C   LYS A  95      57.753  10.315-101.500  1.00 90.28           C  
ATOM    685  CB  LYS A  95      58.195   9.084-103.635  1.00 90.28           C  
ATOM    686  O   LYS A  95      57.194   9.717-100.578  1.00 90.28           O  
ATOM    687  CG  LYS A  95      58.034   7.667-103.105  1.00 90.28           C  
ATOM    688  CD  LYS A  95      58.925   6.685-103.856  1.00 90.28           C  
ATOM    689  CE  LYS A  95      58.890   5.301-103.223  1.00 90.28           C  
ATOM    690  NZ  LYS A  95      59.778   4.340-103.943  1.00 90.28           N  
ATOM    691  N   GLU A  96      58.821  11.072-101.321  1.00 89.71           N  
ATOM    692  CA  GLU A  96      59.314  11.366 -99.979  1.00 89.71           C  
ATOM    693  C   GLU A  96      58.264  12.107 -99.156  1.00 89.71           C  
ATOM    694  CB  GLU A  96      60.604  12.187-100.048  1.00 89.71           C  
ATOM    695  O   GLU A  96      58.083  11.822 -97.970  1.00 89.71           O  
ATOM    696  CG  GLU A  96      61.321  12.319 -98.712  1.00 89.71           C  
ATOM    697  CD  GLU A  96      62.643  13.063 -98.811  1.00 89.71           C  
ATOM    698  OE1 GLU A  96      63.365  13.156 -97.793  1.00 89.71           O  
ATOM    699  OE2 GLU A  96      62.958  13.558 -99.916  1.00 89.71           O  
ATOM    700  N   GLN A  97      57.640  13.159 -99.773  1.00 89.32           N  
ATOM    701  CA  GLN A  97      56.561  13.871 -99.097  1.00 89.32           C  
ATOM    702  C   GLN A  97      55.405  12.932 -98.763  1.00 89.32           C  
ATOM    703  CB  GLN A  97      56.062  15.033 -99.957  1.00 89.32           C  
ATOM    704  O   GLN A  97      54.831  13.008 -97.675  1.00 89.32           O  
ATOM    705  CG  GLN A  97      57.041  16.195-100.049  1.00 89.32           C  
ATOM    706  CD  GLN A  97      56.498  17.357-100.861  1.00 89.32           C  
ATOM    707  NE2 GLN A  97      57.194  18.488-100.815  1.00 89.32           N  
ATOM    708  OE1 GLN A  97      55.463  17.238-101.524  1.00 89.32           O  
ATOM    709  N   LEU A  98      55.054  12.009 -99.740  1.00 91.05           N  
ATOM    710  CA  LEU A  98      53.984  11.042 -99.518  1.00 91.05           C  
ATOM    711  C   LEU A  98      54.375  10.038 -98.439  1.00 91.05           C  
ATOM    712  CB  LEU A  98      53.647  10.307-100.818  1.00 91.05           C  
ATOM    713  O   LEU A  98      53.534   9.624 -97.637  1.00 91.05           O  
ATOM    714  CG  LEU A  98      52.861  11.101-101.862  1.00 91.05           C  
ATOM    715  CD1 LEU A  98      52.752  10.309-103.160  1.00 91.05           C  
ATOM    716  CD2 LEU A  98      51.477  11.459-101.331  1.00 91.05           C  
ATOM    717  N   GLN A  99      55.700   9.690 -98.481  1.00 90.48           N  
ATOM    718  CA  GLN A  99      56.192   8.810 -97.426  1.00 90.48           C  
ATOM    719  C   GLN A  99      56.140   9.500 -96.066  1.00 90.48           C  
ATOM    720  CB  GLN A  99      57.620   8.354 -97.730  1.00 90.48           C  
ATOM    721  O   GLN A  99      55.787   8.878 -95.062  1.00 90.48           O  
ATOM    722  CG  GLN A  99      58.048   7.116 -96.952  1.00 90.48           C  
ATOM    723  CD  GLN A  99      59.407   6.595 -97.381  1.00 90.48           C  
ATOM    724  NE2 GLN A  99      59.758   5.401 -96.915  1.00 90.48           N  
ATOM    725  OE1 GLN A  99      60.135   7.260 -98.124  1.00 90.48           O  
ATOM    726  N   GLY A 100      56.605  10.778 -96.063  1.00 93.07           N  
ATOM    727  CA  GLY A 100      56.505  11.544 -94.831  1.00 93.07           C  
ATOM    728  C   GLY A 100      55.084  11.661 -94.315  1.00 93.07           C  
ATOM    729  O   GLY A 100      54.839  11.516 -93.116  1.00 93.07           O  
ATOM    730  N   LEU A 101      54.185  11.927 -95.205  1.00 93.78           N  
ATOM    731  CA  LEU A 101      52.774  12.018 -94.849  1.00 93.78           C  
ATOM    732  C   LEU A 101      52.239  10.664 -94.395  1.00 93.78           C  
ATOM    733  CB  LEU A 101      51.954  12.531 -96.036  1.00 93.78           C  
ATOM    734  O   LEU A 101      51.505  10.581 -93.407  1.00 93.78           O  
ATOM    735  CG  LEU A 101      51.582  14.014 -96.012  1.00 93.78           C  
ATOM    736  CD1 LEU A 101      51.518  14.568 -97.432  1.00 93.78           C  
ATOM    737  CD2 LEU A 101      50.254  14.221 -95.292  1.00 93.78           C  
ATOM    738  N   ASN A 102      52.575   9.602 -95.081  1.00 92.88           N  
ATOM    739  CA  ASN A 102      52.171   8.249 -94.715  1.00 92.88           C  
ATOM    740  C   ASN A 102      52.699   7.860 -93.337  1.00 92.88           C  
ATOM    741  CB  ASN A 102      52.643   7.244 -95.768  1.00 92.88           C  
ATOM    742  O   ASN A 102      51.993   7.220 -92.555  1.00 92.88           O  
ATOM    743  CG  ASN A 102      51.520   6.363 -96.279  1.00 92.88           C  
ATOM    744  ND2 ASN A 102      51.726   5.753 -97.440  1.00 92.88           N  
ATOM    745  OD1 ASN A 102      50.475   6.232 -95.635  1.00 92.88           O  
ATOM    746  N   ASP A 103      53.987   8.185 -93.060  1.00 92.14           N  
ATOM    747  CA  ASP A 103      54.554   7.904 -91.745  1.00 92.14           C  
ATOM    748  C   ASP A 103      53.810   8.667 -90.651  1.00 92.14           C  
ATOM    749  CB  ASP A 103      56.042   8.259 -91.715  1.00 92.14           C  
ATOM    750  O   ASP A 103      53.555   8.127 -89.573  1.00 92.14           O  
ATOM    751  CG  ASP A 103      56.900   7.290 -92.509  1.00 92.14           C  
ATOM    752  OD1 ASP A 103      56.440   6.164 -92.797  1.00 92.14           O  
ATOM    753  OD2 ASP A 103      58.047   7.654 -92.847  1.00 92.14           O  
ATOM    754  N   ARG A 104      53.451   9.974 -90.897  1.00 93.14           N  
ATOM    755  CA  ARG A 104      52.683  10.764 -89.940  1.00 93.14           C  
ATOM    756  C   ARG A 104      51.282  10.191 -89.756  1.00 93.14           C  
ATOM    757  CB  ARG A 104      52.598  12.223 -90.392  1.00 93.14           C  
ATOM    758  O   ARG A 104      50.776  10.121 -88.634  1.00 93.14           O  
ATOM    759  CG  ARG A 104      53.909  12.983 -90.271  1.00 93.14           C  
ATOM    760  CD  ARG A 104      53.749  14.449 -90.651  1.00 93.14           C  
ATOM    761  NE  ARG A 104      54.954  14.977 -91.283  1.00 93.14           N  
ATOM    762  NH1 ARG A 104      54.236  17.172 -91.294  1.00 93.14           N  
ATOM    763  NH2 ARG A 104      56.292  16.630 -92.150  1.00 93.14           N  
ATOM    764  CZ  ARG A 104      55.158  16.259 -91.574  1.00 93.14           C  
ATOM    765  N   PHE A 105      50.638   9.704 -90.930  1.00 94.18           N  
ATOM    766  CA  PHE A 105      49.335   9.053 -90.855  1.00 94.18           C  
ATOM    767  C   PHE A 105      49.427   7.745 -90.078  1.00 94.18           C  
ATOM    768  CB  PHE A 105      48.782   8.792 -92.259  1.00 94.18           C  
ATOM    769  O   PHE A 105      48.521   7.405 -89.315  1.00 94.18           O  
ATOM    770  CG  PHE A 105      48.128   9.993 -92.887  1.00 94.18           C  
ATOM    771  CD1 PHE A 105      47.309  10.828 -92.137  1.00 94.18           C  
ATOM    772  CD2 PHE A 105      48.332  10.286 -94.229  1.00 94.18           C  
ATOM    773  CE1 PHE A 105      46.703  11.940 -92.715  1.00 94.18           C  
ATOM    774  CE2 PHE A 105      47.729  11.396 -94.814  1.00 94.18           C  
ATOM    775  CZ  PHE A 105      46.914  12.221 -94.056  1.00 94.18           C  
ATOM    776  N   ALA A 106      50.483   7.017 -90.227  1.00 94.33           N  
ATOM    777  CA  ALA A 106      50.681   5.761 -89.507  1.00 94.33           C  
ATOM    778  C   ALA A 106      50.752   5.998 -88.001  1.00 94.33           C  
ATOM    779  CB  ALA A 106      51.949   5.064 -89.992  1.00 94.33           C  
ATOM    780  O   ALA A 106      50.164   5.247 -87.219  1.00 94.33           O  
ATOM    781  N   VAL A 107      51.521   7.078 -87.581  1.00 94.61           N  
ATOM    782  CA  VAL A 107      51.623   7.408 -86.163  1.00 94.61           C  
ATOM    783  C   VAL A 107      50.261   7.860 -85.639  1.00 94.61           C  
ATOM    784  CB  VAL A 107      52.682   8.504 -85.910  1.00 94.61           C  
ATOM    785  O   VAL A 107      49.878   7.524 -84.516  1.00 94.61           O  
ATOM    786  CG1 VAL A 107      52.732   8.874 -84.428  1.00 94.61           C  
ATOM    787  CG2 VAL A 107      54.055   8.040 -86.394  1.00 94.61           C  
ATOM    788  N   PHE A 108      49.541   8.644 -86.485  1.00 95.81           N  
ATOM    789  CA  PHE A 108      48.211   9.095 -86.092  1.00 95.81           C  
ATOM    790  C   PHE A 108      47.252   7.917 -85.975  1.00 95.81           C  
ATOM    791  CB  PHE A 108      47.669  10.115 -87.098  1.00 95.81           C  
ATOM    792  O   PHE A 108      46.443   7.858 -85.047  1.00 95.81           O  
ATOM    793  CG  PHE A 108      48.205  11.507 -86.900  1.00 95.81           C  
ATOM    794  CD1 PHE A 108      48.040  12.164 -85.687  1.00 95.81           C  
ATOM    795  CD2 PHE A 108      48.875  12.159 -87.927  1.00 95.81           C  
ATOM    796  CE1 PHE A 108      48.535  13.453 -85.500  1.00 95.81           C  
ATOM    797  CE2 PHE A 108      49.372  13.447 -87.748  1.00 95.81           C  
ATOM    798  CZ  PHE A 108      49.201  14.093 -86.535  1.00 95.81           C  
ATOM    799  N   ILE A 109      47.332   6.932 -86.914  1.00 94.98           N  
ATOM    800  CA  ILE A 109      46.499   5.734 -86.874  1.00 94.98           C  
ATOM    801  C   ILE A 109      46.824   4.922 -85.622  1.00 94.98           C  
ATOM    802  CB  ILE A 109      46.693   4.869 -88.139  1.00 94.98           C  
ATOM    803  O   ILE A 109      45.922   4.410 -84.955  1.00 94.98           O  
ATOM    804  CG1 ILE A 109      46.160   5.604 -89.375  1.00 94.98           C  
ATOM    805  CG2 ILE A 109      46.008   3.509 -87.973  1.00 94.98           C  
ATOM    806  CD1 ILE A 109      46.453   4.895 -90.690  1.00 94.98           C  
ATOM    807  N   GLU A 110      48.117   4.773 -85.278  1.00 94.90           N  
ATOM    808  CA  GLU A 110      48.525   4.059 -84.072  1.00 94.90           C  
ATOM    809  C   GLU A 110      48.008   4.756 -82.817  1.00 94.90           C  
ATOM    810  CB  GLU A 110      50.050   3.932 -84.013  1.00 94.90           C  
ATOM    811  O   GLU A 110      47.556   4.099 -81.877  1.00 94.90           O  
ATOM    812  CG  GLU A 110      50.605   2.790 -84.853  1.00 94.90           C  
ATOM    813  CD  GLU A 110      52.124   2.735 -84.860  1.00 94.90           C  
ATOM    814  OE1 GLU A 110      52.699   1.951 -85.650  1.00 94.90           O  
ATOM    815  OE2 GLU A 110      52.745   3.480 -84.069  1.00 94.90           O  
ATOM    816  N   LYS A 111      48.146   6.075 -82.817  1.00 95.24           N  
ATOM    817  CA  LYS A 111      47.635   6.855 -81.693  1.00 95.24           C  
ATOM    818  C   LYS A 111      46.128   6.674 -81.538  1.00 95.24           C  
ATOM    819  CB  LYS A 111      47.970   8.336 -81.872  1.00 95.24           C  
ATOM    820  O   LYS A 111      45.629   6.511 -80.423  1.00 95.24           O  
ATOM    821  CG  LYS A 111      47.623   9.199 -80.667  1.00 95.24           C  
ATOM    822  CD  LYS A 111      48.323  10.550 -80.726  1.00 95.24           C  
ATOM    823  CE  LYS A 111      47.982  11.411 -79.518  1.00 95.24           C  
ATOM    824  NZ  LYS A 111      48.702  12.720 -79.549  1.00 95.24           N  
ATOM    825  N   VAL A 112      45.395   6.747 -82.628  1.00 95.80           N  
ATOM    826  CA  VAL A 112      43.952   6.532 -82.607  1.00 95.80           C  
ATOM    827  C   VAL A 112      43.645   5.128 -82.090  1.00 95.80           C  
ATOM    828  CB  VAL A 112      43.328   6.732 -84.006  1.00 95.80           C  
ATOM    829  O   VAL A 112      42.727   4.942 -81.288  1.00 95.80           O  
ATOM    830  CG1 VAL A 112      41.864   6.295 -84.012  1.00 95.80           C  
ATOM    831  CG2 VAL A 112      43.456   8.190 -84.443  1.00 95.80           C  
ATOM    832  N   HIS A 113      44.423   4.077 -82.547  1.00 94.51           N  
ATOM    833  CA  HIS A 113      44.246   2.717 -82.049  1.00 94.51           C  
ATOM    834  C   HIS A 113      44.521   2.639 -80.551  1.00 94.51           C  
ATOM    835  CB  HIS A 113      45.159   1.748 -82.801  1.00 94.51           C  
ATOM    836  O   HIS A 113      43.788   1.975 -79.814  1.00 94.51           O  
ATOM    837  CG  HIS A 113      44.488   1.059 -83.947  1.00 94.51           C  
ATOM    838  CD2 HIS A 113      44.595   1.247 -85.283  1.00 94.51           C  
ATOM    839  ND1 HIS A 113      43.577   0.040 -83.772  1.00 94.51           N  
ATOM    840  CE1 HIS A 113      43.153  -0.371 -84.955  1.00 94.51           C  
ATOM    841  NE2 HIS A 113      43.755   0.345 -85.889  1.00 94.51           N  
ATOM    842  N   GLN A 114      45.616   3.291 -80.179  1.00 95.67           N  
ATOM    843  CA  GLN A 114      45.931   3.322 -78.755  1.00 95.67           C  
ATOM    844  C   GLN A 114      44.826   4.013 -77.961  1.00 95.67           C  
ATOM    845  CB  GLN A 114      47.268   4.026 -78.516  1.00 95.67           C  
ATOM    846  O   GLN A 114      44.440   3.545 -76.888  1.00 95.67           O  
ATOM    847  CG  GLN A 114      48.483   3.159 -78.817  1.00 95.67           C  
ATOM    848  CD  GLN A 114      49.788   3.928 -78.737  1.00 95.67           C  
ATOM    849  NE2 GLN A 114      50.859   3.333 -79.250  1.00 95.67           N  
ATOM    850  OE1 GLN A 114      49.833   5.048 -78.219  1.00 95.67           O  
ATOM    851  N   LEU A 115      44.335   5.149 -78.434  1.00 96.51           N  
ATOM    852  CA  LEU A 115      43.255   5.860 -77.758  1.00 96.51           C  
ATOM    853  C   LEU A 115      41.970   5.038 -77.773  1.00 96.51           C  
ATOM    854  CB  LEU A 115      43.013   7.220 -78.418  1.00 96.51           C  
ATOM    855  O   LEU A 115      41.226   5.023 -76.790  1.00 96.51           O  
ATOM    856  CG  LEU A 115      44.048   8.308 -78.129  1.00 96.51           C  
ATOM    857  CD1 LEU A 115      43.792   9.530 -79.005  1.00 96.51           C  
ATOM    858  CD2 LEU A 115      44.026   8.689 -76.652  1.00 96.51           C  
ATOM    859  N   GLU A 116      41.714   4.389 -78.873  1.00 95.68           N  
ATOM    860  CA  GLU A 116      40.549   3.515 -78.978  1.00 95.68           C  
ATOM    861  C   GLU A 116      40.624   2.373 -77.968  1.00 95.68           C  
ATOM    862  CB  GLU A 116      40.423   2.955 -80.397  1.00 95.68           C  
ATOM    863  O   GLU A 116      39.620   2.023 -77.343  1.00 95.68           O  
ATOM    864  CG  GLU A 116      39.816   3.933 -81.392  1.00 95.68           C  
ATOM    865  CD  GLU A 116      39.769   3.393 -82.813  1.00 95.68           C  
ATOM    866  OE1 GLU A 116      39.197   4.066 -83.700  1.00 95.68           O  
ATOM    867  OE2 GLU A 116      40.307   2.286 -83.040  1.00 95.68           O  
ATOM    868  N   THR A 117      41.819   1.713 -77.874  1.00 95.30           N  
ATOM    869  CA  THR A 117      42.004   0.635 -76.907  1.00 95.30           C  
ATOM    870  C   THR A 117      41.854   1.157 -75.481  1.00 95.30           C  
ATOM    871  CB  THR A 117      43.382  -0.031 -77.071  1.00 95.30           C  
ATOM    872  O   THR A 117      41.227   0.509 -74.640  1.00 95.30           O  
ATOM    873  CG2 THR A 117      43.482  -0.770 -78.402  1.00 95.30           C  
ATOM    874  OG1 THR A 117      44.402   0.974 -77.017  1.00 95.30           O  
ATOM    875  N   GLN A 118      42.461   2.335 -75.221  1.00 95.88           N  
ATOM    876  CA  GLN A 118      42.330   2.945 -73.902  1.00 95.88           C  
ATOM    877  C   GLN A 118      40.881   3.331 -73.616  1.00 95.88           C  
ATOM    878  CB  GLN A 118      43.233   4.174 -73.786  1.00 95.88           C  
ATOM    879  O   GLN A 118      40.394   3.149 -72.499  1.00 95.88           O  
ATOM    880  CG  GLN A 118      44.718   3.842 -73.722  1.00 95.88           C  
ATOM    881  CD  GLN A 118      45.591   5.077 -73.609  1.00 95.88           C  
ATOM    882  NE2 GLN A 118      46.858   4.878 -73.261  1.00 95.88           N  
ATOM    883  OE1 GLN A 118      45.132   6.202 -73.833  1.00 95.88           O  
ATOM    884  N   ASN A 119      40.265   3.943 -74.634  1.00 95.46           N  
ATOM    885  CA  ASN A 119      38.860   4.299 -74.466  1.00 95.46           C  
ATOM    886  C   ASN A 119      37.994   3.066 -74.224  1.00 95.46           C  
ATOM    887  CB  ASN A 119      38.353   5.073 -75.684  1.00 95.46           C  
ATOM    888  O   ASN A 119      37.071   3.101 -73.409  1.00 95.46           O  
ATOM    889  CG  ASN A 119      38.346   6.573 -75.461  1.00 95.46           C  
ATOM    890  ND2 ASN A 119      38.283   7.334 -76.548  1.00 95.46           N  
ATOM    891  OD1 ASN A 119      38.397   7.044 -74.322  1.00 95.46           O  
ATOM    892  N   ARG A 120      38.299   2.002 -74.989  1.00 95.76           N  
ATOM    893  CA  ARG A 120      37.591   0.744 -74.776  1.00 95.76           C  
ATOM    894  C   ARG A 120      37.815   0.223 -73.360  1.00 95.76           C  
ATOM    895  CB  ARG A 120      38.039  -0.304 -75.797  1.00 95.76           C  
ATOM    896  O   ARG A 120      36.883  -0.266 -72.718  1.00 95.76           O  
ATOM    897  CG  ARG A 120      37.257  -0.268 -77.100  1.00 95.76           C  
ATOM    898  CD  ARG A 120      37.581  -1.463 -77.986  1.00 95.76           C  
ATOM    899  NE  ARG A 120      37.138  -1.250 -79.361  1.00 95.76           N  
ATOM    900  NH1 ARG A 120      39.259  -0.911 -80.212  1.00 95.76           N  
ATOM    901  NH2 ARG A 120      37.435  -0.817 -81.597  1.00 95.76           N  
ATOM    902  CZ  ARG A 120      37.945  -0.993 -80.387  1.00 95.76           C  
ATOM    903  N   ALA A 121      39.034   0.258 -72.843  1.00 95.63           N  
ATOM    904  CA  ALA A 121      39.353  -0.156 -71.479  1.00 95.63           C  
ATOM    905  C   ALA A 121      38.646   0.730 -70.457  1.00 95.63           C  
ATOM    906  CB  ALA A 121      40.863  -0.123 -71.252  1.00 95.63           C  
ATOM    907  O   ALA A 121      38.115   0.235 -69.460  1.00 95.63           O  
ATOM    908  N   LEU A 122      38.653   2.078 -70.717  1.00 95.67           N  
ATOM    909  CA  LEU A 122      37.985   3.004 -69.809  1.00 95.67           C  
ATOM    910  C   LEU A 122      36.477   2.776 -69.813  1.00 95.67           C  
ATOM    911  CB  LEU A 122      38.295   4.452 -70.197  1.00 95.67           C  
ATOM    912  O   LEU A 122      35.835   2.827 -68.761  1.00 95.67           O  
ATOM    913  CG  LEU A 122      39.694   4.963 -69.847  1.00 95.67           C  
ATOM    914  CD1 LEU A 122      39.920   6.345 -70.453  1.00 95.67           C  
ATOM    915  CD2 LEU A 122      39.888   4.999 -68.335  1.00 95.67           C  
ATOM    916  N   GLU A 123      35.918   2.545 -71.035  1.00 94.85           N  
ATOM    917  CA  GLU A 123      34.495   2.236 -71.140  1.00 94.85           C  
ATOM    918  C   GLU A 123      34.153   0.950 -70.392  1.00 94.85           C  
ATOM    919  CB  GLU A 123      34.078   2.117 -72.608  1.00 94.85           C  
ATOM    920  O   GLU A 123      33.101   0.858 -69.756  1.00 94.85           O  
ATOM    921  CG  GLU A 123      33.982   3.454 -73.330  1.00 94.85           C  
ATOM    922  CD  GLU A 123      33.653   3.315 -74.808  1.00 94.85           C  
ATOM    923  OE1 GLU A 123      33.547   4.349 -75.506  1.00 94.85           O  
ATOM    924  OE2 GLU A 123      33.499   2.163 -75.272  1.00 94.85           O  
ATOM    925  N   ALA A 124      35.019  -0.044 -70.488  1.00 93.63           N  
ATOM    926  CA  ALA A 124      34.821  -1.291 -69.753  1.00 93.63           C  
ATOM    927  C   ALA A 124      34.910  -1.060 -68.247  1.00 93.63           C  
ATOM    928  CB  ALA A 124      35.846  -2.335 -70.190  1.00 93.63           C  
ATOM    929  O   ALA A 124      34.122  -1.618 -67.480  1.00 93.63           O  
ATOM    930  N   GLU A 125      35.917  -0.222 -67.805  1.00 94.41           N  
ATOM    931  CA  GLU A 125      36.058   0.112 -66.391  1.00 94.41           C  
ATOM    932  C   GLU A 125      34.867   0.925 -65.894  1.00 94.41           C  
ATOM    933  CB  GLU A 125      37.359   0.881 -66.147  1.00 94.41           C  
ATOM    934  O   GLU A 125      34.385   0.713 -64.780  1.00 94.41           O  
ATOM    935  CG  GLU A 125      38.604   0.005 -66.166  1.00 94.41           C  
ATOM    936  CD  GLU A 125      39.881   0.771 -65.857  1.00 94.41           C  
ATOM    937  OE1 GLU A 125      40.972   0.157 -65.856  1.00 94.41           O  
ATOM    938  OE2 GLU A 125      39.789   1.995 -65.613  1.00 94.41           O  
ATOM    939  N   LEU A 126      34.377   1.867 -66.697  1.00 91.47           N  
ATOM    940  CA  LEU A 126      33.199   2.653 -66.348  1.00 91.47           C  
ATOM    941  C   LEU A 126      31.962   1.765 -66.254  1.00 91.47           C  
ATOM    942  CB  LEU A 126      32.968   3.760 -67.380  1.00 91.47           C  
ATOM    943  O   LEU A 126      31.140   1.932 -65.350  1.00 91.47           O  
ATOM    944  CG  LEU A 126      33.758   5.054 -67.173  1.00 91.47           C  
ATOM    945  CD1 LEU A 126      33.641   5.949 -68.402  1.00 91.47           C  
ATOM    946  CD2 LEU A 126      33.272   5.784 -65.926  1.00 91.47           C  
ATOM    947  N   ALA A 127      31.828   0.827 -67.254  1.00 90.82           N  
ATOM    948  CA  ALA A 127      30.711  -0.114 -67.218  1.00 90.82           C  
ATOM    949  C   ALA A 127      30.774  -0.992 -65.971  1.00 90.82           C  
ATOM    950  CB  ALA A 127      30.703  -0.980 -68.475  1.00 90.82           C  
ATOM    951  O   ALA A 127      29.748  -1.264 -65.343  1.00 90.82           O  
ATOM    952  N   ALA A 128      31.962  -1.499 -65.559  1.00 89.79           N  
ATOM    953  CA  ALA A 128      32.156  -2.302 -64.355  1.00 89.79           C  
ATOM    954  C   ALA A 128      31.831  -1.496 -63.100  1.00 89.79           C  
ATOM    955  CB  ALA A 128      33.588  -2.827 -64.290  1.00 89.79           C  
ATOM    956  O   ALA A 128      31.208  -2.011 -62.168  1.00 89.79           O  
ATOM    957  N   LEU A 129      32.241  -0.214 -63.011  1.00 86.58           N  
ATOM    958  CA  LEU A 129      31.948   0.653 -61.875  1.00 86.58           C  
ATOM    959  C   LEU A 129      30.455   0.950 -61.787  1.00 86.58           C  
ATOM    960  CB  LEU A 129      32.735   1.962 -61.982  1.00 86.58           C  
ATOM    961  O   LEU A 129      29.889   0.993 -60.693  1.00 86.58           O  
ATOM    962  CG  LEU A 129      34.228   1.884 -61.659  1.00 86.58           C  
ATOM    963  CD1 LEU A 129      34.917   3.196 -62.017  1.00 86.58           C  
ATOM    964  CD2 LEU A 129      34.440   1.546 -60.187  1.00 86.58           C  
ATOM    965  N   ARG A 130      29.816   1.186 -62.988  1.00 86.18           N  
ATOM    966  CA  ARG A 130      28.373   1.407 -63.003  1.00 86.18           C  
ATOM    967  C   ARG A 130      27.624   0.169 -62.522  1.00 86.18           C  
ATOM    968  CB  ARG A 130      27.903   1.791 -64.408  1.00 86.18           C  
ATOM    969  O   ARG A 130      26.612   0.280 -61.828  1.00 86.18           O  
ATOM    970  CG  ARG A 130      28.282   3.205 -64.819  1.00 86.18           C  
ATOM    971  CD  ARG A 130      27.538   3.647 -66.071  1.00 86.18           C  
ATOM    972  NE  ARG A 130      27.641   5.089 -66.280  1.00 86.18           N  
ATOM    973  NH1 ARG A 130      29.528   4.970 -67.608  1.00 86.18           N  
ATOM    974  NH2 ARG A 130      28.584   7.003 -67.128  1.00 86.18           N  
ATOM    975  CZ  ARG A 130      28.584   5.684 -67.005  1.00 86.18           C  
ATOM    976  N   GLN A 131      28.087  -1.014 -62.954  1.00 84.34           N  
ATOM    977  CA  GLN A 131      27.496  -2.262 -62.483  1.00 84.34           C  
ATOM    978  C   GLN A 131      27.691  -2.429 -60.979  1.00 84.34           C  
ATOM    979  CB  GLN A 131      28.099  -3.456 -63.226  1.00 84.34           C  
ATOM    980  O   GLN A 131      26.779  -2.868 -60.275  1.00 84.34           O  
ATOM    981  CG  GLN A 131      27.331  -4.755 -63.027  1.00 84.34           C  
ATOM    982  CD  GLN A 131      27.851  -5.884 -63.897  1.00 84.34           C  
ATOM    983  NE2 GLN A 131      27.202  -7.041 -63.819  1.00 84.34           N  
ATOM    984  OE1 GLN A 131      28.829  -5.718 -64.633  1.00 84.34           O  
ATOM    985  N   ARG A 132      28.820  -2.036 -60.444  1.00 80.77           N  
ATOM    986  CA  ARG A 132      29.074  -2.085 -59.007  1.00 80.77           C  
ATOM    987  C   ARG A 132      28.203  -1.078 -58.263  1.00 80.77           C  
ATOM    988  CB  ARG A 132      30.552  -1.818 -58.713  1.00 80.77           C  
ATOM    989  O   ARG A 132      27.705  -1.366 -57.173  1.00 80.77           O  
ATOM    990  CG  ARG A 132      31.115  -2.659 -57.579  1.00 80.77           C  
ATOM    991  CD  ARG A 132      32.592  -2.374 -57.345  1.00 80.77           C  
ATOM    992  NE  ARG A 132      32.974  -2.612 -55.956  1.00 80.77           N  
ATOM    993  NH1 ARG A 132      35.001  -1.514 -56.109  1.00 80.77           N  
ATOM    994  NH2 ARG A 132      34.356  -2.470 -54.128  1.00 80.77           N  
ATOM    995  CZ  ARG A 132      34.110  -2.198 -55.401  1.00 80.77           C  
ATOM    996  N   HIS A 133      28.051   0.126 -58.868  1.00 70.35           N  
ATOM    997  CA  HIS A 133      27.240   1.147 -58.216  1.00 70.35           C  
ATOM    998  C   HIS A 133      25.753   0.907 -58.456  1.00 70.35           C  
ATOM    999  CB  HIS A 133      27.633   2.541 -58.711  1.00 70.35           C  
ATOM   1000  O   HIS A 133      24.910   1.425 -57.721  1.00 70.35           O  
ATOM   1001  CG  HIS A 133      28.930   3.032 -58.151  1.00 70.35           C  
ATOM   1002  CD2 HIS A 133      30.179   3.037 -58.673  1.00 70.35           C  
ATOM   1003  ND1 HIS A 133      29.033   3.601 -56.900  1.00 70.35           N  
ATOM   1004  CE1 HIS A 133      30.293   3.935 -56.677  1.00 70.35           C  
ATOM   1005  NE2 HIS A 133      31.009   3.603 -57.738  1.00 70.35           N  
ATOM   1006  N   ALA A 134      25.429   0.357 -59.697  1.00 73.50           N  
ATOM   1007  CA  ALA A 134      24.028   0.025 -59.940  1.00 73.50           C  
ATOM   1008  C   ALA A 134      23.526  -1.006 -58.933  1.00 73.50           C  
ATOM   1009  CB  ALA A 134      23.843  -0.494 -61.364  1.00 73.50           C  
ATOM   1010  O   ALA A 134      22.329  -1.070 -58.645  1.00 73.50           O  
ATOM   1011  N   GLU A 135      24.445  -1.717 -58.282  1.00 67.84           N  
ATOM   1012  CA  GLU A 135      24.010  -2.655 -57.251  1.00 67.84           C  
ATOM   1013  C   GLU A 135      23.626  -1.926 -55.967  1.00 67.84           C  
ATOM   1014  CB  GLU A 135      25.105  -3.686 -56.964  1.00 67.84           C  
ATOM   1015  O   GLU A 135      24.343  -1.029 -55.519  1.00 67.84           O  
ATOM   1016  CG  GLU A 135      25.401  -4.611 -58.135  1.00 67.84           C  
ATOM   1017  CD  GLU A 135      24.303  -5.634 -58.384  1.00 67.84           C  
ATOM   1018  OE1 GLU A 135      24.018  -5.943 -59.563  1.00 67.84           O  
ATOM   1019  OE2 GLU A 135      23.723  -6.128 -57.392  1.00 67.84           O  
ATOM   1020  N   PRO A 136      22.321  -1.562 -55.901  1.00 63.97           N  
ATOM   1021  CA  PRO A 136      21.803  -0.951 -54.675  1.00 63.97           C  
ATOM   1022  C   PRO A 136      22.745  -1.123 -53.486  1.00 63.97           C  
ATOM   1023  CB  PRO A 136      20.485  -1.694 -54.440  1.00 63.97           C  
ATOM   1024  O   PRO A 136      23.373  -2.175 -53.338  1.00 63.97           O  
ATOM   1025  CG  PRO A 136      20.507  -2.827 -55.415  1.00 63.97           C  
ATOM   1026  CD  PRO A 136      21.673  -2.636 -56.343  1.00 63.97           C  
ATOM   1027  N   SER A 137      23.732  -0.208 -53.308  1.00 71.32           N  
ATOM   1028  CA  SER A 137      24.725  -0.150 -52.240  1.00 71.32           C  
ATOM   1029  C   SER A 137      24.287  -0.972 -51.032  1.00 71.32           C  
ATOM   1030  CB  SER A 137      24.974   1.299 -51.818  1.00 71.32           C  
ATOM   1031  O   SER A 137      23.183  -0.786 -50.516  1.00 71.32           O  
ATOM   1032  OG  SER A 137      25.889   1.357 -50.738  1.00 71.32           O  
ATOM   1033  N   ARG A 138      24.477  -2.252 -51.024  1.00 81.84           N  
ATOM   1034  CA  ARG A 138      24.365  -3.139 -49.870  1.00 81.84           C  
ATOM   1035  C   ARG A 138      24.307  -2.342 -48.571  1.00 81.84           C  
ATOM   1036  CB  ARG A 138      25.537  -4.121 -49.831  1.00 81.84           C  
ATOM   1037  O   ARG A 138      23.520  -2.660 -47.677  1.00 81.84           O  
ATOM   1038  CG  ARG A 138      25.396  -5.205 -48.774  1.00 81.84           C  
ATOM   1039  CD  ARG A 138      26.499  -6.249 -48.886  1.00 81.84           C  
ATOM   1040  NE  ARG A 138      26.509  -7.148 -47.736  1.00 81.84           N  
ATOM   1041  NH1 ARG A 138      28.750  -7.680 -47.909  1.00 81.84           N  
ATOM   1042  NH2 ARG A 138      27.475  -8.600 -46.241  1.00 81.84           N  
ATOM   1043  CZ  ARG A 138      27.578  -7.807 -47.298  1.00 81.84           C  
ATOM   1044  N   VAL A 139      25.100  -1.260 -48.529  1.00 84.79           N  
ATOM   1045  CA  VAL A 139      25.152  -0.414 -47.341  1.00 84.79           C  
ATOM   1046  C   VAL A 139      23.834   0.342 -47.187  1.00 84.79           C  
ATOM   1047  CB  VAL A 139      26.332   0.582 -47.405  1.00 84.79           C  
ATOM   1048  O   VAL A 139      23.320   0.486 -46.075  1.00 84.79           O  
ATOM   1049  CG1 VAL A 139      26.282   1.554 -46.228  1.00 84.79           C  
ATOM   1050  CG2 VAL A 139      27.662  -0.169 -47.425  1.00 84.79           C  
ATOM   1051  N   GLY A 140      23.258   0.846 -48.383  1.00 89.61           N  
ATOM   1052  CA  GLY A 140      21.958   1.497 -48.334  1.00 89.61           C  
ATOM   1053  C   GLY A 140      20.854   0.588 -47.828  1.00 89.61           C  
ATOM   1054  O   GLY A 140      20.009   1.010 -47.035  1.00 89.61           O  
ATOM   1055  N   GLU A 141      20.871  -0.695 -48.229  1.00 90.70           N  
ATOM   1056  CA  GLU A 141      19.901  -1.684 -47.767  1.00 90.70           C  
ATOM   1057  C   GLU A 141      20.042  -1.937 -46.269  1.00 90.70           C  
ATOM   1058  CB  GLU A 141      20.061  -2.996 -48.539  1.00 90.70           C  
ATOM   1059  O   GLU A 141      19.042  -2.095 -45.564  1.00 90.70           O  
ATOM   1060  CG  GLU A 141      19.674  -2.896 -50.008  1.00 90.70           C  
ATOM   1061  CD  GLU A 141      19.852  -4.202 -50.765  1.00 90.70           C  
ATOM   1062  OE1 GLU A 141      19.610  -4.230 -51.993  1.00 90.70           O  
ATOM   1063  OE2 GLU A 141      20.237  -5.206 -50.125  1.00 90.70           O  
ATOM   1064  N   LEU A 142      21.333  -1.968 -45.730  1.00 91.17           N  
ATOM   1065  CA  LEU A 142      21.572  -2.167 -44.304  1.00 91.17           C  
ATOM   1066  C   LEU A 142      21.026  -0.996 -43.493  1.00 91.17           C  
ATOM   1067  CB  LEU A 142      23.069  -2.338 -44.030  1.00 91.17           C  
ATOM   1068  O   LEU A 142      20.399  -1.197 -42.451  1.00 91.17           O  
ATOM   1069  CG  LEU A 142      23.727  -3.588 -44.616  1.00 91.17           C  
ATOM   1070  CD1 LEU A 142      25.235  -3.547 -44.395  1.00 91.17           C  
ATOM   1071  CD2 LEU A 142      23.125  -4.847 -44.002  1.00 91.17           C  
ATOM   1072  N   PHE A 143      21.263   0.243 -44.000  1.00 93.43           N  
ATOM   1073  CA  PHE A 143      20.744   1.428 -43.328  1.00 93.43           C  
ATOM   1074  C   PHE A 143      19.221   1.457 -43.383  1.00 93.43           C  
ATOM   1075  CB  PHE A 143      21.316   2.700 -43.960  1.00 93.43           C  
ATOM   1076  O   PHE A 143      18.566   1.826 -42.406  1.00 93.43           O  
ATOM   1077  CG  PHE A 143      22.763   2.946 -43.625  1.00 93.43           C  
ATOM   1078  CD1 PHE A 143      23.166   3.116 -42.306  1.00 93.43           C  
ATOM   1079  CD2 PHE A 143      23.720   3.007 -44.629  1.00 93.43           C  
ATOM   1080  CE1 PHE A 143      24.504   3.344 -41.993  1.00 93.43           C  
ATOM   1081  CE2 PHE A 143      25.059   3.234 -44.324  1.00 93.43           C  
ATOM   1082  CZ  PHE A 143      25.449   3.404 -43.006  1.00 93.43           C  
ATOM   1083  N   GLN A 144      18.675   1.068 -44.587  1.00 94.96           N  
ATOM   1084  CA  GLN A 144      17.225   0.978 -44.727  1.00 94.96           C  
ATOM   1085  C   GLN A 144      16.641  -0.043 -43.755  1.00 94.96           C  
ATOM   1086  CB  GLN A 144      16.846   0.614 -46.163  1.00 94.96           C  
ATOM   1087  O   GLN A 144      15.600   0.201 -43.142  1.00 94.96           O  
ATOM   1088  CG  GLN A 144      16.910   1.786 -47.132  1.00 94.96           C  
ATOM   1089  CD  GLN A 144      16.497   1.405 -48.542  1.00 94.96           C  
ATOM   1090  NE2 GLN A 144      16.798   2.272 -49.502  1.00 94.96           N  
ATOM   1091  OE1 GLN A 144      15.913   0.340 -48.765  1.00 94.96           O  
ATOM   1092  N   ARG A 145      17.288  -1.213 -43.656  1.00 94.71           N  
ATOM   1093  CA  ARG A 145      16.861  -2.213 -42.683  1.00 94.71           C  
ATOM   1094  C   ARG A 145      16.939  -1.662 -41.263  1.00 94.71           C  
ATOM   1095  CB  ARG A 145      17.714  -3.478 -42.802  1.00 94.71           C  
ATOM   1096  O   ARG A 145      16.031  -1.877 -40.457  1.00 94.71           O  
ATOM   1097  CG  ARG A 145      17.375  -4.338 -44.009  1.00 94.71           C  
ATOM   1098  CD  ARG A 145      18.250  -5.581 -44.080  1.00 94.71           C  
ATOM   1099  NE  ARG A 145      18.038  -6.320 -45.321  1.00 94.71           N  
ATOM   1100  NH1 ARG A 145      20.043  -7.464 -45.225  1.00 94.71           N  
ATOM   1101  NH2 ARG A 145      18.601  -7.813 -46.972  1.00 94.71           N  
ATOM   1102  CZ  ARG A 145      18.894  -7.198 -45.837  1.00 94.71           C  
ATOM   1103  N   GLU A 146      18.029  -1.054 -40.894  1.00 95.58           N  
ATOM   1104  CA  GLU A 146      18.192  -0.463 -39.569  1.00 95.58           C  
ATOM   1105  C   GLU A 146      17.137   0.608 -39.308  1.00 95.58           C  
ATOM   1106  CB  GLU A 146      19.594   0.133 -39.416  1.00 95.58           C  
ATOM   1107  O   GLU A 146      16.607   0.708 -38.200  1.00 95.58           O  
ATOM   1108  CG  GLU A 146      20.707  -0.906 -39.413  1.00 95.58           C  
ATOM   1109  CD  GLU A 146      20.637  -1.857 -38.229  1.00 95.58           C  
ATOM   1110  OE1 GLU A 146      21.097  -3.015 -38.353  1.00 95.58           O  
ATOM   1111  OE2 GLU A 146      20.117  -1.442 -37.170  1.00 95.58           O  
ATOM   1112  N   LEU A 147      16.826   1.428 -40.285  1.00 96.16           N  
ATOM   1113  CA  LEU A 147      15.788   2.445 -40.157  1.00 96.16           C  
ATOM   1114  C   LEU A 147      14.426   1.804 -39.914  1.00 96.16           C  
ATOM   1115  CB  LEU A 147      15.737   3.320 -41.413  1.00 96.16           C  
ATOM   1116  O   LEU A 147      13.648   2.284 -39.087  1.00 96.16           O  
ATOM   1117  CG  LEU A 147      16.801   4.413 -41.522  1.00 96.16           C  
ATOM   1118  CD1 LEU A 147      16.781   5.036 -42.914  1.00 96.16           C  
ATOM   1119  CD2 LEU A 147      16.586   5.477 -40.451  1.00 96.16           C  
ATOM   1120  N   ARG A 148      14.174   0.689 -40.677  1.00 97.52           N  
ATOM   1121  CA  ARG A 148      12.931  -0.049 -40.472  1.00 97.52           C  
ATOM   1122  C   ARG A 148      12.861  -0.621 -39.060  1.00 97.52           C  
ATOM   1123  CB  ARG A 148      12.797  -1.173 -41.501  1.00 97.52           C  
ATOM   1124  O   ARG A 148      11.816  -0.555 -38.410  1.00 97.52           O  
ATOM   1125  CG  ARG A 148      12.442  -0.691 -42.898  1.00 97.52           C  
ATOM   1126  CD  ARG A 148      12.146  -1.852 -43.837  1.00 97.52           C  
ATOM   1127  NE  ARG A 148      12.720  -1.634 -45.162  1.00 97.52           N  
ATOM   1128  NH1 ARG A 148      14.283  -3.326 -44.991  1.00 97.52           N  
ATOM   1129  NH2 ARG A 148      14.166  -2.055 -46.895  1.00 97.52           N  
ATOM   1130  CZ  ARG A 148      13.722  -2.339 -45.680  1.00 97.52           C  
ATOM   1131  N   ASP A 149      13.943  -1.223 -38.580  1.00 97.41           N  
ATOM   1132  CA  ASP A 149      14.009  -1.787 -37.235  1.00 97.41           C  
ATOM   1133  C   ASP A 149      13.830  -0.702 -36.176  1.00 97.41           C  
ATOM   1134  CB  ASP A 149      15.339  -2.515 -37.022  1.00 97.41           C  
ATOM   1135  O   ASP A 149      13.118  -0.902 -35.189  1.00 97.41           O  
ATOM   1136  CG  ASP A 149      15.439  -3.809 -37.811  1.00 97.41           C  
ATOM   1137  OD1 ASP A 149      14.403  -4.303 -38.306  1.00 97.41           O  
ATOM   1138  OD2 ASP A 149      16.563  -4.340 -37.936  1.00 97.41           O  
ATOM   1139  N   LEU A 150      14.542   0.424 -36.345  1.00 97.19           N  
ATOM   1140  CA  LEU A 150      14.418   1.530 -35.401  1.00 97.19           C  
ATOM   1141  C   LEU A 150      12.992   2.071 -35.382  1.00 97.19           C  
ATOM   1142  CB  LEU A 150      15.397   2.652 -35.759  1.00 97.19           C  
ATOM   1143  O   LEU A 150      12.453   2.373 -34.314  1.00 97.19           O  
ATOM   1144  CG  LEU A 150      16.865   2.409 -35.405  1.00 97.19           C  
ATOM   1145  CD1 LEU A 150      17.742   3.508 -35.997  1.00 97.19           C  
ATOM   1146  CD2 LEU A 150      17.045   2.330 -33.893  1.00 97.19           C  
ATOM   1147  N   ARG A 151      12.313   2.186 -36.556  1.00 98.05           N  
ATOM   1148  CA  ARG A 151      10.922   2.620 -36.629  1.00 98.05           C  
ATOM   1149  C   ARG A 151      10.001   1.627 -35.928  1.00 98.05           C  
ATOM   1150  CB  ARG A 151      10.490   2.798 -38.086  1.00 98.05           C  
ATOM   1151  O   ARG A 151       9.061   2.025 -35.237  1.00 98.05           O  
ATOM   1152  CG  ARG A 151      11.051   4.047 -38.747  1.00 98.05           C  
ATOM   1153  CD  ARG A 151      10.601   4.168 -40.196  1.00 98.05           C  
ATOM   1154  NE  ARG A 151      11.187   5.337 -40.847  1.00 98.05           N  
ATOM   1155  NH1 ARG A 151      10.462   4.777 -42.968  1.00 98.05           N  
ATOM   1156  NH2 ARG A 151      11.678   6.692 -42.634  1.00 98.05           N  
ATOM   1157  CZ  ARG A 151      11.108   5.599 -42.148  1.00 98.05           C  
ATOM   1158  N   ALA A 152      10.241   0.349 -36.158  1.00 97.79           N  
ATOM   1159  CA  ALA A 152       9.463  -0.686 -35.482  1.00 97.79           C  
ATOM   1160  C   ALA A 152       9.626  -0.594 -33.967  1.00 97.79           C  
ATOM   1161  CB  ALA A 152       9.877  -2.070 -35.975  1.00 97.79           C  
ATOM   1162  O   ALA A 152       8.655  -0.743 -33.222  1.00 97.79           O  
ATOM   1163  N   GLN A 153      10.849  -0.363 -33.476  1.00 97.67           N  
ATOM   1164  CA  GLN A 153      11.116  -0.205 -32.051  1.00 97.67           C  
ATOM   1165  C   GLN A 153      10.406   1.024 -31.491  1.00 97.67           C  
ATOM   1166  CB  GLN A 153      12.621  -0.105 -31.794  1.00 97.67           C  
ATOM   1167  O   GLN A 153       9.896   0.995 -30.369  1.00 97.67           O  
ATOM   1168  CG  GLN A 153      13.360  -1.427 -31.946  1.00 97.67           C  
ATOM   1169  CD  GLN A 153      14.857  -1.289 -31.744  1.00 97.67           C  
ATOM   1170  NE2 GLN A 153      15.571  -2.408 -31.813  1.00 97.67           N  
ATOM   1171  OE1 GLN A 153      15.369  -0.186 -31.528  1.00 97.67           O  
ATOM   1172  N   LEU A 154      10.452   2.109 -32.253  1.00 97.76           N  
ATOM   1173  CA  LEU A 154       9.757   3.323 -31.840  1.00 97.76           C  
ATOM   1174  C   LEU A 154       8.256   3.081 -31.732  1.00 97.76           C  
ATOM   1175  CB  LEU A 154      10.033   4.460 -32.828  1.00 97.76           C  
ATOM   1176  O   LEU A 154       7.616   3.533 -30.780  1.00 97.76           O  
ATOM   1177  CG  LEU A 154       9.634   5.865 -32.374  1.00 97.76           C  
ATOM   1178  CD1 LEU A 154      10.708   6.874 -32.767  1.00 97.76           C  
ATOM   1179  CD2 LEU A 154       8.284   6.255 -32.966  1.00 97.76           C  
ATOM   1180  N   GLU A 155       7.667   2.400 -32.739  1.00 97.90           N  
ATOM   1181  CA  GLU A 155       6.244   2.077 -32.700  1.00 97.90           C  
ATOM   1182  C   GLU A 155       5.916   1.172 -31.516  1.00 97.90           C  
ATOM   1183  CB  GLU A 155       5.808   1.411 -34.008  1.00 97.90           C  
ATOM   1184  O   GLU A 155       4.898   1.360 -30.848  1.00 97.90           O  
ATOM   1185  CG  GLU A 155       5.769   2.360 -35.197  1.00 97.90           C  
ATOM   1186  CD  GLU A 155       5.369   1.677 -36.496  1.00 97.90           C  
ATOM   1187  OE1 GLU A 155       5.258   2.367 -37.535  1.00 97.90           O  
ATOM   1188  OE2 GLU A 155       5.164   0.443 -36.474  1.00 97.90           O  
ATOM   1189  N   GLU A 156       6.720   0.161 -31.237  1.00 97.76           N  
ATOM   1190  CA  GLU A 156       6.540  -0.718 -30.087  1.00 97.76           C  
ATOM   1191  C   GLU A 156       6.621   0.061 -28.777  1.00 97.76           C  
ATOM   1192  CB  GLU A 156       7.583  -1.839 -30.097  1.00 97.76           C  
ATOM   1193  O   GLU A 156       5.808  -0.146 -27.874  1.00 97.76           O  
ATOM   1194  CG  GLU A 156       7.432  -2.830 -28.952  1.00 97.76           C  
ATOM   1195  CD  GLU A 156       6.134  -3.620 -29.009  1.00 97.76           C  
ATOM   1196  OE1 GLU A 156       5.571  -3.940 -27.938  1.00 97.76           O  
ATOM   1197  OE2 GLU A 156       5.678  -3.922 -30.134  1.00 97.76           O  
ATOM   1198  N   ALA A 157       7.651   0.931 -28.667  1.00 97.03           N  
ATOM   1199  CA  ALA A 157       7.809   1.775 -27.485  1.00 97.03           C  
ATOM   1200  C   ALA A 157       6.620   2.717 -27.320  1.00 97.03           C  
ATOM   1201  CB  ALA A 157       9.108   2.572 -27.570  1.00 97.03           C  
ATOM   1202  O   ALA A 157       6.140   2.932 -26.205  1.00 97.03           O  
ATOM   1203  N   SER A 158       6.156   3.322 -28.468  1.00 98.06           N  
ATOM   1204  CA  SER A 158       5.000   4.213 -28.440  1.00 98.06           C  
ATOM   1205  C   SER A 158       3.738   3.468 -28.018  1.00 98.06           C  
ATOM   1206  CB  SER A 158       4.787   4.858 -29.810  1.00 98.06           C  
ATOM   1207  O   SER A 158       2.922   3.999 -27.262  1.00 98.06           O  
ATOM   1208  OG  SER A 158       4.393   3.889 -30.766  1.00 98.06           O  
ATOM   1209  N   SER A 159       3.484   2.208 -28.527  1.00 98.20           N  
ATOM   1210  CA  SER A 159       2.344   1.388 -28.129  1.00 98.20           C  
ATOM   1211  C   SER A 159       2.427   1.005 -26.655  1.00 98.20           C  
ATOM   1212  CB  SER A 159       2.264   0.126 -28.988  1.00 98.20           C  
ATOM   1213  O   SER A 159       1.412   0.982 -25.956  1.00 98.20           O  
ATOM   1214  OG  SER A 159       3.361  -0.732 -28.726  1.00 98.20           O  
ATOM   1215  N   ALA A 160       3.665   0.618 -26.145  1.00 97.66           N  
ATOM   1216  CA  ALA A 160       3.875   0.318 -24.731  1.00 97.66           C  
ATOM   1217  C   ALA A 160       3.612   1.546 -23.864  1.00 97.66           C  
ATOM   1218  CB  ALA A 160       5.294  -0.197 -24.501  1.00 97.66           C  
ATOM   1219  O   ALA A 160       3.023   1.438 -22.786  1.00 97.66           O  
ATOM   1220  N   ARG A 161       4.146   2.717 -24.377  1.00 97.63           N  
ATOM   1221  CA  ARG A 161       3.892   3.966 -23.666  1.00 97.63           C  
ATOM   1222  C   ARG A 161       2.397   4.259 -23.589  1.00 97.63           C  
ATOM   1223  CB  ARG A 161       4.620   5.129 -24.343  1.00 97.63           C  
ATOM   1224  O   ARG A 161       1.888   4.641 -22.534  1.00 97.63           O  
ATOM   1225  CG  ARG A 161       4.449   6.461 -23.632  1.00 97.63           C  
ATOM   1226  CD  ARG A 161       5.140   7.593 -24.380  1.00 97.63           C  
ATOM   1227  NE  ARG A 161       4.893   8.886 -23.748  1.00 97.63           N  
ATOM   1228  NH1 ARG A 161       6.118  10.102 -25.283  1.00 97.63           N  
ATOM   1229  NH2 ARG A 161       5.076  11.166 -23.540  1.00 97.63           N  
ATOM   1230  CZ  ARG A 161       5.363  10.048 -24.192  1.00 97.63           C  
ATOM   1231  N   SER A 162       1.629   4.164 -24.680  1.00 97.97           N  
ATOM   1232  CA  SER A 162       0.183   4.362 -24.710  1.00 97.97           C  
ATOM   1233  C   SER A 162      -0.526   3.398 -23.765  1.00 97.97           C  
ATOM   1234  CB  SER A 162      -0.354   4.184 -26.130  1.00 97.97           C  
ATOM   1235  O   SER A 162      -1.449   3.789 -23.048  1.00 97.97           O  
ATOM   1236  OG  SER A 162      -1.758   4.371 -26.164  1.00 97.97           O  
ATOM   1237  N   GLN A 163      -0.153   2.122 -23.695  1.00 97.54           N  
ATOM   1238  CA  GLN A 163      -0.713   1.129 -22.783  1.00 97.54           C  
ATOM   1239  C   GLN A 163      -0.433   1.498 -21.329  1.00 97.54           C  
ATOM   1240  CB  GLN A 163      -0.151  -0.260 -23.091  1.00 97.54           C  
ATOM   1241  O   GLN A 163      -1.307   1.365 -20.470  1.00 97.54           O  
ATOM   1242  CG  GLN A 163      -0.698  -0.874 -24.372  1.00 97.54           C  
ATOM   1243  CD  GLN A 163      -0.061  -2.212 -24.699  1.00 97.54           C  
ATOM   1244  NE2 GLN A 163      -0.472  -2.807 -25.814  1.00 97.54           N  
ATOM   1245  OE1 GLN A 163       0.793  -2.706 -23.957  1.00 97.54           O  
ATOM   1246  N   ALA A 164       0.820   1.899 -21.049  1.00 95.14           N  
ATOM   1247  CA  ALA A 164       1.192   2.323 -19.702  1.00 95.14           C  
ATOM   1248  C   ALA A 164       0.365   3.526 -19.257  1.00 95.14           C  
ATOM   1249  CB  ALA A 164       2.681   2.652 -19.640  1.00 95.14           C  
ATOM   1250  O   ALA A 164      -0.059   3.603 -18.102  1.00 95.14           O  
ATOM   1251  N   LEU A 165       0.078   4.486 -20.136  1.00 97.53           N  
ATOM   1252  CA  LEU A 165      -0.731   5.662 -19.834  1.00 97.53           C  
ATOM   1253  C   LEU A 165      -2.170   5.267 -19.521  1.00 97.53           C  
ATOM   1254  CB  LEU A 165      -0.703   6.647 -21.006  1.00 97.53           C  
ATOM   1255  O   LEU A 165      -2.778   5.805 -18.593  1.00 97.53           O  
ATOM   1256  CG  LEU A 165       0.580   7.462 -21.176  1.00 97.53           C  
ATOM   1257  CD1 LEU A 165       0.503   8.314 -22.439  1.00 97.53           C  
ATOM   1258  CD2 LEU A 165       0.826   8.335 -19.950  1.00 97.53           C  
ATOM   1259  N   LEU A 166      -2.744   4.298 -20.245  1.00 97.69           N  
ATOM   1260  CA  LEU A 166      -4.093   3.816 -19.970  1.00 97.69           C  
ATOM   1261  C   LEU A 166      -4.162   3.144 -18.603  1.00 97.69           C  
ATOM   1262  CB  LEU A 166      -4.545   2.837 -21.057  1.00 97.69           C  
ATOM   1263  O   LEU A 166      -5.124   3.342 -17.857  1.00 97.69           O  
ATOM   1264  CG  LEU A 166      -4.827   3.437 -22.435  1.00 97.69           C  
ATOM   1265  CD1 LEU A 166      -5.128   2.332 -23.442  1.00 97.69           C  
ATOM   1266  CD2 LEU A 166      -5.983   4.429 -22.360  1.00 97.69           C  
ATOM   1267  N   GLU A 167      -3.144   2.329 -18.255  1.00 96.18           N  
ATOM   1268  CA  GLU A 167      -3.085   1.684 -16.947  1.00 96.18           C  
ATOM   1269  C   GLU A 167      -2.947   2.713 -15.829  1.00 96.18           C  
ATOM   1270  CB  GLU A 167      -1.925   0.687 -16.891  1.00 96.18           C  
ATOM   1271  O   GLU A 167      -3.576   2.583 -14.777  1.00 96.18           O  
ATOM   1272  CG  GLU A 167      -2.112  -0.526 -17.791  1.00 96.18           C  
ATOM   1273  CD  GLU A 167      -0.907  -1.454 -17.806  1.00 96.18           C  
ATOM   1274  OE1 GLU A 167      -0.953  -2.498 -18.495  1.00 96.18           O  
ATOM   1275  OE2 GLU A 167       0.091  -1.134 -17.121  1.00 96.18           O  
ATOM   1276  N   ARG A 168      -2.055   3.723 -16.059  1.00 95.28           N  
ATOM   1277  CA  ARG A 168      -1.899   4.808 -15.096  1.00 95.28           C  
ATOM   1278  C   ARG A 168      -3.222   5.532 -14.868  1.00 95.28           C  
ATOM   1279  CB  ARG A 168      -0.834   5.799 -15.570  1.00 95.28           C  
ATOM   1280  O   ARG A 168      -3.607   5.788 -13.725  1.00 95.28           O  
ATOM   1281  CG  ARG A 168      -0.563   6.928 -14.588  1.00 95.28           C  
ATOM   1282  CD  ARG A 168      -0.016   8.165 -15.287  1.00 95.28           C  
ATOM   1283  NE  ARG A 168      -1.012   8.771 -16.166  1.00 95.28           N  
ATOM   1284  NH1 ARG A 168       0.268  10.623 -16.682  1.00 95.28           N  
ATOM   1285  NH2 ARG A 168      -1.826  10.384 -17.584  1.00 95.28           N  
ATOM   1286  CZ  ARG A 168      -0.854   9.925 -16.809  1.00 95.28           C  
ATOM   1287  N   ASP A 169      -3.922   5.867 -15.991  1.00 96.96           N  
ATOM   1288  CA  ASP A 169      -5.219   6.529 -15.889  1.00 96.96           C  
ATOM   1289  C   ASP A 169      -6.243   5.629 -15.202  1.00 96.96           C  
ATOM   1290  CB  ASP A 169      -5.723   6.938 -17.275  1.00 96.96           C  
ATOM   1291  O   ASP A 169      -7.049   6.098 -14.397  1.00 96.96           O  
ATOM   1292  CG  ASP A 169      -4.906   8.056 -17.898  1.00 96.96           C  
ATOM   1293  OD1 ASP A 169      -4.184   8.766 -17.164  1.00 96.96           O  
ATOM   1294  OD2 ASP A 169      -4.986   8.230 -19.133  1.00 96.96           O  
ATOM   1295  N   GLY A 170      -6.193   4.291 -15.549  1.00 96.67           N  
ATOM   1296  CA  GLY A 170      -7.057   3.339 -14.869  1.00 96.67           C  
ATOM   1297  C   GLY A 170      -6.814   3.276 -13.373  1.00 96.67           C  
ATOM   1298  O   GLY A 170      -7.762   3.268 -12.585  1.00 96.67           O  
ATOM   1299  N   LEU A 171      -5.539   3.256 -12.938  1.00 91.03           N  
ATOM   1300  CA  LEU A 171      -5.177   3.214 -11.525  1.00 91.03           C  
ATOM   1301  C   LEU A 171      -5.515   4.533 -10.838  1.00 91.03           C  
ATOM   1302  CB  LEU A 171      -3.686   2.908 -11.362  1.00 91.03           C  
ATOM   1303  O   LEU A 171      -5.957   4.543  -9.687  1.00 91.03           O  
ATOM   1304  CG  LEU A 171      -3.241   1.492 -11.732  1.00 91.03           C  
ATOM   1305  CD1 LEU A 171      -1.721   1.382 -11.672  1.00 91.03           C  
ATOM   1306  CD2 LEU A 171      -3.893   0.467 -10.810  1.00 91.03           C  
ATOM   1307  N   ALA A 172      -5.321   5.612 -11.527  1.00 94.47           N  
ATOM   1308  CA  ALA A 172      -5.682   6.924 -10.996  1.00 94.47           C  
ATOM   1309  C   ALA A 172      -7.182   7.012 -10.726  1.00 94.47           C  
ATOM   1310  CB  ALA A 172      -5.253   8.026 -11.961  1.00 94.47           C  
ATOM   1311  O   ALA A 172      -7.603   7.550  -9.699  1.00 94.47           O  
ATOM   1312  N   GLU A 173      -8.038   6.509 -11.607  1.00 96.78           N  
ATOM   1313  CA  GLU A 173      -9.484   6.479 -11.406  1.00 96.78           C  
ATOM   1314  C   GLU A 173      -9.857   5.593 -10.221  1.00 96.78           C  
ATOM   1315  CB  GLU A 173     -10.194   5.993 -12.672  1.00 96.78           C  
ATOM   1316  O   GLU A 173     -10.742   5.938  -9.435  1.00 96.78           O  
ATOM   1317  CG  GLU A 173     -10.109   6.967 -13.837  1.00 96.78           C  
ATOM   1318  CD  GLU A 173     -10.735   6.430 -15.115  1.00 96.78           C  
ATOM   1319  OE1 GLU A 173     -10.772   7.165 -16.128  1.00 96.78           O  
ATOM   1320  OE2 GLU A 173     -11.191   5.266 -15.103  1.00 96.78           O  
ATOM   1321  N   GLU A 174      -9.211   4.429 -10.066  1.00 93.02           N  
ATOM   1322  CA  GLU A 174      -9.454   3.531  -8.942  1.00 93.02           C  
ATOM   1323  C   GLU A 174      -9.086   4.193  -7.617  1.00 93.02           C  
ATOM   1324  CB  GLU A 174      -8.668   2.228  -9.115  1.00 93.02           C  
ATOM   1325  O   GLU A 174      -9.804   4.050  -6.625  1.00 93.02           O  
ATOM   1326  CG  GLU A 174      -9.196   1.335 -10.228  1.00 93.02           C  
ATOM   1327  CD  GLU A 174      -8.362   0.081 -10.437  1.00 93.02           C  
ATOM   1328  OE1 GLU A 174      -8.557  -0.615 -11.460  1.00 93.02           O  
ATOM   1329  OE2 GLU A 174      -7.507  -0.209  -9.570  1.00 93.02           O  
ATOM   1330  N   VAL A 175      -7.944   4.890  -7.608  1.00 89.77           N  
ATOM   1331  CA  VAL A 175      -7.517   5.611  -6.413  1.00 89.77           C  
ATOM   1332  C   VAL A 175      -8.548   6.680  -6.059  1.00 89.77           C  
ATOM   1333  CB  VAL A 175      -6.126   6.255  -6.605  1.00 89.77           C  
ATOM   1334  O   VAL A 175      -8.901   6.848  -4.889  1.00 89.77           O  
ATOM   1335  CG1 VAL A 175      -5.823   7.235  -5.473  1.00 89.77           C  
ATOM   1336  CG2 VAL A 175      -5.046   5.177  -6.686  1.00 89.77           C  
ATOM   1337  N   GLN A 176      -9.034   7.438  -7.061  1.00 95.28           N  
ATOM   1338  CA  GLN A 176     -10.064   8.449  -6.844  1.00 95.28           C  
ATOM   1339  C   GLN A 176     -11.353   7.818  -6.325  1.00 95.28           C  
ATOM   1340  CB  GLN A 176     -10.339   9.222  -8.134  1.00 95.28           C  
ATOM   1341  O   GLN A 176     -12.002   8.365  -5.432  1.00 95.28           O  
ATOM   1342  CG  GLN A 176      -9.258  10.234  -8.488  1.00 95.28           C  
ATOM   1343  CD  GLN A 176      -9.557  10.989  -9.769  1.00 95.28           C  
ATOM   1344  NE2 GLN A 176      -8.792  12.043 -10.029  1.00 95.28           N  
ATOM   1345  OE1 GLN A 176     -10.468  10.627 -10.520  1.00 95.28           O  
ATOM   1346  N   ARG A 177     -11.754   6.643  -6.846  1.00 94.94           N  
ATOM   1347  CA  ARG A 177     -12.939   5.922  -6.392  1.00 94.94           C  
ATOM   1348  C   ARG A 177     -12.793   5.491  -4.937  1.00 94.94           C  
ATOM   1349  CB  ARG A 177     -13.198   4.700  -7.277  1.00 94.94           C  
ATOM   1350  O   ARG A 177     -13.731   5.623  -4.148  1.00 94.94           O  
ATOM   1351  CG  ARG A 177     -14.064   4.992  -8.492  1.00 94.94           C  
ATOM   1352  CD  ARG A 177     -14.499   3.713  -9.194  1.00 94.94           C  
ATOM   1353  NE  ARG A 177     -14.734   3.934 -10.618  1.00 94.94           N  
ATOM   1354  NH1 ARG A 177     -12.634   3.241 -11.285  1.00 94.94           N  
ATOM   1355  NH2 ARG A 177     -14.163   3.941 -12.843  1.00 94.94           N  
ATOM   1356  CZ  ARG A 177     -13.843   3.705 -11.579  1.00 94.94           C  
ATOM   1357  N   LEU A 178     -11.593   4.979  -4.587  1.00 87.40           N  
ATOM   1358  CA  LEU A 178     -11.333   4.545  -3.219  1.00 87.40           C  
ATOM   1359  C   LEU A 178     -11.313   5.735  -2.265  1.00 87.40           C  
ATOM   1360  CB  LEU A 178     -10.004   3.790  -3.139  1.00 87.40           C  
ATOM   1361  O   LEU A 178     -11.818   5.646  -1.143  1.00 87.40           O  
ATOM   1362  CG  LEU A 178      -9.983   2.387  -3.748  1.00 87.40           C  
ATOM   1363  CD1 LEU A 178      -8.573   1.808  -3.698  1.00 87.40           C  
ATOM   1364  CD2 LEU A 178     -10.968   1.476  -3.025  1.00 87.40           C  
ATOM   1365  N   ARG A 179     -10.737   6.826  -2.697  1.00 93.92           N  
ATOM   1366  CA  ARG A 179     -10.739   8.051  -1.903  1.00 93.92           C  
ATOM   1367  C   ARG A 179     -12.162   8.542  -1.661  1.00 93.92           C  
ATOM   1368  CB  ARG A 179      -9.919   9.141  -2.595  1.00 93.92           C  
ATOM   1369  O   ARG A 179     -12.501   8.954  -0.549  1.00 93.92           O  
ATOM   1370  CG  ARG A 179      -8.415   8.953  -2.471  1.00 93.92           C  
ATOM   1371  CD  ARG A 179      -7.649  10.107  -3.102  1.00 93.92           C  
ATOM   1372  NE  ARG A 179      -6.206   9.888  -3.048  1.00 93.92           N  
ATOM   1373  NH1 ARG A 179      -5.701  11.443  -4.682  1.00 93.92           N  
ATOM   1374  NH2 ARG A 179      -4.025  10.251  -3.669  1.00 93.92           N  
ATOM   1375  CZ  ARG A 179      -5.314  10.528  -3.800  1.00 93.92           C  
ATOM   1376  N   ALA A 180     -13.001   8.567  -2.712  1.00 93.62           N  
ATOM   1377  CA  ALA A 180     -14.402   8.958  -2.580  1.00 93.62           C  
ATOM   1378  C   ALA A 180     -15.139   8.037  -1.612  1.00 93.62           C  
ATOM   1379  CB  ALA A 180     -15.087   8.951  -3.944  1.00 93.62           C  
ATOM   1380  O   ALA A 180     -15.931   8.498  -0.787  1.00 93.62           O  
ATOM   1381  N   ARG A 181     -14.896   6.744  -1.704  1.00 95.88           N  
ATOM   1382  CA  ARG A 181     -15.514   5.779  -0.801  1.00 95.88           C  
ATOM   1383  C   ARG A 181     -15.068   6.013   0.639  1.00 95.88           C  
ATOM   1384  CB  ARG A 181     -15.174   4.349  -1.228  1.00 95.88           C  
ATOM   1385  O   ARG A 181     -15.877   5.930   1.566  1.00 95.88           O  
ATOM   1386  CG  ARG A 181     -15.955   3.866  -2.440  1.00 95.88           C  
ATOM   1387  CD  ARG A 181     -15.607   2.428  -2.799  1.00 95.88           C  
ATOM   1388  NE  ARG A 181     -16.223   2.023  -4.059  1.00 95.88           N  
ATOM   1389  NH1 ARG A 181     -16.181  -0.239  -3.591  1.00 95.88           N  
ATOM   1390  NH2 ARG A 181     -17.046   0.509  -5.578  1.00 95.88           N  
ATOM   1391  CZ  ARG A 181     -16.482   0.765  -4.406  1.00 95.88           C  
ATOM   1392  N   CYS A 182     -13.817   6.242   0.841  1.00 89.84           N  
ATOM   1393  CA  CYS A 182     -13.288   6.539   2.167  1.00 89.84           C  
ATOM   1394  C   CYS A 182     -13.905   7.815   2.727  1.00 89.84           C  
ATOM   1395  CB  CYS A 182     -11.766   6.676   2.119  1.00 89.84           C  
ATOM   1396  O   CYS A 182     -14.231   7.883   3.914  1.00 89.84           O  
ATOM   1397  SG  CYS A 182     -10.902   5.111   1.868  1.00 89.84           S  
ATOM   1398  N   GLU A 183     -14.057   8.826   1.933  1.00 92.69           N  
ATOM   1399  CA  GLU A 183     -14.700  10.071   2.340  1.00 92.69           C  
ATOM   1400  C   GLU A 183     -16.168   9.846   2.690  1.00 92.69           C  
ATOM   1401  CB  GLU A 183     -14.579  11.125   1.235  1.00 92.69           C  
ATOM   1402  O   GLU A 183     -16.675  10.414   3.660  1.00 92.69           O  
ATOM   1403  CG  GLU A 183     -13.172  11.678   1.065  1.00 92.69           C  
ATOM   1404  CD  GLU A 183     -13.039  12.626  -0.116  1.00 92.69           C  
ATOM   1405  OE1 GLU A 183     -11.923  13.138  -0.361  1.00 92.69           O  
ATOM   1406  OE2 GLU A 183     -14.059  12.859  -0.803  1.00 92.69           O  
ATOM   1407  N   GLU A 184     -16.900   9.053   1.913  1.00 92.17           N  
ATOM   1408  CA  GLU A 184     -18.293   8.719   2.197  1.00 92.17           C  
ATOM   1409  C   GLU A 184     -18.423   7.980   3.526  1.00 92.17           C  
ATOM   1410  CB  GLU A 184     -18.885   7.875   1.066  1.00 92.17           C  
ATOM   1411  O   GLU A 184     -19.331   8.260   4.312  1.00 92.17           O  
ATOM   1412  CG  GLU A 184     -20.387   7.656   1.183  1.00 92.17           C  
ATOM   1413  CD  GLU A 184     -20.987   6.956  -0.026  1.00 92.17           C  
ATOM   1414  OE1 GLU A 184     -22.225   6.772  -0.068  1.00 92.17           O  
ATOM   1415  OE2 GLU A 184     -20.213   6.588  -0.938  1.00 92.17           O  
ATOM   1416  N   GLU A 185     -17.495   6.973   3.682  1.00 88.82           N  
ATOM   1417  CA  GLU A 185     -17.495   6.242   4.946  1.00 88.82           C  
ATOM   1418  C   GLU A 185     -17.174   7.165   6.118  1.00 88.82           C  
ATOM   1419  CB  GLU A 185     -16.493   5.085   4.898  1.00 88.82           C  
ATOM   1420  O   GLU A 185     -17.751   7.029   7.198  1.00 88.82           O  
ATOM   1421  CG  GLU A 185     -16.947   3.914   4.039  1.00 88.82           C  
ATOM   1422  CD  GLU A 185     -15.971   2.747   4.051  1.00 88.82           C  
ATOM   1423  OE1 GLU A 185     -16.295   1.680   3.483  1.00 88.82           O  
ATOM   1424  OE2 GLU A 185     -14.875   2.903   4.634  1.00 88.82           O  
ATOM   1425  N   SER A 186     -16.169   8.055   5.987  1.00 87.92           N  
ATOM   1426  CA  SER A 186     -15.838   9.051   7.001  1.00 87.92           C  
ATOM   1427  C   SER A 186     -17.026   9.963   7.290  1.00 87.92           C  
ATOM   1428  CB  SER A 186     -14.637   9.889   6.558  1.00 87.92           C  
ATOM   1429  O   SER A 186     -17.302  10.282   8.448  1.00 87.92           O  
ATOM   1430  OG  SER A 186     -14.364  10.913   7.499  1.00 87.92           O  
ATOM   1431  N   ARG A 187     -17.734  10.419   6.256  1.00 91.86           N  
ATOM   1432  CA  ARG A 187     -18.936  11.231   6.418  1.00 91.86           C  
ATOM   1433  C   ARG A 187     -20.036  10.445   7.124  1.00 91.86           C  
ATOM   1434  CB  ARG A 187     -19.435  11.729   5.060  1.00 91.86           C  
ATOM   1435  O   ARG A 187     -20.733  10.982   7.987  1.00 91.86           O  
ATOM   1436  CG  ARG A 187     -20.571  12.735   5.153  1.00 91.86           C  
ATOM   1437  CD  ARG A 187     -21.027  13.200   3.777  1.00 91.86           C  
ATOM   1438  NE  ARG A 187     -21.560  12.096   2.984  1.00 91.86           N  
ATOM   1439  NH1 ARG A 187     -23.566  11.973   4.123  1.00 91.86           N  
ATOM   1440  NH2 ARG A 187     -23.139  10.539   2.387  1.00 91.86           N  
ATOM   1441  CZ  ARG A 187     -22.754  11.538   3.167  1.00 91.86           C  
ATOM   1442  N   GLY A 188     -20.239   9.154   6.692  1.00 91.71           N  
ATOM   1443  CA  GLY A 188     -21.198   8.304   7.380  1.00 91.71           C  
ATOM   1444  C   GLY A 188     -20.872   8.103   8.848  1.00 91.71           C  
ATOM   1445  O   GLY A 188     -21.763   8.144   9.698  1.00 91.71           O  
ATOM   1446  N   ARG A 189     -19.545   7.880   9.207  1.00 90.10           N  
ATOM   1447  CA  ARG A 189     -19.111   7.734  10.592  1.00 90.10           C  
ATOM   1448  C   ARG A 189     -19.367   9.012  11.384  1.00 90.10           C  
ATOM   1449  CB  ARG A 189     -17.627   7.368  10.655  1.00 90.10           C  
ATOM   1450  O   ARG A 189     -19.818   8.959  12.530  1.00 90.10           O  
ATOM   1451  CG  ARG A 189     -17.337   5.913  10.321  1.00 90.10           C  
ATOM   1452  CD  ARG A 189     -15.863   5.577  10.498  1.00 90.10           C  
ATOM   1453  NE  ARG A 189     -15.584   4.183  10.164  1.00 90.10           N  
ATOM   1454  NH1 ARG A 189     -13.312   4.490   9.876  1.00 90.10           N  
ATOM   1455  NH2 ARG A 189     -14.238   2.414   9.586  1.00 90.10           N  
ATOM   1456  CZ  ARG A 189     -14.379   3.699   9.876  1.00 90.10           C  
ATOM   1457  N   GLU A 190     -19.026  10.197  10.798  1.00 92.59           N  
ATOM   1458  CA  GLU A 190     -19.283  11.482  11.439  1.00 92.59           C  
ATOM   1459  C   GLU A 190     -20.774  11.681  11.700  1.00 92.59           C  
ATOM   1460  CB  GLU A 190     -18.743  12.629  10.581  1.00 92.59           C  
ATOM   1461  O   GLU A 190     -21.163  12.190  12.754  1.00 92.59           O  
ATOM   1462  CG  GLU A 190     -17.223  12.703  10.540  1.00 92.59           C  
ATOM   1463  CD  GLU A 190     -16.699  13.766   9.588  1.00 92.59           C  
ATOM   1464  OE1 GLU A 190     -15.463  13.927   9.478  1.00 92.59           O  
ATOM   1465  OE2 GLU A 190     -17.533  14.445   8.948  1.00 92.59           O  
ATOM   1466  N   GLY A 191     -21.666  11.346  10.703  1.00 92.99           N  
ATOM   1467  CA  GLY A 191     -23.105  11.398  10.906  1.00 92.99           C  
ATOM   1468  C   GLY A 191     -23.582  10.497  12.030  1.00 92.99           C  
ATOM   1469  O   GLY A 191     -24.416  10.900  12.843  1.00 92.99           O  
ATOM   1470  N   ALA A 192     -23.091   9.266  12.091  1.00 88.09           N  
ATOM   1471  CA  ALA A 192     -23.447   8.324  13.150  1.00 88.09           C  
ATOM   1472  C   ALA A 192     -22.959   8.818  14.509  1.00 88.09           C  
ATOM   1473  CB  ALA A 192     -22.869   6.943  12.850  1.00 88.09           C  
ATOM   1474  O   ALA A 192     -23.663   8.688  15.513  1.00 88.09           O  
ATOM   1475  N   GLU A 193     -21.712   9.376  14.575  1.00 90.13           N  
ATOM   1476  CA  GLU A 193     -21.173   9.938  15.810  1.00 90.13           C  
ATOM   1477  C   GLU A 193     -22.028  11.100  16.306  1.00 90.13           C  
ATOM   1478  CB  GLU A 193     -19.727  10.397  15.607  1.00 90.13           C  
ATOM   1479  O   GLU A 193     -22.277  11.227  17.507  1.00 90.13           O  
ATOM   1480  CG  GLU A 193     -18.725   9.254  15.529  1.00 90.13           C  
ATOM   1481  CD  GLU A 193     -17.297   9.724  15.297  1.00 90.13           C  
ATOM   1482  OE1 GLU A 193     -16.388   8.871  15.188  1.00 90.13           O  
ATOM   1483  OE2 GLU A 193     -17.086  10.955  15.225  1.00 90.13           O  
ATOM   1484  N   ARG A 194     -22.443  11.994  15.409  1.00 94.77           N  
ATOM   1485  CA  ARG A 194     -23.329  13.094  15.777  1.00 94.77           C  
ATOM   1486  C   ARG A 194     -24.656  12.572  16.317  1.00 94.77           C  
ATOM   1487  CB  ARG A 194     -23.575  14.010  14.576  1.00 94.77           C  
ATOM   1488  O   ARG A 194     -25.184  13.101  17.297  1.00 94.77           O  
ATOM   1489  CG  ARG A 194     -22.379  14.871  14.203  1.00 94.77           C  
ATOM   1490  CD  ARG A 194     -22.730  15.886  13.124  1.00 94.77           C  
ATOM   1491  NE  ARG A 194     -21.553  16.290  12.360  1.00 94.77           N  
ATOM   1492  NH1 ARG A 194     -21.794  14.664  10.736  1.00 94.77           N  
ATOM   1493  NH2 ARG A 194     -20.050  16.149  10.629  1.00 94.77           N  
ATOM   1494  CZ  ARG A 194     -21.135  15.700  11.243  1.00 94.77           C  
ATOM   1495  N   ALA A 195     -25.249  11.567  15.680  1.00 94.40           N  
ATOM   1496  CA  ALA A 195     -26.497  10.964  16.142  1.00 94.40           C  
ATOM   1497  C   ALA A 195     -26.328  10.346  17.527  1.00 94.40           C  
ATOM   1498  CB  ALA A 195     -26.979   9.910  15.148  1.00 94.40           C  
ATOM   1499  O   ALA A 195     -27.212  10.467  18.380  1.00 94.40           O  
ATOM   1500  N   LEU A 196     -25.211   9.639  17.716  1.00 89.04           N  
ATOM   1501  CA  LEU A 196     -24.923   9.046  19.017  1.00 89.04           C  
ATOM   1502  C   LEU A 196     -24.812  10.122  20.092  1.00 89.04           C  
ATOM   1503  CB  LEU A 196     -23.629   8.230  18.960  1.00 89.04           C  
ATOM   1504  O   LEU A 196     -25.326   9.954  21.201  1.00 89.04           O  
ATOM   1505  CG  LEU A 196     -23.305   7.386  20.194  1.00 89.04           C  
ATOM   1506  CD1 LEU A 196     -23.033   5.940  19.790  1.00 89.04           C  
ATOM   1507  CD2 LEU A 196     -22.113   7.970  20.944  1.00 89.04           C  
ATOM   1508  N   LYS A 197     -24.106  11.207  19.766  1.00 93.33           N  
ATOM   1509  CA  LYS A 197     -23.973  12.315  20.708  1.00 93.33           C  
ATOM   1510  C   LYS A 197     -25.331  12.937  21.021  1.00 93.33           C  
ATOM   1511  CB  LYS A 197     -23.024  13.379  20.155  1.00 93.33           C  
ATOM   1512  O   LYS A 197     -25.601  13.309  22.165  1.00 93.33           O  
ATOM   1513  CG  LYS A 197     -21.553  12.997  20.231  1.00 93.33           C  
ATOM   1514  CD  LYS A 197     -20.658  14.114  19.712  1.00 93.33           C  
ATOM   1515  CE  LYS A 197     -19.188  13.716  19.747  1.00 93.33           C  
ATOM   1516  NZ  LYS A 197     -18.320  14.747  19.105  1.00 93.33           N  
ATOM   1517  N   ALA A 198     -26.176  13.118  20.035  1.00 94.41           N  
ATOM   1518  CA  ALA A 198     -27.527  13.633  20.240  1.00 94.41           C  
ATOM   1519  C   ALA A 198     -28.332  12.712  21.153  1.00 94.41           C  
ATOM   1520  CB  ALA A 198     -28.240  13.806  18.901  1.00 94.41           C  
ATOM   1521  O   ALA A 198     -29.047  13.180  22.042  1.00 94.41           O  
ATOM   1522  N   GLN A 199     -28.293  11.412  20.899  1.00 94.81           N  
ATOM   1523  CA  GLN A 199     -28.984  10.448  21.749  1.00 94.81           C  
ATOM   1524  C   GLN A 199     -28.434  10.476  23.172  1.00 94.81           C  
ATOM   1525  CB  GLN A 199     -28.866   9.038  21.168  1.00 94.81           C  
ATOM   1526  O   GLN A 199     -29.186  10.323  24.137  1.00 94.81           O  
ATOM   1527  CG  GLN A 199     -29.609   8.851  19.852  1.00 94.81           C  
ATOM   1528  CD  GLN A 199     -31.110   9.015  19.997  1.00 94.81           C  
ATOM   1529  NE2 GLN A 199     -31.756   9.519  18.950  1.00 94.81           N  
ATOM   1530  OE1 GLN A 199     -31.686   8.690  21.040  1.00 94.81           O  
ATOM   1531  N   GLN A 200     -27.143  10.592  23.262  1.00 95.88           N  
ATOM   1532  CA  GLN A 200     -26.534  10.718  24.582  1.00 95.88           C  
ATOM   1533  C   GLN A 200     -27.081  11.933  25.326  1.00 95.88           C  
ATOM   1534  CB  GLN A 200     -25.012  10.815  24.466  1.00 95.88           C  
ATOM   1535  O   GLN A 200     -27.352  11.862  26.527  1.00 95.88           O  
ATOM   1536  CG  GLN A 200     -24.285  10.695  25.798  1.00 95.88           C  
ATOM   1537  CD  GLN A 200     -22.781  10.577  25.636  1.00 95.88           C  
ATOM   1538  NE2 GLN A 200     -22.055  10.688  26.744  1.00 95.88           N  
ATOM   1539  OE1 GLN A 200     -22.275  10.387  24.526  1.00 95.88           O  
ATOM   1540  N   ARG A 201     -27.187  13.102  24.655  1.00 96.21           N  
ATOM   1541  CA  ARG A 201     -27.771  14.294  25.262  1.00 96.21           C  
ATOM   1542  C   ARG A 201     -29.222  14.050  25.662  1.00 96.21           C  
ATOM   1543  CB  ARG A 201     -27.685  15.483  24.302  1.00 96.21           C  
ATOM   1544  O   ARG A 201     -29.661  14.494  26.725  1.00 96.21           O  
ATOM   1545  CG  ARG A 201     -26.264  15.948  24.024  1.00 96.21           C  
ATOM   1546  CD  ARG A 201     -26.234  17.111  23.042  1.00 96.21           C  
ATOM   1547  NE  ARG A 201     -24.868  17.546  22.764  1.00 96.21           N  
ATOM   1548  NH1 ARG A 201     -25.459  19.011  21.078  1.00 96.21           N  
ATOM   1549  NH2 ARG A 201     -23.257  18.762  21.668  1.00 96.21           N  
ATOM   1550  CZ  ARG A 201     -24.531  18.439  21.837  1.00 96.21           C  
ATOM   1551  N   ASP A 202     -30.002  13.436  24.799  1.00 96.32           N  
ATOM   1552  CA  ASP A 202     -31.392  13.107  25.098  1.00 96.32           C  
ATOM   1553  C   ASP A 202     -31.492  12.205  26.326  1.00 96.32           C  
ATOM   1554  CB  ASP A 202     -32.055  12.433  23.895  1.00 96.32           C  
ATOM   1555  O   ASP A 202     -32.359  12.404  27.180  1.00 96.32           O  
ATOM   1556  CG  ASP A 202     -32.298  13.388  22.739  1.00 96.32           C  
ATOM   1557  OD1 ASP A 202     -32.189  14.619  22.932  1.00 96.32           O  
ATOM   1558  OD2 ASP A 202     -32.604  12.907  21.627  1.00 96.32           O  
ATOM   1559  N   VAL A 203     -30.591  11.177  26.351  1.00 96.11           N  
ATOM   1560  CA  VAL A 203     -30.581  10.255  27.482  1.00 96.11           C  
ATOM   1561  C   VAL A 203     -30.235  11.011  28.762  1.00 96.11           C  
ATOM   1562  CB  VAL A 203     -29.582   9.096  27.261  1.00 96.11           C  
ATOM   1563  O   VAL A 203     -30.875  10.816  29.798  1.00 96.11           O  
ATOM   1564  CG1 VAL A 203     -29.404   8.285  28.543  1.00 96.11           C  
ATOM   1565  CG2 VAL A 203     -30.052   8.199  26.117  1.00 96.11           C  
ATOM   1566  N   ASP A 204     -29.238  11.866  28.698  1.00 94.70           N  
ATOM   1567  CA  ASP A 204     -28.875  12.687  29.849  1.00 94.70           C  
ATOM   1568  C   ASP A 204     -30.028  13.602  30.256  1.00 94.70           C  
ATOM   1569  CB  ASP A 204     -27.628  13.518  29.543  1.00 94.70           C  
ATOM   1570  O   ASP A 204     -30.287  13.790  31.447  1.00 94.70           O  
ATOM   1571  CG  ASP A 204     -26.372  12.675  29.405  1.00 94.70           C  
ATOM   1572  OD1 ASP A 204     -26.339  11.540  29.929  1.00 94.70           O  
ATOM   1573  OD2 ASP A 204     -25.407  13.150  28.769  1.00 94.70           O  
ATOM   1574  N   GLY A 205     -30.657  14.287  29.230  1.00 96.90           N  
ATOM   1575  CA  GLY A 205     -31.838  15.085  29.522  1.00 96.90           C  
ATOM   1576  C   GLY A 205     -32.937  14.296  30.208  1.00 96.90           C  
ATOM   1577  O   GLY A 205     -33.554  14.779  31.160  1.00 96.90           O  
ATOM   1578  N   ALA A 206     -33.231  13.114  29.690  1.00 96.74           N  
ATOM   1579  CA  ALA A 206     -34.247  12.247  30.281  1.00 96.74           C  
ATOM   1580  C   ALA A 206     -33.864  11.840  31.701  1.00 96.74           C  
ATOM   1581  CB  ALA A 206     -34.459  11.008  29.414  1.00 96.74           C  
ATOM   1582  O   ALA A 206     -34.719  11.775  32.587  1.00 96.74           O  
ATOM   1583  N   THR A 207     -32.606  11.543  31.941  1.00 95.41           N  
ATOM   1584  CA  THR A 207     -32.121  11.179  33.268  1.00 95.41           C  
ATOM   1585  C   THR A 207     -32.302  12.336  34.246  1.00 95.41           C  
ATOM   1586  CB  THR A 207     -30.639  10.765  33.227  1.00 95.41           C  
ATOM   1587  O   THR A 207     -32.698  12.128  35.395  1.00 95.41           O  
ATOM   1588  CG2 THR A 207     -30.446   9.489  32.414  1.00 95.41           C  
ATOM   1589  OG1 THR A 207     -29.871  11.818  32.631  1.00 95.41           O  
ATOM   1590  N   LEU A 208     -31.977  13.583  33.826  1.00 96.60           N  
ATOM   1591  CA  LEU A 208     -32.176  14.752  34.675  1.00 96.60           C  
ATOM   1592  C   LEU A 208     -33.655  14.952  34.989  1.00 96.60           C  
ATOM   1593  CB  LEU A 208     -31.611  16.006  34.003  1.00 96.60           C  
ATOM   1594  O   LEU A 208     -34.013  15.299  36.116  1.00 96.60           O  
ATOM   1595  CG  LEU A 208     -30.087  16.106  33.924  1.00 96.60           C  
ATOM   1596  CD1 LEU A 208     -29.676  17.349  33.142  1.00 96.60           C  
ATOM   1597  CD2 LEU A 208     -29.479  16.122  35.322  1.00 96.60           C  
ATOM   1598  N   ALA A 209     -34.516  14.860  33.964  1.00 97.30           N  
ATOM   1599  CA  ALA A 209     -35.958  14.969  34.172  1.00 97.30           C  
ATOM   1600  C   ALA A 209     -36.450  13.920  35.164  1.00 97.30           C  
ATOM   1601  CB  ALA A 209     -36.699  14.831  32.844  1.00 97.30           C  
ATOM   1602  O   ALA A 209     -37.291  14.210  36.018  1.00 97.30           O  
ATOM   1603  N   ARG A 210     -36.004  12.679  34.974  1.00 96.47           N  
ATOM   1604  CA  ARG A 210     -36.360  11.618  35.911  1.00 96.47           C  
ATOM   1605  C   ARG A 210     -35.958  11.988  37.335  1.00 96.47           C  
ATOM   1606  CB  ARG A 210     -35.698  10.299  35.506  1.00 96.47           C  
ATOM   1607  O   ARG A 210     -36.738  11.806  38.272  1.00 96.47           O  
ATOM   1608  CG  ARG A 210     -36.134   9.108  36.345  1.00 96.47           C  
ATOM   1609  CD  ARG A 210     -35.339   7.856  36.003  1.00 96.47           C  
ATOM   1610  NE  ARG A 210     -34.073   7.806  36.728  1.00 96.47           N  
ATOM   1611  NH1 ARG A 210     -33.393   5.795  35.818  1.00 96.47           N  
ATOM   1612  NH2 ARG A 210     -32.058   6.883  37.330  1.00 96.47           N  
ATOM   1613  CZ  ARG A 210     -33.177   6.828  36.624  1.00 96.47           C  
ATOM   1614  N   LEU A 211     -34.681  12.465  37.535  1.00 97.23           N  
ATOM   1615  CA  LEU A 211     -34.195  12.885  38.844  1.00 97.23           C  
ATOM   1616  C   LEU A 211     -35.068  13.995  39.418  1.00 97.23           C  
ATOM   1617  CB  LEU A 211     -32.742  13.359  38.750  1.00 97.23           C  
ATOM   1618  O   LEU A 211     -35.378  13.993  40.611  1.00 97.23           O  
ATOM   1619  CG  LEU A 211     -31.687  12.272  38.540  1.00 97.23           C  
ATOM   1620  CD1 LEU A 211     -30.315  12.902  38.319  1.00 97.23           C  
ATOM   1621  CD2 LEU A 211     -31.657  11.318  39.728  1.00 97.23           C  
ATOM   1622  N   ASP A 212     -35.461  15.030  38.671  1.00 97.31           N  
ATOM   1623  CA  ASP A 212     -36.326  16.122  39.107  1.00 97.31           C  
ATOM   1624  C   ASP A 212     -37.680  15.596  39.577  1.00 97.31           C  
ATOM   1625  CB  ASP A 212     -36.518  17.138  37.979  1.00 97.31           C  
ATOM   1626  O   ASP A 212     -38.204  16.041  40.600  1.00 97.31           O  
ATOM   1627  CG  ASP A 212     -35.283  17.985  37.727  1.00 97.31           C  
ATOM   1628  OD1 ASP A 212     -34.377  18.014  38.587  1.00 97.31           O  
ATOM   1629  OD2 ASP A 212     -35.217  18.631  36.659  1.00 97.31           O  
ATOM   1630  N   LEU A 213     -38.221  14.686  38.741  1.00 96.54           N  
ATOM   1631  CA  LEU A 213     -39.507  14.104  39.109  1.00 96.54           C  
ATOM   1632  C   LEU A 213     -39.387  13.287  40.390  1.00 96.54           C  
ATOM   1633  CB  LEU A 213     -40.039  13.223  37.975  1.00 96.54           C  
ATOM   1634  O   LEU A 213     -40.289  13.306  41.231  1.00 96.54           O  
ATOM   1635  CG  LEU A 213     -40.589  13.954  36.750  1.00 96.54           C  
ATOM   1636  CD1 LEU A 213     -40.954  12.956  35.656  1.00 96.54           C  
ATOM   1637  CD2 LEU A 213     -41.797  14.803  37.130  1.00 96.54           C  
ATOM   1638  N   GLU A 214     -38.319  12.565  40.503  1.00 96.45           N  
ATOM   1639  CA  GLU A 214     -38.074  11.817  41.733  1.00 96.45           C  
ATOM   1640  C   GLU A 214     -37.978  12.751  42.936  1.00 96.45           C  
ATOM   1641  CB  GLU A 214     -36.796  10.983  41.611  1.00 96.45           C  
ATOM   1642  O   GLU A 214     -38.489  12.439  44.014  1.00 96.45           O  
ATOM   1643  CG  GLU A 214     -36.941   9.766  40.710  1.00 96.45           C  
ATOM   1644  CD  GLU A 214     -35.650   8.976  40.557  1.00 96.45           C  
ATOM   1645  OE1 GLU A 214     -35.655   7.934  39.862  1.00 96.45           O  
ATOM   1646  OE2 GLU A 214     -34.627   9.402  41.138  1.00 96.45           O  
ATOM   1647  N   LYS A 215     -37.324  13.860  42.824  1.00 97.20           N  
ATOM   1648  CA  LYS A 215     -37.244  14.852  43.892  1.00 97.20           C  
ATOM   1649  C   LYS A 215     -38.626  15.400  44.238  1.00 97.20           C  
ATOM   1650  CB  LYS A 215     -36.312  15.997  43.492  1.00 97.20           C  
ATOM   1651  O   LYS A 215     -38.941  15.607  45.411  1.00 97.20           O  
ATOM   1652  CG  LYS A 215     -34.839  15.616  43.467  1.00 97.20           C  
ATOM   1653  CD  LYS A 215     -33.965  16.792  43.049  1.00 97.20           C  
ATOM   1654  CE  LYS A 215     -32.495  16.401  42.985  1.00 97.20           C  
ATOM   1655  NZ  LYS A 215     -31.656  17.493  42.407  1.00 97.20           N  
ATOM   1656  N   LYS A 216     -39.427  15.715  43.186  1.00 97.57           N  
ATOM   1657  CA  LYS A 216     -40.786  16.201  43.410  1.00 97.57           C  
ATOM   1658  C   LYS A 216     -41.623  15.168  44.158  1.00 97.57           C  
ATOM   1659  CB  LYS A 216     -41.455  16.556  42.082  1.00 97.57           C  
ATOM   1660  O   LYS A 216     -42.386  15.516  45.061  1.00 97.57           O  
ATOM   1661  CG  LYS A 216     -40.931  17.836  41.447  1.00 97.57           C  
ATOM   1662  CD  LYS A 216     -41.644  18.142  40.136  1.00 97.57           C  
ATOM   1663  CE  LYS A 216     -41.088  19.397  39.476  1.00 97.57           C  
ATOM   1664  NZ  LYS A 216     -41.693  19.629  38.130  1.00 97.57           N  
ATOM   1665  N   VAL A 217     -41.466  13.939  43.705  1.00 97.01           N  
ATOM   1666  CA  VAL A 217     -42.188  12.858  44.367  1.00 97.01           C  
ATOM   1667  C   VAL A 217     -41.771  12.782  45.835  1.00 97.01           C  
ATOM   1668  CB  VAL A 217     -41.940  11.500  43.672  1.00 97.01           C  
ATOM   1669  O   VAL A 217     -42.619  12.650  46.721  1.00 97.01           O  
ATOM   1670  CG1 VAL A 217     -42.463  10.350  44.531  1.00 97.01           C  
ATOM   1671  CG2 VAL A 217     -42.595  11.481  42.292  1.00 97.01           C  
ATOM   1672  N   GLU A 218     -40.458  12.847  46.076  1.00 97.12           N  
ATOM   1673  CA  GLU A 218     -39.945  12.830  47.442  1.00 97.12           C  
ATOM   1674  C   GLU A 218     -40.474  14.015  48.245  1.00 97.12           C  
ATOM   1675  CB  GLU A 218     -38.414  12.835  47.442  1.00 97.12           C  
ATOM   1676  O   GLU A 218     -40.840  13.866  49.413  1.00 97.12           O  
ATOM   1677  CG  GLU A 218     -37.795  11.508  47.029  1.00 97.12           C  
ATOM   1678  CD  GLU A 218     -36.279  11.563  46.916  1.00 97.12           C  
ATOM   1679  OE1 GLU A 218     -35.670  10.575  46.447  1.00 97.12           O  
ATOM   1680  OE2 GLU A 218     -35.697  12.602  47.299  1.00 97.12           O  
ATOM   1681  N   SER A 219     -40.442  15.233  47.719  1.00 97.49           N  
ATOM   1682  CA  SER A 219     -40.962  16.425  48.380  1.00 97.49           C  
ATOM   1683  C   SER A 219     -42.446  16.277  48.699  1.00 97.49           C  
ATOM   1684  CB  SER A 219     -40.741  17.662  47.507  1.00 97.49           C  
ATOM   1685  O   SER A 219     -42.904  16.703  49.762  1.00 97.49           O  
ATOM   1686  OG  SER A 219     -41.624  17.659  46.399  1.00 97.49           O  
ATOM   1687  N   LEU A 220     -43.256  15.737  47.782  1.00 96.91           N  
ATOM   1688  CA  LEU A 220     -44.684  15.526  47.997  1.00 96.91           C  
ATOM   1689  C   LEU A 220     -44.921  14.489  49.090  1.00 96.91           C  
ATOM   1690  CB  LEU A 220     -45.362  15.081  46.699  1.00 96.91           C  
ATOM   1691  O   LEU A 220     -45.838  14.635  49.901  1.00 96.91           O  
ATOM   1692  CG  LEU A 220     -45.502  16.144  45.608  1.00 96.91           C  
ATOM   1693  CD1 LEU A 220     -46.090  15.530  44.342  1.00 96.91           C  
ATOM   1694  CD2 LEU A 220     -46.364  17.303  46.098  1.00 96.91           C  
ATOM   1695  N   LEU A 221     -44.098  13.466  49.060  1.00 97.62           N  
ATOM   1696  CA  LEU A 221     -44.202  12.462  50.112  1.00 97.62           C  
ATOM   1697  C   LEU A 221     -43.895  13.069  51.477  1.00 97.62           C  
ATOM   1698  CB  LEU A 221     -43.252  11.294  49.835  1.00 97.62           C  
ATOM   1699  O   LEU A 221     -44.553  12.745  52.468  1.00 97.62           O  
ATOM   1700  CG  LEU A 221     -43.658  10.342  48.708  1.00 97.62           C  
ATOM   1701  CD1 LEU A 221     -42.579   9.286  48.492  1.00 97.62           C  
ATOM   1702  CD2 LEU A 221     -45.000   9.688  49.019  1.00 97.62           C  
ATOM   1703  N   ASP A 222     -42.888  13.911  51.607  1.00 97.08           N  
ATOM   1704  CA  ASP A 222     -42.573  14.623  52.841  1.00 97.08           C  
ATOM   1705  C   ASP A 222     -43.723  15.536  53.259  1.00 97.08           C  
ATOM   1706  CB  ASP A 222     -41.288  15.438  52.677  1.00 97.08           C  
ATOM   1707  O   ASP A 222     -44.054  15.625  54.443  1.00 97.08           O  
ATOM   1708  CG  ASP A 222     -40.042  14.572  52.603  1.00 97.08           C  
ATOM   1709  OD1 ASP A 222     -40.108  13.376  52.960  1.00 97.08           O  
ATOM   1710  OD2 ASP A 222     -38.984  15.092  52.187  1.00 97.08           O  
ATOM   1711  N   GLU A 223     -44.337  16.292  52.317  1.00 96.95           N  
ATOM   1712  CA  GLU A 223     -45.481  17.153  52.602  1.00 96.95           C  
ATOM   1713  C   GLU A 223     -46.666  16.343  53.120  1.00 96.95           C  
ATOM   1714  CB  GLU A 223     -45.887  17.940  51.353  1.00 96.95           C  
ATOM   1715  O   GLU A 223     -47.358  16.769  54.048  1.00 96.95           O  
ATOM   1716  CG  GLU A 223     -44.911  19.046  50.979  1.00 96.95           C  
ATOM   1717  CD  GLU A 223     -45.311  19.799  49.720  1.00 96.95           C  
ATOM   1718  OE1 GLU A 223     -44.480  20.565  49.181  1.00 96.95           O  
ATOM   1719  OE2 GLU A 223     -46.464  19.621  49.269  1.00 96.95           O  
ATOM   1720  N   LEU A 224     -46.905  15.240  52.417  1.00 95.83           N  
ATOM   1721  CA  LEU A 224     -47.987  14.366  52.857  1.00 95.83           C  
ATOM   1722  C   LEU A 224     -47.752  13.885  54.284  1.00 95.83           C  
ATOM   1723  CB  LEU A 224     -48.122  13.166  51.916  1.00 95.83           C  
ATOM   1724  O   LEU A 224     -48.683  13.842  55.091  1.00 95.83           O  
ATOM   1725  CG  LEU A 224     -48.932  13.393  50.639  1.00 95.83           C  
ATOM   1726  CD1 LEU A 224     -48.781  12.202  49.697  1.00 95.83           C  
ATOM   1727  CD2 LEU A 224     -50.400  13.635  50.972  1.00 95.83           C  
ATOM   1728  N   ALA A 225     -46.508  13.472  54.518  1.00 96.77           N  
ATOM   1729  CA  ALA A 225     -46.155  13.046  55.870  1.00 96.77           C  
ATOM   1730  C   ALA A 225     -46.364  14.177  56.873  1.00 96.77           C  
ATOM   1731  CB  ALA A 225     -44.708  12.561  55.914  1.00 96.77           C  
ATOM   1732  O   ALA A 225     -46.853  13.949  57.982  1.00 96.77           O  
ATOM   1733  N   PHE A 226     -45.961  15.365  56.543  1.00 97.40           N  
ATOM   1734  CA  PHE A 226     -46.122  16.539  57.393  1.00 97.40           C  
ATOM   1735  C   PHE A 226     -47.597  16.808  57.670  1.00 97.40           C  
ATOM   1736  CB  PHE A 226     -45.477  17.767  56.744  1.00 97.40           C  
ATOM   1737  O   PHE A 226     -47.983  17.059  58.813  1.00 97.40           O  
ATOM   1738  CG  PHE A 226     -45.681  19.041  57.519  1.00 97.40           C  
ATOM   1739  CD1 PHE A 226     -46.572  20.008  57.071  1.00 97.40           C  
ATOM   1740  CD2 PHE A 226     -44.981  19.271  58.697  1.00 97.40           C  
ATOM   1741  CE1 PHE A 226     -46.763  21.188  57.787  1.00 97.40           C  
ATOM   1742  CE2 PHE A 226     -45.167  20.448  59.417  1.00 97.40           C  
ATOM   1743  CZ  PHE A 226     -46.058  21.405  58.960  1.00 97.40           C  
ATOM   1744  N   VAL A 227     -48.508  16.828  56.660  1.00 97.63           N  
ATOM   1745  CA  VAL A 227     -49.941  17.069  56.796  1.00 97.63           C  
ATOM   1746  C   VAL A 227     -50.565  15.989  57.678  1.00 97.63           C  
ATOM   1747  CB  VAL A 227     -50.644  17.106  55.421  1.00 97.63           C  
ATOM   1748  O   VAL A 227     -51.421  16.281  58.516  1.00 97.63           O  
ATOM   1749  CG1 VAL A 227     -52.160  17.169  55.591  1.00 97.63           C  
ATOM   1750  CG2 VAL A 227     -50.144  18.293  54.599  1.00 97.63           C  
ATOM   1751  N   ARG A 228     -50.137  14.839  57.467  1.00 96.92           N  
ATOM   1752  CA  ARG A 228     -50.643  13.747  58.292  1.00 96.92           C  
ATOM   1753  C   ARG A 228     -50.279  13.954  59.759  1.00 96.92           C  
ATOM   1754  CB  ARG A 228     -50.098  12.404  57.802  1.00 96.92           C  
ATOM   1755  O   ARG A 228     -51.097  13.710  60.648  1.00 96.92           O  
ATOM   1756  CG  ARG A 228     -50.761  11.898  56.531  1.00 96.92           C  
ATOM   1757  CD  ARG A 228     -50.226  10.533  56.121  1.00 96.92           C  
ATOM   1758  NE  ARG A 228     -50.862  10.049  54.899  1.00 96.92           N  
ATOM   1759  NH1 ARG A 228     -49.396   8.292  54.585  1.00 96.92           N  
ATOM   1760  NH2 ARG A 228     -51.106   8.643  53.099  1.00 96.92           N  
ATOM   1761  CZ  ARG A 228     -50.453   8.996  54.197  1.00 96.92           C  
ATOM   1762  N   GLN A 229     -49.048  14.335  59.999  1.00 97.02           N  
ATOM   1763  CA  GLN A 229     -48.599  14.626  61.357  1.00 97.02           C  
ATOM   1764  C   GLN A 229     -49.389  15.783  61.961  1.00 97.02           C  
ATOM   1765  CB  GLN A 229     -47.104  14.949  61.370  1.00 97.02           C  
ATOM   1766  O   GLN A 229     -49.777  15.733  63.131  1.00 97.02           O  
ATOM   1767  CG  GLN A 229     -46.209  13.718  61.308  1.00 97.02           C  
ATOM   1768  CD  GLN A 229     -44.732  14.065  61.333  1.00 97.02           C  
ATOM   1769  NE2 GLN A 229     -43.883  13.052  61.196  1.00 97.02           N  
ATOM   1770  OE1 GLN A 229     -44.357  15.233  61.473  1.00 97.02           O  
ATOM   1771  N   VAL A 230     -49.642  16.845  61.182  1.00 97.26           N  
ATOM   1772  CA  VAL A 230     -50.409  18.000  61.636  1.00 97.26           C  
ATOM   1773  C   VAL A 230     -51.837  17.574  61.969  1.00 97.26           C  
ATOM   1774  CB  VAL A 230     -50.422  19.126  60.577  1.00 97.26           C  
ATOM   1775  O   VAL A 230     -52.391  17.982  62.992  1.00 97.26           O  
ATOM   1776  CG1 VAL A 230     -51.427  20.212  60.955  1.00 97.26           C  
ATOM   1777  CG2 VAL A 230     -49.024  19.719  60.414  1.00 97.26           C  
ATOM   1778  N   HIS A 231     -52.405  16.781  61.077  1.00 95.05           N  
ATOM   1779  CA  HIS A 231     -53.753  16.283  61.327  1.00 95.05           C  
ATOM   1780  C   HIS A 231     -53.804  15.445  62.599  1.00 95.05           C  
ATOM   1781  CB  HIS A 231     -54.249  15.461  60.136  1.00 95.05           C  
ATOM   1782  O   HIS A 231     -54.751  15.555  63.383  1.00 95.05           O  
ATOM   1783  CG  HIS A 231     -54.692  16.293  58.975  1.00 95.05           C  
ATOM   1784  CD2 HIS A 231     -54.265  16.325  57.690  1.00 95.05           C  
ATOM   1785  ND1 HIS A 231     -55.693  17.235  59.073  1.00 95.05           N  
ATOM   1786  CE1 HIS A 231     -55.864  17.812  57.895  1.00 95.05           C  
ATOM   1787  NE2 HIS A 231     -55.010  17.278  57.039  1.00 95.05           N  
ATOM   1788  N   ASP A 232     -52.835  14.572  62.704  1.00 96.19           N  
ATOM   1789  CA  ASP A 232     -52.759  13.751  63.908  1.00 96.19           C  
ATOM   1790  C   ASP A 232     -52.674  14.620  65.161  1.00 96.19           C  
ATOM   1791  CB  ASP A 232     -51.557  12.808  63.840  1.00 96.19           C  
ATOM   1792  O   ASP A 232     -53.318  14.327  66.171  1.00 96.19           O  
ATOM   1793  CG  ASP A 232     -51.767  11.647  62.883  1.00 96.19           C  
ATOM   1794  OD1 ASP A 232     -52.921  11.395  62.475  1.00 96.19           O  
ATOM   1795  OD2 ASP A 232     -50.770  10.978  62.536  1.00 96.19           O  
ATOM   1796  N   GLU A 233     -51.953  15.690  65.174  1.00 95.78           N  
ATOM   1797  CA  GLU A 233     -51.825  16.626  66.287  1.00 95.78           C  
ATOM   1798  C   GLU A 233     -53.117  17.409  66.501  1.00 95.78           C  
ATOM   1799  CB  GLU A 233     -50.660  17.590  66.048  1.00 95.78           C  
ATOM   1800  O   GLU A 233     -53.507  17.673  67.640  1.00 95.78           O  
ATOM   1801  CG  GLU A 233     -49.289  16.952  66.218  1.00 95.78           C  
ATOM   1802  CD  GLU A 233     -48.142  17.919  65.970  1.00 95.78           C  
ATOM   1803  OE1 GLU A 233     -46.965  17.502  66.067  1.00 95.78           O  
ATOM   1804  OE2 GLU A 233     -48.423  19.103  65.679  1.00 95.78           O  
ATOM   1805  N   GLU A 234     -53.760  17.900  65.425  1.00 94.41           N  
ATOM   1806  CA  GLU A 234     -55.037  18.599  65.535  1.00 94.41           C  
ATOM   1807  C   GLU A 234     -56.099  17.711  66.179  1.00 94.41           C  
ATOM   1808  CB  GLU A 234     -55.511  19.072  64.159  1.00 94.41           C  
ATOM   1809  O   GLU A 234     -56.887  18.177  67.005  1.00 94.41           O  
ATOM   1810  CG  GLU A 234     -54.712  20.241  63.602  1.00 94.41           C  
ATOM   1811  CD  GLU A 234     -55.149  20.656  62.206  1.00 94.41           C  
ATOM   1812  OE1 GLU A 234     -54.675  21.702  61.707  1.00 94.41           O  
ATOM   1813  OE2 GLU A 234     -55.974  19.930  61.607  1.00 94.41           O  
ATOM   1814  N   VAL A 235     -56.138  16.457  65.662  1.00 94.40           N  
ATOM   1815  CA  VAL A 235     -57.076  15.499  66.238  1.00 94.40           C  
ATOM   1816  C   VAL A 235     -56.773  15.308  67.722  1.00 94.40           C  
ATOM   1817  CB  VAL A 235     -57.022  14.141  65.504  1.00 94.40           C  
ATOM   1818  O   VAL A 235     -57.689  15.249  68.546  1.00 94.40           O  
ATOM   1819  CG1 VAL A 235     -57.853  13.094  66.244  1.00 94.40           C  
ATOM   1820  CG2 VAL A 235     -57.507  14.293  64.064  1.00 94.40           C  
ATOM   1821  N   ALA A 236     -55.474  15.177  68.079  1.00 94.28           N  
ATOM   1822  CA  ALA A 236     -55.065  15.044  69.475  1.00 94.28           C  
ATOM   1823  C   ALA A 236     -55.479  16.268  70.287  1.00 94.28           C  
ATOM   1824  CB  ALA A 236     -53.556  14.832  69.569  1.00 94.28           C  
ATOM   1825  O   ALA A 236     -55.939  16.140  71.424  1.00 94.28           O  
ATOM   1826  N   GLU A 237     -55.331  17.526  69.784  1.00 93.67           N  
ATOM   1827  CA  GLU A 237     -55.722  18.767  70.445  1.00 93.67           C  
ATOM   1828  C   GLU A 237     -57.235  18.846  70.622  1.00 93.67           C  
ATOM   1829  CB  GLU A 237     -55.220  19.979  69.655  1.00 93.67           C  
ATOM   1830  O   GLU A 237     -57.722  19.279  71.668  1.00 93.67           O  
ATOM   1831  CG  GLU A 237     -53.722  20.215  69.775  1.00 93.67           C  
ATOM   1832  CD  GLU A 237     -53.239  21.421  68.985  1.00 93.67           C  
ATOM   1833  OE1 GLU A 237     -52.023  21.717  69.013  1.00 93.67           O  
ATOM   1834  OE2 GLU A 237     -54.084  22.075  68.334  1.00 93.67           O  
ATOM   1835  N   LEU A 238     -58.023  18.559  69.523  1.00 91.78           N  
ATOM   1836  CA  LEU A 238     -59.479  18.567  69.612  1.00 91.78           C  
ATOM   1837  C   LEU A 238     -59.964  17.578  70.666  1.00 91.78           C  
ATOM   1838  CB  LEU A 238     -60.101  18.230  68.254  1.00 91.78           C  
ATOM   1839  O   LEU A 238     -60.897  17.873  71.418  1.00 91.78           O  
ATOM   1840  CG  LEU A 238     -59.994  19.306  67.173  1.00 91.78           C  
ATOM   1841  CD1 LEU A 238     -60.520  18.776  65.843  1.00 91.78           C  
ATOM   1842  CD2 LEU A 238     -60.751  20.562  67.591  1.00 91.78           C  
ATOM   1843  N   LEU A 239     -59.359  16.378  70.638  1.00 93.28           N  
ATOM   1844  CA  LEU A 239     -59.713  15.391  71.652  1.00 93.28           C  
ATOM   1845  C   LEU A 239     -59.390  15.908  73.050  1.00 93.28           C  
ATOM   1846  CB  LEU A 239     -58.974  14.074  71.399  1.00 93.28           C  
ATOM   1847  O   LEU A 239     -60.155  15.685  73.991  1.00 93.28           O  
ATOM   1848  CG  LEU A 239     -59.485  13.222  70.237  1.00 93.28           C  
ATOM   1849  CD1 LEU A 239     -58.578  12.015  70.026  1.00 93.28           C  
ATOM   1850  CD2 LEU A 239     -60.923  12.780  70.489  1.00 93.28           C  
ATOM   1851  N   ALA A 240     -58.275  16.636  73.260  1.00 90.53           N  
ATOM   1852  CA  ALA A 240     -57.889  17.249  74.528  1.00 90.53           C  
ATOM   1853  C   ALA A 240     -58.864  18.354  74.923  1.00 90.53           C  
ATOM   1854  CB  ALA A 240     -56.469  17.803  74.441  1.00 90.53           C  
ATOM   1855  O   ALA A 240     -59.231  18.478  76.094  1.00 90.53           O  
ATOM   1856  N   THR A 241     -59.301  19.278  73.986  1.00 89.30           N  
ATOM   1857  CA  THR A 241     -60.261  20.351  74.223  1.00 89.30           C  
ATOM   1858  C   THR A 241     -61.626  19.782  74.596  1.00 89.30           C  
ATOM   1859  CB  THR A 241     -60.400  21.259  72.988  1.00 89.30           C  
ATOM   1860  O   THR A 241     -62.306  20.312  75.478  1.00 89.30           O  
ATOM   1861  CG2 THR A 241     -59.094  21.990  72.692  1.00 89.30           C  
ATOM   1862  OG1 THR A 241     -60.755  20.460  71.852  1.00 89.30           O  
ATOM   1863  N   LEU A 242     -62.099  18.807  73.846  1.00 86.82           N  
ATOM   1864  CA  LEU A 242     -63.370  18.165  74.160  1.00 86.82           C  
ATOM   1865  C   LEU A 242     -63.347  17.575  75.566  1.00 86.82           C  
ATOM   1866  CB  LEU A 242     -63.684  17.068  73.139  1.00 86.82           C  
ATOM   1867  O   LEU A 242     -64.338  17.661  76.296  1.00 86.82           O  
ATOM   1868  CG  LEU A 242     -64.609  17.460  71.986  1.00 86.82           C  
ATOM   1869  CD1 LEU A 242     -64.227  16.702  70.719  1.00 86.82           C  
ATOM   1870  CD2 LEU A 242     -66.065  17.195  72.356  1.00 86.82           C  
ATOM   1871  N   GLN A 243     -62.195  16.944  75.948  1.00 85.19           N  
ATOM   1872  CA  GLN A 243     -62.033  16.414  77.298  1.00 85.19           C  
ATOM   1873  C   GLN A 243     -62.031  17.535  78.332  1.00 85.19           C  
ATOM   1874  CB  GLN A 243     -60.742  15.600  77.404  1.00 85.19           C  
ATOM   1875  O   GLN A 243     -62.607  17.392  79.413  1.00 85.19           O  
ATOM   1876  CG  GLN A 243     -60.820  14.234  76.735  1.00 85.19           C  
ATOM   1877  CD  GLN A 243     -59.500  13.486  76.772  1.00 85.19           C  
ATOM   1878  NE2 GLN A 243     -59.567  12.161  76.696  1.00 85.19           N  
ATOM   1879  OE1 GLN A 243     -58.429  14.094  76.868  1.00 85.19           O  
ATOM   1880  N   ALA A 244     -61.411  18.682  78.026  1.00 82.23           N  
ATOM   1881  CA  ALA A 244     -61.390  19.849  78.905  1.00 82.23           C  
ATOM   1882  C   ALA A 244     -62.768  20.499  78.986  1.00 82.23           C  
ATOM   1883  CB  ALA A 244     -60.356  20.861  78.419  1.00 82.23           C  
ATOM   1884  O   ALA A 244     -63.191  20.941  80.057  1.00 82.23           O  
ATOM   1885  N   SER A 245     -63.563  20.742  77.873  1.00 79.42           N  
ATOM   1886  CA  SER A 245     -64.902  21.319  77.836  1.00 79.42           C  
ATOM   1887  C   SER A 245     -65.911  20.419  78.543  1.00 79.42           C  
ATOM   1888  CB  SER A 245     -65.344  21.557  76.391  1.00 79.42           C  
ATOM   1889  O   SER A 245     -66.845  20.908  79.182  1.00 79.42           O  
ATOM   1890  OG  SER A 245     -65.457  20.330  75.691  1.00 79.42           O  
ATOM   1891  N   SER A 246     -65.897  19.094  78.222  1.00 73.33           N  
ATOM   1892  CA  SER A 246     -66.774  18.165  78.928  1.00 73.33           C  
ATOM   1893  C   SER A 246     -66.546  18.227  80.435  1.00 73.33           C  
ATOM   1894  CB  SER A 246     -66.554  16.736  78.429  1.00 73.33           C  
ATOM   1895  O   SER A 246     -67.493  18.114  81.216  1.00 73.33           O  
ATOM   1896  OG  SER A 246     -65.194  16.360  78.563  1.00 73.33           O  
ATOM   1897  N   GLN A 247     -65.296  18.486  80.846  1.00 63.88           N  
ATOM   1898  CA  GLN A 247     -65.005  18.641  82.268  1.00 63.88           C  
ATOM   1899  C   GLN A 247     -65.476  19.998  82.781  1.00 63.88           C  
ATOM   1900  CB  GLN A 247     -63.508  18.470  82.532  1.00 63.88           C  
ATOM   1901  O   GLN A 247     -65.949  20.109  83.914  1.00 63.88           O  
ATOM   1902  CG  GLN A 247     -63.020  17.034  82.401  1.00 63.88           C  
ATOM   1903  CD  GLN A 247     -61.520  16.904  82.586  1.00 63.88           C  
ATOM   1904  NE2 GLN A 247     -61.011  15.682  82.468  1.00 63.88           N  
ATOM   1905  OE1 GLN A 247     -60.824  17.894  82.834  1.00 63.88           O  
ATOM   1906  N   ALA A 248     -65.464  21.108  81.919  1.00 56.45           N  
ATOM   1907  CA  ALA A 248     -65.868  22.457  82.304  1.00 56.45           C  
ATOM   1908  C   ALA A 248     -67.383  22.621  82.219  1.00 56.45           C  
ATOM   1909  CB  ALA A 248     -65.174  23.493  81.424  1.00 56.45           C  
ATOM   1910  O   ALA A 248     -67.985  23.320  83.038  1.00 56.45           O  
ATOM   1911  N   ALA A 249     -68.161  22.017  81.095  1.00 52.98           N  
ATOM   1912  CA  ALA A 249     -69.612  22.092  80.946  1.00 52.98           C  
ATOM   1913  C   ALA A 249     -70.315  21.232  81.993  1.00 52.98           C  
ATOM   1914  CB  ALA A 249     -70.026  21.660  79.542  1.00 52.98           C  
ATOM   1915  O   ALA A 249     -71.433  21.543  82.411  1.00 52.98           O  
ATOM   1916  N   ALA A 250     -69.649  20.180  82.548  1.00 51.19           N  
ATOM   1917  CA  ALA A 250     -70.222  19.388  83.634  1.00 51.19           C  
ATOM   1918  C   ALA A 250     -70.117  20.126  84.965  1.00 51.19           C  
ATOM   1919  CB  ALA A 250     -69.528  18.031  83.725  1.00 51.19           C  
ATOM   1920  O   ALA A 250     -70.943  19.926  85.859  1.00 51.19           O  
ATOM   1921  N   GLU A 251     -69.512  21.419  84.933  1.00 45.18           N  
ATOM   1922  CA  GLU A 251     -69.617  22.165  86.184  1.00 45.18           C  
ATOM   1923  C   GLU A 251     -70.565  23.351  86.041  1.00 45.18           C  
ATOM   1924  CB  GLU A 251     -68.237  22.646  86.641  1.00 45.18           C  
ATOM   1925  O   GLU A 251     -71.207  23.760  87.011  1.00 45.18           O  
ATOM   1926  CG  GLU A 251     -67.356  21.541  87.205  1.00 45.18           C  
ATOM   1927  CD  GLU A 251     -66.110  22.064  87.901  1.00 45.18           C  
ATOM   1928  OE1 GLU A 251     -65.362  21.255  88.496  1.00 45.18           O  
ATOM   1929  OE2 GLU A 251     -65.880  23.293  87.853  1.00 45.18           O  
ATOM   1930  N   VAL A 252     -71.333  23.579  84.848  1.00 41.11           N  
ATOM   1931  CA  VAL A 252     -72.241  24.716  84.958  1.00 41.11           C  
ATOM   1932  C   VAL A 252     -73.610  24.342  84.395  1.00 41.11           C  
ATOM   1933  CB  VAL A 252     -71.684  25.959  84.227  1.00 41.11           C  
ATOM   1934  O   VAL A 252     -74.620  24.959  84.741  1.00 41.11           O  
ATOM   1935  CG1 VAL A 252     -72.712  27.089  84.224  1.00 41.11           C  
ATOM   1936  CG2 VAL A 252     -70.381  26.420  84.877  1.00 41.11           C  
ATOM   1937  N   ASP A 253     -74.342  23.181  84.563  1.00 32.77           N  
ATOM   1938  CA  ASP A 253     -75.790  23.226  84.385  1.00 32.77           C  
ATOM   1939  C   ASP A 253     -76.436  21.906  84.800  1.00 32.77           C  
ATOM   1940  CB  ASP A 253     -76.143  23.550  82.931  1.00 32.77           C  
ATOM   1941  O   ASP A 253     -76.320  20.903  84.093  1.00 32.77           O  
ATOM   1942  CG  ASP A 253     -77.495  24.226  82.786  1.00 32.77           C  
ATOM   1943  OD1 ASP A 253     -78.012  24.776  83.781  1.00 32.77           O  
ATOM   1944  OD2 ASP A 253     -78.049  24.205  81.665  1.00 32.77           O  
ATOM   1945  N   VAL A 254     -76.291  21.444  86.018  1.00 39.58           N  
ATOM   1946  CA  VAL A 254     -76.875  20.471  86.935  1.00 39.58           C  
ATOM   1947  C   VAL A 254     -78.327  20.844  87.228  1.00 39.58           C  
ATOM   1948  CB  VAL A 254     -76.072  20.379  88.252  1.00 39.58           C  
ATOM   1949  O   VAL A 254     -78.603  21.928  87.747  1.00 39.58           O  
ATOM   1950  CG1 VAL A 254     -76.731  19.397  89.219  1.00 39.58           C  
ATOM   1951  CG2 VAL A 254     -74.629  19.967  87.969  1.00 39.58           C  
ATOM   1952  N   THR A 255     -79.315  20.791  86.247  1.00 34.32           N  
ATOM   1953  CA  THR A 255     -80.597  20.403  86.824  1.00 34.32           C  
ATOM   1954  C   THR A 255     -81.586  20.010  85.731  1.00 34.32           C  
ATOM   1955  CB  THR A 255     -81.194  21.539  87.675  1.00 34.32           C  
ATOM   1956  O   THR A 255     -81.793  20.759  84.774  1.00 34.32           O  
ATOM   1957  CG2 THR A 255     -80.293  21.870  88.860  1.00 34.32           C  
ATOM   1958  OG1 THR A 255     -81.344  22.709  86.861  1.00 34.32           O  
ATOM   1959  N   VAL A 256     -81.679  18.640  85.248  1.00 38.81           N  
ATOM   1960  CA  VAL A 256     -82.987  18.001  85.144  1.00 38.81           C  
ATOM   1961  C   VAL A 256     -82.932  16.875  84.115  1.00 38.81           C  
ATOM   1962  CB  VAL A 256     -84.087  19.018  84.763  1.00 38.81           C  
ATOM   1963  O   VAL A 256     -82.469  17.075  82.990  1.00 38.81           O  
ATOM   1964  CG1 VAL A 256     -85.440  18.323  84.626  1.00 38.81           C  
ATOM   1965  CG2 VAL A 256     -84.160  20.138  85.799  1.00 38.81           C  
ATOM   1966  N   ALA A 257     -82.626  15.538  84.480  1.00 43.02           N  
ATOM   1967  CA  ALA A 257     -83.383  14.304  84.286  1.00 43.02           C  
ATOM   1968  C   ALA A 257     -82.516  13.224  83.644  1.00 43.02           C  
ATOM   1969  CB  ALA A 257     -84.619  14.567  83.430  1.00 43.02           C  
ATOM   1970  O   ALA A 257     -81.917  13.446  82.589  1.00 43.02           O  
ATOM   1971  N   LYS A 258     -81.544  12.641  84.328  1.00 42.67           N  
ATOM   1972  CA  LYS A 258     -80.858  11.370  84.541  1.00 42.67           C  
ATOM   1973  C   LYS A 258     -80.763  10.572  83.244  1.00 42.67           C  
ATOM   1974  CB  LYS A 258     -81.575  10.546  85.612  1.00 42.67           C  
ATOM   1975  O   LYS A 258     -81.737   9.943  82.823  1.00 42.67           O  
ATOM   1976  CG  LYS A 258     -81.384  11.071  87.028  1.00 42.67           C  
ATOM   1977  CD  LYS A 258     -81.992  10.129  88.059  1.00 42.67           C  
ATOM   1978  CE  LYS A 258     -81.681  10.580  89.480  1.00 42.67           C  
ATOM   1979  NZ  LYS A 258     -82.805  10.276  90.416  1.00 42.67           N  
ATOM   1980  N   PRO A 259     -80.066  11.182  82.104  1.00 54.04           N  
ATOM   1981  CA  PRO A 259     -79.616  10.247  81.071  1.00 54.04           C  
ATOM   1982  C   PRO A 259     -78.488   9.336  81.551  1.00 54.04           C  
ATOM   1983  CB  PRO A 259     -79.133  11.168  79.948  1.00 54.04           C  
ATOM   1984  O   PRO A 259     -77.767   9.681  82.490  1.00 54.04           O  
ATOM   1985  CG  PRO A 259     -78.581  12.367  80.648  1.00 54.04           C  
ATOM   1986  CD  PRO A 259     -78.970  12.295  82.096  1.00 54.04           C  
ATOM   1987  N   ASP A 260     -78.782   8.184  82.196  1.00 60.90           N  
ATOM   1988  CA  ASP A 260     -78.033   6.971  82.509  1.00 60.90           C  
ATOM   1989  C   ASP A 260     -76.543   7.159  82.235  1.00 60.90           C  
ATOM   1990  CB  ASP A 260     -78.570   5.785  81.705  1.00 60.90           C  
ATOM   1991  O   ASP A 260     -76.107   7.106  81.083  1.00 60.90           O  
ATOM   1992  CG  ASP A 260     -78.138   4.442  82.268  1.00 60.90           C  
ATOM   1993  OD1 ASP A 260     -77.659   4.390  83.421  1.00 60.90           O  
ATOM   1994  OD2 ASP A 260     -78.276   3.428  81.551  1.00 60.90           O  
ATOM   1995  N   LEU A 261     -75.904   8.119  82.702  1.00 74.81           N  
ATOM   1996  CA  LEU A 261     -74.498   8.495  82.801  1.00 74.81           C  
ATOM   1997  C   LEU A 261     -73.599   7.267  82.708  1.00 74.81           C  
ATOM   1998  CB  LEU A 261     -74.233   9.238  84.114  1.00 74.81           C  
ATOM   1999  O   LEU A 261     -72.567   7.298  82.033  1.00 74.81           O  
ATOM   2000  CG  LEU A 261     -72.813   9.767  84.318  1.00 74.81           C  
ATOM   2001  CD1 LEU A 261     -72.508  10.870  83.309  1.00 74.81           C  
ATOM   2002  CD2 LEU A 261     -72.632  10.275  85.744  1.00 74.81           C  
ATOM   2003  N   THR A 262     -74.043   6.179  83.263  1.00 83.55           N  
ATOM   2004  CA  THR A 262     -73.202   4.988  83.236  1.00 83.55           C  
ATOM   2005  C   THR A 262     -73.108   4.424  81.821  1.00 83.55           C  
ATOM   2006  CB  THR A 262     -73.738   3.904  84.189  1.00 83.55           C  
ATOM   2007  O   THR A 262     -72.040   3.981  81.393  1.00 83.55           O  
ATOM   2008  CG2 THR A 262     -73.295   4.166  85.625  1.00 83.55           C  
ATOM   2009  OG1 THR A 262     -75.170   3.895  84.136  1.00 83.55           O  
ATOM   2010  N   SER A 263     -74.180   4.359  81.053  1.00 82.74           N  
ATOM   2011  CA  SER A 263     -74.216   3.887  79.673  1.00 82.74           C  
ATOM   2012  C   SER A 263     -73.400   4.794  78.757  1.00 82.74           C  
ATOM   2013  CB  SER A 263     -75.658   3.806  79.171  1.00 82.74           C  
ATOM   2014  O   SER A 263     -72.670   4.313  77.888  1.00 82.74           O  
ATOM   2015  OG  SER A 263     -75.692   3.539  77.779  1.00 82.74           O  
ATOM   2016  N   ALA A 264     -73.606   6.110  78.880  1.00 84.65           N  
ATOM   2017  CA  ALA A 264     -72.825   7.076  78.112  1.00 84.65           C  
ATOM   2018  C   ALA A 264     -71.334   6.933  78.405  1.00 84.65           C  
ATOM   2019  CB  ALA A 264     -73.290   8.498  78.414  1.00 84.65           C  
ATOM   2020  O   ALA A 264     -70.506   7.002  77.494  1.00 84.65           O  
ATOM   2021  N   LEU A 265     -70.859   6.680  79.666  1.00 87.97           N  
ATOM   2022  CA  LEU A 265     -69.460   6.488  80.034  1.00 87.97           C  
ATOM   2023  C   LEU A 265     -68.909   5.202  79.428  1.00 87.97           C  
ATOM   2024  CB  LEU A 265     -69.306   6.455  81.557  1.00 87.97           C  
ATOM   2025  O   LEU A 265     -67.767   5.170  78.964  1.00 87.97           O  
ATOM   2026  CG  LEU A 265     -69.379   7.803  82.276  1.00 87.97           C  
ATOM   2027  CD1 LEU A 265     -69.456   7.596  83.785  1.00 87.97           C  
ATOM   2028  CD2 LEU A 265     -68.179   8.670  81.911  1.00 87.97           C  
ATOM   2029  N   ARG A 266     -69.726   4.057  79.467  1.00 89.28           N  
ATOM   2030  CA  ARG A 266     -69.327   2.792  78.858  1.00 89.28           C  
ATOM   2031  C   ARG A 266     -69.156   2.940  77.350  1.00 89.28           C  
ATOM   2032  CB  ARG A 266     -70.354   1.700  79.165  1.00 89.28           C  
ATOM   2033  O   ARG A 266     -68.198   2.419  76.775  1.00 89.28           O  
ATOM   2034  CG  ARG A 266     -69.760   0.303  79.249  1.00 89.28           C  
ATOM   2035  CD  ARG A 266     -70.828  -0.748  79.519  1.00 89.28           C  
ATOM   2036  NE  ARG A 266     -71.298  -0.697  80.900  1.00 89.28           N  
ATOM   2037  NH1 ARG A 266     -73.093   0.689  80.456  1.00 89.28           N  
ATOM   2038  NH2 ARG A 266     -72.701  -0.037  82.595  1.00 89.28           N  
ATOM   2039  CZ  ARG A 266     -72.363  -0.015  81.314  1.00 89.28           C  
ATOM   2040  N   GLU A 267     -70.077   3.596  76.688  1.00 90.22           N  
ATOM   2041  CA  GLU A 267     -69.992   3.856  75.254  1.00 90.22           C  
ATOM   2042  C   GLU A 267     -68.780   4.720  74.919  1.00 90.22           C  
ATOM   2043  CB  GLU A 267     -71.273   4.529  74.753  1.00 90.22           C  
ATOM   2044  O   GLU A 267     -68.092   4.475  73.926  1.00 90.22           O  
ATOM   2045  CG  GLU A 267     -71.404   4.550  73.237  1.00 90.22           C  
ATOM   2046  CD  GLU A 267     -72.767   5.025  72.759  1.00 90.22           C  
ATOM   2047  OE1 GLU A 267     -73.018   5.014  71.532  1.00 90.22           O  
ATOM   2048  OE2 GLU A 267     -73.590   5.412  73.618  1.00 90.22           O  
ATOM   2049  N   ILE A 268     -68.520   5.783  75.678  1.00 91.88           N  
ATOM   2050  CA  ILE A 268     -67.356   6.641  75.479  1.00 91.88           C  
ATOM   2051  C   ILE A 268     -66.078   5.824  75.650  1.00 91.88           C  
ATOM   2052  CB  ILE A 268     -67.362   7.838  76.455  1.00 91.88           C  
ATOM   2053  O   ILE A 268     -65.136   5.960  74.865  1.00 91.88           O  
ATOM   2054  CG1 ILE A 268     -68.533   8.777  76.141  1.00 91.88           C  
ATOM   2055  CG2 ILE A 268     -66.028   8.587  76.399  1.00 91.88           C  
ATOM   2056  CD1 ILE A 268     -68.716   9.898  77.156  1.00 91.88           C  
ATOM   2057  N   ARG A 269     -66.100   4.935  76.724  1.00 92.14           N  
ATOM   2058  CA  ARG A 269     -64.941   4.072  76.927  1.00 92.14           C  
ATOM   2059  C   ARG A 269     -64.746   3.129  75.744  1.00 92.14           C  
ATOM   2060  CB  ARG A 269     -65.090   3.266  78.220  1.00 92.14           C  
ATOM   2061  O   ARG A 269     -63.618   2.911  75.297  1.00 92.14           O  
ATOM   2062  CG  ARG A 269     -64.684   4.028  79.471  1.00 92.14           C  
ATOM   2063  CD  ARG A 269     -64.779   3.158  80.717  1.00 92.14           C  
ATOM   2064  NE  ARG A 269     -64.572   3.936  81.935  1.00 92.14           N  
ATOM   2065  NH1 ARG A 269     -65.697   2.463  83.314  1.00 92.14           N  
ATOM   2066  NH2 ARG A 269     -64.768   4.371  84.181  1.00 92.14           N  
ATOM   2067  CZ  ARG A 269     -65.013   3.589  83.140  1.00 92.14           C  
ATOM   2068  N   ALA A 270     -65.828   2.488  75.268  1.00 92.61           N  
ATOM   2069  CA  ALA A 270     -65.792   1.588  74.119  1.00 92.61           C  
ATOM   2070  C   ALA A 270     -65.311   2.315  72.866  1.00 92.61           C  
ATOM   2071  CB  ALA A 270     -67.171   0.976  73.878  1.00 92.61           C  
ATOM   2072  O   ALA A 270     -64.524   1.771  72.089  1.00 92.61           O  
ATOM   2073  N   GLN A 271     -65.778   3.525  72.590  1.00 92.29           N  
ATOM   2074  CA  GLN A 271     -65.348   4.325  71.448  1.00 92.29           C  
ATOM   2075  C   GLN A 271     -63.866   4.676  71.548  1.00 92.29           C  
ATOM   2076  CB  GLN A 271     -66.183   5.602  71.341  1.00 92.29           C  
ATOM   2077  O   GLN A 271     -63.153   4.675  70.543  1.00 92.29           O  
ATOM   2078  CG  GLN A 271     -67.638   5.355  70.965  1.00 92.29           C  
ATOM   2079  CD  GLN A 271     -68.257   6.521  70.217  1.00 92.29           C  
ATOM   2080  NE2 GLN A 271     -69.161   6.220  69.292  1.00 92.29           N  
ATOM   2081  OE1 GLN A 271     -67.926   7.684  70.471  1.00 92.29           O  
ATOM   2082  N   TYR A 272     -63.413   5.036  72.738  1.00 92.03           N  
ATOM   2083  CA  TYR A 272     -62.004   5.362  72.928  1.00 92.03           C  
ATOM   2084  C   TYR A 272     -61.127   4.132  72.728  1.00 92.03           C  
ATOM   2085  CB  TYR A 272     -61.771   5.948  74.325  1.00 92.03           C  
ATOM   2086  O   TYR A 272     -60.052   4.219  72.130  1.00 92.03           O  
ATOM   2087  CG  TYR A 272     -61.991   7.439  74.402  1.00 92.03           C  
ATOM   2088  CD1 TYR A 272     -61.063   8.328  73.865  1.00 92.03           C  
ATOM   2089  CD2 TYR A 272     -63.126   7.962  75.013  1.00 92.03           C  
ATOM   2090  CE1 TYR A 272     -61.260   9.703  73.935  1.00 92.03           C  
ATOM   2091  CE2 TYR A 272     -63.334   9.335  75.089  1.00 92.03           C  
ATOM   2092  OH  TYR A 272     -62.597  11.557  74.621  1.00 92.03           O  
ATOM   2093  CZ  TYR A 272     -62.397  10.196  74.548  1.00 92.03           C  
ATOM   2094  N   GLU A 273     -61.598   3.052  73.276  1.00 93.87           N  
ATOM   2095  CA  GLU A 273     -60.877   1.799  73.075  1.00 93.87           C  
ATOM   2096  C   GLU A 273     -60.807   1.433  71.595  1.00 93.87           C  
ATOM   2097  CB  GLU A 273     -61.536   0.666  73.866  1.00 93.87           C  
ATOM   2098  O   GLU A 273     -59.762   0.998  71.107  1.00 93.87           O  
ATOM   2099  CG  GLU A 273     -61.121   0.615  75.329  1.00 93.87           C  
ATOM   2100  CD  GLU A 273     -61.805  -0.497  76.109  1.00 93.87           C  
ATOM   2101  OE1 GLU A 273     -61.596  -0.593  77.339  1.00 93.87           O  
ATOM   2102  OE2 GLU A 273     -62.555  -1.279  75.483  1.00 93.87           O  
ATOM   2103  N   SER A 274     -61.922   1.535  70.912  1.00 94.71           N  
ATOM   2104  CA  SER A 274     -61.975   1.261  69.480  1.00 94.71           C  
ATOM   2105  C   SER A 274     -61.107   2.241  68.697  1.00 94.71           C  
ATOM   2106  CB  SER A 274     -63.416   1.327  68.974  1.00 94.71           C  
ATOM   2107  O   SER A 274     -60.412   1.849  67.757  1.00 94.71           O  
ATOM   2108  OG  SER A 274     -63.454   1.291  67.557  1.00 94.71           O  
ATOM   2109  N   LEU A 275     -61.198   3.504  69.021  1.00 93.53           N  
ATOM   2110  CA  LEU A 275     -60.381   4.529  68.381  1.00 93.53           C  
ATOM   2111  C   LEU A 275     -58.897   4.272  68.625  1.00 93.53           C  
ATOM   2112  CB  LEU A 275     -60.761   5.919  68.897  1.00 93.53           C  
ATOM   2113  O   LEU A 275     -58.083   4.391  67.707  1.00 93.53           O  
ATOM   2114  CG  LEU A 275     -60.047   7.104  68.245  1.00 93.53           C  
ATOM   2115  CD1 LEU A 275     -60.528   7.288  66.810  1.00 93.53           C  
ATOM   2116  CD2 LEU A 275     -60.270   8.375  69.057  1.00 93.53           C  
ATOM   2117  N   ALA A 276     -58.520   3.954  69.884  1.00 94.22           N  
ATOM   2118  CA  ALA A 276     -57.133   3.641  70.218  1.00 94.22           C  
ATOM   2119  C   ALA A 276     -56.637   2.435  69.426  1.00 94.22           C  
ATOM   2120  CB  ALA A 276     -56.991   3.385  71.716  1.00 94.22           C  
ATOM   2121  O   ALA A 276     -55.508   2.433  68.929  1.00 94.22           O  
ATOM   2122  N   ALA A 277     -57.507   1.376  69.326  1.00 94.80           N  
ATOM   2123  CA  ALA A 277     -57.163   0.183  68.557  1.00 94.80           C  
ATOM   2124  C   ALA A 277     -56.985   0.515  67.078  1.00 94.80           C  
ATOM   2125  CB  ALA A 277     -58.234  -0.890  68.733  1.00 94.80           C  
ATOM   2126  O   ALA A 277     -56.049   0.034  66.436  1.00 94.80           O  
ATOM   2127  N   LYS A 278     -57.896   1.282  66.494  1.00 95.37           N  
ATOM   2128  CA  LYS A 278     -57.804   1.693  65.096  1.00 95.37           C  
ATOM   2129  C   LYS A 278     -56.567   2.555  64.856  1.00 95.37           C  
ATOM   2130  CB  LYS A 278     -59.062   2.454  64.675  1.00 95.37           C  
ATOM   2131  O   LYS A 278     -55.894   2.413  63.833  1.00 95.37           O  
ATOM   2132  CG  LYS A 278     -60.301   1.579  64.548  1.00 95.37           C  
ATOM   2133  CD  LYS A 278     -61.518   2.392  64.127  1.00 95.37           C  
ATOM   2134  CE  LYS A 278     -62.785   1.547  64.133  1.00 95.37           C  
ATOM   2135  NZ  LYS A 278     -64.008   2.380  63.930  1.00 95.37           N  
ATOM   2136  N   ASN A 279     -56.269   3.510  65.755  1.00 94.45           N  
ATOM   2137  CA  ASN A 279     -55.077   4.346  65.666  1.00 94.45           C  
ATOM   2138  C   ASN A 279     -53.801   3.509  65.706  1.00 94.45           C  
ATOM   2139  CB  ASN A 279     -55.065   5.386  66.788  1.00 94.45           C  
ATOM   2140  O   ASN A 279     -52.861   3.766  64.952  1.00 94.45           O  
ATOM   2141  CG  ASN A 279     -54.041   6.480  66.560  1.00 94.45           C  
ATOM   2142  ND2 ASN A 279     -54.155   7.566  67.316  1.00 94.45           N  
ATOM   2143  OD1 ASN A 279     -53.156   6.352  65.710  1.00 94.45           O  
ATOM   2144  N   LEU A 280     -53.828   2.497  66.585  1.00 94.86           N  
ATOM   2145  CA  LEU A 280     -52.676   1.606  66.665  1.00 94.86           C  
ATOM   2146  C   LEU A 280     -52.511   0.814  65.372  1.00 94.86           C  
ATOM   2147  CB  LEU A 280     -52.821   0.648  67.850  1.00 94.86           C  
ATOM   2148  O   LEU A 280     -51.395   0.660  64.871  1.00 94.86           O  
ATOM   2149  CG  LEU A 280     -51.580  -0.168  68.218  1.00 94.86           C  
ATOM   2150  CD1 LEU A 280     -51.156   0.131  69.652  1.00 94.86           C  
ATOM   2151  CD2 LEU A 280     -51.845  -1.658  68.033  1.00 94.86           C  
ATOM   2152  N   GLN A 281     -53.596   0.303  64.826  1.00 95.28           N  
ATOM   2153  CA  GLN A 281     -53.568  -0.442  63.571  1.00 95.28           C  
ATOM   2154  C   GLN A 281     -53.134   0.451  62.412  1.00 95.28           C  
ATOM   2155  CB  GLN A 281     -54.938  -1.054  63.278  1.00 95.28           C  
ATOM   2156  O   GLN A 281     -52.348   0.033  61.560  1.00 95.28           O  
ATOM   2157  CG  GLN A 281     -55.287  -2.236  64.173  1.00 95.28           C  
ATOM   2158  CD  GLN A 281     -56.657  -2.815  63.873  1.00 95.28           C  
ATOM   2159  NE2 GLN A 281     -57.030  -3.864  64.598  1.00 95.28           N  
ATOM   2160  OE1 GLN A 281     -57.375  -2.322  62.997  1.00 95.28           O  
ATOM   2161  N   SER A 282     -53.731   1.649  62.317  1.00 93.76           N  
ATOM   2162  CA  SER A 282     -53.360   2.599  61.274  1.00 93.76           C  
ATOM   2163  C   SER A 282     -51.885   2.976  61.368  1.00 93.76           C  
ATOM   2164  CB  SER A 282     -54.223   3.859  61.364  1.00 93.76           C  
ATOM   2165  O   SER A 282     -51.201   3.089  60.349  1.00 93.76           O  
ATOM   2166  OG  SER A 282     -53.938   4.579  62.551  1.00 93.76           O  
ATOM   2167  N   ALA A 283     -51.384   3.187  62.580  1.00 94.57           N  
ATOM   2168  CA  ALA A 283     -49.969   3.485  62.783  1.00 94.57           C  
ATOM   2169  C   ALA A 283     -49.095   2.307  62.363  1.00 94.57           C  
ATOM   2170  CB  ALA A 283     -49.705   3.846  64.243  1.00 94.57           C  
ATOM   2171  O   ALA A 283     -48.054   2.493  61.728  1.00 94.57           O  
ATOM   2172  N   GLU A 284     -49.537   1.063  62.732  1.00 95.01           N  
ATOM   2173  CA  GLU A 284     -48.801  -0.132  62.329  1.00 95.01           C  
ATOM   2174  C   GLU A 284     -48.768  -0.273  60.810  1.00 95.01           C  
ATOM   2175  CB  GLU A 284     -49.418  -1.382  62.960  1.00 95.01           C  
ATOM   2176  O   GLU A 284     -47.729  -0.605  60.235  1.00 95.01           O  
ATOM   2177  CG  GLU A 284     -49.153  -1.513  64.453  1.00 95.01           C  
ATOM   2178  CD  GLU A 284     -49.782  -2.752  65.068  1.00 95.01           C  
ATOM   2179  OE1 GLU A 284     -49.534  -3.029  66.264  1.00 95.01           O  
ATOM   2180  OE2 GLU A 284     -50.530  -3.452  64.349  1.00 95.01           O  
ATOM   2181  N   GLU A 285     -49.866  -0.121  60.160  1.00 96.09           N  
ATOM   2182  CA  GLU A 285     -49.941  -0.196  58.704  1.00 96.09           C  
ATOM   2183  C   GLU A 285     -49.085   0.885  58.051  1.00 96.09           C  
ATOM   2184  CB  GLU A 285     -51.393  -0.073  58.234  1.00 96.09           C  
ATOM   2185  O   GLU A 285     -48.431   0.637  57.036  1.00 96.09           O  
ATOM   2186  CG  GLU A 285     -52.244  -1.297  58.540  1.00 96.09           C  
ATOM   2187  CD  GLU A 285     -53.726  -1.077  58.280  1.00 96.09           C  
ATOM   2188  OE1 GLU A 285     -54.538  -1.976  58.597  1.00 96.09           O  
ATOM   2189  OE2 GLU A 285     -54.078   0.002  57.754  1.00 96.09           O  
ATOM   2190  N   TRP A 286     -49.146   2.082  58.636  1.00 95.46           N  
ATOM   2191  CA  TRP A 286     -48.328   3.183  58.137  1.00 95.46           C  
ATOM   2192  C   TRP A 286     -46.845   2.838  58.215  1.00 95.46           C  
ATOM   2193  CB  TRP A 286     -48.609   4.464  58.927  1.00 95.46           C  
ATOM   2194  O   TRP A 286     -46.103   3.037  57.251  1.00 95.46           O  
ATOM   2195  CG  TRP A 286     -47.859   5.663  58.430  1.00 95.46           C  
ATOM   2196  CD1 TRP A 286     -48.188   6.459  57.368  1.00 95.46           C  
ATOM   2197  CD2 TRP A 286     -46.649   6.199  58.974  1.00 95.46           C  
ATOM   2198  CE2 TRP A 286     -46.300   7.322  58.191  1.00 95.46           C  
ATOM   2199  CE3 TRP A 286     -45.825   5.839  60.049  1.00 95.46           C  
ATOM   2200  NE1 TRP A 286     -47.254   7.458  57.219  1.00 95.46           N  
ATOM   2201  CH2 TRP A 286     -44.373   7.714  59.508  1.00 95.46           C  
ATOM   2202  CZ2 TRP A 286     -45.162   8.088  58.451  1.00 95.46           C  
ATOM   2203  CZ3 TRP A 286     -44.693   6.603  60.305  1.00 95.46           C  
ATOM   2204  N   TYR A 287     -46.376   2.310  59.361  1.00 95.48           N  
ATOM   2205  CA  TYR A 287     -44.979   1.929  59.537  1.00 95.48           C  
ATOM   2206  C   TYR A 287     -44.617   0.753  58.638  1.00 95.48           C  
ATOM   2207  CB  TYR A 287     -44.699   1.572  61.000  1.00 95.48           C  
ATOM   2208  O   TYR A 287     -43.528   0.718  58.059  1.00 95.48           O  
ATOM   2209  CG  TYR A 287     -44.543   2.774  61.899  1.00 95.48           C  
ATOM   2210  CD1 TYR A 287     -43.530   3.706  61.680  1.00 95.48           C  
ATOM   2211  CD2 TYR A 287     -45.407   2.981  62.969  1.00 95.48           C  
ATOM   2212  CE1 TYR A 287     -43.381   4.814  62.507  1.00 95.48           C  
ATOM   2213  CE2 TYR A 287     -45.267   4.086  63.803  1.00 95.48           C  
ATOM   2214  OH  TYR A 287     -44.111   6.092  64.385  1.00 95.48           O  
ATOM   2215  CZ  TYR A 287     -44.254   4.996  63.564  1.00 95.48           C  
ATOM   2216  N   LYS A 288     -45.479  -0.209  58.485  1.00 96.72           N  
ATOM   2217  CA  LYS A 288     -45.262  -1.343  57.590  1.00 96.72           C  
ATOM   2218  C   LYS A 288     -45.100  -0.880  56.145  1.00 96.72           C  
ATOM   2219  CB  LYS A 288     -46.417  -2.339  57.695  1.00 96.72           C  
ATOM   2220  O   LYS A 288     -44.231  -1.372  55.424  1.00 96.72           O  
ATOM   2221  CG  LYS A 288     -46.374  -3.209  58.943  1.00 96.72           C  
ATOM   2222  CD  LYS A 288     -47.507  -4.226  58.955  1.00 96.72           C  
ATOM   2223  CE  LYS A 288     -47.502  -5.055  60.233  1.00 96.72           C  
ATOM   2224  NZ  LYS A 288     -48.684  -5.966  60.307  1.00 96.72           N  
ATOM   2225  N   SER A 289     -45.998  -0.018  55.735  1.00 96.44           N  
ATOM   2226  CA  SER A 289     -45.926   0.532  54.385  1.00 96.44           C  
ATOM   2227  C   SER A 289     -44.633   1.313  54.175  1.00 96.44           C  
ATOM   2228  CB  SER A 289     -47.128   1.436  54.109  1.00 96.44           C  
ATOM   2229  O   SER A 289     -43.991   1.191  53.130  1.00 96.44           O  
ATOM   2230  OG  SER A 289     -47.042   2.005  52.814  1.00 96.44           O  
ATOM   2231  N   LYS A 290     -44.230   2.171  55.156  1.00 96.31           N  
ATOM   2232  CA  LYS A 290     -42.986   2.929  55.059  1.00 96.31           C  
ATOM   2233  C   LYS A 290     -41.779   1.997  54.986  1.00 96.31           C  
ATOM   2234  CB  LYS A 290     -42.841   3.880  56.248  1.00 96.31           C  
ATOM   2235  O   LYS A 290     -40.860   2.224  54.197  1.00 96.31           O  
ATOM   2236  CG  LYS A 290     -43.700   5.132  56.147  1.00 96.31           C  
ATOM   2237  CD  LYS A 290     -43.295   5.992  54.956  1.00 96.31           C  
ATOM   2238  CE  LYS A 290     -44.160   7.240  54.847  1.00 96.31           C  
ATOM   2239  NZ  LYS A 290     -43.828   8.040  53.630  1.00 96.31           N  
ATOM   2240  N   PHE A 291     -41.814   1.033  55.813  1.00 96.31           N  
ATOM   2241  CA  PHE A 291     -40.729   0.058  55.809  1.00 96.31           C  
ATOM   2242  C   PHE A 291     -40.659  -0.667  54.470  1.00 96.31           C  
ATOM   2243  CB  PHE A 291     -40.908  -0.952  56.946  1.00 96.31           C  
ATOM   2244  O   PHE A 291     -39.570  -0.901  53.941  1.00 96.31           O  
ATOM   2245  CG  PHE A 291     -40.383  -0.473  58.272  1.00 96.31           C  
ATOM   2246  CD1 PHE A 291     -39.016  -0.361  58.495  1.00 96.31           C  
ATOM   2247  CD2 PHE A 291     -41.257  -0.135  59.297  1.00 96.31           C  
ATOM   2248  CE1 PHE A 291     -38.527   0.082  59.722  1.00 96.31           C  
ATOM   2249  CE2 PHE A 291     -40.776   0.309  60.525  1.00 96.31           C  
ATOM   2250  CZ  PHE A 291     -39.411   0.416  60.736  1.00 96.31           C  
ATOM   2251  N   ALA A 292     -41.835  -1.065  53.977  1.00 96.36           N  
ATOM   2252  CA  ALA A 292     -41.891  -1.729  52.677  1.00 96.36           C  
ATOM   2253  C   ALA A 292     -41.371  -0.815  51.571  1.00 96.36           C  
ATOM   2254  CB  ALA A 292     -43.319  -2.173  52.369  1.00 96.36           C  
ATOM   2255  O   ALA A 292     -40.635  -1.258  50.687  1.00 96.36           O  
ATOM   2256  N   ASN A 293     -41.739   0.404  51.565  1.00 96.39           N  
ATOM   2257  CA  ASN A 293     -41.276   1.379  50.583  1.00 96.39           C  
ATOM   2258  C   ASN A 293     -39.769   1.600  50.681  1.00 96.39           C  
ATOM   2259  CB  ASN A 293     -42.019   2.706  50.752  1.00 96.39           C  
ATOM   2260  O   ASN A 293     -39.077   1.646  49.662  1.00 96.39           O  
ATOM   2261  CG  ASN A 293     -41.745   3.677  49.621  1.00 96.39           C  
ATOM   2262  ND2 ASN A 293     -42.720   3.846  48.735  1.00 96.39           N  
ATOM   2263  OD1 ASN A 293     -40.666   4.270  49.542  1.00 96.39           O  
ATOM   2264  N   LEU A 294     -39.264   1.800  51.883  1.00 96.06           N  
ATOM   2265  CA  LEU A 294     -37.828   1.970  52.081  1.00 96.06           C  
ATOM   2266  C   LEU A 294     -37.066   0.732  51.621  1.00 96.06           C  
ATOM   2267  CB  LEU A 294     -37.520   2.257  53.553  1.00 96.06           C  
ATOM   2268  O   LEU A 294     -36.007   0.845  51.000  1.00 96.06           O  
ATOM   2269  CG  LEU A 294     -37.890   3.650  54.064  1.00 96.06           C  
ATOM   2270  CD1 LEU A 294     -37.601   3.760  55.557  1.00 96.06           C  
ATOM   2271  CD2 LEU A 294     -37.136   4.723  53.287  1.00 96.06           C  
ATOM   2272  N   ASN A 295     -37.599  -0.441  51.961  1.00 96.35           N  
ATOM   2273  CA  ASN A 295     -36.978  -1.691  51.537  1.00 96.35           C  
ATOM   2274  C   ASN A 295     -36.961  -1.821  50.016  1.00 96.35           C  
ATOM   2275  CB  ASN A 295     -37.696  -2.888  52.164  1.00 96.35           C  
ATOM   2276  O   ASN A 295     -35.965  -2.256  49.437  1.00 96.35           O  
ATOM   2277  CG  ASN A 295     -36.907  -4.176  52.035  1.00 96.35           C  
ATOM   2278  ND2 ASN A 295     -37.567  -5.233  51.579  1.00 96.35           N  
ATOM   2279  OD1 ASN A 295     -35.713  -4.220  52.344  1.00 96.35           O  
ATOM   2280  N   GLU A 296     -38.102  -1.464  49.397  1.00 96.64           N  
ATOM   2281  CA  GLU A 296     -38.194  -1.485  47.940  1.00 96.64           C  
ATOM   2282  C   GLU A 296     -37.204  -0.510  47.310  1.00 96.64           C  
ATOM   2283  CB  GLU A 296     -39.618  -1.155  47.487  1.00 96.64           C  
ATOM   2284  O   GLU A 296     -36.557  -0.832  46.312  1.00 96.64           O  
ATOM   2285  CG  GLU A 296     -39.827  -1.271  45.984  1.00 96.64           C  
ATOM   2286  CD  GLU A 296     -41.266  -1.026  45.558  1.00 96.64           C  
ATOM   2287  OE1 GLU A 296     -41.556  -1.080  44.341  1.00 96.64           O  
ATOM   2288  OE2 GLU A 296     -42.110  -0.776  46.447  1.00 96.64           O  
ATOM   2289  N   GLN A 297     -37.143   0.712  47.855  1.00 95.21           N  
ATOM   2290  CA  GLN A 297     -36.190   1.703  47.365  1.00 95.21           C  
ATOM   2291  C   GLN A 297     -34.754   1.215  47.531  1.00 95.21           C  
ATOM   2292  CB  GLN A 297     -36.380   3.035  48.091  1.00 95.21           C  
ATOM   2293  O   GLN A 297     -33.921   1.407  46.643  1.00 95.21           O  
ATOM   2294  CG  GLN A 297     -35.579   4.183  47.490  1.00 95.21           C  
ATOM   2295  CD  GLN A 297     -35.970   5.533  48.061  1.00 95.21           C  
ATOM   2296  NE2 GLN A 297     -35.563   6.602  47.386  1.00 95.21           N  
ATOM   2297  OE1 GLN A 297     -36.633   5.614  49.100  1.00 95.21           O  
ATOM   2298  N   ALA A 298     -34.471   0.635  48.740  1.00 95.02           N  
ATOM   2299  CA  ALA A 298     -33.144   0.070  48.972  1.00 95.02           C  
ATOM   2300  C   ALA A 298     -32.843  -1.049  47.979  1.00 95.02           C  
ATOM   2301  CB  ALA A 298     -33.029  -0.448  50.403  1.00 95.02           C  
ATOM   2302  O   ALA A 298     -31.735  -1.133  47.445  1.00 95.02           O  
ATOM   2303  N   ALA A 299     -33.871  -1.908  47.658  1.00 95.74           N  
ATOM   2304  CA  ALA A 299     -33.713  -2.998  46.699  1.00 95.74           C  
ATOM   2305  C   ALA A 299     -33.478  -2.460  45.290  1.00 95.74           C  
ATOM   2306  CB  ALA A 299     -34.939  -3.908  46.720  1.00 95.74           C  
ATOM   2307  O   ALA A 299     -32.632  -2.976  44.555  1.00 95.74           O  
ATOM   2308  N   ARG A 300     -34.168  -1.419  44.882  1.00 96.66           N  
ATOM   2309  CA  ARG A 300     -34.001  -0.791  43.575  1.00 96.66           C  
ATOM   2310  C   ARG A 300     -32.616  -0.169  43.440  1.00 96.66           C  
ATOM   2311  CB  ARG A 300     -35.078   0.273  43.348  1.00 96.66           C  
ATOM   2312  O   ARG A 300     -31.981  -0.278  42.388  1.00 96.66           O  
ATOM   2313  CG  ARG A 300     -36.455  -0.299  43.051  1.00 96.66           C  
ATOM   2314  CD  ARG A 300     -37.466   0.798  42.744  1.00 96.66           C  
ATOM   2315  NE  ARG A 300     -38.825   0.270  42.665  1.00 96.66           N  
ATOM   2316  NH1 ARG A 300     -39.776   1.964  43.916  1.00 96.66           N  
ATOM   2317  NH2 ARG A 300     -41.082   0.272  43.089  1.00 96.66           N  
ATOM   2318  CZ  ARG A 300     -39.892   0.837  43.224  1.00 96.66           C  
ATOM   2319  N   SER A 301     -32.198   0.567  44.517  1.00 95.36           N  
ATOM   2320  CA  SER A 301     -30.867   1.166  44.523  1.00 95.36           C  
ATOM   2321  C   SER A 301     -29.781   0.103  44.394  1.00 95.36           C  
ATOM   2322  CB  SER A 301     -30.649   1.976  45.802  1.00 95.36           C  
ATOM   2323  O   SER A 301     -28.817   0.280  43.646  1.00 95.36           O  
ATOM   2324  OG  SER A 301     -29.309   2.429  45.888  1.00 95.36           O  
ATOM   2325  N   THR A 302     -29.922  -1.050  45.127  1.00 96.52           N  
ATOM   2326  CA  THR A 302     -28.958  -2.142  45.053  1.00 96.52           C  
ATOM   2327  C   THR A 302     -28.953  -2.766  43.660  1.00 96.52           C  
ATOM   2328  CB  THR A 302     -29.260  -3.227  46.103  1.00 96.52           C  
ATOM   2329  O   THR A 302     -27.897  -3.136  43.143  1.00 96.52           O  
ATOM   2330  CG2 THR A 302     -29.144  -2.670  47.518  1.00 96.52           C  
ATOM   2331  OG1 THR A 302     -30.590  -3.720  45.903  1.00 96.52           O  
ATOM   2332  N   GLU A 303     -30.134  -2.922  43.038  1.00 96.66           N  
ATOM   2333  CA  GLU A 303     -30.240  -3.442  41.679  1.00 96.66           C  
ATOM   2334  C   GLU A 303     -29.595  -2.494  40.673  1.00 96.66           C  
ATOM   2335  CB  GLU A 303     -31.705  -3.685  41.308  1.00 96.66           C  
ATOM   2336  O   GLU A 303     -28.930  -2.935  39.733  1.00 96.66           O  
ATOM   2337  CG  GLU A 303     -31.897  -4.310  39.934  1.00 96.66           C  
ATOM   2338  CD  GLU A 303     -31.239  -5.674  39.798  1.00 96.66           C  
ATOM   2339  OE1 GLU A 303     -30.824  -6.038  38.675  1.00 96.66           O  
ATOM   2340  OE2 GLU A 303     -31.138  -6.384  40.823  1.00 96.66           O  
ATOM   2341  N   ALA A 304     -29.792  -1.189  40.822  1.00 93.94           N  
ATOM   2342  CA  ALA A 304     -29.179  -0.186  39.955  1.00 93.94           C  
ATOM   2343  C   ALA A 304     -27.657  -0.241  40.043  1.00 93.94           C  
ATOM   2344  CB  ALA A 304     -29.680   1.209  40.317  1.00 93.94           C  
ATOM   2345  O   ALA A 304     -26.966  -0.150  39.026  1.00 93.94           O  
ATOM   2346  N   ILE A 305     -27.175  -0.405  41.291  1.00 96.17           N  
ATOM   2347  CA  ILE A 305     -25.733  -0.509  41.490  1.00 96.17           C  
ATOM   2348  C   ILE A 305     -25.212  -1.784  40.830  1.00 96.17           C  
ATOM   2349  CB  ILE A 305     -25.367  -0.494  42.991  1.00 96.17           C  
ATOM   2350  O   ILE A 305     -24.172  -1.767  40.168  1.00 96.17           O  
ATOM   2351  CG1 ILE A 305     -25.678   0.877  43.602  1.00 96.17           C  
ATOM   2352  CG2 ILE A 305     -23.894  -0.861  43.191  1.00 96.17           C  
ATOM   2353  CD1 ILE A 305     -25.541   0.924  45.118  1.00 96.17           C  
ATOM   2354  N   ARG A 306     -25.966  -2.910  40.971  1.00 97.25           N  
ATOM   2355  CA  ARG A 306     -25.582  -4.172  40.347  1.00 97.25           C  
ATOM   2356  C   ARG A 306     -25.576  -4.051  38.826  1.00 97.25           C  
ATOM   2357  CB  ARG A 306     -26.525  -5.296  40.780  1.00 97.25           C  
ATOM   2358  O   ARG A 306     -24.657  -4.536  38.163  1.00 97.25           O  
ATOM   2359  CG  ARG A 306     -26.053  -6.685  40.381  1.00 97.25           C  
ATOM   2360  CD  ARG A 306     -27.056  -7.758  40.780  1.00 97.25           C  
ATOM   2361  NE  ARG A 306     -28.224  -7.755  39.904  1.00 97.25           N  
ATOM   2362  NH1 ARG A 306     -27.179  -8.860  38.164  1.00 97.25           N  
ATOM   2363  NH2 ARG A 306     -29.373  -8.222  37.970  1.00 97.25           N  
ATOM   2364  CZ  ARG A 306     -28.256  -8.279  38.681  1.00 97.25           C  
ATOM   2365  N   ALA A 307     -26.570  -3.455  38.248  1.00 95.32           N  
ATOM   2366  CA  ALA A 307     -26.658  -3.239  36.806  1.00 95.32           C  
ATOM   2367  C   ALA A 307     -25.494  -2.388  36.306  1.00 95.32           C  
ATOM   2368  CB  ALA A 307     -27.987  -2.580  36.446  1.00 95.32           C  
ATOM   2369  O   ALA A 307     -24.905  -2.681  35.263  1.00 95.32           O  
ATOM   2370  N   SER A 308     -25.200  -1.262  37.015  1.00 94.50           N  
ATOM   2371  CA  SER A 308     -24.088  -0.392  36.649  1.00 94.50           C  
ATOM   2372  C   SER A 308     -22.757  -1.133  36.725  1.00 94.50           C  
ATOM   2373  CB  SER A 308     -24.048   0.838  37.557  1.00 94.50           C  
ATOM   2374  O   SER A 308     -21.894  -0.961  35.862  1.00 94.50           O  
ATOM   2375  OG  SER A 308     -23.592   0.492  38.854  1.00 94.50           O  
ATOM   2376  N   ARG A 309     -22.563  -1.996  37.697  1.00 96.48           N  
ATOM   2377  CA  ARG A 309     -21.355  -2.802  37.844  1.00 96.48           C  
ATOM   2378  C   ARG A 309     -21.220  -3.800  36.699  1.00 96.48           C  
ATOM   2379  CB  ARG A 309     -21.362  -3.540  39.184  1.00 96.48           C  
ATOM   2380  O   ARG A 309     -20.120  -4.023  36.190  1.00 96.48           O  
ATOM   2381  CG  ARG A 309     -21.023  -2.658  40.375  1.00 96.48           C  
ATOM   2382  CD  ARG A 309     -20.935  -3.461  41.665  1.00 96.48           C  
ATOM   2383  NE  ARG A 309     -20.539  -2.625  42.795  1.00 96.48           N  
ATOM   2384  NH1 ARG A 309     -20.675  -4.317  44.362  1.00 96.48           N  
ATOM   2385  NH2 ARG A 309     -20.058  -2.204  45.001  1.00 96.48           N  
ATOM   2386  CZ  ARG A 309     -20.425  -3.051  44.050  1.00 96.48           C  
ATOM   2387  N   GLU A 310     -22.313  -4.422  36.313  1.00 96.87           N  
ATOM   2388  CA  GLU A 310     -22.307  -5.349  35.185  1.00 96.87           C  
ATOM   2389  C   GLU A 310     -21.961  -4.633  33.883  1.00 96.87           C  
ATOM   2390  CB  GLU A 310     -23.662  -6.050  35.057  1.00 96.87           C  
ATOM   2391  O   GLU A 310     -21.226  -5.168  33.050  1.00 96.87           O  
ATOM   2392  CG  GLU A 310     -23.924  -7.087  36.139  1.00 96.87           C  
ATOM   2393  CD  GLU A 310     -25.337  -7.645  36.106  1.00 96.87           C  
ATOM   2394  OE1 GLU A 310     -25.677  -8.488  36.967  1.00 96.87           O  
ATOM   2395  OE2 GLU A 310     -26.110  -7.238  35.210  1.00 96.87           O  
ATOM   2396  N   GLU A 311     -22.494  -3.423  33.689  1.00 93.82           N  
ATOM   2397  CA  GLU A 311     -22.172  -2.631  32.506  1.00 93.82           C  
ATOM   2398  C   GLU A 311     -20.693  -2.259  32.476  1.00 93.82           C  
ATOM   2399  CB  GLU A 311     -23.034  -1.367  32.454  1.00 93.82           C  
ATOM   2400  O   GLU A 311     -20.058  -2.301  31.421  1.00 93.82           O  
ATOM   2401  CG  GLU A 311     -24.500  -1.634  32.148  1.00 93.82           C  
ATOM   2402  CD  GLU A 311     -25.359  -0.379  32.185  1.00 93.82           C  
ATOM   2403  OE1 GLU A 311     -26.587  -0.478  31.961  1.00 93.82           O  
ATOM   2404  OE2 GLU A 311     -24.799   0.711  32.438  1.00 93.82           O  
ATOM   2405  N   ILE A 312     -20.134  -1.879  33.620  1.00 95.80           N  
ATOM   2406  CA  ILE A 312     -18.713  -1.565  33.729  1.00 95.80           C  
ATOM   2407  C   ILE A 312     -17.884  -2.792  33.356  1.00 95.80           C  
ATOM   2408  CB  ILE A 312     -18.348  -1.083  35.151  1.00 95.80           C  
ATOM   2409  O   ILE A 312     -16.903  -2.685  32.617  1.00 95.80           O  
ATOM   2410  CG1 ILE A 312     -18.981   0.285  35.430  1.00 95.80           C  
ATOM   2411  CG2 ILE A 312     -16.828  -1.030  35.329  1.00 95.80           C  
ATOM   2412  CD1 ILE A 312     -18.865   0.737  36.879  1.00 95.80           C  
ATOM   2413  N   HIS A 313     -18.310  -3.964  33.840  1.00 97.45           N  
ATOM   2414  CA  HIS A 313     -17.600  -5.196  33.518  1.00 97.45           C  
ATOM   2415  C   HIS A 313     -17.688  -5.510  32.029  1.00 97.45           C  
ATOM   2416  CB  HIS A 313     -18.155  -6.364  34.335  1.00 97.45           C  
ATOM   2417  O   HIS A 313     -16.709  -5.952  31.423  1.00 97.45           O  
ATOM   2418  CG  HIS A 313     -17.732  -6.348  35.769  1.00 97.45           C  
ATOM   2419  CD2 HIS A 313     -18.459  -6.305  36.911  1.00 97.45           C  
ATOM   2420  ND1 HIS A 313     -16.409  -6.374  36.155  1.00 97.45           N  
ATOM   2421  CE1 HIS A 313     -16.341  -6.349  37.476  1.00 97.45           C  
ATOM   2422  NE2 HIS A 313     -17.572  -6.307  37.958  1.00 97.45           N  
ATOM   2423  N   GLU A 314     -18.821  -5.286  31.389  1.00 96.81           N  
ATOM   2424  CA  GLU A 314     -18.996  -5.496  29.955  1.00 96.81           C  
ATOM   2425  C   GLU A 314     -18.106  -4.556  29.147  1.00 96.81           C  
ATOM   2426  CB  GLU A 314     -20.462  -5.305  29.557  1.00 96.81           C  
ATOM   2427  O   GLU A 314     -17.488  -4.969  28.164  1.00 96.81           O  
ATOM   2428  CG  GLU A 314     -20.741  -5.577  28.086  1.00 96.81           C  
ATOM   2429  CD  GLU A 314     -20.460  -7.015  27.679  1.00 96.81           C  
ATOM   2430  OE1 GLU A 314     -20.128  -7.256  26.496  1.00 96.81           O  
ATOM   2431  OE2 GLU A 314     -20.575  -7.907  28.549  1.00 96.81           O  
ATOM   2432  N   TYR A 315     -18.077  -3.255  29.579  1.00 95.86           N  
ATOM   2433  CA  TYR A 315     -17.213  -2.290  28.910  1.00 95.86           C  
ATOM   2434  C   TYR A 315     -15.745  -2.663  29.078  1.00 95.86           C  
ATOM   2435  CB  TYR A 315     -17.458  -0.880  29.455  1.00 95.86           C  
ATOM   2436  O   TYR A 315     -14.949  -2.512  28.148  1.00 95.86           O  
ATOM   2437  CG  TYR A 315     -18.760  -0.269  28.996  1.00 95.86           C  
ATOM   2438  CD1 TYR A 315     -19.042  -0.121  27.640  1.00 95.86           C  
ATOM   2439  CD2 TYR A 315     -19.710   0.161  29.916  1.00 95.86           C  
ATOM   2440  CE1 TYR A 315     -20.240   0.442  27.211  1.00 95.86           C  
ATOM   2441  CE2 TYR A 315     -20.910   0.726  29.499  1.00 95.86           C  
ATOM   2442  OH  TYR A 315     -22.353   1.421  27.729  1.00 95.86           O  
ATOM   2443  CZ  TYR A 315     -21.166   0.862  28.147  1.00 95.86           C  
ATOM   2444  N   ARG A 316     -15.376  -3.196  30.230  1.00 97.43           N  
ATOM   2445  CA  ARG A 316     -14.014  -3.665  30.464  1.00 97.43           C  
ATOM   2446  C   ARG A 316     -13.673  -4.837  29.550  1.00 97.43           C  
ATOM   2447  CB  ARG A 316     -13.830  -4.071  31.928  1.00 97.43           C  
ATOM   2448  O   ARG A 316     -12.577  -4.895  28.989  1.00 97.43           O  
ATOM   2449  CG  ARG A 316     -12.380  -4.299  32.327  1.00 97.43           C  
ATOM   2450  CD  ARG A 316     -12.233  -4.498  33.829  1.00 97.43           C  
ATOM   2451  NE  ARG A 316     -10.836  -4.684  34.213  1.00 97.43           N  
ATOM   2452  NH1 ARG A 316     -11.063  -3.705  36.293  1.00 97.43           N  
ATOM   2453  NH2 ARG A 316      -9.029  -4.522  35.621  1.00 97.43           N  
ATOM   2454  CZ  ARG A 316     -10.313  -4.303  35.375  1.00 97.43           C  
ATOM   2455  N   ARG A 317     -14.594  -5.804  29.365  1.00 97.45           N  
ATOM   2456  CA  ARG A 317     -14.398  -6.932  28.459  1.00 97.45           C  
ATOM   2457  C   ARG A 317     -14.266  -6.458  27.015  1.00 97.45           C  
ATOM   2458  CB  ARG A 317     -15.554  -7.927  28.580  1.00 97.45           C  
ATOM   2459  O   ARG A 317     -13.413  -6.947  26.271  1.00 97.45           O  
ATOM   2460  CG  ARG A 317     -15.461  -8.834  29.796  1.00 97.45           C  
ATOM   2461  CD  ARG A 317     -16.525  -9.922  29.771  1.00 97.45           C  
ATOM   2462  NE  ARG A 317     -17.742  -9.502  30.459  1.00 97.45           N  
ATOM   2463  NH1 ARG A 317     -19.185 -10.437  28.916  1.00 97.45           N  
ATOM   2464  NH2 ARG A 317     -20.015  -9.326  30.742  1.00 97.45           N  
ATOM   2465  CZ  ARG A 317     -18.978  -9.756  30.037  1.00 97.45           C  
ATOM   2466  N   GLN A 318     -15.091  -5.516  26.616  1.00 94.96           N  
ATOM   2467  CA  GLN A 318     -15.036  -4.965  25.266  1.00 94.96           C  
ATOM   2468  C   GLN A 318     -13.711  -4.250  25.018  1.00 94.96           C  
ATOM   2469  CB  GLN A 318     -16.202  -4.004  25.030  1.00 94.96           C  
ATOM   2470  O   GLN A 318     -13.128  -4.369  23.938  1.00 94.96           O  
ATOM   2471  CG  GLN A 318     -17.547  -4.699  24.863  1.00 94.96           C  
ATOM   2472  CD  GLN A 318     -18.696  -3.722  24.701  1.00 94.96           C  
ATOM   2473  NE2 GLN A 318     -19.898  -4.154  25.066  1.00 94.96           N  
ATOM   2474  OE1 GLN A 318     -18.505  -2.587  24.252  1.00 94.96           O  
ATOM   2475  N   LEU A 319     -13.319  -3.473  26.029  1.00 93.75           N  
ATOM   2476  CA  LEU A 319     -12.044  -2.771  25.923  1.00 93.75           C  
ATOM   2477  C   LEU A 319     -10.893  -3.757  25.753  1.00 93.75           C  
ATOM   2478  CB  LEU A 319     -11.807  -1.900  27.159  1.00 93.75           C  
ATOM   2479  O   LEU A 319     -10.013  -3.553  24.914  1.00 93.75           O  
ATOM   2480  CG  LEU A 319     -10.569  -1.001  27.128  1.00 93.75           C  
ATOM   2481  CD1 LEU A 319     -10.772   0.147  26.145  1.00 93.75           C  
ATOM   2482  CD2 LEU A 319     -10.259  -0.469  28.523  1.00 93.75           C  
ATOM   2483  N   GLN A 320     -10.910  -4.831  26.540  1.00 96.46           N  
ATOM   2484  CA  GLN A 320      -9.884  -5.863  26.430  1.00 96.46           C  
ATOM   2485  C   GLN A 320      -9.940  -6.552  25.070  1.00 96.46           C  
ATOM   2486  CB  GLN A 320     -10.039  -6.896  27.548  1.00 96.46           C  
ATOM   2487  O   GLN A 320      -8.903  -6.803  24.452  1.00 96.46           O  
ATOM   2488  CG  GLN A 320      -9.629  -6.382  28.922  1.00 96.46           C  
ATOM   2489  CD  GLN A 320      -9.828  -7.412  30.017  1.00 96.46           C  
ATOM   2490  NE2 GLN A 320      -9.269  -7.143  31.192  1.00 96.46           N  
ATOM   2491  OE1 GLN A 320     -10.479  -8.441  29.810  1.00 96.46           O  
ATOM   2492  N   ALA A 321     -11.106  -6.902  24.578  1.00 93.56           N  
ATOM   2493  CA  ALA A 321     -11.283  -7.531  23.271  1.00 93.56           C  
ATOM   2494  C   ALA A 321     -10.746  -6.639  22.156  1.00 93.56           C  
ATOM   2495  CB  ALA A 321     -12.756  -7.851  23.030  1.00 93.56           C  
ATOM   2496  O   ALA A 321     -10.041  -7.111  21.261  1.00 93.56           O  
ATOM   2497  N   ARG A 322     -11.094  -5.337  22.201  1.00 94.71           N  
ATOM   2498  CA  ARG A 322     -10.624  -4.393  21.192  1.00 94.71           C  
ATOM   2499  C   ARG A 322      -9.116  -4.192  21.290  1.00 94.71           C  
ATOM   2500  CB  ARG A 322     -11.342  -3.050  21.337  1.00 94.71           C  
ATOM   2501  O   ARG A 322      -8.431  -4.081  20.271  1.00 94.71           O  
ATOM   2502  CG  ARG A 322     -12.831  -3.112  21.037  1.00 94.71           C  
ATOM   2503  CD  ARG A 322     -13.100  -3.495  19.589  1.00 94.71           C  
ATOM   2504  NE  ARG A 322     -14.530  -3.561  19.304  1.00 94.71           N  
ATOM   2505  NH1 ARG A 322     -14.273  -4.211  17.103  1.00 94.71           N  
ATOM   2506  NH2 ARG A 322     -16.371  -3.927  17.981  1.00 94.71           N  
ATOM   2507  CZ  ARG A 322     -15.055  -3.899  18.130  1.00 94.71           C  
ATOM   2508  N   THR A 323      -8.564  -4.149  22.480  1.00 94.88           N  
ATOM   2509  CA  THR A 323      -7.127  -4.025  22.694  1.00 94.88           C  
ATOM   2510  C   THR A 323      -6.385  -5.215  22.091  1.00 94.88           C  
ATOM   2511  CB  THR A 323      -6.792  -3.913  24.193  1.00 94.88           C  
ATOM   2512  O   THR A 323      -5.358  -5.044  21.431  1.00 94.88           O  
ATOM   2513  CG2 THR A 323      -5.291  -3.754  24.411  1.00 94.88           C  
ATOM   2514  OG1 THR A 323      -7.468  -2.776  24.744  1.00 94.88           O  
ATOM   2515  N   ILE A 324      -6.885  -6.454  22.266  1.00 96.62           N  
ATOM   2516  CA  ILE A 324      -6.293  -7.652  21.680  1.00 96.62           C  
ATOM   2517  C   ILE A 324      -6.386  -7.581  20.157  1.00 96.62           C  
ATOM   2518  CB  ILE A 324      -6.979  -8.934  22.200  1.00 96.62           C  
ATOM   2519  O   ILE A 324      -5.437  -7.937  19.454  1.00 96.62           O  
ATOM   2520  CG1 ILE A 324      -6.716  -9.110  23.700  1.00 96.62           C  
ATOM   2521  CG2 ILE A 324      -6.503 -10.159  21.413  1.00 96.62           C  
ATOM   2522  CD1 ILE A 324      -7.550 -10.206  24.350  1.00 96.62           C  
ATOM   2523  N   GLU A 325      -7.475  -7.171  19.607  1.00 93.67           N  
ATOM   2524  CA  GLU A 325      -7.644  -7.026  18.164  1.00 93.67           C  
ATOM   2525  C   GLU A 325      -6.645  -6.026  17.589  1.00 93.67           C  
ATOM   2526  CB  GLU A 325      -9.074  -6.591  17.831  1.00 93.67           C  
ATOM   2527  O   GLU A 325      -6.042  -6.275  16.543  1.00 93.67           O  
ATOM   2528  CG  GLU A 325      -9.387  -6.594  16.342  1.00 93.67           C  
ATOM   2529  CD  GLU A 325     -10.814  -6.176  16.028  1.00 93.67           C  
ATOM   2530  OE1 GLU A 325     -11.218  -6.236  14.844  1.00 93.67           O  
ATOM   2531  OE2 GLU A 325     -11.535  -5.784  16.973  1.00 93.67           O  
ATOM   2532  N   ILE A 326      -6.512  -4.872  18.319  1.00 89.84           N  
ATOM   2533  CA  ILE A 326      -5.565  -3.853  17.880  1.00 89.84           C  
ATOM   2534  C   ILE A 326      -4.149  -4.424  17.897  1.00 89.84           C  
ATOM   2535  CB  ILE A 326      -5.644  -2.589  18.765  1.00 89.84           C  
ATOM   2536  O   ILE A 326      -3.381  -4.224  16.953  1.00 89.84           O  
ATOM   2537  CG1 ILE A 326      -6.964  -1.848  18.520  1.00 89.84           C  
ATOM   2538  CG2 ILE A 326      -4.445  -1.672  18.505  1.00 89.84           C  
ATOM   2539  CD1 ILE A 326      -7.225  -0.710  19.498  1.00 89.84           C  
ATOM   2540  N   GLU A 327      -3.755  -5.114  18.939  1.00 94.00           N  
ATOM   2541  CA  GLU A 327      -2.441  -5.741  19.038  1.00 94.00           C  
ATOM   2542  C   GLU A 327      -2.256  -6.808  17.962  1.00 94.00           C  
ATOM   2543  CB  GLU A 327      -2.239  -6.354  20.426  1.00 94.00           C  
ATOM   2544  O   GLU A 327      -1.174  -6.936  17.386  1.00 94.00           O  
ATOM   2545  CG  GLU A 327      -2.071  -5.324  21.534  1.00 94.00           C  
ATOM   2546  CD  GLU A 327      -1.975  -5.943  22.919  1.00 94.00           C  
ATOM   2547  OE1 GLU A 327      -1.778  -5.197  23.905  1.00 94.00           O  
ATOM   2548  OE2 GLU A 327      -2.098  -7.185  23.019  1.00 94.00           O  
ATOM   2549  N   GLY A 328      -3.323  -7.630  17.696  1.00 93.43           N  
ATOM   2550  CA  GLY A 328      -3.277  -8.596  16.610  1.00 93.43           C  
ATOM   2551  C   GLY A 328      -3.060  -7.957  15.252  1.00 93.43           C  
ATOM   2552  O   GLY A 328      -2.256  -8.442  14.453  1.00 93.43           O  
ATOM   2553  N   LEU A 329      -3.799  -6.859  14.977  1.00 88.46           N  
ATOM   2554  CA  LEU A 329      -3.671  -6.150  13.708  1.00 88.46           C  
ATOM   2555  C   LEU A 329      -2.303  -5.485  13.593  1.00 88.46           C  
ATOM   2556  CB  LEU A 329      -4.776  -5.100  13.566  1.00 88.46           C  
ATOM   2557  O   LEU A 329      -1.705  -5.468  12.515  1.00 88.46           O  
ATOM   2558  CG  LEU A 329      -6.188  -5.632  13.319  1.00 88.46           C  
ATOM   2559  CD1 LEU A 329      -7.195  -4.486  13.326  1.00 88.46           C  
ATOM   2560  CD2 LEU A 329      -6.250  -6.396  12.001  1.00 88.46           C  
ATOM   2561  N   ARG A 330      -1.807  -4.921  14.675  1.00 94.00           N  
ATOM   2562  CA  ARG A 330      -0.464  -4.350  14.692  1.00 94.00           C  
ATOM   2563  C   ARG A 330       0.585  -5.412  14.379  1.00 94.00           C  
ATOM   2564  CB  ARG A 330      -0.170  -3.707  16.049  1.00 94.00           C  
ATOM   2565  O   ARG A 330       1.531  -5.156  13.632  1.00 94.00           O  
ATOM   2566  CG  ARG A 330      -0.850  -2.362  16.253  1.00 94.00           C  
ATOM   2567  CD  ARG A 330      -0.478  -1.739  17.591  1.00 94.00           C  
ATOM   2568  NE  ARG A 330      -1.137  -0.452  17.789  1.00 94.00           N  
ATOM   2569  NH1 ARG A 330      -0.707  -0.345  20.056  1.00 94.00           N  
ATOM   2570  NH2 ARG A 330      -1.853   1.349  19.021  1.00 94.00           N  
ATOM   2571  CZ  ARG A 330      -1.231   0.181  18.955  1.00 94.00           C  
ATOM   2572  N   GLY A 331       0.485  -6.623  15.013  1.00 92.31           N  
ATOM   2573  CA  GLY A 331       1.365  -7.735  14.690  1.00 92.31           C  
ATOM   2574  C   GLY A 331       1.283  -8.158  13.236  1.00 92.31           C  
ATOM   2575  O   GLY A 331       2.307  -8.411  12.598  1.00 92.31           O  
ATOM   2576  N   ALA A 332       0.076  -8.268  12.658  1.00 92.04           N  
ATOM   2577  CA  ALA A 332      -0.122  -8.628  11.256  1.00 92.04           C  
ATOM   2578  C   ALA A 332       0.478  -7.575  10.330  1.00 92.04           C  
ATOM   2579  CB  ALA A 332      -1.608  -8.810  10.958  1.00 92.04           C  
ATOM   2580  O   ALA A 332       1.108  -7.910   9.324  1.00 92.04           O  
ATOM   2581  N   ASN A 333       0.265  -6.282  10.694  1.00 88.04           N  
ATOM   2582  CA  ASN A 333       0.840  -5.192   9.913  1.00 88.04           C  
ATOM   2583  C   ASN A 333       2.365  -5.256   9.901  1.00 88.04           C  
ATOM   2584  CB  ASN A 333       0.369  -3.839  10.450  1.00 88.04           C  
ATOM   2585  O   ASN A 333       2.991  -5.054   8.859  1.00 88.04           O  
ATOM   2586  CG  ASN A 333       0.381  -2.754   9.392  1.00 88.04           C  
ATOM   2587  ND2 ASN A 333      -0.371  -1.686   9.628  1.00 88.04           N  
ATOM   2588  OD1 ASN A 333       1.061  -2.875   8.369  1.00 88.04           O  
ATOM   2589  N   GLU A 334       2.976  -5.452  11.058  1.00 93.28           N  
ATOM   2590  CA  GLU A 334       4.425  -5.586  11.173  1.00 93.28           C  
ATOM   2591  C   GLU A 334       4.939  -6.758  10.342  1.00 93.28           C  
ATOM   2592  CB  GLU A 334       4.834  -5.760  12.638  1.00 93.28           C  
ATOM   2593  O   GLU A 334       5.970  -6.648   9.676  1.00 93.28           O  
ATOM   2594  CG  GLU A 334       4.727  -4.485  13.462  1.00 93.28           C  
ATOM   2595  CD  GLU A 334       5.010  -4.700  14.940  1.00 93.28           C  
ATOM   2596  OE1 GLU A 334       4.861  -3.743  15.733  1.00 93.28           O  
ATOM   2597  OE2 GLU A 334       5.386  -5.836  15.309  1.00 93.28           O  
ATOM   2598  N   SER A 335       4.221  -7.917  10.367  1.00 93.90           N  
ATOM   2599  CA  SER A 335       4.606  -9.089   9.588  1.00 93.90           C  
ATOM   2600  C   SER A 335       4.511  -8.813   8.091  1.00 93.90           C  
ATOM   2601  CB  SER A 335       3.726 -10.286   9.951  1.00 93.90           C  
ATOM   2602  O   SER A 335       5.385  -9.221   7.323  1.00 93.90           O  
ATOM   2603  OG  SER A 335       2.433 -10.150   9.385  1.00 93.90           O  
ATOM   2604  N   LEU A 336       3.444  -8.171   7.649  1.00 91.09           N  
ATOM   2605  CA  LEU A 336       3.272  -7.816   6.245  1.00 91.09           C  
ATOM   2606  C   LEU A 336       4.349  -6.834   5.796  1.00 91.09           C  
ATOM   2607  CB  LEU A 336       1.885  -7.212   6.010  1.00 91.09           C  
ATOM   2608  O   LEU A 336       4.878  -6.950   4.688  1.00 91.09           O  
ATOM   2609  CG  LEU A 336       0.712  -8.194   5.994  1.00 91.09           C  
ATOM   2610  CD1 LEU A 336      -0.610  -7.438   5.906  1.00 91.09           C  
ATOM   2611  CD2 LEU A 336       0.851  -9.174   4.835  1.00 91.09           C  
ATOM   2612  N   GLU A 337       4.682  -5.852   6.635  1.00 92.75           N  
ATOM   2613  CA  GLU A 337       5.763  -4.916   6.338  1.00 92.75           C  
ATOM   2614  C   GLU A 337       7.098  -5.642   6.200  1.00 92.75           C  
ATOM   2615  CB  GLU A 337       5.858  -3.841   7.423  1.00 92.75           C  
ATOM   2616  O   GLU A 337       7.900  -5.316   5.322  1.00 92.75           O  
ATOM   2617  CG  GLU A 337       4.744  -2.806   7.363  1.00 92.75           C  
ATOM   2618  CD  GLU A 337       4.820  -1.777   8.479  1.00 92.75           C  
ATOM   2619  OE1 GLU A 337       3.991  -0.839   8.498  1.00 92.75           O  
ATOM   2620  OE2 GLU A 337       5.717  -1.909   9.342  1.00 92.75           O  
ATOM   2621  N   ARG A 338       7.371  -6.575   7.085  1.00 95.92           N  
ATOM   2622  CA  ARG A 338       8.578  -7.390   6.991  1.00 95.92           C  
ATOM   2623  C   ARG A 338       8.600  -8.189   5.692  1.00 95.92           C  
ATOM   2624  CB  ARG A 338       8.684  -8.335   8.190  1.00 95.92           C  
ATOM   2625  O   ARG A 338       9.636  -8.279   5.030  1.00 95.92           O  
ATOM   2626  CG  ARG A 338       9.097  -7.647   9.482  1.00 95.92           C  
ATOM   2627  CD  ARG A 338       9.395  -8.653  10.585  1.00 95.92           C  
ATOM   2628  NE  ARG A 338       9.353  -8.031  11.906  1.00 95.92           N  
ATOM   2629  NH1 ARG A 338       7.111  -8.456  12.264  1.00 95.92           N  
ATOM   2630  NH2 ARG A 338       8.344  -7.364  13.858  1.00 95.92           N  
ATOM   2631  CZ  ARG A 338       8.270  -7.952  12.673  1.00 95.92           C  
ATOM   2632  N   GLN A 339       7.438  -8.792   5.265  1.00 93.87           N  
ATOM   2633  CA  GLN A 339       7.340  -9.568   4.033  1.00 93.87           C  
ATOM   2634  C   GLN A 339       7.603  -8.695   2.810  1.00 93.87           C  
ATOM   2635  CB  GLN A 339       5.964 -10.227   3.921  1.00 93.87           C  
ATOM   2636  O   GLN A 339       8.272  -9.123   1.867  1.00 93.87           O  
ATOM   2637  CG  GLN A 339       5.770 -11.409   4.861  1.00 93.87           C  
ATOM   2638  CD  GLN A 339       4.396 -12.041   4.733  1.00 93.87           C  
ATOM   2639  NE2 GLN A 339       4.119 -13.031   5.575  1.00 93.87           N  
ATOM   2640  OE1 GLN A 339       3.591 -11.642   3.886  1.00 93.87           O  
ATOM   2641  N   ILE A 340       7.122  -7.507   2.801  1.00 91.60           N  
ATOM   2642  CA  ILE A 340       7.329  -6.577   1.696  1.00 91.60           C  
ATOM   2643  C   ILE A 340       8.812  -6.229   1.586  1.00 91.60           C  
ATOM   2644  CB  ILE A 340       6.489  -5.293   1.872  1.00 91.60           C  
ATOM   2645  O   ILE A 340       9.371  -6.206   0.487  1.00 91.60           O  
ATOM   2646  CG1 ILE A 340       4.999  -5.600   1.683  1.00 91.60           C  
ATOM   2647  CG2 ILE A 340       6.952  -4.206   0.897  1.00 91.60           C  
ATOM   2648  CD1 ILE A 340       4.080  -4.429   2.007  1.00 91.60           C  
ATOM   2649  N   LEU A 341       9.396  -5.938   2.720  1.00 94.55           N  
ATOM   2650  CA  LEU A 341      10.820  -5.620   2.728  1.00 94.55           C  
ATOM   2651  C   LEU A 341      11.643  -6.796   2.214  1.00 94.55           C  
ATOM   2652  CB  LEU A 341      11.277  -5.241   4.140  1.00 94.55           C  
ATOM   2653  O   LEU A 341      12.587  -6.608   1.443  1.00 94.55           O  
ATOM   2654  CG  LEU A 341      10.842  -3.865   4.646  1.00 94.55           C  
ATOM   2655  CD1 LEU A 341      11.243  -3.686   6.107  1.00 94.55           C  
ATOM   2656  CD2 LEU A 341      11.443  -2.762   3.782  1.00 94.55           C  
ATOM   2657  N   GLU A 342      11.357  -8.027   2.644  1.00 94.40           N  
ATOM   2658  CA  GLU A 342      12.045  -9.232   2.190  1.00 94.40           C  
ATOM   2659  C   GLU A 342      11.870  -9.435   0.688  1.00 94.40           C  
ATOM   2660  CB  GLU A 342      11.536 -10.460   2.950  1.00 94.40           C  
ATOM   2661  O   GLU A 342      12.822  -9.792  -0.010  1.00 94.40           O  
ATOM   2662  CG  GLU A 342      11.981 -10.512   4.404  1.00 94.40           C  
ATOM   2663  CD  GLU A 342      11.373 -11.671   5.177  1.00 94.40           C  
ATOM   2664  OE1 GLU A 342      11.582 -11.756   6.408  1.00 94.40           O  
ATOM   2665  OE2 GLU A 342      10.682 -12.502   4.545  1.00 94.40           O  
ATOM   2666  N   LEU A 343      10.628  -9.236   0.238  1.00 93.38           N  
ATOM   2667  CA  LEU A 343      10.348  -9.365  -1.187  1.00 93.38           C  
ATOM   2668  C   LEU A 343      11.110  -8.315  -1.989  1.00 93.38           C  
ATOM   2669  CB  LEU A 343       8.846  -9.236  -1.452  1.00 93.38           C  
ATOM   2670  O   LEU A 343      11.663  -8.617  -3.048  1.00 93.38           O  
ATOM   2671  CG  LEU A 343       7.994 -10.469  -1.145  1.00 93.38           C  
ATOM   2672  CD1 LEU A 343       6.513 -10.146  -1.313  1.00 93.38           C  
ATOM   2673  CD2 LEU A 343       8.398 -11.634  -2.043  1.00 93.38           C  
ATOM   2674  N   GLU A 344      11.043  -7.094  -1.537  1.00 94.01           N  
ATOM   2675  CA  GLU A 344      11.789  -6.020  -2.186  1.00 94.01           C  
ATOM   2676  C   GLU A 344      13.281  -6.340  -2.242  1.00 94.01           C  
ATOM   2677  CB  GLU A 344      11.563  -4.692  -1.459  1.00 94.01           C  
ATOM   2678  O   GLU A 344      13.935  -6.098  -3.258  1.00 94.01           O  
ATOM   2679  CG  GLU A 344      10.172  -4.109  -1.661  1.00 94.01           C  
ATOM   2680  CD  GLU A 344       9.924  -2.851  -0.845  1.00 94.01           C  
ATOM   2681  OE1 GLU A 344       8.926  -2.144  -1.108  1.00 94.01           O  
ATOM   2682  OE2 GLU A 344      10.736  -2.569   0.065  1.00 94.01           O  
ATOM   2683  N   GLU A 345      13.893  -6.808  -1.100  1.00 95.23           N  
ATOM   2684  CA  GLU A 345      15.298  -7.204  -1.060  1.00 95.23           C  
ATOM   2685  C   GLU A 345      15.581  -8.335  -2.045  1.00 95.23           C  
ATOM   2686  CB  GLU A 345      15.696  -7.628   0.356  1.00 95.23           C  
ATOM   2687  O   GLU A 345      16.597  -8.316  -2.743  1.00 95.23           O  
ATOM   2688  CG  GLU A 345      17.175  -7.951   0.508  1.00 95.23           C  
ATOM   2689  CD  GLU A 345      17.564  -8.331   1.929  1.00 95.23           C  
ATOM   2690  OE1 GLU A 345      18.776  -8.467   2.210  1.00 95.23           O  
ATOM   2691  OE2 GLU A 345      16.649  -8.494   2.766  1.00 95.23           O  
ATOM   2692  N   ARG A 346      14.699  -9.330  -2.106  1.00 97.07           N  
ATOM   2693  CA  ARG A 346      14.846 -10.438  -3.045  1.00 97.07           C  
ATOM   2694  C   ARG A 346      14.828  -9.940  -4.486  1.00 97.07           C  
ATOM   2695  CB  ARG A 346      13.738 -11.472  -2.834  1.00 97.07           C  
ATOM   2696  O   ARG A 346      15.661 -10.348  -5.299  1.00 97.07           O  
ATOM   2697  CG  ARG A 346      14.133 -12.620  -1.919  1.00 97.07           C  
ATOM   2698  CD  ARG A 346      13.059 -13.698  -1.870  1.00 97.07           C  
ATOM   2699  NE  ARG A 346      13.465 -14.826  -1.036  1.00 97.07           N  
ATOM   2700  NH1 ARG A 346      12.758 -13.880   0.949  1.00 97.07           N  
ATOM   2701  NH2 ARG A 346      13.718 -15.961   0.944  1.00 97.07           N  
ATOM   2702  CZ  ARG A 346      13.313 -14.886   0.283  1.00 97.07           C  
ATOM   2703  N   HIS A 347      13.848  -9.113  -4.779  1.00 95.23           N  
ATOM   2704  CA  HIS A 347      13.747  -8.569  -6.128  1.00 95.23           C  
ATOM   2705  C   HIS A 347      14.961  -7.711  -6.469  1.00 95.23           C  
ATOM   2706  CB  HIS A 347      12.465  -7.750  -6.281  1.00 95.23           C  
ATOM   2707  O   HIS A 347      15.457  -7.749  -7.597  1.00 95.23           O  
ATOM   2708  CG  HIS A 347      11.226  -8.584  -6.369  1.00 95.23           C  
ATOM   2709  CD2 HIS A 347      10.016  -8.443  -5.778  1.00 95.23           C  
ATOM   2710  ND1 HIS A 347      11.150  -9.724  -7.140  1.00 95.23           N  
ATOM   2711  CE1 HIS A 347       9.942 -10.249  -7.019  1.00 95.23           C  
ATOM   2712  NE2 HIS A 347       9.235  -9.491  -6.199  1.00 95.23           N  
ATOM   2713  N   SER A 348      15.391  -6.868  -5.504  1.00 95.67           N  
ATOM   2714  CA  SER A 348      16.594  -6.066  -5.702  1.00 95.67           C  
ATOM   2715  C   SER A 348      17.805  -6.946  -5.991  1.00 95.67           C  
ATOM   2716  CB  SER A 348      16.867  -5.197  -4.473  1.00 95.67           C  
ATOM   2717  O   SER A 348      18.619  -6.625  -6.860  1.00 95.67           O  
ATOM   2718  OG  SER A 348      18.011  -4.385  -4.675  1.00 95.67           O  
ATOM   2719  N   ALA A 349      17.963  -8.076  -5.297  1.00 96.28           N  
ATOM   2720  CA  ALA A 349      19.047  -9.026  -5.532  1.00 96.28           C  
ATOM   2721  C   ALA A 349      18.943  -9.643  -6.924  1.00 96.28           C  
ATOM   2722  CB  ALA A 349      19.037 -10.120  -4.466  1.00 96.28           C  
ATOM   2723  O   ALA A 349      19.954  -9.820  -7.608  1.00 96.28           O  
ATOM   2724  N   GLU A 350      17.747  -9.999  -7.376  1.00 96.60           N  
ATOM   2725  CA  GLU A 350      17.518 -10.564  -8.703  1.00 96.60           C  
ATOM   2726  C   GLU A 350      17.875  -9.564  -9.798  1.00 96.60           C  
ATOM   2727  CB  GLU A 350      16.061 -11.011  -8.853  1.00 96.60           C  
ATOM   2728  O   GLU A 350      18.498  -9.927 -10.798  1.00 96.60           O  
ATOM   2729  CG  GLU A 350      15.707 -12.241  -8.031  1.00 96.60           C  
ATOM   2730  CD  GLU A 350      14.238 -12.622  -8.122  1.00 96.60           C  
ATOM   2731  OE1 GLU A 350      13.815 -13.579  -7.434  1.00 96.60           O  
ATOM   2732  OE2 GLU A 350      13.504 -11.958  -8.889  1.00 96.60           O  
ATOM   2733  N   VAL A 351      17.397  -8.297  -9.581  1.00 95.35           N  
ATOM   2734  CA  VAL A 351      17.714  -7.240 -10.536  1.00 95.35           C  
ATOM   2735  C   VAL A 351      19.228  -7.071 -10.636  1.00 95.35           C  
ATOM   2736  CB  VAL A 351      17.053  -5.901 -10.140  1.00 95.35           C  
ATOM   2737  O   VAL A 351      19.772  -6.936 -11.734  1.00 95.35           O  
ATOM   2738  CG1 VAL A 351      17.589  -4.759 -11.002  1.00 95.35           C  
ATOM   2739  CG2 VAL A 351      15.533  -6.000 -10.264  1.00 95.35           C  
ATOM   2740  N   ALA A 352      19.907  -7.065  -9.474  1.00 97.23           N  
ATOM   2741  CA  ALA A 352      21.366  -6.983  -9.463  1.00 97.23           C  
ATOM   2742  C   ALA A 352      21.986  -8.160 -10.211  1.00 97.23           C  
ATOM   2743  CB  ALA A 352      21.886  -6.935  -8.029  1.00 97.23           C  
ATOM   2744  O   ALA A 352      22.964  -7.992 -10.944  1.00 97.23           O  
ATOM   2745  N   GLY A 353      21.440  -9.397  -9.981  1.00 98.15           N  
ATOM   2746  CA  GLY A 353      21.886 -10.568 -10.717  1.00 98.15           C  
ATOM   2747  C   GLY A 353      21.736 -10.422 -12.220  1.00 98.15           C  
ATOM   2748  O   GLY A 353      22.641 -10.777 -12.977  1.00 98.15           O  
ATOM   2749  N   TYR A 354      20.593  -9.926 -12.754  1.00 97.00           N  
ATOM   2750  CA  TYR A 354      20.353  -9.698 -14.175  1.00 97.00           C  
ATOM   2751  C   TYR A 354      21.304  -8.643 -14.726  1.00 97.00           C  
ATOM   2752  CB  TYR A 354      18.902  -9.270 -14.414  1.00 97.00           C  
ATOM   2753  O   TYR A 354      21.818  -8.781 -15.838  1.00 97.00           O  
ATOM   2754  CG  TYR A 354      17.899 -10.378 -14.202  1.00 97.00           C  
ATOM   2755  CD1 TYR A 354      18.071 -11.623 -14.802  1.00 97.00           C  
ATOM   2756  CD2 TYR A 354      16.779 -10.182 -13.402  1.00 97.00           C  
ATOM   2757  CE1 TYR A 354      17.148 -12.646 -14.611  1.00 97.00           C  
ATOM   2758  CE2 TYR A 354      15.850 -11.198 -13.204  1.00 97.00           C  
ATOM   2759  OH  TYR A 354      15.126 -13.434 -13.619  1.00 97.00           O  
ATOM   2760  CZ  TYR A 354      16.043 -12.425 -13.811  1.00 97.00           C  
ATOM   2761  N   GLN A 355      21.580  -7.559 -13.953  1.00 97.43           N  
ATOM   2762  CA  GLN A 355      22.519  -6.520 -14.363  1.00 97.43           C  
ATOM   2763  C   GLN A 355      23.926  -7.086 -14.530  1.00 97.43           C  
ATOM   2764  CB  GLN A 355      22.530  -5.375 -13.350  1.00 97.43           C  
ATOM   2765  O   GLN A 355      24.641  -6.719 -15.465  1.00 97.43           O  
ATOM   2766  CG  GLN A 355      21.293  -4.489 -13.409  1.00 97.43           C  
ATOM   2767  CD  GLN A 355      21.314  -3.381 -12.373  1.00 97.43           C  
ATOM   2768  NE2 GLN A 355      20.356  -2.466 -12.463  1.00 97.43           N  
ATOM   2769  OE1 GLN A 355      22.185  -3.349 -11.497  1.00 97.43           O  
ATOM   2770  N   ASP A 356      24.323  -7.956 -13.581  1.00 98.27           N  
ATOM   2771  CA  ASP A 356      25.615  -8.627 -13.686  1.00 98.27           C  
ATOM   2772  C   ASP A 356      25.683  -9.495 -14.940  1.00 98.27           C  
ATOM   2773  CB  ASP A 356      25.881  -9.478 -12.442  1.00 98.27           C  
ATOM   2774  O   ASP A 356      26.695  -9.500 -15.645  1.00 98.27           O  
ATOM   2775  CG  ASP A 356      26.168  -8.646 -11.205  1.00 98.27           C  
ATOM   2776  OD1 ASP A 356      26.401  -7.425 -11.331  1.00 98.27           O  
ATOM   2777  OD2 ASP A 356      26.164  -9.218 -10.093  1.00 98.27           O  
ATOM   2778  N   SER A 357      24.600 -10.294 -15.216  1.00 98.17           N  
ATOM   2779  CA  SER A 357      24.523 -11.152 -16.394  1.00 98.17           C  
ATOM   2780  C   SER A 357      24.604 -10.336 -17.679  1.00 98.17           C  
ATOM   2781  CB  SER A 357      23.230 -11.969 -16.379  1.00 98.17           C  
ATOM   2782  O   SER A 357      25.294 -10.722 -18.624  1.00 98.17           O  
ATOM   2783  OG  SER A 357      23.248 -12.921 -15.330  1.00 98.17           O  
ATOM   2784  N   ILE A 358      23.868  -9.246 -17.667  1.00 96.99           N  
ATOM   2785  CA  ILE A 358      23.915  -8.352 -18.819  1.00 96.99           C  
ATOM   2786  C   ILE A 358      25.337  -7.829 -19.009  1.00 96.99           C  
ATOM   2787  CB  ILE A 358      22.927  -7.175 -18.662  1.00 96.99           C  
ATOM   2788  O   ILE A 358      25.847  -7.790 -20.131  1.00 96.99           O  
ATOM   2789  CG1 ILE A 358      21.481  -7.679 -18.726  1.00 96.99           C  
ATOM   2790  CG2 ILE A 358      23.183  -6.109 -19.732  1.00 96.99           C  
ATOM   2791  CD1 ILE A 358      20.441  -6.620 -18.388  1.00 96.99           C  
ATOM   2792  N   GLY A 359      25.985  -7.362 -17.895  1.00 98.24           N  
ATOM   2793  CA  GLY A 359      27.370  -6.925 -17.960  1.00 98.24           C  
ATOM   2794  C   GLY A 359      28.306  -7.988 -18.504  1.00 98.24           C  
ATOM   2795  O   GLY A 359      29.176  -7.695 -19.327  1.00 98.24           O  
ATOM   2796  N   GLN A 360      28.174  -9.274 -18.044  1.00 98.28           N  
ATOM   2797  CA  GLN A 360      28.981 -10.391 -18.523  1.00 98.28           C  
ATOM   2798  C   GLN A 360      28.778 -10.614 -20.019  1.00 98.28           C  
ATOM   2799  CB  GLN A 360      28.643 -11.668 -17.751  1.00 98.28           C  
ATOM   2800  O   GLN A 360      29.741 -10.834 -20.756  1.00 98.28           O  
ATOM   2801  CG  GLN A 360      29.194 -11.692 -16.332  1.00 98.28           C  
ATOM   2802  CD  GLN A 360      28.749 -12.914 -15.551  1.00 98.28           C  
ATOM   2803  NE2 GLN A 360      29.032 -12.923 -14.252  1.00 98.28           N  
ATOM   2804  OE1 GLN A 360      28.155 -13.842 -16.109  1.00 98.28           O  
ATOM   2805  N   LEU A 361      27.537 -10.588 -20.452  1.00 98.04           N  
ATOM   2806  CA  LEU A 361      27.221 -10.799 -21.860  1.00 98.04           C  
ATOM   2807  C   LEU A 361      27.777  -9.667 -22.718  1.00 98.04           C  
ATOM   2808  CB  LEU A 361      25.707 -10.909 -22.060  1.00 98.04           C  
ATOM   2809  O   LEU A 361      28.300  -9.907 -23.808  1.00 98.04           O  
ATOM   2810  CG  LEU A 361      25.059 -12.222 -21.619  1.00 98.04           C  
ATOM   2811  CD1 LEU A 361      23.539 -12.117 -21.700  1.00 98.04           C  
ATOM   2812  CD2 LEU A 361      25.566 -13.381 -22.471  1.00 98.04           C  
ATOM   2813  N   GLU A 362      27.639  -8.423 -22.273  1.00 98.09           N  
ATOM   2814  CA  GLU A 362      28.216  -7.282 -22.977  1.00 98.09           C  
ATOM   2815  C   GLU A 362      29.732  -7.416 -23.096  1.00 98.09           C  
ATOM   2816  CB  GLU A 362      27.858  -5.974 -22.267  1.00 98.09           C  
ATOM   2817  O   GLU A 362      30.309  -7.096 -24.138  1.00 98.09           O  
ATOM   2818  CG  GLU A 362      26.395  -5.578 -22.409  1.00 98.09           C  
ATOM   2819  CD  GLU A 362      26.034  -4.325 -21.627  1.00 98.09           C  
ATOM   2820  OE1 GLU A 362      24.974  -3.720 -21.906  1.00 98.09           O  
ATOM   2821  OE2 GLU A 362      26.818  -3.945 -20.729  1.00 98.09           O  
ATOM   2822  N   ASN A 363      30.359  -7.844 -21.999  1.00 98.16           N  
ATOM   2823  CA  ASN A 363      31.801  -8.070 -22.016  1.00 98.16           C  
ATOM   2824  C   ASN A 363      32.184  -9.169 -23.002  1.00 98.16           C  
ATOM   2825  CB  ASN A 363      32.307  -8.414 -20.614  1.00 98.16           C  
ATOM   2826  O   ASN A 363      33.162  -9.034 -23.740  1.00 98.16           O  
ATOM   2827  CG  ASN A 363      32.323  -7.214 -19.687  1.00 98.16           C  
ATOM   2828  ND2 ASN A 363      32.376  -7.471 -18.386  1.00 98.16           N  
ATOM   2829  OD1 ASN A 363      32.286  -6.066 -20.138  1.00 98.16           O  
ATOM   2830  N   ASP A 364      31.456 -10.285 -22.962  1.00 98.25           N  
ATOM   2831  CA  ASP A 364      31.686 -11.380 -23.900  1.00 98.25           C  
ATOM   2832  C   ASP A 364      31.538 -10.906 -25.344  1.00 98.25           C  
ATOM   2833  CB  ASP A 364      30.722 -12.535 -23.624  1.00 98.25           C  
ATOM   2834  O   ASP A 364      32.320 -11.295 -26.214  1.00 98.25           O  
ATOM   2835  CG  ASP A 364      31.053 -13.293 -22.351  1.00 98.25           C  
ATOM   2836  OD1 ASP A 364      32.118 -13.038 -21.748  1.00 98.25           O  
ATOM   2837  OD2 ASP A 364      30.243 -14.156 -21.947  1.00 98.25           O  
ATOM   2838  N   LEU A 365      30.470 -10.136 -25.568  1.00 97.89           N  
ATOM   2839  CA  LEU A 365      30.249  -9.590 -26.902  1.00 97.89           C  
ATOM   2840  C   LEU A 365      31.423  -8.718 -27.334  1.00 97.89           C  
ATOM   2841  CB  LEU A 365      28.952  -8.777 -26.941  1.00 97.89           C  
ATOM   2842  O   LEU A 365      31.900  -8.828 -28.466  1.00 97.89           O  
ATOM   2843  CG  LEU A 365      28.569  -8.176 -28.294  1.00 97.89           C  
ATOM   2844  CD1 LEU A 365      28.309  -9.283 -29.311  1.00 97.89           C  
ATOM   2845  CD2 LEU A 365      27.346  -7.276 -28.153  1.00 97.89           C  
ATOM   2846  N   ARG A 366      31.871  -7.833 -26.451  1.00 98.13           N  
ATOM   2847  CA  ARG A 366      33.025  -6.986 -26.734  1.00 98.13           C  
ATOM   2848  C   ARG A 366      34.266  -7.827 -27.015  1.00 98.13           C  
ATOM   2849  CB  ARG A 366      33.292  -6.033 -25.567  1.00 98.13           C  
ATOM   2850  O   ARG A 366      35.028  -7.529 -27.938  1.00 98.13           O  
ATOM   2851  CG  ARG A 366      32.415  -4.790 -25.574  1.00 98.13           C  
ATOM   2852  CD  ARG A 366      32.866  -3.776 -24.532  1.00 98.13           C  
ATOM   2853  NE  ARG A 366      31.827  -2.787 -24.258  1.00 98.13           N  
ATOM   2854  NH1 ARG A 366      30.924  -3.926 -22.463  1.00 98.13           N  
ATOM   2855  NH2 ARG A 366      30.028  -1.922 -23.123  1.00 98.13           N  
ATOM   2856  CZ  ARG A 366      30.929  -2.881 -23.282  1.00 98.13           C  
ATOM   2857  N   ASN A 367      34.518  -8.823 -26.182  1.00 98.30           N  
ATOM   2858  CA  ASN A 367      35.657  -9.717 -26.361  1.00 98.30           C  
ATOM   2859  C   ASN A 367      35.615 -10.414 -27.719  1.00 98.30           C  
ATOM   2860  CB  ASN A 367      35.710 -10.752 -25.235  1.00 98.30           C  
ATOM   2861  O   ASN A 367      36.630 -10.492 -28.413  1.00 98.30           O  
ATOM   2862  CG  ASN A 367      36.123 -10.149 -23.907  1.00 98.30           C  
ATOM   2863  ND2 ASN A 367      35.919 -10.895 -22.828  1.00 98.30           N  
ATOM   2864  OD1 ASN A 367      36.621  -9.021 -23.851  1.00 98.30           O  
ATOM   2865  N   THR A 368      34.457 -10.993 -28.132  1.00 97.64           N  
ATOM   2866  CA  THR A 368      34.294 -11.678 -29.409  1.00 97.64           C  
ATOM   2867  C   THR A 368      34.500 -10.712 -30.572  1.00 97.64           C  
ATOM   2868  CB  THR A 368      32.903 -12.330 -29.520  1.00 97.64           C  
ATOM   2869  O   THR A 368      35.086 -11.076 -31.593  1.00 97.64           O  
ATOM   2870  CG2 THR A 368      32.698 -13.377 -28.430  1.00 97.64           C  
ATOM   2871  OG1 THR A 368      31.897 -11.319 -29.391  1.00 97.64           O  
ATOM   2872  N   LYS A 369      34.006  -9.519 -30.446  1.00 98.16           N  
ATOM   2873  CA  LYS A 369      34.221  -8.499 -31.468  1.00 98.16           C  
ATOM   2874  C   LYS A 369      35.706  -8.191 -31.634  1.00 98.16           C  
ATOM   2875  CB  LYS A 369      33.457  -7.221 -31.119  1.00 98.16           C  
ATOM   2876  O   LYS A 369      36.191  -8.030 -32.756  1.00 98.16           O  
ATOM   2877  CG  LYS A 369      31.960  -7.304 -31.380  1.00 98.16           C  
ATOM   2878  CD  LYS A 369      31.275  -5.966 -31.135  1.00 98.16           C  
ATOM   2879  CE  LYS A 369      29.783  -6.038 -31.431  1.00 98.16           C  
ATOM   2880  NZ  LYS A 369      29.100  -4.738 -31.157  1.00 98.16           N  
ATOM   2881  N   SER A 370      36.422  -8.026 -30.478  1.00 97.97           N  
ATOM   2882  CA  SER A 370      37.863  -7.793 -30.511  1.00 97.97           C  
ATOM   2883  C   SER A 370      38.596  -8.959 -31.166  1.00 97.97           C  
ATOM   2884  CB  SER A 370      38.403  -7.570 -29.098  1.00 97.97           C  
ATOM   2885  O   SER A 370      39.528  -8.753 -31.946  1.00 97.97           O  
ATOM   2886  OG  SER A 370      39.814  -7.445 -29.113  1.00 97.97           O  
ATOM   2887  N   GLU A 371      38.180 -10.186 -30.820  1.00 98.20           N  
ATOM   2888  CA  GLU A 371      38.769 -11.376 -31.426  1.00 98.20           C  
ATOM   2889  C   GLU A 371      38.518 -11.411 -32.931  1.00 98.20           C  
ATOM   2890  CB  GLU A 371      38.214 -12.643 -30.771  1.00 98.20           C  
ATOM   2891  O   GLU A 371      39.409 -11.763 -33.706  1.00 98.20           O  
ATOM   2892  CG  GLU A 371      38.707 -12.866 -29.348  1.00 98.20           C  
ATOM   2893  CD  GLU A 371      40.202 -13.126 -29.264  1.00 98.20           C  
ATOM   2894  OE1 GLU A 371      40.875 -12.529 -28.393  1.00 98.20           O  
ATOM   2895  OE2 GLU A 371      40.706 -13.933 -30.077  1.00 98.20           O  
ATOM   2896  N   MET A 372      37.288 -11.079 -33.316  1.00 98.15           N  
ATOM   2897  CA  MET A 372      36.944 -11.030 -34.734  1.00 98.15           C  
ATOM   2898  C   MET A 372      37.809 -10.012 -35.469  1.00 98.15           C  
ATOM   2899  CB  MET A 372      35.464 -10.689 -34.918  1.00 98.15           C  
ATOM   2900  O   MET A 372      38.316 -10.292 -36.557  1.00 98.15           O  
ATOM   2901  CG  MET A 372      34.994 -10.758 -36.362  1.00 98.15           C  
ATOM   2902  SD  MET A 372      33.203 -10.400 -36.536  1.00 98.15           S  
ATOM   2903  CE  MET A 372      33.076  -8.902 -35.520  1.00 98.15           C  
ATOM   2904  N   ALA A 373      37.952  -8.825 -34.887  1.00 97.53           N  
ATOM   2905  CA  ALA A 373      38.797  -7.783 -35.466  1.00 97.53           C  
ATOM   2906  C   ALA A 373      40.237  -8.264 -35.613  1.00 97.53           C  
ATOM   2907  CB  ALA A 373      38.745  -6.520 -34.610  1.00 97.53           C  
ATOM   2908  O   ALA A 373      40.894  -7.978 -36.616  1.00 97.53           O  
ATOM   2909  N   ARG A 374      40.721  -8.935 -34.559  1.00 97.97           N  
ATOM   2910  CA  ARG A 374      42.062  -9.508 -34.606  1.00 97.97           C  
ATOM   2911  C   ARG A 374      42.191 -10.509 -35.749  1.00 97.97           C  
ATOM   2912  CB  ARG A 374      42.405 -10.184 -33.277  1.00 97.97           C  
ATOM   2913  O   ARG A 374      43.173 -10.486 -36.494  1.00 97.97           O  
ATOM   2914  CG  ARG A 374      43.840 -10.679 -33.190  1.00 97.97           C  
ATOM   2915  CD  ARG A 374      44.086 -11.474 -31.915  1.00 97.97           C  
ATOM   2916  NE  ARG A 374      43.362 -12.742 -31.922  1.00 97.97           N  
ATOM   2917  NH1 ARG A 374      44.877 -13.836 -33.282  1.00 97.97           N  
ATOM   2918  NH2 ARG A 374      43.020 -14.936 -32.510  1.00 97.97           N  
ATOM   2919  CZ  ARG A 374      43.755 -13.835 -32.572  1.00 97.97           C  
ATOM   2920  N   HIS A 375      41.244 -11.473 -35.901  1.00 97.91           N  
ATOM   2921  CA  HIS A 375      41.241 -12.457 -36.977  1.00 97.91           C  
ATOM   2922  C   HIS A 375      41.220 -11.780 -38.343  1.00 97.91           C  
ATOM   2923  CB  HIS A 375      40.042 -13.398 -36.839  1.00 97.91           C  
ATOM   2924  O   HIS A 375      41.908 -12.217 -39.268  1.00 97.91           O  
ATOM   2925  CG  HIS A 375      40.180 -14.386 -35.725  1.00 97.91           C  
ATOM   2926  CD2 HIS A 375      39.267 -14.877 -34.855  1.00 97.91           C  
ATOM   2927  ND1 HIS A 375      41.380 -14.983 -35.404  1.00 97.91           N  
ATOM   2928  CE1 HIS A 375      41.197 -15.803 -34.382  1.00 97.91           C  
ATOM   2929  NE2 HIS A 375      39.924 -15.757 -34.030  1.00 97.91           N  
ATOM   2930  N   LEU A 376      40.442 -10.698 -38.525  1.00 98.07           N  
ATOM   2931  CA  LEU A 376      40.363  -9.961 -39.781  1.00 98.07           C  
ATOM   2932  C   LEU A 376      41.714  -9.350 -40.139  1.00 98.07           C  
ATOM   2933  CB  LEU A 376      39.300  -8.862 -39.693  1.00 98.07           C  
ATOM   2934  O   LEU A 376      42.120  -9.368 -41.303  1.00 98.07           O  
ATOM   2935  CG  LEU A 376      37.844  -9.319 -39.788  1.00 98.07           C  
ATOM   2936  CD1 LEU A 376      36.903  -8.150 -39.515  1.00 98.07           C  
ATOM   2937  CD2 LEU A 376      37.563  -9.930 -41.157  1.00 98.07           C  
ATOM   2938  N   ARG A 377      42.470  -8.848 -39.105  1.00 97.68           N  
ATOM   2939  CA  ARG A 377      43.798  -8.289 -39.335  1.00 97.68           C  
ATOM   2940  C   ARG A 377      44.790  -9.378 -39.729  1.00 97.68           C  
ATOM   2941  CB  ARG A 377      44.295  -7.553 -38.089  1.00 97.68           C  
ATOM   2942  O   ARG A 377      45.589  -9.194 -40.650  1.00 97.68           O  
ATOM   2943  CG  ARG A 377      43.796  -6.121 -37.979  1.00 97.68           C  
ATOM   2944  CD  ARG A 377      44.456  -5.380 -36.825  1.00 97.68           C  
ATOM   2945  NE  ARG A 377      43.763  -5.622 -35.563  1.00 97.68           N  
ATOM   2946  NH1 ARG A 377      45.687  -5.994 -34.339  1.00 97.68           N  
ATOM   2947  NH2 ARG A 377      43.636  -6.110 -33.322  1.00 97.68           N  
ATOM   2948  CZ  ARG A 377      44.364  -5.908 -34.411  1.00 97.68           C  
ATOM   2949  N   GLU A 378      44.773 -10.485 -38.979  1.00 97.78           N  
ATOM   2950  CA  GLU A 378      45.660 -11.602 -39.290  1.00 97.78           C  
ATOM   2951  C   GLU A 378      45.397 -12.142 -40.693  1.00 97.78           C  
ATOM   2952  CB  GLU A 378      45.497 -12.721 -38.257  1.00 97.78           C  
ATOM   2953  O   GLU A 378      46.332 -12.511 -41.406  1.00 97.78           O  
ATOM   2954  CG  GLU A 378      46.051 -12.375 -36.883  1.00 97.78           C  
ATOM   2955  CD  GLU A 378      45.752 -13.432 -35.832  1.00 97.78           C  
ATOM   2956  OE1 GLU A 378      46.125 -13.238 -34.653  1.00 97.78           O  
ATOM   2957  OE2 GLU A 378      45.140 -14.463 -36.191  1.00 97.78           O  
ATOM   2958  N   TYR A 379      44.111 -12.247 -41.071  1.00 97.59           N  
ATOM   2959  CA  TYR A 379      43.742 -12.692 -42.411  1.00 97.59           C  
ATOM   2960  C   TYR A 379      44.290 -11.744 -43.471  1.00 97.59           C  
ATOM   2961  CB  TYR A 379      42.220 -12.799 -42.542  1.00 97.59           C  
ATOM   2962  O   TYR A 379      44.831 -12.186 -44.487  1.00 97.59           O  
ATOM   2963  CG  TYR A 379      41.759 -13.267 -43.901  1.00 97.59           C  
ATOM   2964  CD1 TYR A 379      41.277 -12.362 -44.844  1.00 97.59           C  
ATOM   2965  CD2 TYR A 379      41.803 -14.614 -44.244  1.00 97.59           C  
ATOM   2966  CE1 TYR A 379      40.849 -12.789 -46.097  1.00 97.59           C  
ATOM   2967  CE2 TYR A 379      41.378 -15.052 -45.494  1.00 97.59           C  
ATOM   2968  OH  TYR A 379      40.482 -14.562 -47.651  1.00 97.59           O  
ATOM   2969  CZ  TYR A 379      40.904 -14.133 -46.412  1.00 97.59           C  
ATOM   2970  N   GLN A 380      44.085 -10.451 -43.290  1.00 97.70           N  
ATOM   2971  CA  GLN A 380      44.633  -9.455 -44.205  1.00 97.70           C  
ATOM   2972  C   GLN A 380      46.150  -9.579 -44.308  1.00 97.70           C  
ATOM   2973  CB  GLN A 380      44.251  -8.044 -43.755  1.00 97.70           C  
ATOM   2974  O   GLN A 380      46.712  -9.496 -45.403  1.00 97.70           O  
ATOM   2975  CG  GLN A 380      44.677  -6.952 -44.727  1.00 97.70           C  
ATOM   2976  CD  GLN A 380      44.044  -7.107 -46.097  1.00 97.70           C  
ATOM   2977  NE2 GLN A 380      44.779  -6.725 -47.136  1.00 97.70           N  
ATOM   2978  OE1 GLN A 380      42.904  -7.566 -46.221  1.00 97.70           O  
ATOM   2979  N   ASP A 381      46.887  -9.710 -43.230  1.00 97.47           N  
ATOM   2980  CA  ASP A 381      48.335  -9.899 -43.214  1.00 97.47           C  
ATOM   2981  C   ASP A 381      48.735 -11.145 -44.001  1.00 97.47           C  
ATOM   2982  CB  ASP A 381      48.847  -9.998 -41.776  1.00 97.47           C  
ATOM   2983  O   ASP A 381      49.698 -11.117 -44.770  1.00 97.47           O  
ATOM   2984  CG  ASP A 381      48.791  -8.674 -41.034  1.00 97.47           C  
ATOM   2985  OD1 ASP A 381      48.583  -7.622 -41.677  1.00 97.47           O  
ATOM   2986  OD2 ASP A 381      48.958  -8.682 -39.795  1.00 97.47           O  
ATOM   2987  N   LEU A 382      47.981 -12.271 -43.737  1.00 97.84           N  
ATOM   2988  CA  LEU A 382      48.237 -13.519 -44.448  1.00 97.84           C  
ATOM   2989  C   LEU A 382      47.990 -13.354 -45.943  1.00 97.84           C  
ATOM   2990  CB  LEU A 382      47.356 -14.642 -43.894  1.00 97.84           C  
ATOM   2991  O   LEU A 382      48.745 -13.881 -46.764  1.00 97.84           O  
ATOM   2992  CG  LEU A 382      47.640 -16.049 -44.422  1.00 97.84           C  
ATOM   2993  CD1 LEU A 382      49.092 -16.432 -44.157  1.00 97.84           C  
ATOM   2994  CD2 LEU A 382      46.691 -17.060 -43.787  1.00 97.84           C  
ATOM   2995  N   LEU A 383      46.908 -12.695 -46.268  1.00 97.83           N  
ATOM   2996  CA  LEU A 383      46.600 -12.411 -47.665  1.00 97.83           C  
ATOM   2997  C   LEU A 383      47.728 -11.621 -48.320  1.00 97.83           C  
ATOM   2998  CB  LEU A 383      45.285 -11.634 -47.776  1.00 97.83           C  
ATOM   2999  O   LEU A 383      48.110 -11.905 -49.458  1.00 97.83           O  
ATOM   3000  CG  LEU A 383      44.818 -11.292 -49.191  1.00 97.83           C  
ATOM   3001  CD1 LEU A 383      44.541 -12.567 -49.981  1.00 97.83           C  
ATOM   3002  CD2 LEU A 383      43.577 -10.406 -49.145  1.00 97.83           C  
ATOM   3003  N   ASN A 384      48.250 -10.544 -47.654  1.00 97.74           N  
ATOM   3004  CA  ASN A 384      49.376  -9.761 -48.152  1.00 97.74           C  
ATOM   3005  C   ASN A 384      50.602 -10.635 -48.399  1.00 97.74           C  
ATOM   3006  CB  ASN A 384      49.717  -8.631 -47.178  1.00 97.74           C  
ATOM   3007  O   ASN A 384      51.297 -10.468 -49.403  1.00 97.74           O  
ATOM   3008  CG  ASN A 384      48.657  -7.547 -47.147  1.00 97.74           C  
ATOM   3009  ND2 ASN A 384      48.663  -6.742 -46.092  1.00 97.74           N  
ATOM   3010  OD1 ASN A 384      47.839  -7.435 -48.064  1.00 97.74           O  
ATOM   3011  N   VAL A 385      50.970 -11.532 -47.434  1.00 97.73           N  
ATOM   3012  CA  VAL A 385      52.093 -12.454 -47.572  1.00 97.73           C  
ATOM   3013  C   VAL A 385      51.867 -13.367 -48.775  1.00 97.73           C  
ATOM   3014  CB  VAL A 385      52.296 -13.297 -46.294  1.00 97.73           C  
ATOM   3015  O   VAL A 385      52.789 -13.613 -49.557  1.00 97.73           O  
ATOM   3016  CG1 VAL A 385      53.348 -14.381 -46.523  1.00 97.73           C  
ATOM   3017  CG2 VAL A 385      52.695 -12.401 -45.122  1.00 97.73           C  
ATOM   3018  N   LYS A 386      50.623 -13.886 -48.990  1.00 97.59           N  
ATOM   3019  CA  LYS A 386      50.286 -14.753 -50.115  1.00 97.59           C  
ATOM   3020  C   LYS A 386      50.523 -14.044 -51.446  1.00 97.59           C  
ATOM   3021  CB  LYS A 386      48.831 -15.215 -50.020  1.00 97.59           C  
ATOM   3022  O   LYS A 386      51.094 -14.625 -52.371  1.00 97.59           O  
ATOM   3023  CG  LYS A 386      48.444 -16.259 -51.056  1.00 97.59           C  
ATOM   3024  CD  LYS A 386      47.766 -15.624 -52.263  1.00 97.59           C  
ATOM   3025  CE  LYS A 386      47.220 -16.677 -53.218  1.00 97.59           C  
ATOM   3026  NZ  LYS A 386      46.462 -16.061 -54.348  1.00 97.59           N  
ATOM   3027  N   MET A 387      50.017 -12.766 -51.544  1.00 97.48           N  
ATOM   3028  CA  MET A 387      50.202 -11.974 -52.756  1.00 97.48           C  
ATOM   3029  C   MET A 387      51.684 -11.752 -53.040  1.00 97.48           C  
ATOM   3030  CB  MET A 387      49.486 -10.628 -52.635  1.00 97.48           C  
ATOM   3031  O   MET A 387      52.116 -11.814 -54.192  1.00 97.48           O  
ATOM   3032  CG  MET A 387      47.970 -10.734 -52.691  1.00 97.48           C  
ATOM   3033  SD  MET A 387      47.147  -9.097 -52.593  1.00 97.48           S  
ATOM   3034  CE  MET A 387      47.706  -8.364 -54.156  1.00 97.48           C  
ATOM   3035  N   ALA A 388      52.483 -11.450 -51.944  1.00 97.37           N  
ATOM   3036  CA  ALA A 388      53.927 -11.268 -52.068  1.00 97.37           C  
ATOM   3037  C   ALA A 388      54.595 -12.531 -52.607  1.00 97.37           C  
ATOM   3038  CB  ALA A 388      54.533 -10.884 -50.721  1.00 97.37           C  
ATOM   3039  O   ALA A 388      55.470 -12.456 -53.473  1.00 97.37           O  
ATOM   3040  N   LEU A 389      54.189 -13.701 -52.093  1.00 97.04           N  
ATOM   3041  CA  LEU A 389      54.725 -14.975 -52.561  1.00 97.04           C  
ATOM   3042  C   LEU A 389      54.313 -15.239 -54.005  1.00 97.04           C  
ATOM   3043  CB  LEU A 389      54.247 -16.120 -51.664  1.00 97.04           C  
ATOM   3044  O   LEU A 389      55.103 -15.764 -54.794  1.00 97.04           O  
ATOM   3045  CG  LEU A 389      54.863 -16.188 -50.266  1.00 97.04           C  
ATOM   3046  CD1 LEU A 389      54.224 -17.315 -49.460  1.00 97.04           C  
ATOM   3047  CD2 LEU A 389      56.373 -16.378 -50.356  1.00 97.04           C  
ATOM   3048  N   ASP A 390      53.050 -14.944 -54.388  1.00 97.52           N  
ATOM   3049  CA  ASP A 390      52.569 -15.123 -55.755  1.00 97.52           C  
ATOM   3050  C   ASP A 390      53.411 -14.319 -56.743  1.00 97.52           C  
ATOM   3051  CB  ASP A 390      51.098 -14.717 -55.864  1.00 97.52           C  
ATOM   3052  O   ASP A 390      53.706 -14.791 -57.843  1.00 97.52           O  
ATOM   3053  CG  ASP A 390      50.151 -15.762 -55.300  1.00 97.52           C  
ATOM   3054  OD1 ASP A 390      50.543 -16.943 -55.186  1.00 97.52           O  
ATOM   3055  OD2 ASP A 390      49.001 -15.401 -54.969  1.00 97.52           O  
ATOM   3056  N   ILE A 391      53.818 -13.096 -56.389  1.00 96.31           N  
ATOM   3057  CA  ILE A 391      54.679 -12.260 -57.218  1.00 96.31           C  
ATOM   3058  C   ILE A 391      56.057 -12.906 -57.346  1.00 96.31           C  
ATOM   3059  CB  ILE A 391      54.807 -10.833 -56.641  1.00 96.31           C  
ATOM   3060  O   ILE A 391      56.647 -12.918 -58.429  1.00 96.31           O  
ATOM   3061  CG1 ILE A 391      53.451 -10.119 -56.677  1.00 96.31           C  
ATOM   3062  CG2 ILE A 391      55.867 -10.034 -57.405  1.00 96.31           C  
ATOM   3063  CD1 ILE A 391      53.430  -8.793 -55.929  1.00 96.31           C  
ATOM   3064  N   GLU A 392      56.645 -13.492 -56.233  1.00 96.54           N  
ATOM   3065  CA  GLU A 392      57.942 -14.161 -56.226  1.00 96.54           C  
ATOM   3066  C   GLU A 392      57.926 -15.406 -57.108  1.00 96.54           C  
ATOM   3067  CB  GLU A 392      58.347 -14.534 -54.797  1.00 96.54           C  
ATOM   3068  O   GLU A 392      58.885 -15.669 -57.837  1.00 96.54           O  
ATOM   3069  CG  GLU A 392      58.669 -13.335 -53.917  1.00 96.54           C  
ATOM   3070  CD  GLU A 392      59.008 -13.717 -52.485  1.00 96.54           C  
ATOM   3071  OE1 GLU A 392      59.294 -12.813 -51.667  1.00 96.54           O  
ATOM   3072  OE2 GLU A 392      58.988 -14.930 -52.178  1.00 96.54           O  
ATOM   3073  N   ILE A 393      56.794 -16.144 -57.008  1.00 94.83           N  
ATOM   3074  CA  ILE A 393      56.651 -17.354 -57.812  1.00 94.83           C  
ATOM   3075  C   ILE A 393      56.570 -16.984 -59.291  1.00 94.83           C  
ATOM   3076  CB  ILE A 393      55.406 -18.167 -57.393  1.00 94.83           C  
ATOM   3077  O   ILE A 393      57.175 -17.646 -60.137  1.00 94.83           O  
ATOM   3078  CG1 ILE A 393      55.597 -18.750 -55.988  1.00 94.83           C  
ATOM   3079  CG2 ILE A 393      55.117 -19.274 -58.411  1.00 94.83           C  
ATOM   3080  CD1 ILE A 393      54.353 -19.421 -55.422  1.00 94.83           C  
ATOM   3081  N   ALA A 394      55.769 -15.938 -59.587  1.00 95.68           N  
ATOM   3082  CA  ALA A 394      55.663 -15.452 -60.960  1.00 95.68           C  
ATOM   3083  C   ALA A 394      57.019 -14.986 -61.483  1.00 95.68           C  
ATOM   3084  CB  ALA A 394      54.645 -14.317 -61.046  1.00 95.68           C  
ATOM   3085  O   ALA A 394      57.357 -15.221 -62.645  1.00 95.68           O  
ATOM   3086  N   ALA A 395      57.779 -14.281 -60.627  1.00 94.80           N  
ATOM   3087  CA  ALA A 395      59.123 -13.830 -60.979  1.00 94.80           C  
ATOM   3088  C   ALA A 395      60.049 -15.015 -61.236  1.00 94.80           C  
ATOM   3089  CB  ALA A 395      59.692 -12.942 -59.875  1.00 94.80           C  
ATOM   3090  O   ALA A 395      60.823 -15.009 -62.196  1.00 94.80           O  
ATOM   3091  N   TYR A 396      60.060 -16.069 -60.173  1.00 95.43           N  
ATOM   3092  CA  TYR A 396      60.874 -17.266 -60.353  1.00 95.43           C  
ATOM   3093  C   TYR A 396      60.465 -18.018 -61.614  1.00 95.43           C  
ATOM   3094  CB  TYR A 396      60.754 -18.187 -59.135  1.00 95.43           C  
ATOM   3095  O   TYR A 396      61.317 -18.546 -62.333  1.00 95.43           O  
ATOM   3096  CG  TYR A 396      61.460 -17.663 -57.907  1.00 95.43           C  
ATOM   3097  CD1 TYR A 396      62.817 -17.352 -57.940  1.00 95.43           C  
ATOM   3098  CD2 TYR A 396      60.771 -17.480 -56.713  1.00 95.43           C  
ATOM   3099  CE1 TYR A 396      63.472 -16.871 -56.810  1.00 95.43           C  
ATOM   3100  CE2 TYR A 396      61.415 -16.999 -55.578  1.00 95.43           C  
ATOM   3101  OH  TYR A 396      63.407 -16.222 -54.515  1.00 95.43           O  
ATOM   3102  CZ  TYR A 396      62.764 -16.698 -55.636  1.00 95.43           C  
ATOM   3103  N   ARG A 397      59.182 -18.148 -62.002  1.00 94.22           N  
ATOM   3104  CA  ARG A 397      58.697 -18.783 -63.223  1.00 94.22           C  
ATOM   3105  C   ARG A 397      59.239 -18.074 -64.461  1.00 94.22           C  
ATOM   3106  CB  ARG A 397      57.167 -18.794 -63.253  1.00 94.22           C  
ATOM   3107  O   ARG A 397      59.615 -18.723 -65.439  1.00 94.22           O  
ATOM   3108  CG  ARG A 397      56.542 -19.866 -62.376  1.00 94.22           C  
ATOM   3109  CD  ARG A 397      55.028 -19.911 -62.532  1.00 94.22           C  
ATOM   3110  NE  ARG A 397      54.426 -20.917 -61.662  1.00 94.22           N  
ATOM   3111  NH1 ARG A 397      52.252 -20.217 -62.011  1.00 94.22           N  
ATOM   3112  NH2 ARG A 397      52.681 -21.990 -60.624  1.00 94.22           N  
ATOM   3113  CZ  ARG A 397      53.121 -21.039 -61.434  1.00 94.22           C  
ATOM   3114  N   LYS A 398      59.277 -16.681 -64.494  1.00 93.43           N  
ATOM   3115  CA  LYS A 398      59.798 -15.888 -65.604  1.00 93.43           C  
ATOM   3116  C   LYS A 398      61.293 -16.124 -65.795  1.00 93.43           C  
ATOM   3117  CB  LYS A 398      59.527 -14.400 -65.374  1.00 93.43           C  
ATOM   3118  O   LYS A 398      61.775 -16.200 -66.927  1.00 93.43           O  
ATOM   3119  CG  LYS A 398      58.109 -13.969 -65.716  1.00 93.43           C  
ATOM   3120  CD  LYS A 398      57.958 -12.454 -65.666  1.00 93.43           C  
ATOM   3121  CE  LYS A 398      56.534 -12.022 -65.988  1.00 93.43           C  
ATOM   3122  NZ  LYS A 398      56.379 -10.537 -65.931  1.00 93.43           N  
ATOM   3123  N   LEU A 399      62.133 -16.175 -64.654  1.00 93.07           N  
ATOM   3124  CA  LEU A 399      63.570 -16.423 -64.686  1.00 93.07           C  
ATOM   3125  C   LEU A 399      63.868 -17.828 -65.198  1.00 93.07           C  
ATOM   3126  CB  LEU A 399      64.177 -16.235 -63.293  1.00 93.07           C  
ATOM   3127  O   LEU A 399      64.823 -18.029 -65.952  1.00 93.07           O  
ATOM   3128  CG  LEU A 399      64.370 -14.791 -62.827  1.00 93.07           C  
ATOM   3129  CD1 LEU A 399      64.760 -14.758 -61.353  1.00 93.07           C  
ATOM   3130  CD2 LEU A 399      65.421 -14.089 -63.680  1.00 93.07           C  
ATOM   3131  N   LEU A 400      63.109 -18.825 -64.789  1.00 91.46           N  
ATOM   3132  CA  LEU A 400      63.298 -20.202 -65.233  1.00 91.46           C  
ATOM   3133  C   LEU A 400      62.945 -20.351 -66.709  1.00 91.46           C  
ATOM   3134  CB  LEU A 400      62.446 -21.158 -64.394  1.00 91.46           C  
ATOM   3135  O   LEU A 400      63.609 -21.090 -67.439  1.00 91.46           O  
ATOM   3136  CG  LEU A 400      62.951 -21.453 -62.981  1.00 91.46           C  
ATOM   3137  CD1 LEU A 400      61.857 -22.124 -62.157  1.00 91.46           C  
ATOM   3138  CD2 LEU A 400      64.201 -22.325 -63.031  1.00 91.46           C  
ATOM   3139  N   GLU A 401      61.862 -19.755 -67.166  1.00 88.58           N  
ATOM   3140  CA  GLU A 401      61.482 -19.781 -68.576  1.00 88.58           C  
ATOM   3141  C   GLU A 401      62.533 -19.094 -69.443  1.00 88.58           C  
ATOM   3142  CB  GLU A 401      60.118 -19.117 -68.778  1.00 88.58           C  
ATOM   3143  O   GLU A 401      62.766 -19.499 -70.583  1.00 88.58           O  
ATOM   3144  CG  GLU A 401      58.953 -19.924 -68.224  1.00 88.58           C  
ATOM   3145  CD  GLU A 401      57.623 -19.193 -68.306  1.00 88.58           C  
ATOM   3146  OE1 GLU A 401      56.594 -19.751 -67.861  1.00 88.58           O  
ATOM   3147  OE2 GLU A 401      57.609 -18.052 -68.821  1.00 88.58           O  
ATOM   3148  N   GLY A 402      63.160 -18.011 -69.005  1.00 83.74           N  
ATOM   3149  CA  GLY A 402      64.268 -17.372 -69.697  1.00 83.74           C  
ATOM   3150  C   GLY A 402      65.505 -18.247 -69.779  1.00 83.74           C  
ATOM   3151  O   GLY A 402      66.210 -18.240 -70.790  1.00 83.74           O  
ATOM   3152  N   GLU A 403      65.852 -18.980 -68.708  1.00 79.85           N  
ATOM   3153  CA  GLU A 403      66.998 -19.883 -68.701  1.00 79.85           C  
ATOM   3154  C   GLU A 403      66.744 -21.104 -69.580  1.00 79.85           C  
ATOM   3155  CB  GLU A 403      67.328 -20.323 -67.272  1.00 79.85           C  
ATOM   3156  O   GLU A 403      67.663 -21.613 -70.225  1.00 79.85           O  
ATOM   3157  CG  GLU A 403      68.438 -19.513 -66.620  1.00 79.85           C  
ATOM   3158  CD  GLU A 403      68.918 -20.103 -65.303  1.00 79.85           C  
ATOM   3159  OE1 GLU A 403      69.979 -19.673 -64.796  1.00 79.85           O  
ATOM   3160  OE2 GLU A 403      68.228 -21.003 -64.775  1.00 79.85           O  
ATOM   3161  N   GLU A 404      65.532 -21.673 -69.615  1.00 76.58           N  
ATOM   3162  CA  GLU A 404      65.193 -22.790 -70.491  1.00 76.58           C  
ATOM   3163  C   GLU A 404      65.264 -22.381 -71.960  1.00 76.58           C  
ATOM   3164  CB  GLU A 404      63.797 -23.326 -70.162  1.00 76.58           C  
ATOM   3165  O   GLU A 404      65.650 -23.182 -72.814  1.00 76.58           O  
ATOM   3166  CG  GLU A 404      63.601 -24.792 -70.522  1.00 76.58           C  
ATOM   3167  CD  GLU A 404      62.291 -25.366 -70.007  1.00 76.58           C  
ATOM   3168  OE1 GLU A 404      62.051 -26.582 -70.181  1.00 76.58           O  
ATOM   3169  OE2 GLU A 404      61.497 -24.593 -69.425  1.00 76.58           O  
ATOM   3170  N   THR A 405      64.923 -21.130 -72.291  1.00 70.71           N  
ATOM   3171  CA  THR A 405      65.048 -20.650 -73.663  1.00 70.71           C  
ATOM   3172  C   THR A 405      66.515 -20.554 -74.071  1.00 70.71           C  
ATOM   3173  CB  THR A 405      64.373 -19.277 -73.837  1.00 70.71           C  
ATOM   3174  O   THR A 405      66.859 -20.789 -75.231  1.00 70.71           O  
ATOM   3175  CG2 THR A 405      62.855 -19.414 -73.901  1.00 70.71           C  
ATOM   3176  OG1 THR A 405      64.720 -18.436 -72.730  1.00 70.71           O  
ATOM   3177  N   ARG A 406      67.443 -20.208 -73.083  1.00 64.65           N  
ATOM   3178  CA  ARG A 406      68.870 -20.199 -73.389  1.00 64.65           C  
ATOM   3179  C   ARG A 406      69.412 -21.619 -73.511  1.00 64.65           C  
ATOM   3180  CB  ARG A 406      69.645 -19.433 -72.314  1.00 64.65           C  
ATOM   3181  O   ARG A 406      70.269 -21.891 -74.354  1.00 64.65           O  
ATOM   3182  CG  ARG A 406      69.371 -17.938 -72.306  1.00 64.65           C  
ATOM   3183  CD  ARG A 406      70.212 -17.216 -71.261  1.00 64.65           C  
ATOM   3184  NE  ARG A 406      69.975 -15.776 -71.280  1.00 64.65           N  
ATOM   3185  NH1 ARG A 406      71.956 -15.256 -72.350  1.00 64.65           N  
ATOM   3186  NH2 ARG A 406      70.494 -13.591 -71.760  1.00 64.65           N  
ATOM   3187  CZ  ARG A 406      70.809 -14.877 -71.797  1.00 64.65           C  
ATOM   3188  N   PHE A 407      68.958 -22.530 -72.626  1.00 60.92           N  
ATOM   3189  CA  PHE A 407      69.383 -23.922 -72.719  1.00 60.92           C  
ATOM   3190  C   PHE A 407      68.752 -24.601 -73.929  1.00 60.92           C  
ATOM   3191  CB  PHE A 407      69.020 -24.683 -71.440  1.00 60.92           C  
ATOM   3192  O   PHE A 407      69.366 -25.473 -74.548  1.00 60.92           O  
ATOM   3193  CG  PHE A 407      69.935 -24.395 -70.281  1.00 60.92           C  
ATOM   3194  CD1 PHE A 407      71.219 -24.925 -70.244  1.00 60.92           C  
ATOM   3195  CD2 PHE A 407      69.512 -23.594 -69.229  1.00 60.92           C  
ATOM   3196  CE1 PHE A 407      72.069 -24.660 -69.172  1.00 60.92           C  
ATOM   3197  CE2 PHE A 407      70.355 -23.325 -68.155  1.00 60.92           C  
ATOM   3198  CZ  PHE A 407      71.633 -23.860 -68.128  1.00 60.92           C  
ATOM   3199  N   SER A 408      67.477 -24.196 -74.441  1.00 57.14           N  
ATOM   3200  CA  SER A 408      66.842 -24.804 -75.606  1.00 57.14           C  
ATOM   3201  C   SER A 408      67.405 -24.232 -76.903  1.00 57.14           C  
ATOM   3202  CB  SER A 408      65.328 -24.596 -75.563  1.00 57.14           C  
ATOM   3203  O   SER A 408      67.519 -24.944 -77.904  1.00 57.14           O  
ATOM   3204  OG  SER A 408      64.761 -25.258 -74.446  1.00 57.14           O  
ATOM   3205  N   THR A 409      67.961 -22.894 -76.941  1.00 56.80           N  
ATOM   3206  CA  THR A 409      68.432 -22.222 -78.146  1.00 56.80           C  
ATOM   3207  C   THR A 409      69.944 -22.368 -78.291  1.00 56.80           C  
ATOM   3208  CB  THR A 409      68.056 -20.729 -78.136  1.00 56.80           C  
ATOM   3209  O   THR A 409      70.461 -22.457 -79.407  1.00 56.80           O  
ATOM   3210  CG2 THR A 409      66.759 -20.483 -78.900  1.00 56.80           C  
ATOM   3211  OG1 THR A 409      67.890 -20.293 -76.781  1.00 56.80           O  
ATOM   3212  N   SER A 410      70.764 -22.826 -77.208  1.00 46.65           N  
ATOM   3213  CA  SER A 410      72.217 -22.912 -77.301  1.00 46.65           C  
ATOM   3214  C   SER A 410      72.721 -24.273 -76.831  1.00 46.65           C  
ATOM   3215  CB  SER A 410      72.874 -21.804 -76.476  1.00 46.65           C  
ATOM   3216  O   SER A 410      72.456 -24.682 -75.699  1.00 46.65           O  
ATOM   3217  OG  SER A 410      72.939 -20.598 -77.217  1.00 46.65           O  
ATOM   3218  N   GLY A 411      72.451 -25.478 -77.556  1.00 40.56           N  
ATOM   3219  CA  GLY A 411      73.525 -26.407 -77.870  1.00 40.56           C  
ATOM   3220  C   GLY A 411      73.305 -27.791 -77.287  1.00 40.56           C  
ATOM   3221  O   GLY A 411      72.859 -27.926 -76.146  1.00 40.56           O  
ATOM   3222  N   LEU A 412      72.759 -28.845 -78.050  1.00 39.42           N  
ATOM   3223  CA  LEU A 412      73.187 -30.240 -78.059  1.00 39.42           C  
ATOM   3224  C   LEU A 412      72.261 -31.097 -77.202  1.00 39.42           C  
ATOM   3225  CB  LEU A 412      74.627 -30.363 -77.555  1.00 39.42           C  
ATOM   3226  O   LEU A 412      71.955 -30.740 -76.062  1.00 39.42           O  
ATOM   3227  CG  LEU A 412      75.701 -29.671 -78.397  1.00 39.42           C  
ATOM   3228  CD1 LEU A 412      76.973 -29.479 -77.579  1.00 39.42           C  
ATOM   3229  CD2 LEU A 412      75.988 -30.474 -79.661  1.00 39.42           C  
ATOM   3230  N   SER A 413      71.227 -31.819 -77.766  1.00 31.69           N  
ATOM   3231  CA  SER A 413      70.760 -33.202 -77.770  1.00 31.69           C  
ATOM   3232  C   SER A 413      71.118 -33.909 -76.467  1.00 31.69           C  
ATOM   3233  CB  SER A 413      71.354 -33.965 -78.954  1.00 31.69           C  
ATOM   3234  O   SER A 413      72.295 -34.145 -76.185  1.00 31.69           O  
ATOM   3235  OG  SER A 413      70.726 -33.583 -80.166  1.00 31.69           O  
ATOM   3236  N   ILE A 414      70.384 -33.745 -75.332  1.00 39.94           N  
ATOM   3237  CA  ILE A 414      70.249 -34.885 -74.432  1.00 39.94           C  
ATOM   3238  C   ILE A 414      68.787 -35.324 -74.371  1.00 39.94           C  
ATOM   3239  CB  ILE A 414      70.768 -34.551 -73.015  1.00 39.94           C  
ATOM   3240  O   ILE A 414      67.899 -34.511 -74.101  1.00 39.94           O  
ATOM   3241  CG1 ILE A 414      72.269 -34.241 -73.056  1.00 39.94           C  
ATOM   3242  CG2 ILE A 414      70.473 -35.701 -72.047  1.00 39.94           C  
ATOM   3243  CD1 ILE A 414      72.811 -33.638 -71.768  1.00 39.94           C  
ATOM   3244  N   SER A 415      68.162 -36.049 -75.311  1.00 33.49           N  
ATOM   3245  CA  SER A 415      67.454 -37.322 -75.221  1.00 33.49           C  
ATOM   3246  C   SER A 415      67.196 -37.709 -73.768  1.00 33.49           C  
ATOM   3247  CB  SER A 415      68.248 -38.427 -75.918  1.00 33.49           C  
ATOM   3248  O   SER A 415      68.103 -37.654 -72.935  1.00 33.49           O  
ATOM   3249  OG  SER A 415      68.243 -38.240 -77.323  1.00 33.49           O  
ATOM   3250  N   GLY A 416      65.962 -37.566 -73.256  1.00 35.29           N  
ATOM   3251  CA  GLY A 416      65.146 -38.645 -72.724  1.00 35.29           C  
ATOM   3252  C   GLY A 416      64.581 -38.344 -71.348  1.00 35.29           C  
ATOM   3253  O   GLY A 416      65.315 -37.934 -70.446  1.00 35.29           O  
ATOM   3254  N   LEU A 417      63.280 -37.857 -71.214  1.00 35.52           N  
ATOM   3255  CA  LEU A 417      62.278 -38.593 -70.452  1.00 35.52           C  
ATOM   3256  C   LEU A 417      61.166 -37.664 -69.977  1.00 35.52           C  
ATOM   3257  CB  LEU A 417      62.923 -39.291 -69.252  1.00 35.52           C  
ATOM   3258  O   LEU A 417      61.436 -36.616 -69.386  1.00 35.52           O  
ATOM   3259  CG  LEU A 417      63.873 -40.447 -69.569  1.00 35.52           C  
ATOM   3260  CD1 LEU A 417      64.616 -40.883 -68.311  1.00 35.52           C  
ATOM   3261  CD2 LEU A 417      63.108 -41.617 -70.177  1.00 35.52           C  
ATOM   3262  N   ASN A 418      60.052 -37.480 -70.676  1.00 36.31           N  
ATOM   3263  CA  ASN A 418      58.677 -37.775 -70.289  1.00 36.31           C  
ATOM   3264  C   ASN A 418      58.614 -38.486 -68.940  1.00 36.31           C  
ATOM   3265  CB  ASN A 418      57.985 -38.615 -71.364  1.00 36.31           C  
ATOM   3266  O   ASN A 418      59.207 -39.552 -68.767  1.00 36.31           O  
ATOM   3267  CG  ASN A 418      57.362 -37.768 -72.456  1.00 36.31           C  
ATOM   3268  ND2 ASN A 418      56.360 -38.316 -73.133  1.00 36.31           N  
ATOM   3269  OD1 ASN A 418      57.778 -36.630 -72.690  1.00 36.31           O  
ATOM   3270  N   PRO A 419      57.796 -37.850 -67.934  1.00 41.24           N  
ATOM   3271  CA  PRO A 419      56.564 -38.441 -67.406  1.00 41.24           C  
ATOM   3272  C   PRO A 419      55.471 -37.403 -67.160  1.00 41.24           C  
ATOM   3273  CB  PRO A 419      57.014 -39.082 -66.091  1.00 41.24           C  
ATOM   3274  O   PRO A 419      55.771 -36.243 -66.867  1.00 41.24           O  
ATOM   3275  CG  PRO A 419      58.198 -38.277 -65.660  1.00 41.24           C  
ATOM   3276  CD  PRO A 419      58.458 -37.219 -66.694  1.00 41.24           C  
ATOM   3277  N   LEU A 420      54.355 -37.365 -67.927  1.00 38.82           N  
ATOM   3278  CA  LEU A 420      52.940 -37.639 -67.706  1.00 38.82           C  
ATOM   3279  C   LEU A 420      52.329 -36.615 -66.755  1.00 38.82           C  
ATOM   3280  CB  LEU A 420      52.748 -39.051 -67.144  1.00 38.82           C  
ATOM   3281  O   LEU A 420      52.932 -36.271 -65.736  1.00 38.82           O  
ATOM   3282  CG  LEU A 420      52.621 -40.177 -68.171  1.00 38.82           C  
ATOM   3283  CD1 LEU A 420      53.950 -40.909 -68.323  1.00 38.82           C  
ATOM   3284  CD2 LEU A 420      51.514 -41.146 -67.768  1.00 38.82           C  
ATOM   3285  N   PRO A 421      50.953 -36.258 -66.927  1.00 47.20           N  
ATOM   3286  CA  PRO A 421      49.990 -35.245 -66.490  1.00 47.20           C  
ATOM   3287  C   PRO A 421      49.015 -35.771 -65.439  1.00 47.20           C  
ATOM   3288  CB  PRO A 421      49.254 -34.879 -67.782  1.00 47.20           C  
ATOM   3289  O   PRO A 421      48.796 -36.981 -65.346  1.00 47.20           O  
ATOM   3290  CG  PRO A 421      49.219 -36.146 -68.574  1.00 47.20           C  
ATOM   3291  CD  PRO A 421      49.993 -37.195 -67.829  1.00 47.20           C  
ATOM   3292  N   ASN A 422      48.941 -35.194 -64.194  1.00 41.38           N  
ATOM   3293  CA  ASN A 422      47.910 -35.547 -63.224  1.00 41.38           C  
ATOM   3294  C   ASN A 422      47.168 -34.312 -62.720  1.00 41.38           C  
ATOM   3295  CB  ASN A 422      48.518 -36.317 -62.050  1.00 41.38           C  
ATOM   3296  O   ASN A 422      47.792 -33.331 -62.312  1.00 41.38           O  
ATOM   3297  CG  ASN A 422      48.046 -37.756 -61.988  1.00 41.38           C  
ATOM   3298  ND2 ASN A 422      48.488 -38.482 -60.968  1.00 41.38           N  
ATOM   3299  OD1 ASN A 422      47.291 -38.212 -62.851  1.00 41.38           O  
ATOM   3300  N   PRO A 423      45.707 -34.405 -62.469  1.00 46.47           N  
ATOM   3301  CA  PRO A 423      44.369 -33.825 -62.606  1.00 46.47           C  
ATOM   3302  C   PRO A 423      43.808 -33.316 -61.280  1.00 46.47           C  
ATOM   3303  CB  PRO A 423      43.533 -34.990 -63.141  1.00 46.47           C  
ATOM   3304  O   PRO A 423      44.346 -33.632 -60.216  1.00 46.47           O  
ATOM   3305  CG  PRO A 423      44.099 -36.204 -62.477  1.00 46.47           C  
ATOM   3306  CD  PRO A 423      45.322 -35.798 -61.705  1.00 46.47           C  
ATOM   3307  N   SER A 424      43.112 -32.126 -61.230  1.00 35.27           N  
ATOM   3308  CA  SER A 424      41.697 -31.964 -60.912  1.00 35.27           C  
ATOM   3309  C   SER A 424      41.496 -31.650 -59.433  1.00 35.27           C  
ATOM   3310  CB  SER A 424      40.916 -33.225 -61.285  1.00 35.27           C  
ATOM   3311  O   SER A 424      41.870 -32.445 -58.568  1.00 35.27           O  
ATOM   3312  OG  SER A 424      41.397 -33.775 -62.499  1.00 35.27           O  
ATOM   3313  N   TYR A 425      41.362 -30.401 -59.007  1.00 41.57           N  
ATOM   3314  CA  TYR A 425      40.455 -30.119 -57.899  1.00 41.57           C  
ATOM   3315  C   TYR A 425      39.405 -29.090 -58.303  1.00 41.57           C  
ATOM   3316  CB  TYR A 425      41.235 -29.619 -56.680  1.00 41.57           C  
ATOM   3317  O   TYR A 425      39.743 -27.975 -58.706  1.00 41.57           O  
ATOM   3318  CG  TYR A 425      42.682 -30.048 -56.667  1.00 41.57           C  
ATOM   3319  CD1 TYR A 425      43.055 -31.294 -56.168  1.00 41.57           C  
ATOM   3320  CD2 TYR A 425      43.679 -29.208 -57.151  1.00 41.57           C  
ATOM   3321  CE1 TYR A 425      44.388 -31.693 -56.152  1.00 41.57           C  
ATOM   3322  CE2 TYR A 425      45.015 -29.596 -57.140  1.00 41.57           C  
ATOM   3323  OH  TYR A 425      46.679 -31.228 -56.627  1.00 41.57           O  
ATOM   3324  CZ  TYR A 425      45.358 -30.838 -56.640  1.00 41.57           C  
ATOM   3325  N   LEU A 426      38.254 -29.383 -58.958  1.00 34.66           N  
ATOM   3326  CA  LEU A 426      36.813 -29.157 -58.970  1.00 34.66           C  
ATOM   3327  C   LEU A 426      36.222 -29.339 -57.576  1.00 34.66           C  
ATOM   3328  CB  LEU A 426      36.129 -30.108 -59.955  1.00 34.66           C  
ATOM   3329  O   LEU A 426      36.451 -30.364 -56.929  1.00 34.66           O  
ATOM   3330  CG  LEU A 426      36.299 -29.784 -61.440  1.00 34.66           C  
ATOM   3331  CD1 LEU A 426      36.005 -31.016 -62.289  1.00 34.66           C  
ATOM   3332  CD2 LEU A 426      35.394 -28.624 -61.841  1.00 34.66           C  
ATOM   3333  N   LEU A 427      35.799 -28.248 -56.896  1.00 38.46           N  
ATOM   3334  CA  LEU A 427      34.558 -28.258 -56.130  1.00 38.46           C  
ATOM   3335  C   LEU A 427      33.951 -26.861 -56.060  1.00 38.46           C  
ATOM   3336  CB  LEU A 427      34.805 -28.792 -54.717  1.00 38.46           C  
ATOM   3337  O   LEU A 427      34.664 -25.881 -55.833  1.00 38.46           O  
ATOM   3338  CG  LEU A 427      34.925 -30.311 -54.577  1.00 38.46           C  
ATOM   3339  CD1 LEU A 427      35.837 -30.664 -53.407  1.00 38.46           C  
ATOM   3340  CD2 LEU A 427      33.549 -30.942 -54.400  1.00 38.46           C  
ATOM   3341  N   PRO A 428      32.570 -26.721 -56.124  1.00 44.54           N  
ATOM   3342  CA  PRO A 428      31.425 -25.968 -56.642  1.00 44.54           C  
ATOM   3343  C   PRO A 428      30.930 -24.903 -55.666  1.00 44.54           C  
ATOM   3344  CB  PRO A 428      30.362 -27.048 -56.857  1.00 44.54           C  
ATOM   3345  O   PRO A 428      31.218 -24.975 -54.469  1.00 44.54           O  
ATOM   3346  CG  PRO A 428      30.695 -28.115 -55.865  1.00 44.54           C  
ATOM   3347  CD  PRO A 428      31.888 -27.671 -55.069  1.00 44.54           C  
ATOM   3348  N   PRO A 429      29.982 -23.891 -56.156  1.00 40.20           N  
ATOM   3349  CA  PRO A 429      29.316 -22.652 -55.748  1.00 40.20           C  
ATOM   3350  C   PRO A 429      27.947 -22.897 -55.118  1.00 40.20           C  
ATOM   3351  CB  PRO A 429      29.182 -21.874 -57.060  1.00 40.20           C  
ATOM   3352  O   PRO A 429      27.276 -23.878 -55.453  1.00 40.20           O  
ATOM   3353  CG  PRO A 429      29.005 -22.923 -58.109  1.00 40.20           C  
ATOM   3354  CD  PRO A 429      29.148 -24.272 -57.464  1.00 40.20           C  
ATOM   3355  N   ARG A 430      27.712 -22.539 -53.890  1.00 40.65           N  
ATOM   3356  CA  ARG A 430      26.620 -22.381 -52.935  1.00 40.65           C  
ATOM   3357  C   ARG A 430      25.741 -21.190 -53.299  1.00 40.65           C  
ATOM   3358  CB  ARG A 430      27.168 -22.215 -51.515  1.00 40.65           C  
ATOM   3359  O   ARG A 430      26.242 -20.084 -53.511  1.00 40.65           O  
ATOM   3360  CG  ARG A 430      26.188 -22.620 -50.426  1.00 40.65           C  
ATOM   3361  CD  ARG A 430      26.844 -22.629 -49.052  1.00 40.65           C  
ATOM   3362  NE  ARG A 430      25.941 -23.145 -48.027  1.00 40.65           N  
ATOM   3363  NH1 ARG A 430      27.621 -23.780 -46.574  1.00 40.65           N  
ATOM   3364  NH2 ARG A 430      25.425 -24.118 -46.012  1.00 40.65           N  
ATOM   3365  CZ  ARG A 430      26.331 -23.680 -46.873  1.00 40.65           C  
ATOM   3366  N   ILE A 431      24.647 -21.312 -54.085  1.00 33.46           N  
ATOM   3367  CA  ILE A 431      23.254 -20.951 -54.320  1.00 33.46           C  
ATOM   3368  C   ILE A 431      22.474 -21.020 -53.009  1.00 33.46           C  
ATOM   3369  CB  ILE A 431      22.603 -21.869 -55.379  1.00 33.46           C  
ATOM   3370  O   ILE A 431      22.609 -21.982 -52.249  1.00 33.46           O  
ATOM   3371  CG1 ILE A 431      23.490 -21.958 -56.626  1.00 33.46           C  
ATOM   3372  CG2 ILE A 431      21.201 -21.369 -55.739  1.00 33.46           C  
ATOM   3373  CD1 ILE A 431      22.973 -22.920 -57.686  1.00 33.46           C  
ATOM   3374  N   LEU A 432      21.776 -19.887 -52.553  1.00 34.40           N  
ATOM   3375  CA  LEU A 432      20.351 -19.664 -52.333  1.00 34.40           C  
ATOM   3376  C   LEU A 432      20.125 -18.525 -51.345  1.00 34.40           C  
ATOM   3377  CB  LEU A 432      19.682 -20.941 -51.818  1.00 34.40           C  
ATOM   3378  O   LEU A 432      20.771 -18.470 -50.296  1.00 34.40           O  
ATOM   3379  CG  LEU A 432      19.500 -22.069 -52.836  1.00 34.40           C  
ATOM   3380  CD1 LEU A 432      19.318 -23.404 -52.121  1.00 34.40           C  
ATOM   3381  CD2 LEU A 432      18.314 -21.779 -53.749  1.00 34.40           C  
ATOM   3382  N   SER A 433      19.401 -17.488 -51.754  1.00 33.35           N  
ATOM   3383  CA  SER A 433      18.062 -17.336 -51.194  1.00 33.35           C  
ATOM   3384  C   SER A 433      17.655 -15.868 -51.126  1.00 33.35           C  
ATOM   3385  CB  SER A 433      17.990 -17.958 -49.799  1.00 33.35           C  
ATOM   3386  O   SER A 433      18.404 -15.034 -50.613  1.00 33.35           O  
ATOM   3387  OG  SER A 433      17.288 -19.189 -49.833  1.00 33.35           O  
ATOM   3388  N   ALA A 434      16.794 -15.427 -52.132  1.00 30.88           N  
ATOM   3389  CA  ALA A 434      15.378 -15.142 -52.353  1.00 30.88           C  
ATOM   3390  C   ALA A 434      14.720 -14.615 -51.081  1.00 30.88           C  
ATOM   3391  CB  ALA A 434      14.654 -16.393 -52.844  1.00 30.88           C  
ATOM   3392  O   ALA A 434      14.910 -15.174 -49.999  1.00 30.88           O  
ATOM   3393  N   THR A 435      14.252 -13.372 -51.097  1.00 32.93           N  
ATOM   3394  CA  THR A 435      12.887 -12.936 -50.820  1.00 32.93           C  
ATOM   3395  C   THR A 435      12.836 -11.428 -50.597  1.00 32.93           C  
ATOM   3396  CB  THR A 435      12.309 -13.660 -49.589  1.00 32.93           C  
ATOM   3397  O   THR A 435      13.677 -10.870 -49.888  1.00 32.93           O  
ATOM   3398  CG2 THR A 435      12.120 -15.148 -49.865  1.00 32.93           C  
ATOM   3399  OG1 THR A 435      13.205 -13.500 -48.483  1.00 32.93           O  
ATOM   3400  N   THR A 436      12.272 -10.664 -51.619  1.00 29.93           N  
ATOM   3401  CA  THR A 436      11.086  -9.936 -52.056  1.00 29.93           C  
ATOM   3402  C   THR A 436      10.273  -9.457 -50.857  1.00 29.93           C  
ATOM   3403  CB  THR A 436      10.199 -10.807 -52.966  1.00 29.93           C  
ATOM   3404  O   THR A 436      10.098 -10.194 -49.884  1.00 29.93           O  
ATOM   3405  CG2 THR A 436      10.983 -11.319 -54.170  1.00 29.93           C  
ATOM   3406  OG1 THR A 436       9.710 -11.926 -52.217  1.00 29.93           O  
ATOM   3407  N   SER A 437      10.189  -8.130 -50.593  1.00 32.46           N  
ATOM   3408  CA  SER A 437       8.916  -7.459 -50.352  1.00 32.46           C  
ATOM   3409  C   SER A 437       9.124  -5.999 -49.965  1.00 32.46           C  
ATOM   3410  CB  SER A 437       8.129  -8.179 -49.256  1.00 32.46           C  
ATOM   3411  O   SER A 437       9.992  -5.686 -49.148  1.00 32.46           O  
ATOM   3412  OG  SER A 437       8.986  -8.567 -48.195  1.00 32.46           O  
ATOM   3413  N   LYS A 438       8.816  -5.040 -51.002  1.00 28.12           N  
ATOM   3414  CA  LYS A 438       7.649  -4.235 -51.352  1.00 28.12           C  
ATOM   3415  C   LYS A 438       7.177  -3.405 -50.161  1.00 28.12           C  
ATOM   3416  CB  LYS A 438       6.512  -5.126 -51.853  1.00 28.12           C  
ATOM   3417  O   LYS A 438       7.031  -3.926 -49.054  1.00 28.12           O  
ATOM   3418  CG  LYS A 438       6.416  -5.214 -53.369  1.00 28.12           C  
ATOM   3419  CD  LYS A 438       5.193  -6.009 -53.806  1.00 28.12           C  
ATOM   3420  CE  LYS A 438       5.130  -6.152 -55.321  1.00 28.12           C  
ATOM   3421  NZ  LYS A 438       3.925  -6.919 -55.756  1.00 28.12           N  
ATOM   3422  N   VAL A 439       7.319  -2.044 -50.149  1.00 31.63           N  
ATOM   3423  CA  VAL A 439       6.270  -1.031 -50.195  1.00 31.63           C  
ATOM   3424  C   VAL A 439       6.636   0.134 -49.278  1.00 31.63           C  
ATOM   3425  CB  VAL A 439       4.898  -1.616 -49.792  1.00 31.63           C  
ATOM   3426  O   VAL A 439       7.151  -0.072 -48.177  1.00 31.63           O  
ATOM   3427  CG1 VAL A 439       4.382  -2.572 -50.866  1.00 31.63           C  
ATOM   3428  CG2 VAL A 439       4.997  -2.326 -48.443  1.00 31.63           C  
ATOM   3429  N   SER A 440       6.918   1.335 -49.908  1.00 31.74           N  
ATOM   3430  CA  SER A 440       6.146   2.535 -50.213  1.00 31.74           C  
ATOM   3431  C   SER A 440       6.209   3.539 -49.066  1.00 31.74           C  
ATOM   3432  CB  SER A 440       4.688   2.175 -50.506  1.00 31.74           C  
ATOM   3433  O   SER A 440       5.957   3.187 -47.912  1.00 31.74           O  
ATOM   3434  OG  SER A 440       3.918   3.342 -50.735  1.00 31.74           O  
ATOM   3435  N   SER A 441       7.142   4.461 -49.152  1.00 31.28           N  
ATOM   3436  CA  SER A 441       7.460   5.872 -49.345  1.00 31.28           C  
ATOM   3437  C   SER A 441       6.277   6.761 -48.977  1.00 31.28           C  
ATOM   3438  CB  SER A 441       7.875   6.135 -50.793  1.00 31.28           C  
ATOM   3439  O   SER A 441       5.137   6.470 -49.345  1.00 31.28           O  
ATOM   3440  OG  SER A 441       6.800   5.873 -51.679  1.00 31.28           O  
ATOM   3441  N   THR A 442       6.206   7.303 -47.764  1.00 34.62           N  
ATOM   3442  CA  THR A 442       5.696   8.659 -47.592  1.00 34.62           C  
ATOM   3443  C   THR A 442       6.171   9.252 -46.269  1.00 34.62           C  
ATOM   3444  CB  THR A 442       4.157   8.688 -47.647  1.00 34.62           C  
ATOM   3445  O   THR A 442       6.185   8.566 -45.244  1.00 34.62           O  
ATOM   3446  CG2 THR A 442       3.651   8.394 -49.055  1.00 34.62           C  
ATOM   3447  OG1 THR A 442       3.634   7.702 -46.748  1.00 34.62           O  
ATOM   3448  N   GLY A 443       7.248  10.059 -46.238  1.00 31.29           N  
ATOM   3449  CA  GLY A 443       7.440  11.475 -45.969  1.00 31.29           C  
ATOM   3450  C   GLY A 443       7.505  11.798 -44.488  1.00 31.29           C  
ATOM   3451  O   GLY A 443       6.638  11.381 -43.718  1.00 31.29           O  
ATOM   3452  N   LEU A 444       8.690  11.893 -43.913  1.00 27.46           N  
ATOM   3453  CA  LEU A 444       9.719  12.742 -43.321  1.00 27.46           C  
ATOM   3454  C   LEU A 444       9.245  14.188 -43.232  1.00 27.46           C  
ATOM   3455  CB  LEU A 444      11.012  12.665 -44.137  1.00 27.46           C  
ATOM   3456  O   LEU A 444       8.730  14.739 -44.208  1.00 27.46           O  
ATOM   3457  CG  LEU A 444      11.793  11.353 -44.049  1.00 27.46           C  
ATOM   3458  CD1 LEU A 444      12.749  11.225 -45.230  1.00 27.46           C  
ATOM   3459  CD2 LEU A 444      12.551  11.270 -42.729  1.00 27.46           C  
ATOM   3460  N   SER A 445       9.031  14.728 -42.007  1.00 31.51           N  
ATOM   3461  CA  SER A 445       9.490  16.043 -41.574  1.00 31.51           C  
ATOM   3462  C   SER A 445       9.777  16.063 -40.076  1.00 31.51           C  
ATOM   3463  CB  SER A 445       8.454  17.113 -41.918  1.00 31.51           C  
ATOM   3464  O   SER A 445       8.922  15.691 -39.271  1.00 31.51           O  
ATOM   3465  OG  SER A 445       9.076  18.254 -42.484  1.00 31.51           O  
ATOM   3466  N   LEU A 446      11.016  15.904 -39.545  1.00 27.54           N  
ATOM   3467  CA  LEU A 446      12.197  16.535 -38.967  1.00 27.54           C  
ATOM   3468  C   LEU A 446      11.915  17.989 -38.605  1.00 27.54           C  
ATOM   3469  CB  LEU A 446      13.376  16.459 -39.940  1.00 27.54           C  
ATOM   3470  O   LEU A 446      11.393  18.747 -39.425  1.00 27.54           O  
ATOM   3471  CG  LEU A 446      14.329  15.276 -39.760  1.00 27.54           C  
ATOM   3472  CD1 LEU A 446      14.216  14.320 -40.943  1.00 27.54           C  
ATOM   3473  CD2 LEU A 446      15.764  15.765 -39.597  1.00 27.54           C  
ATOM   3474  N   LYS A 447      11.885  18.323 -37.307  1.00 29.59           N  
ATOM   3475  CA  LYS A 447      12.500  19.535 -36.773  1.00 29.59           C  
ATOM   3476  C   LYS A 447      12.535  19.507 -35.248  1.00 29.59           C  
ATOM   3477  CB  LYS A 447      11.750  20.777 -37.258  1.00 29.59           C  
ATOM   3478  O   LYS A 447      11.511  19.274 -34.602  1.00 29.59           O  
ATOM   3479  CG  LYS A 447      12.616  21.760 -38.031  1.00 29.59           C  
ATOM   3480  CD  LYS A 447      11.794  22.921 -38.575  1.00 29.59           C  
ATOM   3481  CE  LYS A 447      12.682  24.068 -39.039  1.00 29.59           C  
ATOM   3482  NZ  LYS A 447      12.008  24.907 -40.075  1.00 29.59           N  
ATOM   3483  N   LYS A 448      13.699  19.176 -34.667  1.00 25.67           N  
ATOM   3484  CA  LYS A 448      14.812  19.933 -34.102  1.00 25.67           C  
ATOM   3485  C   LYS A 448      14.316  21.184 -33.381  1.00 25.67           C  
ATOM   3486  CB  LYS A 448      15.809  20.319 -35.195  1.00 25.67           C  
ATOM   3487  O   LYS A 448      13.519  21.948 -33.930  1.00 25.67           O  
ATOM   3488  CG  LYS A 448      17.257  20.353 -34.729  1.00 25.67           C  
ATOM   3489  CD  LYS A 448      18.207  20.670 -35.877  1.00 25.67           C  
ATOM   3490  CE  LYS A 448      19.656  20.706 -35.411  1.00 25.67           C  
ATOM   3491  NZ  LYS A 448      20.607  20.756 -36.561  1.00 25.67           N  
ATOM   3492  N   GLU A 449      14.446  21.229 -32.069  1.00 27.36           N  
ATOM   3493  CA  GLU A 449      15.228  22.260 -31.394  1.00 27.36           C  
ATOM   3494  C   GLU A 449      14.451  22.870 -30.230  1.00 27.36           C  
ATOM   3495  CB  GLU A 449      15.641  23.355 -32.381  1.00 27.36           C  
ATOM   3496  O   GLU A 449      13.288  23.248 -30.385  1.00 27.36           O  
ATOM   3497  CG  GLU A 449      16.915  23.040 -33.151  1.00 27.36           C  
ATOM   3498  CD  GLU A 449      17.599  24.276 -33.711  1.00 27.36           C  
ATOM   3499  OE1 GLU A 449      18.752  24.169 -34.189  1.00 27.36           O  
ATOM   3500  OE2 GLU A 449      16.979  25.362 -33.671  1.00 27.36           O  
ATOM   3501  N   GLU A 450      14.850  22.572 -29.025  1.00 26.88           N  
ATOM   3502  CA  GLU A 450      15.471  23.478 -28.063  1.00 26.88           C  
ATOM   3503  C   GLU A 450      14.420  24.171 -27.200  1.00 26.88           C  
ATOM   3504  CB  GLU A 450      16.330  24.521 -28.784  1.00 26.88           C  
ATOM   3505  O   GLU A 450      13.490  24.790 -27.722  1.00 26.88           O  
ATOM   3506  CG  GLU A 450      17.752  24.058 -29.063  1.00 26.88           C  
ATOM   3507  CD  GLU A 450      18.646  25.162 -29.605  1.00 26.88           C  
ATOM   3508  OE1 GLU A 450      19.869  24.936 -29.752  1.00 26.88           O  
ATOM   3509  OE2 GLU A 450      18.120  26.262 -29.885  1.00 26.88           O  
ATOM   3510  N   GLU A 451      14.171  23.711 -26.018  1.00 30.49           N  
ATOM   3511  CA  GLU A 451      13.812  24.637 -24.949  1.00 30.49           C  
ATOM   3512  C   GLU A 451      13.992  23.994 -23.577  1.00 30.49           C  
ATOM   3513  CB  GLU A 451      12.369  25.120 -25.118  1.00 30.49           C  
ATOM   3514  O   GLU A 451      13.537  22.871 -23.347  1.00 30.49           O  
ATOM   3515  CG  GLU A 451      12.251  26.482 -25.787  1.00 30.49           C  
ATOM   3516  CD  GLU A 451      10.833  27.032 -25.782  1.00 30.49           C  
ATOM   3517  OE1 GLU A 451      10.626  28.181 -26.234  1.00 30.49           O  
ATOM   3518  OE2 GLU A 451       9.922  26.308 -25.321  1.00 30.49           O  
ATOM   3519  N   GLU A 452      15.135  24.164 -22.902  1.00 29.30           N  
ATOM   3520  CA  GLU A 452      15.417  24.910 -21.679  1.00 29.30           C  
ATOM   3521  C   GLU A 452      14.238  24.851 -20.712  1.00 29.30           C  
ATOM   3522  CB  GLU A 452      15.758  26.367 -22.004  1.00 29.30           C  
ATOM   3523  O   GLU A 452      13.106  25.165 -21.085  1.00 29.30           O  
ATOM   3524  CG  GLU A 452      17.203  26.741 -21.707  1.00 29.30           C  
ATOM   3525  CD  GLU A 452      17.502  28.212 -21.947  1.00 29.30           C  
ATOM   3526  OE1 GLU A 452      18.654  28.644 -21.709  1.00 29.30           O  
ATOM   3527  OE2 GLU A 452      16.579  28.940 -22.375  1.00 29.30           O  
ATOM   3528  N   GLU A 453      14.283  23.983 -19.718  1.00 29.51           N  
ATOM   3529  CA  GLU A 453      13.748  24.396 -18.424  1.00 29.51           C  
ATOM   3530  C   GLU A 453      14.082  23.377 -17.338  1.00 29.51           C  
ATOM   3531  CB  GLU A 453      12.233  24.597 -18.508  1.00 29.51           C  
ATOM   3532  O   GLU A 453      13.762  22.194 -17.470  1.00 29.51           O  
ATOM   3533  CG  GLU A 453      11.770  25.979 -18.068  1.00 29.51           C  
ATOM   3534  CD  GLU A 453      10.286  26.040 -17.743  1.00 29.51           C  
ATOM   3535  OE1 GLU A 453       9.819  27.084 -17.234  1.00 29.51           O  
ATOM   3536  OE2 GLU A 453       9.586  25.035 -17.999  1.00 29.51           O  
ATOM   3537  N   GLU A 454      15.254  23.458 -16.754  1.00 28.07           N  
ATOM   3538  CA  GLU A 454      15.754  23.645 -15.396  1.00 28.07           C  
ATOM   3539  C   GLU A 454      14.677  24.229 -14.486  1.00 28.07           C  
ATOM   3540  CB  GLU A 454      16.988  24.550 -15.397  1.00 28.07           C  
ATOM   3541  O   GLU A 454      14.091  25.268 -14.797  1.00 28.07           O  
ATOM   3542  CG  GLU A 454      18.143  24.018 -14.561  1.00 28.07           C  
ATOM   3543  CD  GLU A 454      19.248  25.039 -14.344  1.00 28.07           C  
ATOM   3544  OE1 GLU A 454      20.190  24.759 -13.569  1.00 28.07           O  
ATOM   3545  OE2 GLU A 454      19.171  26.128 -14.955  1.00 28.07           O  
ATOM   3546  N   ALA A 455      13.754  23.409 -13.934  1.00 31.04           N  
ATOM   3547  CA  ALA A 455      13.262  23.571 -12.568  1.00 31.04           C  
ATOM   3548  C   ALA A 455      12.408  22.378 -12.148  1.00 31.04           C  
ATOM   3549  CB  ALA A 455      12.463  24.865 -12.441  1.00 31.04           C  
ATOM   3550  O   ALA A 455      11.322  22.162 -12.692  1.00 31.04           O  
ATOM   3551  N   SER A 456      12.954  21.206 -11.878  1.00 34.13           N  
ATOM   3552  CA  SER A 456      12.186  20.385 -10.948  1.00 34.13           C  
ATOM   3553  C   SER A 456      13.100  19.658  -9.967  1.00 34.13           C  
ATOM   3554  CB  SER A 456      11.332  19.370 -11.709  1.00 34.13           C  
ATOM   3555  O   SER A 456      13.831  18.743 -10.352  1.00 34.13           O  
ATOM   3556  OG  SER A 456      12.150  18.465 -12.431  1.00 34.13           O  
ATOM   3557  N   LYS A 457      13.976  20.421  -9.344  1.00 34.03           N  
ATOM   3558  CA  LYS A 457      14.593  19.938  -8.113  1.00 34.03           C  
ATOM   3559  C   LYS A 457      14.108  20.735  -6.905  1.00 34.03           C  
ATOM   3560  CB  LYS A 457      16.117  20.010  -8.211  1.00 34.03           C  
ATOM   3561  O   LYS A 457      14.446  20.412  -5.765  1.00 34.03           O  
ATOM   3562  CG  LYS A 457      16.766  18.730  -8.717  1.00 34.03           C  
ATOM   3563  CD  LYS A 457      18.286  18.839  -8.726  1.00 34.03           C  
ATOM   3564  CE  LYS A 457      18.935  17.575  -9.274  1.00 34.03           C  
ATOM   3565  NZ  LYS A 457      20.422  17.613  -9.138  1.00 34.03           N  
ATOM   3566  N   VAL A 458      12.765  20.897  -6.720  1.00 35.91           N  
ATOM   3567  CA  VAL A 458      12.292  21.242  -5.384  1.00 35.91           C  
ATOM   3568  C   VAL A 458      10.960  20.548  -5.112  1.00 35.91           C  
ATOM   3569  CB  VAL A 458      12.142  22.770  -5.213  1.00 35.91           C  
ATOM   3570  O   VAL A 458       9.950  20.859  -5.747  1.00 35.91           O  
ATOM   3571  CG1 VAL A 458      11.630  23.109  -3.814  1.00 35.91           C  
ATOM   3572  CG2 VAL A 458      13.473  23.470  -5.482  1.00 35.91           C  
ATOM   3573  N   ALA A 459      10.882  19.200  -5.276  1.00 37.30           N  
ATOM   3574  CA  ALA A 459       9.756  18.553  -4.609  1.00 37.30           C  
ATOM   3575  C   ALA A 459      10.211  17.316  -3.839  1.00 37.30           C  
ATOM   3576  CB  ALA A 459       8.679  18.177  -5.624  1.00 37.30           C  
ATOM   3577  O   ALA A 459       9.385  16.554  -3.331  1.00 37.30           O  
ATOM   3578  N   SER A 460      11.469  17.343  -3.324  1.00 38.22           N  
ATOM   3579  CA  SER A 460      11.831  16.327  -2.341  1.00 38.22           C  
ATOM   3580  C   SER A 460      12.125  16.954  -0.982  1.00 38.22           C  
ATOM   3581  CB  SER A 460      13.044  15.528  -2.817  1.00 38.22           C  
ATOM   3582  O   SER A 460      12.246  16.246   0.020  1.00 38.22           O  
ATOM   3583  OG  SER A 460      12.694  14.675  -3.893  1.00 38.22           O  
ATOM   3584  N   LYS A 461      11.452  18.081  -0.675  1.00 40.54           N  
ATOM   3585  CA  LYS A 461      11.497  18.562   0.703  1.00 40.54           C  
ATOM   3586  C   LYS A 461      10.117  19.014   1.173  1.00 40.54           C  
ATOM   3587  CB  LYS A 461      12.498  19.711   0.839  1.00 40.54           C  
ATOM   3588  O   LYS A 461       9.931  19.339   2.347  1.00 40.54           O  
ATOM   3589  CG  LYS A 461      13.330  19.659   2.112  1.00 40.54           C  
ATOM   3590  CD  LYS A 461      14.475  20.663   2.072  1.00 40.54           C  
ATOM   3591  CE  LYS A 461      15.330  20.587   3.329  1.00 40.54           C  
ATOM   3592  NZ  LYS A 461      16.510  21.500   3.253  1.00 40.54           N  
ATOM   3593  N   LYS A 462       9.043  18.461   0.536  1.00 38.56           N  
ATOM   3594  CA  LYS A 462       7.734  18.712   1.131  1.00 38.56           C  
ATOM   3595  C   LYS A 462       7.102  17.418   1.636  1.00 38.56           C  
ATOM   3596  CB  LYS A 462       6.806  19.389   0.121  1.00 38.56           C  
ATOM   3597  O   LYS A 462       6.084  17.449   2.331  1.00 38.56           O  
ATOM   3598  CG  LYS A 462       6.740  20.903   0.258  1.00 38.56           C  
ATOM   3599  CD  LYS A 462       5.724  21.507  -0.702  1.00 38.56           C  
ATOM   3600  CE  LYS A 462       5.732  23.029  -0.641  1.00 38.56           C  
ATOM   3601  NZ  LYS A 462       4.695  23.625  -1.536  1.00 38.56           N  
ATOM   3602  N   THR A 463       7.916  16.382   1.906  1.00 41.59           N  
ATOM   3603  CA  THR A 463       7.411  15.219   2.627  1.00 41.59           C  
ATOM   3604  C   THR A 463       7.983  15.170   4.041  1.00 41.59           C  
ATOM   3605  CB  THR A 463       7.749  13.912   1.887  1.00 41.59           C  
ATOM   3606  O   THR A 463       7.326  14.687   4.966  1.00 41.59           O  
ATOM   3607  CG2 THR A 463       7.119  12.709   2.581  1.00 41.59           C  
ATOM   3608  OG1 THR A 463       7.254  13.988   0.545  1.00 41.59           O  
ATOM   3609  N   SER A 464       8.646  16.291   4.490  1.00 43.25           N  
ATOM   3610  CA  SER A 464       9.030  16.378   5.896  1.00 43.25           C  
ATOM   3611  C   SER A 464       8.389  17.586   6.570  1.00 43.25           C  
ATOM   3612  CB  SER A 464      10.551  16.454   6.033  1.00 43.25           C  
ATOM   3613  O   SER A 464       8.230  17.609   7.793  1.00 43.25           O  
ATOM   3614  OG  SER A 464      11.134  15.170   5.888  1.00 43.25           O  
ATOM   3615  N   GLN A 465       7.440  18.272   5.862  1.00 41.96           N  
ATOM   3616  CA  GLN A 465       6.727  19.355   6.531  1.00 41.96           C  
ATOM   3617  C   GLN A 465       5.259  18.997   6.745  1.00 41.96           C  
ATOM   3618  CB  GLN A 465       6.840  20.650   5.727  1.00 41.96           C  
ATOM   3619  O   GLN A 465       4.625  19.487   7.682  1.00 41.96           O  
ATOM   3620  CG  GLN A 465       7.926  21.593   6.227  1.00 41.96           C  
ATOM   3621  CD  GLN A 465       7.928  22.924   5.501  1.00 41.96           C  
ATOM   3622  NE2 GLN A 465       8.778  23.843   5.948  1.00 41.96           N  
ATOM   3623  OE1 GLN A 465       7.173  23.126   4.544  1.00 41.96           O  
ATOM   3624  N   ILE A 466       4.851  17.808   6.238  1.00 43.45           N  
ATOM   3625  CA  ILE A 466       3.481  17.425   6.560  1.00 43.45           C  
ATOM   3626  C   ILE A 466       3.478  16.483   7.761  1.00 43.45           C  
ATOM   3627  CB  ILE A 466       2.782  16.759   5.354  1.00 43.45           C  
ATOM   3628  O   ILE A 466       2.571  16.534   8.596  1.00 43.45           O  
ATOM   3629  CG1 ILE A 466       2.594  17.772   4.219  1.00 43.45           C  
ATOM   3630  CG2 ILE A 466       1.440  16.153   5.775  1.00 43.45           C  
ATOM   3631  CD1 ILE A 466       2.416  17.138   2.846  1.00 43.45           C  
ATOM   3632  N   GLY A 467       4.696  16.104   8.236  1.00 41.94           N  
ATOM   3633  CA  GLY A 467       4.766  15.326   9.463  1.00 41.94           C  
ATOM   3634  C   GLY A 467       4.989  16.177  10.698  1.00 41.94           C  
ATOM   3635  O   GLY A 467       4.468  15.871  11.772  1.00 41.94           O  
ATOM   3636  N   GLU A 468       5.316  17.481  10.462  1.00 49.86           N  
ATOM   3637  CA  GLU A 468       5.455  18.402  11.586  1.00 49.86           C  
ATOM   3638  C   GLU A 468       4.193  19.241  11.771  1.00 49.86           C  
ATOM   3639  CB  GLU A 468       6.668  19.314  11.388  1.00 49.86           C  
ATOM   3640  O   GLU A 468       3.828  19.583  12.897  1.00 49.86           O  
ATOM   3641  CG  GLU A 468       8.001  18.631  11.661  1.00 49.86           C  
ATOM   3642  CD  GLU A 468       9.198  19.542  11.436  1.00 49.86           C  
ATOM   3643  OE1 GLU A 468      10.349  19.092  11.638  1.00 49.86           O  
ATOM   3644  OE2 GLU A 468       8.983  20.714  11.057  1.00 49.86           O  
ATOM   3645  N   SER A 469       3.314  19.206  10.697  1.00 50.62           N  
ATOM   3646  CA  SER A 469       2.032  19.886  10.849  1.00 50.62           C  
ATOM   3647  C   SER A 469       0.984  18.959  11.456  1.00 50.62           C  
ATOM   3648  CB  SER A 469       1.539  20.411   9.500  1.00 50.62           C  
ATOM   3649  O   SER A 469       0.143  19.396  12.246  1.00 50.62           O  
ATOM   3650  OG  SER A 469       0.126  20.345   9.420  1.00 50.62           O  
ATOM   3651  N   PHE A 470       1.269  17.654  11.419  1.00 46.09           N  
ATOM   3652  CA  PHE A 470       0.318  16.719  12.008  1.00 46.09           C  
ATOM   3653  C   PHE A 470       0.663  16.441  13.466  1.00 46.09           C  
ATOM   3654  CB  PHE A 470       0.289  15.408  11.216  1.00 46.09           C  
ATOM   3655  O   PHE A 470      -0.228  16.320  14.309  1.00 46.09           O  
ATOM   3656  CG  PHE A 470      -0.829  14.483  11.613  1.00 46.09           C  
ATOM   3657  CD1 PHE A 470      -0.603  13.437  12.499  1.00 46.09           C  
ATOM   3658  CD2 PHE A 470      -2.107  14.659  11.099  1.00 46.09           C  
ATOM   3659  CE1 PHE A 470      -1.636  12.579  12.869  1.00 46.09           C  
ATOM   3660  CE2 PHE A 470      -3.145  13.806  11.463  1.00 46.09           C  
ATOM   3661  CZ  PHE A 470      -2.907  12.766  12.347  1.00 46.09           C  
ATOM   3662  N   GLU A 471       1.956  16.684  13.845  1.00 50.77           N  
ATOM   3663  CA  GLU A 471       2.329  16.569  15.251  1.00 50.77           C  
ATOM   3664  C   GLU A 471       2.072  17.874  15.999  1.00 50.77           C  
ATOM   3665  CB  GLU A 471       3.800  16.167  15.387  1.00 50.77           C  
ATOM   3666  O   GLU A 471       1.688  17.860  17.170  1.00 50.77           O  
ATOM   3667  CG  GLU A 471       4.125  15.453  16.691  1.00 50.77           C  
ATOM   3668  CD  GLU A 471       4.284  13.950  16.529  1.00 50.77           C  
ATOM   3669  OE1 GLU A 471       4.176  13.216  17.538  1.00 50.77           O  
ATOM   3670  OE2 GLU A 471       4.520  13.502  15.385  1.00 50.77           O  
ATOM   3671  N   GLU A 472       1.955  19.026  15.273  1.00 52.92           N  
ATOM   3672  CA  GLU A 472       1.607  20.288  15.919  1.00 52.92           C  
ATOM   3673  C   GLU A 472       0.096  20.427  16.081  1.00 52.92           C  
ATOM   3674  CB  GLU A 472       2.163  21.471  15.123  1.00 52.92           C  
ATOM   3675  O   GLU A 472      -0.380  20.955  17.087  1.00 52.92           O  
ATOM   3676  CG  GLU A 472       2.642  22.626  15.990  1.00 52.92           C  
ATOM   3677  CD  GLU A 472       3.230  23.776  15.187  1.00 52.92           C  
ATOM   3678  OE1 GLU A 472       3.638  24.793  15.793  1.00 52.92           O  
ATOM   3679  OE2 GLU A 472       3.282  23.659  13.943  1.00 52.92           O  
ATOM   3680  N   ILE A 473      -0.652  19.605  15.256  1.00 54.09           N  
ATOM   3681  CA  ILE A 473      -2.096  19.681  15.445  1.00 54.09           C  
ATOM   3682  C   ILE A 473      -2.527  18.702  16.535  1.00 54.09           C  
ATOM   3683  CB  ILE A 473      -2.855  19.388  14.131  1.00 54.09           C  
ATOM   3684  O   ILE A 473      -3.433  18.994  17.319  1.00 54.09           O  
ATOM   3685  CG1 ILE A 473      -2.549  20.468  13.087  1.00 54.09           C  
ATOM   3686  CG2 ILE A 473      -4.361  19.285  14.388  1.00 54.09           C  
ATOM   3687  CD1 ILE A 473      -3.008  20.115  11.679  1.00 54.09           C  
ATOM   3688  N   LEU A 474      -1.689  17.648  16.814  1.00 52.29           N  
ATOM   3689  CA  LEU A 474      -2.044  16.776  17.928  1.00 52.29           C  
ATOM   3690  C   LEU A 474      -1.584  17.374  19.254  1.00 52.29           C  
ATOM   3691  CB  LEU A 474      -1.427  15.388  17.740  1.00 52.29           C  
ATOM   3692  O   LEU A 474      -2.281  17.264  20.265  1.00 52.29           O  
ATOM   3693  CG  LEU A 474      -2.272  14.368  16.975  1.00 52.29           C  
ATOM   3694  CD1 LEU A 474      -1.390  13.247  16.435  1.00 52.29           C  
ATOM   3695  CD2 LEU A 474      -3.373  13.807  17.868  1.00 52.29           C  
ATOM   3696  N   GLU A 475      -0.490  18.268  19.176  1.00 53.71           N  
ATOM   3697  CA  GLU A 475      -0.082  18.875  20.439  1.00 53.71           C  
ATOM   3698  C   GLU A 475      -0.921  20.109  20.755  1.00 53.71           C  
ATOM   3699  CB  GLU A 475       1.404  19.243  20.404  1.00 53.71           C  
ATOM   3700  O   GLU A 475      -1.213  20.387  21.920  1.00 53.71           O  
ATOM   3701  CG  GLU A 475       2.327  18.117  20.847  1.00 53.71           C  
ATOM   3702  CD  GLU A 475       3.799  18.496  20.804  1.00 53.71           C  
ATOM   3703  OE1 GLU A 475       4.658  17.624  21.066  1.00 53.71           O  
ATOM   3704  OE2 GLU A 475       4.095  19.675  20.507  1.00 53.71           O  
ATOM   3705  N   GLU A 476      -1.568  20.740  19.668  1.00 55.02           N  
ATOM   3706  CA  GLU A 476      -2.451  21.875  19.919  1.00 55.02           C  
ATOM   3707  C   GLU A 476      -3.856  21.410  20.290  1.00 55.02           C  
ATOM   3708  CB  GLU A 476      -2.507  22.794  18.696  1.00 55.02           C  
ATOM   3709  O   GLU A 476      -4.513  22.017  21.139  1.00 55.02           O  
ATOM   3710  CG  GLU A 476      -3.217  24.116  18.952  1.00 55.02           C  
ATOM   3711  CD  GLU A 476      -3.265  25.017  17.728  1.00 55.02           C  
ATOM   3712  OE1 GLU A 476      -3.910  26.089  17.789  1.00 55.02           O  
ATOM   3713  OE2 GLU A 476      -2.655  24.648  16.700  1.00 55.02           O  
ATOM   3714  N   THR A 477      -4.203  20.146  19.866  1.00 59.38           N  
ATOM   3715  CA  THR A 477      -5.510  19.648  20.281  1.00 59.38           C  
ATOM   3716  C   THR A 477      -5.432  19.018  21.668  1.00 59.38           C  
ATOM   3717  CB  THR A 477      -6.061  18.620  19.277  1.00 59.38           C  
ATOM   3718  O   THR A 477      -6.344  19.181  22.482  1.00 59.38           O  
ATOM   3719  CG2 THR A 477      -7.514  18.274  19.585  1.00 59.38           C  
ATOM   3720  OG1 THR A 477      -5.982  19.163  17.953  1.00 59.38           O  
ATOM   3721  N   VAL A 478      -4.245  18.522  22.067  1.00 54.55           N  
ATOM   3722  CA  VAL A 478      -4.142  17.941  23.402  1.00 54.55           C  
ATOM   3723  C   VAL A 478      -3.940  19.048  24.434  1.00 54.55           C  
ATOM   3724  CB  VAL A 478      -2.988  16.916  23.487  1.00 54.55           C  
ATOM   3725  O   VAL A 478      -4.512  19.000  25.525  1.00 54.55           O  
ATOM   3726  CG1 VAL A 478      -2.827  16.402  24.916  1.00 54.55           C  
ATOM   3727  CG2 VAL A 478      -3.233  15.756  22.523  1.00 54.55           C  
ATOM   3728  N   ILE A 479      -3.391  20.226  24.054  1.00 55.77           N  
ATOM   3729  CA  ILE A 479      -3.235  21.314  25.012  1.00 55.77           C  
ATOM   3730  C   ILE A 479      -4.538  22.104  25.112  1.00 55.77           C  
ATOM   3731  CB  ILE A 479      -2.070  22.250  24.621  1.00 55.77           C  
ATOM   3732  O   ILE A 479      -4.910  22.567  26.193  1.00 55.77           O  
ATOM   3733  CG1 ILE A 479      -0.764  21.456  24.502  1.00 55.77           C  
ATOM   3734  CG2 ILE A 479      -1.928  23.389  25.635  1.00 55.77           C  
ATOM   3735  CD1 ILE A 479       0.366  22.220  23.825  1.00 55.77           C  
ATOM   3736  N   SER A 480      -5.366  22.103  24.042  1.00 55.52           N  
ATOM   3737  CA  SER A 480      -6.642  22.804  24.130  1.00 55.52           C  
ATOM   3738  C   SER A 480      -7.676  21.977  24.886  1.00 55.52           C  
ATOM   3739  CB  SER A 480      -7.168  23.140  22.734  1.00 55.52           C  
ATOM   3740  O   SER A 480      -8.493  22.524  25.631  1.00 55.52           O  
ATOM   3741  OG  SER A 480      -7.402  24.532  22.606  1.00 55.52           O  
ATOM   3742  N   THR A 481      -7.503  20.602  24.803  1.00 53.94           N  
ATOM   3743  CA  THR A 481      -8.453  19.787  25.553  1.00 53.94           C  
ATOM   3744  C   THR A 481      -8.061  19.718  27.026  1.00 53.94           C  
ATOM   3745  CB  THR A 481      -8.544  18.362  24.976  1.00 53.94           C  
ATOM   3746  O   THR A 481      -8.926  19.694  27.904  1.00 53.94           O  
ATOM   3747  CG2 THR A 481      -9.104  18.378  23.558  1.00 53.94           C  
ATOM   3748  OG1 THR A 481      -7.237  17.776  24.956  1.00 53.94           O  
ATOM   3749  N   LYS A 482      -6.733  19.937  27.311  1.00 54.75           N  
ATOM   3750  CA  LYS A 482      -6.336  19.966  28.715  1.00 54.75           C  
ATOM   3751  C   LYS A 482      -6.623  21.329  29.340  1.00 54.75           C  
ATOM   3752  CB  LYS A 482      -4.853  19.624  28.862  1.00 54.75           C  
ATOM   3753  O   LYS A 482      -6.977  21.416  30.517  1.00 54.75           O  
ATOM   3754  CG  LYS A 482      -4.581  18.154  29.141  1.00 54.75           C  
ATOM   3755  CD  LYS A 482      -3.112  17.907  29.459  1.00 54.75           C  
ATOM   3756  CE  LYS A 482      -2.849  16.445  29.795  1.00 54.75           C  
ATOM   3757  NZ  LYS A 482      -1.396  16.180  30.016  1.00 54.75           N  
ATOM   3758  N   LYS A 483      -6.636  22.411  28.500  1.00 57.43           N  
ATOM   3759  CA  LYS A 483      -6.994  23.725  29.025  1.00 57.43           C  
ATOM   3760  C   LYS A 483      -8.505  23.854  29.201  1.00 57.43           C  
ATOM   3761  CB  LYS A 483      -6.478  24.831  28.103  1.00 57.43           C  
ATOM   3762  O   LYS A 483      -8.974  24.462  30.165  1.00 57.43           O  
ATOM   3763  CG  LYS A 483      -5.787  25.973  28.834  1.00 57.43           C  
ATOM   3764  CD  LYS A 483      -5.302  27.044  27.865  1.00 57.43           C  
ATOM   3765  CE  LYS A 483      -4.675  28.221  28.599  1.00 57.43           C  
ATOM   3766  NZ  LYS A 483      -4.191  29.271  27.653  1.00 57.43           N  
ATOM   3767  N   THR A 484      -9.277  23.068  28.439  1.00 54.51           N  
ATOM   3768  CA  THR A 484     -10.723  23.117  28.629  1.00 54.51           C  
ATOM   3769  C   THR A 484     -11.146  22.224  29.792  1.00 54.51           C  
ATOM   3770  CB  THR A 484     -11.469  22.688  27.352  1.00 54.51           C  
ATOM   3771  O   THR A 484     -12.055  22.571  30.549  1.00 54.51           O  
ATOM   3772  CG2 THR A 484     -11.745  23.886  26.448  1.00 54.51           C  
ATOM   3773  OG1 THR A 484     -10.671  21.737  26.636  1.00 54.51           O  
ATOM   3774  N   GLU A 485     -10.287  21.247  30.132  1.00 52.55           N  
ATOM   3775  CA  GLU A 485     -10.587  20.395  31.278  1.00 52.55           C  
ATOM   3776  C   GLU A 485     -10.107  21.032  32.580  1.00 52.55           C  
ATOM   3777  CB  GLU A 485      -9.951  19.014  31.103  1.00 52.55           C  
ATOM   3778  O   GLU A 485     -10.770  20.920  33.613  1.00 52.55           O  
ATOM   3779  CG  GLU A 485     -10.888  17.860  31.427  1.00 52.55           C  
ATOM   3780  CD  GLU A 485     -10.247  16.495  31.236  1.00 52.55           C  
ATOM   3781  OE1 GLU A 485     -10.903  15.469  31.530  1.00 52.55           O  
ATOM   3782  OE2 GLU A 485      -9.080  16.449  30.789  1.00 52.55           O  
ATOM   3783  N   LYS A 486      -9.059  21.888  32.534  1.00 55.87           N  
ATOM   3784  CA  LYS A 486      -8.616  22.617  33.719  1.00 55.87           C  
ATOM   3785  C   LYS A 486      -9.496  23.837  33.974  1.00 55.87           C  
ATOM   3786  CB  LYS A 486      -7.155  23.046  33.570  1.00 55.87           C  
ATOM   3787  O   LYS A 486      -9.794  24.163  35.125  1.00 55.87           O  
ATOM   3788  CG  LYS A 486      -6.282  22.694  34.766  1.00 55.87           C  
ATOM   3789  CD  LYS A 486      -4.834  23.107  34.541  1.00 55.87           C  
ATOM   3790  CE  LYS A 486      -3.970  22.805  35.758  1.00 55.87           C  
ATOM   3791  NZ  LYS A 486      -2.531  23.117  35.507  1.00 55.87           N  
ATOM   3792  N   SER A 487     -10.090  24.421  32.934  1.00 55.51           N  
ATOM   3793  CA  SER A 487     -11.021  25.523  33.153  1.00 55.51           C  
ATOM   3794  C   SER A 487     -12.381  25.015  33.619  1.00 55.51           C  
ATOM   3795  CB  SER A 487     -11.186  26.348  31.876  1.00 55.51           C  
ATOM   3796  O   SER A 487     -13.046  25.661  34.431  1.00 55.51           O  
ATOM   3797  OG  SER A 487     -11.815  25.584  30.861  1.00 55.51           O  
ATOM   3798  N   ASN A 488     -12.706  23.763  33.290  1.00 53.66           N  
ATOM   3799  CA  ASN A 488     -13.969  23.208  33.765  1.00 53.66           C  
ATOM   3800  C   ASN A 488     -13.846  22.670  35.188  1.00 53.66           C  
ATOM   3801  CB  ASN A 488     -14.461  22.107  32.822  1.00 53.66           C  
ATOM   3802  O   ASN A 488     -14.796  22.745  35.969  1.00 53.66           O  
ATOM   3803  CG  ASN A 488     -15.524  22.595  31.858  1.00 53.66           C  
ATOM   3804  ND2 ASN A 488     -15.780  21.817  30.814  1.00 53.66           N  
ATOM   3805  OD1 ASN A 488     -16.110  23.664  32.051  1.00 53.66           O  
ATOM   3806  N   ILE A 489     -12.625  22.310  35.612  1.00 55.49           N  
ATOM   3807  CA  ILE A 489     -12.431  21.865  36.988  1.00 55.49           C  
ATOM   3808  C   ILE A 489     -12.289  23.076  37.907  1.00 55.49           C  
ATOM   3809  CB  ILE A 489     -11.195  20.947  37.116  1.00 55.49           C  
ATOM   3810  O   ILE A 489     -12.762  23.058  39.045  1.00 55.49           O  
ATOM   3811  CG1 ILE A 489     -11.445  19.612  36.405  1.00 55.49           C  
ATOM   3812  CG2 ILE A 489     -10.838  20.725  38.589  1.00 55.49           C  
ATOM   3813  CD1 ILE A 489     -10.185  18.960  35.852  1.00 55.49           C  
ATOM   3814  N   GLU A 490     -11.854  24.246  37.391  1.00 54.45           N  
ATOM   3815  CA  GLU A 490     -11.740  25.434  38.231  1.00 54.45           C  
ATOM   3816  C   GLU A 490     -13.068  26.181  38.314  1.00 54.45           C  
ATOM   3817  CB  GLU A 490     -10.646  26.364  37.700  1.00 54.45           C  
ATOM   3818  O   GLU A 490     -13.392  26.770  39.348  1.00 54.45           O  
ATOM   3819  CG  GLU A 490      -9.246  26.001  38.174  1.00 54.45           C  
ATOM   3820  CD  GLU A 490      -8.176  26.959  37.674  1.00 54.45           C  
ATOM   3821  OE1 GLU A 490      -6.984  26.762  38.004  1.00 54.45           O  
ATOM   3822  OE2 GLU A 490      -8.533  27.913  36.949  1.00 54.45           O  
ATOM   3823  N   GLU A 491     -13.958  25.984  37.345  1.00 53.42           N  
ATOM   3824  CA  GLU A 491     -15.274  26.609  37.443  1.00 53.42           C  
ATOM   3825  C   GLU A 491     -16.223  25.770  38.293  1.00 53.42           C  
ATOM   3826  CB  GLU A 491     -15.870  26.829  36.050  1.00 53.42           C  
ATOM   3827  O   GLU A 491     -17.065  26.312  39.012  1.00 53.42           O  
ATOM   3828  CG  GLU A 491     -16.117  28.292  35.710  1.00 53.42           C  
ATOM   3829  CD  GLU A 491     -16.732  28.492  34.334  1.00 53.42           C  
ATOM   3830  OE1 GLU A 491     -17.002  29.654  33.954  1.00 53.42           O  
ATOM   3831  OE2 GLU A 491     -16.948  27.479  33.632  1.00 53.42           O  
ATOM   3832  N   THR A 492     -15.975  24.477  38.408  1.00 54.00           N  
ATOM   3833  CA  THR A 492     -16.797  23.657  39.290  1.00 54.00           C  
ATOM   3834  C   THR A 492     -16.312  23.762  40.733  1.00 54.00           C  
ATOM   3835  CB  THR A 492     -16.788  22.181  38.849  1.00 54.00           C  
ATOM   3836  O   THR A 492     -17.114  23.719  41.668  1.00 54.00           O  
ATOM   3837  CG2 THR A 492     -17.543  21.995  37.537  1.00 54.00           C  
ATOM   3838  OG1 THR A 492     -15.434  21.748  38.674  1.00 54.00           O  
ATOM   3839  N   THR A 493     -15.080  24.222  40.976  1.00 53.02           N  
ATOM   3840  CA  THR A 493     -14.616  24.383  42.350  1.00 53.02           C  
ATOM   3841  C   THR A 493     -14.979  25.765  42.885  1.00 53.02           C  
ATOM   3842  CB  THR A 493     -13.095  24.171  42.455  1.00 53.02           C  
ATOM   3843  O   THR A 493     -15.347  25.908  44.053  1.00 53.02           O  
ATOM   3844  CG2 THR A 493     -12.729  23.429  43.736  1.00 53.02           C  
ATOM   3845  OG1 THR A 493     -12.646  23.408  41.328  1.00 53.02           O  
ATOM   3846  N   ILE A 494     -15.245  26.800  42.034  1.00 53.05           N  
ATOM   3847  CA  ILE A 494     -15.633  28.117  42.527  1.00 53.05           C  
ATOM   3848  C   ILE A 494     -17.151  28.187  42.673  1.00 53.05           C  
ATOM   3849  CB  ILE A 494     -15.131  29.241  41.593  1.00 53.05           C  
ATOM   3850  O   ILE A 494     -17.664  28.854  43.575  1.00 53.05           O  
ATOM   3851  CG1 ILE A 494     -13.602  29.208  41.492  1.00 53.05           C  
ATOM   3852  CG2 ILE A 494     -15.619  30.608  42.082  1.00 53.05           C  
ATOM   3853  CD1 ILE A 494     -13.039  30.053  40.357  1.00 53.05           C  
ATOM   3854  N   SER A 495     -17.925  27.316  42.044  1.00 52.98           N  
ATOM   3855  CA  SER A 495     -19.373  27.356  42.225  1.00 52.98           C  
ATOM   3856  C   SER A 495     -19.807  26.487  43.401  1.00 52.98           C  
ATOM   3857  CB  SER A 495     -20.086  26.898  40.952  1.00 52.98           C  
ATOM   3858  O   SER A 495     -20.799  26.787  44.068  1.00 52.98           O  
ATOM   3859  OG  SER A 495     -21.321  27.575  40.796  1.00 52.98           O  
ATOM   3860  N   SER A 496     -18.968  25.616  43.913  1.00 50.27           N  
ATOM   3861  CA  SER A 496     -19.296  24.864  45.121  1.00 50.27           C  
ATOM   3862  C   SER A 496     -18.874  25.622  46.375  1.00 50.27           C  
ATOM   3863  CB  SER A 496     -18.626  23.490  45.096  1.00 50.27           C  
ATOM   3864  O   SER A 496     -19.384  25.359  47.466  1.00 50.27           O  
ATOM   3865  OG  SER A 496     -19.041  22.749  43.961  1.00 50.27           O  
ATOM   3866  N   GLN A 497     -18.409  26.864  46.290  1.00 44.98           N  
ATOM   3867  CA  GLN A 497     -18.165  27.658  47.490  1.00 44.98           C  
ATOM   3868  C   GLN A 497     -19.007  28.930  47.490  1.00 44.98           C  
ATOM   3869  CB  GLN A 497     -16.681  28.011  47.609  1.00 44.98           C  
ATOM   3870  O   GLN A 497     -19.215  29.544  48.538  1.00 44.98           O  
ATOM   3871  CG  GLN A 497     -16.018  27.465  48.866  1.00 44.98           C  
ATOM   3872  CD  GLN A 497     -14.533  27.771  48.926  1.00 44.98           C  
ATOM   3873  NE2 GLN A 497     -13.848  27.197  49.910  1.00 44.98           N  
ATOM   3874  OE1 GLN A 497     -14.005  28.516  48.094  1.00 44.98           O  
ATOM   3875  N   LYS A 498     -20.006  29.113  46.702  1.00 38.61           N  
ATOM   3876  CA  LYS A 498     -20.927  30.233  46.878  1.00 38.61           C  
ATOM   3877  C   LYS A 498     -22.377  29.778  46.748  1.00 38.61           C  
ATOM   3878  CB  LYS A 498     -20.630  31.336  45.862  1.00 38.61           C  
ATOM   3879  O   LYS A 498     -22.763  29.198  45.730  1.00 38.61           O  
ATOM   3880  CG  LYS A 498     -20.025  32.593  46.471  1.00 38.61           C  
ATOM   3881  CD  LYS A 498     -19.719  33.639  45.406  1.00 38.61           C  
ATOM   3882  CE  LYS A 498     -19.057  34.871  46.006  1.00 38.61           C  
ATOM   3883  NZ  LYS A 498     -18.875  35.952  44.992  1.00 38.61           N  
ATOM   3884  N   ILE A 499     -22.944  29.015  47.703  1.00 43.39           N  
ATOM   3885  CA  ILE A 499     -24.274  28.947  48.299  1.00 43.39           C  
ATOM   3886  C   ILE A 499     -24.230  28.092  49.564  1.00 43.39           C  
ATOM   3887  CB  ILE A 499     -25.311  28.378  47.304  1.00 43.39           C  
ATOM   3888  O   ILE A 499     -24.875  28.418  50.563  1.00 43.39           O  
ATOM   3889  CG1 ILE A 499     -25.473  29.320  46.106  1.00 43.39           C  
ATOM   3890  CG2 ILE A 499     -26.654  28.141  48.001  1.00 43.39           C  
ATOM   3891  CD1 ILE A 499     -26.193  28.694  44.919  1.00 43.39           C  
TER    3892      ILE A 499                                                      
ENDMDL                                                                          
END                                                                             
