# Supplementary material for: The 2022 Lady Estelle Wolfson lectureship on neurofilaments
Source: J Neurochem. 2022 Sep 19;163(3):179–219. doi: 10.1111/jnc.15682 (PMC9826399; doi:10.1111/jnc.15682)
Supplement: Supplementary file 1 — Supplementary material S1 [file JNC-163-179-s001.gz › INA_1d70b_unrelaxed_rank_2_model_2.pdb]

MODEL     1                                                                     
ATOM      1  N   MET A   1      21.894 -14.644  36.437  1.00 40.04           N  
ATOM      2  CA  MET A   1      21.430 -16.021  36.302  1.00 40.04           C  
ATOM      3  C   MET A   1      21.061 -16.332  34.855  1.00 40.04           C  
ATOM      4  CB  MET A   1      20.229 -16.278  37.214  1.00 40.04           C  
ATOM      5  O   MET A   1      20.135 -15.734  34.304  1.00 40.04           O  
ATOM      6  CG  MET A   1      20.582 -16.324  38.692  1.00 40.04           C  
ATOM      7  SD  MET A   1      20.011 -17.868  39.503  1.00 40.04           S  
ATOM      8  CE  MET A   1      21.566 -18.803  39.539  1.00 40.04           C  
ATOM      9  N   SER A   2      22.109 -16.360  34.030  1.00 37.34           N  
ATOM     10  CA  SER A   2      22.498 -16.976  32.766  1.00 37.34           C  
ATOM     11  C   SER A   2      21.844 -18.342  32.592  1.00 37.34           C  
ATOM     12  CB  SER A   2      24.019 -17.116  32.684  1.00 37.34           C  
ATOM     13  O   SER A   2      21.896 -19.181  33.494  1.00 37.34           O  
ATOM     14  OG  SER A   2      24.621 -15.876  32.353  1.00 37.34           O  
ATOM     15  N   PHE A   3      20.930 -18.412  31.621  1.00 39.66           N  
ATOM     16  CA  PHE A   3      20.772 -19.692  30.941  1.00 39.66           C  
ATOM     17  C   PHE A   3      20.464 -19.487  29.463  1.00 39.66           C  
ATOM     18  CB  PHE A   3      19.661 -20.517  31.599  1.00 39.66           C  
ATOM     19  O   PHE A   3      19.560 -18.727  29.112  1.00 39.66           O  
ATOM     20  CG  PHE A   3      20.091 -21.220  32.859  1.00 39.66           C  
ATOM     21  CD1 PHE A   3      20.808 -22.408  32.798  1.00 39.66           C  
ATOM     22  CD2 PHE A   3      19.779 -20.690  34.104  1.00 39.66           C  
ATOM     23  CE1 PHE A   3      21.207 -23.061  33.962  1.00 39.66           C  
ATOM     24  CE2 PHE A   3      20.174 -21.336  35.272  1.00 39.66           C  
ATOM     25  CZ  PHE A   3      20.888 -22.522  35.199  1.00 39.66           C  
ATOM     26  N   GLY A   4      21.439 -19.655  28.557  1.00 43.49           N  
ATOM     27  CA  GLY A   4      21.921 -20.399  27.404  1.00 43.49           C  
ATOM     28  C   GLY A   4      21.193 -21.714  27.195  1.00 43.49           C  
ATOM     29  O   GLY A   4      20.954 -22.455  28.151  1.00 43.49           O  
ATOM     30  N   SER A   5      20.490 -21.807  26.054  1.00 42.12           N  
ATOM     31  CA  SER A   5      20.353 -23.101  25.393  1.00 42.12           C  
ATOM     32  C   SER A   5      19.965 -22.936  23.928  1.00 42.12           C  
ATOM     33  CB  SER A   5      19.313 -23.963  26.111  1.00 42.12           C  
ATOM     34  O   SER A   5      18.983 -22.260  23.613  1.00 42.12           O  
ATOM     35  OG  SER A   5      19.467 -25.329  25.766  1.00 42.12           O  
ATOM     36  N   GLU A   6      20.919 -23.060  22.954  1.00 43.13           N  
ATOM     37  CA  GLU A   6      21.412 -23.898  21.866  1.00 43.13           C  
ATOM     38  C   GLU A   6      20.399 -24.979  21.498  1.00 43.13           C  
ATOM     39  CB  GLU A   6      22.750 -24.538  22.244  1.00 43.13           C  
ATOM     40  O   GLU A   6      19.834 -25.632  22.378  1.00 43.13           O  
ATOM     41  CG  GLU A   6      23.945 -23.611  22.076  1.00 43.13           C  
ATOM     42  CD  GLU A   6      25.028 -24.185  21.176  1.00 43.13           C  
ATOM     43  OE1 GLU A   6      25.879 -23.411  20.680  1.00 43.13           O  
ATOM     44  OE2 GLU A   6      25.026 -25.418  20.965  1.00 43.13           O  
ATOM     45  N   HIS A   7      19.929 -25.017  20.230  1.00 35.47           N  
ATOM     46  CA  HIS A   7      20.064 -26.148  19.319  1.00 35.47           C  
ATOM     47  C   HIS A   7      18.871 -26.238  18.373  1.00 35.47           C  
ATOM     48  CB  HIS A   7      20.212 -27.453  20.103  1.00 35.47           C  
ATOM     49  O   HIS A   7      17.720 -26.191  18.812  1.00 35.47           O  
ATOM     50  CG  HIS A   7      21.576 -28.058  20.008  1.00 35.47           C  
ATOM     51  CD2 HIS A   7      22.674 -27.903  20.786  1.00 35.47           C  
ATOM     52  ND1 HIS A   7      21.931 -28.941  19.011  1.00 35.47           N  
ATOM     53  CE1 HIS A   7      23.191 -29.305  19.181  1.00 35.47           C  
ATOM     54  NE2 HIS A   7      23.665 -28.689  20.251  1.00 35.47           N  
ATOM     55  N   TYR A   8      19.031 -26.037  16.965  1.00 38.38           N  
ATOM     56  CA  TYR A   8      18.945 -27.134  16.008  1.00 38.38           C  
ATOM     57  C   TYR A   8      18.940 -26.610  14.577  1.00 38.38           C  
ATOM     58  CB  TYR A   8      17.689 -27.972  16.262  1.00 38.38           C  
ATOM     59  O   TYR A   8      18.071 -25.819  14.202  1.00 38.38           O  
ATOM     60  CG  TYR A   8      17.914 -29.136  17.196  1.00 38.38           C  
ATOM     61  CD1 TYR A   8      18.434 -30.341  16.727  1.00 38.38           C  
ATOM     62  CD2 TYR A   8      17.607 -29.035  18.549  1.00 38.38           C  
ATOM     63  CE1 TYR A   8      18.642 -31.417  17.583  1.00 38.38           C  
ATOM     64  CE2 TYR A   8      17.811 -30.105  19.414  1.00 38.38           C  
ATOM     65  OH  TYR A   8      18.531 -32.351  19.776  1.00 38.38           O  
ATOM     66  CZ  TYR A   8      18.328 -31.289  18.923  1.00 38.38           C  
ATOM     67  N   LEU A   9      20.072 -26.508  13.892  1.00 45.93           N  
ATOM     68  CA  LEU A   9      20.447 -26.899  12.538  1.00 45.93           C  
ATOM     69  C   LEU A   9      20.589 -28.413  12.429  1.00 45.93           C  
ATOM     70  CB  LEU A   9      21.756 -26.221  12.127  1.00 45.93           C  
ATOM     71  O   LEU A   9      21.157 -29.053  13.317  1.00 45.93           O  
ATOM     72  CG  LEU A   9      21.690 -24.713  11.880  1.00 45.93           C  
ATOM     73  CD1 LEU A   9      23.096 -24.132  11.766  1.00 45.93           C  
ATOM     74  CD2 LEU A   9      20.878 -24.411  10.624  1.00 45.93           C  
ATOM     75  N   CYS A  10      19.805 -29.056  11.522  1.00 33.67           N  
ATOM     76  CA  CYS A  10      20.263 -30.052  10.560  1.00 33.67           C  
ATOM     77  C   CYS A  10      19.092 -30.856  10.008  1.00 33.67           C  
ATOM     78  CB  CYS A  10      21.280 -30.993  11.206  1.00 33.67           C  
ATOM     79  O   CYS A  10      18.230 -31.304  10.765  1.00 33.67           O  
ATOM     80  SG  CYS A  10      22.445 -31.721  10.033  1.00 33.67           S  
ATOM     81  N   SER A  11      18.865 -30.881   8.628  1.00 32.97           N  
ATOM     82  CA  SER A  11      19.142 -32.095   7.867  1.00 32.97           C  
ATOM     83  C   SER A  11      18.377 -32.107   6.548  1.00 32.97           C  
ATOM     84  CB  SER A  11      18.780 -33.335   8.686  1.00 32.97           C  
ATOM     85  O   SER A  11      17.167 -31.874   6.523  1.00 32.97           O  
ATOM     86  OG  SER A  11      19.937 -33.904   9.275  1.00 32.97           O  
ATOM     87  N   SER A  12      18.995 -31.688   5.447  1.00 37.82           N  
ATOM     88  CA  SER A  12      19.363 -32.294   4.172  1.00 37.82           C  
ATOM     89  C   SER A  12      19.277 -33.815   4.237  1.00 37.82           C  
ATOM     90  CB  SER A  12      20.775 -31.872   3.765  1.00 37.82           C  
ATOM     91  O   SER A  12      19.729 -34.427   5.207  1.00 37.82           O  
ATOM     92  OG  SER A  12      20.798 -31.419   2.422  1.00 37.82           O  
ATOM     93  N   SER A  13      18.364 -34.398   3.436  1.00 32.94           N  
ATOM     94  CA  SER A  13      18.628 -35.429   2.437  1.00 32.94           C  
ATOM     95  C   SER A  13      17.358 -36.195   2.085  1.00 32.94           C  
ATOM     96  CB  SER A  13      19.698 -36.400   2.937  1.00 32.94           C  
ATOM     97  O   SER A  13      16.550 -36.506   2.963  1.00 32.94           O  
ATOM     98  OG  SER A  13      19.962 -37.401   1.969  1.00 32.94           O  
ATOM     99  N   SER A  14      17.044 -36.534   0.738  1.00 35.03           N  
ATOM    100  CA  SER A  14      17.243 -37.435  -0.392  1.00 35.03           C  
ATOM    101  C   SER A  14      16.225 -38.570  -0.380  1.00 35.03           C  
ATOM    102  CB  SER A  14      18.660 -38.010  -0.377  1.00 35.03           C  
ATOM    103  O   SER A  14      16.093 -39.282   0.618  1.00 35.03           O  
ATOM    104  OG  SER A  14      18.859 -38.889  -1.471  1.00 35.03           O  
ATOM    105  N   TYR A  15      15.319 -38.533  -1.380  1.00 32.35           N  
ATOM    106  CA  TYR A  15      14.793 -39.733  -2.020  1.00 32.35           C  
ATOM    107  C   TYR A  15      14.080 -39.388  -3.323  1.00 32.35           C  
ATOM    108  CB  TYR A  15      13.833 -40.468  -1.079  1.00 32.35           C  
ATOM    109  O   TYR A  15      13.188 -38.536  -3.343  1.00 32.35           O  
ATOM    110  CG  TYR A  15      13.761 -41.956  -1.327  1.00 32.35           C  
ATOM    111  CD1 TYR A  15      12.731 -42.505  -2.088  1.00 32.35           C  
ATOM    112  CD2 TYR A  15      14.720 -42.814  -0.801  1.00 32.35           C  
ATOM    113  CE1 TYR A  15      12.659 -43.875  -2.317  1.00 32.35           C  
ATOM    114  CE2 TYR A  15      14.658 -44.185  -1.024  1.00 32.35           C  
ATOM    115  OH  TYR A  15      13.559 -46.063  -2.006  1.00 32.35           O  
ATOM    116  CZ  TYR A  15      13.626 -44.706  -1.783  1.00 32.35           C  
ATOM    117  N   ARG A  16      14.776 -39.509  -4.576  1.00 36.15           N  
ATOM    118  CA  ARG A  16      14.677 -40.509  -5.635  1.00 36.15           C  
ATOM    119  C   ARG A  16      13.992 -39.934  -6.870  1.00 36.15           C  
ATOM    120  CB  ARG A  16      13.917 -41.742  -5.141  1.00 36.15           C  
ATOM    121  O   ARG A  16      12.882 -39.406  -6.781  1.00 36.15           O  
ATOM    122  CG  ARG A  16      14.741 -43.020  -5.154  1.00 36.15           C  
ATOM    123  CD  ARG A  16      13.859 -44.260  -5.124  1.00 36.15           C  
ATOM    124  NE  ARG A  16      14.526 -45.380  -4.465  1.00 36.15           N  
ATOM    125  NH1 ARG A  16      13.611 -47.000  -5.834  1.00 36.15           N  
ATOM    126  NH2 ARG A  16      15.045 -47.594  -4.148  1.00 36.15           N  
ATOM    127  CZ  ARG A  16      14.392 -46.655  -4.817  1.00 36.15           C  
ATOM    128  N   LYS A  17      14.683 -39.723  -7.951  1.00 39.98           N  
ATOM    129  CA  LYS A  17      15.056 -40.345  -9.218  1.00 39.98           C  
ATOM    130  C   LYS A  17      13.946 -41.258  -9.730  1.00 39.98           C  
ATOM    131  CB  LYS A  17      16.356 -41.136  -9.065  1.00 39.98           C  
ATOM    132  O   LYS A  17      13.465 -42.128  -9.001  1.00 39.98           O  
ATOM    133  CG  LYS A  17      17.471 -40.679  -9.994  1.00 39.98           C  
ATOM    134  CD  LYS A  17      18.676 -41.609  -9.921  1.00 39.98           C  
ATOM    135  CE  LYS A  17      19.746 -41.220 -10.933  1.00 39.98           C  
ATOM    136  NZ  LYS A  17      21.043 -41.906 -10.658  1.00 39.98           N  
ATOM    137  N   VAL A  18      13.288 -40.863 -10.909  1.00 36.59           N  
ATOM    138  CA  VAL A  18      12.992 -41.827 -11.963  1.00 36.59           C  
ATOM    139  C   VAL A  18      12.511 -41.095 -13.214  1.00 36.59           C  
ATOM    140  CB  VAL A  18      11.933 -42.857 -11.509  1.00 36.59           C  
ATOM    141  O   VAL A  18      11.542 -40.333 -13.161  1.00 36.59           O  
ATOM    142  CG1 VAL A  18      11.591 -43.818 -12.646  1.00 36.59           C  
ATOM    143  CG2 VAL A  18      12.429 -43.627 -10.286  1.00 36.59           C  
ATOM    144  N   PHE A  19      13.404 -40.783 -14.204  1.00 38.55           N  
ATOM    145  CA  PHE A  19      13.476 -41.239 -15.587  1.00 38.55           C  
ATOM    146  C   PHE A  19      14.479 -40.409 -16.380  1.00 38.55           C  
ATOM    147  CB  PHE A  19      12.097 -41.170 -16.250  1.00 38.55           C  
ATOM    148  O   PHE A  19      14.389 -39.180 -16.409  1.00 38.55           O  
ATOM    149  CG  PHE A  19      11.220 -42.356 -15.952  1.00 38.55           C  
ATOM    150  CD1 PHE A  19      11.408 -43.562 -16.617  1.00 38.55           C  
ATOM    151  CD2 PHE A  19      10.207 -42.265 -15.007  1.00 38.55           C  
ATOM    152  CE1 PHE A  19      10.598 -44.662 -16.343  1.00 38.55           C  
ATOM    153  CE2 PHE A  19       9.393 -43.360 -14.727  1.00 38.55           C  
ATOM    154  CZ  PHE A  19       9.590 -44.557 -15.397  1.00 38.55           C  
ATOM    155  N   GLY A  20      15.677 -40.950 -16.636  1.00 34.68           N  
ATOM    156  CA  GLY A  20      16.556 -41.544 -17.630  1.00 34.68           C  
ATOM    157  C   GLY A  20      16.365 -40.962 -19.019  1.00 34.68           C  
ATOM    158  O   GLY A  20      15.237 -40.686 -19.432  1.00 34.68           O  
ATOM    159  N   ASP A  21      17.441 -40.462 -19.646  1.00 32.49           N  
ATOM    160  CA  ASP A  21      18.562 -40.816 -20.511  1.00 32.49           C  
ATOM    161  C   ASP A  21      18.336 -40.317 -21.936  1.00 32.49           C  
ATOM    162  CB  ASP A  21      18.782 -42.330 -20.513  1.00 32.49           C  
ATOM    163  O   ASP A  21      17.239 -40.456 -22.481  1.00 32.49           O  
ATOM    164  CG  ASP A  21      20.200 -42.724 -20.140  1.00 32.49           C  
ATOM    165  OD1 ASP A  21      21.038 -41.829 -19.895  1.00 32.49           O  
ATOM    166  OD2 ASP A  21      20.484 -43.941 -20.092  1.00 32.49           O  
ATOM    167  N   GLY A  22      19.276 -39.541 -22.435  1.00 29.93           N  
ATOM    168  CA  GLY A  22      20.230 -39.989 -23.436  1.00 29.93           C  
ATOM    169  C   GLY A  22      21.052 -38.858 -24.025  1.00 29.93           C  
ATOM    170  O   GLY A  22      20.506 -37.820 -24.407  1.00 29.93           O  
ATOM    171  N   SER A  23      22.351 -38.845 -23.747  1.00 34.54           N  
ATOM    172  CA  SER A  23      23.745 -38.930 -24.171  1.00 34.54           C  
ATOM    173  C   SER A  23      23.866 -38.866 -25.690  1.00 34.54           C  
ATOM    174  CB  SER A  23      24.385 -40.220 -23.655  1.00 34.54           C  
ATOM    175  O   SER A  23      23.172 -39.593 -26.405  1.00 34.54           O  
ATOM    176  OG  SER A  23      25.689 -39.971 -23.159  1.00 34.54           O  
ATOM    177  N   ARG A  24      24.735 -37.995 -26.236  1.00 36.58           N  
ATOM    178  CA  ARG A  24      26.018 -38.187 -26.904  1.00 36.58           C  
ATOM    179  C   ARG A  24      26.306 -37.046 -27.874  1.00 36.58           C  
ATOM    180  CB  ARG A  24      26.043 -39.525 -27.646  1.00 36.58           C  
ATOM    181  O   ARG A  24      25.410 -36.590 -28.588  1.00 36.58           O  
ATOM    182  CG  ARG A  24      26.096 -40.737 -26.730  1.00 36.58           C  
ATOM    183  CD  ARG A  24      26.387 -42.016 -27.503  1.00 36.58           C  
ATOM    184  NE  ARG A  24      26.371 -43.187 -26.631  1.00 36.58           N  
ATOM    185  NH1 ARG A  24      27.897 -44.392 -27.879  1.00 36.58           N  
ATOM    186  NH2 ARG A  24      26.998 -45.297 -25.974  1.00 36.58           N  
ATOM    187  CZ  ARG A  24      27.089 -44.289 -26.830  1.00 36.58           C  
ATOM    188  N   LEU A  25      27.503 -36.431 -27.697  1.00 34.66           N  
ATOM    189  CA  LEU A  25      28.823 -36.150 -28.251  1.00 34.66           C  
ATOM    190  C   LEU A  25      28.746 -35.942 -29.760  1.00 34.66           C  
ATOM    191  CB  LEU A  25      29.793 -37.289 -27.929  1.00 34.66           C  
ATOM    192  O   LEU A  25      28.044 -36.678 -30.457  1.00 34.66           O  
ATOM    193  CG  LEU A  25      30.057 -37.557 -26.447  1.00 34.66           C  
ATOM    194  CD1 LEU A  25      30.827 -38.862 -26.273  1.00 34.66           C  
ATOM    195  CD2 LEU A  25      30.818 -36.394 -25.820  1.00 34.66           C  
ATOM    196  N   SER A  26      29.436 -34.901 -30.309  1.00 35.63           N  
ATOM    197  CA  SER A  26      30.542 -34.423 -31.132  1.00 35.63           C  
ATOM    198  C   SER A  26      30.512 -35.054 -32.519  1.00 35.63           C  
ATOM    199  CB  SER A  26      31.881 -34.719 -30.456  1.00 35.63           C  
ATOM    200  O   SER A  26      30.265 -36.254 -32.656  1.00 35.63           O  
ATOM    201  OG  SER A  26      32.626 -33.528 -30.270  1.00 35.63           O  
ATOM    202  N   ALA A  27      30.771 -34.278 -33.578  1.00 32.32           N  
ATOM    203  CA  ALA A  27      31.786 -34.176 -34.623  1.00 32.32           C  
ATOM    204  C   ALA A  27      31.148 -33.906 -35.983  1.00 32.32           C  
ATOM    205  CB  ALA A  27      32.625 -35.451 -34.676  1.00 32.32           C  
ATOM    206  O   ALA A  27      30.094 -34.460 -36.302  1.00 32.32           O  
ATOM    207  N   ARG A  28      31.680 -32.924 -36.725  1.00 33.35           N  
ATOM    208  CA  ARG A  28      32.442 -32.629 -37.934  1.00 33.35           C  
ATOM    209  C   ARG A  28      31.639 -32.969 -39.185  1.00 33.35           C  
ATOM    210  CB  ARG A  28      33.765 -33.399 -37.936  1.00 33.35           C  
ATOM    211  O   ARG A  28      30.975 -34.006 -39.240  1.00 33.35           O  
ATOM    212  CG  ARG A  28      34.804 -32.841 -36.976  1.00 33.35           C  
ATOM    213  CD  ARG A  28      36.142 -33.554 -37.116  1.00 33.35           C  
ATOM    214  NE  ARG A  28      37.159 -32.965 -36.250  1.00 33.35           N  
ATOM    215  NH1 ARG A  28      38.828 -34.441 -36.861  1.00 33.35           N  
ATOM    216  NH2 ARG A  28      39.256 -32.789 -35.330  1.00 33.35           N  
ATOM    217  CZ  ARG A  28      38.412 -33.399 -36.149  1.00 33.35           C  
ATOM    218  N   LEU A  29      31.700 -32.092 -40.230  1.00 33.77           N  
ATOM    219  CA  LEU A  29      32.222 -31.795 -41.560  1.00 33.77           C  
ATOM    220  C   LEU A  29      31.121 -31.893 -42.610  1.00 33.77           C  
ATOM    221  CB  LEU A  29      33.366 -32.750 -41.912  1.00 33.77           C  
ATOM    222  O   LEU A  29      30.314 -32.825 -42.585  1.00 33.77           O  
ATOM    223  CG  LEU A  29      34.671 -32.560 -41.136  1.00 33.77           C  
ATOM    224  CD1 LEU A  29      35.567 -33.783 -41.300  1.00 33.77           C  
ATOM    225  CD2 LEU A  29      35.390 -31.298 -41.600  1.00 33.77           C  
ATOM    226  N   SER A  30      31.050 -30.900 -43.547  1.00 35.29           N  
ATOM    227  CA  SER A  30      31.340 -30.726 -44.967  1.00 35.29           C  
ATOM    228  C   SER A  30      30.076 -30.392 -45.752  1.00 35.29           C  
ATOM    229  CB  SER A  30      31.989 -31.986 -45.540  1.00 35.29           C  
ATOM    230  O   SER A  30      29.033 -31.019 -45.555  1.00 35.29           O  
ATOM    231  OG  SER A  30      33.201 -32.279 -44.867  1.00 35.29           O  
ATOM    232  N   GLY A  31      30.126 -29.292 -46.494  1.00 30.12           N  
ATOM    233  CA  GLY A  31      30.292 -29.035 -47.916  1.00 30.12           C  
ATOM    234  C   GLY A  31      29.082 -28.375 -48.548  1.00 30.12           C  
ATOM    235  O   GLY A  31      27.942 -28.721 -48.230  1.00 30.12           O  
ATOM    236  N   ALA A  32      29.276 -27.260 -49.322  1.00 32.59           N  
ATOM    237  CA  ALA A  32      29.370 -26.926 -50.741  1.00 32.59           C  
ATOM    238  C   ALA A  32      28.276 -25.943 -51.147  1.00 32.59           C  
ATOM    239  CB  ALA A  32      29.285 -28.192 -51.592  1.00 32.59           C  
ATOM    240  O   ALA A  32      27.116 -26.100 -50.759  1.00 32.59           O  
ATOM    241  N   GLY A  33      28.638 -24.777 -51.618  1.00 29.73           N  
ATOM    242  CA  GLY A  33      28.443 -24.384 -53.004  1.00 29.73           C  
ATOM    243  C   GLY A  33      27.797 -23.019 -53.152  1.00 29.73           C  
ATOM    244  O   GLY A  33      26.875 -22.679 -52.408  1.00 29.73           O  
ATOM    245  N   GLY A  34      28.535 -22.042 -53.584  1.00 30.25           N  
ATOM    246  CA  GLY A  34      28.342 -21.408 -54.879  1.00 30.25           C  
ATOM    247  C   GLY A  34      28.117 -19.911 -54.782  1.00 30.25           C  
ATOM    248  O   GLY A  34      27.362 -19.446 -53.925  1.00 30.25           O  
ATOM    249  N   ALA A  35      29.068 -19.085 -55.215  1.00 33.97           N  
ATOM    250  CA  ALA A  35      29.382 -18.317 -56.417  1.00 33.97           C  
ATOM    251  C   ALA A  35      28.529 -17.055 -56.501  1.00 33.97           C  
ATOM    252  CB  ALA A  35      29.182 -19.175 -57.664  1.00 33.97           C  
ATOM    253  O   ALA A  35      27.318 -17.101 -56.271  1.00 33.97           O  
ATOM    254  N   GLY A  36      29.084 -15.891 -56.383  1.00 33.13           N  
ATOM    255  CA  GLY A  36      29.040 -14.972 -57.509  1.00 33.13           C  
ATOM    256  C   GLY A  36      29.073 -13.514 -57.092  1.00 33.13           C  
ATOM    257  O   GLY A  36      28.400 -13.122 -56.136  1.00 33.13           O  
ATOM    258  N   GLY A  37      30.226 -12.906 -57.245  1.00 34.01           N  
ATOM    259  CA  GLY A  37      30.506 -11.950 -58.305  1.00 34.01           C  
ATOM    260  C   GLY A  37      30.516 -10.512 -57.824  1.00 34.01           C  
ATOM    261  O   GLY A  37      29.669 -10.114 -57.021  1.00 34.01           O  
ATOM    262  N   PHE A  38      31.678  -9.891 -57.804  1.00 34.57           N  
ATOM    263  CA  PHE A  38      32.441  -8.904 -58.559  1.00 34.57           C  
ATOM    264  C   PHE A  38      31.982  -7.491 -58.220  1.00 34.57           C  
ATOM    265  CB  PHE A  38      32.303  -9.154 -60.064  1.00 34.57           C  
ATOM    266  O   PHE A  38      30.784  -7.239 -58.075  1.00 34.57           O  
ATOM    267  CG  PHE A  38      33.010 -10.394 -60.541  1.00 34.57           C  
ATOM    268  CD1 PHE A  38      34.395 -10.426 -60.645  1.00 34.57           C  
ATOM    269  CD2 PHE A  38      32.287 -11.529 -60.886  1.00 34.57           C  
ATOM    270  CE1 PHE A  38      35.051 -11.573 -61.085  1.00 34.57           C  
ATOM    271  CE2 PHE A  38      32.936 -12.679 -61.327  1.00 34.57           C  
ATOM    272  CZ  PHE A  38      34.318 -12.698 -61.427  1.00 34.57           C  
ATOM    273  N   ARG A  39      32.890  -6.687 -57.684  1.00 32.91           N  
ATOM    274  CA  ARG A  39      33.542  -5.569 -58.358  1.00 32.91           C  
ATOM    275  C   ARG A  39      33.673  -4.368 -57.427  1.00 32.91           C  
ATOM    276  CB  ARG A  39      32.766  -5.174 -59.617  1.00 32.91           C  
ATOM    277  O   ARG A  39      32.701  -3.965 -56.785  1.00 32.91           O  
ATOM    278  CG  ARG A  39      33.188  -5.932 -60.865  1.00 32.91           C  
ATOM    279  CD  ARG A  39      32.521  -5.377 -62.115  1.00 32.91           C  
ATOM    280  NE  ARG A  39      32.709  -6.260 -63.263  1.00 32.91           N  
ATOM    281  NH1 ARG A  39      34.189  -4.863 -64.357  1.00 32.91           N  
ATOM    282  NH2 ARG A  39      33.593  -6.869 -65.293  1.00 32.91           N  
ATOM    283  CZ  ARG A  39      33.496  -5.995 -64.302  1.00 32.91           C  
ATOM    284  N   SER A  40      34.837  -4.117 -56.969  1.00 36.81           N  
ATOM    285  CA  SER A  40      35.984  -3.216 -56.932  1.00 36.81           C  
ATOM    286  C   SER A  40      35.732  -1.966 -57.769  1.00 36.81           C  
ATOM    287  CB  SER A  40      37.242  -3.929 -57.431  1.00 36.81           C  
ATOM    288  O   SER A  40      35.161  -2.047 -58.858  1.00 36.81           O  
ATOM    289  OG  SER A  40      38.383  -3.101 -57.281  1.00 36.81           O  
ATOM    290  N   GLN A  41      35.964  -0.807 -57.178  1.00 34.87           N  
ATOM    291  CA  GLN A  41      37.074   0.093 -57.473  1.00 34.87           C  
ATOM    292  C   GLN A  41      36.848   1.468 -56.852  1.00 34.87           C  
ATOM    293  CB  GLN A  41      37.271   0.225 -58.984  1.00 34.87           C  
ATOM    294  O   GLN A  41      35.754   2.026 -56.949  1.00 34.87           O  
ATOM    295  CG  GLN A  41      37.750  -1.055 -59.657  1.00 34.87           C  
ATOM    296  CD  GLN A  41      38.387  -0.804 -61.010  1.00 34.87           C  
ATOM    297  NE2 GLN A  41      38.601  -1.871 -61.772  1.00 34.87           N  
ATOM    298  OE1 GLN A  41      38.685   0.340 -61.369  1.00 34.87           O  
ATOM    299  N   SER A  42      37.796   1.876 -56.051  1.00 34.11           N  
ATOM    300  CA  SER A  42      39.072   2.585 -56.052  1.00 34.11           C  
ATOM    301  C   SER A  42      38.873   4.080 -55.830  1.00 34.11           C  
ATOM    302  CB  SER A  42      39.815   2.350 -57.368  1.00 34.11           C  
ATOM    303  O   SER A  42      37.922   4.669 -56.347  1.00 34.11           O  
ATOM    304  OG  SER A  42      40.981   3.152 -57.436  1.00 34.11           O  
ATOM    305  N   LEU A  43      39.602   4.616 -54.904  1.00 32.10           N  
ATOM    306  CA  LEU A  43      40.866   5.334 -54.782  1.00 32.10           C  
ATOM    307  C   LEU A  43      40.664   6.678 -54.091  1.00 32.10           C  
ATOM    308  CB  LEU A  43      41.497   5.546 -56.161  1.00 32.10           C  
ATOM    309  O   LEU A  43      39.740   7.422 -54.429  1.00 32.10           O  
ATOM    310  CG  LEU A  43      41.985   4.289 -56.884  1.00 32.10           C  
ATOM    311  CD1 LEU A  43      42.297   4.604 -58.343  1.00 32.10           C  
ATOM    312  CD2 LEU A  43      43.210   3.711 -56.183  1.00 32.10           C  
ATOM    313  N   SER A  44      41.290   6.778 -53.044  1.00 33.17           N  
ATOM    314  CA  SER A  44      42.281   7.509 -52.262  1.00 33.17           C  
ATOM    315  C   SER A  44      43.111   8.434 -53.146  1.00 33.17           C  
ATOM    316  CB  SER A  44      43.201   6.539 -51.519  1.00 33.17           C  
ATOM    317  O   SER A  44      43.474   8.069 -54.267  1.00 33.17           O  
ATOM    318  OG  SER A  44      42.455   5.483 -50.939  1.00 33.17           O  
ATOM    319  N   ARG A  45      43.280   9.682 -52.800  1.00 33.11           N  
ATOM    320  CA  ARG A  45      44.262  10.349 -51.952  1.00 33.11           C  
ATOM    321  C   ARG A  45      44.765  11.634 -52.601  1.00 33.11           C  
ATOM    322  CB  ARG A  45      45.439   9.416 -51.655  1.00 33.11           C  
ATOM    323  O   ARG A  45      44.959  11.686 -53.817  1.00 33.11           O  
ATOM    324  CG  ARG A  45      45.123   8.329 -50.641  1.00 33.11           C  
ATOM    325  CD  ARG A  45      46.361   7.523 -50.274  1.00 33.11           C  
ATOM    326  NE  ARG A  45      46.224   6.890 -48.965  1.00 33.11           N  
ATOM    327  NH1 ARG A  45      48.415   7.253 -48.330  1.00 33.11           N  
ATOM    328  NH2 ARG A  45      46.968   6.182 -46.911  1.00 33.11           N  
ATOM    329  CZ  ARG A  45      47.203   6.777 -48.072  1.00 33.11           C  
ATOM    330  N   SER A  46      44.859  12.720 -51.906  1.00 29.93           N  
ATOM    331  CA  SER A  46      45.626  13.767 -51.239  1.00 29.93           C  
ATOM    332  C   SER A  46      47.116  13.636 -51.535  1.00 29.93           C  
ATOM    333  CB  SER A  46      45.393  13.722 -49.728  1.00 29.93           C  
ATOM    334  O   SER A  46      47.637  12.524 -51.644  1.00 29.93           O  
ATOM    335  OG  SER A  46      45.730  12.448 -49.205  1.00 29.93           O  
ATOM    336  N   ASN A  47      47.779  14.617 -52.059  1.00 30.92           N  
ATOM    337  CA  ASN A  47      48.739  15.714 -52.006  1.00 30.92           C  
ATOM    338  C   ASN A  47      49.767  15.507 -50.898  1.00 30.92           C  
ATOM    339  CB  ASN A  47      48.018  17.050 -51.818  1.00 30.92           C  
ATOM    340  O   ASN A  47      49.423  15.060 -49.802  1.00 30.92           O  
ATOM    341  CG  ASN A  47      47.770  17.770 -53.129  1.00 30.92           C  
ATOM    342  ND2 ASN A  47      47.386  19.038 -53.046  1.00 30.92           N  
ATOM    343  OD1 ASN A  47      47.922  17.191 -54.208  1.00 30.92           O  
ATOM    344  N   VAL A  48      51.017  15.709 -51.270  1.00 33.48           N  
ATOM    345  CA  VAL A  48      52.064  16.452 -50.575  1.00 33.48           C  
ATOM    346  C   VAL A  48      53.305  16.545 -51.460  1.00 33.48           C  
ATOM    347  CB  VAL A  48      52.422  15.798 -49.222  1.00 33.48           C  
ATOM    348  O   VAL A  48      53.713  15.557 -52.075  1.00 33.48           O  
ATOM    349  CG1 VAL A  48      52.904  16.849 -48.224  1.00 33.48           C  
ATOM    350  CG2 VAL A  48      51.221  15.037 -48.663  1.00 33.48           C  
ATOM    351  N   ALA A  49      53.826  17.664 -51.687  1.00 30.58           N  
ATOM    352  CA  ALA A  49      54.882  18.672 -51.649  1.00 30.58           C  
ATOM    353  C   ALA A  49      56.081  18.181 -50.844  1.00 30.58           C  
ATOM    354  CB  ALA A  49      54.349  19.978 -51.062  1.00 30.58           C  
ATOM    355  O   ALA A  49      55.918  17.523 -49.813  1.00 30.58           O  
ATOM    356  N   SER A  50      57.202  18.434 -51.405  1.00 32.01           N  
ATOM    357  CA  SER A  50      58.352  19.243 -51.012  1.00 32.01           C  
ATOM    358  C   SER A  50      59.644  18.693 -51.608  1.00 32.01           C  
ATOM    359  CB  SER A  50      58.469  19.304 -49.489  1.00 32.01           C  
ATOM    360  O   SER A  50      59.831  17.477 -51.682  1.00 32.01           O  
ATOM    361  OG  SER A  50      57.366  18.661 -48.873  1.00 32.01           O  
ATOM    362  N   SER A  51      60.435  19.594 -52.154  1.00 30.95           N  
ATOM    363  CA  SER A  51      61.602  20.470 -52.154  1.00 30.95           C  
ATOM    364  C   SER A  51      62.895  19.668 -52.059  1.00 30.95           C  
ATOM    365  CB  SER A  51      61.525  21.467 -50.996  1.00 30.95           C  
ATOM    366  O   SER A  51      62.989  18.721 -51.276  1.00 30.95           O  
ATOM    367  OG  SER A  51      60.963  20.859 -49.846  1.00 30.95           O  
ATOM    368  N   ALA A  52      63.817  20.020 -52.922  1.00 28.88           N  
ATOM    369  CA  ALA A  52      65.070  20.768 -52.989  1.00 28.88           C  
ATOM    370  C   ALA A  52      66.250  19.837 -53.253  1.00 28.88           C  
ATOM    371  CB  ALA A  52      65.293  21.551 -51.697  1.00 28.88           C  
ATOM    372  O   ALA A  52      66.319  18.739 -52.698  1.00 28.88           O  
ATOM    373  N   ALA A  53      67.081  20.227 -54.159  1.00 30.41           N  
ATOM    374  CA  ALA A  53      68.426  20.778 -54.303  1.00 30.41           C  
ATOM    375  C   ALA A  53      69.424  19.692 -54.692  1.00 30.41           C  
ATOM    376  CB  ALA A  53      68.863  21.460 -53.009  1.00 30.41           C  
ATOM    377  O   ALA A  53      69.326  18.554 -54.226  1.00 30.41           O  
ATOM    378  N   CYS A  54      70.334  20.043 -55.583  1.00 26.37           N  
ATOM    379  CA  CYS A  54      71.774  20.245 -55.699  1.00 26.37           C  
ATOM    380  C   CYS A  54      72.350  19.419 -56.843  1.00 26.37           C  
ATOM    381  CB  CYS A  54      72.474  19.879 -54.391  1.00 26.37           C  
ATOM    382  O   CYS A  54      71.881  18.312 -57.112  1.00 26.37           O  
ATOM    383  SG  CYS A  54      71.820  18.389 -53.607  1.00 26.37           S  
ATOM    384  N   SER A  55      73.089  20.085 -57.655  1.00 31.89           N  
ATOM    385  CA  SER A  55      74.426  20.315 -58.193  1.00 31.89           C  
ATOM    386  C   SER A  55      75.104  19.002 -58.571  1.00 31.89           C  
ATOM    387  CB  SER A  55      75.289  21.070 -57.180  1.00 31.89           C  
ATOM    388  O   SER A  55      74.957  17.998 -57.871  1.00 31.89           O  
ATOM    389  OG  SER A  55      74.572  22.158 -56.621  1.00 31.89           O  
ATOM    390  N   SER A  56      75.648  19.017 -59.716  1.00 28.78           N  
ATOM    391  CA  SER A  56      77.017  18.789 -60.169  1.00 28.78           C  
ATOM    392  C   SER A  56      77.070  17.713 -61.248  1.00 28.78           C  
ATOM    393  CB  SER A  56      77.911  18.390 -58.994  1.00 28.78           C  
ATOM    394  O   SER A  56      76.359  16.710 -61.167  1.00 28.78           O  
ATOM    395  OG  SER A  56      77.265  18.649 -57.760  1.00 28.78           O  
ATOM    396  N   ALA A  57      77.673  18.062 -62.349  1.00 29.08           N  
ATOM    397  CA  ALA A  57      78.953  17.562 -62.844  1.00 29.08           C  
ATOM    398  C   ALA A  57      78.773  16.790 -64.148  1.00 29.08           C  
ATOM    399  CB  ALA A  57      79.621  16.678 -61.794  1.00 29.08           C  
ATOM    400  O   ALA A  57      77.846  15.988 -64.279  1.00 29.08           O  
ATOM    401  N   SER A  58      79.351  17.283 -65.176  1.00 29.21           N  
ATOM    402  CA  SER A  58      80.541  16.850 -65.901  1.00 29.21           C  
ATOM    403  C   SER A  58      80.170  16.087 -67.167  1.00 29.21           C  
ATOM    404  CB  SER A  58      81.424  15.976 -65.009  1.00 29.21           C  
ATOM    405  O   SER A  58      79.189  15.341 -67.184  1.00 29.21           O  
ATOM    406  OG  SER A  58      81.135  16.201 -63.640  1.00 29.21           O  
ATOM    407  N   SER A  59      80.680  16.577 -68.249  1.00 29.28           N  
ATOM    408  CA  SER A  59      81.716  15.839 -68.964  1.00 29.28           C  
ATOM    409  C   SER A  59      81.369  15.690 -70.442  1.00 29.28           C  
ATOM    410  CB  SER A  59      81.919  14.459 -68.338  1.00 29.28           C  
ATOM    411  O   SER A  59      80.211  15.452 -70.792  1.00 29.28           O  
ATOM    412  OG  SER A  59      80.817  13.612 -68.618  1.00 29.28           O  
ATOM    413  N   LEU A  60      82.106  16.411 -71.281  1.00 35.32           N  
ATOM    414  CA  LEU A  60      82.948  15.694 -72.233  1.00 35.32           C  
ATOM    415  C   LEU A  60      82.917  16.368 -73.600  1.00 35.32           C  
ATOM    416  CB  LEU A  60      82.495  14.237 -72.359  1.00 35.32           C  
ATOM    417  O   LEU A  60      81.843  16.607 -74.156  1.00 35.32           O  
ATOM    418  CG  LEU A  60      82.750  13.341 -71.146  1.00 35.32           C  
ATOM    419  CD1 LEU A  60      81.958  12.043 -71.271  1.00 35.32           C  
ATOM    420  CD2 LEU A  60      84.240  13.052 -70.998  1.00 35.32           C  
ATOM    421  N   GLY A  61      83.955  17.116 -73.939  1.00 27.22           N  
ATOM    422  CA  GLY A  61      85.022  16.594 -74.777  1.00 27.22           C  
ATOM    423  C   GLY A  61      84.665  16.569 -76.251  1.00 27.22           C  
ATOM    424  O   GLY A  61      83.556  16.176 -76.620  1.00 27.22           O  
ATOM    425  N   LEU A  62      85.191  17.560 -77.101  1.00 36.65           N  
ATOM    426  CA  LEU A  62      86.063  17.147 -78.195  1.00 36.65           C  
ATOM    427  C   LEU A  62      86.056  18.180 -79.316  1.00 36.65           C  
ATOM    428  CB  LEU A  62      85.629  15.783 -78.740  1.00 36.65           C  
ATOM    429  O   LEU A  62      84.995  18.535 -79.834  1.00 36.65           O  
ATOM    430  CG  LEU A  62      86.315  14.560 -78.131  1.00 36.65           C  
ATOM    431  CD1 LEU A  62      85.289  13.475 -77.821  1.00 36.65           C  
ATOM    432  CD2 LEU A  62      87.395  14.030 -79.068  1.00 36.65           C  
ATOM    433  N   GLY A  63      87.070  19.094 -79.453  1.00 33.13           N  
ATOM    434  CA  GLY A  63      88.254  19.217 -80.288  1.00 33.13           C  
ATOM    435  C   GLY A  63      88.088  18.581 -81.655  1.00 33.13           C  
ATOM    436  O   GLY A  63      87.590  17.459 -81.768  1.00 33.13           O  
ATOM    437  N   LEU A  64      88.067  19.419 -82.780  1.00 36.24           N  
ATOM    438  CA  LEU A  64      88.901  19.096 -83.932  1.00 36.24           C  
ATOM    439  C   LEU A  64      88.830  20.200 -84.982  1.00 36.24           C  
ATOM    440  CB  LEU A  64      88.471  17.762 -84.549  1.00 36.24           C  
ATOM    441  O   LEU A  64      87.742  20.567 -85.431  1.00 36.24           O  
ATOM    442  CG  LEU A  64      89.138  16.507 -83.983  1.00 36.24           C  
ATOM    443  CD1 LEU A  64      88.223  15.299 -84.151  1.00 36.24           C  
ATOM    444  CD2 LEU A  64      90.482  16.264 -84.662  1.00 36.24           C  
ATOM    445  N   ALA A  65      89.831  21.107 -85.130  1.00 41.69           N  
ATOM    446  CA  ALA A  65      90.944  21.376 -86.037  1.00 41.69           C  
ATOM    447  C   ALA A  65      90.869  20.488 -87.275  1.00 41.69           C  
ATOM    448  CB  ALA A  65      92.276  21.172 -85.319  1.00 41.69           C  
ATOM    449  O   ALA A  65      90.564  19.297 -87.176  1.00 41.69           O  
ATOM    450  N   TYR A  66      90.794  21.038 -88.480  1.00 32.94           N  
ATOM    451  CA  TYR A  66      91.648  20.685 -89.609  1.00 32.94           C  
ATOM    452  C   TYR A  66      91.087  21.242 -90.912  1.00 32.94           C  
ATOM    453  CB  TYR A  66      91.798  19.164 -89.714  1.00 32.94           C  
ATOM    454  O   TYR A  66      89.884  21.148 -91.168  1.00 32.94           O  
ATOM    455  CG  TYR A  66      93.056  18.633 -89.071  1.00 32.94           C  
ATOM    456  CD1 TYR A  66      94.297  18.797 -89.683  1.00 32.94           C  
ATOM    457  CD2 TYR A  66      93.007  17.966 -87.852  1.00 32.94           C  
ATOM    458  CE1 TYR A  66      95.459  18.307 -89.095  1.00 32.94           C  
ATOM    459  CE2 TYR A  66      94.162  17.472 -87.255  1.00 32.94           C  
ATOM    460  OH  TYR A  66      96.528  17.161 -87.296  1.00 32.94           O  
ATOM    461  CZ  TYR A  66      95.382  17.648 -87.882  1.00 32.94           C  
ATOM    462  N   ARG A  67      91.745  22.177 -91.654  1.00 32.56           N  
ATOM    463  CA  ARG A  67      92.578  21.780 -92.784  1.00 32.56           C  
ATOM    464  C   ARG A  67      92.141  22.488 -94.062  1.00 32.56           C  
ATOM    465  CB  ARG A  67      92.529  20.263 -92.982  1.00 32.56           C  
ATOM    466  O   ARG A  67      90.976  22.403 -94.458  1.00 32.56           O  
ATOM    467  CG  ARG A  67      93.738  19.697 -93.709  1.00 32.56           C  
ATOM    468  CD  ARG A  67      93.634  18.189 -93.889  1.00 32.56           C  
ATOM    469  NE  ARG A  67      94.834  17.636 -94.509  1.00 32.56           N  
ATOM    470  NH1 ARG A  67      93.924  15.547 -94.893  1.00 32.56           N  
ATOM    471  NH2 ARG A  67      96.084  15.994 -95.517  1.00 32.56           N  
ATOM    472  CZ  ARG A  67      94.944  16.393 -94.971  1.00 32.56           C  
ATOM    473  N   ARG A  68      92.743  23.610 -94.374  1.00 43.91           N  
ATOM    474  CA  ARG A  68      93.226  24.060 -95.675  1.00 43.91           C  
ATOM    475  C   ARG A  68      94.030  22.965 -96.369  1.00 43.91           C  
ATOM    476  CB  ARG A  68      94.078  25.322 -95.526  1.00 43.91           C  
ATOM    477  O   ARG A  68      94.849  22.295 -95.738  1.00 43.91           O  
ATOM    478  CG  ARG A  68      94.327  26.055 -96.834  1.00 43.91           C  
ATOM    479  CD  ARG A  68      95.050  27.376 -96.611  1.00 43.91           C  
ATOM    480  NE  ARG A  68      94.678  28.370 -97.614  1.00 43.91           N  
ATOM    481  NH1 ARG A  68      95.508  30.174 -96.434  1.00 43.91           N  
ATOM    482  NH2 ARG A  68      94.523  30.492 -98.480  1.00 43.91           N  
ATOM    483  CZ  ARG A  68      94.904  29.677 -97.507  1.00 43.91           C  
ATOM    484  N   PRO A  69      93.779  22.729 -97.773  1.00 45.38           N  
ATOM    485  CA  PRO A  69      94.161  23.318 -99.058  1.00 45.38           C  
ATOM    486  C   PRO A  69      93.530  22.599-100.248  1.00 45.38           C  
ATOM    487  CB  PRO A  69      95.685  23.168 -99.075  1.00 45.38           C  
ATOM    488  O   PRO A  69      92.827  21.601-100.069  1.00 45.38           O  
ATOM    489  CG  PRO A  69      95.950  21.883 -98.359  1.00 45.38           C  
ATOM    490  CD  PRO A  69      94.649  21.358 -97.822  1.00 45.38           C  
ATOM    491  N   PRO A  70      93.849  22.921-101.593  1.00 49.92           N  
ATOM    492  CA  PRO A  70      94.568  23.766-102.549  1.00 49.92           C  
ATOM    493  C   PRO A  70      93.832  23.911-103.879  1.00 49.92           C  
ATOM    494  CB  PRO A  70      95.898  23.031-102.738  1.00 49.92           C  
ATOM    495  O   PRO A  70      92.765  23.321-104.065  1.00 49.92           O  
ATOM    496  CG  PRO A  70      95.547  21.581-102.666  1.00 49.92           C  
ATOM    497  CD  PRO A  70      94.105  21.458-102.264  1.00 49.92           C  
ATOM    498  N   ALA A  71      93.913  25.038-104.479  1.00 45.67           N  
ATOM    499  CA  ALA A  71      94.211  25.531-105.821  1.00 45.67           C  
ATOM    500  C   ALA A  71      93.624  24.609-106.887  1.00 45.67           C  
ATOM    501  CB  ALA A  71      95.719  25.668-106.015  1.00 45.67           C  
ATOM    502  O   ALA A  71      93.699  23.384-106.767  1.00 45.67           O  
ATOM    503  N   SER A  72      92.679  25.048-107.774  1.00 38.67           N  
ATOM    504  CA  SER A  72      92.832  24.681-109.178  1.00 38.67           C  
ATOM    505  C   SER A  72      91.687  25.233-110.021  1.00 38.67           C  
ATOM    506  CB  SER A  72      92.902  23.161-109.331  1.00 38.67           C  
ATOM    507  O   SER A  72      90.530  25.213-109.595  1.00 38.67           O  
ATOM    508  OG  SER A  72      92.795  22.788-110.694  1.00 38.67           O  
ATOM    509  N   ASP A  73      91.873  26.326-110.700  1.00 38.32           N  
ATOM    510  CA  ASP A  73      91.975  26.609-112.128  1.00 38.32           C  
ATOM    511  C   ASP A  73      90.816  25.978-112.897  1.00 38.32           C  
ATOM    512  CB  ASP A  73      93.309  26.103-112.682  1.00 38.32           C  
ATOM    513  O   ASP A  73      90.475  24.815-112.673  1.00 38.32           O  
ATOM    514  CG  ASP A  73      94.265  27.227-113.044  1.00 38.32           C  
ATOM    515  OD1 ASP A  73      93.894  28.412-112.902  1.00 38.32           O  
ATOM    516  OD2 ASP A  73      95.397  26.924-113.478  1.00 38.32           O  
ATOM    517  N   GLY A  74      89.869  26.781-113.203  1.00 46.86           N  
ATOM    518  CA  GLY A  74      89.537  26.813-114.618  1.00 46.86           C  
ATOM    519  C   GLY A  74      88.251  26.079-114.947  1.00 46.86           C  
ATOM    520  O   GLY A  74      88.019  24.972-114.457  1.00 46.86           O  
ATOM    521  N   LEU A  75      87.092  26.813-114.917  1.00 52.10           N  
ATOM    522  CA  LEU A  75      86.278  26.651-116.117  1.00 52.10           C  
ATOM    523  C   LEU A  75      84.832  26.333-115.755  1.00 52.10           C  
ATOM    524  CB  LEU A  75      86.849  25.543-117.006  1.00 52.10           C  
ATOM    525  O   LEU A  75      84.572  25.446-114.939  1.00 52.10           O  
ATOM    526  CG  LEU A  75      88.170  25.853-117.713  1.00 52.10           C  
ATOM    527  CD1 LEU A  75      88.717  24.600-118.388  1.00 52.10           C  
ATOM    528  CD2 LEU A  75      87.983  26.975-118.728  1.00 52.10           C  
ATOM    529  N   ASP A  76      83.973  27.368-115.561  1.00 54.75           N  
ATOM    530  CA  ASP A  76      82.686  27.493-116.239  1.00 54.75           C  
ATOM    531  C   ASP A  76      81.629  28.080-115.307  1.00 54.75           C  
ATOM    532  CB  ASP A  76      82.224  26.134-116.769  1.00 54.75           C  
ATOM    533  O   ASP A  76      81.101  27.380-114.440  1.00 54.75           O  
ATOM    534  CG  ASP A  76      81.213  26.249-117.896  1.00 54.75           C  
ATOM    535  OD1 ASP A  76      81.020  27.362-118.431  1.00 54.75           O  
ATOM    536  OD2 ASP A  76      80.601  25.218-118.250  1.00 54.75           O  
ATOM    537  N   LEU A  77      81.641  29.343-114.806  1.00 54.41           N  
ATOM    538  CA  LEU A  77      80.959  30.361-114.015  1.00 54.41           C  
ATOM    539  C   LEU A  77      79.609  30.715-114.631  1.00 54.41           C  
ATOM    540  CB  LEU A  77      81.825  31.618-113.897  1.00 54.41           C  
ATOM    541  O   LEU A  77      78.761  31.320-113.972  1.00 54.41           O  
ATOM    542  CG  LEU A  77      82.959  31.567-112.872  1.00 54.41           C  
ATOM    543  CD1 LEU A  77      84.111  32.464-113.311  1.00 54.41           C  
ATOM    544  CD2 LEU A  77      82.452  31.975-111.493  1.00 54.41           C  
ATOM    545  N   SER A  78      79.055  29.918-115.499  1.00 55.67           N  
ATOM    546  CA  SER A  78      77.712  30.244-115.966  1.00 55.67           C  
ATOM    547  C   SER A  78      76.764  29.063-115.792  1.00 55.67           C  
ATOM    548  CB  SER A  78      77.744  30.672-117.434  1.00 55.67           C  
ATOM    549  O   SER A  78      75.593  29.245-115.452  1.00 55.67           O  
ATOM    550  OG  SER A  78      77.871  29.544-118.283  1.00 55.67           O  
ATOM    551  N   GLN A  79      77.169  27.812-115.492  1.00 53.68           N  
ATOM    552  CA  GLN A  79      76.365  26.637-115.172  1.00 53.68           C  
ATOM    553  C   GLN A  79      76.414  26.327-113.678  1.00 53.68           C  
ATOM    554  CB  GLN A  79      76.841  25.425-115.975  1.00 53.68           C  
ATOM    555  O   GLN A  79      75.423  25.875-113.100  1.00 53.68           O  
ATOM    556  CG  GLN A  79      75.746  24.405-116.255  1.00 53.68           C  
ATOM    557  CD  GLN A  79      76.187  23.320-117.220  1.00 53.68           C  
ATOM    558  NE2 GLN A  79      75.236  22.765-117.962  1.00 53.68           N  
ATOM    559  OE1 GLN A  79      77.373  22.985-117.297  1.00 53.68           O  
ATOM    560  N   ALA A  80      77.292  26.785-112.702  1.00 55.48           N  
ATOM    561  CA  ALA A  80      77.472  26.755-111.253  1.00 55.48           C  
ATOM    562  C   ALA A  80      76.711  27.895-110.581  1.00 55.48           C  
ATOM    563  CB  ALA A  80      78.956  26.829-110.899  1.00 55.48           C  
ATOM    564  O   ALA A  80      76.172  27.728-109.485  1.00 55.48           O  
ATOM    565  N   ALA A  81      76.464  29.038-111.317  1.00 58.61           N  
ATOM    566  CA  ALA A  81      75.687  30.197-110.885  1.00 58.61           C  
ATOM    567  C   ALA A  81      74.189  29.922-110.984  1.00 58.61           C  
ATOM    568  CB  ALA A  81      76.056  31.425-111.714  1.00 58.61           C  
ATOM    569  O   ALA A  81      73.414  30.355-110.128  1.00 58.61           O  
ATOM    570  N   ALA A  82      73.752  29.106-111.975  1.00 60.08           N  
ATOM    571  CA  ALA A  82      72.361  28.699-112.158  1.00 60.08           C  
ATOM    572  C   ALA A  82      71.998  27.552-111.219  1.00 60.08           C  
ATOM    573  CB  ALA A  82      72.111  28.295-113.608  1.00 60.08           C  
ATOM    574  O   ALA A  82      70.884  27.502-110.692  1.00 60.08           O  
ATOM    575  N   ARG A  83      72.899  26.636-110.816  1.00 59.70           N  
ATOM    576  CA  ARG A  83      72.743  25.578-109.823  1.00 59.70           C  
ATOM    577  C   ARG A  83      72.890  26.128-108.408  1.00 59.70           C  
ATOM    578  CB  ARG A  83      73.764  24.463-110.060  1.00 59.70           C  
ATOM    579  O   ARG A  83      72.179  25.704-107.495  1.00 59.70           O  
ATOM    580  CG  ARG A  83      73.386  23.510-111.183  1.00 59.70           C  
ATOM    581  CD  ARG A  83      74.253  22.259-111.177  1.00 59.70           C  
ATOM    582  NE  ARG A  83      73.767  21.262-112.126  1.00 59.70           N  
ATOM    583  NH1 ARG A  83      75.782  20.146-112.303  1.00 59.70           N  
ATOM    584  NH2 ARG A  83      73.961  19.428-113.495  1.00 59.70           N  
ATOM    585  CZ  ARG A  83      74.504  20.281-112.639  1.00 59.70           C  
ATOM    586  N   THR A  84      73.634  27.141-108.044  1.00 63.19           N  
ATOM    587  CA  THR A  84      73.817  27.887-106.804  1.00 63.19           C  
ATOM    588  C   THR A  84      72.598  28.757-106.510  1.00 63.19           C  
ATOM    589  CB  THR A  84      75.078  28.769-106.864  1.00 63.19           C  
ATOM    590  O   THR A  84      72.164  28.858-105.361  1.00 63.19           O  
ATOM    591  CG2 THR A  84      75.549  29.151-105.465  1.00 63.19           C  
ATOM    592  OG1 THR A  84      76.125  28.052-107.529  1.00 63.19           O  
ATOM    593  N   ASN A  85      72.029  29.268-107.604  1.00 65.84           N  
ATOM    594  CA  ASN A  85      70.806  30.053-107.479  1.00 65.84           C  
ATOM    595  C   ASN A  85      69.605  29.172-107.148  1.00 65.84           C  
ATOM    596  CB  ASN A  85      70.545  30.848-108.761  1.00 65.84           C  
ATOM    597  O   ASN A  85      68.735  29.568-106.370  1.00 65.84           O  
ATOM    598  CG  ASN A  85      71.167  32.229-108.729  1.00 65.84           C  
ATOM    599  ND2 ASN A  85      71.331  32.833-109.900  1.00 65.84           N  
ATOM    600  OD1 ASN A  85      71.500  32.749-107.660  1.00 65.84           O  
ATOM    601  N   GLU A  86      69.514  27.901-107.679  1.00 68.39           N  
ATOM    602  CA  GLU A  86      68.510  26.888-107.366  1.00 68.39           C  
ATOM    603  C   GLU A  86      68.704  26.338-105.955  1.00 68.39           C  
ATOM    604  CB  GLU A  86      68.559  25.748-108.386  1.00 68.39           C  
ATOM    605  O   GLU A  86      67.730  26.100-105.237  1.00 68.39           O  
ATOM    606  CG  GLU A  86      67.921  26.093-109.724  1.00 68.39           C  
ATOM    607  CD  GLU A  86      67.907  24.928-110.700  1.00 68.39           C  
ATOM    608  OE1 GLU A  86      67.403  25.092-111.835  1.00 68.39           O  
ATOM    609  OE2 GLU A  86      68.403  23.841-110.327  1.00 68.39           O  
ATOM    610  N   TYR A  87      69.863  26.211-105.343  1.00 71.23           N  
ATOM    611  CA  TYR A  87      70.221  25.819-103.984  1.00 71.23           C  
ATOM    612  C   TYR A  87      69.928  26.944-102.997  1.00 71.23           C  
ATOM    613  CB  TYR A  87      71.701  25.431-103.908  1.00 71.23           C  
ATOM    614  O   TYR A  87      69.491  26.692-101.872  1.00 71.23           O  
ATOM    615  CG  TYR A  87      71.967  23.986-104.251  1.00 71.23           C  
ATOM    616  CD1 TYR A  87      71.768  22.978-103.310  1.00 71.23           C  
ATOM    617  CD2 TYR A  87      72.419  23.624-105.516  1.00 71.23           C  
ATOM    618  CE1 TYR A  87      72.014  21.645-103.620  1.00 71.23           C  
ATOM    619  CE2 TYR A  87      72.668  22.294-105.837  1.00 71.23           C  
ATOM    620  OH  TYR A  87      72.708  19.995-105.197  1.00 71.23           O  
ATOM    621  CZ  TYR A  87      72.463  21.313-104.885  1.00 71.23           C  
ATOM    622  N   LYS A  88      70.092  28.140-103.407  1.00 75.54           N  
ATOM    623  CA  LYS A  88      69.756  29.312-102.603  1.00 75.54           C  
ATOM    624  C   LYS A  88      68.245  29.449-102.436  1.00 75.54           C  
ATOM    625  CB  LYS A  88      70.330  30.580-103.237  1.00 75.54           C  
ATOM    626  O   LYS A  88      67.765  29.802-101.357  1.00 75.54           O  
ATOM    627  CG  LYS A  88      71.827  30.755-103.023  1.00 75.54           C  
ATOM    628  CD  LYS A  88      72.326  32.066-103.618  1.00 75.54           C  
ATOM    629  CE  LYS A  88      73.840  32.188-103.510  1.00 75.54           C  
ATOM    630  NZ  LYS A  88      74.334  33.476-104.084  1.00 75.54           N  
ATOM    631  N   ILE A  89      67.529  29.113-103.476  1.00 75.26           N  
ATOM    632  CA  ILE A  89      66.071  29.143-103.446  1.00 75.26           C  
ATOM    633  C   ILE A  89      65.549  27.988-102.594  1.00 75.26           C  
ATOM    634  CB  ILE A  89      65.474  29.072-104.869  1.00 75.26           C  
ATOM    635  O   ILE A  89      64.628  28.166-101.793  1.00 75.26           O  
ATOM    636  CG1 ILE A  89      65.881  30.307-105.681  1.00 75.26           C  
ATOM    637  CG2 ILE A  89      63.950  28.933-104.809  1.00 75.26           C  
ATOM    638  CD1 ILE A  89      65.546  30.211-107.163  1.00 75.26           C  
ATOM    639  N   ILE A  90      66.107  26.788-102.707  1.00 78.78           N  
ATOM    640  CA  ILE A  90      65.744  25.620-101.912  1.00 78.78           C  
ATOM    641  C   ILE A  90      66.146  25.843-100.455  1.00 78.78           C  
ATOM    642  CB  ILE A  90      66.404  24.335-102.459  1.00 78.78           C  
ATOM    643  O   ILE A  90      65.387  25.518 -99.539  1.00 78.78           O  
ATOM    644  CG1 ILE A  90      65.893  24.033-103.873  1.00 78.78           C  
ATOM    645  CG2 ILE A  90      66.146  23.153-101.520  1.00 78.78           C  
ATOM    646  CD1 ILE A  90      66.665  22.932-104.588  1.00 78.78           C  
ATOM    647  N   ARG A  91      67.227  26.458-100.152  1.00 80.24           N  
ATOM    648  CA  ARG A  91      67.692  26.783 -98.808  1.00 80.24           C  
ATOM    649  C   ARG A  91      66.820  27.859 -98.171  1.00 80.24           C  
ATOM    650  CB  ARG A  91      69.152  27.242 -98.840  1.00 80.24           C  
ATOM    651  O   ARG A  91      66.507  27.789 -96.981  1.00 80.24           O  
ATOM    652  CG  ARG A  91      69.911  26.973 -97.550  1.00 80.24           C  
ATOM    653  CD  ARG A  91      71.369  27.397 -97.655  1.00 80.24           C  
ATOM    654  NE  ARG A  91      72.084  27.184 -96.400  1.00 80.24           N  
ATOM    655  NH1 ARG A  91      73.766  25.906 -97.334  1.00 80.24           N  
ATOM    656  NH2 ARG A  91      73.773  26.351 -95.085  1.00 80.24           N  
ATOM    657  CZ  ARG A  91      73.206  26.481 -96.276  1.00 80.24           C  
ATOM    658  N   THR A  92      66.477  28.832 -98.969  1.00 81.02           N  
ATOM    659  CA  THR A  92      65.591  29.881 -98.476  1.00 81.02           C  
ATOM    660  C   THR A  92      64.190  29.331 -98.225  1.00 81.02           C  
ATOM    661  CB  THR A  92      65.514  31.058 -99.466  1.00 81.02           C  
ATOM    662  O   THR A  92      63.544  29.691 -97.238  1.00 81.02           O  
ATOM    663  CG2 THR A  92      66.873  31.730 -99.628  1.00 81.02           C  
ATOM    664  OG1 THR A  92      65.077  30.574-100.742  1.00 81.02           O  
ATOM    665  N   ASN A  93      63.748  28.490 -99.139  1.00 82.41           N  
ATOM    666  CA  ASN A  93      62.466  27.812 -98.973  1.00 82.41           C  
ATOM    667  C   ASN A  93      62.488  26.853 -97.786  1.00 82.41           C  
ATOM    668  CB  ASN A  93      62.084  27.065-100.252  1.00 82.41           C  
ATOM    669  O   ASN A  93      61.539  26.808 -97.002  1.00 82.41           O  
ATOM    670  CG  ASN A  93      60.639  26.609-100.253  1.00 82.41           C  
ATOM    671  ND2 ASN A  93      60.331  25.616-101.079  1.00 82.41           N  
ATOM    672  OD1 ASN A  93      59.805  27.145 -99.518  1.00 82.41           O  
ATOM    673  N   GLU A  94      63.507  26.082 -97.537  1.00 83.65           N  
ATOM    674  CA  GLU A  94      63.719  25.209 -96.387  1.00 83.65           C  
ATOM    675  C   GLU A  94      63.853  26.016 -95.099  1.00 83.65           C  
ATOM    676  CB  GLU A  94      64.960  24.338 -96.594  1.00 83.65           C  
ATOM    677  O   GLU A  94      63.312  25.632 -94.060  1.00 83.65           O  
ATOM    678  CG  GLU A  94      65.102  23.217 -95.573  1.00 83.65           C  
ATOM    679  CD  GLU A  94      66.272  22.290 -95.860  1.00 83.65           C  
ATOM    680  OE1 GLU A  94      66.426  21.269 -95.151  1.00 83.65           O  
ATOM    681  OE2 GLU A  94      67.043  22.586 -96.801  1.00 83.65           O  
ATOM    682  N   LYS A  95      64.534  27.137 -95.211  1.00 85.43           N  
ATOM    683  CA  LYS A  95      64.656  28.047 -94.075  1.00 85.43           C  
ATOM    684  C   LYS A  95      63.295  28.610 -93.675  1.00 85.43           C  
ATOM    685  CB  LYS A  95      65.620  29.188 -94.402  1.00 85.43           C  
ATOM    686  O   LYS A  95      62.989  28.721 -92.486  1.00 85.43           O  
ATOM    687  CG  LYS A  95      65.968  30.065 -93.209  1.00 85.43           C  
ATOM    688  CD  LYS A  95      66.951  31.164 -93.590  1.00 85.43           C  
ATOM    689  CE  LYS A  95      67.182  32.134 -92.439  1.00 85.43           C  
ATOM    690  NZ  LYS A  95      68.165  33.199 -92.800  1.00 85.43           N  
ATOM    691  N   GLU A  96      62.484  28.966 -94.595  1.00 84.71           N  
ATOM    692  CA  GLU A  96      61.137  29.471 -94.342  1.00 84.71           C  
ATOM    693  C   GLU A  96      60.241  28.383 -93.757  1.00 84.71           C  
ATOM    694  CB  GLU A  96      60.520  30.024 -95.629  1.00 84.71           C  
ATOM    695  O   GLU A  96      59.440  28.648 -92.858  1.00 84.71           O  
ATOM    696  CG  GLU A  96      61.036  31.403 -96.015  1.00 84.71           C  
ATOM    697  CD  GLU A  96      60.457  31.916 -97.324  1.00 84.71           C  
ATOM    698  OE1 GLU A  96      60.848  33.018 -97.770  1.00 84.71           O  
ATOM    699  OE2 GLU A  96      59.605  31.209 -97.908  1.00 84.71           O  
ATOM    700  N   GLN A  97      60.359  27.149 -94.252  1.00 84.35           N  
ATOM    701  CA  GLN A  97      59.629  26.014 -93.696  1.00 84.35           C  
ATOM    702  C   GLN A  97      60.088  25.710 -92.272  1.00 84.35           C  
ATOM    703  CB  GLN A  97      59.804  24.778 -94.579  1.00 84.35           C  
ATOM    704  O   GLN A  97      59.267  25.431 -91.396  1.00 84.35           O  
ATOM    705  CG  GLN A  97      59.065  24.863 -95.908  1.00 84.35           C  
ATOM    706  CD  GLN A  97      59.254  23.625 -96.765  1.00 84.35           C  
ATOM    707  NE2 GLN A  97      58.421  23.480 -97.790  1.00 84.35           N  
ATOM    708  OE1 GLN A  97      60.141  22.805 -96.507  1.00 84.35           O  
ATOM    709  N   LEU A  98      61.401  25.777 -92.017  1.00 86.37           N  
ATOM    710  CA  LEU A  98      61.946  25.562 -90.681  1.00 86.37           C  
ATOM    711  C   LEU A  98      61.556  26.701 -89.745  1.00 86.37           C  
ATOM    712  CB  LEU A  98      63.470  25.432 -90.739  1.00 86.37           C  
ATOM    713  O   LEU A  98      61.293  26.475 -88.562  1.00 86.37           O  
ATOM    714  CG  LEU A  98      64.018  24.116 -91.293  1.00 86.37           C  
ATOM    715  CD1 LEU A  98      65.536  24.186 -91.420  1.00 86.37           C  
ATOM    716  CD2 LEU A  98      63.604  22.948 -90.406  1.00 86.37           C  
ATOM    717  N   GLN A  99      61.502  27.892 -90.320  1.00 85.81           N  
ATOM    718  CA  GLN A  99      61.027  29.035 -89.548  1.00 85.81           C  
ATOM    719  C   GLN A  99      59.547  28.892 -89.206  1.00 85.81           C  
ATOM    720  CB  GLN A  99      61.266  30.337 -90.313  1.00 85.81           C  
ATOM    721  O   GLN A  99      59.129  29.208 -88.090  1.00 85.81           O  
ATOM    722  CG  GLN A  99      61.096  31.590 -89.464  1.00 85.81           C  
ATOM    723  CD  GLN A  99      61.437  32.861 -90.219  1.00 85.81           C  
ATOM    724  NE2 GLN A  99      61.444  33.987 -89.512  1.00 85.81           N  
ATOM    725  OE1 GLN A  99      61.692  32.832 -91.427  1.00 85.81           O  
ATOM    726  N   GLY A 100      58.734  28.405 -90.140  1.00 88.87           N  
ATOM    727  CA  GLY A 100      57.332  28.117 -89.883  1.00 88.87           C  
ATOM    728  C   GLY A 100      57.127  27.051 -88.823  1.00 88.87           C  
ATOM    729  O   GLY A 100      56.263  27.190 -87.955  1.00 88.87           O  
ATOM    730  N   LEU A 101      57.931  26.081 -88.921  1.00 88.96           N  
ATOM    731  CA  LEU A 101      57.888  25.012 -87.929  1.00 88.96           C  
ATOM    732  C   LEU A 101      58.356  25.514 -86.568  1.00 88.96           C  
ATOM    733  CB  LEU A 101      58.754  23.831 -88.376  1.00 88.96           C  
ATOM    734  O   LEU A 101      57.746  25.203 -85.543  1.00 88.96           O  
ATOM    735  CG  LEU A 101      58.180  22.952 -89.488  1.00 88.96           C  
ATOM    736  CD1 LEU A 101      59.236  21.971 -89.986  1.00 88.96           C  
ATOM    737  CD2 LEU A 101      56.942  22.209 -88.997  1.00 88.96           C  
ATOM    738  N   ASN A 102      59.381  26.233 -86.576  1.00 89.62           N  
ATOM    739  CA  ASN A 102      59.895  26.832 -85.348  1.00 89.62           C  
ATOM    740  C   ASN A 102      58.884  27.793 -84.728  1.00 89.62           C  
ATOM    741  CB  ASN A 102      61.218  27.552 -85.615  1.00 89.62           C  
ATOM    742  O   ASN A 102      58.721  27.826 -83.507  1.00 89.62           O  
ATOM    743  CG  ASN A 102      62.132  27.560 -84.405  1.00 89.62           C  
ATOM    744  ND2 ASN A 102      63.437  27.571 -84.648  1.00 89.62           N  
ATOM    745  OD1 ASN A 102      61.669  27.557 -83.262  1.00 89.62           O  
ATOM    746  N   ASP A 103      58.205  28.586 -85.508  1.00 90.27           N  
ATOM    747  CA  ASP A 103      57.159  29.474 -85.011  1.00 90.27           C  
ATOM    748  C   ASP A 103      55.997  28.677 -84.422  1.00 90.27           C  
ATOM    749  CB  ASP A 103      56.656  30.389 -86.129  1.00 90.27           C  
ATOM    750  O   ASP A 103      55.449  29.046 -83.381  1.00 90.27           O  
ATOM    751  CG  ASP A 103      57.669  31.448 -86.529  1.00 90.27           C  
ATOM    752  OD1 ASP A 103      58.583  31.749 -85.732  1.00 90.27           O  
ATOM    753  OD2 ASP A 103      57.550  31.987 -87.650  1.00 90.27           O  
ATOM    754  N   ARG A 104      55.636  27.577 -85.031  1.00 90.84           N  
ATOM    755  CA  ARG A 104      54.589  26.704 -84.510  1.00 90.84           C  
ATOM    756  C   ARG A 104      55.039  26.017 -83.225  1.00 90.84           C  
ATOM    757  CB  ARG A 104      54.194  25.656 -85.553  1.00 90.84           C  
ATOM    758  O   ARG A 104      54.252  25.862 -82.289  1.00 90.84           O  
ATOM    759  CG  ARG A 104      53.423  26.224 -86.734  1.00 90.84           C  
ATOM    760  CD  ARG A 104      53.029  25.137 -87.725  1.00 90.84           C  
ATOM    761  NE  ARG A 104      52.417  25.698 -88.925  1.00 90.84           N  
ATOM    762  NH1 ARG A 104      51.948  23.653 -89.893  1.00 90.84           N  
ATOM    763  NH2 ARG A 104      51.383  25.594 -90.973  1.00 90.84           N  
ATOM    764  CZ  ARG A 104      51.917  24.981 -89.928  1.00 90.84           C  
ATOM    765  N   PHE A 105      56.355  25.623 -83.162  1.00 92.47           N  
ATOM    766  CA  PHE A 105      56.923  25.055 -81.946  1.00 92.47           C  
ATOM    767  C   PHE A 105      56.944  26.087 -80.825  1.00 92.47           C  
ATOM    768  CB  PHE A 105      58.340  24.533 -82.205  1.00 92.47           C  
ATOM    769  O   PHE A 105      56.682  25.759 -79.666  1.00 92.47           O  
ATOM    770  CG  PHE A 105      58.380  23.140 -82.772  1.00 92.47           C  
ATOM    771  CD1 PHE A 105      57.665  22.110 -82.172  1.00 92.47           C  
ATOM    772  CD2 PHE A 105      59.132  22.860 -83.906  1.00 92.47           C  
ATOM    773  CE1 PHE A 105      57.700  20.819 -82.695  1.00 92.47           C  
ATOM    774  CE2 PHE A 105      59.171  21.573 -84.434  1.00 92.47           C  
ATOM    775  CZ  PHE A 105      58.456  20.554 -83.826  1.00 92.47           C  
ATOM    776  N   ALA A 106      57.244  27.257 -81.141  1.00 91.81           N  
ATOM    777  CA  ALA A 106      57.245  28.336 -80.155  1.00 91.81           C  
ATOM    778  C   ALA A 106      55.849  28.554 -79.580  1.00 91.81           C  
ATOM    779  CB  ALA A 106      57.768  29.627 -80.780  1.00 91.81           C  
ATOM    780  O   ALA A 106      55.691  28.744 -78.371  1.00 91.81           O  
ATOM    781  N   VAL A 107      54.820  28.491 -80.499  1.00 93.19           N  
ATOM    782  CA  VAL A 107      53.438  28.631 -80.054  1.00 93.19           C  
ATOM    783  C   VAL A 107      53.047  27.430 -79.195  1.00 93.19           C  
ATOM    784  CB  VAL A 107      52.468  28.770 -81.249  1.00 93.19           C  
ATOM    785  O   VAL A 107      52.370  27.582 -78.176  1.00 93.19           O  
ATOM    786  CG1 VAL A 107      51.017  28.716 -80.775  1.00 93.19           C  
ATOM    787  CG2 VAL A 107      52.738  30.069 -82.006  1.00 93.19           C  
ATOM    788  N   PHE A 108      53.477  26.267 -79.551  1.00 95.02           N  
ATOM    789  CA  PHE A 108      53.206  25.048 -78.798  1.00 95.02           C  
ATOM    790  C   PHE A 108      53.883  25.091 -77.434  1.00 95.02           C  
ATOM    791  CB  PHE A 108      53.677  23.817 -79.579  1.00 95.02           C  
ATOM    792  O   PHE A 108      53.273  24.741 -76.421  1.00 95.02           O  
ATOM    793  CG  PHE A 108      53.411  22.513 -78.875  1.00 95.02           C  
ATOM    794  CD1 PHE A 108      54.437  21.837 -78.226  1.00 95.02           C  
ATOM    795  CD2 PHE A 108      52.136  21.965 -78.863  1.00 95.02           C  
ATOM    796  CE1 PHE A 108      54.194  20.630 -77.573  1.00 95.02           C  
ATOM    797  CE2 PHE A 108      51.885  20.759 -78.213  1.00 95.02           C  
ATOM    798  CZ  PHE A 108      52.916  20.093 -77.570  1.00 95.02           C  
ATOM    799  N   ILE A 109      55.118  25.569 -77.364  1.00 93.07           N  
ATOM    800  CA  ILE A 109      55.852  25.686 -76.109  1.00 93.07           C  
ATOM    801  C   ILE A 109      55.163  26.701 -75.201  1.00 93.07           C  
ATOM    802  CB  ILE A 109      57.323  26.094 -76.351  1.00 93.07           C  
ATOM    803  O   ILE A 109      55.031  26.476 -73.995  1.00 93.07           O  
ATOM    804  CG1 ILE A 109      58.076  24.974 -77.076  1.00 93.07           C  
ATOM    805  CG2 ILE A 109      58.009  26.449 -75.028  1.00 93.07           C  
ATOM    806  CD1 ILE A 109      59.516  25.322 -77.426  1.00 93.07           C  
ATOM    807  N   GLU A 110      54.728  27.783 -75.823  1.00 94.28           N  
ATOM    808  CA  GLU A 110      54.002  28.790 -75.055  1.00 94.28           C  
ATOM    809  C   GLU A 110      52.694  28.228 -74.505  1.00 94.28           C  
ATOM    810  CB  GLU A 110      53.723  30.025 -75.915  1.00 94.28           C  
ATOM    811  O   GLU A 110      52.333  28.491 -73.356  1.00 94.28           O  
ATOM    812  CG  GLU A 110      54.891  30.998 -75.991  1.00 94.28           C  
ATOM    813  CD  GLU A 110      54.639  32.165 -76.932  1.00 94.28           C  
ATOM    814  OE1 GLU A 110      55.590  32.926 -77.223  1.00 94.28           O  
ATOM    815  OE2 GLU A 110      53.482  32.321 -77.381  1.00 94.28           O  
ATOM    816  N   LYS A 111      52.035  27.404 -75.308  1.00 95.07           N  
ATOM    817  CA  LYS A 111      50.799  26.759 -74.875  1.00 95.07           C  
ATOM    818  C   LYS A 111      51.066  25.751 -73.760  1.00 95.07           C  
ATOM    819  CB  LYS A 111      50.114  26.066 -76.054  1.00 95.07           C  
ATOM    820  O   LYS A 111      50.325  25.695 -72.777  1.00 95.07           O  
ATOM    821  CG  LYS A 111      48.716  25.553 -75.743  1.00 95.07           C  
ATOM    822  CD  LYS A 111      47.791  25.685 -76.946  1.00 95.07           C  
ATOM    823  CE  LYS A 111      46.384  25.199 -76.627  1.00 95.07           C  
ATOM    824  NZ  LYS A 111      45.474  25.323 -77.805  1.00 95.07           N  
ATOM    825  N   VAL A 112      52.052  25.013 -73.832  1.00 95.78           N  
ATOM    826  CA  VAL A 112      52.428  24.050 -72.802  1.00 95.78           C  
ATOM    827  C   VAL A 112      52.784  24.784 -71.512  1.00 95.78           C  
ATOM    828  CB  VAL A 112      53.612  23.166 -73.256  1.00 95.78           C  
ATOM    829  O   VAL A 112      52.385  24.366 -70.422  1.00 95.78           O  
ATOM    830  CG1 VAL A 112      54.137  22.327 -72.093  1.00 95.78           C  
ATOM    831  CG2 VAL A 112      53.192  22.270 -74.420  1.00 95.78           C  
ATOM    832  N   HIS A 113      53.512  25.889 -71.676  1.00 94.66           N  
ATOM    833  CA  HIS A 113      53.843  26.675 -70.493  1.00 94.66           C  
ATOM    834  C   HIS A 113      52.587  27.244 -69.841  1.00 94.66           C  
ATOM    835  CB  HIS A 113      54.806  27.808 -70.854  1.00 94.66           C  
ATOM    836  O   HIS A 113      52.457  27.227 -68.615  1.00 94.66           O  
ATOM    837  CG  HIS A 113      55.966  27.931 -69.918  1.00 94.66           C  
ATOM    838  CD2 HIS A 113      56.294  28.901 -69.033  1.00 94.66           C  
ATOM    839  ND1 HIS A 113      56.954  26.974 -69.828  1.00 94.66           N  
ATOM    840  CE1 HIS A 113      57.842  27.352 -68.924  1.00 94.66           C  
ATOM    841  NE2 HIS A 113      57.466  28.518 -68.427  1.00 94.66           N  
ATOM    842  N   GLN A 114      51.723  27.726 -70.715  1.00 95.67           N  
ATOM    843  CA  GLN A 114      50.453  28.228 -70.202  1.00 95.67           C  
ATOM    844  C   GLN A 114      49.670  27.125 -69.497  1.00 95.67           C  
ATOM    845  CB  GLN A 114      49.615  28.826 -71.333  1.00 95.67           C  
ATOM    846  O   GLN A 114      49.105  27.346 -68.423  1.00 95.67           O  
ATOM    847  CG  GLN A 114      50.108  30.185 -71.813  1.00 95.67           C  
ATOM    848  CD  GLN A 114      49.368  30.678 -73.041  1.00 95.67           C  
ATOM    849  NE2 GLN A 114      49.866  31.754 -73.642  1.00 95.67           N  
ATOM    850  OE1 GLN A 114      48.357  30.097 -73.448  1.00 95.67           O  
ATOM    851  N   LEU A 115      49.621  25.974 -70.051  1.00 95.00           N  
ATOM    852  CA  LEU A 115      48.905  24.851 -69.457  1.00 95.00           C  
ATOM    853  C   LEU A 115      49.599  24.377 -68.184  1.00 95.00           C  
ATOM    854  CB  LEU A 115      48.799  23.694 -70.454  1.00 95.00           C  
ATOM    855  O   LEU A 115      48.937  24.035 -67.201  1.00 95.00           O  
ATOM    856  CG  LEU A 115      47.797  23.874 -71.596  1.00 95.00           C  
ATOM    857  CD1 LEU A 115      47.924  22.730 -72.597  1.00 95.00           C  
ATOM    858  CD2 LEU A 115      46.375  23.960 -71.052  1.00 95.00           C  
ATOM    859  N   GLU A 116      50.845  24.393 -68.163  1.00 94.58           N  
ATOM    860  CA  GLU A 116      51.604  24.018 -66.974  1.00 94.58           C  
ATOM    861  C   GLU A 116      51.357  24.998 -65.830  1.00 94.58           C  
ATOM    862  CB  GLU A 116      53.100  23.947 -67.291  1.00 94.58           C  
ATOM    863  O   GLU A 116      51.210  24.589 -64.676  1.00 94.58           O  
ATOM    864  CG  GLU A 116      53.506  22.702 -68.066  1.00 94.58           C  
ATOM    865  CD  GLU A 116      54.980  22.680 -68.437  1.00 94.58           C  
ATOM    866  OE1 GLU A 116      55.466  21.638 -68.933  1.00 94.58           O  
ATOM    867  OE2 GLU A 116      55.656  23.712 -68.229  1.00 94.58           O  
ATOM    868  N   THR A 117      51.345  26.249 -66.217  1.00 95.56           N  
ATOM    869  CA  THR A 117      51.066  27.257 -65.199  1.00 95.56           C  
ATOM    870  C   THR A 117      49.644  27.108 -64.666  1.00 95.56           C  
ATOM    871  CB  THR A 117      51.263  28.680 -65.753  1.00 95.56           C  
ATOM    872  O   THR A 117      49.413  27.216 -63.460  1.00 95.56           O  
ATOM    873  CG2 THR A 117      52.732  28.953 -66.057  1.00 95.56           C  
ATOM    874  OG1 THR A 117      50.502  28.827 -66.958  1.00 95.56           O  
ATOM    875  N   GLN A 118      48.748  26.837 -65.603  1.00 95.51           N  
ATOM    876  CA  GLN A 118      47.363  26.622 -65.198  1.00 95.51           C  
ATOM    877  C   GLN A 118      47.227  25.360 -64.350  1.00 95.51           C  
ATOM    878  CB  GLN A 118      46.452  26.531 -66.423  1.00 95.51           C  
ATOM    879  O   GLN A 118      46.496  25.349 -63.357  1.00 95.51           O  
ATOM    880  CG  GLN A 118      46.248  27.860 -67.138  1.00 95.51           C  
ATOM    881  CD  GLN A 118      45.378  27.734 -68.375  1.00 95.51           C  
ATOM    882  NE2 GLN A 118      45.027  28.868 -68.971  1.00 95.51           N  
ATOM    883  OE1 GLN A 118      45.026  26.626 -68.792  1.00 95.51           O  
ATOM    884  N   ASN A 119      47.879  24.358 -64.731  1.00 94.44           N  
ATOM    885  CA  ASN A 119      47.859  23.118 -63.963  1.00 94.44           C  
ATOM    886  C   ASN A 119      48.461  23.309 -62.573  1.00 94.44           C  
ATOM    887  CB  ASN A 119      48.600  22.009 -64.714  1.00 94.44           C  
ATOM    888  O   ASN A 119      47.948  22.771 -61.591  1.00 94.44           O  
ATOM    889  CG  ASN A 119      47.662  21.082 -65.460  1.00 94.44           C  
ATOM    890  ND2 ASN A 119      48.181  20.409 -66.481  1.00 94.44           N  
ATOM    891  OD1 ASN A 119      46.480  20.971 -65.123  1.00 94.44           O  
ATOM    892  N   ARG A 120      49.517  24.042 -62.543  1.00 95.76           N  
ATOM    893  CA  ARG A 120      50.121  24.350 -61.251  1.00 95.76           C  
ATOM    894  C   ARG A 120      49.169  25.166 -60.383  1.00 95.76           C  
ATOM    895  CB  ARG A 120      51.437  25.107 -61.440  1.00 95.76           C  
ATOM    896  O   ARG A 120      49.066  24.932 -59.177  1.00 95.76           O  
ATOM    897  CG  ARG A 120      52.618  24.213 -61.781  1.00 95.76           C  
ATOM    898  CD  ARG A 120      53.941  24.959 -61.672  1.00 95.76           C  
ATOM    899  NE  ARG A 120      54.971  24.355 -62.512  1.00 95.76           N  
ATOM    900  NH1 ARG A 120      55.056  26.102 -64.022  1.00 95.76           N  
ATOM    901  NH2 ARG A 120      56.412  24.274 -64.299  1.00 95.76           N  
ATOM    902  CZ  ARG A 120      55.477  24.912 -63.609  1.00 95.76           C  
ATOM    903  N   ALA A 121      48.501  26.097 -60.952  1.00 96.03           N  
ATOM    904  CA  ALA A 121      47.513  26.895 -60.230  1.00 96.03           C  
ATOM    905  C   ALA A 121      46.355  26.027 -59.746  1.00 96.03           C  
ATOM    906  CB  ALA A 121      46.993  28.025 -61.115  1.00 96.03           C  
ATOM    907  O   ALA A 121      45.902  26.165 -58.607  1.00 96.03           O  
ATOM    908  N   LEU A 122      45.889  25.139 -60.554  1.00 95.47           N  
ATOM    909  CA  LEU A 122      44.786  24.261 -60.180  1.00 95.47           C  
ATOM    910  C   LEU A 122      45.208  23.297 -59.076  1.00 95.47           C  
ATOM    911  CB  LEU A 122      44.290  23.475 -61.397  1.00 95.47           C  
ATOM    912  O   LEU A 122      44.433  23.021 -58.158  1.00 95.47           O  
ATOM    913  CG  LEU A 122      43.480  24.262 -62.428  1.00 95.47           C  
ATOM    914  CD1 LEU A 122      43.204  23.400 -63.655  1.00 95.47           C  
ATOM    915  CD2 LEU A 122      42.177  24.763 -61.815  1.00 95.47           C  
ATOM    916  N   GLU A 123      46.403  22.819 -59.143  1.00 94.53           N  
ATOM    917  CA  GLU A 123      46.928  21.942 -58.102  1.00 94.53           C  
ATOM    918  C   GLU A 123      47.023  22.669 -56.763  1.00 94.53           C  
ATOM    919  CB  GLU A 123      48.300  21.394 -58.501  1.00 94.53           C  
ATOM    920  O   GLU A 123      46.722  22.093 -55.715  1.00 94.53           O  
ATOM    921  CG  GLU A 123      48.247  20.341 -59.599  1.00 94.53           C  
ATOM    922  CD  GLU A 123      49.621  19.919 -60.093  1.00 94.53           C  
ATOM    923  OE1 GLU A 123      49.704  19.037 -60.978  1.00 94.53           O  
ATOM    924  OE2 GLU A 123      50.624  20.473 -59.590  1.00 94.53           O  
ATOM    925  N   ALA A 124      47.449  23.880 -56.831  1.00 94.14           N  
ATOM    926  CA  ALA A 124      47.520  24.679 -55.610  1.00 94.14           C  
ATOM    927  C   ALA A 124      46.128  24.934 -55.040  1.00 94.14           C  
ATOM    928  CB  ALA A 124      48.232  26.002 -55.881  1.00 94.14           C  
ATOM    929  O   ALA A 124      45.928  24.877 -53.825  1.00 94.14           O  
ATOM    930  N   GLU A 125      45.159  25.206 -55.916  1.00 94.44           N  
ATOM    931  CA  GLU A 125      43.780  25.402 -55.481  1.00 94.44           C  
ATOM    932  C   GLU A 125      43.199  24.119 -54.891  1.00 94.44           C  
ATOM    933  CB  GLU A 125      42.912  25.884 -56.647  1.00 94.44           C  
ATOM    934  O   GLU A 125      42.492  24.159 -53.882  1.00 94.44           O  
ATOM    935  CG  GLU A 125      43.132  27.344 -57.014  1.00 94.44           C  
ATOM    936  CD  GLU A 125      42.254  27.812 -58.164  1.00 94.44           C  
ATOM    937  OE1 GLU A 125      42.375  28.987 -58.581  1.00 94.44           O  
ATOM    938  OE2 GLU A 125      41.437  26.999 -58.650  1.00 94.44           O  
ATOM    939  N   LEU A 126      43.484  23.025 -55.480  1.00 91.08           N  
ATOM    940  CA  LEU A 126      43.037  21.730 -54.977  1.00 91.08           C  
ATOM    941  C   LEU A 126      43.648  21.437 -53.611  1.00 91.08           C  
ATOM    942  CB  LEU A 126      43.403  20.617 -55.963  1.00 91.08           C  
ATOM    943  O   LEU A 126      42.958  20.959 -52.708  1.00 91.08           O  
ATOM    944  CG  LEU A 126      42.718  19.267 -55.746  1.00 91.08           C  
ATOM    945  CD1 LEU A 126      41.901  18.884 -56.976  1.00 91.08           C  
ATOM    946  CD2 LEU A 126      43.748  18.190 -55.424  1.00 91.08           C  
ATOM    947  N   ALA A 127      44.901  21.677 -53.457  1.00 90.96           N  
ATOM    948  CA  ALA A 127      45.567  21.478 -52.173  1.00 90.96           C  
ATOM    949  C   ALA A 127      44.965  22.378 -51.097  1.00 90.96           C  
ATOM    950  CB  ALA A 127      47.065  21.742 -52.304  1.00 90.96           C  
ATOM    951  O   ALA A 127      44.767  21.947 -49.958  1.00 90.96           O  
ATOM    952  N   ALA A 128      44.643  23.596 -51.410  1.00 88.65           N  
ATOM    953  CA  ALA A 128      44.022  24.535 -50.480  1.00 88.65           C  
ATOM    954  C   ALA A 128      42.621  24.073 -50.087  1.00 88.65           C  
ATOM    955  CB  ALA A 128      43.965  25.933 -51.092  1.00 88.65           C  
ATOM    956  O   ALA A 128      42.238  24.159 -48.918  1.00 88.65           O  
ATOM    957  N   LEU A 129      41.875  23.531 -51.025  1.00 86.28           N  
ATOM    958  CA  LEU A 129      40.532  23.031 -50.751  1.00 86.28           C  
ATOM    959  C   LEU A 129      40.586  21.771 -49.894  1.00 86.28           C  
ATOM    960  CB  LEU A 129      39.790  22.742 -52.058  1.00 86.28           C  
ATOM    961  O   LEU A 129      39.755  21.586 -49.002  1.00 86.28           O  
ATOM    962  CG  LEU A 129      39.251  23.957 -52.815  1.00 86.28           C  
ATOM    963  CD1 LEU A 129      38.687  23.533 -54.167  1.00 86.28           C  
ATOM    964  CD2 LEU A 129      38.188  24.674 -51.988  1.00 86.28           C  
ATOM    965  N   ARG A 130      41.479  20.915 -50.144  1.00 84.91           N  
ATOM    966  CA  ARG A 130      41.661  19.712 -49.338  1.00 84.91           C  
ATOM    967  C   ARG A 130      42.055  20.066 -47.908  1.00 84.91           C  
ATOM    968  CB  ARG A 130      42.720  18.801 -49.963  1.00 84.91           C  
ATOM    969  O   ARG A 130      41.604  19.423 -46.957  1.00 84.91           O  
ATOM    970  CG  ARG A 130      42.244  18.065 -51.205  1.00 84.91           C  
ATOM    971  CD  ARG A 130      43.267  17.044 -51.682  1.00 84.91           C  
ATOM    972  NE  ARG A 130      42.744  16.226 -52.773  1.00 84.91           N  
ATOM    973  NH1 ARG A 130      44.135  17.121 -54.386  1.00 84.91           N  
ATOM    974  NH2 ARG A 130      42.622  15.492 -54.946  1.00 84.91           N  
ATOM    975  CZ  ARG A 130      43.168  16.281 -54.032  1.00 84.91           C  
ATOM    976  N   GLN A 131      42.876  21.032 -47.703  1.00 81.92           N  
ATOM    977  CA  GLN A 131      43.264  21.508 -46.379  1.00 81.92           C  
ATOM    978  C   GLN A 131      42.076  22.121 -45.644  1.00 81.92           C  
ATOM    979  CB  GLN A 131      44.398  22.529 -46.487  1.00 81.92           C  
ATOM    980  O   GLN A 131      41.910  21.914 -44.441  1.00 81.92           O  
ATOM    981  CG  GLN A 131      45.029  22.891 -45.149  1.00 81.92           C  
ATOM    982  CD  GLN A 131      46.259  23.766 -45.298  1.00 81.92           C  
ATOM    983  NE2 GLN A 131      47.117  23.760 -44.284  1.00 81.92           N  
ATOM    984  OE1 GLN A 131      46.437  24.442 -46.316  1.00 81.92           O  
ATOM    985  N   ARG A 132      41.205  22.796 -46.312  1.00 78.04           N  
ATOM    986  CA  ARG A 132      39.993  23.371 -45.736  1.00 78.04           C  
ATOM    987  C   ARG A 132      38.998  22.281 -45.352  1.00 78.04           C  
ATOM    988  CB  ARG A 132      39.345  24.351 -46.717  1.00 78.04           C  
ATOM    989  O   ARG A 132      38.324  22.382 -44.325  1.00 78.04           O  
ATOM    990  CG  ARG A 132      38.383  25.330 -46.063  1.00 78.04           C  
ATOM    991  CD  ARG A 132      37.775  26.287 -47.079  1.00 78.04           C  
ATOM    992  NE  ARG A 132      36.670  27.051 -46.506  1.00 78.04           N  
ATOM    993  NH1 ARG A 132      35.679  27.533 -48.536  1.00 78.04           N  
ATOM    994  NH2 ARG A 132      34.743  28.297 -46.588  1.00 78.04           N  
ATOM    995  CZ  ARG A 132      35.700  27.626 -47.211  1.00 78.04           C  
ATOM    996  N   HIS A 133      38.981  21.225 -46.117  1.00 71.25           N  
ATOM    997  CA  HIS A 133      38.052  20.130 -45.855  1.00 71.25           C  
ATOM    998  C   HIS A 133      38.635  19.141 -44.851  1.00 71.25           C  
ATOM    999  CB  HIS A 133      37.695  19.409 -47.156  1.00 71.25           C  
ATOM   1000  O   HIS A 133      37.905  18.330 -44.277  1.00 71.25           O  
ATOM   1001  CG  HIS A 133      36.743  20.171 -48.022  1.00 71.25           C  
ATOM   1002  CD2 HIS A 133      36.937  20.838 -49.184  1.00 71.25           C  
ATOM   1003  ND1 HIS A 133      35.406  20.308 -47.716  1.00 71.25           N  
ATOM   1004  CE1 HIS A 133      34.817  21.029 -48.656  1.00 71.25           C  
ATOM   1005  NE2 HIS A 133      35.724  21.363 -49.558  1.00 71.25           N  
ATOM   1006  N   ALA A 134      39.926  19.076 -44.617  1.00 69.37           N  
ATOM   1007  CA  ALA A 134      40.613  18.233 -43.641  1.00 69.37           C  
ATOM   1008  C   ALA A 134      40.493  18.812 -42.235  1.00 69.37           C  
ATOM   1009  CB  ALA A 134      42.082  18.068 -44.022  1.00 69.37           C  
ATOM   1010  O   ALA A 134      40.613  18.086 -41.245  1.00 69.37           O  
ATOM   1011  N   GLU A 135      39.969  20.032 -42.061  1.00 69.82           N  
ATOM   1012  CA  GLU A 135      39.730  20.613 -40.744  1.00 69.82           C  
ATOM   1013  C   GLU A 135      38.335  20.266 -40.232  1.00 69.82           C  
ATOM   1014  CB  GLU A 135      39.913  22.132 -40.785  1.00 69.82           C  
ATOM   1015  O   GLU A 135      37.357  20.347 -40.977  1.00 69.82           O  
ATOM   1016  CG  GLU A 135      41.357  22.574 -40.970  1.00 69.82           C  
ATOM   1017  CD  GLU A 135      41.635  23.964 -40.421  1.00 69.82           C  
ATOM   1018  OE1 GLU A 135      42.822  24.327 -40.260  1.00 69.82           O  
ATOM   1019  OE2 GLU A 135      40.657  24.696 -40.149  1.00 69.82           O  
ATOM   1020  N   PRO A 136      38.305  19.249 -39.337  1.00 65.26           N  
ATOM   1021  CA  PRO A 136      37.005  18.918 -38.750  1.00 65.26           C  
ATOM   1022  C   PRO A 136      36.117  20.145 -38.553  1.00 65.26           C  
ATOM   1023  CB  PRO A 136      37.375  18.290 -37.404  1.00 65.26           C  
ATOM   1024  O   PRO A 136      36.623  21.247 -38.329  1.00 65.26           O  
ATOM   1025  CG  PRO A 136      38.846  18.517 -37.268  1.00 65.26           C  
ATOM   1026  CD  PRO A 136      39.361  19.090 -38.557  1.00 65.26           C  
ATOM   1027  N   SER A 137      34.981  20.256 -39.234  1.00 74.62           N  
ATOM   1028  CA  SER A 137      33.993  21.330 -39.218  1.00 74.62           C  
ATOM   1029  C   SER A 137      33.778  21.862 -37.805  1.00 74.62           C  
ATOM   1030  CB  SER A 137      32.663  20.844 -39.796  1.00 74.62           C  
ATOM   1031  O   SER A 137      33.533  21.090 -36.876  1.00 74.62           O  
ATOM   1032  OG  SER A 137      31.691  21.875 -39.758  1.00 74.62           O  
ATOM   1033  N   ARG A 138      34.429  22.833 -37.281  1.00 79.64           N  
ATOM   1034  CA  ARG A 138      34.246  23.572 -36.036  1.00 79.64           C  
ATOM   1035  C   ARG A 138      32.801  23.486 -35.555  1.00 79.64           C  
ATOM   1036  CB  ARG A 138      34.652  25.037 -36.216  1.00 79.64           C  
ATOM   1037  O   ARG A 138      32.549  23.315 -34.361  1.00 79.64           O  
ATOM   1038  CG  ARG A 138      34.763  25.809 -34.911  1.00 79.64           C  
ATOM   1039  CD  ARG A 138      35.429  27.163 -35.113  1.00 79.64           C  
ATOM   1040  NE  ARG A 138      35.367  27.979 -33.903  1.00 79.64           N  
ATOM   1041  NH1 ARG A 138      35.446  30.002 -35.016  1.00 79.64           N  
ATOM   1042  NH2 ARG A 138      35.317  29.952 -32.728  1.00 79.64           N  
ATOM   1043  CZ  ARG A 138      35.377  29.309 -33.885  1.00 79.64           C  
ATOM   1044  N   VAL A 139      31.938  23.436 -36.433  1.00 83.55           N  
ATOM   1045  CA  VAL A 139      30.514  23.354 -36.125  1.00 83.55           C  
ATOM   1046  C   VAL A 139      30.174  21.951 -35.626  1.00 83.55           C  
ATOM   1047  CB  VAL A 139      29.646  23.709 -37.352  1.00 83.55           C  
ATOM   1048  O   VAL A 139      29.401  21.793 -34.678  1.00 83.55           O  
ATOM   1049  CG1 VAL A 139      28.165  23.492 -37.047  1.00 83.55           C  
ATOM   1050  CG2 VAL A 139      29.901  25.151 -37.786  1.00 83.55           C  
ATOM   1051  N   GLY A 140      30.773  20.923 -36.261  1.00 88.24           N  
ATOM   1052  CA  GLY A 140      30.605  19.557 -35.793  1.00 88.24           C  
ATOM   1053  C   GLY A 140      31.119  19.343 -34.381  1.00 88.24           C  
ATOM   1054  O   GLY A 140      30.466  18.681 -33.572  1.00 88.24           O  
ATOM   1055  N   GLU A 141      32.183  19.969 -34.020  1.00 88.51           N  
ATOM   1056  CA  GLU A 141      32.753  19.891 -32.678  1.00 88.51           C  
ATOM   1057  C   GLU A 141      31.848  20.570 -31.654  1.00 88.51           C  
ATOM   1058  CB  GLU A 141      34.147  20.523 -32.649  1.00 88.51           C  
ATOM   1059  O   GLU A 141      31.680  20.070 -30.539  1.00 88.51           O  
ATOM   1060  CG  GLU A 141      35.205  19.714 -33.386  1.00 88.51           C  
ATOM   1061  CD  GLU A 141      36.579  20.364 -33.366  1.00 88.51           C  
ATOM   1062  OE1 GLU A 141      37.527  19.797 -33.956  1.00 88.51           O  
ATOM   1063  OE2 GLU A 141      36.709  21.448 -32.755  1.00 88.51           O  
ATOM   1064  N   LEU A 142      31.210  21.652 -32.006  1.00 91.21           N  
ATOM   1065  CA  LEU A 142      30.295  22.360 -31.117  1.00 91.21           C  
ATOM   1066  C   LEU A 142      29.060  21.516 -30.824  1.00 91.21           C  
ATOM   1067  CB  LEU A 142      29.879  23.699 -31.731  1.00 91.21           C  
ATOM   1068  O   LEU A 142      28.611  21.440 -29.678  1.00 91.21           O  
ATOM   1069  CG  LEU A 142      30.965  24.773 -31.815  1.00 91.21           C  
ATOM   1070  CD1 LEU A 142      30.468  25.967 -32.624  1.00 91.21           C  
ATOM   1071  CD2 LEU A 142      31.395  25.209 -30.418  1.00 91.21           C  
ATOM   1072  N   PHE A 143      28.580  20.883 -31.904  1.00 93.28           N  
ATOM   1073  CA  PHE A 143      27.416  20.024 -31.719  1.00 93.28           C  
ATOM   1074  C   PHE A 143      27.774  18.798 -30.888  1.00 93.28           C  
ATOM   1075  CB  PHE A 143      26.845  19.592 -33.073  1.00 93.28           C  
ATOM   1076  O   PHE A 143      26.991  18.368 -30.038  1.00 93.28           O  
ATOM   1077  CG  PHE A 143      26.091  20.679 -33.789  1.00 93.28           C  
ATOM   1078  CD1 PHE A 143      24.952  21.241 -33.226  1.00 93.28           C  
ATOM   1079  CD2 PHE A 143      26.522  21.141 -35.027  1.00 93.28           C  
ATOM   1080  CE1 PHE A 143      24.252  22.248 -33.887  1.00 93.28           C  
ATOM   1081  CE2 PHE A 143      25.827  22.146 -35.693  1.00 93.28           C  
ATOM   1082  CZ  PHE A 143      24.692  22.698 -35.121  1.00 93.28           C  
ATOM   1083  N   GLN A 144      28.914  18.334 -31.145  1.00 93.84           N  
ATOM   1084  CA  GLN A 144      29.375  17.195 -30.358  1.00 93.84           C  
ATOM   1085  C   GLN A 144      29.518  17.566 -28.885  1.00 93.84           C  
ATOM   1086  CB  GLN A 144      30.707  16.672 -30.900  1.00 93.84           C  
ATOM   1087  O   GLN A 144      29.146  16.787 -28.004  1.00 93.84           O  
ATOM   1088  CG  GLN A 144      30.572  15.853 -32.176  1.00 93.84           C  
ATOM   1089  CD  GLN A 144      31.904  15.332 -32.682  1.00 93.84           C  
ATOM   1090  NE2 GLN A 144      31.901  14.762 -33.883  1.00 93.84           N  
ATOM   1091  OE1 GLN A 144      32.928  15.442 -32.000  1.00 93.84           O  
ATOM   1092  N   ARG A 145      30.069  18.680 -28.659  1.00 95.27           N  
ATOM   1093  CA  ARG A 145      30.177  19.176 -27.290  1.00 95.27           C  
ATOM   1094  C   ARG A 145      28.798  19.353 -26.662  1.00 95.27           C  
ATOM   1095  CB  ARG A 145      30.942  20.500 -27.256  1.00 95.27           C  
ATOM   1096  O   ARG A 145      28.587  18.989 -25.503  1.00 95.27           O  
ATOM   1097  CG  ARG A 145      31.239  21.004 -25.853  1.00 95.27           C  
ATOM   1098  CD  ARG A 145      32.089  22.267 -25.875  1.00 95.27           C  
ATOM   1099  NE  ARG A 145      32.200  22.866 -24.548  1.00 95.27           N  
ATOM   1100  NH1 ARG A 145      34.381  23.575 -24.823  1.00 95.27           N  
ATOM   1101  NH2 ARG A 145      33.277  23.984 -22.856  1.00 95.27           N  
ATOM   1102  CZ  ARG A 145      33.286  23.474 -24.079  1.00 95.27           C  
ATOM   1103  N   GLU A 146      27.889  19.928 -27.371  1.00 96.41           N  
ATOM   1104  CA  GLU A 146      26.529  20.107 -26.873  1.00 96.41           C  
ATOM   1105  C   GLU A 146      25.869  18.764 -26.576  1.00 96.41           C  
ATOM   1106  CB  GLU A 146      25.687  20.896 -27.879  1.00 96.41           C  
ATOM   1107  O   GLU A 146      25.165  18.620 -25.574  1.00 96.41           O  
ATOM   1108  CG  GLU A 146      26.045  22.373 -27.957  1.00 96.41           C  
ATOM   1109  CD  GLU A 146      25.148  23.159 -28.899  1.00 96.41           C  
ATOM   1110  OE1 GLU A 146      25.270  24.404 -28.956  1.00 96.41           O  
ATOM   1111  OE2 GLU A 146      24.314  22.526 -29.584  1.00 96.41           O  
ATOM   1112  N   LEU A 147      26.091  17.831 -27.422  1.00 97.06           N  
ATOM   1113  CA  LEU A 147      25.535  16.499 -27.211  1.00 97.06           C  
ATOM   1114  C   LEU A 147      26.101  15.868 -25.943  1.00 97.06           C  
ATOM   1115  CB  LEU A 147      25.826  15.600 -28.416  1.00 97.06           C  
ATOM   1116  O   LEU A 147      25.361  15.272 -25.158  1.00 97.06           O  
ATOM   1117  CG  LEU A 147      24.832  15.678 -29.576  1.00 97.06           C  
ATOM   1118  CD1 LEU A 147      25.436  15.062 -30.833  1.00 97.06           C  
ATOM   1119  CD2 LEU A 147      23.525  14.983 -29.208  1.00 97.06           C  
ATOM   1120  N   ARG A 148      27.377  16.050 -25.774  1.00 97.84           N  
ATOM   1121  CA  ARG A 148      28.016  15.523 -24.573  1.00 97.84           C  
ATOM   1122  C   ARG A 148      27.457  16.187 -23.319  1.00 97.84           C  
ATOM   1123  CB  ARG A 148      29.532  15.722 -24.639  1.00 97.84           C  
ATOM   1124  O   ARG A 148      27.181  15.513 -22.324  1.00 97.84           O  
ATOM   1125  CG  ARG A 148      30.232  14.798 -25.622  1.00 97.84           C  
ATOM   1126  CD  ARG A 148      31.747  14.932 -25.542  1.00 97.84           C  
ATOM   1127  NE  ARG A 148      32.313  15.402 -26.804  1.00 97.84           N  
ATOM   1128  NH1 ARG A 148      33.438  17.191 -25.871  1.00 97.84           N  
ATOM   1129  NH2 ARG A 148      33.563  16.802 -28.127  1.00 97.84           N  
ATOM   1130  CZ  ARG A 148      33.103  16.464 -26.931  1.00 97.84           C  
ATOM   1131  N   ASP A 149      27.277  17.452 -23.372  1.00 97.93           N  
ATOM   1132  CA  ASP A 149      26.737  18.198 -22.239  1.00 97.93           C  
ATOM   1133  C   ASP A 149      25.305  17.767 -21.931  1.00 97.93           C  
ATOM   1134  CB  ASP A 149      26.786  19.702 -22.515  1.00 97.93           C  
ATOM   1135  O   ASP A 149      24.939  17.600 -20.765  1.00 97.93           O  
ATOM   1136  CG  ASP A 149      28.194  20.268 -22.469  1.00 97.93           C  
ATOM   1137  OD1 ASP A 149      29.111  19.583 -21.966  1.00 97.93           O  
ATOM   1138  OD2 ASP A 149      28.388  21.411 -22.937  1.00 97.93           O  
ATOM   1139  N   LEU A 150      24.551  17.617 -23.006  1.00 97.61           N  
ATOM   1140  CA  LEU A 150      23.165  17.201 -22.816  1.00 97.61           C  
ATOM   1141  C   LEU A 150      23.095  15.798 -22.223  1.00 97.61           C  
ATOM   1142  CB  LEU A 150      22.406  17.245 -24.145  1.00 97.61           C  
ATOM   1143  O   LEU A 150      22.275  15.532 -21.342  1.00 97.61           O  
ATOM   1144  CG  LEU A 150      22.046  18.633 -24.675  1.00 97.61           C  
ATOM   1145  CD1 LEU A 150      21.485  18.532 -26.089  1.00 97.61           C  
ATOM   1146  CD2 LEU A 150      21.050  19.319 -23.746  1.00 97.61           C  
ATOM   1147  N   ARG A 151      23.934  14.951 -22.660  1.00 98.05           N  
ATOM   1148  CA  ARG A 151      23.985  13.600 -22.111  1.00 98.05           C  
ATOM   1149  C   ARG A 151      24.385  13.622 -20.639  1.00 98.05           C  
ATOM   1150  CB  ARG A 151      24.962  12.733 -22.907  1.00 98.05           C  
ATOM   1151  O   ARG A 151      23.834  12.874 -19.829  1.00 98.05           O  
ATOM   1152  CG  ARG A 151      24.438  12.304 -24.268  1.00 98.05           C  
ATOM   1153  CD  ARG A 151      25.470  11.496 -25.041  1.00 98.05           C  
ATOM   1154  NE  ARG A 151      24.977  11.114 -26.362  1.00 98.05           N  
ATOM   1155  NH1 ARG A 151      27.057  10.579 -27.212  1.00 98.05           N  
ATOM   1156  NH2 ARG A 151      25.189  10.366 -28.523  1.00 98.05           N  
ATOM   1157  CZ  ARG A 151      25.742  10.687 -27.362  1.00 98.05           C  
ATOM   1158  N   ALA A 152      25.344  14.451 -20.326  1.00 98.12           N  
ATOM   1159  CA  ALA A 152      25.778  14.591 -18.938  1.00 98.12           C  
ATOM   1160  C   ALA A 152      24.645  15.112 -18.059  1.00 98.12           C  
ATOM   1161  CB  ALA A 152      26.986  15.521 -18.850  1.00 98.12           C  
ATOM   1162  O   ALA A 152      24.457  14.642 -16.935  1.00 98.12           O  
ATOM   1163  N   GLN A 153      23.882  16.043 -18.591  1.00 98.11           N  
ATOM   1164  CA  GLN A 153      22.748  16.586 -17.851  1.00 98.11           C  
ATOM   1165  C   GLN A 153      21.670  15.527 -17.641  1.00 98.11           C  
ATOM   1166  CB  GLN A 153      22.161  17.796 -18.580  1.00 98.11           C  
ATOM   1167  O   GLN A 153      21.050  15.467 -16.577  1.00 98.11           O  
ATOM   1168  CG  GLN A 153      23.023  19.048 -18.487  1.00 98.11           C  
ATOM   1169  CD  GLN A 153      22.467  20.204 -19.296  1.00 98.11           C  
ATOM   1170  NE2 GLN A 153      23.264  21.256 -19.452  1.00 98.11           N  
ATOM   1171  OE1 GLN A 153      21.331  20.153 -19.779  1.00 98.11           O  
ATOM   1172  N   LEU A 154      21.465  14.764 -18.652  1.00 98.25           N  
ATOM   1173  CA  LEU A 154      20.495  13.680 -18.541  1.00 98.25           C  
ATOM   1174  C   LEU A 154      20.915  12.682 -17.467  1.00 98.25           C  
ATOM   1175  CB  LEU A 154      20.334  12.964 -19.885  1.00 98.25           C  
ATOM   1176  O   LEU A 154      20.092  12.253 -16.656  1.00 98.25           O  
ATOM   1177  CG  LEU A 154      19.277  11.861 -19.943  1.00 98.25           C  
ATOM   1178  CD1 LEU A 154      17.879  12.460 -19.827  1.00 98.25           C  
ATOM   1179  CD2 LEU A 154      19.414  11.056 -21.231  1.00 98.25           C  
ATOM   1180  N   GLU A 155      22.161  12.315 -17.465  1.00 98.12           N  
ATOM   1181  CA  GLU A 155      22.661  11.375 -16.467  1.00 98.12           C  
ATOM   1182  C   GLU A 155      22.551  11.953 -15.059  1.00 98.12           C  
ATOM   1183  CB  GLU A 155      24.113  10.994 -16.768  1.00 98.12           C  
ATOM   1184  O   GLU A 155      22.166  11.251 -14.122  1.00 98.12           O  
ATOM   1185  CG  GLU A 155      24.275  10.105 -17.992  1.00 98.12           C  
ATOM   1186  CD  GLU A 155      25.725   9.776 -18.308  1.00 98.12           C  
ATOM   1187  OE1 GLU A 155      25.979   8.996 -19.253  1.00 98.12           O  
ATOM   1188  OE2 GLU A 155      26.615  10.302 -17.603  1.00 98.12           O  
ATOM   1189  N   GLU A 156      22.888  13.190 -14.919  1.00 98.25           N  
ATOM   1190  CA  GLU A 156      22.770  13.856 -13.626  1.00 98.25           C  
ATOM   1191  C   GLU A 156      21.320  13.890 -13.153  1.00 98.25           C  
ATOM   1192  CB  GLU A 156      23.333  15.278 -13.700  1.00 98.25           C  
ATOM   1193  O   GLU A 156      21.037  13.629 -11.982  1.00 98.25           O  
ATOM   1194  CG  GLU A 156      23.426  15.973 -12.350  1.00 98.25           C  
ATOM   1195  CD  GLU A 156      24.132  17.318 -12.415  1.00 98.25           C  
ATOM   1196  OE1 GLU A 156      24.327  17.954 -11.354  1.00 98.25           O  
ATOM   1197  OE2 GLU A 156      24.493  17.740 -13.536  1.00 98.25           O  
ATOM   1198  N   ALA A 157      20.452  14.258 -14.053  1.00 97.32           N  
ATOM   1199  CA  ALA A 157      19.031  14.287 -13.718  1.00 97.32           C  
ATOM   1200  C   ALA A 157      18.524  12.893 -13.357  1.00 97.32           C  
ATOM   1201  CB  ALA A 157      18.222  14.859 -14.879  1.00 97.32           C  
ATOM   1202  O   ALA A 157      17.732  12.736 -12.425  1.00 97.32           O  
ATOM   1203  N   SER A 158      18.943  11.905 -14.121  1.00 97.88           N  
ATOM   1204  CA  SER A 158      18.547  10.527 -13.846  1.00 97.88           C  
ATOM   1205  C   SER A 158      19.049  10.070 -12.481  1.00 97.88           C  
ATOM   1206  CB  SER A 158      19.077   9.591 -14.933  1.00 97.88           C  
ATOM   1207  O   SER A 158      18.319   9.417 -11.732  1.00 97.88           O  
ATOM   1208  OG  SER A 158      20.492   9.516 -14.887  1.00 97.88           O  
ATOM   1209  N   SER A 159      20.312  10.405 -12.133  1.00 97.99           N  
ATOM   1210  CA  SER A 159      20.858  10.060 -10.825  1.00 97.99           C  
ATOM   1211  C   SER A 159      20.112  10.780  -9.706  1.00 97.99           C  
ATOM   1212  CB  SER A 159      22.347  10.402 -10.758  1.00 97.99           C  
ATOM   1213  O   SER A 159      19.862  10.201  -8.647  1.00 97.99           O  
ATOM   1214  OG  SER A 159      22.543  11.804 -10.801  1.00 97.99           O  
ATOM   1215  N   ALA A 160      19.802  12.070  -9.893  1.00 97.50           N  
ATOM   1216  CA  ALA A 160      19.027  12.836  -8.920  1.00 97.50           C  
ATOM   1217  C   ALA A 160      17.637  12.235  -8.731  1.00 97.50           C  
ATOM   1218  CB  ALA A 160      18.919  14.295  -9.355  1.00 97.50           C  
ATOM   1219  O   ALA A 160      17.143  12.140  -7.605  1.00 97.50           O  
ATOM   1220  N   ARG A 161      17.055  11.873  -9.897  1.00 97.42           N  
ATOM   1221  CA  ARG A 161      15.748  11.227  -9.826  1.00 97.42           C  
ATOM   1222  C   ARG A 161      15.822   9.930  -9.028  1.00 97.42           C  
ATOM   1223  CB  ARG A 161      15.208  10.949 -11.230  1.00 97.42           C  
ATOM   1224  O   ARG A 161      14.969   9.669  -8.177  1.00 97.42           O  
ATOM   1225  CG  ARG A 161      13.812  10.347 -11.245  1.00 97.42           C  
ATOM   1226  CD  ARG A 161      13.328  10.079 -12.663  1.00 97.42           C  
ATOM   1227  NE  ARG A 161      12.019   9.433 -12.674  1.00 97.42           N  
ATOM   1228  NH1 ARG A 161      11.761   9.525 -14.967  1.00 97.42           N  
ATOM   1229  NH2 ARG A 161      10.125   8.591 -13.662  1.00 97.42           N  
ATOM   1230  CZ  ARG A 161      11.305   9.184 -13.768  1.00 97.42           C  
ATOM   1231  N   SER A 162      16.759   9.103  -9.311  1.00 95.11           N  
ATOM   1232  CA  SER A 162      16.939   7.851  -8.584  1.00 95.11           C  
ATOM   1233  C   SER A 162      17.141   8.101  -7.093  1.00 95.11           C  
ATOM   1234  CB  SER A 162      18.130   7.072  -9.145  1.00 95.11           C  
ATOM   1235  O   SER A 162      16.569   7.397  -6.258  1.00 95.11           O  
ATOM   1236  OG  SER A 162      19.330   7.811  -8.993  1.00 95.11           O  
ATOM   1237  N   GLN A 163      17.945   9.041  -6.704  1.00 96.42           N  
ATOM   1238  CA  GLN A 163      18.172   9.403  -5.309  1.00 96.42           C  
ATOM   1239  C   GLN A 163      16.882   9.881  -4.648  1.00 96.42           C  
ATOM   1240  CB  GLN A 163      19.249  10.483  -5.202  1.00 96.42           C  
ATOM   1241  O   GLN A 163      16.596   9.524  -3.503  1.00 96.42           O  
ATOM   1242  CG  GLN A 163      20.658   9.977  -5.477  1.00 96.42           C  
ATOM   1243  CD  GLN A 163      21.696  11.083  -5.451  1.00 96.42           C  
ATOM   1244  NE2 GLN A 163      22.948  10.728  -5.717  1.00 96.42           N  
ATOM   1245  OE1 GLN A 163      21.374  12.248  -5.195  1.00 96.42           O  
ATOM   1246  N   ALA A 164      16.178  10.691  -5.315  1.00 93.25           N  
ATOM   1247  CA  ALA A 164      14.906  11.180  -4.793  1.00 93.25           C  
ATOM   1248  C   ALA A 164      13.927  10.031  -4.566  1.00 93.25           C  
ATOM   1249  CB  ALA A 164      14.301  12.210  -5.744  1.00 93.25           C  
ATOM   1250  O   ALA A 164      13.203  10.012  -3.568  1.00 93.25           O  
ATOM   1251  N   LEU A 165      13.905   9.057  -5.454  1.00 95.20           N  
ATOM   1252  CA  LEU A 165      13.027   7.900  -5.320  1.00 95.20           C  
ATOM   1253  C   LEU A 165      13.400   7.073  -4.095  1.00 95.20           C  
ATOM   1254  CB  LEU A 165      13.093   7.029  -6.578  1.00 95.20           C  
ATOM   1255  O   LEU A 165      12.523   6.616  -3.358  1.00 95.20           O  
ATOM   1256  CG  LEU A 165      12.373   7.568  -7.815  1.00 95.20           C  
ATOM   1257  CD1 LEU A 165      12.635   6.666  -9.016  1.00 95.20           C  
ATOM   1258  CD2 LEU A 165      10.876   7.695  -7.550  1.00 95.20           C  
ATOM   1259  N   LEU A 166      14.649   6.940  -3.871  1.00 95.11           N  
ATOM   1260  CA  LEU A 166      15.093   6.204  -2.692  1.00 95.11           C  
ATOM   1261  C   LEU A 166      14.679   6.924  -1.414  1.00 95.11           C  
ATOM   1262  CB  LEU A 166      16.612   6.017  -2.718  1.00 95.11           C  
ATOM   1263  O   LEU A 166      14.226   6.290  -0.458  1.00 95.11           O  
ATOM   1264  CG  LEU A 166      17.157   5.036  -3.757  1.00 95.11           C  
ATOM   1265  CD1 LEU A 166      18.681   5.080  -3.780  1.00 95.11           C  
ATOM   1266  CD2 LEU A 166      16.662   3.623  -3.470  1.00 95.11           C  
ATOM   1267  N   GLU A 167      14.857   8.235  -1.411  1.00 94.54           N  
ATOM   1268  CA  GLU A 167      14.449   9.031  -0.258  1.00 94.54           C  
ATOM   1269  C   GLU A 167      12.940   8.953  -0.040  1.00 94.54           C  
ATOM   1270  CB  GLU A 167      14.881  10.490  -0.430  1.00 94.54           C  
ATOM   1271  O   GLU A 167      12.477   8.845   1.097  1.00 94.54           O  
ATOM   1272  CG  GLU A 167      16.388  10.694  -0.388  1.00 94.54           C  
ATOM   1273  CD  GLU A 167      16.810  12.120  -0.704  1.00 94.54           C  
ATOM   1274  OE1 GLU A 167      18.028  12.409  -0.694  1.00 94.54           O  
ATOM   1275  OE2 GLU A 167      15.915  12.955  -0.962  1.00 94.54           O  
ATOM   1276  N   ARG A 168      12.216   9.055  -1.117  1.00 92.74           N  
ATOM   1277  CA  ARG A 168      10.764   8.923  -1.042  1.00 92.74           C  
ATOM   1278  C   ARG A 168      10.367   7.578  -0.442  1.00 92.74           C  
ATOM   1279  CB  ARG A 168      10.137   9.084  -2.429  1.00 92.74           C  
ATOM   1280  O   ARG A 168       9.529   7.519   0.460  1.00 92.74           O  
ATOM   1281  CG  ARG A 168       8.619   9.003  -2.431  1.00 92.74           C  
ATOM   1282  CD  ARG A 168       8.080   8.564  -3.786  1.00 92.74           C  
ATOM   1283  NE  ARG A 168       8.343   7.150  -4.038  1.00 92.74           N  
ATOM   1284  NH1 ARG A 168       6.689   6.914  -5.634  1.00 92.74           N  
ATOM   1285  NH2 ARG A 168       7.999   5.123  -5.060  1.00 92.74           N  
ATOM   1286  CZ  ARG A 168       7.677   6.399  -4.910  1.00 92.74           C  
ATOM   1287  N   ASP A 169      11.000   6.520  -0.949  1.00 93.21           N  
ATOM   1288  CA  ASP A 169      10.712   5.185  -0.431  1.00 93.21           C  
ATOM   1289  C   ASP A 169      11.102   5.072   1.041  1.00 93.21           C  
ATOM   1290  CB  ASP A 169      11.443   4.122  -1.252  1.00 93.21           C  
ATOM   1291  O   ASP A 169      10.387   4.452   1.832  1.00 93.21           O  
ATOM   1292  CG  ASP A 169      10.892   3.977  -2.660  1.00 93.21           C  
ATOM   1293  OD1 ASP A 169       9.760   4.438  -2.922  1.00 93.21           O  
ATOM   1294  OD2 ASP A 169      11.594   3.393  -3.513  1.00 93.21           O  
ATOM   1295  N   GLY A 170      12.262   5.671   1.330  1.00 93.28           N  
ATOM   1296  CA  GLY A 170      12.667   5.695   2.726  1.00 93.28           C  
ATOM   1297  C   GLY A 170      11.667   6.399   3.625  1.00 93.28           C  
ATOM   1298  O   GLY A 170      11.327   5.895   4.697  1.00 93.28           O  
ATOM   1299  N   LEU A 171      11.193   7.553   3.222  1.00 90.52           N  
ATOM   1300  CA  LEU A 171      10.213   8.312   3.992  1.00 90.52           C  
ATOM   1301  C   LEU A 171       8.885   7.567   4.067  1.00 90.52           C  
ATOM   1302  CB  LEU A 171      10.001   9.696   3.372  1.00 90.52           C  
ATOM   1303  O   LEU A 171       8.220   7.579   5.105  1.00 90.52           O  
ATOM   1304  CG  LEU A 171      11.169  10.677   3.488  1.00 90.52           C  
ATOM   1305  CD1 LEU A 171      10.871  11.950   2.703  1.00 90.52           C  
ATOM   1306  CD2 LEU A 171      11.454  10.999   4.951  1.00 90.52           C  
ATOM   1307  N   ALA A 172       8.524   6.930   3.023  1.00 87.28           N  
ATOM   1308  CA  ALA A 172       7.298   6.136   3.003  1.00 87.28           C  
ATOM   1309  C   ALA A 172       7.358   5.008   4.028  1.00 87.28           C  
ATOM   1310  CB  ALA A 172       7.054   5.570   1.606  1.00 87.28           C  
ATOM   1311  O   ALA A 172       6.383   4.755   4.740  1.00 87.28           O  
ATOM   1312  N   GLU A 173       8.502   4.338   4.110  1.00 92.70           N  
ATOM   1313  CA  GLU A 173       8.681   3.278   5.098  1.00 92.70           C  
ATOM   1314  C   GLU A 173       8.615   3.830   6.519  1.00 92.70           C  
ATOM   1315  CB  GLU A 173      10.012   2.555   4.876  1.00 92.70           C  
ATOM   1316  O   GLU A 173       8.025   3.209   7.405  1.00 92.70           O  
ATOM   1317  CG  GLU A 173      10.054   1.719   3.604  1.00 92.70           C  
ATOM   1318  CD  GLU A 173      11.418   1.105   3.334  1.00 92.70           C  
ATOM   1319  OE1 GLU A 173      11.564   0.365   2.335  1.00 92.70           O  
ATOM   1320  OE2 GLU A 173      12.349   1.365   4.129  1.00 92.70           O  
ATOM   1321  N   GLU A 174       9.182   4.986   6.734  1.00 89.47           N  
ATOM   1322  CA  GLU A 174       9.148   5.625   8.047  1.00 89.47           C  
ATOM   1323  C   GLU A 174       7.722   5.998   8.442  1.00 89.47           C  
ATOM   1324  CB  GLU A 174      10.041   6.868   8.063  1.00 89.47           C  
ATOM   1325  O   GLU A 174       7.327   5.824   9.597  1.00 89.47           O  
ATOM   1326  CG  GLU A 174      11.529   6.557   8.012  1.00 89.47           C  
ATOM   1327  CD  GLU A 174      12.399   7.800   7.915  1.00 89.47           C  
ATOM   1328  OE1 GLU A 174      13.632   7.667   7.744  1.00 89.47           O  
ATOM   1329  OE2 GLU A 174      11.843   8.917   8.013  1.00 89.47           O  
ATOM   1330  N   VAL A 175       7.024   6.500   7.524  1.00 91.36           N  
ATOM   1331  CA  VAL A 175       5.630   6.850   7.777  1.00 91.36           C  
ATOM   1332  C   VAL A 175       4.844   5.598   8.158  1.00 91.36           C  
ATOM   1333  CB  VAL A 175       4.985   7.532   6.550  1.00 91.36           C  
ATOM   1334  O   VAL A 175       4.039   5.623   9.092  1.00 91.36           O  
ATOM   1335  CG1 VAL A 175       3.468   7.618   6.716  1.00 91.36           C  
ATOM   1336  CG2 VAL A 175       5.582   8.921   6.337  1.00 91.36           C  
ATOM   1337  N   GLN A 176       5.066   4.552   7.421  1.00 89.23           N  
ATOM   1338  CA  GLN A 176       4.396   3.291   7.725  1.00 89.23           C  
ATOM   1339  C   GLN A 176       4.769   2.792   9.118  1.00 89.23           C  
ATOM   1340  CB  GLN A 176       4.743   2.232   6.678  1.00 89.23           C  
ATOM   1341  O   GLN A 176       3.911   2.315   9.863  1.00 89.23           O  
ATOM   1342  CG  GLN A 176       4.060   2.450   5.334  1.00 89.23           C  
ATOM   1343  CD  GLN A 176       4.473   1.425   4.293  1.00 89.23           C  
ATOM   1344  NE2 GLN A 176       3.885   1.517   3.105  1.00 89.23           N  
ATOM   1345  OE1 GLN A 176       5.313   0.559   4.555  1.00 89.23           O  
ATOM   1346  N   ARG A 177       6.015   2.888   9.479  1.00 89.90           N  
ATOM   1347  CA  ARG A 177       6.480   2.490  10.803  1.00 89.90           C  
ATOM   1348  C   ARG A 177       5.808   3.320  11.892  1.00 89.90           C  
ATOM   1349  CB  ARG A 177       8.001   2.628  10.903  1.00 89.90           C  
ATOM   1350  O   ARG A 177       5.368   2.780  12.909  1.00 89.90           O  
ATOM   1351  CG  ARG A 177       8.767   1.504  10.225  1.00 89.90           C  
ATOM   1352  CD  ARG A 177      10.255   1.564  10.542  1.00 89.90           C  
ATOM   1353  NE  ARG A 177      11.069   1.429   9.338  1.00 89.90           N  
ATOM   1354  NH1 ARG A 177      11.732   3.642   9.289  1.00 89.90           N  
ATOM   1355  NH2 ARG A 177      12.461   2.186   7.675  1.00 89.90           N  
ATOM   1356  CZ  ARG A 177      11.752   2.419   8.770  1.00 89.90           C  
ATOM   1357  N   LEU A 178       5.727   4.627  11.663  1.00 86.27           N  
ATOM   1358  CA  LEU A 178       5.096   5.513  12.634  1.00 86.27           C  
ATOM   1359  C   LEU A 178       3.602   5.226  12.742  1.00 86.27           C  
ATOM   1360  CB  LEU A 178       5.319   6.978  12.247  1.00 86.27           C  
ATOM   1361  O   LEU A 178       3.037   5.260  13.838  1.00 86.27           O  
ATOM   1362  CG  LEU A 178       6.740   7.517  12.421  1.00 86.27           C  
ATOM   1363  CD1 LEU A 178       6.833   8.945  11.897  1.00 86.27           C  
ATOM   1364  CD2 LEU A 178       7.160   7.451  13.886  1.00 86.27           C  
ATOM   1365  N   ARG A 179       3.008   4.970  11.676  1.00 88.03           N  
ATOM   1366  CA  ARG A 179       1.595   4.606  11.676  1.00 88.03           C  
ATOM   1367  C   ARG A 179       1.356   3.337  12.487  1.00 88.03           C  
ATOM   1368  CB  ARG A 179       1.088   4.417  10.245  1.00 88.03           C  
ATOM   1369  O   ARG A 179       0.403   3.262  13.266  1.00 88.03           O  
ATOM   1370  CG  ARG A 179       0.823   5.720   9.508  1.00 88.03           C  
ATOM   1371  CD  ARG A 179       0.244   5.476   8.121  1.00 88.03           C  
ATOM   1372  NE  ARG A 179       0.052   6.725   7.390  1.00 88.03           N  
ATOM   1373  NH1 ARG A 179      -0.017   5.734   5.304  1.00 88.03           N  
ATOM   1374  NH2 ARG A 179      -0.239   8.007   5.506  1.00 88.03           N  
ATOM   1375  CZ  ARG A 179      -0.068   6.819   6.069  1.00 88.03           C  
ATOM   1376  N   ALA A 180       2.199   2.358  12.262  1.00 85.31           N  
ATOM   1377  CA  ALA A 180       2.092   1.111  13.013  1.00 85.31           C  
ATOM   1378  C   ALA A 180       2.265   1.355  14.510  1.00 85.31           C  
ATOM   1379  CB  ALA A 180       3.125   0.101  12.519  1.00 85.31           C  
ATOM   1380  O   ALA A 180       1.525   0.799  15.325  1.00 85.31           O  
ATOM   1381  N   ARG A 181       3.212   2.161  14.834  1.00 90.66           N  
ATOM   1382  CA  ARG A 181       3.450   2.497  16.234  1.00 90.66           C  
ATOM   1383  C   ARG A 181       2.257   3.236  16.831  1.00 90.66           C  
ATOM   1384  CB  ARG A 181       4.716   3.344  16.376  1.00 90.66           C  
ATOM   1385  O   ARG A 181       1.871   2.981  17.974  1.00 90.66           O  
ATOM   1386  CG  ARG A 181       6.007   2.553  16.236  1.00 90.66           C  
ATOM   1387  CD  ARG A 181       7.233   3.434  16.427  1.00 90.66           C  
ATOM   1388  NE  ARG A 181       8.467   2.715  16.124  1.00 90.66           N  
ATOM   1389  NH1 ARG A 181       9.854   4.232  17.179  1.00 90.66           N  
ATOM   1390  NH2 ARG A 181      10.738   2.378  16.161  1.00 90.66           N  
ATOM   1391  CZ  ARG A 181       9.683   3.110  16.489  1.00 90.66           C  
ATOM   1392  N   CYS A 182       1.689   4.122  16.131  1.00 87.85           N  
ATOM   1393  CA  CYS A 182       0.521   4.864  16.593  1.00 87.85           C  
ATOM   1394  C   CYS A 182      -0.663   3.932  16.822  1.00 87.85           C  
ATOM   1395  CB  CYS A 182       0.142   5.948  15.585  1.00 87.85           C  
ATOM   1396  O   CYS A 182      -1.396   4.081  17.800  1.00 87.85           O  
ATOM   1397  SG  CYS A 182       1.292   7.340  15.545  1.00 87.85           S  
ATOM   1398  N   GLU A 183      -0.843   3.028  15.934  1.00 87.64           N  
ATOM   1399  CA  GLU A 183      -1.914   2.047  16.070  1.00 87.64           C  
ATOM   1400  C   GLU A 183      -1.711   1.175  17.305  1.00 87.64           C  
ATOM   1401  CB  GLU A 183      -2.004   1.171  14.817  1.00 87.64           C  
ATOM   1402  O   GLU A 183      -2.664   0.885  18.031  1.00 87.64           O  
ATOM   1403  CG  GLU A 183      -2.551   1.898  13.597  1.00 87.64           C  
ATOM   1404  CD  GLU A 183      -2.471   1.074  12.322  1.00 87.64           C  
ATOM   1405  OE1 GLU A 183      -2.909   1.562  11.255  1.00 87.64           O  
ATOM   1406  OE2 GLU A 183      -1.968  -0.070  12.390  1.00 87.64           O  
ATOM   1407  N   GLU A 184      -0.514   0.728  17.513  1.00 87.45           N  
ATOM   1408  CA  GLU A 184      -0.197  -0.065  18.697  1.00 87.45           C  
ATOM   1409  C   GLU A 184      -0.486   0.715  19.976  1.00 87.45           C  
ATOM   1410  CB  GLU A 184       1.268  -0.508  18.671  1.00 87.45           C  
ATOM   1411  O   GLU A 184      -1.044   0.167  20.930  1.00 87.45           O  
ATOM   1412  CG  GLU A 184       1.560  -1.607  17.659  1.00 87.45           C  
ATOM   1413  CD  GLU A 184       3.042  -1.915  17.519  1.00 87.45           C  
ATOM   1414  OE1 GLU A 184       3.411  -2.749  16.662  1.00 87.45           O  
ATOM   1415  OE2 GLU A 184       3.842  -1.319  18.275  1.00 87.45           O  
ATOM   1416  N   GLU A 185      -0.010   1.977  19.980  1.00 86.42           N  
ATOM   1417  CA  GLU A 185      -0.277   2.822  21.140  1.00 86.42           C  
ATOM   1418  C   GLU A 185      -1.777   3.019  21.346  1.00 86.42           C  
ATOM   1419  CB  GLU A 185       0.415   4.179  20.988  1.00 86.42           C  
ATOM   1420  O   GLU A 185      -2.257   3.029  22.481  1.00 86.42           O  
ATOM   1421  CG  GLU A 185       1.924   4.124  21.174  1.00 86.42           C  
ATOM   1422  CD  GLU A 185       2.592   5.485  21.068  1.00 86.42           C  
ATOM   1423  OE1 GLU A 185       3.808   5.589  21.350  1.00 86.42           O  
ATOM   1424  OE2 GLU A 185       1.894   6.457  20.702  1.00 86.42           O  
ATOM   1425  N   SER A 186      -2.496   3.275  20.301  1.00 80.68           N  
ATOM   1426  CA  SER A 186      -3.947   3.409  20.381  1.00 80.68           C  
ATOM   1427  C   SER A 186      -4.589   2.144  20.939  1.00 80.68           C  
ATOM   1428  CB  SER A 186      -4.533   3.723  19.004  1.00 80.68           C  
ATOM   1429  O   SER A 186      -5.492   2.217  21.775  1.00 80.68           O  
ATOM   1430  OG  SER A 186      -5.949   3.756  19.055  1.00 80.68           O  
ATOM   1431  N   ARG A 187      -4.136   1.008  20.438  1.00 82.16           N  
ATOM   1432  CA  ARG A 187      -4.629  -0.263  20.958  1.00 82.16           C  
ATOM   1433  C   ARG A 187      -4.295  -0.416  22.438  1.00 82.16           C  
ATOM   1434  CB  ARG A 187      -4.042  -1.433  20.165  1.00 82.16           C  
ATOM   1435  O   ARG A 187      -5.122  -0.890  23.221  1.00 82.16           O  
ATOM   1436  CG  ARG A 187      -4.620  -1.582  18.767  1.00 82.16           C  
ATOM   1437  CD  ARG A 187      -4.054  -2.799  18.049  1.00 82.16           C  
ATOM   1438  NE  ARG A 187      -4.502  -2.863  16.661  1.00 82.16           N  
ATOM   1439  NH1 ARG A 187      -2.419  -2.448  15.752  1.00 82.16           N  
ATOM   1440  NH2 ARG A 187      -4.228  -2.774  14.382  1.00 82.16           N  
ATOM   1441  CZ  ARG A 187      -3.716  -2.695  15.601  1.00 82.16           C  
ATOM   1442  N   GLY A 188      -3.067  -0.065  22.784  1.00 84.27           N  
ATOM   1443  CA  GLY A 188      -2.689  -0.093  24.188  1.00 84.27           C  
ATOM   1444  C   GLY A 188      -3.542   0.815  25.053  1.00 84.27           C  
ATOM   1445  O   GLY A 188      -3.962   0.426  26.145  1.00 84.27           O  
ATOM   1446  N   ARG A 189      -3.832   2.051  24.610  1.00 88.95           N  
ATOM   1447  CA  ARG A 189      -4.681   2.990  25.336  1.00 88.95           C  
ATOM   1448  C   ARG A 189      -6.083   2.424  25.530  1.00 88.95           C  
ATOM   1449  CB  ARG A 189      -4.754   4.329  24.600  1.00 88.95           C  
ATOM   1450  O   ARG A 189      -6.651   2.517  26.621  1.00 88.95           O  
ATOM   1451  CG  ARG A 189      -3.529   5.208  24.796  1.00 88.95           C  
ATOM   1452  CD  ARG A 189      -3.713   6.582  24.167  1.00 88.95           C  
ATOM   1453  NE  ARG A 189      -2.497   7.384  24.258  1.00 88.95           N  
ATOM   1454  NH1 ARG A 189      -2.873   8.551  22.300  1.00 88.95           N  
ATOM   1455  NH2 ARG A 189      -0.998   8.974  23.550  1.00 88.95           N  
ATOM   1456  CZ  ARG A 189      -2.125   8.301  23.369  1.00 88.95           C  
ATOM   1457  N   GLU A 190      -6.620   1.889  24.457  1.00 88.32           N  
ATOM   1458  CA  GLU A 190      -7.949   1.291  24.536  1.00 88.32           C  
ATOM   1459  C   GLU A 190      -7.983   0.153  25.553  1.00 88.32           C  
ATOM   1460  CB  GLU A 190      -8.393   0.782  23.162  1.00 88.32           C  
ATOM   1461  O   GLU A 190      -8.948   0.016  26.307  1.00 88.32           O  
ATOM   1462  CG  GLU A 190      -8.702   1.891  22.166  1.00 88.32           C  
ATOM   1463  CD  GLU A 190      -8.998   1.375  20.767  1.00 88.32           C  
ATOM   1464  OE1 GLU A 190      -9.237   2.198  19.855  1.00 88.32           O  
ATOM   1465  OE2 GLU A 190      -8.992   0.137  20.582  1.00 88.32           O  
ATOM   1466  N   GLY A 191      -6.928  -0.720  25.497  1.00 89.52           N  
ATOM   1467  CA  GLY A 191      -6.831  -1.780  26.488  1.00 89.52           C  
ATOM   1468  C   GLY A 191      -6.779  -1.261  27.913  1.00 89.52           C  
ATOM   1469  O   GLY A 191      -7.445  -1.800  28.799  1.00 89.52           O  
ATOM   1470  N   ALA A 192      -6.007  -0.232  28.136  1.00 86.77           N  
ATOM   1471  CA  ALA A 192      -5.896   0.365  29.465  1.00 86.77           C  
ATOM   1472  C   ALA A 192      -7.219   0.993  29.895  1.00 86.77           C  
ATOM   1473  CB  ALA A 192      -4.783   1.409  29.488  1.00 86.77           C  
ATOM   1474  O   ALA A 192      -7.615   0.885  31.058  1.00 86.77           O  
ATOM   1475  N   GLU A 193      -7.926   1.657  28.981  1.00 92.62           N  
ATOM   1476  CA  GLU A 193      -9.230   2.250  29.267  1.00 92.62           C  
ATOM   1477  C   GLU A 193     -10.248   1.182  29.656  1.00 92.62           C  
ATOM   1478  CB  GLU A 193      -9.736   3.043  28.059  1.00 92.62           C  
ATOM   1479  O   GLU A 193     -11.038   1.378  30.582  1.00 92.62           O  
ATOM   1480  CG  GLU A 193      -9.021   4.371  27.852  1.00 92.62           C  
ATOM   1481  CD  GLU A 193      -9.512   5.132  26.631  1.00 92.62           C  
ATOM   1482  OE1 GLU A 193      -8.988   6.235  26.353  1.00 92.62           O  
ATOM   1483  OE2 GLU A 193     -10.427   4.622  25.948  1.00 92.62           O  
ATOM   1484  N   ARG A 194     -10.196   0.115  28.921  1.00 92.26           N  
ATOM   1485  CA  ARG A 194     -11.082  -0.996  29.256  1.00 92.26           C  
ATOM   1486  C   ARG A 194     -10.778  -1.539  30.648  1.00 92.26           C  
ATOM   1487  CB  ARG A 194     -10.958  -2.114  28.219  1.00 92.26           C  
ATOM   1488  O   ARG A 194     -11.693  -1.846  31.414  1.00 92.26           O  
ATOM   1489  CG  ARG A 194     -11.587  -1.781  26.875  1.00 92.26           C  
ATOM   1490  CD  ARG A 194     -11.610  -2.988  25.948  1.00 92.26           C  
ATOM   1491  NE  ARG A 194     -10.828  -2.753  24.737  1.00 92.26           N  
ATOM   1492  NH1 ARG A 194      -8.990  -3.962  25.440  1.00 92.26           N  
ATOM   1493  NH2 ARG A 194      -8.982  -2.945  23.385  1.00 92.26           N  
ATOM   1494  CZ  ARG A 194      -9.602  -3.221  24.523  1.00 92.26           C  
ATOM   1495  N   ALA A 195      -9.567  -1.699  30.948  1.00 94.28           N  
ATOM   1496  CA  ALA A 195      -9.161  -2.186  32.264  1.00 94.28           C  
ATOM   1497  C   ALA A 195      -9.596  -1.221  33.364  1.00 94.28           C  
ATOM   1498  CB  ALA A 195      -7.650  -2.395  32.311  1.00 94.28           C  
ATOM   1499  O   ALA A 195     -10.047  -1.647  34.430  1.00 94.28           O  
ATOM   1500  N   LEU A 196      -9.403   0.052  33.113  1.00 95.26           N  
ATOM   1501  CA  LEU A 196      -9.824   1.067  34.071  1.00 95.26           C  
ATOM   1502  C   LEU A 196     -11.325   0.982  34.329  1.00 95.26           C  
ATOM   1503  CB  LEU A 196      -9.460   2.466  33.565  1.00 95.26           C  
ATOM   1504  O   LEU A 196     -11.767   1.054  35.478  1.00 95.26           O  
ATOM   1505  CG  LEU A 196      -9.658   3.617  34.553  1.00 95.26           C  
ATOM   1506  CD1 LEU A 196      -8.409   4.492  34.604  1.00 95.26           C  
ATOM   1507  CD2 LEU A 196     -10.881   4.444  34.173  1.00 95.26           C  
ATOM   1508  N   LYS A 197     -12.075   0.893  33.308  1.00 95.19           N  
ATOM   1509  CA  LYS A 197     -13.525   0.784  33.443  1.00 95.19           C  
ATOM   1510  C   LYS A 197     -13.911  -0.457  34.243  1.00 95.19           C  
ATOM   1511  CB  LYS A 197     -14.191   0.748  32.066  1.00 95.19           C  
ATOM   1512  O   LYS A 197     -14.833  -0.413  35.061  1.00 95.19           O  
ATOM   1513  CG  LYS A 197     -14.216   2.093  31.355  1.00 95.19           C  
ATOM   1514  CD  LYS A 197     -14.923   2.001  30.010  1.00 95.19           C  
ATOM   1515  CE  LYS A 197     -14.883   3.328  29.264  1.00 95.19           C  
ATOM   1516  NZ  LYS A 197     -15.455   3.208  27.889  1.00 95.19           N  
ATOM   1517  N   ALA A 198     -13.255  -1.508  33.952  1.00 95.48           N  
ATOM   1518  CA  ALA A 198     -13.502  -2.740  34.696  1.00 95.48           C  
ATOM   1519  C   ALA A 198     -13.207  -2.552  36.181  1.00 95.48           C  
ATOM   1520  CB  ALA A 198     -12.660  -3.881  34.130  1.00 95.48           C  
ATOM   1521  O   ALA A 198     -13.982  -2.990  37.035  1.00 95.48           O  
ATOM   1522  N   GLN A 199     -12.075  -1.978  36.463  1.00 95.99           N  
ATOM   1523  CA  GLN A 199     -11.710  -1.728  37.853  1.00 95.99           C  
ATOM   1524  C   GLN A 199     -12.702  -0.780  38.520  1.00 95.99           C  
ATOM   1525  CB  GLN A 199     -10.295  -1.154  37.943  1.00 95.99           C  
ATOM   1526  O   GLN A 199     -13.013  -0.930  39.704  1.00 95.99           O  
ATOM   1527  CG  GLN A 199      -9.202  -2.156  37.598  1.00 95.99           C  
ATOM   1528  CD  GLN A 199      -7.829  -1.714  38.070  1.00 95.99           C  
ATOM   1529  NE2 GLN A 199      -6.926  -2.672  38.246  1.00 95.99           N  
ATOM   1530  OE1 GLN A 199      -7.583  -0.522  38.275  1.00 95.99           O  
ATOM   1531  N   GLN A 200     -13.116   0.215  37.806  1.00 97.82           N  
ATOM   1532  CA  GLN A 200     -14.132   1.121  38.330  1.00 97.82           C  
ATOM   1533  C   GLN A 200     -15.403   0.365  38.706  1.00 97.82           C  
ATOM   1534  CB  GLN A 200     -14.455   2.214  37.309  1.00 97.82           C  
ATOM   1535  O   GLN A 200     -16.022   0.653  39.733  1.00 97.82           O  
ATOM   1536  CG  GLN A 200     -13.400   3.309  37.226  1.00 97.82           C  
ATOM   1537  CD  GLN A 200     -13.705   4.337  36.153  1.00 97.82           C  
ATOM   1538  NE2 GLN A 200     -12.918   5.408  36.118  1.00 97.82           N  
ATOM   1539  OE1 GLN A 200     -14.639   4.171  35.362  1.00 97.82           O  
ATOM   1540  N   ARG A 201     -15.831  -0.511  37.853  1.00 97.60           N  
ATOM   1541  CA  ARG A 201     -16.997  -1.336  38.154  1.00 97.60           C  
ATOM   1542  C   ARG A 201     -16.769  -2.167  39.413  1.00 97.60           C  
ATOM   1543  CB  ARG A 201     -17.326  -2.253  36.974  1.00 97.60           C  
ATOM   1544  O   ARG A 201     -17.666  -2.295  40.249  1.00 97.60           O  
ATOM   1545  CG  ARG A 201     -17.806  -1.514  35.735  1.00 97.60           C  
ATOM   1546  CD  ARG A 201     -18.183  -2.475  34.616  1.00 97.60           C  
ATOM   1547  NE  ARG A 201     -18.735  -1.769  33.463  1.00 97.60           N  
ATOM   1548  NH1 ARG A 201     -18.723  -3.611  32.069  1.00 97.60           N  
ATOM   1549  NH2 ARG A 201     -19.482  -1.590  31.299  1.00 97.60           N  
ATOM   1550  CZ  ARG A 201     -18.979  -2.325  32.280  1.00 97.60           C  
ATOM   1551  N   ASP A 202     -15.613  -2.740  39.511  1.00 97.30           N  
ATOM   1552  CA  ASP A 202     -15.269  -3.531  40.688  1.00 97.30           C  
ATOM   1553  C   ASP A 202     -15.315  -2.679  41.955  1.00 97.30           C  
ATOM   1554  CB  ASP A 202     -13.883  -4.159  40.527  1.00 97.30           C  
ATOM   1555  O   ASP A 202     -15.818  -3.122  42.990  1.00 97.30           O  
ATOM   1556  CG  ASP A 202     -13.849  -5.258  39.479  1.00 97.30           C  
ATOM   1557  OD1 ASP A 202     -14.925  -5.754  39.080  1.00 97.30           O  
ATOM   1558  OD2 ASP A 202     -12.736  -5.635  39.053  1.00 97.30           O  
ATOM   1559  N   VAL A 203     -14.731  -1.466  41.838  1.00 98.38           N  
ATOM   1560  CA  VAL A 203     -14.722  -0.561  42.983  1.00 98.38           C  
ATOM   1561  C   VAL A 203     -16.154  -0.186  43.357  1.00 98.38           C  
ATOM   1562  CB  VAL A 203     -13.896   0.712  42.693  1.00 98.38           C  
ATOM   1563  O   VAL A 203     -16.513  -0.182  44.536  1.00 98.38           O  
ATOM   1564  CG1 VAL A 203     -14.094   1.747  43.799  1.00 98.38           C  
ATOM   1565  CG2 VAL A 203     -12.416   0.364  42.542  1.00 98.38           C  
ATOM   1566  N   ASP A 204     -16.952   0.169  42.362  1.00 98.02           N  
ATOM   1567  CA  ASP A 204     -18.355   0.488  42.610  1.00 98.02           C  
ATOM   1568  C   ASP A 204     -19.075  -0.683  43.274  1.00 98.02           C  
ATOM   1569  CB  ASP A 204     -19.058   0.865  41.304  1.00 98.02           C  
ATOM   1570  O   ASP A 204     -19.879  -0.486  44.188  1.00 98.02           O  
ATOM   1571  CG  ASP A 204     -18.574   2.185  40.730  1.00 98.02           C  
ATOM   1572  OD1 ASP A 204     -18.014   3.009  41.484  1.00 98.02           O  
ATOM   1573  OD2 ASP A 204     -18.758   2.404  39.513  1.00 98.02           O  
ATOM   1574  N   GLY A 205     -18.827  -1.892  42.722  1.00 98.15           N  
ATOM   1575  CA  GLY A 205     -19.391  -3.076  43.351  1.00 98.15           C  
ATOM   1576  C   GLY A 205     -18.979  -3.234  44.803  1.00 98.15           C  
ATOM   1577  O   GLY A 205     -19.808  -3.553  45.658  1.00 98.15           O  
ATOM   1578  N   ALA A 206     -17.715  -3.080  45.078  1.00 97.45           N  
ATOM   1579  CA  ALA A 206     -17.204  -3.185  46.443  1.00 97.45           C  
ATOM   1580  C   ALA A 206     -17.815  -2.114  47.341  1.00 97.45           C  
ATOM   1581  CB  ALA A 206     -15.681  -3.078  46.450  1.00 97.45           C  
ATOM   1582  O   ALA A 206     -18.134  -2.377  48.503  1.00 97.45           O  
ATOM   1583  N   THR A 207     -17.963  -0.888  46.830  1.00 98.07           N  
ATOM   1584  CA  THR A 207     -18.561   0.200  47.596  1.00 98.07           C  
ATOM   1585  C   THR A 207     -20.010  -0.123  47.952  1.00 98.07           C  
ATOM   1586  CB  THR A 207     -18.505   1.528  46.818  1.00 98.07           C  
ATOM   1587  O   THR A 207     -20.451   0.136  49.074  1.00 98.07           O  
ATOM   1588  CG2 THR A 207     -17.065   1.996  46.634  1.00 98.07           C  
ATOM   1589  OG1 THR A 207     -19.105   1.346  45.529  1.00 98.07           O  
ATOM   1590  N   LEU A 208     -20.755  -0.656  47.008  1.00 98.11           N  
ATOM   1591  CA  LEU A 208     -22.135  -1.047  47.275  1.00 98.11           C  
ATOM   1592  C   LEU A 208     -22.196  -2.128  48.349  1.00 98.11           C  
ATOM   1593  CB  LEU A 208     -22.808  -1.545  45.993  1.00 98.11           C  
ATOM   1594  O   LEU A 208     -23.064  -2.092  49.224  1.00 98.11           O  
ATOM   1595  CG  LEU A 208     -23.161  -0.480  44.955  1.00 98.11           C  
ATOM   1596  CD1 LEU A 208     -23.725  -1.132  43.697  1.00 98.11           C  
ATOM   1597  CD2 LEU A 208     -24.152   0.524  45.534  1.00 98.11           C  
ATOM   1598  N   ALA A 209     -21.345  -3.092  48.221  1.00 98.09           N  
ATOM   1599  CA  ALA A 209     -21.285  -4.151  49.225  1.00 98.09           C  
ATOM   1600  C   ALA A 209     -20.966  -3.581  50.604  1.00 98.09           C  
ATOM   1601  CB  ALA A 209     -20.246  -5.198  48.832  1.00 98.09           C  
ATOM   1602  O   ALA A 209     -21.558  -3.993  51.604  1.00 98.09           O  
ATOM   1603  N   ARG A 210     -19.977  -2.728  50.661  1.00 98.23           N  
ATOM   1604  CA  ARG A 210     -19.639  -2.076  51.921  1.00 98.23           C  
ATOM   1605  C   ARG A 210     -20.851  -1.365  52.512  1.00 98.23           C  
ATOM   1606  CB  ARG A 210     -18.493  -1.082  51.722  1.00 98.23           C  
ATOM   1607  O   ARG A 210     -21.124  -1.481  53.709  1.00 98.23           O  
ATOM   1608  CG  ARG A 210     -17.948  -0.502  53.018  1.00 98.23           C  
ATOM   1609  CD  ARG A 210     -16.935   0.604  52.759  1.00 98.23           C  
ATOM   1610  NE  ARG A 210     -17.441   1.908  53.180  1.00 98.23           N  
ATOM   1611  NH1 ARG A 210     -16.089   3.123  51.754  1.00 98.23           N  
ATOM   1612  NH2 ARG A 210     -17.555   4.201  53.148  1.00 98.23           N  
ATOM   1613  CZ  ARG A 210     -17.027   3.074  52.693  1.00 98.23           C  
ATOM   1614  N   LEU A 211     -21.536  -0.526  51.685  1.00 98.25           N  
ATOM   1615  CA  LEU A 211     -22.717   0.203  52.135  1.00 98.25           C  
ATOM   1616  C   LEU A 211     -23.777  -0.757  52.666  1.00 98.25           C  
ATOM   1617  CB  LEU A 211     -23.297   1.043  50.994  1.00 98.25           C  
ATOM   1618  O   LEU A 211     -24.415  -0.482  53.685  1.00 98.25           O  
ATOM   1619  CG  LEU A 211     -22.494   2.280  50.588  1.00 98.25           C  
ATOM   1620  CD1 LEU A 211     -23.109   2.928  49.352  1.00 98.25           C  
ATOM   1621  CD2 LEU A 211     -22.425   3.275  51.741  1.00 98.25           C  
ATOM   1622  N   ASP A 212     -24.042  -1.822  51.991  1.00 98.04           N  
ATOM   1623  CA  ASP A 212     -25.008  -2.825  52.426  1.00 98.04           C  
ATOM   1624  C   ASP A 212     -24.645  -3.377  53.803  1.00 98.04           C  
ATOM   1625  CB  ASP A 212     -25.093  -3.965  51.409  1.00 98.04           C  
ATOM   1626  O   ASP A 212     -25.515  -3.538  54.662  1.00 98.04           O  
ATOM   1627  CG  ASP A 212     -25.821  -3.571  50.136  1.00 98.04           C  
ATOM   1628  OD1 ASP A 212     -26.495  -2.518  50.120  1.00 98.04           O  
ATOM   1629  OD2 ASP A 212     -25.722  -4.321  49.141  1.00 98.04           O  
ATOM   1630  N   LEU A 213     -23.356  -3.693  53.933  1.00 97.51           N  
ATOM   1631  CA  LEU A 213     -22.895  -4.216  55.215  1.00 97.51           C  
ATOM   1632  C   LEU A 213     -23.027  -3.164  56.310  1.00 97.51           C  
ATOM   1633  CB  LEU A 213     -21.441  -4.683  55.111  1.00 97.51           C  
ATOM   1634  O   LEU A 213     -23.385  -3.485  57.446  1.00 97.51           O  
ATOM   1635  CG  LEU A 213     -21.196  -5.970  54.322  1.00 97.51           C  
ATOM   1636  CD1 LEU A 213     -19.700  -6.209  54.148  1.00 97.51           C  
ATOM   1637  CD2 LEU A 213     -21.855  -7.157  55.017  1.00 97.51           C  
ATOM   1638  N   GLU A 214     -22.718  -1.945  56.026  1.00 97.64           N  
ATOM   1639  CA  GLU A 214     -22.880  -0.855  56.984  1.00 97.64           C  
ATOM   1640  C   GLU A 214     -24.336  -0.712  57.416  1.00 97.64           C  
ATOM   1641  CB  GLU A 214     -22.376   0.463  56.389  1.00 97.64           C  
ATOM   1642  O   GLU A 214     -24.620  -0.487  58.595  1.00 97.64           O  
ATOM   1643  CG  GLU A 214     -20.860   0.562  56.308  1.00 97.64           C  
ATOM   1644  CD  GLU A 214     -20.377   1.831  55.625  1.00 97.64           C  
ATOM   1645  OE1 GLU A 214     -19.146   2.042  55.536  1.00 97.64           O  
ATOM   1646  OE2 GLU A 214     -21.236   2.622  55.176  1.00 97.64           O  
ATOM   1647  N   LYS A 215     -25.230  -0.759  56.505  1.00 98.02           N  
ATOM   1648  CA  LYS A 215     -26.654  -0.700  56.824  1.00 98.02           C  
ATOM   1649  C   LYS A 215     -27.060  -1.852  57.738  1.00 98.02           C  
ATOM   1650  CB  LYS A 215     -27.493  -0.724  55.546  1.00 98.02           C  
ATOM   1651  O   LYS A 215     -27.857  -1.669  58.661  1.00 98.02           O  
ATOM   1652  CG  LYS A 215     -27.451   0.575  54.754  1.00 98.02           C  
ATOM   1653  CD  LYS A 215     -28.317   0.495  53.503  1.00 98.02           C  
ATOM   1654  CE  LYS A 215     -28.260   1.787  52.699  1.00 98.02           C  
ATOM   1655  NZ  LYS A 215     -28.987   1.663  51.400  1.00 98.02           N  
ATOM   1656  N   LYS A 216     -26.553  -3.033  57.425  1.00 97.84           N  
ATOM   1657  CA  LYS A 216     -26.835  -4.191  58.268  1.00 97.84           C  
ATOM   1658  C   LYS A 216     -26.314  -3.979  59.686  1.00 97.84           C  
ATOM   1659  CB  LYS A 216     -26.219  -5.455  57.666  1.00 97.84           C  
ATOM   1660  O   LYS A 216     -26.985  -4.331  60.659  1.00 97.84           O  
ATOM   1661  CG  LYS A 216     -26.941  -5.968  56.429  1.00 97.84           C  
ATOM   1662  CD  LYS A 216     -26.273  -7.218  55.870  1.00 97.84           C  
ATOM   1663  CE  LYS A 216     -26.930  -7.671  54.573  1.00 97.84           C  
ATOM   1664  NZ  LYS A 216     -26.204  -8.821  53.956  1.00 97.84           N  
ATOM   1665  N   VAL A 217     -25.136  -3.448  59.719  1.00 98.03           N  
ATOM   1666  CA  VAL A 217     -24.552  -3.168  61.026  1.00 98.03           C  
ATOM   1667  C   VAL A 217     -25.437  -2.184  61.788  1.00 98.03           C  
ATOM   1668  CB  VAL A 217     -23.118  -2.607  60.899  1.00 98.03           C  
ATOM   1669  O   VAL A 217     -25.717  -2.381  62.973  1.00 98.03           O  
ATOM   1670  CG1 VAL A 217     -22.642  -2.033  62.232  1.00 98.03           C  
ATOM   1671  CG2 VAL A 217     -22.162  -3.693  60.410  1.00 98.03           C  
ATOM   1672  N   GLU A 218     -25.842  -1.096  61.134  1.00 97.81           N  
ATOM   1673  CA  GLU A 218     -26.709  -0.098  61.752  1.00 97.81           C  
ATOM   1674  C   GLU A 218     -28.026  -0.717  62.209  1.00 97.81           C  
ATOM   1675  CB  GLU A 218     -26.978   1.055  60.781  1.00 97.81           C  
ATOM   1676  O   GLU A 218     -28.525  -0.402  63.291  1.00 97.81           O  
ATOM   1677  CG  GLU A 218     -25.787   1.980  60.579  1.00 97.81           C  
ATOM   1678  CD  GLU A 218     -26.024   3.040  59.515  1.00 97.81           C  
ATOM   1679  OE1 GLU A 218     -25.092   3.821  59.218  1.00 97.81           O  
ATOM   1680  OE2 GLU A 218     -27.152   3.091  58.975  1.00 97.81           O  
ATOM   1681  N   SER A 219     -28.589  -1.494  61.361  1.00 97.80           N  
ATOM   1682  CA  SER A 219     -29.831  -2.174  61.716  1.00 97.80           C  
ATOM   1683  C   SER A 219     -29.648  -3.049  62.951  1.00 97.80           C  
ATOM   1684  CB  SER A 219     -30.330  -3.024  60.548  1.00 97.80           C  
ATOM   1685  O   SER A 219     -30.518  -3.092  63.823  1.00 97.80           O  
ATOM   1686  OG  SER A 219     -29.511  -4.167  60.371  1.00 97.80           O  
ATOM   1687  N   LEU A 220     -28.588  -3.814  62.983  1.00 97.13           N  
ATOM   1688  CA  LEU A 220     -28.297  -4.663  64.132  1.00 97.13           C  
ATOM   1689  C   LEU A 220     -28.072  -3.824  65.385  1.00 97.13           C  
ATOM   1690  CB  LEU A 220     -27.067  -5.533  63.858  1.00 97.13           C  
ATOM   1691  O   LEU A 220     -28.505  -4.202  66.477  1.00 97.13           O  
ATOM   1692  CG  LEU A 220     -27.245  -6.656  62.835  1.00 97.13           C  
ATOM   1693  CD1 LEU A 220     -25.911  -7.347  62.570  1.00 97.13           C  
ATOM   1694  CD2 LEU A 220     -28.287  -7.659  63.318  1.00 97.13           C  
ATOM   1695  N   LEU A 221     -27.384  -2.715  65.284  1.00 97.71           N  
ATOM   1696  CA  LEU A 221     -27.194  -1.813  66.415  1.00 97.71           C  
ATOM   1697  C   LEU A 221     -28.533  -1.290  66.924  1.00 97.71           C  
ATOM   1698  CB  LEU A 221     -26.292  -0.641  66.021  1.00 97.71           C  
ATOM   1699  O   LEU A 221     -28.742  -1.179  68.134  1.00 97.71           O  
ATOM   1700  CG  LEU A 221     -24.805  -0.957  65.853  1.00 97.71           C  
ATOM   1701  CD1 LEU A 221     -24.050   0.279  65.376  1.00 97.71           C  
ATOM   1702  CD2 LEU A 221     -24.217  -1.477  67.161  1.00 97.71           C  
ATOM   1703  N   ASP A 222     -29.441  -0.865  66.002  1.00 97.47           N  
ATOM   1704  CA  ASP A 222     -30.778  -0.418  66.381  1.00 97.47           C  
ATOM   1705  C   ASP A 222     -31.539  -1.522  67.112  1.00 97.47           C  
ATOM   1706  CB  ASP A 222     -31.562   0.033  65.147  1.00 97.47           C  
ATOM   1707  O   ASP A 222     -32.245  -1.255  68.087  1.00 97.47           O  
ATOM   1708  CG  ASP A 222     -31.049   1.337  64.562  1.00 97.47           C  
ATOM   1709  OD1 ASP A 222     -30.293   2.057  65.248  1.00 97.47           O  
ATOM   1710  OD2 ASP A 222     -31.406   1.647  63.405  1.00 97.47           O  
ATOM   1711  N   GLU A 223     -31.404  -2.740  66.582  1.00 97.17           N  
ATOM   1712  CA  GLU A 223     -32.056  -3.872  67.235  1.00 97.17           C  
ATOM   1713  C   GLU A 223     -31.513  -4.083  68.645  1.00 97.17           C  
ATOM   1714  CB  GLU A 223     -31.877  -5.146  66.406  1.00 97.17           C  
ATOM   1715  O   GLU A 223     -32.275  -4.354  69.575  1.00 97.17           O  
ATOM   1716  CG  GLU A 223     -32.691  -5.163  65.120  1.00 97.17           C  
ATOM   1717  CD  GLU A 223     -32.465  -6.411  64.283  1.00 97.17           C  
ATOM   1718  OE1 GLU A 223     -32.961  -6.470  63.135  1.00 97.17           O  
ATOM   1719  OE2 GLU A 223     -31.788  -7.339  64.780  1.00 97.17           O  
ATOM   1720  N   LEU A 224     -30.223  -3.993  68.769  1.00 96.42           N  
ATOM   1721  CA  LEU A 224     -29.599  -4.123  70.081  1.00 96.42           C  
ATOM   1722  C   LEU A 224     -30.108  -3.048  71.035  1.00 96.42           C  
ATOM   1723  CB  LEU A 224     -28.075  -4.035  69.961  1.00 96.42           C  
ATOM   1724  O   LEU A 224     -30.429  -3.339  72.190  1.00 96.42           O  
ATOM   1725  CG  LEU A 224     -27.274  -4.386  71.216  1.00 96.42           C  
ATOM   1726  CD1 LEU A 224     -26.880  -5.859  71.198  1.00 96.42           C  
ATOM   1727  CD2 LEU A 224     -26.039  -3.498  71.328  1.00 96.42           C  
ATOM   1728  N   ALA A 225     -30.136  -1.795  70.573  1.00 97.11           N  
ATOM   1729  CA  ALA A 225     -30.627  -0.685  71.386  1.00 97.11           C  
ATOM   1730  C   ALA A 225     -32.074  -0.916  71.811  1.00 97.11           C  
ATOM   1731  CB  ALA A 225     -30.503   0.631  70.622  1.00 97.11           C  
ATOM   1732  O   ALA A 225     -32.446  -0.629  72.952  1.00 97.11           O  
ATOM   1733  N   PHE A 226     -32.835  -1.351  70.884  1.00 97.46           N  
ATOM   1734  CA  PHE A 226     -34.237  -1.642  71.160  1.00 97.46           C  
ATOM   1735  C   PHE A 226     -34.367  -2.689  72.259  1.00 97.46           C  
ATOM   1736  CB  PHE A 226     -34.947  -2.122  69.890  1.00 97.46           C  
ATOM   1737  O   PHE A 226     -35.163  -2.528  73.186  1.00 97.46           O  
ATOM   1738  CG  PHE A 226     -36.379  -2.529  70.113  1.00 97.46           C  
ATOM   1739  CD1 PHE A 226     -36.740  -3.871  70.129  1.00 97.46           C  
ATOM   1740  CD2 PHE A 226     -37.364  -1.569  70.306  1.00 97.46           C  
ATOM   1741  CE1 PHE A 226     -38.064  -4.251  70.335  1.00 97.46           C  
ATOM   1742  CE2 PHE A 226     -38.690  -1.941  70.512  1.00 97.46           C  
ATOM   1743  CZ  PHE A 226     -39.038  -3.282  70.525  1.00 97.46           C  
ATOM   1744  N   VAL A 227     -33.642  -3.766  72.119  1.00 97.08           N  
ATOM   1745  CA  VAL A 227     -33.684  -4.838  73.109  1.00 97.08           C  
ATOM   1746  C   VAL A 227     -33.230  -4.305  74.466  1.00 97.08           C  
ATOM   1747  CB  VAL A 227     -32.806  -6.037  72.686  1.00 97.08           C  
ATOM   1748  O   VAL A 227     -33.809  -4.647  75.500  1.00 97.08           O  
ATOM   1749  CG1 VAL A 227     -32.734  -7.075  73.804  1.00 97.08           C  
ATOM   1750  CG2 VAL A 227     -33.346  -6.666  71.403  1.00 97.08           C  
ATOM   1751  N   ARG A 228     -32.222  -3.544  74.496  1.00 96.39           N  
ATOM   1752  CA  ARG A 228     -31.744  -2.949  75.739  1.00 96.39           C  
ATOM   1753  C   ARG A 228     -32.816  -2.068  76.372  1.00 96.39           C  
ATOM   1754  CB  ARG A 228     -30.474  -2.132  75.491  1.00 96.39           C  
ATOM   1755  O   ARG A 228     -33.016  -2.101  77.588  1.00 96.39           O  
ATOM   1756  CG  ARG A 228     -29.226  -2.978  75.296  1.00 96.39           C  
ATOM   1757  CD  ARG A 228     -27.977  -2.118  75.162  1.00 96.39           C  
ATOM   1758  NE  ARG A 228     -26.771  -2.933  75.048  1.00 96.39           N  
ATOM   1759  NH1 ARG A 228     -25.391  -1.178  74.453  1.00 96.39           N  
ATOM   1760  NH2 ARG A 228     -24.541  -3.299  74.639  1.00 96.39           N  
ATOM   1761  CZ  ARG A 228     -25.570  -2.468  74.713  1.00 96.39           C  
ATOM   1762  N   GLN A 229     -33.477  -1.202  75.571  1.00 96.99           N  
ATOM   1763  CA  GLN A 229     -34.548  -0.338  76.057  1.00 96.99           C  
ATOM   1764  C   GLN A 229     -35.701  -1.158  76.627  1.00 96.99           C  
ATOM   1765  CB  GLN A 229     -35.054   0.572  74.937  1.00 96.99           C  
ATOM   1766  O   GLN A 229     -36.250  -0.821  77.678  1.00 96.99           O  
ATOM   1767  CG  GLN A 229     -35.840   1.779  75.432  1.00 96.99           C  
ATOM   1768  CD  GLN A 229     -36.245   2.717  74.311  1.00 96.99           C  
ATOM   1769  NE2 GLN A 229     -36.972   3.774  74.655  1.00 96.99           N  
ATOM   1770  OE1 GLN A 229     -35.906   2.493  73.144  1.00 96.99           O  
ATOM   1771  N   VAL A 230     -36.076  -2.168  75.890  1.00 96.49           N  
ATOM   1772  CA  VAL A 230     -37.157  -3.036  76.345  1.00 96.49           C  
ATOM   1773  C   VAL A 230     -36.781  -3.675  77.679  1.00 96.49           C  
ATOM   1774  CB  VAL A 230     -37.484  -4.129  75.303  1.00 96.49           C  
ATOM   1775  O   VAL A 230     -37.608  -3.758  78.590  1.00 96.49           O  
ATOM   1776  CG1 VAL A 230     -38.453  -5.157  75.885  1.00 96.49           C  
ATOM   1777  CG2 VAL A 230     -38.062  -3.502  74.035  1.00 96.49           C  
ATOM   1778  N   HIS A 231     -35.552  -4.166  77.714  1.00 94.95           N  
ATOM   1779  CA  HIS A 231     -35.073  -4.760  78.957  1.00 94.95           C  
ATOM   1780  C   HIS A 231     -35.124  -3.756  80.104  1.00 94.95           C  
ATOM   1781  CB  HIS A 231     -33.647  -5.288  78.784  1.00 94.95           C  
ATOM   1782  O   HIS A 231     -35.551  -4.093  81.210  1.00 94.95           O  
ATOM   1783  CG  HIS A 231     -33.078  -5.895  80.026  1.00 94.95           C  
ATOM   1784  CD2 HIS A 231     -32.105  -5.462  80.862  1.00 94.95           C  
ATOM   1785  ND1 HIS A 231     -33.512  -7.102  80.531  1.00 94.95           N  
ATOM   1786  CE1 HIS A 231     -32.829  -7.384  81.628  1.00 94.95           C  
ATOM   1787  NE2 HIS A 231     -31.969  -6.405  81.851  1.00 94.95           N  
ATOM   1788  N   ASP A 232     -34.613  -2.554  79.878  1.00 95.38           N  
ATOM   1789  CA  ASP A 232     -34.634  -1.508  80.896  1.00 95.38           C  
ATOM   1790  C   ASP A 232     -36.062  -1.211  81.348  1.00 95.38           C  
ATOM   1791  CB  ASP A 232     -33.973  -0.233  80.370  1.00 95.38           C  
ATOM   1792  O   ASP A 232     -36.313  -1.011  82.539  1.00 95.38           O  
ATOM   1793  CG  ASP A 232     -32.464  -0.354  80.248  1.00 95.38           C  
ATOM   1794  OD1 ASP A 232     -31.879  -1.292  80.830  1.00 95.38           O  
ATOM   1795  OD2 ASP A 232     -31.856   0.498  79.565  1.00 95.38           O  
ATOM   1796  N   GLU A 233     -36.999  -1.093  80.415  1.00 94.46           N  
ATOM   1797  CA  GLU A 233     -38.404  -0.861  80.734  1.00 94.46           C  
ATOM   1798  C   GLU A 233     -38.987  -2.021  81.536  1.00 94.46           C  
ATOM   1799  CB  GLU A 233     -39.217  -0.644  79.455  1.00 94.46           C  
ATOM   1800  O   GLU A 233     -39.770  -1.809  82.465  1.00 94.46           O  
ATOM   1801  CG  GLU A 233     -38.951   0.692  78.776  1.00 94.46           C  
ATOM   1802  CD  GLU A 233     -39.644   0.829  77.430  1.00 94.46           C  
ATOM   1803  OE1 GLU A 233     -39.461   1.869  76.756  1.00 94.46           O  
ATOM   1804  OE2 GLU A 233     -40.377  -0.110  77.046  1.00 94.46           O  
ATOM   1805  N   GLU A 234     -38.729  -3.208  81.120  1.00 92.41           N  
ATOM   1806  CA  GLU A 234     -39.205  -4.373  81.860  1.00 92.41           C  
ATOM   1807  C   GLU A 234     -38.691  -4.362  83.296  1.00 92.41           C  
ATOM   1808  CB  GLU A 234     -38.781  -5.666  81.159  1.00 92.41           C  
ATOM   1809  O   GLU A 234     -39.429  -4.690  84.228  1.00 92.41           O  
ATOM   1810  CG  GLU A 234     -39.525  -5.933  79.858  1.00 92.41           C  
ATOM   1811  CD  GLU A 234     -39.047  -7.185  79.140  1.00 92.41           C  
ATOM   1812  OE1 GLU A 234     -39.695  -7.603  78.154  1.00 92.41           O  
ATOM   1813  OE2 GLU A 234     -38.017  -7.752  79.567  1.00 92.41           O  
ATOM   1814  N   VAL A 235     -37.442  -4.068  83.438  1.00 92.31           N  
ATOM   1815  CA  VAL A 235     -36.854  -3.973  84.770  1.00 92.31           C  
ATOM   1816  C   VAL A 235     -37.570  -2.890  85.575  1.00 92.31           C  
ATOM   1817  CB  VAL A 235     -35.340  -3.673  84.703  1.00 92.31           C  
ATOM   1818  O   VAL A 235     -37.877  -3.084  86.753  1.00 92.31           O  
ATOM   1819  CG1 VAL A 235     -34.783  -3.390  86.097  1.00 92.31           C  
ATOM   1820  CG2 VAL A 235     -34.595  -4.837  84.052  1.00 92.31           C  
ATOM   1821  N   ALA A 236     -37.753  -1.670  84.958  1.00 92.31           N  
ATOM   1822  CA  ALA A 236     -38.450  -0.568  85.616  1.00 92.31           C  
ATOM   1823  C   ALA A 236     -39.856  -0.984  86.041  1.00 92.31           C  
ATOM   1824  CB  ALA A 236     -38.514   0.647  84.695  1.00 92.31           C  
ATOM   1825  O   ALA A 236     -40.312  -0.631  87.131  1.00 92.31           O  
ATOM   1826  N   GLU A 237     -40.591  -1.639  85.114  1.00 90.48           N  
ATOM   1827  CA  GLU A 237     -41.930  -2.131  85.424  1.00 90.48           C  
ATOM   1828  C   GLU A 237     -41.899  -3.117  86.589  1.00 90.48           C  
ATOM   1829  CB  GLU A 237     -42.559  -2.791  84.194  1.00 90.48           C  
ATOM   1830  O   GLU A 237     -42.775  -3.088  87.456  1.00 90.48           O  
ATOM   1831  CG  GLU A 237     -43.012  -1.802  83.130  1.00 90.48           C  
ATOM   1832  CD  GLU A 237     -43.581  -2.473  81.890  1.00 90.48           C  
ATOM   1833  OE1 GLU A 237     -43.936  -1.761  80.923  1.00 90.48           O  
ATOM   1834  OE2 GLU A 237     -43.674  -3.721  81.886  1.00 90.48           O  
ATOM   1835  N   LEU A 238     -41.016  -4.063  86.526  1.00 86.16           N  
ATOM   1836  CA  LEU A 238     -40.892  -5.025  87.616  1.00 86.16           C  
ATOM   1837  C   LEU A 238     -40.591  -4.318  88.933  1.00 86.16           C  
ATOM   1838  CB  LEU A 238     -39.794  -6.046  87.308  1.00 86.16           C  
ATOM   1839  O   LEU A 238     -41.138  -4.680  89.977  1.00 86.16           O  
ATOM   1840  CG  LEU A 238     -40.121  -7.092  86.241  1.00 86.16           C  
ATOM   1841  CD1 LEU A 238     -38.899  -7.961  85.959  1.00 86.16           C  
ATOM   1842  CD2 LEU A 238     -41.304  -7.950  86.678  1.00 86.16           C  
ATOM   1843  N   LEU A 239     -39.707  -3.295  88.872  1.00 85.58           N  
ATOM   1844  CA  LEU A 239     -39.406  -2.505  90.061  1.00 85.58           C  
ATOM   1845  C   LEU A 239     -40.637  -1.736  90.529  1.00 85.58           C  
ATOM   1846  CB  LEU A 239     -38.258  -1.532  89.781  1.00 85.58           C  
ATOM   1847  O   LEU A 239     -40.879  -1.617  91.732  1.00 85.58           O  
ATOM   1848  CG  LEU A 239     -36.859  -2.143  89.687  1.00 85.58           C  
ATOM   1849  CD1 LEU A 239     -35.845  -1.083  89.269  1.00 85.58           C  
ATOM   1850  CD2 LEU A 239     -36.461  -2.776  91.016  1.00 85.58           C  
ATOM   1851  N   ALA A 240     -41.369  -1.124  89.619  1.00 85.30           N  
ATOM   1852  CA  ALA A 240     -42.610  -0.413  89.917  1.00 85.30           C  
ATOM   1853  C   ALA A 240     -43.652  -1.355  90.514  1.00 85.30           C  
ATOM   1854  CB  ALA A 240     -43.158   0.252  88.657  1.00 85.30           C  
ATOM   1855  O   ALA A 240     -44.382  -0.979  91.434  1.00 85.30           O  
ATOM   1856  N   THR A 241     -43.838  -2.542  89.892  1.00 83.09           N  
ATOM   1857  CA  THR A 241     -44.741  -3.553  90.430  1.00 83.09           C  
ATOM   1858  C   THR A 241     -44.317  -3.962  91.838  1.00 83.09           C  
ATOM   1859  CB  THR A 241     -44.790  -4.797  89.524  1.00 83.09           C  
ATOM   1860  O   THR A 241     -45.163  -4.177  92.708  1.00 83.09           O  
ATOM   1861  CG2 THR A 241     -45.653  -4.546  88.292  1.00 83.09           C  
ATOM   1862  OG1 THR A 241     -43.461  -5.127  89.103  1.00 83.09           O  
ATOM   1863  N   LEU A 242     -43.183  -4.121  92.085  1.00 74.64           N  
ATOM   1864  CA  LEU A 242     -42.689  -4.443  93.419  1.00 74.64           C  
ATOM   1865  C   LEU A 242     -42.958  -3.298  94.389  1.00 74.64           C  
ATOM   1866  CB  LEU A 242     -41.189  -4.749  93.375  1.00 74.64           C  
ATOM   1867  O   LEU A 242     -43.300  -3.531  95.551  1.00 74.64           O  
ATOM   1868  CG  LEU A 242     -40.796  -6.150  92.903  1.00 74.64           C  
ATOM   1869  CD1 LEU A 242     -39.290  -6.230  92.678  1.00 74.64           C  
ATOM   1870  CD2 LEU A 242     -41.249  -7.201  93.910  1.00 74.64           C  
ATOM   1871  N   GLN A 243     -42.759  -2.023  93.916  1.00 72.57           N  
ATOM   1872  CA  GLN A 243     -43.035  -0.829  94.708  1.00 72.57           C  
ATOM   1873  C   GLN A 243     -44.537  -0.611  94.869  1.00 72.57           C  
ATOM   1874  CB  GLN A 243     -42.392   0.402  94.067  1.00 72.57           C  
ATOM   1875  O   GLN A 243     -44.996  -0.166  95.923  1.00 72.57           O  
ATOM   1876  CG  GLN A 243     -40.873   0.427  94.174  1.00 72.57           C  
ATOM   1877  CD  GLN A 243     -40.254   1.614  93.460  1.00 72.57           C  
ATOM   1878  NE2 GLN A 243     -38.990   1.893  93.759  1.00 72.57           N  
ATOM   1879  OE1 GLN A 243     -40.907   2.275  92.646  1.00 72.57           O  
ATOM   1880  N   ALA A 244     -45.325  -0.784  93.822  1.00 69.21           N  
ATOM   1881  CA  ALA A 244     -46.785  -0.744  93.835  1.00 69.21           C  
ATOM   1882  C   ALA A 244     -47.358  -1.889  94.664  1.00 69.21           C  
ATOM   1883  CB  ALA A 244     -47.331  -0.798  92.410  1.00 69.21           C  
ATOM   1884  O   ALA A 244     -48.393  -1.734  95.316  1.00 69.21           O  
ATOM   1885  N   SER A 245     -46.856  -3.091  94.612  1.00 57.59           N  
ATOM   1886  CA  SER A 245     -47.257  -4.202  95.469  1.00 57.59           C  
ATOM   1887  C   SER A 245     -46.878  -3.944  96.923  1.00 57.59           C  
ATOM   1888  CB  SER A 245     -46.618  -5.506  94.991  1.00 57.59           C  
ATOM   1889  O   SER A 245     -47.561  -4.406  97.840  1.00 57.59           O  
ATOM   1890  OG  SER A 245     -45.210  -5.464  95.150  1.00 57.59           O  
ATOM   1891  N   SER A 246     -45.907  -3.000  97.223  1.00 52.77           N  
ATOM   1892  CA  SER A 246     -45.551  -2.522  98.555  1.00 52.77           C  
ATOM   1893  C   SER A 246     -46.379  -1.302  98.944  1.00 52.77           C  
ATOM   1894  CB  SER A 246     -44.062  -2.179  98.621  1.00 52.77           C  
ATOM   1895  O   SER A 246     -46.725  -1.128 100.114  1.00 52.77           O  
ATOM   1896  OG  SER A 246     -43.799  -0.949  97.969  1.00 52.77           O  
ATOM   1897  N   GLN A 247     -47.116  -0.469  98.085  1.00 47.53           N  
ATOM   1898  CA  GLN A 247     -47.912   0.731  98.319  1.00 47.53           C  
ATOM   1899  C   GLN A 247     -49.376   0.500  97.954  1.00 47.53           C  
ATOM   1900  CB  GLN A 247     -47.353   1.911  97.522  1.00 47.53           C  
ATOM   1901  O   GLN A 247     -50.242   1.307  98.299  1.00 47.53           O  
ATOM   1902  CG  GLN A 247     -46.008   2.414  98.030  1.00 47.53           C  
ATOM   1903  CD  GLN A 247     -45.460   3.562  97.203  1.00 47.53           C  
ATOM   1904  NE2 GLN A 247     -44.227   3.963  97.490  1.00 47.53           N  
ATOM   1905  OE1 GLN A 247     -46.140   4.083  96.313  1.00 47.53           O  
ATOM   1906  N   ALA A 248     -49.894  -0.686  97.489  1.00 45.03           N  
ATOM   1907  CA  ALA A 248     -51.276  -0.993  97.131  1.00 45.03           C  
ATOM   1908  C   ALA A 248     -51.864  -2.047  98.065  1.00 45.03           C  
ATOM   1909  CB  ALA A 248     -51.357  -1.467  95.682  1.00 45.03           C  
ATOM   1910  O   ALA A 248     -52.218  -3.145  97.629  1.00 45.03           O  
ATOM   1911  N   ALA A 249     -51.516  -2.037  99.443  1.00 39.04           N  
ATOM   1912  CA  ALA A 249     -52.550  -2.256 100.451  1.00 39.04           C  
ATOM   1913  C   ALA A 249     -53.323  -0.970 100.733  1.00 39.04           C  
ATOM   1914  CB  ALA A 249     -51.931  -2.794 101.739  1.00 39.04           C  
ATOM   1915  O   ALA A 249     -52.764  -0.005 101.260  1.00 39.04           O  
ATOM   1916  N   ALA A 250     -53.812  -0.205  99.784  1.00 39.64           N  
ATOM   1917  CA  ALA A 250     -54.797   0.757 100.271  1.00 39.64           C  
ATOM   1918  C   ALA A 250     -55.510   1.446  99.111  1.00 39.64           C  
ATOM   1919  CB  ALA A 250     -54.130   1.793 101.172  1.00 39.64           C  
ATOM   1920  O   ALA A 250     -54.865   1.974  98.203  1.00 39.64           O  
ATOM   1921  N   GLU A 251     -56.655   0.843  98.756  1.00 40.85           N  
ATOM   1922  CA  GLU A 251     -58.043   1.249  98.558  1.00 40.85           C  
ATOM   1923  C   GLU A 251     -58.158   2.318  97.475  1.00 40.85           C  
ATOM   1924  CB  GLU A 251     -58.645   1.762  99.869  1.00 40.85           C  
ATOM   1925  O   GLU A 251     -57.463   3.335  97.524  1.00 40.85           O  
ATOM   1926  CG  GLU A 251     -59.039   0.657 100.839  1.00 40.85           C  
ATOM   1927  CD  GLU A 251     -59.728   1.176 102.091  1.00 40.85           C  
ATOM   1928  OE1 GLU A 251     -60.145   0.354 102.939  1.00 40.85           O  
ATOM   1929  OE2 GLU A 251     -59.851   2.414 102.226  1.00 40.85           O  
ATOM   1930  N   VAL A 252     -58.600   1.948  96.172  1.00 37.31           N  
ATOM   1931  CA  VAL A 252     -59.247   2.994  95.386  1.00 37.31           C  
ATOM   1932  C   VAL A 252     -60.477   2.426  94.682  1.00 37.31           C  
ATOM   1933  CB  VAL A 252     -58.277   3.610  94.353  1.00 37.31           C  
ATOM   1934  O   VAL A 252     -60.391   1.403  93.999  1.00 37.31           O  
ATOM   1935  CG1 VAL A 252     -59.019   4.563  93.418  1.00 37.31           C  
ATOM   1936  CG2 VAL A 252     -57.133   4.332  95.060  1.00 37.31           C  
ATOM   1937  N   ASP A 253     -61.696   2.527  95.395  1.00 34.62           N  
ATOM   1938  CA  ASP A 253     -63.116   2.743  95.138  1.00 34.62           C  
ATOM   1939  C   ASP A 253     -63.325   3.837  94.093  1.00 34.62           C  
ATOM   1940  CB  ASP A 253     -63.847   3.107  96.432  1.00 34.62           C  
ATOM   1941  O   ASP A 253     -62.901   4.978  94.287  1.00 34.62           O  
ATOM   1942  CG  ASP A 253     -64.747   1.993  96.939  1.00 34.62           C  
ATOM   1943  OD1 ASP A 253     -64.896   0.966  96.243  1.00 34.62           O  
ATOM   1944  OD2 ASP A 253     -65.314   2.146  98.042  1.00 34.62           O  
ATOM   1945  N   VAL A 254     -63.408   3.418  92.686  1.00 44.22           N  
ATOM   1946  CA  VAL A 254     -63.859   4.254  91.578  1.00 44.22           C  
ATOM   1947  C   VAL A 254     -65.312   3.925  91.241  1.00 44.22           C  
ATOM   1948  CB  VAL A 254     -62.968   4.071  90.330  1.00 44.22           C  
ATOM   1949  O   VAL A 254     -65.667   2.757  91.069  1.00 44.22           O  
ATOM   1950  CG1 VAL A 254     -63.491   4.910  89.165  1.00 44.22           C  
ATOM   1951  CG2 VAL A 254     -61.520   4.440  90.650  1.00 44.22           C  
ATOM   1952  N   THR A 255     -66.379   4.609  91.903  1.00 39.55           N  
ATOM   1953  CA  THR A 255     -67.770   4.907  91.578  1.00 39.55           C  
ATOM   1954  C   THR A 255     -67.877   5.552  90.199  1.00 39.55           C  
ATOM   1955  CB  THR A 255     -68.402   5.835  92.632  1.00 39.55           C  
ATOM   1956  O   THR A 255     -67.356   6.647  89.978  1.00 39.55           O  
ATOM   1957  CG2 THR A 255     -68.508   5.139  93.985  1.00 39.55           C  
ATOM   1958  OG1 THR A 255     -67.594   7.010  92.774  1.00 39.55           O  
ATOM   1959  N   VAL A 256     -67.906   4.717  89.123  1.00 44.71           N  
ATOM   1960  CA  VAL A 256     -68.265   4.719  87.709  1.00 44.71           C  
ATOM   1961  C   VAL A 256     -69.769   4.932  87.558  1.00 44.71           C  
ATOM   1962  CB  VAL A 256     -67.840   3.406  87.014  1.00 44.71           C  
ATOM   1963  O   VAL A 256     -70.567   4.250  88.205  1.00 44.71           O  
ATOM   1964  CG1 VAL A 256     -68.283   3.401  85.552  1.00 44.71           C  
ATOM   1965  CG2 VAL A 256     -66.329   3.212  87.119  1.00 44.71           C  
ATOM   1966  N   ALA A 257     -70.255   6.137  87.487  1.00 47.73           N  
ATOM   1967  CA  ALA A 257     -71.387   6.748  86.795  1.00 47.73           C  
ATOM   1968  C   ALA A 257     -71.698   6.011  85.496  1.00 47.73           C  
ATOM   1969  CB  ALA A 257     -71.106   8.222  86.513  1.00 47.73           C  
ATOM   1970  O   ALA A 257     -70.792   5.707  84.715  1.00 47.73           O  
ATOM   1971  N   LYS A 258     -72.521   4.894  85.511  1.00 54.16           N  
ATOM   1972  CA  LYS A 258     -73.283   4.124  84.532  1.00 54.16           C  
ATOM   1973  C   LYS A 258     -73.472   4.914  83.239  1.00 54.16           C  
ATOM   1974  CB  LYS A 258     -74.643   3.723  85.104  1.00 54.16           C  
ATOM   1975  O   LYS A 258     -74.271   5.851  83.189  1.00 54.16           O  
ATOM   1976  CG  LYS A 258     -74.589   2.533  86.051  1.00 54.16           C  
ATOM   1977  CD  LYS A 258     -75.981   2.121  86.511  1.00 54.16           C  
ATOM   1978  CE  LYS A 258     -75.935   0.885  87.400  1.00 54.16           C  
ATOM   1979  NZ  LYS A 258     -77.192   0.722  88.189  1.00 54.16           N  
ATOM   1980  N   PRO A 259     -72.351   4.822  82.345  1.00 60.12           N  
ATOM   1981  CA  PRO A 259     -72.554   5.249  80.959  1.00 60.12           C  
ATOM   1982  C   PRO A 259     -73.121   4.141  80.076  1.00 60.12           C  
ATOM   1983  CB  PRO A 259     -71.147   5.644  80.503  1.00 60.12           C  
ATOM   1984  O   PRO A 259     -73.112   2.970  80.466  1.00 60.12           O  
ATOM   1985  CG  PRO A 259     -70.227   4.941  81.449  1.00 60.12           C  
ATOM   1986  CD  PRO A 259     -71.028   4.465  82.627  1.00 60.12           C  
ATOM   1987  N   ASP A 260     -74.305   3.985  79.837  1.00 61.12           N  
ATOM   1988  CA  ASP A 260     -75.071   3.189  78.883  1.00 61.12           C  
ATOM   1989  C   ASP A 260     -74.173   2.191  78.154  1.00 61.12           C  
ATOM   1990  CB  ASP A 260     -75.778   4.095  77.873  1.00 61.12           C  
ATOM   1991  O   ASP A 260     -73.513   2.543  77.174  1.00 61.12           O  
ATOM   1992  CG  ASP A 260     -77.037   3.473  77.297  1.00 61.12           C  
ATOM   1993  OD1 ASP A 260     -77.425   2.367  77.732  1.00 61.12           O  
ATOM   1994  OD2 ASP A 260     -77.646   4.092  76.398  1.00 61.12           O  
ATOM   1995  N   LEU A 261     -73.688   1.277  78.704  1.00 68.55           N  
ATOM   1996  CA  LEU A 261     -72.787   0.156  78.458  1.00 68.55           C  
ATOM   1997  C   LEU A 261     -73.248  -0.657  77.253  1.00 68.55           C  
ATOM   1998  CB  LEU A 261     -72.701  -0.744  79.694  1.00 68.55           C  
ATOM   1999  O   LEU A 261     -72.426  -1.115  76.457  1.00 68.55           O  
ATOM   2000  CG  LEU A 261     -71.525  -1.720  79.741  1.00 68.55           C  
ATOM   2001  CD1 LEU A 261     -70.231  -0.976  80.053  1.00 68.55           C  
ATOM   2002  CD2 LEU A 261     -71.780  -2.816  80.770  1.00 68.55           C  
ATOM   2003  N   THR A 262     -74.450  -0.555  77.042  1.00 74.84           N  
ATOM   2004  CA  THR A 262     -75.000  -1.306  75.919  1.00 74.84           C  
ATOM   2005  C   THR A 262     -74.787  -0.553  74.608  1.00 74.84           C  
ATOM   2006  CB  THR A 262     -76.502  -1.585  76.115  1.00 74.84           C  
ATOM   2007  O   THR A 262     -74.444  -1.156  73.589  1.00 74.84           O  
ATOM   2008  CG2 THR A 262     -76.937  -2.825  75.341  1.00 74.84           C  
ATOM   2009  OG1 THR A 262     -76.766  -1.788  77.509  1.00 74.84           O  
ATOM   2010  N   SER A 263     -74.933   0.785  74.544  1.00 74.26           N  
ATOM   2011  CA  SER A 263     -74.632   1.652  73.409  1.00 74.26           C  
ATOM   2012  C   SER A 263     -73.131   1.722  73.149  1.00 74.26           C  
ATOM   2013  CB  SER A 263     -75.183   3.059  73.648  1.00 74.26           C  
ATOM   2014  O   SER A 263     -72.694   1.706  71.996  1.00 74.26           O  
ATOM   2015  OG  SER A 263     -74.771   3.942  72.619  1.00 74.26           O  
ATOM   2016  N   ALA A 264     -72.300   1.766  74.106  1.00 79.09           N  
ATOM   2017  CA  ALA A 264     -70.842   1.746  74.020  1.00 79.09           C  
ATOM   2018  C   ALA A 264     -70.341   0.393  73.521  1.00 79.09           C  
ATOM   2019  CB  ALA A 264     -70.225   2.070  75.379  1.00 79.09           C  
ATOM   2020  O   ALA A 264     -69.416   0.329  72.709  1.00 79.09           O  
ATOM   2021  N   LEU A 265     -70.974  -0.718  73.943  1.00 82.43           N  
ATOM   2022  CA  LEU A 265     -70.620  -2.053  73.475  1.00 82.43           C  
ATOM   2023  C   LEU A 265     -71.032  -2.246  72.020  1.00 82.43           C  
ATOM   2024  CB  LEU A 265     -71.282  -3.121  74.351  1.00 82.43           C  
ATOM   2025  O   LEU A 265     -70.301  -2.859  71.239  1.00 82.43           O  
ATOM   2026  CG  LEU A 265     -70.587  -3.436  75.677  1.00 82.43           C  
ATOM   2027  CD1 LEU A 265     -71.467  -4.339  76.534  1.00 82.43           C  
ATOM   2028  CD2 LEU A 265     -69.229  -4.084  75.429  1.00 82.43           C  
ATOM   2029  N   ARG A 266     -72.245  -1.715  71.609  1.00 85.46           N  
ATOM   2030  CA  ARG A 266     -72.701  -1.735  70.223  1.00 85.46           C  
ATOM   2031  C   ARG A 266     -71.808  -0.870  69.340  1.00 85.46           C  
ATOM   2032  CB  ARG A 266     -74.152  -1.257  70.127  1.00 85.46           C  
ATOM   2033  O   ARG A 266     -71.467  -1.260  68.221  1.00 85.46           O  
ATOM   2034  CG  ARG A 266     -74.858  -1.683  68.850  1.00 85.46           C  
ATOM   2035  CD  ARG A 266     -76.278  -1.138  68.781  1.00 85.46           C  
ATOM   2036  NE  ARG A 266     -77.078  -1.574  69.923  1.00 85.46           N  
ATOM   2037  NH1 ARG A 266     -76.949   0.442  71.045  1.00 85.46           N  
ATOM   2038  NH2 ARG A 266     -78.113  -1.311  71.956  1.00 85.46           N  
ATOM   2039  CZ  ARG A 266     -77.378  -0.813  70.972  1.00 85.46           C  
ATOM   2040  N   GLU A 267     -71.371   0.250  69.773  1.00 86.81           N  
ATOM   2041  CA  GLU A 267     -70.453   1.147  69.079  1.00 86.81           C  
ATOM   2042  C   GLU A 267     -69.065   0.527  68.953  1.00 86.81           C  
ATOM   2043  CB  GLU A 267     -70.365   2.492  69.804  1.00 86.81           C  
ATOM   2044  O   GLU A 267     -68.422   0.639  67.907  1.00 86.81           O  
ATOM   2045  CG  GLU A 267     -69.616   3.563  69.025  1.00 86.81           C  
ATOM   2046  CD  GLU A 267     -69.918   4.975  69.502  1.00 86.81           C  
ATOM   2047  OE1 GLU A 267     -69.505   5.945  68.827  1.00 86.81           O  
ATOM   2048  OE2 GLU A 267     -70.573   5.112  70.559  1.00 86.81           O  
ATOM   2049  N   ILE A 268     -68.578  -0.123  69.930  1.00 87.93           N  
ATOM   2050  CA  ILE A 268     -67.289  -0.806  69.905  1.00 87.93           C  
ATOM   2051  C   ILE A 268     -67.339  -1.968  68.915  1.00 87.93           C  
ATOM   2052  CB  ILE A 268     -66.892  -1.315  71.309  1.00 87.93           C  
ATOM   2053  O   ILE A 268     -66.397  -2.180  68.148  1.00 87.93           O  
ATOM   2054  CG1 ILE A 268     -66.624  -0.134  72.249  1.00 87.93           C  
ATOM   2055  CG2 ILE A 268     -65.671  -2.235  71.224  1.00 87.93           C  
ATOM   2056  CD1 ILE A 268     -66.379  -0.538  73.696  1.00 87.93           C  
ATOM   2057  N   ARG A 269     -68.495  -2.672  68.953  1.00 89.32           N  
ATOM   2058  CA  ARG A 269     -68.679  -3.748  67.984  1.00 89.32           C  
ATOM   2059  C   ARG A 269     -68.723  -3.202  66.561  1.00 89.32           C  
ATOM   2060  CB  ARG A 269     -69.959  -4.530  68.285  1.00 89.32           C  
ATOM   2061  O   ARG A 269     -68.120  -3.775  65.651  1.00 89.32           O  
ATOM   2062  CG  ARG A 269     -69.721  -5.850  69.000  1.00 89.32           C  
ATOM   2063  CD  ARG A 269     -71.021  -6.607  69.236  1.00 89.32           C  
ATOM   2064  NE  ARG A 269     -70.816  -7.777  70.085  1.00 89.32           N  
ATOM   2065  NH1 ARG A 269     -72.987  -7.841  70.874  1.00 89.32           N  
ATOM   2066  NH2 ARG A 269     -71.461  -9.400  71.577  1.00 89.32           N  
ATOM   2067  CZ  ARG A 269     -71.755  -8.337  70.843  1.00 89.32           C  
ATOM   2068  N   ALA A 270     -69.498  -2.157  66.351  1.00 89.60           N  
ATOM   2069  CA  ALA A 270     -69.585  -1.503  65.047  1.00 89.60           C  
ATOM   2070  C   ALA A 270     -68.218  -0.994  64.598  1.00 89.60           C  
ATOM   2071  CB  ALA A 270     -70.588  -0.353  65.094  1.00 89.60           C  
ATOM   2072  O   ALA A 270     -67.860  -1.112  63.423  1.00 89.60           O  
ATOM   2073  N   GLN A 271     -67.401  -0.480  65.428  1.00 90.11           N  
ATOM   2074  CA  GLN A 271     -66.052  -0.010  65.133  1.00 90.11           C  
ATOM   2075  C   GLN A 271     -65.130  -1.173  64.778  1.00 90.11           C  
ATOM   2076  CB  GLN A 271     -65.482   0.768  66.320  1.00 90.11           C  
ATOM   2077  O   GLN A 271     -64.313  -1.067  63.860  1.00 90.11           O  
ATOM   2078  CG  GLN A 271     -66.150   2.117  66.548  1.00 90.11           C  
ATOM   2079  CD  GLN A 271     -65.200   3.284  66.350  1.00 90.11           C  
ATOM   2080  NE2 GLN A 271     -65.730   4.407  65.879  1.00 90.11           N  
ATOM   2081  OE1 GLN A 271     -63.999   3.176  66.620  1.00 90.11           O  
ATOM   2082  N   TYR A 272     -65.319  -2.272  65.472  1.00 92.56           N  
ATOM   2083  CA  TYR A 272     -64.499  -3.440  65.170  1.00 92.56           C  
ATOM   2084  C   TYR A 272     -64.886  -4.044  63.825  1.00 92.56           C  
ATOM   2085  CB  TYR A 272     -64.636  -4.493  66.273  1.00 92.56           C  
ATOM   2086  O   TYR A 272     -64.021  -4.475  63.059  1.00 92.56           O  
ATOM   2087  CG  TYR A 272     -63.590  -4.377  67.355  1.00 92.56           C  
ATOM   2088  CD1 TYR A 272     -62.295  -4.850  67.153  1.00 92.56           C  
ATOM   2089  CD2 TYR A 272     -63.894  -3.796  68.581  1.00 92.56           C  
ATOM   2090  CE1 TYR A 272     -61.328  -4.748  68.148  1.00 92.56           C  
ATOM   2091  CE2 TYR A 272     -62.935  -3.687  69.584  1.00 92.56           C  
ATOM   2092  OH  TYR A 272     -60.704  -4.061  70.346  1.00 92.56           O  
ATOM   2093  CZ  TYR A 272     -61.657  -4.165  69.358  1.00 92.56           C  
ATOM   2094  N   GLU A 273     -66.137  -4.057  63.612  1.00 92.46           N  
ATOM   2095  CA  GLU A 273     -66.608  -4.548  62.321  1.00 92.46           C  
ATOM   2096  C   GLU A 273     -66.132  -3.650  61.182  1.00 92.46           C  
ATOM   2097  CB  GLU A 273     -68.136  -4.647  62.308  1.00 92.46           C  
ATOM   2098  O   GLU A 273     -65.733  -4.141  60.124  1.00 92.46           O  
ATOM   2099  CG  GLU A 273     -68.677  -5.885  63.009  1.00 92.46           C  
ATOM   2100  CD  GLU A 273     -70.195  -5.907  63.100  1.00 92.46           C  
ATOM   2101  OE1 GLU A 273     -70.752  -6.841  63.720  1.00 92.46           O  
ATOM   2102  OE2 GLU A 273     -70.832  -4.983  62.546  1.00 92.46           O  
ATOM   2103  N   SER A 274     -66.170  -2.368  61.351  1.00 93.38           N  
ATOM   2104  CA  SER A 274     -65.676  -1.406  60.371  1.00 93.38           C  
ATOM   2105  C   SER A 274     -64.166  -1.524  60.193  1.00 93.38           C  
ATOM   2106  CB  SER A 274     -66.038   0.020  60.790  1.00 93.38           C  
ATOM   2107  O   SER A 274     -63.664  -1.492  59.067  1.00 93.38           O  
ATOM   2108  OG  SER A 274     -65.350   0.968  59.992  1.00 93.38           O  
ATOM   2109  N   LEU A 275     -63.473  -1.681  61.282  1.00 93.46           N  
ATOM   2110  CA  LEU A 275     -62.026  -1.857  61.237  1.00 93.46           C  
ATOM   2111  C   LEU A 275     -61.658  -3.159  60.532  1.00 93.46           C  
ATOM   2112  CB  LEU A 275     -61.439  -1.846  62.651  1.00 93.46           C  
ATOM   2113  O   LEU A 275     -60.733  -3.189  59.718  1.00 93.46           O  
ATOM   2114  CG  LEU A 275     -59.914  -1.883  62.752  1.00 93.46           C  
ATOM   2115  CD1 LEU A 275     -59.311  -0.622  62.140  1.00 93.46           C  
ATOM   2116  CD2 LEU A 275     -59.478  -2.038  64.205  1.00 93.46           C  
ATOM   2117  N   ALA A 276     -62.384  -4.210  60.845  1.00 92.91           N  
ATOM   2118  CA  ALA A 276     -62.149  -5.494  60.191  1.00 92.91           C  
ATOM   2119  C   ALA A 276     -62.417  -5.403  58.691  1.00 92.91           C  
ATOM   2120  CB  ALA A 276     -63.021  -6.579  60.819  1.00 92.91           C  
ATOM   2121  O   ALA A 276     -61.659  -5.947  57.885  1.00 92.91           O  
ATOM   2122  N   ALA A 277     -63.516  -4.718  58.325  1.00 93.98           N  
ATOM   2123  CA  ALA A 277     -63.845  -4.519  56.916  1.00 93.98           C  
ATOM   2124  C   ALA A 277     -62.770  -3.693  56.213  1.00 93.98           C  
ATOM   2125  CB  ALA A 277     -65.206  -3.842  56.777  1.00 93.98           C  
ATOM   2126  O   ALA A 277     -62.367  -4.013  55.093  1.00 93.98           O  
ATOM   2127  N   LYS A 278     -62.309  -2.621  56.826  1.00 94.61           N  
ATOM   2128  CA  LYS A 278     -61.242  -1.787  56.280  1.00 94.61           C  
ATOM   2129  C   LYS A 278     -59.939  -2.572  56.156  1.00 94.61           C  
ATOM   2130  CB  LYS A 278     -61.027  -0.550  57.152  1.00 94.61           C  
ATOM   2131  O   LYS A 278     -59.212  -2.428  55.171  1.00 94.61           O  
ATOM   2132  CG  LYS A 278     -62.127   0.494  57.027  1.00 94.61           C  
ATOM   2133  CD  LYS A 278     -61.843   1.712  57.896  1.00 94.61           C  
ATOM   2134  CE  LYS A 278     -62.992   2.711  57.852  1.00 94.61           C  
ATOM   2135  NZ  LYS A 278     -62.826   3.791  58.871  1.00 94.61           N  
ATOM   2136  N   ASN A 279     -59.629  -3.345  57.124  1.00 94.20           N  
ATOM   2137  CA  ASN A 279     -58.438  -4.187  57.089  1.00 94.20           C  
ATOM   2138  C   ASN A 279     -58.493  -5.188  55.938  1.00 94.20           C  
ATOM   2139  CB  ASN A 279     -58.257  -4.917  58.421  1.00 94.20           C  
ATOM   2140  O   ASN A 279     -57.500  -5.392  55.239  1.00 94.20           O  
ATOM   2141  CG  ASN A 279     -56.921  -5.627  58.520  1.00 94.20           C  
ATOM   2142  ND2 ASN A 279     -56.265  -5.498  59.667  1.00 94.20           N  
ATOM   2143  OD1 ASN A 279     -56.482  -6.286  57.574  1.00 94.20           O  
ATOM   2144  N   LEU A 280     -59.666  -5.774  55.715  1.00 95.75           N  
ATOM   2145  CA  LEU A 280     -59.833  -6.715  54.614  1.00 95.75           C  
ATOM   2146  C   LEU A 280     -59.661  -6.016  53.270  1.00 95.75           C  
ATOM   2147  CB  LEU A 280     -61.209  -7.383  54.683  1.00 95.75           C  
ATOM   2148  O   LEU A 280     -59.001  -6.542  52.371  1.00 95.75           O  
ATOM   2149  CG  LEU A 280     -61.465  -8.513  53.685  1.00 95.75           C  
ATOM   2150  CD1 LEU A 280     -60.581  -9.714  54.006  1.00 95.75           C  
ATOM   2151  CD2 LEU A 280     -62.938  -8.910  53.693  1.00 95.75           C  
ATOM   2152  N   GLN A 281     -60.261  -4.867  53.088  1.00 95.79           N  
ATOM   2153  CA  GLN A 281     -60.129  -4.090  51.860  1.00 95.79           C  
ATOM   2154  C   GLN A 281     -58.680  -3.673  51.625  1.00 95.79           C  
ATOM   2155  CB  GLN A 281     -61.030  -2.855  51.906  1.00 95.79           C  
ATOM   2156  O   GLN A 281     -58.182  -3.743  50.500  1.00 95.79           O  
ATOM   2157  CG  GLN A 281     -62.502  -3.158  51.663  1.00 95.79           C  
ATOM   2158  CD  GLN A 281     -63.378  -1.923  51.753  1.00 95.79           C  
ATOM   2159  NE2 GLN A 281     -64.690  -2.119  51.671  1.00 95.79           N  
ATOM   2160  OE1 GLN A 281     -62.881  -0.801  51.897  1.00 95.79           O  
ATOM   2161  N   SER A 282     -58.064  -3.215  52.684  1.00 94.54           N  
ATOM   2162  CA  SER A 282     -56.665  -2.815  52.574  1.00 94.54           C  
ATOM   2163  C   SER A 282     -55.780  -3.997  52.195  1.00 94.54           C  
ATOM   2164  CB  SER A 282     -56.177  -2.202  53.887  1.00 94.54           C  
ATOM   2165  O   SER A 282     -54.875  -3.863  51.369  1.00 94.54           O  
ATOM   2166  OG  SER A 282     -56.938  -1.054  54.221  1.00 94.54           O  
ATOM   2167  N   ALA A 283     -56.082  -5.157  52.765  1.00 94.19           N  
ATOM   2168  CA  ALA A 283     -55.328  -6.362  52.429  1.00 94.19           C  
ATOM   2169  C   ALA A 283     -55.560  -6.767  50.976  1.00 94.19           C  
ATOM   2170  CB  ALA A 283     -55.708  -7.507  53.364  1.00 94.19           C  
ATOM   2171  O   ALA A 283     -54.621  -7.148  50.273  1.00 94.19           O  
ATOM   2172  N   GLU A 284     -56.808  -6.667  50.524  1.00 95.57           N  
ATOM   2173  CA  GLU A 284     -57.127  -6.975  49.134  1.00 95.57           C  
ATOM   2174  C   GLU A 284     -56.413  -6.022  48.179  1.00 95.57           C  
ATOM   2175  CB  GLU A 284     -58.639  -6.917  48.903  1.00 95.57           C  
ATOM   2176  O   GLU A 284     -55.862  -6.449  47.163  1.00 95.57           O  
ATOM   2177  CG  GLU A 284     -59.397  -8.100  49.488  1.00 95.57           C  
ATOM   2178  CD  GLU A 284     -60.904  -7.988  49.322  1.00 95.57           C  
ATOM   2179  OE1 GLU A 284     -61.628  -8.934  49.706  1.00 95.57           O  
ATOM   2180  OE2 GLU A 284     -61.364  -6.946  48.804  1.00 95.57           O  
ATOM   2181  N   GLU A 285     -56.505  -4.769  48.460  1.00 96.12           N  
ATOM   2182  CA  GLU A 285     -55.830  -3.780  47.623  1.00 96.12           C  
ATOM   2183  C   GLU A 285     -54.319  -3.993  47.626  1.00 96.12           C  
ATOM   2184  CB  GLU A 285     -56.162  -2.362  48.093  1.00 96.12           C  
ATOM   2185  O   GLU A 285     -53.666  -3.859  46.590  1.00 96.12           O  
ATOM   2186  CG  GLU A 285     -57.594  -1.936  47.800  1.00 96.12           C  
ATOM   2187  CD  GLU A 285     -57.988  -0.641  48.491  1.00 96.12           C  
ATOM   2188  OE1 GLU A 285     -59.169  -0.235  48.393  1.00 96.12           O  
ATOM   2189  OE2 GLU A 285     -57.110  -0.027  49.137  1.00 96.12           O  
ATOM   2190  N   TRP A 286     -53.840  -4.334  48.831  1.00 96.21           N  
ATOM   2191  CA  TRP A 286     -52.412  -4.608  48.948  1.00 96.21           C  
ATOM   2192  C   TRP A 286     -52.012  -5.794  48.077  1.00 96.21           C  
ATOM   2193  CB  TRP A 286     -52.034  -4.879  50.407  1.00 96.21           C  
ATOM   2194  O   TRP A 286     -51.029  -5.725  47.336  1.00 96.21           O  
ATOM   2195  CG  TRP A 286     -50.560  -5.039  50.634  1.00 96.21           C  
ATOM   2196  CD1 TRP A 286     -49.637  -4.043  50.786  1.00 96.21           C  
ATOM   2197  CD2 TRP A 286     -49.841  -6.272  50.730  1.00 96.21           C  
ATOM   2198  CE2 TRP A 286     -48.482  -5.948  50.942  1.00 96.21           C  
ATOM   2199  CE3 TRP A 286     -50.213  -7.621  50.659  1.00 96.21           C  
ATOM   2200  NE1 TRP A 286     -48.385  -4.583  50.971  1.00 96.21           N  
ATOM   2201  CH2 TRP A 286     -47.885  -8.237  51.009  1.00 96.21           C  
ATOM   2202  CZ2 TRP A 286     -47.494  -6.925  51.083  1.00 96.21           C  
ATOM   2203  CZ3 TRP A 286     -49.228  -8.592  50.799  1.00 96.21           C  
ATOM   2204  N   TYR A 287     -52.836  -6.854  48.085  1.00 96.85           N  
ATOM   2205  CA  TYR A 287     -52.541  -8.038  47.286  1.00 96.85           C  
ATOM   2206  C   TYR A 287     -52.691  -7.744  45.798  1.00 96.85           C  
ATOM   2207  CB  TYR A 287     -53.460  -9.198  47.684  1.00 96.85           C  
ATOM   2208  O   TYR A 287     -51.885  -8.202  44.985  1.00 96.85           O  
ATOM   2209  CG  TYR A 287     -53.016  -9.923  48.932  1.00 96.85           C  
ATOM   2210  CD1 TYR A 287     -51.807 -10.614  48.967  1.00 96.85           C  
ATOM   2211  CD2 TYR A 287     -53.805  -9.919  50.077  1.00 96.85           C  
ATOM   2212  CE1 TYR A 287     -51.395 -11.285  50.113  1.00 96.85           C  
ATOM   2213  CE2 TYR A 287     -53.403 -10.587  51.229  1.00 96.85           C  
ATOM   2214  OH  TYR A 287     -51.796 -11.928  52.376  1.00 96.85           O  
ATOM   2215  CZ  TYR A 287     -52.198 -11.265  51.238  1.00 96.85           C  
ATOM   2216  N   LYS A 288     -53.658  -7.066  45.458  1.00 97.47           N  
ATOM   2217  CA  LYS A 288     -53.863  -6.687  44.063  1.00 97.47           C  
ATOM   2218  C   LYS A 288     -52.688  -5.866  43.538  1.00 97.47           C  
ATOM   2219  CB  LYS A 288     -55.164  -5.900  43.906  1.00 97.47           C  
ATOM   2220  O   LYS A 288     -52.220  -6.089  42.420  1.00 97.47           O  
ATOM   2221  CG  LYS A 288     -56.417  -6.762  43.938  1.00 97.47           C  
ATOM   2222  CD  LYS A 288     -57.672  -5.934  43.694  1.00 97.47           C  
ATOM   2223  CE  LYS A 288     -58.932  -6.784  43.791  1.00 97.47           C  
ATOM   2224  NZ  LYS A 288     -60.169  -5.960  43.646  1.00 97.47           N  
ATOM   2225  N   SER A 289     -52.289  -4.899  44.327  1.00 97.19           N  
ATOM   2226  CA  SER A 289     -51.152  -4.073  43.934  1.00 97.19           C  
ATOM   2227  C   SER A 289     -49.884  -4.909  43.792  1.00 97.19           C  
ATOM   2228  CB  SER A 289     -50.924  -2.955  44.951  1.00 97.19           C  
ATOM   2229  O   SER A 289     -49.133  -4.749  42.827  1.00 97.19           O  
ATOM   2230  OG  SER A 289     -49.932  -2.052  44.493  1.00 97.19           O  
ATOM   2231  N   LYS A 290     -49.707  -5.829  44.790  1.00 97.05           N  
ATOM   2232  CA  LYS A 290     -48.521  -6.679  44.724  1.00 97.05           C  
ATOM   2233  C   LYS A 290     -48.556  -7.577  43.490  1.00 97.05           C  
ATOM   2234  CB  LYS A 290     -48.400  -7.531  45.988  1.00 97.05           C  
ATOM   2235  O   LYS A 290     -47.542  -7.746  42.810  1.00 97.05           O  
ATOM   2236  CG  LYS A 290     -47.523  -6.914  47.068  1.00 97.05           C  
ATOM   2237  CD  LYS A 290     -46.117  -6.634  46.555  1.00 97.05           C  
ATOM   2238  CE  LYS A 290     -45.197  -6.161  47.672  1.00 97.05           C  
ATOM   2239  NZ  LYS A 290     -43.860  -5.747  47.150  1.00 97.05           N  
ATOM   2240  N   PHE A 291     -49.672  -8.082  43.251  1.00 97.27           N  
ATOM   2241  CA  PHE A 291     -49.829  -8.934  42.079  1.00 97.27           C  
ATOM   2242  C   PHE A 291     -49.587  -8.144  40.799  1.00 97.27           C  
ATOM   2243  CB  PHE A 291     -51.227  -9.562  42.052  1.00 97.27           C  
ATOM   2244  O   PHE A 291     -48.928  -8.632  39.877  1.00 97.27           O  
ATOM   2245  CG  PHE A 291     -51.242 -11.026  42.399  1.00 97.27           C  
ATOM   2246  CD1 PHE A 291     -50.931 -11.985  41.443  1.00 97.27           C  
ATOM   2247  CD2 PHE A 291     -51.566 -11.443  43.684  1.00 97.27           C  
ATOM   2248  CE1 PHE A 291     -50.944 -13.341  41.762  1.00 97.27           C  
ATOM   2249  CE2 PHE A 291     -51.581 -12.796  44.010  1.00 97.27           C  
ATOM   2250  CZ  PHE A 291     -51.271 -13.743  43.047  1.00 97.27           C  
ATOM   2251  N   ALA A 292     -50.165  -7.004  40.705  1.00 97.27           N  
ATOM   2252  CA  ALA A 292     -49.963  -6.143  39.543  1.00 97.27           C  
ATOM   2253  C   ALA A 292     -48.487  -5.799  39.366  1.00 97.27           C  
ATOM   2254  CB  ALA A 292     -50.791  -4.867  39.676  1.00 97.27           C  
ATOM   2255  O   ALA A 292     -47.971  -5.812  38.246  1.00 97.27           O  
ATOM   2256  N   ASN A 293     -47.848  -5.486  40.451  1.00 97.11           N  
ATOM   2257  CA  ASN A 293     -46.423  -5.175  40.398  1.00 97.11           C  
ATOM   2258  C   ASN A 293     -45.606  -6.369  39.913  1.00 97.11           C  
ATOM   2259  CB  ASN A 293     -45.924  -4.711  41.768  1.00 97.11           C  
ATOM   2260  O   ASN A 293     -44.713  -6.217  39.078  1.00 97.11           O  
ATOM   2261  CG  ASN A 293     -44.531  -4.114  41.710  1.00 97.11           C  
ATOM   2262  ND2 ASN A 293     -44.351  -2.967  42.355  1.00 97.11           N  
ATOM   2263  OD1 ASN A 293     -43.626  -4.678  41.091  1.00 97.11           O  
ATOM   2264  N   LEU A 294     -45.907  -7.550  40.421  1.00 96.50           N  
ATOM   2265  CA  LEU A 294     -45.197  -8.750  39.991  1.00 96.50           C  
ATOM   2266  C   LEU A 294     -45.459  -9.039  38.517  1.00 96.50           C  
ATOM   2267  CB  LEU A 294     -45.615  -9.953  40.841  1.00 96.50           C  
ATOM   2268  O   LEU A 294     -44.544  -9.415  37.782  1.00 96.50           O  
ATOM   2269  CG  LEU A 294     -45.048 -10.009  42.261  1.00 96.50           C  
ATOM   2270  CD1 LEU A 294     -45.617 -11.209  43.011  1.00 96.50           C  
ATOM   2271  CD2 LEU A 294     -43.525 -10.066  42.228  1.00 96.50           C  
ATOM   2272  N   ASN A 295     -46.657  -8.852  38.148  1.00 96.92           N  
ATOM   2273  CA  ASN A 295     -47.013  -9.058  36.749  1.00 96.92           C  
ATOM   2274  C   ASN A 295     -46.279  -8.082  35.834  1.00 96.92           C  
ATOM   2275  CB  ASN A 295     -48.525  -8.933  36.555  1.00 96.92           C  
ATOM   2276  O   ASN A 295     -45.795  -8.467  34.768  1.00 96.92           O  
ATOM   2277  CG  ASN A 295     -48.989  -9.465  35.213  1.00 96.92           C  
ATOM   2278  ND2 ASN A 295     -49.701  -8.635  34.460  1.00 96.92           N  
ATOM   2279  OD1 ASN A 295     -48.710 -10.612  34.857  1.00 96.92           O  
ATOM   2280  N   GLU A 296     -46.253  -6.814  36.222  1.00 97.69           N  
ATOM   2281  CA  GLU A 296     -45.521  -5.806  35.460  1.00 97.69           C  
ATOM   2282  C   GLU A 296     -44.036  -6.147  35.377  1.00 97.69           C  
ATOM   2283  CB  GLU A 296     -45.709  -4.420  36.082  1.00 97.69           C  
ATOM   2284  O   GLU A 296     -43.419  -6.002  34.320  1.00 97.69           O  
ATOM   2285  CG  GLU A 296     -45.086  -3.292  35.272  1.00 97.69           C  
ATOM   2286  CD  GLU A 296     -45.394  -1.912  35.830  1.00 97.69           C  
ATOM   2287  OE1 GLU A 296     -45.004  -0.902  35.200  1.00 97.69           O  
ATOM   2288  OE2 GLU A 296     -46.029  -1.839  36.905  1.00 97.69           O  
ATOM   2289  N   GLN A 297     -43.503  -6.566  36.501  1.00 96.73           N  
ATOM   2290  CA  GLN A 297     -42.096  -6.951  36.508  1.00 96.73           C  
ATOM   2291  C   GLN A 297     -41.847  -8.146  35.592  1.00 96.73           C  
ATOM   2292  CB  GLN A 297     -41.634  -7.274  37.930  1.00 96.73           C  
ATOM   2293  O   GLN A 297     -40.847  -8.186  34.872  1.00 96.73           O  
ATOM   2294  CG  GLN A 297     -40.121  -7.345  38.084  1.00 96.73           C  
ATOM   2295  CD  GLN A 297     -39.685  -7.508  39.528  1.00 96.73           C  
ATOM   2296  NE2 GLN A 297     -38.377  -7.581  39.748  1.00 96.73           N  
ATOM   2297  OE1 GLN A 297     -40.517  -7.567  40.439  1.00 96.73           O  
ATOM   2298  N   ALA A 298     -42.705  -9.126  35.638  1.00 96.84           N  
ATOM   2299  CA  ALA A 298     -42.591 -10.279  34.749  1.00 96.84           C  
ATOM   2300  C   ALA A 298     -42.672  -9.854  33.286  1.00 96.84           C  
ATOM   2301  CB  ALA A 298     -43.679 -11.303  35.064  1.00 96.84           C  
ATOM   2302  O   ALA A 298     -41.912 -10.343  32.448  1.00 96.84           O  
ATOM   2303  N   ALA A 299     -43.610  -8.911  32.972  1.00 97.43           N  
ATOM   2304  CA  ALA A 299     -43.753  -8.408  31.608  1.00 97.43           C  
ATOM   2305  C   ALA A 299     -42.497  -7.666  31.162  1.00 97.43           C  
ATOM   2306  CB  ALA A 299     -44.972  -7.495  31.502  1.00 97.43           C  
ATOM   2307  O   ALA A 299     -42.037  -7.835  30.030  1.00 97.43           O  
ATOM   2308  N   ARG A 300     -41.899  -6.876  32.027  1.00 97.40           N  
ATOM   2309  CA  ARG A 300     -40.677  -6.142  31.713  1.00 97.40           C  
ATOM   2310  C   ARG A 300     -39.515  -7.096  31.458  1.00 97.40           C  
ATOM   2311  CB  ARG A 300     -40.324  -5.176  32.846  1.00 97.40           C  
ATOM   2312  O   ARG A 300     -38.711  -6.875  30.550  1.00 97.40           O  
ATOM   2313  CG  ARG A 300     -41.220  -3.950  32.912  1.00 97.40           C  
ATOM   2314  CD  ARG A 300     -40.732  -2.950  33.951  1.00 97.40           C  
ATOM   2315  NE  ARG A 300     -41.668  -1.841  34.113  1.00 97.40           N  
ATOM   2316  NH1 ARG A 300     -42.579  -2.629  36.085  1.00 97.40           N  
ATOM   2317  NH2 ARG A 300     -43.332  -0.665  35.173  1.00 97.40           N  
ATOM   2318  CZ  ARG A 300     -42.524  -1.714  35.124  1.00 97.40           C  
ATOM   2319  N   SER A 301     -39.445  -8.084  32.357  1.00 96.54           N  
ATOM   2320  CA  SER A 301     -38.385  -9.071  32.186  1.00 96.54           C  
ATOM   2321  C   SER A 301     -38.529  -9.814  30.861  1.00 96.54           C  
ATOM   2322  CB  SER A 301     -38.390 -10.071  33.343  1.00 96.54           C  
ATOM   2323  O   SER A 301     -37.543 -10.023  30.150  1.00 96.54           O  
ATOM   2324  OG  SER A 301     -37.480 -11.130  33.098  1.00 96.54           O  
ATOM   2325  N   THR A 302     -39.725 -10.203  30.462  1.00 97.59           N  
ATOM   2326  CA  THR A 302     -39.971 -10.893  29.200  1.00 97.59           C  
ATOM   2327  C   THR A 302     -39.633  -9.992  28.016  1.00 97.59           C  
ATOM   2328  CB  THR A 302     -41.436 -11.357  29.094  1.00 97.59           C  
ATOM   2329  O   THR A 302     -39.073 -10.453  27.019  1.00 97.59           O  
ATOM   2330  CG2 THR A 302     -41.770 -12.376  30.179  1.00 97.59           C  
ATOM   2331  OG1 THR A 302     -42.302 -10.224  29.235  1.00 97.59           O  
ATOM   2332  N   GLU A 303     -40.001  -8.732  28.102  1.00 97.52           N  
ATOM   2333  CA  GLU A 303     -39.674  -7.780  27.045  1.00 97.52           C  
ATOM   2334  C   GLU A 303     -38.165  -7.584  26.927  1.00 97.52           C  
ATOM   2335  CB  GLU A 303     -40.361  -6.436  27.301  1.00 97.52           C  
ATOM   2336  O   GLU A 303     -37.632  -7.482  25.820  1.00 97.52           O  
ATOM   2337  CG  GLU A 303     -40.370  -5.510  26.093  1.00 97.52           C  
ATOM   2338  CD  GLU A 303     -41.389  -4.388  26.205  1.00 97.52           C  
ATOM   2339  OE1 GLU A 303     -41.631  -3.685  25.198  1.00 97.52           O  
ATOM   2340  OE2 GLU A 303     -41.949  -4.209  27.309  1.00 97.52           O  
ATOM   2341  N   ALA A 304     -37.501  -7.510  28.037  1.00 95.47           N  
ATOM   2342  CA  ALA A 304     -36.047  -7.365  28.036  1.00 95.47           C  
ATOM   2343  C   ALA A 304     -35.378  -8.560  27.363  1.00 95.47           C  
ATOM   2344  CB  ALA A 304     -35.528  -7.201  29.462  1.00 95.47           C  
ATOM   2345  O   ALA A 304     -34.437  -8.394  26.584  1.00 95.47           O  
ATOM   2346  N   ILE A 305     -35.925  -9.713  27.652  1.00 96.77           N  
ATOM   2347  CA  ILE A 305     -35.379 -10.922  27.044  1.00 96.77           C  
ATOM   2348  C   ILE A 305     -35.628 -10.900  25.538  1.00 96.77           C  
ATOM   2349  CB  ILE A 305     -35.990 -12.195  27.671  1.00 96.77           C  
ATOM   2350  O   ILE A 305     -34.740 -11.235  24.750  1.00 96.77           O  
ATOM   2351  CG1 ILE A 305     -35.540 -12.343  29.129  1.00 96.77           C  
ATOM   2352  CG2 ILE A 305     -35.613 -13.434  26.853  1.00 96.77           C  
ATOM   2353  CD1 ILE A 305     -36.234 -13.470  29.880  1.00 96.77           C  
ATOM   2354  N   ARG A 306     -36.803 -10.492  25.145  1.00 97.50           N  
ATOM   2355  CA  ARG A 306     -37.131 -10.396  23.726  1.00 97.50           C  
ATOM   2356  C   ARG A 306     -36.232  -9.384  23.023  1.00 97.50           C  
ATOM   2357  CB  ARG A 306     -38.600 -10.011  23.538  1.00 97.50           C  
ATOM   2358  O   ARG A 306     -35.735  -9.644  21.926  1.00 97.50           O  
ATOM   2359  CG  ARG A 306     -39.130 -10.268  22.137  1.00 97.50           C  
ATOM   2360  CD  ARG A 306     -40.527  -9.694  21.948  1.00 97.50           C  
ATOM   2361  NE  ARG A 306     -40.531  -8.591  20.991  1.00 97.50           N  
ATOM   2362  NH1 ARG A 306     -40.527  -9.944  19.118  1.00 97.50           N  
ATOM   2363  NH2 ARG A 306     -40.535  -7.663  18.890  1.00 97.50           N  
ATOM   2364  CZ  ARG A 306     -40.531  -8.735  19.669  1.00 97.50           C  
ATOM   2365  N   ALA A 307     -36.048  -8.252  23.602  1.00 95.24           N  
ATOM   2366  CA  ALA A 307     -35.180  -7.223  23.036  1.00 95.24           C  
ATOM   2367  C   ALA A 307     -33.752  -7.737  22.878  1.00 95.24           C  
ATOM   2368  CB  ALA A 307     -35.198  -5.972  23.910  1.00 95.24           C  
ATOM   2369  O   ALA A 307     -33.108  -7.494  21.854  1.00 95.24           O  
ATOM   2370  N   SER A 308     -33.269  -8.398  23.889  1.00 92.55           N  
ATOM   2371  CA  SER A 308     -31.922  -8.955  23.823  1.00 92.55           C  
ATOM   2372  C   SER A 308     -31.806  -9.992  22.711  1.00 92.55           C  
ATOM   2373  CB  SER A 308     -31.537  -9.586  25.162  1.00 92.55           C  
ATOM   2374  O   SER A 308     -30.811 -10.022  21.984  1.00 92.55           O  
ATOM   2375  OG  SER A 308     -32.204 -10.823  25.346  1.00 92.55           O  
ATOM   2376  N   ARG A 309     -32.783 -10.812  22.560  1.00 95.95           N  
ATOM   2377  CA  ARG A 309     -32.803 -11.813  21.498  1.00 95.95           C  
ATOM   2378  C   ARG A 309     -32.778 -11.153  20.124  1.00 95.95           C  
ATOM   2379  CB  ARG A 309     -34.037 -12.709  21.627  1.00 95.95           C  
ATOM   2380  O   ARG A 309     -32.094 -11.627  19.214  1.00 95.95           O  
ATOM   2381  CG  ARG A 309     -33.935 -13.741  22.739  1.00 95.95           C  
ATOM   2382  CD  ARG A 309     -35.145 -14.665  22.762  1.00 95.95           C  
ATOM   2383  NE  ARG A 309     -34.990 -15.729  23.750  1.00 95.95           N  
ATOM   2384  NH1 ARG A 309     -37.082 -16.644  23.396  1.00 95.95           N  
ATOM   2385  NH2 ARG A 309     -35.669 -17.569  24.946  1.00 95.95           N  
ATOM   2386  CZ  ARG A 309     -35.914 -16.645  24.028  1.00 95.95           C  
ATOM   2387  N   GLU A 310     -33.522 -10.119  19.961  1.00 96.17           N  
ATOM   2388  CA  GLU A 310     -33.535  -9.390  18.696  1.00 96.17           C  
ATOM   2389  C   GLU A 310     -32.170  -8.777  18.398  1.00 96.17           C  
ATOM   2390  CB  GLU A 310     -34.609  -8.299  18.715  1.00 96.17           C  
ATOM   2391  O   GLU A 310     -31.714  -8.792  17.253  1.00 96.17           O  
ATOM   2392  CG  GLU A 310     -36.031  -8.834  18.620  1.00 96.17           C  
ATOM   2393  CD  GLU A 310     -37.090  -7.766  18.843  1.00 96.17           C  
ATOM   2394  OE1 GLU A 310     -38.297  -8.097  18.830  1.00 96.17           O  
ATOM   2395  OE2 GLU A 310     -36.709  -6.589  19.031  1.00 96.17           O  
ATOM   2396  N   GLU A 311     -31.540  -8.262  19.428  1.00 92.61           N  
ATOM   2397  CA  GLU A 311     -30.207  -7.695  19.248  1.00 92.61           C  
ATOM   2398  C   GLU A 311     -29.204  -8.767  18.830  1.00 92.61           C  
ATOM   2399  CB  GLU A 311     -29.736  -7.008  20.533  1.00 92.61           C  
ATOM   2400  O   GLU A 311     -28.370  -8.535  17.952  1.00 92.61           O  
ATOM   2401  CG  GLU A 311     -30.464  -5.706  20.835  1.00 92.61           C  
ATOM   2402  CD  GLU A 311     -30.038  -5.072  22.150  1.00 92.61           C  
ATOM   2403  OE1 GLU A 311     -30.620  -4.035  22.541  1.00 92.61           O  
ATOM   2404  OE2 GLU A 311     -29.113  -5.616  22.794  1.00 92.61           O  
ATOM   2405  N   ILE A 312     -29.331  -9.917  19.428  1.00 94.64           N  
ATOM   2406  CA  ILE A 312     -28.464 -11.033  19.068  1.00 94.64           C  
ATOM   2407  C   ILE A 312     -28.687 -11.409  17.605  1.00 94.64           C  
ATOM   2408  CB  ILE A 312     -28.710 -12.257  19.979  1.00 94.64           C  
ATOM   2409  O   ILE A 312     -27.729 -11.629  16.861  1.00 94.64           O  
ATOM   2410  CG1 ILE A 312     -28.235 -11.963  21.407  1.00 94.64           C  
ATOM   2411  CG2 ILE A 312     -28.013 -13.498  19.415  1.00 94.64           C  
ATOM   2412  CD1 ILE A 312     -28.621 -13.033  22.420  1.00 94.64           C  
ATOM   2413  N   HIS A 313     -29.927 -11.445  17.197  1.00 95.92           N  
ATOM   2414  CA  HIS A 313     -30.244 -11.778  15.812  1.00 95.92           C  
ATOM   2415  C   HIS A 313     -29.694 -10.726  14.854  1.00 95.92           C  
ATOM   2416  CB  HIS A 313     -31.756 -11.918  15.627  1.00 95.92           C  
ATOM   2417  O   HIS A 313     -29.175 -11.064  13.787  1.00 95.92           O  
ATOM   2418  CG  HIS A 313     -32.313 -13.188  16.187  1.00 95.92           C  
ATOM   2419  CD2 HIS A 313     -33.267 -13.403  17.123  1.00 95.92           C  
ATOM   2420  ND1 HIS A 313     -31.882 -14.432  15.781  1.00 95.92           N  
ATOM   2421  CE1 HIS A 313     -32.549 -15.361  16.446  1.00 95.92           C  
ATOM   2422  NE2 HIS A 313     -33.395 -14.762  17.267  1.00 95.92           N  
ATOM   2423  N   GLU A 314     -29.753  -9.526  15.178  1.00 94.81           N  
ATOM   2424  CA  GLU A 314     -29.208  -8.451  14.354  1.00 94.81           C  
ATOM   2425  C   GLU A 314     -27.692  -8.567  14.227  1.00 94.81           C  
ATOM   2426  CB  GLU A 314     -29.585  -7.085  14.934  1.00 94.81           C  
ATOM   2427  O   GLU A 314     -27.142  -8.411  13.135  1.00 94.81           O  
ATOM   2428  CG  GLU A 314     -29.167  -5.910  14.062  1.00 94.81           C  
ATOM   2429  CD  GLU A 314     -29.796  -5.937  12.678  1.00 94.81           C  
ATOM   2430  OE1 GLU A 314     -29.198  -5.382  11.728  1.00 94.81           O  
ATOM   2431  OE2 GLU A 314     -30.896  -6.518  12.542  1.00 94.81           O  
ATOM   2432  N   TYR A 315     -27.094  -8.863  15.404  1.00 90.64           N  
ATOM   2433  CA  TYR A 315     -25.645  -9.031  15.371  1.00 90.64           C  
ATOM   2434  C   TYR A 315     -25.255 -10.239  14.527  1.00 90.64           C  
ATOM   2435  CB  TYR A 315     -25.089  -9.183  16.790  1.00 90.64           C  
ATOM   2436  O   TYR A 315     -24.271 -10.194  13.786  1.00 90.64           O  
ATOM   2437  CG  TYR A 315     -25.083  -7.897  17.580  1.00 90.64           C  
ATOM   2438  CD1 TYR A 315     -24.478  -6.749  17.074  1.00 90.64           C  
ATOM   2439  CD2 TYR A 315     -25.680  -7.829  18.834  1.00 90.64           C  
ATOM   2440  CE1 TYR A 315     -24.468  -5.562  17.800  1.00 90.64           C  
ATOM   2441  CE2 TYR A 315     -25.676  -6.647  19.569  1.00 90.64           C  
ATOM   2442  OH  TYR A 315     -25.061  -4.349  19.767  1.00 90.64           O  
ATOM   2443  CZ  TYR A 315     -25.069  -5.521  19.044  1.00 90.64           C  
ATOM   2444  N   ARG A 316     -25.965 -11.233  14.574  1.00 92.54           N  
ATOM   2445  CA  ARG A 316     -25.715 -12.410  13.748  1.00 92.54           C  
ATOM   2446  C   ARG A 316     -25.849 -12.078  12.266  1.00 92.54           C  
ATOM   2447  CB  ARG A 316     -26.675 -13.542  14.120  1.00 92.54           C  
ATOM   2448  O   ARG A 316     -25.036 -12.516  11.450  1.00 92.54           O  
ATOM   2449  CG  ARG A 316     -26.211 -14.380  15.301  1.00 92.54           C  
ATOM   2450  CD  ARG A 316     -27.098 -15.600  15.510  1.00 92.54           C  
ATOM   2451  NE  ARG A 316     -26.823 -16.253  16.786  1.00 92.54           N  
ATOM   2452  NH1 ARG A 316     -29.043 -16.472  17.388  1.00 92.54           N  
ATOM   2453  NH2 ARG A 316     -27.392 -17.237  18.782  1.00 92.54           N  
ATOM   2454  CZ  ARG A 316     -27.754 -16.653  17.649  1.00 92.54           C  
ATOM   2455  N   ARG A 317     -26.873 -11.346  11.912  1.00 93.24           N  
ATOM   2456  CA  ARG A 317     -27.060 -10.922  10.528  1.00 93.24           C  
ATOM   2457  C   ARG A 317     -25.897 -10.054  10.059  1.00 93.24           C  
ATOM   2458  CB  ARG A 317     -28.378 -10.161  10.372  1.00 93.24           C  
ATOM   2459  O   ARG A 317     -25.388 -10.236   8.951  1.00 93.24           O  
ATOM   2460  CG  ARG A 317     -29.596 -11.060  10.227  1.00 93.24           C  
ATOM   2461  CD  ARG A 317     -30.848 -10.263   9.890  1.00 93.24           C  
ATOM   2462  NE  ARG A 317     -31.708 -10.091  11.057  1.00 93.24           N  
ATOM   2463  NH1 ARG A 317     -32.749  -8.186  10.266  1.00 93.24           N  
ATOM   2464  NH2 ARG A 317     -33.323  -9.046  12.312  1.00 93.24           N  
ATOM   2465  CZ  ARG A 317     -32.592  -9.108  11.209  1.00 93.24           C  
ATOM   2466  N   GLN A 318     -25.498  -9.149  10.908  1.00 91.80           N  
ATOM   2467  CA  GLN A 318     -24.371  -8.285  10.574  1.00 91.80           C  
ATOM   2468  C   GLN A 318     -23.091  -9.095  10.393  1.00 91.80           C  
ATOM   2469  CB  GLN A 318     -24.171  -7.222  11.655  1.00 91.80           C  
ATOM   2470  O   GLN A 318     -22.303  -8.826   9.484  1.00 91.80           O  
ATOM   2471  CG  GLN A 318     -25.236  -6.133  11.653  1.00 91.80           C  
ATOM   2472  CD  GLN A 318     -25.076  -5.153  12.800  1.00 91.80           C  
ATOM   2473  NE2 GLN A 318     -26.147  -4.434  13.119  1.00 91.80           N  
ATOM   2474  OE1 GLN A 318     -23.999  -5.043  13.394  1.00 91.80           O  
ATOM   2475  N   LEU A 319     -22.959  -9.986  11.276  1.00 88.17           N  
ATOM   2476  CA  LEU A 319     -21.786 -10.849  11.179  1.00 88.17           C  
ATOM   2477  C   LEU A 319     -21.782 -11.612   9.859  1.00 88.17           C  
ATOM   2478  CB  LEU A 319     -21.746 -11.832  12.351  1.00 88.17           C  
ATOM   2479  O   LEU A 319     -20.750 -11.693   9.187  1.00 88.17           O  
ATOM   2480  CG  LEU A 319     -20.510 -12.729  12.442  1.00 88.17           C  
ATOM   2481  CD1 LEU A 319     -19.287 -11.906  12.832  1.00 88.17           C  
ATOM   2482  CD2 LEU A 319     -20.741 -13.859  13.438  1.00 88.17           C  
ATOM   2483  N   GLN A 320     -22.883 -12.187   9.498  1.00 91.03           N  
ATOM   2484  CA  GLN A 320     -22.996 -12.912   8.237  1.00 91.03           C  
ATOM   2485  C   GLN A 320     -22.744 -11.989   7.047  1.00 91.03           C  
ATOM   2486  CB  GLN A 320     -24.375 -13.563   8.113  1.00 91.03           C  
ATOM   2487  O   GLN A 320     -22.055 -12.367   6.097  1.00 91.03           O  
ATOM   2488  CG  GLN A 320     -24.572 -14.764   9.029  1.00 91.03           C  
ATOM   2489  CD  GLN A 320     -25.963 -15.360   8.924  1.00 91.03           C  
ATOM   2490  NE2 GLN A 320     -26.157 -16.524   9.533  1.00 91.03           N  
ATOM   2491  OE1 GLN A 320     -26.857 -14.777   8.301  1.00 91.03           O  
ATOM   2492  N   ALA A 321     -23.309 -10.824   7.074  1.00 85.45           N  
ATOM   2493  CA  ALA A 321     -23.116  -9.848   6.005  1.00 85.45           C  
ATOM   2494  C   ALA A 321     -21.640  -9.496   5.842  1.00 85.45           C  
ATOM   2495  CB  ALA A 321     -23.933  -8.588   6.281  1.00 85.45           C  
ATOM   2496  O   ALA A 321     -21.123  -9.464   4.723  1.00 85.45           O  
ATOM   2497  N   ARG A 322     -20.984  -9.215   6.963  1.00 80.50           N  
ATOM   2498  CA  ARG A 322     -19.564  -8.880   6.921  1.00 80.50           C  
ATOM   2499  C   ARG A 322     -18.736 -10.068   6.443  1.00 80.50           C  
ATOM   2500  CB  ARG A 322     -19.078  -8.424   8.299  1.00 80.50           C  
ATOM   2501  O   ARG A 322     -17.795  -9.901   5.663  1.00 80.50           O  
ATOM   2502  CG  ARG A 322     -19.679  -7.105   8.758  1.00 80.50           C  
ATOM   2503  CD  ARG A 322     -19.313  -5.962   7.821  1.00 80.50           C  
ATOM   2504  NE  ARG A 322     -19.927  -4.705   8.239  1.00 80.50           N  
ATOM   2505  NH1 ARG A 322     -19.095  -3.472   6.472  1.00 80.50           N  
ATOM   2506  NH2 ARG A 322     -20.411  -2.467   8.058  1.00 80.50           N  
ATOM   2507  CZ  ARG A 322     -19.810  -3.551   7.589  1.00 80.50           C  
ATOM   2508  N   THR A 323     -19.084 -11.241   6.856  1.00 85.23           N  
ATOM   2509  CA  THR A 323     -18.395 -12.453   6.428  1.00 85.23           C  
ATOM   2510  C   THR A 323     -18.495 -12.626   4.915  1.00 85.23           C  
ATOM   2511  CB  THR A 323     -18.967 -13.698   7.129  1.00 85.23           C  
ATOM   2512  O   THR A 323     -17.507 -12.959   4.256  1.00 85.23           O  
ATOM   2513  CG2 THR A 323     -18.178 -14.950   6.757  1.00 85.23           C  
ATOM   2514  OG1 THR A 323     -18.904 -13.512   8.548  1.00 85.23           O  
ATOM   2515  N   ILE A 324     -19.644 -12.405   4.380  1.00 91.46           N  
ATOM   2516  CA  ILE A 324     -19.833 -12.514   2.938  1.00 91.46           C  
ATOM   2517  C   ILE A 324     -18.996 -11.454   2.225  1.00 91.46           C  
ATOM   2518  CB  ILE A 324     -21.322 -12.371   2.551  1.00 91.46           C  
ATOM   2519  O   ILE A 324     -18.374 -11.733   1.198  1.00 91.46           O  
ATOM   2520  CG1 ILE A 324     -22.131 -13.557   3.089  1.00 91.46           C  
ATOM   2521  CG2 ILE A 324     -21.476 -12.247   1.032  1.00 91.46           C  
ATOM   2522  CD1 ILE A 324     -23.639 -13.378   2.983  1.00 91.46           C  
ATOM   2523  N   GLU A 325     -18.994 -10.277   2.753  1.00 89.57           N  
ATOM   2524  CA  GLU A 325     -18.186  -9.207   2.176  1.00 89.57           C  
ATOM   2525  C   GLU A 325     -16.704  -9.572   2.176  1.00 89.57           C  
ATOM   2526  CB  GLU A 325     -18.405  -7.897   2.938  1.00 89.57           C  
ATOM   2527  O   GLU A 325     -16.009  -9.368   1.179  1.00 89.57           O  
ATOM   2528  CG  GLU A 325     -17.738  -6.691   2.292  1.00 89.57           C  
ATOM   2529  CD  GLU A 325     -17.983  -5.394   3.046  1.00 89.57           C  
ATOM   2530  OE1 GLU A 325     -17.467  -4.336   2.619  1.00 89.57           O  
ATOM   2531  OE2 GLU A 325     -18.695  -5.436   4.074  1.00 89.57           O  
ATOM   2532  N   ILE A 326     -16.265 -10.133   3.285  1.00 83.33           N  
ATOM   2533  CA  ILE A 326     -14.871 -10.549   3.393  1.00 83.33           C  
ATOM   2534  C   ILE A 326     -14.571 -11.623   2.350  1.00 83.33           C  
ATOM   2535  CB  ILE A 326     -14.545 -11.072   4.810  1.00 83.33           C  
ATOM   2536  O   ILE A 326     -13.549 -11.561   1.663  1.00 83.33           O  
ATOM   2537  CG1 ILE A 326     -14.529  -9.915   5.816  1.00 83.33           C  
ATOM   2538  CG2 ILE A 326     -13.209 -11.821   4.815  1.00 83.33           C  
ATOM   2539  CD1 ILE A 326     -14.386 -10.357   7.265  1.00 83.33           C  
ATOM   2540  N   GLU A 327     -15.407 -12.572   2.273  1.00 89.09           N  
ATOM   2541  CA  GLU A 327     -15.221 -13.643   1.299  1.00 89.09           C  
ATOM   2542  C   GLU A 327     -15.255 -13.104  -0.128  1.00 89.09           C  
ATOM   2543  CB  GLU A 327     -16.289 -14.725   1.478  1.00 89.09           C  
ATOM   2544  O   GLU A 327     -14.483 -13.544  -0.982  1.00 89.09           O  
ATOM   2545  CG  GLU A 327     -16.116 -15.557   2.740  1.00 89.09           C  
ATOM   2546  CD  GLU A 327     -17.248 -16.547   2.966  1.00 89.09           C  
ATOM   2547  OE1 GLU A 327     -17.193 -17.318   3.951  1.00 89.09           O  
ATOM   2548  OE2 GLU A 327     -18.198 -16.552   2.151  1.00 89.09           O  
ATOM   2549  N   GLY A 328     -16.177 -12.134  -0.400  1.00 85.19           N  
ATOM   2550  CA  GLY A 328     -16.201 -11.489  -1.703  1.00 85.19           C  
ATOM   2551  C   GLY A 328     -14.905 -10.776  -2.039  1.00 85.19           C  
ATOM   2552  O   GLY A 328     -14.377 -10.925  -3.144  1.00 85.19           O  
ATOM   2553  N   LEU A 329     -14.432  -9.988  -1.064  1.00 78.10           N  
ATOM   2554  CA  LEU A 329     -13.188  -9.256  -1.272  1.00 78.10           C  
ATOM   2555  C   LEU A 329     -12.011 -10.214  -1.419  1.00 78.10           C  
ATOM   2556  CB  LEU A 329     -12.933  -8.290  -0.112  1.00 78.10           C  
ATOM   2557  O   LEU A 329     -11.119  -9.987  -2.240  1.00 78.10           O  
ATOM   2558  CG  LEU A 329     -13.855  -7.073  -0.028  1.00 78.10           C  
ATOM   2559  CD1 LEU A 329     -13.576  -6.284   1.247  1.00 78.10           C  
ATOM   2560  CD2 LEU A 329     -13.686  -6.188  -1.258  1.00 78.10           C  
ATOM   2561  N   ARG A 330     -11.977 -11.251  -0.649  1.00 80.92           N  
ATOM   2562  CA  ARG A 330     -10.949 -12.278  -0.778  1.00 80.92           C  
ATOM   2563  C   ARG A 330     -10.960 -12.891  -2.175  1.00 80.92           C  
ATOM   2564  CB  ARG A 330     -11.146 -13.371   0.275  1.00 80.92           C  
ATOM   2565  O   ARG A 330      -9.903 -13.121  -2.766  1.00 80.92           O  
ATOM   2566  CG  ARG A 330     -10.601 -13.009   1.647  1.00 80.92           C  
ATOM   2567  CD  ARG A 330     -10.709 -14.174   2.622  1.00 80.92           C  
ATOM   2568  NE  ARG A 330     -10.274 -13.796   3.964  1.00 80.92           N  
ATOM   2569  NH1 ARG A 330     -11.563 -15.375   5.051  1.00 80.92           N  
ATOM   2570  NH2 ARG A 330     -10.228 -13.952   6.254  1.00 80.92           N  
ATOM   2571  CZ  ARG A 330     -10.689 -14.375   5.087  1.00 80.92           C  
ATOM   2572  N   GLY A 331     -12.155 -13.221  -2.669  1.00 81.47           N  
ATOM   2573  CA  GLY A 331     -12.277 -13.721  -4.029  1.00 81.47           C  
ATOM   2574  C   GLY A 331     -11.771 -12.743  -5.072  1.00 81.47           C  
ATOM   2575  O   GLY A 331     -11.065 -13.132  -6.005  1.00 81.47           O  
ATOM   2576  N   ALA A 332     -12.127 -11.467  -4.926  1.00 81.36           N  
ATOM   2577  CA  ALA A 332     -11.656 -10.445  -5.857  1.00 81.36           C  
ATOM   2578  C   ALA A 332     -10.136 -10.315  -5.805  1.00 81.36           C  
ATOM   2579  CB  ALA A 332     -12.312  -9.101  -5.548  1.00 81.36           C  
ATOM   2580  O   ALA A 332      -9.482 -10.186  -6.842  1.00 81.36           O  
ATOM   2581  N   ASN A 333      -9.609 -10.350  -4.635  1.00 75.48           N  
ATOM   2582  CA  ASN A 333      -8.160 -10.295  -4.473  1.00 75.48           C  
ATOM   2583  C   ASN A 333      -7.473 -11.463  -5.175  1.00 75.48           C  
ATOM   2584  CB  ASN A 333      -7.786 -10.272  -2.990  1.00 75.48           C  
ATOM   2585  O   ASN A 333      -6.464 -11.277  -5.857  1.00 75.48           O  
ATOM   2586  CG  ASN A 333      -6.431  -9.638  -2.739  1.00 75.48           C  
ATOM   2587  ND2 ASN A 333      -6.293  -8.964  -1.604  1.00 75.48           N  
ATOM   2588  OD1 ASN A 333      -5.517  -9.753  -3.560  1.00 75.48           O  
ATOM   2589  N   GLU A 334      -7.964 -12.676  -4.938  1.00 87.48           N  
ATOM   2590  CA  GLU A 334      -7.408 -13.863  -5.582  1.00 87.48           C  
ATOM   2591  C   GLU A 334      -7.475 -13.748  -7.103  1.00 87.48           C  
ATOM   2592  CB  GLU A 334      -8.145 -15.122  -5.117  1.00 87.48           C  
ATOM   2593  O   GLU A 334      -6.524 -14.107  -7.800  1.00 87.48           O  
ATOM   2594  CG  GLU A 334      -7.819 -15.532  -3.688  1.00 87.48           C  
ATOM   2595  CD  GLU A 334      -8.654 -16.703  -3.195  1.00 87.48           C  
ATOM   2596  OE1 GLU A 334      -8.516 -17.092  -2.013  1.00 87.48           O  
ATOM   2597  OE2 GLU A 334      -9.452 -17.237  -3.998  1.00 87.48           O  
ATOM   2598  N   SER A 335      -8.566 -13.260  -7.597  1.00 87.07           N  
ATOM   2599  CA  SER A 335      -8.721 -13.099  -9.039  1.00 87.07           C  
ATOM   2600  C   SER A 335      -7.722 -12.089  -9.594  1.00 87.07           C  
ATOM   2601  CB  SER A 335     -10.146 -12.658  -9.379  1.00 87.07           C  
ATOM   2602  O   SER A 335      -7.132 -12.310 -10.653  1.00 87.07           O  
ATOM   2603  OG  SER A 335     -10.345 -11.297  -9.041  1.00 87.07           O  
ATOM   2604  N   LEU A 336      -7.606 -10.978  -8.917  1.00 81.36           N  
ATOM   2605  CA  LEU A 336      -6.652  -9.960  -9.343  1.00 81.36           C  
ATOM   2606  C   LEU A 336      -5.225 -10.496  -9.286  1.00 81.36           C  
ATOM   2607  CB  LEU A 336      -6.775  -8.710  -8.467  1.00 81.36           C  
ATOM   2608  O   LEU A 336      -4.420 -10.225 -10.181  1.00 81.36           O  
ATOM   2609  CG  LEU A 336      -7.988  -7.816  -8.730  1.00 81.36           C  
ATOM   2610  CD1 LEU A 336      -8.077  -6.719  -7.673  1.00 81.36           C  
ATOM   2611  CD2 LEU A 336      -7.916  -7.214 -10.129  1.00 81.36           C  
ATOM   2612  N   GLU A 337      -4.912 -11.217  -8.272  1.00 83.99           N  
ATOM   2613  CA  GLU A 337      -3.597 -11.842  -8.170  1.00 83.99           C  
ATOM   2614  C   GLU A 337      -3.350 -12.801  -9.331  1.00 83.99           C  
ATOM   2615  CB  GLU A 337      -3.455 -12.582  -6.837  1.00 83.99           C  
ATOM   2616  O   GLU A 337      -2.248 -12.847  -9.881  1.00 83.99           O  
ATOM   2617  CG  GLU A 337      -3.301 -11.660  -5.636  1.00 83.99           C  
ATOM   2618  CD  GLU A 337      -3.246 -12.405  -4.312  1.00 83.99           C  
ATOM   2619  OE1 GLU A 337      -3.037 -11.759  -3.260  1.00 83.99           O  
ATOM   2620  OE2 GLU A 337      -3.412 -13.645  -4.326  1.00 83.99           O  
ATOM   2621  N   ARG A 338      -4.337 -13.583  -9.649  1.00 89.47           N  
ATOM   2622  CA  ARG A 338      -4.232 -14.489 -10.788  1.00 89.47           C  
ATOM   2623  C   ARG A 338      -3.998 -13.717 -12.082  1.00 89.47           C  
ATOM   2624  CB  ARG A 338      -5.493 -15.347 -10.911  1.00 89.47           C  
ATOM   2625  O   ARG A 338      -3.186 -14.123 -12.915  1.00 89.47           O  
ATOM   2626  CG  ARG A 338      -5.571 -16.476  -9.895  1.00 89.47           C  
ATOM   2627  CD  ARG A 338      -6.715 -17.432 -10.201  1.00 89.47           C  
ATOM   2628  NE  ARG A 338      -7.204 -18.092  -8.993  1.00 89.47           N  
ATOM   2629  NH1 ARG A 338      -8.873 -16.551  -8.577  1.00 89.47           N  
ATOM   2630  NH2 ARG A 338      -8.579 -18.337  -7.171  1.00 89.47           N  
ATOM   2631  CZ  ARG A 338      -8.218 -17.659  -8.250  1.00 89.47           C  
ATOM   2632  N   GLN A 339      -4.699 -12.596 -12.234  1.00 88.53           N  
ATOM   2633  CA  GLN A 339      -4.544 -11.776 -13.431  1.00 88.53           C  
ATOM   2634  C   GLN A 339      -3.133 -11.203 -13.527  1.00 88.53           C  
ATOM   2635  CB  GLN A 339      -5.572 -10.643 -13.444  1.00 88.53           C  
ATOM   2636  O   GLN A 339      -2.543 -11.169 -14.609  1.00 88.53           O  
ATOM   2637  CG  GLN A 339      -6.989 -11.103 -13.757  1.00 88.53           C  
ATOM   2638  CD  GLN A 339      -7.991  -9.964 -13.749  1.00 88.53           C  
ATOM   2639  NE2 GLN A 339      -9.274 -10.302 -13.813  1.00 88.53           N  
ATOM   2640  OE1 GLN A 339      -7.615  -8.789 -13.685  1.00 88.53           O  
ATOM   2641  N   ILE A 340      -2.604 -10.784 -12.467  1.00 86.78           N  
ATOM   2642  CA  ILE A 340      -1.251 -10.242 -12.431  1.00 86.78           C  
ATOM   2643  C   ILE A 340      -0.251 -11.324 -12.833  1.00 86.78           C  
ATOM   2644  CB  ILE A 340      -0.902  -9.682 -11.034  1.00 86.78           C  
ATOM   2645  O   ILE A 340       0.654 -11.076 -13.633  1.00 86.78           O  
ATOM   2646  CG1 ILE A 340      -1.703  -8.405 -10.755  1.00 86.78           C  
ATOM   2647  CG2 ILE A 340       0.603  -9.421 -10.917  1.00 86.78           C  
ATOM   2648  CD1 ILE A 340      -1.557  -7.881  -9.333  1.00 86.78           C  
ATOM   2649  N   LEU A 341      -0.454 -12.461 -12.251  1.00 91.30           N  
ATOM   2650  CA  LEU A 341       0.440 -13.566 -12.580  1.00 91.30           C  
ATOM   2651  C   LEU A 341       0.363 -13.905 -14.065  1.00 91.30           C  
ATOM   2652  CB  LEU A 341       0.094 -14.802 -11.744  1.00 91.30           C  
ATOM   2653  O   LEU A 341       1.389 -14.142 -14.705  1.00 91.30           O  
ATOM   2654  CG  LEU A 341       0.503 -14.761 -10.271  1.00 91.30           C  
ATOM   2655  CD1 LEU A 341      -0.042 -15.980  -9.535  1.00 91.30           C  
ATOM   2656  CD2 LEU A 341       2.020 -14.684 -10.139  1.00 91.30           C  
ATOM   2657  N   GLU A 342      -0.822 -13.983 -14.607  1.00 94.34           N  
ATOM   2658  CA  GLU A 342      -1.017 -14.271 -16.025  1.00 94.34           C  
ATOM   2659  C   GLU A 342      -0.349 -13.214 -16.900  1.00 94.34           C  
ATOM   2660  CB  GLU A 342      -2.510 -14.360 -16.355  1.00 94.34           C  
ATOM   2661  O   GLU A 342       0.291 -13.543 -17.901  1.00 94.34           O  
ATOM   2662  CG  GLU A 342      -3.180 -15.624 -15.837  1.00 94.34           C  
ATOM   2663  CD  GLU A 342      -4.679 -15.655 -16.089  1.00 94.34           C  
ATOM   2664  OE1 GLU A 342      -5.351 -16.610 -15.637  1.00 94.34           O  
ATOM   2665  OE2 GLU A 342      -5.185 -14.718 -16.745  1.00 94.34           O  
ATOM   2666  N   LEU A 343      -0.528 -11.956 -16.485  1.00 89.92           N  
ATOM   2667  CA  LEU A 343       0.096 -10.870 -17.233  1.00 89.92           C  
ATOM   2668  C   LEU A 343       1.616 -10.967 -17.166  1.00 89.92           C  
ATOM   2669  CB  LEU A 343      -0.364  -9.513 -16.693  1.00 89.92           C  
ATOM   2670  O   LEU A 343       2.301 -10.765 -18.171  1.00 89.92           O  
ATOM   2671  CG  LEU A 343      -1.787  -9.086 -17.057  1.00 89.92           C  
ATOM   2672  CD1 LEU A 343      -2.142  -7.777 -16.360  1.00 89.92           C  
ATOM   2673  CD2 LEU A 343      -1.934  -8.950 -18.569  1.00 89.92           C  
ATOM   2674  N   GLU A 344       2.097 -11.202 -16.020  1.00 89.54           N  
ATOM   2675  CA  GLU A 344       3.540 -11.361 -15.863  1.00 89.54           C  
ATOM   2676  C   GLU A 344       4.067 -12.498 -16.734  1.00 89.54           C  
ATOM   2677  CB  GLU A 344       3.897 -11.612 -14.396  1.00 89.54           C  
ATOM   2678  O   GLU A 344       5.116 -12.366 -17.368  1.00 89.54           O  
ATOM   2679  CG  GLU A 344       3.739 -10.388 -13.506  1.00 89.54           C  
ATOM   2680  CD  GLU A 344       3.971 -10.683 -12.033  1.00 89.54           C  
ATOM   2681  OE1 GLU A 344       4.091  -9.726 -11.234  1.00 89.54           O  
ATOM   2682  OE2 GLU A 344       4.035 -11.880 -11.675  1.00 89.54           O  
ATOM   2683  N   GLU A 345       3.366 -13.654 -16.705  1.00 93.75           N  
ATOM   2684  CA  GLU A 345       3.758 -14.795 -17.528  1.00 93.75           C  
ATOM   2685  C   GLU A 345       3.722 -14.443 -19.012  1.00 93.75           C  
ATOM   2686  CB  GLU A 345       2.851 -15.996 -17.249  1.00 93.75           C  
ATOM   2687  O   GLU A 345       4.625 -14.813 -19.765  1.00 93.75           O  
ATOM   2688  CG  GLU A 345       3.334 -17.292 -17.885  1.00 93.75           C  
ATOM   2689  CD  GLU A 345       2.482 -18.495 -17.515  1.00 93.75           C  
ATOM   2690  OE1 GLU A 345       2.813 -19.626 -17.938  1.00 93.75           O  
ATOM   2691  OE2 GLU A 345       1.475 -18.306 -16.797  1.00 93.75           O  
ATOM   2692  N   ARG A 346       2.692 -13.766 -19.440  1.00 95.37           N  
ATOM   2693  CA  ARG A 346       2.580 -13.343 -20.832  1.00 95.37           C  
ATOM   2694  C   ARG A 346       3.743 -12.437 -21.224  1.00 95.37           C  
ATOM   2695  CB  ARG A 346       1.251 -12.624 -21.071  1.00 95.37           C  
ATOM   2696  O   ARG A 346       4.338 -12.608 -22.290  1.00 95.37           O  
ATOM   2697  CG  ARG A 346       0.048 -13.552 -21.123  1.00 95.37           C  
ATOM   2698  CD  ARG A 346      -1.218 -12.812 -21.529  1.00 95.37           C  
ATOM   2699  NE  ARG A 346      -2.374 -13.703 -21.567  1.00 95.37           N  
ATOM   2700  NH1 ARG A 346      -3.395 -12.796 -19.704  1.00 95.37           N  
ATOM   2701  NH2 ARG A 346      -4.384 -14.532 -20.826  1.00 95.37           N  
ATOM   2702  CZ  ARG A 346      -3.382 -13.675 -20.699  1.00 95.37           C  
ATOM   2703  N   HIS A 347       3.992 -11.499 -20.379  1.00 89.87           N  
ATOM   2704  CA  HIS A 347       5.093 -10.584 -20.656  1.00 89.87           C  
ATOM   2705  C   HIS A 347       6.427 -11.321 -20.690  1.00 89.87           C  
ATOM   2706  CB  HIS A 347       5.136  -9.466 -19.612  1.00 89.87           C  
ATOM   2707  O   HIS A 347       7.270 -11.049 -21.548  1.00 89.87           O  
ATOM   2708  CG  HIS A 347       4.114  -8.398 -19.834  1.00 89.87           C  
ATOM   2709  CD2 HIS A 347       4.196  -7.207 -20.473  1.00 89.87           C  
ATOM   2710  ND1 HIS A 347       2.821  -8.495 -19.365  1.00 89.87           N  
ATOM   2711  CE1 HIS A 347       2.151  -7.408 -19.709  1.00 89.87           C  
ATOM   2712  NE2 HIS A 347       2.963  -6.610 -20.382  1.00 89.87           N  
ATOM   2713  N   SER A 348       6.622 -12.147 -19.717  1.00 91.96           N  
ATOM   2714  CA  SER A 348       7.837 -12.956 -19.701  1.00 91.96           C  
ATOM   2715  C   SER A 348       7.987 -13.754 -20.991  1.00 91.96           C  
ATOM   2716  CB  SER A 348       7.833 -13.905 -18.502  1.00 91.96           C  
ATOM   2717  O   SER A 348       9.087 -13.861 -21.537  1.00 91.96           O  
ATOM   2718  OG  SER A 348       6.810 -14.877 -18.633  1.00 91.96           O  
ATOM   2719  N   ALA A 349       6.931 -14.326 -21.455  1.00 93.99           N  
ATOM   2720  CA  ALA A 349       6.952 -15.078 -22.708  1.00 93.99           C  
ATOM   2721  C   ALA A 349       7.320 -14.176 -23.883  1.00 93.99           C  
ATOM   2722  CB  ALA A 349       5.598 -15.740 -22.953  1.00 93.99           C  
ATOM   2723  O   ALA A 349       8.090 -14.573 -24.760  1.00 93.99           O  
ATOM   2724  N   GLU A 350       6.753 -12.954 -23.927  1.00 95.94           N  
ATOM   2725  CA  GLU A 350       7.061 -12.004 -24.993  1.00 95.94           C  
ATOM   2726  C   GLU A 350       8.534 -11.605 -24.969  1.00 95.94           C  
ATOM   2727  CB  GLU A 350       6.177 -10.760 -24.876  1.00 95.94           C  
ATOM   2728  O   GLU A 350       9.179 -11.529 -26.016  1.00 95.94           O  
ATOM   2729  CG  GLU A 350       4.716 -11.008 -25.224  1.00 95.94           C  
ATOM   2730  CD  GLU A 350       3.835  -9.786 -25.022  1.00 95.94           C  
ATOM   2731  OE1 GLU A 350       2.603  -9.887 -25.216  1.00 95.94           O  
ATOM   2732  OE2 GLU A 350       4.382  -8.717 -24.668  1.00 95.94           O  
ATOM   2733  N   VAL A 351       9.001 -11.352 -23.787  1.00 94.45           N  
ATOM   2734  CA  VAL A 351      10.408 -10.996 -23.639  1.00 94.45           C  
ATOM   2735  C   VAL A 351      11.286 -12.141 -24.138  1.00 94.45           C  
ATOM   2736  CB  VAL A 351      10.756 -10.657 -22.173  1.00 94.45           C  
ATOM   2737  O   VAL A 351      12.268 -11.914 -24.848  1.00 94.45           O  
ATOM   2738  CG1 VAL A 351      12.267 -10.517 -21.995  1.00 94.45           C  
ATOM   2739  CG2 VAL A 351      10.043  -9.378 -21.737  1.00 94.45           C  
ATOM   2740  N   ALA A 352      10.938 -13.328 -23.719  1.00 95.23           N  
ATOM   2741  CA  ALA A 352      11.673 -14.498 -24.193  1.00 95.23           C  
ATOM   2742  C   ALA A 352      11.630 -14.593 -25.716  1.00 95.23           C  
ATOM   2743  CB  ALA A 352      11.109 -15.771 -23.567  1.00 95.23           C  
ATOM   2744  O   ALA A 352      12.632 -14.928 -26.352  1.00 95.23           O  
ATOM   2745  N   GLY A 353      10.452 -14.344 -26.289  1.00 98.02           N  
ATOM   2746  CA  GLY A 353      10.324 -14.317 -27.738  1.00 98.02           C  
ATOM   2747  C   GLY A 353      11.245 -13.309 -28.399  1.00 98.02           C  
ATOM   2748  O   GLY A 353      11.897 -13.618 -29.399  1.00 98.02           O  
ATOM   2749  N   TYR A 354      11.311 -12.054 -27.877  1.00 95.28           N  
ATOM   2750  CA  TYR A 354      12.194 -11.020 -28.406  1.00 95.28           C  
ATOM   2751  C   TYR A 354      13.656 -11.432 -28.276  1.00 95.28           C  
ATOM   2752  CB  TYR A 354      11.960  -9.691 -27.681  1.00 95.28           C  
ATOM   2753  O   TYR A 354      14.451 -11.216 -29.193  1.00 95.28           O  
ATOM   2754  CG  TYR A 354      10.621  -9.062 -27.983  1.00 95.28           C  
ATOM   2755  CD1 TYR A 354      10.166  -8.942 -29.294  1.00 95.28           C  
ATOM   2756  CD2 TYR A 354       9.809  -8.587 -26.959  1.00 95.28           C  
ATOM   2757  CE1 TYR A 354       8.934  -8.361 -29.578  1.00 95.28           C  
ATOM   2758  CE2 TYR A 354       8.575  -8.005 -27.231  1.00 95.28           C  
ATOM   2759  OH  TYR A 354       6.927  -7.322 -28.816  1.00 95.28           O  
ATOM   2760  CZ  TYR A 354       8.147  -7.897 -28.541  1.00 95.28           C  
ATOM   2761  N   GLN A 355      14.022 -12.026 -27.175  1.00 97.11           N  
ATOM   2762  CA  GLN A 355      15.388 -12.498 -26.976  1.00 97.11           C  
ATOM   2763  C   GLN A 355      15.762 -13.555 -28.011  1.00 97.11           C  
ATOM   2764  CB  GLN A 355      15.562 -13.062 -25.564  1.00 97.11           C  
ATOM   2765  O   GLN A 355      16.884 -13.561 -28.523  1.00 97.11           O  
ATOM   2766  CG  GLN A 355      15.619 -11.995 -24.479  1.00 97.11           C  
ATOM   2767  CD  GLN A 355      16.611 -12.328 -23.380  1.00 97.11           C  
ATOM   2768  NE2 GLN A 355      16.853 -11.371 -22.491  1.00 97.11           N  
ATOM   2769  OE1 GLN A 355      17.155 -13.436 -23.331  1.00 97.11           O  
ATOM   2770  N   ASP A 356      14.824 -14.457 -28.246  1.00 98.00           N  
ATOM   2771  CA  ASP A 356      15.048 -15.466 -29.277  1.00 98.00           C  
ATOM   2772  C   ASP A 356      15.259 -14.818 -30.643  1.00 98.00           C  
ATOM   2773  CB  ASP A 356      13.872 -16.444 -29.335  1.00 98.00           C  
ATOM   2774  O   ASP A 356      16.146 -15.223 -31.397  1.00 98.00           O  
ATOM   2775  CG  ASP A 356      13.830 -17.392 -28.149  1.00 98.00           C  
ATOM   2776  OD1 ASP A 356      14.827 -17.477 -27.400  1.00 98.00           O  
ATOM   2777  OD2 ASP A 356      12.791 -18.062 -27.964  1.00 98.00           O  
ATOM   2778  N   SER A 357      14.397 -13.856 -30.987  1.00 98.27           N  
ATOM   2779  CA  SER A 357      14.521 -13.147 -32.256  1.00 98.27           C  
ATOM   2780  C   SER A 357      15.867 -12.439 -32.365  1.00 98.27           C  
ATOM   2781  CB  SER A 357      13.388 -12.132 -32.416  1.00 98.27           C  
ATOM   2782  O   SER A 357      16.509 -12.473 -33.417  1.00 98.27           O  
ATOM   2783  OG  SER A 357      12.133 -12.787 -32.485  1.00 98.27           O  
ATOM   2784  N   ILE A 358      16.203 -11.803 -31.287  1.00 97.44           N  
ATOM   2785  CA  ILE A 358      17.504 -11.144 -31.256  1.00 97.44           C  
ATOM   2786  C   ILE A 358      18.609 -12.172 -31.487  1.00 97.44           C  
ATOM   2787  CB  ILE A 358      17.731 -10.404 -29.918  1.00 97.44           C  
ATOM   2788  O   ILE A 358      19.539 -11.929 -32.260  1.00 97.44           O  
ATOM   2789  CG1 ILE A 358      16.793  -9.196 -29.810  1.00 97.44           C  
ATOM   2790  CG2 ILE A 358      19.194  -9.975 -29.780  1.00 97.44           C  
ATOM   2791  CD1 ILE A 358      16.819  -8.513 -28.450  1.00 97.44           C  
ATOM   2792  N   GLY A 359      18.521 -13.262 -30.781  1.00 97.82           N  
ATOM   2793  CA  GLY A 359      19.490 -14.329 -30.978  1.00 97.82           C  
ATOM   2794  C   GLY A 359      19.566 -14.807 -32.416  1.00 97.82           C  
ATOM   2795  O   GLY A 359      20.658 -15.021 -32.948  1.00 97.82           O  
ATOM   2796  N   GLN A 360      18.453 -14.998 -33.030  1.00 98.23           N  
ATOM   2797  CA  GLN A 360      18.407 -15.425 -34.424  1.00 98.23           C  
ATOM   2798  C   GLN A 360      19.085 -14.406 -35.335  1.00 98.23           C  
ATOM   2799  CB  GLN A 360      16.961 -15.648 -34.871  1.00 98.23           C  
ATOM   2800  O   GLN A 360      19.848 -14.776 -36.231  1.00 98.23           O  
ATOM   2801  CG  GLN A 360      16.322 -16.899 -34.283  1.00 98.23           C  
ATOM   2802  CD  GLN A 360      14.863 -17.050 -34.670  1.00 98.23           C  
ATOM   2803  NE2 GLN A 360      14.230 -18.116 -34.192  1.00 98.23           N  
ATOM   2804  OE1 GLN A 360      14.309 -16.214 -35.390  1.00 98.23           O  
ATOM   2805  N   LEU A 361      18.781 -13.159 -35.115  1.00 97.87           N  
ATOM   2806  CA  LEU A 361      19.368 -12.099 -35.928  1.00 97.87           C  
ATOM   2807  C   LEU A 361      20.877 -12.026 -35.717  1.00 97.87           C  
ATOM   2808  CB  LEU A 361      18.728 -10.749 -35.594  1.00 97.87           C  
ATOM   2809  O   LEU A 361      21.632 -11.828 -36.671  1.00 97.87           O  
ATOM   2810  CG  LEU A 361      17.307 -10.526 -36.115  1.00 97.87           C  
ATOM   2811  CD1 LEU A 361      16.731  -9.234 -35.544  1.00 97.87           C  
ATOM   2812  CD2 LEU A 361      17.295 -10.495 -37.639  1.00 97.87           C  
ATOM   2813  N   GLU A 362      21.304 -12.128 -34.508  1.00 97.87           N  
ATOM   2814  CA  GLU A 362      22.733 -12.144 -34.207  1.00 97.87           C  
ATOM   2815  C   GLU A 362      23.431 -13.307 -34.907  1.00 97.87           C  
ATOM   2816  CB  GLU A 362      22.964 -12.225 -32.696  1.00 97.87           C  
ATOM   2817  O   GLU A 362      24.533 -13.148 -35.437  1.00 97.87           O  
ATOM   2818  CG  GLU A 362      22.627 -10.940 -31.953  1.00 97.87           C  
ATOM   2819  CD  GLU A 362      22.760 -11.067 -30.444  1.00 97.87           C  
ATOM   2820  OE1 GLU A 362      22.772 -10.027 -29.746  1.00 97.87           O  
ATOM   2821  OE2 GLU A 362      22.854 -12.215 -29.956  1.00 97.87           O  
ATOM   2822  N   ASN A 363      22.777 -14.444 -34.870  1.00 97.98           N  
ATOM   2823  CA  ASN A 363      23.326 -15.607 -35.558  1.00 97.98           C  
ATOM   2824  C   ASN A 363      23.419 -15.376 -37.063  1.00 97.98           C  
ATOM   2825  CB  ASN A 363      22.486 -16.852 -35.262  1.00 97.98           C  
ATOM   2826  O   ASN A 363      24.418 -15.733 -37.690  1.00 97.98           O  
ATOM   2827  CG  ASN A 363      22.702 -17.382 -33.859  1.00 97.98           C  
ATOM   2828  ND2 ASN A 363      21.763 -18.189 -33.379  1.00 97.98           N  
ATOM   2829  OD1 ASN A 363      23.704 -17.069 -33.211  1.00 97.98           O  
ATOM   2830  N   ASP A 364      22.381 -14.863 -37.629  1.00 98.09           N  
ATOM   2831  CA  ASP A 364      22.387 -14.544 -39.054  1.00 98.09           C  
ATOM   2832  C   ASP A 364      23.513 -13.570 -39.394  1.00 98.09           C  
ATOM   2833  CB  ASP A 364      21.039 -13.958 -39.478  1.00 98.09           C  
ATOM   2834  O   ASP A 364      24.175 -13.714 -40.425  1.00 98.09           O  
ATOM   2835  CG  ASP A 364      19.924 -14.990 -39.500  1.00 98.09           C  
ATOM   2836  OD1 ASP A 364      20.213 -16.201 -39.393  1.00 98.09           O  
ATOM   2837  OD2 ASP A 364      18.748 -14.587 -39.627  1.00 98.09           O  
ATOM   2838  N   LEU A 365      23.624 -12.578 -38.545  1.00 97.76           N  
ATOM   2839  CA  LEU A 365      24.698 -11.610 -38.738  1.00 97.76           C  
ATOM   2840  C   LEU A 365      26.059 -12.297 -38.721  1.00 97.76           C  
ATOM   2841  CB  LEU A 365      24.646 -10.529 -37.655  1.00 97.76           C  
ATOM   2842  O   LEU A 365      26.902 -12.035 -39.582  1.00 97.76           O  
ATOM   2843  CG  LEU A 365      25.658  -9.389 -37.785  1.00 97.76           C  
ATOM   2844  CD1 LEU A 365      25.296  -8.491 -38.963  1.00 97.76           C  
ATOM   2845  CD2 LEU A 365      25.724  -8.583 -36.492  1.00 97.76           C  
ATOM   2846  N   ARG A 366      26.255 -13.107 -37.729  1.00 97.90           N  
ATOM   2847  CA  ARG A 366      27.505 -13.853 -37.624  1.00 97.90           C  
ATOM   2848  C   ARG A 366      27.727 -14.725 -38.856  1.00 97.90           C  
ATOM   2849  CB  ARG A 366      27.510 -14.718 -36.362  1.00 97.90           C  
ATOM   2850  O   ARG A 366      28.840 -14.796 -39.380  1.00 97.90           O  
ATOM   2851  CG  ARG A 366      27.880 -13.960 -35.097  1.00 97.90           C  
ATOM   2852  CD  ARG A 366      28.117 -14.901 -33.924  1.00 97.90           C  
ATOM   2853  NE  ARG A 366      27.640 -14.329 -32.669  1.00 97.90           N  
ATOM   2854  NH1 ARG A 366      25.621 -15.453 -32.685  1.00 97.90           N  
ATOM   2855  NH2 ARG A 366      26.130 -14.026 -30.964  1.00 97.90           N  
ATOM   2856  CZ  ARG A 366      26.465 -14.604 -32.109  1.00 97.90           C  
ATOM   2857  N   ASN A 367      26.730 -15.415 -39.240  1.00 98.21           N  
ATOM   2858  CA  ASN A 367      26.816 -16.273 -40.417  1.00 98.21           C  
ATOM   2859  C   ASN A 367      27.205 -15.480 -41.661  1.00 98.21           C  
ATOM   2860  CB  ASN A 367      25.492 -17.005 -40.646  1.00 98.21           C  
ATOM   2861  O   ASN A 367      28.074 -15.903 -42.426  1.00 98.21           O  
ATOM   2862  CG  ASN A 367      25.265 -18.125 -39.650  1.00 98.21           C  
ATOM   2863  ND2 ASN A 367      24.043 -18.644 -39.610  1.00 98.21           N  
ATOM   2864  OD1 ASN A 367      26.179 -18.520 -38.922  1.00 98.21           O  
ATOM   2865  N   THR A 368      26.542 -14.339 -41.926  1.00 97.28           N  
ATOM   2866  CA  THR A 368      26.836 -13.512 -43.091  1.00 97.28           C  
ATOM   2867  C   THR A 368      28.262 -12.973 -43.025  1.00 97.28           C  
ATOM   2868  CB  THR A 368      25.846 -12.338 -43.207  1.00 97.28           C  
ATOM   2869  O   THR A 368      28.947 -12.888 -44.047  1.00 97.28           O  
ATOM   2870  CG2 THR A 368      24.421 -12.838 -43.420  1.00 97.28           C  
ATOM   2871  OG1 THR A 368      25.893 -11.560 -42.004  1.00 97.28           O  
ATOM   2872  N   LYS A 369      28.664 -12.572 -41.849  1.00 98.08           N  
ATOM   2873  CA  LYS A 369      30.038 -12.115 -41.666  1.00 98.08           C  
ATOM   2874  C   LYS A 369      31.036 -13.213 -42.023  1.00 98.08           C  
ATOM   2875  CB  LYS A 369      30.263 -11.651 -40.226  1.00 98.08           C  
ATOM   2876  O   LYS A 369      32.051 -12.950 -42.671  1.00 98.08           O  
ATOM   2877  CG  LYS A 369      29.666 -10.287 -39.914  1.00 98.08           C  
ATOM   2878  CD  LYS A 369      30.015  -9.833 -38.503  1.00 98.08           C  
ATOM   2879  CE  LYS A 369      29.384  -8.487 -38.175  1.00 98.08           C  
ATOM   2880  NZ  LYS A 369      29.649  -8.080 -36.763  1.00 98.08           N  
ATOM   2881  N   SER A 370      30.794 -14.394 -41.519  1.00 97.67           N  
ATOM   2882  CA  SER A 370      31.653 -15.532 -41.829  1.00 97.67           C  
ATOM   2883  C   SER A 370      31.675 -15.817 -43.327  1.00 97.67           C  
ATOM   2884  CB  SER A 370      31.189 -16.777 -41.071  1.00 97.67           C  
ATOM   2885  O   SER A 370      32.728 -16.118 -43.891  1.00 97.67           O  
ATOM   2886  OG  SER A 370      29.998 -17.296 -41.639  1.00 97.67           O  
ATOM   2887  N   GLU A 371      30.523 -15.778 -43.921  1.00 98.08           N  
ATOM   2888  CA  GLU A 371      30.450 -15.979 -45.365  1.00 98.08           C  
ATOM   2889  C   GLU A 371      31.239 -14.907 -46.112  1.00 98.08           C  
ATOM   2890  CB  GLU A 371      28.993 -15.982 -45.834  1.00 98.08           C  
ATOM   2891  O   GLU A 371      31.927 -15.205 -47.090  1.00 98.08           O  
ATOM   2892  CG  GLU A 371      28.215 -17.222 -45.417  1.00 98.08           C  
ATOM   2893  CD  GLU A 371      26.738 -17.151 -45.771  1.00 98.08           C  
ATOM   2894  OE1 GLU A 371      26.003 -18.130 -45.507  1.00 98.08           O  
ATOM   2895  OE2 GLU A 371      26.313 -16.109 -46.317  1.00 98.08           O  
ATOM   2896  N   MET A 372      31.120 -13.705 -45.678  1.00 97.62           N  
ATOM   2897  CA  MET A 372      31.881 -12.612 -46.275  1.00 97.62           C  
ATOM   2898  C   MET A 372      33.380 -12.868 -46.164  1.00 97.62           C  
ATOM   2899  CB  MET A 372      31.527 -11.282 -45.607  1.00 97.62           C  
ATOM   2900  O   MET A 372      34.122 -12.665 -47.126  1.00 97.62           O  
ATOM   2901  CG  MET A 372      32.175 -10.074 -46.263  1.00 97.62           C  
ATOM   2902  SD  MET A 372      31.674  -8.493 -45.478  1.00 97.62           S  
ATOM   2903  CE  MET A 372      29.869  -8.674 -45.519  1.00 97.62           C  
ATOM   2904  N   ALA A 373      33.786 -13.226 -44.992  1.00 96.93           N  
ATOM   2905  CA  ALA A 373      35.193 -13.545 -44.767  1.00 96.93           C  
ATOM   2906  C   ALA A 373      35.658 -14.664 -45.694  1.00 96.93           C  
ATOM   2907  CB  ALA A 373      35.423 -13.937 -43.309  1.00 96.93           C  
ATOM   2908  O   ALA A 373      36.762 -14.607 -46.241  1.00 96.93           O  
ATOM   2909  N   ARG A 374      34.841 -15.657 -45.812  1.00 97.93           N  
ATOM   2910  CA  ARG A 374      35.149 -16.758 -46.719  1.00 97.93           C  
ATOM   2911  C   ARG A 374      35.317 -16.258 -48.150  1.00 97.93           C  
ATOM   2912  CB  ARG A 374      34.054 -17.825 -46.662  1.00 97.93           C  
ATOM   2913  O   ARG A 374      36.274 -16.627 -48.834  1.00 97.93           O  
ATOM   2914  CG  ARG A 374      34.380 -19.085 -47.448  1.00 97.93           C  
ATOM   2915  CD  ARG A 374      33.222 -20.073 -47.436  1.00 97.93           C  
ATOM   2916  NE  ARG A 374      32.127 -19.631 -48.295  1.00 97.93           N  
ATOM   2917  NH1 ARG A 374      32.859 -20.771 -50.166  1.00 97.93           N  
ATOM   2918  NH2 ARG A 374      30.946 -19.512 -50.261  1.00 97.93           N  
ATOM   2919  CZ  ARG A 374      31.980 -19.972 -49.572  1.00 97.93           C  
ATOM   2920  N   HIS A 375      34.376 -15.440 -48.701  1.00 97.32           N  
ATOM   2921  CA  HIS A 375      34.449 -14.879 -50.045  1.00 97.32           C  
ATOM   2922  C   HIS A 375      35.719 -14.056 -50.230  1.00 97.32           C  
ATOM   2923  CB  HIS A 375      33.218 -14.017 -50.334  1.00 97.32           C  
ATOM   2924  O   HIS A 375      36.341 -14.096 -51.294  1.00 97.32           O  
ATOM   2925  CG  HIS A 375      31.964 -14.808 -50.530  1.00 97.32           C  
ATOM   2926  CD2 HIS A 375      30.696 -14.580 -50.116  1.00 97.32           C  
ATOM   2927  ND1 HIS A 375      31.936 -15.996 -51.228  1.00 97.32           N  
ATOM   2928  CE1 HIS A 375      30.699 -16.465 -51.235  1.00 97.32           C  
ATOM   2929  NE2 HIS A 375      29.928 -15.625 -50.568  1.00 97.32           N  
ATOM   2930  N   LEU A 376      36.105 -13.324 -49.216  1.00 97.35           N  
ATOM   2931  CA  LEU A 376      37.321 -12.520 -49.276  1.00 97.35           C  
ATOM   2932  C   LEU A 376      38.552 -13.406 -49.434  1.00 97.35           C  
ATOM   2933  CB  LEU A 376      37.456 -11.658 -48.017  1.00 97.35           C  
ATOM   2934  O   LEU A 376      39.461 -13.082 -50.202  1.00 97.35           O  
ATOM   2935  CG  LEU A 376      36.580 -10.406 -47.955  1.00 97.35           C  
ATOM   2936  CD1 LEU A 376      36.665  -9.768 -46.573  1.00 97.35           C  
ATOM   2937  CD2 LEU A 376      36.992  -9.411 -49.035  1.00 97.35           C  
ATOM   2938  N   ARG A 377      38.514 -14.503 -48.703  1.00 97.34           N  
ATOM   2939  CA  ARG A 377      39.623 -15.444 -48.812  1.00 97.34           C  
ATOM   2940  C   ARG A 377      39.679 -16.066 -50.203  1.00 97.34           C  
ATOM   2941  CB  ARG A 377      39.503 -16.542 -47.752  1.00 97.34           C  
ATOM   2942  O   ARG A 377      40.755 -16.185 -50.793  1.00 97.34           O  
ATOM   2943  CG  ARG A 377      40.009 -16.130 -46.379  1.00 97.34           C  
ATOM   2944  CD  ARG A 377      39.993 -17.295 -45.399  1.00 97.34           C  
ATOM   2945  NE  ARG A 377      39.084 -17.048 -44.283  1.00 97.34           N  
ATOM   2946  NH1 ARG A 377      37.975 -19.066 -44.469  1.00 97.34           N  
ATOM   2947  NH2 ARG A 377      37.375 -17.568 -42.841  1.00 97.34           N  
ATOM   2948  CZ  ARG A 377      38.147 -17.894 -43.867  1.00 97.34           C  
ATOM   2949  N   GLU A 378      38.547 -16.498 -50.700  1.00 97.22           N  
ATOM   2950  CA  GLU A 378      38.483 -17.085 -52.035  1.00 97.22           C  
ATOM   2951  C   GLU A 378      38.934 -16.089 -53.099  1.00 97.22           C  
ATOM   2952  CB  GLU A 378      37.065 -17.574 -52.340  1.00 97.22           C  
ATOM   2953  O   GLU A 378      39.607 -16.463 -54.062  1.00 97.22           O  
ATOM   2954  CG  GLU A 378      36.644 -18.788 -51.524  1.00 97.22           C  
ATOM   2955  CD  GLU A 378      35.178 -19.150 -51.700  1.00 97.22           C  
ATOM   2956  OE1 GLU A 378      34.711 -20.121 -51.062  1.00 97.22           O  
ATOM   2957  OE2 GLU A 378      34.490 -18.458 -52.484  1.00 97.22           O  
ATOM   2958  N   TYR A 379      38.534 -14.860 -52.960  1.00 97.46           N  
ATOM   2959  CA  TYR A 379      38.956 -13.811 -53.881  1.00 97.46           C  
ATOM   2960  C   TYR A 379      40.471 -13.647 -53.865  1.00 97.46           C  
ATOM   2961  CB  TYR A 379      38.284 -12.481 -53.526  1.00 97.46           C  
ATOM   2962  O   TYR A 379      41.100 -13.525 -54.919  1.00 97.46           O  
ATOM   2963  CG  TYR A 379      38.568 -11.375 -54.513  1.00 97.46           C  
ATOM   2964  CD1 TYR A 379      39.512 -10.390 -54.233  1.00 97.46           C  
ATOM   2965  CD2 TYR A 379      37.891 -11.311 -55.727  1.00 97.46           C  
ATOM   2966  CE1 TYR A 379      39.776  -9.368 -55.138  1.00 97.46           C  
ATOM   2967  CE2 TYR A 379      38.146 -10.293 -56.640  1.00 97.46           C  
ATOM   2968  OH  TYR A 379      39.346  -8.318 -57.237  1.00 97.46           O  
ATOM   2969  CZ  TYR A 379      39.089  -9.328 -56.337  1.00 97.46           C  
ATOM   2970  N   GLN A 380      41.031 -13.558 -52.693  1.00 97.35           N  
ATOM   2971  CA  GLN A 380      42.481 -13.463 -52.560  1.00 97.35           C  
ATOM   2972  C   GLN A 380      43.173 -14.646 -53.229  1.00 97.35           C  
ATOM   2973  CB  GLN A 380      42.881 -13.385 -51.086  1.00 97.35           C  
ATOM   2974  O   GLN A 380      44.182 -14.475 -53.916  1.00 97.35           O  
ATOM   2975  CG  GLN A 380      44.369 -13.146 -50.865  1.00 97.35           C  
ATOM   2976  CD  GLN A 380      44.835 -11.807 -51.404  1.00 97.35           C  
ATOM   2977  NE2 GLN A 380      45.989 -11.801 -52.061  1.00 97.35           N  
ATOM   2978  OE1 GLN A 380      44.162 -10.785 -51.231  1.00 97.35           O  
ATOM   2979  N   ASP A 381      42.706 -15.831 -53.017  1.00 96.96           N  
ATOM   2980  CA  ASP A 381      43.263 -17.034 -53.629  1.00 96.96           C  
ATOM   2981  C   ASP A 381      43.205 -16.952 -55.153  1.00 96.96           C  
ATOM   2982  CB  ASP A 381      42.519 -18.278 -53.141  1.00 96.96           C  
ATOM   2983  O   ASP A 381      44.166 -17.313 -55.836  1.00 96.96           O  
ATOM   2984  CG  ASP A 381      42.829 -18.625 -51.695  1.00 96.96           C  
ATOM   2985  OD1 ASP A 381      43.802 -18.079 -51.132  1.00 96.96           O  
ATOM   2986  OD2 ASP A 381      42.095 -19.454 -51.115  1.00 96.96           O  
ATOM   2987  N   LEU A 382      42.076 -16.537 -55.688  1.00 97.41           N  
ATOM   2988  CA  LEU A 382      41.910 -16.394 -57.131  1.00 97.41           C  
ATOM   2989  C   LEU A 382      42.853 -15.330 -57.683  1.00 97.41           C  
ATOM   2990  CB  LEU A 382      40.461 -16.035 -57.471  1.00 97.41           C  
ATOM   2991  O   LEU A 382      43.426 -15.502 -58.761  1.00 97.41           O  
ATOM   2992  CG  LEU A 382      40.086 -16.062 -58.953  1.00 97.41           C  
ATOM   2993  CD1 LEU A 382      40.350 -17.443 -59.542  1.00 97.41           C  
ATOM   2994  CD2 LEU A 382      38.626 -15.664 -59.143  1.00 97.41           C  
ATOM   2995  N   LEU A 383      42.899 -14.279 -56.976  1.00 96.68           N  
ATOM   2996  CA  LEU A 383      43.844 -13.233 -57.350  1.00 96.68           C  
ATOM   2997  C   LEU A 383      45.263 -13.787 -57.434  1.00 96.68           C  
ATOM   2998  CB  LEU A 383      43.793 -12.079 -56.345  1.00 96.68           C  
ATOM   2999  O   LEU A 383      46.006 -13.464 -58.363  1.00 96.68           O  
ATOM   3000  CG  LEU A 383      44.715 -10.892 -56.629  1.00 96.68           C  
ATOM   3001  CD1 LEU A 383      44.316 -10.212 -57.934  1.00 96.68           C  
ATOM   3002  CD2 LEU A 383      44.680  -9.900 -55.471  1.00 96.68           C  
ATOM   3003  N   ASN A 384      45.646 -14.547 -56.407  1.00 96.72           N  
ATOM   3004  CA  ASN A 384      46.962 -15.178 -56.416  1.00 96.72           C  
ATOM   3005  C   ASN A 384      47.157 -16.049 -57.653  1.00 96.72           C  
ATOM   3006  CB  ASN A 384      47.170 -16.005 -55.146  1.00 96.72           C  
ATOM   3007  O   ASN A 384      48.230 -16.043 -58.260  1.00 96.72           O  
ATOM   3008  CG  ASN A 384      47.327 -15.144 -53.908  1.00 96.72           C  
ATOM   3009  ND2 ASN A 384      47.072 -15.728 -52.743  1.00 96.72           N  
ATOM   3010  OD1 ASN A 384      47.675 -13.963 -53.998  1.00 96.72           O  
ATOM   3011  N   VAL A 385      46.233 -16.870 -58.024  1.00 97.45           N  
ATOM   3012  CA  VAL A 385      46.294 -17.716 -59.212  1.00 97.45           C  
ATOM   3013  C   VAL A 385      46.431 -16.846 -60.460  1.00 97.45           C  
ATOM   3014  CB  VAL A 385      45.047 -18.622 -59.328  1.00 97.45           C  
ATOM   3015  O   VAL A 385      47.223 -17.153 -61.354  1.00 97.45           O  
ATOM   3016  CG1 VAL A 385      45.039 -19.360 -60.666  1.00 97.45           C  
ATOM   3017  CG2 VAL A 385      44.999 -19.613 -58.167  1.00 97.45           C  
ATOM   3018  N   LYS A 386      45.658 -15.768 -60.581  1.00 97.39           N  
ATOM   3019  CA  LYS A 386      45.725 -14.845 -61.711  1.00 97.39           C  
ATOM   3020  C   LYS A 386      47.125 -14.258 -61.859  1.00 97.39           C  
ATOM   3021  CB  LYS A 386      44.700 -13.722 -61.548  1.00 97.39           C  
ATOM   3022  O   LYS A 386      47.654 -14.171 -62.969  1.00 97.39           O  
ATOM   3023  CG  LYS A 386      44.610 -12.787 -62.745  1.00 97.39           C  
ATOM   3024  CD  LYS A 386      45.519 -11.576 -62.577  1.00 97.39           C  
ATOM   3025  CE  LYS A 386      45.500 -10.686 -63.812  1.00 97.39           C  
ATOM   3026  NZ  LYS A 386      46.405  -9.508 -63.661  1.00 97.39           N  
ATOM   3027  N   MET A 387      47.644 -13.837 -60.705  1.00 97.27           N  
ATOM   3028  CA  MET A 387      48.988 -13.267 -60.726  1.00 97.27           C  
ATOM   3029  C   MET A 387      50.003 -14.286 -61.233  1.00 97.27           C  
ATOM   3030  CB  MET A 387      49.387 -12.780 -59.332  1.00 97.27           C  
ATOM   3031  O   MET A 387      50.880 -13.951 -62.031  1.00 97.27           O  
ATOM   3032  CG  MET A 387      48.652 -11.526 -58.887  1.00 97.27           C  
ATOM   3033  SD  MET A 387      49.253 -10.895 -57.272  1.00 97.27           S  
ATOM   3034  CE  MET A 387      50.981 -10.534 -57.693  1.00 97.27           C  
ATOM   3035  N   ALA A 388      49.841 -15.543 -60.759  1.00 96.91           N  
ATOM   3036  CA  ALA A 388      50.712 -16.629 -61.204  1.00 96.91           C  
ATOM   3037  C   ALA A 388      50.609 -16.830 -62.713  1.00 96.91           C  
ATOM   3038  CB  ALA A 388      50.365 -17.923 -60.472  1.00 96.91           C  
ATOM   3039  O   ALA A 388      51.623 -17.004 -63.393  1.00 96.91           O  
ATOM   3040  N   LEU A 389      49.426 -16.791 -63.202  1.00 96.72           N  
ATOM   3041  CA  LEU A 389      49.203 -16.934 -64.637  1.00 96.72           C  
ATOM   3042  C   LEU A 389      49.808 -15.761 -65.401  1.00 96.72           C  
ATOM   3043  CB  LEU A 389      47.705 -17.036 -64.939  1.00 96.72           C  
ATOM   3044  O   LEU A 389      50.369 -15.944 -66.484  1.00 96.72           O  
ATOM   3045  CG  LEU A 389      47.019 -18.342 -64.534  1.00 96.72           C  
ATOM   3046  CD1 LEU A 389      45.517 -18.249 -64.778  1.00 96.72           C  
ATOM   3047  CD2 LEU A 389      47.619 -19.519 -65.295  1.00 96.72           C  
ATOM   3048  N   ASP A 390      49.630 -14.545 -64.990  1.00 96.36           N  
ATOM   3049  CA  ASP A 390      50.213 -13.358 -65.610  1.00 96.36           C  
ATOM   3050  C   ASP A 390      51.730 -13.489 -65.728  1.00 96.36           C  
ATOM   3051  CB  ASP A 390      49.854 -12.104 -64.810  1.00 96.36           C  
ATOM   3052  O   ASP A 390      52.318 -13.074 -66.729  1.00 96.36           O  
ATOM   3053  CG  ASP A 390      48.424 -11.646 -65.036  1.00 96.36           C  
ATOM   3054  OD1 ASP A 390      47.815 -12.028 -66.058  1.00 96.36           O  
ATOM   3055  OD2 ASP A 390      47.902 -10.894 -64.184  1.00 96.36           O  
ATOM   3056  N   ILE A 391      52.293 -14.034 -64.616  1.00 95.40           N  
ATOM   3057  CA  ILE A 391      53.734 -14.260 -64.642  1.00 95.40           C  
ATOM   3058  C   ILE A 391      54.074 -15.294 -65.714  1.00 95.40           C  
ATOM   3059  CB  ILE A 391      54.259 -14.724 -63.265  1.00 95.40           C  
ATOM   3060  O   ILE A 391      55.045 -15.130 -66.457  1.00 95.40           O  
ATOM   3061  CG1 ILE A 391      54.088 -13.610 -62.226  1.00 95.40           C  
ATOM   3062  CG2 ILE A 391      55.723 -15.161 -63.364  1.00 95.40           C  
ATOM   3063  CD1 ILE A 391      54.342 -14.056 -60.792  1.00 95.40           C  
ATOM   3064  N   GLU A 392      53.353 -16.423 -65.818  1.00 96.28           N  
ATOM   3065  CA  GLU A 392      53.558 -17.463 -66.823  1.00 96.28           C  
ATOM   3066  C   GLU A 392      53.440 -16.896 -68.235  1.00 96.28           C  
ATOM   3067  CB  GLU A 392      52.555 -18.603 -66.628  1.00 96.28           C  
ATOM   3068  O   GLU A 392      54.246 -17.222 -69.109  1.00 96.28           O  
ATOM   3069  CG  GLU A 392      52.817 -19.448 -65.390  1.00 96.28           C  
ATOM   3070  CD  GLU A 392      51.776 -20.533 -65.172  1.00 96.28           C  
ATOM   3071  OE1 GLU A 392      51.837 -21.235 -64.137  1.00 96.28           O  
ATOM   3072  OE2 GLU A 392      50.891 -20.685 -66.045  1.00 96.28           O  
ATOM   3073  N   ILE A 393      52.394 -16.026 -68.467  1.00 94.94           N  
ATOM   3074  CA  ILE A 393      52.169 -15.406 -69.768  1.00 94.94           C  
ATOM   3075  C   ILE A 393      53.357 -14.519 -70.130  1.00 94.94           C  
ATOM   3076  CB  ILE A 393      50.861 -14.583 -69.784  1.00 94.94           C  
ATOM   3077  O   ILE A 393      53.822 -14.528 -71.273  1.00 94.94           O  
ATOM   3078  CG1 ILE A 393      49.645 -15.511 -69.678  1.00 94.94           C  
ATOM   3079  CG2 ILE A 393      50.782 -13.719 -71.046  1.00 94.94           C  
ATOM   3080  CD1 ILE A 393      48.320 -14.779 -69.518  1.00 94.94           C  
ATOM   3081  N   ALA A 394      53.759 -13.743 -69.160  1.00 94.84           N  
ATOM   3082  CA  ALA A 394      54.914 -12.872 -69.364  1.00 94.84           C  
ATOM   3083  C   ALA A 394      56.158 -13.684 -69.714  1.00 94.84           C  
ATOM   3084  CB  ALA A 394      55.168 -12.026 -68.119  1.00 94.84           C  
ATOM   3085  O   ALA A 394      56.948 -13.282 -70.572  1.00 94.84           O  
ATOM   3086  N   ALA A 395      56.301 -14.787 -68.992  1.00 93.70           N  
ATOM   3087  CA  ALA A 395      57.421 -15.680 -69.278  1.00 93.70           C  
ATOM   3088  C   ALA A 395      57.333 -16.233 -70.698  1.00 93.70           C  
ATOM   3089  CB  ALA A 395      57.462 -16.823 -68.267  1.00 93.70           C  
ATOM   3090  O   ALA A 395      58.339 -16.299 -71.409  1.00 93.70           O  
ATOM   3091  N   TYR A 396      56.085 -16.764 -71.016  1.00 95.51           N  
ATOM   3092  CA  TYR A 396      55.873 -17.245 -72.377  1.00 95.51           C  
ATOM   3093  C   TYR A 396      56.149 -16.143 -73.393  1.00 95.51           C  
ATOM   3094  CB  TYR A 396      54.442 -17.765 -72.547  1.00 95.51           C  
ATOM   3095  O   TYR A 396      56.743 -16.395 -74.445  1.00 95.51           O  
ATOM   3096  CG  TYR A 396      54.185 -19.074 -71.842  1.00 95.51           C  
ATOM   3097  CD1 TYR A 396      54.970 -20.195 -72.103  1.00 95.51           C  
ATOM   3098  CD2 TYR A 396      53.156 -19.194 -70.915  1.00 95.51           C  
ATOM   3099  CE1 TYR A 396      54.736 -21.404 -71.458  1.00 95.51           C  
ATOM   3100  CE2 TYR A 396      52.912 -20.399 -70.263  1.00 95.51           C  
ATOM   3101  OH  TYR A 396      53.469 -22.691 -69.898  1.00 95.51           O  
ATOM   3102  CZ  TYR A 396      53.706 -21.496 -70.540  1.00 95.51           C  
ATOM   3103  N   ARG A 397      55.745 -14.909 -73.269  1.00 93.58           N  
ATOM   3104  CA  ARG A 397      55.995 -13.773 -74.151  1.00 93.58           C  
ATOM   3105  C   ARG A 397      57.491 -13.531 -74.321  1.00 93.58           C  
ATOM   3106  CB  ARG A 397      55.319 -12.512 -73.610  1.00 93.58           C  
ATOM   3107  O   ARG A 397      57.959 -13.253 -75.427  1.00 93.58           O  
ATOM   3108  CG  ARG A 397      53.820 -12.462 -73.859  1.00 93.58           C  
ATOM   3109  CD  ARG A 397      53.207 -11.162 -73.355  1.00 93.58           C  
ATOM   3110  NE  ARG A 397      51.765 -11.124 -73.579  1.00 93.58           N  
ATOM   3111  NH1 ARG A 397      51.399  -9.273 -72.245  1.00 93.58           N  
ATOM   3112  NH2 ARG A 397      49.643 -10.285 -73.317  1.00 93.58           N  
ATOM   3113  CZ  ARG A 397      50.939 -10.227 -73.047  1.00 93.58           C  
ATOM   3114  N   LYS A 398      58.288 -13.553 -73.209  1.00 92.77           N  
ATOM   3115  CA  LYS A 398      59.737 -13.379 -73.231  1.00 92.77           C  
ATOM   3116  C   LYS A 398      60.410 -14.473 -74.055  1.00 92.77           C  
ATOM   3117  CB  LYS A 398      60.299 -13.373 -71.809  1.00 92.77           C  
ATOM   3118  O   LYS A 398      61.360 -14.206 -74.794  1.00 92.77           O  
ATOM   3119  CG  LYS A 398      61.735 -12.879 -71.713  1.00 92.77           C  
ATOM   3120  CD  LYS A 398      62.195 -12.775 -70.264  1.00 92.77           C  
ATOM   3121  CE  LYS A 398      63.655 -12.354 -70.169  1.00 92.77           C  
ATOM   3122  NZ  LYS A 398      64.103 -12.227 -68.750  1.00 92.77           N  
ATOM   3123  N   LEU A 399      60.064 -15.804 -73.876  1.00 90.17           N  
ATOM   3124  CA  LEU A 399      60.612 -16.914 -74.647  1.00 90.17           C  
ATOM   3125  C   LEU A 399      60.320 -16.740 -76.134  1.00 90.17           C  
ATOM   3126  CB  LEU A 399      60.036 -18.245 -74.155  1.00 90.17           C  
ATOM   3127  O   LEU A 399      61.167 -17.044 -76.977  1.00 90.17           O  
ATOM   3128  CG  LEU A 399      60.770 -18.912 -72.991  1.00 90.17           C  
ATOM   3129  CD1 LEU A 399      59.775 -19.600 -72.062  1.00 90.17           C  
ATOM   3130  CD2 LEU A 399      61.802 -19.908 -73.510  1.00 90.17           C  
ATOM   3131  N   LEU A 400      59.133 -16.313 -76.473  1.00 86.87           N  
ATOM   3132  CA  LEU A 400      58.738 -16.103 -77.862  1.00 86.87           C  
ATOM   3133  C   LEU A 400      59.528 -14.956 -78.484  1.00 86.87           C  
ATOM   3134  CB  LEU A 400      57.238 -15.815 -77.955  1.00 86.87           C  
ATOM   3135  O   LEU A 400      59.911 -15.023 -79.654  1.00 86.87           O  
ATOM   3136  CG  LEU A 400      56.315 -17.034 -78.012  1.00 86.87           C  
ATOM   3137  CD1 LEU A 400      55.078 -16.803 -77.152  1.00 86.87           C  
ATOM   3138  CD2 LEU A 400      55.922 -17.340 -79.453  1.00 86.87           C  
ATOM   3139  N   GLU A 401      59.739 -13.817 -77.759  1.00 83.42           N  
ATOM   3140  CA  GLU A 401      60.580 -12.710 -78.204  1.00 83.42           C  
ATOM   3141  C   GLU A 401      62.037 -13.144 -78.339  1.00 83.42           C  
ATOM   3142  CB  GLU A 401      60.470 -11.528 -77.237  1.00 83.42           C  
ATOM   3143  O   GLU A 401      62.763 -12.639 -79.198  1.00 83.42           O  
ATOM   3144  CG  GLU A 401      59.120 -10.827 -77.273  1.00 83.42           C  
ATOM   3145  CD  GLU A 401      58.959  -9.779 -76.183  1.00 83.42           C  
ATOM   3146  OE1 GLU A 401      57.866  -9.178 -76.077  1.00 83.42           O  
ATOM   3147  OE2 GLU A 401      59.933  -9.558 -75.430  1.00 83.42           O  
ATOM   3148  N   GLY A 402      62.599 -14.001 -77.550  1.00 77.08           N  
ATOM   3149  CA  GLY A 402      63.926 -14.588 -77.649  1.00 77.08           C  
ATOM   3150  C   GLY A 402      64.094 -15.479 -78.865  1.00 77.08           C  
ATOM   3151  O   GLY A 402      65.172 -15.527 -79.461  1.00 77.08           O  
ATOM   3152  N   GLU A 403      63.112 -16.233 -79.286  1.00 72.42           N  
ATOM   3153  CA  GLU A 403      63.128 -17.046 -80.497  1.00 72.42           C  
ATOM   3154  C   GLU A 403      63.017 -16.178 -81.747  1.00 72.42           C  
ATOM   3155  CB  GLU A 403      61.994 -18.074 -80.469  1.00 72.42           C  
ATOM   3156  O   GLU A 403      63.600 -16.497 -82.785  1.00 72.42           O  
ATOM   3157  CG  GLU A 403      62.279 -19.281 -79.587  1.00 72.42           C  
ATOM   3158  CD  GLU A 403      61.208 -20.356 -79.675  1.00 72.42           C  
ATOM   3159  OE1 GLU A 403      61.380 -21.437 -79.067  1.00 72.42           O  
ATOM   3160  OE2 GLU A 403      60.188 -20.116 -80.360  1.00 72.42           O  
ATOM   3161  N   GLU A 404      62.310 -15.060 -81.790  1.00 65.18           N  
ATOM   3162  CA  GLU A 404      62.235 -14.119 -82.903  1.00 65.18           C  
ATOM   3163  C   GLU A 404      63.567 -13.402 -83.110  1.00 65.18           C  
ATOM   3164  CB  GLU A 404      61.119 -13.098 -82.670  1.00 65.18           C  
ATOM   3165  O   GLU A 404      63.927 -13.067 -84.240  1.00 65.18           O  
ATOM   3166  CG  GLU A 404      59.718 -13.667 -82.843  1.00 65.18           C  
ATOM   3167  CD  GLU A 404      58.620 -12.648 -82.585  1.00 65.18           C  
ATOM   3168  OE1 GLU A 404      57.425 -12.996 -82.719  1.00 65.18           O  
ATOM   3169  OE2 GLU A 404      58.958 -11.491 -82.248  1.00 65.18           O  
ATOM   3170  N   THR A 405      64.410 -13.256 -82.101  1.00 59.19           N  
ATOM   3171  CA  THR A 405      65.738 -12.661 -82.204  1.00 59.19           C  
ATOM   3172  C   THR A 405      66.743 -13.673 -82.747  1.00 59.19           C  
ATOM   3173  CB  THR A 405      66.222 -12.135 -80.840  1.00 59.19           C  
ATOM   3174  O   THR A 405      67.678 -13.305 -83.461  1.00 59.19           O  
ATOM   3175  CG2 THR A 405      65.419 -10.913 -80.406  1.00 59.19           C  
ATOM   3176  OG1 THR A 405      66.071 -13.166 -79.856  1.00 59.19           O  
ATOM   3177  N   ARG A 406      66.616 -15.007 -82.603  1.00 59.13           N  
ATOM   3178  CA  ARG A 406      67.430 -16.058 -83.205  1.00 59.13           C  
ATOM   3179  C   ARG A 406      67.018 -16.310 -84.651  1.00 59.13           C  
ATOM   3180  CB  ARG A 406      67.320 -17.353 -82.396  1.00 59.13           C  
ATOM   3181  O   ARG A 406      67.860 -16.617 -85.497  1.00 59.13           O  
ATOM   3182  CG  ARG A 406      68.113 -17.339 -81.099  1.00 59.13           C  
ATOM   3183  CD  ARG A 406      68.078 -18.691 -80.401  1.00 59.13           C  
ATOM   3184  NE  ARG A 406      68.635 -18.617 -79.054  1.00 59.13           N  
ATOM   3185  NH1 ARG A 406      70.410 -20.031 -79.487  1.00 59.13           N  
ATOM   3186  NH2 ARG A 406      70.149 -19.117 -77.401  1.00 59.13           N  
ATOM   3187  CZ  ARG A 406      69.730 -19.255 -78.650  1.00 59.13           C  
ATOM   3188  N   PHE A 407      65.830 -16.172 -85.016  1.00 54.19           N  
ATOM   3189  CA  PHE A 407      65.344 -16.312 -86.383  1.00 54.19           C  
ATOM   3190  C   PHE A 407      65.611 -15.043 -87.184  1.00 54.19           C  
ATOM   3191  CB  PHE A 407      63.846 -16.633 -86.393  1.00 54.19           C  
ATOM   3192  O   PHE A 407      65.793 -15.098 -88.402  1.00 54.19           O  
ATOM   3193  CG  PHE A 407      63.538 -18.096 -86.215  1.00 54.19           C  
ATOM   3194  CD1 PHE A 407      63.756 -18.997 -87.249  1.00 54.19           C  
ATOM   3195  CD2 PHE A 407      63.031 -18.569 -85.012  1.00 54.19           C  
ATOM   3196  CE1 PHE A 407      63.472 -20.351 -87.087  1.00 54.19           C  
ATOM   3197  CE2 PHE A 407      62.745 -19.920 -84.842  1.00 54.19           C  
ATOM   3198  CZ  PHE A 407      62.965 -20.810 -85.881  1.00 54.19           C  
ATOM   3199  N   SER A 408      65.877 -13.870 -86.622  1.00 52.89           N  
ATOM   3200  CA  SER A 408      66.189 -12.613 -87.294  1.00 52.89           C  
ATOM   3201  C   SER A 408      67.689 -12.468 -87.527  1.00 52.89           C  
ATOM   3202  CB  SER A 408      65.674 -11.427 -86.477  1.00 52.89           C  
ATOM   3203  O   SER A 408      68.114 -11.866 -88.515  1.00 52.89           O  
ATOM   3204  OG  SER A 408      64.257 -11.402 -86.464  1.00 52.89           O  
ATOM   3205  N   THR A 409      68.780 -13.287 -86.944  1.00 51.16           N  
ATOM   3206  CA  THR A 409      70.217 -13.291 -87.193  1.00 51.16           C  
ATOM   3207  C   THR A 409      70.620 -14.513 -88.013  1.00 51.16           C  
ATOM   3208  CB  THR A 409      71.012 -13.268 -85.875  1.00 51.16           C  
ATOM   3209  O   THR A 409      71.639 -14.493 -88.707  1.00 51.16           O  
ATOM   3210  CG2 THR A 409      70.444 -12.236 -84.907  1.00 51.16           C  
ATOM   3211  OG1 THR A 409      70.951 -14.563 -85.264  1.00 51.16           O  
ATOM   3212  N   SER A 410      69.823 -15.397 -88.612  1.00 47.09           N  
ATOM   3213  CA  SER A 410      70.108 -16.414 -89.619  1.00 47.09           C  
ATOM   3214  C   SER A 410      69.068 -16.394 -90.735  1.00 47.09           C  
ATOM   3215  CB  SER A 410      70.156 -17.803 -88.981  1.00 47.09           C  
ATOM   3216  O   SER A 410      67.871 -16.534 -90.477  1.00 47.09           O  
ATOM   3217  OG  SER A 410      71.277 -17.923 -88.122  1.00 47.09           O  
ATOM   3218  N   GLY A 411      68.952 -15.350 -91.596  1.00 40.91           N  
ATOM   3219  CA  GLY A 411      68.815 -15.130 -93.027  1.00 40.91           C  
ATOM   3220  C   GLY A 411      67.645 -15.879 -93.637  1.00 40.91           C  
ATOM   3221  O   GLY A 411      67.583 -17.108 -93.566  1.00 40.91           O  
ATOM   3222  N   LEU A 412      66.518 -15.149 -93.941  1.00 41.09           N  
ATOM   3223  CA  LEU A 412      65.804 -14.783 -95.159  1.00 41.09           C  
ATOM   3224  C   LEU A 412      64.539 -13.996 -94.833  1.00 41.09           C  
ATOM   3225  CB  LEU A 412      65.447 -16.032 -95.969  1.00 41.09           C  
ATOM   3226  O   LEU A 412      63.734 -14.424 -94.003  1.00 41.09           O  
ATOM   3227  CG  LEU A 412      66.221 -16.241 -97.271  1.00 41.09           C  
ATOM   3228  CD1 LEU A 412      67.535 -16.966 -96.996  1.00 41.09           C  
ATOM   3229  CD2 LEU A 412      65.377 -17.015 -98.277  1.00 41.09           C  
ATOM   3230  N   SER A 413      64.624 -12.699 -95.019  1.00 39.19           N  
ATOM   3231  CA  SER A 413      63.933 -11.637 -95.742  1.00 39.19           C  
ATOM   3232  C   SER A 413      62.601 -12.125 -96.302  1.00 39.19           C  
ATOM   3233  CB  SER A 413      64.808 -11.104 -96.877  1.00 39.19           C  
ATOM   3234  O   SER A 413      62.562 -13.076 -97.086  1.00 39.19           O  
ATOM   3235  OG  SER A 413      65.872 -10.319 -96.367  1.00 39.19           O  
ATOM   3236  N   ILE A 414      61.379 -11.884 -95.715  1.00 41.74           N  
ATOM   3237  CA  ILE A 414      60.184 -11.431 -96.418  1.00 41.74           C  
ATOM   3238  C   ILE A 414      59.760 -10.064 -95.886  1.00 41.74           C  
ATOM   3239  CB  ILE A 414      59.027 -12.444 -96.277  1.00 41.74           C  
ATOM   3240  O   ILE A 414      59.687  -9.859 -94.672  1.00 41.74           O  
ATOM   3241  CG1 ILE A 414      59.439 -13.808 -96.842  1.00 41.74           C  
ATOM   3242  CG2 ILE A 414      57.765 -11.923 -96.971  1.00 41.74           C  
ATOM   3243  CD1 ILE A 414      58.416 -14.911 -96.605  1.00 41.74           C  
ATOM   3244  N   SER A 415      60.380  -8.868 -96.404  1.00 36.80           N  
ATOM   3245  CA  SER A 415      59.891  -7.547 -96.787  1.00 36.80           C  
ATOM   3246  C   SER A 415      58.599  -7.203 -96.054  1.00 36.80           C  
ATOM   3247  CB  SER A 415      59.663  -7.477 -98.298  1.00 36.80           C  
ATOM   3248  O   SER A 415      57.662  -8.003 -96.027  1.00 36.80           O  
ATOM   3249  OG  SER A 415      60.899  -7.420 -98.991  1.00 36.80           O  
ATOM   3250  N   GLY A 416      58.637  -6.334 -95.068  1.00 38.34           N  
ATOM   3251  CA  GLY A 416      58.379  -4.968 -94.641  1.00 38.34           C  
ATOM   3252  C   GLY A 416      57.136  -4.370 -95.271  1.00 38.34           C  
ATOM   3253  O   GLY A 416      56.929  -4.488 -96.481  1.00 38.34           O  
ATOM   3254  N   LEU A 417      55.960  -4.201 -94.513  1.00 40.90           N  
ATOM   3255  CA  LEU A 417      55.436  -2.887 -94.154  1.00 40.90           C  
ATOM   3256  C   LEU A 417      54.271  -3.014 -93.179  1.00 40.90           C  
ATOM   3257  CB  LEU A 417      54.989  -2.127 -95.405  1.00 40.90           C  
ATOM   3258  O   LEU A 417      53.317  -3.751 -93.438  1.00 40.90           O  
ATOM   3259  CG  LEU A 417      56.100  -1.646 -96.340  1.00 40.90           C  
ATOM   3260  CD1 LEU A 417      55.510  -1.157 -97.658  1.00 40.90           C  
ATOM   3261  CD2 LEU A 417      56.920  -0.545 -95.674  1.00 40.90           C  
ATOM   3262  N   ASN A 418      54.549  -2.924 -91.917  1.00 40.80           N  
ATOM   3263  CA  ASN A 418      54.154  -2.065 -90.806  1.00 40.80           C  
ATOM   3264  C   ASN A 418      52.807  -1.395 -91.066  1.00 40.80           C  
ATOM   3265  CB  ASN A 418      55.228  -1.009 -90.535  1.00 40.80           C  
ATOM   3266  O   ASN A 418      52.615  -0.761 -92.105  1.00 40.80           O  
ATOM   3267  CG  ASN A 418      56.268  -1.477 -89.537  1.00 40.80           C  
ATOM   3268  ND2 ASN A 418      57.270  -0.643 -89.289  1.00 40.80           N  
ATOM   3269  OD1 ASN A 418      56.172  -2.581 -88.993  1.00 40.80           O  
ATOM   3270  N   PRO A 419      51.676  -1.589 -90.189  1.00 39.93           N  
ATOM   3271  CA  PRO A 419      50.900  -0.504 -89.584  1.00 39.93           C  
ATOM   3272  C   PRO A 419      51.237  -0.288 -88.110  1.00 39.93           C  
ATOM   3273  CB  PRO A 419      49.452  -0.973 -89.749  1.00 39.93           C  
ATOM   3274  O   PRO A 419      51.729  -1.203 -87.445  1.00 39.93           O  
ATOM   3275  CG  PRO A 419      49.549  -2.450 -89.955  1.00 39.93           C  
ATOM   3276  CD  PRO A 419      51.000  -2.839 -89.940  1.00 39.93           C  
ATOM   3277  N   LEU A 420      51.991   0.870 -87.750  1.00 39.17           N  
ATOM   3278  CA  LEU A 420      52.082   1.607 -86.495  1.00 39.17           C  
ATOM   3279  C   LEU A 420      50.936   1.234 -85.560  1.00 39.17           C  
ATOM   3280  CB  LEU A 420      52.072   3.116 -86.756  1.00 39.17           C  
ATOM   3281  O   LEU A 420      49.775   1.209 -85.974  1.00 39.17           O  
ATOM   3282  CG  LEU A 420      53.119   3.941 -86.006  1.00 39.17           C  
ATOM   3283  CD1 LEU A 420      54.483   3.798 -86.673  1.00 39.17           C  
ATOM   3284  CD2 LEU A 420      52.700   5.406 -85.942  1.00 39.17           C  
ATOM   3285  N   PRO A 421      51.257   1.211 -84.236  1.00 43.16           N  
ATOM   3286  CA  PRO A 421      50.990   0.520 -82.972  1.00 43.16           C  
ATOM   3287  C   PRO A 421      50.153   1.357 -82.008  1.00 43.16           C  
ATOM   3288  CB  PRO A 421      52.389   0.270 -82.405  1.00 43.16           C  
ATOM   3289  O   PRO A 421      50.270   2.585 -81.988  1.00 43.16           O  
ATOM   3290  CG  PRO A 421      53.254   1.303 -83.051  1.00 43.16           C  
ATOM   3291  CD  PRO A 421      52.418   2.086 -84.021  1.00 43.16           C  
ATOM   3292  N   ASN A 422      48.952   0.978 -81.659  1.00 39.16           N  
ATOM   3293  CA  ASN A 422      48.067   1.029 -80.501  1.00 39.16           C  
ATOM   3294  C   ASN A 422      48.802   0.660 -79.216  1.00 39.16           C  
ATOM   3295  CB  ASN A 422      46.862   0.109 -80.706  1.00 39.16           C  
ATOM   3296  O   ASN A 422      49.474  -0.371 -79.154  1.00 39.16           O  
ATOM   3297  CG  ASN A 422      45.659   0.838 -81.272  1.00 39.16           C  
ATOM   3298  ND2 ASN A 422      44.593   0.097 -81.551  1.00 39.16           N  
ATOM   3299  OD1 ASN A 422      45.688   2.057 -81.458  1.00 39.16           O  
ATOM   3300  N   PRO A 423      48.882   1.521 -78.107  1.00 45.48           N  
ATOM   3301  CA  PRO A 423      49.530   1.254 -76.821  1.00 45.48           C  
ATOM   3302  C   PRO A 423      48.562   0.707 -75.775  1.00 45.48           C  
ATOM   3303  CB  PRO A 423      50.067   2.625 -76.404  1.00 45.48           C  
ATOM   3304  O   PRO A 423      47.464   1.244 -75.604  1.00 45.48           O  
ATOM   3305  CG  PRO A 423      49.114   3.607 -77.006  1.00 45.48           C  
ATOM   3306  CD  PRO A 423      48.221   2.877 -77.968  1.00 45.48           C  
ATOM   3307  N   SER A 424      48.379  -0.570 -75.587  1.00 35.57           N  
ATOM   3308  CA  SER A 424      48.038  -1.528 -74.540  1.00 35.57           C  
ATOM   3309  C   SER A 424      48.998  -1.422 -73.360  1.00 35.57           C  
ATOM   3310  CB  SER A 424      48.052  -2.953 -75.093  1.00 35.57           C  
ATOM   3311  O   SER A 424      50.207  -1.273 -73.548  1.00 35.57           O  
ATOM   3312  OG  SER A 424      47.171  -3.073 -76.197  1.00 35.57           O  
ATOM   3313  N   TYR A 425      48.525  -0.705 -72.349  1.00 40.17           N  
ATOM   3314  CA  TYR A 425      48.194  -1.009 -70.961  1.00 40.17           C  
ATOM   3315  C   TYR A 425      49.018  -2.185 -70.449  1.00 40.17           C  
ATOM   3316  CB  TYR A 425      46.701  -1.317 -70.820  1.00 40.17           C  
ATOM   3317  O   TYR A 425      49.143  -3.207 -71.129  1.00 40.17           O  
ATOM   3318  CG  TYR A 425      45.813  -0.108 -70.990  1.00 40.17           C  
ATOM   3319  CD1 TYR A 425      45.630   0.798 -69.948  1.00 40.17           C  
ATOM   3320  CD2 TYR A 425      45.154   0.130 -72.191  1.00 40.17           C  
ATOM   3321  CE1 TYR A 425      44.812   1.912 -70.098  1.00 40.17           C  
ATOM   3322  CE2 TYR A 425      44.333   1.241 -72.353  1.00 40.17           C  
ATOM   3323  OH  TYR A 425      43.357   3.227 -71.458  1.00 40.17           O  
ATOM   3324  CZ  TYR A 425      44.169   2.125 -71.303  1.00 40.17           C  
ATOM   3325  N   LEU A 426      50.080  -1.746 -69.689  1.00 37.20           N  
ATOM   3326  CA  LEU A 426      50.395  -2.787 -68.716  1.00 37.20           C  
ATOM   3327  C   LEU A 426      51.391  -2.278 -67.680  1.00 37.20           C  
ATOM   3328  CB  LEU A 426      50.957  -4.025 -69.417  1.00 37.20           C  
ATOM   3329  O   LEU A 426      52.466  -1.787 -68.034  1.00 37.20           O  
ATOM   3330  CG  LEU A 426      49.954  -4.879 -70.194  1.00 37.20           C  
ATOM   3331  CD1 LEU A 426      50.683  -5.933 -71.021  1.00 37.20           C  
ATOM   3332  CD2 LEU A 426      48.959  -5.534 -69.242  1.00 37.20           C  
ATOM   3333  N   LEU A 427      50.921  -1.836 -66.594  1.00 37.00           N  
ATOM   3334  CA  LEU A 427      51.117  -2.004 -65.159  1.00 37.00           C  
ATOM   3335  C   LEU A 427      52.039  -3.184 -64.870  1.00 37.00           C  
ATOM   3336  CB  LEU A 427      49.773  -2.206 -64.454  1.00 37.00           C  
ATOM   3337  O   LEU A 427      51.900  -4.249 -65.476  1.00 37.00           O  
ATOM   3338  CG  LEU A 427      48.985  -0.939 -64.120  1.00 37.00           C  
ATOM   3339  CD1 LEU A 427      47.543  -1.070 -64.598  1.00 37.00           C  
ATOM   3340  CD2 LEU A 427      49.033  -0.658 -62.622  1.00 37.00           C  
ATOM   3341  N   PRO A 428      53.123  -2.812 -64.106  1.00 36.68           N  
ATOM   3342  CA  PRO A 428      53.669  -3.873 -63.257  1.00 36.68           C  
ATOM   3343  C   PRO A 428      53.406  -3.634 -61.772  1.00 36.68           C  
ATOM   3344  CB  PRO A 428      55.169  -3.831 -63.560  1.00 36.68           C  
ATOM   3345  O   PRO A 428      53.141  -2.501 -61.362  1.00 36.68           O  
ATOM   3346  CG  PRO A 428      55.424  -2.436 -64.030  1.00 36.68           C  
ATOM   3347  CD  PRO A 428      54.120  -1.691 -64.044  1.00 36.68           C  
ATOM   3348  N   PRO A 429      53.623  -4.700 -60.946  1.00 42.37           N  
ATOM   3349  CA  PRO A 429      53.331  -5.661 -59.881  1.00 42.37           C  
ATOM   3350  C   PRO A 429      53.990  -5.290 -58.554  1.00 42.37           C  
ATOM   3351  CB  PRO A 429      53.901  -6.974 -60.424  1.00 42.37           C  
ATOM   3352  O   PRO A 429      54.874  -4.431 -58.519  1.00 42.37           O  
ATOM   3353  CG  PRO A 429      55.111  -6.572 -61.204  1.00 42.37           C  
ATOM   3354  CD  PRO A 429      55.185  -5.072 -61.228  1.00 42.37           C  
ATOM   3355  N   ARG A 430      53.138  -5.256 -57.400  1.00 34.94           N  
ATOM   3356  CA  ARG A 430      53.828  -5.786 -56.228  1.00 34.94           C  
ATOM   3357  C   ARG A 430      53.080  -5.434 -54.946  1.00 34.94           C  
ATOM   3358  CB  ARG A 430      55.261  -5.254 -56.161  1.00 34.94           C  
ATOM   3359  O   ARG A 430      52.708  -4.278 -54.736  1.00 34.94           O  
ATOM   3360  CG  ARG A 430      56.222  -6.164 -55.412  1.00 34.94           C  
ATOM   3361  CD  ARG A 430      57.657  -5.667 -55.504  1.00 34.94           C  
ATOM   3362  NE  ARG A 430      58.568  -6.724 -55.936  1.00 34.94           N  
ATOM   3363  NH1 ARG A 430      60.142  -5.288 -56.829  1.00 34.94           N  
ATOM   3364  NH2 ARG A 430      60.478  -7.554 -56.903  1.00 34.94           N  
ATOM   3365  CZ  ARG A 430      59.727  -6.519 -56.555  1.00 34.94           C  
ATOM   3366  N   ILE A 431      52.665  -6.371 -54.093  1.00 36.91           N  
ATOM   3367  CA  ILE A 431      53.170  -7.124 -52.949  1.00 36.91           C  
ATOM   3368  C   ILE A 431      52.842  -6.380 -51.657  1.00 36.91           C  
ATOM   3369  CB  ILE A 431      54.693  -7.364 -53.058  1.00 36.91           C  
ATOM   3370  O   ILE A 431      53.082  -5.174 -51.549  1.00 36.91           O  
ATOM   3371  CG1 ILE A 431      55.025  -8.105 -54.358  1.00 36.91           C  
ATOM   3372  CG2 ILE A 431      55.206  -8.137 -51.840  1.00 36.91           C  
ATOM   3373  CD1 ILE A 431      56.502  -8.436 -54.522  1.00 36.91           C  
ATOM   3374  N   LEU A 432      51.998  -6.900 -50.817  1.00 37.62           N  
ATOM   3375  CA  LEU A 432      51.619  -7.338 -49.478  1.00 37.62           C  
ATOM   3376  C   LEU A 432      52.652  -6.893 -48.448  1.00 37.62           C  
ATOM   3377  CB  LEU A 432      51.463  -8.861 -49.436  1.00 37.62           C  
ATOM   3378  O   LEU A 432      53.857  -7.018 -48.678  1.00 37.62           O  
ATOM   3379  CG  LEU A 432      50.364  -9.454 -50.319  1.00 37.62           C  
ATOM   3380  CD1 LEU A 432      50.530 -10.966 -50.428  1.00 37.62           C  
ATOM   3381  CD2 LEU A 432      48.986  -9.101 -49.768  1.00 37.62           C  
ATOM   3382  N   SER A 433      52.102  -6.054 -47.425  1.00 30.71           N  
ATOM   3383  CA  SER A 433      52.699  -6.260 -46.110  1.00 30.71           C  
ATOM   3384  C   SER A 433      51.807  -5.704 -45.005  1.00 30.71           C  
ATOM   3385  CB  SER A 433      54.080  -5.607 -46.038  1.00 30.71           C  
ATOM   3386  O   SER A 433      51.259  -4.608 -45.134  1.00 30.71           O  
ATOM   3387  OG  SER A 433      55.102  -6.567 -46.243  1.00 30.71           O  
ATOM   3388  N   ALA A 434      51.266  -6.563 -44.125  1.00 31.88           N  
ATOM   3389  CA  ALA A 434      51.309  -7.153 -42.790  1.00 31.88           C  
ATOM   3390  C   ALA A 434      51.393  -6.073 -41.715  1.00 31.88           C  
ATOM   3391  CB  ALA A 434      52.492  -8.111 -42.669  1.00 31.88           C  
ATOM   3392  O   ALA A 434      52.258  -5.196 -41.773  1.00 31.88           O  
ATOM   3393  N   THR A 435      50.296  -5.580 -41.113  1.00 32.19           N  
ATOM   3394  CA  THR A 435      50.056  -4.801 -39.903  1.00 32.19           C  
ATOM   3395  C   THR A 435      50.136  -5.689 -38.664  1.00 32.19           C  
ATOM   3396  CB  THR A 435      48.684  -4.103 -39.950  1.00 32.19           C  
ATOM   3397  O   THR A 435      49.580  -6.790 -38.646  1.00 32.19           O  
ATOM   3398  CG2 THR A 435      48.792  -2.720 -40.584  1.00 32.19           C  
ATOM   3399  OG1 THR A 435      47.776  -4.900 -40.720  1.00 32.19           O  
ATOM   3400  N   THR A 436      51.213  -5.683 -37.918  1.00 32.46           N  
ATOM   3401  CA  THR A 436      51.597  -5.903 -36.528  1.00 32.46           C  
ATOM   3402  C   THR A 436      50.915  -4.891 -35.612  1.00 32.46           C  
ATOM   3403  CB  THR A 436      53.124  -5.813 -36.349  1.00 32.46           C  
ATOM   3404  O   THR A 436      50.918  -3.690 -35.893  1.00 32.46           O  
ATOM   3405  CG2 THR A 436      53.841  -6.842 -37.217  1.00 32.46           C  
ATOM   3406  OG1 THR A 436      53.566  -4.501 -36.720  1.00 32.46           O  
ATOM   3407  N   SER A 437      49.778  -5.153 -34.925  1.00 32.68           N  
ATOM   3408  CA  SER A 437      49.082  -4.689 -33.729  1.00 32.68           C  
ATOM   3409  C   SER A 437      49.878  -5.008 -32.468  1.00 32.68           C  
ATOM   3410  CB  SER A 437      47.693  -5.322 -33.638  1.00 32.68           C  
ATOM   3411  O   SER A 437      50.285  -6.152 -32.256  1.00 32.68           O  
ATOM   3412  OG  SER A 437      47.776  -6.734 -33.729  1.00 32.68           O  
ATOM   3413  N   LYS A 438      50.607  -4.050 -31.946  1.00 33.62           N  
ATOM   3414  CA  LYS A 438      51.210  -3.882 -30.627  1.00 33.62           C  
ATOM   3415  C   LYS A 438      50.250  -3.182 -29.669  1.00 33.62           C  
ATOM   3416  CB  LYS A 438      52.516  -3.092 -30.730  1.00 33.62           C  
ATOM   3417  O   LYS A 438      49.628  -2.180 -30.027  1.00 33.62           O  
ATOM   3418  CG  LYS A 438      53.688  -3.901 -31.266  1.00 33.62           C  
ATOM   3419  CD  LYS A 438      54.989  -3.112 -31.198  1.00 33.62           C  
ATOM   3420  CE  LYS A 438      56.146  -3.885 -31.816  1.00 33.62           C  
ATOM   3421  NZ  LYS A 438      57.410  -3.090 -31.810  1.00 33.62           N  
ATOM   3422  N   VAL A 439      49.676  -3.869 -28.656  1.00 35.23           N  
ATOM   3423  CA  VAL A 439      49.460  -4.002 -27.219  1.00 35.23           C  
ATOM   3424  C   VAL A 439      50.310  -2.977 -26.471  1.00 35.23           C  
ATOM   3425  CB  VAL A 439      49.789  -5.429 -26.725  1.00 35.23           C  
ATOM   3426  O   VAL A 439      51.507  -2.842 -26.736  1.00 35.23           O  
ATOM   3427  CG1 VAL A 439      48.834  -5.847 -25.608  1.00 35.23           C  
ATOM   3428  CG2 VAL A 439      49.726  -6.422 -27.885  1.00 35.23           C  
ATOM   3429  N   SER A 440      49.628  -1.970 -25.815  1.00 30.05           N  
ATOM   3430  CA  SER A 440      50.268  -1.414 -24.628  1.00 30.05           C  
ATOM   3431  C   SER A 440      49.242  -1.084 -23.549  1.00 30.05           C  
ATOM   3432  CB  SER A 440      51.063  -0.158 -24.987  1.00 30.05           C  
ATOM   3433  O   SER A 440      48.232  -0.434 -23.823  1.00 30.05           O  
ATOM   3434  OG  SER A 440      50.491   0.990 -24.384  1.00 30.05           O  
ATOM   3435  N   SER A 441      49.145  -1.927 -22.509  1.00 32.67           N  
ATOM   3436  CA  SER A 441      49.188  -2.042 -21.054  1.00 32.67           C  
ATOM   3437  C   SER A 441      50.275  -1.151 -20.462  1.00 32.67           C  
ATOM   3438  CB  SER A 441      49.425  -3.494 -20.638  1.00 32.67           C  
ATOM   3439  O   SER A 441      51.372  -1.050 -21.014  1.00 32.67           O  
ATOM   3440  OG  SER A 441      50.678  -3.956 -21.113  1.00 32.67           O  
ATOM   3441  N   THR A 442      49.939  -0.165 -19.590  1.00 31.55           N  
ATOM   3442  CA  THR A 442      50.411   0.026 -18.223  1.00 31.55           C  
ATOM   3443  C   THR A 442      50.342   1.499 -17.828  1.00 31.55           C  
ATOM   3444  CB  THR A 442      51.853  -0.487 -18.053  1.00 31.55           C  
ATOM   3445  O   THR A 442      50.652   2.378 -18.634  1.00 31.55           O  
ATOM   3446  CG2 THR A 442      51.907  -2.009 -18.129  1.00 31.55           C  
ATOM   3447  OG1 THR A 442      52.674   0.062 -19.091  1.00 31.55           O  
ATOM   3448  N   GLY A 443      49.596   1.861 -16.694  1.00 28.35           N  
ATOM   3449  CA  GLY A 443      50.249   2.124 -15.422  1.00 28.35           C  
ATOM   3450  C   GLY A 443      49.816   3.433 -14.788  1.00 28.35           C  
ATOM   3451  O   GLY A 443      49.731   4.458 -15.467  1.00 28.35           O  
ATOM   3452  N   LEU A 444      48.992   3.334 -13.789  1.00 33.47           N  
ATOM   3453  CA  LEU A 444      48.989   3.651 -12.365  1.00 33.47           C  
ATOM   3454  C   LEU A 444      50.274   4.369 -11.966  1.00 33.47           C  
ATOM   3455  CB  LEU A 444      48.822   2.378 -11.532  1.00 33.47           C  
ATOM   3456  O   LEU A 444      51.371   3.929 -12.316  1.00 33.47           O  
ATOM   3457  CG  LEU A 444      47.440   1.723 -11.564  1.00 33.47           C  
ATOM   3458  CD1 LEU A 444      47.487   0.354 -10.893  1.00 33.47           C  
ATOM   3459  CD2 LEU A 444      46.408   2.620 -10.888  1.00 33.47           C  
ATOM   3460  N   SER A 445      50.162   5.673 -11.552  1.00 27.76           N  
ATOM   3461  CA  SER A 445      50.902   6.232 -10.425  1.00 27.76           C  
ATOM   3462  C   SER A 445      50.383   7.618 -10.055  1.00 27.76           C  
ATOM   3463  CB  SER A 445      52.395   6.308 -10.749  1.00 27.76           C  
ATOM   3464  O   SER A 445      50.181   8.464 -10.928  1.00 27.76           O  
ATOM   3465  OG  SER A 445      53.105   6.947  -9.701  1.00 27.76           O  
ATOM   3466  N   LEU A 446      49.740   7.767  -8.863  1.00 31.02           N  
ATOM   3467  CA  LEU A 446      49.916   8.305  -7.518  1.00 31.02           C  
ATOM   3468  C   LEU A 446      50.689   9.619  -7.556  1.00 31.02           C  
ATOM   3469  CB  LEU A 446      50.645   7.295  -6.628  1.00 31.02           C  
ATOM   3470  O   LEU A 446      51.797   9.677  -8.095  1.00 31.02           O  
ATOM   3471  CG  LEU A 446      49.764   6.320  -5.846  1.00 31.02           C  
ATOM   3472  CD1 LEU A 446      50.489   4.993  -5.647  1.00 31.02           C  
ATOM   3473  CD2 LEU A 446      49.360   6.921  -4.504  1.00 31.02           C  
ATOM   3474  N   LYS A 447      49.965  10.760  -7.349  1.00 28.50           N  
ATOM   3475  CA  LYS A 447      50.492  11.852  -6.537  1.00 28.50           C  
ATOM   3476  C   LYS A 447      49.376  12.551  -5.765  1.00 28.50           C  
ATOM   3477  CB  LYS A 447      51.235  12.862  -7.412  1.00 28.50           C  
ATOM   3478  O   LYS A 447      48.391  12.997  -6.355  1.00 28.50           O  
ATOM   3479  CG  LYS A 447      52.723  12.965  -7.111  1.00 28.50           C  
ATOM   3480  CD  LYS A 447      53.439  13.848  -8.125  1.00 28.50           C  
ATOM   3481  CE  LYS A 447      54.886  14.103  -7.723  1.00 28.50           C  
ATOM   3482  NZ  LYS A 447      55.667  14.726  -8.833  1.00 28.50           N  
ATOM   3483  N   LYS A 448      49.138  12.217  -4.460  1.00 29.76           N  
ATOM   3484  CA  LYS A 448      49.072  12.760  -3.106  1.00 29.76           C  
ATOM   3485  C   LYS A 448      49.610  14.188  -3.059  1.00 29.76           C  
ATOM   3486  CB  LYS A 448      49.852  11.874  -2.134  1.00 29.76           C  
ATOM   3487  O   LYS A 448      50.704  14.461  -3.559  1.00 29.76           O  
ATOM   3488  CG  LYS A 448      49.120  11.590  -0.831  1.00 29.76           C  
ATOM   3489  CD  LYS A 448      49.903  10.629   0.053  1.00 29.76           C  
ATOM   3490  CE  LYS A 448      49.176  10.352   1.362  1.00 29.76           C  
ATOM   3491  NZ  LYS A 448      49.793   9.215   2.109  1.00 29.76           N  
ATOM   3492  N   GLU A 449      48.759  15.185  -2.678  1.00 30.72           N  
ATOM   3493  CA  GLU A 449      48.708  16.030  -1.488  1.00 30.72           C  
ATOM   3494  C   GLU A 449      48.139  17.408  -1.813  1.00 30.72           C  
ATOM   3495  CB  GLU A 449      50.101  16.169  -0.868  1.00 30.72           C  
ATOM   3496  O   GLU A 449      48.506  18.015  -2.821  1.00 30.72           O  
ATOM   3497  CG  GLU A 449      50.503  14.993   0.011  1.00 30.72           C  
ATOM   3498  CD  GLU A 449      51.695  15.292   0.906  1.00 30.72           C  
ATOM   3499  OE1 GLU A 449      52.027  14.455   1.775  1.00 30.72           O  
ATOM   3500  OE2 GLU A 449      52.301  16.374   0.737  1.00 30.72           O  
ATOM   3501  N   GLU A 450      46.959  17.809  -1.173  1.00 32.56           N  
ATOM   3502  CA  GLU A 450      46.664  18.705  -0.059  1.00 32.56           C  
ATOM   3503  C   GLU A 450      45.906  19.942  -0.532  1.00 32.56           C  
ATOM   3504  CB  GLU A 450      47.954  19.120   0.653  1.00 32.56           C  
ATOM   3505  O   GLU A 450      46.327  20.611  -1.478  1.00 32.56           O  
ATOM   3506  CG  GLU A 450      48.407  18.140   1.726  1.00 32.56           C  
ATOM   3507  CD  GLU A 450      49.556  18.665   2.572  1.00 32.56           C  
ATOM   3508  OE1 GLU A 450      49.947  17.989   3.551  1.00 32.56           O  
ATOM   3509  OE2 GLU A 450      50.070  19.760   2.253  1.00 32.56           O  
ATOM   3510  N   GLU A 451      44.519  19.988  -0.282  1.00 29.10           N  
ATOM   3511  CA  GLU A 451      43.985  21.228   0.273  1.00 29.10           C  
ATOM   3512  C   GLU A 451      42.482  21.124   0.512  1.00 29.10           C  
ATOM   3513  CB  GLU A 451      44.289  22.407  -0.656  1.00 29.10           C  
ATOM   3514  O   GLU A 451      41.715  20.874  -0.420  1.00 29.10           O  
ATOM   3515  CG  GLU A 451      45.213  23.450  -0.043  1.00 29.10           C  
ATOM   3516  CD  GLU A 451      45.326  24.716  -0.878  1.00 29.10           C  
ATOM   3517  OE1 GLU A 451      45.965  25.690  -0.420  1.00 29.10           O  
ATOM   3518  OE2 GLU A 451      44.770  24.734  -1.999  1.00 29.10           O  
ATOM   3519  N   GLU A 452      42.062  20.589   1.675  1.00 32.29           N  
ATOM   3520  CA  GLU A 452      40.898  20.731   2.544  1.00 32.29           C  
ATOM   3521  C   GLU A 452      41.064  21.908   3.501  1.00 32.29           C  
ATOM   3522  CB  GLU A 452      40.655  19.442   3.333  1.00 32.29           C  
ATOM   3523  O   GLU A 452      42.093  22.032   4.168  1.00 32.29           O  
ATOM   3524  CG  GLU A 452      39.311  18.788   3.045  1.00 32.29           C  
ATOM   3525  CD  GLU A 452      38.979  17.653   4.000  1.00 32.29           C  
ATOM   3526  OE1 GLU A 452      37.865  17.088   3.908  1.00 32.29           O  
ATOM   3527  OE2 GLU A 452      39.839  17.325   4.848  1.00 32.29           O  
ATOM   3528  N   GLU A 453      40.287  23.012   3.322  1.00 39.31           N  
ATOM   3529  CA  GLU A 453      39.507  23.608   4.403  1.00 39.31           C  
ATOM   3530  C   GLU A 453      38.940  24.964   3.992  1.00 39.31           C  
ATOM   3531  CB  GLU A 453      40.362  23.756   5.665  1.00 39.31           C  
ATOM   3532  O   GLU A 453      39.688  25.861   3.596  1.00 39.31           O  
ATOM   3533  CG  GLU A 453      39.884  22.906   6.833  1.00 39.31           C  
ATOM   3534  CD  GLU A 453      39.938  23.635   8.167  1.00 39.31           C  
ATOM   3535  OE1 GLU A 453      39.352  23.137   9.155  1.00 39.31           O  
ATOM   3536  OE2 GLU A 453      40.570  24.714   8.223  1.00 39.31           O  
ATOM   3537  N   GLU A 454      37.773  24.958   3.297  1.00 33.36           N  
ATOM   3538  CA  GLU A 454      36.914  26.116   3.531  1.00 33.36           C  
ATOM   3539  C   GLU A 454      35.588  25.978   2.790  1.00 33.36           C  
ATOM   3540  CB  GLU A 454      37.622  27.405   3.106  1.00 33.36           C  
ATOM   3541  O   GLU A 454      35.563  25.894   1.560  1.00 33.36           O  
ATOM   3542  CG  GLU A 454      37.758  28.429   4.224  1.00 33.36           C  
ATOM   3543  CD  GLU A 454      37.849  29.860   3.718  1.00 33.36           C  
ATOM   3544  OE1 GLU A 454      37.773  30.800   4.542  1.00 33.36           O  
ATOM   3545  OE2 GLU A 454      37.996  30.043   2.489  1.00 33.36           O  
ATOM   3546  N   ALA A 455      34.793  24.916   3.050  1.00 35.20           N  
ATOM   3547  CA  ALA A 455      33.424  25.095   2.575  1.00 35.20           C  
ATOM   3548  C   ALA A 455      32.439  24.303   3.430  1.00 35.20           C  
ATOM   3549  CB  ALA A 455      33.309  24.678   1.111  1.00 35.20           C  
ATOM   3550  O   ALA A 455      31.340  23.973   2.977  1.00 35.20           O  
ATOM   3551  N   SER A 456      32.621  24.270   4.781  1.00 37.40           N  
ATOM   3552  CA  SER A 456      31.641  23.653   5.668  1.00 37.40           C  
ATOM   3553  C   SER A 456      31.103  24.657   6.682  1.00 37.40           C  
ATOM   3554  CB  SER A 456      32.256  22.458   6.398  1.00 37.40           C  
ATOM   3555  O   SER A 456      30.202  24.339   7.461  1.00 37.40           O  
ATOM   3556  OG  SER A 456      33.041  22.889   7.496  1.00 37.40           O  
ATOM   3557  N   LYS A 457      30.806  25.918   6.358  1.00 39.72           N  
ATOM   3558  CA  LYS A 457      30.192  26.775   7.369  1.00 39.72           C  
ATOM   3559  C   LYS A 457      29.063  27.609   6.770  1.00 39.72           C  
ATOM   3560  CB  LYS A 457      31.239  27.690   8.005  1.00 39.72           C  
ATOM   3561  O   LYS A 457      28.176  28.071   7.491  1.00 39.72           O  
ATOM   3562  CG  LYS A 457      31.681  27.252   9.394  1.00 39.72           C  
ATOM   3563  CD  LYS A 457      32.769  28.164   9.947  1.00 39.72           C  
ATOM   3564  CE  LYS A 457      33.241  27.703  11.320  1.00 39.72           C  
ATOM   3565  NZ  LYS A 457      34.205  28.669  11.927  1.00 39.72           N  
ATOM   3566  N   VAL A 458      28.491  27.214   5.596  1.00 41.81           N  
ATOM   3567  CA  VAL A 458      27.391  28.038   5.105  1.00 41.81           C  
ATOM   3568  C   VAL A 458      26.196  27.153   4.760  1.00 41.81           C  
ATOM   3569  CB  VAL A 458      27.812  28.870   3.873  1.00 41.81           C  
ATOM   3570  O   VAL A 458      25.046  27.593   4.841  1.00 41.81           O  
ATOM   3571  CG1 VAL A 458      26.623  29.654   3.319  1.00 41.81           C  
ATOM   3572  CG2 VAL A 458      28.958  29.814   4.233  1.00 41.81           C  
ATOM   3573  N   ALA A 459      26.233  25.867   5.206  1.00 38.84           N  
ATOM   3574  CA  ALA A 459      25.116  24.953   4.982  1.00 38.84           C  
ATOM   3575  C   ALA A 459      24.518  24.483   6.305  1.00 38.84           C  
ATOM   3576  CB  ALA A 459      25.568  23.755   4.151  1.00 38.84           C  
ATOM   3577  O   ALA A 459      23.357  24.072   6.357  1.00 38.84           O  
ATOM   3578  N   SER A 460      25.008  25.099   7.469  1.00 39.34           N  
ATOM   3579  CA  SER A 460      24.485  24.739   8.783  1.00 39.34           C  
ATOM   3580  C   SER A 460      23.666  25.878   9.382  1.00 39.34           C  
ATOM   3581  CB  SER A 460      25.626  24.367   9.731  1.00 39.34           C  
ATOM   3582  O   SER A 460      22.826  25.652  10.256  1.00 39.34           O  
ATOM   3583  OG  SER A 460      26.055  23.036   9.503  1.00 39.34           O  
ATOM   3584  N   LYS A 461      23.429  26.981   8.624  1.00 45.14           N  
ATOM   3585  CA  LYS A 461      22.628  28.080   9.156  1.00 45.14           C  
ATOM   3586  C   LYS A 461      21.281  28.172   8.445  1.00 45.14           C  
ATOM   3587  CB  LYS A 461      23.381  29.405   9.026  1.00 45.14           C  
ATOM   3588  O   LYS A 461      20.273  28.529   9.058  1.00 45.14           O  
ATOM   3589  CG  LYS A 461      23.264  30.305  10.247  1.00 45.14           C  
ATOM   3590  CD  LYS A 461      24.238  31.474  10.175  1.00 45.14           C  
ATOM   3591  CE  LYS A 461      24.131  32.369  11.402  1.00 45.14           C  
ATOM   3592  NZ  LYS A 461      25.173  33.439  11.400  1.00 45.14           N  
ATOM   3593  N   LYS A 462      21.065  27.347   7.388  1.00 43.32           N  
ATOM   3594  CA  LYS A 462      19.799  27.384   6.662  1.00 43.32           C  
ATOM   3595  C   LYS A 462      18.945  26.161   6.984  1.00 43.32           C  
ATOM   3596  CB  LYS A 462      20.047  27.468   5.155  1.00 43.32           C  
ATOM   3597  O   LYS A 462      17.715  26.247   7.012  1.00 43.32           O  
ATOM   3598  CG  LYS A 462      19.060  28.358   4.414  1.00 43.32           C  
ATOM   3599  CD  LYS A 462      19.448  28.525   2.950  1.00 43.32           C  
ATOM   3600  CE  LYS A 462      18.522  29.499   2.233  1.00 43.32           C  
ATOM   3601  NZ  LYS A 462      18.857  29.615   0.783  1.00 43.32           N  
ATOM   3602  N   THR A 463      19.437  25.260   7.843  1.00 43.56           N  
ATOM   3603  CA  THR A 463      18.705  24.078   8.285  1.00 43.56           C  
ATOM   3604  C   THR A 463      18.226  24.246   9.724  1.00 43.56           C  
ATOM   3605  CB  THR A 463      19.572  22.810   8.174  1.00 43.56           C  
ATOM   3606  O   THR A 463      17.150  23.765  10.086  1.00 43.56           O  
ATOM   3607  CG2 THR A 463      18.791  21.571   8.600  1.00 43.56           C  
ATOM   3608  OG1 THR A 463      20.000  22.649   6.816  1.00 43.56           O  
ATOM   3609  N   SER A 464      18.634  25.364  10.396  1.00 48.84           N  
ATOM   3610  CA  SER A 464      18.220  25.639  11.768  1.00 48.84           C  
ATOM   3611  C   SER A 464      17.127  26.702  11.813  1.00 48.84           C  
ATOM   3612  CB  SER A 464      19.415  26.089  12.609  1.00 48.84           C  
ATOM   3613  O   SER A 464      16.237  26.648  12.664  1.00 48.84           O  
ATOM   3614  OG  SER A 464      20.455  25.127  12.560  1.00 48.84           O  
ATOM   3615  N   GLN A 465      16.877  27.372  10.645  1.00 46.05           N  
ATOM   3616  CA  GLN A 465      15.836  28.391  10.565  1.00 46.05           C  
ATOM   3617  C   GLN A 465      14.535  27.808  10.022  1.00 46.05           C  
ATOM   3618  CB  GLN A 465      16.293  29.559   9.690  1.00 46.05           C  
ATOM   3619  O   GLN A 465      13.448  28.164  10.482  1.00 46.05           O  
ATOM   3620  CG  GLN A 465      15.868  30.924  10.214  1.00 46.05           C  
ATOM   3621  CD  GLN A 465      16.490  32.071   9.439  1.00 46.05           C  
ATOM   3622  NE2 GLN A 465      16.377  33.280   9.977  1.00 46.05           N  
ATOM   3623  OE1 GLN A 465      17.069  31.870   8.367  1.00 46.05           O  
ATOM   3624  N   ILE A 466      14.588  26.600   9.431  1.00 54.01           N  
ATOM   3625  CA  ILE A 466      13.408  25.936   8.889  1.00 54.01           C  
ATOM   3626  C   ILE A 466      12.861  24.940   9.909  1.00 54.01           C  
ATOM   3627  CB  ILE A 466      13.724  25.220   7.557  1.00 54.01           C  
ATOM   3628  O   ILE A 466      11.645  24.778  10.037  1.00 54.01           O  
ATOM   3629  CG1 ILE A 466      13.962  26.245   6.442  1.00 54.01           C  
ATOM   3630  CG2 ILE A 466      12.596  24.255   7.181  1.00 54.01           C  
ATOM   3631  CD1 ILE A 466      14.748  25.701   5.257  1.00 54.01           C  
ATOM   3632  N   GLY A 467      13.704  24.636  10.893  1.00 49.82           N  
ATOM   3633  CA  GLY A 467      13.315  23.758  11.986  1.00 49.82           C  
ATOM   3634  C   GLY A 467      12.698  24.500  13.156  1.00 49.82           C  
ATOM   3635  O   GLY A 467      11.768  24.002  13.794  1.00 49.82           O  
ATOM   3636  N   GLU A 468      12.913  25.820  13.244  1.00 60.04           N  
ATOM   3637  CA  GLU A 468      12.354  26.653  14.304  1.00 60.04           C  
ATOM   3638  C   GLU A 468      11.013  27.251  13.886  1.00 60.04           C  
ATOM   3639  CB  GLU A 468      13.331  27.768  14.683  1.00 60.04           C  
ATOM   3640  O   GLU A 468      10.111  27.403  14.713  1.00 60.04           O  
ATOM   3641  CG  GLU A 468      14.504  27.296  15.531  1.00 60.04           C  
ATOM   3642  CD  GLU A 468      15.462  28.415  15.906  1.00 60.04           C  
ATOM   3643  OE1 GLU A 468      16.451  28.151  16.627  1.00 60.04           O  
ATOM   3644  OE2 GLU A 468      15.221  29.566  15.476  1.00 60.04           O  
ATOM   3645  N   SER A 469      10.779  27.306  12.582  1.00 59.92           N  
ATOM   3646  CA  SER A 469       9.520  27.787  12.023  1.00 59.92           C  
ATOM   3647  C   SER A 469       8.471  26.681  11.989  1.00 59.92           C  
ATOM   3648  CB  SER A 469       9.736  28.340  10.614  1.00 59.92           C  
ATOM   3649  O   SER A 469       7.293  26.927  12.255  1.00 59.92           O  
ATOM   3650  OG  SER A 469       8.503  28.721  10.028  1.00 59.92           O  
ATOM   3651  N   PHE A 470       8.972  25.455  11.984  1.00 61.34           N  
ATOM   3652  CA  PHE A 470       8.069  24.310  11.967  1.00 61.34           C  
ATOM   3653  C   PHE A 470       7.672  23.913  13.384  1.00 61.34           C  
ATOM   3654  CB  PHE A 470       8.720  23.121  11.253  1.00 61.34           C  
ATOM   3655  O   PHE A 470       6.517  23.563  13.636  1.00 61.34           O  
ATOM   3656  CG  PHE A 470       7.792  21.954  11.047  1.00 61.34           C  
ATOM   3657  CD1 PHE A 470       7.837  20.855  11.895  1.00 61.34           C  
ATOM   3658  CD2 PHE A 470       6.875  21.958  10.004  1.00 61.34           C  
ATOM   3659  CE1 PHE A 470       6.979  19.773  11.707  1.00 61.34           C  
ATOM   3660  CE2 PHE A 470       6.014  20.881   9.810  1.00 61.34           C  
ATOM   3661  CZ  PHE A 470       6.069  19.789  10.662  1.00 61.34           C  
ATOM   3662  N   GLU A 471       8.506  24.247  14.318  1.00 67.42           N  
ATOM   3663  CA  GLU A 471       8.232  23.987  15.728  1.00 67.42           C  
ATOM   3664  C   GLU A 471       7.324  25.061  16.322  1.00 67.42           C  
ATOM   3665  CB  GLU A 471       9.537  23.903  16.524  1.00 67.42           C  
ATOM   3666  O   GLU A 471       6.456  24.763  17.144  1.00 67.42           O  
ATOM   3667  CG  GLU A 471       9.420  23.105  17.815  1.00 67.42           C  
ATOM   3668  CD  GLU A 471      10.117  21.755  17.751  1.00 67.42           C  
ATOM   3669  OE1 GLU A 471       9.829  20.882  18.601  1.00 67.42           O  
ATOM   3670  OE2 GLU A 471      10.959  21.569  16.844  1.00 67.42           O  
ATOM   3671  N   GLU A 472       7.275  26.241  15.744  1.00 66.74           N  
ATOM   3672  CA  GLU A 472       6.402  27.335  16.158  1.00 66.74           C  
ATOM   3673  C   GLU A 472       5.000  27.174  15.577  1.00 66.74           C  
ATOM   3674  CB  GLU A 472       6.993  28.684  15.738  1.00 66.74           C  
ATOM   3675  O   GLU A 472       4.007  27.447  16.253  1.00 66.74           O  
ATOM   3676  CG  GLU A 472       6.570  29.844  16.627  1.00 66.74           C  
ATOM   3677  CD  GLU A 472       7.213  31.165  16.236  1.00 66.74           C  
ATOM   3678  OE1 GLU A 472       6.933  32.194  16.891  1.00 66.74           O  
ATOM   3679  OE2 GLU A 472       8.003  31.171  15.265  1.00 66.74           O  
ATOM   3680  N   ILE A 473       4.944  26.436  14.448  1.00 68.76           N  
ATOM   3681  CA  ILE A 473       3.666  26.203  13.784  1.00 68.76           C  
ATOM   3682  C   ILE A 473       2.972  24.996  14.411  1.00 68.76           C  
ATOM   3683  CB  ILE A 473       3.849  25.988  12.265  1.00 68.76           C  
ATOM   3684  O   ILE A 473       1.752  24.998  14.589  1.00 68.76           O  
ATOM   3685  CG1 ILE A 473       4.365  27.270  11.602  1.00 68.76           C  
ATOM   3686  CG2 ILE A 473       2.537  25.529  11.623  1.00 68.76           C  
ATOM   3687  CD1 ILE A 473       4.784  27.090  10.149  1.00 68.76           C  
ATOM   3688  N   LEU A 474       3.727  24.138  15.006  1.00 67.26           N  
ATOM   3689  CA  LEU A 474       3.164  22.975  15.681  1.00 67.26           C  
ATOM   3690  C   LEU A 474       2.729  23.327  17.100  1.00 67.26           C  
ATOM   3691  CB  LEU A 474       4.181  21.831  15.716  1.00 67.26           C  
ATOM   3692  O   LEU A 474       1.698  22.847  17.575  1.00 67.26           O  
ATOM   3693  CG  LEU A 474       3.891  20.638  14.804  1.00 67.26           C  
ATOM   3694  CD1 LEU A 474       5.115  20.310  13.955  1.00 67.26           C  
ATOM   3695  CD2 LEU A 474       3.464  19.427  15.626  1.00 67.26           C  
ATOM   3696  N   GLU A 475       3.431  24.306  17.665  1.00 69.21           N  
ATOM   3697  CA  GLU A 475       3.074  24.744  19.011  1.00 69.21           C  
ATOM   3698  C   GLU A 475       1.859  25.667  18.987  1.00 69.21           C  
ATOM   3699  CB  GLU A 475       4.257  25.449  19.678  1.00 69.21           C  
ATOM   3700  O   GLU A 475       0.997  25.589  19.865  1.00 69.21           O  
ATOM   3701  CG  GLU A 475       5.121  24.530  20.529  1.00 69.21           C  
ATOM   3702  CD  GLU A 475       6.312  25.237  21.157  1.00 69.21           C  
ATOM   3703  OE1 GLU A 475       7.150  24.562  21.797  1.00 69.21           O  
ATOM   3704  OE2 GLU A 475       6.407  26.476  21.008  1.00 69.21           O  
ATOM   3705  N   GLU A 476       1.657  26.380  17.867  1.00 68.33           N  
ATOM   3706  CA  GLU A 476       0.503  27.257  17.693  1.00 68.33           C  
ATOM   3707  C   GLU A 476      -0.741  26.462  17.308  1.00 68.33           C  
ATOM   3708  CB  GLU A 476       0.794  28.324  16.634  1.00 68.33           C  
ATOM   3709  O   GLU A 476      -1.847  26.773  17.756  1.00 68.33           O  
ATOM   3710  CG  GLU A 476      -0.070  29.570  16.763  1.00 68.33           C  
ATOM   3711  CD  GLU A 476       0.289  30.656  15.761  1.00 68.33           C  
ATOM   3712  OE1 GLU A 476      -0.413  31.691  15.710  1.00 68.33           O  
ATOM   3713  OE2 GLU A 476       1.280  30.469  15.021  1.00 68.33           O  
ATOM   3714  N   THR A 477      -0.556  25.267  16.715  1.00 68.09           N  
ATOM   3715  CA  THR A 477      -1.670  24.409  16.325  1.00 68.09           C  
ATOM   3716  C   THR A 477      -2.113  23.533  17.493  1.00 68.09           C  
ATOM   3717  CB  THR A 477      -1.297  23.519  15.125  1.00 68.09           C  
ATOM   3718  O   THR A 477      -3.309  23.307  17.688  1.00 68.09           O  
ATOM   3719  CG2 THR A 477      -2.542  23.042  14.385  1.00 68.09           C  
ATOM   3720  OG1 THR A 477      -0.474  24.267  14.221  1.00 68.09           O  
ATOM   3721  N   VAL A 478      -1.211  23.230  18.388  1.00 72.88           N  
ATOM   3722  CA  VAL A 478      -1.525  22.417  19.558  1.00 72.88           C  
ATOM   3723  C   VAL A 478      -2.177  23.285  20.631  1.00 72.88           C  
ATOM   3724  CB  VAL A 478      -0.263  21.727  20.124  1.00 72.88           C  
ATOM   3725  O   VAL A 478      -3.137  22.864  21.280  1.00 72.88           O  
ATOM   3726  CG1 VAL A 478      -0.578  21.026  21.445  1.00 72.88           C  
ATOM   3727  CG2 VAL A 478       0.302  20.735  19.110  1.00 72.88           C  
ATOM   3728  N   ILE A 479      -1.836  24.555  20.676  1.00 70.46           N  
ATOM   3729  CA  ILE A 479      -2.417  25.472  21.650  1.00 70.46           C  
ATOM   3730  C   ILE A 479      -3.809  25.898  21.192  1.00 70.46           C  
ATOM   3731  CB  ILE A 479      -1.519  26.712  21.864  1.00 70.46           C  
ATOM   3732  O   ILE A 479      -4.728  26.016  22.006  1.00 70.46           O  
ATOM   3733  CG1 ILE A 479      -0.148  26.292  22.404  1.00 70.46           C  
ATOM   3734  CG2 ILE A 479      -2.196  27.712  22.805  1.00 70.46           C  
ATOM   3735  CD1 ILE A 479       0.896  27.399  22.372  1.00 70.46           C  
ATOM   3736  N   SER A 480      -4.063  25.925  19.869  1.00 65.27           N  
ATOM   3737  CA  SER A 480      -5.357  26.292  19.304  1.00 65.27           C  
ATOM   3738  C   SER A 480      -6.350  25.139  19.401  1.00 65.27           C  
ATOM   3739  CB  SER A 480      -5.203  26.722  17.844  1.00 65.27           C  
ATOM   3740  O   SER A 480      -7.533  25.352  19.675  1.00 65.27           O  
ATOM   3741  OG  SER A 480      -6.393  27.329  17.370  1.00 65.27           O  
ATOM   3742  N   THR A 481      -5.846  23.889  19.377  1.00 65.22           N  
ATOM   3743  CA  THR A 481      -6.704  22.715  19.496  1.00 65.22           C  
ATOM   3744  C   THR A 481      -7.033  22.430  20.959  1.00 65.22           C  
ATOM   3745  CB  THR A 481      -6.045  21.475  18.864  1.00 65.22           C  
ATOM   3746  O   THR A 481      -8.141  21.996  21.278  1.00 65.22           O  
ATOM   3747  CG2 THR A 481      -5.885  21.645  17.357  1.00 65.22           C  
ATOM   3748  OG1 THR A 481      -4.753  21.276  19.451  1.00 65.22           O  
ATOM   3749  N   LYS A 482      -6.129  22.882  21.825  1.00 69.05           N  
ATOM   3750  CA  LYS A 482      -6.374  22.718  23.254  1.00 69.05           C  
ATOM   3751  C   LYS A 482      -7.299  23.810  23.782  1.00 69.05           C  
ATOM   3752  CB  LYS A 482      -5.056  22.727  24.030  1.00 69.05           C  
ATOM   3753  O   LYS A 482      -8.143  23.554  24.644  1.00 69.05           O  
ATOM   3754  CG  LYS A 482      -4.402  21.359  24.156  1.00 69.05           C  
ATOM   3755  CD  LYS A 482      -3.218  21.392  25.114  1.00 69.05           C  
ATOM   3756  CE  LYS A 482      -2.601  20.011  25.289  1.00 69.05           C  
ATOM   3757  NZ  LYS A 482      -1.374  20.056  26.140  1.00 69.05           N  
ATOM   3758  N   LYS A 483      -7.298  24.968  23.132  1.00 69.09           N  
ATOM   3759  CA  LYS A 483      -8.183  26.074  23.485  1.00 69.09           C  
ATOM   3760  C   LYS A 483      -9.596  25.837  22.961  1.00 69.09           C  
ATOM   3761  CB  LYS A 483      -7.636  27.394  22.940  1.00 69.09           C  
ATOM   3762  O   LYS A 483     -10.576  26.136  23.646  1.00 69.09           O  
ATOM   3763  CG  LYS A 483      -8.258  28.630  23.574  1.00 69.09           C  
ATOM   3764  CD  LYS A 483      -7.609  29.909  23.059  1.00 69.09           C  
ATOM   3765  CE  LYS A 483      -8.296  31.149  23.615  1.00 69.09           C  
ATOM   3766  NZ  LYS A 483      -7.634  32.404  23.151  1.00 69.09           N  
ATOM   3767  N   THR A 484      -9.812  25.079  21.906  1.00 63.93           N  
ATOM   3768  CA  THR A 484     -11.116  24.754  21.337  1.00 63.93           C  
ATOM   3769  C   THR A 484     -11.750  23.579  22.076  1.00 63.93           C  
ATOM   3770  CB  THR A 484     -11.003  24.421  19.838  1.00 63.93           C  
ATOM   3771  O   THR A 484     -12.965  23.553  22.283  1.00 63.93           O  
ATOM   3772  CG2 THR A 484     -10.541  25.634  19.038  1.00 63.93           C  
ATOM   3773  OG1 THR A 484     -10.059  23.358  19.661  1.00 63.93           O  
ATOM   3774  N   GLU A 485     -10.883  22.753  22.691  1.00 64.40           N  
ATOM   3775  CA  GLU A 485     -11.370  21.604  23.448  1.00 64.40           C  
ATOM   3776  C   GLU A 485     -11.760  22.003  24.868  1.00 64.40           C  
ATOM   3777  CB  GLU A 485     -10.314  20.496  23.483  1.00 64.40           C  
ATOM   3778  O   GLU A 485     -12.752  21.509  25.407  1.00 64.40           O  
ATOM   3779  CG  GLU A 485     -10.897  19.095  23.597  1.00 64.40           C  
ATOM   3780  CD  GLU A 485      -9.846  17.999  23.510  1.00 64.40           C  
ATOM   3781  OE1 GLU A 485     -10.189  16.812  23.707  1.00 64.40           O  
ATOM   3782  OE2 GLU A 485      -8.669  18.332  23.245  1.00 64.40           O  
ATOM   3783  N   LYS A 486     -11.130  23.099  25.412  1.00 69.32           N  
ATOM   3784  CA  LYS A 486     -11.463  23.642  26.726  1.00 69.32           C  
ATOM   3785  C   LYS A 486     -12.703  24.528  26.656  1.00 69.32           C  
ATOM   3786  CB  LYS A 486     -10.284  24.434  27.293  1.00 69.32           C  
ATOM   3787  O   LYS A 486     -13.533  24.517  27.568  1.00 69.32           O  
ATOM   3788  CG  LYS A 486      -9.472  23.675  28.332  1.00 69.32           C  
ATOM   3789  CD  LYS A 486      -8.348  24.533  28.898  1.00 69.32           C  
ATOM   3790  CE  LYS A 486      -7.524  23.770  29.926  1.00 69.32           C  
ATOM   3791  NZ  LYS A 486      -6.424  24.609  30.489  1.00 69.32           N  
ATOM   3792  N   SER A 487     -13.010  25.157  25.511  1.00 62.31           N  
ATOM   3793  CA  SER A 487     -14.217  25.951  25.304  1.00 62.31           C  
ATOM   3794  C   SER A 487     -15.423  25.060  25.026  1.00 62.31           C  
ATOM   3795  CB  SER A 487     -14.021  26.932  24.148  1.00 62.31           C  
ATOM   3796  O   SER A 487     -16.540  25.369  25.447  1.00 62.31           O  
ATOM   3797  OG  SER A 487     -13.838  26.239  22.925  1.00 62.31           O  
ATOM   3798  N   ASN A 488     -15.234  23.873  24.576  1.00 61.76           N  
ATOM   3799  CA  ASN A 488     -16.290  22.908  24.290  1.00 61.76           C  
ATOM   3800  C   ASN A 488     -16.673  22.111  25.534  1.00 61.76           C  
ATOM   3801  CB  ASN A 488     -15.864  21.963  23.164  1.00 61.76           C  
ATOM   3802  O   ASN A 488     -17.844  21.781  25.728  1.00 61.76           O  
ATOM   3803  CG  ASN A 488     -16.443  22.358  21.820  1.00 61.76           C  
ATOM   3804  ND2 ASN A 488     -15.941  21.745  20.755  1.00 61.76           N  
ATOM   3805  OD1 ASN A 488     -17.334  23.207  21.740  1.00 61.76           O  
ATOM   3806  N   ILE A 489     -15.775  22.029  26.498  1.00 66.84           N  
ATOM   3807  CA  ILE A 489     -16.017  21.336  27.759  1.00 66.84           C  
ATOM   3808  C   ILE A 489     -16.671  22.290  28.755  1.00 66.84           C  
ATOM   3809  CB  ILE A 489     -14.709  20.761  28.347  1.00 66.84           C  
ATOM   3810  O   ILE A 489     -17.542  21.887  29.531  1.00 66.84           O  
ATOM   3811  CG1 ILE A 489     -14.120  19.703  27.407  1.00 66.84           C  
ATOM   3812  CG2 ILE A 489     -14.955  20.178  29.742  1.00 66.84           C  
ATOM   3813  CD1 ILE A 489     -12.682  19.321  27.729  1.00 66.84           C  
ATOM   3814  N   GLU A 490     -16.439  23.602  28.612  1.00 63.25           N  
ATOM   3815  CA  GLU A 490     -17.050  24.610  29.474  1.00 63.25           C  
ATOM   3816  C   GLU A 490     -18.467  24.941  29.016  1.00 63.25           C  
ATOM   3817  CB  GLU A 490     -16.196  25.881  29.503  1.00 63.25           C  
ATOM   3818  O   GLU A 490     -19.351  25.182  29.841  1.00 63.25           O  
ATOM   3819  CG  GLU A 490     -15.045  25.825  30.497  1.00 63.25           C  
ATOM   3820  CD  GLU A 490     -14.249  27.119  30.566  1.00 63.25           C  
ATOM   3821  OE1 GLU A 490     -13.264  27.185  31.335  1.00 63.25           O  
ATOM   3822  OE2 GLU A 490     -14.615  28.075  29.846  1.00 63.25           O  
ATOM   3823  N   GLU A 491     -18.803  24.693  27.743  1.00 59.18           N  
ATOM   3824  CA  GLU A 491     -20.135  24.900  27.182  1.00 59.18           C  
ATOM   3825  C   GLU A 491     -21.033  23.692  27.432  1.00 59.18           C  
ATOM   3826  CB  GLU A 491     -20.048  25.190  25.682  1.00 59.18           C  
ATOM   3827  O   GLU A 491     -22.231  23.843  27.677  1.00 59.18           O  
ATOM   3828  CG  GLU A 491     -20.105  26.671  25.336  1.00 59.18           C  
ATOM   3829  CD  GLU A 491     -20.109  26.938  23.840  1.00 59.18           C  
ATOM   3830  OE1 GLU A 491     -20.142  28.122  23.435  1.00 59.18           O  
ATOM   3831  OE2 GLU A 491     -20.081  25.955  23.066  1.00 59.18           O  
ATOM   3832  N   THR A 492     -20.481  22.522  27.645  1.00 58.62           N  
ATOM   3833  CA  THR A 492     -21.205  21.294  27.956  1.00 58.62           C  
ATOM   3834  C   THR A 492     -21.454  21.179  29.457  1.00 58.62           C  
ATOM   3835  CB  THR A 492     -20.438  20.053  27.463  1.00 58.62           C  
ATOM   3836  O   THR A 492     -22.500  20.683  29.882  1.00 58.62           O  
ATOM   3837  CG2 THR A 492     -20.427  19.982  25.939  1.00 58.62           C  
ATOM   3838  OG1 THR A 492     -19.087  20.114  27.937  1.00 58.62           O  
ATOM   3839  N   THR A 493     -20.646  21.818  30.250  1.00 61.88           N  
ATOM   3840  CA  THR A 493     -20.790  21.836  31.701  1.00 61.88           C  
ATOM   3841  C   THR A 493     -21.780  22.913  32.134  1.00 61.88           C  
ATOM   3842  CB  THR A 493     -19.435  22.072  32.394  1.00 61.88           C  
ATOM   3843  O   THR A 493     -22.578  22.698  33.049  1.00 61.88           O  
ATOM   3844  CG2 THR A 493     -19.264  21.151  33.597  1.00 61.88           C  
ATOM   3845  OG1 THR A 493     -18.377  21.822  31.460  1.00 61.88           O  
ATOM   3846  N   ILE A 494     -22.006  23.965  31.389  1.00 61.70           N  
ATOM   3847  CA  ILE A 494     -22.966  25.029  31.661  1.00 61.70           C  
ATOM   3848  C   ILE A 494     -24.346  24.624  31.148  1.00 61.70           C  
ATOM   3849  CB  ILE A 494     -22.526  26.364  31.018  1.00 61.70           C  
ATOM   3850  O   ILE A 494     -25.364  24.950  31.763  1.00 61.70           O  
ATOM   3851  CG1 ILE A 494     -21.185  26.822  31.603  1.00 61.70           C  
ATOM   3852  CG2 ILE A 494     -23.603  27.436  31.212  1.00 61.70           C  
ATOM   3853  CD1 ILE A 494     -20.524  27.951  30.824  1.00 61.70           C  
ATOM   3854  N   SER A 495     -24.489  23.736  30.195  1.00 56.36           N  
ATOM   3855  CA  SER A 495     -25.730  23.200  29.646  1.00 56.36           C  
ATOM   3856  C   SER A 495     -26.245  22.032  30.480  1.00 56.36           C  
ATOM   3857  CB  SER A 495     -25.526  22.752  28.198  1.00 56.36           C  
ATOM   3858  O   SER A 495     -27.456  21.855  30.629  1.00 56.36           O  
ATOM   3859  OG  SER A 495     -26.769  22.470  27.579  1.00 56.36           O  
ATOM   3860  N   SER A 496     -25.446  21.417  31.319  1.00 52.87           N  
ATOM   3861  CA  SER A 496     -25.833  20.325  32.207  1.00 52.87           C  
ATOM   3862  C   SER A 496     -26.187  20.843  33.597  1.00 52.87           C  
ATOM   3863  CB  SER A 496     -24.709  19.293  32.309  1.00 52.87           C  
ATOM   3864  O   SER A 496     -26.938  20.198  34.332  1.00 52.87           O  
ATOM   3865  OG  SER A 496     -24.324  18.840  31.023  1.00 52.87           O  
ATOM   3866  N   GLN A 497     -26.015  22.103  33.960  1.00 51.30           N  
ATOM   3867  CA  GLN A 497     -26.365  22.754  35.218  1.00 51.30           C  
ATOM   3868  C   GLN A 497     -27.623  23.605  35.066  1.00 51.30           C  
ATOM   3869  CB  GLN A 497     -25.205  23.616  35.718  1.00 51.30           C  
ATOM   3870  O   GLN A 497     -28.335  23.850  36.042  1.00 51.30           O  
ATOM   3871  CG  GLN A 497     -24.501  23.050  36.944  1.00 51.30           C  
ATOM   3872  CD  GLN A 497     -23.305  23.880  37.369  1.00 51.30           C  
ATOM   3873  NE2 GLN A 497     -22.527  23.359  38.312  1.00 51.30           N  
ATOM   3874  OE1 GLN A 497     -23.080  24.980  36.854  1.00 51.30           O  
ATOM   3875  N   LYS A 498     -28.258  23.729  33.873  1.00 47.59           N  
ATOM   3876  CA  LYS A 498     -29.532  24.403  33.641  1.00 47.59           C  
ATOM   3877  C   LYS A 498     -30.605  23.412  33.197  1.00 47.59           C  
ATOM   3878  CB  LYS A 498     -29.374  25.506  32.594  1.00 47.59           C  
ATOM   3879  O   LYS A 498     -31.781  23.767  33.093  1.00 47.59           O  
ATOM   3880  CG  LYS A 498     -29.505  26.915  33.155  1.00 47.59           C  
ATOM   3881  CD  LYS A 498     -29.289  27.969  32.076  1.00 47.59           C  
ATOM   3882  CE  LYS A 498     -29.337  29.377  32.652  1.00 47.59           C  
ATOM   3883  NZ  LYS A 498     -29.226  30.416  31.585  1.00 47.59           N  
ATOM   3884  N   ILE A 499     -30.687  22.188  33.658  1.00 43.72           N  
ATOM   3885  CA  ILE A 499     -31.861  21.322  33.646  1.00 43.72           C  
ATOM   3886  C   ILE A 499     -32.160  20.838  35.063  1.00 43.72           C  
ATOM   3887  CB  ILE A 499     -31.665  20.117  32.699  1.00 43.72           C  
ATOM   3888  O   ILE A 499     -31.247  20.469  35.806  1.00 43.72           O  
ATOM   3889  CG1 ILE A 499     -31.424  20.600  31.264  1.00 43.72           C  
ATOM   3890  CG2 ILE A 499     -32.872  19.177  32.764  1.00 43.72           C  
ATOM   3891  CD1 ILE A 499     -30.882  19.525  30.332  1.00 43.72           C  
TER    3892      ILE A 499                                                      
ENDMDL                                                                          
END                                                                             
