# Supplementary material for: The 2022 Lady Estelle Wolfson lectureship on neurofilaments
Source: J Neurochem. 2022 Sep 19;163(3):179–219. doi: 10.1111/jnc.15682 (PMC9826399; doi:10.1111/jnc.15682)
Supplement: Supplementary file 1 — Supplementary material S1 [file JNC-163-179-s001.gz › INA_1d70b_unrelaxed_rank_3_model_5.pdb]

MODEL     1                                                                     
ATOM      1  N   MET A   1      -5.700 -38.744  21.764  1.00 37.52           N  
ATOM      2  CA  MET A   1      -6.038 -39.547  20.593  1.00 37.52           C  
ATOM      3  C   MET A   1      -5.284 -39.057  19.361  1.00 37.52           C  
ATOM      4  CB  MET A   1      -7.545 -39.513  20.332  1.00 37.52           C  
ATOM      5  O   MET A   1      -5.560 -37.969  18.852  1.00 37.52           O  
ATOM      6  CG  MET A   1      -8.372 -40.161  21.431  1.00 37.52           C  
ATOM      7  SD  MET A   1      -8.545 -41.973  21.203  1.00 37.52           S  
ATOM      8  CE  MET A   1      -8.034 -42.552  22.845  1.00 37.52           C  
ATOM      9  N   SER A   2      -3.965 -39.234  19.337  1.00 36.89           N  
ATOM     10  CA  SER A   2      -2.790 -39.396  18.487  1.00 36.89           C  
ATOM     11  C   SER A   2      -3.166 -39.980  17.129  1.00 36.89           C  
ATOM     12  CB  SER A   2      -1.755 -40.293  19.168  1.00 36.89           C  
ATOM     13  O   SER A   2      -3.661 -41.106  17.047  1.00 36.89           O  
ATOM     14  OG  SER A   2      -0.923 -39.536  20.030  1.00 36.89           O  
ATOM     15  N   PHE A   3      -3.407 -39.126  16.130  1.00 43.01           N  
ATOM     16  CA  PHE A   3      -3.313 -39.452  14.712  1.00 43.01           C  
ATOM     17  C   PHE A   3      -2.017 -38.915  14.117  1.00 43.01           C  
ATOM     18  CB  PHE A   3      -4.515 -38.886  13.949  1.00 43.01           C  
ATOM     19  O   PHE A   3      -1.683 -37.742  14.301  1.00 43.01           O  
ATOM     20  CG  PHE A   3      -5.803 -39.616  14.218  1.00 43.01           C  
ATOM     21  CD1 PHE A   3      -6.078 -40.825  13.591  1.00 43.01           C  
ATOM     22  CD2 PHE A   3      -6.740 -39.093  15.100  1.00 43.01           C  
ATOM     23  CE1 PHE A   3      -7.269 -41.503  13.838  1.00 43.01           C  
ATOM     24  CE2 PHE A   3      -7.933 -39.765  15.352  1.00 43.01           C  
ATOM     25  CZ  PHE A   3      -8.196 -40.969  14.719  1.00 43.01           C  
ATOM     26  N   GLY A   4      -0.920 -39.692  14.072  1.00 39.88           N  
ATOM     27  CA  GLY A   4      -0.025 -40.323  13.116  1.00 39.88           C  
ATOM     28  C   GLY A   4      -0.586 -40.360  11.707  1.00 39.88           C  
ATOM     29  O   GLY A   4      -1.617 -40.990  11.461  1.00 39.88           O  
ATOM     30  N   SER A   5      -0.280 -39.339  10.892  1.00 36.28           N  
ATOM     31  CA  SER A   5      -0.274 -39.473   9.439  1.00 36.28           C  
ATOM     32  C   SER A   5       1.053 -39.011   8.846  1.00 36.28           C  
ATOM     33  CB  SER A   5      -1.423 -38.674   8.822  1.00 36.28           C  
ATOM     34  O   SER A   5       1.481 -37.879   9.077  1.00 36.28           O  
ATOM     35  OG  SER A   5      -2.109 -39.446   7.851  1.00 36.28           O  
ATOM     36  N   GLU A   6       2.059 -39.844   8.822  1.00 34.41           N  
ATOM     37  CA  GLU A   6       2.805 -40.588   7.811  1.00 34.41           C  
ATOM     38  C   GLU A   6       2.086 -40.564   6.466  1.00 34.41           C  
ATOM     39  CB  GLU A   6       3.029 -42.033   8.263  1.00 34.41           C  
ATOM     40  O   GLU A   6       0.917 -40.944   6.374  1.00 34.41           O  
ATOM     41  CG  GLU A   6       4.086 -42.182   9.348  1.00 34.41           C  
ATOM     42  CD  GLU A   6       5.299 -42.981   8.898  1.00 34.41           C  
ATOM     43  OE1 GLU A   6       6.379 -42.846   9.517  1.00 34.41           O  
ATOM     44  OE2 GLU A   6       5.168 -43.749   7.919  1.00 34.41           O  
ATOM     45  N   HIS A   7       2.347 -39.555   5.642  1.00 39.71           N  
ATOM     46  CA  HIS A   7       2.277 -39.840   4.213  1.00 39.71           C  
ATOM     47  C   HIS A   7       2.197 -38.553   3.398  1.00 39.71           C  
ATOM     48  CB  HIS A   7       1.075 -40.734   3.903  1.00 39.71           C  
ATOM     49  O   HIS A   7       1.289 -37.742   3.598  1.00 39.71           O  
ATOM     50  CG  HIS A   7       1.448 -42.062   3.325  1.00 39.71           C  
ATOM     51  CD2 HIS A   7       1.888 -43.197   3.917  1.00 39.71           C  
ATOM     52  ND1 HIS A   7       1.389 -42.328   1.974  1.00 39.71           N  
ATOM     53  CE1 HIS A   7       1.777 -43.575   1.761  1.00 39.71           C  
ATOM     54  NE2 HIS A   7       2.085 -44.123   2.923  1.00 39.71           N  
ATOM     55  N   TYR A   8       3.316 -37.919   3.058  1.00 37.37           N  
ATOM     56  CA  TYR A   8       3.459 -37.504   1.667  1.00 37.37           C  
ATOM     57  C   TYR A   8       4.833 -36.896   1.417  1.00 37.37           C  
ATOM     58  CB  TYR A   8       2.366 -36.499   1.290  1.00 37.37           C  
ATOM     59  O   TYR A   8       5.276 -36.019   2.163  1.00 37.37           O  
ATOM     60  CG  TYR A   8       1.028 -37.135   1.002  1.00 37.37           C  
ATOM     61  CD1 TYR A   8       0.790 -37.783  -0.208  1.00 37.37           C  
ATOM     62  CD2 TYR A   8       0.000 -37.089   1.938  1.00 37.37           C  
ATOM     63  CE1 TYR A   8      -0.442 -38.370  -0.479  1.00 37.37           C  
ATOM     64  CE2 TYR A   8      -1.235 -37.672   1.677  1.00 37.37           C  
ATOM     65  OH  TYR A   8      -2.668 -38.888   0.206  1.00 37.37           O  
ATOM     66  CZ  TYR A   8      -1.447 -38.309   0.469  1.00 37.37           C  
ATOM     67  N   LEU A   9       5.883 -37.591   1.135  1.00 34.96           N  
ATOM     68  CA  LEU A   9       6.536 -37.655  -0.168  1.00 34.96           C  
ATOM     69  C   LEU A   9       7.169 -36.314  -0.525  1.00 34.96           C  
ATOM     70  CB  LEU A   9       5.533 -38.063  -1.251  1.00 34.96           C  
ATOM     71  O   LEU A   9       6.488 -35.287  -0.545  1.00 34.96           O  
ATOM     72  CG  LEU A   9       5.050 -39.514  -1.215  1.00 34.96           C  
ATOM     73  CD1 LEU A   9       3.751 -39.659  -2.000  1.00 34.96           C  
ATOM     74  CD2 LEU A   9       6.121 -40.448  -1.767  1.00 34.96           C  
ATOM     75  N   CYS A  10       8.396 -36.174  -0.220  1.00 35.05           N  
ATOM     76  CA  CYS A  10       9.583 -36.106  -1.064  1.00 35.05           C  
ATOM     77  C   CYS A  10       9.205 -35.851  -2.518  1.00 35.05           C  
ATOM     78  CB  CYS A  10      10.392 -37.398  -0.956  1.00 35.05           C  
ATOM     79  O   CYS A  10       8.594 -36.705  -3.163  1.00 35.05           O  
ATOM     80  SG  CYS A  10      12.150 -37.189  -1.317  1.00 35.05           S  
ATOM     81  N   SER A  11       8.669 -34.726  -2.874  1.00 38.98           N  
ATOM     82  CA  SER A  11       8.664 -34.127  -4.205  1.00 38.98           C  
ATOM     83  C   SER A  11      10.030 -33.544  -4.553  1.00 38.98           C  
ATOM     84  CB  SER A  11       7.596 -33.036  -4.298  1.00 38.98           C  
ATOM     85  O   SER A  11      10.453 -32.547  -3.965  1.00 38.98           O  
ATOM     86  OG  SER A  11       6.554 -33.427  -5.175  1.00 38.98           O  
ATOM     87  N   SER A  12      11.021 -34.316  -4.529  1.00 39.69           N  
ATOM     88  CA  SER A  12      12.250 -34.194  -5.305  1.00 39.69           C  
ATOM     89  C   SER A  12      11.987 -34.391  -6.794  1.00 39.69           C  
ATOM     90  CB  SER A  12      13.291 -35.206  -4.825  1.00 39.69           C  
ATOM     91  O   SER A  12      11.374 -35.383  -7.195  1.00 39.69           O  
ATOM     92  OG  SER A  12      14.090 -34.654  -3.792  1.00 39.69           O  
ATOM     93  N   SER A  13      11.442 -33.363  -7.449  1.00 41.32           N  
ATOM     94  CA  SER A  13      11.530 -32.683  -8.737  1.00 41.32           C  
ATOM     95  C   SER A  13      12.518 -33.382  -9.664  1.00 41.32           C  
ATOM     96  CB  SER A  13      11.943 -31.223  -8.546  1.00 41.32           C  
ATOM     97  O   SER A  13      13.598 -33.793  -9.234  1.00 41.32           O  
ATOM     98  OG  SER A  13      12.091 -30.575  -9.798  1.00 41.32           O  
ATOM     99  N   SER A  14      12.069 -34.170 -10.674  1.00 46.40           N  
ATOM    100  CA  SER A  14      12.291 -34.659 -12.031  1.00 46.40           C  
ATOM    101  C   SER A  14      13.014 -33.620 -12.882  1.00 46.40           C  
ATOM    102  CB  SER A  14      10.963 -35.035 -12.690  1.00 46.40           C  
ATOM    103  O   SER A  14      13.368 -33.890 -14.032  1.00 46.40           O  
ATOM    104  OG  SER A  14      11.039 -36.323 -13.277  1.00 46.40           O  
ATOM    105  N   TYR A  15      13.764 -32.711 -12.238  1.00 42.58           N  
ATOM    106  CA  TYR A  15      14.585 -31.845 -13.076  1.00 42.58           C  
ATOM    107  C   TYR A  15      16.064 -32.012 -12.749  1.00 42.58           C  
ATOM    108  CB  TYR A  15      14.174 -30.380 -12.900  1.00 42.58           C  
ATOM    109  O   TYR A  15      16.927 -31.706 -13.575  1.00 42.58           O  
ATOM    110  CG  TYR A  15      14.269 -29.566 -14.168  1.00 42.58           C  
ATOM    111  CD1 TYR A  15      15.360 -28.732 -14.403  1.00 42.58           C  
ATOM    112  CD2 TYR A  15      13.270 -29.629 -15.132  1.00 42.58           C  
ATOM    113  CE1 TYR A  15      15.452 -27.978 -15.568  1.00 42.58           C  
ATOM    114  CE2 TYR A  15      13.351 -28.880 -16.302  1.00 42.58           C  
ATOM    115  OH  TYR A  15      14.529 -27.316 -17.667  1.00 42.58           O  
ATOM    116  CZ  TYR A  15      14.444 -28.059 -16.511  1.00 42.58           C  
ATOM    117  N   ARG A  16      16.451 -33.023 -11.849  1.00 47.83           N  
ATOM    118  CA  ARG A  16      17.885 -33.282 -11.754  1.00 47.83           C  
ATOM    119  C   ARG A  16      18.230 -34.657 -12.315  1.00 47.83           C  
ATOM    120  CB  ARG A  16      18.356 -33.173 -10.303  1.00 47.83           C  
ATOM    121  O   ARG A  16      19.401 -34.958 -12.557  1.00 47.83           O  
ATOM    122  CG  ARG A  16      19.324 -32.028 -10.053  1.00 47.83           C  
ATOM    123  CD  ARG A  16      20.382 -32.398  -9.023  1.00 47.83           C  
ATOM    124  NE  ARG A  16      20.910 -31.217  -8.345  1.00 47.83           N  
ATOM    125  NH1 ARG A  16      23.127 -31.830  -8.561  1.00 47.83           N  
ATOM    126  NH2 ARG A  16      22.572 -29.868  -7.513  1.00 47.83           N  
ATOM    127  CZ  ARG A  16      22.202 -30.974  -8.141  1.00 47.83           C  
ATOM    128  N   LYS A  17      17.233 -35.382 -12.848  1.00 56.23           N  
ATOM    129  CA  LYS A  17      17.433 -36.601 -13.625  1.00 56.23           C  
ATOM    130  C   LYS A  17      17.448 -36.303 -15.122  1.00 56.23           C  
ATOM    131  CB  LYS A  17      16.344 -37.627 -13.306  1.00 56.23           C  
ATOM    132  O   LYS A  17      18.079 -37.024 -15.897  1.00 56.23           O  
ATOM    133  CG  LYS A  17      16.831 -38.810 -12.483  1.00 56.23           C  
ATOM    134  CD  LYS A  17      15.687 -39.750 -12.124  1.00 56.23           C  
ATOM    135  CE  LYS A  17      16.196 -41.136 -11.753  1.00 56.23           C  
ATOM    136  NZ  LYS A  17      15.075 -42.102 -11.551  1.00 56.23           N  
ATOM    137  N   VAL A  18      17.181 -35.183 -15.584  1.00 52.28           N  
ATOM    138  CA  VAL A  18      17.339 -34.948 -17.015  1.00 52.28           C  
ATOM    139  C   VAL A  18      18.545 -34.045 -17.261  1.00 52.28           C  
ATOM    140  CB  VAL A  18      16.069 -34.320 -17.631  1.00 52.28           C  
ATOM    141  O   VAL A  18      19.125 -34.055 -18.350  1.00 52.28           O  
ATOM    142  CG1 VAL A  18      16.317 -33.911 -19.082  1.00 52.28           C  
ATOM    143  CG2 VAL A  18      14.895 -35.294 -17.541  1.00 52.28           C  
ATOM    144  N   PHE A  19      19.221 -33.666 -16.255  1.00 43.79           N  
ATOM    145  CA  PHE A  19      20.612 -33.254 -16.394  1.00 43.79           C  
ATOM    146  C   PHE A  19      21.533 -34.185 -15.615  1.00 43.79           C  
ATOM    147  CB  PHE A  19      20.797 -31.811 -15.915  1.00 43.79           C  
ATOM    148  O   PHE A  19      22.597 -33.769 -15.151  1.00 43.79           O  
ATOM    149  CG  PHE A  19      20.172 -30.785 -16.821  1.00 43.79           C  
ATOM    150  CD1 PHE A  19      20.771 -30.446 -18.028  1.00 43.79           C  
ATOM    151  CD2 PHE A  19      18.984 -30.160 -16.466  1.00 43.79           C  
ATOM    152  CE1 PHE A  19      20.194 -29.497 -18.869  1.00 43.79           C  
ATOM    153  CE2 PHE A  19      18.401 -29.211 -17.302  1.00 43.79           C  
ATOM    154  CZ  PHE A  19      19.009 -28.880 -18.502  1.00 43.79           C  
ATOM    155  N   GLY A  20      21.208 -35.375 -15.428  1.00 35.56           N  
ATOM    156  CA  GLY A  20      21.651 -36.760 -15.415  1.00 35.56           C  
ATOM    157  C   GLY A  20      22.274 -37.199 -16.726  1.00 35.56           C  
ATOM    158  O   GLY A  20      21.762 -36.878 -17.801  1.00 35.56           O  
ATOM    159  N   ASP A  21      23.644 -37.093 -16.789  1.00 34.35           N  
ATOM    160  CA  ASP A  21      24.516 -38.035 -17.484  1.00 34.35           C  
ATOM    161  C   ASP A  21      25.696 -37.316 -18.131  1.00 34.35           C  
ATOM    162  CB  ASP A  21      23.730 -38.815 -18.541  1.00 34.35           C  
ATOM    163  O   ASP A  21      25.510 -36.483 -19.021  1.00 34.35           O  
ATOM    164  CG  ASP A  21      23.814 -40.319 -18.352  1.00 34.35           C  
ATOM    165  OD1 ASP A  21      24.543 -40.781 -17.447  1.00 34.35           O  
ATOM    166  OD2 ASP A  21      23.147 -41.050 -19.116  1.00 34.35           O  
ATOM    167  N   GLY A  22      26.864 -37.280 -17.441  1.00 35.54           N  
ATOM    168  CA  GLY A  22      28.022 -37.831 -18.127  1.00 35.54           C  
ATOM    169  C   GLY A  22      29.026 -38.468 -17.185  1.00 35.54           C  
ATOM    170  O   GLY A  22      29.397 -37.874 -16.170  1.00 35.54           O  
ATOM    171  N   SER A  23      28.906 -39.744 -16.766  1.00 30.98           N  
ATOM    172  CA  SER A  23      29.702 -40.916 -17.118  1.00 30.98           C  
ATOM    173  C   SER A  23      31.048 -40.512 -17.711  1.00 30.98           C  
ATOM    174  CB  SER A  23      28.944 -41.801 -18.109  1.00 30.98           C  
ATOM    175  O   SER A  23      31.101 -39.868 -18.761  1.00 30.98           O  
ATOM    176  OG  SER A  23      28.956 -43.154 -17.686  1.00 30.98           O  
ATOM    177  N   ARG A  24      32.075 -40.366 -16.833  1.00 35.44           N  
ATOM    178  CA  ARG A  24      33.352 -41.064 -16.938  1.00 35.44           C  
ATOM    179  C   ARG A  24      34.018 -41.196 -15.573  1.00 35.44           C  
ATOM    180  CB  ARG A  24      34.285 -40.335 -17.908  1.00 35.44           C  
ATOM    181  O   ARG A  24      34.143 -40.214 -14.839  1.00 35.44           O  
ATOM    182  CG  ARG A  24      33.804 -40.346 -19.350  1.00 35.44           C  
ATOM    183  CD  ARG A  24      34.851 -39.778 -20.298  1.00 35.44           C  
ATOM    184  NE  ARG A  24      34.360 -39.721 -21.672  1.00 35.44           N  
ATOM    185  NH1 ARG A  24      35.982 -41.124 -22.529  1.00 35.44           N  
ATOM    186  NH2 ARG A  24      34.380 -40.239 -23.909  1.00 35.44           N  
ATOM    187  CZ  ARG A  24      34.909 -40.361 -22.700  1.00 35.44           C  
ATOM    188  N   LEU A  25      33.660 -42.107 -14.722  1.00 29.89           N  
ATOM    189  CA  LEU A  25      34.391 -43.295 -14.294  1.00 29.89           C  
ATOM    190  C   LEU A  25      35.859 -43.205 -14.698  1.00 29.89           C  
ATOM    191  CB  LEU A  25      33.761 -44.556 -14.892  1.00 29.89           C  
ATOM    192  O   LEU A  25      36.172 -42.999 -15.873  1.00 29.89           O  
ATOM    193  CG  LEU A  25      32.356 -44.909 -14.402  1.00 29.89           C  
ATOM    194  CD1 LEU A  25      31.762 -46.025 -15.256  1.00 29.89           C  
ATOM    195  CD2 LEU A  25      32.387 -45.313 -12.932  1.00 29.89           C  
ATOM    196  N   SER A  26      36.635 -42.817 -13.679  1.00 29.46           N  
ATOM    197  CA  SER A  26      37.614 -43.772 -13.170  1.00 29.46           C  
ATOM    198  C   SER A  26      38.416 -43.180 -12.017  1.00 29.46           C  
ATOM    199  CB  SER A  26      38.561 -44.215 -14.286  1.00 29.46           C  
ATOM    200  O   SER A  26      38.959 -42.079 -12.131  1.00 29.46           O  
ATOM    201  OG  SER A  26      38.366 -45.584 -14.598  1.00 29.46           O  
ATOM    202  N   ALA A  27      37.968 -43.378 -10.791  1.00 30.09           N  
ATOM    203  CA  ALA A  27      38.347 -44.379  -9.797  1.00 30.09           C  
ATOM    204  C   ALA A  27      39.833 -44.710  -9.891  1.00 30.09           C  
ATOM    205  CB  ALA A  27      37.511 -45.645  -9.972  1.00 30.09           C  
ATOM    206  O   ALA A  27      40.356 -44.943 -10.984  1.00 30.09           O  
ATOM    207  N   ARG A  28      40.516 -44.183  -8.924  1.00 29.05           N  
ATOM    208  CA  ARG A  28      41.054 -44.951  -7.806  1.00 29.05           C  
ATOM    209  C   ARG A  28      42.576 -45.017  -7.869  1.00 29.05           C  
ATOM    210  CB  ARG A  28      40.468 -46.365  -7.794  1.00 29.05           C  
ATOM    211  O   ARG A  28      43.148 -45.273  -8.930  1.00 29.05           O  
ATOM    212  CG  ARG A  28      39.066 -46.447  -7.213  1.00 29.05           C  
ATOM    213  CD  ARG A  28      38.590 -47.887  -7.088  1.00 29.05           C  
ATOM    214  NE  ARG A  28      37.232 -47.962  -6.555  1.00 29.05           N  
ATOM    215  NH1 ARG A  28      37.177 -50.269  -6.455  1.00 29.05           N  
ATOM    216  NH2 ARG A  28      35.359 -49.045  -5.786  1.00 29.05           N  
ATOM    217  CZ  ARG A  28      36.593 -49.092  -6.267  1.00 29.05           C  
ATOM    218  N   LEU A  29      43.157 -44.280  -6.931  1.00 29.42           N  
ATOM    219  CA  LEU A  29      43.903 -44.756  -5.771  1.00 29.42           C  
ATOM    220  C   LEU A  29      45.382 -44.915  -6.104  1.00 29.42           C  
ATOM    221  CB  LEU A  29      43.332 -46.088  -5.277  1.00 29.42           C  
ATOM    222  O   LEU A  29      45.732 -45.490  -7.138  1.00 29.42           O  
ATOM    223  CG  LEU A  29      42.097 -46.005  -4.379  1.00 29.42           C  
ATOM    224  CD1 LEU A  29      41.230 -47.248  -4.554  1.00 29.42           C  
ATOM    225  CD2 LEU A  29      42.507 -45.834  -2.920  1.00 29.42           C  
ATOM    226  N   SER A  30      46.220 -43.963  -5.627  1.00 29.66           N  
ATOM    227  CA  SER A  30      47.296 -44.068  -4.647  1.00 29.66           C  
ATOM    228  C   SER A  30      48.010 -45.411  -4.753  1.00 29.66           C  
ATOM    229  CB  SER A  30      46.752 -43.880  -3.230  1.00 29.66           C  
ATOM    230  O   SER A  30      47.365 -46.457  -4.852  1.00 29.66           O  
ATOM    231  OG  SER A  30      45.348 -44.069  -3.201  1.00 29.66           O  
ATOM    232  N   GLY A  31      49.230 -45.409  -5.350  1.00 29.62           N  
ATOM    233  CA  GLY A  31      50.247 -46.175  -4.646  1.00 29.62           C  
ATOM    234  C   GLY A  31      51.420 -46.560  -5.527  1.00 29.62           C  
ATOM    235  O   GLY A  31      51.239 -46.896  -6.699  1.00 29.62           O  
ATOM    236  N   ALA A  32      52.533 -45.852  -5.396  1.00 30.91           N  
ATOM    237  CA  ALA A  32      53.825 -46.331  -4.911  1.00 30.91           C  
ATOM    238  C   ALA A  32      54.014 -47.812  -5.223  1.00 30.91           C  
ATOM    239  CB  ALA A  32      53.954 -46.086  -3.409  1.00 30.91           C  
ATOM    240  O   ALA A  32      53.119 -48.624  -4.976  1.00 30.91           O  
ATOM    241  N   GLY A  33      54.561 -48.101  -6.371  1.00 28.99           N  
ATOM    242  CA  GLY A  33      55.339 -49.329  -6.426  1.00 28.99           C  
ATOM    243  C   GLY A  33      55.431 -49.915  -7.822  1.00 28.99           C  
ATOM    244  O   GLY A  33      54.449 -49.916  -8.566  1.00 28.99           O  
ATOM    245  N   GLY A  34      56.504 -49.709  -8.453  1.00 27.74           N  
ATOM    246  CA  GLY A  34      57.193 -50.898  -8.929  1.00 27.74           C  
ATOM    247  C   GLY A  34      57.795 -50.725 -10.311  1.00 27.74           C  
ATOM    248  O   GLY A  34      57.176 -50.125 -11.193  1.00 27.74           O  
ATOM    249  N   ALA A  35      59.055 -50.338 -10.310  1.00 31.83           N  
ATOM    250  CA  ALA A  35      60.136 -51.154 -10.857  1.00 31.83           C  
ATOM    251  C   ALA A  35      59.605 -52.152 -11.882  1.00 31.83           C  
ATOM    252  CB  ALA A  35      60.869 -51.887  -9.736  1.00 31.83           C  
ATOM    253  O   ALA A  35      58.758 -52.990 -11.561  1.00 31.83           O  
ATOM    254  N   GLY A  36      59.282 -51.704 -13.135  1.00 28.09           N  
ATOM    255  CA  GLY A  36      59.085 -52.654 -14.218  1.00 28.09           C  
ATOM    256  C   GLY A  36      59.272 -52.040 -15.592  1.00 28.09           C  
ATOM    257  O   GLY A  36      58.789 -50.937 -15.856  1.00 28.09           O  
ATOM    258  N   GLY A  37      60.465 -52.288 -16.234  1.00 27.51           N  
ATOM    259  CA  GLY A  37      60.571 -53.145 -17.404  1.00 27.51           C  
ATOM    260  C   GLY A  37      60.408 -52.394 -18.711  1.00 27.51           C  
ATOM    261  O   GLY A  37      59.507 -51.564 -18.848  1.00 27.51           O  
ATOM    262  N   PHE A  38      61.516 -52.187 -19.433  1.00 34.21           N  
ATOM    263  CA  PHE A  38      61.757 -52.609 -20.808  1.00 34.21           C  
ATOM    264  C   PHE A  38      62.922 -51.836 -21.415  1.00 34.21           C  
ATOM    265  CB  PHE A  38      60.498 -52.417 -21.659  1.00 34.21           C  
ATOM    266  O   PHE A  38      63.003 -50.614 -21.275  1.00 34.21           O  
ATOM    267  CG  PHE A  38      59.406 -53.407 -21.360  1.00 34.21           C  
ATOM    268  CD1 PHE A  38      59.486 -54.714 -21.825  1.00 34.21           C  
ATOM    269  CD2 PHE A  38      58.297 -53.031 -20.612  1.00 34.21           C  
ATOM    270  CE1 PHE A  38      58.476 -55.632 -21.549  1.00 34.21           C  
ATOM    271  CE2 PHE A  38      57.284 -53.943 -20.332  1.00 34.21           C  
ATOM    272  CZ  PHE A  38      57.375 -55.243 -20.803  1.00 34.21           C  
ATOM    273  N   ARG A  39      64.086 -52.401 -21.382  1.00 29.18           N  
ATOM    274  CA  ARG A  39      64.718 -53.041 -22.531  1.00 29.18           C  
ATOM    275  C   ARG A  39      65.010 -52.025 -23.631  1.00 29.18           C  
ATOM    276  CB  ARG A  39      63.832 -54.163 -23.077  1.00 29.18           C  
ATOM    277  O   ARG A  39      64.101 -51.350 -24.117  1.00 29.18           O  
ATOM    278  CG  ARG A  39      63.811 -55.409 -22.206  1.00 29.18           C  
ATOM    279  CD  ARG A  39      63.127 -56.575 -22.906  1.00 29.18           C  
ATOM    280  NE  ARG A  39      63.249 -57.812 -22.139  1.00 29.18           N  
ATOM    281  NH1 ARG A  39      64.437 -58.946 -23.764  1.00 29.18           N  
ATOM    282  NH2 ARG A  39      63.920 -59.979 -21.784  1.00 29.18           N  
ATOM    283  CZ  ARG A  39      63.868 -58.909 -22.564  1.00 29.18           C  
ATOM    284  N   SER A  40      66.185 -51.353 -23.555  1.00 35.88           N  
ATOM    285  CA  SER A  40      67.193 -51.395 -24.609  1.00 35.88           C  
ATOM    286  C   SER A  40      68.598 -51.237 -24.037  1.00 35.88           C  
ATOM    287  CB  SER A  40      66.930 -50.303 -25.647  1.00 35.88           C  
ATOM    288  O   SER A  40      68.874 -50.280 -23.310  1.00 35.88           O  
ATOM    289  OG  SER A  40      65.777 -50.605 -26.414  1.00 35.88           O  
ATOM    290  N   GLN A  41      69.091 -52.221 -23.460  1.00 30.97           N  
ATOM    291  CA  GLN A  41      70.218 -53.075 -23.818  1.00 30.97           C  
ATOM    292  C   GLN A  41      70.545 -52.960 -25.305  1.00 30.97           C  
ATOM    293  CB  GLN A  41      69.925 -54.532 -23.457  1.00 30.97           C  
ATOM    294  O   GLN A  41      69.679 -53.176 -26.155  1.00 30.97           O  
ATOM    295  CG  GLN A  41      69.689 -54.762 -21.971  1.00 30.97           C  
ATOM    296  CD  GLN A  41      69.728 -56.230 -21.590  1.00 30.97           C  
ATOM    297  NE2 GLN A  41      69.320 -56.535 -20.363  1.00 30.97           N  
ATOM    298  OE1 GLN A  41      70.122 -57.082 -22.392  1.00 30.97           O  
ATOM    299  N   SER A  42      71.553 -52.103 -25.660  1.00 36.27           N  
ATOM    300  CA  SER A  42      72.700 -52.431 -26.499  1.00 36.27           C  
ATOM    301  C   SER A  42      74.006 -52.321 -25.719  1.00 36.27           C  
ATOM    302  CB  SER A  42      72.750 -51.514 -27.722  1.00 36.27           C  
ATOM    303  O   SER A  42      74.255 -51.313 -25.054  1.00 36.27           O  
ATOM    304  OG  SER A  42      73.797 -51.898 -28.597  1.00 36.27           O  
ATOM    305  N   LEU A  43      74.472 -53.306 -25.078  1.00 29.78           N  
ATOM    306  CA  LEU A  43      75.494 -54.323 -25.295  1.00 29.78           C  
ATOM    307  C   LEU A  43      76.830 -53.683 -25.655  1.00 29.78           C  
ATOM    308  CB  LEU A  43      75.063 -55.289 -26.402  1.00 29.78           C  
ATOM    309  O   LEU A  43      76.889 -52.798 -26.513  1.00 29.78           O  
ATOM    310  CG  LEU A  43      74.192 -56.470 -25.970  1.00 29.78           C  
ATOM    311  CD1 LEU A  43      72.715 -56.122 -26.122  1.00 29.78           C  
ATOM    312  CD2 LEU A  43      74.539 -57.715 -26.779  1.00 29.78           C  
ATOM    313  N   SER A  44      77.795 -53.568 -24.749  1.00 27.54           N  
ATOM    314  CA  SER A  44      79.025 -54.333 -24.569  1.00 27.54           C  
ATOM    315  C   SER A  44      79.610 -54.762 -25.911  1.00 27.54           C  
ATOM    316  CB  SER A  44      78.770 -55.563 -23.698  1.00 27.54           C  
ATOM    317  O   SER A  44      78.880 -55.208 -26.798  1.00 27.54           O  
ATOM    318  OG  SER A  44      78.210 -55.189 -22.451  1.00 27.54           O  
ATOM    319  N   ARG A  45      80.823 -54.161 -26.196  1.00 32.33           N  
ATOM    320  CA  ARG A  45      81.915 -55.036 -26.612  1.00 32.33           C  
ATOM    321  C   ARG A  45      83.243 -54.287 -26.625  1.00 32.33           C  
ATOM    322  CB  ARG A  45      81.633 -55.626 -27.996  1.00 32.33           C  
ATOM    323  O   ARG A  45      83.345 -53.203 -27.203  1.00 32.33           O  
ATOM    324  CG  ARG A  45      80.540 -56.682 -28.004  1.00 32.33           C  
ATOM    325  CD  ARG A  45      80.382 -57.320 -29.377  1.00 32.33           C  
ATOM    326  NE  ARG A  45      80.071 -58.743 -29.278  1.00 32.33           N  
ATOM    327  NH1 ARG A  45      80.634 -59.229 -31.466  1.00 32.33           N  
ATOM    328  NH2 ARG A  45      79.887 -60.890 -30.073  1.00 32.33           N  
ATOM    329  CZ  ARG A  45      80.198 -59.617 -30.273  1.00 32.33           C  
ATOM    330  N   SER A  46      84.038 -54.250 -25.607  1.00 29.44           N  
ATOM    331  CA  SER A  46      85.172 -55.115 -25.295  1.00 29.44           C  
ATOM    332  C   SER A  46      86.304 -54.927 -26.300  1.00 29.44           C  
ATOM    333  CB  SER A  46      84.738 -56.581 -25.273  1.00 29.44           C  
ATOM    334  O   SER A  46      86.058 -54.777 -27.498  1.00 29.44           O  
ATOM    335  OG  SER A  46      84.244 -56.979 -26.541  1.00 29.44           O  
ATOM    336  N   ASN A  47      87.404 -54.503 -25.744  1.00 28.17           N  
ATOM    337  CA  ASN A  47      88.538 -55.365 -25.429  1.00 28.17           C  
ATOM    338  C   ASN A  47      89.451 -55.553 -26.637  1.00 28.17           C  
ATOM    339  CB  ASN A  47      88.054 -56.722 -24.913  1.00 28.17           C  
ATOM    340  O   ASN A  47      88.976 -55.788 -27.750  1.00 28.17           O  
ATOM    341  CG  ASN A  47      87.809 -56.723 -23.417  1.00 28.17           C  
ATOM    342  ND2 ASN A  47      87.550 -57.900 -22.860  1.00 28.17           N  
ATOM    343  OD1 ASN A  47      87.851 -55.675 -22.767  1.00 28.17           O  
ATOM    344  N   VAL A  48      90.715 -55.056 -26.468  1.00 31.21           N  
ATOM    345  CA  VAL A  48      91.983 -55.768 -26.587  1.00 31.21           C  
ATOM    346  C   VAL A  48      93.108 -54.776 -26.874  1.00 31.21           C  
ATOM    347  CB  VAL A  48      91.928 -56.846 -27.692  1.00 31.21           C  
ATOM    348  O   VAL A  48      92.948 -53.867 -27.692  1.00 31.21           O  
ATOM    349  CG1 VAL A  48      91.122 -58.057 -27.225  1.00 31.21           C  
ATOM    350  CG2 VAL A  48      91.332 -56.266 -28.973  1.00 31.21           C  
ATOM    351  N   ALA A  49      93.963 -54.364 -25.999  1.00 27.58           N  
ATOM    352  CA  ALA A  49      95.357 -54.766 -25.826  1.00 27.58           C  
ATOM    353  C   ALA A  49      95.990 -55.141 -27.163  1.00 27.58           C  
ATOM    354  CB  ALA A  49      95.457 -55.933 -24.848  1.00 27.58           C  
ATOM    355  O   ALA A  49      95.412 -55.907 -27.937  1.00 27.58           O  
ATOM    356  N   SER A  50      96.854 -54.255 -27.658  1.00 31.91           N  
ATOM    357  CA  SER A  50      98.179 -54.643 -28.130  1.00 31.91           C  
ATOM    358  C   SER A  50      99.061 -53.422 -28.368  1.00 31.91           C  
ATOM    359  CB  SER A  50      98.071 -55.462 -29.417  1.00 31.91           C  
ATOM    360  O   SER A  50      98.615 -52.431 -28.950  1.00 31.91           O  
ATOM    361  OG  SER A  50      97.008 -54.990 -30.226  1.00 31.91           O  
ATOM    362  N   SER A  51      99.950 -53.009 -27.527  1.00 29.64           N  
ATOM    363  CA  SER A  51     101.400 -53.136 -27.414  1.00 29.64           C  
ATOM    364  C   SER A  51     102.094 -52.712 -28.704  1.00 29.64           C  
ATOM    365  CB  SER A  51     101.786 -54.574 -27.066  1.00 29.64           C  
ATOM    366  O   SER A  51     101.639 -53.048 -29.799  1.00 29.64           O  
ATOM    367  OG  SER A  51     101.156 -55.491 -27.945  1.00 29.64           O  
ATOM    368  N   ALA A  52     102.925 -51.655 -28.528  1.00 28.72           N  
ATOM    369  CA  ALA A  52     104.367 -51.660 -28.765  1.00 28.72           C  
ATOM    370  C   ALA A  52     104.799 -50.421 -29.544  1.00 28.72           C  
ATOM    371  CB  ALA A  52     104.778 -52.926 -29.514  1.00 28.72           C  
ATOM    372  O   ALA A  52     104.139 -50.024 -30.507  1.00 28.72           O  
ATOM    373  N   ALA A  53     105.482 -49.492 -28.895  1.00 30.15           N  
ATOM    374  CA  ALA A  53     106.892 -49.123 -28.991  1.00 30.15           C  
ATOM    375  C   ALA A  53     107.347 -49.072 -30.446  1.00 30.15           C  
ATOM    376  CB  ALA A  53     107.754 -50.104 -28.201  1.00 30.15           C  
ATOM    377  O   ALA A  53     107.114 -50.013 -31.209  1.00 30.15           O  
ATOM    378  N   CYS A  54     107.388 -47.895 -31.040  1.00 28.82           N  
ATOM    379  CA  CYS A  54     108.429 -47.574 -32.010  1.00 28.82           C  
ATOM    380  C   CYS A  54     109.167 -46.300 -31.616  1.00 28.82           C  
ATOM    381  CB  CYS A  54     107.828 -47.415 -33.407  1.00 28.82           C  
ATOM    382  O   CYS A  54     108.542 -45.288 -31.296  1.00 28.82           O  
ATOM    383  SG  CYS A  54     106.832 -48.825 -33.936  1.00 28.82           S  
ATOM    384  N   SER A  55     110.139 -46.339 -30.778  1.00 29.04           N  
ATOM    385  CA  SER A  55     111.547 -45.970 -30.877  1.00 29.04           C  
ATOM    386  C   SER A  55     112.070 -46.163 -32.297  1.00 29.04           C  
ATOM    387  CB  SER A  55     112.387 -46.791 -29.899  1.00 29.04           C  
ATOM    388  O   SER A  55     111.873 -47.221 -32.898  1.00 29.04           O  
ATOM    389  OG  SER A  55     111.565 -47.651 -29.129  1.00 29.04           O  
ATOM    390  N   SER A  56     112.199 -45.113 -33.043  1.00 32.89           N  
ATOM    391  CA  SER A  56     113.297 -44.978 -33.995  1.00 32.89           C  
ATOM    392  C   SER A  56     114.000 -43.633 -33.841  1.00 32.89           C  
ATOM    393  CB  SER A  56     112.787 -45.133 -35.428  1.00 32.89           C  
ATOM    394  O   SER A  56     113.354 -42.584 -33.853  1.00 32.89           O  
ATOM    395  OG  SER A  56     112.067 -46.345 -35.577  1.00 32.89           O  
ATOM    396  N   ALA A  57     114.819 -43.443 -32.871  1.00 33.53           N  
ATOM    397  CA  ALA A  57     116.234 -43.081 -32.867  1.00 33.53           C  
ATOM    398  C   ALA A  57     116.962 -43.701 -34.057  1.00 33.53           C  
ATOM    399  CB  ALA A  57     116.892 -43.516 -31.560  1.00 33.53           C  
ATOM    400  O   ALA A  57     116.886 -44.912 -34.276  1.00 33.53           O  
ATOM    401  N   SER A  58     117.086 -43.045 -35.202  1.00 33.56           N  
ATOM    402  CA  SER A  58     118.183 -43.176 -36.155  1.00 33.56           C  
ATOM    403  C   SER A  58     119.115 -41.971 -36.094  1.00 33.56           C  
ATOM    404  CB  SER A  58     117.642 -43.341 -37.576  1.00 33.56           C  
ATOM    405  O   SER A  58     118.664 -40.826 -36.161  1.00 33.56           O  
ATOM    406  OG  SER A  58     116.541 -42.478 -37.798  1.00 33.56           O  
ATOM    407  N   SER A  59     120.025 -41.993 -35.225  1.00 30.66           N  
ATOM    408  CA  SER A  59     121.479 -42.094 -35.150  1.00 30.66           C  
ATOM    409  C   SER A  59     122.012 -43.136 -36.127  1.00 30.66           C  
ATOM    410  CB  SER A  59     121.920 -42.443 -33.728  1.00 30.66           C  
ATOM    411  O   SER A  59     121.570 -44.287 -36.117  1.00 30.66           O  
ATOM    412  OG  SER A  59     122.644 -43.661 -33.711  1.00 30.66           O  
ATOM    413  N   LEU A  60     122.551 -42.692 -37.324  1.00 33.63           N  
ATOM    414  CA  LEU A  60     123.726 -43.252 -37.984  1.00 33.63           C  
ATOM    415  C   LEU A  60     124.313 -42.259 -38.982  1.00 33.63           C  
ATOM    416  CB  LEU A  60     123.369 -44.559 -38.696  1.00 33.63           C  
ATOM    417  O   LEU A  60     123.591 -41.716 -39.821  1.00 33.63           O  
ATOM    418  CG  LEU A  60     123.000 -45.741 -37.798  1.00 33.63           C  
ATOM    419  CD1 LEU A  60     122.485 -46.905 -38.639  1.00 33.63           C  
ATOM    420  CD2 LEU A  60     124.199 -46.171 -36.959  1.00 33.63           C  
ATOM    421  N   GLY A  61     125.267 -41.511 -38.619  1.00 29.74           N  
ATOM    422  CA  GLY A  61     126.682 -41.825 -38.735  1.00 29.74           C  
ATOM    423  C   GLY A  61     127.105 -42.161 -40.153  1.00 29.74           C  
ATOM    424  O   GLY A  61     126.396 -42.876 -40.864  1.00 29.74           O  
ATOM    425  N   LEU A  62     127.894 -41.252 -40.763  1.00 32.55           N  
ATOM    426  CA  LEU A  62     129.298 -41.449 -41.106  1.00 32.55           C  
ATOM    427  C   LEU A  62     129.475 -41.585 -42.615  1.00 32.55           C  
ATOM    428  CB  LEU A  62     129.854 -42.690 -40.402  1.00 32.55           C  
ATOM    429  O   LEU A  62     128.750 -42.342 -43.264  1.00 32.55           O  
ATOM    430  CG  LEU A  62     130.182 -42.535 -38.916  1.00 32.55           C  
ATOM    431  CD1 LEU A  62     130.405 -43.903 -38.278  1.00 32.55           C  
ATOM    432  CD2 LEU A  62     131.406 -41.646 -38.728  1.00 32.55           C  
ATOM    433  N   GLY A  63     130.125 -40.567 -43.168  1.00 27.26           N  
ATOM    434  CA  GLY A  63     131.486 -40.768 -43.638  1.00 27.26           C  
ATOM    435  C   GLY A  63     131.554 -41.417 -45.008  1.00 27.26           C  
ATOM    436  O   GLY A  63     130.835 -42.380 -45.281  1.00 27.26           O  
ATOM    437  N   LEU A  64     131.958 -40.638 -45.967  1.00 30.78           N  
ATOM    438  CA  LEU A  64     133.071 -41.068 -46.806  1.00 30.78           C  
ATOM    439  C   LEU A  64     133.000 -40.413 -48.181  1.00 30.78           C  
ATOM    440  CB  LEU A  64     133.074 -42.592 -46.953  1.00 30.78           C  
ATOM    441  O   LEU A  64     131.940 -40.397 -48.812  1.00 30.78           O  
ATOM    442  CG  LEU A  64     133.815 -43.376 -45.869  1.00 30.78           C  
ATOM    443  CD1 LEU A  64     132.987 -44.577 -45.424  1.00 30.78           C  
ATOM    444  CD2 LEU A  64     135.184 -43.820 -46.371  1.00 30.78           C  
ATOM    445  N   ALA A  65     133.922 -39.465 -48.440  1.00 27.45           N  
ATOM    446  CA  ALA A  65     135.169 -39.645 -49.179  1.00 27.45           C  
ATOM    447  C   ALA A  65     134.948 -40.492 -50.429  1.00 27.45           C  
ATOM    448  CB  ALA A  65     136.228 -40.287 -48.286  1.00 27.45           C  
ATOM    449  O   ALA A  65     134.289 -41.533 -50.373  1.00 27.45           O  
ATOM    450  N   TYR A  66     135.099 -39.845 -51.557  1.00 30.35           N  
ATOM    451  CA  TYR A  66     135.954 -40.109 -52.709  1.00 30.35           C  
ATOM    452  C   TYR A  66     135.186 -39.922 -54.012  1.00 30.35           C  
ATOM    453  CB  TYR A  66     136.527 -41.528 -52.640  1.00 30.35           C  
ATOM    454  O   TYR A  66     134.043 -40.370 -54.136  1.00 30.35           O  
ATOM    455  CG  TYR A  66     137.446 -41.755 -51.464  1.00 30.35           C  
ATOM    456  CD1 TYR A  66     138.794 -41.409 -51.533  1.00 30.35           C  
ATOM    457  CD2 TYR A  66     136.970 -42.316 -50.284  1.00 30.35           C  
ATOM    458  CE1 TYR A  66     139.646 -41.617 -50.453  1.00 30.35           C  
ATOM    459  CE2 TYR A  66     137.813 -42.529 -49.198  1.00 30.35           C  
ATOM    460  OH  TYR A  66     139.985 -42.386 -48.220  1.00 30.35           O  
ATOM    461  CZ  TYR A  66     139.147 -42.177 -49.292  1.00 30.35           C  
ATOM    462  N   ARG A  67     135.579 -38.917 -54.731  1.00 29.59           N  
ATOM    463  CA  ARG A  67     136.194 -39.160 -56.031  1.00 29.59           C  
ATOM    464  C   ARG A  67     135.281 -38.703 -57.164  1.00 29.59           C  
ATOM    465  CB  ARG A  67     136.533 -40.643 -56.197  1.00 29.59           C  
ATOM    466  O   ARG A  67     134.110 -39.085 -57.216  1.00 29.59           O  
ATOM    467  CG  ARG A  67     137.534 -40.926 -57.306  1.00 29.59           C  
ATOM    468  CD  ARG A  67     137.871 -42.408 -57.396  1.00 29.59           C  
ATOM    469  NE  ARG A  67     138.928 -42.662 -58.372  1.00 29.59           N  
ATOM    470  NH1 ARG A  67     139.042 -44.933 -57.966  1.00 29.59           N  
ATOM    471  NH2 ARG A  67     140.416 -43.973 -59.529  1.00 29.59           N  
ATOM    472  CZ  ARG A  67     139.460 -43.855 -58.620  1.00 29.59           C  
ATOM    473  N   ARG A  68     135.675 -37.606 -57.744  1.00 30.99           N  
ATOM    474  CA  ARG A  68     136.097 -37.262 -59.098  1.00 30.99           C  
ATOM    475  C   ARG A  68     135.398 -38.140 -60.130  1.00 30.99           C  
ATOM    476  CB  ARG A  68     137.615 -37.395 -59.239  1.00 30.99           C  
ATOM    477  O   ARG A  68     135.495 -39.368 -60.076  1.00 30.99           O  
ATOM    478  CG  ARG A  68     138.167 -36.814 -60.530  1.00 30.99           C  
ATOM    479  CD  ARG A  68     139.675 -36.616 -60.460  1.00 30.99           C  
ATOM    480  NE  ARG A  68     140.077 -35.330 -61.023  1.00 30.99           N  
ATOM    481  NH1 ARG A  68     142.315 -35.567 -60.504  1.00 30.99           N  
ATOM    482  NH2 ARG A  68     141.576 -33.678 -61.571  1.00 30.99           N  
ATOM    483  CZ  ARG A  68     141.322 -34.861 -61.031  1.00 30.99           C  
ATOM    484  N   PRO A  69     134.497 -37.610 -60.889  1.00 44.17           N  
ATOM    485  CA  PRO A  69     134.510 -37.916 -62.321  1.00 44.17           C  
ATOM    486  C   PRO A  69     134.997 -36.745 -63.171  1.00 44.17           C  
ATOM    487  CB  PRO A  69     133.045 -38.239 -62.625  1.00 44.17           C  
ATOM    488  O   PRO A  69     134.811 -35.585 -62.795  1.00 44.17           O  
ATOM    489  CG  PRO A  69     132.277 -37.630 -61.497  1.00 44.17           C  
ATOM    490  CD  PRO A  69     133.239 -36.896 -60.607  1.00 44.17           C  
ATOM    491  N   PRO A  70     136.185 -36.890 -63.958  1.00 36.99           N  
ATOM    492  CA  PRO A  70     136.467 -36.197 -65.218  1.00 36.99           C  
ATOM    493  C   PRO A  70     135.715 -36.798 -66.403  1.00 36.99           C  
ATOM    494  CB  PRO A  70     137.978 -36.372 -65.385  1.00 36.99           C  
ATOM    495  O   PRO A  70     135.444 -38.002 -66.420  1.00 36.99           O  
ATOM    496  CG  PRO A  70     138.278 -37.706 -64.781  1.00 36.99           C  
ATOM    497  CD  PRO A  70     137.086 -38.146 -63.981  1.00 36.99           C  
ATOM    498  N   ALA A  71     134.985 -36.022 -67.018  1.00 33.06           N  
ATOM    499  CA  ALA A  71     135.017 -35.861 -68.469  1.00 33.06           C  
ATOM    500  C   ALA A  71     133.631 -36.062 -69.074  1.00 33.06           C  
ATOM    501  CB  ALA A  71     136.012 -36.837 -69.091  1.00 33.06           C  
ATOM    502  O   ALA A  71     132.924 -37.009 -68.720  1.00 33.06           O  
ATOM    503  N   SER A  72     133.075 -35.044 -69.592  1.00 38.02           N  
ATOM    504  CA  SER A  72     132.780 -34.892 -71.013  1.00 38.02           C  
ATOM    505  C   SER A  72     131.590 -33.965 -71.235  1.00 38.02           C  
ATOM    506  CB  SER A  72     132.502 -36.254 -71.652  1.00 38.02           C  
ATOM    507  O   SER A  72     130.595 -34.040 -70.511  1.00 38.02           O  
ATOM    508  OG  SER A  72     131.654 -36.117 -72.779  1.00 38.02           O  
ATOM    509  N   ASP A  73     131.853 -32.746 -71.617  1.00 34.11           N  
ATOM    510  CA  ASP A  73     131.710 -32.057 -72.896  1.00 34.11           C  
ATOM    511  C   ASP A  73     130.250 -31.706 -73.171  1.00 34.11           C  
ATOM    512  CB  ASP A  73     132.269 -32.914 -74.033  1.00 34.11           C  
ATOM    513  O   ASP A  73     129.371 -32.566 -73.074  1.00 34.11           O  
ATOM    514  CG  ASP A  73     133.610 -32.418 -74.547  1.00 34.11           C  
ATOM    515  OD1 ASP A  73     134.094 -31.368 -74.072  1.00 34.11           O  
ATOM    516  OD2 ASP A  73     134.185 -33.082 -75.436  1.00 34.11           O  
ATOM    517  N   GLY A  74     129.909 -30.524 -72.850  1.00 34.16           N  
ATOM    518  CA  GLY A  74     129.630 -29.417 -73.750  1.00 34.16           C  
ATOM    519  C   GLY A  74     128.486 -29.698 -74.706  1.00 34.16           C  
ATOM    520  O   GLY A  74     128.555 -30.633 -75.507  1.00 34.16           O  
ATOM    521  N   LEU A  75     127.273 -29.270 -74.263  1.00 41.29           N  
ATOM    522  CA  LEU A  75     126.501 -28.554 -75.272  1.00 41.29           C  
ATOM    523  C   LEU A  75     125.205 -28.010 -74.680  1.00 41.29           C  
ATOM    524  CB  LEU A  75     126.189 -29.470 -76.458  1.00 41.29           C  
ATOM    525  O   LEU A  75     124.496 -28.723 -73.966  1.00 41.29           O  
ATOM    526  CG  LEU A  75     127.304 -29.648 -77.490  1.00 41.29           C  
ATOM    527  CD1 LEU A  75     127.132 -30.969 -78.233  1.00 41.29           C  
ATOM    528  CD2 LEU A  75     127.322 -28.477 -78.466  1.00 41.29           C  
ATOM    529  N   ASP A  76     125.205 -26.786 -74.138  1.00 37.77           N  
ATOM    530  CA  ASP A  76     124.527 -25.530 -74.443  1.00 37.77           C  
ATOM    531  C   ASP A  76     123.621 -25.102 -73.291  1.00 37.77           C  
ATOM    532  CB  ASP A  76     123.714 -25.658 -75.733  1.00 37.77           C  
ATOM    533  O   ASP A  76     122.552 -25.680 -73.087  1.00 37.77           O  
ATOM    534  CG  ASP A  76     123.699 -24.381 -76.554  1.00 37.77           C  
ATOM    535  OD1 ASP A  76     124.416 -23.420 -76.200  1.00 37.77           O  
ATOM    536  OD2 ASP A  76     122.962 -24.334 -77.562  1.00 37.77           O  
ATOM    537  N   LEU A  77     124.031 -24.719 -72.020  1.00 43.06           N  
ATOM    538  CA  LEU A  77     123.761 -24.132 -70.712  1.00 43.06           C  
ATOM    539  C   LEU A  77     123.181 -22.729 -70.855  1.00 43.06           C  
ATOM    540  CB  LEU A  77     125.040 -24.085 -69.872  1.00 43.06           C  
ATOM    541  O   LEU A  77     122.745 -22.130 -69.870  1.00 43.06           O  
ATOM    542  CG  LEU A  77     124.853 -23.971 -68.358  1.00 43.06           C  
ATOM    543  CD1 LEU A  77     124.100 -25.186 -67.825  1.00 43.06           C  
ATOM    544  CD2 LEU A  77     126.201 -23.823 -67.662  1.00 43.06           C  
ATOM    545  N   SER A  78     122.970 -22.306 -72.028  1.00 51.99           N  
ATOM    546  CA  SER A  78     122.348 -20.987 -72.078  1.00 51.99           C  
ATOM    547  C   SER A  78     120.847 -21.093 -72.327  1.00 51.99           C  
ATOM    548  CB  SER A  78     122.995 -20.130 -73.167  1.00 51.99           C  
ATOM    549  O   SER A  78     120.081 -20.222 -71.910  1.00 51.99           O  
ATOM    550  OG  SER A  78     122.206 -20.134 -74.345  1.00 51.99           O  
ATOM    551  N   GLN A  79     120.337 -22.308 -72.519  1.00 55.25           N  
ATOM    552  CA  GLN A  79     118.888 -22.480 -72.539  1.00 55.25           C  
ATOM    553  C   GLN A  79     118.394 -23.128 -71.249  1.00 55.25           C  
ATOM    554  CB  GLN A  79     118.463 -23.320 -73.745  1.00 55.25           C  
ATOM    555  O   GLN A  79     117.236 -22.951 -70.863  1.00 55.25           O  
ATOM    556  CG  GLN A  79     116.960 -23.325 -73.991  1.00 55.25           C  
ATOM    557  CD  GLN A  79     116.600 -23.727 -75.409  1.00 55.25           C  
ATOM    558  NE2 GLN A  79     115.461 -23.241 -75.891  1.00 55.25           N  
ATOM    559  OE1 GLN A  79     117.338 -24.467 -76.066  1.00 55.25           O  
ATOM    560  N   ALA A  80     119.268 -23.597 -70.294  1.00 55.46           N  
ATOM    561  CA  ALA A  80     118.866 -24.127 -68.994  1.00 55.46           C  
ATOM    562  C   ALA A  80     118.905 -23.042 -67.922  1.00 55.46           C  
ATOM    563  CB  ALA A  80     119.764 -25.297 -68.595  1.00 55.46           C  
ATOM    564  O   ALA A  80     118.073 -23.028 -67.012  1.00 55.46           O  
ATOM    565  N   ALA A  81     119.759 -22.000 -68.030  1.00 57.28           N  
ATOM    566  CA  ALA A  81     119.757 -20.881 -67.091  1.00 57.28           C  
ATOM    567  C   ALA A  81     118.534 -19.993 -67.298  1.00 57.28           C  
ATOM    568  CB  ALA A  81     121.037 -20.061 -67.238  1.00 57.28           C  
ATOM    569  O   ALA A  81     117.962 -19.478 -66.334  1.00 57.28           O  
ATOM    570  N   ALA A  82     118.021 -19.921 -68.566  1.00 58.16           N  
ATOM    571  CA  ALA A  82     116.782 -19.177 -68.776  1.00 58.16           C  
ATOM    572  C   ALA A  82     115.570 -19.993 -68.335  1.00 58.16           C  
ATOM    573  CB  ALA A  82     116.644 -18.776 -70.243  1.00 58.16           C  
ATOM    574  O   ALA A  82     114.606 -19.444 -67.797  1.00 58.16           O  
ATOM    575  N   ARG A  83     115.672 -21.359 -68.321  1.00 61.22           N  
ATOM    576  CA  ARG A  83     114.594 -22.191 -67.797  1.00 61.22           C  
ATOM    577  C   ARG A  83     114.650 -22.263 -66.274  1.00 61.22           C  
ATOM    578  CB  ARG A  83     114.663 -23.599 -68.391  1.00 61.22           C  
ATOM    579  O   ARG A  83     113.611 -22.307 -65.611  1.00 61.22           O  
ATOM    580  CG  ARG A  83     114.232 -23.674 -69.848  1.00 61.22           C  
ATOM    581  CD  ARG A  83     113.984 -25.110 -70.289  1.00 61.22           C  
ATOM    582  NE  ARG A  83     113.604 -25.184 -71.697  1.00 61.22           N  
ATOM    583  NH1 ARG A  83     115.085 -26.878 -72.221  1.00 61.22           N  
ATOM    584  NH2 ARG A  83     113.716 -26.004 -73.839  1.00 61.22           N  
ATOM    585  CZ  ARG A  83     114.136 -26.022 -72.582  1.00 61.22           C  
ATOM    586  N   THR A  84     115.787 -22.229 -65.604  1.00 63.78           N  
ATOM    587  CA  THR A  84     115.967 -22.229 -64.157  1.00 63.78           C  
ATOM    588  C   THR A  84     115.532 -20.895 -63.557  1.00 63.78           C  
ATOM    589  CB  THR A  84     117.432 -22.513 -63.776  1.00 63.78           C  
ATOM    590  O   THR A  84     114.905 -20.860 -62.496  1.00 63.78           O  
ATOM    591  CG2 THR A  84     117.574 -23.879 -63.114  1.00 63.78           C  
ATOM    592  OG1 THR A  84     118.241 -22.481 -64.959  1.00 63.78           O  
ATOM    593  N   ASN A  85     115.804 -19.863 -64.250  1.00 66.84           N  
ATOM    594  CA  ASN A  85     115.337 -18.548 -63.821  1.00 66.84           C  
ATOM    595  C   ASN A  85     113.817 -18.441 -63.898  1.00 66.84           C  
ATOM    596  CB  ASN A  85     115.990 -17.447 -64.659  1.00 66.84           C  
ATOM    597  O   ASN A  85     113.192 -17.800 -63.051  1.00 66.84           O  
ATOM    598  CG  ASN A  85     117.298 -16.960 -64.067  1.00 66.84           C  
ATOM    599  ND2 ASN A  85     118.008 -16.118 -64.809  1.00 66.84           N  
ATOM    600  OD1 ASN A  85     117.668 -17.338 -62.952  1.00 66.84           O  
ATOM    601  N   GLU A  86     113.254 -19.118 -64.912  1.00 69.11           N  
ATOM    602  CA  GLU A  86     111.803 -19.184 -65.058  1.00 69.11           C  
ATOM    603  C   GLU A  86     111.171 -19.994 -63.930  1.00 69.11           C  
ATOM    604  CB  GLU A  86     111.426 -19.786 -66.414  1.00 69.11           C  
ATOM    605  O   GLU A  86     110.103 -19.640 -63.427  1.00 69.11           O  
ATOM    606  CG  GLU A  86     111.179 -18.750 -67.501  1.00 69.11           C  
ATOM    607  CD  GLU A  86     110.522 -19.328 -68.744  1.00 69.11           C  
ATOM    608  OE1 GLU A  86     110.077 -18.546 -69.614  1.00 69.11           O  
ATOM    609  OE2 GLU A  86     110.451 -20.573 -68.847  1.00 69.11           O  
ATOM    610  N   TYR A  87     111.814 -21.061 -63.347  1.00 69.89           N  
ATOM    611  CA  TYR A  87     111.340 -21.922 -62.268  1.00 69.89           C  
ATOM    612  C   TYR A  87     111.411 -21.203 -60.926  1.00 69.89           C  
ATOM    613  CB  TYR A  87     112.159 -23.215 -62.213  1.00 69.89           C  
ATOM    614  O   TYR A  87     110.535 -21.376 -60.076  1.00 69.89           O  
ATOM    615  CG  TYR A  87     111.726 -24.251 -63.221  1.00 69.89           C  
ATOM    616  CD1 TYR A  87     110.608 -25.050 -62.991  1.00 69.89           C  
ATOM    617  CD2 TYR A  87     112.434 -24.435 -64.404  1.00 69.89           C  
ATOM    618  CE1 TYR A  87     110.206 -26.008 -63.916  1.00 69.89           C  
ATOM    619  CE2 TYR A  87     112.041 -25.390 -65.336  1.00 69.89           C  
ATOM    620  OH  TYR A  87     110.535 -27.117 -66.003  1.00 69.89           O  
ATOM    621  CZ  TYR A  87     110.928 -26.170 -65.083  1.00 69.89           C  
ATOM    622  N   LYS A  88     112.470 -20.452 -60.696  1.00 76.70           N  
ATOM    623  CA  LYS A  88     112.617 -19.648 -59.486  1.00 76.70           C  
ATOM    624  C   LYS A  88     111.524 -18.587 -59.395  1.00 76.70           C  
ATOM    625  CB  LYS A  88     113.995 -18.986 -59.445  1.00 76.70           C  
ATOM    626  O   LYS A  88     110.992 -18.329 -58.313  1.00 76.70           O  
ATOM    627  CG  LYS A  88     115.126 -19.932 -59.071  1.00 76.70           C  
ATOM    628  CD  LYS A  88     116.459 -19.200 -58.973  1.00 76.70           C  
ATOM    629  CE  LYS A  88     117.608 -20.162 -58.705  1.00 76.70           C  
ATOM    630  NZ  LYS A  88     118.906 -19.442 -58.540  1.00 76.70           N  
ATOM    631  N   ILE A  89     111.288 -18.029 -60.622  1.00 77.78           N  
ATOM    632  CA  ILE A  89     110.229 -17.028 -60.696  1.00 77.78           C  
ATOM    633  C   ILE A  89     108.880 -17.683 -60.408  1.00 77.78           C  
ATOM    634  CB  ILE A  89     110.204 -16.332 -62.075  1.00 77.78           C  
ATOM    635  O   ILE A  89     108.048 -17.118 -59.695  1.00 77.78           O  
ATOM    636  CG1 ILE A  89     111.510 -15.565 -62.310  1.00 77.78           C  
ATOM    637  CG2 ILE A  89     108.993 -15.401 -62.188  1.00 77.78           C  
ATOM    638  CD1 ILE A  89     111.695 -15.081 -63.741  1.00 77.78           C  
ATOM    639  N   ILE A  90     108.630 -18.887 -60.896  1.00 80.71           N  
ATOM    640  CA  ILE A  90     107.379 -19.610 -60.695  1.00 80.71           C  
ATOM    641  C   ILE A  90     107.245 -20.012 -59.228  1.00 80.71           C  
ATOM    642  CB  ILE A  90     107.295 -20.858 -61.603  1.00 80.71           C  
ATOM    643  O   ILE A  90     106.162 -19.911 -58.647  1.00 80.71           O  
ATOM    644  CG1 ILE A  90     107.299 -20.446 -63.079  1.00 80.71           C  
ATOM    645  CG2 ILE A  90     106.051 -21.686 -61.269  1.00 80.71           C  
ATOM    646  CD1 ILE A  90     107.425 -21.614 -64.048  1.00 80.71           C  
ATOM    647  N   ARG A  91     108.284 -20.455 -58.583  1.00 82.30           N  
ATOM    648  CA  ARG A  91     108.281 -20.876 -57.186  1.00 82.30           C  
ATOM    649  C   ARG A  91     108.029 -19.693 -56.257  1.00 82.30           C  
ATOM    650  CB  ARG A  91     109.606 -21.552 -56.825  1.00 82.30           C  
ATOM    651  O   ARG A  91     107.319 -19.822 -55.258  1.00 82.30           O  
ATOM    652  CG  ARG A  91     109.616 -23.054 -57.065  1.00 82.30           C  
ATOM    653  CD  ARG A  91     110.846 -23.713 -56.456  1.00 82.30           C  
ATOM    654  NE  ARG A  91     110.889 -25.144 -56.745  1.00 82.30           N  
ATOM    655  NH1 ARG A  91     113.184 -25.323 -56.557  1.00 82.30           N  
ATOM    656  NH2 ARG A  91     111.923 -27.170 -57.059  1.00 82.30           N  
ATOM    657  CZ  ARG A  91     111.999 -25.876 -56.787  1.00 82.30           C  
ATOM    658  N   THR A  92     108.771 -18.623 -56.540  1.00 81.79           N  
ATOM    659  CA  THR A  92     108.569 -17.401 -55.768  1.00 81.79           C  
ATOM    660  C   THR A  92     107.146 -16.879 -55.944  1.00 81.79           C  
ATOM    661  CB  THR A  92     109.574 -16.309 -56.179  1.00 81.79           C  
ATOM    662  O   THR A  92     106.541 -16.379 -54.993  1.00 81.79           O  
ATOM    663  CG2 THR A  92     111.008 -16.747 -55.897  1.00 81.79           C  
ATOM    664  OG1 THR A  92     109.434 -16.041 -57.579  1.00 81.79           O  
ATOM    665  N   ASN A  93     106.709 -17.073 -57.164  1.00 83.51           N  
ATOM    666  CA  ASN A  93     105.330 -16.697 -57.455  1.00 83.51           C  
ATOM    667  C   ASN A  93     104.337 -17.594 -56.720  1.00 83.51           C  
ATOM    668  CB  ASN A  93     105.068 -16.740 -58.962  1.00 83.51           C  
ATOM    669  O   ASN A  93     103.346 -17.110 -56.172  1.00 83.51           O  
ATOM    670  CG  ASN A  93     103.733 -16.131 -59.341  1.00 83.51           C  
ATOM    671  ND2 ASN A  93     103.319 -16.337 -60.586  1.00 83.51           N  
ATOM    672  OD1 ASN A  93     103.079 -15.479 -58.522  1.00 83.51           O  
ATOM    673  N   GLU A  94     104.500 -18.849 -56.626  1.00 83.54           N  
ATOM    674  CA  GLU A  94     103.668 -19.825 -55.927  1.00 83.54           C  
ATOM    675  C   GLU A  94     103.710 -19.605 -54.418  1.00 83.54           C  
ATOM    676  CB  GLU A  94     104.113 -21.250 -56.264  1.00 83.54           C  
ATOM    677  O   GLU A  94     102.682 -19.695 -53.743  1.00 83.54           O  
ATOM    678  CG  GLU A  94     102.960 -22.208 -56.529  1.00 83.54           C  
ATOM    679  CD  GLU A  94     103.417 -23.587 -56.975  1.00 83.54           C  
ATOM    680  OE1 GLU A  94     102.561 -24.486 -57.141  1.00 83.54           O  
ATOM    681  OE2 GLU A  94     104.641 -23.772 -57.160  1.00 83.54           O  
ATOM    682  N   LYS A  95     104.881 -19.357 -53.922  1.00 84.58           N  
ATOM    683  CA  LYS A  95     105.046 -19.084 -52.497  1.00 84.58           C  
ATOM    684  C   LYS A  95     104.276 -17.833 -52.084  1.00 84.58           C  
ATOM    685  CB  LYS A  95     106.527 -18.926 -52.150  1.00 84.58           C  
ATOM    686  O   LYS A  95     103.659 -17.803 -51.017  1.00 84.58           O  
ATOM    687  CG  LYS A  95     107.266 -20.244 -51.971  1.00 84.58           C  
ATOM    688  CD  LYS A  95     108.688 -20.025 -51.472  1.00 84.58           C  
ATOM    689  CE  LYS A  95     109.445 -21.340 -51.344  1.00 84.58           C  
ATOM    690  NZ  LYS A  95     110.832 -21.133 -50.830  1.00 84.58           N  
ATOM    691  N   GLU A  96     104.403 -16.858 -52.953  1.00 86.35           N  
ATOM    692  CA  GLU A  96     103.662 -15.620 -52.729  1.00 86.35           C  
ATOM    693  C   GLU A  96     102.156 -15.865 -52.757  1.00 86.35           C  
ATOM    694  CB  GLU A  96     104.044 -14.568 -53.774  1.00 86.35           C  
ATOM    695  O   GLU A  96     101.415 -15.301 -51.949  1.00 86.35           O  
ATOM    696  CG  GLU A  96     103.642 -13.150 -53.394  1.00 86.35           C  
ATOM    697  CD  GLU A  96     104.097 -12.107 -54.402  1.00 86.35           C  
ATOM    698  OE1 GLU A  96     103.761 -10.913 -54.234  1.00 86.35           O  
ATOM    699  OE2 GLU A  96     104.794 -12.487 -55.369  1.00 86.35           O  
ATOM    700  N   GLN A  97     101.780 -16.763 -53.719  1.00 86.96           N  
ATOM    701  CA  GLN A  97     100.372 -17.134 -53.800  1.00 86.96           C  
ATOM    702  C   GLN A  97      99.930 -17.895 -52.554  1.00 86.96           C  
ATOM    703  CB  GLN A  97     100.109 -17.976 -55.050  1.00 86.96           C  
ATOM    704  O   GLN A  97      98.830 -17.674 -52.042  1.00 86.96           O  
ATOM    705  CG  GLN A  97     100.177 -17.186 -56.350  1.00 86.96           C  
ATOM    706  CD  GLN A  97      99.894 -18.040 -57.571  1.00 86.96           C  
ATOM    707  NE2 GLN A  97      99.717 -17.394 -58.719  1.00 86.96           N  
ATOM    708  OE1 GLN A  97      99.836 -19.271 -57.485  1.00 86.96           O  
ATOM    709  N   LEU A  98     100.747 -18.803 -52.066  1.00 84.39           N  
ATOM    710  CA  LEU A  98     100.440 -19.606 -50.887  1.00 84.39           C  
ATOM    711  C   LEU A  98     100.416 -18.741 -49.632  1.00 84.39           C  
ATOM    712  CB  LEU A  98     101.464 -20.733 -50.725  1.00 84.39           C  
ATOM    713  O   LEU A  98      99.589 -18.954 -48.742  1.00 84.39           O  
ATOM    714  CG  LEU A  98     101.349 -21.899 -51.708  1.00 84.39           C  
ATOM    715  CD1 LEU A  98     102.562 -22.816 -51.585  1.00 84.39           C  
ATOM    716  CD2 LEU A  98     100.059 -22.676 -51.468  1.00 84.39           C  
ATOM    717  N   GLN A  99     101.392 -17.772 -49.714  1.00 87.85           N  
ATOM    718  CA  GLN A  99     101.399 -16.821 -48.607  1.00 87.85           C  
ATOM    719  C   GLN A  99     100.131 -15.972 -48.603  1.00 87.85           C  
ATOM    720  CB  GLN A  99     102.633 -15.920 -48.681  1.00 87.85           C  
ATOM    721  O   GLN A  99      99.563 -15.701 -47.543  1.00 87.85           O  
ATOM    722  CG  GLN A  99     102.922 -15.165 -47.391  1.00 87.85           C  
ATOM    723  CD  GLN A  99     104.217 -14.377 -47.449  1.00 87.85           C  
ATOM    724  NE2 GLN A  99     104.625 -13.822 -46.313  1.00 87.85           N  
ATOM    725  OE1 GLN A  99     104.846 -14.269 -48.506  1.00 87.85           O  
ATOM    726  N   GLY A 100      99.715 -15.614 -49.820  1.00 90.86           N  
ATOM    727  CA  GLY A 100      98.471 -14.872 -49.949  1.00 90.86           C  
ATOM    728  C   GLY A 100      97.258 -15.655 -49.485  1.00 90.86           C  
ATOM    729  O   GLY A 100      96.382 -15.111 -48.810  1.00 90.86           O  
ATOM    730  N   LEU A 101      97.293 -16.893 -49.831  1.00 91.01           N  
ATOM    731  CA  LEU A 101      96.218 -17.795 -49.432  1.00 91.01           C  
ATOM    732  C   LEU A 101      96.229 -18.021 -47.924  1.00 91.01           C  
ATOM    733  CB  LEU A 101      96.345 -19.135 -50.161  1.00 91.01           C  
ATOM    734  O   LEU A 101      95.177 -18.001 -47.281  1.00 91.01           O  
ATOM    735  CG  LEU A 101      95.046 -19.914 -50.378  1.00 91.01           C  
ATOM    736  CD1 LEU A 101      94.782 -20.100 -51.868  1.00 91.01           C  
ATOM    737  CD2 LEU A 101      95.107 -21.263 -49.668  1.00 91.01           C  
ATOM    738  N   ASN A 102      97.267 -18.208 -47.376  1.00 90.10           N  
ATOM    739  CA  ASN A 102      97.423 -18.398 -45.938  1.00 90.10           C  
ATOM    740  C   ASN A 102      96.971 -17.167 -45.157  1.00 90.10           C  
ATOM    741  CB  ASN A 102      98.874 -18.740 -45.596  1.00 90.10           C  
ATOM    742  O   ASN A 102      96.339 -17.291 -44.107  1.00 90.10           O  
ATOM    743  CG  ASN A 102      98.994 -19.979 -44.730  1.00 90.10           C  
ATOM    744  ND2 ASN A 102     100.226 -20.390 -44.450  1.00 90.10           N  
ATOM    745  OD1 ASN A 102      97.989 -20.563 -44.318  1.00 90.10           O  
ATOM    746  N   ASP A 103      97.342 -16.022 -45.699  1.00 88.98           N  
ATOM    747  CA  ASP A 103      96.903 -14.790 -45.052  1.00 88.98           C  
ATOM    748  C   ASP A 103      95.382 -14.658 -45.097  1.00 88.98           C  
ATOM    749  CB  ASP A 103      97.555 -13.574 -45.713  1.00 88.98           C  
ATOM    750  O   ASP A 103      94.761 -14.236 -44.120  1.00 88.98           O  
ATOM    751  CG  ASP A 103      99.038 -13.458 -45.407  1.00 88.98           C  
ATOM    752  OD1 ASP A 103      99.499 -14.027 -44.394  1.00 88.98           O  
ATOM    753  OD2 ASP A 103      99.752 -12.789 -46.185  1.00 88.98           O  
ATOM    754  N   ARG A 104      94.721 -15.062 -46.160  1.00 92.49           N  
ATOM    755  CA  ARG A 104      93.270 -15.025 -46.307  1.00 92.49           C  
ATOM    756  C   ARG A 104      92.599 -16.024 -45.371  1.00 92.49           C  
ATOM    757  CB  ARG A 104      92.868 -15.312 -47.755  1.00 92.49           C  
ATOM    758  O   ARG A 104      91.568 -15.720 -44.767  1.00 92.49           O  
ATOM    759  CG  ARG A 104      93.232 -14.201 -48.727  1.00 92.49           C  
ATOM    760  CD  ARG A 104      92.757 -14.510 -50.140  1.00 92.49           C  
ATOM    761  NE  ARG A 104      93.263 -13.536 -51.104  1.00 92.49           N  
ATOM    762  NH1 ARG A 104      91.874 -14.207 -52.823  1.00 92.49           N  
ATOM    763  NH2 ARG A 104      93.363 -12.495 -53.148  1.00 92.49           N  
ATOM    764  CZ  ARG A 104      92.832 -13.415 -52.356  1.00 92.49           C  
ATOM    765  N   PHE A 105      93.237 -17.242 -45.244  1.00 93.08           N  
ATOM    766  CA  PHE A 105      92.734 -18.250 -44.318  1.00 93.08           C  
ATOM    767  C   PHE A 105      92.824 -17.757 -42.879  1.00 93.08           C  
ATOM    768  CB  PHE A 105      93.513 -19.561 -44.473  1.00 93.08           C  
ATOM    769  O   PHE A 105      91.933 -18.023 -42.069  1.00 93.08           O  
ATOM    770  CG  PHE A 105      93.000 -20.445 -45.577  1.00 93.08           C  
ATOM    771  CD1 PHE A 105      91.635 -20.587 -45.795  1.00 93.08           C  
ATOM    772  CD2 PHE A 105      93.883 -21.133 -46.398  1.00 93.08           C  
ATOM    773  CE1 PHE A 105      91.157 -21.405 -46.817  1.00 93.08           C  
ATOM    774  CE2 PHE A 105      93.413 -21.952 -47.421  1.00 93.08           C  
ATOM    775  CZ  PHE A 105      92.050 -22.087 -47.628  1.00 93.08           C  
ATOM    776  N   ALA A 106      93.869 -17.116 -42.626  1.00 94.28           N  
ATOM    777  CA  ALA A 106      94.062 -16.571 -41.284  1.00 94.28           C  
ATOM    778  C   ALA A 106      92.965 -15.568 -40.937  1.00 94.28           C  
ATOM    779  CB  ALA A 106      95.435 -15.914 -41.168  1.00 94.28           C  
ATOM    780  O   ALA A 106      92.431 -15.583 -39.825  1.00 94.28           O  
ATOM    781  N   VAL A 107      92.635 -14.790 -41.930  1.00 93.60           N  
ATOM    782  CA  VAL A 107      91.577 -13.806 -41.727  1.00 93.60           C  
ATOM    783  C   VAL A 107      90.233 -14.515 -41.580  1.00 93.60           C  
ATOM    784  CB  VAL A 107      91.518 -12.788 -42.887  1.00 93.60           C  
ATOM    785  O   VAL A 107      89.406 -14.126 -40.752  1.00 93.60           O  
ATOM    786  CG1 VAL A 107      90.323 -11.851 -42.723  1.00 93.60           C  
ATOM    787  CG2 VAL A 107      92.819 -11.991 -42.963  1.00 93.60           C  
ATOM    788  N   PHE A 108      90.002 -15.532 -42.371  1.00 95.47           N  
ATOM    789  CA  PHE A 108      88.765 -16.302 -42.325  1.00 95.47           C  
ATOM    790  C   PHE A 108      88.614 -17.005 -40.982  1.00 95.47           C  
ATOM    791  CB  PHE A 108      88.726 -17.328 -43.462  1.00 95.47           C  
ATOM    792  O   PHE A 108      87.526 -17.023 -40.403  1.00 95.47           O  
ATOM    793  CG  PHE A 108      87.391 -18.005 -43.624  1.00 95.47           C  
ATOM    794  CD1 PHE A 108      87.191 -19.298 -43.158  1.00 95.47           C  
ATOM    795  CD2 PHE A 108      86.336 -17.346 -44.243  1.00 95.47           C  
ATOM    796  CE1 PHE A 108      85.957 -19.927 -43.307  1.00 95.47           C  
ATOM    797  CE2 PHE A 108      85.100 -17.968 -44.395  1.00 95.47           C  
ATOM    798  CZ  PHE A 108      84.913 -19.259 -43.927  1.00 95.47           C  
ATOM    799  N   ILE A 109      89.665 -17.555 -40.488  1.00 95.02           N  
ATOM    800  CA  ILE A 109      89.653 -18.237 -39.198  1.00 95.02           C  
ATOM    801  C   ILE A 109      89.335 -17.237 -38.089  1.00 95.02           C  
ATOM    802  CB  ILE A 109      91.001 -18.938 -38.917  1.00 95.02           C  
ATOM    803  O   ILE A 109      88.569 -17.542 -37.171  1.00 95.02           O  
ATOM    804  CG1 ILE A 109      91.185 -20.137 -39.856  1.00 95.02           C  
ATOM    805  CG2 ILE A 109      91.089 -19.372 -37.451  1.00 95.02           C  
ATOM    806  CD1 ILE A 109      92.511 -20.864 -39.679  1.00 95.02           C  
ATOM    807  N   GLU A 110      89.980 -16.143 -38.279  1.00 95.46           N  
ATOM    808  CA  GLU A 110      89.718 -15.092 -37.300  1.00 95.46           C  
ATOM    809  C   GLU A 110      88.256 -14.657 -37.336  1.00 95.46           C  
ATOM    810  CB  GLU A 110      90.631 -13.889 -37.546  1.00 95.46           C  
ATOM    811  O   GLU A 110      87.647 -14.419 -36.291  1.00 95.46           O  
ATOM    812  CG  GLU A 110      91.962 -13.967 -36.811  1.00 95.46           C  
ATOM    813  CD  GLU A 110      92.987 -12.965 -37.318  1.00 95.46           C  
ATOM    814  OE1 GLU A 110      94.180 -13.083 -36.959  1.00 95.46           O  
ATOM    815  OE2 GLU A 110      92.593 -12.054 -38.080  1.00 95.46           O  
ATOM    816  N   LYS A 111      87.691 -14.613 -38.493  1.00 95.51           N  
ATOM    817  CA  LYS A 111      86.286 -14.250 -38.659  1.00 95.51           C  
ATOM    818  C   LYS A 111      85.370 -15.308 -38.050  1.00 95.51           C  
ATOM    819  CB  LYS A 111      85.952 -14.057 -40.139  1.00 95.51           C  
ATOM    820  O   LYS A 111      84.397 -14.977 -37.369  1.00 95.51           O  
ATOM    821  CG  LYS A 111      84.527 -13.590 -40.396  1.00 95.51           C  
ATOM    822  CD  LYS A 111      84.295 -12.182 -39.863  1.00 95.51           C  
ATOM    823  CE  LYS A 111      82.889 -11.688 -40.177  1.00 95.51           C  
ATOM    824  NZ  LYS A 111      82.680 -10.283 -39.717  1.00 95.51           N  
ATOM    825  N   VAL A 112      85.618 -16.540 -38.337  1.00 96.29           N  
ATOM    826  CA  VAL A 112      84.832 -17.641 -37.791  1.00 96.29           C  
ATOM    827  C   VAL A 112      84.916 -17.631 -36.266  1.00 96.29           C  
ATOM    828  CB  VAL A 112      85.307 -19.005 -38.342  1.00 96.29           C  
ATOM    829  O   VAL A 112      83.913 -17.846 -35.582  1.00 96.29           O  
ATOM    830  CG1 VAL A 112      84.617 -20.153 -37.608  1.00 96.29           C  
ATOM    831  CG2 VAL A 112      85.045 -19.093 -39.844  1.00 96.29           C  
ATOM    832  N   HIS A 113      86.145 -17.371 -35.839  1.00 95.24           N  
ATOM    833  CA  HIS A 113      86.319 -17.282 -34.393  1.00 95.24           C  
ATOM    834  C   HIS A 113      85.505 -16.132 -33.810  1.00 95.24           C  
ATOM    835  CB  HIS A 113      87.798 -17.111 -34.041  1.00 95.24           C  
ATOM    836  O   HIS A 113      84.853 -16.290 -32.775  1.00 95.24           O  
ATOM    837  CG  HIS A 113      88.079 -17.192 -32.575  1.00 95.24           C  
ATOM    838  CD2 HIS A 113      88.391 -18.248 -31.787  1.00 95.24           C  
ATOM    839  ND1 HIS A 113      88.050 -16.089 -31.749  1.00 95.24           N  
ATOM    840  CE1 HIS A 113      88.334 -16.464 -30.513  1.00 95.24           C  
ATOM    841  NE2 HIS A 113      88.545 -17.769 -30.509  1.00 95.24           N  
ATOM    842  N   GLN A 114      85.631 -15.078 -34.514  1.00 96.55           N  
ATOM    843  CA  GLN A 114      84.857 -13.918 -34.085  1.00 96.55           C  
ATOM    844  C   GLN A 114      83.361 -14.217 -34.103  1.00 96.55           C  
ATOM    845  CB  GLN A 114      85.162 -12.710 -34.972  1.00 96.55           C  
ATOM    846  O   GLN A 114      82.635 -13.836 -33.183  1.00 96.55           O  
ATOM    847  CG  GLN A 114      86.378 -11.910 -34.526  1.00 96.55           C  
ATOM    848  CD  GLN A 114      86.830 -10.900 -35.564  1.00 96.55           C  
ATOM    849  NE2 GLN A 114      88.041 -10.380 -35.397  1.00 96.55           N  
ATOM    850  OE1 GLN A 114      86.098 -10.592 -36.509  1.00 96.55           O  
ATOM    851  N   LEU A 115      82.887 -14.869 -35.090  1.00 96.37           N  
ATOM    852  CA  LEU A 115      81.475 -15.218 -35.206  1.00 96.37           C  
ATOM    853  C   LEU A 115      81.074 -16.226 -34.134  1.00 96.37           C  
ATOM    854  CB  LEU A 115      81.176 -15.787 -36.596  1.00 96.37           C  
ATOM    855  O   LEU A 115      79.984 -16.133 -33.566  1.00 96.37           O  
ATOM    856  CG  LEU A 115      81.039 -14.770 -37.730  1.00 96.37           C  
ATOM    857  CD1 LEU A 115      80.984 -15.483 -39.077  1.00 96.37           C  
ATOM    858  CD2 LEU A 115      79.801 -13.904 -37.526  1.00 96.37           C  
ATOM    859  N   GLU A 116      81.906 -17.151 -33.903  1.00 96.23           N  
ATOM    860  CA  GLU A 116      81.644 -18.149 -32.870  1.00 96.23           C  
ATOM    861  C   GLU A 116      81.526 -17.500 -31.494  1.00 96.23           C  
ATOM    862  CB  GLU A 116      82.745 -19.212 -32.857  1.00 96.23           C  
ATOM    863  O   GLU A 116      80.652 -17.862 -30.704  1.00 96.23           O  
ATOM    864  CG  GLU A 116      82.599 -20.261 -33.950  1.00 96.23           C  
ATOM    865  CD  GLU A 116      83.740 -21.266 -33.974  1.00 96.23           C  
ATOM    866  OE1 GLU A 116      83.689 -22.224 -34.778  1.00 96.23           O  
ATOM    867  OE2 GLU A 116      84.692 -21.094 -33.180  1.00 96.23           O  
ATOM    868  N   THR A 117      82.441 -16.592 -31.272  1.00 96.25           N  
ATOM    869  CA  THR A 117      82.402 -15.879 -30.000  1.00 96.25           C  
ATOM    870  C   THR A 117      81.139 -15.029 -29.895  1.00 96.25           C  
ATOM    871  CB  THR A 117      83.642 -14.983 -29.824  1.00 96.25           C  
ATOM    872  O   THR A 117      80.509 -14.973 -28.837  1.00 96.25           O  
ATOM    873  CG2 THR A 117      84.915 -15.818 -29.727  1.00 96.25           C  
ATOM    874  OG1 THR A 117      83.749 -14.098 -30.947  1.00 96.25           O  
ATOM    875  N   GLN A 118      80.814 -14.456 -31.000  1.00 96.21           N  
ATOM    876  CA  GLN A 118      79.594 -13.656 -31.021  1.00 96.21           C  
ATOM    877  C   GLN A 118      78.358 -14.532 -30.837  1.00 96.21           C  
ATOM    878  CB  GLN A 118      79.490 -12.870 -32.329  1.00 96.21           C  
ATOM    879  O   GLN A 118      77.425 -14.156 -30.124  1.00 96.21           O  
ATOM    880  CG  GLN A 118      80.506 -11.742 -32.452  1.00 96.21           C  
ATOM    881  CD  GLN A 118      80.345 -10.943 -33.731  1.00 96.21           C  
ATOM    882  NE2 GLN A 118      80.809  -9.698 -33.715  1.00 96.21           N  
ATOM    883  OE1 GLN A 118      79.809 -11.441 -34.726  1.00 96.21           O  
ATOM    884  N   ASN A 119      78.384 -15.607 -31.539  1.00 96.22           N  
ATOM    885  CA  ASN A 119      77.256 -16.524 -31.412  1.00 96.22           C  
ATOM    886  C   ASN A 119      77.110 -17.039 -29.983  1.00 96.22           C  
ATOM    887  CB  ASN A 119      77.404 -17.695 -32.386  1.00 96.22           C  
ATOM    888  O   ASN A 119      75.994 -17.185 -29.482  1.00 96.22           O  
ATOM    889  CG  ASN A 119      76.626 -17.488 -33.671  1.00 96.22           C  
ATOM    890  ND2 ASN A 119      77.078 -18.123 -34.746  1.00 96.22           N  
ATOM    891  OD1 ASN A 119      75.628 -16.763 -33.696  1.00 96.22           O  
ATOM    892  N   ARG A 120      78.160 -17.315 -29.395  1.00 96.80           N  
ATOM    893  CA  ARG A 120      78.145 -17.763 -28.006  1.00 96.80           C  
ATOM    894  C   ARG A 120      77.613 -16.671 -27.084  1.00 96.80           C  
ATOM    895  CB  ARG A 120      79.547 -18.186 -27.562  1.00 96.80           C  
ATOM    896  O   ARG A 120      76.850 -16.951 -26.157  1.00 96.80           O  
ATOM    897  CG  ARG A 120      79.965 -19.558 -28.067  1.00 96.80           C  
ATOM    898  CD  ARG A 120      81.289 -20.003 -27.460  1.00 96.80           C  
ATOM    899  NE  ARG A 120      81.837 -21.165 -28.155  1.00 96.80           N  
ATOM    900  NH1 ARG A 120      83.597 -20.019 -29.116  1.00 96.80           N  
ATOM    901  NH2 ARG A 120      83.331 -22.261 -29.511  1.00 96.80           N  
ATOM    902  CZ  ARG A 120      82.920 -21.146 -28.926  1.00 96.80           C  
ATOM    903  N   ALA A 121      78.050 -15.514 -27.351  1.00 96.62           N  
ATOM    904  CA  ALA A 121      77.570 -14.372 -26.577  1.00 96.62           C  
ATOM    905  C   ALA A 121      76.070 -14.169 -26.772  1.00 96.62           C  
ATOM    906  CB  ALA A 121      78.330 -13.107 -26.967  1.00 96.62           C  
ATOM    907  O   ALA A 121      75.340 -13.922 -25.809  1.00 96.62           O  
ATOM    908  N   LEU A 122      75.587 -14.321 -28.003  1.00 95.84           N  
ATOM    909  CA  LEU A 122      74.169 -14.154 -28.300  1.00 95.84           C  
ATOM    910  C   LEU A 122      73.344 -15.265 -27.659  1.00 95.84           C  
ATOM    911  CB  LEU A 122      73.936 -14.138 -29.813  1.00 95.84           C  
ATOM    912  O   LEU A 122      72.253 -15.015 -27.143  1.00 95.84           O  
ATOM    913  CG  LEU A 122      74.325 -12.853 -30.545  1.00 95.84           C  
ATOM    914  CD1 LEU A 122      74.187 -13.039 -32.053  1.00 95.84           C  
ATOM    915  CD2 LEU A 122      73.470 -11.684 -30.066  1.00 95.84           C  
ATOM    916  N   GLU A 123      73.854 -16.501 -27.747  1.00 95.87           N  
ATOM    917  CA  GLU A 123      73.169 -17.625 -27.116  1.00 95.87           C  
ATOM    918  C   GLU A 123      73.073 -17.435 -25.605  1.00 95.87           C  
ATOM    919  CB  GLU A 123      73.885 -18.940 -27.437  1.00 95.87           C  
ATOM    920  O   GLU A 123      72.057 -17.774 -24.995  1.00 95.87           O  
ATOM    921  CG  GLU A 123      73.680 -19.419 -28.867  1.00 95.87           C  
ATOM    922  CD  GLU A 123      74.499 -20.653 -29.210  1.00 95.87           C  
ATOM    923  OE1 GLU A 123      74.412 -21.139 -30.360  1.00 95.87           O  
ATOM    924  OE2 GLU A 123      75.235 -21.137 -28.320  1.00 95.87           O  
ATOM    925  N   ALA A 124      74.148 -16.898 -25.043  1.00 94.85           N  
ATOM    926  CA  ALA A 124      74.141 -16.619 -23.610  1.00 94.85           C  
ATOM    927  C   ALA A 124      73.139 -15.520 -23.269  1.00 94.85           C  
ATOM    928  CB  ALA A 124      75.539 -16.226 -23.138  1.00 94.85           C  
ATOM    929  O   ALA A 124      72.433 -15.606 -22.261  1.00 94.85           O  
ATOM    930  N   GLU A 125      73.026 -14.512 -24.163  1.00 94.93           N  
ATOM    931  CA  GLU A 125      72.064 -13.429 -23.979  1.00 94.93           C  
ATOM    932  C   GLU A 125      70.631 -13.932 -24.128  1.00 94.93           C  
ATOM    933  CB  GLU A 125      72.331 -12.298 -24.976  1.00 94.93           C  
ATOM    934  O   GLU A 125      69.742 -13.521 -23.380  1.00 94.93           O  
ATOM    935  CG  GLU A 125      73.557 -11.461 -24.643  1.00 94.93           C  
ATOM    936  CD  GLU A 125      73.784 -10.315 -25.616  1.00 94.93           C  
ATOM    937  OE1 GLU A 125      74.784  -9.578 -25.462  1.00 94.93           O  
ATOM    938  OE2 GLU A 125      72.954 -10.153 -26.538  1.00 94.93           O  
ATOM    939  N   LEU A 126      70.418 -14.781 -25.034  1.00 89.56           N  
ATOM    940  CA  LEU A 126      69.090 -15.347 -25.243  1.00 89.56           C  
ATOM    941  C   LEU A 126      68.676 -16.214 -24.059  1.00 89.56           C  
ATOM    942  CB  LEU A 126      69.055 -16.171 -26.532  1.00 89.56           C  
ATOM    943  O   LEU A 126      67.521 -16.174 -23.628  1.00 89.56           O  
ATOM    944  CG  LEU A 126      68.835 -15.392 -27.830  1.00 89.56           C  
ATOM    945  CD1 LEU A 126      69.025 -16.307 -29.036  1.00 89.56           C  
ATOM    946  CD2 LEU A 126      67.448 -14.760 -27.845  1.00 89.56           C  
ATOM    947  N   ALA A 127      69.611 -17.047 -23.602  1.00 91.56           N  
ATOM    948  CA  ALA A 127      69.329 -17.881 -22.437  1.00 91.56           C  
ATOM    949  C   ALA A 127      69.015 -17.026 -21.212  1.00 91.56           C  
ATOM    950  CB  ALA A 127      70.507 -18.807 -22.147  1.00 91.56           C  
ATOM    951  O   ALA A 127      68.109 -17.346 -20.439  1.00 91.56           O  
ATOM    952  N   ALA A 128      69.761 -15.919 -21.059  1.00 89.06           N  
ATOM    953  CA  ALA A 128      69.539 -14.997 -19.948  1.00 89.06           C  
ATOM    954  C   ALA A 128      68.176 -14.319 -20.062  1.00 89.06           C  
ATOM    955  CB  ALA A 128      70.648 -13.949 -19.896  1.00 89.06           C  
ATOM    956  O   ALA A 128      67.474 -14.152 -19.062  1.00 89.06           O  
ATOM    957  N   LEU A 129      67.719 -13.972 -21.270  1.00 84.82           N  
ATOM    958  CA  LEU A 129      66.421 -13.346 -21.499  1.00 84.82           C  
ATOM    959  C   LEU A 129      65.288 -14.334 -21.240  1.00 84.82           C  
ATOM    960  CB  LEU A 129      66.330 -12.811 -22.931  1.00 84.82           C  
ATOM    961  O   LEU A 129      64.254 -13.965 -20.679  1.00 84.82           O  
ATOM    962  CG  LEU A 129      67.055 -11.493 -23.210  1.00 84.82           C  
ATOM    963  CD1 LEU A 129      67.015 -11.172 -24.700  1.00 84.82           C  
ATOM    964  CD2 LEU A 129      66.438 -10.361 -22.396  1.00 84.82           C  
ATOM    965  N   ARG A 130      65.492 -15.542 -21.681  1.00 85.20           N  
ATOM    966  CA  ARG A 130      64.472 -16.560 -21.452  1.00 85.20           C  
ATOM    967  C   ARG A 130      64.295 -16.833 -19.962  1.00 85.20           C  
ATOM    968  CB  ARG A 130      64.831 -17.855 -22.183  1.00 85.20           C  
ATOM    969  O   ARG A 130      63.177 -17.059 -19.495  1.00 85.20           O  
ATOM    970  CG  ARG A 130      64.616 -17.793 -23.687  1.00 85.20           C  
ATOM    971  CD  ARG A 130      64.371 -19.174 -24.279  1.00 85.20           C  
ATOM    972  NE  ARG A 130      63.632 -19.098 -25.536  1.00 85.20           N  
ATOM    973  NH1 ARG A 130      65.504 -19.208 -26.884  1.00 85.20           N  
ATOM    974  NH2 ARG A 130      63.419 -19.041 -27.822  1.00 85.20           N  
ATOM    975  CZ  ARG A 130      64.187 -19.116 -26.745  1.00 85.20           C  
ATOM    976  N   GLN A 131      65.379 -16.920 -19.263  1.00 83.22           N  
ATOM    977  CA  GLN A 131      65.327 -17.125 -17.820  1.00 83.22           C  
ATOM    978  C   GLN A 131      64.621 -15.964 -17.124  1.00 83.22           C  
ATOM    979  CB  GLN A 131      66.736 -17.299 -17.251  1.00 83.22           C  
ATOM    980  O   GLN A 131      63.859 -16.172 -16.178  1.00 83.22           O  
ATOM    981  CG  GLN A 131      66.762 -17.845 -15.830  1.00 83.22           C  
ATOM    982  CD  GLN A 131      68.168 -18.130 -15.336  1.00 83.22           C  
ATOM    983  NE2 GLN A 131      68.274 -18.669 -14.126  1.00 83.22           N  
ATOM    984  OE1 GLN A 131      69.151 -17.867 -16.036  1.00 83.22           O  
ATOM    985  N   ARG A 132      64.849 -14.794 -17.673  1.00 80.00           N  
ATOM    986  CA  ARG A 132      64.190 -13.609 -17.133  1.00 80.00           C  
ATOM    987  C   ARG A 132      62.691 -13.639 -17.416  1.00 80.00           C  
ATOM    988  CB  ARG A 132      64.808 -12.337 -17.718  1.00 80.00           C  
ATOM    989  O   ARG A 132      61.886 -13.253 -16.565  1.00 80.00           O  
ATOM    990  CG  ARG A 132      64.288 -11.054 -17.088  1.00 80.00           C  
ATOM    991  CD  ARG A 132      64.950  -9.822 -17.690  1.00 80.00           C  
ATOM    992  NE  ARG A 132      64.339  -8.589 -17.201  1.00 80.00           N  
ATOM    993  NH1 ARG A 132      65.435  -7.210 -18.696  1.00 80.00           N  
ATOM    994  NH2 ARG A 132      63.972  -6.323 -17.170  1.00 80.00           N  
ATOM    995  CZ  ARG A 132      64.583  -7.377 -17.690  1.00 80.00           C  
ATOM    996  N   HIS A 133      62.381 -14.144 -18.643  1.00 72.55           N  
ATOM    997  CA  HIS A 133      60.973 -14.140 -19.021  1.00 72.55           C  
ATOM    998  C   HIS A 133      60.268 -15.402 -18.535  1.00 72.55           C  
ATOM    999  CB  HIS A 133      60.825 -14.008 -20.538  1.00 72.55           C  
ATOM   1000  O   HIS A 133      59.044 -15.510 -18.630  1.00 72.55           O  
ATOM   1001  CG  HIS A 133      61.104 -12.631 -21.050  1.00 72.55           C  
ATOM   1002  CD2 HIS A 133      62.207 -12.106 -21.635  1.00 72.55           C  
ATOM   1003  ND1 HIS A 133      60.180 -11.610 -20.983  1.00 72.55           N  
ATOM   1004  CE1 HIS A 133      60.704 -10.515 -21.508  1.00 72.55           C  
ATOM   1005  NE2 HIS A 133      61.933 -10.789 -21.910  1.00 72.55           N  
ATOM   1006  N   ALA A 134      60.979 -16.494 -18.343  1.00 70.60           N  
ATOM   1007  CA  ALA A 134      60.371 -17.715 -17.819  1.00 70.60           C  
ATOM   1008  C   ALA A 134      59.771 -17.480 -16.437  1.00 70.60           C  
ATOM   1009  CB  ALA A 134      61.402 -18.840 -17.764  1.00 70.60           C  
ATOM   1010  O   ALA A 134      58.857 -18.196 -16.020  1.00 70.60           O  
ATOM   1011  N   GLU A 135      60.127 -16.398 -15.754  1.00 66.86           N  
ATOM   1012  CA  GLU A 135      59.525 -16.158 -14.446  1.00 66.86           C  
ATOM   1013  C   GLU A 135      58.136 -15.541 -14.583  1.00 66.86           C  
ATOM   1014  CB  GLU A 135      60.422 -15.251 -13.600  1.00 66.86           C  
ATOM   1015  O   GLU A 135      57.928 -14.643 -15.401  1.00 66.86           O  
ATOM   1016  CG  GLU A 135      61.788 -15.849 -13.294  1.00 66.86           C  
ATOM   1017  CD  GLU A 135      61.729 -17.007 -12.312  1.00 66.86           C  
ATOM   1018  OE1 GLU A 135      62.518 -17.968 -12.458  1.00 66.86           O  
ATOM   1019  OE2 GLU A 135      60.887 -16.954 -11.388  1.00 66.86           O  
ATOM   1020  N   PRO A 136      57.075 -16.425 -14.433  1.00 63.70           N  
ATOM   1021  CA  PRO A 136      55.730 -15.844 -14.466  1.00 63.70           C  
ATOM   1022  C   PRO A 136      55.716 -14.369 -14.073  1.00 63.70           C  
ATOM   1023  CB  PRO A 136      54.957 -16.688 -13.449  1.00 63.70           C  
ATOM   1024  O   PRO A 136      56.451 -13.959 -13.171  1.00 63.70           O  
ATOM   1025  CG  PRO A 136      55.931 -17.725 -12.993  1.00 63.70           C  
ATOM   1026  CD  PRO A 136      57.297 -17.348 -13.490  1.00 63.70           C  
ATOM   1027  N   SER A 137      55.606 -13.417 -15.065  1.00 72.96           N  
ATOM   1028  CA  SER A 137      55.592 -11.966 -14.913  1.00 72.96           C  
ATOM   1029  C   SER A 137      54.988 -11.556 -13.574  1.00 72.96           C  
ATOM   1030  CB  SER A 137      54.810 -11.315 -16.055  1.00 72.96           C  
ATOM   1031  O   SER A 137      53.894 -11.999 -13.219  1.00 72.96           O  
ATOM   1032  OG  SER A 137      54.751  -9.909 -15.885  1.00 72.96           O  
ATOM   1033  N   ARG A 138      55.668 -11.432 -12.539  1.00 80.58           N  
ATOM   1034  CA  ARG A 138      55.284 -10.865 -11.250  1.00 80.58           C  
ATOM   1035  C   ARG A 138      54.049  -9.981 -11.388  1.00 80.58           C  
ATOM   1036  CB  ARG A 138      56.440 -10.062 -10.650  1.00 80.58           C  
ATOM   1037  O   ARG A 138      53.143 -10.037 -10.554  1.00 80.58           O  
ATOM   1038  CG  ARG A 138      56.177  -9.568  -9.236  1.00 80.58           C  
ATOM   1039  CD  ARG A 138      57.386  -8.845  -8.658  1.00 80.58           C  
ATOM   1040  NE  ARG A 138      57.083  -8.237  -7.365  1.00 80.58           N  
ATOM   1041  NH1 ARG A 138      59.106  -7.139  -7.175  1.00 80.58           N  
ATOM   1042  NH2 ARG A 138      57.530  -6.942  -5.522  1.00 80.58           N  
ATOM   1043  CZ  ARG A 138      57.907  -7.441  -6.690  1.00 80.58           C  
ATOM   1044  N   VAL A 139      53.966  -9.242 -12.502  1.00 84.81           N  
ATOM   1045  CA  VAL A 139      52.845  -8.341 -12.750  1.00 84.81           C  
ATOM   1046  C   VAL A 139      51.592  -9.152 -13.074  1.00 84.81           C  
ATOM   1047  CB  VAL A 139      53.153  -7.354 -13.898  1.00 84.81           C  
ATOM   1048  O   VAL A 139      50.499  -8.832 -12.602  1.00 84.81           O  
ATOM   1049  CG1 VAL A 139      51.915  -6.531 -14.249  1.00 84.81           C  
ATOM   1050  CG2 VAL A 139      54.315  -6.439 -13.517  1.00 84.81           C  
ATOM   1051  N   GLY A 140      51.784 -10.208 -13.915  1.00 88.53           N  
ATOM   1052  CA  GLY A 140      50.659 -11.080 -14.213  1.00 88.53           C  
ATOM   1053  C   GLY A 140      50.060 -11.726 -12.978  1.00 88.53           C  
ATOM   1054  O   GLY A 140      48.837 -11.800 -12.841  1.00 88.53           O  
ATOM   1055  N   GLU A 141      50.895 -12.095 -11.999  1.00 89.35           N  
ATOM   1056  CA  GLU A 141      50.447 -12.696 -10.747  1.00 89.35           C  
ATOM   1057  C   GLU A 141      49.687 -11.687  -9.890  1.00 89.35           C  
ATOM   1058  CB  GLU A 141      51.637 -13.259  -9.965  1.00 89.35           C  
ATOM   1059  O   GLU A 141      48.686 -12.030  -9.259  1.00 89.35           O  
ATOM   1060  CG  GLU A 141      52.260 -14.495 -10.598  1.00 89.35           C  
ATOM   1061  CD  GLU A 141      53.462 -15.021  -9.830  1.00 89.35           C  
ATOM   1062  OE1 GLU A 141      54.105 -15.988 -10.298  1.00 89.35           O  
ATOM   1063  OE2 GLU A 141      53.763 -14.463  -8.752  1.00 89.35           O  
ATOM   1064  N   LEU A 142      50.130 -10.401  -9.896  1.00 90.26           N  
ATOM   1065  CA  LEU A 142      49.470  -9.355  -9.123  1.00 90.26           C  
ATOM   1066  C   LEU A 142      48.074  -9.075  -9.669  1.00 90.26           C  
ATOM   1067  CB  LEU A 142      50.303  -8.071  -9.137  1.00 90.26           C  
ATOM   1068  O   LEU A 142      47.122  -8.918  -8.900  1.00 90.26           O  
ATOM   1069  CG  LEU A 142      51.637  -8.120  -8.389  1.00 90.26           C  
ATOM   1070  CD1 LEU A 142      52.396  -6.810  -8.573  1.00 90.26           C  
ATOM   1071  CD2 LEU A 142      51.410  -8.409  -6.909  1.00 90.26           C  
ATOM   1072  N   PHE A 143      47.949  -9.017 -11.011  1.00 92.97           N  
ATOM   1073  CA  PHE A 143      46.647  -8.802 -11.631  1.00 92.97           C  
ATOM   1074  C   PHE A 143      45.724  -9.988 -11.377  1.00 92.97           C  
ATOM   1075  CB  PHE A 143      46.799  -8.569 -13.137  1.00 92.97           C  
ATOM   1076  O   PHE A 143      44.531  -9.809 -11.120  1.00 92.97           O  
ATOM   1077  CG  PHE A 143      47.344  -7.211 -13.489  1.00 92.97           C  
ATOM   1078  CD1 PHE A 143      46.779  -6.060 -12.954  1.00 92.97           C  
ATOM   1079  CD2 PHE A 143      48.423  -7.086 -14.355  1.00 92.97           C  
ATOM   1080  CE1 PHE A 143      47.282  -4.802 -13.278  1.00 92.97           C  
ATOM   1081  CE2 PHE A 143      48.931  -5.832 -14.683  1.00 92.97           C  
ATOM   1082  CZ  PHE A 143      48.358  -4.691 -14.145  1.00 92.97           C  
ATOM   1083  N   GLN A 144      46.258 -11.162 -11.481  1.00 94.58           N  
ATOM   1084  CA  GLN A 144      45.471 -12.358 -11.200  1.00 94.58           C  
ATOM   1085  C   GLN A 144      44.976 -12.364  -9.757  1.00 94.58           C  
ATOM   1086  CB  GLN A 144      46.292 -13.619 -11.479  1.00 94.58           C  
ATOM   1087  O   GLN A 144      43.835 -12.746  -9.488  1.00 94.58           O  
ATOM   1088  CG  GLN A 144      46.440 -13.942 -12.959  1.00 94.58           C  
ATOM   1089  CD  GLN A 144      47.180 -15.243 -13.205  1.00 94.58           C  
ATOM   1090  NE2 GLN A 144      47.416 -15.560 -14.474  1.00 94.58           N  
ATOM   1091  OE1 GLN A 144      47.539 -15.956 -12.263  1.00 94.58           O  
ATOM   1092  N   ARG A 145      45.831 -11.964  -8.851  1.00 95.03           N  
ATOM   1093  CA  ARG A 145      45.427 -11.850  -7.453  1.00 95.03           C  
ATOM   1094  C   ARG A 145      44.323 -10.812  -7.286  1.00 95.03           C  
ATOM   1095  CB  ARG A 145      46.626 -11.487  -6.575  1.00 95.03           C  
ATOM   1096  O   ARG A 145      43.362 -11.034  -6.546  1.00 95.03           O  
ATOM   1097  CG  ARG A 145      47.571 -12.648  -6.312  1.00 95.03           C  
ATOM   1098  CD  ARG A 145      48.760 -12.225  -5.460  1.00 95.03           C  
ATOM   1099  NE  ARG A 145      49.706 -13.322  -5.273  1.00 95.03           N  
ATOM   1100  NH1 ARG A 145      51.454 -11.973  -4.594  1.00 95.03           N  
ATOM   1101  NH2 ARG A 145      51.739 -14.243  -4.730  1.00 95.03           N  
ATOM   1102  CZ  ARG A 145      50.964 -13.177  -4.866  1.00 95.03           C  
ATOM   1103  N   GLU A 146      44.481  -9.652  -7.890  1.00 96.08           N  
ATOM   1104  CA  GLU A 146      43.474  -8.597  -7.831  1.00 96.08           C  
ATOM   1105  C   GLU A 146      42.147  -9.067  -8.419  1.00 96.08           C  
ATOM   1106  CB  GLU A 146      43.962  -7.346  -8.565  1.00 96.08           C  
ATOM   1107  O   GLU A 146      41.080  -8.744  -7.894  1.00 96.08           O  
ATOM   1108  CG  GLU A 146      45.134  -6.652  -7.887  1.00 96.08           C  
ATOM   1109  CD  GLU A 146      44.782  -6.073  -6.526  1.00 96.08           C  
ATOM   1110  OE1 GLU A 146      45.683  -5.954  -5.665  1.00 96.08           O  
ATOM   1111  OE2 GLU A 146      43.594  -5.736  -6.318  1.00 96.08           O  
ATOM   1112  N   LEU A 147      42.220  -9.755  -9.537  1.00 96.27           N  
ATOM   1113  CA  LEU A 147      41.016 -10.297 -10.158  1.00 96.27           C  
ATOM   1114  C   LEU A 147      40.322 -11.286  -9.226  1.00 96.27           C  
ATOM   1115  CB  LEU A 147      41.358 -10.982 -11.484  1.00 96.27           C  
ATOM   1116  O   LEU A 147      39.095 -11.274  -9.104  1.00 96.27           O  
ATOM   1117  CG  LEU A 147      41.538 -10.064 -12.694  1.00 96.27           C  
ATOM   1118  CD1 LEU A 147      42.183 -10.826 -13.846  1.00 96.27           C  
ATOM   1119  CD2 LEU A 147      40.199  -9.472 -13.121  1.00 96.27           C  
ATOM   1120  N   ARG A 148      41.106 -12.114  -8.569  1.00 97.54           N  
ATOM   1121  CA  ARG A 148      40.550 -13.061  -7.608  1.00 97.54           C  
ATOM   1122  C   ARG A 148      39.889 -12.333  -6.442  1.00 97.54           C  
ATOM   1123  CB  ARG A 148      41.639 -14.002  -7.088  1.00 97.54           C  
ATOM   1124  O   ARG A 148      38.808 -12.722  -5.994  1.00 97.54           O  
ATOM   1125  CG  ARG A 148      42.141 -14.995  -8.125  1.00 97.54           C  
ATOM   1126  CD  ARG A 148      43.145 -15.972  -7.530  1.00 97.54           C  
ATOM   1127  NE  ARG A 148      43.806 -16.763  -8.564  1.00 97.54           N  
ATOM   1128  NH1 ARG A 148      45.696 -15.438  -8.660  1.00 97.54           N  
ATOM   1129  NH2 ARG A 148      45.510 -17.278 -10.015  1.00 97.54           N  
ATOM   1130  CZ  ARG A 148      45.003 -16.491  -9.078  1.00 97.54           C  
ATOM   1131  N   ASP A 149      40.542 -11.326  -5.942  1.00 97.82           N  
ATOM   1132  CA  ASP A 149      40.002 -10.536  -4.839  1.00 97.82           C  
ATOM   1133  C   ASP A 149      38.701  -9.847  -5.243  1.00 97.82           C  
ATOM   1134  CB  ASP A 149      41.025  -9.497  -4.373  1.00 97.82           C  
ATOM   1135  O   ASP A 149      37.744  -9.812  -4.466  1.00 97.82           O  
ATOM   1136  CG  ASP A 149      42.216 -10.114  -3.662  1.00 97.82           C  
ATOM   1137  OD1 ASP A 149      42.132 -11.287  -3.238  1.00 97.82           O  
ATOM   1138  OD2 ASP A 149      43.247  -9.421  -3.522  1.00 97.82           O  
ATOM   1139  N   LEU A 150      38.728  -9.249  -6.441  1.00 97.62           N  
ATOM   1140  CA  LEU A 150      37.525  -8.582  -6.927  1.00 97.62           C  
ATOM   1141  C   LEU A 150      36.382  -9.579  -7.096  1.00 97.62           C  
ATOM   1142  CB  LEU A 150      37.802  -7.876  -8.256  1.00 97.62           C  
ATOM   1143  O   LEU A 150      35.234  -9.275  -6.765  1.00 97.62           O  
ATOM   1144  CG  LEU A 150      38.595  -6.570  -8.178  1.00 97.62           C  
ATOM   1145  CD1 LEU A 150      38.923  -6.064  -9.578  1.00 97.62           C  
ATOM   1146  CD2 LEU A 150      37.819  -5.519  -7.392  1.00 97.62           C  
ATOM   1147  N   ARG A 151      36.664 -10.749  -7.585  1.00 98.01           N  
ATOM   1148  CA  ARG A 151      35.651 -11.791  -7.726  1.00 98.01           C  
ATOM   1149  C   ARG A 151      35.119 -12.225  -6.364  1.00 98.01           C  
ATOM   1150  CB  ARG A 151      36.222 -12.998  -8.474  1.00 98.01           C  
ATOM   1151  O   ARG A 151      33.919 -12.462  -6.208  1.00 98.01           O  
ATOM   1152  CG  ARG A 151      36.397 -12.770  -9.967  1.00 98.01           C  
ATOM   1153  CD  ARG A 151      36.906 -14.020 -10.672  1.00 98.01           C  
ATOM   1154  NE  ARG A 151      37.055 -13.805 -12.109  1.00 98.01           N  
ATOM   1155  NH1 ARG A 151      38.891 -15.190 -12.334  1.00 98.01           N  
ATOM   1156  NH2 ARG A 151      38.039 -14.102 -14.163  1.00 98.01           N  
ATOM   1157  CZ  ARG A 151      37.995 -14.366 -12.865  1.00 98.01           C  
ATOM   1158  N   ALA A 152      36.015 -12.369  -5.444  1.00 97.75           N  
ATOM   1159  CA  ALA A 152      35.605 -12.729  -4.088  1.00 97.75           C  
ATOM   1160  C   ALA A 152      34.701 -11.658  -3.486  1.00 97.75           C  
ATOM   1161  CB  ALA A 152      36.830 -12.948  -3.203  1.00 97.75           C  
ATOM   1162  O   ALA A 152      33.703 -11.973  -2.833  1.00 97.75           O  
ATOM   1163  N   GLN A 153      34.984 -10.406  -3.691  1.00 98.25           N  
ATOM   1164  CA  GLN A 153      34.169  -9.300  -3.200  1.00 98.25           C  
ATOM   1165  C   GLN A 153      32.798  -9.288  -3.870  1.00 98.25           C  
ATOM   1166  CB  GLN A 153      34.879  -7.965  -3.432  1.00 98.25           C  
ATOM   1167  O   GLN A 153      31.789  -8.995  -3.226  1.00 98.25           O  
ATOM   1168  CG  GLN A 153      36.066  -7.731  -2.507  1.00 98.25           C  
ATOM   1169  CD  GLN A 153      36.826  -6.461  -2.839  1.00 98.25           C  
ATOM   1170  NE2 GLN A 153      38.054  -6.358  -2.340  1.00 98.25           N  
ATOM   1171  OE1 GLN A 153      36.315  -5.580  -3.537  1.00 98.25           O  
ATOM   1172  N   LEU A 154      32.809  -9.540  -5.152  1.00 98.19           N  
ATOM   1173  CA  LEU A 154      31.548  -9.610  -5.883  1.00 98.19           C  
ATOM   1174  C   LEU A 154      30.666 -10.728  -5.340  1.00 98.19           C  
ATOM   1175  CB  LEU A 154      31.806  -9.826  -7.376  1.00 98.19           C  
ATOM   1176  O   LEU A 154      29.460 -10.541  -5.158  1.00 98.19           O  
ATOM   1177  CG  LEU A 154      30.580  -9.781  -8.289  1.00 98.19           C  
ATOM   1178  CD1 LEU A 154      30.616  -8.531  -9.163  1.00 98.19           C  
ATOM   1179  CD2 LEU A 154      30.506 -11.038  -9.149  1.00 98.19           C  
ATOM   1180  N   GLU A 155      31.236 -11.862  -5.084  1.00 98.09           N  
ATOM   1181  CA  GLU A 155      30.481 -12.984  -4.535  1.00 98.09           C  
ATOM   1182  C   GLU A 155      29.954 -12.663  -3.139  1.00 98.09           C  
ATOM   1183  CB  GLU A 155      31.347 -14.245  -4.492  1.00 98.09           C  
ATOM   1184  O   GLU A 155      28.815 -13.001  -2.807  1.00 98.09           O  
ATOM   1185  CG  GLU A 155      31.633 -14.842  -5.863  1.00 98.09           C  
ATOM   1186  CD  GLU A 155      32.512 -16.081  -5.807  1.00 98.09           C  
ATOM   1187  OE1 GLU A 155      32.813 -16.660  -6.876  1.00 98.09           O  
ATOM   1188  OE2 GLU A 155      32.902 -16.476  -4.686  1.00 98.09           O  
ATOM   1189  N   GLU A 156      30.739 -12.046  -2.329  1.00 98.13           N  
ATOM   1190  CA  GLU A 156      30.314 -11.636  -0.993  1.00 98.13           C  
ATOM   1191  C   GLU A 156      29.165 -10.634  -1.063  1.00 98.13           C  
ATOM   1192  CB  GLU A 156      31.488 -11.038  -0.215  1.00 98.13           C  
ATOM   1193  O   GLU A 156      28.196 -10.739  -0.308  1.00 98.13           O  
ATOM   1194  CG  GLU A 156      31.163 -10.714   1.236  1.00 98.13           C  
ATOM   1195  CD  GLU A 156      32.389 -10.354   2.060  1.00 98.13           C  
ATOM   1196  OE1 GLU A 156      32.292 -10.315   3.307  1.00 98.13           O  
ATOM   1197  OE2 GLU A 156      33.455 -10.107   1.452  1.00 98.13           O  
ATOM   1198  N   ALA A 157      29.358  -9.664  -1.921  1.00 97.69           N  
ATOM   1199  CA  ALA A 157      28.305  -8.669  -2.110  1.00 97.69           C  
ATOM   1200  C   ALA A 157      27.022  -9.319  -2.620  1.00 97.69           C  
ATOM   1201  CB  ALA A 157      28.768  -7.582  -3.077  1.00 97.69           C  
ATOM   1202  O   ALA A 157      25.923  -8.954  -2.196  1.00 97.69           O  
ATOM   1203  N   SER A 158      27.157 -10.218  -3.516  1.00 97.99           N  
ATOM   1204  CA  SER A 158      26.004 -10.936  -4.049  1.00 97.99           C  
ATOM   1205  C   SER A 158      25.308 -11.748  -2.961  1.00 97.99           C  
ATOM   1206  CB  SER A 158      26.428 -11.859  -5.192  1.00 97.99           C  
ATOM   1207  O   SER A 158      24.077 -11.785  -2.898  1.00 97.99           O  
ATOM   1208  OG  SER A 158      27.248 -12.911  -4.712  1.00 97.99           O  
ATOM   1209  N   SER A 159      26.025 -12.454  -2.149  1.00 98.18           N  
ATOM   1210  CA  SER A 159      25.458 -13.216  -1.041  1.00 98.18           C  
ATOM   1211  C   SER A 159      24.768 -12.300  -0.036  1.00 98.18           C  
ATOM   1212  CB  SER A 159      26.545 -14.031  -0.339  1.00 98.18           C  
ATOM   1213  O   SER A 159      23.700 -12.632   0.484  1.00 98.18           O  
ATOM   1214  OG  SER A 159      27.476 -13.178   0.305  1.00 98.18           O  
ATOM   1215  N   ALA A 160      25.402 -11.177   0.267  1.00 97.63           N  
ATOM   1216  CA  ALA A 160      24.797 -10.198   1.166  1.00 97.63           C  
ATOM   1217  C   ALA A 160      23.501  -9.643   0.581  1.00 97.63           C  
ATOM   1218  CB  ALA A 160      25.776  -9.063   1.454  1.00 97.63           C  
ATOM   1219  O   ALA A 160      22.518  -9.455   1.301  1.00 97.63           O  
ATOM   1220  N   ARG A 161      23.585  -9.323  -0.744  1.00 97.35           N  
ATOM   1221  CA  ARG A 161      22.381  -8.849  -1.419  1.00 97.35           C  
ATOM   1222  C   ARG A 161      21.266  -9.887  -1.342  1.00 97.35           C  
ATOM   1223  CB  ARG A 161      22.682  -8.511  -2.881  1.00 97.35           C  
ATOM   1224  O   ARG A 161      20.114  -9.548  -1.065  1.00 97.35           O  
ATOM   1225  CG  ARG A 161      21.472  -8.023  -3.662  1.00 97.35           C  
ATOM   1226  CD  ARG A 161      21.802  -7.801  -5.131  1.00 97.35           C  
ATOM   1227  NE  ARG A 161      20.595  -7.609  -5.931  1.00 97.35           N  
ATOM   1228  NH1 ARG A 161      21.721  -7.220  -7.911  1.00 97.35           N  
ATOM   1229  NH2 ARG A 161      19.429  -7.183  -7.863  1.00 97.35           N  
ATOM   1230  CZ  ARG A 161      20.584  -7.338  -7.233  1.00 97.35           C  
ATOM   1231  N   SER A 162      21.515 -11.129  -1.611  1.00 97.50           N  
ATOM   1232  CA  SER A 162      20.537 -12.209  -1.536  1.00 97.50           C  
ATOM   1233  C   SER A 162      19.960 -12.335  -0.130  1.00 97.50           C  
ATOM   1234  CB  SER A 162      21.169 -13.536  -1.957  1.00 97.50           C  
ATOM   1235  O   SER A 162      18.752 -12.516   0.037  1.00 97.50           O  
ATOM   1236  OG  SER A 162      20.218 -14.585  -1.907  1.00 97.50           O  
ATOM   1237  N   GLN A 163      20.747 -12.266   0.887  1.00 97.56           N  
ATOM   1238  CA  GLN A 163      20.302 -12.321   2.276  1.00 97.56           C  
ATOM   1239  C   GLN A 163      19.391 -11.143   2.609  1.00 97.56           C  
ATOM   1240  CB  GLN A 163      21.502 -12.342   3.224  1.00 97.56           C  
ATOM   1241  O   GLN A 163      18.377 -11.309   3.290  1.00 97.56           O  
ATOM   1242  CG  GLN A 163      22.242 -13.672   3.251  1.00 97.56           C  
ATOM   1243  CD  GLN A 163      23.513 -13.620   4.078  1.00 97.56           C  
ATOM   1244  NE2 GLN A 163      24.288 -14.699   4.043  1.00 97.56           N  
ATOM   1245  OE1 GLN A 163      23.798 -12.618   4.741  1.00 97.56           O  
ATOM   1246  N   ALA A 164      19.799 -10.020   2.160  1.00 96.24           N  
ATOM   1247  CA  ALA A 164      18.985  -8.829   2.389  1.00 96.24           C  
ATOM   1248  C   ALA A 164      17.620  -8.960   1.721  1.00 96.24           C  
ATOM   1249  CB  ALA A 164      19.708  -7.585   1.877  1.00 96.24           C  
ATOM   1250  O   ALA A 164      16.604  -8.545   2.283  1.00 96.24           O  
ATOM   1251  N   LEU A 165      17.529  -9.511   0.579  1.00 98.13           N  
ATOM   1252  CA  LEU A 165      16.269  -9.703  -0.131  1.00 98.13           C  
ATOM   1253  C   LEU A 165      15.370 -10.684   0.613  1.00 98.13           C  
ATOM   1254  CB  LEU A 165      16.527 -10.208  -1.554  1.00 98.13           C  
ATOM   1255  O   LEU A 165      14.158 -10.473   0.708  1.00 98.13           O  
ATOM   1256  CG  LEU A 165      17.047  -9.175  -2.555  1.00 98.13           C  
ATOM   1257  CD1 LEU A 165      17.348  -9.841  -3.894  1.00 98.13           C  
ATOM   1258  CD2 LEU A 165      16.039  -8.044  -2.730  1.00 98.13           C  
ATOM   1259  N   LEU A 166      15.908 -11.710   1.134  1.00 96.99           N  
ATOM   1260  CA  LEU A 166      15.132 -12.668   1.914  1.00 96.99           C  
ATOM   1261  C   LEU A 166      14.549 -12.010   3.160  1.00 96.99           C  
ATOM   1262  CB  LEU A 166      16.001 -13.863   2.313  1.00 96.99           C  
ATOM   1263  O   LEU A 166      13.394 -12.256   3.514  1.00 96.99           O  
ATOM   1264  CG  LEU A 166      16.404 -14.815   1.186  1.00 96.99           C  
ATOM   1265  CD1 LEU A 166      17.355 -15.886   1.710  1.00 96.99           C  
ATOM   1266  CD2 LEU A 166      15.170 -15.452   0.556  1.00 96.99           C  
ATOM   1267  N   GLU A 167      15.370 -11.223   3.816  1.00 97.16           N  
ATOM   1268  CA  GLU A 167      14.898 -10.501   4.994  1.00 97.16           C  
ATOM   1269  C   GLU A 167      13.781  -9.526   4.632  1.00 97.16           C  
ATOM   1270  CB  GLU A 167      16.052  -9.753   5.665  1.00 97.16           C  
ATOM   1271  O   GLU A 167      12.799  -9.398   5.367  1.00 97.16           O  
ATOM   1272  CG  GLU A 167      17.088 -10.667   6.305  1.00 97.16           C  
ATOM   1273  CD  GLU A 167      18.269  -9.914   6.895  1.00 97.16           C  
ATOM   1274  OE1 GLU A 167      19.174 -10.559   7.472  1.00 97.16           O  
ATOM   1275  OE2 GLU A 167      18.290  -8.668   6.782  1.00 97.16           O  
ATOM   1276  N   ARG A 168      14.018  -8.822   3.543  1.00 96.49           N  
ATOM   1277  CA  ARG A 168      12.989  -7.905   3.064  1.00 96.49           C  
ATOM   1278  C   ARG A 168      11.682  -8.643   2.792  1.00 96.49           C  
ATOM   1279  CB  ARG A 168      13.457  -7.185   1.797  1.00 96.49           C  
ATOM   1280  O   ARG A 168      10.612  -8.196   3.213  1.00 96.49           O  
ATOM   1281  CG  ARG A 168      12.463  -6.165   1.265  1.00 96.49           C  
ATOM   1282  CD  ARG A 168      12.539  -6.041  -0.250  1.00 96.49           C  
ATOM   1283  NE  ARG A 168      11.988  -7.218  -0.916  1.00 96.49           N  
ATOM   1284  NH1 ARG A 168      12.307  -6.411  -3.057  1.00 96.49           N  
ATOM   1285  NH2 ARG A 168      11.372  -8.479  -2.734  1.00 96.49           N  
ATOM   1286  CZ  ARG A 168      11.891  -7.367  -2.234  1.00 96.49           C  
ATOM   1287  N   ASP A 169      11.818  -9.759   2.115  1.00 96.77           N  
ATOM   1288  CA  ASP A 169      10.633 -10.557   1.819  1.00 96.77           C  
ATOM   1289  C   ASP A 169       9.996 -11.090   3.100  1.00 96.77           C  
ATOM   1290  CB  ASP A 169      10.987 -11.717   0.886  1.00 96.77           C  
ATOM   1291  O   ASP A 169       8.769 -11.135   3.217  1.00 96.77           O  
ATOM   1292  CG  ASP A 169      11.374 -11.258  -0.509  1.00 96.77           C  
ATOM   1293  OD1 ASP A 169      11.052 -10.111  -0.886  1.00 96.77           O  
ATOM   1294  OD2 ASP A 169      12.004 -12.053  -1.240  1.00 96.77           O  
ATOM   1295  N   GLY A 170      10.852 -11.524   4.005  1.00 95.87           N  
ATOM   1296  CA  GLY A 170      10.347 -11.954   5.299  1.00 95.87           C  
ATOM   1297  C   GLY A 170       9.582 -10.868   6.032  1.00 95.87           C  
ATOM   1298  O   GLY A 170       8.504 -11.118   6.574  1.00 95.87           O  
ATOM   1299  N   LEU A 171      10.124  -9.655   6.032  1.00 95.79           N  
ATOM   1300  CA  LEU A 171       9.481  -8.521   6.687  1.00 95.79           C  
ATOM   1301  C   LEU A 171       8.198  -8.130   5.962  1.00 95.79           C  
ATOM   1302  CB  LEU A 171      10.435  -7.324   6.743  1.00 95.79           C  
ATOM   1303  O   LEU A 171       7.207  -7.763   6.598  1.00 95.79           O  
ATOM   1304  CG  LEU A 171      11.612  -7.440   7.712  1.00 95.79           C  
ATOM   1305  CD1 LEU A 171      12.550  -6.249   7.551  1.00 95.79           C  
ATOM   1306  CD2 LEU A 171      11.114  -7.545   9.150  1.00 95.79           C  
ATOM   1307  N   ALA A 172       8.241  -8.202   4.702  1.00 95.97           N  
ATOM   1308  CA  ALA A 172       7.053  -7.902   3.907  1.00 95.97           C  
ATOM   1309  C   ALA A 172       5.916  -8.867   4.233  1.00 95.97           C  
ATOM   1310  CB  ALA A 172       7.381  -7.957   2.417  1.00 95.97           C  
ATOM   1311  O   ALA A 172       4.762  -8.455   4.364  1.00 95.97           O  
ATOM   1312  N   GLU A 173       6.164 -10.119   4.348  1.00 95.67           N  
ATOM   1313  CA  GLU A 173       5.169 -11.122   4.715  1.00 95.67           C  
ATOM   1314  C   GLU A 173       4.632 -10.878   6.122  1.00 95.67           C  
ATOM   1315  CB  GLU A 173       5.762 -12.530   4.615  1.00 95.67           C  
ATOM   1316  O   GLU A 173       3.434 -11.027   6.369  1.00 95.67           O  
ATOM   1317  CG  GLU A 173       6.064 -12.971   3.190  1.00 95.67           C  
ATOM   1318  CD  GLU A 173       6.738 -14.331   3.113  1.00 95.67           C  
ATOM   1319  OE1 GLU A 173       7.003 -14.814   1.989  1.00 95.67           O  
ATOM   1320  OE2 GLU A 173       7.002 -14.919   4.185  1.00 95.67           O  
ATOM   1321  N   GLU A 174       5.499 -10.493   7.040  1.00 95.28           N  
ATOM   1322  CA  GLU A 174       5.083 -10.187   8.406  1.00 95.28           C  
ATOM   1323  C   GLU A 174       4.148  -8.981   8.441  1.00 95.28           C  
ATOM   1324  CB  GLU A 174       6.303  -9.932   9.295  1.00 95.28           C  
ATOM   1325  O   GLU A 174       3.167  -8.972   9.187  1.00 95.28           O  
ATOM   1326  CG  GLU A 174       7.113 -11.184   9.601  1.00 95.28           C  
ATOM   1327  CD  GLU A 174       8.377 -10.901  10.396  1.00 95.28           C  
ATOM   1328  OE1 GLU A 174       9.237 -11.804  10.512  1.00 95.28           O  
ATOM   1329  OE2 GLU A 174       8.509  -9.768  10.909  1.00 95.28           O  
ATOM   1330  N   VAL A 175       4.483  -8.022   7.670  1.00 94.48           N  
ATOM   1331  CA  VAL A 175       3.641  -6.833   7.587  1.00 94.48           C  
ATOM   1332  C   VAL A 175       2.269  -7.209   7.034  1.00 94.48           C  
ATOM   1333  CB  VAL A 175       4.289  -5.740   6.708  1.00 94.48           C  
ATOM   1334  O   VAL A 175       1.242  -6.745   7.536  1.00 94.48           O  
ATOM   1335  CG1 VAL A 175       3.288  -4.627   6.404  1.00 94.48           C  
ATOM   1336  CG2 VAL A 175       5.532  -5.173   7.392  1.00 94.48           C  
ATOM   1337  N   GLN A 176       2.251  -8.010   6.023  1.00 95.51           N  
ATOM   1338  CA  GLN A 176       0.991  -8.468   5.448  1.00 95.51           C  
ATOM   1339  C   GLN A 176       0.188  -9.283   6.458  1.00 95.51           C  
ATOM   1340  CB  GLN A 176       1.245  -9.298   4.188  1.00 95.51           C  
ATOM   1341  O   GLN A 176      -1.034  -9.145   6.544  1.00 95.51           O  
ATOM   1342  CG  GLN A 176       1.671  -8.472   2.983  1.00 95.51           C  
ATOM   1343  CD  GLN A 176       1.992  -9.325   1.770  1.00 95.51           C  
ATOM   1344  NE2 GLN A 176       2.243  -8.676   0.638  1.00 95.51           N  
ATOM   1345  OE1 GLN A 176       2.014 -10.558   1.850  1.00 95.51           O  
ATOM   1346  N   ARG A 177       0.821 -10.119   7.210  1.00 94.96           N  
ATOM   1347  CA  ARG A 177       0.173 -10.908   8.252  1.00 94.96           C  
ATOM   1348  C   ARG A 177      -0.429 -10.008   9.326  1.00 94.96           C  
ATOM   1349  CB  ARG A 177       1.166 -11.886   8.883  1.00 94.96           C  
ATOM   1350  O   ARG A 177      -1.552 -10.238   9.778  1.00 94.96           O  
ATOM   1351  CG  ARG A 177       1.511 -13.072   7.998  1.00 94.96           C  
ATOM   1352  CD  ARG A 177       2.342 -14.109   8.741  1.00 94.96           C  
ATOM   1353  NE  ARG A 177       3.169 -14.892   7.827  1.00 94.96           N  
ATOM   1354  NH1 ARG A 177       4.994 -13.481   7.939  1.00 94.96           N  
ATOM   1355  NH2 ARG A 177       5.072 -15.361   6.629  1.00 94.96           N  
ATOM   1356  CZ  ARG A 177       4.410 -14.576   7.467  1.00 94.96           C  
ATOM   1357  N   LEU A 178       0.317  -9.005   9.698  1.00 94.42           N  
ATOM   1358  CA  LEU A 178      -0.166  -8.073  10.711  1.00 94.42           C  
ATOM   1359  C   LEU A 178      -1.349  -7.265  10.187  1.00 94.42           C  
ATOM   1360  CB  LEU A 178       0.957  -7.129  11.151  1.00 94.42           C  
ATOM   1361  O   LEU A 178      -2.300  -6.999  10.925  1.00 94.42           O  
ATOM   1362  CG  LEU A 178       2.048  -7.739  12.033  1.00 94.42           C  
ATOM   1363  CD1 LEU A 178       3.143  -6.713  12.305  1.00 94.42           C  
ATOM   1364  CD2 LEU A 178       1.454  -8.254  13.339  1.00 94.42           C  
ATOM   1365  N   ARG A 179      -1.261  -6.886   8.981  1.00 94.99           N  
ATOM   1366  CA  ARG A 179      -2.377  -6.181   8.358  1.00 94.99           C  
ATOM   1367  C   ARG A 179      -3.630  -7.050   8.336  1.00 94.99           C  
ATOM   1368  CB  ARG A 179      -2.013  -5.748   6.936  1.00 94.99           C  
ATOM   1369  O   ARG A 179      -4.729  -6.570   8.619  1.00 94.99           O  
ATOM   1370  CG  ARG A 179      -1.076  -4.552   6.876  1.00 94.99           C  
ATOM   1371  CD  ARG A 179      -0.817  -4.111   5.443  1.00 94.99           C  
ATOM   1372  NE  ARG A 179       0.095  -2.972   5.386  1.00 94.99           N  
ATOM   1373  NH1 ARG A 179       0.384  -3.052   3.096  1.00 94.99           N  
ATOM   1374  NH2 ARG A 179       1.461  -1.453   4.336  1.00 94.99           N  
ATOM   1375  CZ  ARG A 179       0.644  -2.495   4.273  1.00 94.99           C  
ATOM   1376  N   ALA A 180      -3.501  -8.297   7.963  1.00 94.50           N  
ATOM   1377  CA  ALA A 180      -4.619  -9.237   7.947  1.00 94.50           C  
ATOM   1378  C   ALA A 180      -5.198  -9.425   9.346  1.00 94.50           C  
ATOM   1379  CB  ALA A 180      -4.176 -10.581   7.373  1.00 94.50           C  
ATOM   1380  O   ALA A 180      -6.418  -9.465   9.519  1.00 94.50           O  
ATOM   1381  N   ARG A 181      -4.361  -9.558  10.313  1.00 94.99           N  
ATOM   1382  CA  ARG A 181      -4.797  -9.702  11.699  1.00 94.99           C  
ATOM   1383  C   ARG A 181      -5.541  -8.457  12.170  1.00 94.99           C  
ATOM   1384  CB  ARG A 181      -3.601  -9.975  12.613  1.00 94.99           C  
ATOM   1385  O   ARG A 181      -6.544  -8.558  12.880  1.00 94.99           O  
ATOM   1386  CG  ARG A 181      -3.068 -11.396  12.522  1.00 94.99           C  
ATOM   1387  CD  ARG A 181      -1.901 -11.622  13.473  1.00 94.99           C  
ATOM   1388  NE  ARG A 181      -1.284 -12.930  13.267  1.00 94.99           N  
ATOM   1389  NH1 ARG A 181      -0.776 -13.270  15.495  1.00 94.99           N  
ATOM   1390  NH2 ARG A 181      -0.228 -14.857  13.934  1.00 94.99           N  
ATOM   1391  CZ  ARG A 181      -0.764 -13.683  14.233  1.00 94.99           C  
ATOM   1392  N   CYS A 182      -5.057  -7.333  11.831  1.00 92.91           N  
ATOM   1393  CA  CYS A 182      -5.716  -6.080  12.183  1.00 92.91           C  
ATOM   1394  C   CYS A 182      -7.098  -5.993  11.547  1.00 92.91           C  
ATOM   1395  CB  CYS A 182      -4.867  -4.887  11.744  1.00 92.91           C  
ATOM   1396  O   CYS A 182      -8.052  -5.544  12.185  1.00 92.91           O  
ATOM   1397  SG  CYS A 182      -3.390  -4.633  12.753  1.00 92.91           S  
ATOM   1398  N   GLU A 183      -7.213  -6.396  10.375  1.00 93.73           N  
ATOM   1399  CA  GLU A 183      -8.499  -6.413   9.683  1.00 93.73           C  
ATOM   1400  C   GLU A 183      -9.466  -7.395  10.338  1.00 93.73           C  
ATOM   1401  CB  GLU A 183      -8.310  -6.768   8.206  1.00 93.73           C  
ATOM   1402  O   GLU A 183     -10.651  -7.095  10.496  1.00 93.73           O  
ATOM   1403  CG  GLU A 183      -7.647  -5.668   7.389  1.00 93.73           C  
ATOM   1404  CD  GLU A 183      -7.312  -6.094   5.968  1.00 93.73           C  
ATOM   1405  OE1 GLU A 183      -6.742  -5.279   5.208  1.00 93.73           O  
ATOM   1406  OE2 GLU A 183      -7.623  -7.253   5.612  1.00 93.73           O  
ATOM   1407  N   GLU A 184      -9.019  -8.537  10.692  1.00 91.72           N  
ATOM   1408  CA  GLU A 184      -9.842  -9.529  11.377  1.00 91.72           C  
ATOM   1409  C   GLU A 184     -10.335  -9.003  12.722  1.00 91.72           C  
ATOM   1410  CB  GLU A 184      -9.061 -10.831  11.576  1.00 91.72           C  
ATOM   1411  O   GLU A 184     -11.496  -9.204  13.086  1.00 91.72           O  
ATOM   1412  CG  GLU A 184      -8.844 -11.620  10.293  1.00 91.72           C  
ATOM   1413  CD  GLU A 184      -7.897 -12.797  10.465  1.00 91.72           C  
ATOM   1414  OE1 GLU A 184      -7.589 -13.479   9.462  1.00 91.72           O  
ATOM   1415  OE2 GLU A 184      -7.461 -13.039  11.612  1.00 91.72           O  
ATOM   1416  N   GLU A 185      -9.385  -8.371  13.419  1.00 93.01           N  
ATOM   1417  CA  GLU A 185      -9.761  -7.789  14.704  1.00 93.01           C  
ATOM   1418  C   GLU A 185     -10.794  -6.680  14.526  1.00 93.01           C  
ATOM   1419  CB  GLU A 185      -8.527  -7.247  15.431  1.00 93.01           C  
ATOM   1420  O   GLU A 185     -11.717  -6.550  15.333  1.00 93.01           O  
ATOM   1421  CG  GLU A 185      -7.633  -8.330  16.017  1.00 93.01           C  
ATOM   1422  CD  GLU A 185      -6.463  -7.775  16.813  1.00 93.01           C  
ATOM   1423  OE1 GLU A 185      -5.738  -8.567  17.458  1.00 93.01           O  
ATOM   1424  OE2 GLU A 185      -6.269  -6.539  16.794  1.00 93.01           O  
ATOM   1425  N   SER A 186     -10.621  -5.847  13.580  1.00 90.89           N  
ATOM   1426  CA  SER A 186     -11.585  -4.794  13.279  1.00 90.89           C  
ATOM   1427  C   SER A 186     -12.947  -5.377  12.918  1.00 90.89           C  
ATOM   1428  CB  SER A 186     -11.079  -3.915  12.135  1.00 90.89           C  
ATOM   1429  O   SER A 186     -13.982  -4.858  13.341  1.00 90.89           O  
ATOM   1430  OG  SER A 186     -11.035  -4.645  10.921  1.00 90.89           O  
ATOM   1431  N   ARG A 187     -12.969  -6.429  12.112  1.00 90.08           N  
ATOM   1432  CA  ARG A 187     -14.209  -7.114  11.763  1.00 90.08           C  
ATOM   1433  C   ARG A 187     -14.856  -7.737  12.995  1.00 90.08           C  
ATOM   1434  CB  ARG A 187     -13.950  -8.190  10.706  1.00 90.08           C  
ATOM   1435  O   ARG A 187     -16.077  -7.681  13.158  1.00 90.08           O  
ATOM   1436  CG  ARG A 187     -13.641  -7.636   9.325  1.00 90.08           C  
ATOM   1437  CD  ARG A 187     -13.528  -8.742   8.285  1.00 90.08           C  
ATOM   1438  NE  ARG A 187     -13.254  -8.207   6.955  1.00 90.08           N  
ATOM   1439  NH1 ARG A 187     -10.965  -8.489   7.087  1.00 90.08           N  
ATOM   1440  NH2 ARG A 187     -11.907  -7.596   5.198  1.00 90.08           N  
ATOM   1441  CZ  ARG A 187     -12.042  -8.098   6.417  1.00 90.08           C  
ATOM   1442  N   GLY A 188     -14.055  -8.393  13.797  1.00 91.66           N  
ATOM   1443  CA  GLY A 188     -14.571  -8.937  15.043  1.00 91.66           C  
ATOM   1444  C   GLY A 188     -15.151  -7.878  15.962  1.00 91.66           C  
ATOM   1445  O   GLY A 188     -16.206  -8.082  16.565  1.00 91.66           O  
ATOM   1446  N   ARG A 189     -14.460  -6.724  16.119  1.00 90.36           N  
ATOM   1447  CA  ARG A 189     -14.956  -5.621  16.935  1.00 90.36           C  
ATOM   1448  C   ARG A 189     -16.292  -5.109  16.410  1.00 90.36           C  
ATOM   1449  CB  ARG A 189     -13.936  -4.481  16.975  1.00 90.36           C  
ATOM   1450  O   ARG A 189     -17.215  -4.855  17.187  1.00 90.36           O  
ATOM   1451  CG  ARG A 189     -12.761  -4.737  17.906  1.00 90.36           C  
ATOM   1452  CD  ARG A 189     -11.916  -3.487  18.104  1.00 90.36           C  
ATOM   1453  NE  ARG A 189     -10.601  -3.807  18.654  1.00 90.36           N  
ATOM   1454  NH1 ARG A 189      -9.527  -3.846  16.609  1.00 90.36           N  
ATOM   1455  NH2 ARG A 189      -8.353  -4.260  18.533  1.00 90.36           N  
ATOM   1456  CZ  ARG A 189      -9.497  -3.970  17.931  1.00 90.36           C  
ATOM   1457  N   GLU A 190     -16.339  -4.914  15.116  1.00 91.45           N  
ATOM   1458  CA  GLU A 190     -17.586  -4.472  14.498  1.00 91.45           C  
ATOM   1459  C   GLU A 190     -18.718  -5.458  14.772  1.00 91.45           C  
ATOM   1460  CB  GLU A 190     -17.403  -4.287  12.989  1.00 91.45           C  
ATOM   1461  O   GLU A 190     -19.851  -5.052  15.038  1.00 91.45           O  
ATOM   1462  CG  GLU A 190     -16.514  -3.109  12.618  1.00 91.45           C  
ATOM   1463  CD  GLU A 190     -16.202  -3.039  11.131  1.00 91.45           C  
ATOM   1464  OE1 GLU A 190     -15.460  -2.122  10.710  1.00 91.45           O  
ATOM   1465  OE2 GLU A 190     -16.704  -3.906  10.382  1.00 91.45           O  
ATOM   1466  N   GLY A 191     -18.449  -6.751  14.635  1.00 91.12           N  
ATOM   1467  CA  GLY A 191     -19.435  -7.768  14.966  1.00 91.12           C  
ATOM   1468  C   GLY A 191     -19.881  -7.717  16.415  1.00 91.12           C  
ATOM   1469  O   GLY A 191     -21.073  -7.831  16.708  1.00 91.12           O  
ATOM   1470  N   ALA A 192     -18.954  -7.567  17.335  1.00 89.44           N  
ATOM   1471  CA  ALA A 192     -19.267  -7.456  18.758  1.00 89.44           C  
ATOM   1472  C   ALA A 192     -20.081  -6.198  19.044  1.00 89.44           C  
ATOM   1473  CB  ALA A 192     -17.984  -7.456  19.586  1.00 89.44           C  
ATOM   1474  O   ALA A 192     -21.012  -6.225  19.853  1.00 89.44           O  
ATOM   1475  N   GLU A 193     -19.740  -5.102  18.402  1.00 92.73           N  
ATOM   1476  CA  GLU A 193     -20.479  -3.855  18.573  1.00 92.73           C  
ATOM   1477  C   GLU A 193     -21.918  -3.993  18.083  1.00 92.73           C  
ATOM   1478  CB  GLU A 193     -19.780  -2.710  17.836  1.00 92.73           C  
ATOM   1479  O   GLU A 193     -22.847  -3.490  18.718  1.00 92.73           O  
ATOM   1480  CG  GLU A 193     -18.500  -2.236  18.508  1.00 92.73           C  
ATOM   1481  CD  GLU A 193     -17.787  -1.138  17.735  1.00 92.73           C  
ATOM   1482  OE1 GLU A 193     -16.712  -0.679  18.185  1.00 92.73           O  
ATOM   1483  OE2 GLU A 193     -18.307  -0.734  16.671  1.00 92.73           O  
ATOM   1484  N   ARG A 194     -22.055  -4.614  16.986  1.00 91.68           N  
ATOM   1485  CA  ARG A 194     -23.395  -4.869  16.467  1.00 91.68           C  
ATOM   1486  C   ARG A 194     -24.199  -5.736  17.429  1.00 91.68           C  
ATOM   1487  CB  ARG A 194     -23.322  -5.539  15.093  1.00 91.68           C  
ATOM   1488  O   ARG A 194     -25.387  -5.491  17.651  1.00 91.68           O  
ATOM   1489  CG  ARG A 194     -22.921  -4.597  13.969  1.00 91.68           C  
ATOM   1490  CD  ARG A 194     -23.032  -5.267  12.606  1.00 91.68           C  
ATOM   1491  NE  ARG A 194     -21.726  -5.681  12.101  1.00 91.68           N  
ATOM   1492  NH1 ARG A 194     -21.905  -7.864  12.834  1.00 91.68           N  
ATOM   1493  NH2 ARG A 194     -20.022  -7.174  11.724  1.00 91.68           N  
ATOM   1494  CZ  ARG A 194     -21.221  -6.905  12.221  1.00 91.68           C  
ATOM   1495  N   ALA A 195     -23.607  -6.758  17.944  1.00 92.28           N  
ATOM   1496  CA  ALA A 195     -24.265  -7.630  18.914  1.00 92.28           C  
ATOM   1497  C   ALA A 195     -24.640  -6.859  20.177  1.00 92.28           C  
ATOM   1498  CB  ALA A 195     -23.364  -8.812  19.264  1.00 92.28           C  
ATOM   1499  O   ALA A 195     -25.718  -7.064  20.739  1.00 92.28           O  
ATOM   1500  N   LEU A 196     -23.759  -6.046  20.640  1.00 92.05           N  
ATOM   1501  CA  LEU A 196     -24.026  -5.227  21.817  1.00 92.05           C  
ATOM   1502  C   LEU A 196     -25.217  -4.305  21.579  1.00 92.05           C  
ATOM   1503  CB  LEU A 196     -22.792  -4.400  22.187  1.00 92.05           C  
ATOM   1504  O   LEU A 196     -26.084  -4.168  22.446  1.00 92.05           O  
ATOM   1505  CG  LEU A 196     -22.875  -3.603  23.489  1.00 92.05           C  
ATOM   1506  CD1 LEU A 196     -21.665  -3.896  24.369  1.00 92.05           C  
ATOM   1507  CD2 LEU A 196     -22.980  -2.110  23.197  1.00 92.05           C  
ATOM   1508  N   LYS A 197     -25.238  -3.706  20.449  1.00 93.40           N  
ATOM   1509  CA  LYS A 197     -26.348  -2.822  20.105  1.00 93.40           C  
ATOM   1510  C   LYS A 197     -27.663  -3.593  20.035  1.00 93.40           C  
ATOM   1511  CB  LYS A 197     -26.082  -2.119  18.773  1.00 93.40           C  
ATOM   1512  O   LYS A 197     -28.705  -3.095  20.467  1.00 93.40           O  
ATOM   1513  CG  LYS A 197     -25.018  -1.034  18.848  1.00 93.40           C  
ATOM   1514  CD  LYS A 197     -24.812  -0.359  17.498  1.00 93.40           C  
ATOM   1515  CE  LYS A 197     -23.697   0.677  17.554  1.00 93.40           C  
ATOM   1516  NZ  LYS A 197     -23.374   1.217  16.200  1.00 93.40           N  
ATOM   1517  N   ALA A 198     -27.613  -4.723  19.492  1.00 93.23           N  
ATOM   1518  CA  ALA A 198     -28.797  -5.577  19.426  1.00 93.23           C  
ATOM   1519  C   ALA A 198     -29.289  -5.940  20.823  1.00 93.23           C  
ATOM   1520  CB  ALA A 198     -28.496  -6.842  18.625  1.00 93.23           C  
ATOM   1521  O   ALA A 198     -30.492  -5.904  21.093  1.00 93.23           O  
ATOM   1522  N   GLN A 199     -28.420  -6.350  21.675  1.00 92.71           N  
ATOM   1523  CA  GLN A 199     -28.785  -6.676  23.050  1.00 92.71           C  
ATOM   1524  C   GLN A 199     -29.325  -5.450  23.781  1.00 92.71           C  
ATOM   1525  CB  GLN A 199     -27.583  -7.249  23.803  1.00 92.71           C  
ATOM   1526  O   GLN A 199     -30.238  -5.562  24.602  1.00 92.71           O  
ATOM   1527  CG  GLN A 199     -27.096  -8.585  23.259  1.00 92.71           C  
ATOM   1528  CD  GLN A 199     -28.160  -9.664  23.314  1.00 92.71           C  
ATOM   1529  NE2 GLN A 199     -28.303 -10.412  22.225  1.00 92.71           N  
ATOM   1530  OE1 GLN A 199     -28.849  -9.825  24.326  1.00 92.71           O  
ATOM   1531  N   GLN A 200     -28.733  -4.372  23.509  1.00 96.52           N  
ATOM   1532  CA  GLN A 200     -29.228  -3.138  24.109  1.00 96.52           C  
ATOM   1533  C   GLN A 200     -30.671  -2.864  23.694  1.00 96.52           C  
ATOM   1534  CB  GLN A 200     -28.338  -1.956  23.721  1.00 96.52           C  
ATOM   1535  O   GLN A 200     -31.487  -2.435  24.512  1.00 96.52           O  
ATOM   1536  CG  GLN A 200     -26.999  -1.930  24.447  1.00 96.52           C  
ATOM   1537  CD  GLN A 200     -26.113  -0.781  24.004  1.00 96.52           C  
ATOM   1538  NE2 GLN A 200     -25.100  -0.470  24.805  1.00 96.52           N  
ATOM   1539  OE1 GLN A 200     -26.337  -0.179  22.949  1.00 96.52           O  
ATOM   1540  N   ARG A 201     -30.953  -3.028  22.463  1.00 94.58           N  
ATOM   1541  CA  ARG A 201     -32.321  -2.878  21.977  1.00 94.58           C  
ATOM   1542  C   ARG A 201     -33.255  -3.875  22.654  1.00 94.58           C  
ATOM   1543  CB  ARG A 201     -32.375  -3.056  20.458  1.00 94.58           C  
ATOM   1544  O   ARG A 201     -34.378  -3.528  23.026  1.00 94.58           O  
ATOM   1545  CG  ARG A 201     -31.678  -1.951  19.683  1.00 94.58           C  
ATOM   1546  CD  ARG A 201     -31.763  -2.176  18.179  1.00 94.58           C  
ATOM   1547  NE  ARG A 201     -30.965  -1.201  17.442  1.00 94.58           N  
ATOM   1548  NH1 ARG A 201     -29.323  -2.704  16.824  1.00 94.58           N  
ATOM   1549  NH2 ARG A 201     -29.178  -0.511  16.175  1.00 94.58           N  
ATOM   1550  CZ  ARG A 201     -29.824  -1.474  16.815  1.00 94.58           C  
ATOM   1551  N   ASP A 202     -32.850  -5.066  22.816  1.00 94.05           N  
ATOM   1552  CA  ASP A 202     -33.636  -6.103  23.478  1.00 94.05           C  
ATOM   1553  C   ASP A 202     -33.892  -5.748  24.941  1.00 94.05           C  
ATOM   1554  CB  ASP A 202     -32.929  -7.456  23.380  1.00 94.05           C  
ATOM   1555  O   ASP A 202     -35.001  -5.933  25.445  1.00 94.05           O  
ATOM   1556  CG  ASP A 202     -32.951  -8.037  21.977  1.00 94.05           C  
ATOM   1557  OD1 ASP A 202     -33.704  -7.530  21.119  1.00 94.05           O  
ATOM   1558  OD2 ASP A 202     -32.210  -9.013  21.729  1.00 94.05           O  
ATOM   1559  N   VAL A 203     -32.852  -5.263  25.609  1.00 96.49           N  
ATOM   1560  CA  VAL A 203     -32.978  -4.866  27.008  1.00 96.49           C  
ATOM   1561  C   VAL A 203     -33.974  -3.715  27.131  1.00 96.49           C  
ATOM   1562  CB  VAL A 203     -31.614  -4.457  27.607  1.00 96.49           C  
ATOM   1563  O   VAL A 203     -34.831  -3.718  28.018  1.00 96.49           O  
ATOM   1564  CG1 VAL A 203     -31.798  -3.819  28.983  1.00 96.49           C  
ATOM   1565  CG2 VAL A 203     -30.687  -5.668  27.696  1.00 96.49           C  
ATOM   1566  N   ASP A 204     -33.825  -2.800  26.249  1.00 93.96           N  
ATOM   1567  CA  ASP A 204     -34.756  -1.675  26.246  1.00 93.96           C  
ATOM   1568  C   ASP A 204     -36.187  -2.148  26.004  1.00 93.96           C  
ATOM   1569  CB  ASP A 204     -34.354  -0.650  25.184  1.00 93.96           C  
ATOM   1570  O   ASP A 204     -37.123  -1.664  26.645  1.00 93.96           O  
ATOM   1571  CG  ASP A 204     -33.057   0.068  25.513  1.00 93.96           C  
ATOM   1572  OD1 ASP A 204     -32.662   0.101  26.698  1.00 93.96           O  
ATOM   1573  OD2 ASP A 204     -32.426   0.609  24.579  1.00 93.96           O  
ATOM   1574  N   GLY A 205     -36.334  -3.009  25.024  1.00 94.29           N  
ATOM   1575  CA  GLY A 205     -37.642  -3.599  24.786  1.00 94.29           C  
ATOM   1576  C   GLY A 205     -38.206  -4.310  26.002  1.00 94.29           C  
ATOM   1577  O   GLY A 205     -39.388  -4.163  26.321  1.00 94.29           O  
ATOM   1578  N   ALA A 206     -37.413  -5.123  26.690  1.00 95.74           N  
ATOM   1579  CA  ALA A 206     -37.826  -5.834  27.897  1.00 95.74           C  
ATOM   1580  C   ALA A 206     -38.185  -4.857  29.013  1.00 95.74           C  
ATOM   1581  CB  ALA A 206     -36.724  -6.784  28.359  1.00 95.74           C  
ATOM   1582  O   ALA A 206     -39.142  -5.081  29.758  1.00 95.74           O  
ATOM   1583  N   THR A 207     -37.436  -3.823  29.142  1.00 94.80           N  
ATOM   1584  CA  THR A 207     -37.715  -2.813  30.157  1.00 94.80           C  
ATOM   1585  C   THR A 207     -39.063  -2.147  29.900  1.00 94.80           C  
ATOM   1586  CB  THR A 207     -36.609  -1.742  30.198  1.00 94.80           C  
ATOM   1587  O   THR A 207     -39.833  -1.911  30.833  1.00 94.80           O  
ATOM   1588  CG2 THR A 207     -35.276  -2.345  30.629  1.00 94.80           C  
ATOM   1589  OG1 THR A 207     -36.462  -1.165  28.895  1.00 94.80           O  
ATOM   1590  N   LEU A 208     -39.336  -1.844  28.644  1.00 95.39           N  
ATOM   1591  CA  LEU A 208     -40.625  -1.253  28.301  1.00 95.39           C  
ATOM   1592  C   LEU A 208     -41.765  -2.215  28.617  1.00 95.39           C  
ATOM   1593  CB  LEU A 208     -40.661  -0.868  26.820  1.00 95.39           C  
ATOM   1594  O   LEU A 208     -42.810  -1.801  29.124  1.00 95.39           O  
ATOM   1595  CG  LEU A 208     -39.823   0.345  26.414  1.00 95.39           C  
ATOM   1596  CD1 LEU A 208     -39.900   0.561  24.906  1.00 95.39           C  
ATOM   1597  CD2 LEU A 208     -40.287   1.590  27.162  1.00 95.39           C  
ATOM   1598  N   ALA A 209     -41.594  -3.452  28.262  1.00 95.83           N  
ATOM   1599  CA  ALA A 209     -42.600  -4.469  28.556  1.00 95.83           C  
ATOM   1600  C   ALA A 209     -42.816  -4.609  30.060  1.00 95.83           C  
ATOM   1601  CB  ALA A 209     -42.192  -5.811  27.952  1.00 95.83           C  
ATOM   1602  O   ALA A 209     -43.951  -4.754  30.520  1.00 95.83           O  
ATOM   1603  N   ARG A 210     -41.761  -4.672  30.804  1.00 95.23           N  
ATOM   1604  CA  ARG A 210     -41.865  -4.728  32.258  1.00 95.23           C  
ATOM   1605  C   ARG A 210     -42.668  -3.549  32.796  1.00 95.23           C  
ATOM   1606  CB  ARG A 210     -40.474  -4.749  32.896  1.00 95.23           C  
ATOM   1607  O   ARG A 210     -43.542  -3.723  33.649  1.00 95.23           O  
ATOM   1608  CG  ARG A 210     -40.492  -4.894  34.409  1.00 95.23           C  
ATOM   1609  CD  ARG A 210     -39.093  -4.799  35.002  1.00 95.23           C  
ATOM   1610  NE  ARG A 210     -38.608  -3.422  35.020  1.00 95.23           N  
ATOM   1611  NH1 ARG A 210     -36.691  -3.894  36.219  1.00 95.23           N  
ATOM   1612  NH2 ARG A 210     -37.132  -1.745  35.554  1.00 95.23           N  
ATOM   1613  CZ  ARG A 210     -37.478  -3.024  35.598  1.00 95.23           C  
ATOM   1614  N   LEU A 211     -42.298  -2.337  32.336  1.00 96.34           N  
ATOM   1615  CA  LEU A 211     -43.003  -1.140  32.781  1.00 96.34           C  
ATOM   1616  C   LEU A 211     -44.491  -1.235  32.462  1.00 96.34           C  
ATOM   1617  CB  LEU A 211     -42.407   0.108  32.124  1.00 96.34           C  
ATOM   1618  O   LEU A 211     -45.331  -0.845  33.277  1.00 96.34           O  
ATOM   1619  CG  LEU A 211     -41.033   0.551  32.631  1.00 96.34           C  
ATOM   1620  CD1 LEU A 211     -40.522   1.731  31.812  1.00 96.34           C  
ATOM   1621  CD2 LEU A 211     -41.098   0.908  34.112  1.00 96.34           C  
ATOM   1622  N   ASP A 212     -44.882  -1.674  31.306  1.00 94.98           N  
ATOM   1623  CA  ASP A 212     -46.273  -1.850  30.900  1.00 94.98           C  
ATOM   1624  C   ASP A 212     -46.994  -2.833  31.819  1.00 94.98           C  
ATOM   1625  CB  ASP A 212     -46.353  -2.331  29.450  1.00 94.98           C  
ATOM   1626  O   ASP A 212     -48.131  -2.588  32.229  1.00 94.98           O  
ATOM   1627  CG  ASP A 212     -46.003  -1.247  28.445  1.00 94.98           C  
ATOM   1628  OD1 ASP A 212     -45.960  -0.056  28.822  1.00 94.98           O  
ATOM   1629  OD2 ASP A 212     -45.770  -1.587  27.265  1.00 94.98           O  
ATOM   1630  N   LEU A 213     -46.368  -3.949  32.128  1.00 96.60           N  
ATOM   1631  CA  LEU A 213     -46.953  -4.951  33.012  1.00 96.60           C  
ATOM   1632  C   LEU A 213     -47.100  -4.407  34.429  1.00 96.60           C  
ATOM   1633  CB  LEU A 213     -46.095  -6.219  33.027  1.00 96.60           C  
ATOM   1634  O   LEU A 213     -48.087  -4.695  35.110  1.00 96.60           O  
ATOM   1635  CG  LEU A 213     -46.196  -7.121  31.795  1.00 96.60           C  
ATOM   1636  CD1 LEU A 213     -45.142  -8.221  31.856  1.00 96.60           C  
ATOM   1637  CD2 LEU A 213     -47.594  -7.719  31.684  1.00 96.60           C  
ATOM   1638  N   GLU A 214     -46.125  -3.690  34.874  1.00 97.13           N  
ATOM   1639  CA  GLU A 214     -46.209  -3.061  36.189  1.00 97.13           C  
ATOM   1640  C   GLU A 214     -47.391  -2.098  36.266  1.00 97.13           C  
ATOM   1641  CB  GLU A 214     -44.908  -2.324  36.517  1.00 97.13           C  
ATOM   1642  O   GLU A 214     -48.077  -2.030  37.288  1.00 97.13           O  
ATOM   1643  CG  GLU A 214     -43.748  -3.247  36.862  1.00 97.13           C  
ATOM   1644  CD  GLU A 214     -42.435  -2.510  37.069  1.00 97.13           C  
ATOM   1645  OE1 GLU A 214     -41.429  -3.155  37.441  1.00 97.13           O  
ATOM   1646  OE2 GLU A 214     -42.413  -1.276  36.860  1.00 97.13           O  
ATOM   1647  N   LYS A 215     -47.589  -1.372  35.249  1.00 95.94           N  
ATOM   1648  CA  LYS A 215     -48.733  -0.466  35.202  1.00 95.94           C  
ATOM   1649  C   LYS A 215     -50.048  -1.238  35.253  1.00 95.94           C  
ATOM   1650  CB  LYS A 215     -48.682   0.399  33.941  1.00 95.94           C  
ATOM   1651  O   LYS A 215     -50.992  -0.824  35.929  1.00 95.94           O  
ATOM   1652  CG  LYS A 215     -47.586   1.454  33.959  1.00 95.94           C  
ATOM   1653  CD  LYS A 215     -47.598   2.294  32.688  1.00 95.94           C  
ATOM   1654  CE  LYS A 215     -46.460   3.305  32.674  1.00 95.94           C  
ATOM   1655  NZ  LYS A 215     -46.365   4.015  31.363  1.00 95.94           N  
ATOM   1656  N   LYS A 216     -50.118  -2.317  34.534  1.00 97.01           N  
ATOM   1657  CA  LYS A 216     -51.313  -3.155  34.544  1.00 97.01           C  
ATOM   1658  C   LYS A 216     -51.558  -3.748  35.929  1.00 97.01           C  
ATOM   1659  CB  LYS A 216     -51.193  -4.275  33.509  1.00 97.01           C  
ATOM   1660  O   LYS A 216     -52.700  -3.814  36.389  1.00 97.01           O  
ATOM   1661  CG  LYS A 216     -51.285  -3.797  32.067  1.00 97.01           C  
ATOM   1662  CD  LYS A 216     -51.172  -4.956  31.086  1.00 97.01           C  
ATOM   1663  CE  LYS A 216     -51.186  -4.471  29.642  1.00 97.01           C  
ATOM   1664  NZ  LYS A 216     -50.906  -5.581  28.683  1.00 97.01           N  
ATOM   1665  N   VAL A 217     -50.474  -4.211  36.533  1.00 97.36           N  
ATOM   1666  CA  VAL A 217     -50.584  -4.760  37.881  1.00 97.36           C  
ATOM   1667  C   VAL A 217     -51.105  -3.689  38.835  1.00 97.36           C  
ATOM   1668  CB  VAL A 217     -49.229  -5.308  38.382  1.00 97.36           C  
ATOM   1669  O   VAL A 217     -51.987  -3.955  39.655  1.00 97.36           O  
ATOM   1670  CG1 VAL A 217     -49.291  -5.614  39.878  1.00 97.36           C  
ATOM   1671  CG2 VAL A 217     -48.833  -6.555  37.594  1.00 97.36           C  
ATOM   1672  N   GLU A 218     -50.568  -2.486  38.696  1.00 96.76           N  
ATOM   1673  CA  GLU A 218     -51.011  -1.385  39.546  1.00 96.76           C  
ATOM   1674  C   GLU A 218     -52.484  -1.063  39.307  1.00 96.76           C  
ATOM   1675  CB  GLU A 218     -50.155  -0.140  39.304  1.00 96.76           C  
ATOM   1676  O   GLU A 218     -53.233  -0.820  40.256  1.00 96.76           O  
ATOM   1677  CG  GLU A 218     -48.782  -0.201  39.958  1.00 96.76           C  
ATOM   1678  CD  GLU A 218     -47.866   0.937  39.539  1.00 96.76           C  
ATOM   1679  OE1 GLU A 218     -46.650   0.877  39.831  1.00 96.76           O  
ATOM   1680  OE2 GLU A 218     -48.368   1.897  38.913  1.00 96.76           O  
ATOM   1681  N   SER A 219     -52.865  -1.025  38.076  1.00 96.04           N  
ATOM   1682  CA  SER A 219     -54.261  -0.772  37.733  1.00 96.04           C  
ATOM   1683  C   SER A 219     -55.174  -1.855  38.297  1.00 96.04           C  
ATOM   1684  CB  SER A 219     -54.433  -0.687  36.216  1.00 96.04           C  
ATOM   1685  O   SER A 219     -56.271  -1.562  38.775  1.00 96.04           O  
ATOM   1686  OG  SER A 219     -54.268  -1.962  35.619  1.00 96.04           O  
ATOM   1687  N   LEU A 220     -54.797  -3.110  38.206  1.00 97.21           N  
ATOM   1688  CA  LEU A 220     -55.584  -4.219  38.733  1.00 97.21           C  
ATOM   1689  C   LEU A 220     -55.660  -4.157  40.255  1.00 97.21           C  
ATOM   1690  CB  LEU A 220     -54.984  -5.558  38.294  1.00 97.21           C  
ATOM   1691  O   LEU A 220     -56.701  -4.463  40.841  1.00 97.21           O  
ATOM   1692  CG  LEU A 220     -55.161  -5.930  36.822  1.00 97.21           C  
ATOM   1693  CD1 LEU A 220     -54.418  -7.225  36.509  1.00 97.21           C  
ATOM   1694  CD2 LEU A 220     -56.641  -6.060  36.477  1.00 97.21           C  
ATOM   1695  N   LEU A 221     -54.580  -3.809  40.887  1.00 97.69           N  
ATOM   1696  CA  LEU A 221     -54.579  -3.639  42.336  1.00 97.69           C  
ATOM   1697  C   LEU A 221     -55.538  -2.530  42.754  1.00 97.69           C  
ATOM   1698  CB  LEU A 221     -53.167  -3.326  42.838  1.00 97.69           C  
ATOM   1699  O   LEU A 221     -56.223  -2.647  43.773  1.00 97.69           O  
ATOM   1700  CG  LEU A 221     -52.184  -4.498  42.875  1.00 97.69           C  
ATOM   1701  CD1 LEU A 221     -50.794  -4.012  43.272  1.00 97.69           C  
ATOM   1702  CD2 LEU A 221     -52.674  -5.576  43.835  1.00 97.69           C  
ATOM   1703  N   ASP A 222     -55.560  -1.416  41.994  1.00 96.87           N  
ATOM   1704  CA  ASP A 222     -56.496  -0.327  42.256  1.00 96.87           C  
ATOM   1705  C   ASP A 222     -57.941  -0.792  42.090  1.00 96.87           C  
ATOM   1706  CB  ASP A 222     -56.214   0.857  41.328  1.00 96.87           C  
ATOM   1707  O   ASP A 222     -58.812  -0.423  42.880  1.00 96.87           O  
ATOM   1708  CG  ASP A 222     -54.928   1.587  41.672  1.00 96.87           C  
ATOM   1709  OD1 ASP A 222     -54.403   1.403  42.792  1.00 96.87           O  
ATOM   1710  OD2 ASP A 222     -54.436   2.355  40.817  1.00 96.87           O  
ATOM   1711  N   GLU A 223     -58.171  -1.586  41.078  1.00 96.62           N  
ATOM   1712  CA  GLU A 223     -59.506  -2.129  40.847  1.00 96.62           C  
ATOM   1713  C   GLU A 223     -59.929  -3.055  41.984  1.00 96.62           C  
ATOM   1714  CB  GLU A 223     -59.558  -2.878  39.513  1.00 96.62           C  
ATOM   1715  O   GLU A 223     -61.083  -3.025  42.419  1.00 96.62           O  
ATOM   1716  CG  GLU A 223     -59.476  -1.970  38.295  1.00 96.62           C  
ATOM   1717  CD  GLU A 223     -59.491  -2.730  36.978  1.00 96.62           C  
ATOM   1718  OE1 GLU A 223     -59.281  -2.104  35.914  1.00 96.62           O  
ATOM   1719  OE2 GLU A 223     -59.716  -3.960  37.010  1.00 96.62           O  
ATOM   1720  N   LEU A 224     -59.039  -3.878  42.440  1.00 95.52           N  
ATOM   1721  CA  LEU A 224     -59.323  -4.774  43.555  1.00 95.52           C  
ATOM   1722  C   LEU A 224     -59.664  -3.984  44.814  1.00 95.52           C  
ATOM   1723  CB  LEU A 224     -58.128  -5.693  43.823  1.00 95.52           C  
ATOM   1724  O   LEU A 224     -60.601  -4.332  45.536  1.00 95.52           O  
ATOM   1725  CG  LEU A 224     -58.353  -6.822  44.830  1.00 95.52           C  
ATOM   1726  CD1 LEU A 224     -58.595  -8.140  44.102  1.00 95.52           C  
ATOM   1727  CD2 LEU A 224     -57.163  -6.939  45.777  1.00 95.52           C  
ATOM   1728  N   ALA A 225     -58.861  -2.960  45.070  1.00 96.98           N  
ATOM   1729  CA  ALA A 225     -59.123  -2.117  46.233  1.00 96.98           C  
ATOM   1730  C   ALA A 225     -60.487  -1.442  46.126  1.00 96.98           C  
ATOM   1731  CB  ALA A 225     -58.025  -1.068  46.389  1.00 96.98           C  
ATOM   1732  O   ALA A 225     -61.205  -1.318  47.121  1.00 96.98           O  
ATOM   1733  N   PHE A 226     -60.795  -1.027  44.983  1.00 96.70           N  
ATOM   1734  CA  PHE A 226     -62.079  -0.379  44.740  1.00 96.70           C  
ATOM   1735  C   PHE A 226     -63.230  -1.339  45.014  1.00 96.70           C  
ATOM   1736  CB  PHE A 226     -62.157   0.137  43.299  1.00 96.70           C  
ATOM   1737  O   PHE A 226     -64.206  -0.974  45.674  1.00 96.70           O  
ATOM   1738  CG  PHE A 226     -63.487   0.746  42.945  1.00 96.70           C  
ATOM   1739  CD1 PHE A 226     -64.398   0.051  42.159  1.00 96.70           C  
ATOM   1740  CD2 PHE A 226     -63.826   2.014  43.398  1.00 96.70           C  
ATOM   1741  CE1 PHE A 226     -65.630   0.612  41.829  1.00 96.70           C  
ATOM   1742  CE2 PHE A 226     -65.055   2.581  43.072  1.00 96.70           C  
ATOM   1743  CZ  PHE A 226     -65.955   1.879  42.287  1.00 96.70           C  
ATOM   1744  N   VAL A 227     -63.164  -2.499  44.503  1.00 97.09           N  
ATOM   1745  CA  VAL A 227     -64.200  -3.512  44.674  1.00 97.09           C  
ATOM   1746  C   VAL A 227     -64.337  -3.867  46.152  1.00 97.09           C  
ATOM   1747  CB  VAL A 227     -63.894  -4.781  43.847  1.00 97.09           C  
ATOM   1748  O   VAL A 227     -65.451  -4.037  46.655  1.00 97.09           O  
ATOM   1749  CG1 VAL A 227     -64.877  -5.899  44.191  1.00 97.09           C  
ATOM   1750  CG2 VAL A 227     -63.938  -4.468  42.353  1.00 97.09           C  
ATOM   1751  N   ARG A 228     -63.278  -3.981  46.844  1.00 96.33           N  
ATOM   1752  CA  ARG A 228     -63.309  -4.273  48.274  1.00 96.33           C  
ATOM   1753  C   ARG A 228     -64.006  -3.157  49.045  1.00 96.33           C  
ATOM   1754  CB  ARG A 228     -61.891  -4.474  48.813  1.00 96.33           C  
ATOM   1755  O   ARG A 228     -64.777  -3.423  49.969  1.00 96.33           O  
ATOM   1756  CG  ARG A 228     -61.269  -5.807  48.427  1.00 96.33           C  
ATOM   1757  CD  ARG A 228     -59.927  -6.024  49.113  1.00 96.33           C  
ATOM   1758  NE  ARG A 228     -59.369  -7.337  48.804  1.00 96.33           N  
ATOM   1759  NH1 ARG A 228     -57.236  -6.559  48.380  1.00 96.33           N  
ATOM   1760  NH2 ARG A 228     -57.702  -8.797  48.202  1.00 96.33           N  
ATOM   1761  CZ  ARG A 228     -58.103  -7.561  48.463  1.00 96.33           C  
ATOM   1762  N   GLN A 229     -63.697  -1.932  48.679  1.00 96.78           N  
ATOM   1763  CA  GLN A 229     -64.318  -0.788  49.337  1.00 96.78           C  
ATOM   1764  C   GLN A 229     -65.820  -0.747  49.068  1.00 96.78           C  
ATOM   1765  CB  GLN A 229     -63.667   0.517  48.877  1.00 96.78           C  
ATOM   1766  O   GLN A 229     -66.611  -0.479  49.975  1.00 96.78           O  
ATOM   1767  CG  GLN A 229     -63.969   1.707  49.778  1.00 96.78           C  
ATOM   1768  CD  GLN A 229     -63.233   2.965  49.356  1.00 96.78           C  
ATOM   1769  NE2 GLN A 229     -63.289   3.994  50.194  1.00 96.78           N  
ATOM   1770  OE1 GLN A 229     -62.619   3.011  48.285  1.00 96.78           O  
ATOM   1771  N   VAL A 230     -66.211  -1.008  47.845  1.00 96.60           N  
ATOM   1772  CA  VAL A 230     -67.620  -1.011  47.468  1.00 96.60           C  
ATOM   1773  C   VAL A 230     -68.353  -2.122  48.216  1.00 96.60           C  
ATOM   1774  CB  VAL A 230     -67.800  -1.187  45.943  1.00 96.60           C  
ATOM   1775  O   VAL A 230     -69.468  -1.920  48.705  1.00 96.60           O  
ATOM   1776  CG1 VAL A 230     -69.268  -1.429  45.597  1.00 96.60           C  
ATOM   1777  CG2 VAL A 230     -67.266   0.036  45.199  1.00 96.60           C  
ATOM   1778  N   HIS A 231     -67.717  -3.227  48.282  1.00 93.82           N  
ATOM   1779  CA  HIS A 231     -68.315  -4.343  49.005  1.00 93.82           C  
ATOM   1780  C   HIS A 231     -68.485  -4.013  50.485  1.00 93.82           C  
ATOM   1781  CB  HIS A 231     -67.465  -5.604  48.843  1.00 93.82           C  
ATOM   1782  O   HIS A 231     -69.519  -4.325  51.080  1.00 93.82           O  
ATOM   1783  CG  HIS A 231     -67.632  -6.274  47.516  1.00 93.82           C  
ATOM   1784  CD2 HIS A 231     -66.720  -6.648  46.588  1.00 93.82           C  
ATOM   1785  ND1 HIS A 231     -68.864  -6.630  47.012  1.00 93.82           N  
ATOM   1786  CE1 HIS A 231     -68.701  -7.198  45.828  1.00 93.82           C  
ATOM   1787  NE2 HIS A 231     -67.410  -7.221  45.548  1.00 93.82           N  
ATOM   1788  N   ASP A 232     -67.504  -3.469  51.049  1.00 96.14           N  
ATOM   1789  CA  ASP A 232     -67.575  -3.086  52.455  1.00 96.14           C  
ATOM   1790  C   ASP A 232     -68.700  -2.082  52.695  1.00 96.14           C  
ATOM   1791  CB  ASP A 232     -66.239  -2.500  52.920  1.00 96.14           C  
ATOM   1792  O   ASP A 232     -69.409  -2.165  53.701  1.00 96.14           O  
ATOM   1793  CG  ASP A 232     -65.151  -3.548  53.066  1.00 96.14           C  
ATOM   1794  OD1 ASP A 232     -65.469  -4.755  53.119  1.00 96.14           O  
ATOM   1795  OD2 ASP A 232     -63.963  -3.163  53.132  1.00 96.14           O  
ATOM   1796  N   GLU A 233     -68.826  -1.203  51.806  1.00 95.27           N  
ATOM   1797  CA  GLU A 233     -69.889  -0.206  51.901  1.00 95.27           C  
ATOM   1798  C   GLU A 233     -71.263  -0.846  51.726  1.00 95.27           C  
ATOM   1799  CB  GLU A 233     -69.686   0.897  50.858  1.00 95.27           C  
ATOM   1800  O   GLU A 233     -72.219  -0.472  52.409  1.00 95.27           O  
ATOM   1801  CG  GLU A 233     -68.532   1.837  51.174  1.00 95.27           C  
ATOM   1802  CD  GLU A 233     -68.258   2.843  50.067  1.00 95.27           C  
ATOM   1803  OE1 GLU A 233     -67.305   3.644  50.198  1.00 95.27           O  
ATOM   1804  OE2 GLU A 233     -69.003   2.830  49.062  1.00 95.27           O  
ATOM   1805  N   GLU A 234     -71.340  -1.721  50.784  1.00 94.32           N  
ATOM   1806  CA  GLU A 234     -72.602  -2.424  50.573  1.00 94.32           C  
ATOM   1807  C   GLU A 234     -72.994  -3.236  51.804  1.00 94.32           C  
ATOM   1808  CB  GLU A 234     -72.510  -3.338  49.348  1.00 94.32           C  
ATOM   1809  O   GLU A 234     -74.168  -3.279  52.177  1.00 94.32           O  
ATOM   1810  CG  GLU A 234     -72.441  -2.589  48.025  1.00 94.32           C  
ATOM   1811  CD  GLU A 234     -72.256  -3.505  46.826  1.00 94.32           C  
ATOM   1812  OE1 GLU A 234     -72.344  -3.022  45.674  1.00 94.32           O  
ATOM   1813  OE2 GLU A 234     -72.023  -4.716  47.040  1.00 94.32           O  
ATOM   1814  N   VAL A 235     -72.023  -3.937  52.427  1.00 94.44           N  
ATOM   1815  CA  VAL A 235     -72.262  -4.710  53.641  1.00 94.44           C  
ATOM   1816  C   VAL A 235     -72.685  -3.777  54.773  1.00 94.44           C  
ATOM   1817  CB  VAL A 235     -71.012  -5.518  54.055  1.00 94.44           C  
ATOM   1818  O   VAL A 235     -73.601  -4.093  55.537  1.00 94.44           O  
ATOM   1819  CG1 VAL A 235     -71.212  -6.156  55.429  1.00 94.44           C  
ATOM   1820  CG2 VAL A 235     -70.695  -6.584  53.008  1.00 94.44           C  
ATOM   1821  N   ALA A 236     -71.986  -2.629  54.884  1.00 94.17           N  
ATOM   1822  CA  ALA A 236     -72.325  -1.643  55.907  1.00 94.17           C  
ATOM   1823  C   ALA A 236     -73.745  -1.118  55.714  1.00 94.17           C  
ATOM   1824  CB  ALA A 236     -71.327  -0.488  55.884  1.00 94.17           C  
ATOM   1825  O   ALA A 236     -74.481  -0.930  56.686  1.00 94.17           O  
ATOM   1826  N   GLU A 237     -74.139  -0.851  54.461  1.00 93.58           N  
ATOM   1827  CA  GLU A 237     -75.483  -0.378  54.143  1.00 93.58           C  
ATOM   1828  C   GLU A 237     -76.533  -1.434  54.474  1.00 93.58           C  
ATOM   1829  CB  GLU A 237     -75.580   0.015  52.666  1.00 93.58           C  
ATOM   1830  O   GLU A 237     -77.610  -1.110  54.979  1.00 93.58           O  
ATOM   1831  CG  GLU A 237     -74.848   1.305  52.324  1.00 93.58           C  
ATOM   1832  CD  GLU A 237     -74.949   1.679  50.853  1.00 93.58           C  
ATOM   1833  OE1 GLU A 237     -74.444   2.757  50.466  1.00 93.58           O  
ATOM   1834  OE2 GLU A 237     -75.537   0.888  50.083  1.00 93.58           O  
ATOM   1835  N   LEU A 238     -76.245  -2.688  54.119  1.00 89.68           N  
ATOM   1836  CA  LEU A 238     -77.172  -3.772  54.424  1.00 89.68           C  
ATOM   1837  C   LEU A 238     -77.327  -3.946  55.932  1.00 89.68           C  
ATOM   1838  CB  LEU A 238     -76.692  -5.082  53.794  1.00 89.68           C  
ATOM   1839  O   LEU A 238     -78.431  -4.192  56.422  1.00 89.68           O  
ATOM   1840  CG  LEU A 238     -76.832  -5.195  52.275  1.00 89.68           C  
ATOM   1841  CD1 LEU A 238     -76.219  -6.501  51.782  1.00 89.68           C  
ATOM   1842  CD2 LEU A 238     -78.297  -5.098  51.865  1.00 89.68           C  
ATOM   1843  N   LEU A 239     -76.205  -3.898  56.699  1.00 92.35           N  
ATOM   1844  CA  LEU A 239     -76.263  -3.987  58.154  1.00 92.35           C  
ATOM   1845  C   LEU A 239     -77.057  -2.823  58.739  1.00 92.35           C  
ATOM   1846  CB  LEU A 239     -74.852  -4.006  58.747  1.00 92.35           C  
ATOM   1847  O   LEU A 239     -77.811  -3.001  59.698  1.00 92.35           O  
ATOM   1848  CG  LEU A 239     -74.073  -5.314  58.604  1.00 92.35           C  
ATOM   1849  CD1 LEU A 239     -72.644  -5.138  59.104  1.00 92.35           C  
ATOM   1850  CD2 LEU A 239     -74.774  -6.439  59.357  1.00 92.35           C  
ATOM   1851  N   ALA A 240     -76.903  -1.591  58.215  1.00 89.46           N  
ATOM   1852  CA  ALA A 240     -77.646  -0.408  58.643  1.00 89.46           C  
ATOM   1853  C   ALA A 240     -79.138  -0.570  58.370  1.00 89.46           C  
ATOM   1854  CB  ALA A 240     -77.111   0.838  57.941  1.00 89.46           C  
ATOM   1855  O   ALA A 240     -79.972  -0.184  59.193  1.00 89.46           O  
ATOM   1856  N   THR A 241     -79.478  -1.077  57.135  1.00 85.80           N  
ATOM   1857  CA  THR A 241     -80.870  -1.320  56.773  1.00 85.80           C  
ATOM   1858  C   THR A 241     -81.490  -2.373  57.686  1.00 85.80           C  
ATOM   1859  CB  THR A 241     -80.995  -1.770  55.306  1.00 85.80           C  
ATOM   1860  O   THR A 241     -82.649  -2.250  58.088  1.00 85.80           O  
ATOM   1861  CG2 THR A 241     -80.591  -0.652  54.351  1.00 85.80           C  
ATOM   1862  OG1 THR A 241     -80.145  -2.902  55.085  1.00 85.80           O  
ATOM   1863  N   LEU A 242     -80.804  -3.375  58.024  1.00 83.18           N  
ATOM   1864  CA  LEU A 242     -81.285  -4.416  58.926  1.00 83.18           C  
ATOM   1865  C   LEU A 242     -81.480  -3.866  60.335  1.00 83.18           C  
ATOM   1866  CB  LEU A 242     -80.307  -5.594  58.956  1.00 83.18           C  
ATOM   1867  O   LEU A 242     -82.441  -4.227  61.019  1.00 83.18           O  
ATOM   1868  CG  LEU A 242     -80.659  -6.790  58.071  1.00 83.18           C  
ATOM   1869  CD1 LEU A 242     -79.403  -7.586  57.732  1.00 83.18           C  
ATOM   1870  CD2 LEU A 242     -81.692  -7.677  58.756  1.00 83.18           C  
ATOM   1871  N   GLN A 243     -80.508  -3.027  60.833  1.00 84.73           N  
ATOM   1872  CA  GLN A 243     -80.628  -2.408  62.149  1.00 84.73           C  
ATOM   1873  C   GLN A 243     -81.800  -1.433  62.193  1.00 84.73           C  
ATOM   1874  CB  GLN A 243     -79.332  -1.688  62.524  1.00 84.73           C  
ATOM   1875  O   GLN A 243     -82.491  -1.329  63.209  1.00 84.73           O  
ATOM   1876  CG  GLN A 243     -78.192  -2.627  62.897  1.00 84.73           C  
ATOM   1877  CD  GLN A 243     -76.912  -1.890  63.240  1.00 84.73           C  
ATOM   1878  NE2 GLN A 243     -75.938  -2.612  63.783  1.00 84.73           N  
ATOM   1879  OE1 GLN A 243     -76.798  -0.680  63.018  1.00 84.73           O  
ATOM   1880  N   ALA A 244     -81.952  -0.583  61.195  1.00 81.63           N  
ATOM   1881  CA  ALA A 244     -83.080   0.341  61.108  1.00 81.63           C  
ATOM   1882  C   ALA A 244     -84.405  -0.415  61.048  1.00 81.63           C  
ATOM   1883  CB  ALA A 244     -82.933   1.247  59.888  1.00 81.63           C  
ATOM   1884  O   ALA A 244     -85.403   0.023  61.624  1.00 81.63           O  
ATOM   1885  N   SER A 245     -84.531  -1.468  60.282  1.00 74.88           N  
ATOM   1886  CA  SER A 245     -85.756  -2.259  60.242  1.00 74.88           C  
ATOM   1887  C   SER A 245     -85.999  -2.970  61.569  1.00 74.88           C  
ATOM   1888  CB  SER A 245     -85.696  -3.284  59.109  1.00 74.88           C  
ATOM   1889  O   SER A 245     -87.147  -3.176  61.968  1.00 74.88           O  
ATOM   1890  OG  SER A 245     -84.721  -4.277  59.379  1.00 74.88           O  
ATOM   1891  N   SER A 246     -84.981  -3.453  62.289  1.00 70.05           N  
ATOM   1892  CA  SER A 246     -85.193  -4.065  63.596  1.00 70.05           C  
ATOM   1893  C   SER A 246     -85.589  -3.023  64.637  1.00 70.05           C  
ATOM   1894  CB  SER A 246     -83.934  -4.802  64.054  1.00 70.05           C  
ATOM   1895  O   SER A 246     -86.420  -3.290  65.507  1.00 70.05           O  
ATOM   1896  OG  SER A 246     -84.177  -5.513  65.256  1.00 70.05           O  
ATOM   1897  N   GLN A 247     -85.017  -1.757  64.605  1.00 63.15           N  
ATOM   1898  CA  GLN A 247     -85.405  -0.766  65.602  1.00 63.15           C  
ATOM   1899  C   GLN A 247     -86.735  -0.112  65.239  1.00 63.15           C  
ATOM   1900  CB  GLN A 247     -84.318   0.301  65.750  1.00 63.15           C  
ATOM   1901  O   GLN A 247     -87.480   0.322  66.120  1.00 63.15           O  
ATOM   1902  CG  GLN A 247     -83.109  -0.160  66.553  1.00 63.15           C  
ATOM   1903  CD  GLN A 247     -81.940   0.803  66.458  1.00 63.15           C  
ATOM   1904  NE2 GLN A 247     -80.786   0.385  66.967  1.00 63.15           N  
ATOM   1905  OE1 GLN A 247     -82.074   1.912  65.932  1.00 63.15           O  
ATOM   1906  N   ALA A 248     -87.198  -0.089  63.982  1.00 57.13           N  
ATOM   1907  CA  ALA A 248     -88.521   0.445  63.669  1.00 57.13           C  
ATOM   1908  C   ALA A 248     -89.602  -0.612  63.875  1.00 57.13           C  
ATOM   1909  CB  ALA A 248     -88.559   0.967  62.235  1.00 57.13           C  
ATOM   1910  O   ALA A 248     -90.777  -0.281  64.051  1.00 57.13           O  
ATOM   1911  N   ALA A 249     -89.273  -1.797  64.144  1.00 51.03           N  
ATOM   1912  CA  ALA A 249     -90.360  -2.671  64.578  1.00 51.03           C  
ATOM   1913  C   ALA A 249     -90.370  -2.821  66.097  1.00 51.03           C  
ATOM   1914  CB  ALA A 249     -90.239  -4.040  63.912  1.00 51.03           C  
ATOM   1915  O   ALA A 249     -91.378  -3.226  66.680  1.00 51.03           O  
ATOM   1916  N   ALA A 250     -89.692  -2.021  66.853  1.00 42.96           N  
ATOM   1917  CA  ALA A 250     -89.904  -2.251  68.280  1.00 42.96           C  
ATOM   1918  C   ALA A 250     -89.848  -0.941  69.061  1.00 42.96           C  
ATOM   1919  CB  ALA A 250     -88.869  -3.234  68.821  1.00 42.96           C  
ATOM   1920  O   ALA A 250     -88.807  -0.280  69.102  1.00 42.96           O  
ATOM   1921  N   GLU A 251     -90.745   0.050  68.750  1.00 35.21           N  
ATOM   1922  CA  GLU A 251     -91.155   0.788  69.941  1.00 35.21           C  
ATOM   1923  C   GLU A 251     -91.442   2.251  69.612  1.00 35.21           C  
ATOM   1924  CB  GLU A 251     -90.081   0.694  71.028  1.00 35.21           C  
ATOM   1925  O   GLU A 251     -90.549   2.981  69.178  1.00 35.21           O  
ATOM   1926  CG  GLU A 251     -90.094  -0.621  71.794  1.00 35.21           C  
ATOM   1927  CD  GLU A 251     -89.126  -0.642  72.965  1.00 35.21           C  
ATOM   1928  OE1 GLU A 251     -89.130  -1.628  73.738  1.00 35.21           O  
ATOM   1929  OE2 GLU A 251     -88.358   0.334  73.113  1.00 35.21           O  
ATOM   1930  N   VAL A 252     -92.617   2.498  69.013  1.00 35.75           N  
ATOM   1931  CA  VAL A 252     -93.731   3.389  69.322  1.00 35.75           C  
ATOM   1932  C   VAL A 252     -93.793   3.635  70.828  1.00 35.75           C  
ATOM   1933  CB  VAL A 252     -95.074   2.815  68.820  1.00 35.75           C  
ATOM   1934  O   VAL A 252     -93.901   2.690  71.613  1.00 35.75           O  
ATOM   1935  CG1 VAL A 252     -96.235   3.720  69.227  1.00 35.75           C  
ATOM   1936  CG2 VAL A 252     -95.042   2.632  67.303  1.00 35.75           C  
ATOM   1937  N   ASP A 253     -92.974   4.441  71.421  1.00 32.80           N  
ATOM   1938  CA  ASP A 253     -93.447   5.143  72.610  1.00 32.80           C  
ATOM   1939  C   ASP A 253     -92.571   6.357  72.916  1.00 32.80           C  
ATOM   1940  CB  ASP A 253     -93.478   4.200  73.814  1.00 32.80           C  
ATOM   1941  O   ASP A 253     -91.352   6.231  73.050  1.00 32.80           O  
ATOM   1942  CG  ASP A 253     -94.692   4.410  74.701  1.00 32.80           C  
ATOM   1943  OD1 ASP A 253     -95.609   5.165  74.311  1.00 32.80           O  
ATOM   1944  OD2 ASP A 253     -94.732   3.817  75.801  1.00 32.80           O  
ATOM   1945  N   VAL A 254     -93.097   7.584  72.589  1.00 34.79           N  
ATOM   1946  CA  VAL A 254     -93.746   8.784  73.106  1.00 34.79           C  
ATOM   1947  C   VAL A 254     -92.938   9.346  74.274  1.00 34.79           C  
ATOM   1948  CB  VAL A 254     -95.198   8.497  73.551  1.00 34.79           C  
ATOM   1949  O   VAL A 254     -92.560   8.608  75.187  1.00 34.79           O  
ATOM   1950  CG1 VAL A 254     -95.853   9.761  74.104  1.00 34.79           C  
ATOM   1951  CG2 VAL A 254     -96.011   7.936  72.387  1.00 34.79           C  
ATOM   1952  N   THR A 255     -92.296  10.568  74.039  1.00 35.09           N  
ATOM   1953  CA  THR A 255     -92.643  11.887  74.555  1.00 35.09           C  
ATOM   1954  C   THR A 255     -91.649  12.329  75.625  1.00 35.09           C  
ATOM   1955  CB  THR A 255     -94.068  11.901  75.139  1.00 35.09           C  
ATOM   1956  O   THR A 255     -91.526  11.686  76.670  1.00 35.09           O  
ATOM   1957  CG2 THR A 255     -95.109  11.640  74.055  1.00 35.09           C  
ATOM   1958  OG1 THR A 255     -94.176  10.885  76.144  1.00 35.09           O  
ATOM   1959  N   VAL A 256     -90.479  12.989  75.197  1.00 40.80           N  
ATOM   1960  CA  VAL A 256     -90.060  14.038  76.121  1.00 40.80           C  
ATOM   1961  C   VAL A 256     -88.782  14.698  75.609  1.00 40.80           C  
ATOM   1962  CB  VAL A 256     -89.840  13.484  77.546  1.00 40.80           C  
ATOM   1963  O   VAL A 256     -87.807  14.013  75.291  1.00 40.80           O  
ATOM   1964  CG1 VAL A 256     -89.369  14.590  78.489  1.00 40.80           C  
ATOM   1965  CG2 VAL A 256     -91.121  12.839  78.071  1.00 40.80           C  
ATOM   1966  N   ALA A 257     -88.847  15.575  74.547  1.00 44.36           N  
ATOM   1967  CA  ALA A 257     -88.161  16.860  74.441  1.00 44.36           C  
ATOM   1968  C   ALA A 257     -87.764  17.153  72.997  1.00 44.36           C  
ATOM   1969  CB  ALA A 257     -86.930  16.882  75.344  1.00 44.36           C  
ATOM   1970  O   ALA A 257     -87.000  16.397  72.392  1.00 44.36           O  
ATOM   1971  N   LYS A 258     -88.818  17.218  72.143  1.00 42.81           N  
ATOM   1972  CA  LYS A 258     -88.894  17.591  70.734  1.00 42.81           C  
ATOM   1973  C   LYS A 258     -87.554  18.122  70.233  1.00 42.81           C  
ATOM   1974  CB  LYS A 258     -89.988  18.636  70.513  1.00 42.81           C  
ATOM   1975  O   LYS A 258     -87.123  19.207  70.629  1.00 42.81           O  
ATOM   1976  CG  LYS A 258     -91.401  18.095  70.666  1.00 42.81           C  
ATOM   1977  CD  LYS A 258     -92.445  19.157  70.342  1.00 42.81           C  
ATOM   1978  CE  LYS A 258     -93.855  18.585  70.377  1.00 42.81           C  
ATOM   1979  NZ  LYS A 258     -94.890  19.662  70.406  1.00 42.81           N  
ATOM   1980  N   PRO A 259     -86.464  17.217  70.210  1.00 56.05           N  
ATOM   1981  CA  PRO A 259     -85.236  17.559  69.489  1.00 56.05           C  
ATOM   1982  C   PRO A 259     -85.507  18.179  68.121  1.00 56.05           C  
ATOM   1983  CB  PRO A 259     -84.525  16.210  69.346  1.00 56.05           C  
ATOM   1984  O   PRO A 259     -86.401  17.728  67.400  1.00 56.05           O  
ATOM   1985  CG  PRO A 259     -85.610  15.191  69.475  1.00 56.05           C  
ATOM   1986  CD  PRO A 259     -86.840  15.868  70.008  1.00 56.05           C  
ATOM   1987  N   ASP A 260     -85.955  19.340  68.054  1.00 60.26           N  
ATOM   1988  CA  ASP A 260     -86.225  20.104  66.840  1.00 60.26           C  
ATOM   1989  C   ASP A 260     -85.803  19.326  65.596  1.00 60.26           C  
ATOM   1990  CB  ASP A 260     -85.507  21.454  66.885  1.00 60.26           C  
ATOM   1991  O   ASP A 260     -84.611  19.224  65.295  1.00 60.26           O  
ATOM   1992  CG  ASP A 260     -86.075  22.461  65.900  1.00 60.26           C  
ATOM   1993  OD1 ASP A 260     -87.151  22.204  65.318  1.00 60.26           O  
ATOM   1994  OD2 ASP A 260     -85.440  23.520  65.703  1.00 60.26           O  
ATOM   1995  N   LEU A 261     -86.291  18.192  65.233  1.00 73.50           N  
ATOM   1996  CA  LEU A 261     -86.196  17.339  64.054  1.00 73.50           C  
ATOM   1997  C   LEU A 261     -86.004  18.175  62.793  1.00 73.50           C  
ATOM   1998  CB  LEU A 261     -87.448  16.470  63.918  1.00 73.50           C  
ATOM   1999  O   LEU A 261     -85.219  17.810  61.914  1.00 73.50           O  
ATOM   2000  CG  LEU A 261     -87.415  15.398  62.827  1.00 73.50           C  
ATOM   2001  CD1 LEU A 261     -86.426  14.298  63.195  1.00 73.50           C  
ATOM   2002  CD2 LEU A 261     -88.808  14.819  62.604  1.00 73.50           C  
ATOM   2003  N   THR A 262     -86.645  19.282  62.827  1.00 80.77           N  
ATOM   2004  CA  THR A 262     -86.516  20.147  61.659  1.00 80.77           C  
ATOM   2005  C   THR A 262     -85.096  20.693  61.544  1.00 80.77           C  
ATOM   2006  CB  THR A 262     -87.516  21.316  61.717  1.00 80.77           C  
ATOM   2007  O   THR A 262     -84.541  20.767  60.446  1.00 80.77           O  
ATOM   2008  CG2 THR A 262     -88.135  21.579  60.348  1.00 80.77           C  
ATOM   2009  OG1 THR A 262     -88.559  21.000  62.648  1.00 80.77           O  
ATOM   2010  N   SER A 263     -84.428  21.088  62.606  1.00 82.20           N  
ATOM   2011  CA  SER A 263     -83.051  21.569  62.650  1.00 82.20           C  
ATOM   2012  C   SER A 263     -82.070  20.474  62.244  1.00 82.20           C  
ATOM   2013  CB  SER A 263     -82.706  22.081  64.049  1.00 82.20           C  
ATOM   2014  O   SER A 263     -81.118  20.729  61.504  1.00 82.20           O  
ATOM   2015  OG  SER A 263     -81.327  22.394  64.144  1.00 82.20           O  
ATOM   2016  N   ALA A 264     -82.246  19.259  62.788  1.00 84.23           N  
ATOM   2017  CA  ALA A 264     -81.396  18.124  62.437  1.00 84.23           C  
ATOM   2018  C   ALA A 264     -81.506  17.796  60.950  1.00 84.23           C  
ATOM   2019  CB  ALA A 264     -81.763  16.903  63.277  1.00 84.23           C  
ATOM   2020  O   ALA A 264     -80.503  17.497  60.298  1.00 84.23           O  
ATOM   2021  N   LEU A 265     -82.703  17.843  60.385  1.00 84.34           N  
ATOM   2022  CA  LEU A 265     -82.911  17.553  58.971  1.00 84.34           C  
ATOM   2023  C   LEU A 265     -82.261  18.620  58.096  1.00 84.34           C  
ATOM   2024  CB  LEU A 265     -84.406  17.460  58.656  1.00 84.34           C  
ATOM   2025  O   LEU A 265     -81.676  18.306  57.057  1.00 84.34           O  
ATOM   2026  CG  LEU A 265     -85.099  16.151  59.038  1.00 84.34           C  
ATOM   2027  CD1 LEU A 265     -86.613  16.307  58.948  1.00 84.34           C  
ATOM   2028  CD2 LEU A 265     -84.620  15.012  58.145  1.00 84.34           C  
ATOM   2029  N   ARG A 266     -82.442  19.943  58.506  1.00 88.19           N  
ATOM   2030  CA  ARG A 266     -81.803  21.047  57.798  1.00 88.19           C  
ATOM   2031  C   ARG A 266     -80.284  20.919  57.840  1.00 88.19           C  
ATOM   2032  CB  ARG A 266     -82.232  22.389  58.396  1.00 88.19           C  
ATOM   2033  O   ARG A 266     -79.606  21.177  56.843  1.00 88.19           O  
ATOM   2034  CG  ARG A 266     -83.481  22.976  57.758  1.00 88.19           C  
ATOM   2035  CD  ARG A 266     -83.747  24.395  58.241  1.00 88.19           C  
ATOM   2036  NE  ARG A 266     -84.601  24.411  59.425  1.00 88.19           N  
ATOM   2037  NH1 ARG A 266     -82.858  24.311  60.938  1.00 88.19           N  
ATOM   2038  NH2 ARG A 266     -85.024  24.389  61.683  1.00 88.19           N  
ATOM   2039  CZ  ARG A 266     -84.159  24.370  60.679  1.00 88.19           C  
ATOM   2040  N   GLU A 267     -79.688  20.465  58.930  1.00 87.83           N  
ATOM   2041  CA  GLU A 267     -78.254  20.243  59.083  1.00 87.83           C  
ATOM   2042  C   GLU A 267     -77.775  19.098  58.195  1.00 87.83           C  
ATOM   2043  CB  GLU A 267     -77.906  19.955  60.546  1.00 87.83           C  
ATOM   2044  O   GLU A 267     -76.712  19.187  57.577  1.00 87.83           O  
ATOM   2045  CG  GLU A 267     -76.411  19.901  60.824  1.00 87.83           C  
ATOM   2046  CD  GLU A 267     -76.079  19.811  62.305  1.00 87.83           C  
ATOM   2047  OE1 GLU A 267     -74.878  19.813  62.659  1.00 87.83           O  
ATOM   2048  OE2 GLU A 267     -77.028  19.738  63.118  1.00 87.83           O  
ATOM   2049  N   ILE A 268     -78.490  18.020  58.160  1.00 88.98           N  
ATOM   2050  CA  ILE A 268     -78.122  16.868  57.344  1.00 88.98           C  
ATOM   2051  C   ILE A 268     -78.158  17.250  55.866  1.00 88.98           C  
ATOM   2052  CB  ILE A 268     -79.055  15.666  57.610  1.00 88.98           C  
ATOM   2053  O   ILE A 268     -77.270  16.870  55.099  1.00 88.98           O  
ATOM   2054  CG1 ILE A 268     -78.853  15.138  59.035  1.00 88.98           C  
ATOM   2055  CG2 ILE A 268     -78.819  14.560  56.577  1.00 88.98           C  
ATOM   2056  CD1 ILE A 268     -79.846  14.057  59.441  1.00 88.98           C  
ATOM   2057  N   ARG A 269     -79.241  18.000  55.558  1.00 91.58           N  
ATOM   2058  CA  ARG A 269     -79.332  18.453  54.174  1.00 91.58           C  
ATOM   2059  C   ARG A 269     -78.158  19.358  53.816  1.00 91.58           C  
ATOM   2060  CB  ARG A 269     -80.653  19.187  53.934  1.00 91.58           C  
ATOM   2061  O   ARG A 269     -77.571  19.226  52.740  1.00 91.58           O  
ATOM   2062  CG  ARG A 269     -81.009  19.349  52.464  1.00 91.58           C  
ATOM   2063  CD  ARG A 269     -82.397  19.947  52.283  1.00 91.58           C  
ATOM   2064  NE  ARG A 269     -82.742  20.092  50.872  1.00 91.58           N  
ATOM   2065  NH1 ARG A 269     -85.026  20.047  51.212  1.00 91.58           N  
ATOM   2066  NH2 ARG A 269     -84.182  20.271  49.092  1.00 91.58           N  
ATOM   2067  CZ  ARG A 269     -83.983  20.136  50.395  1.00 91.58           C  
ATOM   2068  N   ALA A 270     -77.811  20.349  54.712  1.00 91.82           N  
ATOM   2069  CA  ALA A 270     -76.679  21.250  54.515  1.00 91.82           C  
ATOM   2070  C   ALA A 270     -75.372  20.471  54.395  1.00 91.82           C  
ATOM   2071  CB  ALA A 270     -76.593  22.255  55.661  1.00 91.82           C  
ATOM   2072  O   ALA A 270     -74.531  20.785  53.549  1.00 91.82           O  
ATOM   2073  N   GLN A 271     -75.136  19.392  55.189  1.00 90.98           N  
ATOM   2074  CA  GLN A 271     -73.941  18.557  55.147  1.00 90.98           C  
ATOM   2075  C   GLN A 271     -73.847  17.797  53.827  1.00 90.98           C  
ATOM   2076  CB  GLN A 271     -73.929  17.576  56.320  1.00 90.98           C  
ATOM   2077  O   GLN A 271     -72.761  17.662  53.258  1.00 90.98           O  
ATOM   2078  CG  GLN A 271     -73.659  18.232  57.668  1.00 90.98           C  
ATOM   2079  CD  GLN A 271     -73.536  17.225  58.796  1.00 90.98           C  
ATOM   2080  NE2 GLN A 271     -72.999  17.666  59.928  1.00 90.98           N  
ATOM   2081  OE1 GLN A 271     -73.922  16.061  58.652  1.00 90.98           O  
ATOM   2082  N   TYR A 272     -74.962  17.271  53.363  1.00 89.38           N  
ATOM   2083  CA  TYR A 272     -74.974  16.525  52.110  1.00 89.38           C  
ATOM   2084  C   TYR A 272     -74.694  17.442  50.926  1.00 89.38           C  
ATOM   2085  CB  TYR A 272     -76.320  15.820  51.917  1.00 89.38           C  
ATOM   2086  O   TYR A 272     -73.959  17.074  50.007  1.00 89.38           O  
ATOM   2087  CG  TYR A 272     -76.362  14.423  52.488  1.00 89.38           C  
ATOM   2088  CD1 TYR A 272     -75.721  13.367  51.844  1.00 89.38           C  
ATOM   2089  CD2 TYR A 272     -77.041  14.157  53.672  1.00 89.38           C  
ATOM   2090  CE1 TYR A 272     -75.758  12.078  52.365  1.00 89.38           C  
ATOM   2091  CE2 TYR A 272     -77.085  12.872  54.203  1.00 89.38           C  
ATOM   2092  OH  TYR A 272     -76.481  10.567  54.064  1.00 89.38           O  
ATOM   2093  CZ  TYR A 272     -76.441  11.841  53.544  1.00 89.38           C  
ATOM   2094  N   GLU A 273     -75.306  18.563  51.039  1.00 93.62           N  
ATOM   2095  CA  GLU A 273     -75.062  19.538  49.980  1.00 93.62           C  
ATOM   2096  C   GLU A 273     -73.596  19.958  49.943  1.00 93.62           C  
ATOM   2097  CB  GLU A 273     -75.957  20.767  50.163  1.00 93.62           C  
ATOM   2098  O   GLU A 273     -73.008  20.085  48.867  1.00 93.62           O  
ATOM   2099  CG  GLU A 273     -77.388  20.562  49.688  1.00 93.62           C  
ATOM   2100  CD  GLU A 273     -78.271  21.781  49.901  1.00 93.62           C  
ATOM   2101  OE1 GLU A 273     -79.471  21.730  49.548  1.00 93.62           O  
ATOM   2102  OE2 GLU A 273     -77.759  22.795  50.424  1.00 93.62           O  
ATOM   2103  N   SER A 274     -73.013  20.176  51.088  1.00 94.37           N  
ATOM   2104  CA  SER A 274     -71.599  20.524  51.188  1.00 94.37           C  
ATOM   2105  C   SER A 274     -70.713  19.379  50.709  1.00 94.37           C  
ATOM   2106  CB  SER A 274     -71.238  20.892  52.627  1.00 94.37           C  
ATOM   2107  O   SER A 274     -69.724  19.604  50.008  1.00 94.37           O  
ATOM   2108  OG  SER A 274     -70.254  20.010  53.140  1.00 94.37           O  
ATOM   2109  N   LEU A 275     -71.024  18.198  51.102  1.00 92.21           N  
ATOM   2110  CA  LEU A 275     -70.271  17.019  50.690  1.00 92.21           C  
ATOM   2111  C   LEU A 275     -70.363  16.815  49.181  1.00 92.21           C  
ATOM   2112  CB  LEU A 275     -70.785  15.773  51.417  1.00 92.21           C  
ATOM   2113  O   LEU A 275     -69.362  16.511  48.529  1.00 92.21           O  
ATOM   2114  CG  LEU A 275     -70.039  14.468  51.135  1.00 92.21           C  
ATOM   2115  CD1 LEU A 275     -68.593  14.571  51.607  1.00 92.21           C  
ATOM   2116  CD2 LEU A 275     -70.744  13.294  51.806  1.00 92.21           C  
ATOM   2117  N   ALA A 276     -71.568  16.918  48.668  1.00 93.60           N  
ATOM   2118  CA  ALA A 276     -71.768  16.760  47.230  1.00 93.60           C  
ATOM   2119  C   ALA A 276     -70.979  17.806  46.448  1.00 93.60           C  
ATOM   2120  CB  ALA A 276     -73.253  16.852  46.886  1.00 93.60           C  
ATOM   2121  O   ALA A 276     -70.363  17.493  45.426  1.00 93.60           O  
ATOM   2122  N   ALA A 277     -71.042  19.092  46.986  1.00 94.26           N  
ATOM   2123  CA  ALA A 277     -70.282  20.172  46.362  1.00 94.26           C  
ATOM   2124  C   ALA A 277     -68.783  19.894  46.423  1.00 94.26           C  
ATOM   2125  CB  ALA A 277     -70.601  21.505  47.034  1.00 94.26           C  
ATOM   2126  O   ALA A 277     -68.068  20.086  45.437  1.00 94.26           O  
ATOM   2127  N   LYS A 278     -68.244  19.408  47.568  1.00 95.05           N  
ATOM   2128  CA  LYS A 278     -66.831  19.072  47.719  1.00 95.05           C  
ATOM   2129  C   LYS A 278     -66.443  17.907  46.812  1.00 95.05           C  
ATOM   2130  CB  LYS A 278     -66.512  18.731  49.176  1.00 95.05           C  
ATOM   2131  O   LYS A 278     -65.357  17.904  46.228  1.00 95.05           O  
ATOM   2132  CG  LYS A 278     -66.554  19.927  50.115  1.00 95.05           C  
ATOM   2133  CD  LYS A 278     -66.239  19.522  51.549  1.00 95.05           C  
ATOM   2134  CE  LYS A 278     -66.416  20.689  52.512  1.00 95.05           C  
ATOM   2135  NZ  LYS A 278     -66.309  20.253  53.936  1.00 95.05           N  
ATOM   2136  N   ASN A 279     -67.255  16.918  46.738  1.00 93.31           N  
ATOM   2137  CA  ASN A 279     -67.019  15.761  45.880  1.00 93.31           C  
ATOM   2138  C   ASN A 279     -66.936  16.162  44.410  1.00 93.31           C  
ATOM   2139  CB  ASN A 279     -68.113  14.711  46.083  1.00 93.31           C  
ATOM   2140  O   ASN A 279     -66.063  15.686  43.681  1.00 93.31           O  
ATOM   2141  CG  ASN A 279     -67.788  13.392  45.409  1.00 93.31           C  
ATOM   2142  ND2 ASN A 279     -68.820  12.679  44.972  1.00 93.31           N  
ATOM   2143  OD1 ASN A 279     -66.620  13.016  45.284  1.00 93.31           O  
ATOM   2144  N   LEU A 280     -67.895  17.038  44.076  1.00 94.30           N  
ATOM   2145  CA  LEU A 280     -67.883  17.512  42.697  1.00 94.30           C  
ATOM   2146  C   LEU A 280     -66.603  18.285  42.398  1.00 94.30           C  
ATOM   2147  CB  LEU A 280     -69.102  18.396  42.423  1.00 94.30           C  
ATOM   2148  O   LEU A 280     -65.992  18.099  41.343  1.00 94.30           O  
ATOM   2149  CG  LEU A 280     -69.362  18.760  40.960  1.00 94.30           C  
ATOM   2150  CD1 LEU A 280     -70.383  17.805  40.350  1.00 94.30           C  
ATOM   2151  CD2 LEU A 280     -69.836  20.204  40.844  1.00 94.30           C  
ATOM   2152  N   GLN A 281     -66.176  19.120  43.312  1.00 94.73           N  
ATOM   2153  CA  GLN A 281     -64.941  19.882  43.162  1.00 94.73           C  
ATOM   2154  C   GLN A 281     -63.727  18.959  43.114  1.00 94.73           C  
ATOM   2155  CB  GLN A 281     -64.790  20.889  44.304  1.00 94.73           C  
ATOM   2156  O   GLN A 281     -62.820  19.160  42.304  1.00 94.73           O  
ATOM   2157  CG  GLN A 281     -65.696  22.107  44.174  1.00 94.73           C  
ATOM   2158  CD  GLN A 281     -65.572  23.059  45.348  1.00 94.73           C  
ATOM   2159  NE2 GLN A 281     -66.384  24.110  45.348  1.00 94.73           N  
ATOM   2160  OE1 GLN A 281     -64.753  22.851  46.249  1.00 94.73           O  
ATOM   2161  N   SER A 282     -63.699  17.961  43.961  1.00 93.53           N  
ATOM   2162  CA  SER A 282     -62.609  16.992  43.991  1.00 93.53           C  
ATOM   2163  C   SER A 282     -62.537  16.201  42.689  1.00 93.53           C  
ATOM   2164  CB  SER A 282     -62.774  16.035  45.171  1.00 93.53           C  
ATOM   2165  O   SER A 282     -61.449  15.957  42.163  1.00 93.53           O  
ATOM   2166  OG  SER A 282     -61.700  15.111  45.224  1.00 93.53           O  
ATOM   2167  N   ALA A 283     -63.679  15.808  42.202  1.00 94.36           N  
ATOM   2168  CA  ALA A 283     -63.720  15.068  40.943  1.00 94.36           C  
ATOM   2169  C   ALA A 283     -63.246  15.936  39.781  1.00 94.36           C  
ATOM   2170  CB  ALA A 283     -65.131  14.551  40.676  1.00 94.36           C  
ATOM   2171  O   ALA A 283     -62.494  15.474  38.919  1.00 94.36           O  
ATOM   2172  N   GLU A 284     -63.682  17.222  39.823  1.00 94.11           N  
ATOM   2173  CA  GLU A 284     -63.237  18.152  38.790  1.00 94.11           C  
ATOM   2174  C   GLU A 284     -61.727  18.365  38.853  1.00 94.11           C  
ATOM   2175  CB  GLU A 284     -63.963  19.493  38.925  1.00 94.11           C  
ATOM   2176  O   GLU A 284     -61.054  18.386  37.820  1.00 94.11           O  
ATOM   2177  CG  GLU A 284     -65.438  19.434  38.553  1.00 94.11           C  
ATOM   2178  CD  GLU A 284     -66.161  20.756  38.753  1.00 94.11           C  
ATOM   2179  OE1 GLU A 284     -67.324  20.886  38.309  1.00 94.11           O  
ATOM   2180  OE2 GLU A 284     -65.559  21.670  39.360  1.00 94.11           O  
ATOM   2181  N   GLU A 285     -61.202  18.577  40.018  1.00 95.54           N  
ATOM   2182  CA  GLU A 285     -59.763  18.743  40.193  1.00 95.54           C  
ATOM   2183  C   GLU A 285     -59.006  17.491  39.759  1.00 95.54           C  
ATOM   2184  CB  GLU A 285     -59.433  19.078  41.650  1.00 95.54           C  
ATOM   2185  O   GLU A 285     -57.936  17.585  39.153  1.00 95.54           O  
ATOM   2186  CG  GLU A 285     -59.852  20.480  42.069  1.00 95.54           C  
ATOM   2187  CD  GLU A 285     -59.778  20.705  43.571  1.00 95.54           C  
ATOM   2188  OE1 GLU A 285     -60.207  21.781  44.046  1.00 95.54           O  
ATOM   2189  OE2 GLU A 285     -59.286  19.798  44.279  1.00 95.54           O  
ATOM   2190  N   TRP A 286     -59.596  16.328  40.106  1.00 94.19           N  
ATOM   2191  CA  TRP A 286     -58.991  15.059  39.716  1.00 94.19           C  
ATOM   2192  C   TRP A 286     -58.912  14.937  38.198  1.00 94.19           C  
ATOM   2193  CB  TRP A 286     -59.785  13.884  40.295  1.00 94.19           C  
ATOM   2194  O   TRP A 286     -57.867  14.576  37.652  1.00 94.19           O  
ATOM   2195  CG  TRP A 286     -59.154  12.546  40.055  1.00 94.19           C  
ATOM   2196  CD1 TRP A 286     -58.103  11.996  40.736  1.00 94.19           C  
ATOM   2197  CD2 TRP A 286     -59.531  11.590  39.059  1.00 94.19           C  
ATOM   2198  CE2 TRP A 286     -58.666  10.481  39.195  1.00 94.19           C  
ATOM   2199  CE3 TRP A 286     -60.518  11.562  38.065  1.00 94.19           C  
ATOM   2200  NE1 TRP A 286     -57.805  10.755  40.224  1.00 94.19           N  
ATOM   2201  CH2 TRP A 286     -59.733   9.355  37.408  1.00 94.19           C  
ATOM   2202  CZ2 TRP A 286     -58.759   9.356  38.373  1.00 94.19           C  
ATOM   2203  CZ3 TRP A 286     -60.609  10.441  37.248  1.00 94.19           C  
ATOM   2204  N   TYR A 287     -59.992  15.276  37.506  1.00 93.73           N  
ATOM   2205  CA  TYR A 287     -60.028  15.213  36.049  1.00 93.73           C  
ATOM   2206  C   TYR A 287     -59.100  16.253  35.434  1.00 93.73           C  
ATOM   2207  CB  TYR A 287     -61.457  15.421  35.537  1.00 93.73           C  
ATOM   2208  O   TYR A 287     -58.387  15.966  34.470  1.00 93.73           O  
ATOM   2209  CG  TYR A 287     -62.309  14.176  35.592  1.00 93.73           C  
ATOM   2210  CD1 TYR A 287     -61.986  13.054  34.832  1.00 93.73           C  
ATOM   2211  CD2 TYR A 287     -63.438  14.120  36.401  1.00 93.73           C  
ATOM   2212  CE1 TYR A 287     -62.769  11.905  34.878  1.00 93.73           C  
ATOM   2213  CE2 TYR A 287     -64.229  12.977  36.454  1.00 93.73           C  
ATOM   2214  OH  TYR A 287     -64.665  10.741  35.739  1.00 93.73           O  
ATOM   2215  CZ  TYR A 287     -63.886  11.876  35.691  1.00 93.73           C  
ATOM   2216  N   LYS A 288     -59.054  17.418  35.939  1.00 96.18           N  
ATOM   2217  CA  LYS A 288     -58.160  18.469  35.460  1.00 96.18           C  
ATOM   2218  C   LYS A 288     -56.699  18.051  35.594  1.00 96.18           C  
ATOM   2219  CB  LYS A 288     -58.405  19.771  36.225  1.00 96.18           C  
ATOM   2220  O   LYS A 288     -55.897  18.278  34.685  1.00 96.18           O  
ATOM   2221  CG  LYS A 288     -59.677  20.499  35.817  1.00 96.18           C  
ATOM   2222  CD  LYS A 288     -59.822  21.825  36.551  1.00 96.18           C  
ATOM   2223  CE  LYS A 288     -61.107  22.544  36.161  1.00 96.18           C  
ATOM   2224  NZ  LYS A 288     -61.356  23.740  37.021  1.00 96.18           N  
ATOM   2225  N   SER A 289     -56.376  17.496  36.720  1.00 95.11           N  
ATOM   2226  CA  SER A 289     -55.012  17.033  36.952  1.00 95.11           C  
ATOM   2227  C   SER A 289     -54.634  15.919  35.982  1.00 95.11           C  
ATOM   2228  CB  SER A 289     -54.848  16.544  38.392  1.00 95.11           C  
ATOM   2229  O   SER A 289     -53.532  15.917  35.429  1.00 95.11           O  
ATOM   2230  OG  SER A 289     -53.540  16.045  38.608  1.00 95.11           O  
ATOM   2231  N   LYS A 290     -55.573  14.961  35.808  1.00 96.06           N  
ATOM   2232  CA  LYS A 290     -55.298  13.853  34.898  1.00 96.06           C  
ATOM   2233  C   LYS A 290     -55.123  14.349  33.465  1.00 96.06           C  
ATOM   2234  CB  LYS A 290     -56.422  12.817  34.960  1.00 96.06           C  
ATOM   2235  O   LYS A 290     -54.224  13.898  32.752  1.00 96.06           O  
ATOM   2236  CG  LYS A 290     -56.369  11.919  36.187  1.00 96.06           C  
ATOM   2237  CD  LYS A 290     -55.117  11.052  36.191  1.00 96.06           C  
ATOM   2238  CE  LYS A 290     -55.130  10.054  37.342  1.00 96.06           C  
ATOM   2239  NZ  LYS A 290     -53.839   9.312  37.447  1.00 96.06           N  
ATOM   2240  N   PHE A 291     -55.946  15.222  33.074  1.00 95.20           N  
ATOM   2241  CA  PHE A 291     -55.852  15.794  31.736  1.00 95.20           C  
ATOM   2242  C   PHE A 291     -54.548  16.563  31.566  1.00 95.20           C  
ATOM   2243  CB  PHE A 291     -57.045  16.714  31.458  1.00 95.20           C  
ATOM   2244  O   PHE A 291     -53.916  16.499  30.510  1.00 95.20           O  
ATOM   2245  CG  PHE A 291     -58.245  16.001  30.897  1.00 95.20           C  
ATOM   2246  CD1 PHE A 291     -58.250  15.544  29.585  1.00 95.20           C  
ATOM   2247  CD2 PHE A 291     -59.370  15.786  31.684  1.00 95.20           C  
ATOM   2248  CE1 PHE A 291     -59.359  14.883  29.064  1.00 95.20           C  
ATOM   2249  CE2 PHE A 291     -60.482  15.126  31.170  1.00 95.20           C  
ATOM   2250  CZ  PHE A 291     -60.476  14.677  29.859  1.00 95.20           C  
ATOM   2251  N   ALA A 292     -54.170  17.321  32.607  1.00 94.90           N  
ATOM   2252  CA  ALA A 292     -52.910  18.060  32.573  1.00 94.90           C  
ATOM   2253  C   ALA A 292     -51.722  17.111  32.448  1.00 94.90           C  
ATOM   2254  CB  ALA A 292     -52.768  18.926  33.822  1.00 94.90           C  
ATOM   2255  O   ALA A 292     -50.787  17.374  31.687  1.00 94.90           O  
ATOM   2256  N   ASN A 293     -51.757  16.032  33.138  1.00 94.73           N  
ATOM   2257  CA  ASN A 293     -50.692  15.036  33.074  1.00 94.73           C  
ATOM   2258  C   ASN A 293     -50.612  14.389  31.694  1.00 94.73           C  
ATOM   2259  CB  ASN A 293     -50.891  13.968  34.151  1.00 94.73           C  
ATOM   2260  O   ASN A 293     -49.521  14.206  31.152  1.00 94.73           O  
ATOM   2261  CG  ASN A 293     -50.569  14.475  35.543  1.00 94.73           C  
ATOM   2262  ND2 ASN A 293     -51.153  13.843  36.554  1.00 94.73           N  
ATOM   2263  OD1 ASN A 293     -49.802  15.427  35.708  1.00 94.73           O  
ATOM   2264  N   LEU A 294     -51.729  13.993  31.154  1.00 94.14           N  
ATOM   2265  CA  LEU A 294     -51.754  13.384  29.829  1.00 94.14           C  
ATOM   2266  C   LEU A 294     -51.250  14.361  28.772  1.00 94.14           C  
ATOM   2267  CB  LEU A 294     -53.170  12.921  29.478  1.00 94.14           C  
ATOM   2268  O   LEU A 294     -50.508  13.975  27.866  1.00 94.14           O  
ATOM   2269  CG  LEU A 294     -53.679  11.680  30.213  1.00 94.14           C  
ATOM   2270  CD1 LEU A 294     -55.110  11.364  29.793  1.00 94.14           C  
ATOM   2271  CD2 LEU A 294     -52.764  10.489  29.948  1.00 94.14           C  
ATOM   2272  N   ASN A 295     -51.695  15.603  28.902  1.00 94.59           N  
ATOM   2273  CA  ASN A 295     -51.252  16.637  27.972  1.00 94.59           C  
ATOM   2274  C   ASN A 295     -49.745  16.864  28.063  1.00 94.59           C  
ATOM   2275  CB  ASN A 295     -52.002  17.946  28.227  1.00 94.59           C  
ATOM   2276  O   ASN A 295     -49.074  17.021  27.042  1.00 94.59           O  
ATOM   2277  CG  ASN A 295     -51.948  18.890  27.043  1.00 94.59           C  
ATOM   2278  ND2 ASN A 295     -51.622  20.151  27.304  1.00 94.59           N  
ATOM   2279  OD1 ASN A 295     -52.197  18.491  25.902  1.00 94.59           O  
ATOM   2280  N   GLU A 296     -49.259  16.893  29.307  1.00 94.82           N  
ATOM   2281  CA  GLU A 296     -47.823  17.042  29.521  1.00 94.82           C  
ATOM   2282  C   GLU A 296     -47.051  15.870  28.921  1.00 94.82           C  
ATOM   2283  CB  GLU A 296     -47.511  17.168  31.014  1.00 94.82           C  
ATOM   2284  O   GLU A 296     -46.010  16.063  28.291  1.00 94.82           O  
ATOM   2285  CG  GLU A 296     -46.048  17.459  31.315  1.00 94.82           C  
ATOM   2286  CD  GLU A 296     -45.772  17.680  32.794  1.00 94.82           C  
ATOM   2287  OE1 GLU A 296     -44.602  17.935  33.161  1.00 94.82           O  
ATOM   2288  OE2 GLU A 296     -46.733  17.598  33.591  1.00 94.82           O  
ATOM   2289  N   GLN A 297     -47.525  14.675  29.157  1.00 94.01           N  
ATOM   2290  CA  GLN A 297     -46.874  13.488  28.611  1.00 94.01           C  
ATOM   2291  C   GLN A 297     -46.904  13.499  27.085  1.00 94.01           C  
ATOM   2292  CB  GLN A 297     -47.541  12.218  29.140  1.00 94.01           C  
ATOM   2293  O   GLN A 297     -45.920  13.135  26.437  1.00 94.01           O  
ATOM   2294  CG  GLN A 297     -46.808  10.937  28.765  1.00 94.01           C  
ATOM   2295  CD  GLN A 297     -47.165   9.770  29.667  1.00 94.01           C  
ATOM   2296  NE2 GLN A 297     -46.649   8.590  29.342  1.00 94.01           N  
ATOM   2297  OE1 GLN A 297     -47.899   9.929  30.647  1.00 94.01           O  
ATOM   2298  N   ALA A 298     -48.070  13.836  26.524  1.00 91.11           N  
ATOM   2299  CA  ALA A 298     -48.184  13.935  25.071  1.00 91.11           C  
ATOM   2300  C   ALA A 298     -47.215  14.974  24.514  1.00 91.11           C  
ATOM   2301  CB  ALA A 298     -49.617  14.279  24.672  1.00 91.11           C  
ATOM   2302  O   ALA A 298     -46.567  14.742  23.491  1.00 91.11           O  
ATOM   2303  N   ALA A 299     -47.067  16.137  25.252  1.00 92.69           N  
ATOM   2304  CA  ALA A 299     -46.140  17.190  24.845  1.00 92.69           C  
ATOM   2305  C   ALA A 299     -44.694  16.706  24.919  1.00 92.69           C  
ATOM   2306  CB  ALA A 299     -46.328  18.430  25.715  1.00 92.69           C  
ATOM   2307  O   ALA A 299     -43.899  16.966  24.013  1.00 92.69           O  
ATOM   2308  N   ARG A 300     -44.334  15.972  25.932  1.00 93.94           N  
ATOM   2309  CA  ARG A 300     -42.985  15.439  26.090  1.00 93.94           C  
ATOM   2310  C   ARG A 300     -42.659  14.438  24.987  1.00 93.94           C  
ATOM   2311  CB  ARG A 300     -42.825  14.779  27.462  1.00 93.94           C  
ATOM   2312  O   ARG A 300     -41.547  14.432  24.456  1.00 93.94           O  
ATOM   2313  CG  ARG A 300     -42.731  15.766  28.614  1.00 93.94           C  
ATOM   2314  CD  ARG A 300     -42.379  15.074  29.923  1.00 93.94           C  
ATOM   2315  NE  ARG A 300     -42.534  15.970  31.065  1.00 93.94           N  
ATOM   2316  NH1 ARG A 300     -44.342  14.848  31.963  1.00 93.94           N  
ATOM   2317  NH2 ARG A 300     -43.514  16.714  33.004  1.00 93.94           N  
ATOM   2318  CZ  ARG A 300     -43.463  15.842  32.008  1.00 93.94           C  
ATOM   2319  N   SER A 301     -43.574  13.556  24.718  1.00 89.54           N  
ATOM   2320  CA  SER A 301     -43.395  12.569  23.658  1.00 89.54           C  
ATOM   2321  C   SER A 301     -43.179  13.241  22.307  1.00 89.54           C  
ATOM   2322  CB  SER A 301     -44.604  11.636  23.585  1.00 89.54           C  
ATOM   2323  O   SER A 301     -42.307  12.833  21.537  1.00 89.54           O  
ATOM   2324  OG  SER A 301     -44.566  10.855  22.403  1.00 89.54           O  
ATOM   2325  N   THR A 302     -43.981  14.273  22.010  1.00 92.12           N  
ATOM   2326  CA  THR A 302     -43.838  15.005  20.757  1.00 92.12           C  
ATOM   2327  C   THR A 302     -42.489  15.715  20.696  1.00 92.12           C  
ATOM   2328  CB  THR A 302     -44.971  16.033  20.577  1.00 92.12           C  
ATOM   2329  O   THR A 302     -41.846  15.748  19.645  1.00 92.12           O  
ATOM   2330  CG2 THR A 302     -46.329  15.344  20.486  1.00 92.12           C  
ATOM   2331  OG1 THR A 302     -44.976  16.929  21.695  1.00 92.12           O  
ATOM   2332  N   GLU A 303     -42.080  16.267  21.796  1.00 93.23           N  
ATOM   2333  CA  GLU A 303     -40.779  16.925  21.867  1.00 93.23           C  
ATOM   2334  C   GLU A 303     -39.642  15.925  21.681  1.00 93.23           C  
ATOM   2335  CB  GLU A 303     -40.620  17.659  23.201  1.00 93.23           C  
ATOM   2336  O   GLU A 303     -38.645  16.225  21.022  1.00 93.23           O  
ATOM   2337  CG  GLU A 303     -41.452  18.929  23.308  1.00 93.23           C  
ATOM   2338  CD  GLU A 303     -41.431  19.546  24.697  1.00 93.23           C  
ATOM   2339  OE1 GLU A 303     -42.140  20.551  24.926  1.00 93.23           O  
ATOM   2340  OE2 GLU A 303     -40.697  19.020  25.564  1.00 93.23           O  
ATOM   2341  N   ALA A 304     -39.754  14.772  22.279  1.00 91.56           N  
ATOM   2342  CA  ALA A 304     -38.743  13.727  22.140  1.00 91.56           C  
ATOM   2343  C   ALA A 304     -38.614  13.279  20.687  1.00 91.56           C  
ATOM   2344  CB  ALA A 304     -39.083  12.536  23.033  1.00 91.56           C  
ATOM   2345  O   ALA A 304     -37.504  13.080  20.189  1.00 91.56           O  
ATOM   2346  N   ILE A 305     -39.737  13.158  20.035  1.00 92.57           N  
ATOM   2347  CA  ILE A 305     -39.729  12.766  18.630  1.00 92.57           C  
ATOM   2348  C   ILE A 305     -39.084  13.867  17.791  1.00 92.57           C  
ATOM   2349  CB  ILE A 305     -41.156  12.469  18.118  1.00 92.57           C  
ATOM   2350  O   ILE A 305     -38.275  13.586  16.904  1.00 92.57           O  
ATOM   2351  CG1 ILE A 305     -41.720  11.218  18.802  1.00 92.57           C  
ATOM   2352  CG2 ILE A 305     -41.161  12.310  16.595  1.00 92.57           C  
ATOM   2353  CD1 ILE A 305     -43.190  10.959  18.505  1.00 92.57           C  
ATOM   2354  N   ARG A 306     -39.409  15.092  18.095  1.00 92.90           N  
ATOM   2355  CA  ARG A 306     -38.821  16.223  17.385  1.00 92.90           C  
ATOM   2356  C   ARG A 306     -37.313  16.285  17.606  1.00 92.90           C  
ATOM   2357  CB  ARG A 306     -39.470  17.535  17.830  1.00 92.90           C  
ATOM   2358  O   ARG A 306     -36.552  16.529  16.668  1.00 92.90           O  
ATOM   2359  CG  ARG A 306     -40.882  17.735  17.303  1.00 92.90           C  
ATOM   2360  CD  ARG A 306     -41.396  19.139  17.585  1.00 92.90           C  
ATOM   2361  NE  ARG A 306     -42.776  19.308  17.137  1.00 92.90           N  
ATOM   2362  NH1 ARG A 306     -43.725  18.589  19.117  1.00 92.90           N  
ATOM   2363  NH2 ARG A 306     -45.060  19.233  17.367  1.00 92.90           N  
ATOM   2364  CZ  ARG A 306     -43.850  19.043  17.875  1.00 92.90           C  
ATOM   2365  N   ALA A 307     -36.915  16.108  18.839  1.00 92.42           N  
ATOM   2366  CA  ALA A 307     -35.491  16.115  19.166  1.00 92.42           C  
ATOM   2367  C   ALA A 307     -34.749  15.017  18.410  1.00 92.42           C  
ATOM   2368  CB  ALA A 307     -35.291  15.949  20.671  1.00 92.42           C  
ATOM   2369  O   ALA A 307     -33.656  15.246  17.886  1.00 92.42           O  
ATOM   2370  N   SER A 308     -35.316  13.846  18.409  1.00 90.70           N  
ATOM   2371  CA  SER A 308     -34.706  12.725  17.701  1.00 90.70           C  
ATOM   2372  C   SER A 308     -34.619  13.000  16.203  1.00 90.70           C  
ATOM   2373  CB  SER A 308     -35.497  11.440  17.947  1.00 90.70           C  
ATOM   2374  O   SER A 308     -33.604  12.701  15.570  1.00 90.70           O  
ATOM   2375  OG  SER A 308     -35.061  10.407  17.079  1.00 90.70           O  
ATOM   2376  N   ARG A 309     -35.588  13.584  15.619  1.00 93.12           N  
ATOM   2377  CA  ARG A 309     -35.598  13.938  14.203  1.00 93.12           C  
ATOM   2378  C   ARG A 309     -34.530  14.982  13.893  1.00 93.12           C  
ATOM   2379  CB  ARG A 309     -36.975  14.459  13.788  1.00 93.12           C  
ATOM   2380  O   ARG A 309     -33.862  14.906  12.859  1.00 93.12           O  
ATOM   2381  CG  ARG A 309     -38.029  13.372  13.649  1.00 93.12           C  
ATOM   2382  CD  ARG A 309     -39.342  13.924  13.113  1.00 93.12           C  
ATOM   2383  NE  ARG A 309     -40.306  12.861  12.848  1.00 93.12           N  
ATOM   2384  NH1 ARG A 309     -42.064  14.286  12.386  1.00 93.12           N  
ATOM   2385  NH2 ARG A 309     -42.368  12.016  12.290  1.00 93.12           N  
ATOM   2386  CZ  ARG A 309     -41.577  13.057  12.509  1.00 93.12           C  
ATOM   2387  N   GLU A 310     -34.363  15.925  14.763  1.00 93.80           N  
ATOM   2388  CA  GLU A 310     -33.334  16.946  14.591  1.00 93.80           C  
ATOM   2389  C   GLU A 310     -31.936  16.335  14.646  1.00 93.80           C  
ATOM   2390  CB  GLU A 310     -33.474  18.035  15.657  1.00 93.80           C  
ATOM   2391  O   GLU A 310     -31.053  16.722  13.877  1.00 93.80           O  
ATOM   2392  CG  GLU A 310     -34.669  18.954  15.444  1.00 93.80           C  
ATOM   2393  CD  GLU A 310     -34.905  19.910  16.603  1.00 93.80           C  
ATOM   2394  OE1 GLU A 310     -35.878  20.695  16.553  1.00 93.80           O  
ATOM   2395  OE2 GLU A 310     -34.109  19.874  17.568  1.00 93.80           O  
ATOM   2396  N   GLU A 311     -31.802  15.375  15.533  1.00 92.84           N  
ATOM   2397  CA  GLU A 311     -30.513  14.698  15.635  1.00 92.84           C  
ATOM   2398  C   GLU A 311     -30.201  13.909  14.366  1.00 92.84           C  
ATOM   2399  CB  GLU A 311     -30.488  13.768  16.851  1.00 92.84           C  
ATOM   2400  O   GLU A 311     -29.062  13.905  13.895  1.00 92.84           O  
ATOM   2401  CG  GLU A 311     -30.432  14.501  18.184  1.00 92.84           C  
ATOM   2402  CD  GLU A 311     -30.508  13.570  19.383  1.00 92.84           C  
ATOM   2403  OE1 GLU A 311     -30.516  14.062  20.534  1.00 92.84           O  
ATOM   2404  OE2 GLU A 311     -30.557  12.338  19.171  1.00 92.84           O  
ATOM   2405  N   ILE A 312     -31.172  13.249  13.851  1.00 93.78           N  
ATOM   2406  CA  ILE A 312     -31.006  12.501  12.610  1.00 93.78           C  
ATOM   2407  C   ILE A 312     -30.616  13.453  11.482  1.00 93.78           C  
ATOM   2408  CB  ILE A 312     -32.292  11.729  12.239  1.00 93.78           C  
ATOM   2409  O   ILE A 312     -29.705  13.162  10.703  1.00 93.78           O  
ATOM   2410  CG1 ILE A 312     -32.529  10.580  13.227  1.00 93.78           C  
ATOM   2411  CG2 ILE A 312     -32.213  11.207  10.802  1.00 93.78           C  
ATOM   2412  CD1 ILE A 312     -33.885   9.904  13.076  1.00 93.78           C  
ATOM   2413  N   HIS A 313     -31.240  14.555  11.384  1.00 94.94           N  
ATOM   2414  CA  HIS A 313     -30.929  15.537  10.351  1.00 94.94           C  
ATOM   2415  C   HIS A 313     -29.514  16.081  10.517  1.00 94.94           C  
ATOM   2416  CB  HIS A 313     -31.940  16.685  10.382  1.00 94.94           C  
ATOM   2417  O   HIS A 313     -28.805  16.287   9.530  1.00 94.94           O  
ATOM   2418  CG  HIS A 313     -33.304  16.296   9.906  1.00 94.94           C  
ATOM   2419  CD2 HIS A 313     -34.511  16.363  10.517  1.00 94.94           C  
ATOM   2420  ND1 HIS A 313     -33.532  15.761   8.657  1.00 94.94           N  
ATOM   2421  CE1 HIS A 313     -34.824  15.516   8.519  1.00 94.94           C  
ATOM   2422  NE2 HIS A 313     -35.440  15.873   9.633  1.00 94.94           N  
ATOM   2423  N   GLU A 314     -29.106  16.294  11.719  1.00 94.87           N  
ATOM   2424  CA  GLU A 314     -27.749  16.759  11.992  1.00 94.87           C  
ATOM   2425  C   GLU A 314     -26.713  15.730  11.547  1.00 94.87           C  
ATOM   2426  CB  GLU A 314     -27.576  17.070  13.480  1.00 94.87           C  
ATOM   2427  O   GLU A 314     -25.696  16.084  10.948  1.00 94.87           O  
ATOM   2428  CG  GLU A 314     -27.858  18.521  13.842  1.00 94.87           C  
ATOM   2429  CD  GLU A 314     -28.464  18.687  15.226  1.00 94.87           C  
ATOM   2430  OE1 GLU A 314     -28.871  19.817  15.579  1.00 94.87           O  
ATOM   2431  OE2 GLU A 314     -28.532  17.679  15.965  1.00 94.87           O  
ATOM   2432  N   TYR A 315     -27.011  14.481  11.904  1.00 94.42           N  
ATOM   2433  CA  TYR A 315     -26.100  13.422  11.484  1.00 94.42           C  
ATOM   2434  C   TYR A 315     -26.075  13.294   9.966  1.00 94.42           C  
ATOM   2435  CB  TYR A 315     -26.502  12.085  12.114  1.00 94.42           C  
ATOM   2436  O   TYR A 315     -25.020  13.053   9.374  1.00 94.42           O  
ATOM   2437  CG  TYR A 315     -26.203  11.995  13.591  1.00 94.42           C  
ATOM   2438  CD1 TYR A 315     -24.906  12.165  14.070  1.00 94.42           C  
ATOM   2439  CD2 TYR A 315     -27.215  11.740  14.509  1.00 94.42           C  
ATOM   2440  CE1 TYR A 315     -24.625  12.081  15.430  1.00 94.42           C  
ATOM   2441  CE2 TYR A 315     -26.946  11.654  15.871  1.00 94.42           C  
ATOM   2442  OH  TYR A 315     -25.377  11.742  17.668  1.00 94.42           O  
ATOM   2443  CZ  TYR A 315     -25.649  11.826  16.321  1.00 94.42           C  
ATOM   2444  N   ARG A 316     -27.126  13.463   9.341  1.00 95.34           N  
ATOM   2445  CA  ARG A 316     -27.185  13.433   7.883  1.00 95.34           C  
ATOM   2446  C   ARG A 316     -26.364  14.567   7.279  1.00 95.34           C  
ATOM   2447  CB  ARG A 316     -28.634  13.520   7.401  1.00 95.34           C  
ATOM   2448  O   ARG A 316     -25.633  14.362   6.307  1.00 95.34           O  
ATOM   2449  CG  ARG A 316     -29.327  12.172   7.285  1.00 95.34           C  
ATOM   2450  CD  ARG A 316     -30.657  12.282   6.552  1.00 95.34           C  
ATOM   2451  NE  ARG A 316     -31.367  11.007   6.529  1.00 95.34           N  
ATOM   2452  NH1 ARG A 316     -32.670  11.464   8.381  1.00 95.34           N  
ATOM   2453  NH2 ARG A 316     -32.890   9.462   7.285  1.00 95.34           N  
ATOM   2454  CZ  ARG A 316     -32.307  10.647   7.398  1.00 95.34           C  
ATOM   2455  N   ARG A 317     -26.504  15.727   7.832  1.00 94.69           N  
ATOM   2456  CA  ARG A 317     -25.720  16.869   7.374  1.00 94.69           C  
ATOM   2457  C   ARG A 317     -24.227  16.619   7.559  1.00 94.69           C  
ATOM   2458  CB  ARG A 317     -26.135  18.139   8.120  1.00 94.69           C  
ATOM   2459  O   ARG A 317     -23.428  16.914   6.668  1.00 94.69           O  
ATOM   2460  CG  ARG A 317     -27.413  18.772   7.594  1.00 94.69           C  
ATOM   2461  CD  ARG A 317     -27.672  20.132   8.229  1.00 94.69           C  
ATOM   2462  NE  ARG A 317     -28.402  20.009   9.487  1.00 94.69           N  
ATOM   2463  NH1 ARG A 317     -27.290  21.739  10.540  1.00 94.69           N  
ATOM   2464  NH2 ARG A 317     -28.925  20.577  11.650  1.00 94.69           N  
ATOM   2465  CZ  ARG A 317     -28.204  20.776  10.556  1.00 94.69           C  
ATOM   2466  N   GLN A 318     -23.897  16.090   8.701  1.00 95.99           N  
ATOM   2467  CA  GLN A 318     -22.497  15.788   8.976  1.00 95.99           C  
ATOM   2468  C   GLN A 318     -21.958  14.742   8.004  1.00 95.99           C  
ATOM   2469  CB  GLN A 318     -22.325  15.303  10.417  1.00 95.99           C  
ATOM   2470  O   GLN A 318     -20.820  14.846   7.540  1.00 95.99           O  
ATOM   2471  CG  GLN A 318     -22.491  16.400  11.459  1.00 95.99           C  
ATOM   2472  CD  GLN A 318     -22.465  15.869  12.880  1.00 95.99           C  
ATOM   2473  NE2 GLN A 318     -23.038  16.629  13.808  1.00 95.99           N  
ATOM   2474  OE1 GLN A 318     -21.937  14.784  13.142  1.00 95.99           O  
ATOM   2475  N   LEU A 319     -22.782  13.768   7.771  1.00 93.56           N  
ATOM   2476  CA  LEU A 319     -22.386  12.731   6.824  1.00 93.56           C  
ATOM   2477  C   LEU A 319     -22.138  13.325   5.441  1.00 93.56           C  
ATOM   2478  CB  LEU A 319     -23.459  11.643   6.740  1.00 93.56           C  
ATOM   2479  O   LEU A 319     -21.145  12.996   4.789  1.00 93.56           O  
ATOM   2480  CG  LEU A 319     -23.101  10.399   5.926  1.00 93.56           C  
ATOM   2481  CD1 LEU A 319     -23.255   9.144   6.780  1.00 93.56           C  
ATOM   2482  CD2 LEU A 319     -23.968  10.310   4.675  1.00 93.56           C  
ATOM   2483  N   GLN A 320     -23.028  14.180   5.032  1.00 94.72           N  
ATOM   2484  CA  GLN A 320     -22.872  14.840   3.740  1.00 94.72           C  
ATOM   2485  C   GLN A 320     -21.615  15.705   3.712  1.00 94.72           C  
ATOM   2486  CB  GLN A 320     -24.102  15.690   3.419  1.00 94.72           C  
ATOM   2487  O   GLN A 320     -20.878  15.707   2.724  1.00 94.72           O  
ATOM   2488  CG  GLN A 320     -25.330  14.875   3.036  1.00 94.72           C  
ATOM   2489  CD  GLN A 320     -26.546  15.740   2.764  1.00 94.72           C  
ATOM   2490  NE2 GLN A 320     -27.611  15.125   2.260  1.00 94.72           N  
ATOM   2491  OE1 GLN A 320     -26.530  16.951   3.005  1.00 94.72           O  
ATOM   2492  N   ALA A 321     -21.401  16.466   4.754  1.00 93.50           N  
ATOM   2493  CA  ALA A 321     -20.225  17.327   4.853  1.00 93.50           C  
ATOM   2494  C   ALA A 321     -18.939  16.509   4.776  1.00 93.50           C  
ATOM   2495  CB  ALA A 321     -20.263  18.132   6.149  1.00 93.50           C  
ATOM   2496  O   ALA A 321     -18.010  16.869   4.048  1.00 93.50           O  
ATOM   2497  N   ARG A 322     -18.888  15.400   5.536  1.00 95.00           N  
ATOM   2498  CA  ARG A 322     -17.707  14.543   5.524  1.00 95.00           C  
ATOM   2499  C   ARG A 322     -17.530  13.873   4.165  1.00 95.00           C  
ATOM   2500  CB  ARG A 322     -17.802  13.482   6.623  1.00 95.00           C  
ATOM   2501  O   ARG A 322     -16.406  13.724   3.683  1.00 95.00           O  
ATOM   2502  CG  ARG A 322     -17.811  14.053   8.032  1.00 95.00           C  
ATOM   2503  CD  ARG A 322     -16.544  14.843   8.328  1.00 95.00           C  
ATOM   2504  NE  ARG A 322     -16.550  15.381   9.685  1.00 95.00           N  
ATOM   2505  NH1 ARG A 322     -14.615  16.617   9.425  1.00 95.00           N  
ATOM   2506  NH2 ARG A 322     -15.735  16.641  11.424  1.00 95.00           N  
ATOM   2507  CZ  ARG A 322     -15.633  16.212  10.175  1.00 95.00           C  
ATOM   2508  N   THR A 323     -18.588  13.497   3.554  1.00 94.76           N  
ATOM   2509  CA  THR A 323     -18.537  12.876   2.235  1.00 94.76           C  
ATOM   2510  C   THR A 323     -17.964  13.844   1.204  1.00 94.76           C  
ATOM   2511  CB  THR A 323     -19.934  12.409   1.784  1.00 94.76           C  
ATOM   2512  O   THR A 323     -17.131  13.459   0.380  1.00 94.76           O  
ATOM   2513  CG2 THR A 323     -19.875  11.746   0.412  1.00 94.76           C  
ATOM   2514  OG1 THR A 323     -20.447  11.468   2.735  1.00 94.76           O  
ATOM   2515  N   ILE A 324     -18.373  15.084   1.222  1.00 94.93           N  
ATOM   2516  CA  ILE A 324     -17.845  16.101   0.320  1.00 94.93           C  
ATOM   2517  C   ILE A 324     -16.357  16.312   0.593  1.00 94.93           C  
ATOM   2518  CB  ILE A 324     -18.610  17.436   0.464  1.00 94.93           C  
ATOM   2519  O   ILE A 324     -15.561  16.447  -0.339  1.00 94.93           O  
ATOM   2520  CG1 ILE A 324     -20.059  17.274  -0.010  1.00 94.93           C  
ATOM   2521  CG2 ILE A 324     -17.901  18.551  -0.311  1.00 94.93           C  
ATOM   2522  CD1 ILE A 324     -20.966  18.439   0.363  1.00 94.93           C  
ATOM   2523  N   GLU A 325     -15.981  16.383   1.842  1.00 94.55           N  
ATOM   2524  CA  GLU A 325     -14.578  16.546   2.209  1.00 94.55           C  
ATOM   2525  C   GLU A 325     -13.730  15.393   1.679  1.00 94.55           C  
ATOM   2526  CB  GLU A 325     -14.429  16.653   3.729  1.00 94.55           C  
ATOM   2527  O   GLU A 325     -12.639  15.610   1.149  1.00 94.55           O  
ATOM   2528  CG  GLU A 325     -13.026  17.029   4.185  1.00 94.55           C  
ATOM   2529  CD  GLU A 325     -12.905  17.177   5.693  1.00 94.55           C  
ATOM   2530  OE1 GLU A 325     -11.789  17.458   6.187  1.00 94.55           O  
ATOM   2531  OE2 GLU A 325     -13.933  17.010   6.386  1.00 94.55           O  
ATOM   2532  N   ILE A 326     -14.209  14.176   1.843  1.00 93.82           N  
ATOM   2533  CA  ILE A 326     -13.493  13.000   1.361  1.00 93.82           C  
ATOM   2534  C   ILE A 326     -13.333  13.079  -0.156  1.00 93.82           C  
ATOM   2535  CB  ILE A 326     -14.219  11.694   1.755  1.00 93.82           C  
ATOM   2536  O   ILE A 326     -12.249  12.823  -0.686  1.00 93.82           O  
ATOM   2537  CG1 ILE A 326     -14.127  11.469   3.269  1.00 93.82           C  
ATOM   2538  CG2 ILE A 326     -13.641  10.502   0.988  1.00 93.82           C  
ATOM   2539  CD1 ILE A 326     -15.017  10.345   3.783  1.00 93.82           C  
ATOM   2540  N   GLU A 327     -14.372  13.426  -0.839  1.00 94.95           N  
ATOM   2541  CA  GLU A 327     -14.325  13.555  -2.293  1.00 94.95           C  
ATOM   2542  C   GLU A 327     -13.374  14.671  -2.717  1.00 94.95           C  
ATOM   2543  CB  GLU A 327     -15.725  13.814  -2.856  1.00 94.95           C  
ATOM   2544  O   GLU A 327     -12.652  14.536  -3.707  1.00 94.95           O  
ATOM   2545  CG  GLU A 327     -16.653  12.611  -2.771  1.00 94.95           C  
ATOM   2546  CD  GLU A 327     -18.084  12.928  -3.178  1.00 94.95           C  
ATOM   2547  OE1 GLU A 327     -18.942  12.017  -3.139  1.00 94.95           O  
ATOM   2548  OE2 GLU A 327     -18.348  14.097  -3.538  1.00 94.95           O  
ATOM   2549  N   GLY A 328     -13.418  15.800  -1.949  1.00 94.48           N  
ATOM   2550  CA  GLY A 328     -12.470  16.874  -2.198  1.00 94.48           C  
ATOM   2551  C   GLY A 328     -11.024  16.439  -2.049  1.00 94.48           C  
ATOM   2552  O   GLY A 328     -10.186  16.749  -2.898  1.00 94.48           O  
ATOM   2553  N   LEU A 329     -10.735  15.717  -0.974  1.00 93.79           N  
ATOM   2554  CA  LEU A 329      -9.379  15.240  -0.725  1.00 93.79           C  
ATOM   2555  C   LEU A 329      -8.968  14.202  -1.764  1.00 93.79           C  
ATOM   2556  CB  LEU A 329      -9.270  14.643   0.680  1.00 93.79           C  
ATOM   2557  O   LEU A 329      -7.819  14.184  -2.210  1.00 93.79           O  
ATOM   2558  CG  LEU A 329      -9.327  15.633   1.844  1.00 93.79           C  
ATOM   2559  CD1 LEU A 329      -9.345  14.888   3.174  1.00 93.79           C  
ATOM   2560  CD2 LEU A 329      -8.149  16.599   1.783  1.00 93.79           C  
ATOM   2561  N   ARG A 330      -9.858  13.340  -2.130  1.00 95.11           N  
ATOM   2562  CA  ARG A 330      -9.586  12.361  -3.178  1.00 95.11           C  
ATOM   2563  C   ARG A 330      -9.232  13.050  -4.491  1.00 95.11           C  
ATOM   2564  CB  ARG A 330     -10.791  11.439  -3.378  1.00 95.11           C  
ATOM   2565  O   ARG A 330      -8.312  12.624  -5.193  1.00 95.11           O  
ATOM   2566  CG  ARG A 330     -10.926  10.363  -2.313  1.00 95.11           C  
ATOM   2567  CD  ARG A 330     -12.076   9.411  -2.616  1.00 95.11           C  
ATOM   2568  NE  ARG A 330     -12.186   8.361  -1.607  1.00 95.11           N  
ATOM   2569  NH1 ARG A 330     -14.235   7.587  -2.340  1.00 95.11           N  
ATOM   2570  NH2 ARG A 330     -13.208   6.601  -0.544  1.00 95.11           N  
ATOM   2571  CZ  ARG A 330     -13.210   7.519  -1.499  1.00 95.11           C  
ATOM   2572  N   GLY A 331     -10.033  14.040  -4.864  1.00 93.94           N  
ATOM   2573  CA  GLY A 331      -9.724  14.827  -6.046  1.00 93.94           C  
ATOM   2574  C   GLY A 331      -8.363  15.494  -5.980  1.00 93.94           C  
ATOM   2575  O   GLY A 331      -7.612  15.484  -6.958  1.00 93.94           O  
ATOM   2576  N   ALA A 332      -8.013  16.117  -4.843  1.00 94.27           N  
ATOM   2577  CA  ALA A 332      -6.714  16.757  -4.653  1.00 94.27           C  
ATOM   2578  C   ALA A 332      -5.581  15.740  -4.755  1.00 94.27           C  
ATOM   2579  CB  ALA A 332      -6.664  17.471  -3.305  1.00 94.27           C  
ATOM   2580  O   ALA A 332      -4.547  16.012  -5.368  1.00 94.27           O  
ATOM   2581  N   ASN A 333      -5.775  14.596  -4.143  1.00 92.63           N  
ATOM   2582  CA  ASN A 333      -4.773  13.538  -4.213  1.00 92.63           C  
ATOM   2583  C   ASN A 333      -4.534  13.085  -5.650  1.00 92.63           C  
ATOM   2584  CB  ASN A 333      -5.186  12.349  -3.343  1.00 92.63           C  
ATOM   2585  O   ASN A 333      -3.389  12.893  -6.063  1.00 92.63           O  
ATOM   2586  CG  ASN A 333      -4.630  12.434  -1.935  1.00 92.63           C  
ATOM   2587  ND2 ASN A 333      -5.294  11.774  -0.994  1.00 92.63           N  
ATOM   2588  OD1 ASN A 333      -3.612  13.089  -1.695  1.00 92.63           O  
ATOM   2589  N   GLU A 334      -5.634  12.847  -6.367  1.00 95.71           N  
ATOM   2590  CA  GLU A 334      -5.533  12.455  -7.769  1.00 95.71           C  
ATOM   2591  C   GLU A 334      -4.793  13.511  -8.586  1.00 95.71           C  
ATOM   2592  CB  GLU A 334      -6.924  12.212  -8.361  1.00 95.71           C  
ATOM   2593  O   GLU A 334      -3.966  13.178  -9.437  1.00 95.71           O  
ATOM   2594  CG  GLU A 334      -7.588  10.935  -7.867  1.00 95.71           C  
ATOM   2595  CD  GLU A 334      -9.032  10.795  -8.321  1.00 95.71           C  
ATOM   2596  OE1 GLU A 334      -9.719   9.846  -7.878  1.00 95.71           O  
ATOM   2597  OE2 GLU A 334      -9.481  11.641  -9.128  1.00 95.71           O  
ATOM   2598  N   SER A 335      -5.103  14.814  -8.346  1.00 94.84           N  
ATOM   2599  CA  SER A 335      -4.442  15.904  -9.056  1.00 94.84           C  
ATOM   2600  C   SER A 335      -2.953  15.953  -8.731  1.00 94.84           C  
ATOM   2601  CB  SER A 335      -5.093  17.243  -8.707  1.00 94.84           C  
ATOM   2602  O   SER A 335      -2.128  16.199  -9.613  1.00 94.84           O  
ATOM   2603  OG  SER A 335      -4.717  17.662  -7.406  1.00 94.84           O  
ATOM   2604  N   LEU A 336      -2.573  15.769  -7.440  1.00 95.54           N  
ATOM   2605  CA  LEU A 336      -1.173  15.749  -7.031  1.00 95.54           C  
ATOM   2606  C   LEU A 336      -0.443  14.563  -7.650  1.00 95.54           C  
ATOM   2607  CB  LEU A 336      -1.061  15.693  -5.505  1.00 95.54           C  
ATOM   2608  O   LEU A 336       0.703  14.693  -8.088  1.00 95.54           O  
ATOM   2609  CG  LEU A 336      -1.307  17.005  -4.758  1.00 95.54           C  
ATOM   2610  CD1 LEU A 336      -1.345  16.759  -3.254  1.00 95.54           C  
ATOM   2611  CD2 LEU A 336      -0.235  18.030  -5.111  1.00 95.54           C  
ATOM   2612  N   GLU A 337      -1.095  13.435  -7.667  1.00 96.49           N  
ATOM   2613  CA  GLU A 337      -0.513  12.257  -8.304  1.00 96.49           C  
ATOM   2614  C   GLU A 337      -0.272  12.497  -9.792  1.00 96.49           C  
ATOM   2615  CB  GLU A 337      -1.418  11.038  -8.107  1.00 96.49           C  
ATOM   2616  O   GLU A 337       0.755  12.084 -10.334  1.00 96.49           O  
ATOM   2617  CG  GLU A 337      -1.393  10.476  -6.693  1.00 96.49           C  
ATOM   2618  CD  GLU A 337      -2.349   9.310  -6.495  1.00 96.49           C  
ATOM   2619  OE1 GLU A 337      -2.384   8.737  -5.382  1.00 96.49           O  
ATOM   2620  OE2 GLU A 337      -3.068   8.967  -7.459  1.00 96.49           O  
ATOM   2621  N   ARG A 338      -1.249  13.093 -10.435  1.00 95.52           N  
ATOM   2622  CA  ARG A 338      -1.090  13.436 -11.844  1.00 95.52           C  
ATOM   2623  C   ARG A 338       0.077  14.398 -12.046  1.00 95.52           C  
ATOM   2624  CB  ARG A 338      -2.377  14.052 -12.396  1.00 95.52           C  
ATOM   2625  O   ARG A 338       0.856  14.247 -12.989  1.00 95.52           O  
ATOM   2626  CG  ARG A 338      -3.496  13.045 -12.617  1.00 95.52           C  
ATOM   2627  CD  ARG A 338      -4.664  13.658 -13.376  1.00 95.52           C  
ATOM   2628  NE  ARG A 338      -5.854  12.815 -13.306  1.00 95.52           N  
ATOM   2629  NH1 ARG A 338      -6.634  13.724 -11.331  1.00 95.52           N  
ATOM   2630  NH2 ARG A 338      -7.808  12.052 -12.371  1.00 95.52           N  
ATOM   2631  CZ  ARG A 338      -6.763  12.866 -12.336  1.00 95.52           C  
ATOM   2632  N   GLN A 339       0.186  15.401 -11.159  1.00 95.61           N  
ATOM   2633  CA  GLN A 339       1.281  16.363 -11.231  1.00 95.61           C  
ATOM   2634  C   GLN A 339       2.631  15.675 -11.047  1.00 95.61           C  
ATOM   2635  CB  GLN A 339       1.103  17.460 -10.180  1.00 95.61           C  
ATOM   2636  O   GLN A 339       3.600  16.006 -11.732  1.00 95.61           O  
ATOM   2637  CG  GLN A 339      -0.006  18.451 -10.508  1.00 95.61           C  
ATOM   2638  CD  GLN A 339      -0.169  19.522  -9.445  1.00 95.61           C  
ATOM   2639  NE2 GLN A 339      -1.005  20.515  -9.728  1.00 95.61           N  
ATOM   2640  OE1 GLN A 339       0.449  19.455  -8.378  1.00 95.61           O  
ATOM   2641  N   ILE A 340       2.705  14.768 -10.183  1.00 96.45           N  
ATOM   2642  CA  ILE A 340       3.946  14.043  -9.931  1.00 96.45           C  
ATOM   2643  C   ILE A 340       4.331  13.233 -11.166  1.00 96.45           C  
ATOM   2644  CB  ILE A 340       3.819  13.117  -8.700  1.00 96.45           C  
ATOM   2645  O   ILE A 340       5.497  13.214 -11.565  1.00 96.45           O  
ATOM   2646  CG1 ILE A 340       3.719  13.947  -7.415  1.00 96.45           C  
ATOM   2647  CG2 ILE A 340       4.998  12.143  -8.633  1.00 96.45           C  
ATOM   2648  CD1 ILE A 340       3.393  13.129  -6.173  1.00 96.45           C  
ATOM   2649  N   LEU A 341       3.359  12.603 -11.651  1.00 96.46           N  
ATOM   2650  CA  LEU A 341       3.617  11.813 -12.850  1.00 96.46           C  
ATOM   2651  C   LEU A 341       4.093  12.701 -13.994  1.00 96.46           C  
ATOM   2652  CB  LEU A 341       2.358  11.050 -13.270  1.00 96.46           C  
ATOM   2653  O   LEU A 341       5.025  12.342 -14.718  1.00 96.46           O  
ATOM   2654  CG  LEU A 341       1.958   9.865 -12.390  1.00 96.46           C  
ATOM   2655  CD1 LEU A 341       0.623   9.288 -12.853  1.00 96.46           C  
ATOM   2656  CD2 LEU A 341       3.043   8.794 -12.408  1.00 96.46           C  
ATOM   2657  N   GLU A 342       3.433  13.819 -14.226  1.00 96.68           N  
ATOM   2658  CA  GLU A 342       3.818  14.776 -15.259  1.00 96.68           C  
ATOM   2659  C   GLU A 342       5.235  15.293 -15.031  1.00 96.68           C  
ATOM   2660  CB  GLU A 342       2.832  15.946 -15.302  1.00 96.68           C  
ATOM   2661  O   GLU A 342       6.015  15.420 -15.978  1.00 96.68           O  
ATOM   2662  CG  GLU A 342       1.469  15.582 -15.873  1.00 96.68           C  
ATOM   2663  CD  GLU A 342       0.466  16.723 -15.808  1.00 96.68           C  
ATOM   2664  OE1 GLU A 342      -0.710  16.519 -16.184  1.00 96.68           O  
ATOM   2665  OE2 GLU A 342       0.861  17.830 -15.378  1.00 96.68           O  
ATOM   2666  N   LEU A 343       5.528  15.609 -13.759  1.00 96.41           N  
ATOM   2667  CA  LEU A 343       6.864  16.079 -13.410  1.00 96.41           C  
ATOM   2668  C   LEU A 343       7.905  14.993 -13.661  1.00 96.41           C  
ATOM   2669  CB  LEU A 343       6.912  16.520 -11.945  1.00 96.41           C  
ATOM   2670  O   LEU A 343       8.987  15.273 -14.182  1.00 96.41           O  
ATOM   2671  CG  LEU A 343       6.338  17.903 -11.634  1.00 96.41           C  
ATOM   2672  CD1 LEU A 343       6.305  18.136 -10.127  1.00 96.41           C  
ATOM   2673  CD2 LEU A 343       7.150  18.989 -12.331  1.00 96.41           C  
ATOM   2674  N   GLU A 344       7.620  13.813 -13.267  1.00 97.20           N  
ATOM   2675  CA  GLU A 344       8.523  12.692 -13.509  1.00 97.20           C  
ATOM   2676  C   GLU A 344       8.769  12.494 -15.002  1.00 97.20           C  
ATOM   2677  CB  GLU A 344       7.962  11.407 -12.894  1.00 97.20           C  
ATOM   2678  O   GLU A 344       9.902  12.246 -15.422  1.00 97.20           O  
ATOM   2679  CG  GLU A 344       8.019  11.377 -11.373  1.00 97.20           C  
ATOM   2680  CD  GLU A 344       7.368  10.141 -10.773  1.00 97.20           C  
ATOM   2681  OE1 GLU A 344       7.528   9.902  -9.554  1.00 97.20           O  
ATOM   2682  OE2 GLU A 344       6.693   9.405 -11.527  1.00 97.20           O  
ATOM   2683  N   GLU A 345       7.702  12.524 -15.806  1.00 96.36           N  
ATOM   2684  CA  GLU A 345       7.827  12.392 -17.254  1.00 96.36           C  
ATOM   2685  C   GLU A 345       8.672  13.520 -17.840  1.00 96.36           C  
ATOM   2686  CB  GLU A 345       6.445  12.374 -17.913  1.00 96.36           C  
ATOM   2687  O   GLU A 345       9.520  13.283 -18.703  1.00 96.36           O  
ATOM   2688  CG  GLU A 345       6.479  12.068 -19.404  1.00 96.36           C  
ATOM   2689  CD  GLU A 345       5.095  11.932 -20.020  1.00 96.36           C  
ATOM   2690  OE1 GLU A 345       4.995  11.566 -21.213  1.00 96.36           O  
ATOM   2691  OE2 GLU A 345       4.103  12.194 -19.303  1.00 96.36           O  
ATOM   2692  N   ARG A 346       8.440  14.747 -17.398  1.00 97.37           N  
ATOM   2693  CA  ARG A 346       9.222  15.893 -17.852  1.00 97.37           C  
ATOM   2694  C   ARG A 346      10.699  15.715 -17.519  1.00 97.37           C  
ATOM   2695  CB  ARG A 346       8.696  17.186 -17.223  1.00 97.37           C  
ATOM   2696  O   ARG A 346      11.565  15.965 -18.360  1.00 97.37           O  
ATOM   2697  CG  ARG A 346       7.374  17.660 -17.805  1.00 97.37           C  
ATOM   2698  CD  ARG A 346       6.947  18.998 -17.218  1.00 97.37           C  
ATOM   2699  NE  ARG A 346       5.587  19.351 -17.615  1.00 97.37           N  
ATOM   2700  NH1 ARG A 346       4.967  20.148 -15.537  1.00 97.37           N  
ATOM   2701  NH2 ARG A 346       3.469  20.172 -17.272  1.00 97.37           N  
ATOM   2702  CZ  ARG A 346       4.677  19.890 -16.807  1.00 97.37           C  
ATOM   2703  N   HIS A 347      10.937  15.334 -16.314  1.00 96.00           N  
ATOM   2704  CA  HIS A 347      12.318  15.129 -15.891  1.00 96.00           C  
ATOM   2705  C   HIS A 347      12.971  13.993 -16.671  1.00 96.00           C  
ATOM   2706  CB  HIS A 347      12.381  14.840 -14.390  1.00 96.00           C  
ATOM   2707  O   HIS A 347      14.146  14.078 -17.034  1.00 96.00           O  
ATOM   2708  CG  HIS A 347      12.183  16.052 -13.536  1.00 96.00           C  
ATOM   2709  CD2 HIS A 347      11.275  16.320 -12.569  1.00 96.00           C  
ATOM   2710  ND1 HIS A 347      12.982  17.170 -13.636  1.00 96.00           N  
ATOM   2711  CE1 HIS A 347      12.572  18.076 -12.764  1.00 96.00           C  
ATOM   2712  NE2 HIS A 347      11.537  17.585 -12.104  1.00 96.00           N  
ATOM   2713  N   SER A 348      12.193  12.956 -16.822  1.00 96.68           N  
ATOM   2714  CA  SER A 348      12.705  11.847 -17.621  1.00 96.68           C  
ATOM   2715  C   SER A 348      13.071  12.303 -19.029  1.00 96.68           C  
ATOM   2716  CB  SER A 348      11.675  10.718 -17.693  1.00 96.68           C  
ATOM   2717  O   SER A 348      14.093  11.883 -19.577  1.00 96.68           O  
ATOM   2718  OG  SER A 348      10.526  11.131 -18.411  1.00 96.68           O  
ATOM   2719  N   ALA A 349      12.251  13.104 -19.634  1.00 96.83           N  
ATOM   2720  CA  ALA A 349      12.522  13.648 -20.963  1.00 96.83           C  
ATOM   2721  C   ALA A 349      13.772  14.524 -20.953  1.00 96.83           C  
ATOM   2722  CB  ALA A 349      11.321  14.445 -21.466  1.00 96.83           C  
ATOM   2723  O   ALA A 349      14.591  14.458 -21.872  1.00 96.83           O  
ATOM   2724  N   GLU A 350      13.937  15.347 -19.946  1.00 97.66           N  
ATOM   2725  CA  GLU A 350      15.109  16.209 -19.816  1.00 97.66           C  
ATOM   2726  C   GLU A 350      16.384  15.387 -19.659  1.00 97.66           C  
ATOM   2727  CB  GLU A 350      14.947  17.161 -18.628  1.00 97.66           C  
ATOM   2728  O   GLU A 350      17.412  15.704 -20.261  1.00 97.66           O  
ATOM   2729  CG  GLU A 350      13.896  18.240 -18.844  1.00 97.66           C  
ATOM   2730  CD  GLU A 350      13.689  19.128 -17.627  1.00 97.66           C  
ATOM   2731  OE1 GLU A 350      12.801  20.009 -17.663  1.00 97.66           O  
ATOM   2732  OE2 GLU A 350      14.423  18.942 -16.631  1.00 97.66           O  
ATOM   2733  N   VAL A 351      16.300  14.377 -18.828  1.00 97.55           N  
ATOM   2734  CA  VAL A 351      17.446  13.501 -18.613  1.00 97.55           C  
ATOM   2735  C   VAL A 351      17.832  12.822 -19.925  1.00 97.55           C  
ATOM   2736  CB  VAL A 351      17.154  12.438 -17.529  1.00 97.55           C  
ATOM   2737  O   VAL A 351      19.016  12.715 -20.251  1.00 97.55           O  
ATOM   2738  CG1 VAL A 351      18.264  11.389 -17.488  1.00 97.55           C  
ATOM   2739  CG2 VAL A 351      16.990  13.102 -16.163  1.00 97.55           C  
ATOM   2740  N   ALA A 352      16.854  12.367 -20.653  1.00 97.10           N  
ATOM   2741  CA  ALA A 352      17.109  11.772 -21.962  1.00 97.10           C  
ATOM   2742  C   ALA A 352      17.787  12.770 -22.896  1.00 97.10           C  
ATOM   2743  CB  ALA A 352      15.807  11.268 -22.581  1.00 97.10           C  
ATOM   2744  O   ALA A 352      18.697  12.409 -23.646  1.00 97.10           O  
ATOM   2745  N   GLY A 353      17.274  14.031 -22.848  1.00 98.12           N  
ATOM   2746  CA  GLY A 353      17.908  15.089 -23.620  1.00 98.12           C  
ATOM   2747  C   GLY A 353      19.370  15.288 -23.270  1.00 98.12           C  
ATOM   2748  O   GLY A 353      20.213  15.430 -24.159  1.00 98.12           O  
ATOM   2749  N   TYR A 354      19.758  15.333 -21.966  1.00 97.25           N  
ATOM   2750  CA  TYR A 354      21.133  15.472 -21.501  1.00 97.25           C  
ATOM   2751  C   TYR A 354      21.972  14.267 -21.911  1.00 97.25           C  
ATOM   2752  CB  TYR A 354      21.172  15.641 -19.979  1.00 97.25           C  
ATOM   2753  O   TYR A 354      23.135  14.414 -22.294  1.00 97.25           O  
ATOM   2754  CG  TYR A 354      20.590  16.949 -19.499  1.00 97.25           C  
ATOM   2755  CD1 TYR A 354      20.986  18.159 -20.065  1.00 97.25           C  
ATOM   2756  CD2 TYR A 354      19.645  16.977 -18.479  1.00 97.25           C  
ATOM   2757  CE1 TYR A 354      20.454  19.367 -19.624  1.00 97.25           C  
ATOM   2758  CE2 TYR A 354      19.107  18.179 -18.031  1.00 97.25           C  
ATOM   2759  OH  TYR A 354      18.987  20.559 -18.169  1.00 97.25           O  
ATOM   2760  CZ  TYR A 354      19.516  19.366 -18.609  1.00 97.25           C  
ATOM   2761  N   GLN A 355      21.436  13.103 -21.877  1.00 97.25           N  
ATOM   2762  CA  GLN A 355      22.143  11.894 -22.284  1.00 97.25           C  
ATOM   2763  C   GLN A 355      22.488  11.931 -23.770  1.00 97.25           C  
ATOM   2764  CB  GLN A 355      21.309  10.651 -21.970  1.00 97.25           C  
ATOM   2765  O   GLN A 355      23.576  11.513 -24.171  1.00 97.25           O  
ATOM   2766  CG  GLN A 355      21.242  10.314 -20.486  1.00 97.25           C  
ATOM   2767  CD  GLN A 355      22.586   9.896 -19.919  1.00 97.25           C  
ATOM   2768  NE2 GLN A 355      22.763  10.083 -18.615  1.00 97.25           N  
ATOM   2769  OE1 GLN A 355      23.457   9.408 -20.646  1.00 97.25           O  
ATOM   2770  N   ASP A 356      21.550  12.397 -24.551  1.00 97.93           N  
ATOM   2771  CA  ASP A 356      21.795  12.564 -25.981  1.00 97.93           C  
ATOM   2772  C   ASP A 356      22.920  13.566 -26.232  1.00 97.93           C  
ATOM   2773  CB  ASP A 356      20.519  13.016 -26.695  1.00 97.93           C  
ATOM   2774  O   ASP A 356      23.789  13.333 -27.075  1.00 97.93           O  
ATOM   2775  CG  ASP A 356      19.457  11.933 -26.752  1.00 97.93           C  
ATOM   2776  OD1 ASP A 356      19.782  10.746 -26.530  1.00 97.93           O  
ATOM   2777  OD2 ASP A 356      18.284  12.268 -27.025  1.00 97.93           O  
ATOM   2778  N   SER A 357      22.827  14.713 -25.523  1.00 98.11           N  
ATOM   2779  CA  SER A 357      23.859  15.738 -25.650  1.00 98.11           C  
ATOM   2780  C   SER A 357      25.227  15.197 -25.250  1.00 98.11           C  
ATOM   2781  CB  SER A 357      23.513  16.957 -24.794  1.00 98.11           C  
ATOM   2782  O   SER A 357      26.228  15.469 -25.917  1.00 98.11           O  
ATOM   2783  OG  SER A 357      22.352  17.603 -25.286  1.00 98.11           O  
ATOM   2784  N   ILE A 358      25.259  14.484 -24.169  1.00 97.34           N  
ATOM   2785  CA  ILE A 358      26.507  13.871 -23.727  1.00 97.34           C  
ATOM   2786  C   ILE A 358      27.012  12.901 -24.793  1.00 97.34           C  
ATOM   2787  CB  ILE A 358      26.330  13.139 -22.378  1.00 97.34           C  
ATOM   2788  O   ILE A 358      28.205  12.879 -25.106  1.00 97.34           O  
ATOM   2789  CG1 ILE A 358      26.107  14.149 -21.247  1.00 97.34           C  
ATOM   2790  CG2 ILE A 358      27.540  12.247 -22.085  1.00 97.34           C  
ATOM   2791  CD1 ILE A 358      25.716  13.516 -19.919  1.00 97.34           C  
ATOM   2792  N   GLY A 359      26.075  12.092 -25.295  1.00 98.14           N  
ATOM   2793  CA  GLY A 359      26.439  11.184 -26.371  1.00 98.14           C  
ATOM   2794  C   GLY A 359      27.026  11.893 -27.577  1.00 98.14           C  
ATOM   2795  O   GLY A 359      28.025  11.443 -28.142  1.00 98.14           O  
ATOM   2796  N   GLN A 360      26.463  13.013 -27.995  1.00 98.22           N  
ATOM   2797  CA  GLN A 360      26.955  13.802 -29.120  1.00 98.22           C  
ATOM   2798  C   GLN A 360      28.346  14.361 -28.833  1.00 98.22           C  
ATOM   2799  CB  GLN A 360      25.987  14.941 -29.441  1.00 98.22           C  
ATOM   2800  O   GLN A 360      29.220  14.341 -29.702  1.00 98.22           O  
ATOM   2801  CG  GLN A 360      24.701  14.484 -30.117  1.00 98.22           C  
ATOM   2802  CD  GLN A 360      23.706  15.613 -30.310  1.00 98.22           C  
ATOM   2803  NE2 GLN A 360      22.507  15.275 -30.771  1.00 98.22           N  
ATOM   2804  OE1 GLN A 360      24.013  16.780 -30.046  1.00 98.22           O  
ATOM   2805  N   LEU A 361      28.551  14.883 -27.657  1.00 97.80           N  
ATOM   2806  CA  LEU A 361      29.840  15.445 -27.267  1.00 97.80           C  
ATOM   2807  C   LEU A 361      30.910  14.360 -27.208  1.00 97.80           C  
ATOM   2808  CB  LEU A 361      29.731  16.146 -25.911  1.00 97.80           C  
ATOM   2809  O   LEU A 361      32.046  14.578 -27.637  1.00 97.80           O  
ATOM   2810  CG  LEU A 361      29.065  17.522 -25.910  1.00 97.80           C  
ATOM   2811  CD1 LEU A 361      28.791  17.978 -24.481  1.00 97.80           C  
ATOM   2812  CD2 LEU A 361      29.934  18.538 -26.644  1.00 97.80           C  
ATOM   2813  N   GLU A 362      30.569  13.203 -26.651  1.00 98.02           N  
ATOM   2814  CA  GLU A 362      31.498  12.077 -26.619  1.00 98.02           C  
ATOM   2815  C   GLU A 362      31.887  11.642 -28.029  1.00 98.02           C  
ATOM   2816  CB  GLU A 362      30.889  10.899 -25.854  1.00 98.02           C  
ATOM   2817  O   GLU A 362      33.048  11.316 -28.286  1.00 98.02           O  
ATOM   2818  CG  GLU A 362      30.814  11.116 -24.350  1.00 98.02           C  
ATOM   2819  CD  GLU A 362      30.138   9.972 -23.612  1.00 98.02           C  
ATOM   2820  OE1 GLU A 362      30.216   9.924 -22.363  1.00 98.02           O  
ATOM   2821  OE2 GLU A 362      29.527   9.114 -24.288  1.00 98.02           O  
ATOM   2822  N   ASN A 363      30.910  11.633 -28.906  1.00 97.88           N  
ATOM   2823  CA  ASN A 363      31.181  11.293 -30.299  1.00 97.88           C  
ATOM   2824  C   ASN A 363      32.105  12.314 -30.955  1.00 97.88           C  
ATOM   2825  CB  ASN A 363      29.875  11.175 -31.087  1.00 97.88           C  
ATOM   2826  O   ASN A 363      33.020  11.945 -31.694  1.00 97.88           O  
ATOM   2827  CG  ASN A 363      29.096   9.920 -30.744  1.00 97.88           C  
ATOM   2828  ND2 ASN A 363      27.786   9.960 -30.953  1.00 97.88           N  
ATOM   2829  OD1 ASN A 363      29.668   8.924 -30.293  1.00 97.88           O  
ATOM   2830  N   ASP A 364      31.832  13.573 -30.750  1.00 98.16           N  
ATOM   2831  CA  ASP A 364      32.685  14.639 -31.267  1.00 98.16           C  
ATOM   2832  C   ASP A 364      34.111  14.507 -30.737  1.00 98.16           C  
ATOM   2833  CB  ASP A 364      32.113  16.010 -30.902  1.00 98.16           C  
ATOM   2834  O   ASP A 364      35.076  14.712 -31.477  1.00 98.16           O  
ATOM   2835  CG  ASP A 364      30.834  16.338 -31.652  1.00 98.16           C  
ATOM   2836  OD1 ASP A 364      30.503  15.634 -32.631  1.00 98.16           O  
ATOM   2837  OD2 ASP A 364      30.151  17.310 -31.262  1.00 98.16           O  
ATOM   2838  N   LEU A 365      34.180  14.246 -29.426  1.00 97.64           N  
ATOM   2839  CA  LEU A 365      35.495  14.066 -28.820  1.00 97.64           C  
ATOM   2840  C   LEU A 365      36.232  12.895 -29.461  1.00 97.64           C  
ATOM   2841  CB  LEU A 365      35.363  13.838 -27.312  1.00 97.64           C  
ATOM   2842  O   LEU A 365      37.423  12.997 -29.765  1.00 97.64           O  
ATOM   2843  CG  LEU A 365      36.671  13.744 -26.524  1.00 97.64           C  
ATOM   2844  CD1 LEU A 365      37.355  15.106 -26.468  1.00 97.64           C  
ATOM   2845  CD2 LEU A 365      36.411  13.212 -25.119  1.00 97.64           C  
ATOM   2846  N   ARG A 366      35.557  11.817 -29.645  1.00 97.87           N  
ATOM   2847  CA  ARG A 366      36.148  10.653 -30.296  1.00 97.87           C  
ATOM   2848  C   ARG A 366      36.584  10.983 -31.719  1.00 97.87           C  
ATOM   2849  CB  ARG A 366      35.161   9.484 -30.308  1.00 97.87           C  
ATOM   2850  O   ARG A 366      37.649  10.550 -32.165  1.00 97.87           O  
ATOM   2851  CG  ARG A 366      34.988   8.810 -28.956  1.00 97.87           C  
ATOM   2852  CD  ARG A 366      34.055   7.610 -29.039  1.00 97.87           C  
ATOM   2853  NE  ARG A 366      33.687   7.120 -27.714  1.00 97.87           N  
ATOM   2854  NH1 ARG A 366      31.652   8.210 -27.649  1.00 97.87           N  
ATOM   2855  NH2 ARG A 366      32.321   6.915 -25.879  1.00 97.87           N  
ATOM   2856  CZ  ARG A 366      32.554   7.416 -27.084  1.00 97.87           C  
ATOM   2857  N   ASN A 367      35.735  11.647 -32.441  1.00 97.99           N  
ATOM   2858  CA  ASN A 367      36.044  12.042 -33.811  1.00 97.99           C  
ATOM   2859  C   ASN A 367      37.299  12.909 -33.875  1.00 97.99           C  
ATOM   2860  CB  ASN A 367      34.858  12.777 -34.439  1.00 97.99           C  
ATOM   2861  O   ASN A 367      38.167  12.690 -34.722  1.00 97.99           O  
ATOM   2862  CG  ASN A 367      33.710  11.848 -34.780  1.00 97.99           C  
ATOM   2863  ND2 ASN A 367      32.535  12.420 -35.018  1.00 97.99           N  
ATOM   2864  OD1 ASN A 367      33.876  10.627 -34.828  1.00 97.99           O  
ATOM   2865  N   THR A 368      37.412  13.965 -33.020  1.00 97.00           N  
ATOM   2866  CA  THR A 368      38.571  14.851 -32.986  1.00 97.00           C  
ATOM   2867  C   THR A 368      39.829  14.082 -32.594  1.00 97.00           C  
ATOM   2868  CB  THR A 368      38.353  16.018 -32.004  1.00 97.00           C  
ATOM   2869  O   THR A 368      40.912  14.342 -33.122  1.00 97.00           O  
ATOM   2870  CG2 THR A 368      37.157  16.868 -32.419  1.00 97.00           C  
ATOM   2871  OG1 THR A 368      38.120  15.493 -30.691  1.00 97.00           O  
ATOM   2872  N   LYS A 369      39.684  13.224 -31.608  1.00 97.41           N  
ATOM   2873  CA  LYS A 369      40.812  12.376 -31.232  1.00 97.41           C  
ATOM   2874  C   LYS A 369      41.300  11.553 -32.421  1.00 97.41           C  
ATOM   2875  CB  LYS A 369      40.427  11.451 -30.077  1.00 97.41           C  
ATOM   2876  O   LYS A 369      42.507  11.405 -32.626  1.00 97.41           O  
ATOM   2877  CG  LYS A 369      40.412  12.134 -28.717  1.00 97.41           C  
ATOM   2878  CD  LYS A 369      40.155  11.137 -27.594  1.00 97.41           C  
ATOM   2879  CE  LYS A 369      40.130  11.820 -26.233  1.00 97.41           C  
ATOM   2880  NZ  LYS A 369      39.749  10.872 -25.144  1.00 97.41           N  
ATOM   2881  N   SER A 370      40.350  10.950 -33.154  1.00 97.34           N  
ATOM   2882  CA  SER A 370      40.704  10.179 -34.341  1.00 97.34           C  
ATOM   2883  C   SER A 370      41.383  11.056 -35.388  1.00 97.34           C  
ATOM   2884  CB  SER A 370      39.461   9.522 -34.944  1.00 97.34           C  
ATOM   2885  O   SER A 370      42.339  10.629 -36.037  1.00 97.34           O  
ATOM   2886  OG  SER A 370      38.586  10.499 -35.480  1.00 97.34           O  
ATOM   2887  N   GLU A 371      40.877  12.221 -35.560  1.00 97.96           N  
ATOM   2888  CA  GLU A 371      41.486  13.165 -36.493  1.00 97.96           C  
ATOM   2889  C   GLU A 371      42.901  13.535 -36.057  1.00 97.96           C  
ATOM   2890  CB  GLU A 371      40.628  14.426 -36.620  1.00 97.96           C  
ATOM   2891  O   GLU A 371      43.807  13.633 -36.888  1.00 97.96           O  
ATOM   2892  CG  GLU A 371      39.325  14.209 -37.377  1.00 97.96           C  
ATOM   2893  CD  GLU A 371      38.497  15.475 -37.521  1.00 97.96           C  
ATOM   2894  OE1 GLU A 371      37.471  15.451 -38.238  1.00 97.96           O  
ATOM   2895  OE2 GLU A 371      38.878  16.500 -36.913  1.00 97.96           O  
ATOM   2896  N   MET A 372      43.058  13.790 -34.792  1.00 97.58           N  
ATOM   2897  CA  MET A 372      44.378  14.115 -34.260  1.00 97.58           C  
ATOM   2898  C   MET A 372      45.355  12.967 -34.491  1.00 97.58           C  
ATOM   2899  CB  MET A 372      44.292  14.437 -32.768  1.00 97.58           C  
ATOM   2900  O   MET A 372      46.504  13.192 -34.876  1.00 97.58           O  
ATOM   2901  CG  MET A 372      45.607  14.906 -32.165  1.00 97.58           C  
ATOM   2902  SD  MET A 372      45.494  15.174 -30.353  1.00 97.58           S  
ATOM   2903  CE  MET A 372      44.255  16.499 -30.302  1.00 97.58           C  
ATOM   2904  N   ALA A 373      44.909  11.766 -34.180  1.00 96.90           N  
ATOM   2905  CA  ALA A 373      45.741  10.588 -34.411  1.00 96.90           C  
ATOM   2906  C   ALA A 373      46.150  10.485 -35.877  1.00 96.90           C  
ATOM   2907  CB  ALA A 373      45.006   9.323 -33.976  1.00 96.90           C  
ATOM   2908  O   ALA A 373      47.295  10.146 -36.186  1.00 96.90           O  
ATOM   2909  N   ARG A 374      45.181  10.730 -36.754  1.00 97.41           N  
ATOM   2910  CA  ARG A 374      45.467  10.724 -38.185  1.00 97.41           C  
ATOM   2911  C   ARG A 374      46.526  11.763 -38.537  1.00 97.41           C  
ATOM   2912  CB  ARG A 374      44.192  10.982 -38.990  1.00 97.41           C  
ATOM   2913  O   ARG A 374      47.460  11.476 -39.288  1.00 97.41           O  
ATOM   2914  CG  ARG A 374      44.382  10.880 -40.495  1.00 97.41           C  
ATOM   2915  CD  ARG A 374      43.138  11.325 -41.252  1.00 97.41           C  
ATOM   2916  NE  ARG A 374      42.860  12.743 -41.044  1.00 97.41           N  
ATOM   2917  NH1 ARG A 374      44.565  13.491 -42.411  1.00 97.41           N  
ATOM   2918  NH2 ARG A 374      43.205  14.994 -41.341  1.00 97.41           N  
ATOM   2919  CZ  ARG A 374      43.544  13.740 -41.599  1.00 97.41           C  
ATOM   2920  N   HIS A 375      46.409  13.025 -38.079  1.00 96.69           N  
ATOM   2921  CA  HIS A 375      47.378  14.086 -38.327  1.00 96.69           C  
ATOM   2922  C   HIS A 375      48.758  13.706 -37.803  1.00 96.69           C  
ATOM   2923  CB  HIS A 375      46.915  15.395 -37.685  1.00 96.69           C  
ATOM   2924  O   HIS A 375      49.771  13.986 -38.449  1.00 96.69           O  
ATOM   2925  CG  HIS A 375      45.760  16.033 -38.389  1.00 96.69           C  
ATOM   2926  CD2 HIS A 375      44.636  16.615 -37.907  1.00 96.69           C  
ATOM   2927  ND1 HIS A 375      45.679  16.118 -39.762  1.00 96.69           N  
ATOM   2928  CE1 HIS A 375      44.554  16.726 -40.095  1.00 96.69           C  
ATOM   2929  NE2 HIS A 375      43.902  17.039 -38.987  1.00 96.69           N  
ATOM   2930  N   LEU A 376      48.850  13.044 -36.681  1.00 97.39           N  
ATOM   2931  CA  LEU A 376      50.123  12.629 -36.103  1.00 97.39           C  
ATOM   2932  C   LEU A 376      50.808  11.590 -36.984  1.00 97.39           C  
ATOM   2933  CB  LEU A 376      49.915  12.065 -34.695  1.00 97.39           C  
ATOM   2934  O   LEU A 376      52.027  11.628 -37.163  1.00 97.39           O  
ATOM   2935  CG  LEU A 376      49.693  13.088 -33.580  1.00 97.39           C  
ATOM   2936  CD1 LEU A 376      49.307  12.383 -32.284  1.00 97.39           C  
ATOM   2937  CD2 LEU A 376      50.941  13.941 -33.380  1.00 97.39           C  
ATOM   2938  N   ARG A 377      49.947  10.678 -37.526  1.00 97.40           N  
ATOM   2939  CA  ARG A 377      50.501   9.682 -38.438  1.00 97.40           C  
ATOM   2940  C   ARG A 377      51.014  10.335 -39.717  1.00 97.40           C  
ATOM   2941  CB  ARG A 377      49.451   8.621 -38.776  1.00 97.40           C  
ATOM   2942  O   ARG A 377      52.093   9.994 -40.204  1.00 97.40           O  
ATOM   2943  CG  ARG A 377      49.424   7.450 -37.806  1.00 97.40           C  
ATOM   2944  CD  ARG A 377      48.481   6.351 -38.274  1.00 97.40           C  
ATOM   2945  NE  ARG A 377      47.100   6.623 -37.884  1.00 97.40           N  
ATOM   2946  NH1 ARG A 377      46.161   5.644 -39.753  1.00 97.40           N  
ATOM   2947  NH2 ARG A 377      44.819   6.578 -38.147  1.00 97.40           N  
ATOM   2948  CZ  ARG A 377      46.030   6.281 -38.595  1.00 97.40           C  
ATOM   2949  N   GLU A 378      50.246  11.209 -40.299  1.00 97.39           N  
ATOM   2950  CA  GLU A 378      50.647  11.918 -41.510  1.00 97.39           C  
ATOM   2951  C   GLU A 378      51.903  12.751 -41.272  1.00 97.39           C  
ATOM   2952  CB  GLU A 378      49.510  12.812 -42.012  1.00 97.39           C  
ATOM   2953  O   GLU A 378      52.773  12.834 -42.141  1.00 97.39           O  
ATOM   2954  CG  GLU A 378      48.320  12.041 -42.564  1.00 97.39           C  
ATOM   2955  CD  GLU A 378      47.128  12.929 -42.888  1.00 97.39           C  
ATOM   2956  OE1 GLU A 378      46.067  12.398 -43.288  1.00 97.39           O  
ATOM   2957  OE2 GLU A 378      47.257  14.165 -42.742  1.00 97.39           O  
ATOM   2958  N   TYR A 379      51.970  13.448 -40.108  1.00 97.29           N  
ATOM   2959  CA  TYR A 379      53.147  14.232 -39.747  1.00 97.29           C  
ATOM   2960  C   TYR A 379      54.381  13.344 -39.639  1.00 97.29           C  
ATOM   2961  CB  TYR A 379      52.916  14.969 -38.424  1.00 97.29           C  
ATOM   2962  O   TYR A 379      55.459  13.710 -40.113  1.00 97.29           O  
ATOM   2963  CG  TYR A 379      52.823  16.468 -38.573  1.00 97.29           C  
ATOM   2964  CD1 TYR A 379      53.971  17.249 -38.687  1.00 97.29           C  
ATOM   2965  CD2 TYR A 379      51.588  17.106 -38.599  1.00 97.29           C  
ATOM   2966  CE1 TYR A 379      53.890  18.631 -38.823  1.00 97.29           C  
ATOM   2967  CE2 TYR A 379      51.495  18.488 -38.734  1.00 97.29           C  
ATOM   2968  OH  TYR A 379      52.564  20.608 -38.979  1.00 97.29           O  
ATOM   2969  CZ  TYR A 379      52.650  19.240 -38.845  1.00 97.29           C  
ATOM   2970  N   GLN A 380      54.258  12.237 -39.009  1.00 97.21           N  
ATOM   2971  CA  GLN A 380      55.362  11.287 -38.912  1.00 97.21           C  
ATOM   2972  C   GLN A 380      55.815  10.827 -40.294  1.00 97.21           C  
ATOM   2973  CB  GLN A 380      54.959  10.081 -38.062  1.00 97.21           C  
ATOM   2974  O   GLN A 380      57.014  10.710 -40.553  1.00 97.21           O  
ATOM   2975  CG  GLN A 380      56.103   9.115 -37.784  1.00 97.21           C  
ATOM   2976  CD  GLN A 380      57.224   9.749 -36.982  1.00 97.21           C  
ATOM   2977  NE2 GLN A 380      58.461   9.520 -37.409  1.00 97.21           N  
ATOM   2978  OE1 GLN A 380      56.980  10.440 -35.988  1.00 97.21           O  
ATOM   2979  N   ASP A 381      54.914  10.481 -41.171  1.00 96.83           N  
ATOM   2980  CA  ASP A 381      55.228  10.087 -42.542  1.00 96.83           C  
ATOM   2981  C   ASP A 381      55.966  11.203 -43.278  1.00 96.83           C  
ATOM   2982  CB  ASP A 381      53.951   9.712 -43.298  1.00 96.83           C  
ATOM   2983  O   ASP A 381      56.936  10.945 -43.994  1.00 96.83           O  
ATOM   2984  CG  ASP A 381      53.329   8.418 -42.806  1.00 96.83           C  
ATOM   2985  OD1 ASP A 381      54.017   7.633 -42.117  1.00 96.83           O  
ATOM   2986  OD2 ASP A 381      52.141   8.178 -43.111  1.00 96.83           O  
ATOM   2987  N   LEU A 382      55.440  12.431 -43.076  1.00 97.06           N  
ATOM   2988  CA  LEU A 382      56.069  13.594 -43.693  1.00 97.06           C  
ATOM   2989  C   LEU A 382      57.482  13.797 -43.156  1.00 97.06           C  
ATOM   2990  CB  LEU A 382      55.231  14.851 -43.447  1.00 97.06           C  
ATOM   2991  O   LEU A 382      58.396  14.133 -43.912  1.00 97.06           O  
ATOM   2992  CG  LEU A 382      55.620  16.093 -44.251  1.00 97.06           C  
ATOM   2993  CD1 LEU A 382      55.575  15.792 -45.745  1.00 97.06           C  
ATOM   2994  CD2 LEU A 382      54.702  17.261 -43.908  1.00 97.06           C  
ATOM   2995  N   LEU A 383      57.734  13.644 -41.921  1.00 96.97           N  
ATOM   2996  CA  LEU A 383      59.051  13.761 -41.306  1.00 96.97           C  
ATOM   2997  C   LEU A 383      60.008  12.713 -41.864  1.00 96.97           C  
ATOM   2998  CB  LEU A 383      58.948  13.617 -39.785  1.00 96.97           C  
ATOM   2999  O   LEU A 383      61.178  13.006 -42.117  1.00 96.97           O  
ATOM   3000  CG  LEU A 383      60.201  13.973 -38.983  1.00 96.97           C  
ATOM   3001  CD1 LEU A 383      59.998  15.289 -38.240  1.00 96.97           C  
ATOM   3002  CD2 LEU A 383      60.550  12.852 -38.010  1.00 96.97           C  
ATOM   3003  N   ASN A 384      59.482  11.480 -41.986  1.00 96.31           N  
ATOM   3004  CA  ASN A 384      60.294  10.416 -42.568  1.00 96.31           C  
ATOM   3005  C   ASN A 384      60.741  10.764 -43.985  1.00 96.31           C  
ATOM   3006  CB  ASN A 384      59.529   9.092 -42.562  1.00 96.31           C  
ATOM   3007  O   ASN A 384      61.895  10.536 -44.350  1.00 96.31           O  
ATOM   3008  CG  ASN A 384      59.364   8.519 -41.168  1.00 96.31           C  
ATOM   3009  ND2 ASN A 384      58.379   7.644 -40.999  1.00 96.31           N  
ATOM   3010  OD1 ASN A 384      60.114   8.860 -40.250  1.00 96.31           O  
ATOM   3011  N   VAL A 385      59.828  11.283 -44.859  1.00 96.81           N  
ATOM   3012  CA  VAL A 385      60.150  11.678 -46.227  1.00 96.81           C  
ATOM   3013  C   VAL A 385      61.167  12.816 -46.210  1.00 96.81           C  
ATOM   3014  CB  VAL A 385      58.886  12.104 -47.007  1.00 96.81           C  
ATOM   3015  O   VAL A 385      62.102  12.834 -47.014  1.00 96.81           O  
ATOM   3016  CG1 VAL A 385      59.265  12.716 -48.355  1.00 96.81           C  
ATOM   3017  CG2 VAL A 385      57.953  10.911 -47.202  1.00 96.81           C  
ATOM   3018  N   LYS A 386      61.025  13.761 -45.291  1.00 96.49           N  
ATOM   3019  CA  LYS A 386      61.948  14.887 -45.184  1.00 96.49           C  
ATOM   3020  C   LYS A 386      63.359  14.411 -44.851  1.00 96.49           C  
ATOM   3021  CB  LYS A 386      61.466  15.878 -44.124  1.00 96.49           C  
ATOM   3022  O   LYS A 386      64.336  14.892 -45.430  1.00 96.49           O  
ATOM   3023  CG  LYS A 386      62.330  17.125 -44.004  1.00 96.49           C  
ATOM   3024  CD  LYS A 386      62.958  17.238 -42.621  1.00 96.49           C  
ATOM   3025  CE  LYS A 386      63.755  18.527 -42.472  1.00 96.49           C  
ATOM   3026  NZ  LYS A 386      64.536  18.552 -41.199  1.00 96.49           N  
ATOM   3027  N   MET A 387      63.394  13.509 -43.889  1.00 95.69           N  
ATOM   3028  CA  MET A 387      64.690  12.957 -43.506  1.00 95.69           C  
ATOM   3029  C   MET A 387      65.349  12.248 -44.685  1.00 95.69           C  
ATOM   3030  CB  MET A 387      64.538  11.989 -42.332  1.00 95.69           C  
ATOM   3031  O   MET A 387      66.555  12.382 -44.900  1.00 95.69           O  
ATOM   3032  CG  MET A 387      64.427  12.676 -40.981  1.00 95.69           C  
ATOM   3033  SD  MET A 387      64.381  11.484 -39.587  1.00 95.69           S  
ATOM   3034  CE  MET A 387      66.019  10.723 -39.762  1.00 95.69           C  
ATOM   3035  N   ALA A 388      64.484  11.463 -45.418  1.00 95.70           N  
ATOM   3036  CA  ALA A 388      64.974  10.771 -46.607  1.00 95.70           C  
ATOM   3037  C   ALA A 388      65.517  11.761 -47.634  1.00 95.70           C  
ATOM   3038  CB  ALA A 388      63.864   9.923 -47.225  1.00 95.70           C  
ATOM   3039  O   ALA A 388      66.573  11.532 -48.227  1.00 95.70           O  
ATOM   3040  N   LEU A 389      64.877  12.858 -47.829  1.00 95.35           N  
ATOM   3041  CA  LEU A 389      65.310  13.880 -48.776  1.00 95.35           C  
ATOM   3042  C   LEU A 389      66.582  14.566 -48.290  1.00 95.35           C  
ATOM   3043  CB  LEU A 389      64.204  14.918 -48.986  1.00 95.35           C  
ATOM   3044  O   LEU A 389      67.460  14.894 -49.092  1.00 95.35           O  
ATOM   3045  CG  LEU A 389      62.999  14.467 -49.812  1.00 95.35           C  
ATOM   3046  CD1 LEU A 389      61.922  15.547 -49.812  1.00 95.35           C  
ATOM   3047  CD2 LEU A 389      63.423  14.127 -51.237  1.00 95.35           C  
ATOM   3048  N   ASP A 390      66.665  14.806 -46.963  1.00 95.59           N  
ATOM   3049  CA  ASP A 390      67.850  15.447 -46.401  1.00 95.59           C  
ATOM   3050  C   ASP A 390      69.096  14.595 -46.630  1.00 95.59           C  
ATOM   3051  CB  ASP A 390      67.659  15.710 -44.905  1.00 95.59           C  
ATOM   3052  O   ASP A 390      70.172  15.124 -46.916  1.00 95.59           O  
ATOM   3053  CG  ASP A 390      66.771  16.908 -44.622  1.00 95.59           C  
ATOM   3054  OD1 ASP A 390      66.627  17.783 -45.504  1.00 95.59           O  
ATOM   3055  OD2 ASP A 390      66.212  16.980 -43.506  1.00 95.59           O  
ATOM   3056  N   ILE A 391      68.965  13.254 -46.482  1.00 94.10           N  
ATOM   3057  CA  ILE A 391      70.068  12.330 -46.726  1.00 94.10           C  
ATOM   3058  C   ILE A 391      70.439  12.350 -48.207  1.00 94.10           C  
ATOM   3059  CB  ILE A 391      69.710  10.894 -46.282  1.00 94.10           C  
ATOM   3060  O   ILE A 391      71.621  12.314 -48.558  1.00 94.10           O  
ATOM   3061  CG1 ILE A 391      69.550  10.830 -44.759  1.00 94.10           C  
ATOM   3062  CG2 ILE A 391      70.771   9.900 -46.764  1.00 94.10           C  
ATOM   3063  CD1 ILE A 391      68.965   9.518 -44.253  1.00 94.10           C  
ATOM   3064  N   GLU A 392      69.401  12.404 -49.158  1.00 95.34           N  
ATOM   3065  CA  GLU A 392      69.626  12.442 -50.600  1.00 95.34           C  
ATOM   3066  C   GLU A 392      70.367  13.712 -51.010  1.00 95.34           C  
ATOM   3067  CB  GLU A 392      68.298  12.341 -51.355  1.00 95.34           C  
ATOM   3068  O   GLU A 392      71.287  13.663 -51.828  1.00 95.34           O  
ATOM   3069  CG  GLU A 392      67.687  10.947 -51.341  1.00 95.34           C  
ATOM   3070  CD  GLU A 392      66.387  10.854 -52.124  1.00 95.34           C  
ATOM   3071  OE1 GLU A 392      65.780   9.760 -52.164  1.00 95.34           O  
ATOM   3072  OE2 GLU A 392      65.973  11.883 -52.703  1.00 95.34           O  
ATOM   3073  N   ILE A 393      69.927  14.829 -50.392  1.00 91.89           N  
ATOM   3074  CA  ILE A 393      70.565  16.108 -50.683  1.00 91.89           C  
ATOM   3075  C   ILE A 393      72.006  16.092 -50.180  1.00 91.89           C  
ATOM   3076  CB  ILE A 393      69.789  17.284 -50.050  1.00 91.89           C  
ATOM   3077  O   ILE A 393      72.912  16.588 -50.855  1.00 91.89           O  
ATOM   3078  CG1 ILE A 393      68.433  17.464 -50.742  1.00 91.89           C  
ATOM   3079  CG2 ILE A 393      70.613  18.574 -50.118  1.00 91.89           C  
ATOM   3080  CD1 ILE A 393      67.514  18.464 -50.053  1.00 91.89           C  
ATOM   3081  N   ALA A 394      72.145  15.593 -48.955  1.00 94.57           N  
ATOM   3082  CA  ALA A 394      73.492  15.490 -48.400  1.00 94.57           C  
ATOM   3083  C   ALA A 394      74.381  14.614 -49.278  1.00 94.57           C  
ATOM   3084  CB  ALA A 394      73.441  14.936 -46.979  1.00 94.57           C  
ATOM   3085  O   ALA A 394      75.560  14.915 -49.475  1.00 94.57           O  
ATOM   3086  N   ALA A 395      73.804  13.529 -49.786  1.00 92.33           N  
ATOM   3087  CA  ALA A 395      74.529  12.645 -50.696  1.00 92.33           C  
ATOM   3088  C   ALA A 395      74.901  13.371 -51.986  1.00 92.33           C  
ATOM   3089  CB  ALA A 395      73.696  11.404 -51.008  1.00 92.33           C  
ATOM   3090  O   ALA A 395      76.017  13.224 -52.489  1.00 92.33           O  
ATOM   3091  N   TYR A 396      73.886  14.091 -52.604  1.00 91.67           N  
ATOM   3092  CA  TYR A 396      74.153  14.863 -53.812  1.00 91.67           C  
ATOM   3093  C   TYR A 396      75.179  15.958 -53.544  1.00 91.67           C  
ATOM   3094  CB  TYR A 396      72.860  15.481 -54.352  1.00 91.67           C  
ATOM   3095  O   TYR A 396      76.029  16.242 -54.392  1.00 91.67           O  
ATOM   3096  CG  TYR A 396      71.940  14.482 -55.012  1.00 91.67           C  
ATOM   3097  CD1 TYR A 396      72.332  13.796 -56.159  1.00 91.67           C  
ATOM   3098  CD2 TYR A 396      70.677  14.223 -54.490  1.00 91.67           C  
ATOM   3099  CE1 TYR A 396      71.486  12.877 -56.771  1.00 91.67           C  
ATOM   3100  CE2 TYR A 396      69.823  13.306 -55.094  1.00 91.67           C  
ATOM   3101  OH  TYR A 396      69.396  11.729 -56.834  1.00 91.67           O  
ATOM   3102  CZ  TYR A 396      70.236  12.638 -56.232  1.00 91.67           C  
ATOM   3103  N   ARG A 397      75.080  16.702 -52.438  1.00 91.02           N  
ATOM   3104  CA  ARG A 397      76.068  17.713 -52.077  1.00 91.02           C  
ATOM   3105  C   ARG A 397      77.473  17.120 -52.049  1.00 91.02           C  
ATOM   3106  CB  ARG A 397      75.733  18.330 -50.717  1.00 91.02           C  
ATOM   3107  O   ARG A 397      78.429  17.756 -52.499  1.00 91.02           O  
ATOM   3108  CG  ARG A 397      74.617  19.361 -50.767  1.00 91.02           C  
ATOM   3109  CD  ARG A 397      74.386  20.008 -49.409  1.00 91.02           C  
ATOM   3110  NE  ARG A 397      73.234  20.905 -49.428  1.00 91.02           N  
ATOM   3111  NH1 ARG A 397      73.057  21.063 -47.130  1.00 91.02           N  
ATOM   3112  NH2 ARG A 397      71.588  22.195 -48.477  1.00 91.02           N  
ATOM   3113  CZ  ARG A 397      72.629  21.386 -48.345  1.00 91.02           C  
ATOM   3114  N   LYS A 398      77.699  15.837 -51.439  1.00 89.17           N  
ATOM   3115  CA  LYS A 398      78.986  15.152 -51.370  1.00 89.17           C  
ATOM   3116  C   LYS A 398      79.491  14.787 -52.763  1.00 89.17           C  
ATOM   3117  CB  LYS A 398      78.880  13.895 -50.505  1.00 89.17           C  
ATOM   3118  O   LYS A 398      80.687  14.890 -53.042  1.00 89.17           O  
ATOM   3119  CG  LYS A 398      79.057  14.151 -49.016  1.00 89.17           C  
ATOM   3120  CD  LYS A 398      79.135  12.849 -48.230  1.00 89.17           C  
ATOM   3121  CE  LYS A 398      79.268  13.104 -46.734  1.00 89.17           C  
ATOM   3122  NZ  LYS A 398      79.282  11.831 -45.954  1.00 89.17           N  
ATOM   3123  N   LEU A 399      78.656  14.338 -53.668  1.00 85.45           N  
ATOM   3124  CA  LEU A 399      79.036  14.001 -55.036  1.00 85.45           C  
ATOM   3125  C   LEU A 399      79.444  15.250 -55.810  1.00 85.45           C  
ATOM   3126  CB  LEU A 399      77.883  13.296 -55.755  1.00 85.45           C  
ATOM   3127  O   LEU A 399      80.371  15.207 -56.622  1.00 85.45           O  
ATOM   3128  CG  LEU A 399      77.639  11.835 -55.373  1.00 85.45           C  
ATOM   3129  CD1 LEU A 399      76.336  11.337 -55.990  1.00 85.45           C  
ATOM   3130  CD2 LEU A 399      78.811  10.964 -55.810  1.00 85.45           C  
ATOM   3131  N   LEU A 400      78.782  16.410 -55.671  1.00 86.30           N  
ATOM   3132  CA  LEU A 400      79.115  17.639 -56.383  1.00 86.30           C  
ATOM   3133  C   LEU A 400      80.420  18.233 -55.861  1.00 86.30           C  
ATOM   3134  CB  LEU A 400      77.985  18.662 -56.246  1.00 86.30           C  
ATOM   3135  O   LEU A 400      81.189  18.820 -56.625  1.00 86.30           O  
ATOM   3136  CG  LEU A 400      76.754  18.434 -57.125  1.00 86.30           C  
ATOM   3137  CD1 LEU A 400      75.569  19.234 -56.595  1.00 86.30           C  
ATOM   3138  CD2 LEU A 400      77.054  18.808 -58.573  1.00 86.30           C  
ATOM   3139  N   GLU A 401      80.734  18.138 -54.586  1.00 81.27           N  
ATOM   3140  CA  GLU A 401      81.987  18.643 -54.033  1.00 81.27           C  
ATOM   3141  C   GLU A 401      83.173  17.803 -54.498  1.00 81.27           C  
ATOM   3142  CB  GLU A 401      81.928  18.667 -52.503  1.00 81.27           C  
ATOM   3143  O   GLU A 401      84.286  18.316 -54.639  1.00 81.27           O  
ATOM   3144  CG  GLU A 401      80.997  19.732 -51.941  1.00 81.27           C  
ATOM   3145  CD  GLU A 401      80.853  19.664 -50.429  1.00 81.27           C  
ATOM   3146  OE1 GLU A 401      80.124  20.502 -49.851  1.00 81.27           O  
ATOM   3147  OE2 GLU A 401      81.475  18.767 -49.817  1.00 81.27           O  
ATOM   3148  N   GLY A 402      83.050  16.459 -54.650  1.00 73.81           N  
ATOM   3149  CA  GLY A 402      84.115  15.638 -55.204  1.00 73.81           C  
ATOM   3150  C   GLY A 402      84.398  15.933 -56.665  1.00 73.81           C  
ATOM   3151  O   GLY A 402      85.545  15.853 -57.109  1.00 73.81           O  
ATOM   3152  N   GLU A 403      83.490  16.334 -57.509  1.00 67.17           N  
ATOM   3153  CA  GLU A 403      83.743  16.722 -58.894  1.00 67.17           C  
ATOM   3154  C   GLU A 403      84.330  18.128 -58.975  1.00 67.17           C  
ATOM   3155  CB  GLU A 403      82.455  16.641 -59.718  1.00 67.17           C  
ATOM   3156  O   GLU A 403      85.165  18.409 -59.837  1.00 67.17           O  
ATOM   3157  CG  GLU A 403      81.978  15.220 -59.975  1.00 67.17           C  
ATOM   3158  CD  GLU A 403      81.886  14.875 -61.453  1.00 67.17           C  
ATOM   3159  OE1 GLU A 403      82.098  13.695 -61.815  1.00 67.17           O  
ATOM   3160  OE2 GLU A 403      81.602  15.792 -62.255  1.00 67.17           O  
ATOM   3161  N   GLU A 404      83.935  19.110 -58.115  1.00 64.68           N  
ATOM   3162  CA  GLU A 404      84.585  20.413 -58.215  1.00 64.68           C  
ATOM   3163  C   GLU A 404      86.028  20.350 -57.722  1.00 64.68           C  
ATOM   3164  CB  GLU A 404      83.804  21.466 -57.424  1.00 64.68           C  
ATOM   3165  O   GLU A 404      86.887  21.090 -58.204  1.00 64.68           O  
ATOM   3166  CG  GLU A 404      82.586  22.008 -58.158  1.00 64.68           C  
ATOM   3167  CD  GLU A 404      81.751  22.957 -57.314  1.00 64.68           C  
ATOM   3168  OE1 GLU A 404      80.704  23.441 -57.801  1.00 64.68           O  
ATOM   3169  OE2 GLU A 404      82.147  23.220 -56.156  1.00 64.68           O  
ATOM   3170  N   THR A 405      86.469  19.435 -56.842  1.00 60.50           N  
ATOM   3171  CA  THR A 405      87.888  19.337 -56.519  1.00 60.50           C  
ATOM   3172  C   THR A 405      88.663  18.701 -57.670  1.00 60.50           C  
ATOM   3173  CB  THR A 405      88.113  18.520 -55.232  1.00 60.50           C  
ATOM   3174  O   THR A 405      89.814  19.063 -57.925  1.00 60.50           O  
ATOM   3175  CG2 THR A 405      87.659  19.297 -54.001  1.00 60.50           C  
ATOM   3176  OG1 THR A 405      87.369  17.298 -55.313  1.00 60.50           O  
ATOM   3177  N   ARG A 406      88.171  17.946 -58.592  1.00 61.19           N  
ATOM   3178  CA  ARG A 406      88.924  17.556 -59.779  1.00 61.19           C  
ATOM   3179  C   ARG A 406      88.818  18.618 -60.868  1.00 61.19           C  
ATOM   3180  CB  ARG A 406      88.430  16.209 -60.311  1.00 61.19           C  
ATOM   3181  O   ARG A 406      89.768  18.839 -61.622  1.00 61.19           O  
ATOM   3182  CG  ARG A 406      88.693  15.042 -59.373  1.00 61.19           C  
ATOM   3183  CD  ARG A 406      88.278  13.715 -59.992  1.00 61.19           C  
ATOM   3184  NE  ARG A 406      88.613  12.587 -59.127  1.00 61.19           N  
ATOM   3185  NH1 ARG A 406      90.258  11.746 -60.514  1.00 61.19           N  
ATOM   3186  NH2 ARG A 406      89.769  10.693 -58.538  1.00 61.19           N  
ATOM   3187  CZ  ARG A 406      89.546  11.678 -59.395  1.00 61.19           C  
ATOM   3188  N   PHE A 407      87.775  19.439 -60.946  1.00 55.42           N  
ATOM   3189  CA  PHE A 407      87.828  20.484 -61.962  1.00 55.42           C  
ATOM   3190  C   PHE A 407      88.617  21.687 -61.459  1.00 55.42           C  
ATOM   3191  CB  PHE A 407      86.415  20.914 -62.366  1.00 55.42           C  
ATOM   3192  O   PHE A 407      89.301  22.357 -62.237  1.00 55.42           O  
ATOM   3193  CG  PHE A 407      85.981  20.390 -63.708  1.00 55.42           C  
ATOM   3194  CD1 PHE A 407      86.364  21.033 -64.878  1.00 55.42           C  
ATOM   3195  CD2 PHE A 407      85.189  19.252 -63.799  1.00 55.42           C  
ATOM   3196  CE1 PHE A 407      85.964  20.550 -66.122  1.00 55.42           C  
ATOM   3197  CE2 PHE A 407      84.786  18.764 -65.038  1.00 55.42           C  
ATOM   3198  CZ  PHE A 407      85.173  19.414 -66.198  1.00 55.42           C  
ATOM   3199  N   SER A 408      88.764  22.019 -60.155  1.00 55.97           N  
ATOM   3200  CA  SER A 408      89.608  23.159 -59.810  1.00 55.97           C  
ATOM   3201  C   SER A 408      91.069  22.743 -59.672  1.00 55.97           C  
ATOM   3202  CB  SER A 408      89.129  23.808 -58.511  1.00 55.97           C  
ATOM   3203  O   SER A 408      91.973  23.560 -59.859  1.00 55.97           O  
ATOM   3204  OG  SER A 408      87.844  24.383 -58.681  1.00 55.97           O  
ATOM   3205  N   THR A 409      91.397  21.373 -59.621  1.00 49.44           N  
ATOM   3206  CA  THR A 409      92.825  21.079 -59.568  1.00 49.44           C  
ATOM   3207  C   THR A 409      93.351  20.700 -60.949  1.00 49.44           C  
ATOM   3208  CB  THR A 409      93.125  19.943 -58.572  1.00 49.44           C  
ATOM   3209  O   THR A 409      94.547  20.830 -61.221  1.00 49.44           O  
ATOM   3210  CG2 THR A 409      92.942  20.411 -57.132  1.00 49.44           C  
ATOM   3211  OG1 THR A 409      92.236  18.848 -58.824  1.00 49.44           O  
ATOM   3212  N   SER A 410      92.490  20.661 -62.023  1.00 40.34           N  
ATOM   3213  CA  SER A 410      93.159  20.495 -63.309  1.00 40.34           C  
ATOM   3214  C   SER A 410      92.645  21.502 -64.333  1.00 40.34           C  
ATOM   3215  CB  SER A 410      92.962  19.074 -63.837  1.00 40.34           C  
ATOM   3216  O   SER A 410      93.144  21.560 -65.459  1.00 40.34           O  
ATOM   3217  OG  SER A 410      93.638  18.135 -63.018  1.00 40.34           O  
ATOM   3218  N   GLY A 411      92.567  22.845 -64.080  1.00 40.44           N  
ATOM   3219  CA  GLY A 411      92.743  23.576 -65.325  1.00 40.44           C  
ATOM   3220  C   GLY A 411      93.077  25.041 -65.114  1.00 40.44           C  
ATOM   3221  O   GLY A 411      92.408  25.730 -64.341  1.00 40.44           O  
ATOM   3222  N   LEU A 412      94.417  25.419 -64.897  1.00 34.70           N  
ATOM   3223  CA  LEU A 412      95.260  26.307 -65.690  1.00 34.70           C  
ATOM   3224  C   LEU A 412      94.606  27.675 -65.854  1.00 34.70           C  
ATOM   3225  CB  LEU A 412      95.541  25.694 -67.064  1.00 34.70           C  
ATOM   3226  O   LEU A 412      93.424  27.765 -66.194  1.00 34.70           O  
ATOM   3227  CG  LEU A 412      96.536  24.533 -67.099  1.00 34.70           C  
ATOM   3228  CD1 LEU A 412      96.072  23.467 -68.086  1.00 34.70           C  
ATOM   3229  CD2 LEU A 412      97.930  25.033 -67.459  1.00 34.70           C  
ATOM   3230  N   SER A 413      95.262  28.704 -65.203  1.00 32.26           N  
ATOM   3231  CA  SER A 413      96.022  29.919 -65.480  1.00 32.26           C  
ATOM   3232  C   SER A 413      95.425  30.688 -66.654  1.00 32.26           C  
ATOM   3233  CB  SER A 413      97.485  29.582 -65.772  1.00 32.26           C  
ATOM   3234  O   SER A 413      95.416  30.197 -67.785  1.00 32.26           O  
ATOM   3235  OG  SER A 413      98.122  29.064 -64.617  1.00 32.26           O  
ATOM   3236  N   ILE A 414      94.419  31.547 -66.460  1.00 37.67           N  
ATOM   3237  CA  ILE A 414      94.373  32.726 -67.319  1.00 37.67           C  
ATOM   3238  C   ILE A 414      94.364  33.989 -66.461  1.00 37.67           C  
ATOM   3239  CB  ILE A 414      93.139  32.700 -68.248  1.00 37.67           C  
ATOM   3240  O   ILE A 414      93.488  34.164 -65.611  1.00 37.67           O  
ATOM   3241  CG1 ILE A 414      93.367  31.730 -69.412  1.00 37.67           C  
ATOM   3242  CG2 ILE A 414      92.821  34.108 -68.762  1.00 37.67           C  
ATOM   3243  CD1 ILE A 414      92.113  31.428 -70.221  1.00 37.67           C  
ATOM   3244  N   SER A 415      95.508  34.322 -65.804  1.00 32.04           N  
ATOM   3245  CA  SER A 415      96.326  35.530 -65.812  1.00 32.04           C  
ATOM   3246  C   SER A 415      95.756  36.578 -66.761  1.00 32.04           C  
ATOM   3247  CB  SER A 415      97.766  35.199 -66.209  1.00 32.04           C  
ATOM   3248  O   SER A 415      95.504  36.291 -67.933  1.00 32.04           O  
ATOM   3249  OG  SER A 415      98.466  34.615 -65.124  1.00 32.04           O  
ATOM   3250  N   GLY A 416      95.101  37.552 -66.299  1.00 34.92           N  
ATOM   3251  CA  GLY A 416      95.521  38.887 -66.693  1.00 34.92           C  
ATOM   3252  C   GLY A 416      94.551  39.970 -66.260  1.00 34.92           C  
ATOM   3253  O   GLY A 416      93.335  39.806 -66.382  1.00 34.92           O  
ATOM   3254  N   LEU A 417      94.848  40.610 -65.162  1.00 33.14           N  
ATOM   3255  CA  LEU A 417      95.192  41.974 -64.778  1.00 33.14           C  
ATOM   3256  C   LEU A 417      94.239  42.977 -65.419  1.00 33.14           C  
ATOM   3257  CB  LEU A 417      96.635  42.296 -65.178  1.00 33.14           C  
ATOM   3258  O   LEU A 417      94.100  43.011 -66.644  1.00 33.14           O  
ATOM   3259  CG  LEU A 417      97.732  41.570 -64.398  1.00 33.14           C  
ATOM   3260  CD1 LEU A 417      99.093  41.823 -65.039  1.00 33.14           C  
ATOM   3261  CD2 LEU A 417      97.733  42.011 -62.938  1.00 33.14           C  
ATOM   3262  N   ASN A 418      93.146  43.335 -64.772  1.00 33.58           N  
ATOM   3263  CA  ASN A 418      92.713  44.716 -64.956  1.00 33.58           C  
ATOM   3264  C   ASN A 418      92.206  45.323 -63.651  1.00 33.58           C  
ATOM   3265  CB  ASN A 418      91.632  44.800 -66.036  1.00 33.58           C  
ATOM   3266  O   ASN A 418      91.294  44.782 -63.023  1.00 33.58           O  
ATOM   3267  CG  ASN A 418      92.151  45.377 -67.338  1.00 33.58           C  
ATOM   3268  ND2 ASN A 418      91.256  45.960 -68.127  1.00 33.58           N  
ATOM   3269  OD1 ASN A 418      93.347  45.298 -67.633  1.00 33.58           O  
ATOM   3270  N   PRO A 419      93.006  46.243 -63.002  1.00 37.17           N  
ATOM   3271  CA  PRO A 419      92.729  47.147 -61.884  1.00 37.17           C  
ATOM   3272  C   PRO A 419      92.088  48.459 -62.330  1.00 37.17           C  
ATOM   3273  CB  PRO A 419      94.113  47.393 -61.278  1.00 37.17           C  
ATOM   3274  O   PRO A 419      92.482  49.026 -63.353  1.00 37.17           O  
ATOM   3275  CG  PRO A 419      95.061  47.263 -62.425  1.00 37.17           C  
ATOM   3276  CD  PRO A 419      94.273  46.933 -63.660  1.00 37.17           C  
ATOM   3277  N   LEU A 420      90.754  48.584 -62.292  1.00 30.74           N  
ATOM   3278  CA  LEU A 420      90.201  49.929 -62.177  1.00 30.74           C  
ATOM   3279  C   LEU A 420      88.931  49.924 -61.333  1.00 30.74           C  
ATOM   3280  CB  LEU A 420      89.904  50.507 -63.563  1.00 30.74           C  
ATOM   3281  O   LEU A 420      87.979  49.204 -61.641  1.00 30.74           O  
ATOM   3282  CG  LEU A 420      90.700  51.750 -63.964  1.00 30.74           C  
ATOM   3283  CD1 LEU A 420      92.164  51.389 -64.198  1.00 30.74           C  
ATOM   3284  CD2 LEU A 420      90.097  52.393 -65.208  1.00 30.74           C  
ATOM   3285  N   PRO A 421      88.947  50.457 -60.074  1.00 37.84           N  
ATOM   3286  CA  PRO A 421      87.724  50.707 -59.308  1.00 37.84           C  
ATOM   3287  C   PRO A 421      87.285  52.168 -59.357  1.00 37.84           C  
ATOM   3288  CB  PRO A 421      88.109  50.300 -57.884  1.00 37.84           C  
ATOM   3289  O   PRO A 421      88.118  53.071 -59.241  1.00 37.84           O  
ATOM   3290  CG  PRO A 421      89.603  50.357 -57.862  1.00 37.84           C  
ATOM   3291  CD  PRO A 421      90.091  50.630 -59.256  1.00 37.84           C  
ATOM   3292  N   ASN A 422      86.517  52.598 -60.431  1.00 36.05           N  
ATOM   3293  CA  ASN A 422      85.720  53.819 -60.385  1.00 36.05           C  
ATOM   3294  C   ASN A 422      84.323  53.555 -59.830  1.00 36.05           C  
ATOM   3295  CB  ASN A 422      85.628  54.453 -61.774  1.00 36.05           C  
ATOM   3296  O   ASN A 422      83.609  52.681 -60.324  1.00 36.05           O  
ATOM   3297  CG  ASN A 422      86.409  55.748 -61.878  1.00 36.05           C  
ATOM   3298  ND2 ASN A 422      86.238  56.457 -62.987  1.00 36.05           N  
ATOM   3299  OD1 ASN A 422      87.161  56.109 -60.968  1.00 36.05           O  
ATOM   3300  N   PRO A 423      83.967  54.007 -58.558  1.00 39.34           N  
ATOM   3301  CA  PRO A 423      82.669  53.976 -57.878  1.00 39.34           C  
ATOM   3302  C   PRO A 423      81.855  55.248 -58.103  1.00 39.34           C  
ATOM   3303  CB  PRO A 423      83.048  53.824 -56.403  1.00 39.34           C  
ATOM   3304  O   PRO A 423      82.403  56.352 -58.061  1.00 39.34           O  
ATOM   3305  CG  PRO A 423      84.387  54.476 -56.283  1.00 39.34           C  
ATOM   3306  CD  PRO A 423      84.927  54.715 -57.664  1.00 39.34           C  
ATOM   3307  N   SER A 424      81.131  55.324 -59.200  1.00 31.25           N  
ATOM   3308  CA  SER A 424      80.171  56.409 -59.373  1.00 31.25           C  
ATOM   3309  C   SER A 424      78.887  55.911 -60.029  1.00 31.25           C  
ATOM   3310  CB  SER A 424      80.778  57.535 -60.211  1.00 31.25           C  
ATOM   3311  O   SER A 424      78.933  55.193 -61.030  1.00 31.25           O  
ATOM   3312  OG  SER A 424      81.911  58.088 -59.564  1.00 31.25           O  
ATOM   3313  N   TYR A 425      77.755  55.894 -59.300  1.00 35.89           N  
ATOM   3314  CA  TYR A 425      76.433  56.510 -59.337  1.00 35.89           C  
ATOM   3315  C   TYR A 425      75.340  55.450 -59.415  1.00 35.89           C  
ATOM   3316  CB  TYR A 425      76.318  57.466 -60.528  1.00 35.89           C  
ATOM   3317  O   TYR A 425      75.439  54.504 -60.199  1.00 35.89           O  
ATOM   3318  CG  TYR A 425      77.282  58.626 -60.471  1.00 35.89           C  
ATOM   3319  CD1 TYR A 425      77.042  59.716 -59.637  1.00 35.89           C  
ATOM   3320  CD2 TYR A 425      78.434  58.635 -61.250  1.00 35.89           C  
ATOM   3321  CE1 TYR A 425      77.926  60.788 -59.581  1.00 35.89           C  
ATOM   3322  CE2 TYR A 425      79.325  59.702 -61.203  1.00 35.89           C  
ATOM   3323  OH  TYR A 425      79.942  61.831 -60.316  1.00 35.89           O  
ATOM   3324  CZ  TYR A 425      79.063  60.772 -60.367  1.00 35.89           C  
ATOM   3325  N   LEU A 426      74.512  55.371 -58.392  1.00 31.54           N  
ATOM   3326  CA  LEU A 426      73.137  55.845 -58.286  1.00 31.54           C  
ATOM   3327  C   LEU A 426      72.156  54.677 -58.318  1.00 31.54           C  
ATOM   3328  CB  LEU A 426      72.818  56.825 -59.418  1.00 31.54           C  
ATOM   3329  O   LEU A 426      72.190  53.858 -59.239  1.00 31.54           O  
ATOM   3330  CG  LEU A 426      73.384  58.238 -59.270  1.00 31.54           C  
ATOM   3331  CD1 LEU A 426      73.205  59.019 -60.568  1.00 31.54           C  
ATOM   3332  CD2 LEU A 426      72.715  58.963 -58.107  1.00 31.54           C  
ATOM   3333  N   LEU A 427      71.471  54.547 -57.200  1.00 34.93           N  
ATOM   3334  CA  LEU A 427      70.066  54.833 -56.931  1.00 34.93           C  
ATOM   3335  C   LEU A 427      69.469  53.787 -55.995  1.00 34.93           C  
ATOM   3336  CB  LEU A 427      69.269  54.881 -58.237  1.00 34.93           C  
ATOM   3337  O   LEU A 427      69.642  52.585 -56.209  1.00 34.93           O  
ATOM   3338  CG  LEU A 427      69.389  56.166 -59.058  1.00 34.93           C  
ATOM   3339  CD1 LEU A 427      68.846  55.949 -60.466  1.00 34.93           C  
ATOM   3340  CD2 LEU A 427      68.656  57.312 -58.368  1.00 34.93           C  
ATOM   3341  N   PRO A 428      68.806  54.235 -55.011  1.00 35.41           N  
ATOM   3342  CA  PRO A 428      68.011  53.771 -53.872  1.00 35.41           C  
ATOM   3343  C   PRO A 428      66.598  53.351 -54.270  1.00 35.41           C  
ATOM   3344  CB  PRO A 428      67.979  54.989 -52.945  1.00 35.41           C  
ATOM   3345  O   PRO A 428      65.990  53.971 -55.147  1.00 35.41           O  
ATOM   3346  CG  PRO A 428      68.187  56.161 -53.848  1.00 35.41           C  
ATOM   3347  CD  PRO A 428      68.161  55.679 -55.270  1.00 35.41           C  
ATOM   3348  N   PRO A 429      66.007  52.362 -53.563  1.00 43.79           N  
ATOM   3349  CA  PRO A 429      64.602  52.394 -53.152  1.00 43.79           C  
ATOM   3350  C   PRO A 429      64.421  52.164 -51.653  1.00 43.79           C  
ATOM   3351  CB  PRO A 429      63.972  51.256 -53.959  1.00 43.79           C  
ATOM   3352  O   PRO A 429      65.230  51.473 -51.028  1.00 43.79           O  
ATOM   3353  CG  PRO A 429      65.067  50.253 -54.124  1.00 43.79           C  
ATOM   3354  CD  PRO A 429      66.329  50.825 -53.546  1.00 43.79           C  
ATOM   3355  N   ARG A 430      64.032  53.213 -50.901  1.00 29.24           N  
ATOM   3356  CA  ARG A 430      62.860  53.502 -50.080  1.00 29.24           C  
ATOM   3357  C   ARG A 430      62.043  52.239 -49.828  1.00 29.24           C  
ATOM   3358  CB  ARG A 430      61.986  54.566 -50.747  1.00 29.24           C  
ATOM   3359  O   ARG A 430      61.677  51.532 -50.769  1.00 29.24           O  
ATOM   3360  CG  ARG A 430      61.190  55.413 -49.766  1.00 29.24           C  
ATOM   3361  CD  ARG A 430      60.459  56.550 -50.466  1.00 29.24           C  
ATOM   3362  NE  ARG A 430      60.159  57.644 -49.548  1.00 29.24           N  
ATOM   3363  NH1 ARG A 430      59.796  59.211 -51.206  1.00 29.24           N  
ATOM   3364  NH2 ARG A 430      59.596  59.802 -49.000  1.00 29.24           N  
ATOM   3365  CZ  ARG A 430      59.851  58.884 -49.920  1.00 29.24           C  
ATOM   3366  N   ILE A 431      61.894  51.813 -48.512  1.00 34.41           N  
ATOM   3367  CA  ILE A 431      60.681  51.724 -47.707  1.00 34.41           C  
ATOM   3368  C   ILE A 431      60.918  50.797 -46.518  1.00 34.41           C  
ATOM   3369  CB  ILE A 431      59.482  51.226 -48.545  1.00 34.41           C  
ATOM   3370  O   ILE A 431      61.460  49.700 -46.676  1.00 34.41           O  
ATOM   3371  CG1 ILE A 431      59.242  52.157 -49.740  1.00 34.41           C  
ATOM   3372  CG2 ILE A 431      58.226  51.115 -47.677  1.00 34.41           C  
ATOM   3373  CD1 ILE A 431      58.113  51.708 -50.657  1.00 34.41           C  
ATOM   3374  N   LEU A 432      60.720  51.339 -45.255  1.00 32.88           N  
ATOM   3375  CA  LEU A 432      59.871  51.423 -44.071  1.00 32.88           C  
ATOM   3376  C   LEU A 432      60.298  50.402 -43.022  1.00 32.88           C  
ATOM   3377  CB  LEU A 432      58.403  51.202 -44.447  1.00 32.88           C  
ATOM   3378  O   LEU A 432      60.498  49.227 -43.338  1.00 32.88           O  
ATOM   3379  CG  LEU A 432      57.715  52.347 -45.192  1.00 32.88           C  
ATOM   3380  CD1 LEU A 432      56.440  51.850 -45.865  1.00 32.88           C  
ATOM   3381  CD2 LEU A 432      57.409  53.498 -44.240  1.00 32.88           C  
ATOM   3382  N   SER A 433      60.795  50.861 -41.866  1.00 25.01           N  
ATOM   3383  CA  SER A 433      60.440  51.034 -40.461  1.00 25.01           C  
ATOM   3384  C   SER A 433      59.564  49.887 -39.967  1.00 25.01           C  
ATOM   3385  CB  SER A 433      59.717  52.365 -40.250  1.00 25.01           C  
ATOM   3386  O   SER A 433      58.536  49.578 -40.573  1.00 25.01           O  
ATOM   3387  OG  SER A 433      60.141  52.983 -39.048  1.00 25.01           O  
ATOM   3388  N   ALA A 434      60.085  49.008 -39.108  1.00 33.95           N  
ATOM   3389  CA  ALA A 434      59.460  48.533 -37.876  1.00 33.95           C  
ATOM   3390  C   ALA A 434      60.511  48.088 -36.864  1.00 33.95           C  
ATOM   3391  CB  ALA A 434      58.496  47.388 -38.175  1.00 33.95           C  
ATOM   3392  O   ALA A 434      61.481  47.416 -37.221  1.00 33.95           O  
ATOM   3393  N   THR A 435      60.863  48.926 -35.841  1.00 29.92           N  
ATOM   3394  CA  THR A 435      61.016  49.074 -34.398  1.00 29.92           C  
ATOM   3395  C   THR A 435      61.018  47.711 -33.711  1.00 29.92           C  
ATOM   3396  CB  THR A 435      59.896  49.949 -33.804  1.00 29.92           C  
ATOM   3397  O   THR A 435      60.126  46.892 -33.943  1.00 29.92           O  
ATOM   3398  CG2 THR A 435      60.428  51.316 -33.388  1.00 29.92           C  
ATOM   3399  OG1 THR A 435      58.866  50.127 -34.784  1.00 29.92           O  
ATOM   3400  N   THR A 436      62.213  47.144 -33.395  1.00 34.67           N  
ATOM   3401  CA  THR A 436      62.475  46.159 -32.351  1.00 34.67           C  
ATOM   3402  C   THR A 436      63.311  46.769 -31.229  1.00 34.67           C  
ATOM   3403  CB  THR A 436      63.197  44.923 -32.918  1.00 34.67           C  
ATOM   3404  O   THR A 436      64.303  47.454 -31.489  1.00 34.67           O  
ATOM   3405  CG2 THR A 436      62.426  44.327 -34.092  1.00 34.67           C  
ATOM   3406  OG1 THR A 436      64.505  45.303 -33.364  1.00 34.67           O  
ATOM   3407  N   SER A 437      62.718  47.347 -30.187  1.00 32.07           N  
ATOM   3408  CA  SER A 437      62.887  47.466 -28.742  1.00 32.07           C  
ATOM   3409  C   SER A 437      63.573  46.234 -28.162  1.00 32.07           C  
ATOM   3410  CB  SER A 437      61.536  47.677 -28.059  1.00 32.07           C  
ATOM   3411  O   SER A 437      63.151  45.104 -28.419  1.00 32.07           O  
ATOM   3412  OG  SER A 437      60.643  46.623 -28.373  1.00 32.07           O  
ATOM   3413  N   LYS A 438      64.854  46.256 -27.996  1.00 29.68           N  
ATOM   3414  CA  LYS A 438      66.066  45.871 -27.279  1.00 29.68           C  
ATOM   3415  C   LYS A 438      65.914  46.098 -25.778  1.00 29.68           C  
ATOM   3416  CB  LYS A 438      67.272  46.649 -27.808  1.00 29.68           C  
ATOM   3417  O   LYS A 438      65.629  47.215 -25.340  1.00 29.68           O  
ATOM   3418  CG  LYS A 438      68.546  45.823 -27.908  1.00 29.68           C  
ATOM   3419  CD  LYS A 438      69.617  46.543 -28.718  1.00 29.68           C  
ATOM   3420  CE  LYS A 438      70.826  45.651 -28.966  1.00 29.68           C  
ATOM   3421  NZ  LYS A 438      71.829  46.312 -29.854  1.00 29.68           N  
ATOM   3422  N   VAL A 439      65.369  45.198 -25.008  1.00 31.44           N  
ATOM   3423  CA  VAL A 439      65.440  45.025 -23.561  1.00 31.44           C  
ATOM   3424  C   VAL A 439      66.573  44.062 -23.211  1.00 31.44           C  
ATOM   3425  CB  VAL A 439      64.104  44.506 -22.985  1.00 31.44           C  
ATOM   3426  O   VAL A 439      66.699  42.995 -23.816  1.00 31.44           O  
ATOM   3427  CG1 VAL A 439      63.824  45.134 -21.621  1.00 31.44           C  
ATOM   3428  CG2 VAL A 439      62.958  44.794 -23.955  1.00 31.44           C  
ATOM   3429  N   SER A 440      67.752  44.574 -22.910  1.00 29.63           N  
ATOM   3430  CA  SER A 440      68.849  44.553 -21.948  1.00 29.63           C  
ATOM   3431  C   SER A 440      68.586  43.548 -20.832  1.00 29.63           C  
ATOM   3432  CB  SER A 440      69.065  45.945 -21.351  1.00 29.63           C  
ATOM   3433  O   SER A 440      67.501  43.531 -20.247  1.00 29.63           O  
ATOM   3434  OG  SER A 440      68.968  45.907 -19.938  1.00 29.63           O  
ATOM   3435  N   SER A 441      69.080  42.382 -20.959  1.00 29.70           N  
ATOM   3436  CA  SER A 441      69.873  41.264 -20.459  1.00 29.70           C  
ATOM   3437  C   SER A 441      70.560  41.617 -19.144  1.00 29.70           C  
ATOM   3438  CB  SER A 441      70.918  40.843 -21.493  1.00 29.70           C  
ATOM   3439  O   SER A 441      71.359  42.555 -19.088  1.00 29.70           O  
ATOM   3440  OG  SER A 441      71.793  41.918 -21.791  1.00 29.70           O  
ATOM   3441  N   THR A 442      69.920  41.496 -17.950  1.00 35.05           N  
ATOM   3442  CA  THR A 442      70.575  41.261 -16.668  1.00 35.05           C  
ATOM   3443  C   THR A 442      70.370  39.819 -16.213  1.00 35.05           C  
ATOM   3444  CB  THR A 442      70.048  42.223 -15.587  1.00 35.05           C  
ATOM   3445  O   THR A 442      69.250  39.304 -16.247  1.00 35.05           O  
ATOM   3446  CG2 THR A 442      70.549  43.644 -15.825  1.00 35.05           C  
ATOM   3447  OG1 THR A 442      68.615  42.223 -15.613  1.00 35.05           O  
ATOM   3448  N   GLY A 443      71.222  38.903 -16.662  1.00 29.54           N  
ATOM   3449  CA  GLY A 443      72.138  37.889 -16.165  1.00 29.54           C  
ATOM   3450  C   GLY A 443      71.799  37.414 -14.764  1.00 29.54           C  
ATOM   3451  O   GLY A 443      71.617  38.227 -13.855  1.00 29.54           O  
ATOM   3452  N   LEU A 444      71.039  36.400 -14.634  1.00 28.22           N  
ATOM   3453  CA  LEU A 444      70.735  35.057 -14.151  1.00 28.22           C  
ATOM   3454  C   LEU A 444      72.012  34.312 -13.777  1.00 28.22           C  
ATOM   3455  CB  LEU A 444      69.962  34.268 -15.210  1.00 28.22           C  
ATOM   3456  O   LEU A 444      72.962  34.266 -14.562  1.00 28.22           O  
ATOM   3457  CG  LEU A 444      68.507  34.683 -15.437  1.00 28.22           C  
ATOM   3458  CD1 LEU A 444      67.978  34.073 -16.731  1.00 28.22           C  
ATOM   3459  CD2 LEU A 444      67.642  34.269 -14.251  1.00 28.22           C  
ATOM   3460  N   SER A 445      72.299  34.134 -12.468  1.00 28.10           N  
ATOM   3461  CA  SER A 445      72.814  32.857 -11.984  1.00 28.10           C  
ATOM   3462  C   SER A 445      73.148  32.923 -10.498  1.00 28.10           C  
ATOM   3463  CB  SER A 445      74.056  32.445 -12.776  1.00 28.10           C  
ATOM   3464  O   SER A 445      73.877  33.815 -10.059  1.00 28.10           O  
ATOM   3465  OG  SER A 445      74.105  31.038 -12.938  1.00 28.10           O  
ATOM   3466  N   LEU A 446      72.324  32.325  -9.610  1.00 27.96           N  
ATOM   3467  CA  LEU A 446      72.068  31.093  -8.873  1.00 27.96           C  
ATOM   3468  C   LEU A 446      73.083  30.912  -7.749  1.00 27.96           C  
ATOM   3469  CB  LEU A 446      72.111  29.886  -9.814  1.00 27.96           C  
ATOM   3470  O   LEU A 446      74.283  30.786  -8.005  1.00 27.96           O  
ATOM   3471  CG  LEU A 446      70.780  29.175 -10.066  1.00 27.96           C  
ATOM   3472  CD1 LEU A 446      70.133  29.700 -11.343  1.00 27.96           C  
ATOM   3473  CD2 LEU A 446      70.986  27.667 -10.146  1.00 27.96           C  
ATOM   3474  N   LYS A 447      72.853  31.518  -6.607  1.00 32.25           N  
ATOM   3475  CA  LYS A 447      73.391  31.142  -5.302  1.00 32.25           C  
ATOM   3476  C   LYS A 447      72.341  30.420  -4.462  1.00 32.25           C  
ATOM   3477  CB  LYS A 447      73.901  32.376  -4.556  1.00 32.25           C  
ATOM   3478  O   LYS A 447      71.228  30.918  -4.288  1.00 32.25           O  
ATOM   3479  CG  LYS A 447      75.378  32.668  -4.779  1.00 32.25           C  
ATOM   3480  CD  LYS A 447      75.829  33.895  -3.998  1.00 32.25           C  
ATOM   3481  CE  LYS A 447      77.324  34.140  -4.156  1.00 32.25           C  
ATOM   3482  NZ  LYS A 447      77.772  35.340  -3.387  1.00 32.25           N  
ATOM   3483  N   LYS A 448      72.288  29.088  -4.516  1.00 27.63           N  
ATOM   3484  CA  LYS A 448      72.216  27.880  -3.700  1.00 27.63           C  
ATOM   3485  C   LYS A 448      72.313  28.214  -2.214  1.00 27.63           C  
ATOM   3486  CB  LYS A 448      73.325  26.901  -4.090  1.00 27.63           C  
ATOM   3487  O   LYS A 448      73.327  28.745  -1.757  1.00 27.63           O  
ATOM   3488  CG  LYS A 448      72.832  25.679  -4.851  1.00 27.63           C  
ATOM   3489  CD  LYS A 448      73.975  24.730  -5.186  1.00 27.63           C  
ATOM   3490  CE  LYS A 448      73.491  23.531  -5.990  1.00 27.63           C  
ATOM   3491  NZ  LYS A 448      74.614  22.612  -6.344  1.00 27.63           N  
ATOM   3492  N   GLU A 449      71.223  28.549  -1.549  1.00 33.89           N  
ATOM   3493  CA  GLU A 449      71.082  28.421  -0.102  1.00 33.89           C  
ATOM   3494  C   GLU A 449      69.838  27.615   0.262  1.00 33.89           C  
ATOM   3495  CB  GLU A 449      71.026  29.801   0.558  1.00 33.89           C  
ATOM   3496  O   GLU A 449      68.743  27.897  -0.230  1.00 33.89           O  
ATOM   3497  CG  GLU A 449      72.377  30.495   0.648  1.00 33.89           C  
ATOM   3498  CD  GLU A 449      72.539  31.332   1.907  1.00 33.89           C  
ATOM   3499  OE1 GLU A 449      73.673  31.771   2.202  1.00 33.89           O  
ATOM   3500  OE2 GLU A 449      71.523  31.550   2.604  1.00 33.89           O  
ATOM   3501  N   GLU A 450      69.982  26.332   0.438  1.00 26.41           N  
ATOM   3502  CA  GLU A 450      69.637  25.242   1.346  1.00 26.41           C  
ATOM   3503  C   GLU A 450      69.174  25.776   2.698  1.00 26.41           C  
ATOM   3504  CB  GLU A 450      70.828  24.299   1.532  1.00 26.41           C  
ATOM   3505  O   GLU A 450      69.914  26.492   3.375  1.00 26.41           O  
ATOM   3506  CG  GLU A 450      70.987  23.280   0.413  1.00 26.41           C  
ATOM   3507  CD  GLU A 450      72.031  22.216   0.713  1.00 26.41           C  
ATOM   3508  OE1 GLU A 450      72.159  21.252  -0.074  1.00 26.41           O  
ATOM   3509  OE2 GLU A 450      72.726  22.348   1.746  1.00 26.41           O  
ATOM   3510  N   GLU A 451      67.907  26.096   2.874  1.00 32.35           N  
ATOM   3511  CA  GLU A 451      67.271  26.081   4.188  1.00 32.35           C  
ATOM   3512  C   GLU A 451      65.942  25.332   4.150  1.00 32.35           C  
ATOM   3513  CB  GLU A 451      67.057  27.508   4.698  1.00 32.35           C  
ATOM   3514  O   GLU A 451      65.099  25.597   3.291  1.00 32.35           O  
ATOM   3515  CG  GLU A 451      68.190  28.026   5.572  1.00 32.35           C  
ATOM   3516  CD  GLU A 451      67.889  29.374   6.208  1.00 32.35           C  
ATOM   3517  OE1 GLU A 451      68.732  29.881   6.983  1.00 32.35           O  
ATOM   3518  OE2 GLU A 451      66.802  29.927   5.930  1.00 32.35           O  
ATOM   3519  N   GLU A 452      65.941  24.048   4.459  1.00 27.24           N  
ATOM   3520  CA  GLU A 452      65.268  23.055   5.290  1.00 27.24           C  
ATOM   3521  C   GLU A 452      64.244  23.710   6.213  1.00 27.24           C  
ATOM   3522  CB  GLU A 452      66.287  22.263   6.114  1.00 27.24           C  
ATOM   3523  O   GLU A 452      64.601  24.526   7.065  1.00 27.24           O  
ATOM   3524  CG  GLU A 452      66.627  20.901   5.526  1.00 27.24           C  
ATOM   3525  CD  GLU A 452      67.577  20.093   6.396  1.00 27.24           C  
ATOM   3526  OE1 GLU A 452      67.911  18.944   6.025  1.00 27.24           O  
ATOM   3527  OE2 GLU A 452      67.991  20.612   7.456  1.00 27.24           O  
ATOM   3528  N   GLU A 453      62.996  24.005   5.811  1.00 30.56           N  
ATOM   3529  CA  GLU A 453      61.794  24.368   6.555  1.00 30.56           C  
ATOM   3530  C   GLU A 453      60.789  23.219   6.575  1.00 30.56           C  
ATOM   3531  CB  GLU A 453      61.149  25.621   5.956  1.00 30.56           C  
ATOM   3532  O   GLU A 453      60.421  22.692   5.523  1.00 30.56           O  
ATOM   3533  CG  GLU A 453      60.903  26.729   6.969  1.00 30.56           C  
ATOM   3534  CD  GLU A 453      59.940  27.795   6.470  1.00 30.56           C  
ATOM   3535  OE1 GLU A 453      59.520  28.658   7.274  1.00 30.56           O  
ATOM   3536  OE2 GLU A 453      59.601  27.766   5.266  1.00 30.56           O  
ATOM   3537  N   GLU A 454      60.850  22.366   7.570  1.00 29.39           N  
ATOM   3538  CA  GLU A 454      60.061  21.636   8.559  1.00 29.39           C  
ATOM   3539  C   GLU A 454      58.676  22.256   8.726  1.00 29.39           C  
ATOM   3540  CB  GLU A 454      60.787  21.601   9.906  1.00 29.39           C  
ATOM   3541  O   GLU A 454      58.554  23.449   9.010  1.00 29.39           O  
ATOM   3542  CG  GLU A 454      60.549  20.324  10.699  1.00 29.39           C  
ATOM   3543  CD  GLU A 454      61.251  20.316  12.048  1.00 29.39           C  
ATOM   3544  OE1 GLU A 454      61.040  19.367  12.836  1.00 29.39           O  
ATOM   3545  OE2 GLU A 454      62.018  21.267  12.319  1.00 29.39           O  
ATOM   3546  N   ALA A 455      57.654  21.777   8.054  1.00 27.14           N  
ATOM   3547  CA  ALA A 455      56.294  21.248   7.995  1.00 27.14           C  
ATOM   3548  C   ALA A 455      55.794  20.864   9.385  1.00 27.14           C  
ATOM   3549  CB  ALA A 455      56.231  20.044   7.059  1.00 27.14           C  
ATOM   3550  O   ALA A 455      56.393  20.020  10.056  1.00 27.14           O  
ATOM   3551  N   SER A 456      55.224  21.762  10.154  1.00 31.18           N  
ATOM   3552  CA  SER A 456      54.225  21.454  11.171  1.00 31.18           C  
ATOM   3553  C   SER A 456      52.870  22.058  10.817  1.00 31.18           C  
ATOM   3554  CB  SER A 456      54.678  21.964  12.540  1.00 31.18           C  
ATOM   3555  O   SER A 456      52.794  23.203  10.366  1.00 31.18           O  
ATOM   3556  OG  SER A 456      54.822  23.374  12.528  1.00 31.18           O  
ATOM   3557  N   LYS A 457      51.931  21.329  10.251  1.00 30.88           N  
ATOM   3558  CA  LYS A 457      50.624  20.743  10.535  1.00 30.88           C  
ATOM   3559  C   LYS A 457      49.712  21.747  11.233  1.00 30.88           C  
ATOM   3560  CB  LYS A 457      50.775  19.486  11.394  1.00 30.88           C  
ATOM   3561  O   LYS A 457      50.016  22.209  12.335  1.00 30.88           O  
ATOM   3562  CG  LYS A 457      50.569  18.186  10.630  1.00 30.88           C  
ATOM   3563  CD  LYS A 457      50.717  16.974  11.540  1.00 30.88           C  
ATOM   3564  CE  LYS A 457      50.576  15.671  10.764  1.00 30.88           C  
ATOM   3565  NZ  LYS A 457      50.608  14.482  11.667  1.00 30.88           N  
ATOM   3566  N   VAL A 458      49.000  22.621  10.515  1.00 32.15           N  
ATOM   3567  CA  VAL A 458      47.807  23.384  10.866  1.00 32.15           C  
ATOM   3568  C   VAL A 458      46.561  22.650  10.375  1.00 32.15           C  
ATOM   3569  CB  VAL A 458      47.852  24.811  10.276  1.00 32.15           C  
ATOM   3570  O   VAL A 458      46.467  22.292   9.199  1.00 32.15           O  
ATOM   3571  CG1 VAL A 458      46.567  25.571  10.602  1.00 32.15           C  
ATOM   3572  CG2 VAL A 458      49.071  25.567  10.801  1.00 32.15           C  
ATOM   3573  N   ALA A 459      46.033  21.673  11.080  1.00 30.77           N  
ATOM   3574  CA  ALA A 459      44.745  21.085  11.440  1.00 30.77           C  
ATOM   3575  C   ALA A 459      43.656  22.152  11.509  1.00 30.77           C  
ATOM   3576  CB  ALA A 459      44.851  20.350  12.774  1.00 30.77           C  
ATOM   3577  O   ALA A 459      43.808  23.160  12.203  1.00 30.77           O  
ATOM   3578  N   SER A 460      43.018  22.512  10.441  1.00 29.91           N  
ATOM   3579  CA  SER A 460      41.752  22.993   9.899  1.00 29.91           C  
ATOM   3580  C   SER A 460      40.571  22.239  10.501  1.00 29.91           C  
ATOM   3581  CB  SER A 460      41.732  22.853   8.376  1.00 29.91           C  
ATOM   3582  O   SER A 460      40.453  21.023  10.334  1.00 29.91           O  
ATOM   3583  OG  SER A 460      42.739  23.657   7.785  1.00 29.91           O  
ATOM   3584  N   LYS A 461      40.117  22.539  11.718  1.00 30.64           N  
ATOM   3585  CA  LYS A 461      38.805  22.308  12.316  1.00 30.64           C  
ATOM   3586  C   LYS A 461      37.988  23.596  12.365  1.00 30.64           C  
ATOM   3587  CB  LYS A 461      38.951  21.727  13.723  1.00 30.64           C  
ATOM   3588  O   LYS A 461      38.445  24.606  12.905  1.00 30.64           O  
ATOM   3589  CG  LYS A 461      38.544  20.265  13.834  1.00 30.64           C  
ATOM   3590  CD  LYS A 461      38.790  19.721  15.235  1.00 30.64           C  
ATOM   3591  CE  LYS A 461      38.436  18.243  15.333  1.00 30.64           C  
ATOM   3592  NZ  LYS A 461      38.757  17.684  16.680  1.00 30.64           N  
ATOM   3593  N   LYS A 462      37.326  24.032  11.316  1.00 30.34           N  
ATOM   3594  CA  LYS A 462      36.215  24.942  11.583  1.00 30.34           C  
ATOM   3595  C   LYS A 462      35.184  24.895  10.458  1.00 30.34           C  
ATOM   3596  CB  LYS A 462      36.725  26.372  11.767  1.00 30.34           C  
ATOM   3597  O   LYS A 462      35.522  25.097   9.290  1.00 30.34           O  
ATOM   3598  CG  LYS A 462      36.370  26.987  13.112  1.00 30.34           C  
ATOM   3599  CD  LYS A 462      36.937  28.394  13.251  1.00 30.34           C  
ATOM   3600  CE  LYS A 462      36.647  28.982  14.625  1.00 30.34           C  
ATOM   3601  NZ  LYS A 462      37.209  30.359  14.768  1.00 30.34           N  
ATOM   3602  N   THR A 463      34.271  23.910  10.390  1.00 30.55           N  
ATOM   3603  CA  THR A 463      33.062  24.329   9.691  1.00 30.55           C  
ATOM   3604  C   THR A 463      31.852  23.537  10.180  1.00 30.55           C  
ATOM   3605  CB  THR A 463      33.209  24.158   8.168  1.00 30.55           C  
ATOM   3606  O   THR A 463      31.799  22.316  10.023  1.00 30.55           O  
ATOM   3607  CG2 THR A 463      31.851  24.201   7.475  1.00 30.55           C  
ATOM   3608  OG1 THR A 463      34.030  25.212   7.651  1.00 30.55           O  
ATOM   3609  N   SER A 464      31.479  23.534  11.466  1.00 33.70           N  
ATOM   3610  CA  SER A 464      30.134  23.061  11.777  1.00 33.70           C  
ATOM   3611  C   SER A 464      29.375  24.076  12.626  1.00 33.70           C  
ATOM   3612  CB  SER A 464      30.192  21.718  12.504  1.00 33.70           C  
ATOM   3613  O   SER A 464      28.200  23.874  12.940  1.00 33.70           O  
ATOM   3614  OG  SER A 464      30.526  20.674  11.606  1.00 33.70           O  
ATOM   3615  N   GLN A 465      29.455  25.385  12.353  1.00 38.14           N  
ATOM   3616  CA  GLN A 465      28.543  26.231  13.116  1.00 38.14           C  
ATOM   3617  C   GLN A 465      27.684  27.088  12.190  1.00 38.14           C  
ATOM   3618  CB  GLN A 465      29.321  27.122  14.085  1.00 38.14           C  
ATOM   3619  O   GLN A 465      26.819  27.835  12.653  1.00 38.14           O  
ATOM   3620  CG  GLN A 465      29.570  26.482  15.444  1.00 38.14           C  
ATOM   3621  CD  GLN A 465      30.153  27.453  16.453  1.00 38.14           C  
ATOM   3622  NE2 GLN A 465      30.581  26.933  17.598  1.00 38.14           N  
ATOM   3623  OE1 GLN A 465      30.220  28.661  16.204  1.00 38.14           O  
ATOM   3624  N   ILE A 466      27.395  26.601  10.978  1.00 41.36           N  
ATOM   3625  CA  ILE A 466      26.420  27.410  10.256  1.00 41.36           C  
ATOM   3626  C   ILE A 466      25.114  26.632  10.106  1.00 41.36           C  
ATOM   3627  CB  ILE A 466      26.953  27.833   8.869  1.00 41.36           C  
ATOM   3628  O   ILE A 466      24.045  27.226   9.946  1.00 41.36           O  
ATOM   3629  CG1 ILE A 466      28.155  28.772   9.023  1.00 41.36           C  
ATOM   3630  CG2 ILE A 466      25.845  28.492   8.042  1.00 41.36           C  
ATOM   3631  CD1 ILE A 466      28.984  28.929   7.755  1.00 41.36           C  
ATOM   3632  N   GLY A 467      24.860  25.607  10.953  1.00 39.27           N  
ATOM   3633  CA  GLY A 467      23.521  25.062  10.799  1.00 39.27           C  
ATOM   3634  C   GLY A 467      22.732  25.042  12.094  1.00 39.27           C  
ATOM   3635  O   GLY A 467      21.521  24.809  12.086  1.00 39.27           O  
ATOM   3636  N   GLU A 468      23.132  25.838  13.097  1.00 46.27           N  
ATOM   3637  CA  GLU A 468      22.283  25.971  14.277  1.00 46.27           C  
ATOM   3638  C   GLU A 468      21.802  27.409  14.452  1.00 46.27           C  
ATOM   3639  CB  GLU A 468      23.031  25.511  15.531  1.00 46.27           C  
ATOM   3640  O   GLU A 468      20.827  27.660  15.163  1.00 46.27           O  
ATOM   3641  CG  GLU A 468      23.132  23.999  15.666  1.00 46.27           C  
ATOM   3642  CD  GLU A 468      23.884  23.556  16.912  1.00 46.27           C  
ATOM   3643  OE1 GLU A 468      24.030  22.332  17.130  1.00 46.27           O  
ATOM   3644  OE2 GLU A 468      24.331  24.441  17.675  1.00 46.27           O  
ATOM   3645  N   SER A 469      22.064  28.251  13.501  1.00 51.40           N  
ATOM   3646  CA  SER A 469      21.459  29.570  13.654  1.00 51.40           C  
ATOM   3647  C   SER A 469      20.218  29.713  12.779  1.00 51.40           C  
ATOM   3648  CB  SER A 469      22.467  30.666  13.306  1.00 51.40           C  
ATOM   3649  O   SER A 469      19.305  30.473  13.108  1.00 51.40           O  
ATOM   3650  OG  SER A 469      22.753  30.663  11.918  1.00 51.40           O  
ATOM   3651  N   PHE A 470      19.901  28.726  12.005  1.00 48.59           N  
ATOM   3652  CA  PHE A 470      18.705  28.907  11.190  1.00 48.59           C  
ATOM   3653  C   PHE A 470      17.506  28.215  11.827  1.00 48.59           C  
ATOM   3654  CB  PHE A 470      18.931  28.369   9.774  1.00 48.59           C  
ATOM   3655  O   PHE A 470      16.385  28.724  11.768  1.00 48.59           O  
ATOM   3656  CG  PHE A 470      17.807  28.677   8.821  1.00 48.59           C  
ATOM   3657  CD1 PHE A 470      16.867  27.707   8.497  1.00 48.59           C  
ATOM   3658  CD2 PHE A 470      17.691  29.937   8.250  1.00 48.59           C  
ATOM   3659  CE1 PHE A 470      15.826  27.989   7.616  1.00 48.59           C  
ATOM   3660  CE2 PHE A 470      16.654  30.227   7.368  1.00 48.59           C  
ATOM   3661  CZ  PHE A 470      15.723  29.251   7.052  1.00 48.59           C  
ATOM   3662  N   GLU A 471      17.747  27.388  12.831  1.00 47.86           N  
ATOM   3663  CA  GLU A 471      16.626  26.752  13.517  1.00 47.86           C  
ATOM   3664  C   GLU A 471      16.253  27.510  14.787  1.00 47.86           C  
ATOM   3665  CB  GLU A 471      16.957  25.295  13.851  1.00 47.86           C  
ATOM   3666  O   GLU A 471      15.090  27.515  15.195  1.00 47.86           O  
ATOM   3667  CG  GLU A 471      15.731  24.413  14.037  1.00 47.86           C  
ATOM   3668  CD  GLU A 471      15.003  24.116  12.736  1.00 47.86           C  
ATOM   3669  OE1 GLU A 471      13.795  23.789  12.777  1.00 47.86           O  
ATOM   3670  OE2 GLU A 471      15.645  24.210  11.666  1.00 47.86           O  
ATOM   3671  N   GLU A 472      17.007  28.512  15.173  1.00 51.14           N  
ATOM   3672  CA  GLU A 472      16.584  29.329  16.306  1.00 51.14           C  
ATOM   3673  C   GLU A 472      15.825  30.568  15.840  1.00 51.14           C  
ATOM   3674  CB  GLU A 472      17.791  29.740  17.153  1.00 51.14           C  
ATOM   3675  O   GLU A 472      14.936  31.058  16.540  1.00 51.14           O  
ATOM   3676  CG  GLU A 472      17.595  29.528  18.647  1.00 51.14           C  
ATOM   3677  CD  GLU A 472      18.836  29.844  19.467  1.00 51.14           C  
ATOM   3678  OE1 GLU A 472      18.808  29.663  20.705  1.00 51.14           O  
ATOM   3679  OE2 GLU A 472      19.844  30.277  18.865  1.00 51.14           O  
ATOM   3680  N   ILE A 473      15.775  30.789  14.544  1.00 58.58           N  
ATOM   3681  CA  ILE A 473      14.969  31.943  14.159  1.00 58.58           C  
ATOM   3682  C   ILE A 473      13.550  31.492  13.823  1.00 58.58           C  
ATOM   3683  CB  ILE A 473      15.592  32.691  12.959  1.00 58.58           C  
ATOM   3684  O   ILE A 473      12.584  32.209  14.091  1.00 58.58           O  
ATOM   3685  CG1 ILE A 473      16.960  33.268  13.341  1.00 58.58           C  
ATOM   3686  CG2 ILE A 473      14.652  33.793  12.463  1.00 58.58           C  
ATOM   3687  CD1 ILE A 473      17.745  33.830  12.164  1.00 58.58           C  
ATOM   3688  N   LEU A 474      13.258  30.225  13.746  1.00 53.75           N  
ATOM   3689  CA  LEU A 474      11.858  29.878  13.531  1.00 53.75           C  
ATOM   3690  C   LEU A 474      11.174  29.538  14.851  1.00 53.75           C  
ATOM   3691  CB  LEU A 474      11.740  28.697  12.563  1.00 53.75           C  
ATOM   3692  O   LEU A 474       9.995  29.846  15.041  1.00 53.75           O  
ATOM   3693  CG  LEU A 474      11.437  29.044  11.105  1.00 53.75           C  
ATOM   3694  CD1 LEU A 474      11.854  27.898  10.189  1.00 53.75           C  
ATOM   3695  CD2 LEU A 474       9.956  29.364  10.928  1.00 53.75           C  
ATOM   3696  N   GLU A 475      11.954  29.257  15.901  1.00 52.69           N  
ATOM   3697  CA  GLU A 475      11.226  29.009  17.142  1.00 52.69           C  
ATOM   3698  C   GLU A 475      11.012  30.302  17.924  1.00 52.69           C  
ATOM   3699  CB  GLU A 475      11.969  27.988  18.006  1.00 52.69           C  
ATOM   3700  O   GLU A 475       9.990  30.467  18.594  1.00 52.69           O  
ATOM   3701  CG  GLU A 475      11.420  26.573  17.895  1.00 52.69           C  
ATOM   3702  CD  GLU A 475      12.106  25.588  18.829  1.00 52.69           C  
ATOM   3703  OE1 GLU A 475      11.768  24.383  18.794  1.00 52.69           O  
ATOM   3704  OE2 GLU A 475      12.986  26.025  19.602  1.00 52.69           O  
ATOM   3705  N   GLU A 476      11.734  31.388  17.590  1.00 54.49           N  
ATOM   3706  CA  GLU A 476      11.468  32.640  18.293  1.00 54.49           C  
ATOM   3707  C   GLU A 476      10.368  33.439  17.600  1.00 54.49           C  
ATOM   3708  CB  GLU A 476      12.744  33.480  18.395  1.00 54.49           C  
ATOM   3709  O   GLU A 476       9.564  34.100  18.260  1.00 54.49           O  
ATOM   3710  CG  GLU A 476      12.686  34.558  19.467  1.00 54.49           C  
ATOM   3711  CD  GLU A 476      14.000  35.302  19.642  1.00 54.49           C  
ATOM   3712  OE1 GLU A 476      14.077  36.205  20.506  1.00 54.49           O  
ATOM   3713  OE2 GLU A 476      14.961  34.981  18.907  1.00 54.49           O  
ATOM   3714  N   THR A 477      10.024  33.072  16.357  1.00 63.09           N  
ATOM   3715  CA  THR A 477       8.908  33.800  15.762  1.00 63.09           C  
ATOM   3716  C   THR A 477       7.581  33.127  16.102  1.00 63.09           C  
ATOM   3717  CB  THR A 477       9.059  33.901  14.233  1.00 63.09           C  
ATOM   3718  O   THR A 477       6.580  33.804  16.342  1.00 63.09           O  
ATOM   3719  CG2 THR A 477       7.991  34.809  13.633  1.00 63.09           C  
ATOM   3720  OG1 THR A 477      10.353  34.432  13.920  1.00 63.09           O  
ATOM   3721  N   VAL A 478       7.600  31.866  16.517  1.00 58.70           N  
ATOM   3722  CA  VAL A 478       6.314  31.258  16.842  1.00 58.70           C  
ATOM   3723  C   VAL A 478       5.981  31.506  18.312  1.00 58.70           C  
ATOM   3724  CB  VAL A 478       6.312  29.742  16.544  1.00 58.70           C  
ATOM   3725  O   VAL A 478       4.825  31.758  18.659  1.00 58.70           O  
ATOM   3726  CG1 VAL A 478       5.012  29.098  17.025  1.00 58.70           C  
ATOM   3727  CG2 VAL A 478       6.515  29.492  15.051  1.00 58.70           C  
ATOM   3728  N   ILE A 479       6.931  31.866  19.154  1.00 62.75           N  
ATOM   3729  CA  ILE A 479       6.541  32.156  20.529  1.00 62.75           C  
ATOM   3730  C   ILE A 479       6.163  33.630  20.658  1.00 62.75           C  
ATOM   3731  CB  ILE A 479       7.671  31.804  21.523  1.00 62.75           C  
ATOM   3732  O   ILE A 479       5.257  33.980  21.418  1.00 62.75           O  
ATOM   3733  CG1 ILE A 479       8.036  30.319  21.412  1.00 62.75           C  
ATOM   3734  CG2 ILE A 479       7.262  32.162  22.954  1.00 62.75           C  
ATOM   3735  CD1 ILE A 479       9.303  29.934  22.164  1.00 62.75           C  
ATOM   3736  N   SER A 480       6.596  34.483  19.743  1.00 61.45           N  
ATOM   3737  CA  SER A 480       6.193  35.878  19.886  1.00 61.45           C  
ATOM   3738  C   SER A 480       4.810  36.119  19.289  1.00 61.45           C  
ATOM   3739  CB  SER A 480       7.213  36.803  19.220  1.00 61.45           C  
ATOM   3740  O   SER A 480       4.037  36.928  19.806  1.00 61.45           O  
ATOM   3741  OG  SER A 480       7.742  37.726  20.156  1.00 61.45           O  
ATOM   3742  N   THR A 481       4.326  35.237  18.423  1.00 57.93           N  
ATOM   3743  CA  THR A 481       2.972  35.485  17.941  1.00 57.93           C  
ATOM   3744  C   THR A 481       1.942  34.853  18.872  1.00 57.93           C  
ATOM   3745  CB  THR A 481       2.779  34.941  16.513  1.00 57.93           C  
ATOM   3746  O   THR A 481       0.835  35.373  19.026  1.00 57.93           O  
ATOM   3747  CG2 THR A 481       3.614  35.728  15.507  1.00 57.93           C  
ATOM   3748  OG1 THR A 481       3.177  33.565  16.474  1.00 57.93           O  
ATOM   3749  N   LYS A 482       2.384  33.908  19.688  1.00 55.96           N  
ATOM   3750  CA  LYS A 482       1.380  33.374  20.603  1.00 55.96           C  
ATOM   3751  C   LYS A 482       1.299  34.209  21.878  1.00 55.96           C  
ATOM   3752  CB  LYS A 482       1.691  31.917  20.951  1.00 55.96           C  
ATOM   3753  O   LYS A 482       0.226  34.343  22.472  1.00 55.96           O  
ATOM   3754  CG  LYS A 482       1.144  30.912  19.948  1.00 55.96           C  
ATOM   3755  CD  LYS A 482       1.300  29.482  20.448  1.00 55.96           C  
ATOM   3756  CE  LYS A 482       0.693  28.479  19.477  1.00 55.96           C  
ATOM   3757  NZ  LYS A 482       0.860  27.074  19.955  1.00 55.96           N  
ATOM   3758  N   LYS A 483       2.310  35.018  22.163  1.00 57.87           N  
ATOM   3759  CA  LYS A 483       2.174  35.877  23.335  1.00 57.87           C  
ATOM   3760  C   LYS A 483       1.443  37.171  22.986  1.00 57.87           C  
ATOM   3761  CB  LYS A 483       3.546  36.195  23.931  1.00 57.87           C  
ATOM   3762  O   LYS A 483       0.680  37.697  23.798  1.00 57.87           O  
ATOM   3763  CG  LYS A 483       3.738  35.684  25.351  1.00 57.87           C  
ATOM   3764  CD  LYS A 483       5.114  36.048  25.895  1.00 57.87           C  
ATOM   3765  CE  LYS A 483       5.301  35.551  27.322  1.00 57.87           C  
ATOM   3766  NZ  LYS A 483       6.655  35.890  27.854  1.00 57.87           N  
ATOM   3767  N   THR A 484       1.355  37.528  21.726  1.00 59.28           N  
ATOM   3768  CA  THR A 484       0.575  38.725  21.433  1.00 59.28           C  
ATOM   3769  C   THR A 484      -0.900  38.378  21.252  1.00 59.28           C  
ATOM   3770  CB  THR A 484       1.097  39.437  20.172  1.00 59.28           C  
ATOM   3771  O   THR A 484      -1.777  39.165  21.613  1.00 59.28           O  
ATOM   3772  CG2 THR A 484       2.363  40.232  20.473  1.00 59.28           C  
ATOM   3773  OG1 THR A 484       1.387  38.460  19.164  1.00 59.28           O  
ATOM   3774  N   GLU A 485      -1.206  37.115  21.091  1.00 49.81           N  
ATOM   3775  CA  GLU A 485      -2.632  36.827  20.972  1.00 49.81           C  
ATOM   3776  C   GLU A 485      -3.249  36.521  22.333  1.00 49.81           C  
ATOM   3777  CB  GLU A 485      -2.866  35.657  20.013  1.00 49.81           C  
ATOM   3778  O   GLU A 485      -4.395  36.889  22.598  1.00 49.81           O  
ATOM   3779  CG  GLU A 485      -4.071  35.841  19.101  1.00 49.81           C  
ATOM   3780  CD  GLU A 485      -4.273  34.685  18.134  1.00 49.81           C  
ATOM   3781  OE1 GLU A 485      -5.273  34.693  17.380  1.00 49.81           O  
ATOM   3782  OE2 GLU A 485      -3.427  33.764  18.132  1.00 49.81           O  
ATOM   3783  N   LYS A 486      -2.432  36.175  23.313  1.00 56.41           N  
ATOM   3784  CA  LYS A 486      -3.020  35.972  24.633  1.00 56.41           C  
ATOM   3785  C   LYS A 486      -3.104  37.286  25.406  1.00 56.41           C  
ATOM   3786  CB  LYS A 486      -2.211  34.947  25.430  1.00 56.41           C  
ATOM   3787  O   LYS A 486      -4.052  37.507  26.163  1.00 56.41           O  
ATOM   3788  CG  LYS A 486      -2.879  33.584  25.542  1.00 56.41           C  
ATOM   3789  CD  LYS A 486      -2.055  32.627  26.395  1.00 56.41           C  
ATOM   3790  CE  LYS A 486      -2.719  31.261  26.503  1.00 56.41           C  
ATOM   3791  NZ  LYS A 486      -1.915  30.319  27.338  1.00 56.41           N  
ATOM   3792  N   SER A 487      -2.333  38.275  25.044  1.00 58.37           N  
ATOM   3793  CA  SER A 487      -2.542  39.547  25.727  1.00 58.37           C  
ATOM   3794  C   SER A 487      -3.689  40.331  25.097  1.00 58.37           C  
ATOM   3795  CB  SER A 487      -1.265  40.387  25.701  1.00 58.37           C  
ATOM   3796  O   SER A 487      -4.384  41.083  25.783  1.00 58.37           O  
ATOM   3797  OG  SER A 487      -1.045  40.928  24.410  1.00 58.37           O  
ATOM   3798  N   ASN A 488      -4.064  40.020  23.901  1.00 55.09           N  
ATOM   3799  CA  ASN A 488      -5.210  40.754  23.376  1.00 55.09           C  
ATOM   3800  C   ASN A 488      -6.529  40.126  23.817  1.00 55.09           C  
ATOM   3801  CB  ASN A 488      -5.143  40.832  21.849  1.00 55.09           C  
ATOM   3802  O   ASN A 488      -7.529  40.826  23.987  1.00 55.09           O  
ATOM   3803  CG  ASN A 488      -4.488  42.108  21.358  1.00 55.09           C  
ATOM   3804  ND2 ASN A 488      -4.132  42.137  20.079  1.00 55.09           N  
ATOM   3805  OD1 ASN A 488      -4.303  43.059  22.121  1.00 55.09           O  
ATOM   3806  N   ILE A 489      -6.512  38.894  24.260  1.00 55.76           N  
ATOM   3807  CA  ILE A 489      -7.775  38.356  24.755  1.00 55.76           C  
ATOM   3808  C   ILE A 489      -7.960  38.740  26.221  1.00 55.76           C  
ATOM   3809  CB  ILE A 489      -7.839  36.821  24.589  1.00 55.76           C  
ATOM   3810  O   ILE A 489      -9.079  39.013  26.662  1.00 55.76           O  
ATOM   3811  CG1 ILE A 489      -7.772  36.441  23.106  1.00 55.76           C  
ATOM   3812  CG2 ILE A 489      -9.107  36.261  25.242  1.00 55.76           C  
ATOM   3813  CD1 ILE A 489      -7.460  34.971  22.858  1.00 55.76           C  
ATOM   3814  N   GLU A 490      -6.879  39.037  26.931  1.00 55.60           N  
ATOM   3815  CA  GLU A 490      -7.118  39.459  28.308  1.00 55.60           C  
ATOM   3816  C   GLU A 490      -7.423  40.952  28.383  1.00 55.60           C  
ATOM   3817  CB  GLU A 490      -5.912  39.124  29.189  1.00 55.60           C  
ATOM   3818  O   GLU A 490      -8.197  41.391  29.237  1.00 55.60           O  
ATOM   3819  CG  GLU A 490      -5.829  37.657  29.586  1.00 55.60           C  
ATOM   3820  CD  GLU A 490      -4.699  37.361  30.559  1.00 55.60           C  
ATOM   3821  OE1 GLU A 490      -4.552  36.192  30.982  1.00 55.60           O  
ATOM   3822  OE2 GLU A 490      -3.955  38.307  30.903  1.00 55.60           O  
ATOM   3823  N   GLU A 491      -7.115  41.731  27.372  1.00 54.16           N  
ATOM   3824  CA  GLU A 491      -7.523  43.131  27.448  1.00 54.16           C  
ATOM   3825  C   GLU A 491      -8.940  43.322  26.914  1.00 54.16           C  
ATOM   3826  CB  GLU A 491      -6.545  44.019  26.676  1.00 54.16           C  
ATOM   3827  O   GLU A 491      -9.686  44.171  27.407  1.00 54.16           O  
ATOM   3828  CG  GLU A 491      -6.012  45.194  27.483  1.00 54.16           C  
ATOM   3829  CD  GLU A 491      -5.028  46.057  26.709  1.00 54.16           C  
ATOM   3830  OE1 GLU A 491      -4.541  47.068  27.263  1.00 54.16           O  
ATOM   3831  OE2 GLU A 491      -4.743  45.719  25.538  1.00 54.16           O  
ATOM   3832  N   THR A 492      -9.492  42.390  26.165  1.00 54.62           N  
ATOM   3833  CA  THR A 492     -10.891  42.588  25.802  1.00 54.62           C  
ATOM   3834  C   THR A 492     -11.814  42.016  26.875  1.00 54.62           C  
ATOM   3835  CB  THR A 492     -11.214  41.937  24.444  1.00 54.62           C  
ATOM   3836  O   THR A 492     -12.925  42.512  27.075  1.00 54.62           O  
ATOM   3837  CG2 THR A 492     -10.530  42.681  23.302  1.00 54.62           C  
ATOM   3838  OG1 THR A 492     -10.761  40.578  24.453  1.00 54.62           O  
ATOM   3839  N   THR A 493     -11.282  41.235  27.782  1.00 55.56           N  
ATOM   3840  CA  THR A 493     -12.178  40.775  28.837  1.00 55.56           C  
ATOM   3841  C   THR A 493     -12.177  41.750  30.011  1.00 55.56           C  
ATOM   3842  CB  THR A 493     -11.784  39.371  29.332  1.00 55.56           C  
ATOM   3843  O   THR A 493     -13.220  41.996  30.621  1.00 55.56           O  
ATOM   3844  CG2 THR A 493     -12.896  38.751  30.171  1.00 55.56           C  
ATOM   3845  OG1 THR A 493     -11.526  38.528  28.203  1.00 55.56           O  
ATOM   3846  N   ILE A 494     -11.270  42.695  30.109  1.00 53.70           N  
ATOM   3847  CA  ILE A 494     -11.366  43.651  31.206  1.00 53.70           C  
ATOM   3848  C   ILE A 494     -12.077  44.915  30.729  1.00 53.70           C  
ATOM   3849  CB  ILE A 494      -9.972  44.002  31.773  1.00 53.70           C  
ATOM   3850  O   ILE A 494     -12.746  45.592  31.513  1.00 53.70           O  
ATOM   3851  CG1 ILE A 494      -9.253  42.733  32.247  1.00 53.70           C  
ATOM   3852  CG2 ILE A 494     -10.092  45.020  32.911  1.00 53.70           C  
ATOM   3853  CD1 ILE A 494      -7.765  42.925  32.505  1.00 53.70           C  
ATOM   3854  N   SER A 495     -12.299  45.090  29.455  1.00 53.82           N  
ATOM   3855  CA  SER A 495     -13.019  46.297  29.063  1.00 53.82           C  
ATOM   3856  C   SER A 495     -14.517  46.035  28.947  1.00 53.82           C  
ATOM   3857  CB  SER A 495     -12.483  46.835  27.736  1.00 53.82           C  
ATOM   3858  O   SER A 495     -15.325  46.958  29.060  1.00 53.82           O  
ATOM   3859  OG  SER A 495     -13.026  48.113  27.454  1.00 53.82           O  
ATOM   3860  N   SER A 496     -14.947  44.812  29.267  1.00 48.14           N  
ATOM   3861  CA  SER A 496     -16.402  44.693  29.262  1.00 48.14           C  
ATOM   3862  C   SER A 496     -16.949  44.547  30.679  1.00 48.14           C  
ATOM   3863  CB  SER A 496     -16.840  43.500  28.412  1.00 48.14           C  
ATOM   3864  O   SER A 496     -18.164  44.487  30.877  1.00 48.14           O  
ATOM   3865  OG  SER A 496     -16.504  43.702  27.050  1.00 48.14           O  
ATOM   3866  N   GLN A 497     -16.182  44.960  31.684  1.00 38.93           N  
ATOM   3867  CA  GLN A 497     -16.814  44.985  32.999  1.00 38.93           C  
ATOM   3868  C   GLN A 497     -16.618  46.337  33.678  1.00 38.93           C  
ATOM   3869  CB  GLN A 497     -16.258  43.868  33.883  1.00 38.93           C  
ATOM   3870  O   GLN A 497     -15.495  46.702  34.034  1.00 38.93           O  
ATOM   3871  CG  GLN A 497     -17.328  42.950  34.460  1.00 38.93           C  
ATOM   3872  CD  GLN A 497     -16.746  41.717  35.126  1.00 38.93           C  
ATOM   3873  NE2 GLN A 497     -17.617  40.836  35.605  1.00 38.93           N  
ATOM   3874  OE1 GLN A 497     -15.524  41.557  35.207  1.00 38.93           O  
ATOM   3875  N   LYS A 498     -16.820  47.497  33.021  1.00 39.35           N  
ATOM   3876  CA  LYS A 498     -16.922  48.773  33.722  1.00 39.35           C  
ATOM   3877  C   LYS A 498     -18.176  49.533  33.300  1.00 39.35           C  
ATOM   3878  CB  LYS A 498     -15.680  49.628  33.466  1.00 39.35           C  
ATOM   3879  O   LYS A 498     -18.451  49.674  32.107  1.00 39.35           O  
ATOM   3880  CG  LYS A 498     -14.923  50.013  34.728  1.00 39.35           C  
ATOM   3881  CD  LYS A 498     -13.662  50.803  34.404  1.00 39.35           C  
ATOM   3882  CE  LYS A 498     -12.870  51.135  35.662  1.00 39.35           C  
ATOM   3883  NZ  LYS A 498     -11.667  51.967  35.356  1.00 39.35           N  
ATOM   3884  N   ILE A 499     -19.325  49.416  34.083  1.00 43.33           N  
ATOM   3885  CA  ILE A 499     -20.402  50.127  34.764  1.00 43.33           C  
ATOM   3886  C   ILE A 499     -21.752  49.637  34.247  1.00 43.33           C  
ATOM   3887  CB  ILE A 499     -20.278  51.656  34.576  1.00 43.33           C  
ATOM   3888  O   ILE A 499     -21.959  49.532  33.035  1.00 43.33           O  
ATOM   3889  CG1 ILE A 499     -18.973  52.166  35.197  1.00 43.33           C  
ATOM   3890  CG2 ILE A 499     -21.489  52.374  35.178  1.00 43.33           C  
ATOM   3891  CD1 ILE A 499     -18.598  53.581  34.776  1.00 43.33           C  
TER    3892      ILE A 499                                                      
ENDMDL                                                                          
END                                                                             
