# Supplementary material for: The 2022 Lady Estelle Wolfson lectureship on neurofilaments
Source: J Neurochem. 2022 Sep 19;163(3):179–219. doi: 10.1111/jnc.15682 (PMC9826399; doi:10.1111/jnc.15682)
Supplement: Supplementary file 1 — Supplementary material S1 [file JNC-163-179-s001.gz › INA_1d70b_unrelaxed_rank_4_model_4.pdb]

MODEL     1                                                                     
ATOM      1  N   MET A   1     -37.012  46.824  30.129  1.00 34.98           N  
ATOM      2  CA  MET A   1     -37.482  46.922  28.750  1.00 34.98           C  
ATOM      3  C   MET A   1     -36.314  46.872  27.771  1.00 34.98           C  
ATOM      4  CB  MET A   1     -38.282  48.210  28.545  1.00 34.98           C  
ATOM      5  O   MET A   1     -35.461  47.761  27.771  1.00 34.98           O  
ATOM      6  CG  MET A   1     -39.669  48.175  29.166  1.00 34.98           C  
ATOM      7  SD  MET A   1     -40.980  48.689  27.989  1.00 34.98           S  
ATOM      8  CE  MET A   1     -42.265  47.473  28.391  1.00 34.98           C  
ATOM      9  N   SER A   2     -35.951  45.718  27.357  1.00 34.22           N  
ATOM     10  CA  SER A   2     -35.627  45.394  25.972  1.00 34.22           C  
ATOM     11  C   SER A   2     -35.068  43.980  25.851  1.00 34.22           C  
ATOM     12  CB  SER A   2     -34.623  46.399  25.406  1.00 34.22           C  
ATOM     13  O   SER A   2     -34.104  43.628  26.535  1.00 34.22           O  
ATOM     14  OG  SER A   2     -34.379  46.147  24.033  1.00 34.22           O  
ATOM     15  N   PHE A   3     -35.921  43.052  25.616  1.00 32.67           N  
ATOM     16  CA  PHE A   3     -36.029  41.814  24.854  1.00 32.67           C  
ATOM     17  C   PHE A   3     -35.203  41.892  23.576  1.00 32.67           C  
ATOM     18  CB  PHE A   3     -37.493  41.516  24.515  1.00 32.67           C  
ATOM     19  O   PHE A   3     -35.380  42.808  22.770  1.00 32.67           O  
ATOM     20  CG  PHE A   3     -38.288  40.982  25.676  1.00 32.67           C  
ATOM     21  CD1 PHE A   3     -38.195  39.645  26.044  1.00 32.67           C  
ATOM     22  CD2 PHE A   3     -39.129  41.817  26.400  1.00 32.67           C  
ATOM     23  CE1 PHE A   3     -38.929  39.148  27.119  1.00 32.67           C  
ATOM     24  CE2 PHE A   3     -39.866  41.328  27.475  1.00 32.67           C  
ATOM     25  CZ  PHE A   3     -39.765  39.993  27.832  1.00 32.67           C  
ATOM     26  N   GLY A   4     -34.034  41.193  23.458  1.00 39.83           N  
ATOM     27  CA  GLY A   4     -33.490  40.807  22.165  1.00 39.83           C  
ATOM     28  C   GLY A   4     -33.114  39.339  22.091  1.00 39.83           C  
ATOM     29  O   GLY A   4     -32.366  38.841  22.934  1.00 39.83           O  
ATOM     30  N   SER A   5     -34.055  38.507  21.747  1.00 34.66           N  
ATOM     31  CA  SER A   5     -34.349  37.419  20.821  1.00 34.66           C  
ATOM     32  C   SER A   5     -33.636  37.620  19.488  1.00 34.66           C  
ATOM     33  CB  SER A   5     -35.857  37.304  20.589  1.00 34.66           C  
ATOM     34  O   SER A   5     -33.687  38.707  18.908  1.00 34.66           O  
ATOM     35  OG  SER A   5     -36.336  36.039  21.013  1.00 34.66           O  
ATOM     36  N   GLU A   6     -32.602  36.797  19.134  1.00 33.68           N  
ATOM     37  CA  GLU A   6     -32.391  36.029  17.910  1.00 33.68           C  
ATOM     38  C   GLU A   6     -30.997  36.274  17.339  1.00 33.68           C  
ATOM     39  CB  GLU A   6     -33.456  36.377  16.867  1.00 33.68           C  
ATOM     40  O   GLU A   6     -30.610  37.421  17.102  1.00 33.68           O  
ATOM     41  CG  GLU A   6     -34.812  35.743  17.138  1.00 33.68           C  
ATOM     42  CD  GLU A   6     -35.277  34.819  16.023  1.00 33.68           C  
ATOM     43  OE1 GLU A   6     -36.154  33.961  16.272  1.00 33.68           O  
ATOM     44  OE2 GLU A   6     -34.759  34.955  14.892  1.00 33.68           O  
ATOM     45  N   HIS A   7     -30.055  35.287  17.404  1.00 36.03           N  
ATOM     46  CA  HIS A   7     -29.267  34.899  16.240  1.00 36.03           C  
ATOM     47  C   HIS A   7     -28.640  33.522  16.433  1.00 36.03           C  
ATOM     48  CB  HIS A   7     -28.179  35.937  15.959  1.00 36.03           C  
ATOM     49  O   HIS A   7     -27.925  33.293  17.411  1.00 36.03           O  
ATOM     50  CG  HIS A   7     -28.286  36.568  14.607  1.00 36.03           C  
ATOM     51  CD2 HIS A   7     -29.203  37.422  14.095  1.00 36.03           C  
ATOM     52  ND1 HIS A   7     -27.371  36.335  13.603  1.00 36.03           N  
ATOM     53  CE1 HIS A   7     -27.723  37.022  12.529  1.00 36.03           C  
ATOM     54  NE2 HIS A   7     -28.831  37.689  12.801  1.00 36.03           N  
ATOM     55  N   TYR A   8     -29.321  32.385  16.206  1.00 31.18           N  
ATOM     56  CA  TYR A   8     -29.279  31.248  15.293  1.00 31.18           C  
ATOM     57  C   TYR A   8     -28.240  31.464  14.200  1.00 31.18           C  
ATOM     58  CB  TYR A   8     -30.656  31.011  14.665  1.00 31.18           C  
ATOM     59  O   TYR A   8     -28.182  32.536  13.593  1.00 31.18           O  
ATOM     60  CG  TYR A   8     -31.473  29.957  15.372  1.00 31.18           C  
ATOM     61  CD1 TYR A   8     -31.306  28.606  15.078  1.00 31.18           C  
ATOM     62  CD2 TYR A   8     -32.413  30.310  16.334  1.00 31.18           C  
ATOM     63  CE1 TYR A   8     -32.058  27.631  15.725  1.00 31.18           C  
ATOM     64  CE2 TYR A   8     -33.171  29.344  16.988  1.00 31.18           C  
ATOM     65  OH  TYR A   8     -33.733  27.048  17.321  1.00 31.18           O  
ATOM     66  CZ  TYR A   8     -32.986  28.009  16.677  1.00 31.18           C  
ATOM     67  N   LEU A   9     -27.097  30.749  14.236  1.00 31.13           N  
ATOM     68  CA  LEU A   9     -26.536  29.819  13.262  1.00 31.13           C  
ATOM     69  C   LEU A   9     -25.124  30.237  12.863  1.00 31.13           C  
ATOM     70  CB  LEU A   9     -27.427  29.740  12.020  1.00 31.13           C  
ATOM     71  O   LEU A   9     -24.885  31.403  12.541  1.00 31.13           O  
ATOM     72  CG  LEU A   9     -28.761  29.011  12.189  1.00 31.13           C  
ATOM     73  CD1 LEU A   9     -29.725  29.405  11.075  1.00 31.13           C  
ATOM     74  CD2 LEU A   9     -28.547  27.501  12.208  1.00 31.13           C  
ATOM     75  N   CYS A  10     -24.106  29.585  13.386  1.00 30.68           N  
ATOM     76  CA  CYS A  10     -23.100  28.879  12.600  1.00 30.68           C  
ATOM     77  C   CYS A  10     -21.778  28.795  13.355  1.00 30.68           C  
ATOM     78  CB  CYS A  10     -22.886  29.573  11.255  1.00 30.68           C  
ATOM     79  O   CYS A  10     -21.101  29.807  13.544  1.00 30.68           O  
ATOM     80  SG  CYS A  10     -23.554  28.656   9.849  1.00 30.68           S  
ATOM     81  N   SER A  11     -21.764  28.112  14.401  1.00 32.95           N  
ATOM     82  CA  SER A  11     -20.654  27.471  15.098  1.00 32.95           C  
ATOM     83  C   SER A  11     -19.841  26.594  14.152  1.00 32.95           C  
ATOM     84  CB  SER A  11     -21.169  26.632  16.268  1.00 32.95           C  
ATOM     85  O   SER A  11     -20.388  25.705  13.496  1.00 32.95           O  
ATOM     86  OG  SER A  11     -20.916  27.281  17.502  1.00 32.95           O  
ATOM     87  N   SER A  12     -19.109  27.189  13.264  1.00 31.34           N  
ATOM     88  CA  SER A  12     -17.862  26.931  12.550  1.00 31.34           C  
ATOM     89  C   SER A  12     -17.012  25.896  13.279  1.00 31.34           C  
ATOM     90  CB  SER A  12     -17.066  28.225  12.377  1.00 31.34           C  
ATOM     91  O   SER A  12     -16.623  26.103  14.430  1.00 31.34           O  
ATOM     92  OG  SER A  12     -16.873  28.517  11.004  1.00 31.34           O  
ATOM     93  N   SER A  13     -17.430  24.616  13.276  1.00 33.43           N  
ATOM     94  CA  SER A  13     -16.770  23.325  13.439  1.00 33.43           C  
ATOM     95  C   SER A  13     -15.535  23.220  12.551  1.00 33.43           C  
ATOM     96  CB  SER A  13     -17.736  22.184  13.120  1.00 33.43           C  
ATOM     97  O   SER A  13     -15.565  23.625  11.387  1.00 33.43           O  
ATOM     98  OG  SER A  13     -17.082  20.930  13.209  1.00 33.43           O  
ATOM     99  N   SER A  14     -14.287  23.363  13.006  1.00 38.45           N  
ATOM    100  CA  SER A  14     -12.859  23.096  12.872  1.00 38.45           C  
ATOM    101  C   SER A  14     -12.609  21.736  12.227  1.00 38.45           C  
ATOM    102  CB  SER A  14     -12.171  23.156  14.236  1.00 38.45           C  
ATOM    103  O   SER A  14     -11.886  20.905  12.780  1.00 38.45           O  
ATOM    104  OG  SER A  14     -10.789  22.866  14.116  1.00 38.45           O  
ATOM    105  N   TYR A  15     -13.371  21.360  11.174  1.00 36.52           N  
ATOM    106  CA  TYR A  15     -12.975  20.201  10.382  1.00 36.52           C  
ATOM    107  C   TYR A  15     -12.413  20.630   9.031  1.00 36.52           C  
ATOM    108  CB  TYR A  15     -14.164  19.258  10.177  1.00 36.52           C  
ATOM    109  O   TYR A  15     -12.357  19.831   8.093  1.00 36.52           O  
ATOM    110  CG  TYR A  15     -13.887  17.833  10.590  1.00 36.52           C  
ATOM    111  CD1 TYR A  15     -13.485  16.881   9.655  1.00 36.52           C  
ATOM    112  CD2 TYR A  15     -14.027  17.435  11.915  1.00 36.52           C  
ATOM    113  CE1 TYR A  15     -13.230  15.567  10.031  1.00 36.52           C  
ATOM    114  CE2 TYR A  15     -13.775  16.123  12.303  1.00 36.52           C  
ATOM    115  OH  TYR A  15     -13.126  13.897  11.733  1.00 36.52           O  
ATOM    116  CZ  TYR A  15     -13.377  15.197  11.355  1.00 36.52           C  
ATOM    117  N   ARG A  16     -11.813  21.834   8.904  1.00 39.03           N  
ATOM    118  CA  ARG A  16     -11.132  22.116   7.645  1.00 39.03           C  
ATOM    119  C   ARG A  16      -9.621  22.171   7.840  1.00 39.03           C  
ATOM    120  CB  ARG A  16     -11.632  23.432   7.046  1.00 39.03           C  
ATOM    121  O   ARG A  16      -8.866  22.219   6.867  1.00 39.03           O  
ATOM    122  CG  ARG A  16     -12.410  23.264   5.751  1.00 39.03           C  
ATOM    123  CD  ARG A  16     -12.598  24.591   5.029  1.00 39.03           C  
ATOM    124  NE  ARG A  16     -13.507  24.463   3.894  1.00 39.03           N  
ATOM    125  NH1 ARG A  16     -12.086  25.472   2.377  1.00 39.03           N  
ATOM    126  NH2 ARG A  16     -14.143  24.718   1.701  1.00 39.03           N  
ATOM    127  CZ  ARG A  16     -13.243  24.884   2.660  1.00 39.03           C  
ATOM    128  N   LYS A  17      -9.116  21.612   8.899  1.00 41.56           N  
ATOM    129  CA  LYS A  17      -7.656  21.588   8.912  1.00 41.56           C  
ATOM    130  C   LYS A  17      -7.128  20.161   8.793  1.00 41.56           C  
ATOM    131  CB  LYS A  17      -7.120  22.240  10.187  1.00 41.56           C  
ATOM    132  O   LYS A  17      -5.949  19.952   8.503  1.00 41.56           O  
ATOM    133  CG  LYS A  17      -6.801  23.720  10.038  1.00 41.56           C  
ATOM    134  CD  LYS A  17      -6.163  24.285  11.301  1.00 41.56           C  
ATOM    135  CE  LYS A  17      -5.772  25.746  11.126  1.00 41.56           C  
ATOM    136  NZ  LYS A  17      -5.068  26.279  12.331  1.00 41.56           N  
ATOM    137  N   VAL A  18      -7.862  19.224   8.235  1.00 45.61           N  
ATOM    138  CA  VAL A  18      -7.082  18.022   7.963  1.00 45.61           C  
ATOM    139  C   VAL A  18      -7.457  17.460   6.594  1.00 45.61           C  
ATOM    140  CB  VAL A  18      -7.293  16.949   9.055  1.00 45.61           C  
ATOM    141  O   VAL A  18      -6.707  16.673   6.012  1.00 45.61           O  
ATOM    142  CG1 VAL A  18      -6.024  16.122   9.252  1.00 45.61           C  
ATOM    143  CG2 VAL A  18      -7.717  17.603  10.369  1.00 45.61           C  
ATOM    144  N   PHE A  19      -8.112  18.227   5.756  1.00 34.98           N  
ATOM    145  CA  PHE A  19      -8.184  17.685   4.404  1.00 34.98           C  
ATOM    146  C   PHE A  19      -8.044  18.793   3.368  1.00 34.98           C  
ATOM    147  CB  PHE A  19      -9.503  16.934   4.195  1.00 34.98           C  
ATOM    148  O   PHE A  19      -8.871  19.706   3.312  1.00 34.98           O  
ATOM    149  CG  PHE A  19      -9.601  15.650   4.974  1.00 34.98           C  
ATOM    150  CD1 PHE A  19      -8.909  14.517   4.562  1.00 34.98           C  
ATOM    151  CD2 PHE A  19     -10.384  15.576   6.118  1.00 34.98           C  
ATOM    152  CE1 PHE A  19      -8.998  13.327   5.281  1.00 34.98           C  
ATOM    153  CE2 PHE A  19     -10.478  14.390   6.842  1.00 34.98           C  
ATOM    154  CZ  PHE A  19      -9.784  13.267   6.421  1.00 34.98           C  
ATOM    155  N   GLY A  20      -6.971  19.509   3.239  1.00 30.02           N  
ATOM    156  CA  GLY A  20      -6.724  20.404   2.119  1.00 30.02           C  
ATOM    157  C   GLY A  20      -5.297  20.342   1.609  1.00 30.02           C  
ATOM    158  O   GLY A  20      -4.369  20.077   2.377  1.00 30.02           O  
ATOM    159  N   ASP A  21      -5.129  19.895   0.387  1.00 35.64           N  
ATOM    160  CA  ASP A  21      -4.760  20.324  -0.959  1.00 35.64           C  
ATOM    161  C   ASP A  21      -4.033  19.211  -1.710  1.00 35.64           C  
ATOM    162  CB  ASP A  21      -3.887  21.579  -0.902  1.00 35.64           C  
ATOM    163  O   ASP A  21      -3.041  18.668  -1.218  1.00 35.64           O  
ATOM    164  CG  ASP A  21      -4.575  22.807  -1.472  1.00 35.64           C  
ATOM    165  OD1 ASP A  21      -5.661  22.672  -2.076  1.00 35.64           O  
ATOM    166  OD2 ASP A  21      -4.024  23.918  -1.318  1.00 35.64           O  
ATOM    167  N   GLY A  22      -4.797  18.390  -2.420  1.00 31.41           N  
ATOM    168  CA  GLY A  22      -4.743  17.852  -3.770  1.00 31.41           C  
ATOM    169  C   GLY A  22      -3.585  18.397  -4.584  1.00 31.41           C  
ATOM    170  O   GLY A  22      -3.403  19.613  -4.678  1.00 31.41           O  
ATOM    171  N   SER A  23      -2.342  17.824  -4.495  1.00 33.34           N  
ATOM    172  CA  SER A  23      -1.152  17.937  -5.332  1.00 33.34           C  
ATOM    173  C   SER A  23      -1.399  17.368  -6.725  1.00 33.34           C  
ATOM    174  CB  SER A  23       0.031  17.219  -4.681  1.00 33.34           C  
ATOM    175  O   SER A  23      -1.881  16.242  -6.865  1.00 33.34           O  
ATOM    176  OG  SER A  23       1.149  18.083  -4.578  1.00 33.34           O  
ATOM    177  N   ARG A  24      -1.978  18.154  -7.634  1.00 33.75           N  
ATOM    178  CA  ARG A  24      -1.870  18.549  -9.035  1.00 33.75           C  
ATOM    179  C   ARG A  24      -0.710  17.833  -9.718  1.00 33.75           C  
ATOM    180  CB  ARG A  24      -1.694  20.064  -9.155  1.00 33.75           C  
ATOM    181  O   ARG A  24       0.409  17.820  -9.201  1.00 33.75           O  
ATOM    182  CG  ARG A  24      -2.903  20.863  -8.694  1.00 33.75           C  
ATOM    183  CD  ARG A  24      -2.743  22.348  -8.989  1.00 33.75           C  
ATOM    184  NE  ARG A  24      -3.866  23.124  -8.469  1.00 33.75           N  
ATOM    185  NH1 ARG A  24      -4.598  23.840 -10.540  1.00 33.75           N  
ATOM    186  NH2 ARG A  24      -5.707  24.487  -8.641  1.00 33.75           N  
ATOM    187  CZ  ARG A  24      -4.721  23.815  -9.218  1.00 33.75           C  
ATOM    188  N   LEU A  25      -1.007  16.756 -10.413  1.00 30.18           N  
ATOM    189  CA  LEU A  25      -0.767  16.181 -11.732  1.00 30.18           C  
ATOM    190  C   LEU A  25       0.097  17.109 -12.580  1.00 30.18           C  
ATOM    191  CB  LEU A  25      -2.093  15.905 -12.446  1.00 30.18           C  
ATOM    192  O   LEU A  25      -0.230  18.286 -12.749  1.00 30.18           O  
ATOM    193  CG  LEU A  25      -3.068  14.971 -11.728  1.00 30.18           C  
ATOM    194  CD1 LEU A  25      -4.428  14.994 -12.418  1.00 30.18           C  
ATOM    195  CD2 LEU A  25      -2.512  13.553 -11.677  1.00 30.18           C  
ATOM    196  N   SER A  26       1.399  16.953 -12.511  1.00 28.51           N  
ATOM    197  CA  SER A  26       2.273  17.444 -13.571  1.00 28.51           C  
ATOM    198  C   SER A  26       2.783  16.300 -14.442  1.00 28.51           C  
ATOM    199  CB  SER A  26       3.456  18.210 -12.979  1.00 28.51           C  
ATOM    200  O   SER A  26       3.333  15.322 -13.931  1.00 28.51           O  
ATOM    201  OG  SER A  26       3.350  19.595 -13.261  1.00 28.51           O  
ATOM    202  N   ALA A  27       2.012  15.936 -15.462  1.00 27.75           N  
ATOM    203  CA  ALA A  27       2.076  15.779 -16.913  1.00 27.75           C  
ATOM    204  C   ALA A  27       3.257  16.549 -17.497  1.00 27.75           C  
ATOM    205  CB  ALA A  27       0.771  16.243 -17.557  1.00 27.75           C  
ATOM    206  O   ALA A  27       3.517  17.689 -17.105  1.00 27.75           O  
ATOM    207  N   ARG A  28       4.288  15.861 -17.850  1.00 27.13           N  
ATOM    208  CA  ARG A  28       4.899  16.272 -19.110  1.00 27.13           C  
ATOM    209  C   ARG A  28       6.330  15.758 -19.218  1.00 27.13           C  
ATOM    210  CB  ARG A  28       4.877  17.796 -19.246  1.00 27.13           C  
ATOM    211  O   ARG A  28       7.107  15.864 -18.266  1.00 27.13           O  
ATOM    212  CG  ARG A  28       3.522  18.361 -19.639  1.00 27.13           C  
ATOM    213  CD  ARG A  28       3.588  19.859 -19.898  1.00 27.13           C  
ATOM    214  NE  ARG A  28       2.265  20.421 -20.157  1.00 27.13           N  
ATOM    215  NH1 ARG A  28       2.958  21.791 -21.883  1.00 27.13           N  
ATOM    216  NH2 ARG A  28       0.757  21.769 -21.244  1.00 27.13           N  
ATOM    217  CZ  ARG A  28       1.996  21.326 -21.094  1.00 27.13           C  
ATOM    218  N   LEU A  29       6.552  14.858 -20.145  1.00 29.13           N  
ATOM    219  CA  LEU A  29       7.246  14.977 -21.423  1.00 29.13           C  
ATOM    220  C   LEU A  29       8.349  13.930 -21.542  1.00 29.13           C  
ATOM    221  CB  LEU A  29       7.839  16.379 -21.584  1.00 29.13           C  
ATOM    222  O   LEU A  29       9.171  13.782 -20.634  1.00 29.13           O  
ATOM    223  CG  LEU A  29       6.837  17.530 -21.690  1.00 29.13           C  
ATOM    224  CD1 LEU A  29       7.544  18.867 -21.496  1.00 29.13           C  
ATOM    225  CD2 LEU A  29       6.116  17.490 -23.032  1.00 29.13           C  
ATOM    226  N   SER A  30       8.003  12.877 -22.276  1.00 28.96           N  
ATOM    227  CA  SER A  30       8.468  12.419 -23.581  1.00 28.96           C  
ATOM    228  C   SER A  30       9.912  12.839 -23.833  1.00 28.96           C  
ATOM    229  CB  SER A  30       7.569  12.964 -24.692  1.00 28.96           C  
ATOM    230  O   SER A  30      10.269  14.002 -23.634  1.00 28.96           O  
ATOM    231  OG  SER A  30       6.202  12.828 -24.345  1.00 28.96           O  
ATOM    232  N   GLY A  31      10.846  12.031 -23.526  1.00 30.50           N  
ATOM    233  CA  GLY A  31      12.028  12.197 -24.357  1.00 30.50           C  
ATOM    234  C   GLY A  31      12.891  10.950 -24.423  1.00 30.50           C  
ATOM    235  O   GLY A  31      13.162  10.322 -23.398  1.00 30.50           O  
ATOM    236  N   ALA A  32      12.591  10.116 -25.385  1.00 29.67           N  
ATOM    237  CA  ALA A  32      13.197   9.681 -26.640  1.00 29.67           C  
ATOM    238  C   ALA A  32      14.695   9.973 -26.657  1.00 29.67           C  
ATOM    239  CB  ALA A  32      12.513  10.360 -27.825  1.00 29.67           C  
ATOM    240  O   ALA A  32      15.127  11.057 -26.258  1.00 29.67           O  
ATOM    241  N   GLY A  33      15.463   9.062 -26.427  1.00 25.34           N  
ATOM    242  CA  GLY A  33      16.542   9.073 -27.402  1.00 25.34           C  
ATOM    243  C   GLY A  33      17.876   8.644 -26.821  1.00 25.34           C  
ATOM    244  O   GLY A  33      18.220   9.021 -25.699  1.00 25.34           O  
ATOM    245  N   GLY A  34      18.295   7.420 -27.056  1.00 28.84           N  
ATOM    246  CA  GLY A  34      19.484   7.285 -27.883  1.00 28.84           C  
ATOM    247  C   GLY A  34      20.542   6.390 -27.266  1.00 28.84           C  
ATOM    248  O   GLY A  34      20.869   6.529 -26.086  1.00 28.84           O  
ATOM    249  N   ALA A  35      20.465   5.134 -27.638  1.00 30.36           N  
ATOM    250  CA  ALA A  35      21.253   4.304 -28.545  1.00 30.36           C  
ATOM    251  C   ALA A  35      22.652   4.882 -28.742  1.00 30.36           C  
ATOM    252  CB  ALA A  35      20.544   4.164 -29.890  1.00 30.36           C  
ATOM    253  O   ALA A  35      22.808   6.088 -28.948  1.00 30.36           O  
ATOM    254  N   GLY A  36      23.677   4.367 -28.131  1.00 26.68           N  
ATOM    255  CA  GLY A  36      24.894   4.302 -28.924  1.00 26.68           C  
ATOM    256  C   GLY A  36      26.073   3.729 -28.161  1.00 26.68           C  
ATOM    257  O   GLY A  36      26.368   4.164 -27.046  1.00 26.68           O  
ATOM    258  N   GLY A  37      26.260   2.402 -28.294  1.00 25.63           N  
ATOM    259  CA  GLY A  37      27.127   1.651 -29.187  1.00 25.63           C  
ATOM    260  C   GLY A  37      28.502   2.272 -29.347  1.00 25.63           C  
ATOM    261  O   GLY A  37      28.633   3.497 -29.399  1.00 25.63           O  
ATOM    262  N   PHE A  38      29.488   1.513 -28.899  1.00 27.42           N  
ATOM    263  CA  PHE A  38      30.538   0.709 -29.513  1.00 27.42           C  
ATOM    264  C   PHE A  38      31.780   1.552 -29.777  1.00 27.42           C  
ATOM    265  CB  PHE A  38      30.042   0.081 -30.819  1.00 27.42           C  
ATOM    266  O   PHE A  38      31.678   2.690 -30.240  1.00 27.42           O  
ATOM    267  CG  PHE A  38      29.256   1.026 -31.687  1.00 27.42           C  
ATOM    268  CD1 PHE A  38      27.903   1.241 -31.456  1.00 27.42           C  
ATOM    269  CD2 PHE A  38      29.870   1.700 -32.734  1.00 27.42           C  
ATOM    270  CE1 PHE A  38      27.172   2.115 -32.258  1.00 27.42           C  
ATOM    271  CE2 PHE A  38      29.147   2.575 -33.540  1.00 27.42           C  
ATOM    272  CZ  PHE A  38      27.798   2.780 -33.301  1.00 27.42           C  
ATOM    273  N   ARG A  39      32.832   1.055 -29.309  1.00 27.90           N  
ATOM    274  CA  ARG A  39      33.833   0.425 -30.165  1.00 27.90           C  
ATOM    275  C   ARG A  39      35.146   1.200 -30.135  1.00 27.90           C  
ATOM    276  CB  ARG A  39      33.320   0.318 -31.603  1.00 27.90           C  
ATOM    277  O   ARG A  39      35.150   2.429 -30.237  1.00 27.90           O  
ATOM    278  CG  ARG A  39      32.553  -0.963 -31.889  1.00 27.90           C  
ATOM    279  CD  ARG A  39      32.174  -1.076 -33.359  1.00 27.90           C  
ATOM    280  NE  ARG A  39      31.613  -2.388 -33.672  1.00 27.90           N  
ATOM    281  NH1 ARG A  39      33.286  -2.980 -35.151  1.00 27.90           N  
ATOM    282  NH2 ARG A  39      31.560  -4.427 -34.727  1.00 27.90           N  
ATOM    283  CZ  ARG A  39      32.155  -3.262 -34.516  1.00 27.90           C  
ATOM    284  N   SER A  40      36.229   0.675 -29.434  1.00 28.33           N  
ATOM    285  CA  SER A  40      37.506   0.872 -30.111  1.00 28.33           C  
ATOM    286  C   SER A  40      38.629   0.120 -29.405  1.00 28.33           C  
ATOM    287  CB  SER A  40      37.848   2.360 -30.189  1.00 28.33           C  
ATOM    288  O   SER A  40      38.799   0.246 -28.190  1.00 28.33           O  
ATOM    289  OG  SER A  40      39.202   2.546 -30.566  1.00 28.33           O  
ATOM    290  N   GLN A  41      39.043  -1.001 -30.060  1.00 28.25           N  
ATOM    291  CA  GLN A  41      40.113  -1.683 -30.781  1.00 28.25           C  
ATOM    292  C   GLN A  41      41.417  -0.895 -30.705  1.00 28.25           C  
ATOM    293  CB  GLN A  41      39.719  -1.908 -32.241  1.00 28.25           C  
ATOM    294  O   GLN A  41      41.454   0.289 -31.045  1.00 28.25           O  
ATOM    295  CG  GLN A  41      38.573  -2.894 -32.425  1.00 28.25           C  
ATOM    296  CD  GLN A  41      38.532  -3.494 -33.818  1.00 28.25           C  
ATOM    297  NE2 GLN A  41      37.345  -3.900 -34.254  1.00 28.25           N  
ATOM    298  OE1 GLN A  41      39.559  -3.589 -34.497  1.00 28.25           O  
ATOM    299  N   SER A  42      42.278  -1.327 -29.787  1.00 27.23           N  
ATOM    300  CA  SER A  42      43.595  -1.869 -29.469  1.00 27.23           C  
ATOM    301  C   SER A  42      44.302  -2.376 -30.722  1.00 27.23           C  
ATOM    302  CB  SER A  42      43.477  -3.001 -28.448  1.00 27.23           C  
ATOM    303  O   SER A  42      43.710  -3.101 -31.525  1.00 27.23           O  
ATOM    304  OG  SER A  42      43.876  -4.236 -29.017  1.00 27.23           O  
ATOM    305  N   LEU A  43      45.313  -1.585 -31.050  1.00 27.38           N  
ATOM    306  CA  LEU A  43      46.758  -1.406 -31.137  1.00 27.38           C  
ATOM    307  C   LEU A  43      47.475  -2.752 -31.125  1.00 27.38           C  
ATOM    308  CB  LEU A  43      47.261  -0.536 -29.982  1.00 27.38           C  
ATOM    309  O   LEU A  43      47.172  -3.613 -30.295  1.00 27.38           O  
ATOM    310  CG  LEU A  43      47.154   0.977 -30.177  1.00 27.38           C  
ATOM    311  CD1 LEU A  43      45.923   1.518 -29.459  1.00 27.38           C  
ATOM    312  CD2 LEU A  43      48.418   1.671 -29.680  1.00 27.38           C  
ATOM    313  N   SER A  44      47.850  -3.138 -32.244  1.00 26.98           N  
ATOM    314  CA  SER A  44      49.023  -3.975 -32.473  1.00 26.98           C  
ATOM    315  C   SER A  44      49.998  -3.308 -33.438  1.00 26.98           C  
ATOM    316  CB  SER A  44      48.609  -5.342 -33.018  1.00 26.98           C  
ATOM    317  O   SER A  44      49.589  -2.769 -34.468  1.00 26.98           O  
ATOM    318  OG  SER A  44      47.571  -5.903 -32.232  1.00 26.98           O  
ATOM    319  N   ARG A  45      51.139  -2.939 -32.815  1.00 31.44           N  
ATOM    320  CA  ARG A  45      52.522  -3.390 -32.694  1.00 31.44           C  
ATOM    321  C   ARG A  45      53.122  -3.687 -34.064  1.00 31.44           C  
ATOM    322  CB  ARG A  45      52.608  -4.631 -31.804  1.00 31.44           C  
ATOM    323  O   ARG A  45      52.510  -4.381 -34.879  1.00 31.44           O  
ATOM    324  CG  ARG A  45      52.524  -4.329 -30.316  1.00 31.44           C  
ATOM    325  CD  ARG A  45      52.699  -5.585 -29.474  1.00 31.44           C  
ATOM    326  NE  ARG A  45      52.849  -5.268 -28.057  1.00 31.44           N  
ATOM    327  NH1 ARG A  45      54.551  -6.784 -27.685  1.00 31.44           N  
ATOM    328  NH2 ARG A  45      53.776  -5.480 -25.967  1.00 31.44           N  
ATOM    329  CZ  ARG A  45      53.725  -5.845 -27.240  1.00 31.44           C  
ATOM    330  N   SER A  46      53.913  -2.807 -34.464  1.00 27.16           N  
ATOM    331  CA  SER A  46      55.025  -3.185 -35.330  1.00 27.16           C  
ATOM    332  C   SER A  46      56.262  -2.342 -35.042  1.00 27.16           C  
ATOM    333  CB  SER A  46      54.631  -3.042 -36.801  1.00 27.16           C  
ATOM    334  O   SER A  46      56.167  -1.123 -34.888  1.00 27.16           O  
ATOM    335  OG  SER A  46      54.207  -1.718 -37.081  1.00 27.16           O  
ATOM    336  N   ASN A  47      57.271  -2.978 -34.376  1.00 29.56           N  
ATOM    337  CA  ASN A  47      58.613  -3.480 -34.653  1.00 29.56           C  
ATOM    338  C   ASN A  47      59.301  -2.669 -35.747  1.00 29.56           C  
ATOM    339  CB  ASN A  47      58.563  -4.960 -35.042  1.00 29.56           C  
ATOM    340  O   ASN A  47      58.737  -2.467 -36.824  1.00 29.56           O  
ATOM    341  CG  ASN A  47      58.622  -5.881 -33.840  1.00 29.56           C  
ATOM    342  ND2 ASN A  47      58.863  -7.164 -34.087  1.00 29.56           N  
ATOM    343  OD1 ASN A  47      58.452  -5.445 -32.698  1.00 29.56           O  
ATOM    344  N   VAL A  48      60.286  -1.832 -35.390  1.00 31.53           N  
ATOM    345  CA  VAL A  48      61.407  -1.584 -36.291  1.00 31.53           C  
ATOM    346  C   VAL A  48      62.688  -1.394 -35.482  1.00 31.53           C  
ATOM    347  CB  VAL A  48      61.154  -0.351 -37.187  1.00 31.53           C  
ATOM    348  O   VAL A  48      62.705  -0.645 -34.502  1.00 31.53           O  
ATOM    349  CG1 VAL A  48      60.977  -0.771 -38.645  1.00 31.53           C  
ATOM    350  CG2 VAL A  48      59.930   0.421 -36.698  1.00 31.53           C  
ATOM    351  N   ALA A  49      63.370  -2.474 -35.297  1.00 27.85           N  
ATOM    352  CA  ALA A  49      64.641  -3.048 -35.729  1.00 27.85           C  
ATOM    353  C   ALA A  49      65.661  -1.955 -36.035  1.00 27.85           C  
ATOM    354  CB  ALA A  49      64.435  -3.937 -36.954  1.00 27.85           C  
ATOM    355  O   ALA A  49      65.348  -0.980 -36.724  1.00 27.85           O  
ATOM    356  N   SER A  50      66.537  -1.719 -35.085  1.00 32.61           N  
ATOM    357  CA  SER A  50      67.993  -1.741 -34.990  1.00 32.61           C  
ATOM    358  C   SER A  50      68.630  -2.072 -36.336  1.00 32.61           C  
ATOM    359  CB  SER A  50      68.447  -2.755 -33.939  1.00 32.61           C  
ATOM    360  O   SER A  50      68.148  -2.947 -37.058  1.00 32.61           O  
ATOM    361  OG  SER A  50      67.534  -3.836 -33.857  1.00 32.61           O  
ATOM    362  N   SER A  51      69.138  -1.107 -37.030  1.00 27.39           N  
ATOM    363  CA  SER A  51      70.160  -1.433 -38.019  1.00 27.39           C  
ATOM    364  C   SER A  51      71.079  -0.244 -38.276  1.00 27.39           C  
ATOM    365  CB  SER A  51      69.515  -1.882 -39.330  1.00 27.39           C  
ATOM    366  O   SER A  51      70.610   0.878 -38.478  1.00 27.39           O  
ATOM    367  OG  SER A  51      68.508  -0.970 -39.733  1.00 27.39           O  
ATOM    368  N   ALA A  52      72.248  -0.275 -37.649  1.00 28.67           N  
ATOM    369  CA  ALA A  52      73.542  -0.675 -38.196  1.00 28.67           C  
ATOM    370  C   ALA A  52      73.909   0.172 -39.411  1.00 28.67           C  
ATOM    371  CB  ALA A  52      73.528  -2.155 -38.567  1.00 28.67           C  
ATOM    372  O   ALA A  52      73.069   0.421 -40.279  1.00 28.67           O  
ATOM    373  N   ALA A  53      74.974   0.953 -39.263  1.00 26.03           N  
ATOM    374  CA  ALA A  53      76.133   0.668 -40.105  1.00 26.03           C  
ATOM    375  C   ALA A  53      76.506   1.879 -40.955  1.00 26.03           C  
ATOM    376  CB  ALA A  53      75.858  -0.541 -40.997  1.00 26.03           C  
ATOM    377  O   ALA A  53      75.632   2.544 -41.516  1.00 26.03           O  
ATOM    378  N   CYS A  54      77.744   2.379 -40.736  1.00 24.30           N  
ATOM    379  CA  CYS A  54      79.014   2.262 -41.443  1.00 24.30           C  
ATOM    380  C   CYS A  54      79.104   3.278 -42.576  1.00 24.30           C  
ATOM    381  CB  CYS A  54      79.190   0.849 -41.999  1.00 24.30           C  
ATOM    382  O   CYS A  54      78.120   3.521 -43.276  1.00 24.30           O  
ATOM    383  SG  CYS A  54      77.722   0.206 -42.832  1.00 24.30           S  
ATOM    384  N   SER A  55      80.151   4.050 -42.505  1.00 23.87           N  
ATOM    385  CA  SER A  55      81.384   3.969 -43.282  1.00 23.87           C  
ATOM    386  C   SER A  55      81.401   5.006 -44.401  1.00 23.87           C  
ATOM    387  CB  SER A  55      81.556   2.569 -43.871  1.00 23.87           C  
ATOM    388  O   SER A  55      80.399   5.195 -45.094  1.00 23.87           O  
ATOM    389  OG  SER A  55      81.298   1.576 -42.893  1.00 23.87           O  
ATOM    390  N   SER A  56      82.403   5.852 -44.284  1.00 27.23           N  
ATOM    391  CA  SER A  56      83.606   5.837 -45.108  1.00 27.23           C  
ATOM    392  C   SER A  56      83.381   6.568 -46.428  1.00 27.23           C  
ATOM    393  CB  SER A  56      84.051   4.400 -45.382  1.00 27.23           C  
ATOM    394  O   SER A  56      82.330   6.419 -47.055  1.00 27.23           O  
ATOM    395  OG  SER A  56      83.826   3.580 -44.248  1.00 27.23           O  
ATOM    396  N   ALA A  57      84.257   7.523 -46.672  1.00 26.14           N  
ATOM    397  CA  ALA A  57      85.236   7.320 -47.737  1.00 26.14           C  
ATOM    398  C   ALA A  57      85.221   8.482 -48.725  1.00 26.14           C  
ATOM    399  CB  ALA A  57      84.966   6.004 -48.464  1.00 26.14           C  
ATOM    400  O   ALA A  57      84.155   8.907 -49.178  1.00 26.14           O  
ATOM    401  N   SER A  58      86.353   9.190 -48.746  1.00 29.47           N  
ATOM    402  CA  SER A  58      87.495   9.203 -49.655  1.00 29.47           C  
ATOM    403  C   SER A  58      87.064   9.538 -51.079  1.00 29.47           C  
ATOM    404  CB  SER A  58      88.211   7.852 -49.635  1.00 29.47           C  
ATOM    405  O   SER A  58      86.020   9.075 -51.542  1.00 29.47           O  
ATOM    406  OG  SER A  58      87.277   6.788 -49.566  1.00 29.47           O  
ATOM    407  N   SER A  59      87.733  10.487 -51.680  1.00 31.28           N  
ATOM    408  CA  SER A  59      88.389  10.188 -52.949  1.00 31.28           C  
ATOM    409  C   SER A  59      88.660  11.460 -53.744  1.00 31.28           C  
ATOM    410  CB  SER A  59      87.536   9.228 -53.780  1.00 31.28           C  
ATOM    411  O   SER A  59      87.775  12.303 -53.898  1.00 31.28           O  
ATOM    412  OG  SER A  59      86.363   9.873 -54.246  1.00 31.28           O  
ATOM    413  N   LEU A  60      90.008  11.869 -53.837  1.00 33.66           N  
ATOM    414  CA  LEU A  60      91.106  11.972 -54.793  1.00 33.66           C  
ATOM    415  C   LEU A  60      90.587  11.902 -56.225  1.00 33.66           C  
ATOM    416  CB  LEU A  60      92.131  10.860 -54.554  1.00 33.66           C  
ATOM    417  O   LEU A  60      89.754  11.052 -56.548  1.00 33.66           O  
ATOM    418  CG  LEU A  60      92.827  10.861 -53.193  1.00 33.66           C  
ATOM    419  CD1 LEU A  60      93.712   9.627 -53.049  1.00 33.66           C  
ATOM    420  CD2 LEU A  60      93.644  12.135 -53.010  1.00 33.66           C  
ATOM    421  N   GLY A  61      90.905  12.896 -57.050  1.00 28.66           N  
ATOM    422  CA  GLY A  61      91.305  12.449 -58.375  1.00 28.66           C  
ATOM    423  C   GLY A  61      91.504  13.590 -59.355  1.00 28.66           C  
ATOM    424  O   GLY A  61      90.691  14.515 -59.412  1.00 28.66           O  
ATOM    425  N   LEU A  62      92.844  13.874 -59.821  1.00 27.33           N  
ATOM    426  CA  LEU A  62      93.789  13.577 -60.893  1.00 27.33           C  
ATOM    427  C   LEU A  62      93.196  13.927 -62.253  1.00 27.33           C  
ATOM    428  CB  LEU A  62      94.187  12.099 -60.862  1.00 27.33           C  
ATOM    429  O   LEU A  62      92.045  13.589 -62.539  1.00 27.33           O  
ATOM    430  CG  LEU A  62      95.045  11.652 -59.677  1.00 27.33           C  
ATOM    431  CD1 LEU A  62      95.136  10.131 -59.631  1.00 27.33           C  
ATOM    432  CD2 LEU A  62      96.436  12.273 -59.759  1.00 27.33           C  
ATOM    433  N   GLY A  63      93.946  14.677 -63.051  1.00 27.39           N  
ATOM    434  CA  GLY A  63      94.576  14.210 -64.275  1.00 27.39           C  
ATOM    435  C   GLY A  63      94.102  14.952 -65.511  1.00 27.39           C  
ATOM    436  O   GLY A  63      92.916  15.264 -65.637  1.00 27.39           O  
ATOM    437  N   LEU A  64      95.041  15.596 -66.254  1.00 30.31           N  
ATOM    438  CA  LEU A  64      95.696  15.200 -67.496  1.00 30.31           C  
ATOM    439  C   LEU A  64      95.648  16.330 -68.519  1.00 30.31           C  
ATOM    440  CB  LEU A  64      95.037  13.945 -68.073  1.00 30.31           C  
ATOM    441  O   LEU A  64      94.572  16.842 -68.835  1.00 30.31           O  
ATOM    442  CG  LEU A  64      95.314  12.634 -67.334  1.00 30.31           C  
ATOM    443  CD1 LEU A  64      94.357  11.546 -67.810  1.00 30.31           C  
ATOM    444  CD2 LEU A  64      96.763  12.203 -67.533  1.00 30.31           C  
ATOM    445  N   ALA A  65      96.752  16.996 -68.734  1.00 30.90           N  
ATOM    446  CA  ALA A  65      97.769  17.314 -69.732  1.00 30.90           C  
ATOM    447  C   ALA A  65      97.649  16.401 -70.949  1.00 30.90           C  
ATOM    448  CB  ALA A  65      99.165  17.203 -69.123  1.00 30.90           C  
ATOM    449  O   ALA A  65      97.527  15.182 -70.808  1.00 30.90           O  
ATOM    450  N   TYR A  66      97.031  16.830 -71.959  1.00 31.47           N  
ATOM    451  CA  TYR A  66      97.119  16.266 -73.301  1.00 31.47           C  
ATOM    452  C   TYR A  66      97.616  17.306 -74.298  1.00 31.47           C  
ATOM    453  CB  TYR A  66      95.757  15.724 -73.747  1.00 31.47           C  
ATOM    454  O   TYR A  66      97.086  18.417 -74.361  1.00 31.47           O  
ATOM    455  CG  TYR A  66      95.579  14.247 -73.493  1.00 31.47           C  
ATOM    456  CD1 TYR A  66      95.993  13.305 -74.431  1.00 31.47           C  
ATOM    457  CD2 TYR A  66      94.995  13.791 -72.316  1.00 31.47           C  
ATOM    458  CE1 TYR A  66      95.829  11.942 -74.203  1.00 31.47           C  
ATOM    459  CE2 TYR A  66      94.825  12.432 -72.077  1.00 31.47           C  
ATOM    460  OH  TYR A  66      95.080  10.169 -72.793  1.00 31.47           O  
ATOM    461  CZ  TYR A  66      95.245  11.516 -73.025  1.00 31.47           C  
ATOM    462  N   ARG A  67      98.906  17.243 -74.828  1.00 30.55           N  
ATOM    463  CA  ARG A  67      99.749  16.860 -75.956  1.00 30.55           C  
ATOM    464  C   ARG A  67      98.930  16.742 -77.236  1.00 30.55           C  
ATOM    465  CB  ARG A  67     100.466  15.539 -75.667  1.00 30.55           C  
ATOM    466  O   ARG A  67      97.900  16.064 -77.260  1.00 30.55           O  
ATOM    467  CG  ARG A  67     101.627  15.251 -76.605  1.00 30.55           C  
ATOM    468  CD  ARG A  67     102.262  13.898 -76.317  1.00 30.55           C  
ATOM    469  NE  ARG A  67     103.313  13.580 -77.280  1.00 30.55           N  
ATOM    470  NH1 ARG A  67     104.217  11.856 -76.035  1.00 30.55           N  
ATOM    471  NH2 ARG A  67     105.130  12.413 -78.063  1.00 30.55           N  
ATOM    472  CZ  ARG A  67     104.218  12.617 -77.124  1.00 30.55           C  
ATOM    473  N   ARG A  68      99.292  17.544 -78.255  1.00 35.56           N  
ATOM    474  CA  ARG A  68      99.261  17.029 -79.620  1.00 35.56           C  
ATOM    475  C   ARG A  68     100.067  17.920 -80.560  1.00 35.56           C  
ATOM    476  CB  ARG A  68      97.819  16.912 -80.119  1.00 35.56           C  
ATOM    477  O   ARG A  68      99.903  19.142 -80.559  1.00 35.56           O  
ATOM    478  CG  ARG A  68      97.692  16.265 -81.489  1.00 35.56           C  
ATOM    479  CD  ARG A  68      96.252  15.882 -81.799  1.00 35.56           C  
ATOM    480  NE  ARG A  68      95.928  16.098 -83.207  1.00 35.56           N  
ATOM    481  NH1 ARG A  68      94.012  14.807 -83.178  1.00 35.56           N  
ATOM    482  NH2 ARG A  68      94.673  15.844 -85.113  1.00 35.56           N  
ATOM    483  CZ  ARG A  68      94.872  15.582 -83.830  1.00 35.56           C  
ATOM    484  N   PRO A  69     101.016  17.441 -81.478  1.00 44.25           N  
ATOM    485  CA  PRO A  69     102.124  17.601 -82.422  1.00 44.25           C  
ATOM    486  C   PRO A  69     101.709  18.324 -83.702  1.00 44.25           C  
ATOM    487  CB  PRO A  69     102.545  16.160 -82.721  1.00 44.25           C  
ATOM    488  O   PRO A  69     100.537  18.284 -84.085  1.00 44.25           O  
ATOM    489  CG  PRO A  69     101.326  15.341 -82.441  1.00 44.25           C  
ATOM    490  CD  PRO A  69     100.234  16.257 -81.968  1.00 44.25           C  
ATOM    491  N   PRO A  70     102.836  18.766 -84.515  1.00 40.19           N  
ATOM    492  CA  PRO A  70     103.049  19.484 -85.774  1.00 40.19           C  
ATOM    493  C   PRO A  70     103.105  18.553 -86.983  1.00 40.19           C  
ATOM    494  CB  PRO A  70     104.395  20.181 -85.559  1.00 40.19           C  
ATOM    495  O   PRO A  70     103.336  17.350 -86.830  1.00 40.19           O  
ATOM    496  CG  PRO A  70     105.187  19.230 -84.720  1.00 40.19           C  
ATOM    497  CD  PRO A  70     104.269  18.148 -84.229  1.00 40.19           C  
ATOM    498  N   ALA A  71     102.630  19.049 -88.089  1.00 29.42           N  
ATOM    499  CA  ALA A  71     103.248  19.282 -89.392  1.00 29.42           C  
ATOM    500  C   ALA A  71     103.210  18.021 -90.251  1.00 29.42           C  
ATOM    501  CB  ALA A  71     104.688  19.761 -89.219  1.00 29.42           C  
ATOM    502  O   ALA A  71     103.513  16.926 -89.771  1.00 29.42           O  
ATOM    503  N   SER A  72     102.569  18.089 -91.345  1.00 33.71           N  
ATOM    504  CA  SER A  72     102.956  17.429 -92.588  1.00 33.71           C  
ATOM    505  C   SER A  72     102.245  18.047 -93.787  1.00 33.71           C  
ATOM    506  CB  SER A  72     102.649  15.932 -92.518  1.00 33.71           C  
ATOM    507  O   SER A  72     101.038  18.293 -93.740  1.00 33.71           O  
ATOM    508  OG  SER A  72     103.484  15.291 -91.570  1.00 33.71           O  
ATOM    509  N   ASP A  73     103.021  18.739 -94.710  1.00 29.39           N  
ATOM    510  CA  ASP A  73     103.675  18.649 -96.012  1.00 29.39           C  
ATOM    511  C   ASP A  73     102.695  18.185 -97.087  1.00 29.39           C  
ATOM    512  CB  ASP A  73     104.873  17.700 -95.947  1.00 29.39           C  
ATOM    513  O   ASP A  73     101.979  17.199 -96.898  1.00 29.39           O  
ATOM    514  CG  ASP A  73     106.174  18.409 -95.613  1.00 29.39           C  
ATOM    515  OD1 ASP A  73     106.203  19.658 -95.608  1.00 29.39           O  
ATOM    516  OD2 ASP A  73     107.179  17.711 -95.356  1.00 29.39           O  
ATOM    517  N   GLY A  74     102.498  19.042 -98.062  1.00 32.47           N  
ATOM    518  CA  GLY A  74     102.816  18.923 -99.476  1.00 32.47           C  
ATOM    519  C   GLY A  74     101.606  18.609-100.336  1.00 32.47           C  
ATOM    520  O   GLY A  74     100.825  17.711-100.013  1.00 32.47           O  
ATOM    521  N   LEU A  75     101.120  19.665-101.200  1.00 39.17           N  
ATOM    522  CA  LEU A  75     101.022  19.513-102.647  1.00 39.17           C  
ATOM    523  C   LEU A  75      99.662  19.984-103.153  1.00 39.17           C  
ATOM    524  CB  LEU A  75     101.250  18.053-103.049  1.00 39.17           C  
ATOM    525  O   LEU A  75      98.628  19.640-102.576  1.00 39.17           O  
ATOM    526  CG  LEU A  75     102.338  17.800-104.095  1.00 39.17           C  
ATOM    527  CD1 LEU A  75     103.708  17.735-103.429  1.00 39.17           C  
ATOM    528  CD2 LEU A  75     102.050  16.517-104.866  1.00 39.17           C  
ATOM    529  N   ASP A  76      99.585  21.200-103.859  1.00 41.61           N  
ATOM    530  CA  ASP A  76      99.109  21.615-105.175  1.00 41.61           C  
ATOM    531  C   ASP A  76      98.133  22.784-105.062  1.00 41.61           C  
ATOM    532  CB  ASP A  76      98.443  20.442-105.899  1.00 41.61           C  
ATOM    533  O   ASP A  76      97.008  22.617-104.587  1.00 41.61           O  
ATOM    534  CG  ASP A  76      98.651  20.480-107.403  1.00 41.61           C  
ATOM    535  OD1 ASP A  76      99.433  21.324-107.890  1.00 41.61           O  
ATOM    536  OD2 ASP A  76      98.024  19.659-108.108  1.00 41.61           O  
ATOM    537  N   LEU A  77      98.457  24.142-104.951  1.00 46.10           N  
ATOM    538  CA  LEU A  77      98.316  25.539-104.554  1.00 46.10           C  
ATOM    539  C   LEU A  77      97.401  26.288-105.517  1.00 46.10           C  
ATOM    540  CB  LEU A  77      99.685  26.222-104.498  1.00 46.10           C  
ATOM    541  O   LEU A  77      96.802  27.301-105.149  1.00 46.10           O  
ATOM    542  CG  LEU A  77      99.811  27.411-103.545  1.00 46.10           C  
ATOM    543  CD1 LEU A  77      99.732  26.941-102.096  1.00 46.10           C  
ATOM    544  CD2 LEU A  77     101.113  28.164-103.797  1.00 46.10           C  
ATOM    545  N   SER A  78      96.597  25.637-106.395  1.00 50.55           N  
ATOM    546  CA  SER A  78      95.590  26.483-107.028  1.00 50.55           C  
ATOM    547  C   SER A  78      94.240  25.777-107.097  1.00 50.55           C  
ATOM    548  CB  SER A  78      96.036  26.888-108.433  1.00 50.55           C  
ATOM    549  O   SER A  78      93.192  26.424-107.034  1.00 50.55           O  
ATOM    550  OG  SER A  78      95.533  25.983-109.401  1.00 50.55           O  
ATOM    551  N   GLN A  79      94.207  24.443-106.857  1.00 54.23           N  
ATOM    552  CA  GLN A  79      93.061  23.640-106.443  1.00 54.23           C  
ATOM    553  C   GLN A  79      93.026  23.472-104.927  1.00 54.23           C  
ATOM    554  CB  GLN A  79      93.092  22.270-107.123  1.00 54.23           C  
ATOM    555  O   GLN A  79      91.952  23.341-104.336  1.00 54.23           O  
ATOM    556  CG  GLN A  79      91.800  21.479-106.970  1.00 54.23           C  
ATOM    557  CD  GLN A  79      91.661  20.376-108.002  1.00 54.23           C  
ATOM    558  NE2 GLN A  79      90.452  19.844-108.143  1.00 54.23           N  
ATOM    559  OE1 GLN A  79      92.633  20.005-108.668  1.00 54.23           O  
ATOM    560  N   ALA A  80      94.069  23.785-104.091  1.00 56.95           N  
ATOM    561  CA  ALA A  80      94.278  23.844-102.646  1.00 56.95           C  
ATOM    562  C   ALA A  80      93.793  25.174-102.076  1.00 56.95           C  
ATOM    563  CB  ALA A  80      95.753  23.632-102.313  1.00 56.95           C  
ATOM    564  O   ALA A  80      93.234  25.218-100.977  1.00 56.95           O  
ATOM    565  N   ALA A  81      93.770  26.294-102.905  1.00 58.78           N  
ATOM    566  CA  ALA A  81      93.234  27.544-102.373  1.00 58.78           C  
ATOM    567  C   ALA A  81      91.709  27.523-102.353  1.00 58.78           C  
ATOM    568  CB  ALA A  81      93.736  28.730-103.194  1.00 58.78           C  
ATOM    569  O   ALA A  81      91.087  28.015-101.408  1.00 58.78           O  
ATOM    570  N   ALA A  82      91.097  26.864-103.434  1.00 59.99           N  
ATOM    571  CA  ALA A  82      89.646  26.697-103.435  1.00 59.99           C  
ATOM    572  C   ALA A  82      89.219  25.610-102.452  1.00 59.99           C  
ATOM    573  CB  ALA A  82      89.149  26.365-104.840  1.00 59.99           C  
ATOM    574  O   ALA A  82      88.206  25.752-101.762  1.00 59.99           O  
ATOM    575  N   ARG A  83      89.989  24.529-102.217  1.00 63.30           N  
ATOM    576  CA  ARG A  83      89.792  23.518-101.182  1.00 63.30           C  
ATOM    577  C   ARG A  83      90.163  24.063 -99.807  1.00 63.30           C  
ATOM    578  CB  ARG A  83      90.615  22.266-101.490  1.00 63.30           C  
ATOM    579  O   ARG A  83      89.529  23.722 -98.807  1.00 63.30           O  
ATOM    580  CG  ARG A  83      90.049  21.418-102.619  1.00 63.30           C  
ATOM    581  CD  ARG A  83      90.358  19.940-102.424  1.00 63.30           C  
ATOM    582  NE  ARG A  83      89.850  19.133-103.529  1.00 63.30           N  
ATOM    583  NH1 ARG A  83      91.539  17.560-103.429  1.00 63.30           N  
ATOM    584  NH2 ARG A  83      89.875  17.365-104.994  1.00 63.30           N  
ATOM    585  CZ  ARG A  83      90.422  18.021-103.982  1.00 63.30           C  
ATOM    586  N   THR A  84      91.172  24.963 -99.685  1.00 69.71           N  
ATOM    587  CA  THR A  84      91.547  25.604 -98.430  1.00 69.71           C  
ATOM    588  C   THR A  84      90.432  26.523 -97.937  1.00 69.71           C  
ATOM    589  CB  THR A  84      92.850  26.410 -98.581  1.00 69.71           C  
ATOM    590  O   THR A  84      90.109  26.533 -96.747  1.00 69.71           O  
ATOM    591  CG2 THR A  84      93.295  26.994 -97.245  1.00 69.71           C  
ATOM    592  OG1 THR A  84      93.882  25.549 -99.081  1.00 69.71           O  
ATOM    593  N   ASN A  85      89.909  27.268 -98.966  1.00 75.66           N  
ATOM    594  CA  ASN A  85      88.779  28.109 -98.585  1.00 75.66           C  
ATOM    595  C   ASN A  85      87.592  27.273 -98.116  1.00 75.66           C  
ATOM    596  CB  ASN A  85      88.366  29.012 -99.749  1.00 75.66           C  
ATOM    597  O   ASN A  85      86.905  27.644 -97.162  1.00 75.66           O  
ATOM    598  CG  ASN A  85      88.280  30.473 -99.352  1.00 75.66           C  
ATOM    599  ND2 ASN A  85      87.665  31.284-100.204  1.00 75.66           N  
ATOM    600  OD1 ASN A  85      88.763  30.869 -98.288  1.00 75.66           O  
ATOM    601  N   GLU A  86      87.367  26.107 -98.803  1.00 77.04           N  
ATOM    602  CA  GLU A  86      86.324  25.168 -98.399  1.00 77.04           C  
ATOM    603  C   GLU A  86      86.625  24.564 -97.030  1.00 77.04           C  
ATOM    604  CB  GLU A  86      86.168  24.057 -99.441  1.00 77.04           C  
ATOM    605  O   GLU A  86      85.724  24.403 -96.205  1.00 77.04           O  
ATOM    606  CG  GLU A  86      84.884  24.151-100.252  1.00 77.04           C  
ATOM    607  CD  GLU A  86      84.679  22.971-101.189  1.00 77.04           C  
ATOM    608  OE1 GLU A  86      83.638  22.921-101.883  1.00 77.04           O  
ATOM    609  OE2 GLU A  86      85.566  22.090-101.229  1.00 77.04           O  
ATOM    610  N   TYR A  87      87.859  24.310 -96.630  1.00 78.79           N  
ATOM    611  CA  TYR A  87      88.295  23.783 -95.342  1.00 78.79           C  
ATOM    612  C   TYR A  87      88.135  24.826 -94.243  1.00 78.79           C  
ATOM    613  CB  TYR A  87      89.754  23.322 -95.416  1.00 78.79           C  
ATOM    614  O   TYR A  87      87.775  24.494 -93.111  1.00 78.79           O  
ATOM    615  CG  TYR A  87      89.931  21.964 -96.049  1.00 78.79           C  
ATOM    616  CD1 TYR A  87      89.620  20.801 -95.347  1.00 78.79           C  
ATOM    617  CD2 TYR A  87      90.409  21.839 -97.349  1.00 78.79           C  
ATOM    618  CE1 TYR A  87      89.783  19.546 -95.925  1.00 78.79           C  
ATOM    619  CE2 TYR A  87      90.576  20.590 -97.937  1.00 78.79           C  
ATOM    620  OH  TYR A  87      90.424  18.212 -97.797  1.00 78.79           O  
ATOM    621  CZ  TYR A  87      90.260  19.451 -97.219  1.00 78.79           C  
ATOM    622  N   LYS A  88      88.420  26.048 -94.579  1.00 82.59           N  
ATOM    623  CA  LYS A  88      88.249  27.131 -93.615  1.00 82.59           C  
ATOM    624  C   LYS A  88      86.781  27.306 -93.238  1.00 82.59           C  
ATOM    625  CB  LYS A  88      88.806  28.441 -94.174  1.00 82.59           C  
ATOM    626  O   LYS A  88      86.455  27.515 -92.067  1.00 82.59           O  
ATOM    627  CG  LYS A  88      90.326  28.513 -94.187  1.00 82.59           C  
ATOM    628  CD  LYS A  88      90.818  29.866 -94.685  1.00 82.59           C  
ATOM    629  CE  LYS A  88      92.335  29.901 -94.803  1.00 82.59           C  
ATOM    630  NZ  LYS A  88      92.827  31.248 -95.220  1.00 82.59           N  
ATOM    631  N   ILE A  89      85.998  27.196 -94.394  1.00 82.82           N  
ATOM    632  CA  ILE A  89      84.564  27.304 -94.152  1.00 82.82           C  
ATOM    633  C   ILE A  89      84.092  26.121 -93.309  1.00 82.82           C  
ATOM    634  CB  ILE A  89      83.771  27.368 -95.476  1.00 82.82           C  
ATOM    635  O   ILE A  89      83.320  26.295 -92.362  1.00 82.82           O  
ATOM    636  CG1 ILE A  89      84.115  28.650 -96.243  1.00 82.82           C  
ATOM    637  CG2 ILE A  89      82.265  27.276 -95.210  1.00 82.82           C  
ATOM    638  CD1 ILE A  89      83.551  28.696 -97.657  1.00 82.82           C  
ATOM    639  N   ILE A  90      84.553  24.920 -93.574  1.00 85.29           N  
ATOM    640  CA  ILE A  90      84.185  23.715 -92.839  1.00 85.29           C  
ATOM    641  C   ILE A  90      84.697  23.809 -91.403  1.00 85.29           C  
ATOM    642  CB  ILE A  90      84.740  22.445 -93.523  1.00 85.29           C  
ATOM    643  O   ILE A  90      83.983  23.463 -90.459  1.00 85.29           O  
ATOM    644  CG1 ILE A  90      84.088  22.251 -94.897  1.00 85.29           C  
ATOM    645  CG2 ILE A  90      84.525  21.216 -92.636  1.00 85.29           C  
ATOM    646  CD1 ILE A  90      84.719  21.144 -95.731  1.00 85.29           C  
ATOM    647  N   ARG A  91      85.873  24.244 -91.184  1.00 85.47           N  
ATOM    648  CA  ARG A  91      86.468  24.384 -89.859  1.00 85.47           C  
ATOM    649  C   ARG A  91      85.717  25.419 -89.028  1.00 85.47           C  
ATOM    650  CB  ARG A  91      87.944  24.771 -89.969  1.00 85.47           C  
ATOM    651  O   ARG A  91      85.526  25.237 -87.824  1.00 85.47           O  
ATOM    652  CG  ARG A  91      88.891  23.582 -90.011  1.00 85.47           C  
ATOM    653  CD  ARG A  91      90.305  23.974 -89.603  1.00 85.47           C  
ATOM    654  NE  ARG A  91      91.219  22.837 -89.669  1.00 85.47           N  
ATOM    655  NH1 ARG A  91      93.036  24.074 -90.378  1.00 85.47           N  
ATOM    656  NH2 ARG A  91      93.237  21.813 -90.060  1.00 85.47           N  
ATOM    657  CZ  ARG A  91      92.495  22.910 -90.036  1.00 85.47           C  
ATOM    658  N   THR A  92      85.418  26.510 -89.704  1.00 88.96           N  
ATOM    659  CA  THR A  92      84.640  27.544 -89.031  1.00 88.96           C  
ATOM    660  C   THR A  92      83.262  27.016 -88.642  1.00 88.96           C  
ATOM    661  CB  THR A  92      84.482  28.792 -89.920  1.00 88.96           C  
ATOM    662  O   THR A  92      82.768  27.302 -87.549  1.00 88.96           O  
ATOM    663  CG2 THR A  92      85.837  29.421 -90.229  1.00 88.96           C  
ATOM    664  OG1 THR A  92      83.849  28.419 -91.150  1.00 88.96           O  
ATOM    665  N   ASN A  93      82.640  26.282 -89.602  1.00 87.91           N  
ATOM    666  CA  ASN A  93      81.344  25.673 -89.321  1.00 87.91           C  
ATOM    667  C   ASN A  93      81.439  24.651 -88.192  1.00 87.91           C  
ATOM    668  CB  ASN A  93      80.772  25.021 -90.581  1.00 87.91           C  
ATOM    669  O   ASN A  93      80.571  24.602 -87.318  1.00 87.91           O  
ATOM    670  CG  ASN A  93      79.298  24.691 -90.450  1.00 87.91           C  
ATOM    671  ND2 ASN A  93      78.721  24.125 -91.503  1.00 87.91           N  
ATOM    672  OD1 ASN A  93      78.683  24.944 -89.411  1.00 87.91           O  
ATOM    673  N   GLU A  94      82.446  23.838 -88.094  1.00 88.88           N  
ATOM    674  CA  GLU A  94      82.676  22.857 -87.037  1.00 88.88           C  
ATOM    675  C   GLU A  94      82.901  23.540 -85.690  1.00 88.88           C  
ATOM    676  CB  GLU A  94      83.872  21.966 -87.381  1.00 88.88           C  
ATOM    677  O   GLU A  94      82.385  23.088 -84.666  1.00 88.88           O  
ATOM    678  CG  GLU A  94      84.016  20.753 -86.473  1.00 88.88           C  
ATOM    679  CD  GLU A  94      85.163  19.838 -86.872  1.00 88.88           C  
ATOM    680  OE1 GLU A  94      85.348  18.780 -86.228  1.00 88.88           O  
ATOM    681  OE2 GLU A  94      85.883  20.182 -87.836  1.00 88.88           O  
ATOM    682  N   LYS A  95      83.721  24.583 -85.745  1.00 90.35           N  
ATOM    683  CA  LYS A  95      83.968  25.348 -84.527  1.00 90.35           C  
ATOM    684  C   LYS A  95      82.670  25.917 -83.962  1.00 90.35           C  
ATOM    685  CB  LYS A  95      84.963  26.479 -84.795  1.00 90.35           C  
ATOM    686  O   LYS A  95      82.457  25.906 -82.747  1.00 90.35           O  
ATOM    687  CG  LYS A  95      85.456  27.181 -83.539  1.00 90.35           C  
ATOM    688  CD  LYS A  95      86.451  28.286 -83.870  1.00 90.35           C  
ATOM    689  CE  LYS A  95      86.818  29.097 -82.635  1.00 90.35           C  
ATOM    690  NZ  LYS A  95      87.776  30.196 -82.959  1.00 90.35           N  
ATOM    691  N   GLU A  96      81.858  26.429 -84.881  1.00 90.71           N  
ATOM    692  CA  GLU A  96      80.561  26.953 -84.463  1.00 90.71           C  
ATOM    693  C   GLU A  96      79.682  25.850 -83.881  1.00 90.71           C  
ATOM    694  CB  GLU A  96      79.849  27.627 -85.639  1.00 90.71           C  
ATOM    695  O   GLU A  96      78.987  26.063 -82.885  1.00 90.71           O  
ATOM    696  CG  GLU A  96      80.340  29.038 -85.928  1.00 90.71           C  
ATOM    697  CD  GLU A  96      79.630  29.691 -87.103  1.00 90.71           C  
ATOM    698  OE1 GLU A  96      79.949  30.856 -87.434  1.00 90.71           O  
ATOM    699  OE2 GLU A  96      78.745  29.034 -87.696  1.00 90.71           O  
ATOM    700  N   GLN A  97      79.712  24.671 -84.479  1.00 90.83           N  
ATOM    701  CA  GLN A  97      78.952  23.534 -83.971  1.00 90.83           C  
ATOM    702  C   GLN A  97      79.466  23.098 -82.601  1.00 90.83           C  
ATOM    703  CB  GLN A  97      79.016  22.363 -84.952  1.00 90.83           C  
ATOM    704  O   GLN A  97      78.677  22.794 -81.704  1.00 90.83           O  
ATOM    705  CG  GLN A  97      78.232  22.595 -86.237  1.00 90.83           C  
ATOM    706  CD  GLN A  97      78.322  21.424 -87.199  1.00 90.83           C  
ATOM    707  NE2 GLN A  97      77.426  21.393 -88.180  1.00 90.83           N  
ATOM    708  OE1 GLN A  97      79.189  20.556 -87.061  1.00 90.83           O  
ATOM    709  N   LEU A  98      80.799  23.086 -82.409  1.00 91.40           N  
ATOM    710  CA  LEU A  98      81.398  22.709 -81.134  1.00 91.40           C  
ATOM    711  C   LEU A  98      81.105  23.757 -80.065  1.00 91.40           C  
ATOM    712  CB  LEU A  98      82.910  22.526 -81.285  1.00 91.40           C  
ATOM    713  O   LEU A  98      80.885  23.417 -78.900  1.00 91.40           O  
ATOM    714  CG  LEU A  98      83.373  21.240 -81.970  1.00 91.40           C  
ATOM    715  CD1 LEU A  98      84.882  21.267 -82.185  1.00 91.40           C  
ATOM    716  CD2 LEU A  98      82.966  20.020 -81.150  1.00 91.40           C  
ATOM    717  N   GLN A  99      81.166  24.984 -80.555  1.00 92.74           N  
ATOM    718  CA  GLN A  99      80.793  26.059 -79.642  1.00 92.74           C  
ATOM    719  C   GLN A  99      79.339  25.927 -79.200  1.00 92.74           C  
ATOM    720  CB  GLN A  99      81.021  27.423 -80.296  1.00 92.74           C  
ATOM    721  O   GLN A  99      79.021  26.120 -78.025  1.00 92.74           O  
ATOM    722  CG  GLN A  99      80.877  28.597 -79.337  1.00 92.74           C  
ATOM    723  CD  GLN A  99      81.139  29.935 -80.004  1.00 92.74           C  
ATOM    724  NE2 GLN A  99      81.165  30.999 -79.208  1.00 92.74           N  
ATOM    725  OE1 GLN A  99      81.318  30.011 -81.223  1.00 92.74           O  
ATOM    726  N   GLY A 100      78.445  25.630 -80.194  1.00 93.60           N  
ATOM    727  CA  GLY A 100      77.052  25.380 -79.860  1.00 93.60           C  
ATOM    728  C   GLY A 100      76.868  24.228 -78.890  1.00 93.60           C  
ATOM    729  O   GLY A 100      76.074  24.321 -77.952  1.00 93.60           O  
ATOM    730  N   LEU A 101      77.546  23.207 -79.090  1.00 94.30           N  
ATOM    731  CA  LEU A 101      77.493  22.041 -78.215  1.00 94.30           C  
ATOM    732  C   LEU A 101      78.034  22.377 -76.829  1.00 94.30           C  
ATOM    733  CB  LEU A 101      78.289  20.881 -78.819  1.00 94.30           C  
ATOM    734  O   LEU A 101      77.429  22.013 -75.818  1.00 94.30           O  
ATOM    735  CG  LEU A 101      78.167  19.532 -78.107  1.00 94.30           C  
ATOM    736  CD1 LEU A 101      76.765  18.962 -78.288  1.00 94.30           C  
ATOM    737  CD2 LEU A 101      79.218  18.557 -78.627  1.00 94.30           C  
ATOM    738  N   ASN A 102      79.131  23.024 -76.732  1.00 93.74           N  
ATOM    739  CA  ASN A 102      79.717  23.430 -75.459  1.00 93.74           C  
ATOM    740  C   ASN A 102      78.772  24.332 -74.669  1.00 93.74           C  
ATOM    741  CB  ASN A 102      81.057  24.133 -75.685  1.00 93.74           C  
ATOM    742  O   ASN A 102      78.654  24.198 -73.450  1.00 93.74           O  
ATOM    743  CG  ASN A 102      82.219  23.163 -75.769  1.00 93.74           C  
ATOM    744  ND2 ASN A 102      83.383  23.666 -76.161  1.00 93.74           N  
ATOM    745  OD1 ASN A 102      82.070  21.972 -75.484  1.00 93.74           O  
ATOM    746  N   ASP A 103      78.178  25.272 -75.389  1.00 93.70           N  
ATOM    747  CA  ASP A 103      77.211  26.139 -74.723  1.00 93.70           C  
ATOM    748  C   ASP A 103      76.046  25.331 -74.158  1.00 93.70           C  
ATOM    749  CB  ASP A 103      76.692  27.206 -75.689  1.00 93.70           C  
ATOM    750  O   ASP A 103      75.595  25.581 -73.038  1.00 93.70           O  
ATOM    751  CG  ASP A 103      77.734  28.259 -76.025  1.00 93.70           C  
ATOM    752  OD1 ASP A 103      78.716  28.409 -75.268  1.00 93.70           O  
ATOM    753  OD2 ASP A 103      77.569  28.947 -77.056  1.00 93.70           O  
ATOM    754  N   ARG A 104      75.576  24.338 -74.881  1.00 94.09           N  
ATOM    755  CA  ARG A 104      74.498  23.475 -74.407  1.00 94.09           C  
ATOM    756  C   ARG A 104      74.952  22.631 -73.222  1.00 94.09           C  
ATOM    757  CB  ARG A 104      73.998  22.570 -75.535  1.00 94.09           C  
ATOM    758  O   ARG A 104      74.206  22.453 -72.257  1.00 94.09           O  
ATOM    759  CG  ARG A 104      73.221  23.303 -76.616  1.00 94.09           C  
ATOM    760  CD  ARG A 104      72.675  22.346 -77.667  1.00 94.09           C  
ATOM    761  NE  ARG A 104      73.245  22.611 -78.985  1.00 94.09           N  
ATOM    762  NH1 ARG A 104      71.867  21.133 -80.105  1.00 94.09           N  
ATOM    763  NH2 ARG A 104      73.436  22.344 -81.258  1.00 94.09           N  
ATOM    764  CZ  ARG A 104      72.848  22.029 -80.113  1.00 94.09           C  
ATOM    765  N   PHE A 105      76.196  22.119 -73.293  1.00 94.80           N  
ATOM    766  CA  PHE A 105      76.760  21.377 -72.172  1.00 94.80           C  
ATOM    767  C   PHE A 105      76.867  22.261 -70.936  1.00 94.80           C  
ATOM    768  CB  PHE A 105      78.137  20.814 -72.536  1.00 94.80           C  
ATOM    769  O   PHE A 105      76.609  21.810 -69.818  1.00 94.80           O  
ATOM    770  CG  PHE A 105      78.082  19.499 -73.265  1.00 94.80           C  
ATOM    771  CD1 PHE A 105      77.482  18.390 -72.682  1.00 94.80           C  
ATOM    772  CD2 PHE A 105      78.632  19.371 -74.534  1.00 94.80           C  
ATOM    773  CE1 PHE A 105      77.429  17.171 -73.354  1.00 94.80           C  
ATOM    774  CE2 PHE A 105      78.584  18.156 -75.212  1.00 94.80           C  
ATOM    775  CZ  PHE A 105      77.983  17.057 -74.620  1.00 94.80           C  
ATOM    776  N   ALA A 106      77.336  23.441 -71.102  1.00 95.61           N  
ATOM    777  CA  ALA A 106      77.436  24.390 -69.996  1.00 95.61           C  
ATOM    778  C   ALA A 106      76.078  24.602 -69.332  1.00 95.61           C  
ATOM    779  CB  ALA A 106      77.999  25.721 -70.486  1.00 95.61           C  
ATOM    780  O   ALA A 106      75.980  24.642 -68.104  1.00 95.61           O  
ATOM    781  N   VAL A 107      75.011  24.730 -70.177  1.00 96.07           N  
ATOM    782  CA  VAL A 107      73.657  24.890 -69.657  1.00 96.07           C  
ATOM    783  C   VAL A 107      73.233  23.621 -68.920  1.00 96.07           C  
ATOM    784  CB  VAL A 107      72.650  25.213 -70.784  1.00 96.07           C  
ATOM    785  O   VAL A 107      72.619  23.692 -67.853  1.00 96.07           O  
ATOM    786  CG1 VAL A 107      71.217  25.158 -70.259  1.00 96.07           C  
ATOM    787  CG2 VAL A 107      72.949  26.584 -71.388  1.00 96.07           C  
ATOM    788  N   PHE A 108      73.575  22.453 -69.468  1.00 96.61           N  
ATOM    789  CA  PHE A 108      73.250  21.180 -68.836  1.00 96.61           C  
ATOM    790  C   PHE A 108      73.944  21.053 -67.485  1.00 96.61           C  
ATOM    791  CB  PHE A 108      73.647  20.011 -69.743  1.00 96.61           C  
ATOM    792  O   PHE A 108      73.337  20.606 -66.509  1.00 96.61           O  
ATOM    793  CG  PHE A 108      72.569  19.597 -70.707  1.00 96.61           C  
ATOM    794  CD1 PHE A 108      71.417  18.965 -70.253  1.00 96.61           C  
ATOM    795  CD2 PHE A 108      72.706  19.839 -72.067  1.00 96.61           C  
ATOM    796  CE1 PHE A 108      70.417  18.580 -71.143  1.00 96.61           C  
ATOM    797  CE2 PHE A 108      71.711  19.458 -72.963  1.00 96.61           C  
ATOM    798  CZ  PHE A 108      70.568  18.827 -72.499  1.00 96.61           C  
ATOM    799  N   ILE A 109      75.189  21.409 -67.370  1.00 95.89           N  
ATOM    800  CA  ILE A 109      75.945  21.347 -66.124  1.00 95.89           C  
ATOM    801  C   ILE A 109      75.312  22.275 -65.089  1.00 95.89           C  
ATOM    802  CB  ILE A 109      77.428  21.721 -66.343  1.00 95.89           C  
ATOM    803  O   ILE A 109      75.183  21.913 -63.918  1.00 95.89           O  
ATOM    804  CG1 ILE A 109      78.130  20.648 -67.184  1.00 95.89           C  
ATOM    805  CG2 ILE A 109      78.139  21.918 -65.001  1.00 95.89           C  
ATOM    806  CD1 ILE A 109      79.581  20.971 -67.513  1.00 95.89           C  
ATOM    807  N   GLU A 110      74.965  23.476 -65.529  1.00 96.40           N  
ATOM    808  CA  GLU A 110      74.299  24.413 -64.629  1.00 96.40           C  
ATOM    809  C   GLU A 110      72.974  23.848 -64.125  1.00 96.40           C  
ATOM    810  CB  GLU A 110      74.067  25.756 -65.327  1.00 96.40           C  
ATOM    811  O   GLU A 110      72.650  23.973 -62.943  1.00 96.40           O  
ATOM    812  CG  GLU A 110      75.275  26.680 -65.299  1.00 96.40           C  
ATOM    813  CD  GLU A 110      75.078  27.950 -66.112  1.00 96.40           C  
ATOM    814  OE1 GLU A 110      76.063  28.694 -66.324  1.00 96.40           O  
ATOM    815  OE2 GLU A 110      73.929  28.204 -66.538  1.00 96.40           O  
ATOM    816  N   LYS A 111      72.235  23.214 -65.036  1.00 96.85           N  
ATOM    817  CA  LYS A 111      70.968  22.598 -64.652  1.00 96.85           C  
ATOM    818  C   LYS A 111      71.187  21.475 -63.642  1.00 96.85           C  
ATOM    819  CB  LYS A 111      70.238  22.060 -65.883  1.00 96.85           C  
ATOM    820  O   LYS A 111      70.443  21.358 -62.666  1.00 96.85           O  
ATOM    821  CG  LYS A 111      68.854  21.501 -65.587  1.00 96.85           C  
ATOM    822  CD  LYS A 111      67.910  22.584 -65.079  1.00 96.85           C  
ATOM    823  CE  LYS A 111      66.521  22.029 -64.798  1.00 96.85           C  
ATOM    824  NZ  LYS A 111      65.589  23.090 -64.310  1.00 96.85           N  
ATOM    825  N   VAL A 112      72.142  20.633 -63.875  1.00 97.24           N  
ATOM    826  CA  VAL A 112      72.461  19.543 -62.959  1.00 97.24           C  
ATOM    827  C   VAL A 112      72.833  20.110 -61.590  1.00 97.24           C  
ATOM    828  CB  VAL A 112      73.611  18.664 -63.501  1.00 97.24           C  
ATOM    829  O   VAL A 112      72.401  19.590 -60.558  1.00 97.24           O  
ATOM    830  CG1 VAL A 112      74.097  17.689 -62.430  1.00 97.24           C  
ATOM    831  CG2 VAL A 112      73.160  17.909 -64.751  1.00 97.24           C  
ATOM    832  N   HIS A 113      73.626  21.222 -61.483  1.00 96.25           N  
ATOM    833  CA  HIS A 113      73.976  21.860 -60.219  1.00 96.25           C  
ATOM    834  C   HIS A 113      72.737  22.399 -59.512  1.00 96.25           C  
ATOM    835  CB  HIS A 113      74.983  22.989 -60.449  1.00 96.25           C  
ATOM    836  O   HIS A 113      72.586  22.232 -58.300  1.00 96.25           O  
ATOM    837  CG  HIS A 113      76.404  22.526 -60.495  1.00 96.25           C  
ATOM    838  CD2 HIS A 113      77.398  22.616 -59.580  1.00 96.25           C  
ATOM    839  ND1 HIS A 113      76.943  21.883 -61.588  1.00 96.25           N  
ATOM    840  CE1 HIS A 113      78.210  21.596 -61.343  1.00 96.25           C  
ATOM    841  NE2 HIS A 113      78.511  22.031 -60.131  1.00 96.25           N  
ATOM    842  N   GLN A 114      71.912  23.036 -60.365  1.00 97.19           N  
ATOM    843  CA  GLN A 114      70.668  23.556 -59.807  1.00 97.19           C  
ATOM    844  C   GLN A 114      69.801  22.430 -59.251  1.00 97.19           C  
ATOM    845  CB  GLN A 114      69.891  24.342 -60.864  1.00 97.19           C  
ATOM    846  O   GLN A 114      69.226  22.558 -58.168  1.00 97.19           O  
ATOM    847  CG  GLN A 114      70.475  25.718 -61.159  1.00 97.19           C  
ATOM    848  CD  GLN A 114      69.778  26.416 -62.313  1.00 97.19           C  
ATOM    849  NE2 GLN A 114      70.388  27.484 -62.814  1.00 97.19           N  
ATOM    850  OE1 GLN A 114      68.701  25.997 -62.749  1.00 97.19           O  
ATOM    851  N   LEU A 115      69.713  21.332 -59.963  1.00 97.13           N  
ATOM    852  CA  LEU A 115      68.909  20.201 -59.513  1.00 97.13           C  
ATOM    853  C   LEU A 115      69.526  19.551 -58.280  1.00 97.13           C  
ATOM    854  CB  LEU A 115      68.766  19.167 -60.633  1.00 97.13           C  
ATOM    855  O   LEU A 115      68.810  19.143 -57.364  1.00 97.13           O  
ATOM    856  CG  LEU A 115      67.817  19.532 -61.776  1.00 97.13           C  
ATOM    857  CD1 LEU A 115      67.918  18.503 -62.897  1.00 97.13           C  
ATOM    858  CD2 LEU A 115      66.383  19.638 -61.268  1.00 97.13           C  
ATOM    859  N   GLU A 116      70.781  19.472 -58.198  1.00 95.78           N  
ATOM    860  CA  GLU A 116      71.474  18.931 -57.033  1.00 95.78           C  
ATOM    861  C   GLU A 116      71.229  19.792 -55.797  1.00 95.78           C  
ATOM    862  CB  GLU A 116      72.976  18.817 -57.305  1.00 95.78           C  
ATOM    863  O   GLU A 116      71.010  19.268 -54.702  1.00 95.78           O  
ATOM    864  CG  GLU A 116      73.348  17.668 -58.231  1.00 95.78           C  
ATOM    865  CD  GLU A 116      74.835  17.605 -58.541  1.00 95.78           C  
ATOM    866  OE1 GLU A 116      75.290  16.596 -59.127  1.00 95.78           O  
ATOM    867  OE2 GLU A 116      75.551  18.571 -58.195  1.00 95.78           O  
ATOM    868  N   THR A 117      71.311  21.108 -55.959  1.00 96.84           N  
ATOM    869  CA  THR A 117      71.050  22.026 -54.855  1.00 96.84           C  
ATOM    870  C   THR A 117      69.607  21.900 -54.376  1.00 96.84           C  
ATOM    871  CB  THR A 117      71.333  23.484 -55.262  1.00 96.84           C  
ATOM    872  O   THR A 117      69.346  21.880 -53.172  1.00 96.84           O  
ATOM    873  CG2 THR A 117      72.829  23.726 -55.435  1.00 96.84           C  
ATOM    874  OG1 THR A 117      70.669  23.766 -56.500  1.00 96.84           O  
ATOM    875  N   GLN A 118      68.713  21.787 -55.377  1.00 96.95           N  
ATOM    876  CA  GLN A 118      67.306  21.620 -55.027  1.00 96.95           C  
ATOM    877  C   GLN A 118      67.067  20.285 -54.329  1.00 96.95           C  
ATOM    878  CB  GLN A 118      66.427  21.725 -56.274  1.00 96.95           C  
ATOM    879  O   GLN A 118      66.294  20.209 -53.371  1.00 96.95           O  
ATOM    880  CG  GLN A 118      66.365  23.126 -56.867  1.00 96.95           C  
ATOM    881  CD  GLN A 118      65.451  23.213 -58.075  1.00 96.95           C  
ATOM    882  NE2 GLN A 118      65.108  24.433 -58.473  1.00 96.95           N  
ATOM    883  OE1 GLN A 118      65.058  22.191 -58.647  1.00 96.95           O  
ATOM    884  N   ASN A 119      67.735  19.288 -54.871  1.00 96.06           N  
ATOM    885  CA  ASN A 119      67.605  17.981 -54.235  1.00 96.06           C  
ATOM    886  C   ASN A 119      68.130  18.000 -52.802  1.00 96.06           C  
ATOM    887  CB  ASN A 119      68.331  16.911 -55.053  1.00 96.06           C  
ATOM    888  O   ASN A 119      67.533  17.395 -51.910  1.00 96.06           O  
ATOM    889  CG  ASN A 119      67.386  16.082 -55.900  1.00 96.06           C  
ATOM    890  ND2 ASN A 119      67.895  15.541 -57.000  1.00 96.06           N  
ATOM    891  OD1 ASN A 119      66.207  15.930 -55.569  1.00 96.06           O  
ATOM    892  N   ARG A 120      69.226  18.646 -52.577  1.00 96.89           N  
ATOM    893  CA  ARG A 120      69.787  18.767 -51.235  1.00 96.89           C  
ATOM    894  C   ARG A 120      68.843  19.532 -50.314  1.00 96.89           C  
ATOM    895  CB  ARG A 120      71.150  19.460 -51.282  1.00 96.89           C  
ATOM    896  O   ARG A 120      68.658  19.156 -49.154  1.00 96.89           O  
ATOM    897  CG  ARG A 120      72.290  18.549 -51.708  1.00 96.89           C  
ATOM    898  CD  ARG A 120      73.644  19.223 -51.537  1.00 96.89           C  
ATOM    899  NE  ARG A 120      74.691  18.523 -52.276  1.00 96.89           N  
ATOM    900  NH1 ARG A 120      74.670  19.966 -54.080  1.00 96.89           N  
ATOM    901  NH2 ARG A 120      76.110  18.182 -54.050  1.00 96.89           N  
ATOM    902  CZ  ARG A 120      75.155  18.892 -53.467  1.00 96.89           C  
ATOM    903  N   ALA A 121      68.310  20.597 -50.822  1.00 97.00           N  
ATOM    904  CA  ALA A 121      67.345  21.379 -50.053  1.00 97.00           C  
ATOM    905  C   ALA A 121      66.113  20.547 -49.711  1.00 97.00           C  
ATOM    906  CB  ALA A 121      66.939  22.632 -50.826  1.00 97.00           C  
ATOM    907  O   ALA A 121      65.616  20.598 -48.584  1.00 97.00           O  
ATOM    908  N   LEU A 122      65.648  19.756 -50.671  1.00 96.54           N  
ATOM    909  CA  LEU A 122      64.476  18.916 -50.443  1.00 96.54           C  
ATOM    910  C   LEU A 122      64.783  17.820 -49.428  1.00 96.54           C  
ATOM    911  CB  LEU A 122      64.000  18.293 -51.757  1.00 96.54           C  
ATOM    912  O   LEU A 122      63.947  17.505 -48.577  1.00 96.54           O  
ATOM    913  CG  LEU A 122      63.265  19.224 -52.722  1.00 96.54           C  
ATOM    914  CD1 LEU A 122      63.018  18.521 -54.053  1.00 96.54           C  
ATOM    915  CD2 LEU A 122      61.951  19.699 -52.111  1.00 96.54           C  
ATOM    916  N   GLU A 123      65.957  17.306 -49.502  1.00 95.69           N  
ATOM    917  CA  GLU A 123      66.371  16.283 -48.547  1.00 95.69           C  
ATOM    918  C   GLU A 123      66.455  16.850 -47.132  1.00 95.69           C  
ATOM    919  CB  GLU A 123      67.719  15.681 -48.953  1.00 95.69           C  
ATOM    920  O   GLU A 123      66.066  16.188 -46.168  1.00 95.69           O  
ATOM    921  CG  GLU A 123      67.638  14.743 -50.149  1.00 95.69           C  
ATOM    922  CD  GLU A 123      68.994  14.221 -50.595  1.00 95.69           C  
ATOM    923  OE1 GLU A 123      69.049  13.406 -51.543  1.00 95.69           O  
ATOM    924  OE2 GLU A 123      70.010  14.630 -49.990  1.00 95.69           O  
ATOM    925  N   ALA A 124      66.983  18.005 -46.984  1.00 95.38           N  
ATOM    926  CA  ALA A 124      67.061  18.664 -45.683  1.00 95.38           C  
ATOM    927  C   ALA A 124      65.668  18.956 -45.132  1.00 95.38           C  
ATOM    928  CB  ALA A 124      67.869  19.955 -45.788  1.00 95.38           C  
ATOM    929  O   ALA A 124      65.416  18.776 -43.938  1.00 95.38           O  
ATOM    930  N   GLU A 125      64.741  19.392 -46.015  1.00 95.60           N  
ATOM    931  CA  GLU A 125      63.361  19.656 -45.618  1.00 95.60           C  
ATOM    932  C   GLU A 125      62.651  18.371 -45.202  1.00 95.60           C  
ATOM    933  CB  GLU A 125      62.595  20.335 -46.756  1.00 95.60           C  
ATOM    934  O   GLU A 125      61.897  18.360 -44.227  1.00 95.60           O  
ATOM    935  CG  GLU A 125      62.885  21.823 -46.890  1.00 95.60           C  
ATOM    936  CD  GLU A 125      62.064  22.499 -47.977  1.00 95.60           C  
ATOM    937  OE1 GLU A 125      62.247  23.716 -48.208  1.00 95.60           O  
ATOM    938  OE2 GLU A 125      61.231  21.806 -48.603  1.00 95.60           O  
ATOM    939  N   LEU A 126      62.925  17.318 -45.890  1.00 92.50           N  
ATOM    940  CA  LEU A 126      62.335  16.030 -45.542  1.00 92.50           C  
ATOM    941  C   LEU A 126      62.851  15.542 -44.192  1.00 92.50           C  
ATOM    942  CB  LEU A 126      62.640  14.990 -46.624  1.00 92.50           C  
ATOM    943  O   LEU A 126      62.082  15.027 -43.378  1.00 92.50           O  
ATOM    944  CG  LEU A 126      61.664  14.929 -47.800  1.00 92.50           C  
ATOM    945  CD1 LEU A 126      62.238  14.070 -48.921  1.00 92.50           C  
ATOM    946  CD2 LEU A 126      60.311  14.391 -47.346  1.00 92.50           C  
ATOM    947  N   ALA A 127      64.153  15.700 -43.990  1.00 92.08           N  
ATOM    948  CA  ALA A 127      64.745  15.301 -42.716  1.00 92.08           C  
ATOM    949  C   ALA A 127      64.159  16.110 -41.562  1.00 92.08           C  
ATOM    950  CB  ALA A 127      66.262  15.463 -42.759  1.00 92.08           C  
ATOM    951  O   ALA A 127      63.875  15.563 -40.494  1.00 92.08           O  
ATOM    952  N   ALA A 128      63.977  17.390 -41.721  1.00 90.38           N  
ATOM    953  CA  ALA A 128      63.385  18.264 -40.712  1.00 90.38           C  
ATOM    954  C   ALA A 128      61.940  17.869 -40.424  1.00 90.38           C  
ATOM    955  CB  ALA A 128      63.455  19.721 -41.164  1.00 90.38           C  
ATOM    956  O   ALA A 128      61.512  17.858 -39.267  1.00 90.38           O  
ATOM    957  N   LEU A 129      61.134  17.478 -41.454  1.00 88.07           N  
ATOM    958  CA  LEU A 129      59.746  17.062 -41.282  1.00 88.07           C  
ATOM    959  C   LEU A 129      59.666  15.724 -40.553  1.00 88.07           C  
ATOM    960  CB  LEU A 129      59.044  16.960 -42.638  1.00 88.07           C  
ATOM    961  O   LEU A 129      58.777  15.515 -39.725  1.00 88.07           O  
ATOM    962  CG  LEU A 129      58.659  18.283 -43.303  1.00 88.07           C  
ATOM    963  CD1 LEU A 129      58.112  18.032 -44.704  1.00 88.07           C  
ATOM    964  CD2 LEU A 129      57.640  19.033 -42.452  1.00 88.07           C  
ATOM    965  N   ARG A 130      60.517  14.894 -40.842  1.00 86.56           N  
ATOM    966  CA  ARG A 130      60.537  13.601 -40.166  1.00 86.56           C  
ATOM    967  C   ARG A 130      60.867  13.763 -38.686  1.00 86.56           C  
ATOM    968  CB  ARG A 130      61.548  12.663 -40.828  1.00 86.56           C  
ATOM    969  O   ARG A 130      60.315  13.056 -37.840  1.00 86.56           O  
ATOM    970  CG  ARG A 130      61.113  12.153 -42.193  1.00 86.56           C  
ATOM    971  CD  ARG A 130      62.008  11.024 -42.685  1.00 86.56           C  
ATOM    972  NE  ARG A 130      61.421  10.329 -43.826  1.00 86.56           N  
ATOM    973  NH1 ARG A 130      62.245  11.798 -45.408  1.00 86.56           N  
ATOM    974  NH2 ARG A 130      60.970  10.006 -46.055  1.00 86.56           N  
ATOM    975  CZ  ARG A 130      61.546  10.712 -45.094  1.00 86.56           C  
ATOM    976  N   GLN A 131      61.829  14.585 -38.349  1.00 85.70           N  
ATOM    977  CA  GLN A 131      62.177  14.860 -36.959  1.00 85.70           C  
ATOM    978  C   GLN A 131      60.999  15.476 -36.209  1.00 85.70           C  
ATOM    979  CB  GLN A 131      63.391  15.788 -36.883  1.00 85.70           C  
ATOM    980  O   GLN A 131      60.759  15.151 -35.044  1.00 85.70           O  
ATOM    981  CG  GLN A 131      63.971  15.927 -35.482  1.00 85.70           C  
ATOM    982  CD  GLN A 131      65.209  16.804 -35.443  1.00 85.70           C  
ATOM    983  NE2 GLN A 131      65.713  17.065 -34.242  1.00 85.70           N  
ATOM    984  OE1 GLN A 131      65.708  17.242 -36.485  1.00 85.70           O  
ATOM    985  N   ARG A 132      60.258  16.325 -36.883  1.00 79.79           N  
ATOM    986  CA  ARG A 132      59.077  16.941 -36.285  1.00 79.79           C  
ATOM    987  C   ARG A 132      57.975  15.910 -36.064  1.00 79.79           C  
ATOM    988  CB  ARG A 132      58.560  18.080 -37.166  1.00 79.79           C  
ATOM    989  O   ARG A 132      57.268  15.957 -35.056  1.00 79.79           O  
ATOM    990  CG  ARG A 132      57.488  18.931 -36.505  1.00 79.79           C  
ATOM    991  CD  ARG A 132      57.058  20.089 -37.396  1.00 79.79           C  
ATOM    992  NE  ARG A 132      55.891  20.780 -36.855  1.00 79.79           N  
ATOM    993  NH1 ARG A 132      55.169  21.591 -38.894  1.00 79.79           N  
ATOM    994  NH2 ARG A 132      53.993  22.067 -36.985  1.00 79.79           N  
ATOM    995  CZ  ARG A 132      55.020  21.478 -37.580  1.00 79.79           C  
ATOM    996  N   HIS A 133      57.914  14.944 -36.957  1.00 73.95           N  
ATOM    997  CA  HIS A 133      56.841  13.962 -36.854  1.00 73.95           C  
ATOM    998  C   HIS A 133      57.293  12.734 -36.070  1.00 73.95           C  
ATOM    999  CB  HIS A 133      56.358  13.548 -38.245  1.00 73.95           C  
ATOM   1000  O   HIS A 133      56.511  11.803 -35.861  1.00 73.95           O  
ATOM   1001  CG  HIS A 133      55.619  14.629 -38.969  1.00 73.95           C  
ATOM   1002  CD2 HIS A 133      55.970  15.383 -40.037  1.00 73.95           C  
ATOM   1003  ND1 HIS A 133      54.356  15.040 -38.603  1.00 73.95           N  
ATOM   1004  CE1 HIS A 133      53.960  16.004 -39.418  1.00 73.95           C  
ATOM   1005  NE2 HIS A 133      54.921  16.231 -40.297  1.00 73.95           N  
ATOM   1006  N   ALA A 134      58.572  12.577 -35.836  1.00 74.44           N  
ATOM   1007  CA  ALA A 134      59.037  11.450 -35.031  1.00 74.44           C  
ATOM   1008  C   ALA A 134      58.579  11.587 -33.581  1.00 74.44           C  
ATOM   1009  CB  ALA A 134      60.558  11.340 -35.098  1.00 74.44           C  
ATOM   1010  O   ALA A 134      58.517  10.597 -32.848  1.00 74.44           O  
ATOM   1011  N   GLU A 135      58.051  12.724 -33.135  1.00 70.65           N  
ATOM   1012  CA  GLU A 135      57.526  12.841 -31.778  1.00 70.65           C  
ATOM   1013  C   GLU A 135      56.141  12.210 -31.665  1.00 70.65           C  
ATOM   1014  CB  GLU A 135      57.472  14.309 -31.346  1.00 70.65           C  
ATOM   1015  O   GLU A 135      55.286  12.419 -32.528  1.00 70.65           O  
ATOM   1016  CG  GLU A 135      58.840  14.965 -31.226  1.00 70.65           C  
ATOM   1017  CD  GLU A 135      59.614  14.518 -29.996  1.00 70.65           C  
ATOM   1018  OE1 GLU A 135      60.864  14.461 -30.053  1.00 70.65           O  
ATOM   1019  OE2 GLU A 135      58.966  14.222 -28.968  1.00 70.65           O  
ATOM   1020  N   PRO A 136      56.085  10.995 -31.069  1.00 66.05           N  
ATOM   1021  CA  PRO A 136      54.790  10.342 -30.867  1.00 66.05           C  
ATOM   1022  C   PRO A 136      53.673  11.333 -30.547  1.00 66.05           C  
ATOM   1023  CB  PRO A 136      55.047   9.407 -29.683  1.00 66.05           C  
ATOM   1024  O   PRO A 136      53.918  12.359 -29.907  1.00 66.05           O  
ATOM   1025  CG  PRO A 136      56.385   9.815 -29.157  1.00 66.05           C  
ATOM   1026  CD  PRO A 136      57.010  10.769 -30.134  1.00 66.05           C  
ATOM   1027  N   SER A 137      52.760  11.554 -31.476  1.00 73.11           N  
ATOM   1028  CA  SER A 137      51.572  12.400 -31.505  1.00 73.11           C  
ATOM   1029  C   SER A 137      50.943  12.519 -30.120  1.00 73.11           C  
ATOM   1030  CB  SER A 137      50.545  11.849 -32.495  1.00 73.11           C  
ATOM   1031  O   SER A 137      50.618  11.509 -29.492  1.00 73.11           O  
ATOM   1032  OG  SER A 137      49.404  12.688 -32.556  1.00 73.11           O  
ATOM   1033  N   ARG A 138      51.220  13.388 -29.228  1.00 81.14           N  
ATOM   1034  CA  ARG A 138      50.636  13.876 -27.983  1.00 81.14           C  
ATOM   1035  C   ARG A 138      49.113  13.823 -28.035  1.00 81.14           C  
ATOM   1036  CB  ARG A 138      51.100  15.306 -27.695  1.00 81.14           C  
ATOM   1037  O   ARG A 138      48.460  13.588 -27.016  1.00 81.14           O  
ATOM   1038  CG  ARG A 138      50.660  15.835 -26.339  1.00 81.14           C  
ATOM   1039  CD  ARG A 138      51.259  17.204 -26.047  1.00 81.14           C  
ATOM   1040  NE  ARG A 138      50.786  17.738 -24.773  1.00 81.14           N  
ATOM   1041  NH1 ARG A 138      51.632  19.861 -25.112  1.00 81.14           N  
ATOM   1042  NH2 ARG A 138      50.501  19.368 -23.180  1.00 81.14           N  
ATOM   1043  CZ  ARG A 138      50.974  18.988 -24.358  1.00 81.14           C  
ATOM   1044  N   VAL A 139      48.631  13.826 -29.214  1.00 85.19           N  
ATOM   1045  CA  VAL A 139      47.185  13.860 -29.403  1.00 85.19           C  
ATOM   1046  C   VAL A 139      46.580  12.514 -29.013  1.00 85.19           C  
ATOM   1047  CB  VAL A 139      46.812  14.210 -30.861  1.00 85.19           C  
ATOM   1048  O   VAL A 139      45.533  12.461 -28.364  1.00 85.19           O  
ATOM   1049  CG1 VAL A 139      45.308  14.061 -31.084  1.00 85.19           C  
ATOM   1050  CG2 VAL A 139      47.268  15.627 -31.204  1.00 85.19           C  
ATOM   1051  N   GLY A 140      47.281  11.380 -29.387  1.00 88.34           N  
ATOM   1052  CA  GLY A 140      46.806  10.060 -29.003  1.00 88.34           C  
ATOM   1053  C   GLY A 140      46.716   9.872 -27.501  1.00 88.34           C  
ATOM   1054  O   GLY A 140      45.738   9.316 -26.997  1.00 88.34           O  
ATOM   1055  N   GLU A 141      47.686  10.425 -26.762  1.00 89.33           N  
ATOM   1056  CA  GLU A 141      47.722  10.340 -25.305  1.00 89.33           C  
ATOM   1057  C   GLU A 141      46.592  11.150 -24.676  1.00 89.33           C  
ATOM   1058  CB  GLU A 141      49.074  10.820 -24.771  1.00 89.33           C  
ATOM   1059  O   GLU A 141      45.970  10.710 -23.707  1.00 89.33           O  
ATOM   1060  CG  GLU A 141      50.233   9.894 -25.110  1.00 89.33           C  
ATOM   1061  CD  GLU A 141      51.580  10.423 -24.644  1.00 89.33           C  
ATOM   1062  OE1 GLU A 141      52.621   9.819 -24.986  1.00 89.33           O  
ATOM   1063  OE2 GLU A 141      51.594  11.450 -23.929  1.00 89.33           O  
ATOM   1064  N   LEU A 142      46.258  12.353 -25.256  1.00 90.84           N  
ATOM   1065  CA  LEU A 142      45.175  13.193 -24.756  1.00 90.84           C  
ATOM   1066  C   LEU A 142      43.825  12.510 -24.944  1.00 90.84           C  
ATOM   1067  CB  LEU A 142      45.177  14.549 -25.467  1.00 90.84           C  
ATOM   1068  O   LEU A 142      42.976  12.546 -24.051  1.00 90.84           O  
ATOM   1069  CG  LEU A 142      46.366  15.466 -25.175  1.00 90.84           C  
ATOM   1070  CD1 LEU A 142      46.293  16.720 -26.040  1.00 90.84           C  
ATOM   1071  CD2 LEU A 142      46.408  15.832 -23.695  1.00 90.84           C  
ATOM   1072  N   PHE A 143      43.650  11.869 -26.098  1.00 92.10           N  
ATOM   1073  CA  PHE A 143      42.403  11.162 -26.364  1.00 92.10           C  
ATOM   1074  C   PHE A 143      42.268   9.943 -25.459  1.00 92.10           C  
ATOM   1075  CB  PHE A 143      42.327  10.736 -27.833  1.00 92.10           C  
ATOM   1076  O   PHE A 143      41.178   9.647 -24.965  1.00 92.10           O  
ATOM   1077  CG  PHE A 143      41.939  11.850 -28.768  1.00 92.10           C  
ATOM   1078  CD1 PHE A 143      40.693  12.457 -28.669  1.00 92.10           C  
ATOM   1079  CD2 PHE A 143      42.821  12.289 -29.747  1.00 92.10           C  
ATOM   1080  CE1 PHE A 143      40.331  13.488 -29.533  1.00 92.10           C  
ATOM   1081  CE2 PHE A 143      42.466  13.319 -30.614  1.00 92.10           C  
ATOM   1082  CZ  PHE A 143      41.220  13.916 -30.506  1.00 92.10           C  
ATOM   1083  N   GLN A 144      43.360   9.268 -25.277  1.00 93.54           N  
ATOM   1084  CA  GLN A 144      43.351   8.125 -24.370  1.00 93.54           C  
ATOM   1085  C   GLN A 144      43.001   8.554 -22.948  1.00 93.54           C  
ATOM   1086  CB  GLN A 144      44.707   7.416 -24.386  1.00 93.54           C  
ATOM   1087  O   GLN A 144      42.254   7.864 -22.252  1.00 93.54           O  
ATOM   1088  CG  GLN A 144      44.944   6.571 -25.630  1.00 93.54           C  
ATOM   1089  CD  GLN A 144      46.266   5.829 -25.592  1.00 93.54           C  
ATOM   1090  NE2 GLN A 144      46.602   5.159 -26.689  1.00 93.54           N  
ATOM   1091  OE1 GLN A 144      46.980   5.857 -24.585  1.00 93.54           O  
ATOM   1092  N   ARG A 145      43.582   9.637 -22.497  1.00 94.43           N  
ATOM   1093  CA  ARG A 145      43.244  10.185 -21.187  1.00 94.43           C  
ATOM   1094  C   ARG A 145      41.767  10.558 -21.114  1.00 94.43           C  
ATOM   1095  CB  ARG A 145      44.109  11.408 -20.876  1.00 94.43           C  
ATOM   1096  O   ARG A 145      41.098  10.273 -20.119  1.00 94.43           O  
ATOM   1097  CG  ARG A 145      43.863  12.002 -19.498  1.00 94.43           C  
ATOM   1098  CD  ARG A 145      44.824  13.144 -19.197  1.00 94.43           C  
ATOM   1099  NE  ARG A 145      44.376  13.939 -18.057  1.00 94.43           N  
ATOM   1100  NH1 ARG A 145      46.425  14.937 -17.683  1.00 94.43           N  
ATOM   1101  NH2 ARG A 145      44.636  15.447 -16.344  1.00 94.43           N  
ATOM   1102  CZ  ARG A 145      45.147  14.772 -17.364  1.00 94.43           C  
ATOM   1103  N   GLU A 146      41.248  11.237 -22.112  1.00 95.19           N  
ATOM   1104  CA  GLU A 146      39.839  11.618 -22.154  1.00 95.19           C  
ATOM   1105  C   GLU A 146      38.934  10.389 -22.148  1.00 95.19           C  
ATOM   1106  CB  GLU A 146      39.551  12.478 -23.387  1.00 95.19           C  
ATOM   1107  O   GLU A 146      37.894  10.381 -21.486  1.00 95.19           O  
ATOM   1108  CG  GLU A 146      40.162  13.870 -23.323  1.00 95.19           C  
ATOM   1109  CD  GLU A 146      39.698  14.674 -22.120  1.00 95.19           C  
ATOM   1110  OE1 GLU A 146      40.491  15.484 -21.588  1.00 95.19           O  
ATOM   1111  OE2 GLU A 146      38.532  14.493 -21.704  1.00 95.19           O  
ATOM   1112  N   LEU A 147      39.303   9.365 -22.871  1.00 95.25           N  
ATOM   1113  CA  LEU A 147      38.541   8.121 -22.906  1.00 95.25           C  
ATOM   1114  C   LEU A 147      38.512   7.463 -21.530  1.00 95.25           C  
ATOM   1115  CB  LEU A 147      39.136   7.156 -23.934  1.00 95.25           C  
ATOM   1116  O   LEU A 147      37.467   6.977 -21.092  1.00 95.25           O  
ATOM   1117  CG  LEU A 147      38.739   7.389 -25.392  1.00 95.25           C  
ATOM   1118  CD1 LEU A 147      39.639   6.582 -26.322  1.00 95.25           C  
ATOM   1119  CD2 LEU A 147      37.274   7.028 -25.612  1.00 95.25           C  
ATOM   1120  N   ARG A 148      39.679   7.467 -20.897  1.00 97.05           N  
ATOM   1121  CA  ARG A 148      39.759   6.907 -19.552  1.00 97.05           C  
ATOM   1122  C   ARG A 148      38.887   7.692 -18.578  1.00 97.05           C  
ATOM   1123  CB  ARG A 148      41.208   6.891 -19.061  1.00 97.05           C  
ATOM   1124  O   ARG A 148      38.182   7.104 -17.755  1.00 97.05           O  
ATOM   1125  CG  ARG A 148      42.079   5.848 -19.743  1.00 97.05           C  
ATOM   1126  CD  ARG A 148      43.463   5.770 -19.115  1.00 97.05           C  
ATOM   1127  NE  ARG A 148      44.475   5.371 -20.089  1.00 97.05           N  
ATOM   1128  NH1 ARG A 148      45.758   7.277 -19.846  1.00 97.05           N  
ATOM   1129  NH2 ARG A 148      46.400   5.636 -21.313  1.00 97.05           N  
ATOM   1130  CZ  ARG A 148      45.542   6.095 -20.414  1.00 97.05           C  
ATOM   1131  N   ASP A 149      38.905   8.998 -18.615  1.00 97.16           N  
ATOM   1132  CA  ASP A 149      38.091   9.860 -17.763  1.00 97.16           C  
ATOM   1133  C   ASP A 149      36.602   9.631 -18.012  1.00 97.16           C  
ATOM   1134  CB  ASP A 149      38.443  11.330 -17.994  1.00 97.16           C  
ATOM   1135  O   ASP A 149      35.814   9.556 -17.067  1.00 97.16           O  
ATOM   1136  CG  ASP A 149      39.808  11.707 -17.445  1.00 97.16           C  
ATOM   1137  OD1 ASP A 149      40.376  10.937 -16.641  1.00 97.16           O  
ATOM   1138  OD2 ASP A 149      40.318  12.786 -17.816  1.00 97.16           O  
ATOM   1139  N   LEU A 150      36.255   9.542 -19.278  1.00 96.45           N  
ATOM   1140  CA  LEU A 150      34.854   9.312 -19.616  1.00 96.45           C  
ATOM   1141  C   LEU A 150      34.389   7.952 -19.107  1.00 96.45           C  
ATOM   1142  CB  LEU A 150      34.647   9.402 -21.130  1.00 96.45           C  
ATOM   1143  O   LEU A 150      33.277   7.826 -18.587  1.00 96.45           O  
ATOM   1144  CG  LEU A 150      34.659  10.807 -21.734  1.00 96.45           C  
ATOM   1145  CD1 LEU A 150      34.606  10.731 -23.256  1.00 96.45           C  
ATOM   1146  CD2 LEU A 150      33.495  11.632 -21.194  1.00 96.45           C  
ATOM   1147  N   ARG A 151      35.204   6.940 -19.211  1.00 97.32           N  
ATOM   1148  CA  ARG A 151      34.874   5.617 -18.693  1.00 97.32           C  
ATOM   1149  C   ARG A 151      34.712   5.647 -17.177  1.00 97.32           C  
ATOM   1150  CB  ARG A 151      35.951   4.602 -19.084  1.00 97.32           C  
ATOM   1151  O   ARG A 151      33.806   5.014 -16.631  1.00 97.32           O  
ATOM   1152  CG  ARG A 151      35.896   4.179 -20.544  1.00 97.32           C  
ATOM   1153  CD  ARG A 151      36.952   3.130 -20.866  1.00 97.32           C  
ATOM   1154  NE  ARG A 151      36.927   2.757 -22.278  1.00 97.32           N  
ATOM   1155  NH1 ARG A 151      39.045   1.834 -22.284  1.00 97.32           N  
ATOM   1156  NH2 ARG A 151      37.794   1.857 -24.204  1.00 97.32           N  
ATOM   1157  CZ  ARG A 151      37.922   2.150 -22.919  1.00 97.32           C  
ATOM   1158  N   ALA A 152      35.619   6.304 -16.554  1.00 96.98           N  
ATOM   1159  CA  ALA A 152      35.529   6.448 -15.103  1.00 96.98           C  
ATOM   1160  C   ALA A 152      34.233   7.147 -14.701  1.00 96.98           C  
ATOM   1161  CB  ALA A 152      36.733   7.219 -14.568  1.00 96.98           C  
ATOM   1162  O   ALA A 152      33.583   6.753 -13.730  1.00 96.98           O  
ATOM   1163  N   GLN A 153      33.818   8.171 -15.428  1.00 97.53           N  
ATOM   1164  CA  GLN A 153      32.571   8.883 -15.167  1.00 97.53           C  
ATOM   1165  C   GLN A 153      31.364   7.976 -15.389  1.00 97.53           C  
ATOM   1166  CB  GLN A 153      32.465  10.123 -16.055  1.00 97.53           C  
ATOM   1167  O   GLN A 153      30.383   8.046 -14.645  1.00 97.53           O  
ATOM   1168  CG  GLN A 153      33.395  11.256 -15.643  1.00 97.53           C  
ATOM   1169  CD  GLN A 153      33.319  12.448 -16.578  1.00 97.53           C  
ATOM   1170  NE2 GLN A 153      34.352  13.284 -16.559  1.00 97.53           N  
ATOM   1171  OE1 GLN A 153      32.341  12.616 -17.313  1.00 97.53           O  
ATOM   1172  N   LEU A 154      31.431   7.188 -16.422  1.00 97.21           N  
ATOM   1173  CA  LEU A 154      30.352   6.243 -16.690  1.00 97.21           C  
ATOM   1174  C   LEU A 154      30.218   5.234 -15.555  1.00 97.21           C  
ATOM   1175  CB  LEU A 154      30.596   5.512 -18.012  1.00 97.21           C  
ATOM   1176  O   LEU A 154      29.106   4.928 -15.119  1.00 97.21           O  
ATOM   1177  CG  LEU A 154      29.443   4.654 -18.536  1.00 97.21           C  
ATOM   1178  CD1 LEU A 154      28.834   5.289 -19.782  1.00 97.21           C  
ATOM   1179  CD2 LEU A 154      29.921   3.237 -18.831  1.00 97.21           C  
ATOM   1180  N   GLU A 155      31.314   4.702 -15.131  1.00 97.30           N  
ATOM   1181  CA  GLU A 155      31.293   3.747 -14.027  1.00 97.30           C  
ATOM   1182  C   GLU A 155      30.756   4.389 -12.751  1.00 97.30           C  
ATOM   1183  CB  GLU A 155      32.694   3.179 -13.781  1.00 97.30           C  
ATOM   1184  O   GLU A 155      29.973   3.775 -12.024  1.00 97.30           O  
ATOM   1185  CG  GLU A 155      33.171   2.227 -14.868  1.00 97.30           C  
ATOM   1186  CD  GLU A 155      34.561   1.667 -14.607  1.00 97.30           C  
ATOM   1187  OE1 GLU A 155      35.033   0.821 -15.400  1.00 97.30           O  
ATOM   1188  OE2 GLU A 155      35.182   2.077 -13.601  1.00 97.30           O  
ATOM   1189  N   GLU A 156      31.201   5.583 -12.463  1.00 97.66           N  
ATOM   1190  CA  GLU A 156      30.703   6.319 -11.304  1.00 97.66           C  
ATOM   1191  C   GLU A 156      29.197   6.546 -11.399  1.00 97.66           C  
ATOM   1192  CB  GLU A 156      31.429   7.660 -11.166  1.00 97.66           C  
ATOM   1193  O   GLU A 156      28.473   6.361 -10.419  1.00 97.66           O  
ATOM   1194  CG  GLU A 156      31.067   8.428  -9.904  1.00 97.66           C  
ATOM   1195  CD  GLU A 156      32.061   9.528  -9.565  1.00 97.66           C  
ATOM   1196  OE1 GLU A 156      32.069  10.003  -8.407  1.00 97.66           O  
ATOM   1197  OE2 GLU A 156      32.838   9.918 -10.465  1.00 97.66           O  
ATOM   1198  N   ALA A 157      28.743   6.984 -12.527  1.00 97.05           N  
ATOM   1199  CA  ALA A 157      27.315   7.201 -12.750  1.00 97.05           C  
ATOM   1200  C   ALA A 157      26.537   5.894 -12.627  1.00 97.05           C  
ATOM   1201  CB  ALA A 157      27.080   7.830 -14.122  1.00 97.05           C  
ATOM   1202  O   ALA A 157      25.443   5.867 -12.059  1.00 97.05           O  
ATOM   1203  N   SER A 158      27.073   4.797 -13.185  1.00 97.25           N  
ATOM   1204  CA  SER A 158      26.442   3.485 -13.098  1.00 97.25           C  
ATOM   1205  C   SER A 158      26.336   3.018 -11.650  1.00 97.25           C  
ATOM   1206  CB  SER A 158      27.225   2.458 -13.917  1.00 97.25           C  
ATOM   1207  O   SER A 158      25.305   2.482 -11.239  1.00 97.25           O  
ATOM   1208  OG  SER A 158      28.471   2.171 -13.306  1.00 97.25           O  
ATOM   1209  N   SER A 159      27.412   3.163 -10.845  1.00 97.79           N  
ATOM   1210  CA  SER A 159      27.390   2.812  -9.429  1.00 97.79           C  
ATOM   1211  C   SER A 159      26.395   3.676  -8.661  1.00 97.79           C  
ATOM   1212  CB  SER A 159      28.784   2.959  -8.817  1.00 97.79           C  
ATOM   1213  O   SER A 159      25.686   3.183  -7.781  1.00 97.79           O  
ATOM   1214  OG  SER A 159      29.183   4.319  -8.798  1.00 97.79           O  
ATOM   1215  N   ALA A 160      26.363   4.991  -8.923  1.00 97.25           N  
ATOM   1216  CA  ALA A 160      25.400   5.899  -8.306  1.00 97.25           C  
ATOM   1217  C   ALA A 160      23.968   5.495  -8.646  1.00 97.25           C  
ATOM   1218  CB  ALA A 160      25.664   7.336  -8.749  1.00 97.25           C  
ATOM   1219  O   ALA A 160      23.085   5.531  -7.786  1.00 97.25           O  
ATOM   1220  N   ARG A 161      23.795   5.172  -9.919  1.00 96.45           N  
ATOM   1221  CA  ARG A 161      22.478   4.708 -10.342  1.00 96.45           C  
ATOM   1222  C   ARG A 161      22.072   3.448  -9.585  1.00 96.45           C  
ATOM   1223  CB  ARG A 161      22.460   4.441 -11.849  1.00 96.45           C  
ATOM   1224  O   ARG A 161      20.937   3.336  -9.119  1.00 96.45           O  
ATOM   1225  CG  ARG A 161      21.122   3.942 -12.370  1.00 96.45           C  
ATOM   1226  CD  ARG A 161      21.175   3.639 -13.861  1.00 96.45           C  
ATOM   1227  NE  ARG A 161      19.910   3.093 -14.346  1.00 96.45           N  
ATOM   1228  NH1 ARG A 161      20.266   3.675 -16.553  1.00 96.45           N  
ATOM   1229  NH2 ARG A 161      18.338   2.595 -15.944  1.00 96.45           N  
ATOM   1230  CZ  ARG A 161      19.508   3.122 -15.613  1.00 96.45           C  
ATOM   1231  N   SER A 162      22.899   2.451  -9.493  1.00 95.76           N  
ATOM   1232  CA  SER A 162      22.628   1.220  -8.758  1.00 95.76           C  
ATOM   1233  C   SER A 162      22.307   1.508  -7.296  1.00 95.76           C  
ATOM   1234  CB  SER A 162      23.820   0.267  -8.849  1.00 95.76           C  
ATOM   1235  O   SER A 162      21.378   0.926  -6.732  1.00 95.76           O  
ATOM   1236  OG  SER A 162      24.022  -0.160 -10.185  1.00 95.76           O  
ATOM   1237  N   GLN A 163      23.055   2.394  -6.656  1.00 96.72           N  
ATOM   1238  CA  GLN A 163      22.811   2.793  -5.274  1.00 96.72           C  
ATOM   1239  C   GLN A 163      21.453   3.473  -5.130  1.00 96.72           C  
ATOM   1240  CB  GLN A 163      23.920   3.725  -4.781  1.00 96.72           C  
ATOM   1241  O   GLN A 163      20.725   3.219  -4.168  1.00 96.72           O  
ATOM   1242  CG  GLN A 163      25.247   3.022  -4.530  1.00 96.72           C  
ATOM   1243  CD  GLN A 163      26.347   3.979  -4.109  1.00 96.72           C  
ATOM   1244  NE2 GLN A 163      27.510   3.433  -3.771  1.00 96.72           N  
ATOM   1245  OE1 GLN A 163      26.153   5.198  -4.088  1.00 96.72           O  
ATOM   1246  N   ALA A 164      21.165   4.366  -6.042  1.00 93.43           N  
ATOM   1247  CA  ALA A 164      19.875   5.050  -6.025  1.00 93.43           C  
ATOM   1248  C   ALA A 164      18.725   4.057  -6.171  1.00 93.43           C  
ATOM   1249  CB  ALA A 164      19.813   6.098  -7.133  1.00 93.43           C  
ATOM   1250  O   ALA A 164      17.691   4.193  -5.513  1.00 93.43           O  
ATOM   1251  N   LEU A 165      18.849   3.024  -6.977  1.00 94.82           N  
ATOM   1252  CA  LEU A 165      17.823   2.007  -7.174  1.00 94.82           C  
ATOM   1253  C   LEU A 165      17.611   1.195  -5.900  1.00 94.82           C  
ATOM   1254  CB  LEU A 165      18.204   1.076  -8.328  1.00 94.82           C  
ATOM   1255  O   LEU A 165      16.473   0.890  -5.536  1.00 94.82           O  
ATOM   1256  CG  LEU A 165      18.059   1.650  -9.738  1.00 94.82           C  
ATOM   1257  CD1 LEU A 165      18.539   0.639 -10.774  1.00 94.82           C  
ATOM   1258  CD2 LEU A 165      16.613   2.053 -10.006  1.00 94.82           C  
ATOM   1259  N   LEU A 166      18.677   0.845  -5.202  1.00 95.37           N  
ATOM   1260  CA  LEU A 166      18.562   0.130  -3.935  1.00 95.37           C  
ATOM   1261  C   LEU A 166      17.836   0.978  -2.896  1.00 95.37           C  
ATOM   1262  CB  LEU A 166      19.947  -0.263  -3.414  1.00 95.37           C  
ATOM   1263  O   LEU A 166      16.998   0.468  -2.149  1.00 95.37           O  
ATOM   1264  CG  LEU A 166      20.676  -1.363  -4.187  1.00 95.37           C  
ATOM   1265  CD1 LEU A 166      22.086  -1.553  -3.637  1.00 95.37           C  
ATOM   1266  CD2 LEU A 166      19.892  -2.670  -4.124  1.00 95.37           C  
ATOM   1267  N   GLU A 167      18.198   2.270  -2.821  1.00 94.92           N  
ATOM   1268  CA  GLU A 167      17.533   3.191  -1.904  1.00 94.92           C  
ATOM   1269  C   GLU A 167      16.051   3.330  -2.239  1.00 94.92           C  
ATOM   1270  CB  GLU A 167      18.210   4.563  -1.934  1.00 94.92           C  
ATOM   1271  O   GLU A 167      15.206   3.354  -1.342  1.00 94.92           O  
ATOM   1272  CG  GLU A 167      19.606   4.574  -1.327  1.00 94.92           C  
ATOM   1273  CD  GLU A 167      20.299   5.923  -1.440  1.00 94.92           C  
ATOM   1274  OE1 GLU A 167      21.453   6.053  -0.973  1.00 94.92           O  
ATOM   1275  OE2 GLU A 167      19.682   6.857  -2.001  1.00 94.92           O  
ATOM   1276  N   ARG A 168      15.753   3.489  -3.525  1.00 93.30           N  
ATOM   1277  CA  ARG A 168      14.363   3.557  -3.964  1.00 93.30           C  
ATOM   1278  C   ARG A 168      13.592   2.314  -3.536  1.00 93.30           C  
ATOM   1279  CB  ARG A 168      14.287   3.724  -5.483  1.00 93.30           C  
ATOM   1280  O   ARG A 168      12.496   2.417  -2.980  1.00 93.30           O  
ATOM   1281  CG  ARG A 168      12.869   3.845  -6.019  1.00 93.30           C  
ATOM   1282  CD  ARG A 168      12.769   3.368  -7.461  1.00 93.30           C  
ATOM   1283  NE  ARG A 168      12.957   1.923  -7.565  1.00 93.30           N  
ATOM   1284  NH1 ARG A 168      12.836   1.866  -9.871  1.00 93.30           N  
ATOM   1285  NH2 ARG A 168      13.162  -0.070  -8.687  1.00 93.30           N  
ATOM   1286  CZ  ARG A 168      12.985   1.243  -8.708  1.00 93.30           C  
ATOM   1287  N   ASP A 169      14.175   1.157  -3.788  1.00 93.76           N  
ATOM   1288  CA  ASP A 169      13.527  -0.091  -3.398  1.00 93.76           C  
ATOM   1289  C   ASP A 169      13.364  -0.175  -1.882  1.00 93.76           C  
ATOM   1290  CB  ASP A 169      14.326  -1.293  -3.907  1.00 93.76           C  
ATOM   1291  O   ASP A 169      12.329  -0.628  -1.388  1.00 93.76           O  
ATOM   1292  CG  ASP A 169      14.297  -1.426  -5.420  1.00 93.76           C  
ATOM   1293  OD1 ASP A 169      13.401  -0.842  -6.066  1.00 93.76           O  
ATOM   1294  OD2 ASP A 169      15.176  -2.123  -5.970  1.00 93.76           O  
ATOM   1295  N   GLY A 170      14.446   0.219  -1.165  1.00 92.14           N  
ATOM   1296  CA  GLY A 170      14.344   0.276   0.284  1.00 92.14           C  
ATOM   1297  C   GLY A 170      13.229   1.183   0.769  1.00 92.14           C  
ATOM   1298  O   GLY A 170      12.468   0.815   1.666  1.00 92.14           O  
ATOM   1299  N   LEU A 171      13.130   2.401   0.176  1.00 90.46           N  
ATOM   1300  CA  LEU A 171      12.091   3.356   0.545  1.00 90.46           C  
ATOM   1301  C   LEU A 171      10.712   2.837   0.154  1.00 90.46           C  
ATOM   1302  CB  LEU A 171      12.347   4.711  -0.121  1.00 90.46           C  
ATOM   1303  O   LEU A 171       9.738   3.039   0.883  1.00 90.46           O  
ATOM   1304  CG  LEU A 171      13.530   5.518   0.418  1.00 90.46           C  
ATOM   1305  CD1 LEU A 171      13.743   6.771  -0.424  1.00 90.46           C  
ATOM   1306  CD2 LEU A 171      13.306   5.882   1.882  1.00 90.46           C  
ATOM   1307  N   ALA A 172      10.618   2.197  -0.951  1.00 91.38           N  
ATOM   1308  CA  ALA A 172       9.355   1.605  -1.384  1.00 91.38           C  
ATOM   1309  C   ALA A 172       8.873   0.552  -0.390  1.00 91.38           C  
ATOM   1310  CB  ALA A 172       9.503   0.992  -2.774  1.00 91.38           C  
ATOM   1311  O   ALA A 172       7.686   0.498  -0.061  1.00 91.38           O  
ATOM   1312  N   GLU A 173       9.741  -0.294   0.097  1.00 91.63           N  
ATOM   1313  CA  GLU A 173       9.398  -1.288   1.109  1.00 91.63           C  
ATOM   1314  C   GLU A 173       8.959  -0.623   2.410  1.00 91.63           C  
ATOM   1315  CB  GLU A 173      10.584  -2.221   1.370  1.00 91.63           C  
ATOM   1316  O   GLU A 173       8.007  -1.071   3.053  1.00 91.63           O  
ATOM   1317  CG  GLU A 173      10.916  -3.135   0.199  1.00 91.63           C  
ATOM   1318  CD  GLU A 173      12.153  -3.987   0.435  1.00 91.63           C  
ATOM   1319  OE1 GLU A 173      12.482  -4.832  -0.428  1.00 91.63           O  
ATOM   1320  OE2 GLU A 173      12.799  -3.808   1.492  1.00 91.63           O  
ATOM   1321  N   GLU A 174       9.678   0.483   2.819  1.00 90.81           N  
ATOM   1322  CA  GLU A 174       9.319   1.232   4.019  1.00 90.81           C  
ATOM   1323  C   GLU A 174       7.928   1.846   3.892  1.00 90.81           C  
ATOM   1324  CB  GLU A 174      10.353   2.326   4.300  1.00 90.81           C  
ATOM   1325  O   GLU A 174       7.147   1.831   4.845  1.00 90.81           O  
ATOM   1326  CG  GLU A 174      11.689   1.796   4.799  1.00 90.81           C  
ATOM   1327  CD  GLU A 174      12.733   2.884   4.990  1.00 90.81           C  
ATOM   1328  OE1 GLU A 174      13.928   2.555   5.167  1.00 90.81           O  
ATOM   1329  OE2 GLU A 174      12.353   4.076   4.965  1.00 90.81           O  
ATOM   1330  N   VAL A 175       7.652   2.406   2.759  1.00 89.14           N  
ATOM   1331  CA  VAL A 175       6.335   2.982   2.513  1.00 89.14           C  
ATOM   1332  C   VAL A 175       5.265   1.899   2.634  1.00 89.14           C  
ATOM   1333  CB  VAL A 175       6.259   3.652   1.122  1.00 89.14           C  
ATOM   1334  O   VAL A 175       4.219   2.117   3.249  1.00 89.14           O  
ATOM   1335  CG1 VAL A 175       4.812   3.978   0.758  1.00 89.14           C  
ATOM   1336  CG2 VAL A 175       7.119   4.915   1.091  1.00 89.14           C  
ATOM   1337  N   GLN A 176       5.526   0.743   2.054  1.00 92.35           N  
ATOM   1338  CA  GLN A 176       4.578  -0.364   2.135  1.00 92.35           C  
ATOM   1339  C   GLN A 176       4.385  -0.819   3.578  1.00 92.35           C  
ATOM   1340  CB  GLN A 176       5.047  -1.536   1.272  1.00 92.35           C  
ATOM   1341  O   GLN A 176       3.263  -1.106   4.000  1.00 92.35           O  
ATOM   1342  CG  GLN A 176       4.879  -1.305  -0.224  1.00 92.35           C  
ATOM   1343  CD  GLN A 176       5.354  -2.481  -1.056  1.00 92.35           C  
ATOM   1344  NE2 GLN A 176       5.167  -2.392  -2.369  1.00 92.35           N  
ATOM   1345  OE1 GLN A 176       5.886  -3.460  -0.525  1.00 92.35           O  
ATOM   1346  N   ARG A 177       5.464  -0.910   4.353  1.00 90.85           N  
ATOM   1347  CA  ARG A 177       5.401  -1.265   5.767  1.00 90.85           C  
ATOM   1348  C   ARG A 177       4.565  -0.256   6.548  1.00 90.85           C  
ATOM   1349  CB  ARG A 177       6.808  -1.352   6.362  1.00 90.85           C  
ATOM   1350  O   ARG A 177       3.744  -0.639   7.385  1.00 90.85           O  
ATOM   1351  CG  ARG A 177       7.583  -2.588   5.933  1.00 90.85           C  
ATOM   1352  CD  ARG A 177       8.898  -2.719   6.689  1.00 90.85           C  
ATOM   1353  NE  ARG A 177       9.865  -3.528   5.951  1.00 90.85           N  
ATOM   1354  NH1 ARG A 177      10.794  -1.747   4.809  1.00 90.85           N  
ATOM   1355  NH2 ARG A 177      11.577  -3.873   4.460  1.00 90.85           N  
ATOM   1356  CZ  ARG A 177      10.743  -3.048   5.075  1.00 90.85           C  
ATOM   1357  N   LEU A 178       4.796   1.041   6.255  1.00 83.18           N  
ATOM   1358  CA  LEU A 178       4.050   2.091   6.939  1.00 83.18           C  
ATOM   1359  C   LEU A 178       2.576   2.050   6.553  1.00 83.18           C  
ATOM   1360  CB  LEU A 178       4.638   3.466   6.611  1.00 83.18           C  
ATOM   1361  O   LEU A 178       1.703   2.268   7.396  1.00 83.18           O  
ATOM   1362  CG  LEU A 178       5.991   3.794   7.244  1.00 83.18           C  
ATOM   1363  CD1 LEU A 178       6.490   5.150   6.755  1.00 83.18           C  
ATOM   1364  CD2 LEU A 178       5.890   3.773   8.765  1.00 83.18           C  
ATOM   1365  N   ARG A 179       2.300   1.796   5.329  1.00 90.02           N  
ATOM   1366  CA  ARG A 179       0.916   1.664   4.886  1.00 90.02           C  
ATOM   1367  C   ARG A 179       0.220   0.509   5.598  1.00 90.02           C  
ATOM   1368  CB  ARG A 179       0.854   1.459   3.371  1.00 90.02           C  
ATOM   1369  O   ARG A 179      -0.928   0.640   6.029  1.00 90.02           O  
ATOM   1370  CG  ARG A 179       1.123   2.721   2.566  1.00 90.02           C  
ATOM   1371  CD  ARG A 179       0.934   2.489   1.074  1.00 90.02           C  
ATOM   1372  NE  ARG A 179       1.204   3.699   0.302  1.00 90.02           N  
ATOM   1373  NH1 ARG A 179       2.488   2.640  -1.300  1.00 90.02           N  
ATOM   1374  NH2 ARG A 179       2.117   4.898  -1.431  1.00 90.02           N  
ATOM   1375  CZ  ARG A 179       1.936   3.743  -0.808  1.00 90.02           C  
ATOM   1376  N   ALA A 180       0.886  -0.624   5.669  1.00 89.55           N  
ATOM   1377  CA  ALA A 180       0.337  -1.782   6.371  1.00 89.55           C  
ATOM   1378  C   ALA A 180       0.085  -1.462   7.842  1.00 89.55           C  
ATOM   1379  CB  ALA A 180       1.279  -2.977   6.244  1.00 89.55           C  
ATOM   1380  O   ALA A 180      -0.952  -1.836   8.395  1.00 89.55           O  
ATOM   1381  N   ARG A 181       1.053  -0.827   8.455  1.00 89.54           N  
ATOM   1382  CA  ARG A 181       0.910  -0.422   9.850  1.00 89.54           C  
ATOM   1383  C   ARG A 181      -0.269   0.530  10.025  1.00 89.54           C  
ATOM   1384  CB  ARG A 181       2.195   0.238  10.352  1.00 89.54           C  
ATOM   1385  O   ARG A 181      -1.033   0.411  10.985  1.00 89.54           O  
ATOM   1386  CG  ARG A 181       3.307  -0.747  10.676  1.00 89.54           C  
ATOM   1387  CD  ARG A 181       4.511  -0.054  11.298  1.00 89.54           C  
ATOM   1388  NE  ARG A 181       5.631  -0.974  11.476  1.00 89.54           N  
ATOM   1389  NH1 ARG A 181       6.237  -0.163  13.552  1.00 89.54           N  
ATOM   1390  NH2 ARG A 181       7.415  -1.884  12.601  1.00 89.54           N  
ATOM   1391  CZ  ARG A 181       6.425  -1.005  12.543  1.00 89.54           C  
ATOM   1392  N   CYS A 182      -0.421   1.481   9.192  1.00 86.01           N  
ATOM   1393  CA  CYS A 182      -1.543   2.412   9.245  1.00 86.01           C  
ATOM   1394  C   CYS A 182      -2.870   1.676   9.100  1.00 86.01           C  
ATOM   1395  CB  CYS A 182      -1.414   3.469   8.149  1.00 86.01           C  
ATOM   1396  O   CYS A 182      -3.841   1.997   9.787  1.00 86.01           O  
ATOM   1397  SG  CYS A 182      -0.126   4.695   8.468  1.00 86.01           S  
ATOM   1398  N   GLU A 183      -2.915   0.761   8.255  1.00 87.95           N  
ATOM   1399  CA  GLU A 183      -4.124  -0.036   8.068  1.00 87.95           C  
ATOM   1400  C   GLU A 183      -4.448  -0.849   9.318  1.00 87.95           C  
ATOM   1401  CB  GLU A 183      -3.974  -0.965   6.860  1.00 87.95           C  
ATOM   1402  O   GLU A 183      -5.610  -0.945   9.719  1.00 87.95           O  
ATOM   1403  CG  GLU A 183      -4.011  -0.244   5.521  1.00 87.95           C  
ATOM   1404  CD  GLU A 183      -3.675  -1.146   4.344  1.00 87.95           C  
ATOM   1405  OE1 GLU A 183      -3.659  -0.658   3.191  1.00 87.95           O  
ATOM   1406  OE2 GLU A 183      -3.427  -2.350   4.577  1.00 87.95           O  
ATOM   1407  N   GLU A 184      -3.477  -1.474   9.892  1.00 85.35           N  
ATOM   1408  CA  GLU A 184      -3.663  -2.224  11.131  1.00 85.35           C  
ATOM   1409  C   GLU A 184      -4.184  -1.324  12.248  1.00 85.35           C  
ATOM   1410  CB  GLU A 184      -2.352  -2.888  11.560  1.00 85.35           C  
ATOM   1411  O   GLU A 184      -5.078  -1.716  13.002  1.00 85.35           O  
ATOM   1412  CG  GLU A 184      -1.961  -4.085  10.705  1.00 85.35           C  
ATOM   1413  CD  GLU A 184      -0.568  -4.611  11.012  1.00 85.35           C  
ATOM   1414  OE1 GLU A 184      -0.090  -5.519  10.294  1.00 85.35           O  
ATOM   1415  OE2 GLU A 184       0.051  -4.113  11.979  1.00 85.35           O  
ATOM   1416  N   GLU A 185      -3.527  -0.157  12.351  1.00 80.04           N  
ATOM   1417  CA  GLU A 185      -3.977   0.812  13.345  1.00 80.04           C  
ATOM   1418  C   GLU A 185      -5.414   1.251  13.077  1.00 80.04           C  
ATOM   1419  CB  GLU A 185      -3.051   2.030  13.368  1.00 80.04           C  
ATOM   1420  O   GLU A 185      -6.200   1.427  14.010  1.00 80.04           O  
ATOM   1421  CG  GLU A 185      -1.693   1.758  13.999  1.00 80.04           C  
ATOM   1422  CD  GLU A 185      -1.772   1.453  15.486  1.00 80.04           C  
ATOM   1423  OE1 GLU A 185      -0.909   0.706  16.000  1.00 80.04           O  
ATOM   1424  OE2 GLU A 185      -2.706   1.966  16.143  1.00 80.04           O  
ATOM   1425  N   SER A 186      -5.753   1.569  11.847  1.00 81.15           N  
ATOM   1426  CA  SER A 186      -7.117   1.932  11.477  1.00 81.15           C  
ATOM   1427  C   SER A 186      -8.102   0.826  11.840  1.00 81.15           C  
ATOM   1428  CB  SER A 186      -7.204   2.233   9.980  1.00 81.15           C  
ATOM   1429  O   SER A 186      -9.178   1.097  12.376  1.00 81.15           O  
ATOM   1430  OG  SER A 186      -8.543   2.498   9.597  1.00 81.15           O  
ATOM   1431  N   ARG A 187      -7.729  -0.428  11.564  1.00 85.17           N  
ATOM   1432  CA  ARG A 187      -8.566  -1.569  11.925  1.00 85.17           C  
ATOM   1433  C   ARG A 187      -8.720  -1.677  13.438  1.00 85.17           C  
ATOM   1434  CB  ARG A 187      -7.979  -2.865  11.364  1.00 85.17           C  
ATOM   1435  O   ARG A 187      -9.814  -1.944  13.938  1.00 85.17           O  
ATOM   1436  CG  ARG A 187      -8.183  -3.037   9.867  1.00 85.17           C  
ATOM   1437  CD  ARG A 187      -7.721  -4.406   9.388  1.00 85.17           C  
ATOM   1438  NE  ARG A 187      -7.861  -4.546   7.941  1.00 85.17           N  
ATOM   1439  NH1 ARG A 187      -5.736  -3.780   7.454  1.00 85.17           N  
ATOM   1440  NH2 ARG A 187      -7.148  -4.412   5.762  1.00 85.17           N  
ATOM   1441  CZ  ARG A 187      -6.915  -4.246   7.055  1.00 85.17           C  
ATOM   1442  N   GLY A 188      -7.561  -1.539  14.152  1.00 84.24           N  
ATOM   1443  CA  GLY A 188      -7.625  -1.520  15.604  1.00 84.24           C  
ATOM   1444  C   GLY A 188      -8.513  -0.417  16.148  1.00 84.24           C  
ATOM   1445  O   GLY A 188      -9.285  -0.639  17.083  1.00 84.24           O  
ATOM   1446  N   ARG A 189      -8.396   0.819  15.592  1.00 84.13           N  
ATOM   1447  CA  ARG A 189      -9.239   1.936  16.006  1.00 84.13           C  
ATOM   1448  C   ARG A 189     -10.714   1.623  15.777  1.00 84.13           C  
ATOM   1449  CB  ARG A 189      -8.851   3.210  15.254  1.00 84.13           C  
ATOM   1450  O   ARG A 189     -11.554   1.900  16.637  1.00 84.13           O  
ATOM   1451  CG  ARG A 189      -9.577   4.456  15.737  1.00 84.13           C  
ATOM   1452  CD  ARG A 189      -9.275   5.661  14.858  1.00 84.13           C  
ATOM   1453  NE  ARG A 189      -8.048   6.336  15.270  1.00 84.13           N  
ATOM   1454  NH1 ARG A 189      -7.301   6.736  13.121  1.00 84.13           N  
ATOM   1455  NH2 ARG A 189      -6.057   7.426  14.918  1.00 84.13           N  
ATOM   1456  CZ  ARG A 189      -7.138   6.831  14.435  1.00 84.13           C  
ATOM   1457  N   GLU A 190     -11.056   1.118  14.612  1.00 85.34           N  
ATOM   1458  CA  GLU A 190     -12.436   0.758  14.305  1.00 85.34           C  
ATOM   1459  C   GLU A 190     -12.971  -0.274  15.295  1.00 85.34           C  
ATOM   1460  CB  GLU A 190     -12.547   0.222  12.875  1.00 85.34           C  
ATOM   1461  O   GLU A 190     -14.118  -0.181  15.737  1.00 85.34           O  
ATOM   1462  CG  GLU A 190     -12.337   1.281  11.803  1.00 85.34           C  
ATOM   1463  CD  GLU A 190     -12.282   0.709  10.396  1.00 85.34           C  
ATOM   1464  OE1 GLU A 190     -12.048   1.478   9.436  1.00 85.34           O  
ATOM   1465  OE2 GLU A 190     -12.475  -0.519  10.252  1.00 85.34           O  
ATOM   1466  N   GLY A 191     -12.139  -1.342  15.586  1.00 86.81           N  
ATOM   1467  CA  GLY A 191     -12.525  -2.315  16.596  1.00 86.81           C  
ATOM   1468  C   GLY A 191     -12.790  -1.693  17.953  1.00 86.81           C  
ATOM   1469  O   GLY A 191     -13.771  -2.033  18.617  1.00 86.81           O  
ATOM   1470  N   ALA A 192     -11.867  -0.822  18.397  1.00 80.78           N  
ATOM   1471  CA  ALA A 192     -12.025  -0.134  19.676  1.00 80.78           C  
ATOM   1472  C   ALA A 192     -13.273   0.744  19.675  1.00 80.78           C  
ATOM   1473  CB  ALA A 192     -10.788   0.704  19.986  1.00 80.78           C  
ATOM   1474  O   ALA A 192     -13.993   0.811  20.673  1.00 80.78           O  
ATOM   1475  N   GLU A 193     -13.533   1.457  18.600  1.00 85.17           N  
ATOM   1476  CA  GLU A 193     -14.727   2.290  18.484  1.00 85.17           C  
ATOM   1477  C   GLU A 193     -15.997   1.453  18.601  1.00 85.17           C  
ATOM   1478  CB  GLU A 193     -14.721   3.055  17.158  1.00 85.17           C  
ATOM   1479  O   GLU A 193     -16.959   1.863  19.253  1.00 85.17           O  
ATOM   1480  CG  GLU A 193     -13.740   4.217  17.122  1.00 85.17           C  
ATOM   1481  CD  GLU A 193     -13.734   4.957  15.794  1.00 85.17           C  
ATOM   1482  OE1 GLU A 193     -12.967   5.936  15.648  1.00 85.17           O  
ATOM   1483  OE2 GLU A 193     -14.503   4.555  14.892  1.00 85.17           O  
ATOM   1484  N   ARG A 194     -16.014   0.355  17.923  1.00 87.27           N  
ATOM   1485  CA  ARG A 194     -17.162  -0.541  18.022  1.00 87.27           C  
ATOM   1486  C   ARG A 194     -17.368  -1.010  19.459  1.00 87.27           C  
ATOM   1487  CB  ARG A 194     -16.985  -1.747  17.098  1.00 87.27           C  
ATOM   1488  O   ARG A 194     -18.499  -1.056  19.946  1.00 87.27           O  
ATOM   1489  CG  ARG A 194     -17.156  -1.423  15.622  1.00 87.27           C  
ATOM   1490  CD  ARG A 194     -17.112  -2.677  14.760  1.00 87.27           C  
ATOM   1491  NE  ARG A 194     -15.989  -2.651  13.828  1.00 87.27           N  
ATOM   1492  NH1 ARG A 194     -14.578  -3.892  15.173  1.00 87.27           N  
ATOM   1493  NH2 ARG A 194     -13.857  -3.144  13.130  1.00 87.27           N  
ATOM   1494  CZ  ARG A 194     -14.811  -3.229  14.046  1.00 87.27           C  
ATOM   1495  N   ALA A 195     -16.292  -1.408  20.130  1.00 88.71           N  
ATOM   1496  CA  ALA A 195     -16.360  -1.831  21.526  1.00 88.71           C  
ATOM   1497  C   ALA A 195     -16.881  -0.706  22.416  1.00 88.71           C  
ATOM   1498  CB  ALA A 195     -14.987  -2.295  22.008  1.00 88.71           C  
ATOM   1499  O   ALA A 195     -17.679  -0.945  23.325  1.00 88.71           O  
ATOM   1500  N   LEU A 196     -16.355   0.485  22.182  1.00 83.77           N  
ATOM   1501  CA  LEU A 196     -16.808   1.644  22.944  1.00 83.77           C  
ATOM   1502  C   LEU A 196     -18.308   1.859  22.766  1.00 83.77           C  
ATOM   1503  CB  LEU A 196     -16.046   2.900  22.514  1.00 83.77           C  
ATOM   1504  O   LEU A 196     -19.019   2.136  23.734  1.00 83.77           O  
ATOM   1505  CG  LEU A 196     -16.270   4.153  23.363  1.00 83.77           C  
ATOM   1506  CD1 LEU A 196     -14.938   4.832  23.666  1.00 83.77           C  
ATOM   1507  CD2 LEU A 196     -17.218   5.115  22.657  1.00 83.77           C  
ATOM   1508  N   LYS A 197     -18.762   1.772  21.546  1.00 90.54           N  
ATOM   1509  CA  LYS A 197     -20.185   1.951  21.274  1.00 90.54           C  
ATOM   1510  C   LYS A 197     -21.017   0.882  21.976  1.00 90.54           C  
ATOM   1511  CB  LYS A 197     -20.453   1.919  19.769  1.00 90.54           C  
ATOM   1512  O   LYS A 197     -22.095   1.171  22.500  1.00 90.54           O  
ATOM   1513  CG  LYS A 197     -20.009   3.176  19.034  1.00 90.54           C  
ATOM   1514  CD  LYS A 197     -20.351   3.107  17.552  1.00 90.54           C  
ATOM   1515  CE  LYS A 197     -19.882   4.352  16.810  1.00 90.54           C  
ATOM   1516  NZ  LYS A 197     -20.074   4.223  15.335  1.00 90.54           N  
ATOM   1517  N   ALA A 198     -20.562  -0.322  21.935  1.00 90.80           N  
ATOM   1518  CA  ALA A 198     -21.249  -1.411  22.624  1.00 90.80           C  
ATOM   1519  C   ALA A 198     -21.329  -1.146  24.125  1.00 90.80           C  
ATOM   1520  CB  ALA A 198     -20.542  -2.738  22.359  1.00 90.80           C  
ATOM   1521  O   ALA A 198     -22.374  -1.357  24.744  1.00 90.80           O  
ATOM   1522  N   GLN A 199     -20.204  -0.759  24.705  1.00 90.13           N  
ATOM   1523  CA  GLN A 199     -20.178  -0.440  26.128  1.00 90.13           C  
ATOM   1524  C   GLN A 199     -21.096   0.737  26.446  1.00 90.13           C  
ATOM   1525  CB  GLN A 199     -18.751  -0.131  26.583  1.00 90.13           C  
ATOM   1526  O   GLN A 199     -21.719   0.776  27.508  1.00 90.13           O  
ATOM   1527  CG  GLN A 199     -17.822  -1.337  26.559  1.00 90.13           C  
ATOM   1528  CD  GLN A 199     -18.278  -2.448  27.487  1.00 90.13           C  
ATOM   1529  NE2 GLN A 199     -18.143  -3.690  27.036  1.00 90.13           N  
ATOM   1530  OE1 GLN A 199     -18.746  -2.191  28.601  1.00 90.13           O  
ATOM   1531  N   GLN A 200     -21.098   1.675  25.601  1.00 91.64           N  
ATOM   1532  CA  GLN A 200     -22.008   2.801  25.786  1.00 91.64           C  
ATOM   1533  C   GLN A 200     -23.459   2.331  25.843  1.00 91.64           C  
ATOM   1534  CB  GLN A 200     -21.831   3.825  24.664  1.00 91.64           C  
ATOM   1535  O   GLN A 200     -24.244   2.822  26.657  1.00 91.64           O  
ATOM   1536  CG  GLN A 200     -22.621   5.110  24.875  1.00 91.64           C  
ATOM   1537  CD  GLN A 200     -22.079   5.951  26.015  1.00 91.64           C  
ATOM   1538  NE2 GLN A 200     -22.805   7.005  26.371  1.00 91.64           N  
ATOM   1539  OE1 GLN A 200     -21.017   5.656  26.572  1.00 91.64           O  
ATOM   1540  N   ARG A 201     -23.863   1.467  24.981  1.00 92.37           N  
ATOM   1541  CA  ARG A 201     -25.216   0.921  24.994  1.00 92.37           C  
ATOM   1542  C   ARG A 201     -25.494   0.178  26.297  1.00 92.37           C  
ATOM   1543  CB  ARG A 201     -25.430  -0.015  23.802  1.00 92.37           C  
ATOM   1544  O   ARG A 201     -26.577   0.305  26.871  1.00 92.37           O  
ATOM   1545  CG  ARG A 201     -25.367   0.683  22.452  1.00 92.37           C  
ATOM   1546  CD  ARG A 201     -25.589  -0.290  21.303  1.00 92.37           C  
ATOM   1547  NE  ARG A 201     -25.731   0.406  20.027  1.00 92.37           N  
ATOM   1548  NH1 ARG A 201     -25.825  -1.519  18.753  1.00 92.37           N  
ATOM   1549  NH2 ARG A 201     -25.965   0.536  17.746  1.00 92.37           N  
ATOM   1550  CZ  ARG A 201     -25.840  -0.194  18.845  1.00 92.37           C  
ATOM   1551  N   ASP A 202     -24.546  -0.610  26.727  1.00 91.25           N  
ATOM   1552  CA  ASP A 202     -24.676  -1.346  27.981  1.00 91.25           C  
ATOM   1553  C   ASP A 202     -24.855  -0.395  29.161  1.00 91.25           C  
ATOM   1554  CB  ASP A 202     -23.456  -2.241  28.207  1.00 91.25           C  
ATOM   1555  O   ASP A 202     -25.684  -0.637  30.041  1.00 91.25           O  
ATOM   1556  CG  ASP A 202     -23.407  -3.428  27.260  1.00 91.25           C  
ATOM   1557  OD1 ASP A 202     -24.432  -3.736  26.615  1.00 91.25           O  
ATOM   1558  OD2 ASP A 202     -22.334  -4.062  27.161  1.00 91.25           O  
ATOM   1559  N   VAL A 203     -24.026   0.671  29.159  1.00 92.88           N  
ATOM   1560  CA  VAL A 203     -24.111   1.657  30.230  1.00 92.88           C  
ATOM   1561  C   VAL A 203     -25.484   2.325  30.210  1.00 92.88           C  
ATOM   1562  CB  VAL A 203     -22.998   2.722  30.111  1.00 92.88           C  
ATOM   1563  O   VAL A 203     -26.106   2.512  31.258  1.00 92.88           O  
ATOM   1564  CG1 VAL A 203     -23.252   3.879  31.076  1.00 92.88           C  
ATOM   1565  CG2 VAL A 203     -21.630   2.095  30.373  1.00 92.88           C  
ATOM   1566  N   ASP A 204     -25.915   2.704  29.039  1.00 92.13           N  
ATOM   1567  CA  ASP A 204     -27.241   3.301  28.911  1.00 92.13           C  
ATOM   1568  C   ASP A 204     -28.322   2.349  29.417  1.00 92.13           C  
ATOM   1569  CB  ASP A 204     -27.518   3.686  27.456  1.00 92.13           C  
ATOM   1570  O   ASP A 204     -29.258   2.771  30.099  1.00 92.13           O  
ATOM   1571  CG  ASP A 204     -26.655   4.838  26.973  1.00 92.13           C  
ATOM   1572  OD1 ASP A 204     -26.163   5.625  27.811  1.00 92.13           O  
ATOM   1573  OD2 ASP A 204     -26.467   4.962  25.743  1.00 92.13           O  
ATOM   1574  N   GLY A 205     -28.239   1.046  28.956  1.00 92.79           N  
ATOM   1575  CA  GLY A 205     -29.165   0.045  29.464  1.00 92.79           C  
ATOM   1576  C   GLY A 205     -29.157  -0.062  30.977  1.00 92.79           C  
ATOM   1577  O   GLY A 205     -30.216  -0.139  31.604  1.00 92.79           O  
ATOM   1578  N   ALA A 206     -27.978  -0.130  31.569  1.00 92.48           N  
ATOM   1579  CA  ALA A 206     -27.834  -0.207  33.020  1.00 92.48           C  
ATOM   1580  C   ALA A 206     -28.405   1.038  33.694  1.00 92.48           C  
ATOM   1581  CB  ALA A 206     -26.366  -0.388  33.400  1.00 92.48           C  
ATOM   1582  O   ALA A 206     -29.032   0.945  34.752  1.00 92.48           O  
ATOM   1583  N   THR A 207     -28.152   2.201  33.118  1.00 93.12           N  
ATOM   1584  CA  THR A 207     -28.678   3.447  33.664  1.00 93.12           C  
ATOM   1585  C   THR A 207     -30.203   3.426  33.689  1.00 93.12           C  
ATOM   1586  CB  THR A 207     -28.191   4.662  32.852  1.00 93.12           C  
ATOM   1587  O   THR A 207     -30.820   3.857  34.665  1.00 93.12           O  
ATOM   1588  CG2 THR A 207     -26.678   4.820  32.953  1.00 93.12           C  
ATOM   1589  OG1 THR A 207     -28.552   4.485  31.476  1.00 93.12           O  
ATOM   1590  N   LEU A 208     -30.816   2.982  32.608  1.00 95.62           N  
ATOM   1591  CA  LEU A 208     -32.271   2.896  32.550  1.00 95.62           C  
ATOM   1592  C   LEU A 208     -32.802   1.931  33.604  1.00 95.62           C  
ATOM   1593  CB  LEU A 208     -32.727   2.451  31.158  1.00 95.62           C  
ATOM   1594  O   LEU A 208     -33.821   2.202  34.244  1.00 95.62           O  
ATOM   1595  CG  LEU A 208     -32.595   3.485  30.038  1.00 95.62           C  
ATOM   1596  CD1 LEU A 208     -32.997   2.872  28.701  1.00 95.62           C  
ATOM   1597  CD2 LEU A 208     -33.441   4.716  30.344  1.00 95.62           C  
ATOM   1598  N   ALA A 209     -32.209   0.782  33.726  1.00 95.00           N  
ATOM   1599  CA  ALA A 209     -32.605  -0.198  34.735  1.00 95.00           C  
ATOM   1600  C   ALA A 209     -32.488   0.384  36.141  1.00 95.00           C  
ATOM   1601  CB  ALA A 209     -31.756  -1.461  34.613  1.00 95.00           C  
ATOM   1602  O   ALA A 209     -33.362   0.168  36.984  1.00 95.00           O  
ATOM   1603  N   ARG A 210     -31.353   1.037  36.401  1.00 93.82           N  
ATOM   1604  CA  ARG A 210     -31.174   1.691  37.693  1.00 93.82           C  
ATOM   1605  C   ARG A 210     -32.306   2.676  37.969  1.00 93.82           C  
ATOM   1606  CB  ARG A 210     -29.826   2.413  37.748  1.00 93.82           C  
ATOM   1607  O   ARG A 210     -32.848   2.713  39.075  1.00 93.82           O  
ATOM   1608  CG  ARG A 210     -29.527   3.057  39.093  1.00 93.82           C  
ATOM   1609  CD  ARG A 210     -28.240   3.869  39.056  1.00 93.82           C  
ATOM   1610  NE  ARG A 210     -28.482   5.244  38.630  1.00 93.82           N  
ATOM   1611  NH1 ARG A 210     -26.249   5.835  38.562  1.00 93.82           N  
ATOM   1612  NH2 ARG A 210     -27.863   7.370  38.021  1.00 93.82           N  
ATOM   1613  CZ  ARG A 210     -27.531   6.147  38.405  1.00 93.82           C  
ATOM   1614  N   LEU A 211     -32.594   3.595  37.001  1.00 96.35           N  
ATOM   1615  CA  LEU A 211     -33.665   4.573  37.162  1.00 96.35           C  
ATOM   1616  C   LEU A 211     -34.990   3.883  37.467  1.00 96.35           C  
ATOM   1617  CB  LEU A 211     -33.801   5.432  35.902  1.00 96.35           C  
ATOM   1618  O   LEU A 211     -35.753   4.344  38.318  1.00 96.35           O  
ATOM   1619  CG  LEU A 211     -32.685   6.447  35.650  1.00 96.35           C  
ATOM   1620  CD1 LEU A 211     -32.899   7.149  34.313  1.00 96.35           C  
ATOM   1621  CD2 LEU A 211     -32.617   7.461  36.787  1.00 96.35           C  
ATOM   1622  N   ASP A 212     -35.343   2.816  36.766  1.00 96.26           N  
ATOM   1623  CA  ASP A 212     -36.574   2.063  36.984  1.00 96.26           C  
ATOM   1624  C   ASP A 212     -36.635   1.510  38.406  1.00 96.26           C  
ATOM   1625  CB  ASP A 212     -36.691   0.922  35.971  1.00 96.26           C  
ATOM   1626  O   ASP A 212     -37.674   1.590  39.065  1.00 96.26           O  
ATOM   1627  CG  ASP A 212     -37.010   1.405  34.567  1.00 96.26           C  
ATOM   1628  OD1 ASP A 212     -37.440   2.568  34.406  1.00 96.26           O  
ATOM   1629  OD2 ASP A 212     -36.833   0.616  33.615  1.00 96.26           O  
ATOM   1630  N   LEU A 213     -35.533   0.922  38.866  1.00 94.08           N  
ATOM   1631  CA  LEU A 213     -35.471   0.365  40.213  1.00 94.08           C  
ATOM   1632  C   LEU A 213     -35.576   1.467  41.262  1.00 94.08           C  
ATOM   1633  CB  LEU A 213     -34.171  -0.420  40.409  1.00 94.08           C  
ATOM   1634  O   LEU A 213     -36.198   1.275  42.310  1.00 94.08           O  
ATOM   1635  CG  LEU A 213     -34.080  -1.769  39.694  1.00 94.08           C  
ATOM   1636  CD1 LEU A 213     -32.685  -2.364  39.861  1.00 94.08           C  
ATOM   1637  CD2 LEU A 213     -35.142  -2.727  40.222  1.00 94.08           C  
ATOM   1638  N   GLU A 214     -34.926   2.558  41.017  1.00 95.26           N  
ATOM   1639  CA  GLU A 214     -35.039   3.697  41.924  1.00 95.26           C  
ATOM   1640  C   GLU A 214     -36.488   4.156  42.056  1.00 95.26           C  
ATOM   1641  CB  GLU A 214     -34.161   4.855  41.445  1.00 95.26           C  
ATOM   1642  O   GLU A 214     -36.943   4.484  43.154  1.00 95.26           O  
ATOM   1643  CG  GLU A 214     -32.671   4.629  41.662  1.00 95.26           C  
ATOM   1644  CD  GLU A 214     -31.809   5.768  41.142  1.00 95.26           C  
ATOM   1645  OE1 GLU A 214     -30.571   5.724  41.321  1.00 95.26           O  
ATOM   1646  OE2 GLU A 214     -32.377   6.714  40.550  1.00 95.26           O  
ATOM   1647  N   LYS A 215     -37.155   4.262  40.957  1.00 96.70           N  
ATOM   1648  CA  LYS A 215     -38.568   4.629  40.994  1.00 96.70           C  
ATOM   1649  C   LYS A 215     -39.379   3.618  41.798  1.00 96.70           C  
ATOM   1650  CB  LYS A 215     -39.130   4.742  39.576  1.00 96.70           C  
ATOM   1651  O   LYS A 215     -40.273   3.995  42.559  1.00 96.70           O  
ATOM   1652  CG  LYS A 215     -38.632   5.958  38.807  1.00 96.70           C  
ATOM   1653  CD  LYS A 215     -39.240   6.025  37.412  1.00 96.70           C  
ATOM   1654  CE  LYS A 215     -38.709   7.216  36.626  1.00 96.70           C  
ATOM   1655  NZ  LYS A 215     -39.178   7.198  35.209  1.00 96.70           N  
ATOM   1656  N   LYS A 216     -39.131   2.342  41.600  1.00 96.56           N  
ATOM   1657  CA  LYS A 216     -39.813   1.285  42.342  1.00 96.56           C  
ATOM   1658  C   LYS A 216     -39.539   1.400  43.839  1.00 96.56           C  
ATOM   1659  CB  LYS A 216     -39.382  -0.092  41.834  1.00 96.56           C  
ATOM   1660  O   LYS A 216     -40.449   1.239  44.655  1.00 96.56           O  
ATOM   1661  CG  LYS A 216     -40.131  -1.251  42.475  1.00 96.56           C  
ATOM   1662  CD  LYS A 216     -41.608  -1.236  42.102  1.00 96.56           C  
ATOM   1663  CE  LYS A 216     -42.348  -2.427  42.696  1.00 96.56           C  
ATOM   1664  NZ  LYS A 216     -43.795  -2.420  42.327  1.00 96.56           N  
ATOM   1665  N   VAL A 217     -38.272   1.619  44.143  1.00 95.88           N  
ATOM   1666  CA  VAL A 217     -37.904   1.782  45.545  1.00 95.88           C  
ATOM   1667  C   VAL A 217     -38.669   2.958  46.147  1.00 95.88           C  
ATOM   1668  CB  VAL A 217     -36.382   1.995  45.711  1.00 95.88           C  
ATOM   1669  O   VAL A 217     -39.201   2.859  47.256  1.00 95.88           O  
ATOM   1670  CG1 VAL A 217     -36.053   2.453  47.131  1.00 95.88           C  
ATOM   1671  CG2 VAL A 217     -35.624   0.713  45.371  1.00 95.88           C  
ATOM   1672  N   GLU A 218     -38.706   4.113  45.416  1.00 96.61           N  
ATOM   1673  CA  GLU A 218     -39.435   5.287  45.886  1.00 96.61           C  
ATOM   1674  C   GLU A 218     -40.914   4.973  46.089  1.00 96.61           C  
ATOM   1675  CB  GLU A 218     -39.274   6.449  44.903  1.00 96.61           C  
ATOM   1676  O   GLU A 218     -41.511   5.389  47.085  1.00 96.61           O  
ATOM   1677  CG  GLU A 218     -37.924   7.147  44.991  1.00 96.61           C  
ATOM   1678  CD  GLU A 218     -37.734   8.221  43.932  1.00 96.61           C  
ATOM   1679  OE1 GLU A 218     -36.607   8.748  43.798  1.00 96.61           O  
ATOM   1680  OE2 GLU A 218     -38.722   8.540  43.232  1.00 96.61           O  
ATOM   1681  N   SER A 219     -41.499   4.313  45.111  1.00 96.38           N  
ATOM   1682  CA  SER A 219     -42.901   3.922  45.213  1.00 96.38           C  
ATOM   1683  C   SER A 219     -43.141   3.036  46.430  1.00 96.38           C  
ATOM   1684  CB  SER A 219     -43.348   3.193  43.945  1.00 96.38           C  
ATOM   1685  O   SER A 219     -44.138   3.200  47.137  1.00 96.38           O  
ATOM   1686  OG  SER A 219     -42.905   1.846  43.957  1.00 96.38           O  
ATOM   1687  N   LEU A 220     -42.298   2.073  46.718  1.00 96.03           N  
ATOM   1688  CA  LEU A 220     -42.417   1.171  47.858  1.00 96.03           C  
ATOM   1689  C   LEU A 220     -42.233   1.926  49.170  1.00 96.03           C  
ATOM   1690  CB  LEU A 220     -41.389   0.041  47.757  1.00 96.03           C  
ATOM   1691  O   LEU A 220     -42.918   1.642  50.156  1.00 96.03           O  
ATOM   1692  CG  LEU A 220     -41.645  -1.015  46.681  1.00 96.03           C  
ATOM   1693  CD1 LEU A 220     -40.491  -2.011  46.630  1.00 96.03           C  
ATOM   1694  CD2 LEU A 220     -42.966  -1.732  46.939  1.00 96.03           C  
ATOM   1695  N   LEU A 221     -41.311   2.836  49.214  1.00 97.14           N  
ATOM   1696  CA  LEU A 221     -41.135   3.669  50.398  1.00 97.14           C  
ATOM   1697  C   LEU A 221     -42.393   4.484  50.681  1.00 97.14           C  
ATOM   1698  CB  LEU A 221     -39.936   4.605  50.222  1.00 97.14           C  
ATOM   1699  O   LEU A 221     -42.776   4.660  51.840  1.00 97.14           O  
ATOM   1700  CG  LEU A 221     -38.553   3.961  50.324  1.00 97.14           C  
ATOM   1701  CD1 LEU A 221     -37.465   4.994  50.051  1.00 97.14           C  
ATOM   1702  CD2 LEU A 221     -38.360   3.324  51.697  1.00 97.14           C  
ATOM   1703  N   ASP A 222     -43.003   5.088  49.640  1.00 96.92           N  
ATOM   1704  CA  ASP A 222     -44.258   5.817  49.801  1.00 96.92           C  
ATOM   1705  C   ASP A 222     -45.356   4.908  50.348  1.00 96.92           C  
ATOM   1706  CB  ASP A 222     -44.697   6.429  48.469  1.00 96.92           C  
ATOM   1707  O   ASP A 222     -46.129   5.314  51.217  1.00 96.92           O  
ATOM   1708  CG  ASP A 222     -43.815   7.584  48.027  1.00 96.92           C  
ATOM   1709  OD1 ASP A 222     -43.047   8.117  48.857  1.00 96.92           O  
ATOM   1710  OD2 ASP A 222     -43.891   7.967  46.840  1.00 96.92           O  
ATOM   1711  N   GLU A 223     -45.436   3.711  49.833  1.00 96.18           N  
ATOM   1712  CA  GLU A 223     -46.421   2.743  50.305  1.00 96.18           C  
ATOM   1713  C   GLU A 223     -46.193   2.396  51.774  1.00 96.18           C  
ATOM   1714  CB  GLU A 223     -46.379   1.473  49.452  1.00 96.18           C  
ATOM   1715  O   GLU A 223     -47.147   2.281  52.546  1.00 96.18           O  
ATOM   1716  CG  GLU A 223     -46.909   1.664  48.038  1.00 96.18           C  
ATOM   1717  CD  GLU A 223     -46.819   0.406  47.189  1.00 96.18           C  
ATOM   1718  OE1 GLU A 223     -47.011   0.493  45.954  1.00 96.18           O  
ATOM   1719  OE2 GLU A 223     -46.556  -0.674  47.762  1.00 96.18           O  
ATOM   1720  N   LEU A 224     -44.945   2.157  52.124  1.00 95.25           N  
ATOM   1721  CA  LEU A 224     -44.607   1.865  53.513  1.00 95.25           C  
ATOM   1722  C   LEU A 224     -45.026   3.011  54.427  1.00 95.25           C  
ATOM   1723  CB  LEU A 224     -43.105   1.605  53.656  1.00 95.25           C  
ATOM   1724  O   LEU A 224     -45.584   2.781  55.503  1.00 95.25           O  
ATOM   1725  CG  LEU A 224     -42.627   1.126  55.028  1.00 95.25           C  
ATOM   1726  CD1 LEU A 224     -43.121  -0.292  55.295  1.00 95.25           C  
ATOM   1727  CD2 LEU A 224     -41.107   1.194  55.119  1.00 95.25           C  
ATOM   1728  N   ALA A 225     -44.646   4.258  54.004  1.00 96.62           N  
ATOM   1729  CA  ALA A 225     -45.030   5.428  54.790  1.00 96.62           C  
ATOM   1730  C   ALA A 225     -46.545   5.503  54.958  1.00 96.62           C  
ATOM   1731  CB  ALA A 225     -44.506   6.704  54.137  1.00 96.62           C  
ATOM   1732  O   ALA A 225     -47.041   5.827  56.039  1.00 96.62           O  
ATOM   1733  N   PHE A 226     -47.241   5.279  53.898  1.00 96.56           N  
ATOM   1734  CA  PHE A 226     -48.699   5.306  53.913  1.00 96.56           C  
ATOM   1735  C   PHE A 226     -49.250   4.280  54.895  1.00 96.56           C  
ATOM   1736  CB  PHE A 226     -49.257   5.043  52.511  1.00 96.56           C  
ATOM   1737  O   PHE A 226     -50.134   4.591  55.696  1.00 96.56           O  
ATOM   1738  CG  PHE A 226     -50.758   4.951  52.463  1.00 96.56           C  
ATOM   1739  CD1 PHE A 226     -51.387   3.726  52.275  1.00 96.56           C  
ATOM   1740  CD2 PHE A 226     -51.541   6.089  52.605  1.00 96.56           C  
ATOM   1741  CE1 PHE A 226     -52.777   3.637  52.230  1.00 96.56           C  
ATOM   1742  CE2 PHE A 226     -52.930   6.008  52.561  1.00 96.56           C  
ATOM   1743  CZ  PHE A 226     -53.546   4.782  52.372  1.00 96.56           C  
ATOM   1744  N   VAL A 227     -48.792   3.036  54.902  1.00 96.66           N  
ATOM   1745  CA  VAL A 227     -49.247   1.961  55.777  1.00 96.66           C  
ATOM   1746  C   VAL A 227     -48.919   2.302  57.229  1.00 96.66           C  
ATOM   1747  CB  VAL A 227     -48.610   0.607  55.391  1.00 96.66           C  
ATOM   1748  O   VAL A 227     -49.725   2.052  58.129  1.00 96.66           O  
ATOM   1749  CG1 VAL A 227     -48.956  -0.466  56.421  1.00 96.66           C  
ATOM   1750  CG2 VAL A 227     -49.068   0.181  53.997  1.00 96.66           C  
ATOM   1751  N   ARG A 228     -47.807   2.874  57.483  1.00 96.35           N  
ATOM   1752  CA  ARG A 228     -47.445   3.297  58.831  1.00 96.35           C  
ATOM   1753  C   ARG A 228     -48.409   4.358  59.350  1.00 96.35           C  
ATOM   1754  CB  ARG A 228     -46.011   3.832  58.860  1.00 96.35           C  
ATOM   1755  O   ARG A 228     -48.812   4.322  60.515  1.00 96.35           O  
ATOM   1756  CG  ARG A 228     -44.947   2.748  58.795  1.00 96.35           C  
ATOM   1757  CD  ARG A 228     -43.543   3.330  58.885  1.00 96.35           C  
ATOM   1758  NE  ARG A 228     -42.525   2.284  58.863  1.00 96.35           N  
ATOM   1759  NH1 ARG A 228     -40.760   3.724  58.477  1.00 96.35           N  
ATOM   1760  NH2 ARG A 228     -40.386   1.471  58.669  1.00 96.35           N  
ATOM   1761  CZ  ARG A 228     -41.226   2.495  58.670  1.00 96.35           C  
ATOM   1762  N   GLN A 229     -48.718   5.321  58.516  1.00 96.79           N  
ATOM   1763  CA  GLN A 229     -49.655   6.374  58.892  1.00 96.79           C  
ATOM   1764  C   GLN A 229     -51.038   5.800  59.190  1.00 96.79           C  
ATOM   1765  CB  GLN A 229     -49.751   7.427  57.788  1.00 96.79           C  
ATOM   1766  O   GLN A 229     -51.689   6.203  60.155  1.00 96.79           O  
ATOM   1767  CG  GLN A 229     -50.485   8.694  58.208  1.00 96.79           C  
ATOM   1768  CD  GLN A 229     -50.491   9.756  57.124  1.00 96.79           C  
ATOM   1769  NE2 GLN A 229     -51.230  10.836  57.356  1.00 96.79           N  
ATOM   1770  OE1 GLN A 229     -49.835   9.608  56.088  1.00 96.79           O  
ATOM   1771  N   VAL A 230     -51.444   4.905  58.290  1.00 97.11           N  
ATOM   1772  CA  VAL A 230     -52.744   4.266  58.468  1.00 97.11           C  
ATOM   1773  C   VAL A 230     -52.768   3.505  59.792  1.00 97.11           C  
ATOM   1774  CB  VAL A 230     -53.073   3.312  57.298  1.00 97.11           C  
ATOM   1775  O   VAL A 230     -53.746   3.579  60.540  1.00 97.11           O  
ATOM   1776  CG1 VAL A 230     -54.298   2.460  57.625  1.00 97.11           C  
ATOM   1777  CG2 VAL A 230     -53.297   4.104  56.011  1.00 97.11           C  
ATOM   1778  N   HIS A 231     -51.704   2.797  60.033  1.00 94.96           N  
ATOM   1779  CA  HIS A 231     -51.601   2.050  61.281  1.00 94.96           C  
ATOM   1780  C   HIS A 231     -51.645   2.984  62.487  1.00 94.96           C  
ATOM   1781  CB  HIS A 231     -50.316   1.221  61.306  1.00 94.96           C  
ATOM   1782  O   HIS A 231     -52.331   2.701  63.472  1.00 94.96           O  
ATOM   1783  CG  HIS A 231     -50.181   0.359  62.520  1.00 94.96           C  
ATOM   1784  CD2 HIS A 231     -49.332   0.431  63.572  1.00 94.96           C  
ATOM   1785  ND1 HIS A 231     -50.986  -0.736  62.748  1.00 94.96           N  
ATOM   1786  CE1 HIS A 231     -50.636  -1.302  63.891  1.00 94.96           C  
ATOM   1787  NE2 HIS A 231     -49.635  -0.613  64.411  1.00 94.96           N  
ATOM   1788  N   ASP A 232     -50.886   4.030  62.484  1.00 96.17           N  
ATOM   1789  CA  ASP A 232     -50.873   5.007  63.568  1.00 96.17           C  
ATOM   1790  C   ASP A 232     -52.268   5.580  63.808  1.00 96.17           C  
ATOM   1791  CB  ASP A 232     -49.886   6.136  63.262  1.00 96.17           C  
ATOM   1792  O   ASP A 232     -52.679   5.768  64.955  1.00 96.17           O  
ATOM   1793  CG  ASP A 232     -48.435   5.707  63.393  1.00 96.17           C  
ATOM   1794  OD1 ASP A 232     -48.166   4.641  63.987  1.00 96.17           O  
ATOM   1795  OD2 ASP A 232     -47.553   6.444  62.901  1.00 96.17           O  
ATOM   1796  N   GLU A 233     -52.975   5.887  62.745  1.00 95.74           N  
ATOM   1797  CA  GLU A 233     -54.333   6.413  62.846  1.00 95.74           C  
ATOM   1798  C   GLU A 233     -55.287   5.372  63.425  1.00 95.74           C  
ATOM   1799  CB  GLU A 233     -54.832   6.880  61.477  1.00 95.74           C  
ATOM   1800  O   GLU A 233     -56.165   5.703  64.224  1.00 95.74           O  
ATOM   1801  CG  GLU A 233     -54.200   8.181  61.002  1.00 95.74           C  
ATOM   1802  CD  GLU A 233     -54.677   8.613  59.625  1.00 95.74           C  
ATOM   1803  OE1 GLU A 233     -54.190   9.645  59.110  1.00 95.74           O  
ATOM   1804  OE2 GLU A 233     -55.546   7.915  59.057  1.00 95.74           O  
ATOM   1805  N   GLU A 234     -55.146   4.156  62.975  1.00 93.92           N  
ATOM   1806  CA  GLU A 234     -55.982   3.079  63.497  1.00 93.92           C  
ATOM   1807  C   GLU A 234     -55.738   2.864  64.988  1.00 93.92           C  
ATOM   1808  CB  GLU A 234     -55.728   1.780  62.729  1.00 93.92           C  
ATOM   1809  O   GLU A 234     -56.680   2.645  65.751  1.00 93.92           O  
ATOM   1810  CG  GLU A 234     -56.262   1.792  61.304  1.00 93.92           C  
ATOM   1811  CD  GLU A 234     -55.981   0.504  60.547  1.00 93.92           C  
ATOM   1812  OE1 GLU A 234     -56.537   0.317  59.441  1.00 93.92           O  
ATOM   1813  OE2 GLU A 234     -55.201  -0.326  61.065  1.00 93.92           O  
ATOM   1814  N   VAL A 235     -54.448   2.838  65.403  1.00 93.74           N  
ATOM   1815  CA  VAL A 235     -54.086   2.702  66.810  1.00 93.74           C  
ATOM   1816  C   VAL A 235     -54.679   3.860  67.610  1.00 93.74           C  
ATOM   1817  CB  VAL A 235     -52.554   2.652  67.000  1.00 93.74           C  
ATOM   1818  O   VAL A 235     -55.217   3.658  68.701  1.00 93.74           O  
ATOM   1819  CG1 VAL A 235     -52.191   2.712  68.483  1.00 93.74           C  
ATOM   1820  CG2 VAL A 235     -51.978   1.392  66.357  1.00 93.74           C  
ATOM   1821  N   ALA A 236     -54.548   5.123  67.106  1.00 94.50           N  
ATOM   1822  CA  ALA A 236     -55.108   6.298  67.768  1.00 94.50           C  
ATOM   1823  C   ALA A 236     -56.620   6.166  67.932  1.00 94.50           C  
ATOM   1824  CB  ALA A 236     -54.769   7.563  66.985  1.00 94.50           C  
ATOM   1825  O   ALA A 236     -57.171   6.521  68.976  1.00 94.50           O  
ATOM   1826  N   GLU A 237     -57.305   5.730  66.852  1.00 94.17           N  
ATOM   1827  CA  GLU A 237     -58.750   5.529  66.880  1.00 94.17           C  
ATOM   1828  C   GLU A 237     -59.142   4.481  67.918  1.00 94.17           C  
ATOM   1829  CB  GLU A 237     -59.263   5.117  65.498  1.00 94.17           C  
ATOM   1830  O   GLU A 237     -60.122   4.656  68.645  1.00 94.17           O  
ATOM   1831  CG  GLU A 237     -59.331   6.264  64.500  1.00 94.17           C  
ATOM   1832  CD  GLU A 237     -59.835   5.839  63.130  1.00 94.17           C  
ATOM   1833  OE1 GLU A 237     -59.904   6.692  62.217  1.00 94.17           O  
ATOM   1834  OE2 GLU A 237     -60.166   4.642  62.970  1.00 94.17           O  
ATOM   1835  N   LEU A 238     -58.402   3.359  67.971  1.00 92.32           N  
ATOM   1836  CA  LEU A 238     -58.688   2.301  68.935  1.00 92.32           C  
ATOM   1837  C   LEU A 238     -58.446   2.785  70.360  1.00 92.32           C  
ATOM   1838  CB  LEU A 238     -57.828   1.068  68.649  1.00 92.32           C  
ATOM   1839  O   LEU A 238     -59.220   2.469  71.267  1.00 92.32           O  
ATOM   1840  CG  LEU A 238     -58.194   0.260  67.403  1.00 92.32           C  
ATOM   1841  CD1 LEU A 238     -57.180  -0.857  67.179  1.00 92.32           C  
ATOM   1842  CD2 LEU A 238     -59.603  -0.308  67.528  1.00 92.32           C  
ATOM   1843  N   LEU A 239     -57.370   3.503  70.590  1.00 92.85           N  
ATOM   1844  CA  LEU A 239     -57.097   4.056  71.912  1.00 92.85           C  
ATOM   1845  C   LEU A 239     -58.189   5.037  72.326  1.00 92.85           C  
ATOM   1846  CB  LEU A 239     -55.734   4.753  71.931  1.00 92.85           C  
ATOM   1847  O   LEU A 239     -58.573   5.087  73.497  1.00 92.85           O  
ATOM   1848  CG  LEU A 239     -54.506   3.842  71.927  1.00 92.85           C  
ATOM   1849  CD1 LEU A 239     -53.231   4.671  71.816  1.00 92.85           C  
ATOM   1850  CD2 LEU A 239     -54.479   2.975  73.181  1.00 92.85           C  
ATOM   1851  N   ALA A 240     -58.693   5.907  71.414  1.00 90.60           N  
ATOM   1852  CA  ALA A 240     -59.776   6.851  71.675  1.00 90.60           C  
ATOM   1853  C   ALA A 240     -61.061   6.121  72.052  1.00 90.60           C  
ATOM   1854  CB  ALA A 240     -60.011   7.741  70.456  1.00 90.60           C  
ATOM   1855  O   ALA A 240     -61.788   6.554  72.950  1.00 90.60           O  
ATOM   1856  N   THR A 241     -61.348   5.051  71.242  1.00 91.40           N  
ATOM   1857  CA  THR A 241     -62.524   4.235  71.526  1.00 91.40           C  
ATOM   1858  C   THR A 241     -62.412   3.584  72.901  1.00 91.40           C  
ATOM   1859  CB  THR A 241     -62.722   3.148  70.454  1.00 91.40           C  
ATOM   1860  O   THR A 241     -63.395   3.507  73.640  1.00 91.40           O  
ATOM   1861  CG2 THR A 241     -63.124   3.760  69.117  1.00 91.40           C  
ATOM   1862  OG1 THR A 241     -61.497   2.423  70.286  1.00 91.40           O  
ATOM   1863  N   LEU A 242     -61.292   3.048  73.291  1.00 86.65           N  
ATOM   1864  CA  LEU A 242     -61.071   2.442  74.600  1.00 86.65           C  
ATOM   1865  C   LEU A 242     -61.204   3.479  75.709  1.00 86.65           C  
ATOM   1866  CB  LEU A 242     -59.688   1.788  74.660  1.00 86.65           C  
ATOM   1867  O   LEU A 242     -61.759   3.190  76.772  1.00 86.65           O  
ATOM   1868  CG  LEU A 242     -59.545   0.438  73.955  1.00 86.65           C  
ATOM   1869  CD1 LEU A 242     -58.077   0.029  73.886  1.00 86.65           C  
ATOM   1870  CD2 LEU A 242     -60.369  -0.628  74.670  1.00 86.65           C  
ATOM   1871  N   GLN A 243     -60.641   4.735  75.548  1.00 86.00           N  
ATOM   1872  CA  GLN A 243     -60.766   5.816  76.519  1.00 86.00           C  
ATOM   1873  C   GLN A 243     -62.222   6.240  76.687  1.00 86.00           C  
ATOM   1874  CB  GLN A 243     -59.915   7.016  76.100  1.00 86.00           C  
ATOM   1875  O   GLN A 243     -62.666   6.527  77.800  1.00 86.00           O  
ATOM   1876  CG  GLN A 243     -58.419   6.807  76.292  1.00 86.00           C  
ATOM   1877  CD  GLN A 243     -57.596   7.999  75.841  1.00 86.00           C  
ATOM   1878  NE2 GLN A 243     -56.400   8.141  76.401  1.00 86.00           N  
ATOM   1879  OE1 GLN A 243     -58.032   8.786  74.994  1.00 86.00           O  
ATOM   1880  N   ALA A 244     -62.948   6.366  75.590  1.00 84.05           N  
ATOM   1881  CA  ALA A 244     -64.366   6.712  75.639  1.00 84.05           C  
ATOM   1882  C   ALA A 244     -65.169   5.630  76.355  1.00 84.05           C  
ATOM   1883  CB  ALA A 244     -64.910   6.929  74.229  1.00 84.05           C  
ATOM   1884  O   ALA A 244     -66.100   5.934  77.106  1.00 84.05           O  
ATOM   1885  N   SER A 245     -64.856   4.363  76.119  1.00 78.90           N  
ATOM   1886  CA  SER A 245     -65.553   3.265  76.782  1.00 78.90           C  
ATOM   1887  C   SER A 245     -65.145   3.156  78.247  1.00 78.90           C  
ATOM   1888  CB  SER A 245     -65.273   1.943  76.066  1.00 78.90           C  
ATOM   1889  O   SER A 245     -65.952   2.768  79.094  1.00 78.90           O  
ATOM   1890  OG  SER A 245     -63.886   1.653  76.068  1.00 78.90           O  
ATOM   1891  N   SER A 246     -63.945   3.460  78.699  1.00 68.35           N  
ATOM   1892  CA  SER A 246     -63.512   3.453  80.093  1.00 68.35           C  
ATOM   1893  C   SER A 246     -64.088   4.641  80.857  1.00 68.35           C  
ATOM   1894  CB  SER A 246     -61.986   3.472  80.180  1.00 68.35           C  
ATOM   1895  O   SER A 246     -64.458   4.513  82.026  1.00 68.35           O  
ATOM   1896  OG  SER A 246     -61.560   3.544  81.530  1.00 68.35           O  
ATOM   1897  N   GLN A 247     -64.207   5.909  80.247  1.00 62.49           N  
ATOM   1898  CA  GLN A 247     -64.853   7.034  80.914  1.00 62.49           C  
ATOM   1899  C   GLN A 247     -66.364   6.839  80.983  1.00 62.49           C  
ATOM   1900  CB  GLN A 247     -64.524   8.344  80.197  1.00 62.49           C  
ATOM   1901  O   GLN A 247     -67.012   7.293  81.929  1.00 62.49           O  
ATOM   1902  CG  GLN A 247     -63.084   8.804  80.383  1.00 62.49           C  
ATOM   1903  CD  GLN A 247     -62.764  10.064  79.602  1.00 62.49           C  
ATOM   1904  NE2 GLN A 247     -61.502  10.477  79.634  1.00 62.49           N  
ATOM   1905  OE1 GLN A 247     -63.644  10.661  78.973  1.00 62.49           O  
ATOM   1906  N   ALA A 248     -67.026   6.190  80.050  1.00 58.78           N  
ATOM   1907  CA  ALA A 248     -68.453   5.880  80.094  1.00 58.78           C  
ATOM   1908  C   ALA A 248     -68.738   4.742  81.069  1.00 58.78           C  
ATOM   1909  CB  ALA A 248     -68.963   5.523  78.700  1.00 58.78           C  
ATOM   1910  O   ALA A 248     -69.787   4.720  81.718  1.00 58.78           O  
ATOM   1911  N   ALA A 249     -67.783   3.988  81.474  1.00 54.21           N  
ATOM   1912  CA  ALA A 249     -68.065   2.995  82.507  1.00 54.21           C  
ATOM   1913  C   ALA A 249     -67.733   3.537  83.894  1.00 54.21           C  
ATOM   1914  CB  ALA A 249     -67.283   1.711  82.239  1.00 54.21           C  
ATOM   1915  O   ALA A 249     -68.289   3.080  84.895  1.00 54.21           O  
ATOM   1916  N   ALA A 250     -67.156   4.740  84.102  1.00 47.63           N  
ATOM   1917  CA  ALA A 250     -66.977   5.272  85.451  1.00 47.63           C  
ATOM   1918  C   ALA A 250     -67.851   6.503  85.675  1.00 47.63           C  
ATOM   1919  CB  ALA A 250     -65.510   5.612  85.698  1.00 47.63           C  
ATOM   1920  O   ALA A 250     -68.188   6.833  86.814  1.00 47.63           O  
ATOM   1921  N   GLU A 251     -68.884   6.864  84.961  1.00 39.23           N  
ATOM   1922  CA  GLU A 251     -69.790   7.938  85.359  1.00 39.23           C  
ATOM   1923  C   GLU A 251     -71.194   7.709  84.808  1.00 39.23           C  
ATOM   1924  CB  GLU A 251     -69.255   9.294  84.891  1.00 39.23           C  
ATOM   1925  O   GLU A 251     -71.414   7.803  83.598  1.00 39.23           O  
ATOM   1926  CG  GLU A 251     -68.089   9.814  85.719  1.00 39.23           C  
ATOM   1927  CD  GLU A 251     -67.878  11.313  85.582  1.00 39.23           C  
ATOM   1928  OE1 GLU A 251     -67.104  11.893  86.378  1.00 39.23           O  
ATOM   1929  OE2 GLU A 251     -68.492  11.914  84.672  1.00 39.23           O  
ATOM   1930  N   VAL A 252     -71.648   6.429  84.923  1.00 42.21           N  
ATOM   1931  CA  VAL A 252     -73.101   6.377  84.805  1.00 42.21           C  
ATOM   1932  C   VAL A 252     -73.712   5.934  86.132  1.00 42.21           C  
ATOM   1933  CB  VAL A 252     -73.545   5.427  83.670  1.00 42.21           C  
ATOM   1934  O   VAL A 252     -73.449   4.826  86.605  1.00 42.21           O  
ATOM   1935  CG1 VAL A 252     -75.068   5.323  83.618  1.00 42.21           C  
ATOM   1936  CG2 VAL A 252     -72.992   5.903  82.329  1.00 42.21           C  
ATOM   1937  N   ASP A 253     -73.623   6.833  87.156  1.00 29.38           N  
ATOM   1938  CA  ASP A 253     -74.654   7.191  88.125  1.00 29.38           C  
ATOM   1939  C   ASP A 253     -75.213   8.584  87.843  1.00 29.38           C  
ATOM   1940  CB  ASP A 253     -74.097   7.127  89.549  1.00 29.38           C  
ATOM   1941  O   ASP A 253     -74.455   9.529  87.617  1.00 29.38           O  
ATOM   1942  CG  ASP A 253     -74.853   6.154  90.438  1.00 29.38           C  
ATOM   1943  OD1 ASP A 253     -75.806   5.504  89.958  1.00 29.38           O  
ATOM   1944  OD2 ASP A 253     -74.493   6.040  91.629  1.00 29.38           O  
ATOM   1945  N   VAL A 254     -76.405   8.669  87.228  1.00 32.32           N  
ATOM   1946  CA  VAL A 254     -77.395   9.628  87.706  1.00 32.32           C  
ATOM   1947  C   VAL A 254     -78.343  10.004  86.570  1.00 32.32           C  
ATOM   1948  CB  VAL A 254     -76.726  10.895  88.283  1.00 32.32           C  
ATOM   1949  O   VAL A 254     -77.899  10.341  85.469  1.00 32.32           O  
ATOM   1950  CG1 VAL A 254     -77.778  11.933  88.670  1.00 32.32           C  
ATOM   1951  CG2 VAL A 254     -75.856  10.538  89.487  1.00 32.32           C  
ATOM   1952  N   THR A 255     -79.649   9.617  86.711  1.00 32.26           N  
ATOM   1953  CA  THR A 255     -80.991  10.159  86.892  1.00 32.26           C  
ATOM   1954  C   THR A 255     -81.067  11.597  86.385  1.00 32.26           C  
ATOM   1955  CB  THR A 255     -81.419  10.110  88.371  1.00 32.26           C  
ATOM   1956  O   THR A 255     -80.194  12.413  86.686  1.00 32.26           O  
ATOM   1957  CG2 THR A 255     -81.588   8.671  88.847  1.00 32.26           C  
ATOM   1958  OG1 THR A 255     -80.420  10.753  89.172  1.00 32.26           O  
ATOM   1959  N   VAL A 256     -81.825  11.881  85.260  1.00 33.68           N  
ATOM   1960  CA  VAL A 256     -82.795  12.968  85.167  1.00 33.68           C  
ATOM   1961  C   VAL A 256     -83.068  13.292  83.700  1.00 33.68           C  
ATOM   1962  CB  VAL A 256     -82.306  14.231  85.910  1.00 33.68           C  
ATOM   1963  O   VAL A 256     -82.135  13.455  82.910  1.00 33.68           O  
ATOM   1964  CG1 VAL A 256     -83.326  15.361  85.782  1.00 33.68           C  
ATOM   1965  CG2 VAL A 256     -82.036  13.914  87.380  1.00 33.68           C  
ATOM   1966  N   ALA A 257     -84.258  12.991  83.153  1.00 41.78           N  
ATOM   1967  CA  ALA A 257     -85.398  13.732  82.619  1.00 41.78           C  
ATOM   1968  C   ALA A 257     -85.620  13.409  81.144  1.00 41.78           C  
ATOM   1969  CB  ALA A 257     -85.193  15.233  82.807  1.00 41.78           C  
ATOM   1970  O   ALA A 257     -84.684  13.465  80.343  1.00 41.78           O  
ATOM   1971  N   LYS A 258     -86.340  12.343  80.837  1.00 40.50           N  
ATOM   1972  CA  LYS A 258     -87.016  11.606  79.774  1.00 40.50           C  
ATOM   1973  C   LYS A 258     -87.013  12.397  78.469  1.00 40.50           C  
ATOM   1974  CB  LYS A 258     -88.452  11.273  80.181  1.00 40.50           C  
ATOM   1975  O   LYS A 258     -87.785  13.344  78.309  1.00 40.50           O  
ATOM   1976  CG  LYS A 258     -88.562  10.143  81.194  1.00 40.50           C  
ATOM   1977  CD  LYS A 258     -90.011   9.729  81.415  1.00 40.50           C  
ATOM   1978  CE  LYS A 258     -90.111   8.479  82.278  1.00 40.50           C  
ATOM   1979  NZ  LYS A 258     -91.160   8.617  83.333  1.00 40.50           N  
ATOM   1980  N   PRO A 259     -85.682  12.687  77.868  1.00 56.40           N  
ATOM   1981  CA  PRO A 259     -85.695  12.905  76.419  1.00 56.40           C  
ATOM   1982  C   PRO A 259     -85.713  11.600  75.626  1.00 56.40           C  
ATOM   1983  CB  PRO A 259     -84.399  13.679  76.167  1.00 56.40           C  
ATOM   1984  O   PRO A 259     -85.349  10.547  76.156  1.00 56.40           O  
ATOM   1985  CG  PRO A 259     -83.472  13.236  77.252  1.00 56.40           C  
ATOM   1986  CD  PRO A 259     -84.282  12.583  78.335  1.00 56.40           C  
ATOM   1987  N   ASP A 260     -86.818  11.374  75.023  1.00 63.32           N  
ATOM   1988  CA  ASP A 260     -87.188  10.228  74.199  1.00 63.32           C  
ATOM   1989  C   ASP A 260     -85.950   9.477  73.715  1.00 63.32           C  
ATOM   1990  CB  ASP A 260     -88.032  10.676  73.004  1.00 63.32           C  
ATOM   1991  O   ASP A 260     -85.319   9.876  72.734  1.00 63.32           O  
ATOM   1992  CG  ASP A 260     -88.908   9.568  72.447  1.00 63.32           C  
ATOM   1993  OD1 ASP A 260     -88.949   8.467  73.039  1.00 63.32           O  
ATOM   1994  OD2 ASP A 260     -89.562   9.796  71.406  1.00 63.32           O  
ATOM   1995  N   LEU A 261     -85.103   9.041  74.439  1.00 78.85           N  
ATOM   1996  CA  LEU A 261     -83.936   8.167  74.388  1.00 78.85           C  
ATOM   1997  C   LEU A 261     -84.072   7.143  73.265  1.00 78.85           C  
ATOM   1998  CB  LEU A 261     -83.744   7.450  75.727  1.00 78.85           C  
ATOM   1999  O   LEU A 261     -83.107   6.871  72.548  1.00 78.85           O  
ATOM   2000  CG  LEU A 261     -82.500   6.570  75.853  1.00 78.85           C  
ATOM   2001  CD1 LEU A 261     -81.237   7.420  75.755  1.00 78.85           C  
ATOM   2002  CD2 LEU A 261     -82.526   5.791  77.163  1.00 78.85           C  
ATOM   2003  N   THR A 262     -85.303   6.755  73.033  1.00 84.51           N  
ATOM   2004  CA  THR A 262     -85.506   5.747  71.998  1.00 84.51           C  
ATOM   2005  C   THR A 262     -85.244   6.332  70.614  1.00 84.51           C  
ATOM   2006  CB  THR A 262     -86.932   5.169  72.053  1.00 84.51           C  
ATOM   2007  O   THR A 262     -84.626   5.683  69.767  1.00 84.51           O  
ATOM   2008  CG2 THR A 262     -87.019   4.010  73.041  1.00 84.51           C  
ATOM   2009  OG1 THR A 262     -87.843   6.198  72.460  1.00 84.51           O  
ATOM   2010  N   SER A 263     -85.679   7.559  70.352  1.00 84.88           N  
ATOM   2011  CA  SER A 263     -85.457   8.255  69.089  1.00 84.88           C  
ATOM   2012  C   SER A 263     -83.976   8.538  68.866  1.00 84.88           C  
ATOM   2013  CB  SER A 263     -86.246   9.564  69.052  1.00 84.88           C  
ATOM   2014  O   SER A 263     -83.464   8.362  67.758  1.00 84.88           O  
ATOM   2015  OG  SER A 263     -85.920  10.316  67.896  1.00 84.88           O  
ATOM   2016  N   ALA A 264     -83.289   8.979  69.771  1.00 87.28           N  
ATOM   2017  CA  ALA A 264     -81.856   9.247  69.677  1.00 87.28           C  
ATOM   2018  C   ALA A 264     -81.075   7.965  69.405  1.00 87.28           C  
ATOM   2019  CB  ALA A 264     -81.354   9.911  70.957  1.00 87.28           C  
ATOM   2020  O   ALA A 264     -80.142   7.959  68.598  1.00 87.28           O  
ATOM   2021  N   LEU A 265     -81.451   6.894  69.993  1.00 89.84           N  
ATOM   2022  CA  LEU A 265     -80.779   5.617  69.782  1.00 89.84           C  
ATOM   2023  C   LEU A 265     -81.010   5.109  68.363  1.00 89.84           C  
ATOM   2024  CB  LEU A 265     -81.271   4.579  70.795  1.00 89.84           C  
ATOM   2025  O   LEU A 265     -80.096   4.566  67.738  1.00 89.84           O  
ATOM   2026  CG  LEU A 265     -80.759   4.733  72.227  1.00 89.84           C  
ATOM   2027  CD1 LEU A 265     -81.476   3.758  73.155  1.00 89.84           C  
ATOM   2028  CD2 LEU A 265     -79.250   4.520  72.282  1.00 89.84           C  
ATOM   2029  N   ARG A 266     -82.242   5.236  67.862  1.00 90.48           N  
ATOM   2030  CA  ARG A 266     -82.545   4.844  66.490  1.00 90.48           C  
ATOM   2031  C   ARG A 266     -81.747   5.678  65.493  1.00 90.48           C  
ATOM   2032  CB  ARG A 266     -84.043   4.982  66.209  1.00 90.48           C  
ATOM   2033  O   ARG A 266     -81.228   5.148  64.508  1.00 90.48           O  
ATOM   2034  CG  ARG A 266     -84.854   3.749  66.573  1.00 90.48           C  
ATOM   2035  CD  ARG A 266     -86.297   3.864  66.101  1.00 90.48           C  
ATOM   2036  NE  ARG A 266     -87.183   4.303  67.175  1.00 90.48           N  
ATOM   2037  NH1 ARG A 266     -87.092   6.542  66.614  1.00 90.48           N  
ATOM   2038  NH2 ARG A 266     -88.353   5.853  68.401  1.00 90.48           N  
ATOM   2039  CZ  ARG A 266     -87.541   5.565  67.394  1.00 90.48           C  
ATOM   2040  N   GLU A 267     -81.663   6.929  65.710  1.00 91.04           N  
ATOM   2041  CA  GLU A 267     -80.872   7.818  64.864  1.00 91.04           C  
ATOM   2042  C   GLU A 267     -79.395   7.433  64.888  1.00 91.04           C  
ATOM   2043  CB  GLU A 267     -81.043   9.274  65.306  1.00 91.04           C  
ATOM   2044  O   GLU A 267     -78.733   7.426  63.848  1.00 91.04           O  
ATOM   2045  CG  GLU A 267     -80.417  10.283  64.354  1.00 91.04           C  
ATOM   2046  CD  GLU A 267     -80.707  11.726  64.735  1.00 91.04           C  
ATOM   2047  OE1 GLU A 267     -80.255  12.646  64.016  1.00 91.04           O  
ATOM   2048  OE2 GLU A 267     -81.390  11.939  65.761  1.00 91.04           O  
ATOM   2049  N   ILE A 268     -78.859   7.198  66.010  1.00 92.60           N  
ATOM   2050  CA  ILE A 268     -77.460   6.804  66.132  1.00 92.60           C  
ATOM   2051  C   ILE A 268     -77.224   5.498  65.377  1.00 92.60           C  
ATOM   2052  CB  ILE A 268     -77.043   6.650  67.612  1.00 92.60           C  
ATOM   2053  O   ILE A 268     -76.215   5.348  64.684  1.00 92.60           O  
ATOM   2054  CG1 ILE A 268     -77.053   8.013  68.314  1.00 92.60           C  
ATOM   2055  CG2 ILE A 268     -75.666   5.989  67.720  1.00 92.60           C  
ATOM   2056  CD1 ILE A 268     -76.851   7.935  69.821  1.00 92.60           C  
ATOM   2057  N   ARG A 269     -78.193   4.563  65.539  1.00 93.49           N  
ATOM   2058  CA  ARG A 269     -78.069   3.302  64.815  1.00 93.49           C  
ATOM   2059  C   ARG A 269     -78.086   3.532  63.308  1.00 93.49           C  
ATOM   2060  CB  ARG A 269     -79.193   2.341  65.211  1.00 93.49           C  
ATOM   2061  O   ARG A 269     -77.295   2.934  62.575  1.00 93.49           O  
ATOM   2062  CG  ARG A 269     -78.938   1.598  66.513  1.00 93.49           C  
ATOM   2063  CD  ARG A 269     -80.042   0.595  66.815  1.00 93.49           C  
ATOM   2064  NE  ARG A 269     -79.856  -0.036  68.118  1.00 93.49           N  
ATOM   2065  NH1 ARG A 269     -82.104  -0.420  68.485  1.00 93.49           N  
ATOM   2066  NH2 ARG A 269     -80.557  -1.059  70.051  1.00 93.49           N  
ATOM   2067  CZ  ARG A 269     -80.839  -0.503  68.882  1.00 93.49           C  
ATOM   2068  N   ALA A 270     -79.046   4.309  62.843  1.00 93.13           N  
ATOM   2069  CA  ALA A 270     -79.141   4.631  61.422  1.00 93.13           C  
ATOM   2070  C   ALA A 270     -77.855   5.280  60.919  1.00 93.13           C  
ATOM   2071  CB  ALA A 270     -80.333   5.549  61.163  1.00 93.13           C  
ATOM   2072  O   ALA A 270     -77.374   4.959  59.830  1.00 93.13           O  
ATOM   2073  N   GLN A 271     -77.247   6.156  61.658  1.00 93.62           N  
ATOM   2074  CA  GLN A 271     -76.001   6.813  61.279  1.00 93.62           C  
ATOM   2075  C   GLN A 271     -74.854   5.810  61.190  1.00 93.62           C  
ATOM   2076  CB  GLN A 271     -75.653   7.922  62.274  1.00 93.62           C  
ATOM   2077  O   GLN A 271     -74.035   5.876  60.272  1.00 93.62           O  
ATOM   2078  CG  GLN A 271     -76.633   9.087  62.263  1.00 93.62           C  
ATOM   2079  CD  GLN A 271     -76.528   9.930  61.006  1.00 93.62           C  
ATOM   2080  NE2 GLN A 271     -77.648  10.506  60.582  1.00 93.62           N  
ATOM   2081  OE1 GLN A 271     -75.449  10.064  60.420  1.00 93.62           O  
ATOM   2082  N   TYR A 272     -74.840   4.941  62.157  1.00 92.95           N  
ATOM   2083  CA  TYR A 272     -73.767   3.953  62.154  1.00 92.95           C  
ATOM   2084  C   TYR A 272     -73.921   2.984  60.988  1.00 92.95           C  
ATOM   2085  CB  TYR A 272     -73.745   3.180  63.476  1.00 92.95           C  
ATOM   2086  O   TYR A 272     -72.931   2.584  60.370  1.00 92.95           O  
ATOM   2087  CG  TYR A 272     -72.929   3.847  64.556  1.00 92.95           C  
ATOM   2088  CD1 TYR A 272     -71.537   3.831  64.515  1.00 92.95           C  
ATOM   2089  CD2 TYR A 272     -73.548   4.494  65.620  1.00 92.95           C  
ATOM   2090  CE1 TYR A 272     -70.781   4.444  65.509  1.00 92.95           C  
ATOM   2091  CE2 TYR A 272     -72.802   5.110  66.620  1.00 92.95           C  
ATOM   2092  OH  TYR A 272     -70.678   5.687  67.543  1.00 92.95           O  
ATOM   2093  CZ  TYR A 272     -71.422   5.080  66.556  1.00 92.95           C  
ATOM   2094  N   GLU A 273     -75.105   2.629  60.770  1.00 94.19           N  
ATOM   2095  CA  GLU A 273     -75.350   1.758  59.625  1.00 94.19           C  
ATOM   2096  C   GLU A 273     -74.940   2.434  58.320  1.00 94.19           C  
ATOM   2097  CB  GLU A 273     -76.824   1.349  59.565  1.00 94.19           C  
ATOM   2098  O   GLU A 273     -74.332   1.803  57.452  1.00 94.19           O  
ATOM   2099  CG  GLU A 273     -77.206   0.276  60.574  1.00 94.19           C  
ATOM   2100  CD  GLU A 273     -78.690  -0.054  60.566  1.00 94.19           C  
ATOM   2101  OE1 GLU A 273     -79.136  -0.866  61.408  1.00 94.19           O  
ATOM   2102  OE2 GLU A 273     -79.413   0.502  59.709  1.00 94.19           O  
ATOM   2103  N   SER A 274     -75.341   3.657  58.142  1.00 94.34           N  
ATOM   2104  CA  SER A 274     -74.952   4.425  56.963  1.00 94.34           C  
ATOM   2105  C   SER A 274     -73.437   4.571  56.873  1.00 94.34           C  
ATOM   2106  CB  SER A 274     -75.605   5.808  56.985  1.00 94.34           C  
ATOM   2107  O   SER A 274     -72.858   4.432  55.794  1.00 94.34           O  
ATOM   2108  OG  SER A 274     -75.055   6.639  55.978  1.00 94.34           O  
ATOM   2109  N   LEU A 275     -72.835   4.857  57.968  1.00 94.44           N  
ATOM   2110  CA  LEU A 275     -71.383   4.992  58.006  1.00 94.44           C  
ATOM   2111  C   LEU A 275     -70.705   3.670  57.659  1.00 94.44           C  
ATOM   2112  CB  LEU A 275     -70.925   5.467  59.388  1.00 94.44           C  
ATOM   2113  O   LEU A 275     -69.740   3.646  56.892  1.00 94.44           O  
ATOM   2114  CG  LEU A 275     -69.424   5.701  59.561  1.00 94.44           C  
ATOM   2115  CD1 LEU A 275     -68.949   6.808  58.625  1.00 94.44           C  
ATOM   2116  CD2 LEU A 275     -69.099   6.044  61.011  1.00 94.44           C  
ATOM   2117  N   ALA A 276     -71.160   2.568  58.222  1.00 94.29           N  
ATOM   2118  CA  ALA A 276     -70.607   1.246  57.938  1.00 94.29           C  
ATOM   2119  C   ALA A 276     -70.737   0.903  56.457  1.00 94.29           C  
ATOM   2120  CB  ALA A 276     -71.301   0.185  58.789  1.00 94.29           C  
ATOM   2121  O   ALA A 276     -69.804   0.369  55.853  1.00 94.29           O  
ATOM   2122  N   ALA A 277     -71.971   1.206  55.885  1.00 95.15           N  
ATOM   2123  CA  ALA A 277     -72.195   0.962  54.463  1.00 95.15           C  
ATOM   2124  C   ALA A 277     -71.235   1.784  53.607  1.00 95.15           C  
ATOM   2125  CB  ALA A 277     -73.641   1.280  54.090  1.00 95.15           C  
ATOM   2126  O   ALA A 277     -70.664   1.274  52.640  1.00 95.15           O  
ATOM   2127  N   LYS A 278     -71.093   3.067  53.916  1.00 95.84           N  
ATOM   2128  CA  LYS A 278     -70.167   3.926  53.184  1.00 95.84           C  
ATOM   2129  C   LYS A 278     -68.732   3.423  53.313  1.00 95.84           C  
ATOM   2130  CB  LYS A 278     -70.264   5.368  53.683  1.00 95.84           C  
ATOM   2131  O   LYS A 278     -67.973   3.441  52.342  1.00 95.84           O  
ATOM   2132  CG  LYS A 278     -71.539   6.085  53.261  1.00 95.84           C  
ATOM   2133  CD  LYS A 278     -71.582   7.510  53.797  1.00 95.84           C  
ATOM   2134  CE  LYS A 278     -72.907   8.189  53.477  1.00 95.84           C  
ATOM   2135  NZ  LYS A 278     -73.017   9.526  54.132  1.00 95.84           N  
ATOM   2136  N   ASN A 279     -68.338   3.090  54.523  1.00 93.33           N  
ATOM   2137  CA  ASN A 279     -66.999   2.559  54.752  1.00 93.33           C  
ATOM   2138  C   ASN A 279     -66.747   1.300  53.927  1.00 93.33           C  
ATOM   2139  CB  ASN A 279     -66.781   2.273  56.239  1.00 93.33           C  
ATOM   2140  O   ASN A 279     -65.668   1.133  53.354  1.00 93.33           O  
ATOM   2141  CG  ASN A 279     -66.434   3.519  57.029  1.00 93.33           C  
ATOM   2142  ND2 ASN A 279     -66.596   3.451  58.345  1.00 93.33           N  
ATOM   2143  OD1 ASN A 279     -66.024   4.535  56.461  1.00 93.33           O  
ATOM   2144  N   LEU A 280     -67.750   0.451  53.871  1.00 95.36           N  
ATOM   2145  CA  LEU A 280     -67.625  -0.765  53.075  1.00 95.36           C  
ATOM   2146  C   LEU A 280     -67.470  -0.433  51.595  1.00 95.36           C  
ATOM   2147  CB  LEU A 280     -68.843  -1.669  53.283  1.00 95.36           C  
ATOM   2148  O   LEU A 280     -66.624  -1.012  50.910  1.00 95.36           O  
ATOM   2149  CG  LEU A 280     -68.809  -3.025  52.577  1.00 95.36           C  
ATOM   2150  CD1 LEU A 280     -67.677  -3.884  53.132  1.00 95.36           C  
ATOM   2151  CD2 LEU A 280     -70.149  -3.738  52.722  1.00 95.36           C  
ATOM   2152  N   GLN A 281     -68.278   0.443  51.060  1.00 95.29           N  
ATOM   2153  CA  GLN A 281     -68.193   0.862  49.665  1.00 95.29           C  
ATOM   2154  C   GLN A 281     -66.840   1.498  49.363  1.00 95.29           C  
ATOM   2155  CB  GLN A 281     -69.320   1.840  49.328  1.00 95.29           C  
ATOM   2156  O   GLN A 281     -66.234   1.219  48.326  1.00 95.29           O  
ATOM   2157  CG  GLN A 281     -70.693   1.188  49.236  1.00 95.29           C  
ATOM   2158  CD  GLN A 281     -71.794   2.182  48.916  1.00 95.29           C  
ATOM   2159  NE2 GLN A 281     -73.019   1.686  48.780  1.00 95.29           N  
ATOM   2160  OE1 GLN A 281     -71.546   3.386  48.795  1.00 95.29           O  
ATOM   2161  N   SER A 282     -66.456   2.350  50.272  1.00 94.36           N  
ATOM   2162  CA  SER A 282     -65.162   3.002  50.100  1.00 94.36           C  
ATOM   2163  C   SER A 282     -64.026   1.985  50.104  1.00 94.36           C  
ATOM   2164  CB  SER A 282     -64.933   4.039  51.201  1.00 94.36           C  
ATOM   2165  O   SER A 282     -63.094   2.084  49.303  1.00 94.36           O  
ATOM   2166  OG  SER A 282     -64.858   3.415  52.471  1.00 94.36           O  
ATOM   2167  N   ALA A 283     -64.085   1.025  51.020  1.00 94.20           N  
ATOM   2168  CA  ALA A 283     -63.067  -0.022  51.081  1.00 94.20           C  
ATOM   2169  C   ALA A 283     -63.062  -0.857  49.804  1.00 94.20           C  
ATOM   2170  CB  ALA A 283     -63.296  -0.915  52.298  1.00 94.20           C  
ATOM   2171  O   ALA A 283     -61.998  -1.191  49.278  1.00 94.20           O  
ATOM   2172  N   GLU A 284     -64.277  -1.180  49.291  1.00 94.35           N  
ATOM   2173  CA  GLU A 284     -64.379  -1.932  48.044  1.00 94.35           C  
ATOM   2174  C   GLU A 284     -63.774  -1.153  46.879  1.00 94.35           C  
ATOM   2175  CB  GLU A 284     -65.839  -2.280  47.742  1.00 94.35           C  
ATOM   2176  O   GLU A 284     -63.056  -1.720  46.052  1.00 94.35           O  
ATOM   2177  CG  GLU A 284     -66.413  -3.360  48.648  1.00 94.35           C  
ATOM   2178  CD  GLU A 284     -67.874  -3.668  48.362  1.00 94.35           C  
ATOM   2179  OE1 GLU A 284     -68.434  -4.593  48.993  1.00 94.35           O  
ATOM   2180  OE2 GLU A 284     -68.463  -2.980  47.499  1.00 94.35           O  
ATOM   2181  N   GLU A 285     -64.141   0.072  46.738  1.00 95.60           N  
ATOM   2182  CA  GLU A 285     -63.589   0.909  45.677  1.00 95.60           C  
ATOM   2183  C   GLU A 285     -62.072   1.023  45.798  1.00 95.60           C  
ATOM   2184  CB  GLU A 285     -64.225   2.301  45.705  1.00 95.60           C  
ATOM   2185  O   GLU A 285     -61.360   0.996  44.792  1.00 95.60           O  
ATOM   2186  CG  GLU A 285     -65.668   2.327  45.224  1.00 95.60           C  
ATOM   2187  CD  GLU A 285     -66.355   3.663  45.459  1.00 95.60           C  
ATOM   2188  OE1 GLU A 285     -67.577   3.770  45.210  1.00 95.60           O  
ATOM   2189  OE2 GLU A 285     -65.665   4.611  45.896  1.00 95.60           O  
ATOM   2190  N   TRP A 286     -61.633   1.193  47.063  1.00 94.88           N  
ATOM   2191  CA  TRP A 286     -60.198   1.282  47.313  1.00 94.88           C  
ATOM   2192  C   TRP A 286     -59.485   0.018  46.846  1.00 94.88           C  
ATOM   2193  CB  TRP A 286     -59.925   1.516  48.802  1.00 94.88           C  
ATOM   2194  O   TRP A 286     -58.470   0.092  46.150  1.00 94.88           O  
ATOM   2195  CG  TRP A 286     -58.477   1.723  49.130  1.00 94.88           C  
ATOM   2196  CD1 TRP A 286     -57.755   2.874  48.985  1.00 94.88           C  
ATOM   2197  CD2 TRP A 286     -57.573   0.746  49.655  1.00 94.88           C  
ATOM   2198  CE2 TRP A 286     -56.318   1.376  49.804  1.00 94.88           C  
ATOM   2199  CE3 TRP A 286     -57.703  -0.603  50.015  1.00 94.88           C  
ATOM   2200  NE1 TRP A 286     -56.456   2.673  49.389  1.00 94.88           N  
ATOM   2201  CH2 TRP A 286     -55.353  -0.616  50.643  1.00 94.88           C  
ATOM   2202  CZ2 TRP A 286     -55.198   0.702  50.299  1.00 94.88           C  
ATOM   2203  CZ3 TRP A 286     -56.588  -1.271  50.507  1.00 94.88           C  
ATOM   2204  N   TYR A 287     -60.039  -1.160  47.205  1.00 94.03           N  
ATOM   2205  CA  TYR A 287     -59.434  -2.431  46.823  1.00 94.03           C  
ATOM   2206  C   TYR A 287     -59.522  -2.646  45.317  1.00 94.03           C  
ATOM   2207  CB  TYR A 287     -60.112  -3.591  47.558  1.00 94.03           C  
ATOM   2208  O   TYR A 287     -58.577  -3.141  44.698  1.00 94.03           O  
ATOM   2209  CG  TYR A 287     -59.619  -3.786  48.971  1.00 94.03           C  
ATOM   2210  CD1 TYR A 287     -58.290  -4.116  49.227  1.00 94.03           C  
ATOM   2211  CD2 TYR A 287     -60.481  -3.641  50.053  1.00 94.03           C  
ATOM   2212  CE1 TYR A 287     -57.832  -4.299  50.528  1.00 94.03           C  
ATOM   2213  CE2 TYR A 287     -60.034  -3.820  51.358  1.00 94.03           C  
ATOM   2214  OH  TYR A 287     -58.262  -4.327  52.875  1.00 94.03           O  
ATOM   2215  CZ  TYR A 287     -58.710  -4.148  51.585  1.00 94.03           C  
ATOM   2216  N   LYS A 288     -60.579  -2.316  44.680  1.00 96.52           N  
ATOM   2217  CA  LYS A 288     -60.735  -2.422  43.232  1.00 96.52           C  
ATOM   2218  C   LYS A 288     -59.696  -1.574  42.504  1.00 96.52           C  
ATOM   2219  CB  LYS A 288     -62.144  -2.000  42.812  1.00 96.52           C  
ATOM   2220  O   LYS A 288     -59.105  -2.019  41.518  1.00 96.52           O  
ATOM   2221  CG  LYS A 288     -63.214  -3.042  43.101  1.00 96.52           C  
ATOM   2222  CD  LYS A 288     -64.577  -2.602  42.581  1.00 96.52           C  
ATOM   2223  CE  LYS A 288     -65.654  -3.632  42.893  1.00 96.52           C  
ATOM   2224  NZ  LYS A 288     -67.011  -3.154  42.491  1.00 96.52           N  
ATOM   2225  N   SER A 289     -59.592  -0.361  42.972  1.00 95.40           N  
ATOM   2226  CA  SER A 289     -58.605   0.533  42.374  1.00 95.40           C  
ATOM   2227  C   SER A 289     -57.192  -0.020  42.530  1.00 95.40           C  
ATOM   2228  CB  SER A 289     -58.690   1.923  43.005  1.00 95.40           C  
ATOM   2229  O   SER A 289     -56.399   0.016  41.587  1.00 95.40           O  
ATOM   2230  OG  SER A 289     -57.734   2.797  42.427  1.00 95.40           O  
ATOM   2231  N   LYS A 290     -56.883  -0.534  43.753  1.00 96.23           N  
ATOM   2232  CA  LYS A 290     -55.554  -1.089  43.992  1.00 96.23           C  
ATOM   2233  C   LYS A 290     -55.296  -2.301  43.101  1.00 96.23           C  
ATOM   2234  CB  LYS A 290     -55.390  -1.477  45.463  1.00 96.23           C  
ATOM   2235  O   LYS A 290     -54.216  -2.433  42.521  1.00 96.23           O  
ATOM   2236  CG  LYS A 290     -55.113  -0.299  46.386  1.00 96.23           C  
ATOM   2237  CD  LYS A 290     -53.783   0.368  46.058  1.00 96.23           C  
ATOM   2238  CE  LYS A 290     -53.486   1.521  47.007  1.00 96.23           C  
ATOM   2239  NZ  LYS A 290     -52.219   2.223  46.646  1.00 96.23           N  
ATOM   2240  N   PHE A 291     -56.253  -3.123  42.968  1.00 96.21           N  
ATOM   2241  CA  PHE A 291     -56.120  -4.304  42.123  1.00 96.21           C  
ATOM   2242  C   PHE A 291     -55.954  -3.907  40.660  1.00 96.21           C  
ATOM   2243  CB  PHE A 291     -57.336  -5.222  42.283  1.00 96.21           C  
ATOM   2244  O   PHE A 291     -55.177  -4.523  39.929  1.00 96.21           O  
ATOM   2245  CG  PHE A 291     -57.259  -6.126  43.484  1.00 96.21           C  
ATOM   2246  CD1 PHE A 291     -56.356  -7.181  43.520  1.00 96.21           C  
ATOM   2247  CD2 PHE A 291     -58.091  -5.920  44.577  1.00 96.21           C  
ATOM   2248  CE1 PHE A 291     -56.284  -8.020  44.630  1.00 96.21           C  
ATOM   2249  CE2 PHE A 291     -58.024  -6.753  45.689  1.00 96.21           C  
ATOM   2250  CZ  PHE A 291     -57.121  -7.803  45.714  1.00 96.21           C  
ATOM   2251  N   ALA A 292     -56.760  -2.937  40.219  1.00 95.73           N  
ATOM   2252  CA  ALA A 292     -56.638  -2.444  38.849  1.00 95.73           C  
ATOM   2253  C   ALA A 292     -55.243  -1.883  38.590  1.00 95.73           C  
ATOM   2254  CB  ALA A 292     -57.697  -1.379  38.571  1.00 95.73           C  
ATOM   2255  O   ALA A 292     -54.647  -2.143  37.542  1.00 95.73           O  
ATOM   2256  N   ASN A 293     -54.764  -1.127  39.517  1.00 94.92           N  
ATOM   2257  CA  ASN A 293     -53.423  -0.567  39.394  1.00 94.92           C  
ATOM   2258  C   ASN A 293     -52.359  -1.660  39.362  1.00 94.92           C  
ATOM   2259  CB  ASN A 293     -53.144   0.414  40.535  1.00 94.92           C  
ATOM   2260  O   ASN A 293     -51.426  -1.601  38.559  1.00 94.92           O  
ATOM   2261  CG  ASN A 293     -51.857   1.191  40.335  1.00 94.92           C  
ATOM   2262  ND2 ASN A 293     -51.905   2.493  40.591  1.00 94.92           N  
ATOM   2263  OD1 ASN A 293     -50.829   0.626  39.954  1.00 94.92           O  
ATOM   2264  N   LEU A 294     -52.488  -2.603  40.278  1.00 94.62           N  
ATOM   2265  CA  LEU A 294     -51.533  -3.705  40.309  1.00 94.62           C  
ATOM   2266  C   LEU A 294     -51.571  -4.494  39.005  1.00 94.62           C  
ATOM   2267  CB  LEU A 294     -51.825  -4.635  41.490  1.00 94.62           C  
ATOM   2268  O   LEU A 294     -50.525  -4.876  38.475  1.00 94.62           O  
ATOM   2269  CG  LEU A 294     -51.412  -4.126  42.872  1.00 94.62           C  
ATOM   2270  CD1 LEU A 294     -51.860  -5.105  43.953  1.00 94.62           C  
ATOM   2271  CD2 LEU A 294     -49.904  -3.908  42.933  1.00 94.62           C  
ATOM   2272  N   ASN A 295     -52.766  -4.767  38.497  1.00 95.04           N  
ATOM   2273  CA  ASN A 295     -52.925  -5.474  37.230  1.00 95.04           C  
ATOM   2274  C   ASN A 295     -52.295  -4.703  36.074  1.00 95.04           C  
ATOM   2275  CB  ASN A 295     -54.405  -5.741  36.946  1.00 95.04           C  
ATOM   2276  O   ASN A 295     -51.653  -5.294  35.204  1.00 95.04           O  
ATOM   2277  CG  ASN A 295     -54.614  -6.776  35.858  1.00 95.04           C  
ATOM   2278  ND2 ASN A 295     -55.450  -6.448  34.881  1.00 95.04           N  
ATOM   2279  OD1 ASN A 295     -54.029  -7.861  35.897  1.00 95.04           O  
ATOM   2280  N   GLU A 296     -52.534  -3.410  36.047  1.00 95.17           N  
ATOM   2281  CA  GLU A 296     -51.925  -2.561  35.028  1.00 95.17           C  
ATOM   2282  C   GLU A 296     -50.402  -2.610  35.106  1.00 95.17           C  
ATOM   2283  CB  GLU A 296     -52.412  -1.116  35.170  1.00 95.17           C  
ATOM   2284  O   GLU A 296     -49.725  -2.694  34.079  1.00 95.17           O  
ATOM   2285  CG  GLU A 296     -51.892  -0.182  34.088  1.00 95.17           C  
ATOM   2286  CD  GLU A 296     -52.441   1.231  34.200  1.00 95.17           C  
ATOM   2287  OE1 GLU A 296     -52.072   2.094  33.370  1.00 95.17           O  
ATOM   2288  OE2 GLU A 296     -53.246   1.479  35.125  1.00 95.17           O  
ATOM   2289  N   GLN A 297     -49.883  -2.501  36.340  1.00 94.29           N  
ATOM   2290  CA  GLN A 297     -48.438  -2.569  36.526  1.00 94.29           C  
ATOM   2291  C   GLN A 297     -47.890  -3.922  36.082  1.00 94.29           C  
ATOM   2292  CB  GLN A 297     -48.071  -2.308  37.988  1.00 94.29           C  
ATOM   2293  O   GLN A 297     -46.827  -3.994  35.461  1.00 94.29           O  
ATOM   2294  CG  GLN A 297     -46.581  -2.098  38.220  1.00 94.29           C  
ATOM   2295  CD  GLN A 297     -46.263  -1.667  39.639  1.00 94.29           C  
ATOM   2296  NE2 GLN A 297     -45.003  -1.327  39.888  1.00 94.29           N  
ATOM   2297  OE1 GLN A 297     -47.143  -1.639  40.506  1.00 94.29           O  
ATOM   2298  N   ALA A 298     -48.564  -5.014  36.454  1.00 92.76           N  
ATOM   2299  CA  ALA A 298     -48.164  -6.350  36.021  1.00 92.76           C  
ATOM   2300  C   ALA A 298     -48.161  -6.455  34.498  1.00 92.76           C  
ATOM   2301  CB  ALA A 298     -49.091  -7.404  36.622  1.00 92.76           C  
ATOM   2302  O   ALA A 298     -47.243  -7.032  33.911  1.00 92.76           O  
ATOM   2303  N   ALA A 299     -49.218  -5.874  33.799  1.00 94.29           N  
ATOM   2304  CA  ALA A 299     -49.309  -5.886  32.341  1.00 94.29           C  
ATOM   2305  C   ALA A 299     -48.159  -5.105  31.713  1.00 94.29           C  
ATOM   2306  CB  ALA A 299     -50.649  -5.311  31.887  1.00 94.29           C  
ATOM   2307  O   ALA A 299     -47.558  -5.552  30.733  1.00 94.29           O  
ATOM   2308  N   ARG A 300     -47.828  -3.977  32.246  1.00 95.14           N  
ATOM   2309  CA  ARG A 300     -46.722  -3.163  31.755  1.00 95.14           C  
ATOM   2310  C   ARG A 300     -45.394  -3.898  31.902  1.00 95.14           C  
ATOM   2311  CB  ARG A 300     -46.666  -1.826  32.499  1.00 95.14           C  
ATOM   2312  O   ARG A 300     -44.549  -3.850  31.005  1.00 95.14           O  
ATOM   2313  CG  ARG A 300     -47.794  -0.873  32.137  1.00 95.14           C  
ATOM   2314  CD  ARG A 300     -47.667   0.455  32.871  1.00 95.14           C  
ATOM   2315  NE  ARG A 300     -48.820   1.317  32.628  1.00 95.14           N  
ATOM   2316  NH1 ARG A 300     -48.696   2.404  34.663  1.00 95.14           N  
ATOM   2317  NH2 ARG A 300     -50.339   2.955  33.162  1.00 95.14           N  
ATOM   2318  CZ  ARG A 300     -49.282   2.223  33.485  1.00 95.14           C  
ATOM   2319  N   SER A 301     -45.240  -4.483  33.114  1.00 92.59           N  
ATOM   2320  CA  SER A 301     -44.011  -5.230  33.358  1.00 92.59           C  
ATOM   2321  C   SER A 301     -43.857  -6.380  32.368  1.00 92.59           C  
ATOM   2322  CB  SER A 301     -43.986  -5.771  34.788  1.00 92.59           C  
ATOM   2323  O   SER A 301     -42.767  -6.610  31.840  1.00 92.59           O  
ATOM   2324  OG  SER A 301     -42.871  -6.623  34.985  1.00 92.59           O  
ATOM   2325  N   THR A 302     -44.910  -7.121  32.052  1.00 95.11           N  
ATOM   2326  CA  THR A 302     -44.897  -8.217  31.090  1.00 95.11           C  
ATOM   2327  C   THR A 302     -44.567  -7.705  29.691  1.00 95.11           C  
ATOM   2328  CB  THR A 302     -46.249  -8.954  31.064  1.00 95.11           C  
ATOM   2329  O   THR A 302     -43.818  -8.345  28.950  1.00 95.11           O  
ATOM   2330  CG2 THR A 302     -46.517  -9.659  32.390  1.00 95.11           C  
ATOM   2331  OG1 THR A 302     -47.297  -8.009  30.817  1.00 95.11           O  
ATOM   2332  N   GLU A 303     -45.149  -6.582  29.303  1.00 94.71           N  
ATOM   2333  CA  GLU A 303     -44.854  -5.974  28.009  1.00 94.71           C  
ATOM   2334  C   GLU A 303     -43.392  -5.545  27.920  1.00 94.71           C  
ATOM   2335  CB  GLU A 303     -45.770  -4.773  27.758  1.00 94.71           C  
ATOM   2336  O   GLU A 303     -42.754  -5.709  26.878  1.00 94.71           O  
ATOM   2337  CG  GLU A 303     -45.635  -4.176  26.365  1.00 94.71           C  
ATOM   2338  CD  GLU A 303     -45.993  -5.154  25.257  1.00 94.71           C  
ATOM   2339  OE1 GLU A 303     -45.566  -4.941  24.099  1.00 94.71           O  
ATOM   2340  OE2 GLU A 303     -46.706  -6.140  25.548  1.00 94.71           O  
ATOM   2341  N   ALA A 304     -42.879  -4.956  28.999  1.00 92.69           N  
ATOM   2342  CA  ALA A 304     -41.480  -4.536  29.038  1.00 92.69           C  
ATOM   2343  C   ALA A 304     -40.544  -5.729  28.865  1.00 92.69           C  
ATOM   2344  CB  ALA A 304     -41.178  -3.811  30.347  1.00 92.69           C  
ATOM   2345  O   ALA A 304     -39.551  -5.647  28.138  1.00 92.69           O  
ATOM   2346  N   ILE A 305     -40.906  -6.824  29.550  1.00 94.65           N  
ATOM   2347  CA  ILE A 305     -40.106  -8.039  29.436  1.00 94.65           C  
ATOM   2348  C   ILE A 305     -40.158  -8.558  28.001  1.00 94.65           C  
ATOM   2349  CB  ILE A 305     -40.590  -9.129  30.418  1.00 94.65           C  
ATOM   2350  O   ILE A 305     -39.132  -8.945  27.436  1.00 94.65           O  
ATOM   2351  CG1 ILE A 305     -40.310  -8.706  31.865  1.00 94.65           C  
ATOM   2352  CG2 ILE A 305     -39.927 -10.473  30.103  1.00 94.65           C  
ATOM   2353  CD1 ILE A 305     -40.929  -9.625  32.909  1.00 94.65           C  
ATOM   2354  N   ARG A 306     -41.360  -8.548  27.361  1.00 95.14           N  
ATOM   2355  CA  ARG A 306     -41.514  -8.980  25.976  1.00 95.14           C  
ATOM   2356  C   ARG A 306     -40.701  -8.098  25.034  1.00 95.14           C  
ATOM   2357  CB  ARG A 306     -42.988  -8.964  25.567  1.00 95.14           C  
ATOM   2358  O   ARG A 306     -40.024  -8.599  24.135  1.00 95.14           O  
ATOM   2359  CG  ARG A 306     -43.261  -9.611  24.219  1.00 95.14           C  
ATOM   2360  CD  ARG A 306     -44.719  -9.465  23.808  1.00 95.14           C  
ATOM   2361  NE  ARG A 306     -44.991  -8.145  23.246  1.00 95.14           N  
ATOM   2362  NH1 ARG A 306     -44.114  -8.622  21.163  1.00 95.14           N  
ATOM   2363  NH2 ARG A 306     -44.989  -6.548  21.595  1.00 95.14           N  
ATOM   2364  CZ  ARG A 306     -44.698  -7.775  22.003  1.00 95.14           C  
ATOM   2365  N   ALA A 307     -40.781  -6.812  25.209  1.00 94.38           N  
ATOM   2366  CA  ALA A 307     -40.027  -5.865  24.393  1.00 94.38           C  
ATOM   2367  C   ALA A 307     -38.526  -6.110  24.514  1.00 94.38           C  
ATOM   2368  CB  ALA A 307     -40.362  -4.431  24.795  1.00 94.38           C  
ATOM   2369  O   ALA A 307     -37.803  -6.085  23.515  1.00 94.38           O  
ATOM   2370  N   SER A 308     -38.054  -6.314  25.734  1.00 92.22           N  
ATOM   2371  CA  SER A 308     -36.636  -6.576  25.961  1.00 92.22           C  
ATOM   2372  C   SER A 308     -36.198  -7.871  25.285  1.00 92.22           C  
ATOM   2373  CB  SER A 308     -36.338  -6.648  27.459  1.00 92.22           C  
ATOM   2374  O   SER A 308     -35.115  -7.935  24.699  1.00 92.22           O  
ATOM   2375  OG  SER A 308     -36.880  -7.829  28.024  1.00 92.22           O  
ATOM   2376  N   ARG A 309     -36.995  -8.889  25.305  1.00 95.01           N  
ATOM   2377  CA  ARG A 309     -36.704 -10.156  24.642  1.00 95.01           C  
ATOM   2378  C   ARG A 309     -36.607  -9.973  23.131  1.00 95.01           C  
ATOM   2379  CB  ARG A 309     -37.774 -11.197  24.976  1.00 95.01           C  
ATOM   2380  O   ARG A 309     -35.741 -10.565  22.483  1.00 95.01           O  
ATOM   2381  CG  ARG A 309     -37.667 -11.760  26.385  1.00 95.01           C  
ATOM   2382  CD  ARG A 309     -38.698 -12.851  26.636  1.00 95.01           C  
ATOM   2383  NE  ARG A 309     -38.540 -13.447  27.959  1.00 95.01           N  
ATOM   2384  NH1 ARG A 309     -40.436 -14.760  27.821  1.00 95.01           N  
ATOM   2385  NH2 ARG A 309     -39.131 -14.818  29.705  1.00 95.01           N  
ATOM   2386  CZ  ARG A 309     -39.370 -14.340  28.492  1.00 95.01           C  
ATOM   2387  N   GLU A 310     -37.497  -9.204  22.560  1.00 93.77           N  
ATOM   2388  CA  GLU A 310     -37.456  -8.928  21.127  1.00 93.77           C  
ATOM   2389  C   GLU A 310     -36.179  -8.185  20.744  1.00 93.77           C  
ATOM   2390  CB  GLU A 310     -38.684  -8.119  20.700  1.00 93.77           C  
ATOM   2391  O   GLU A 310     -35.574  -8.472  19.710  1.00 93.77           O  
ATOM   2392  CG  GLU A 310     -39.977  -8.921  20.694  1.00 93.77           C  
ATOM   2393  CD  GLU A 310     -41.210  -8.068  20.440  1.00 93.77           C  
ATOM   2394  OE1 GLU A 310     -42.334  -8.620  20.410  1.00 93.77           O  
ATOM   2395  OE2 GLU A 310     -41.052  -6.839  20.270  1.00 93.77           O  
ATOM   2396  N   GLU A 311     -35.797  -7.241  21.587  1.00 91.54           N  
ATOM   2397  CA  GLU A 311     -34.560  -6.507  21.337  1.00 91.54           C  
ATOM   2398  C   GLU A 311     -33.349  -7.434  21.379  1.00 91.54           C  
ATOM   2399  CB  GLU A 311     -34.392  -5.375  22.354  1.00 91.54           C  
ATOM   2400  O   GLU A 311     -32.443  -7.319  20.551  1.00 91.54           O  
ATOM   2401  CG  GLU A 311     -35.342  -4.206  22.136  1.00 91.54           C  
ATOM   2402  CD  GLU A 311     -35.224  -3.130  23.204  1.00 91.54           C  
ATOM   2403  OE1 GLU A 311     -35.958  -2.119  23.130  1.00 91.54           O  
ATOM   2404  OE2 GLU A 311     -34.389  -3.299  24.120  1.00 91.54           O  
ATOM   2405  N   ILE A 312     -33.311  -8.324  22.362  1.00 94.34           N  
ATOM   2406  CA  ILE A 312     -32.231  -9.299  22.470  1.00 94.34           C  
ATOM   2407  C   ILE A 312     -32.169 -10.143  21.199  1.00 94.34           C  
ATOM   2408  CB  ILE A 312     -32.411 -10.206  23.707  1.00 94.34           C  
ATOM   2409  O   ILE A 312     -31.088 -10.373  20.651  1.00 94.34           O  
ATOM   2410  CG1 ILE A 312     -32.196  -9.402  24.995  1.00 94.34           C  
ATOM   2411  CG2 ILE A 312     -31.457 -11.402  23.643  1.00 94.34           C  
ATOM   2412  CD1 ILE A 312     -32.562 -10.157  26.265  1.00 94.34           C  
ATOM   2413  N   HIS A 313     -33.335 -10.569  20.709  1.00 94.19           N  
ATOM   2414  CA  HIS A 313     -33.382 -11.380  19.497  1.00 94.19           C  
ATOM   2415  C   HIS A 313     -32.890 -10.593  18.287  1.00 94.19           C  
ATOM   2416  CB  HIS A 313     -34.803 -11.891  19.249  1.00 94.19           C  
ATOM   2417  O   HIS A 313     -32.170 -11.130  17.443  1.00 94.19           O  
ATOM   2418  CG  HIS A 313     -35.221 -12.979  20.185  1.00 94.19           C  
ATOM   2419  CD2 HIS A 313     -36.280 -13.072  21.024  1.00 94.19           C  
ATOM   2420  ND1 HIS A 313     -34.507 -14.149  20.333  1.00 94.19           N  
ATOM   2421  CE1 HIS A 313     -35.111 -14.917  21.224  1.00 94.19           C  
ATOM   2422  NE2 HIS A 313     -36.189 -14.287  21.659  1.00 94.19           N  
ATOM   2423  N   GLU A 314     -33.258  -9.370  18.173  1.00 93.57           N  
ATOM   2424  CA  GLU A 314     -32.799  -8.513  17.085  1.00 93.57           C  
ATOM   2425  C   GLU A 314     -31.282  -8.347  17.116  1.00 93.57           C  
ATOM   2426  CB  GLU A 314     -33.479  -7.143  17.154  1.00 93.57           C  
ATOM   2427  O   GLU A 314     -30.623  -8.416  16.076  1.00 93.57           O  
ATOM   2428  CG  GLU A 314     -33.106  -6.212  16.010  1.00 93.57           C  
ATOM   2429  CD  GLU A 314     -33.473  -6.766  14.642  1.00 93.57           C  
ATOM   2430  OE1 GLU A 314     -32.816  -6.397  13.642  1.00 93.57           O  
ATOM   2431  OE2 GLU A 314     -34.425  -7.575  14.570  1.00 93.57           O  
ATOM   2432  N   TYR A 315     -30.761  -8.116  18.352  1.00 91.87           N  
ATOM   2433  CA  TYR A 315     -29.317  -7.963  18.487  1.00 91.87           C  
ATOM   2434  C   TYR A 315     -28.596  -9.262  18.150  1.00 91.87           C  
ATOM   2435  CB  TYR A 315     -28.954  -7.517  19.907  1.00 91.87           C  
ATOM   2436  O   TYR A 315     -27.521  -9.245  17.547  1.00 91.87           O  
ATOM   2437  CG  TYR A 315     -29.244  -6.061  20.179  1.00 91.87           C  
ATOM   2438  CD1 TYR A 315     -28.746  -5.064  19.343  1.00 91.87           C  
ATOM   2439  CD2 TYR A 315     -30.013  -5.680  21.273  1.00 91.87           C  
ATOM   2440  CE1 TYR A 315     -29.009  -3.721  19.591  1.00 91.87           C  
ATOM   2441  CE2 TYR A 315     -30.282  -4.339  21.531  1.00 91.87           C  
ATOM   2442  OH  TYR A 315     -30.039  -2.040  20.935  1.00 91.87           O  
ATOM   2443  CZ  TYR A 315     -29.777  -3.369  20.685  1.00 91.87           C  
ATOM   2444  N   ARG A 316     -29.147 -10.351  18.481  1.00 93.80           N  
ATOM   2445  CA  ARG A 316     -28.579 -11.646  18.119  1.00 93.80           C  
ATOM   2446  C   ARG A 316     -28.555 -11.829  16.605  1.00 93.80           C  
ATOM   2447  CB  ARG A 316     -29.371 -12.781  18.772  1.00 93.80           C  
ATOM   2448  O   ARG A 316     -27.565 -12.310  16.049  1.00 93.80           O  
ATOM   2449  CG  ARG A 316     -28.657 -14.123  18.746  1.00 93.80           C  
ATOM   2450  CD  ARG A 316     -29.440 -15.193  19.495  1.00 93.80           C  
ATOM   2451  NE  ARG A 316     -28.803 -16.502  19.387  1.00 93.80           N  
ATOM   2452  NH1 ARG A 316     -28.340 -16.694  21.642  1.00 93.80           N  
ATOM   2453  NH2 ARG A 316     -27.738 -18.368  20.198  1.00 93.80           N  
ATOM   2454  CZ  ARG A 316     -28.295 -17.185  20.409  1.00 93.80           C  
ATOM   2455  N   ARG A 317     -29.630 -11.486  15.903  1.00 91.52           N  
ATOM   2456  CA  ARG A 317     -29.686 -11.555  14.447  1.00 91.52           C  
ATOM   2457  C   ARG A 317     -28.633 -10.651  13.815  1.00 91.52           C  
ATOM   2458  CB  ARG A 317     -31.078 -11.169  13.943  1.00 91.52           C  
ATOM   2459  O   ARG A 317     -27.951 -11.051  12.869  1.00 91.52           O  
ATOM   2460  CG  ARG A 317     -32.112 -12.275  14.081  1.00 91.52           C  
ATOM   2461  CD  ARG A 317     -33.433 -11.897  13.424  1.00 91.52           C  
ATOM   2462  NE  ARG A 317     -34.544 -11.967  14.369  1.00 91.52           N  
ATOM   2463  NH1 ARG A 317     -34.976  -9.698  14.349  1.00 91.52           N  
ATOM   2464  NH2 ARG A 317     -36.242 -11.099  15.649  1.00 91.52           N  
ATOM   2465  CZ  ARG A 317     -35.251 -10.921  14.787  1.00 91.52           C  
ATOM   2466  N   GLN A 318     -28.521  -9.461  14.342  1.00 92.03           N  
ATOM   2467  CA  GLN A 318     -27.531  -8.522  13.824  1.00 92.03           C  
ATOM   2468  C   GLN A 318     -26.114  -9.053  14.019  1.00 92.03           C  
ATOM   2469  CB  GLN A 318     -27.678  -7.158  14.502  1.00 92.03           C  
ATOM   2470  O   GLN A 318     -25.264  -8.908  13.138  1.00 92.03           O  
ATOM   2471  CG  GLN A 318     -28.910  -6.381  14.058  1.00 92.03           C  
ATOM   2472  CD  GLN A 318     -29.090  -5.081  14.819  1.00 92.03           C  
ATOM   2473  NE2 GLN A 318     -30.330  -4.612  14.907  1.00 92.03           N  
ATOM   2474  OE1 GLN A 318     -28.122  -4.503  15.324  1.00 92.03           O  
ATOM   2475  N   LEU A 319     -25.912  -9.583  15.187  1.00 88.78           N  
ATOM   2476  CA  LEU A 319     -24.603 -10.164  15.464  1.00 88.78           C  
ATOM   2477  C   LEU A 319     -24.279 -11.273  14.468  1.00 88.78           C  
ATOM   2478  CB  LEU A 319     -24.551 -10.714  16.892  1.00 88.78           C  
ATOM   2479  O   LEU A 319     -23.165 -11.335  13.942  1.00 88.78           O  
ATOM   2480  CG  LEU A 319     -23.205 -11.274  17.354  1.00 88.78           C  
ATOM   2481  CD1 LEU A 319     -22.164 -10.162  17.426  1.00 88.78           C  
ATOM   2482  CD2 LEU A 319     -23.350 -11.967  18.705  1.00 88.78           C  
ATOM   2483  N   GLN A 320     -25.235 -12.148  14.232  1.00 90.04           N  
ATOM   2484  CA  GLN A 320     -25.048 -13.224  13.265  1.00 90.04           C  
ATOM   2485  C   GLN A 320     -24.794 -12.669  11.866  1.00 90.04           C  
ATOM   2486  CB  GLN A 320     -26.264 -14.151  13.250  1.00 90.04           C  
ATOM   2487  O   GLN A 320     -23.916 -13.154  11.150  1.00 90.04           O  
ATOM   2488  CG  GLN A 320     -26.369 -15.048  14.475  1.00 90.04           C  
ATOM   2489  CD  GLN A 320     -27.580 -15.961  14.432  1.00 90.04           C  
ATOM   2490  NE2 GLN A 320     -27.692 -16.845  15.418  1.00 90.04           N  
ATOM   2491  OE1 GLN A 320     -28.409 -15.873  13.520  1.00 90.04           O  
ATOM   2492  N   ALA A 321     -25.589 -11.711  11.435  1.00 86.65           N  
ATOM   2493  CA  ALA A 321     -25.424 -11.085  10.126  1.00 86.65           C  
ATOM   2494  C   ALA A 321     -24.028 -10.488   9.975  1.00 86.65           C  
ATOM   2495  CB  ALA A 321     -26.486 -10.008   9.914  1.00 86.65           C  
ATOM   2496  O   ALA A 321     -23.368 -10.689   8.953  1.00 86.65           O  
ATOM   2497  N   ARG A 322     -23.583  -9.785  10.990  1.00 85.75           N  
ATOM   2498  CA  ARG A 322     -22.262  -9.164  10.950  1.00 85.75           C  
ATOM   2499  C   ARG A 322     -21.161 -10.219  10.977  1.00 85.75           C  
ATOM   2500  CB  ARG A 322     -22.088  -8.195  12.121  1.00 85.75           C  
ATOM   2501  O   ARG A 322     -20.143 -10.078  10.296  1.00 85.75           O  
ATOM   2502  CG  ARG A 322     -22.966  -6.956  12.031  1.00 85.75           C  
ATOM   2503  CD  ARG A 322     -22.682  -6.155  10.769  1.00 85.75           C  
ATOM   2504  NE  ARG A 322     -23.584  -5.013  10.641  1.00 85.75           N  
ATOM   2505  NH1 ARG A 322     -22.830  -4.388   8.549  1.00 85.75           N  
ATOM   2506  NH2 ARG A 322     -24.492  -3.191   9.579  1.00 85.75           N  
ATOM   2507  CZ  ARG A 322     -23.633  -4.200   9.590  1.00 85.75           C  
ATOM   2508  N   THR A 323     -21.329 -11.252  11.738  1.00 86.66           N  
ATOM   2509  CA  THR A 323     -20.372 -12.351  11.794  1.00 86.66           C  
ATOM   2510  C   THR A 323     -20.212 -13.001  10.423  1.00 86.66           C  
ATOM   2511  CB  THR A 323     -20.803 -13.414  12.822  1.00 86.66           C  
ATOM   2512  O   THR A 323     -19.093 -13.288   9.992  1.00 86.66           O  
ATOM   2513  CG2 THR A 323     -19.787 -14.550  12.897  1.00 86.66           C  
ATOM   2514  OG1 THR A 323     -20.916 -12.804  14.113  1.00 86.66           O  
ATOM   2515  N   ILE A 324     -21.274 -13.260   9.712  1.00 90.09           N  
ATOM   2516  CA  ILE A 324     -21.239 -13.837   8.372  1.00 90.09           C  
ATOM   2517  C   ILE A 324     -20.517 -12.886   7.420  1.00 90.09           C  
ATOM   2518  CB  ILE A 324     -22.661 -14.142   7.850  1.00 90.09           C  
ATOM   2519  O   ILE A 324     -19.708 -13.318   6.596  1.00 90.09           O  
ATOM   2520  CG1 ILE A 324     -23.305 -15.260   8.678  1.00 90.09           C  
ATOM   2521  CG2 ILE A 324     -22.622 -14.513   6.365  1.00 90.09           C  
ATOM   2522  CD1 ILE A 324     -24.786 -15.468   8.390  1.00 90.09           C  
ATOM   2523  N   GLU A 325     -20.804 -11.622   7.496  1.00 83.38           N  
ATOM   2524  CA  GLU A 325     -20.140 -10.632   6.654  1.00 83.38           C  
ATOM   2525  C   GLU A 325     -18.634 -10.623   6.896  1.00 83.38           C  
ATOM   2526  CB  GLU A 325     -20.721  -9.237   6.903  1.00 83.38           C  
ATOM   2527  O   GLU A 325     -17.848 -10.572   5.947  1.00 83.38           O  
ATOM   2528  CG  GLU A 325     -20.229  -8.182   5.924  1.00 83.38           C  
ATOM   2529  CD  GLU A 325     -20.798  -6.798   6.197  1.00 83.38           C  
ATOM   2530  OE1 GLU A 325     -20.423  -5.837   5.487  1.00 83.38           O  
ATOM   2531  OE2 GLU A 325     -21.624  -6.674   7.128  1.00 83.38           O  
ATOM   2532  N   ILE A 326     -18.268 -10.653   8.185  1.00 83.56           N  
ATOM   2533  CA  ILE A 326     -16.851 -10.666   8.534  1.00 83.56           C  
ATOM   2534  C   ILE A 326     -16.185 -11.904   7.938  1.00 83.56           C  
ATOM   2535  CB  ILE A 326     -16.645 -10.630  10.065  1.00 83.56           C  
ATOM   2536  O   ILE A 326     -15.105 -11.813   7.348  1.00 83.56           O  
ATOM   2537  CG1 ILE A 326     -17.047  -9.261  10.626  1.00 83.56           C  
ATOM   2538  CG2 ILE A 326     -15.194 -10.964  10.422  1.00 83.56           C  
ATOM   2539  CD1 ILE A 326     -17.067  -9.197  12.147  1.00 83.56           C  
ATOM   2540  N   GLU A 327     -16.791 -13.050   8.085  1.00 87.00           N  
ATOM   2541  CA  GLU A 327     -16.255 -14.290   7.532  1.00 87.00           C  
ATOM   2542  C   GLU A 327     -16.173 -14.225   6.009  1.00 87.00           C  
ATOM   2543  CB  GLU A 327     -17.111 -15.484   7.962  1.00 87.00           C  
ATOM   2544  O   GLU A 327     -15.202 -14.696   5.414  1.00 87.00           O  
ATOM   2545  CG  GLU A 327     -16.981 -15.834   9.438  1.00 87.00           C  
ATOM   2546  CD  GLU A 327     -17.915 -16.951   9.874  1.00 87.00           C  
ATOM   2547  OE1 GLU A 327     -17.880 -17.342  11.063  1.00 87.00           O  
ATOM   2548  OE2 GLU A 327     -18.688 -17.440   9.020  1.00 87.00           O  
ATOM   2549  N   GLY A 328     -17.227 -13.669   5.349  1.00 80.36           N  
ATOM   2550  CA  GLY A 328     -17.189 -13.463   3.910  1.00 80.36           C  
ATOM   2551  C   GLY A 328     -16.034 -12.587   3.462  1.00 80.36           C  
ATOM   2552  O   GLY A 328     -15.338 -12.912   2.498  1.00 80.36           O  
ATOM   2553  N   LEU A 329     -15.851 -11.490   4.185  1.00 79.53           N  
ATOM   2554  CA  LEU A 329     -14.783 -10.558   3.839  1.00 79.53           C  
ATOM   2555  C   LEU A 329     -13.415 -11.177   4.107  1.00 79.53           C  
ATOM   2556  CB  LEU A 329     -14.931  -9.256   4.630  1.00 79.53           C  
ATOM   2557  O   LEU A 329     -12.471 -10.960   3.343  1.00 79.53           O  
ATOM   2558  CG  LEU A 329     -16.072  -8.331   4.206  1.00 79.53           C  
ATOM   2559  CD1 LEU A 329     -16.163  -7.135   5.148  1.00 79.53           C  
ATOM   2560  CD2 LEU A 329     -15.880  -7.870   2.765  1.00 79.53           C  
ATOM   2561  N   ARG A 330     -13.254 -11.903   5.194  1.00 82.59           N  
ATOM   2562  CA  ARG A 330     -12.015 -12.624   5.468  1.00 82.59           C  
ATOM   2563  C   ARG A 330     -11.684 -13.594   4.338  1.00 82.59           C  
ATOM   2564  CB  ARG A 330     -12.115 -13.380   6.795  1.00 82.59           C  
ATOM   2565  O   ARG A 330     -10.528 -13.700   3.923  1.00 82.59           O  
ATOM   2566  CG  ARG A 330     -11.989 -12.491   8.021  1.00 82.59           C  
ATOM   2567  CD  ARG A 330     -12.020 -13.301   9.310  1.00 82.59           C  
ATOM   2568  NE  ARG A 330     -11.872 -12.448  10.486  1.00 82.59           N  
ATOM   2569  NH1 ARG A 330     -12.494 -14.077  12.002  1.00 82.59           N  
ATOM   2570  NH2 ARG A 330     -11.934 -11.977  12.733  1.00 82.59           N  
ATOM   2571  CZ  ARG A 330     -12.100 -12.836  11.738  1.00 82.59           C  
ATOM   2572  N   GLY A 331     -12.674 -14.402   3.873  1.00 78.47           N  
ATOM   2573  CA  GLY A 331     -12.484 -15.283   2.732  1.00 78.47           C  
ATOM   2574  C   GLY A 331     -12.062 -14.548   1.474  1.00 78.47           C  
ATOM   2575  O   GLY A 331     -11.167 -14.999   0.756  1.00 78.47           O  
ATOM   2576  N   ALA A 332     -12.738 -13.408   1.162  1.00 83.10           N  
ATOM   2577  CA  ALA A 332     -12.389 -12.610  -0.010  1.00 83.10           C  
ATOM   2578  C   ALA A 332     -10.960 -12.084   0.091  1.00 83.10           C  
ATOM   2579  CB  ALA A 332     -13.368 -11.451  -0.176  1.00 83.10           C  
ATOM   2580  O   ALA A 332     -10.215 -12.099  -0.892  1.00 83.10           O  
ATOM   2581  N   ASN A 333     -10.584 -11.620   1.274  1.00 76.91           N  
ATOM   2582  CA  ASN A 333      -9.225 -11.139   1.494  1.00 76.91           C  
ATOM   2583  C   ASN A 333      -8.194 -12.235   1.239  1.00 76.91           C  
ATOM   2584  CB  ASN A 333      -9.073 -10.589   2.914  1.00 76.91           C  
ATOM   2585  O   ASN A 333      -7.171 -11.994   0.596  1.00 76.91           O  
ATOM   2586  CG  ASN A 333      -9.394  -9.110   3.004  1.00 76.91           C  
ATOM   2587  ND2 ASN A 333      -9.747  -8.652   4.199  1.00 76.91           N  
ATOM   2588  OD1 ASN A 333      -9.327  -8.385   2.008  1.00 76.91           O  
ATOM   2589  N   GLU A 334      -8.402 -13.403   1.831  1.00 80.76           N  
ATOM   2590  CA  GLU A 334      -7.510 -14.540   1.624  1.00 80.76           C  
ATOM   2591  C   GLU A 334      -7.391 -14.885   0.142  1.00 80.76           C  
ATOM   2592  CB  GLU A 334      -8.001 -15.759   2.410  1.00 80.76           C  
ATOM   2593  O   GLU A 334      -6.295 -15.156  -0.352  1.00 80.76           O  
ATOM   2594  CG  GLU A 334      -7.795 -15.645   3.913  1.00 80.76           C  
ATOM   2595  CD  GLU A 334      -8.393 -16.806   4.691  1.00 80.76           C  
ATOM   2596  OE1 GLU A 334      -8.383 -16.769   5.942  1.00 80.76           O  
ATOM   2597  OE2 GLU A 334      -8.876 -17.762   4.043  1.00 80.76           O  
ATOM   2598  N   SER A 335      -8.519 -14.887  -0.578  1.00 78.86           N  
ATOM   2599  CA  SER A 335      -8.527 -15.174  -2.008  1.00 78.86           C  
ATOM   2600  C   SER A 335      -7.732 -14.131  -2.786  1.00 78.86           C  
ATOM   2601  CB  SER A 335      -9.961 -15.231  -2.536  1.00 78.86           C  
ATOM   2602  O   SER A 335      -6.964 -14.474  -3.688  1.00 78.86           O  
ATOM   2603  OG  SER A 335      -9.985 -15.087  -3.946  1.00 78.86           O  
ATOM   2604  N   LEU A 336      -7.914 -12.881  -2.484  1.00 79.67           N  
ATOM   2605  CA  LEU A 336      -7.196 -11.807  -3.161  1.00 79.67           C  
ATOM   2606  C   LEU A 336      -5.702 -11.877  -2.859  1.00 79.67           C  
ATOM   2607  CB  LEU A 336      -7.749 -10.443  -2.740  1.00 79.67           C  
ATOM   2608  O   LEU A 336      -4.874 -11.652  -3.745  1.00 79.67           O  
ATOM   2609  CG  LEU A 336      -9.085 -10.033  -3.361  1.00 79.67           C  
ATOM   2610  CD1 LEU A 336      -9.596  -8.747  -2.719  1.00 79.67           C  
ATOM   2611  CD2 LEU A 336      -8.944  -9.863  -4.870  1.00 79.67           C  
ATOM   2612  N   GLU A 337      -5.332 -12.175  -1.621  1.00 84.23           N  
ATOM   2613  CA  GLU A 337      -3.930 -12.356  -1.257  1.00 84.23           C  
ATOM   2614  C   GLU A 337      -3.300 -13.504  -2.041  1.00 84.23           C  
ATOM   2615  CB  GLU A 337      -3.792 -12.608   0.247  1.00 84.23           C  
ATOM   2616  O   GLU A 337      -2.157 -13.403  -2.489  1.00 84.23           O  
ATOM   2617  CG  GLU A 337      -3.992 -11.364   1.100  1.00 84.23           C  
ATOM   2618  CD  GLU A 337      -3.910 -11.640   2.593  1.00 84.23           C  
ATOM   2619  OE1 GLU A 337      -4.031 -10.686   3.394  1.00 84.23           O  
ATOM   2620  OE2 GLU A 337      -3.722 -12.821   2.964  1.00 84.23           O  
ATOM   2621  N   ARG A 338      -4.019 -14.604  -2.151  1.00 80.75           N  
ATOM   2622  CA  ARG A 338      -3.540 -15.729  -2.947  1.00 80.75           C  
ATOM   2623  C   ARG A 338      -3.338 -15.323  -4.403  1.00 80.75           C  
ATOM   2624  CB  ARG A 338      -4.517 -16.904  -2.862  1.00 80.75           C  
ATOM   2625  O   ARG A 338      -2.333 -15.683  -5.020  1.00 80.75           O  
ATOM   2626  CG  ARG A 338      -4.470 -17.648  -1.537  1.00 80.75           C  
ATOM   2627  CD  ARG A 338      -5.304 -18.921  -1.575  1.00 80.75           C  
ATOM   2628  NE  ARG A 338      -6.103 -19.079  -0.364  1.00 80.75           N  
ATOM   2629  NH1 ARG A 338      -7.938 -17.934  -1.177  1.00 80.75           N  
ATOM   2630  NH2 ARG A 338      -7.973 -18.807   0.942  1.00 80.75           N  
ATOM   2631  CZ  ARG A 338      -7.336 -18.606  -0.203  1.00 80.75           C  
ATOM   2632  N   GLN A 339      -4.287 -14.537  -4.993  1.00 81.97           N  
ATOM   2633  CA  GLN A 339      -4.190 -14.075  -6.374  1.00 81.97           C  
ATOM   2634  C   GLN A 339      -2.966 -13.186  -6.572  1.00 81.97           C  
ATOM   2635  CB  GLN A 339      -5.458 -13.321  -6.778  1.00 81.97           C  
ATOM   2636  O   GLN A 339      -2.270 -13.295  -7.583  1.00 81.97           O  
ATOM   2637  CG  GLN A 339      -6.666 -14.222  -6.997  1.00 81.97           C  
ATOM   2638  CD  GLN A 339      -7.915 -13.448  -7.375  1.00 81.97           C  
ATOM   2639  NE2 GLN A 339      -9.039 -14.148  -7.473  1.00 81.97           N  
ATOM   2640  OE1 GLN A 339      -7.869 -12.230  -7.576  1.00 81.97           O  
ATOM   2641  N   ILE A 340      -2.693 -12.351  -5.658  1.00 85.01           N  
ATOM   2642  CA  ILE A 340      -1.543 -11.456  -5.739  1.00 85.01           C  
ATOM   2643  C   ILE A 340      -0.253 -12.272  -5.731  1.00 85.01           C  
ATOM   2644  CB  ILE A 340      -1.538 -10.435  -4.580  1.00 85.01           C  
ATOM   2645  O   ILE A 340       0.657 -12.014  -6.523  1.00 85.01           O  
ATOM   2646  CG1 ILE A 340      -2.669  -9.415  -4.762  1.00 85.01           C  
ATOM   2647  CG2 ILE A 340      -0.180  -9.735  -4.482  1.00 85.01           C  
ATOM   2648  CD1 ILE A 340      -2.852  -8.476  -3.577  1.00 85.01           C  
ATOM   2649  N   LEU A 341      -0.181 -13.227  -4.794  1.00 86.09           N  
ATOM   2650  CA  LEU A 341       1.002 -14.077  -4.719  1.00 86.09           C  
ATOM   2651  C   LEU A 341       1.214 -14.830  -6.027  1.00 86.09           C  
ATOM   2652  CB  LEU A 341       0.877 -15.069  -3.559  1.00 86.09           C  
ATOM   2653  O   LEU A 341       2.343 -14.934  -6.514  1.00 86.09           O  
ATOM   2654  CG  LEU A 341       1.062 -14.496  -2.153  1.00 86.09           C  
ATOM   2655  CD1 LEU A 341       0.784 -15.567  -1.104  1.00 86.09           C  
ATOM   2656  CD2 LEU A 341       2.468 -13.929  -1.987  1.00 86.09           C  
ATOM   2657  N   GLU A 342       0.165 -15.418  -6.576  1.00 83.10           N  
ATOM   2658  CA  GLU A 342       0.232 -16.134  -7.846  1.00 83.10           C  
ATOM   2659  C   GLU A 342       0.705 -15.217  -8.971  1.00 83.10           C  
ATOM   2660  CB  GLU A 342      -1.131 -16.737  -8.197  1.00 83.10           C  
ATOM   2661  O   GLU A 342       1.531 -15.614  -9.796  1.00 83.10           O  
ATOM   2662  CG  GLU A 342      -1.525 -17.917  -7.322  1.00 83.10           C  
ATOM   2663  CD  GLU A 342      -2.927 -18.433  -7.606  1.00 83.10           C  
ATOM   2664  OE1 GLU A 342      -3.399 -19.338  -6.881  1.00 83.10           O  
ATOM   2665  OE2 GLU A 342      -3.558 -17.928  -8.561  1.00 83.10           O  
ATOM   2666  N   LEU A 343       0.144 -14.010  -8.988  1.00 85.63           N  
ATOM   2667  CA  LEU A 343       0.531 -13.047 -10.014  1.00 85.63           C  
ATOM   2668  C   LEU A 343       1.996 -12.649  -9.860  1.00 85.63           C  
ATOM   2669  CB  LEU A 343      -0.358 -11.803  -9.944  1.00 85.63           C  
ATOM   2670  O   LEU A 343       2.721 -12.540 -10.852  1.00 85.63           O  
ATOM   2671  CG  LEU A 343      -1.767 -11.944 -10.521  1.00 85.63           C  
ATOM   2672  CD1 LEU A 343      -2.573 -10.674 -10.266  1.00 85.63           C  
ATOM   2673  CD2 LEU A 343      -1.707 -12.255 -12.013  1.00 85.63           C  
ATOM   2674  N   GLU A 344       2.435 -12.368  -8.682  1.00 83.18           N  
ATOM   2675  CA  GLU A 344       3.834 -12.042  -8.425  1.00 83.18           C  
ATOM   2676  C   GLU A 344       4.757 -13.165  -8.889  1.00 83.18           C  
ATOM   2677  CB  GLU A 344       4.056 -11.759  -6.937  1.00 83.18           C  
ATOM   2678  O   GLU A 344       5.803 -12.908  -9.489  1.00 83.18           O  
ATOM   2679  CG  GLU A 344       3.464 -10.439  -6.467  1.00 83.18           C  
ATOM   2680  CD  GLU A 344       3.604 -10.218  -4.969  1.00 83.18           C  
ATOM   2681  OE1 GLU A 344       3.353  -9.086  -4.496  1.00 83.18           O  
ATOM   2682  OE2 GLU A 344       3.968 -11.185  -4.263  1.00 83.18           O  
ATOM   2683  N   GLU A 345       4.389 -14.423  -8.513  1.00 85.60           N  
ATOM   2684  CA  GLU A 345       5.178 -15.576  -8.937  1.00 85.60           C  
ATOM   2685  C   GLU A 345       5.237 -15.673 -10.459  1.00 85.60           C  
ATOM   2686  CB  GLU A 345       4.604 -16.867  -8.349  1.00 85.60           C  
ATOM   2687  O   GLU A 345       6.299 -15.935 -11.029  1.00 85.60           O  
ATOM   2688  CG  GLU A 345       4.914 -17.062  -6.872  1.00 85.60           C  
ATOM   2689  CD  GLU A 345       4.300 -18.325  -6.292  1.00 85.60           C  
ATOM   2690  OE1 GLU A 345       4.434 -18.559  -5.069  1.00 85.60           O  
ATOM   2691  OE2 GLU A 345       3.680 -19.089  -7.066  1.00 85.60           O  
ATOM   2692  N   ARG A 346       4.090 -15.505 -11.109  1.00 88.49           N  
ATOM   2693  CA  ARG A 346       4.038 -15.541 -12.567  1.00 88.49           C  
ATOM   2694  C   ARG A 346       4.941 -14.472 -13.173  1.00 88.49           C  
ATOM   2695  CB  ARG A 346       2.602 -15.354 -13.059  1.00 88.49           C  
ATOM   2696  O   ARG A 346       5.711 -14.752 -14.095  1.00 88.49           O  
ATOM   2697  CG  ARG A 346       1.740 -16.600 -12.932  1.00 88.49           C  
ATOM   2698  CD  ARG A 346       0.425 -16.456 -13.685  1.00 88.49           C  
ATOM   2699  NE  ARG A 346      -0.413 -17.642 -13.539  1.00 88.49           N  
ATOM   2700  NH1 ARG A 346      -1.720 -16.765 -11.849  1.00 88.49           N  
ATOM   2701  NH2 ARG A 346      -2.111 -18.887 -12.621  1.00 88.49           N  
ATOM   2702  CZ  ARG A 346      -1.413 -17.762 -12.670  1.00 88.49           C  
ATOM   2703  N   HIS A 347       4.820 -13.283 -12.670  1.00 87.76           N  
ATOM   2704  CA  HIS A 347       5.626 -12.191 -13.203  1.00 87.76           C  
ATOM   2705  C   HIS A 347       7.111 -12.426 -12.947  1.00 87.76           C  
ATOM   2706  CB  HIS A 347       5.193 -10.857 -12.591  1.00 87.76           C  
ATOM   2707  O   HIS A 347       7.947 -12.132 -13.805  1.00 87.76           O  
ATOM   2708  CG  HIS A 347       3.961 -10.283 -13.215  1.00 87.76           C  
ATOM   2709  CD2 HIS A 347       3.549 -10.251 -14.504  1.00 87.76           C  
ATOM   2710  ND1 HIS A 347       2.985  -9.643 -12.482  1.00 87.76           N  
ATOM   2711  CE1 HIS A 347       2.023  -9.242 -13.297  1.00 87.76           C  
ATOM   2712  NE2 HIS A 347       2.341  -9.599 -14.529  1.00 87.76           N  
ATOM   2713  N   SER A 348       7.382 -12.858 -11.760  1.00 86.66           N  
ATOM   2714  CA  SER A 348       8.769 -13.183 -11.446  1.00 86.66           C  
ATOM   2715  C   SER A 348       9.327 -14.223 -12.412  1.00 86.66           C  
ATOM   2716  CB  SER A 348       8.888 -13.695 -10.010  1.00 86.66           C  
ATOM   2717  O   SER A 348      10.469 -14.110 -12.862  1.00 86.66           O  
ATOM   2718  OG  SER A 348       8.239 -14.947  -9.867  1.00 86.66           O  
ATOM   2719  N   ALA A 349       8.577 -15.255 -12.702  1.00 89.49           N  
ATOM   2720  CA  ALA A 349       8.980 -16.281 -13.660  1.00 89.49           C  
ATOM   2721  C   ALA A 349       9.174 -15.686 -15.052  1.00 89.49           C  
ATOM   2722  CB  ALA A 349       7.946 -17.403 -13.705  1.00 89.49           C  
ATOM   2723  O   ALA A 349      10.120 -16.041 -15.759  1.00 89.49           O  
ATOM   2724  N   GLU A 350       8.306 -14.809 -15.489  1.00 87.19           N  
ATOM   2725  CA  GLU A 350       8.415 -14.158 -16.791  1.00 87.19           C  
ATOM   2726  C   GLU A 350       9.678 -13.307 -16.878  1.00 87.19           C  
ATOM   2727  CB  GLU A 350       7.180 -13.296 -17.067  1.00 87.19           C  
ATOM   2728  O   GLU A 350      10.388 -13.341 -17.885  1.00 87.19           O  
ATOM   2729  CG  GLU A 350       5.926 -14.100 -17.379  1.00 87.19           C  
ATOM   2730  CD  GLU A 350       4.710 -13.231 -17.656  1.00 87.19           C  
ATOM   2731  OE1 GLU A 350       3.605 -13.782 -17.866  1.00 87.19           O  
ATOM   2732  OE2 GLU A 350       4.863 -11.989 -17.665  1.00 87.19           O  
ATOM   2733  N   VAL A 351       9.877 -12.532 -15.841  1.00 89.56           N  
ATOM   2734  CA  VAL A 351      11.066 -11.688 -15.798  1.00 89.56           C  
ATOM   2735  C   VAL A 351      12.319 -12.555 -15.904  1.00 89.56           C  
ATOM   2736  CB  VAL A 351      11.113 -10.840 -14.508  1.00 89.56           C  
ATOM   2737  O   VAL A 351      13.251 -12.222 -16.640  1.00 89.56           O  
ATOM   2738  CG1 VAL A 351      12.471 -10.156 -14.360  1.00 89.56           C  
ATOM   2739  CG2 VAL A 351       9.988  -9.806 -14.508  1.00 89.56           C  
ATOM   2740  N   ALA A 352      12.345 -13.623 -15.120  1.00 90.65           N  
ATOM   2741  CA  ALA A 352      13.465 -14.558 -15.199  1.00 90.65           C  
ATOM   2742  C   ALA A 352      13.634 -15.094 -16.617  1.00 90.65           C  
ATOM   2743  CB  ALA A 352      13.265 -15.711 -14.218  1.00 90.65           C  
ATOM   2744  O   ALA A 352      14.758 -15.227 -17.107  1.00 90.65           O  
ATOM   2745  N   GLY A 353      12.482 -15.487 -17.255  1.00 93.33           N  
ATOM   2746  CA  GLY A 353      12.519 -15.913 -18.645  1.00 93.33           C  
ATOM   2747  C   GLY A 353      13.132 -14.878 -19.570  1.00 93.33           C  
ATOM   2748  O   GLY A 353      13.952 -15.213 -20.428  1.00 93.33           O  
ATOM   2749  N   TYR A 354      12.740 -13.595 -19.457  1.00 91.45           N  
ATOM   2750  CA  TYR A 354      13.275 -12.517 -20.280  1.00 91.45           C  
ATOM   2751  C   TYR A 354      14.763 -12.317 -20.018  1.00 91.45           C  
ATOM   2752  CB  TYR A 354      12.519 -11.212 -20.014  1.00 91.45           C  
ATOM   2753  O   TYR A 354      15.538 -12.084 -20.949  1.00 91.45           O  
ATOM   2754  CG  TYR A 354      11.122 -11.192 -20.587  1.00 91.45           C  
ATOM   2755  CD1 TYR A 354      10.874 -11.632 -21.885  1.00 91.45           C  
ATOM   2756  CD2 TYR A 354      10.049 -10.731 -19.832  1.00 91.45           C  
ATOM   2757  CE1 TYR A 354       9.590 -11.614 -22.418  1.00 91.45           C  
ATOM   2758  CE2 TYR A 354       8.760 -10.708 -20.355  1.00 91.45           C  
ATOM   2759  OH  TYR A 354       7.267 -11.131 -22.169  1.00 91.45           O  
ATOM   2760  CZ  TYR A 354       8.540 -11.151 -21.646  1.00 91.45           C  
ATOM   2761  N   GLN A 355      15.179 -12.395 -18.803  1.00 94.29           N  
ATOM   2762  CA  GLN A 355      16.591 -12.265 -18.461  1.00 94.29           C  
ATOM   2763  C   GLN A 355      17.422 -13.359 -19.126  1.00 94.29           C  
ATOM   2764  CB  GLN A 355      16.782 -12.310 -16.944  1.00 94.29           C  
ATOM   2765  O   GLN A 355      18.525 -13.100 -19.610  1.00 94.29           O  
ATOM   2766  CG  GLN A 355      16.335 -11.041 -16.230  1.00 94.29           C  
ATOM   2767  CD  GLN A 355      16.505 -11.124 -14.725  1.00 94.29           C  
ATOM   2768  NE2 GLN A 355      16.401  -9.983 -14.052  1.00 94.29           N  
ATOM   2769  OE1 GLN A 355      16.727 -12.206 -14.170  1.00 94.29           O  
ATOM   2770  N   ASP A 356      16.911 -14.549 -19.091  1.00 94.70           N  
ATOM   2771  CA  ASP A 356      17.568 -15.660 -19.774  1.00 94.70           C  
ATOM   2772  C   ASP A 356      17.690 -15.389 -21.271  1.00 94.70           C  
ATOM   2773  CB  ASP A 356      16.804 -16.964 -19.535  1.00 94.70           C  
ATOM   2774  O   ASP A 356      18.741 -15.632 -21.868  1.00 94.70           O  
ATOM   2775  CG  ASP A 356      16.929 -17.472 -18.110  1.00 94.70           C  
ATOM   2776  OD1 ASP A 356      17.827 -17.010 -17.374  1.00 94.70           O  
ATOM   2777  OD2 ASP A 356      16.123 -18.345 -17.720  1.00 94.70           O  
ATOM   2778  N   SER A 357      16.564 -14.932 -21.890  1.00 95.87           N  
ATOM   2779  CA  SER A 357      16.567 -14.611 -23.314  1.00 95.87           C  
ATOM   2780  C   SER A 357      17.591 -13.527 -23.634  1.00 95.87           C  
ATOM   2781  CB  SER A 357      15.177 -14.161 -23.765  1.00 95.87           C  
ATOM   2782  O   SER A 357      18.314 -13.624 -24.628  1.00 95.87           O  
ATOM   2783  OG  SER A 357      14.249 -15.229 -23.677  1.00 95.87           O  
ATOM   2784  N   ILE A 358      17.576 -12.516 -22.810  1.00 92.52           N  
ATOM   2785  CA  ILE A 358      18.551 -11.447 -22.993  1.00 92.52           C  
ATOM   2786  C   ILE A 358      19.965 -12.021 -22.925  1.00 92.52           C  
ATOM   2787  CB  ILE A 358      18.373 -10.333 -21.938  1.00 92.52           C  
ATOM   2788  O   ILE A 358      20.817 -11.689 -23.753  1.00 92.52           O  
ATOM   2789  CG1 ILE A 358      17.073  -9.561 -22.190  1.00 92.52           C  
ATOM   2790  CG2 ILE A 358      19.580  -9.390 -21.939  1.00 92.52           C  
ATOM   2791  CD1 ILE A 358      16.713  -8.577 -21.086  1.00 92.52           C  
ATOM   2792  N   GLY A 359      20.243 -12.824 -21.888  1.00 93.96           N  
ATOM   2793  CA  GLY A 359      21.536 -13.478 -21.774  1.00 93.96           C  
ATOM   2794  C   GLY A 359      21.913 -14.274 -23.009  1.00 93.96           C  
ATOM   2795  O   GLY A 359      23.050 -14.199 -23.480  1.00 93.96           O  
ATOM   2796  N   GLN A 360      20.994 -15.069 -23.549  1.00 97.30           N  
ATOM   2797  CA  GLN A 360      21.232 -15.856 -24.754  1.00 97.30           C  
ATOM   2798  C   GLN A 360      21.556 -14.957 -25.944  1.00 97.30           C  
ATOM   2799  CB  GLN A 360      20.019 -16.731 -25.072  1.00 97.30           C  
ATOM   2800  O   GLN A 360      22.473 -15.246 -26.715  1.00 97.30           O  
ATOM   2801  CG  GLN A 360      19.826 -17.891 -24.104  1.00 97.30           C  
ATOM   2802  CD  GLN A 360      18.574 -18.696 -24.395  1.00 97.30           C  
ATOM   2803  NE2 GLN A 360      18.130 -19.478 -23.416  1.00 97.30           N  
ATOM   2804  OE1 GLN A 360      18.009 -18.617 -25.490  1.00 97.30           O  
ATOM   2805  N   LEU A 361      20.810 -13.913 -26.082  1.00 96.04           N  
ATOM   2806  CA  LEU A 361      21.022 -13.002 -27.201  1.00 96.04           C  
ATOM   2807  C   LEU A 361      22.366 -12.292 -27.077  1.00 96.04           C  
ATOM   2808  CB  LEU A 361      19.892 -11.971 -27.275  1.00 96.04           C  
ATOM   2809  O   LEU A 361      23.072 -12.112 -28.072  1.00 96.04           O  
ATOM   2810  CG  LEU A 361      18.552 -12.472 -27.813  1.00 96.04           C  
ATOM   2811  CD1 LEU A 361      17.479 -11.401 -27.645  1.00 96.04           C  
ATOM   2812  CD2 LEU A 361      18.682 -12.881 -29.277  1.00 96.04           C  
ATOM   2813  N   GLU A 362      22.702 -11.849 -25.920  1.00 96.29           N  
ATOM   2814  CA  GLU A 362      24.003 -11.231 -25.681  1.00 96.29           C  
ATOM   2815  C   GLU A 362      25.140 -12.189 -26.026  1.00 96.29           C  
ATOM   2816  CB  GLU A 362      24.123 -10.775 -24.225  1.00 96.29           C  
ATOM   2817  O   GLU A 362      26.145 -11.782 -26.611  1.00 96.29           O  
ATOM   2818  CG  GLU A 362      23.282  -9.550 -23.893  1.00 96.29           C  
ATOM   2819  CD  GLU A 362      23.380  -9.133 -22.435  1.00 96.29           C  
ATOM   2820  OE1 GLU A 362      22.983  -7.993 -22.102  1.00 96.29           O  
ATOM   2821  OE2 GLU A 362      23.858  -9.952 -21.618  1.00 96.29           O  
ATOM   2822  N   ASN A 363      24.989 -13.402 -25.610  1.00 96.40           N  
ATOM   2823  CA  ASN A 363      25.986 -14.416 -25.940  1.00 96.40           C  
ATOM   2824  C   ASN A 363      26.096 -14.624 -27.448  1.00 96.40           C  
ATOM   2825  CB  ASN A 363      25.658 -15.738 -25.243  1.00 96.40           C  
ATOM   2826  O   ASN A 363      27.199 -14.739 -27.984  1.00 96.40           O  
ATOM   2827  CG  ASN A 363      25.943 -15.700 -23.755  1.00 96.40           C  
ATOM   2828  ND2 ASN A 363      25.310 -16.596 -23.007  1.00 96.40           N  
ATOM   2829  OD1 ASN A 363      26.725 -14.872 -23.281  1.00 96.40           O  
ATOM   2830  N   ASP A 364      24.976 -14.776 -28.113  1.00 97.69           N  
ATOM   2831  CA  ASP A 364      24.960 -14.911 -29.566  1.00 97.69           C  
ATOM   2832  C   ASP A 364      25.654 -13.727 -30.235  1.00 97.69           C  
ATOM   2833  CB  ASP A 364      23.523 -15.035 -30.077  1.00 97.69           C  
ATOM   2834  O   ASP A 364      26.406 -13.904 -31.196  1.00 97.69           O  
ATOM   2835  CG  ASP A 364      22.894 -16.380 -29.757  1.00 97.69           C  
ATOM   2836  OD1 ASP A 364      23.614 -17.300 -29.312  1.00 97.69           O  
ATOM   2837  OD2 ASP A 364      21.667 -16.521 -29.953  1.00 97.69           O  
ATOM   2838  N   LEU A 365      25.295 -12.564 -29.747  1.00 96.14           N  
ATOM   2839  CA  LEU A 365      25.928 -11.365 -30.286  1.00 96.14           C  
ATOM   2840  C   LEU A 365      27.443 -11.432 -30.128  1.00 96.14           C  
ATOM   2841  CB  LEU A 365      25.385 -10.114 -29.592  1.00 96.14           C  
ATOM   2842  O   LEU A 365      28.184 -11.136 -31.068  1.00 96.14           O  
ATOM   2843  CG  LEU A 365      25.935  -8.773 -30.082  1.00 96.14           C  
ATOM   2844  CD1 LEU A 365      25.548  -8.543 -31.539  1.00 96.14           C  
ATOM   2845  CD2 LEU A 365      25.431  -7.634 -29.202  1.00 96.14           C  
ATOM   2846  N   ARG A 366      27.874 -11.749 -28.916  1.00 96.99           N  
ATOM   2847  CA  ARG A 366      29.304 -11.886 -28.656  1.00 96.99           C  
ATOM   2848  C   ARG A 366      29.931 -12.924 -29.582  1.00 96.99           C  
ATOM   2849  CB  ARG A 366      29.551 -12.269 -27.196  1.00 96.99           C  
ATOM   2850  O   ARG A 366      31.026 -12.713 -30.108  1.00 96.99           O  
ATOM   2851  CG  ARG A 366      29.431 -11.106 -26.225  1.00 96.99           C  
ATOM   2852  CD  ARG A 366      29.774 -11.521 -24.801  1.00 96.99           C  
ATOM   2853  NE  ARG A 366      29.406 -10.489 -23.835  1.00 96.99           N  
ATOM   2854  NH1 ARG A 366      27.492 -11.560 -23.109  1.00 96.99           N  
ATOM   2855  NH2 ARG A 366      28.092  -9.538 -22.210  1.00 96.99           N  
ATOM   2856  CZ  ARG A 366      28.331 -10.531 -23.053  1.00 96.99           C  
ATOM   2857  N   ASN A 367      29.312 -14.025 -29.707  1.00 97.84           N  
ATOM   2858  CA  ASN A 367      29.796 -15.088 -30.583  1.00 97.84           C  
ATOM   2859  C   ASN A 367      29.926 -14.609 -32.026  1.00 97.84           C  
ATOM   2860  CB  ASN A 367      28.874 -16.306 -30.509  1.00 97.84           C  
ATOM   2861  O   ASN A 367      30.935 -14.873 -32.683  1.00 97.84           O  
ATOM   2862  CG  ASN A 367      29.009 -17.062 -29.202  1.00 97.84           C  
ATOM   2863  ND2 ASN A 367      28.035 -17.915 -28.907  1.00 97.84           N  
ATOM   2864  OD1 ASN A 367      29.980 -16.881 -28.463  1.00 97.84           O  
ATOM   2865  N   THR A 368      28.894 -13.952 -32.549  1.00 97.51           N  
ATOM   2866  CA  THR A 368      28.911 -13.448 -33.918  1.00 97.51           C  
ATOM   2867  C   THR A 368      30.013 -12.408 -34.098  1.00 97.51           C  
ATOM   2868  CB  THR A 368      27.553 -12.832 -34.303  1.00 97.51           C  
ATOM   2869  O   THR A 368      30.675 -12.370 -35.137  1.00 97.51           O  
ATOM   2870  CG2 THR A 368      26.447 -13.882 -34.278  1.00 97.51           C  
ATOM   2871  OG1 THR A 368      27.227 -11.789 -33.375  1.00 97.51           O  
ATOM   2872  N   LYS A 369      30.148 -11.569 -33.160  1.00 97.98           N  
ATOM   2873  CA  LYS A 369      31.218 -10.576 -33.209  1.00 97.98           C  
ATOM   2874  C   LYS A 369      32.587 -11.246 -33.286  1.00 97.98           C  
ATOM   2875  CB  LYS A 369      31.153  -9.656 -31.990  1.00 97.98           C  
ATOM   2876  O   LYS A 369      33.455 -10.810 -34.044  1.00 97.98           O  
ATOM   2877  CG  LYS A 369      30.058  -8.602 -32.067  1.00 97.98           C  
ATOM   2878  CD  LYS A 369      30.123  -7.640 -30.888  1.00 97.98           C  
ATOM   2879  CE  LYS A 369      29.030  -6.583 -30.966  1.00 97.98           C  
ATOM   2880  NZ  LYS A 369      29.064  -5.663 -29.791  1.00 97.98           N  
ATOM   2881  N   SER A 370      32.779 -12.223 -32.405  1.00 97.25           N  
ATOM   2882  CA  SER A 370      34.025 -12.983 -32.429  1.00 97.25           C  
ATOM   2883  C   SER A 370      34.239 -13.650 -33.783  1.00 97.25           C  
ATOM   2884  CB  SER A 370      34.030 -14.040 -31.323  1.00 97.25           C  
ATOM   2885  O   SER A 370      35.354 -13.655 -34.309  1.00 97.25           O  
ATOM   2886  OG  SER A 370      35.199 -14.838 -31.396  1.00 97.25           O  
ATOM   2887  N   GLU A 371      33.242 -14.210 -34.301  1.00 98.19           N  
ATOM   2888  CA  GLU A 371      33.316 -14.835 -35.618  1.00 98.19           C  
ATOM   2889  C   GLU A 371      33.665 -13.812 -36.695  1.00 98.19           C  
ATOM   2890  CB  GLU A 371      31.994 -15.528 -35.959  1.00 98.19           C  
ATOM   2891  O   GLU A 371      34.479 -14.088 -37.579  1.00 98.19           O  
ATOM   2892  CG  GLU A 371      31.746 -16.804 -35.168  1.00 98.19           C  
ATOM   2893  CD  GLU A 371      30.404 -17.449 -35.474  1.00 98.19           C  
ATOM   2894  OE1 GLU A 371      30.106 -18.527 -34.911  1.00 98.19           O  
ATOM   2895  OE2 GLU A 371      29.645 -16.873 -36.285  1.00 98.19           O  
ATOM   2896  N   MET A 372      33.024 -12.709 -36.668  1.00 97.90           N  
ATOM   2897  CA  MET A 372      33.317 -11.637 -37.615  1.00 97.90           C  
ATOM   2898  C   MET A 372      34.786 -11.234 -37.544  1.00 97.90           C  
ATOM   2899  CB  MET A 372      32.428 -10.422 -37.345  1.00 97.90           C  
ATOM   2900  O   MET A 372      35.437 -11.058 -38.576  1.00 97.90           O  
ATOM   2901  CG  MET A 372      32.582  -9.310 -38.369  1.00 97.90           C  
ATOM   2902  SD  MET A 372      31.554  -7.842 -37.973  1.00 97.90           S  
ATOM   2903  CE  MET A 372      29.898  -8.577 -38.070  1.00 97.90           C  
ATOM   2904  N   ALA A 373      35.244 -10.979 -36.343  1.00 96.68           N  
ATOM   2905  CA  ALA A 373      36.648 -10.623 -36.150  1.00 96.68           C  
ATOM   2906  C   ALA A 373      37.569 -11.682 -36.749  1.00 96.68           C  
ATOM   2907  CB  ALA A 373      36.950 -10.437 -34.666  1.00 96.68           C  
ATOM   2908  O   ALA A 373      38.577 -11.352 -37.379  1.00 96.68           O  
ATOM   2909  N   ARG A 374      37.224 -12.919 -36.437  1.00 98.08           N  
ATOM   2910  CA  ARG A 374      37.982 -14.022 -37.019  1.00 98.08           C  
ATOM   2911  C   ARG A 374      37.983 -13.942 -38.542  1.00 98.08           C  
ATOM   2912  CB  ARG A 374      37.410 -15.366 -36.565  1.00 98.08           C  
ATOM   2913  O   ARG A 374      39.032 -14.082 -39.175  1.00 98.08           O  
ATOM   2914  CG  ARG A 374      38.200 -16.569 -37.056  1.00 98.08           C  
ATOM   2915  CD  ARG A 374      37.525 -17.880 -36.677  1.00 98.08           C  
ATOM   2916  NE  ARG A 374      36.237 -18.037 -37.347  1.00 98.08           N  
ATOM   2917  NH1 ARG A 374      37.138 -18.621 -39.392  1.00 98.08           N  
ATOM   2918  NH2 ARG A 374      34.864 -18.498 -39.129  1.00 98.08           N  
ATOM   2919  CZ  ARG A 374      36.082 -18.385 -38.621  1.00 98.08           C  
ATOM   2920  N   HIS A 375      36.860 -13.802 -39.238  1.00 97.96           N  
ATOM   2921  CA  HIS A 375      36.756 -13.689 -40.689  1.00 97.96           C  
ATOM   2922  C   HIS A 375      37.553 -12.497 -41.207  1.00 97.96           C  
ATOM   2923  CB  HIS A 375      35.291 -13.566 -41.113  1.00 97.96           C  
ATOM   2924  O   HIS A 375      38.196 -12.583 -42.256  1.00 97.96           O  
ATOM   2925  CG  HIS A 375      34.537 -14.856 -41.046  1.00 97.96           C  
ATOM   2926  CD2 HIS A 375      33.292 -15.135 -40.596  1.00 97.96           C  
ATOM   2927  ND1 HIS A 375      35.069 -16.052 -41.477  1.00 97.96           N  
ATOM   2928  CE1 HIS A 375      34.180 -17.014 -41.295  1.00 97.96           C  
ATOM   2929  NE2 HIS A 375      33.093 -16.484 -40.761  1.00 97.96           N  
ATOM   2930  N   LEU A 376      37.536 -11.418 -40.537  1.00 98.10           N  
ATOM   2931  CA  LEU A 376      38.290 -10.236 -40.940  1.00 98.10           C  
ATOM   2932  C   LEU A 376      39.787 -10.526 -40.960  1.00 98.10           C  
ATOM   2933  CB  LEU A 376      37.997  -9.066 -39.997  1.00 98.10           C  
ATOM   2934  O   LEU A 376      40.493 -10.106 -41.879  1.00 98.10           O  
ATOM   2935  CG  LEU A 376      36.695  -8.303 -40.248  1.00 98.10           C  
ATOM   2936  CD1 LEU A 376      36.427  -7.324 -39.109  1.00 98.10           C  
ATOM   2937  CD2 LEU A 376      36.752  -7.572 -41.585  1.00 98.10           C  
ATOM   2938  N   ARG A 377      40.229 -11.236 -39.920  1.00 97.91           N  
ATOM   2939  CA  ARG A 377      41.638 -11.611 -39.872  1.00 97.91           C  
ATOM   2940  C   ARG A 377      41.995 -12.549 -41.020  1.00 97.91           C  
ATOM   2941  CB  ARG A 377      41.974 -12.271 -38.532  1.00 97.91           C  
ATOM   2942  O   ARG A 377      43.024 -12.374 -41.675  1.00 97.91           O  
ATOM   2943  CG  ARG A 377      42.266 -11.283 -37.415  1.00 97.91           C  
ATOM   2944  CD  ARG A 377      42.725 -11.986 -36.145  1.00 97.91           C  
ATOM   2945  NE  ARG A 377      41.595 -12.460 -35.352  1.00 97.91           N  
ATOM   2946  NH1 ARG A 377      42.688 -14.320 -34.525  1.00 97.91           N  
ATOM   2947  NH2 ARG A 377      40.518 -13.896 -33.919  1.00 97.91           N  
ATOM   2948  CZ  ARG A 377      41.603 -13.558 -34.601  1.00 97.91           C  
ATOM   2949  N   GLU A 378      41.210 -13.541 -41.252  1.00 98.04           N  
ATOM   2950  CA  GLU A 378      41.429 -14.482 -42.346  1.00 98.04           C  
ATOM   2951  C   GLU A 378      41.428 -13.770 -43.696  1.00 98.04           C  
ATOM   2952  CB  GLU A 378      40.364 -15.582 -42.331  1.00 98.04           C  
ATOM   2953  O   GLU A 378      42.236 -14.088 -44.571  1.00 98.04           O  
ATOM   2954  CG  GLU A 378      40.503 -16.556 -41.170  1.00 98.04           C  
ATOM   2955  CD  GLU A 378      39.373 -17.571 -41.101  1.00 98.04           C  
ATOM   2956  OE1 GLU A 378      39.357 -18.399 -40.161  1.00 98.04           O  
ATOM   2957  OE2 GLU A 378      38.497 -17.540 -41.994  1.00 98.04           O  
ATOM   2958  N   TYR A 379      40.513 -12.877 -43.912  1.00 98.16           N  
ATOM   2959  CA  TYR A 379      40.453 -12.105 -45.148  1.00 98.16           C  
ATOM   2960  C   TYR A 379      41.731 -11.300 -45.351  1.00 98.16           C  
ATOM   2961  CB  TYR A 379      39.242 -11.167 -45.139  1.00 98.16           C  
ATOM   2962  O   TYR A 379      42.274 -11.253 -46.457  1.00 98.16           O  
ATOM   2963  CG  TYR A 379      39.073 -10.380 -46.416  1.00 98.16           C  
ATOM   2964  CD1 TYR A 379      39.535  -9.069 -46.515  1.00 98.16           C  
ATOM   2965  CD2 TYR A 379      38.452 -10.944 -47.525  1.00 98.16           C  
ATOM   2966  CE1 TYR A 379      39.380  -8.339 -47.689  1.00 98.16           C  
ATOM   2967  CE2 TYR A 379      38.292 -10.224 -48.704  1.00 98.16           C  
ATOM   2968  OH  TYR A 379      38.603  -8.206 -49.941  1.00 98.16           O  
ATOM   2969  CZ  TYR A 379      38.759  -8.924 -48.776  1.00 98.16           C  
ATOM   2970  N   GLN A 380      42.161 -10.569 -44.322  1.00 97.90           N  
ATOM   2971  CA  GLN A 380      43.404  -9.809 -44.396  1.00 97.90           C  
ATOM   2972  C   GLN A 380      44.578 -10.709 -44.772  1.00 97.90           C  
ATOM   2973  CB  GLN A 380      43.685  -9.108 -43.066  1.00 97.90           C  
ATOM   2974  O   GLN A 380      45.415 -10.335 -45.595  1.00 97.90           O  
ATOM   2975  CG  GLN A 380      44.875  -8.159 -43.111  1.00 97.90           C  
ATOM   2976  CD  GLN A 380      44.669  -7.003 -44.072  1.00 97.90           C  
ATOM   2977  NE2 GLN A 380      45.764  -6.472 -44.605  1.00 97.90           N  
ATOM   2978  OE1 GLN A 380      43.534  -6.591 -44.334  1.00 97.90           O  
ATOM   2979  N   ASP A 381      44.715 -11.834 -44.088  1.00 97.77           N  
ATOM   2980  CA  ASP A 381      45.763 -12.798 -44.410  1.00 97.77           C  
ATOM   2981  C   ASP A 381      45.688 -13.221 -45.875  1.00 97.77           C  
ATOM   2982  CB  ASP A 381      45.660 -14.025 -43.502  1.00 97.77           C  
ATOM   2983  O   ASP A 381      46.711 -13.292 -46.559  1.00 97.77           O  
ATOM   2984  CG  ASP A 381      46.035 -13.729 -42.060  1.00 97.77           C  
ATOM   2985  OD1 ASP A 381      46.655 -12.677 -41.795  1.00 97.77           O  
ATOM   2986  OD2 ASP A 381      45.711 -14.558 -41.182  1.00 97.77           O  
ATOM   2987  N   LEU A 382      44.498 -13.524 -46.305  1.00 98.12           N  
ATOM   2988  CA  LEU A 382      44.285 -13.921 -47.692  1.00 98.12           C  
ATOM   2989  C   LEU A 382      44.640 -12.783 -48.643  1.00 98.12           C  
ATOM   2990  CB  LEU A 382      42.832 -14.349 -47.910  1.00 98.12           C  
ATOM   2991  O   LEU A 382      45.225 -13.014 -49.704  1.00 98.12           O  
ATOM   2992  CG  LEU A 382      42.490 -14.909 -49.292  1.00 98.12           C  
ATOM   2993  CD1 LEU A 382      43.374 -16.110 -49.611  1.00 98.12           C  
ATOM   2994  CD2 LEU A 382      41.015 -15.290 -49.365  1.00 98.12           C  
ATOM   2995  N   LEU A 383      44.206 -11.647 -48.372  1.00 97.90           N  
ATOM   2996  CA  LEU A 383      44.541 -10.473 -49.171  1.00 97.90           C  
ATOM   2997  C   LEU A 383      46.052 -10.301 -49.276  1.00 97.90           C  
ATOM   2998  CB  LEU A 383      43.913  -9.215 -48.566  1.00 97.90           C  
ATOM   2999  O   LEU A 383      46.573  -9.993 -50.351  1.00 97.90           O  
ATOM   3000  CG  LEU A 383      44.145  -7.908 -49.327  1.00 97.90           C  
ATOM   3001  CD1 LEU A 383      43.537  -7.993 -50.723  1.00 97.90           C  
ATOM   3002  CD2 LEU A 383      43.562  -6.729 -48.555  1.00 97.90           C  
ATOM   3003  N   ASN A 384      46.772 -10.393 -48.152  1.00 97.65           N  
ATOM   3004  CA  ASN A 384      48.229 -10.313 -48.160  1.00 97.65           C  
ATOM   3005  C   ASN A 384      48.841 -11.331 -49.117  1.00 97.65           C  
ATOM   3006  CB  ASN A 384      48.785 -10.510 -46.748  1.00 97.65           C  
ATOM   3007  O   ASN A 384      49.778 -11.014 -49.851  1.00 97.65           O  
ATOM   3008  CG  ASN A 384      48.493  -9.335 -45.836  1.00 97.65           C  
ATOM   3009  ND2 ASN A 384      48.544  -9.571 -44.530  1.00 97.65           N  
ATOM   3010  OD1 ASN A 384      48.224  -8.224 -46.301  1.00 97.65           O  
ATOM   3011  N   VAL A 385      48.387 -12.569 -49.027  1.00 98.11           N  
ATOM   3012  CA  VAL A 385      48.863 -13.625 -49.915  1.00 98.11           C  
ATOM   3013  C   VAL A 385      48.571 -13.250 -51.366  1.00 98.11           C  
ATOM   3014  CB  VAL A 385      48.215 -14.986 -49.576  1.00 98.11           C  
ATOM   3015  O   VAL A 385      49.417 -13.435 -52.244  1.00 98.11           O  
ATOM   3016  CG1 VAL A 385      48.595 -16.039 -50.616  1.00 98.11           C  
ATOM   3017  CG2 VAL A 385      48.629 -15.439 -48.177  1.00 98.11           C  
ATOM   3018  N   LYS A 386      47.435 -12.712 -51.652  1.00 97.89           N  
ATOM   3019  CA  LYS A 386      47.053 -12.300 -52.999  1.00 97.89           C  
ATOM   3020  C   LYS A 386      48.002 -11.233 -53.538  1.00 97.89           C  
ATOM   3021  CB  LYS A 386      45.615 -11.777 -53.013  1.00 97.89           C  
ATOM   3022  O   LYS A 386      48.440 -11.309 -54.688  1.00 97.89           O  
ATOM   3023  CG  LYS A 386      45.078 -11.480 -54.406  1.00 97.89           C  
ATOM   3024  CD  LYS A 386      45.272 -10.016 -54.779  1.00 97.89           C  
ATOM   3025  CE  LYS A 386      44.683  -9.705 -56.149  1.00 97.89           C  
ATOM   3026  NZ  LYS A 386      44.854  -8.266 -56.511  1.00 97.89           N  
ATOM   3027  N   MET A 387      48.221 -10.254 -52.711  1.00 97.92           N  
ATOM   3028  CA  MET A 387      49.123  -9.179 -53.116  1.00 97.92           C  
ATOM   3029  C   MET A 387      50.517  -9.721 -53.412  1.00 97.92           C  
ATOM   3030  CB  MET A 387      49.199  -8.104 -52.030  1.00 97.92           C  
ATOM   3031  O   MET A 387      51.156  -9.305 -54.381  1.00 97.92           O  
ATOM   3032  CG  MET A 387      47.933  -7.274 -51.899  1.00 97.92           C  
ATOM   3033  SD  MET A 387      48.043  -6.030 -50.554  1.00 97.92           S  
ATOM   3034  CE  MET A 387      49.364  -4.970 -51.206  1.00 97.92           C  
ATOM   3035  N   ALA A 388      51.026 -10.581 -52.530  1.00 97.49           N  
ATOM   3036  CA  ALA A 388      52.325 -11.218 -52.732  1.00 97.49           C  
ATOM   3037  C   ALA A 388      52.369 -11.962 -54.063  1.00 97.49           C  
ATOM   3038  CB  ALA A 388      52.635 -12.172 -51.581  1.00 97.49           C  
ATOM   3039  O   ALA A 388      53.347 -11.858 -54.808  1.00 97.49           O  
ATOM   3040  N   LEU A 389      51.326 -12.663 -54.360  1.00 97.07           N  
ATOM   3041  CA  LEU A 389      51.249 -13.393 -55.621  1.00 97.07           C  
ATOM   3042  C   LEU A 389      51.176 -12.431 -56.802  1.00 97.07           C  
ATOM   3043  CB  LEU A 389      50.034 -14.323 -55.629  1.00 97.07           C  
ATOM   3044  O   LEU A 389      51.764 -12.687 -57.855  1.00 97.07           O  
ATOM   3045  CG  LEU A 389      50.116 -15.553 -54.723  1.00 97.07           C  
ATOM   3046  CD1 LEU A 389      48.799 -16.321 -54.752  1.00 97.07           C  
ATOM   3047  CD2 LEU A 389      51.274 -16.451 -55.143  1.00 97.07           C  
ATOM   3048  N   ASP A 390      50.446 -11.349 -56.669  1.00 97.31           N  
ATOM   3049  CA  ASP A 390      50.349 -10.347 -57.726  1.00 97.31           C  
ATOM   3050  C   ASP A 390      51.722  -9.770 -58.063  1.00 97.31           C  
ATOM   3051  CB  ASP A 390      49.393  -9.224 -57.316  1.00 97.31           C  
ATOM   3052  O   ASP A 390      52.030  -9.530 -59.232  1.00 97.31           O  
ATOM   3053  CG  ASP A 390      47.931  -9.622 -57.420  1.00 97.31           C  
ATOM   3054  OD1 ASP A 390      47.608 -10.565 -58.175  1.00 97.31           O  
ATOM   3055  OD2 ASP A 390      47.095  -8.986 -56.743  1.00 97.31           O  
ATOM   3056  N   ILE A 391      52.474  -9.501 -57.028  1.00 96.53           N  
ATOM   3057  CA  ILE A 391      53.827  -8.993 -57.233  1.00 96.53           C  
ATOM   3058  C   ILE A 391      54.669 -10.044 -57.953  1.00 96.53           C  
ATOM   3059  CB  ILE A 391      54.491  -8.600 -55.894  1.00 96.53           C  
ATOM   3060  O   ILE A 391      55.437  -9.716 -58.861  1.00 96.53           O  
ATOM   3061  CG1 ILE A 391      53.756  -7.413 -55.262  1.00 96.53           C  
ATOM   3062  CG2 ILE A 391      55.974  -8.279 -56.101  1.00 96.53           C  
ATOM   3063  CD1 ILE A 391      54.193  -7.102 -53.837  1.00 96.53           C  
ATOM   3064  N   GLU A 392      54.579 -11.286 -57.532  1.00 96.73           N  
ATOM   3065  CA  GLU A 392      55.293 -12.379 -58.185  1.00 96.73           C  
ATOM   3066  C   GLU A 392      54.911 -12.485 -59.659  1.00 96.73           C  
ATOM   3067  CB  GLU A 392      55.015 -13.705 -57.473  1.00 96.73           C  
ATOM   3068  O   GLU A 392      55.776 -12.664 -60.519  1.00 96.73           O  
ATOM   3069  CG  GLU A 392      55.644 -13.805 -56.091  1.00 96.73           C  
ATOM   3070  CD  GLU A 392      55.325 -15.110 -55.379  1.00 96.73           C  
ATOM   3071  OE1 GLU A 392      55.794 -15.308 -54.236  1.00 96.73           O  
ATOM   3072  OE2 GLU A 392      54.600 -15.941 -55.971  1.00 96.73           O  
ATOM   3073  N   ILE A 393      53.634 -12.373 -59.925  1.00 95.50           N  
ATOM   3074  CA  ILE A 393      53.142 -12.438 -61.297  1.00 95.50           C  
ATOM   3075  C   ILE A 393      53.715 -11.277 -62.106  1.00 95.50           C  
ATOM   3076  CB  ILE A 393      51.598 -12.415 -61.345  1.00 95.50           C  
ATOM   3077  O   ILE A 393      54.137 -11.459 -63.250  1.00 95.50           O  
ATOM   3078  CG1 ILE A 393      51.025 -13.714 -60.767  1.00 95.50           C  
ATOM   3079  CG2 ILE A 393      51.106 -12.189 -62.778  1.00 95.50           C  
ATOM   3080  CD1 ILE A 393      49.512 -13.703 -60.601  1.00 95.50           C  
ATOM   3081  N   ALA A 394      53.695 -10.073 -61.522  1.00 96.86           N  
ATOM   3082  CA  ALA A 394      54.247  -8.898 -62.193  1.00 96.86           C  
ATOM   3083  C   ALA A 394      55.731  -9.085 -62.493  1.00 96.86           C  
ATOM   3084  CB  ALA A 394      54.033  -7.650 -61.341  1.00 96.86           C  
ATOM   3085  O   ALA A 394      56.208  -8.697 -63.562  1.00 96.86           O  
ATOM   3086  N   ALA A 395      56.410  -9.604 -61.539  1.00 95.95           N  
ATOM   3087  CA  ALA A 395      57.831  -9.892 -61.721  1.00 95.95           C  
ATOM   3088  C   ALA A 395      58.046 -10.891 -62.854  1.00 95.95           C  
ATOM   3089  CB  ALA A 395      58.437 -10.423 -60.425  1.00 95.95           C  
ATOM   3090  O   ALA A 395      58.945 -10.718 -63.681  1.00 95.95           O  
ATOM   3091  N   TYR A 396      57.244 -12.062 -62.807  1.00 95.86           N  
ATOM   3092  CA  TYR A 396      57.342 -13.049 -63.877  1.00 95.86           C  
ATOM   3093  C   TYR A 396      57.011 -12.424 -65.227  1.00 95.86           C  
ATOM   3094  CB  TYR A 396      56.407 -14.231 -63.606  1.00 95.86           C  
ATOM   3095  O   TYR A 396      57.652 -12.731 -66.235  1.00 95.86           O  
ATOM   3096  CG  TYR A 396      56.879 -15.136 -62.493  1.00 95.86           C  
ATOM   3097  CD1 TYR A 396      58.097 -15.806 -62.584  1.00 95.86           C  
ATOM   3098  CD2 TYR A 396      56.109 -15.323 -61.351  1.00 95.86           C  
ATOM   3099  CE1 TYR A 396      58.536 -16.642 -61.563  1.00 95.86           C  
ATOM   3100  CE2 TYR A 396      56.537 -16.157 -60.323  1.00 95.86           C  
ATOM   3101  OH  TYR A 396      58.180 -17.637 -59.424  1.00 95.86           O  
ATOM   3102  CZ  TYR A 396      57.750 -16.811 -60.438  1.00 95.86           C  
ATOM   3103  N   ARG A 397      56.087 -11.582 -65.325  1.00 95.00           N  
ATOM   3104  CA  ARG A 397      55.732 -10.900 -66.565  1.00 95.00           C  
ATOM   3105  C   ARG A 397      56.890 -10.046 -67.071  1.00 95.00           C  
ATOM   3106  CB  ARG A 397      54.489 -10.031 -66.364  1.00 95.00           C  
ATOM   3107  O   ARG A 397      57.165 -10.013 -68.273  1.00 95.00           O  
ATOM   3108  CG  ARG A 397      53.190 -10.819 -66.300  1.00 95.00           C  
ATOM   3109  CD  ARG A 397      51.977  -9.902 -66.232  1.00 95.00           C  
ATOM   3110  NE  ARG A 397      50.731 -10.661 -66.169  1.00 95.00           N  
ATOM   3111  NH1 ARG A 397      49.385  -8.817 -65.811  1.00 95.00           N  
ATOM   3112  NH2 ARG A 397      48.460 -10.911 -65.932  1.00 95.00           N  
ATOM   3113  CZ  ARG A 397      49.528 -10.128 -65.971  1.00 95.00           C  
ATOM   3114  N   LYS A 398      57.596  -9.286 -66.193  1.00 94.11           N  
ATOM   3115  CA  LYS A 398      58.733  -8.444 -66.555  1.00 94.11           C  
ATOM   3116  C   LYS A 398      59.886  -9.282 -67.102  1.00 94.11           C  
ATOM   3117  CB  LYS A 398      59.204  -7.630 -65.349  1.00 94.11           C  
ATOM   3118  O   LYS A 398      60.556  -8.878 -68.055  1.00 94.11           O  
ATOM   3119  CG  LYS A 398      58.317  -6.438 -65.022  1.00 94.11           C  
ATOM   3120  CD  LYS A 398      58.955  -5.536 -63.973  1.00 94.11           C  
ATOM   3121  CE  LYS A 398      58.116  -4.291 -63.719  1.00 94.11           C  
ATOM   3122  NZ  LYS A 398      58.695  -3.445 -62.633  1.00 94.11           N  
ATOM   3123  N   LEU A 399      60.184 -10.393 -66.479  1.00 93.67           N  
ATOM   3124  CA  LEU A 399      61.240 -11.303 -66.912  1.00 93.67           C  
ATOM   3125  C   LEU A 399      60.930 -11.879 -68.289  1.00 93.67           C  
ATOM   3126  CB  LEU A 399      61.419 -12.437 -65.900  1.00 93.67           C  
ATOM   3127  O   LEU A 399      61.826 -12.017 -69.125  1.00 93.67           O  
ATOM   3128  CG  LEU A 399      62.714 -13.243 -66.007  1.00 93.67           C  
ATOM   3129  CD1 LEU A 399      63.711 -12.788 -64.946  1.00 93.67           C  
ATOM   3130  CD2 LEU A 399      62.428 -14.735 -65.874  1.00 93.67           C  
ATOM   3131  N   LEU A 400      59.675 -12.275 -68.569  1.00 92.24           N  
ATOM   3132  CA  LEU A 400      59.273 -12.816 -69.862  1.00 92.24           C  
ATOM   3133  C   LEU A 400      59.354 -11.748 -70.948  1.00 92.24           C  
ATOM   3134  CB  LEU A 400      57.851 -13.379 -69.789  1.00 92.24           C  
ATOM   3135  O   LEU A 400      59.738 -12.039 -72.083  1.00 92.24           O  
ATOM   3136  CG  LEU A 400      57.681 -14.697 -69.032  1.00 92.24           C  
ATOM   3137  CD1 LEU A 400      56.201 -15.000 -68.820  1.00 92.24           C  
ATOM   3138  CD2 LEU A 400      58.363 -15.836 -69.782  1.00 92.24           C  
ATOM   3139  N   GLU A 401      59.004 -10.487 -70.659  1.00 89.55           N  
ATOM   3140  CA  GLU A 401      59.103  -9.378 -71.604  1.00 89.55           C  
ATOM   3141  C   GLU A 401      60.559  -9.049 -71.919  1.00 89.55           C  
ATOM   3142  CB  GLU A 401      58.390  -8.140 -71.056  1.00 89.55           C  
ATOM   3143  O   GLU A 401      60.887  -8.680 -73.048  1.00 89.55           O  
ATOM   3144  CG  GLU A 401      56.874  -8.268 -71.019  1.00 89.55           C  
ATOM   3145  CD  GLU A 401      56.190  -7.103 -70.322  1.00 89.55           C  
ATOM   3146  OE1 GLU A 401      54.950  -7.140 -70.153  1.00 89.55           O  
ATOM   3147  OE2 GLU A 401      56.900  -6.145 -69.942  1.00 89.55           O  
ATOM   3148  N   GLY A 402      61.441  -9.034 -70.974  1.00 86.81           N  
ATOM   3149  CA  GLY A 402      62.867  -8.846 -71.184  1.00 86.81           C  
ATOM   3150  C   GLY A 402      63.486  -9.915 -72.065  1.00 86.81           C  
ATOM   3151  O   GLY A 402      64.368  -9.624 -72.876  1.00 86.81           O  
ATOM   3152  N   GLU A 403      63.078 -11.078 -71.952  1.00 81.33           N  
ATOM   3153  CA  GLU A 403      63.570 -12.154 -72.808  1.00 81.33           C  
ATOM   3154  C   GLU A 403      63.028 -12.022 -74.228  1.00 81.33           C  
ATOM   3155  CB  GLU A 403      63.192 -13.519 -72.226  1.00 81.33           C  
ATOM   3156  O   GLU A 403      63.733 -12.311 -75.197  1.00 81.33           O  
ATOM   3157  CG  GLU A 403      64.184 -14.045 -71.199  1.00 81.33           C  
ATOM   3158  CD  GLU A 403      63.953 -15.503 -70.833  1.00 81.33           C  
ATOM   3159  OE1 GLU A 403      64.794 -16.089 -70.114  1.00 81.33           O  
ATOM   3160  OE2 GLU A 403      62.924 -16.063 -71.271  1.00 81.33           O  
ATOM   3161  N   GLU A 404      61.873 -11.570 -74.428  1.00 76.46           N  
ATOM   3162  CA  GLU A 404      61.341 -11.350 -75.770  1.00 76.46           C  
ATOM   3163  C   GLU A 404      62.052 -10.191 -76.462  1.00 76.46           C  
ATOM   3164  CB  GLU A 404      59.834 -11.085 -75.715  1.00 76.46           C  
ATOM   3165  O   GLU A 404      62.234 -10.206 -77.681  1.00 76.46           O  
ATOM   3166  CG  GLU A 404      59.012 -12.298 -75.305  1.00 76.46           C  
ATOM   3167  CD  GLU A 404      57.525 -12.002 -75.185  1.00 76.46           C  
ATOM   3168  OE1 GLU A 404      56.750 -12.920 -74.834  1.00 76.46           O  
ATOM   3169  OE2 GLU A 404      57.133 -10.843 -75.444  1.00 76.46           O  
ATOM   3170  N   THR A 405      62.505  -9.181 -75.750  1.00 72.21           N  
ATOM   3171  CA  THR A 405      63.253  -8.094 -76.373  1.00 72.21           C  
ATOM   3172  C   THR A 405      64.649  -8.560 -76.777  1.00 72.21           C  
ATOM   3173  CB  THR A 405      63.367  -6.882 -75.430  1.00 72.21           C  
ATOM   3174  O   THR A 405      65.210  -8.077 -77.763  1.00 72.21           O  
ATOM   3175  CG2 THR A 405      62.003  -6.244 -75.187  1.00 72.21           C  
ATOM   3176  OG1 THR A 405      63.912  -7.309 -74.176  1.00 72.21           O  
ATOM   3177  N   ARG A 406      65.286  -9.330 -75.992  1.00 70.62           N  
ATOM   3178  CA  ARG A 406      66.565  -9.873 -76.439  1.00 70.62           C  
ATOM   3179  C   ARG A 406      66.385 -10.758 -77.668  1.00 70.62           C  
ATOM   3180  CB  ARG A 406      67.234 -10.667 -75.315  1.00 70.62           C  
ATOM   3181  O   ARG A 406      67.238 -10.774 -78.558  1.00 70.62           O  
ATOM   3182  CG  ARG A 406      67.726  -9.806 -74.162  1.00 70.62           C  
ATOM   3183  CD  ARG A 406      68.464 -10.632 -73.117  1.00 70.62           C  
ATOM   3184  NE  ARG A 406      68.821  -9.831 -71.950  1.00 70.62           N  
ATOM   3185  NH1 ARG A 406      70.938 -10.728 -71.724  1.00 70.62           N  
ATOM   3186  NH2 ARG A 406      70.207  -9.119 -70.263  1.00 70.62           N  
ATOM   3187  CZ  ARG A 406      69.988  -9.894 -71.315  1.00 70.62           C  
ATOM   3188  N   PHE A 407      65.345 -11.470 -77.807  1.00 62.01           N  
ATOM   3189  CA  PHE A 407      65.111 -12.215 -79.038  1.00 62.01           C  
ATOM   3190  C   PHE A 407      64.704 -11.278 -80.169  1.00 62.01           C  
ATOM   3191  CB  PHE A 407      64.032 -13.281 -78.825  1.00 62.01           C  
ATOM   3192  O   PHE A 407      65.059 -11.504 -81.327  1.00 62.01           O  
ATOM   3193  CG  PHE A 407      64.549 -14.556 -78.214  1.00 62.01           C  
ATOM   3194  CD1 PHE A 407      65.317 -15.440 -78.961  1.00 62.01           C  
ATOM   3195  CD2 PHE A 407      64.266 -14.869 -76.891  1.00 62.01           C  
ATOM   3196  CE1 PHE A 407      65.797 -16.620 -78.398  1.00 62.01           C  
ATOM   3197  CE2 PHE A 407      64.743 -16.046 -76.321  1.00 62.01           C  
ATOM   3198  CZ  PHE A 407      65.507 -16.921 -77.076  1.00 62.01           C  
ATOM   3199  N   SER A 408      64.076 -10.037 -79.965  1.00 57.49           N  
ATOM   3200  CA  SER A 408      63.672  -9.112 -81.019  1.00 57.49           C  
ATOM   3201  C   SER A 408      64.814  -8.176 -81.400  1.00 57.49           C  
ATOM   3202  CB  SER A 408      62.457  -8.295 -80.579  1.00 57.49           C  
ATOM   3203  O   SER A 408      64.938  -7.780 -82.561  1.00 57.49           O  
ATOM   3204  OG  SER A 408      61.468  -9.133 -80.006  1.00 57.49           O  
ATOM   3205  N   THR A 409      65.838  -7.693 -80.435  1.00 58.24           N  
ATOM   3206  CA  THR A 409      66.943  -6.786 -80.724  1.00 58.24           C  
ATOM   3207  C   THR A 409      68.155  -7.557 -81.239  1.00 58.24           C  
ATOM   3208  CB  THR A 409      67.340  -5.974 -79.477  1.00 58.24           C  
ATOM   3209  O   THR A 409      68.875  -7.076 -82.117  1.00 58.24           O  
ATOM   3210  CG2 THR A 409      68.415  -4.945 -79.810  1.00 58.24           C  
ATOM   3211  OG1 THR A 409      66.185  -5.295 -78.969  1.00 58.24           O  
ATOM   3212  N   SER A 410      68.342  -8.822 -81.046  1.00 46.18           N  
ATOM   3213  CA  SER A 410      69.405  -9.603 -81.669  1.00 46.18           C  
ATOM   3214  C   SER A 410      68.879 -10.409 -82.851  1.00 46.18           C  
ATOM   3215  CB  SER A 410      70.051 -10.541 -80.648  1.00 46.18           C  
ATOM   3216  O   SER A 410      69.659 -10.935 -83.648  1.00 46.18           O  
ATOM   3217  OG  SER A 410      71.411 -10.201 -80.442  1.00 46.18           O  
ATOM   3218  N   GLY A 411      67.894  -9.933 -83.638  1.00 44.30           N  
ATOM   3219  CA  GLY A 411      67.738 -10.711 -84.856  1.00 44.30           C  
ATOM   3220  C   GLY A 411      67.283  -9.879 -86.041  1.00 44.30           C  
ATOM   3221  O   GLY A 411      66.374  -9.056 -85.915  1.00 44.30           O  
ATOM   3222  N   LEU A 412      68.250  -9.200 -86.828  1.00 39.50           N  
ATOM   3223  CA  LEU A 412      68.263  -9.552 -88.244  1.00 39.50           C  
ATOM   3224  C   LEU A 412      66.962 -10.239 -88.645  1.00 39.50           C  
ATOM   3225  CB  LEU A 412      69.453 -10.462 -88.559  1.00 39.50           C  
ATOM   3226  O   LEU A 412      66.486 -11.135 -87.944  1.00 39.50           O  
ATOM   3227  CG  LEU A 412      70.839  -9.900 -88.244  1.00 39.50           C  
ATOM   3228  CD1 LEU A 412      71.907 -10.965 -88.470  1.00 39.50           C  
ATOM   3229  CD2 LEU A 412      71.121  -8.664 -89.092  1.00 39.50           C  
ATOM   3230  N   SER A 413      66.052  -9.395 -89.223  1.00 33.25           N  
ATOM   3231  CA  SER A 413      65.223  -9.562 -90.413  1.00 33.25           C  
ATOM   3232  C   SER A 413      64.588 -10.948 -90.454  1.00 33.25           C  
ATOM   3233  CB  SER A 413      66.050  -9.334 -91.679  1.00 33.25           C  
ATOM   3234  O   SER A 413      65.285 -11.952 -90.612  1.00 33.25           O  
ATOM   3235  OG  SER A 413      66.683  -8.067 -91.644  1.00 33.25           O  
ATOM   3236  N   ILE A 414      63.572 -11.207 -89.666  1.00 40.76           N  
ATOM   3237  CA  ILE A 414      62.623 -12.177 -90.200  1.00 40.76           C  
ATOM   3238  C   ILE A 414      61.202 -11.632 -90.072  1.00 40.76           C  
ATOM   3239  CB  ILE A 414      62.741 -13.539 -89.480  1.00 40.76           C  
ATOM   3240  O   ILE A 414      60.756 -11.295 -88.973  1.00 40.76           O  
ATOM   3241  CG1 ILE A 414      64.128 -14.150 -89.718  1.00 40.76           C  
ATOM   3242  CG2 ILE A 414      61.636 -14.493 -89.944  1.00 40.76           C  
ATOM   3243  CD1 ILE A 414      64.434 -15.352 -88.836  1.00 40.76           C  
ATOM   3244  N   SER A 415      60.805 -10.729 -90.965  1.00 32.35           N  
ATOM   3245  CA  SER A 415      59.675 -10.887 -91.875  1.00 32.35           C  
ATOM   3246  C   SER A 415      58.801 -12.068 -91.470  1.00 32.35           C  
ATOM   3247  CB  SER A 415      60.166 -11.073 -93.311  1.00 32.35           C  
ATOM   3248  O   SER A 415      59.303 -13.171 -91.245  1.00 32.35           O  
ATOM   3249  OG  SER A 415      60.525  -9.828 -93.886  1.00 32.35           O  
ATOM   3250  N   GLY A 416      57.734 -11.783 -90.845  1.00 33.80           N  
ATOM   3251  CA  GLY A 416      56.537 -12.476 -91.293  1.00 33.80           C  
ATOM   3252  C   GLY A 416      55.752 -13.107 -90.158  1.00 33.80           C  
ATOM   3253  O   GLY A 416      56.324 -13.784 -89.302  1.00 33.80           O  
ATOM   3254  N   LEU A 417      54.718 -12.389 -89.727  1.00 37.26           N  
ATOM   3255  CA  LEU A 417      53.367 -12.939 -89.709  1.00 37.26           C  
ATOM   3256  C   LEU A 417      52.594 -12.442 -88.493  1.00 37.26           C  
ATOM   3257  CB  LEU A 417      53.412 -14.470 -89.710  1.00 37.26           C  
ATOM   3258  O   LEU A 417      53.022 -12.646 -87.354  1.00 37.26           O  
ATOM   3259  CG  LEU A 417      53.952 -15.131 -90.979  1.00 37.26           C  
ATOM   3260  CD1 LEU A 417      54.002 -16.646 -90.807  1.00 37.26           C  
ATOM   3261  CD2 LEU A 417      53.099 -14.753 -92.185  1.00 37.26           C  
ATOM   3262  N   ASN A 418      51.833 -11.341 -88.650  1.00 34.94           N  
ATOM   3263  CA  ASN A 418      50.388 -11.440 -88.470  1.00 34.94           C  
ATOM   3264  C   ASN A 418      50.000 -12.727 -87.748  1.00 34.94           C  
ATOM   3265  CB  ASN A 418      49.672 -11.351 -89.819  1.00 34.94           C  
ATOM   3266  O   ASN A 418      50.506 -13.802 -88.072  1.00 34.94           O  
ATOM   3267  CG  ASN A 418      48.946 -10.034 -90.009  1.00 34.94           C  
ATOM   3268  ND2 ASN A 418      47.944 -10.029 -90.881  1.00 34.94           N  
ATOM   3269  OD1 ASN A 418      49.283  -9.029 -89.379  1.00 34.94           O  
ATOM   3270  N   PRO A 419      49.175 -12.662 -86.608  1.00 43.93           N  
ATOM   3271  CA  PRO A 419      47.748 -12.441 -86.363  1.00 43.93           C  
ATOM   3272  C   PRO A 419      47.457 -11.996 -84.932  1.00 43.93           C  
ATOM   3273  CB  PRO A 419      47.125 -13.810 -86.646  1.00 43.93           C  
ATOM   3274  O   PRO A 419      48.227 -12.303 -84.018  1.00 43.93           O  
ATOM   3275  CG  PRO A 419      48.158 -14.797 -86.208  1.00 43.93           C  
ATOM   3276  CD  PRO A 419      49.395 -14.047 -85.806  1.00 43.93           C  
ATOM   3277  N   LEU A 420      46.674 -10.964 -84.847  1.00 34.71           N  
ATOM   3278  CA  LEU A 420      45.259 -10.869 -84.505  1.00 34.71           C  
ATOM   3279  C   LEU A 420      45.054  -9.988 -83.277  1.00 34.71           C  
ATOM   3280  CB  LEU A 420      44.674 -12.261 -84.253  1.00 34.71           C  
ATOM   3281  O   LEU A 420      45.645 -10.236 -82.224  1.00 34.71           O  
ATOM   3282  CG  LEU A 420      43.509 -12.681 -85.150  1.00 34.71           C  
ATOM   3283  CD1 LEU A 420      44.010 -12.998 -86.555  1.00 34.71           C  
ATOM   3284  CD2 LEU A 420      42.779 -13.879 -84.554  1.00 34.71           C  
ATOM   3285  N   PRO A 421      44.306  -8.919 -83.407  1.00 43.62           N  
ATOM   3286  CA  PRO A 421      43.856  -7.991 -82.366  1.00 43.62           C  
ATOM   3287  C   PRO A 421      42.535  -8.415 -81.729  1.00 43.62           C  
ATOM   3288  CB  PRO A 421      43.700  -6.667 -83.118  1.00 43.62           C  
ATOM   3289  O   PRO A 421      41.715  -9.071 -82.376  1.00 43.62           O  
ATOM   3290  CG  PRO A 421      43.318  -7.060 -84.508  1.00 43.62           C  
ATOM   3291  CD  PRO A 421      43.338  -8.558 -84.604  1.00 43.62           C  
ATOM   3292  N   ASN A 422      42.600  -8.897 -80.429  1.00 38.13           N  
ATOM   3293  CA  ASN A 422      41.288  -9.097 -79.824  1.00 38.13           C  
ATOM   3294  C   ASN A 422      41.360  -9.054 -78.300  1.00 38.13           C  
ATOM   3295  CB  ASN A 422      40.679 -10.422 -80.288  1.00 38.13           C  
ATOM   3296  O   ASN A 422      42.253  -9.654 -77.699  1.00 38.13           O  
ATOM   3297  CG  ASN A 422      39.497 -10.228 -81.218  1.00 38.13           C  
ATOM   3298  ND2 ASN A 422      38.894 -11.329 -81.648  1.00 38.13           N  
ATOM   3299  OD1 ASN A 422      39.130  -9.097 -81.547  1.00 38.13           O  
ATOM   3300  N   PRO A 423      40.369  -8.484 -77.599  1.00 48.09           N  
ATOM   3301  CA  PRO A 423      39.653  -7.262 -77.225  1.00 48.09           C  
ATOM   3302  C   PRO A 423      39.822  -6.908 -75.749  1.00 48.09           C  
ATOM   3303  CB  PRO A 423      38.194  -7.597 -77.542  1.00 48.09           C  
ATOM   3304  O   PRO A 423      40.082  -7.788 -74.925  1.00 48.09           O  
ATOM   3305  CG  PRO A 423      38.057  -9.051 -77.222  1.00 48.09           C  
ATOM   3306  CD  PRO A 423      39.416  -9.595 -76.888  1.00 48.09           C  
ATOM   3307  N   SER A 424      40.207  -5.770 -75.498  1.00 34.70           N  
ATOM   3308  CA  SER A 424      39.828  -4.640 -74.655  1.00 34.70           C  
ATOM   3309  C   SER A 424      38.511  -4.906 -73.934  1.00 34.70           C  
ATOM   3310  CB  SER A 424      39.713  -3.364 -75.489  1.00 34.70           C  
ATOM   3311  O   SER A 424      37.481  -5.130 -74.573  1.00 34.70           O  
ATOM   3312  OG  SER A 424      40.915  -3.116 -76.198  1.00 34.70           O  
ATOM   3313  N   TYR A 425      38.476  -5.846 -73.008  1.00 37.86           N  
ATOM   3314  CA  TYR A 425      37.437  -5.875 -71.985  1.00 37.86           C  
ATOM   3315  C   TYR A 425      37.446  -4.593 -71.161  1.00 37.86           C  
ATOM   3316  CB  TYR A 425      37.620  -7.087 -71.067  1.00 37.86           C  
ATOM   3317  O   TYR A 425      38.455  -4.257 -70.536  1.00 37.86           O  
ATOM   3318  CG  TYR A 425      38.999  -7.698 -71.135  1.00 37.86           C  
ATOM   3319  CD1 TYR A 425      39.316  -8.641 -72.110  1.00 37.86           C  
ATOM   3320  CD2 TYR A 425      39.986  -7.334 -70.226  1.00 37.86           C  
ATOM   3321  CE1 TYR A 425      40.585  -9.208 -72.176  1.00 37.86           C  
ATOM   3322  CE2 TYR A 425      41.258  -7.895 -70.282  1.00 37.86           C  
ATOM   3323  OH  TYR A 425      42.805  -9.387 -71.320  1.00 37.86           O  
ATOM   3324  CZ  TYR A 425      41.547  -8.829 -71.260  1.00 37.86           C  
ATOM   3325  N   LEU A 426      37.081  -3.466 -71.688  1.00 31.91           N  
ATOM   3326  CA  LEU A 426      36.433  -2.301 -71.096  1.00 31.91           C  
ATOM   3327  C   LEU A 426      35.285  -2.721 -70.185  1.00 31.91           C  
ATOM   3328  CB  LEU A 426      35.915  -1.362 -72.189  1.00 31.91           C  
ATOM   3329  O   LEU A 426      34.300  -3.302 -70.647  1.00 31.91           O  
ATOM   3330  CG  LEU A 426      36.974  -0.584 -72.972  1.00 31.91           C  
ATOM   3331  CD1 LEU A 426      36.340   0.114 -74.171  1.00 31.91           C  
ATOM   3332  CD2 LEU A 426      37.675   0.424 -72.068  1.00 31.91           C  
ATOM   3333  N   LEU A 427      35.547  -3.303 -69.056  1.00 35.26           N  
ATOM   3334  CA  LEU A 427      34.571  -3.380 -67.975  1.00 35.26           C  
ATOM   3335  C   LEU A 427      34.261  -1.993 -67.422  1.00 35.26           C  
ATOM   3336  CB  LEU A 427      35.084  -4.286 -66.853  1.00 35.26           C  
ATOM   3337  O   LEU A 427      35.175  -1.226 -67.110  1.00 35.26           O  
ATOM   3338  CG  LEU A 427      35.110  -5.786 -67.151  1.00 35.26           C  
ATOM   3339  CD1 LEU A 427      36.033  -6.505 -66.173  1.00 35.26           C  
ATOM   3340  CD2 LEU A 427      33.702  -6.368 -67.091  1.00 35.26           C  
ATOM   3341  N   PRO A 428      33.083  -1.394 -67.710  1.00 37.87           N  
ATOM   3342  CA  PRO A 428      32.623  -0.107 -67.185  1.00 37.87           C  
ATOM   3343  C   PRO A 428      32.694  -0.030 -65.662  1.00 37.87           C  
ATOM   3344  CB  PRO A 428      31.173  -0.027 -67.669  1.00 37.87           C  
ATOM   3345  O   PRO A 428      32.608  -1.058 -64.984  1.00 37.87           O  
ATOM   3346  CG  PRO A 428      30.769  -1.447 -67.901  1.00 37.87           C  
ATOM   3347  CD  PRO A 428      31.953  -2.330 -67.629  1.00 37.87           C  
ATOM   3348  N   PRO A 429      33.159   1.124 -65.049  1.00 40.81           N  
ATOM   3349  CA  PRO A 429      33.095   1.333 -63.601  1.00 40.81           C  
ATOM   3350  C   PRO A 429      31.670   1.266 -63.056  1.00 40.81           C  
ATOM   3351  CB  PRO A 429      33.683   2.735 -63.421  1.00 40.81           C  
ATOM   3352  O   PRO A 429      30.744   1.800 -63.673  1.00 40.81           O  
ATOM   3353  CG  PRO A 429      33.511   3.395 -64.751  1.00 40.81           C  
ATOM   3354  CD  PRO A 429      32.900   2.404 -65.699  1.00 40.81           C  
ATOM   3355  N   ARG A 430      31.092   0.163 -62.842  1.00 35.99           N  
ATOM   3356  CA  ARG A 430      29.921  -0.075 -62.003  1.00 35.99           C  
ATOM   3357  C   ARG A 430      30.021   0.698 -60.692  1.00 35.99           C  
ATOM   3358  CB  ARG A 430      29.758  -1.570 -61.719  1.00 35.99           C  
ATOM   3359  O   ARG A 430      31.031   0.613 -59.990  1.00 35.99           O  
ATOM   3360  CG  ARG A 430      28.315  -2.047 -61.739  1.00 35.99           C  
ATOM   3361  CD  ARG A 430      28.216  -3.552 -61.537  1.00 35.99           C  
ATOM   3362  NE  ARG A 430      26.933  -4.075 -61.999  1.00 35.99           N  
ATOM   3363  NH1 ARG A 430      27.651  -6.264 -62.171  1.00 35.99           N  
ATOM   3364  NH2 ARG A 430      25.489  -5.717 -62.702  1.00 35.99           N  
ATOM   3365  CZ  ARG A 430      26.694  -5.351 -62.290  1.00 35.99           C  
ATOM   3366  N   ILE A 431      29.730   1.945 -60.655  1.00 36.05           N  
ATOM   3367  CA  ILE A 431      29.114   2.766 -59.618  1.00 36.05           C  
ATOM   3368  C   ILE A 431      28.246   1.892 -58.716  1.00 36.05           C  
ATOM   3369  CB  ILE A 431      28.272   3.910 -60.228  1.00 36.05           C  
ATOM   3370  O   ILE A 431      27.318   1.231 -59.188  1.00 36.05           O  
ATOM   3371  CG1 ILE A 431      29.123   4.742 -61.194  1.00 36.05           C  
ATOM   3372  CG2 ILE A 431      27.677   4.789 -59.124  1.00 36.05           C  
ATOM   3373  CD1 ILE A 431      28.330   5.774 -61.985  1.00 36.05           C  
ATOM   3374  N   LEU A 432      28.773   1.039 -57.973  1.00 32.97           N  
ATOM   3375  CA  LEU A 432      28.068   0.407 -56.863  1.00 32.97           C  
ATOM   3376  C   LEU A 432      27.758   1.422 -55.768  1.00 32.97           C  
ATOM   3377  CB  LEU A 432      28.895  -0.745 -56.288  1.00 32.97           C  
ATOM   3378  O   LEU A 432      28.649   2.141 -55.311  1.00 32.97           O  
ATOM   3379  CG  LEU A 432      29.074  -1.968 -57.190  1.00 32.97           C  
ATOM   3380  CD1 LEU A 432      30.227  -2.832 -56.689  1.00 32.97           C  
ATOM   3381  CD2 LEU A 432      27.783  -2.776 -57.257  1.00 32.97           C  
ATOM   3382  N   SER A 433      26.735   2.179 -55.961  1.00 28.00           N  
ATOM   3383  CA  SER A 433      25.670   2.659 -55.086  1.00 28.00           C  
ATOM   3384  C   SER A 433      25.422   1.689 -53.936  1.00 28.00           C  
ATOM   3385  CB  SER A 433      24.378   2.866 -55.877  1.00 28.00           C  
ATOM   3386  O   SER A 433      25.082   0.526 -54.160  1.00 28.00           O  
ATOM   3387  OG  SER A 433      24.528   3.914 -56.820  1.00 28.00           O  
ATOM   3388  N   ALA A 434      26.319   1.557 -53.024  1.00 30.92           N  
ATOM   3389  CA  ALA A 434      26.127   0.880 -51.744  1.00 30.92           C  
ATOM   3390  C   ALA A 434      25.659   1.858 -50.671  1.00 30.92           C  
ATOM   3391  CB  ALA A 434      27.418   0.192 -51.307  1.00 30.92           C  
ATOM   3392  O   ALA A 434      26.225   2.943 -50.522  1.00 30.92           O  
ATOM   3393  N   THR A 435      24.375   2.128 -50.690  1.00 31.33           N  
ATOM   3394  CA  THR A 435      23.418   2.314 -49.606  1.00 31.33           C  
ATOM   3395  C   THR A 435      24.036   1.928 -48.265  1.00 31.33           C  
ATOM   3396  CB  THR A 435      22.139   1.489 -49.841  1.00 31.33           C  
ATOM   3397  O   THR A 435      24.639   0.860 -48.139  1.00 31.33           O  
ATOM   3398  CG2 THR A 435      21.197   2.198 -50.808  1.00 31.33           C  
ATOM   3399  OG1 THR A 435      22.495   0.213 -50.388  1.00 31.33           O  
ATOM   3400  N   THR A 436      24.854   2.765 -47.650  1.00 29.30           N  
ATOM   3401  CA  THR A 436      25.257   3.167 -46.307  1.00 29.30           C  
ATOM   3402  C   THR A 436      24.176   2.814 -45.289  1.00 29.30           C  
ATOM   3403  CB  THR A 436      25.555   4.676 -46.241  1.00 29.30           C  
ATOM   3404  O   THR A 436      23.025   3.233 -45.428  1.00 29.30           O  
ATOM   3405  CG2 THR A 436      26.628   5.069 -47.250  1.00 29.30           C  
ATOM   3406  OG1 THR A 436      24.356   5.407 -46.527  1.00 29.30           O  
ATOM   3407  N   SER A 437      24.085   1.564 -44.938  1.00 30.63           N  
ATOM   3408  CA  SER A 437      23.494   1.167 -43.664  1.00 30.63           C  
ATOM   3409  C   SER A 437      24.541   1.126 -42.557  1.00 30.63           C  
ATOM   3410  CB  SER A 437      22.819  -0.200 -43.789  1.00 30.63           C  
ATOM   3411  O   SER A 437      25.590   0.498 -42.710  1.00 30.63           O  
ATOM   3412  OG  SER A 437      23.745  -1.180 -44.226  1.00 30.63           O  
ATOM   3413  N   LYS A 438      24.894   2.232 -41.948  1.00 28.63           N  
ATOM   3414  CA  LYS A 438      25.083   2.929 -40.679  1.00 28.63           C  
ATOM   3415  C   LYS A 438      24.755   2.019 -39.498  1.00 28.63           C  
ATOM   3416  CB  LYS A 438      24.218   4.189 -40.624  1.00 28.63           C  
ATOM   3417  O   LYS A 438      23.647   1.485 -39.408  1.00 28.63           O  
ATOM   3418  CG  LYS A 438      25.006   5.470 -40.390  1.00 28.63           C  
ATOM   3419  CD  LYS A 438      24.111   6.700 -40.474  1.00 28.63           C  
ATOM   3420  CE  LYS A 438      24.919   7.988 -40.378  1.00 28.63           C  
ATOM   3421  NZ  LYS A 438      24.051   9.196 -40.508  1.00 28.63           N  
ATOM   3422  N   VAL A 439      25.729   1.176 -39.070  1.00 30.94           N  
ATOM   3423  CA  VAL A 439      25.648   0.607 -37.729  1.00 30.94           C  
ATOM   3424  C   VAL A 439      27.020   0.662 -37.061  1.00 30.94           C  
ATOM   3425  CB  VAL A 439      25.128  -0.847 -37.760  1.00 30.94           C  
ATOM   3426  O   VAL A 439      28.011   0.188 -37.623  1.00 30.94           O  
ATOM   3427  CG1 VAL A 439      25.302  -1.512 -36.395  1.00 30.94           C  
ATOM   3428  CG2 VAL A 439      23.663  -0.880 -38.191  1.00 30.94           C  
ATOM   3429  N   SER A 440      27.334   1.745 -36.406  1.00 28.12           N  
ATOM   3430  CA  SER A 440      27.921   2.429 -35.258  1.00 28.12           C  
ATOM   3431  C   SER A 440      28.073   1.484 -34.071  1.00 28.12           C  
ATOM   3432  CB  SER A 440      27.068   3.633 -34.857  1.00 28.12           C  
ATOM   3433  O   SER A 440      27.094   0.894 -33.611  1.00 28.12           O  
ATOM   3434  OG  SER A 440      27.457   4.124 -33.586  1.00 28.12           O  
ATOM   3435  N   SER A 441      29.228   0.829 -33.983  1.00 27.91           N  
ATOM   3436  CA  SER A 441      30.142   0.136 -33.081  1.00 27.91           C  
ATOM   3437  C   SER A 441      30.968   1.124 -32.264  1.00 27.91           C  
ATOM   3438  CB  SER A 441      31.071  -0.790 -33.867  1.00 27.91           C  
ATOM   3439  O   SER A 441      31.544   2.064 -32.815  1.00 27.91           O  
ATOM   3440  OG  SER A 441      31.869  -0.050 -34.776  1.00 27.91           O  
ATOM   3441  N   THR A 442      30.596   1.333 -31.001  1.00 30.18           N  
ATOM   3442  CA  THR A 442      31.320   1.765 -29.811  1.00 30.18           C  
ATOM   3443  C   THR A 442      31.457   0.617 -28.814  1.00 30.18           C  
ATOM   3444  CB  THR A 442      30.620   2.956 -29.133  1.00 30.18           C  
ATOM   3445  O   THR A 442      30.483  -0.082 -28.527  1.00 30.18           O  
ATOM   3446  CG2 THR A 442      30.720   4.214 -29.990  1.00 30.18           C  
ATOM   3447  OG1 THR A 442      29.237   2.638 -28.930  1.00 30.18           O  
ATOM   3448  N   GLY A 443      32.647   0.029 -28.697  1.00 29.10           N  
ATOM   3449  CA  GLY A 443      33.871  -0.035 -27.914  1.00 29.10           C  
ATOM   3450  C   GLY A 443      33.624  -0.017 -26.418  1.00 29.10           C  
ATOM   3451  O   GLY A 443      32.846   0.800 -25.921  1.00 29.10           O  
ATOM   3452  N   LEU A 444      33.809  -1.200 -25.634  1.00 29.92           N  
ATOM   3453  CA  LEU A 444      34.116  -1.327 -24.214  1.00 29.92           C  
ATOM   3454  C   LEU A 444      35.177  -2.397 -23.980  1.00 29.92           C  
ATOM   3455  CB  LEU A 444      32.851  -1.663 -23.420  1.00 29.92           C  
ATOM   3456  O   LEU A 444      35.036  -3.529 -24.449  1.00 29.92           O  
ATOM   3457  CG  LEU A 444      31.752  -0.598 -23.412  1.00 29.92           C  
ATOM   3458  CD1 LEU A 444      30.510  -1.124 -22.701  1.00 29.92           C  
ATOM   3459  CD2 LEU A 444      32.252   0.681 -22.750  1.00 29.92           C  
ATOM   3460  N   SER A 445      36.405  -2.023 -24.010  1.00 30.03           N  
ATOM   3461  CA  SER A 445      37.684  -2.238 -23.340  1.00 30.03           C  
ATOM   3462  C   SER A 445      37.526  -2.205 -21.824  1.00 30.03           C  
ATOM   3463  CB  SER A 445      38.702  -1.185 -23.778  1.00 30.03           C  
ATOM   3464  O   SER A 445      37.008  -1.234 -21.269  1.00 30.03           O  
ATOM   3465  OG  SER A 445      39.980  -1.768 -23.965  1.00 30.03           O  
ATOM   3466  N   LEU A 446      37.652  -3.353 -21.100  1.00 32.19           N  
ATOM   3467  CA  LEU A 446      38.240  -4.338 -20.198  1.00 32.19           C  
ATOM   3468  C   LEU A 446      39.732  -4.081 -20.012  1.00 32.19           C  
ATOM   3469  CB  LEU A 446      38.016  -5.755 -20.731  1.00 32.19           C  
ATOM   3470  O   LEU A 446      40.464  -3.916 -20.991  1.00 32.19           O  
ATOM   3471  CG  LEU A 446      36.985  -6.605 -19.987  1.00 32.19           C  
ATOM   3472  CD1 LEU A 446      35.788  -6.893 -20.886  1.00 32.19           C  
ATOM   3473  CD2 LEU A 446      37.616  -7.903 -19.495  1.00 32.19           C  
ATOM   3474  N   LYS A 447      40.050  -3.696 -18.796  1.00 28.41           N  
ATOM   3475  CA  LYS A 447      41.336  -4.109 -18.242  1.00 28.41           C  
ATOM   3476  C   LYS A 447      41.303  -4.105 -16.716  1.00 28.41           C  
ATOM   3477  CB  LYS A 447      42.455  -3.195 -18.744  1.00 28.41           C  
ATOM   3478  O   LYS A 447      40.933  -3.104 -16.100  1.00 28.41           O  
ATOM   3479  CG  LYS A 447      43.441  -3.881 -19.678  1.00 28.41           C  
ATOM   3480  CD  LYS A 447      44.493  -2.907 -20.192  1.00 28.41           C  
ATOM   3481  CE  LYS A 447      45.576  -3.622 -20.990  1.00 28.41           C  
ATOM   3482  NZ  LYS A 447      46.461  -2.658 -21.710  1.00 28.41           N  
ATOM   3483  N   LYS A 448      41.242  -5.309 -16.112  1.00 27.42           N  
ATOM   3484  CA  LYS A 448      42.044  -6.361 -15.494  1.00 27.42           C  
ATOM   3485  C   LYS A 448      42.691  -5.871 -14.202  1.00 27.42           C  
ATOM   3486  CB  LYS A 448      43.118  -6.856 -16.463  1.00 27.42           C  
ATOM   3487  O   LYS A 448      43.445  -4.896 -14.210  1.00 27.42           O  
ATOM   3488  CG  LYS A 448      43.268  -8.370 -16.500  1.00 27.42           C  
ATOM   3489  CD  LYS A 448      44.324  -8.803 -17.509  1.00 27.42           C  
ATOM   3490  CE  LYS A 448      44.489 -10.317 -17.532  1.00 27.42           C  
ATOM   3491  NZ  LYS A 448      45.380 -10.760 -18.646  1.00 27.42           N  
ATOM   3492  N   GLU A 449      42.115  -6.254 -13.136  1.00 24.17           N  
ATOM   3493  CA  GLU A 449      42.085  -7.071 -11.926  1.00 24.17           C  
ATOM   3494  C   GLU A 449      43.240  -8.068 -11.906  1.00 24.17           C  
ATOM   3495  CB  GLU A 449      40.750  -7.811 -11.810  1.00 24.17           C  
ATOM   3496  O   GLU A 449      43.427  -8.830 -12.856  1.00 24.17           O  
ATOM   3497  CG  GLU A 449      39.650  -6.993 -11.149  1.00 24.17           C  
ATOM   3498  CD  GLU A 449      38.472  -7.835 -10.686  1.00 24.17           C  
ATOM   3499  OE1 GLU A 449      37.572  -7.297 -10.003  1.00 24.17           O  
ATOM   3500  OE2 GLU A 449      38.449  -9.044 -11.008  1.00 24.17           O  
ATOM   3501  N   GLU A 450      44.179  -7.657 -11.222  1.00 26.67           N  
ATOM   3502  CA  GLU A 450      45.221  -8.406 -10.526  1.00 26.67           C  
ATOM   3503  C   GLU A 450      44.899  -8.551  -9.042  1.00 26.67           C  
ATOM   3504  CB  GLU A 450      46.582  -7.728 -10.705  1.00 26.67           C  
ATOM   3505  O   GLU A 450      44.619  -7.561  -8.362  1.00 26.67           O  
ATOM   3506  CG  GLU A 450      47.415  -8.310 -11.838  1.00 26.67           C  
ATOM   3507  CD  GLU A 450      48.808  -7.707 -11.930  1.00 26.67           C  
ATOM   3508  OE1 GLU A 450      49.619  -8.176 -12.760  1.00 26.67           O  
ATOM   3509  OE2 GLU A 450      49.090  -6.757 -11.165  1.00 26.67           O  
ATOM   3510  N   GLU A 451      44.437  -9.724  -8.591  1.00 25.98           N  
ATOM   3511  CA  GLU A 451      44.883 -10.925  -7.890  1.00 25.98           C  
ATOM   3512  C   GLU A 451      45.649 -10.569  -6.619  1.00 25.98           C  
ATOM   3513  CB  GLU A 451      45.754 -11.789  -8.805  1.00 25.98           C  
ATOM   3514  O   GLU A 451      46.602  -9.788  -6.660  1.00 25.98           O  
ATOM   3515  CG  GLU A 451      45.056 -13.041  -9.316  1.00 25.98           C  
ATOM   3516  CD  GLU A 451      45.970 -13.953 -10.118  1.00 25.98           C  
ATOM   3517  OE1 GLU A 451      45.521 -15.042 -10.542  1.00 25.98           O  
ATOM   3518  OE2 GLU A 451      47.145 -13.576 -10.323  1.00 25.98           O  
ATOM   3519  N   GLU A 452      45.021 -10.899  -5.504  1.00 27.72           N  
ATOM   3520  CA  GLU A 452      45.757 -11.511  -4.402  1.00 27.72           C  
ATOM   3521  C   GLU A 452      44.817 -11.928  -3.275  1.00 27.72           C  
ATOM   3522  CB  GLU A 452      46.824 -10.551  -3.868  1.00 27.72           C  
ATOM   3523  O   GLU A 452      44.029 -11.117  -2.784  1.00 27.72           O  
ATOM   3524  CG  GLU A 452      48.239 -11.108  -3.932  1.00 27.72           C  
ATOM   3525  CD  GLU A 452      49.280 -10.167  -3.346  1.00 27.72           C  
ATOM   3526  OE1 GLU A 452      50.477 -10.533  -3.312  1.00 27.72           O  
ATOM   3527  OE2 GLU A 452      48.896  -9.057  -2.917  1.00 27.72           O  
ATOM   3528  N   GLU A 453      44.450 -13.153  -3.233  1.00 25.99           N  
ATOM   3529  CA  GLU A 453      44.660 -14.349  -2.423  1.00 25.99           C  
ATOM   3530  C   GLU A 453      45.301 -14.003  -1.082  1.00 25.99           C  
ATOM   3531  CB  GLU A 453      45.527 -15.362  -3.174  1.00 25.99           C  
ATOM   3532  O   GLU A 453      46.342 -13.345  -1.038  1.00 25.99           O  
ATOM   3533  CG  GLU A 453      44.954 -16.772  -3.190  1.00 25.99           C  
ATOM   3534  CD  GLU A 453      45.982 -17.834  -3.547  1.00 25.99           C  
ATOM   3535  OE1 GLU A 453      45.681 -19.041  -3.406  1.00 25.99           O  
ATOM   3536  OE2 GLU A 453      47.096 -17.455  -3.971  1.00 25.99           O  
ATOM   3537  N   GLU A 454      44.538 -14.152   0.013  1.00 27.06           N  
ATOM   3538  CA  GLU A 454      45.050 -14.745   1.245  1.00 27.06           C  
ATOM   3539  C   GLU A 454      44.093 -14.511   2.410  1.00 27.06           C  
ATOM   3540  CB  GLU A 454      46.433 -14.182   1.579  1.00 27.06           C  
ATOM   3541  O   GLU A 454      43.693 -13.375   2.673  1.00 27.06           O  
ATOM   3542  CG  GLU A 454      47.448 -15.242   1.981  1.00 27.06           C  
ATOM   3543  CD  GLU A 454      48.750 -14.658   2.507  1.00 27.06           C  
ATOM   3544  OE1 GLU A 454      49.602 -15.427   3.007  1.00 27.06           O  
ATOM   3545  OE2 GLU A 454      48.918 -13.421   2.419  1.00 27.06           O  
ATOM   3546  N   ALA A 455      43.420 -15.607   2.875  1.00 27.83           N  
ATOM   3547  CA  ALA A 455      43.539 -16.475   4.044  1.00 27.83           C  
ATOM   3548  C   ALA A 455      43.026 -15.776   5.300  1.00 27.83           C  
ATOM   3549  CB  ALA A 455      44.989 -16.912   4.236  1.00 27.83           C  
ATOM   3550  O   ALA A 455      43.403 -14.636   5.581  1.00 27.83           O  
ATOM   3551  N   SER A 456      41.921 -16.267   5.852  1.00 27.56           N  
ATOM   3552  CA  SER A 456      41.629 -16.937   7.115  1.00 27.56           C  
ATOM   3553  C   SER A 456      42.010 -16.063   8.306  1.00 27.56           C  
ATOM   3554  CB  SER A 456      42.367 -18.274   7.196  1.00 27.56           C  
ATOM   3555  O   SER A 456      43.144 -15.586   8.394  1.00 27.56           O  
ATOM   3556  OG  SER A 456      43.752 -18.071   7.421  1.00 27.56           O  
ATOM   3557  N   LYS A 457      41.061 -15.431   8.971  1.00 28.37           N  
ATOM   3558  CA  LYS A 457      41.129 -15.206  10.412  1.00 28.37           C  
ATOM   3559  C   LYS A 457      39.733 -15.076  11.014  1.00 28.37           C  
ATOM   3560  CB  LYS A 457      41.951 -13.955  10.722  1.00 28.37           C  
ATOM   3561  O   LYS A 457      38.925 -14.266  10.554  1.00 28.37           O  
ATOM   3562  CG  LYS A 457      43.362 -14.247  11.211  1.00 28.37           C  
ATOM   3563  CD  LYS A 457      44.152 -12.964  11.438  1.00 28.37           C  
ATOM   3564  CE  LYS A 457      45.581 -13.257  11.875  1.00 28.37           C  
ATOM   3565  NZ  LYS A 457      46.312 -12.010  12.250  1.00 28.37           N  
ATOM   3566  N   VAL A 458      39.177 -16.143  11.457  1.00 28.97           N  
ATOM   3567  CA  VAL A 458      38.667 -16.567  12.757  1.00 28.97           C  
ATOM   3568  C   VAL A 458      39.127 -15.590  13.836  1.00 28.97           C  
ATOM   3569  CB  VAL A 458      39.123 -18.001  13.106  1.00 28.97           C  
ATOM   3570  O   VAL A 458      40.322 -15.307  13.957  1.00 28.97           O  
ATOM   3571  CG1 VAL A 458      38.586 -18.421  14.472  1.00 28.97           C  
ATOM   3572  CG2 VAL A 458      38.671 -18.982  12.025  1.00 28.97           C  
ATOM   3573  N   ALA A 459      38.325 -14.618  14.277  1.00 29.79           N  
ATOM   3574  CA  ALA A 459      38.412 -14.010  15.602  1.00 29.79           C  
ATOM   3575  C   ALA A 459      37.036 -13.577  16.098  1.00 29.79           C  
ATOM   3576  CB  ALA A 459      39.365 -12.817  15.577  1.00 29.79           C  
ATOM   3577  O   ALA A 459      36.292 -12.906  15.378  1.00 29.79           O  
ATOM   3578  N   SER A 460      36.399 -14.413  16.955  1.00 29.00           N  
ATOM   3579  CA  SER A 460      36.162 -14.339  18.393  1.00 29.00           C  
ATOM   3580  C   SER A 460      35.448 -13.045  18.770  1.00 29.00           C  
ATOM   3581  CB  SER A 460      37.480 -14.446  19.161  1.00 29.00           C  
ATOM   3582  O   SER A 460      35.842 -11.962  18.332  1.00 29.00           O  
ATOM   3583  OG  SER A 460      38.082 -15.712  18.952  1.00 29.00           O  
ATOM   3584  N   LYS A 461      34.172 -13.128  19.091  1.00 28.08           N  
ATOM   3585  CA  LYS A 461      33.430 -12.891  20.325  1.00 28.08           C  
ATOM   3586  C   LYS A 461      33.975 -11.675  21.069  1.00 28.08           C  
ATOM   3587  CB  LYS A 461      33.482 -14.124  21.228  1.00 28.08           C  
ATOM   3588  O   LYS A 461      35.161 -11.626  21.405  1.00 28.08           O  
ATOM   3589  CG  LYS A 461      32.150 -14.473  21.876  1.00 28.08           C  
ATOM   3590  CD  LYS A 461      32.209 -15.820  22.585  1.00 28.08           C  
ATOM   3591  CE  LYS A 461      30.865 -16.190  23.198  1.00 28.08           C  
ATOM   3592  NZ  LYS A 461      30.866 -17.583  23.736  1.00 28.08           N  
ATOM   3593  N   LYS A 462      33.338 -10.538  20.953  1.00 29.14           N  
ATOM   3594  CA  LYS A 462      33.241  -9.536  22.011  1.00 29.14           C  
ATOM   3595  C   LYS A 462      31.962  -8.714  21.874  1.00 29.14           C  
ATOM   3596  CB  LYS A 462      34.461  -8.614  21.992  1.00 29.14           C  
ATOM   3597  O   LYS A 462      31.690  -8.153  20.811  1.00 29.14           O  
ATOM   3598  CG  LYS A 462      35.310  -8.685  23.253  1.00 29.14           C  
ATOM   3599  CD  LYS A 462      36.533  -7.783  23.154  1.00 29.14           C  
ATOM   3600  CE  LYS A 462      37.443  -7.938  24.365  1.00 29.14           C  
ATOM   3601  NZ  LYS A 462      38.659  -7.077  24.259  1.00 29.14           N  
ATOM   3602  N   THR A 463      30.915  -9.112  22.553  1.00 27.06           N  
ATOM   3603  CA  THR A 463      30.089  -8.570  23.627  1.00 27.06           C  
ATOM   3604  C   THR A 463      30.676  -7.264  24.154  1.00 27.06           C  
ATOM   3605  CB  THR A 463      29.947  -9.576  24.784  1.00 27.06           C  
ATOM   3606  O   THR A 463      31.855  -7.206  24.509  1.00 27.06           O  
ATOM   3607  CG2 THR A 463      29.154  -8.976  25.940  1.00 27.06           C  
ATOM   3608  OG1 THR A 463      29.269 -10.747  24.311  1.00 27.06           O  
ATOM   3609  N   SER A 464      30.195  -6.123  23.705  1.00 31.33           N  
ATOM   3610  CA  SER A 464      30.081  -4.921  24.525  1.00 31.33           C  
ATOM   3611  C   SER A 464      28.935  -4.035  24.050  1.00 31.33           C  
ATOM   3612  CB  SER A 464      31.391  -4.132  24.503  1.00 31.33           C  
ATOM   3613  O   SER A 464      28.813  -3.756  22.855  1.00 31.33           O  
ATOM   3614  OG  SER A 464      31.541  -3.441  23.275  1.00 31.33           O  
ATOM   3615  N   GLN A 465      27.759  -4.136  24.618  1.00 29.34           N  
ATOM   3616  CA  GLN A 465      27.005  -3.180  25.422  1.00 29.34           C  
ATOM   3617  C   GLN A 465      27.626  -1.788  25.346  1.00 29.34           C  
ATOM   3618  CB  GLN A 465      26.930  -3.643  26.878  1.00 29.34           C  
ATOM   3619  O   GLN A 465      28.756  -1.581  25.792  1.00 29.34           O  
ATOM   3620  CG  GLN A 465      25.523  -3.995  27.340  1.00 29.34           C  
ATOM   3621  CD  GLN A 465      25.466  -4.385  28.805  1.00 29.34           C  
ATOM   3622  NE2 GLN A 465      24.273  -4.724  29.282  1.00 29.34           N  
ATOM   3623  OE1 GLN A 465      26.486  -4.382  29.501  1.00 29.34           O  
ATOM   3624  N   ILE A 466      27.455  -1.009  24.272  1.00 32.57           N  
ATOM   3625  CA  ILE A 466      27.532   0.442  24.136  1.00 32.57           C  
ATOM   3626  C   ILE A 466      26.131   1.017  23.943  1.00 32.57           C  
ATOM   3627  CB  ILE A 466      28.447   0.852  22.961  1.00 32.57           C  
ATOM   3628  O   ILE A 466      25.407   0.611  23.030  1.00 32.57           O  
ATOM   3629  CG1 ILE A 466      29.922   0.707  23.356  1.00 32.57           C  
ATOM   3630  CG2 ILE A 466      28.139   2.282  22.510  1.00 32.57           C  
ATOM   3631  CD1 ILE A 466      30.798   0.106  22.266  1.00 32.57           C  
ATOM   3632  N   GLY A 467      25.320   1.100  25.012  1.00 29.64           N  
ATOM   3633  CA  GLY A 467      24.815   2.272  25.709  1.00 29.64           C  
ATOM   3634  C   GLY A 467      24.479   3.421  24.777  1.00 29.64           C  
ATOM   3635  O   GLY A 467      25.266   3.759  23.890  1.00 29.64           O  
ATOM   3636  N   GLU A 468      23.216   3.528  24.327  1.00 31.60           N  
ATOM   3637  CA  GLU A 468      22.185   4.532  24.576  1.00 31.60           C  
ATOM   3638  C   GLU A 468      22.801   5.857  25.019  1.00 31.60           C  
ATOM   3639  CB  GLU A 468      21.193   4.035  25.631  1.00 31.60           C  
ATOM   3640  O   GLU A 468      23.443   5.929  26.068  1.00 31.60           O  
ATOM   3641  CG  GLU A 468      20.104   3.131  25.073  1.00 31.60           C  
ATOM   3642  CD  GLU A 468      19.122   2.651  26.130  1.00 31.60           C  
ATOM   3643  OE1 GLU A 468      18.169   1.916  25.784  1.00 31.60           O  
ATOM   3644  OE2 GLU A 468      19.306   3.015  27.313  1.00 31.60           O  
ATOM   3645  N   SER A 469      23.487   6.600  24.106  1.00 31.68           N  
ATOM   3646  CA  SER A 469      23.570   8.045  24.294  1.00 31.68           C  
ATOM   3647  C   SER A 469      24.064   8.739  23.028  1.00 31.68           C  
ATOM   3648  CB  SER A 469      24.496   8.381  25.463  1.00 31.68           C  
ATOM   3649  O   SER A 469      25.227   8.593  22.648  1.00 31.68           O  
ATOM   3650  OG  SER A 469      25.484   9.319  25.070  1.00 31.68           O  
ATOM   3651  N   PHE A 470      23.386   8.752  21.954  1.00 32.36           N  
ATOM   3652  CA  PHE A 470      23.577   9.999  21.223  1.00 32.36           C  
ATOM   3653  C   PHE A 470      22.329  10.354  20.423  1.00 32.36           C  
ATOM   3654  CB  PHE A 470      24.788   9.898  20.291  1.00 32.36           C  
ATOM   3655  O   PHE A 470      22.376  10.433  19.194  1.00 32.36           O  
ATOM   3656  CG  PHE A 470      25.413  11.226  19.962  1.00 32.36           C  
ATOM   3657  CD1 PHE A 470      25.119  11.872  18.767  1.00 32.36           C  
ATOM   3658  CD2 PHE A 470      26.296  11.830  20.848  1.00 32.36           C  
ATOM   3659  CE1 PHE A 470      25.697  13.102  18.459  1.00 32.36           C  
ATOM   3660  CE2 PHE A 470      26.877  13.059  20.548  1.00 32.36           C  
ATOM   3661  CZ  PHE A 470      26.577  13.693  19.353  1.00 32.36           C  
ATOM   3662  N   GLU A 471      21.120   9.992  20.911  1.00 35.94           N  
ATOM   3663  CA  GLU A 471      19.842  10.656  20.673  1.00 35.94           C  
ATOM   3664  C   GLU A 471      19.671  11.866  21.586  1.00 35.94           C  
ATOM   3665  CB  GLU A 471      18.682   9.677  20.872  1.00 35.94           C  
ATOM   3666  O   GLU A 471      18.815  11.865  22.473  1.00 35.94           O  
ATOM   3667  CG  GLU A 471      17.473   9.970  19.996  1.00 35.94           C  
ATOM   3668  CD  GLU A 471      17.178   8.868  18.992  1.00 35.94           C  
ATOM   3669  OE1 GLU A 471      16.438   9.120  18.014  1.00 35.94           O  
ATOM   3670  OE2 GLU A 471      17.691   7.743  19.185  1.00 35.94           O  
ATOM   3671  N   GLU A 472      20.699  12.756  21.749  1.00 37.22           N  
ATOM   3672  CA  GLU A 472      20.537  14.121  22.241  1.00 37.22           C  
ATOM   3673  C   GLU A 472      21.359  15.106  21.416  1.00 37.22           C  
ATOM   3674  CB  GLU A 472      20.934  14.211  23.717  1.00 37.22           C  
ATOM   3675  O   GLU A 472      21.943  16.045  21.961  1.00 37.22           O  
ATOM   3676  CG  GLU A 472      20.101  15.200  24.519  1.00 37.22           C  
ATOM   3677  CD  GLU A 472      20.403  15.169  26.009  1.00 37.22           C  
ATOM   3678  OE1 GLU A 472      19.714  15.873  26.782  1.00 37.22           O  
ATOM   3679  OE2 GLU A 472      21.336  14.436  26.406  1.00 37.22           O  
ATOM   3680  N   ILE A 473      21.386  14.986  20.084  1.00 38.30           N  
ATOM   3681  CA  ILE A 473      21.786  16.199  19.380  1.00 38.30           C  
ATOM   3682  C   ILE A 473      20.937  16.371  18.123  1.00 38.30           C  
ATOM   3683  CB  ILE A 473      23.287  16.171  19.013  1.00 38.30           C  
ATOM   3684  O   ILE A 473      20.932  17.441  17.510  1.00 38.30           O  
ATOM   3685  CG1 ILE A 473      24.146  16.139  20.283  1.00 38.30           C  
ATOM   3686  CG2 ILE A 473      23.651  17.373  18.136  1.00 38.30           C  
ATOM   3687  CD1 ILE A 473      25.628  15.903  20.021  1.00 38.30           C  
ATOM   3688  N   LEU A 474      19.707  16.048  18.158  1.00 35.77           N  
ATOM   3689  CA  LEU A 474      18.820  16.727  17.220  1.00 35.77           C  
ATOM   3690  C   LEU A 474      17.532  17.164  17.910  1.00 35.77           C  
ATOM   3691  CB  LEU A 474      18.494  15.815  16.034  1.00 35.77           C  
ATOM   3692  O   LEU A 474      16.596  17.626  17.252  1.00 35.77           O  
ATOM   3693  CG  LEU A 474      19.417  15.926  14.820  1.00 35.77           C  
ATOM   3694  CD1 LEU A 474      19.302  14.678  13.952  1.00 35.77           C  
ATOM   3695  CD2 LEU A 474      19.090  17.178  14.012  1.00 35.77           C  
ATOM   3696  N   GLU A 475      17.530  17.360  19.237  1.00 39.67           N  
ATOM   3697  CA  GLU A 475      16.455  18.162  19.814  1.00 39.67           C  
ATOM   3698  C   GLU A 475      17.004  19.415  20.490  1.00 39.67           C  
ATOM   3699  CB  GLU A 475      15.644  17.336  20.816  1.00 39.67           C  
ATOM   3700  O   GLU A 475      16.239  20.284  20.913  1.00 39.67           O  
ATOM   3701  CG  GLU A 475      14.427  16.654  20.208  1.00 39.67           C  
ATOM   3702  CD  GLU A 475      13.646  15.818  21.209  1.00 39.67           C  
ATOM   3703  OE1 GLU A 475      12.646  15.176  20.814  1.00 39.67           O  
ATOM   3704  OE2 GLU A 475      14.035  15.807  22.398  1.00 39.67           O  
ATOM   3705  N   GLU A 476      18.187  19.897  20.146  1.00 37.65           N  
ATOM   3706  CA  GLU A 476      18.578  21.234  20.583  1.00 37.65           C  
ATOM   3707  C   GLU A 476      18.744  22.177  19.395  1.00 37.65           C  
ATOM   3708  CB  GLU A 476      19.875  21.177  21.394  1.00 37.65           C  
ATOM   3709  O   GLU A 476      19.301  23.267  19.534  1.00 37.65           O  
ATOM   3710  CG  GLU A 476      20.118  22.410  22.253  1.00 37.65           C  
ATOM   3711  CD  GLU A 476      21.374  22.310  23.104  1.00 37.65           C  
ATOM   3712  OE1 GLU A 476      21.725  23.300  23.785  1.00 37.65           O  
ATOM   3713  OE2 GLU A 476      22.013  21.234  23.087  1.00 37.65           O  
ATOM   3714  N   THR A 477      17.994  21.999  18.325  1.00 40.25           N  
ATOM   3715  CA  THR A 477      17.822  23.155  17.452  1.00 40.25           C  
ATOM   3716  C   THR A 477      16.344  23.394  17.157  1.00 40.25           C  
ATOM   3717  CB  THR A 477      18.589  22.975  16.129  1.00 40.25           C  
ATOM   3718  O   THR A 477      15.973  24.443  16.626  1.00 40.25           O  
ATOM   3719  CG2 THR A 477      19.851  23.831  16.105  1.00 40.25           C  
ATOM   3720  OG1 THR A 477      18.957  21.598  15.980  1.00 40.25           O  
ATOM   3721  N   VAL A 478      15.449  23.074  18.082  1.00 39.57           N  
ATOM   3722  CA  VAL A 478      14.131  23.679  17.922  1.00 39.57           C  
ATOM   3723  C   VAL A 478      13.599  24.128  19.281  1.00 39.57           C  
ATOM   3724  CB  VAL A 478      13.135  22.702  17.257  1.00 39.57           C  
ATOM   3725  O   VAL A 478      12.646  24.907  19.356  1.00 39.57           O  
ATOM   3726  CG1 VAL A 478      11.737  23.315  17.193  1.00 39.57           C  
ATOM   3727  CG2 VAL A 478      13.618  22.318  15.859  1.00 39.57           C  
ATOM   3728  N   ILE A 479      14.434  24.499  20.266  1.00 41.00           N  
ATOM   3729  CA  ILE A 479      13.837  25.321  21.313  1.00 41.00           C  
ATOM   3730  C   ILE A 479      14.665  26.589  21.507  1.00 41.00           C  
ATOM   3731  CB  ILE A 479      13.722  24.547  22.644  1.00 41.00           C  
ATOM   3732  O   ILE A 479      14.280  27.479  22.270  1.00 41.00           O  
ATOM   3733  CG1 ILE A 479      12.903  23.265  22.448  1.00 41.00           C  
ATOM   3734  CG2 ILE A 479      13.103  25.430  23.731  1.00 41.00           C  
ATOM   3735  CD1 ILE A 479      13.016  22.276  23.599  1.00 41.00           C  
ATOM   3736  N   SER A 480      15.232  27.160  20.478  1.00 39.39           N  
ATOM   3737  CA  SER A 480      15.684  28.537  20.655  1.00 39.39           C  
ATOM   3738  C   SER A 480      15.161  29.438  19.542  1.00 39.39           C  
ATOM   3739  CB  SER A 480      17.211  28.599  20.698  1.00 39.39           C  
ATOM   3740  O   SER A 480      15.252  30.664  19.633  1.00 39.39           O  
ATOM   3741  OG  SER A 480      17.654  29.282  21.858  1.00 39.39           O  
ATOM   3742  N   THR A 481      13.924  29.302  19.142  1.00 35.40           N  
ATOM   3743  CA  THR A 481      13.298  30.472  18.535  1.00 35.40           C  
ATOM   3744  C   THR A 481      11.800  30.493  18.823  1.00 35.40           C  
ATOM   3745  CB  THR A 481      13.532  30.505  17.014  1.00 35.40           C  
ATOM   3746  O   THR A 481      11.067  31.314  18.267  1.00 35.40           O  
ATOM   3747  CG2 THR A 481      14.996  30.784  16.688  1.00 35.40           C  
ATOM   3748  OG1 THR A 481      13.162  29.240  16.451  1.00 35.40           O  
ATOM   3749  N   LYS A 482      11.402  30.159  20.011  1.00 36.72           N  
ATOM   3750  CA  LYS A 482      10.034  30.551  20.341  1.00 36.72           C  
ATOM   3751  C   LYS A 482       9.940  31.065  21.774  1.00 36.72           C  
ATOM   3752  CB  LYS A 482       9.076  29.376  20.141  1.00 36.72           C  
ATOM   3753  O   LYS A 482       8.953  30.809  22.467  1.00 36.72           O  
ATOM   3754  CG  LYS A 482       8.214  29.486  18.892  1.00 36.72           C  
ATOM   3755  CD  LYS A 482       7.138  28.408  18.859  1.00 36.72           C  
ATOM   3756  CE  LYS A 482       6.206  28.583  17.668  1.00 36.72           C  
ATOM   3757  NZ  LYS A 482       5.225  27.461  17.562  1.00 36.72           N  
ATOM   3758  N   LYS A 483      10.980  31.656  22.362  1.00 37.29           N  
ATOM   3759  CA  LYS A 483      10.839  32.439  23.586  1.00 37.29           C  
ATOM   3760  C   LYS A 483      11.240  33.893  23.358  1.00 37.29           C  
ATOM   3761  CB  LYS A 483      11.681  31.834  24.710  1.00 37.29           C  
ATOM   3762  O   LYS A 483      11.977  34.473  24.158  1.00 37.29           O  
ATOM   3763  CG  LYS A 483      10.888  31.492  25.963  1.00 37.29           C  
ATOM   3764  CD  LYS A 483      11.793  30.978  27.075  1.00 37.29           C  
ATOM   3765  CE  LYS A 483      11.018  30.743  28.364  1.00 37.29           C  
ATOM   3766  NZ  LYS A 483      11.887  30.176  29.438  1.00 37.29           N  
ATOM   3767  N   THR A 484      10.864  34.531  22.279  1.00 35.75           N  
ATOM   3768  CA  THR A 484      10.867  35.990  22.301  1.00 35.75           C  
ATOM   3769  C   THR A 484       9.572  36.543  21.711  1.00 35.75           C  
ATOM   3770  CB  THR A 484      12.070  36.558  21.526  1.00 35.75           C  
ATOM   3771  O   THR A 484       9.264  36.302  20.542  1.00 35.75           O  
ATOM   3772  CG2 THR A 484      13.377  36.288  22.265  1.00 35.75           C  
ATOM   3773  OG1 THR A 484      12.131  35.945  20.232  1.00 35.75           O  
ATOM   3774  N   GLU A 485       8.492  36.057  22.176  1.00 32.94           N  
ATOM   3775  CA  GLU A 485       7.380  36.950  21.868  1.00 32.94           C  
ATOM   3776  C   GLU A 485       6.236  36.771  22.862  1.00 32.94           C  
ATOM   3777  CB  GLU A 485       6.878  36.713  20.441  1.00 32.94           C  
ATOM   3778  O   GLU A 485       5.225  36.140  22.546  1.00 32.94           O  
ATOM   3779  CG  GLU A 485       6.548  37.992  19.685  1.00 32.94           C  
ATOM   3780  CD  GLU A 485       6.140  37.746  18.241  1.00 32.94           C  
ATOM   3781  OE1 GLU A 485       5.780  38.718  17.538  1.00 32.94           O  
ATOM   3782  OE2 GLU A 485       6.179  36.572  17.809  1.00 32.94           O  
ATOM   3783  N   LYS A 486       6.543  36.558  24.124  1.00 36.10           N  
ATOM   3784  CA  LYS A 486       5.477  36.748  25.103  1.00 36.10           C  
ATOM   3785  C   LYS A 486       5.976  37.528  26.315  1.00 36.10           C  
ATOM   3786  CB  LYS A 486       4.909  35.399  25.546  1.00 36.10           C  
ATOM   3787  O   LYS A 486       5.501  37.320  27.433  1.00 36.10           O  
ATOM   3788  CG  LYS A 486       3.585  35.039  24.888  1.00 36.10           C  
ATOM   3789  CD  LYS A 486       3.068  33.690  25.372  1.00 36.10           C  
ATOM   3790  CE  LYS A 486       1.731  33.340  24.734  1.00 36.10           C  
ATOM   3791  NZ  LYS A 486       1.254  31.988  25.152  1.00 36.10           N  
ATOM   3792  N   SER A 487       6.682  38.625  26.131  1.00 36.36           N  
ATOM   3793  CA  SER A 487       6.772  39.597  27.216  1.00 36.36           C  
ATOM   3794  C   SER A 487       6.666  41.025  26.689  1.00 36.36           C  
ATOM   3795  CB  SER A 487       8.083  39.425  27.983  1.00 36.36           C  
ATOM   3796  O   SER A 487       7.559  41.500  25.984  1.00 36.36           O  
ATOM   3797  OG  SER A 487       9.196  39.615  27.127  1.00 36.36           O  
ATOM   3798  N   ASN A 488       5.670  41.344  25.935  1.00 34.50           N  
ATOM   3799  CA  ASN A 488       5.481  42.790  25.892  1.00 34.50           C  
ATOM   3800  C   ASN A 488       4.011  43.158  25.709  1.00 34.50           C  
ATOM   3801  CB  ASN A 488       6.326  43.409  24.776  1.00 34.50           C  
ATOM   3802  O   ASN A 488       3.446  42.957  24.633  1.00 34.50           O  
ATOM   3803  CG  ASN A 488       7.525  44.171  25.305  1.00 34.50           C  
ATOM   3804  ND2 ASN A 488       8.457  44.499  24.419  1.00 34.50           N  
ATOM   3805  OD1 ASN A 488       7.613  44.461  26.501  1.00 34.50           O  
ATOM   3806  N   ILE A 489       3.109  42.779  26.616  1.00 34.08           N  
ATOM   3807  CA  ILE A 489       2.006  43.734  26.600  1.00 34.08           C  
ATOM   3808  C   ILE A 489       1.265  43.689  27.934  1.00 34.08           C  
ATOM   3809  CB  ILE A 489       1.031  43.452  25.435  1.00 34.08           C  
ATOM   3810  O   ILE A 489       0.649  42.677  28.275  1.00 34.08           O  
ATOM   3811  CG1 ILE A 489       1.678  43.821  24.095  1.00 34.08           C  
ATOM   3812  CG2 ILE A 489      -0.284  44.210  25.636  1.00 34.08           C  
ATOM   3813  CD1 ILE A 489       1.047  43.132  22.893  1.00 34.08           C  
ATOM   3814  N   GLU A 490       1.907  43.822  29.049  1.00 34.25           N  
ATOM   3815  CA  GLU A 490       1.235  44.237  30.276  1.00 34.25           C  
ATOM   3816  C   GLU A 490       2.039  45.304  31.012  1.00 34.25           C  
ATOM   3817  CB  GLU A 490       0.995  43.034  31.191  1.00 34.25           C  
ATOM   3818  O   GLU A 490       3.199  45.081  31.367  1.00 34.25           O  
ATOM   3819  CG  GLU A 490      -0.372  42.390  31.015  1.00 34.25           C  
ATOM   3820  CD  GLU A 490      -0.613  41.225  31.962  1.00 34.25           C  
ATOM   3821  OE1 GLU A 490      -1.706  40.615  31.909  1.00 34.25           O  
ATOM   3822  OE2 GLU A 490       0.297  40.920  32.765  1.00 34.25           O  
ATOM   3823  N   GLU A 491       2.037  46.548  30.583  1.00 35.53           N  
ATOM   3824  CA  GLU A 491       2.188  47.615  31.568  1.00 35.53           C  
ATOM   3825  C   GLU A 491       2.026  48.988  30.924  1.00 35.53           C  
ATOM   3826  CB  GLU A 491       3.549  47.517  32.262  1.00 35.53           C  
ATOM   3827  O   GLU A 491       2.803  49.362  30.043  1.00 35.53           O  
ATOM   3828  CG  GLU A 491       3.490  47.738  33.767  1.00 35.53           C  
ATOM   3829  CD  GLU A 491       4.845  47.615  34.445  1.00 35.53           C  
ATOM   3830  OE1 GLU A 491       4.924  47.803  35.681  1.00 35.53           O  
ATOM   3831  OE2 GLU A 491       5.835  47.329  33.736  1.00 35.53           O  
ATOM   3832  N   THR A 492       0.817  49.494  30.623  1.00 39.37           N  
ATOM   3833  CA  THR A 492       0.749  50.946  30.736  1.00 39.37           C  
ATOM   3834  C   THR A 492      -0.558  51.377  31.396  1.00 39.37           C  
ATOM   3835  CB  THR A 492       0.877  51.621  29.357  1.00 39.37           C  
ATOM   3836  O   THR A 492      -1.643  51.058  30.905  1.00 39.37           O  
ATOM   3837  CG2 THR A 492       2.337  51.733  28.934  1.00 39.37           C  
ATOM   3838  OG1 THR A 492       0.167  50.844  28.384  1.00 39.37           O  
ATOM   3839  N   THR A 493      -0.795  51.089  32.666  1.00 34.42           N  
ATOM   3840  CA  THR A 493      -1.291  51.848  33.809  1.00 34.42           C  
ATOM   3841  C   THR A 493      -0.390  53.046  34.095  1.00 34.42           C  
ATOM   3842  CB  THR A 493      -1.388  50.964  35.066  1.00 34.42           C  
ATOM   3843  O   THR A 493       0.835  52.914  34.126  1.00 34.42           O  
ATOM   3844  CG2 THR A 493      -2.843  50.696  35.439  1.00 34.42           C  
ATOM   3845  OG1 THR A 493      -0.733  49.714  34.817  1.00 34.42           O  
ATOM   3846  N   ILE A 494      -0.849  54.313  33.801  1.00 37.15           N  
ATOM   3847  CA  ILE A 494      -1.001  55.455  34.697  1.00 37.15           C  
ATOM   3848  C   ILE A 494      -0.321  56.680  34.090  1.00 37.15           C  
ATOM   3849  CB  ILE A 494      -0.419  55.156  36.096  1.00 37.15           C  
ATOM   3850  O   ILE A 494       0.822  56.601  33.633  1.00 37.15           O  
ATOM   3851  CG1 ILE A 494      -1.135  53.958  36.729  1.00 37.15           C  
ATOM   3852  CG2 ILE A 494      -0.518  56.391  36.997  1.00 37.15           C  
ATOM   3853  CD1 ILE A 494      -0.478  53.445  38.003  1.00 37.15           C  
ATOM   3854  N   SER A 495      -1.109  57.728  33.819  1.00 38.12           N  
ATOM   3855  CA  SER A 495      -0.807  59.019  34.430  1.00 38.12           C  
ATOM   3856  C   SER A 495      -1.222  60.171  33.522  1.00 38.12           C  
ATOM   3857  CB  SER A 495       0.685  59.124  34.752  1.00 38.12           C  
ATOM   3858  O   SER A 495      -0.844  60.211  32.349  1.00 38.12           O  
ATOM   3859  OG  SER A 495       0.918  60.118  35.734  1.00 38.12           O  
ATOM   3860  N   SER A 496      -2.377  60.850  33.873  1.00 33.91           N  
ATOM   3861  CA  SER A 496      -2.433  62.156  34.521  1.00 33.91           C  
ATOM   3862  C   SER A 496      -1.836  63.241  33.632  1.00 33.91           C  
ATOM   3863  CB  SER A 496      -1.696  62.121  35.861  1.00 33.91           C  
ATOM   3864  O   SER A 496      -0.757  63.061  33.063  1.00 33.91           O  
ATOM   3865  OG  SER A 496      -2.297  61.187  36.742  1.00 33.91           O  
ATOM   3866  N   GLN A 497      -2.666  64.222  33.305  1.00 36.97           N  
ATOM   3867  CA  GLN A 497      -2.380  65.579  33.759  1.00 36.97           C  
ATOM   3868  C   GLN A 497      -2.327  66.552  32.585  1.00 36.97           C  
ATOM   3869  CB  GLN A 497      -1.063  65.620  34.535  1.00 36.97           C  
ATOM   3870  O   GLN A 497      -1.608  66.319  31.610  1.00 36.97           O  
ATOM   3871  CG  GLN A 497      -1.112  66.486  35.786  1.00 36.97           C  
ATOM   3872  CD  GLN A 497       0.154  66.390  36.616  1.00 36.97           C  
ATOM   3873  NE2 GLN A 497       0.226  67.181  37.681  1.00 36.97           N  
ATOM   3874  OE1 GLN A 497       1.060  65.611  36.304  1.00 36.97           O  
ATOM   3875  N   LYS A 498      -3.342  67.465  32.601  1.00 33.01           N  
ATOM   3876  CA  LYS A 498      -3.256  68.902  32.848  1.00 33.01           C  
ATOM   3877  C   LYS A 498      -2.508  69.610  31.722  1.00 33.01           C  
ATOM   3878  CB  LYS A 498      -2.570  69.177  34.187  1.00 33.01           C  
ATOM   3879  O   LYS A 498      -1.406  69.202  31.349  1.00 33.01           O  
ATOM   3880  CG  LYS A 498      -3.302  70.182  35.063  1.00 33.01           C  
ATOM   3881  CD  LYS A 498      -2.680  70.272  36.451  1.00 33.01           C  
ATOM   3882  CE  LYS A 498      -3.474  71.199  37.361  1.00 33.01           C  
ATOM   3883  NZ  LYS A 498      -2.817  71.363  38.693  1.00 33.01           N  
ATOM   3884  N   ILE A 499      -3.215  70.367  30.916  1.00 47.17           N  
ATOM   3885  CA  ILE A 499      -3.208  71.789  30.586  1.00 47.17           C  
ATOM   3886  C   ILE A 499      -4.317  72.090  29.580  1.00 47.17           C  
ATOM   3887  CB  ILE A 499      -1.839  72.232  30.023  1.00 47.17           C  
ATOM   3888  O   ILE A 499      -4.500  71.352  28.609  1.00 47.17           O  
ATOM   3889  CG1 ILE A 499      -0.744  72.052  31.080  1.00 47.17           C  
ATOM   3890  CG2 ILE A 499      -1.900  73.684  29.539  1.00 47.17           C  
ATOM   3891  CD1 ILE A 499       0.668  72.032  30.510  1.00 47.17           C  
TER    3892      ILE A 499                                                      
ENDMDL                                                                          
END                                                                             
