# Supplementary material for: The 2022 Lady Estelle Wolfson lectureship on neurofilaments
Source: J Neurochem. 2022 Sep 19;163(3):179–219. doi: 10.1111/jnc.15682 (PMC9826399; doi:10.1111/jnc.15682)
Supplement: Supplementary file 1 — Supplementary material S1 [file JNC-163-179-s001.gz › INA_1d70b_unrelaxed_rank_5_model_1.pdb]

MODEL     1                                                                     
ATOM      1  N   MET A   1     -11.020  40.738  -7.078  1.00 43.16           N  
ATOM      2  CA  MET A   1     -10.818  41.646  -5.953  1.00 43.16           C  
ATOM      3  C   MET A   1     -10.897  40.896  -4.627  1.00 43.16           C  
ATOM      4  CB  MET A   1     -11.852  42.773  -5.978  1.00 43.16           C  
ATOM      5  O   MET A   1     -11.950  40.364  -4.272  1.00 43.16           O  
ATOM      6  CG  MET A   1     -11.658  43.757  -7.120  1.00 43.16           C  
ATOM      7  SD  MET A   1     -11.453  45.484  -6.533  1.00 43.16           S  
ATOM      8  CE  MET A   1      -9.696  45.742  -6.904  1.00 43.16           C  
ATOM      9  N   SER A   2      -9.849  40.020  -4.264  1.00 36.33           N  
ATOM     10  CA  SER A   2      -9.045  39.724  -3.083  1.00 36.33           C  
ATOM     11  C   SER A   2      -9.341  40.704  -1.953  1.00 36.33           C  
ATOM     12  CB  SER A   2      -7.555  39.763  -3.425  1.00 36.33           C  
ATOM     13  O   SER A   2      -9.446  41.911  -2.182  1.00 36.33           O  
ATOM     14  OG  SER A   2      -6.849  38.761  -2.714  1.00 36.33           O  
ATOM     15  N   PHE A   3      -9.585  40.122  -0.741  1.00 38.82           N  
ATOM     16  CA  PHE A   3      -8.712  40.469   0.374  1.00 38.82           C  
ATOM     17  C   PHE A   3      -9.003  39.588   1.584  1.00 38.82           C  
ATOM     18  CB  PHE A   3      -8.876  41.945   0.748  1.00 38.82           C  
ATOM     19  O   PHE A   3     -10.144  39.515   2.045  1.00 38.82           O  
ATOM     20  CG  PHE A   3      -8.207  42.892  -0.211  1.00 38.82           C  
ATOM     21  CD1 PHE A   3      -6.834  43.097  -0.164  1.00 38.82           C  
ATOM     22  CD2 PHE A   3      -8.953  43.578  -1.161  1.00 38.82           C  
ATOM     23  CE1 PHE A   3      -6.212  43.973  -1.051  1.00 38.82           C  
ATOM     24  CE2 PHE A   3      -8.339  44.455  -2.051  1.00 38.82           C  
ATOM     25  CZ  PHE A   3      -6.969  44.652  -1.993  1.00 38.82           C  
ATOM     26  N   GLY A   4      -8.102  38.593   1.963  1.00 40.74           N  
ATOM     27  CA  GLY A   4      -7.036  38.250   2.891  1.00 40.74           C  
ATOM     28  C   GLY A   4      -7.094  39.039   4.185  1.00 40.74           C  
ATOM     29  O   GLY A   4      -7.324  40.250   4.170  1.00 40.74           O  
ATOM     30  N   SER A   5      -7.050  38.296   5.271  1.00 42.97           N  
ATOM     31  CA  SER A   5      -6.000  38.420   6.276  1.00 42.97           C  
ATOM     32  C   SER A   5      -6.416  37.775   7.594  1.00 42.97           C  
ATOM     33  CB  SER A   5      -5.649  39.890   6.507  1.00 42.97           C  
ATOM     34  O   SER A   5      -7.442  38.139   8.172  1.00 42.97           O  
ATOM     35  OG  SER A   5      -4.522  40.011   7.358  1.00 42.97           O  
ATOM     36  N   GLU A   6      -5.815  36.627   8.016  1.00 39.04           N  
ATOM     37  CA  GLU A   6      -4.757  36.106   8.877  1.00 39.04           C  
ATOM     38  C   GLU A   6      -4.941  36.570  10.319  1.00 39.04           C  
ATOM     39  CB  GLU A   6      -3.382  36.534   8.358  1.00 39.04           C  
ATOM     40  O   GLU A   6      -5.139  37.760  10.574  1.00 39.04           O  
ATOM     41  CG  GLU A   6      -2.897  35.726   7.163  1.00 39.04           C  
ATOM     42  CD  GLU A   6      -1.547  35.066   7.392  1.00 39.04           C  
ATOM     43  OE1 GLU A   6      -1.195  34.128   6.642  1.00 39.04           O  
ATOM     44  OE2 GLU A   6      -0.835  35.491   8.330  1.00 39.04           O  
ATOM     45  N   HIS A   7      -4.976  35.622  11.280  1.00 35.64           N  
ATOM     46  CA  HIS A   7      -3.998  35.141  12.248  1.00 35.64           C  
ATOM     47  C   HIS A   7      -4.474  35.380  13.677  1.00 35.64           C  
ATOM     48  CB  HIS A   7      -2.645  35.819  12.025  1.00 35.64           C  
ATOM     49  O   HIS A   7      -4.795  36.511  14.048  1.00 35.64           O  
ATOM     50  CG  HIS A   7      -1.523  34.858  11.793  1.00 35.64           C  
ATOM     51  CD2 HIS A   7      -1.040  34.314  10.651  1.00 35.64           C  
ATOM     52  ND1 HIS A   7      -0.758  34.345  12.818  1.00 35.64           N  
ATOM     53  CE1 HIS A   7       0.150  33.526  12.315  1.00 35.64           C  
ATOM     54  NE2 HIS A   7       0.000  33.490  11.002  1.00 35.64           N  
ATOM     55  N   TYR A   8      -4.768  34.330  14.447  1.00 44.47           N  
ATOM     56  CA  TYR A   8      -4.383  34.211  15.849  1.00 44.47           C  
ATOM     57  C   TYR A   8      -3.998  32.776  16.189  1.00 44.47           C  
ATOM     58  CB  TYR A   8      -5.523  34.676  16.761  1.00 44.47           C  
ATOM     59  O   TYR A   8      -4.786  31.850  15.983  1.00 44.47           O  
ATOM     60  CG  TYR A   8      -5.463  36.143  17.107  1.00 44.47           C  
ATOM     61  CD1 TYR A   8      -4.658  36.602  18.147  1.00 44.47           C  
ATOM     62  CD2 TYR A   8      -6.213  37.075  16.397  1.00 44.47           C  
ATOM     63  CE1 TYR A   8      -4.601  37.953  18.471  1.00 44.47           C  
ATOM     64  CE2 TYR A   8      -6.164  38.429  16.712  1.00 44.47           C  
ATOM     65  OH  TYR A   8      -5.304  40.197  18.066  1.00 44.47           O  
ATOM     66  CZ  TYR A   8      -5.356  38.858  17.749  1.00 44.47           C  
ATOM     67  N   LEU A   9      -2.702  32.345  16.208  1.00 37.22           N  
ATOM     68  CA  LEU A   9      -1.629  31.915  17.100  1.00 37.22           C  
ATOM     69  C   LEU A   9      -2.196  31.291  18.370  1.00 37.22           C  
ATOM     70  CB  LEU A   9      -0.724  33.096  17.458  1.00 37.22           C  
ATOM     71  O   LEU A   9      -3.070  31.873  19.017  1.00 37.22           O  
ATOM     72  CG  LEU A   9       0.184  33.617  16.342  1.00 37.22           C  
ATOM     73  CD1 LEU A   9       0.811  34.947  16.747  1.00 37.22           C  
ATOM     74  CD2 LEU A   9       1.262  32.592  16.008  1.00 37.22           C  
ATOM     75  N   CYS A  10      -1.873  29.929  18.654  1.00 35.73           N  
ATOM     76  CA  CYS A  10      -1.037  29.556  19.789  1.00 35.73           C  
ATOM     77  C   CYS A  10      -1.271  28.104  20.186  1.00 35.73           C  
ATOM     78  CB  CYS A  10      -1.313  30.471  20.982  1.00 35.73           C  
ATOM     79  O   CYS A  10      -2.409  27.698  20.429  1.00 35.73           O  
ATOM     80  SG  CYS A  10      -0.063  30.369  22.282  1.00 35.73           S  
ATOM     81  N   SER A  11      -0.280  27.133  19.791  1.00 36.19           N  
ATOM     82  CA  SER A  11       0.475  26.413  20.811  1.00 36.19           C  
ATOM     83  C   SER A  11       1.237  25.237  20.208  1.00 36.19           C  
ATOM     84  CB  SER A  11      -0.456  25.914  21.916  1.00 36.19           C  
ATOM     85  O   SER A  11       0.638  24.353  19.593  1.00 36.19           O  
ATOM     86  OG  SER A  11      -0.074  26.445  23.174  1.00 36.19           O  
ATOM     87  N   SER A  12       2.488  25.338  19.764  1.00 31.81           N  
ATOM     88  CA  SER A  12       3.839  24.818  19.946  1.00 31.81           C  
ATOM     89  C   SER A  12       3.854  23.649  20.925  1.00 31.81           C  
ATOM     90  CB  SER A  12       4.775  25.921  20.443  1.00 31.81           C  
ATOM     91  O   SER A  12       3.359  23.766  22.048  1.00 31.81           O  
ATOM     92  OG  SER A  12       6.124  25.613  20.135  1.00 31.81           O  
ATOM     93  N   SER A  13       3.981  22.322  20.475  1.00 30.70           N  
ATOM     94  CA  SER A  13       4.708  21.295  21.214  1.00 30.70           C  
ATOM     95  C   SER A  13       5.741  20.605  20.330  1.00 30.70           C  
ATOM     96  CB  SER A  13       3.740  20.259  21.785  1.00 30.70           C  
ATOM     97  O   SER A  13       5.425  20.168  19.221  1.00 30.70           O  
ATOM     98  OG  SER A  13       4.440  19.118  22.249  1.00 30.70           O  
ATOM     99  N   SER A  14       7.108  20.960  20.419  1.00 30.94           N  
ATOM    100  CA  SER A  14       8.532  20.736  20.646  1.00 30.94           C  
ATOM    101  C   SER A  14       8.796  19.320  21.146  1.00 30.94           C  
ATOM    102  CB  SER A  14       9.080  21.751  21.651  1.00 30.94           C  
ATOM    103  O   SER A  14       8.506  18.999  22.301  1.00 30.94           O  
ATOM    104  OG  SER A  14      10.490  21.847  21.550  1.00 30.94           O  
ATOM    105  N   TYR A  15       8.605  18.236  20.273  1.00 38.08           N  
ATOM    106  CA  TYR A  15       9.226  16.941  20.527  1.00 38.08           C  
ATOM    107  C   TYR A  15       9.519  16.211  19.221  1.00 38.08           C  
ATOM    108  CB  TYR A  15       8.327  16.078  21.417  1.00 38.08           C  
ATOM    109  O   TYR A  15      10.100  15.123  19.227  1.00 38.08           O  
ATOM    110  CG  TYR A  15       9.087  15.119  22.300  1.00 38.08           C  
ATOM    111  CD1 TYR A  15       9.244  13.783  21.939  1.00 38.08           C  
ATOM    112  CD2 TYR A  15       9.650  15.547  23.498  1.00 38.08           C  
ATOM    113  CE1 TYR A  15       9.942  12.895  22.751  1.00 38.08           C  
ATOM    114  CE2 TYR A  15      10.350  14.668  24.318  1.00 38.08           C  
ATOM    115  OH  TYR A  15      11.184  12.472  24.744  1.00 38.08           O  
ATOM    116  CZ  TYR A  15      10.491  13.346  23.936  1.00 38.08           C  
ATOM    117  N   ARG A  16       9.970  16.890  18.129  1.00 44.56           N  
ATOM    118  CA  ARG A  16      10.509  15.981  17.122  1.00 44.56           C  
ATOM    119  C   ARG A  16      11.742  16.576  16.450  1.00 44.56           C  
ATOM    120  CB  ARG A  16       9.446  15.653  16.071  1.00 44.56           C  
ATOM    121  O   ARG A  16      12.312  15.972  15.540  1.00 44.56           O  
ATOM    122  CG  ARG A  16       9.285  14.165  15.801  1.00 44.56           C  
ATOM    123  CD  ARG A  16       8.548  13.905  14.495  1.00 44.56           C  
ATOM    124  NE  ARG A  16       7.757  12.679  14.558  1.00 44.56           N  
ATOM    125  NH1 ARG A  16       8.586  11.799  12.589  1.00 44.56           N  
ATOM    126  NH2 ARG A  16       7.031  10.634  13.806  1.00 44.56           N  
ATOM    127  CZ  ARG A  16       7.793  11.707  13.651  1.00 44.56           C  
ATOM    128  N   LYS A  17      12.444  17.344  17.247  1.00 41.17           N  
ATOM    129  CA  LYS A  17      13.716  17.743  16.649  1.00 41.17           C  
ATOM    130  C   LYS A  17      14.894  17.252  17.486  1.00 41.17           C  
ATOM    131  CB  LYS A  17      13.782  19.262  16.492  1.00 41.17           C  
ATOM    132  O   LYS A  17      16.052  17.465  17.121  1.00 41.17           O  
ATOM    133  CG  LYS A  17      12.990  19.797  15.307  1.00 41.17           C  
ATOM    134  CD  LYS A  17      13.882  20.561  14.338  1.00 41.17           C  
ATOM    135  CE  LYS A  17      13.103  21.045  13.122  1.00 41.17           C  
ATOM    136  NZ  LYS A  17      13.974  21.796  12.169  1.00 41.17           N  
ATOM    137  N   VAL A  18      14.913  16.000  18.030  1.00 40.70           N  
ATOM    138  CA  VAL A  18      16.063  15.563  18.815  1.00 40.70           C  
ATOM    139  C   VAL A  18      16.329  14.081  18.560  1.00 40.70           C  
ATOM    140  CB  VAL A  18      15.849  15.814  20.324  1.00 40.70           C  
ATOM    141  O   VAL A  18      15.468  13.236  18.818  1.00 40.70           O  
ATOM    142  CG1 VAL A  18      17.042  15.303  21.131  1.00 40.70           C  
ATOM    143  CG2 VAL A  18      15.618  17.301  20.590  1.00 40.70           C  
ATOM    144  N   PHE A  19      16.357  13.480  17.222  1.00 39.96           N  
ATOM    145  CA  PHE A  19      17.149  12.299  16.901  1.00 39.96           C  
ATOM    146  C   PHE A  19      17.087  11.995  15.408  1.00 39.96           C  
ATOM    147  CB  PHE A  19      16.662  11.088  17.704  1.00 39.96           C  
ATOM    148  O   PHE A  19      16.036  11.611  14.891  1.00 39.96           O  
ATOM    149  CG  PHE A  19      17.138  11.076  19.131  1.00 39.96           C  
ATOM    150  CD1 PHE A  19      18.438  10.695  19.442  1.00 39.96           C  
ATOM    151  CD2 PHE A  19      16.285  11.445  20.163  1.00 39.96           C  
ATOM    152  CE1 PHE A  19      18.881  10.682  20.763  1.00 39.96           C  
ATOM    153  CE2 PHE A  19      16.721  11.435  21.485  1.00 39.96           C  
ATOM    154  CZ  PHE A  19      18.018  11.052  21.783  1.00 39.96           C  
ATOM    155  N   GLY A  20      17.838  12.746  14.557  1.00 43.43           N  
ATOM    156  CA  GLY A  20      18.660  12.140  13.522  1.00 43.43           C  
ATOM    157  C   GLY A  20      19.751  13.061  13.011  1.00 43.43           C  
ATOM    158  O   GLY A  20      19.491  14.223  12.692  1.00 43.43           O  
ATOM    159  N   ASP A  21      20.998  13.054  13.580  1.00 41.91           N  
ATOM    160  CA  ASP A  21      22.428  12.814  13.415  1.00 41.91           C  
ATOM    161  C   ASP A  21      22.767  12.489  11.962  1.00 41.91           C  
ATOM    162  CB  ASP A  21      22.890  11.677  14.330  1.00 41.91           C  
ATOM    163  O   ASP A  21      22.166  11.594  11.364  1.00 41.91           O  
ATOM    164  CG  ASP A  21      23.344  12.162  15.695  1.00 41.91           C  
ATOM    165  OD1 ASP A  21      23.512  13.386  15.883  1.00 41.91           O  
ATOM    166  OD2 ASP A  21      23.538  11.312  16.591  1.00 41.91           O  
ATOM    167  N   GLY A  22      23.499  13.419  11.113  1.00 37.91           N  
ATOM    168  CA  GLY A  22      24.904  13.690  10.854  1.00 37.91           C  
ATOM    169  C   GLY A  22      25.213  13.887   9.382  1.00 37.91           C  
ATOM    170  O   GLY A  22      24.868  13.043   8.552  1.00 37.91           O  
ATOM    171  N   SER A  23      25.705  15.125   8.949  1.00 36.69           N  
ATOM    172  CA  SER A  23      26.953  15.858   8.766  1.00 36.69           C  
ATOM    173  C   SER A  23      27.432  15.781   7.320  1.00 36.69           C  
ATOM    174  CB  SER A  23      28.036  15.314   9.699  1.00 36.69           C  
ATOM    175  O   SER A  23      27.601  14.689   6.773  1.00 36.69           O  
ATOM    176  OG  SER A  23      29.117  16.226   9.801  1.00 36.69           O  
ATOM    177  N   ARG A  24      27.614  16.983   6.542  1.00 38.83           N  
ATOM    178  CA  ARG A  24      28.631  18.009   6.334  1.00 38.83           C  
ATOM    179  C   ARG A  24      28.697  18.426   4.869  1.00 38.83           C  
ATOM    180  CB  ARG A  24      30.001  17.510   6.799  1.00 38.83           C  
ATOM    181  O   ARG A  24      28.763  17.576   3.979  1.00 38.83           O  
ATOM    182  CG  ARG A  24      30.133  17.392   8.309  1.00 38.83           C  
ATOM    183  CD  ARG A  24      31.586  17.231   8.737  1.00 38.83           C  
ATOM    184  NE  ARG A  24      31.698  16.943  10.164  1.00 38.83           N  
ATOM    185  NH1 ARG A  24      33.483  18.365  10.522  1.00 38.83           N  
ATOM    186  NH2 ARG A  24      32.611  17.154  12.261  1.00 38.83           N  
ATOM    187  CZ  ARG A  24      32.597  17.488  10.979  1.00 38.83           C  
ATOM    188  N   LEU A  25      28.460  19.739   4.535  1.00 40.19           N  
ATOM    189  CA  LEU A  25      29.135  20.975   4.155  1.00 40.19           C  
ATOM    190  C   LEU A  25      28.612  21.492   2.820  1.00 40.19           C  
ATOM    191  CB  LEU A  25      30.648  20.756   4.073  1.00 40.19           C  
ATOM    192  O   LEU A  25      28.584  20.755   1.831  1.00 40.19           O  
ATOM    193  CG  LEU A  25      31.348  20.364   5.375  1.00 40.19           C  
ATOM    194  CD1 LEU A  25      32.783  19.928   5.096  1.00 40.19           C  
ATOM    195  CD2 LEU A  25      31.319  21.521   6.368  1.00 40.19           C  
ATOM    196  N   SER A  26      27.954  22.701   2.708  1.00 38.64           N  
ATOM    197  CA  SER A  26      28.085  24.118   2.389  1.00 38.64           C  
ATOM    198  C   SER A  26      28.174  24.340   0.883  1.00 38.64           C  
ATOM    199  CB  SER A  26      29.318  24.711   3.073  1.00 38.64           C  
ATOM    200  O   SER A  26      28.922  23.644   0.191  1.00 38.64           O  
ATOM    201  OG  SER A  26      28.999  25.165   4.377  1.00 38.64           O  
ATOM    202  N   ALA A  27      27.249  25.057   0.314  1.00 36.83           N  
ATOM    203  CA  ALA A  27      27.035  26.444  -0.091  1.00 36.83           C  
ATOM    204  C   ALA A  27      26.854  26.552  -1.602  1.00 36.83           C  
ATOM    205  CB  ALA A  27      28.201  27.317   0.366  1.00 36.83           C  
ATOM    206  O   ALA A  27      27.636  25.985  -2.369  1.00 36.83           O  
ATOM    207  N   ARG A  28      25.689  26.941  -2.013  1.00 36.67           N  
ATOM    208  CA  ARG A  28      25.203  28.228  -2.502  1.00 36.67           C  
ATOM    209  C   ARG A  28      24.609  28.093  -3.900  1.00 36.67           C  
ATOM    210  CB  ARG A  28      26.332  29.261  -2.509  1.00 36.67           C  
ATOM    211  O   ARG A  28      25.228  27.506  -4.789  1.00 36.67           O  
ATOM    212  CG  ARG A  28      26.409  30.098  -1.242  1.00 36.67           C  
ATOM    213  CD  ARG A  28      27.561  31.091  -1.292  1.00 36.67           C  
ATOM    214  NE  ARG A  28      27.557  31.980  -0.133  1.00 36.67           N  
ATOM    215  NH1 ARG A  28      29.339  33.263  -0.851  1.00 36.67           N  
ATOM    216  NH2 ARG A  28      28.309  33.737   1.141  1.00 36.67           N  
ATOM    217  CZ  ARG A  28      28.402  32.991   0.050  1.00 36.67           C  
ATOM    218  N   LEU A  29      23.309  28.395  -4.042  1.00 35.51           N  
ATOM    219  CA  LEU A  29      22.462  29.507  -4.459  1.00 35.51           C  
ATOM    220  C   LEU A  29      21.840  29.234  -5.825  1.00 35.51           C  
ATOM    221  CB  LEU A  29      23.267  30.808  -4.504  1.00 35.51           C  
ATOM    222  O   LEU A  29      22.539  28.849  -6.765  1.00 35.51           O  
ATOM    223  CG  LEU A  29      23.595  31.449  -3.154  1.00 35.51           C  
ATOM    224  CD1 LEU A  29      24.873  32.275  -3.256  1.00 35.51           C  
ATOM    225  CD2 LEU A  29      22.432  32.311  -2.675  1.00 35.51           C  
ATOM    226  N   SER A  30      20.456  29.159  -5.918  1.00 36.00           N  
ATOM    227  CA  SER A  30      19.315  29.959  -6.349  1.00 36.00           C  
ATOM    228  C   SER A  30      18.832  29.534  -7.732  1.00 36.00           C  
ATOM    229  CB  SER A  30      19.676  31.445  -6.361  1.00 36.00           C  
ATOM    230  O   SER A  30      19.626  29.439  -8.670  1.00 36.00           O  
ATOM    231  OG  SER A  30      20.092  31.872  -5.076  1.00 36.00           O  
ATOM    232  N   GLY A  31      17.669  28.950  -7.842  1.00 29.79           N  
ATOM    233  CA  GLY A  31      16.751  28.722  -8.947  1.00 29.79           C  
ATOM    234  C   GLY A  31      15.474  29.533  -8.838  1.00 29.79           C  
ATOM    235  O   GLY A  31      14.885  29.632  -7.760  1.00 29.79           O  
ATOM    236  N   ALA A  32      15.442  30.623  -9.691  1.00 35.82           N  
ATOM    237  CA  ALA A  32      14.186  30.992 -10.339  1.00 35.82           C  
ATOM    238  C   ALA A  32      14.399  31.289 -11.820  1.00 35.82           C  
ATOM    239  CB  ALA A  32      13.562  32.199  -9.642  1.00 35.82           C  
ATOM    240  O   ALA A  32      15.340  31.997 -12.189  1.00 35.82           O  
ATOM    241  N   GLY A  33      13.750  30.556 -12.792  1.00 33.96           N  
ATOM    242  CA  GLY A  33      12.686  30.740 -13.767  1.00 33.96           C  
ATOM    243  C   GLY A  33      13.183  31.271 -15.099  1.00 33.96           C  
ATOM    244  O   GLY A  33      14.075  32.121 -15.141  1.00 33.96           O  
ATOM    245  N   GLY A  34      12.869  30.576 -16.244  1.00 31.13           N  
ATOM    246  CA  GLY A  34      12.008  30.853 -17.383  1.00 31.13           C  
ATOM    247  C   GLY A  34      12.768  30.976 -18.690  1.00 31.13           C  
ATOM    248  O   GLY A  34      13.856  31.554 -18.730  1.00 31.13           O  
ATOM    249  N   ALA A  35      12.419  30.186 -19.701  1.00 35.32           N  
ATOM    250  CA  ALA A  35      11.971  30.088 -21.087  1.00 35.32           C  
ATOM    251  C   ALA A  35      12.173  31.409 -21.824  1.00 35.32           C  
ATOM    252  CB  ALA A  35      10.503  29.671 -21.144  1.00 35.32           C  
ATOM    253  O   ALA A  35      11.839  32.476 -21.302  1.00 35.32           O  
ATOM    254  N   GLY A  36      13.002  31.415 -22.969  1.00 31.99           N  
ATOM    255  CA  GLY A  36      12.768  32.000 -24.280  1.00 31.99           C  
ATOM    256  C   GLY A  36      14.045  32.432 -24.976  1.00 31.99           C  
ATOM    257  O   GLY A  36      14.957  32.963 -24.339  1.00 31.99           O  
ATOM    258  N   GLY A  37      14.347  31.860 -26.213  1.00 33.57           N  
ATOM    259  CA  GLY A  37      14.362  32.343 -27.585  1.00 33.57           C  
ATOM    260  C   GLY A  37      15.677  32.991 -27.975  1.00 33.57           C  
ATOM    261  O   GLY A  37      16.279  33.714 -27.179  1.00 33.57           O  
ATOM    262  N   PHE A  38      16.395  32.401 -29.004  1.00 34.48           N  
ATOM    263  CA  PHE A  38      17.115  32.568 -30.261  1.00 34.48           C  
ATOM    264  C   PHE A  38      17.787  33.934 -30.322  1.00 34.48           C  
ATOM    265  CB  PHE A  38      16.167  32.395 -31.451  1.00 34.48           C  
ATOM    266  O   PHE A  38      17.186  34.945 -29.953  1.00 34.48           O  
ATOM    267  CG  PHE A  38      15.551  31.025 -31.543  1.00 34.48           C  
ATOM    268  CD1 PHE A  38      16.327  29.918 -31.866  1.00 34.48           C  
ATOM    269  CD2 PHE A  38      14.195  30.844 -31.306  1.00 34.48           C  
ATOM    270  CE1 PHE A  38      15.759  28.649 -31.951  1.00 34.48           C  
ATOM    271  CE2 PHE A  38      13.620  29.579 -31.389  1.00 34.48           C  
ATOM    272  CZ  PHE A  38      14.404  28.483 -31.713  1.00 34.48           C  
ATOM    273  N   ARG A  39      19.120  33.930 -30.526  1.00 35.28           N  
ATOM    274  CA  ARG A  39      19.884  34.665 -31.529  1.00 35.28           C  
ATOM    275  C   ARG A  39      21.327  34.865 -31.080  1.00 35.28           C  
ATOM    276  CB  ARG A  39      19.231  36.019 -31.816  1.00 35.28           C  
ATOM    277  O   ARG A  39      21.578  35.287 -29.949  1.00 35.28           O  
ATOM    278  CG  ARG A  39      17.949  35.925 -32.627  1.00 35.28           C  
ATOM    279  CD  ARG A  39      17.508  37.287 -33.145  1.00 35.28           C  
ATOM    280  NE  ARG A  39      16.240  37.206 -33.865  1.00 35.28           N  
ATOM    281  NH1 ARG A  39      17.161  37.598 -35.947  1.00 35.28           N  
ATOM    282  NH2 ARG A  39      14.903  37.261 -35.731  1.00 35.28           N  
ATOM    283  CZ  ARG A  39      16.104  37.355 -35.179  1.00 35.28           C  
ATOM    284  N   SER A  40      22.320  34.178 -31.727  1.00 35.16           N  
ATOM    285  CA  SER A  40      23.588  34.223 -32.447  1.00 35.16           C  
ATOM    286  C   SER A  40      24.164  35.635 -32.465  1.00 35.16           C  
ATOM    287  CB  SER A  40      23.410  33.718 -33.880  1.00 35.16           C  
ATOM    288  O   SER A  40      23.469  36.590 -32.819  1.00 35.16           O  
ATOM    289  OG  SER A  40      24.666  33.569 -34.520  1.00 35.16           O  
ATOM    290  N   GLN A  41      25.354  35.785 -31.777  1.00 38.26           N  
ATOM    291  CA  GLN A  41      26.526  36.552 -32.184  1.00 38.26           C  
ATOM    292  C   GLN A  41      27.750  36.167 -31.356  1.00 38.26           C  
ATOM    293  CB  GLN A  41      26.258  38.052 -32.057  1.00 38.26           C  
ATOM    294  O   GLN A  41      27.682  36.116 -30.126  1.00 38.26           O  
ATOM    295  CG  GLN A  41      25.138  38.554 -32.959  1.00 38.26           C  
ATOM    296  CD  GLN A  41      25.409  39.939 -33.517  1.00 38.26           C  
ATOM    297  NE2 GLN A  41      24.517  40.417 -34.377  1.00 38.26           N  
ATOM    298  OE1 GLN A  41      26.413  40.574 -33.176  1.00 38.26           O  
ATOM    299  N   SER A  42      28.717  35.418 -31.965  1.00 31.68           N  
ATOM    300  CA  SER A  42      30.099  35.546 -32.414  1.00 31.68           C  
ATOM    301  C   SER A  42      31.000  36.052 -31.293  1.00 31.68           C  
ATOM    302  CB  SER A  42      30.187  36.489 -33.615  1.00 31.68           C  
ATOM    303  O   SER A  42      30.712  37.077 -30.672  1.00 31.68           O  
ATOM    304  OG  SER A  42      31.498  36.495 -34.154  1.00 31.68           O  
ATOM    305  N   LEU A  43      31.847  35.080 -30.816  1.00 36.99           N  
ATOM    306  CA  LEU A  43      33.194  35.395 -30.352  1.00 36.99           C  
ATOM    307  C   LEU A  43      34.107  34.179 -30.469  1.00 36.99           C  
ATOM    308  CB  LEU A  43      33.162  35.886 -28.903  1.00 36.99           C  
ATOM    309  O   LEU A  43      33.793  33.109 -29.942  1.00 36.99           O  
ATOM    310  CG  LEU A  43      32.473  37.230 -28.658  1.00 36.99           C  
ATOM    311  CD1 LEU A  43      32.221  37.432 -27.167  1.00 36.99           C  
ATOM    312  CD2 LEU A  43      33.311  38.371 -29.223  1.00 36.99           C  
ATOM    313  N   SER A  44      34.833  34.068 -31.509  1.00 32.60           N  
ATOM    314  CA  SER A  44      36.148  33.557 -31.881  1.00 32.60           C  
ATOM    315  C   SER A  44      37.238  34.128 -30.980  1.00 32.60           C  
ATOM    316  CB  SER A  44      36.458  33.887 -33.341  1.00 32.60           C  
ATOM    317  O   SER A  44      37.263  35.331 -30.712  1.00 32.60           O  
ATOM    318  OG  SER A  44      35.399  33.471 -34.187  1.00 32.60           O  
ATOM    319  N   ARG A  45      37.759  33.126 -30.132  1.00 39.00           N  
ATOM    320  CA  ARG A  45      39.117  33.099 -29.600  1.00 39.00           C  
ATOM    321  C   ARG A  45      39.626  31.668 -29.470  1.00 39.00           C  
ATOM    322  CB  ARG A  45      39.177  33.801 -28.241  1.00 39.00           C  
ATOM    323  O   ARG A  45      38.930  30.801 -28.937  1.00 39.00           O  
ATOM    324  CG  ARG A  45      39.031  35.312 -28.322  1.00 39.00           C  
ATOM    325  CD  ARG A  45      39.256  35.974 -26.970  1.00 39.00           C  
ATOM    326  NE  ARG A  45      39.713  37.353 -27.114  1.00 39.00           N  
ATOM    327  NH1 ARG A  45      40.314  37.604 -24.897  1.00 39.00           N  
ATOM    328  NH2 ARG A  45      40.591  39.340 -26.369  1.00 39.00           N  
ATOM    329  CZ  ARG A  45      40.205  38.096 -26.126  1.00 39.00           C  
ATOM    330  N   SER A  46      40.730  31.291 -30.226  1.00 34.01           N  
ATOM    331  CA  SER A  46      42.167  31.125 -30.030  1.00 34.01           C  
ATOM    332  C   SER A  46      42.570  29.657 -30.107  1.00 34.01           C  
ATOM    333  CB  SER A  46      42.595  31.710 -28.683  1.00 34.01           C  
ATOM    334  O   SER A  46      41.849  28.783 -29.620  1.00 34.01           O  
ATOM    335  OG  SER A  46      41.977  31.015 -27.614  1.00 34.01           O  
ATOM    336  N   ASN A  47      43.568  29.410 -31.105  1.00 34.75           N  
ATOM    337  CA  ASN A  47      44.917  28.980 -30.753  1.00 34.75           C  
ATOM    338  C   ASN A  47      45.644  28.378 -31.952  1.00 34.75           C  
ATOM    339  CB  ASN A  47      44.877  27.977 -29.598  1.00 34.75           C  
ATOM    340  O   ASN A  47      45.075  27.570 -32.687  1.00 34.75           O  
ATOM    341  CG  ASN A  47      44.898  28.649 -28.240  1.00 34.75           C  
ATOM    342  ND2 ASN A  47      44.786  27.854 -27.182  1.00 34.75           N  
ATOM    343  OD1 ASN A  47      45.012  29.874 -28.141  1.00 34.75           O  
ATOM    344  N   VAL A  48      46.873  28.937 -32.415  1.00 37.26           N  
ATOM    345  CA  VAL A  48      48.319  28.847 -32.237  1.00 37.26           C  
ATOM    346  C   VAL A  48      48.936  28.077 -33.402  1.00 37.26           C  
ATOM    347  CB  VAL A  48      48.684  28.170 -30.897  1.00 37.26           C  
ATOM    348  O   VAL A  48      48.458  27.000 -33.765  1.00 37.26           O  
ATOM    349  CG1 VAL A  48      49.235  29.194 -29.906  1.00 37.26           C  
ATOM    350  CG2 VAL A  48      47.467  27.456 -30.311  1.00 37.26           C  
ATOM    351  N   ALA A  49      49.753  28.822 -34.192  1.00 36.34           N  
ATOM    352  CA  ALA A  49      51.179  28.528 -34.308  1.00 36.34           C  
ATOM    353  C   ALA A  49      51.889  29.583 -35.152  1.00 36.34           C  
ATOM    354  CB  ALA A  49      51.388  27.141 -34.909  1.00 36.34           C  
ATOM    355  O   ALA A  49      51.412  29.951 -36.228  1.00 36.34           O  
ATOM    356  N   SER A  50      52.713  30.397 -34.572  1.00 36.94           N  
ATOM    357  CA  SER A  50      54.119  30.752 -34.407  1.00 36.94           C  
ATOM    358  C   SER A  50      54.879  30.626 -35.723  1.00 36.94           C  
ATOM    359  CB  SER A  50      54.774  29.870 -33.343  1.00 36.94           C  
ATOM    360  O   SER A  50      54.714  29.644 -36.450  1.00 36.94           O  
ATOM    361  OG  SER A  50      54.147  28.600 -33.288  1.00 36.94           O  
ATOM    362  N   SER A  51      55.387  31.765 -36.280  1.00 35.99           N  
ATOM    363  CA  SER A  51      56.681  32.440 -36.301  1.00 35.99           C  
ATOM    364  C   SER A  51      57.158  32.677 -37.729  1.00 35.99           C  
ATOM    365  CB  SER A  51      57.724  31.624 -35.535  1.00 35.99           C  
ATOM    366  O   SER A  51      57.139  31.763 -38.556  1.00 35.99           O  
ATOM    367  OG  SER A  51      57.670  30.259 -35.912  1.00 35.99           O  
ATOM    368  N   ALA A  52      57.177  33.958 -38.176  1.00 35.07           N  
ATOM    369  CA  ALA A  52      58.224  34.972 -38.276  1.00 35.07           C  
ATOM    370  C   ALA A  52      58.588  35.242 -39.733  1.00 35.07           C  
ATOM    371  CB  ALA A  52      59.461  34.538 -37.494  1.00 35.07           C  
ATOM    372  O   ALA A  52      58.785  34.308 -40.514  1.00 35.07           O  
ATOM    373  N   ALA A  53      58.252  36.407 -40.285  1.00 32.28           N  
ATOM    374  CA  ALA A  53      58.894  37.690 -40.561  1.00 32.28           C  
ATOM    375  C   ALA A  53      59.750  37.615 -41.822  1.00 32.28           C  
ATOM    376  CB  ALA A  53      59.743  38.127 -39.370  1.00 32.28           C  
ATOM    377  O   ALA A  53      60.482  36.643 -42.025  1.00 32.28           O  
ATOM    378  N   CYS A  54      59.390  38.392 -42.857  1.00 34.42           N  
ATOM    379  CA  CYS A  54      60.005  39.604 -43.386  1.00 34.42           C  
ATOM    380  C   CYS A  54      59.761  39.730 -44.885  1.00 34.42           C  
ATOM    381  CB  CYS A  54      61.507  39.611 -43.102  1.00 34.42           C  
ATOM    382  O   CYS A  54      59.789  38.733 -45.609  1.00 34.42           O  
ATOM    383  SG  CYS A  54      62.281  37.985 -43.240  1.00 34.42           S  
ATOM    384  N   SER A  55      59.128  40.755 -45.436  1.00 30.43           N  
ATOM    385  CA  SER A  55      59.173  42.011 -46.178  1.00 30.43           C  
ATOM    386  C   SER A  55      60.359  42.044 -47.136  1.00 30.43           C  
ATOM    387  CB  SER A  55      59.249  43.199 -45.218  1.00 30.43           C  
ATOM    388  O   SER A  55      61.450  41.578 -46.798  1.00 30.43           O  
ATOM    389  OG  SER A  55      58.403  42.996 -44.100  1.00 30.43           O  
ATOM    390  N   SER A  56      60.073  42.228 -48.473  1.00 32.05           N  
ATOM    391  CA  SER A  56      60.552  43.396 -49.204  1.00 32.05           C  
ATOM    392  C   SER A  56      60.894  43.043 -50.648  1.00 32.05           C  
ATOM    393  CB  SER A  56      61.778  43.996 -48.513  1.00 32.05           C  
ATOM    394  O   SER A  56      61.524  42.016 -50.909  1.00 32.05           O  
ATOM    395  OG  SER A  56      61.576  44.076 -47.113  1.00 32.05           O  
ATOM    396  N   ALA A  57      60.118  43.526 -51.698  1.00 38.57           N  
ATOM    397  CA  ALA A  57      60.395  44.537 -52.715  1.00 38.57           C  
ATOM    398  C   ALA A  57      61.869  44.931 -52.710  1.00 38.57           C  
ATOM    399  CB  ALA A  57      59.517  45.766 -52.495  1.00 38.57           C  
ATOM    400  O   ALA A  57      62.468  45.103 -51.646  1.00 38.57           O  
ATOM    401  N   SER A  58      62.604  44.477 -53.860  1.00 32.99           N  
ATOM    402  CA  SER A  58      63.693  45.282 -54.403  1.00 32.99           C  
ATOM    403  C   SER A  58      64.195  44.713 -55.725  1.00 32.99           C  
ATOM    404  CB  SER A  58      64.847  45.365 -53.403  1.00 32.99           C  
ATOM    405  O   SER A  58      64.384  43.502 -55.855  1.00 32.99           O  
ATOM    406  OG  SER A  58      64.962  44.161 -52.665  1.00 32.99           O  
ATOM    407  N   SER A  59      63.937  45.407 -56.901  1.00 36.80           N  
ATOM    408  CA  SER A  59      64.675  46.213 -57.868  1.00 36.80           C  
ATOM    409  C   SER A  59      66.136  46.365 -57.459  1.00 36.80           C  
ATOM    410  CB  SER A  59      64.033  47.592 -58.018  1.00 36.80           C  
ATOM    411  O   SER A  59      66.440  46.559 -56.280  1.00 36.80           O  
ATOM    412  OG  SER A  59      64.296  48.396 -56.881  1.00 36.80           O  
ATOM    413  N   LEU A  60      67.075  45.737 -58.331  1.00 34.21           N  
ATOM    414  CA  LEU A  60      68.278  46.271 -58.960  1.00 34.21           C  
ATOM    415  C   LEU A  60      69.321  45.176 -59.154  1.00 34.21           C  
ATOM    416  CB  LEU A  60      68.863  47.408 -58.119  1.00 34.21           C  
ATOM    417  O   LEU A  60      69.658  44.460 -58.208  1.00 34.21           O  
ATOM    418  CG  LEU A  60      67.998  48.661 -57.977  1.00 34.21           C  
ATOM    419  CD1 LEU A  60      68.590  49.597 -56.927  1.00 34.21           C  
ATOM    420  CD2 LEU A  60      67.862  49.373 -59.318  1.00 34.21           C  
ATOM    421  N   GLY A  61      69.767  44.839 -60.469  1.00 33.74           N  
ATOM    422  CA  GLY A  61      71.141  45.160 -60.822  1.00 33.74           C  
ATOM    423  C   GLY A  61      71.733  44.207 -61.843  1.00 33.74           C  
ATOM    424  O   GLY A  61      71.634  42.987 -61.693  1.00 33.74           O  
ATOM    425  N   LEU A  62      71.946  44.579 -63.237  1.00 34.79           N  
ATOM    426  CA  LEU A  62      73.084  45.082 -63.997  1.00 34.79           C  
ATOM    427  C   LEU A  62      73.852  43.936 -64.648  1.00 34.79           C  
ATOM    428  CB  LEU A  62      74.019  45.890 -63.093  1.00 34.79           C  
ATOM    429  O   LEU A  62      74.278  43.002 -63.965  1.00 34.79           O  
ATOM    430  CG  LEU A  62      73.588  47.324 -62.781  1.00 34.79           C  
ATOM    431  CD1 LEU A  62      74.295  47.829 -61.528  1.00 34.79           C  
ATOM    432  CD2 LEU A  62      73.873  48.238 -63.967  1.00 34.79           C  
ATOM    433  N   GLY A  63      73.864  43.828 -66.043  1.00 35.40           N  
ATOM    434  CA  GLY A  63      75.090  44.082 -66.784  1.00 35.40           C  
ATOM    435  C   GLY A  63      74.935  43.885 -68.280  1.00 35.40           C  
ATOM    436  O   GLY A  63      74.499  42.824 -68.730  1.00 35.40           O  
ATOM    437  N   LEU A  64      74.744  44.958 -69.050  1.00 39.16           N  
ATOM    438  CA  LEU A  64      75.358  45.677 -70.161  1.00 39.16           C  
ATOM    439  C   LEU A  64      76.649  44.994 -70.602  1.00 39.16           C  
ATOM    440  CB  LEU A  64      75.644  47.129 -69.768  1.00 39.16           C  
ATOM    441  O   LEU A  64      77.508  44.687 -69.773  1.00 39.16           O  
ATOM    442  CG  LEU A  64      74.472  48.105 -69.884  1.00 39.16           C  
ATOM    443  CD1 LEU A  64      74.686  49.302 -68.963  1.00 39.16           C  
ATOM    444  CD2 LEU A  64      74.297  48.561 -71.329  1.00 39.16           C  
ATOM    445  N   ALA A  65      76.748  44.472 -71.927  1.00 31.79           N  
ATOM    446  CA  ALA A  65      77.726  45.023 -72.862  1.00 31.79           C  
ATOM    447  C   ALA A  65      77.597  44.374 -74.237  1.00 31.79           C  
ATOM    448  CB  ALA A  65      79.141  44.839 -72.321  1.00 31.79           C  
ATOM    449  O   ALA A  65      77.455  43.153 -74.343  1.00 31.79           O  
ATOM    450  N   TYR A  66      77.218  45.094 -75.322  1.00 35.87           N  
ATOM    451  CA  TYR A  66      77.870  45.782 -76.431  1.00 35.87           C  
ATOM    452  C   TYR A  66      77.694  45.007 -77.731  1.00 35.87           C  
ATOM    453  CB  TYR A  66      79.360  45.981 -76.139  1.00 35.87           C  
ATOM    454  O   TYR A  66      77.921  43.796 -77.776  1.00 35.87           O  
ATOM    455  CG  TYR A  66      79.671  47.272 -75.421  1.00 35.87           C  
ATOM    456  CD1 TYR A  66      79.068  47.577 -74.203  1.00 35.87           C  
ATOM    457  CD2 TYR A  66      80.566  48.190 -75.960  1.00 35.87           C  
ATOM    458  CE1 TYR A  66      79.349  48.767 -73.539  1.00 35.87           C  
ATOM    459  CE2 TYR A  66      80.855  49.382 -75.305  1.00 35.87           C  
ATOM    460  OH  TYR A  66      80.526  50.840 -73.443  1.00 35.87           O  
ATOM    461  CZ  TYR A  66      80.243  49.661 -74.096  1.00 35.87           C  
ATOM    462  N   ARG A  67      77.025  45.464 -78.810  1.00 32.46           N  
ATOM    463  CA  ARG A  67      77.419  46.233 -79.987  1.00 32.46           C  
ATOM    464  C   ARG A  67      77.696  45.315 -81.173  1.00 32.46           C  
ATOM    465  CB  ARG A  67      78.654  47.084 -79.684  1.00 32.46           C  
ATOM    466  O   ARG A  67      78.471  44.363 -81.060  1.00 32.46           O  
ATOM    467  CG  ARG A  67      78.859  48.238 -80.652  1.00 32.46           C  
ATOM    468  CD  ARG A  67      80.126  49.021 -80.337  1.00 32.46           C  
ATOM    469  NE  ARG A  67      80.339  50.107 -81.289  1.00 32.46           N  
ATOM    470  NH1 ARG A  67      82.520  50.519 -80.647  1.00 32.46           N  
ATOM    471  NH2 ARG A  67      81.557  51.763 -82.313  1.00 32.46           N  
ATOM    472  CZ  ARG A  67      81.472  50.794 -81.414  1.00 32.46           C  
ATOM    473  N   ARG A  68      76.925  45.362 -82.369  1.00 30.47           N  
ATOM    474  CA  ARG A  68      77.012  45.848 -83.742  1.00 30.47           C  
ATOM    475  C   ARG A  68      77.550  44.766 -84.672  1.00 30.47           C  
ATOM    476  CB  ARG A  68      77.899  47.092 -83.817  1.00 30.47           C  
ATOM    477  O   ARG A  68      78.568  44.136 -84.378  1.00 30.47           O  
ATOM    478  CG  ARG A  68      77.702  47.913 -85.082  1.00 30.47           C  
ATOM    479  CD  ARG A  68      78.458  49.233 -85.020  1.00 30.47           C  
ATOM    480  NE  ARG A  68      78.250  50.030 -86.226  1.00 30.47           N  
ATOM    481  NH1 ARG A  68      78.173  52.058 -85.121  1.00 30.47           N  
ATOM    482  NH2 ARG A  68      77.933  51.979 -87.399  1.00 30.47           N  
ATOM    483  CZ  ARG A  68      78.119  51.354 -86.246  1.00 30.47           C  
ATOM    484  N   PRO A  69      76.926  44.462 -86.023  1.00 41.68           N  
ATOM    485  CA  PRO A  69      76.961  43.709 -87.279  1.00 41.68           C  
ATOM    486  C   PRO A  69      78.097  44.150 -88.199  1.00 41.68           C  
ATOM    487  CB  PRO A  69      75.599  44.011 -87.909  1.00 41.68           C  
ATOM    488  O   PRO A  69      78.873  45.041 -87.845  1.00 41.68           O  
ATOM    489  CG  PRO A  69      75.291  45.414 -87.498  1.00 41.68           C  
ATOM    490  CD  PRO A  69      76.346  45.871 -86.532  1.00 41.68           C  
ATOM    491  N   PRO A  70      78.256  43.302 -89.485  1.00 47.24           N  
ATOM    492  CA  PRO A  70      78.973  42.431 -90.419  1.00 47.24           C  
ATOM    493  C   PRO A  70      79.874  43.208 -91.376  1.00 47.24           C  
ATOM    494  CB  PRO A  70      77.847  41.727 -91.180  1.00 47.24           C  
ATOM    495  O   PRO A  70      79.848  44.441 -91.391  1.00 47.24           O  
ATOM    496  CG  PRO A  70      76.774  42.758 -91.316  1.00 47.24           C  
ATOM    497  CD  PRO A  70      77.166  43.963 -90.510  1.00 47.24           C  
ATOM    498  N   ALA A  71      81.144  42.647 -91.719  1.00 31.27           N  
ATOM    499  CA  ALA A  71      81.821  42.974 -92.971  1.00 31.27           C  
ATOM    500  C   ALA A  71      83.244  42.422 -92.985  1.00 31.27           C  
ATOM    501  CB  ALA A  71      81.839  44.485 -93.187  1.00 31.27           C  
ATOM    502  O   ALA A  71      83.983  42.569 -92.009  1.00 31.27           O  
ATOM    503  N   SER A  72      83.593  41.570 -94.009  1.00 32.19           N  
ATOM    504  CA  SER A  72      84.246  41.490 -95.311  1.00 32.19           C  
ATOM    505  C   SER A  72      85.764  41.485 -95.169  1.00 32.19           C  
ATOM    506  CB  SER A  72      83.813  42.656 -96.201  1.00 32.19           C  
ATOM    507  O   SER A  72      86.322  42.261 -94.389  1.00 32.19           O  
ATOM    508  OG  SER A  72      84.171  43.896 -95.615  1.00 32.19           O  
ATOM    509  N   ASP A  73      86.494  40.424 -95.721  1.00 30.83           N  
ATOM    510  CA  ASP A  73      87.311  40.458 -96.930  1.00 30.83           C  
ATOM    511  C   ASP A  73      88.695  39.864 -96.675  1.00 30.83           C  
ATOM    512  CB  ASP A  73      87.442  41.892 -97.449  1.00 30.83           C  
ATOM    513  O   ASP A  73      89.353  40.211 -95.692  1.00 30.83           O  
ATOM    514  CG  ASP A  73      86.402  42.239 -98.500  1.00 30.83           C  
ATOM    515  OD1 ASP A  73      85.691  41.329 -98.978  1.00 30.83           O  
ATOM    516  OD2 ASP A  73      86.294  43.433 -98.854  1.00 30.83           O  
ATOM    517  N   GLY A  74      89.024  38.690 -97.291  1.00 35.72           N  
ATOM    518  CA  GLY A  74      90.094  38.851 -98.263  1.00 35.72           C  
ATOM    519  C   GLY A  74      91.133  37.748 -98.194  1.00 35.72           C  
ATOM    520  O   GLY A  74      91.684  37.473 -97.126  1.00 35.72           O  
ATOM    521  N   LEU A  75      90.957  36.583 -99.141  1.00 42.43           N  
ATOM    522  CA  LEU A  75      92.173  36.353 -99.912  1.00 42.43           C  
ATOM    523  C   LEU A  75      92.139  34.986-100.587  1.00 42.43           C  
ATOM    524  CB  LEU A  75      93.407  36.460 -99.012  1.00 42.43           C  
ATOM    525  O   LEU A  75      91.832  33.980 -99.945  1.00 42.43           O  
ATOM    526  CG  LEU A  75      93.763  37.862 -98.513  1.00 42.43           C  
ATOM    527  CD1 LEU A  75      94.892  37.789 -97.490  1.00 42.43           C  
ATOM    528  CD2 LEU A  75      94.150  38.763 -99.681  1.00 42.43           C  
ATOM    529  N   ASP A  76      91.816  34.911-101.924  1.00 40.80           N  
ATOM    530  CA  ASP A  76      92.730  34.580-103.012  1.00 40.80           C  
ATOM    531  C   ASP A  76      92.093  33.590-103.984  1.00 40.80           C  
ATOM    532  CB  ASP A  76      94.037  34.008-102.460  1.00 40.80           C  
ATOM    533  O   ASP A  76      92.007  32.395-103.694  1.00 40.80           O  
ATOM    534  CG  ASP A  76      95.248  34.374-103.301  1.00 40.80           C  
ATOM    535  OD1 ASP A  76      95.125  35.226-104.207  1.00 40.80           O  
ATOM    536  OD2 ASP A  76      96.333  33.804-103.056  1.00 40.80           O  
ATOM    537  N   LEU A  77      91.211  33.923-104.892  1.00 44.76           N  
ATOM    538  CA  LEU A  77      90.086  33.672-105.786  1.00 44.76           C  
ATOM    539  C   LEU A  77      90.498  33.857-107.243  1.00 44.76           C  
ATOM    540  CB  LEU A  77      88.917  34.603-105.452  1.00 44.76           C  
ATOM    541  O   LEU A  77      89.646  34.056-108.113  1.00 44.76           O  
ATOM    542  CG  LEU A  77      87.542  34.180-105.971  1.00 44.76           C  
ATOM    543  CD1 LEU A  77      87.108  32.873-105.316  1.00 44.76           C  
ATOM    544  CD2 LEU A  77      86.514  35.277-105.720  1.00 44.76           C  
ATOM    545  N   SER A  78      91.796  33.259-107.614  1.00 51.21           N  
ATOM    546  CA  SER A  78      91.692  33.178-109.067  1.00 51.21           C  
ATOM    547  C   SER A  78      92.533  32.032-109.619  1.00 51.21           C  
ATOM    548  CB  SER A  78      92.127  34.496-109.710  1.00 51.21           C  
ATOM    549  O   SER A  78      92.152  31.392-110.602  1.00 51.21           O  
ATOM    550  OG  SER A  78      93.361  34.936-109.170  1.00 51.21           O  
ATOM    551  N   GLN A  79      93.103  31.002-108.732  1.00 49.09           N  
ATOM    552  CA  GLN A  79      93.597  29.654-108.994  1.00 49.09           C  
ATOM    553  C   GLN A  79      93.115  28.675-107.928  1.00 49.09           C  
ATOM    554  CB  GLN A  79      95.125  29.647-109.062  1.00 49.09           C  
ATOM    555  O   GLN A  79      93.151  27.460-108.132  1.00 49.09           O  
ATOM    556  CG  GLN A  79      95.683  28.900-110.266  1.00 49.09           C  
ATOM    557  CD  GLN A  79      97.189  29.038-110.395  1.00 49.09           C  
ATOM    558  NE2 GLN A  79      97.664  29.229-111.622  1.00 49.09           N  
ATOM    559  OE1 GLN A  79      97.919  28.974-109.401  1.00 49.09           O  
ATOM    560  N   ALA A  80      92.202  29.024-106.774  1.00 50.29           N  
ATOM    561  CA  ALA A  80      91.326  28.581-105.692  1.00 50.29           C  
ATOM    562  C   ALA A  80      89.861  28.642-106.113  1.00 50.29           C  
ATOM    563  CB  ALA A  80      91.554  29.428-104.442  1.00 50.29           C  
ATOM    564  O   ALA A  80      88.995  28.061-105.455  1.00 50.29           O  
ATOM    565  N   ALA A  81      89.534  29.274-107.286  1.00 48.50           N  
ATOM    566  CA  ALA A  81      88.201  29.543-107.818  1.00 48.50           C  
ATOM    567  C   ALA A  81      87.661  28.338-108.582  1.00 48.50           C  
ATOM    568  CB  ALA A  81      88.226  30.774-108.721  1.00 48.50           C  
ATOM    569  O   ALA A  81      86.463  28.049-108.532  1.00 48.50           O  
ATOM    570  N   ALA A  82      88.608  27.420-109.098  1.00 50.60           N  
ATOM    571  CA  ALA A  82      88.168  26.150-109.669  1.00 50.60           C  
ATOM    572  C   ALA A  82      88.401  25.000-108.693  1.00 50.60           C  
ATOM    573  CB  ALA A  82      88.889  25.880-110.987  1.00 50.60           C  
ATOM    574  O   ALA A  82      87.609  24.057-108.634  1.00 50.60           O  
ATOM    575  N   ARG A  83      89.440  25.023-107.718  1.00 52.42           N  
ATOM    576  CA  ARG A  83      89.602  24.224-106.508  1.00 52.42           C  
ATOM    577  C   ARG A  83      88.839  24.840-105.339  1.00 52.42           C  
ATOM    578  CB  ARG A  83      91.083  24.082-106.150  1.00 52.42           C  
ATOM    579  O   ARG A  83      88.323  24.122-104.480  1.00 52.42           O  
ATOM    580  CG  ARG A  83      91.750  22.860-106.762  1.00 52.42           C  
ATOM    581  CD  ARG A  83      93.031  22.491-106.028  1.00 52.42           C  
ATOM    582  NE  ARG A  83      93.630  21.274-106.569  1.00 52.42           N  
ATOM    583  NH1 ARG A  83      95.777  21.776-105.880  1.00 52.42           N  
ATOM    584  NH2 ARG A  83      95.359  19.828-107.013  1.00 52.42           N  
ATOM    585  CZ  ARG A  83      94.921  20.962-106.486  1.00 52.42           C  
ATOM    586  N   THR A  84      88.528  26.087-105.184  1.00 53.49           N  
ATOM    587  CA  THR A  84      87.707  26.949-104.341  1.00 53.49           C  
ATOM    588  C   THR A  84      86.228  26.788-104.680  1.00 53.49           C  
ATOM    589  CB  THR A  84      88.112  28.427-104.490  1.00 53.49           C  
ATOM    590  O   THR A  84      85.374  26.826-103.792  1.00 53.49           O  
ATOM    591  CG2 THR A  84      87.727  29.231-103.252  1.00 53.49           C  
ATOM    592  OG1 THR A  84      89.530  28.511-104.678  1.00 53.49           O  
ATOM    593  N   ASN A  85      85.928  26.543-105.982  1.00 57.96           N  
ATOM    594  CA  ASN A  85      84.562  26.225-106.383  1.00 57.96           C  
ATOM    595  C   ASN A  85      84.160  24.822-105.938  1.00 57.96           C  
ATOM    596  CB  ASN A  85      84.398  26.370-107.897  1.00 57.96           C  
ATOM    597  O   ASN A  85      83.013  24.594-105.550  1.00 57.96           O  
ATOM    598  CG  ASN A  85      83.614  27.609-108.284  1.00 57.96           C  
ATOM    599  ND2 ASN A  85      83.628  27.942-109.569  1.00 57.96           N  
ATOM    600  OD1 ASN A  85      83.002  28.262-107.435  1.00 57.96           O  
ATOM    601  N   GLU A  86      85.153  23.801-105.961  1.00 58.70           N  
ATOM    602  CA  GLU A  86      84.935  22.470-105.402  1.00 58.70           C  
ATOM    603  C   GLU A  86      85.012  22.492-103.878  1.00 58.70           C  
ATOM    604  CB  GLU A  86      85.955  21.476-105.966  1.00 58.70           C  
ATOM    605  O   GLU A  86      84.268  21.778-103.204  1.00 58.70           O  
ATOM    606  CG  GLU A  86      85.609  20.963-107.356  1.00 58.70           C  
ATOM    607  CD  GLU A  86      86.502  19.820-107.813  1.00 58.70           C  
ATOM    608  OE1 GLU A  86      86.265  19.265-108.910  1.00 58.70           O  
ATOM    609  OE2 GLU A  86      87.446  19.476-107.067  1.00 58.70           O  
ATOM    610  N   TYR A  87      85.850  23.292-103.158  1.00 60.96           N  
ATOM    611  CA  TYR A  87      85.935  23.572-101.729  1.00 60.96           C  
ATOM    612  C   TYR A  87      84.784  24.464-101.279  1.00 60.96           C  
ATOM    613  CB  TYR A  87      87.273  24.234-101.390  1.00 60.96           C  
ATOM    614  O   TYR A  87      84.284  24.325-100.160  1.00 60.96           O  
ATOM    615  CG  TYR A  87      88.408  23.255-101.215  1.00 60.96           C  
ATOM    616  CD1 TYR A  87      88.570  22.551-100.024  1.00 60.96           C  
ATOM    617  CD2 TYR A  87      89.322  23.032-102.240  1.00 60.96           C  
ATOM    618  CE1 TYR A  87      89.616  21.649 -99.858  1.00 60.96           C  
ATOM    619  CE2 TYR A  87      90.371  22.132-102.085  1.00 60.96           C  
ATOM    620  OH  TYR A  87      91.546  20.554-100.733  1.00 60.96           O  
ATOM    621  CZ  TYR A  87      90.509  21.446-100.892  1.00 60.96           C  
ATOM    622  N   LYS A  88      84.256  25.400-102.104  1.00 64.62           N  
ATOM    623  CA  LYS A  88      83.052  26.201-101.902  1.00 64.62           C  
ATOM    624  C   LYS A  88      81.796  25.338-101.993  1.00 64.62           C  
ATOM    625  CB  LYS A  88      82.983  27.336-102.924  1.00 64.62           C  
ATOM    626  O   LYS A  88      80.851  25.525-101.225  1.00 64.62           O  
ATOM    627  CG  LYS A  88      83.810  28.557-102.550  1.00 64.62           C  
ATOM    628  CD  LYS A  88      83.635  29.682-103.562  1.00 64.62           C  
ATOM    629  CE  LYS A  88      84.536  30.867-103.243  1.00 64.62           C  
ATOM    630  NZ  LYS A  88      84.297  32.011-104.173  1.00 64.62           N  
ATOM    631  N   ILE A  89      81.860  24.341-102.919  1.00 66.66           N  
ATOM    632  CA  ILE A  89      80.773  23.374-103.035  1.00 66.66           C  
ATOM    633  C   ILE A  89      80.830  22.390-101.869  1.00 66.66           C  
ATOM    634  CB  ILE A  89      80.834  22.616-104.380  1.00 66.66           C  
ATOM    635  O   ILE A  89      79.796  22.025-101.305  1.00 66.66           O  
ATOM    636  CG1 ILE A  89      80.662  23.591-105.551  1.00 66.66           C  
ATOM    637  CG2 ILE A  89      79.773  21.512-104.426  1.00 66.66           C  
ATOM    638  CD1 ILE A  89      80.979  22.986-106.912  1.00 66.66           C  
ATOM    639  N   ILE A  90      82.044  21.895-101.461  1.00 70.12           N  
ATOM    640  CA  ILE A  90      82.222  21.025-100.304  1.00 70.12           C  
ATOM    641  C   ILE A  90      81.965  21.813 -99.021  1.00 70.12           C  
ATOM    642  CB  ILE A  90      83.636  20.402-100.276  1.00 70.12           C  
ATOM    643  O   ILE A  90      81.327  21.310 -98.093  1.00 70.12           O  
ATOM    644  CG1 ILE A  90      83.857  19.524-101.513  1.00 70.12           C  
ATOM    645  CG2 ILE A  90      83.848  19.599 -98.990  1.00 70.12           C  
ATOM    646  CD1 ILE A  90      85.297  19.065-101.697  1.00 70.12           C  
ATOM    647  N   ARG A  91      82.394  23.038 -98.827  1.00 71.82           N  
ATOM    648  CA  ARG A  91      82.140  23.936 -97.705  1.00 71.82           C  
ATOM    649  C   ARG A  91      80.676  24.361 -97.665  1.00 71.82           C  
ATOM    650  CB  ARG A  91      83.041  25.170 -97.789  1.00 71.82           C  
ATOM    651  O   ARG A  91      80.086  24.475 -96.588  1.00 71.82           O  
ATOM    652  CG  ARG A  91      84.401  24.985 -97.135  1.00 71.82           C  
ATOM    653  CD  ARG A  91      85.091  26.318 -96.880  1.00 71.82           C  
ATOM    654  NE  ARG A  91      86.351  26.144 -96.164  1.00 71.82           N  
ATOM    655  NH1 ARG A  91      87.621  27.321 -97.694  1.00 71.82           N  
ATOM    656  NH2 ARG A  91      88.609  26.408 -95.838  1.00 71.82           N  
ATOM    657  CZ  ARG A  91      87.524  26.625 -96.567  1.00 71.82           C  
ATOM    658  N   THR A  92      80.040  24.678 -98.916  1.00 77.11           N  
ATOM    659  CA  THR A  92      78.615  24.979 -98.990  1.00 77.11           C  
ATOM    660  C   THR A  92      77.783  23.739 -98.674  1.00 77.11           C  
ATOM    661  CB  THR A  92      78.229  25.519-100.379  1.00 77.11           C  
ATOM    662  O   THR A  92      76.749  23.832 -98.009  1.00 77.11           O  
ATOM    663  CG2 THR A  92      78.928  26.844-100.668  1.00 77.11           C  
ATOM    664  OG1 THR A  92      78.608  24.565-101.378  1.00 77.11           O  
ATOM    665  N   ASN A  93      78.276  22.557 -99.185  1.00 77.02           N  
ATOM    666  CA  ASN A  93      77.637  21.286 -98.861  1.00 77.02           C  
ATOM    667  C   ASN A  93      77.840  20.914 -97.395  1.00 77.02           C  
ATOM    668  CB  ASN A  93      78.165  20.173 -99.769  1.00 77.02           C  
ATOM    669  O   ASN A  93      76.915  20.434 -96.738  1.00 77.02           O  
ATOM    670  CG  ASN A  93      77.295  18.932 -99.738  1.00 77.02           C  
ATOM    671  ND2 ASN A  93      77.418  18.096-100.762  1.00 77.02           N  
ATOM    672  OD1 ASN A  93      76.519  18.726 -98.802  1.00 77.02           O  
ATOM    673  N   GLU A  94      79.004  21.089 -96.795  1.00 79.31           N  
ATOM    674  CA  GLU A  94      79.307  20.911 -95.378  1.00 79.31           C  
ATOM    675  C   GLU A  94      78.551  21.922 -94.521  1.00 79.31           C  
ATOM    676  CB  GLU A  94      80.813  21.033 -95.130  1.00 79.31           C  
ATOM    677  O   GLU A  94      78.042  21.580 -93.451  1.00 79.31           O  
ATOM    678  CG  GLU A  94      81.256  20.515 -93.770  1.00 79.31           C  
ATOM    679  CD  GLU A  94      82.767  20.453 -93.615  1.00 79.31           C  
ATOM    680  OE1 GLU A  94      83.252  19.852 -92.629  1.00 79.31           O  
ATOM    681  OE2 GLU A  94      83.472  21.010 -94.486  1.00 79.31           O  
ATOM    682  N   LYS A  95      78.484  23.200 -94.962  1.00 80.97           N  
ATOM    683  CA  LYS A  95      77.696  24.237 -94.302  1.00 80.97           C  
ATOM    684  C   LYS A  95      76.208  23.898 -94.330  1.00 80.97           C  
ATOM    685  CB  LYS A  95      77.937  25.596 -94.962  1.00 80.97           C  
ATOM    686  O   LYS A  95      75.502  24.094 -93.339  1.00 80.97           O  
ATOM    687  CG  LYS A  95      77.333  26.768 -94.202  1.00 80.97           C  
ATOM    688  CD  LYS A  95      77.651  28.096 -94.878  1.00 80.97           C  
ATOM    689  CE  LYS A  95      76.932  29.255 -94.203  1.00 80.97           C  
ATOM    690  NZ  LYS A  95      77.316  30.569 -94.800  1.00 80.97           N  
ATOM    691  N   GLU A  96      75.710  23.351 -95.465  1.00 80.56           N  
ATOM    692  CA  GLU A  96      74.325  22.904 -95.581  1.00 80.56           C  
ATOM    693  C   GLU A  96      74.063  21.685 -94.701  1.00 80.56           C  
ATOM    694  CB  GLU A  96      73.983  22.585 -97.038  1.00 80.56           C  
ATOM    695  O   GLU A  96      72.997  21.569 -94.093  1.00 80.56           O  
ATOM    696  CG  GLU A  96      73.600  23.807 -97.861  1.00 80.56           C  
ATOM    697  CD  GLU A  96      73.303  23.481 -99.316  1.00 80.56           C  
ATOM    698  OE1 GLU A  96      73.042  24.416-100.107  1.00 80.56           O  
ATOM    699  OE2 GLU A  96      73.331  22.280 -99.669  1.00 80.56           O  
ATOM    700  N   GLN A  97      75.050  20.736 -94.650  1.00 78.83           N  
ATOM    701  CA  GLN A  97      74.964  19.594 -93.746  1.00 78.83           C  
ATOM    702  C   GLN A  97      75.037  20.041 -92.288  1.00 78.83           C  
ATOM    703  CB  GLN A  97      76.078  18.589 -94.042  1.00 78.83           C  
ATOM    704  O   GLN A  97      74.318  19.515 -91.436  1.00 78.83           O  
ATOM    705  CG  GLN A  97      75.889  17.829 -95.349  1.00 78.83           C  
ATOM    706  CD  GLN A  97      77.003  16.835 -95.616  1.00 78.83           C  
ATOM    707  NE2 GLN A  97      76.815  15.992 -96.626  1.00 78.83           N  
ATOM    708  OE1 GLN A  97      78.024  16.824 -94.921  1.00 78.83           O  
ATOM    709  N   LEU A  98      75.828  21.031 -91.902  1.00 80.84           N  
ATOM    710  CA  LEU A  98      75.926  21.583 -90.555  1.00 80.84           C  
ATOM    711  C   LEU A  98      74.693  22.413 -90.217  1.00 80.84           C  
ATOM    712  CB  LEU A  98      77.187  22.441 -90.418  1.00 80.84           C  
ATOM    713  O   LEU A  98      74.250  22.434 -89.066  1.00 80.84           O  
ATOM    714  CG  LEU A  98      78.514  21.686 -90.323  1.00 80.84           C  
ATOM    715  CD1 LEU A  98      79.683  22.664 -90.353  1.00 80.84           C  
ATOM    716  CD2 LEU A  98      78.555  20.834 -89.059  1.00 80.84           C  
ATOM    717  N   GLN A  99      74.221  23.079 -91.305  1.00 82.68           N  
ATOM    718  CA  GLN A  99      72.959  23.790 -91.123  1.00 82.68           C  
ATOM    719  C   GLN A  99      71.804  22.815 -90.912  1.00 82.68           C  
ATOM    720  CB  GLN A  99      72.672  24.691 -92.325  1.00 82.68           C  
ATOM    721  O   GLN A  99      70.918  23.062 -90.092  1.00 82.68           O  
ATOM    722  CG  GLN A  99      73.439  26.007 -92.303  1.00 82.68           C  
ATOM    723  CD  GLN A  99      73.144  26.878 -93.510  1.00 82.68           C  
ATOM    724  NE2 GLN A  99      73.833  28.010 -93.607  1.00 82.68           N  
ATOM    725  OE1 GLN A  99      72.304  26.536 -94.349  1.00 82.68           O  
ATOM    726  N   GLY A 100      71.828  21.701 -91.650  1.00 83.44           N  
ATOM    727  CA  GLY A 100      70.854  20.645 -91.427  1.00 83.44           C  
ATOM    728  C   GLY A 100      70.961  20.015 -90.051  1.00 83.44           C  
ATOM    729  O   GLY A 100      69.947  19.756 -89.400  1.00 83.44           O  
ATOM    730  N   LEU A 101      72.172  19.796 -89.663  1.00 83.84           N  
ATOM    731  CA  LEU A 101      72.434  19.263 -88.331  1.00 83.84           C  
ATOM    732  C   LEU A 101      72.050  20.273 -87.255  1.00 83.84           C  
ATOM    733  CB  LEU A 101      73.910  18.882 -88.187  1.00 83.84           C  
ATOM    734  O   LEU A 101      71.451  19.909 -86.241  1.00 83.84           O  
ATOM    735  CG  LEU A 101      74.201  17.534 -87.526  1.00 83.84           C  
ATOM    736  CD1 LEU A 101      75.028  16.654 -88.458  1.00 83.84           C  
ATOM    737  CD2 LEU A 101      74.918  17.734 -86.195  1.00 83.84           C  
ATOM    738  N   ASN A 102      72.415  21.443 -87.416  1.00 85.15           N  
ATOM    739  CA  ASN A 102      72.044  22.519 -86.502  1.00 85.15           C  
ATOM    740  C   ASN A 102      70.530  22.701 -86.435  1.00 85.15           C  
ATOM    741  CB  ASN A 102      72.719  23.829 -86.913  1.00 85.15           C  
ATOM    742  O   ASN A 102      69.976  22.935 -85.360  1.00 85.15           O  
ATOM    743  CG  ASN A 102      73.502  24.463 -85.780  1.00 85.15           C  
ATOM    744  ND2 ASN A 102      74.318  25.458 -86.108  1.00 85.15           N  
ATOM    745  OD1 ASN A 102      73.376  24.060 -84.621  1.00 85.15           O  
ATOM    746  N   ASP A 103      69.856  22.641 -87.625  1.00 85.87           N  
ATOM    747  CA  ASP A 103      68.397  22.681 -87.629  1.00 85.87           C  
ATOM    748  C   ASP A 103      67.812  21.484 -86.882  1.00 85.87           C  
ATOM    749  CB  ASP A 103      67.865  22.717 -89.063  1.00 85.87           C  
ATOM    750  O   ASP A 103      66.819  21.619 -86.164  1.00 85.87           O  
ATOM    751  CG  ASP A 103      68.102  24.050 -89.751  1.00 85.87           C  
ATOM    752  OD1 ASP A 103      68.311  25.066 -89.055  1.00 85.87           O  
ATOM    753  OD2 ASP A 103      68.077  24.084 -91.000  1.00 85.87           O  
ATOM    754  N   ARG A 104      68.448  20.323 -86.991  1.00 85.94           N  
ATOM    755  CA  ARG A 104      68.023  19.135 -86.257  1.00 85.94           C  
ATOM    756  C   ARG A 104      68.283  19.292 -84.763  1.00 85.94           C  
ATOM    757  CB  ARG A 104      68.740  17.891 -86.786  1.00 85.94           C  
ATOM    758  O   ARG A 104      67.450  18.909 -83.939  1.00 85.94           O  
ATOM    759  CG  ARG A 104      68.155  17.346 -88.080  1.00 85.94           C  
ATOM    760  CD  ARG A 104      68.855  16.068 -88.521  1.00 85.94           C  
ATOM    761  NE  ARG A 104      68.276  15.534 -89.750  1.00 85.94           N  
ATOM    762  NH1 ARG A 104      69.570  13.620 -89.773  1.00 85.94           N  
ATOM    763  NH2 ARG A 104      68.037  13.992 -91.435  1.00 85.94           N  
ATOM    764  CZ  ARG A 104      68.629  14.383 -90.317  1.00 85.94           C  
ATOM    765  N   PHE A 105      69.471  19.894 -84.389  1.00 88.60           N  
ATOM    766  CA  PHE A 105      69.779  20.176 -82.992  1.00 88.60           C  
ATOM    767  C   PHE A 105      68.819  21.216 -82.426  1.00 88.60           C  
ATOM    768  CB  PHE A 105      71.224  20.661 -82.845  1.00 88.60           C  
ATOM    769  O   PHE A 105      68.405  21.121 -81.268  1.00 88.60           O  
ATOM    770  CG  PHE A 105      72.242  19.553 -82.864  1.00 88.60           C  
ATOM    771  CD1 PHE A 105      72.094  18.442 -82.042  1.00 88.60           C  
ATOM    772  CD2 PHE A 105      73.346  19.621 -83.703  1.00 88.60           C  
ATOM    773  CE1 PHE A 105      73.034  17.414 -82.056  1.00 88.60           C  
ATOM    774  CE2 PHE A 105      74.289  18.598 -83.724  1.00 88.60           C  
ATOM    775  CZ  PHE A 105      74.132  17.496 -82.899  1.00 88.60           C  
ATOM    776  N   ALA A 106      68.523  22.176 -83.243  1.00 87.77           N  
ATOM    777  CA  ALA A 106      67.573  23.198 -82.811  1.00 87.77           C  
ATOM    778  C   ALA A 106      66.203  22.590 -82.528  1.00 87.77           C  
ATOM    779  CB  ALA A 106      67.457  24.296 -83.866  1.00 87.77           C  
ATOM    780  O   ALA A 106      65.550  22.946 -81.544  1.00 87.77           O  
ATOM    781  N   VAL A 107      65.787  21.677 -83.378  1.00 89.01           N  
ATOM    782  CA  VAL A 107      64.517  20.990 -83.166  1.00 89.01           C  
ATOM    783  C   VAL A 107      64.606  20.110 -81.922  1.00 89.01           C  
ATOM    784  CB  VAL A 107      64.120  20.140 -84.393  1.00 89.01           C  
ATOM    785  O   VAL A 107      63.670  20.058 -81.121  1.00 89.01           O  
ATOM    786  CG1 VAL A 107      62.904  19.270 -84.077  1.00 89.01           C  
ATOM    787  CG2 VAL A 107      63.839  21.039 -85.596  1.00 89.01           C  
ATOM    788  N   PHE A 108      65.767  19.401 -81.737  1.00 91.10           N  
ATOM    789  CA  PHE A 108      65.998  18.559 -80.569  1.00 91.10           C  
ATOM    790  C   PHE A 108      66.045  19.397 -79.297  1.00 91.10           C  
ATOM    791  CB  PHE A 108      67.299  17.766 -80.725  1.00 91.10           C  
ATOM    792  O   PHE A 108      65.472  19.017 -78.275  1.00 91.10           O  
ATOM    793  CG  PHE A 108      67.526  16.751 -79.637  1.00 91.10           C  
ATOM    794  CD1 PHE A 108      68.436  16.998 -78.616  1.00 91.10           C  
ATOM    795  CD2 PHE A 108      66.829  15.550 -79.636  1.00 91.10           C  
ATOM    796  CE1 PHE A 108      68.648  16.060 -77.608  1.00 91.10           C  
ATOM    797  CE2 PHE A 108      67.035  14.608 -78.632  1.00 91.10           C  
ATOM    798  CZ  PHE A 108      67.946  14.865 -77.619  1.00 91.10           C  
ATOM    799  N   ILE A 109      66.652  20.556 -79.316  1.00 89.83           N  
ATOM    800  CA  ILE A 109      66.734  21.452 -78.168  1.00 89.83           C  
ATOM    801  C   ILE A 109      65.345  21.992 -77.835  1.00 89.83           C  
ATOM    802  CB  ILE A 109      67.714  22.618 -78.430  1.00 89.83           C  
ATOM    803  O   ILE A 109      64.977  22.096 -76.662  1.00 89.83           O  
ATOM    804  CG1 ILE A 109      69.150  22.094 -78.542  1.00 89.83           C  
ATOM    805  CG2 ILE A 109      67.601  23.676 -77.328  1.00 89.83           C  
ATOM    806  CD1 ILE A 109      70.179  23.172 -78.853  1.00 89.83           C  
ATOM    807  N   GLU A 110      64.620  22.372 -78.905  1.00 90.48           N  
ATOM    808  CA  GLU A 110      63.248  22.824 -78.692  1.00 90.48           C  
ATOM    809  C   GLU A 110      62.391  21.717 -78.084  1.00 90.48           C  
ATOM    810  CB  GLU A 110      62.630  23.306 -80.007  1.00 90.48           C  
ATOM    811  O   GLU A 110      61.573  21.974 -77.198  1.00 90.48           O  
ATOM    812  CG  GLU A 110      62.972  24.747 -80.356  1.00 90.48           C  
ATOM    813  CD  GLU A 110      62.419  25.186 -81.702  1.00 90.48           C  
ATOM    814  OE1 GLU A 110      62.771  26.292 -82.171  1.00 90.48           O  
ATOM    815  OE2 GLU A 110      61.626  24.418 -82.292  1.00 90.48           O  
ATOM    816  N   LYS A 111      62.606  20.490 -78.543  1.00 91.39           N  
ATOM    817  CA  LYS A 111      61.895  19.340 -77.993  1.00 91.39           C  
ATOM    818  C   LYS A 111      62.287  19.095 -76.539  1.00 91.39           C  
ATOM    819  CB  LYS A 111      62.171  18.088 -78.828  1.00 91.39           C  
ATOM    820  O   LYS A 111      61.430  18.823 -75.696  1.00 91.39           O  
ATOM    821  CG  LYS A 111      61.299  16.896 -78.464  1.00 91.39           C  
ATOM    822  CD  LYS A 111      61.203  15.901 -79.613  1.00 91.39           C  
ATOM    823  CE  LYS A 111      60.304  14.724 -79.262  1.00 91.39           C  
ATOM    824  NZ  LYS A 111      60.248  13.720 -80.366  1.00 91.39           N  
ATOM    825  N   VAL A 112      63.529  19.159 -76.231  1.00 92.86           N  
ATOM    826  CA  VAL A 112      64.017  18.990 -74.866  1.00 92.86           C  
ATOM    827  C   VAL A 112      63.473  20.109 -73.981  1.00 92.86           C  
ATOM    828  CB  VAL A 112      65.561  18.972 -74.814  1.00 92.86           C  
ATOM    829  O   VAL A 112      63.056  19.864 -72.846  1.00 92.86           O  
ATOM    830  CG1 VAL A 112      66.053  19.010 -73.368  1.00 92.86           C  
ATOM    831  CG2 VAL A 112      66.104  17.740 -75.535  1.00 92.86           C  
ATOM    832  N   HIS A 113      63.437  21.324 -74.499  1.00 92.27           N  
ATOM    833  CA  HIS A 113      62.871  22.440 -73.750  1.00 92.27           C  
ATOM    834  C   HIS A 113      61.381  22.237 -73.499  1.00 92.27           C  
ATOM    835  CB  HIS A 113      63.104  23.757 -74.493  1.00 92.27           C  
ATOM    836  O   HIS A 113      60.892  22.494 -72.397  1.00 92.27           O  
ATOM    837  CG  HIS A 113      63.232  24.942 -73.589  1.00 92.27           C  
ATOM    838  CD2 HIS A 113      62.428  26.016 -73.412  1.00 92.27           C  
ATOM    839  ND1 HIS A 113      64.299  25.112 -72.733  1.00 92.27           N  
ATOM    840  CE1 HIS A 113      64.143  26.243 -72.066  1.00 92.27           C  
ATOM    841  NE2 HIS A 113      63.016  26.811 -72.459  1.00 92.27           N  
ATOM    842  N   GLN A 114      60.730  21.801 -74.588  1.00 93.36           N  
ATOM    843  CA  GLN A 114      59.310  21.503 -74.440  1.00 93.36           C  
ATOM    844  C   GLN A 114      59.084  20.390 -73.420  1.00 93.36           C  
ATOM    845  CB  GLN A 114      58.699  21.112 -75.787  1.00 93.36           C  
ATOM    846  O   GLN A 114      58.168  20.470 -72.599  1.00 93.36           O  
ATOM    847  CG  GLN A 114      58.464  22.292 -76.721  1.00 93.36           C  
ATOM    848  CD  GLN A 114      58.024  21.863 -78.108  1.00 93.36           C  
ATOM    849  NE2 GLN A 114      58.111  22.779 -79.067  1.00 93.36           N  
ATOM    850  OE1 GLN A 114      57.610  20.718 -78.317  1.00 93.36           O  
ATOM    851  N   LEU A 115      59.917  19.382 -73.459  1.00 92.42           N  
ATOM    852  CA  LEU A 115      59.812  18.278 -72.511  1.00 92.42           C  
ATOM    853  C   LEU A 115      60.179  18.735 -71.103  1.00 92.42           C  
ATOM    854  CB  LEU A 115      60.718  17.119 -72.935  1.00 92.42           C  
ATOM    855  O   LEU A 115      59.556  18.312 -70.126  1.00 92.42           O  
ATOM    856  CG  LEU A 115      60.229  16.274 -74.113  1.00 92.42           C  
ATOM    857  CD1 LEU A 115      61.316  15.298 -74.552  1.00 92.42           C  
ATOM    858  CD2 LEU A 115      58.951  15.528 -73.743  1.00 92.42           C  
ATOM    859  N   GLU A 116      61.150  19.565 -71.007  1.00 92.73           N  
ATOM    860  CA  GLU A 116      61.533  20.125 -69.714  1.00 92.73           C  
ATOM    861  C   GLU A 116      60.412  20.978 -69.127  1.00 92.73           C  
ATOM    862  CB  GLU A 116      62.813  20.955 -69.845  1.00 92.73           C  
ATOM    863  O   GLU A 116      60.153  20.929 -67.923  1.00 92.73           O  
ATOM    864  CG  GLU A 116      64.081  20.119 -69.937  1.00 92.73           C  
ATOM    865  CD  GLU A 116      65.341  20.956 -70.094  1.00 92.73           C  
ATOM    866  OE1 GLU A 116      66.457  20.395 -70.009  1.00 92.73           O  
ATOM    867  OE2 GLU A 116      65.211  22.183 -70.304  1.00 92.73           O  
ATOM    868  N   THR A 117      59.786  21.797 -69.989  1.00 93.06           N  
ATOM    869  CA  THR A 117      58.668  22.620 -69.540  1.00 93.06           C  
ATOM    870  C   THR A 117      57.492  21.747 -69.112  1.00 93.06           C  
ATOM    871  CB  THR A 117      58.213  23.594 -70.643  1.00 93.06           C  
ATOM    872  O   THR A 117      56.854  22.013 -68.091  1.00 93.06           O  
ATOM    873  CG2 THR A 117      59.283  24.644 -70.924  1.00 93.06           C  
ATOM    874  OG1 THR A 117      57.954  22.858 -71.845  1.00 93.06           O  
ATOM    875  N   GLN A 118      57.243  20.718 -69.923  1.00 93.13           N  
ATOM    876  CA  GLN A 118      56.171  19.792 -69.575  1.00 93.13           C  
ATOM    877  C   GLN A 118      56.496  19.032 -68.292  1.00 93.13           C  
ATOM    878  CB  GLN A 118      55.918  18.809 -70.719  1.00 93.13           C  
ATOM    879  O   GLN A 118      55.617  18.809 -67.457  1.00 93.13           O  
ATOM    880  CG  GLN A 118      55.257  19.439 -71.937  1.00 93.13           C  
ATOM    881  CD  GLN A 118      55.018  18.443 -73.056  1.00 93.13           C  
ATOM    882  NE2 GLN A 118      54.186  18.823 -74.020  1.00 93.13           N  
ATOM    883  OE1 GLN A 118      55.576  17.341 -73.055  1.00 93.13           O  
ATOM    884  N   ASN A 119      57.744  18.626 -68.188  1.00 91.51           N  
ATOM    885  CA  ASN A 119      58.179  17.947 -66.972  1.00 91.51           C  
ATOM    886  C   ASN A 119      58.064  18.855 -65.751  1.00 91.51           C  
ATOM    887  CB  ASN A 119      59.615  17.440 -67.124  1.00 91.51           C  
ATOM    888  O   ASN A 119      57.678  18.405 -64.671  1.00 91.51           O  
ATOM    889  CG  ASN A 119      59.706  15.927 -67.093  1.00 91.51           C  
ATOM    890  ND2 ASN A 119      60.596  15.371 -67.907  1.00 91.51           N  
ATOM    891  OD1 ASN A 119      58.983  15.264 -66.346  1.00 91.51           O  
ATOM    892  N   ARG A 120      58.453  20.072 -65.935  1.00 93.65           N  
ATOM    893  CA  ARG A 120      58.302  21.043 -64.856  1.00 93.65           C  
ATOM    894  C   ARG A 120      56.833  21.238 -64.496  1.00 93.65           C  
ATOM    895  CB  ARG A 120      58.928  22.384 -65.248  1.00 93.65           C  
ATOM    896  O   ARG A 120      56.486  21.346 -63.318  1.00 93.65           O  
ATOM    897  CG  ARG A 120      60.425  22.461 -64.998  1.00 93.65           C  
ATOM    898  CD  ARG A 120      60.943  23.888 -65.113  1.00 93.65           C  
ATOM    899  NE  ARG A 120      62.382  23.921 -65.356  1.00 93.65           N  
ATOM    900  NH1 ARG A 120      62.242  25.243 -67.245  1.00 93.65           N  
ATOM    901  NH2 ARG A 120      64.285  24.528 -66.491  1.00 93.65           N  
ATOM    902  CZ  ARG A 120      62.966  24.564 -66.363  1.00 93.65           C  
ATOM    903  N   ALA A 121      55.987  21.328 -65.489  1.00 93.91           N  
ATOM    904  CA  ALA A 121      54.549  21.444 -65.259  1.00 93.91           C  
ATOM    905  C   ALA A 121      54.005  20.205 -64.553  1.00 93.91           C  
ATOM    906  CB  ALA A 121      53.816  21.666 -66.579  1.00 93.91           C  
ATOM    907  O   ALA A 121      53.189  20.314 -63.635  1.00 93.91           O  
ATOM    908  N   LEU A 122      54.470  19.041 -64.966  1.00 92.43           N  
ATOM    909  CA  LEU A 122      54.019  17.803 -64.340  1.00 92.43           C  
ATOM    910  C   LEU A 122      54.528  17.702 -62.906  1.00 92.43           C  
ATOM    911  CB  LEU A 122      54.491  16.591 -65.148  1.00 92.43           C  
ATOM    912  O   LEU A 122      53.810  17.234 -62.020  1.00 92.43           O  
ATOM    913  CG  LEU A 122      53.747  16.315 -66.455  1.00 92.43           C  
ATOM    914  CD1 LEU A 122      54.439  15.203 -67.235  1.00 92.43           C  
ATOM    915  CD2 LEU A 122      52.292  15.954 -66.176  1.00 92.43           C  
ATOM    916  N   GLU A 123      55.738  18.118 -62.708  1.00 92.47           N  
ATOM    917  CA  GLU A 123      56.292  18.139 -61.357  1.00 92.47           C  
ATOM    918  C   GLU A 123      55.513  19.093 -60.456  1.00 92.47           C  
ATOM    919  CB  GLU A 123      57.770  18.535 -61.389  1.00 92.47           C  
ATOM    920  O   GLU A 123      55.285  18.798 -59.281  1.00 92.47           O  
ATOM    921  CG  GLU A 123      58.688  17.443 -61.919  1.00 92.47           C  
ATOM    922  CD  GLU A 123      60.147  17.865 -61.986  1.00 92.47           C  
ATOM    923  OE1 GLU A 123      61.007  17.023 -62.331  1.00 92.47           O  
ATOM    924  OE2 GLU A 123      60.432  19.047 -61.689  1.00 92.47           O  
ATOM    925  N   ALA A 124      55.161  20.250 -61.027  1.00 91.24           N  
ATOM    926  CA  ALA A 124      54.351  21.202 -60.270  1.00 91.24           C  
ATOM    927  C   ALA A 124      52.967  20.631 -59.974  1.00 91.24           C  
ATOM    928  CB  ALA A 124      54.228  22.519 -61.032  1.00 91.24           C  
ATOM    929  O   ALA A 124      52.440  20.804 -58.873  1.00 91.24           O  
ATOM    930  N   GLU A 125      52.389  19.918 -60.977  1.00 91.58           N  
ATOM    931  CA  GLU A 125      51.093  19.275 -60.782  1.00 91.58           C  
ATOM    932  C   GLU A 125      51.187  18.145 -59.760  1.00 91.58           C  
ATOM    933  CB  GLU A 125      50.553  18.739 -62.110  1.00 91.58           C  
ATOM    934  O   GLU A 125      50.288  17.972 -58.934  1.00 91.58           O  
ATOM    935  CG  GLU A 125      49.960  19.813 -63.011  1.00 91.58           C  
ATOM    936  CD  GLU A 125      49.384  19.259 -64.304  1.00 91.58           C  
ATOM    937  OE1 GLU A 125      48.927  20.056 -65.155  1.00 91.58           O  
ATOM    938  OE2 GLU A 125      49.387  18.019 -64.467  1.00 91.58           O  
ATOM    939  N   LEU A 126      52.239  17.415 -59.750  1.00 87.78           N  
ATOM    940  CA  LEU A 126      52.477  16.347 -58.784  1.00 87.78           C  
ATOM    941  C   LEU A 126      52.663  16.915 -57.381  1.00 87.78           C  
ATOM    942  CB  LEU A 126      53.707  15.528 -59.183  1.00 87.78           C  
ATOM    943  O   LEU A 126      52.135  16.367 -56.410  1.00 87.78           O  
ATOM    944  CG  LEU A 126      53.821  14.132 -58.567  1.00 87.78           C  
ATOM    945  CD1 LEU A 126      54.078  13.093 -59.653  1.00 87.78           C  
ATOM    946  CD2 LEU A 126      54.926  14.101 -57.516  1.00 87.78           C  
ATOM    947  N   ALA A 127      53.438  17.978 -57.285  1.00 88.20           N  
ATOM    948  CA  ALA A 127      53.629  18.618 -55.986  1.00 88.20           C  
ATOM    949  C   ALA A 127      52.310  19.162 -55.444  1.00 88.20           C  
ATOM    950  CB  ALA A 127      54.660  19.738 -56.092  1.00 88.20           C  
ATOM    951  O   ALA A 127      52.034  19.058 -54.247  1.00 88.20           O  
ATOM    952  N   ALA A 128      51.473  19.760 -56.325  1.00 87.08           N  
ATOM    953  CA  ALA A 128      50.160  20.266 -55.933  1.00 87.08           C  
ATOM    954  C   ALA A 128      49.246  19.129 -55.485  1.00 87.08           C  
ATOM    955  CB  ALA A 128      49.521  21.036 -57.086  1.00 87.08           C  
ATOM    956  O   ALA A 128      48.512  19.265 -54.503  1.00 87.08           O  
ATOM    957  N   LEU A 129      49.291  17.934 -56.165  1.00 84.67           N  
ATOM    958  CA  LEU A 129      48.476  16.780 -55.804  1.00 84.67           C  
ATOM    959  C   LEU A 129      48.963  16.157 -54.500  1.00 84.67           C  
ATOM    960  CB  LEU A 129      48.501  15.735 -56.923  1.00 84.67           C  
ATOM    961  O   LEU A 129      48.157  15.711 -53.681  1.00 84.67           O  
ATOM    962  CG  LEU A 129      47.616  16.020 -58.137  1.00 84.67           C  
ATOM    963  CD1 LEU A 129      47.884  15.002 -59.240  1.00 84.67           C  
ATOM    964  CD2 LEU A 129      46.144  16.011 -57.740  1.00 84.67           C  
ATOM    965  N   ARG A 130      50.251  16.104 -54.326  1.00 81.32           N  
ATOM    966  CA  ARG A 130      50.822  15.606 -53.079  1.00 81.32           C  
ATOM    967  C   ARG A 130      50.453  16.510 -51.908  1.00 81.32           C  
ATOM    968  CB  ARG A 130      52.344  15.491 -53.193  1.00 81.32           C  
ATOM    969  O   ARG A 130      50.195  16.029 -50.803  1.00 81.32           O  
ATOM    970  CG  ARG A 130      52.813  14.283 -53.988  1.00 81.32           C  
ATOM    971  CD  ARG A 130      54.314  14.066 -53.852  1.00 81.32           C  
ATOM    972  NE  ARG A 130      54.731  12.797 -54.442  1.00 81.32           N  
ATOM    973  NH1 ARG A 130      56.010  13.755 -56.110  1.00 81.32           N  
ATOM    974  NH2 ARG A 130      55.843  11.474 -55.954  1.00 81.32           N  
ATOM    975  CZ  ARG A 130      55.527  12.679 -55.501  1.00 81.32           C  
ATOM    976  N   GLN A 131      50.466  17.833 -52.089  1.00 80.04           N  
ATOM    977  CA  GLN A 131      50.042  18.785 -51.069  1.00 80.04           C  
ATOM    978  C   GLN A 131      48.553  18.640 -50.766  1.00 80.04           C  
ATOM    979  CB  GLN A 131      50.351  20.217 -51.508  1.00 80.04           C  
ATOM    980  O   GLN A 131      48.137  18.734 -49.609  1.00 80.04           O  
ATOM    981  CG  GLN A 131      50.189  21.249 -50.400  1.00 80.04           C  
ATOM    982  CD  GLN A 131      50.652  22.633 -50.814  1.00 80.04           C  
ATOM    983  NE2 GLN A 131      50.577  23.585 -49.890  1.00 80.04           N  
ATOM    984  OE1 GLN A 131      51.075  22.845 -51.955  1.00 80.04           O  
ATOM    985  N   ARG A 132      47.712  18.371 -51.779  1.00 75.15           N  
ATOM    986  CA  ARG A 132      46.285  18.125 -51.597  1.00 75.15           C  
ATOM    987  C   ARG A 132      46.045  16.808 -50.866  1.00 75.15           C  
ATOM    988  CB  ARG A 132      45.565  18.114 -52.947  1.00 75.15           C  
ATOM    989  O   ARG A 132      45.143  16.712 -50.031  1.00 75.15           O  
ATOM    990  CG  ARG A 132      44.166  18.708 -52.904  1.00 75.15           C  
ATOM    991  CD  ARG A 132      43.470  18.612 -54.254  1.00 75.15           C  
ATOM    992  NE  ARG A 132      42.036  18.865 -54.142  1.00 75.15           N  
ATOM    993  NH1 ARG A 132      41.541  18.208 -56.300  1.00 75.15           N  
ATOM    994  NH2 ARG A 132      39.871  18.930 -54.905  1.00 75.15           N  
ATOM    995  CZ  ARG A 132      41.153  18.667 -55.116  1.00 75.15           C  
ATOM    996  N   HIS A 133      46.896  15.833 -51.107  1.00 67.33           N  
ATOM    997  CA  HIS A 133      46.745  14.522 -50.485  1.00 67.33           C  
ATOM    998  C   HIS A 133      47.478  14.459 -49.149  1.00 67.33           C  
ATOM    999  CB  HIS A 133      47.257  13.423 -51.418  1.00 67.33           C  
ATOM   1000  O   HIS A 133      47.202  13.584 -48.325  1.00 67.33           O  
ATOM   1001  CG  HIS A 133      46.361  13.164 -52.588  1.00 67.33           C  
ATOM   1002  CD2 HIS A 133      46.496  13.478 -53.897  1.00 67.33           C  
ATOM   1003  ND1 HIS A 133      45.156  12.506 -52.471  1.00 67.33           N  
ATOM   1004  CE1 HIS A 133      44.588  12.425 -53.662  1.00 67.33           C  
ATOM   1005  NE2 HIS A 133      45.381  13.008 -54.545  1.00 67.33           N  
ATOM   1006  N   ALA A 134      48.551  15.336 -48.903  1.00 65.16           N  
ATOM   1007  CA  ALA A 134      49.286  15.451 -47.646  1.00 65.16           C  
ATOM   1008  C   ALA A 134      48.487  16.241 -46.614  1.00 65.16           C  
ATOM   1009  CB  ALA A 134      50.643  16.110 -47.881  1.00 65.16           C  
ATOM   1010  O   ALA A 134      48.762  16.164 -45.414  1.00 65.16           O  
ATOM   1011  N   GLU A 135      47.337  16.897 -46.933  1.00 63.02           N  
ATOM   1012  CA  GLU A 135      46.433  17.510 -45.965  1.00 63.02           C  
ATOM   1013  C   GLU A 135      45.488  16.476 -45.360  1.00 63.02           C  
ATOM   1014  CB  GLU A 135      45.630  18.638 -46.619  1.00 63.02           C  
ATOM   1015  O   GLU A 135      44.773  15.781 -46.085  1.00 63.02           O  
ATOM   1016  CG  GLU A 135      46.453  19.881 -46.925  1.00 63.02           C  
ATOM   1017  CD  GLU A 135      45.717  21.177 -46.623  1.00 63.02           C  
ATOM   1018  OE1 GLU A 135      46.380  22.222 -46.435  1.00 63.02           O  
ATOM   1019  OE2 GLU A 135      44.467  21.146 -46.573  1.00 63.02           O  
ATOM   1020  N   PRO A 136      46.028  15.848 -44.276  1.00 59.68           N  
ATOM   1021  CA  PRO A 136      45.213  14.816 -43.631  1.00 59.68           C  
ATOM   1022  C   PRO A 136      43.717  15.111 -43.710  1.00 59.68           C  
ATOM   1023  CB  PRO A 136      45.698  14.841 -42.179  1.00 59.68           C  
ATOM   1024  O   PRO A 136      43.310  16.275 -43.667  1.00 59.68           O  
ATOM   1025  CG  PRO A 136      46.466  16.117 -42.054  1.00 59.68           C  
ATOM   1026  CD  PRO A 136      46.727  16.653 -43.433  1.00 59.68           C  
ATOM   1027  N   SER A 137      42.956  14.536 -44.647  1.00 65.89           N  
ATOM   1028  CA  SER A 137      41.507  14.558 -44.817  1.00 65.89           C  
ATOM   1029  C   SER A 137      40.801  14.874 -43.503  1.00 65.89           C  
ATOM   1030  CB  SER A 137      41.011  13.218 -45.363  1.00 65.89           C  
ATOM   1031  O   SER A 137      40.985  14.169 -42.509  1.00 65.89           O  
ATOM   1032  OG  SER A 137      39.618  13.265 -45.622  1.00 65.89           O  
ATOM   1033  N   ARG A 138      40.577  16.086 -43.027  1.00 73.60           N  
ATOM   1034  CA  ARG A 138      39.840  16.698 -41.926  1.00 73.60           C  
ATOM   1035  C   ARG A 138      38.477  16.038 -41.747  1.00 73.60           C  
ATOM   1036  CB  ARG A 138      39.669  18.200 -42.161  1.00 73.60           C  
ATOM   1037  O   ARG A 138      37.786  16.288 -40.757  1.00 73.60           O  
ATOM   1038  CG  ARG A 138      40.951  19.000 -41.993  1.00 73.60           C  
ATOM   1039  CD  ARG A 138      40.728  20.483 -42.255  1.00 73.60           C  
ATOM   1040  NE  ARG A 138      41.952  21.254 -42.059  1.00 73.60           N  
ATOM   1041  NH1 ARG A 138      40.886  23.298 -41.902  1.00 73.60           N  
ATOM   1042  NH2 ARG A 138      43.168  23.174 -41.726  1.00 73.60           N  
ATOM   1043  CZ  ARG A 138      41.999  22.574 -41.896  1.00 73.60           C  
ATOM   1044  N   VAL A 139      38.147  15.199 -42.743  1.00 79.39           N  
ATOM   1045  CA  VAL A 139      36.835  14.560 -42.743  1.00 79.39           C  
ATOM   1046  C   VAL A 139      36.760  13.535 -41.613  1.00 79.39           C  
ATOM   1047  CB  VAL A 139      36.534  13.883 -44.098  1.00 79.39           C  
ATOM   1048  O   VAL A 139      35.732  13.418 -40.941  1.00 79.39           O  
ATOM   1049  CG1 VAL A 139      35.214  13.116 -44.037  1.00 79.39           C  
ATOM   1050  CG2 VAL A 139      36.500  14.921 -45.217  1.00 79.39           C  
ATOM   1051  N   GLY A 140      37.912  12.779 -41.347  1.00 82.98           N  
ATOM   1052  CA  GLY A 140      37.960  11.861 -40.220  1.00 82.98           C  
ATOM   1053  C   GLY A 140      37.788  12.551 -38.880  1.00 82.98           C  
ATOM   1054  O   GLY A 140      37.061  12.063 -38.013  1.00 82.98           O  
ATOM   1055  N   GLU A 141      38.451  13.685 -38.720  1.00 87.03           N  
ATOM   1056  CA  GLU A 141      38.341  14.469 -37.494  1.00 87.03           C  
ATOM   1057  C   GLU A 141      36.926  15.010 -37.310  1.00 87.03           C  
ATOM   1058  CB  GLU A 141      39.348  15.623 -37.502  1.00 87.03           C  
ATOM   1059  O   GLU A 141      36.411  15.047 -36.191  1.00 87.03           O  
ATOM   1060  CG  GLU A 141      40.798  15.173 -37.397  1.00 87.03           C  
ATOM   1061  CD  GLU A 141      41.790  16.323 -37.475  1.00 87.03           C  
ATOM   1062  OE1 GLU A 141      43.016  16.069 -37.480  1.00 87.03           O  
ATOM   1063  OE2 GLU A 141      41.337  17.489 -37.531  1.00 87.03           O  
ATOM   1064  N   LEU A 142      36.214  15.398 -38.439  1.00 87.93           N  
ATOM   1065  CA  LEU A 142      34.843  15.892 -38.385  1.00 87.93           C  
ATOM   1066  C   LEU A 142      33.884  14.790 -37.948  1.00 87.93           C  
ATOM   1067  CB  LEU A 142      34.417  16.444 -39.748  1.00 87.93           C  
ATOM   1068  O   LEU A 142      32.986  15.027 -37.137  1.00 87.93           O  
ATOM   1069  CG  LEU A 142      35.091  17.742 -40.194  1.00 87.93           C  
ATOM   1070  CD1 LEU A 142      34.674  18.094 -41.618  1.00 87.93           C  
ATOM   1071  CD2 LEU A 142      34.751  18.879 -39.236  1.00 87.93           C  
ATOM   1072  N   PHE A 143      34.118  13.551 -38.560  1.00 88.53           N  
ATOM   1073  CA  PHE A 143      33.269  12.426 -38.186  1.00 88.53           C  
ATOM   1074  C   PHE A 143      33.531  12.006 -36.745  1.00 88.53           C  
ATOM   1075  CB  PHE A 143      33.500  11.240 -39.129  1.00 88.53           C  
ATOM   1076  O   PHE A 143      32.603  11.636 -36.022  1.00 88.53           O  
ATOM   1077  CG  PHE A 143      32.884  11.418 -40.490  1.00 88.53           C  
ATOM   1078  CD1 PHE A 143      31.504  11.491 -40.639  1.00 88.53           C  
ATOM   1079  CD2 PHE A 143      33.684  11.511 -41.621  1.00 88.53           C  
ATOM   1080  CE1 PHE A 143      30.931  11.656 -41.898  1.00 88.53           C  
ATOM   1081  CE2 PHE A 143      33.119  11.675 -42.882  1.00 88.53           C  
ATOM   1082  CZ  PHE A 143      31.742  11.747 -43.019  1.00 88.53           C  
ATOM   1083  N   GLN A 144      34.810  12.118 -36.423  1.00 90.48           N  
ATOM   1084  CA  GLN A 144      35.161  11.809 -35.040  1.00 90.48           C  
ATOM   1085  C   GLN A 144      34.515  12.798 -34.074  1.00 90.48           C  
ATOM   1086  CB  GLN A 144      36.680  11.813 -34.858  1.00 90.48           C  
ATOM   1087  O   GLN A 144      34.030  12.407 -33.010  1.00 90.48           O  
ATOM   1088  CG  GLN A 144      37.366  10.561 -35.387  1.00 90.48           C  
ATOM   1089  CD  GLN A 144      38.866  10.574 -35.162  1.00 90.48           C  
ATOM   1090  NE2 GLN A 144      39.556   9.576 -35.703  1.00 90.48           N  
ATOM   1091  OE1 GLN A 144      39.401  11.476 -34.509  1.00 90.48           O  
ATOM   1092  N   ARG A 145      34.563  14.060 -34.361  1.00 92.65           N  
ATOM   1093  CA  ARG A 145      33.899  15.087 -33.564  1.00 92.65           C  
ATOM   1094  C   ARG A 145      32.395  14.845 -33.501  1.00 92.65           C  
ATOM   1095  CB  ARG A 145      34.183  16.478 -34.136  1.00 92.65           C  
ATOM   1096  O   ARG A 145      31.785  14.970 -32.437  1.00 92.65           O  
ATOM   1097  CG  ARG A 145      35.591  16.981 -33.863  1.00 92.65           C  
ATOM   1098  CD  ARG A 145      35.803  18.387 -34.408  1.00 92.65           C  
ATOM   1099  NE  ARG A 145      37.170  18.851 -34.184  1.00 92.65           N  
ATOM   1100  NH1 ARG A 145      37.530  19.491 -36.374  1.00 92.65           N  
ATOM   1101  NH2 ARG A 145      39.185  19.756 -34.810  1.00 92.65           N  
ATOM   1102  CZ  ARG A 145      37.959  19.365 -35.123  1.00 92.65           C  
ATOM   1103  N   GLU A 146      31.748  14.554 -34.668  1.00 93.24           N  
ATOM   1104  CA  GLU A 146      30.319  14.258 -34.709  1.00 93.24           C  
ATOM   1105  C   GLU A 146      29.985  13.032 -33.863  1.00 93.24           C  
ATOM   1106  CB  GLU A 146      29.856  14.042 -36.152  1.00 93.24           C  
ATOM   1107  O   GLU A 146      28.959  13.004 -33.179  1.00 93.24           O  
ATOM   1108  CG  GLU A 146      29.818  15.317 -36.982  1.00 93.24           C  
ATOM   1109  CD  GLU A 146      29.262  15.106 -38.382  1.00 93.24           C  
ATOM   1110  OE1 GLU A 146      29.080  16.101 -39.120  1.00 93.24           O  
ATOM   1111  OE2 GLU A 146      29.006  13.935 -38.743  1.00 93.24           O  
ATOM   1112  N   LEU A 147      30.818  12.002 -33.948  1.00 93.39           N  
ATOM   1113  CA  LEU A 147      30.623  10.797 -33.149  1.00 93.39           C  
ATOM   1114  C   LEU A 147      30.719  11.111 -31.660  1.00 93.39           C  
ATOM   1115  CB  LEU A 147      31.654   9.731 -33.526  1.00 93.39           C  
ATOM   1116  O   LEU A 147      29.928  10.604 -30.862  1.00 93.39           O  
ATOM   1117  CG  LEU A 147      31.294   8.827 -34.706  1.00 93.39           C  
ATOM   1118  CD1 LEU A 147      32.559   8.295 -35.371  1.00 93.39           C  
ATOM   1119  CD2 LEU A 147      30.402   7.678 -34.248  1.00 93.39           C  
ATOM   1120  N   ARG A 148      31.716  11.975 -31.315  1.00 95.55           N  
ATOM   1121  CA  ARG A 148      31.878  12.393 -29.927  1.00 95.55           C  
ATOM   1122  C   ARG A 148      30.651  13.158 -29.439  1.00 95.55           C  
ATOM   1123  CB  ARG A 148      33.131  13.257 -29.767  1.00 95.55           C  
ATOM   1124  O   ARG A 148      30.175  12.931 -28.324  1.00 95.55           O  
ATOM   1125  CG  ARG A 148      34.431  12.472 -29.826  1.00 95.55           C  
ATOM   1126  CD  ARG A 148      35.626  13.329 -29.429  1.00 95.55           C  
ATOM   1127  NE  ARG A 148      36.776  13.085 -30.295  1.00 95.55           N  
ATOM   1128  NH1 ARG A 148      36.605  15.088 -31.433  1.00 95.55           N  
ATOM   1129  NH2 ARG A 148      38.271  13.604 -31.960  1.00 95.55           N  
ATOM   1130  CZ  ARG A 148      37.215  13.926 -31.227  1.00 95.55           C  
ATOM   1131  N   ASP A 149      30.146  14.056 -30.262  1.00 95.53           N  
ATOM   1132  CA  ASP A 149      28.954  14.831 -29.933  1.00 95.53           C  
ATOM   1133  C   ASP A 149      27.735  13.925 -29.776  1.00 95.53           C  
ATOM   1134  CB  ASP A 149      28.688  15.889 -31.006  1.00 95.53           C  
ATOM   1135  O   ASP A 149      26.931  14.110 -28.859  1.00 95.53           O  
ATOM   1136  CG  ASP A 149      29.677  17.040 -30.963  1.00 95.53           C  
ATOM   1137  OD1 ASP A 149      30.407  17.180 -29.957  1.00 95.53           O  
ATOM   1138  OD2 ASP A 149      29.726  17.816 -31.941  1.00 95.53           O  
ATOM   1139  N   LEU A 150      27.602  12.962 -30.708  1.00 94.54           N  
ATOM   1140  CA  LEU A 150      26.479  12.033 -30.643  1.00 94.54           C  
ATOM   1141  C   LEU A 150      26.566  11.163 -29.393  1.00 94.54           C  
ATOM   1142  CB  LEU A 150      26.441  11.149 -31.892  1.00 94.54           C  
ATOM   1143  O   LEU A 150      25.552  10.903 -28.741  1.00 94.54           O  
ATOM   1144  CG  LEU A 150      25.939  11.811 -33.176  1.00 94.54           C  
ATOM   1145  CD1 LEU A 150      26.159  10.888 -34.370  1.00 94.54           C  
ATOM   1146  CD2 LEU A 150      24.465  12.182 -33.045  1.00 94.54           C  
ATOM   1147  N   ARG A 151      27.776  10.734 -29.044  1.00 95.02           N  
ATOM   1148  CA  ARG A 151      27.990   9.959 -27.826  1.00 95.02           C  
ATOM   1149  C   ARG A 151      27.651  10.782 -26.587  1.00 95.02           C  
ATOM   1150  CB  ARG A 151      29.437   9.467 -27.748  1.00 95.02           C  
ATOM   1151  O   ARG A 151      27.058  10.267 -25.637  1.00 95.02           O  
ATOM   1152  CG  ARG A 151      29.748   8.319 -28.695  1.00 95.02           C  
ATOM   1153  CD  ARG A 151      31.193   7.857 -28.565  1.00 95.02           C  
ATOM   1154  NE  ARG A 151      31.508   6.795 -29.517  1.00 95.02           N  
ATOM   1155  NH1 ARG A 151      33.793   6.902 -29.198  1.00 95.02           N  
ATOM   1156  NH2 ARG A 151      32.907   5.393 -30.678  1.00 95.02           N  
ATOM   1157  CZ  ARG A 151      32.735   6.366 -29.795  1.00 95.02           C  
ATOM   1158  N   ALA A 152      28.098  12.061 -26.577  1.00 95.82           N  
ATOM   1159  CA  ALA A 152      27.780  12.964 -25.474  1.00 95.82           C  
ATOM   1160  C   ALA A 152      26.271  13.153 -25.338  1.00 95.82           C  
ATOM   1161  CB  ALA A 152      28.466  14.312 -25.676  1.00 95.82           C  
ATOM   1162  O   ALA A 152      25.740  13.171 -24.226  1.00 95.82           O  
ATOM   1163  N   GLN A 153      25.575  13.264 -26.487  1.00 95.20           N  
ATOM   1164  CA  GLN A 153      24.122  13.395 -26.485  1.00 95.20           C  
ATOM   1165  C   GLN A 153      23.456  12.129 -25.955  1.00 95.20           C  
ATOM   1166  CB  GLN A 153      23.609  13.709 -27.892  1.00 95.20           C  
ATOM   1167  O   GLN A 153      22.454  12.201 -25.240  1.00 95.20           O  
ATOM   1168  CG  GLN A 153      23.911  15.128 -28.354  1.00 95.20           C  
ATOM   1169  CD  GLN A 153      23.473  15.384 -29.784  1.00 95.20           C  
ATOM   1170  NE2 GLN A 153      23.793  16.566 -30.299  1.00 95.20           N  
ATOM   1171  OE1 GLN A 153      22.852  14.527 -30.421  1.00 95.20           O  
ATOM   1172  N   LEU A 154      23.968  11.008 -26.356  1.00 94.63           N  
ATOM   1173  CA  LEU A 154      23.449   9.737 -25.863  1.00 94.63           C  
ATOM   1174  C   LEU A 154      23.632   9.624 -24.354  1.00 94.63           C  
ATOM   1175  CB  LEU A 154      24.145   8.566 -26.563  1.00 94.63           C  
ATOM   1176  O   LEU A 154      22.723   9.185 -23.645  1.00 94.63           O  
ATOM   1177  CG  LEU A 154      23.530   7.183 -26.343  1.00 94.63           C  
ATOM   1178  CD1 LEU A 154      23.397   6.445 -27.671  1.00 94.63           C  
ATOM   1179  CD2 LEU A 154      24.370   6.375 -25.359  1.00 94.63           C  
ATOM   1180  N   GLU A 155      24.791   9.973 -23.862  1.00 95.89           N  
ATOM   1181  CA  GLU A 155      25.057   9.943 -22.427  1.00 95.89           C  
ATOM   1182  C   GLU A 155      24.128  10.890 -21.673  1.00 95.89           C  
ATOM   1183  CB  GLU A 155      26.518  10.304 -22.143  1.00 95.89           C  
ATOM   1184  O   GLU A 155      23.624  10.551 -20.600  1.00 95.89           O  
ATOM   1185  CG  GLU A 155      27.507   9.218 -22.541  1.00 95.89           C  
ATOM   1186  CD  GLU A 155      28.955   9.600 -22.278  1.00 95.89           C  
ATOM   1187  OE1 GLU A 155      29.853   8.750 -22.474  1.00 95.89           O  
ATOM   1188  OE2 GLU A 155      29.194  10.760 -21.872  1.00 95.89           O  
ATOM   1189  N   GLU A 156      23.957  12.094 -22.204  1.00 96.18           N  
ATOM   1190  CA  GLU A 156      23.037  13.061 -21.611  1.00 96.18           C  
ATOM   1191  C   GLU A 156      21.611  12.519 -21.581  1.00 96.18           C  
ATOM   1192  CB  GLU A 156      23.081  14.385 -22.378  1.00 96.18           C  
ATOM   1193  O   GLU A 156      20.902  12.675 -20.585  1.00 96.18           O  
ATOM   1194  CG  GLU A 156      22.276  15.500 -21.726  1.00 96.18           C  
ATOM   1195  CD  GLU A 156      22.449  16.845 -22.413  1.00 96.18           C  
ATOM   1196  OE1 GLU A 156      21.918  17.859 -21.905  1.00 96.18           O  
ATOM   1197  OE2 GLU A 156      23.120  16.886 -23.468  1.00 96.18           O  
ATOM   1198  N   ALA A 157      21.179  11.938 -22.708  1.00 94.53           N  
ATOM   1199  CA  ALA A 157      19.848  11.341 -22.789  1.00 94.53           C  
ATOM   1200  C   ALA A 157      19.708  10.178 -21.812  1.00 94.53           C  
ATOM   1201  CB  ALA A 157      19.559  10.874 -24.213  1.00 94.53           C  
ATOM   1202  O   ALA A 157      18.661  10.011 -21.181  1.00 94.53           O  
ATOM   1203  N   SER A 158      20.719   9.332 -21.757  1.00 94.22           N  
ATOM   1204  CA  SER A 158      20.722   8.205 -20.830  1.00 94.22           C  
ATOM   1205  C   SER A 158      20.655   8.681 -19.382  1.00 94.22           C  
ATOM   1206  CB  SER A 158      21.969   7.345 -21.035  1.00 94.22           C  
ATOM   1207  O   SER A 158      19.933   8.104 -18.567  1.00 94.22           O  
ATOM   1208  OG  SER A 158      23.134   8.043 -20.628  1.00 94.22           O  
ATOM   1209  N   SER A 159      21.474   9.728 -19.003  1.00 95.00           N  
ATOM   1210  CA  SER A 159      21.436  10.309 -17.665  1.00 95.00           C  
ATOM   1211  C   SER A 159      20.069  10.912 -17.363  1.00 95.00           C  
ATOM   1212  CB  SER A 159      22.519  11.378 -17.513  1.00 95.00           C  
ATOM   1213  O   SER A 159      19.565  10.792 -16.244  1.00 95.00           O  
ATOM   1214  OG  SER A 159      22.240  12.497 -18.336  1.00 95.00           O  
ATOM   1215  N   ALA A 160      19.452  11.654 -18.332  1.00 94.46           N  
ATOM   1216  CA  ALA A 160      18.112  12.217 -18.197  1.00 94.46           C  
ATOM   1217  C   ALA A 160      17.071  11.118 -18.004  1.00 94.46           C  
ATOM   1218  CB  ALA A 160      17.765  13.065 -19.419  1.00 94.46           C  
ATOM   1219  O   ALA A 160      16.150  11.261 -17.196  1.00 94.46           O  
ATOM   1220  N   ARG A 161      17.272  10.048 -18.848  1.00 92.81           N  
ATOM   1221  CA  ARG A 161      16.383   8.899 -18.702  1.00 92.81           C  
ATOM   1222  C   ARG A 161      16.486   8.302 -17.303  1.00 92.81           C  
ATOM   1223  CB  ARG A 161      16.704   7.834 -19.752  1.00 92.81           C  
ATOM   1224  O   ARG A 161      15.470   7.991 -16.679  1.00 92.81           O  
ATOM   1225  CG  ARG A 161      15.796   6.616 -19.692  1.00 92.81           C  
ATOM   1226  CD  ARG A 161      16.165   5.584 -20.749  1.00 92.81           C  
ATOM   1227  NE  ARG A 161      15.350   4.378 -20.632  1.00 92.81           N  
ATOM   1228  NH1 ARG A 161      16.258   3.337 -22.484  1.00 92.81           N  
ATOM   1229  NH2 ARG A 161      14.625   2.291 -21.260  1.00 92.81           N  
ATOM   1230  CZ  ARG A 161      15.413   3.338 -21.459  1.00 92.81           C  
ATOM   1231  N   SER A 162      17.635   8.087 -16.784  1.00 91.21           N  
ATOM   1232  CA  SER A 162      17.859   7.566 -15.440  1.00 91.21           C  
ATOM   1233  C   SER A 162      17.249   8.480 -14.383  1.00 91.21           C  
ATOM   1234  CB  SER A 162      19.356   7.394 -15.175  1.00 91.21           C  
ATOM   1235  O   SER A 162      16.639   8.006 -13.422  1.00 91.21           O  
ATOM   1236  OG  SER A 162      20.022   8.643 -15.225  1.00 91.21           O  
ATOM   1237  N   GLN A 163      17.437   9.770 -14.514  1.00 92.99           N  
ATOM   1238  CA  GLN A 163      16.851  10.749 -13.603  1.00 92.99           C  
ATOM   1239  C   GLN A 163      15.327  10.692 -13.642  1.00 92.99           C  
ATOM   1240  CB  GLN A 163      17.333  12.159 -13.947  1.00 92.99           C  
ATOM   1241  O   GLN A 163      14.670  10.785 -12.603  1.00 92.99           O  
ATOM   1242  CG  GLN A 163      18.781  12.426 -13.556  1.00 92.99           C  
ATOM   1243  CD  GLN A 163      19.253  13.809 -13.964  1.00 92.99           C  
ATOM   1244  NE2 GLN A 163      20.529  14.093 -13.729  1.00 92.99           N  
ATOM   1245  OE1 GLN A 163      18.477  14.615 -14.488  1.00 92.99           O  
ATOM   1246  N   ALA A 164      14.774  10.603 -14.818  1.00 90.62           N  
ATOM   1247  CA  ALA A 164      13.327  10.491 -14.983  1.00 90.62           C  
ATOM   1248  C   ALA A 164      12.795   9.223 -14.321  1.00 90.62           C  
ATOM   1249  CB  ALA A 164      12.957  10.510 -16.464  1.00 90.62           C  
ATOM   1250  O   ALA A 164      11.727   9.238 -13.705  1.00 90.62           O  
ATOM   1251  N   LEU A 165      13.499   8.117 -14.414  1.00 91.11           N  
ATOM   1252  CA  LEU A 165      13.109   6.852 -13.800  1.00 91.11           C  
ATOM   1253  C   LEU A 165      13.131   6.958 -12.279  1.00 91.11           C  
ATOM   1254  CB  LEU A 165      14.037   5.724 -14.259  1.00 91.11           C  
ATOM   1255  O   LEU A 165      12.243   6.434 -11.603  1.00 91.11           O  
ATOM   1256  CG  LEU A 165      13.840   5.225 -15.691  1.00 91.11           C  
ATOM   1257  CD1 LEU A 165      14.898   4.183 -16.039  1.00 91.11           C  
ATOM   1258  CD2 LEU A 165      12.438   4.651 -15.870  1.00 91.11           C  
ATOM   1259  N   LEU A 166      14.122   7.637 -11.754  1.00 91.11           N  
ATOM   1260  CA  LEU A 166      14.198   7.853 -10.314  1.00 91.11           C  
ATOM   1261  C   LEU A 166      13.020   8.691  -9.827  1.00 91.11           C  
ATOM   1262  CB  LEU A 166      15.515   8.538  -9.943  1.00 91.11           C  
ATOM   1263  O   LEU A 166      12.436   8.400  -8.781  1.00 91.11           O  
ATOM   1264  CG  LEU A 166      16.777   7.678 -10.038  1.00 91.11           C  
ATOM   1265  CD1 LEU A 166      18.017   8.528  -9.781  1.00 91.11           C  
ATOM   1266  CD2 LEU A 166      16.706   6.515  -9.055  1.00 91.11           C  
ATOM   1267  N   GLU A 167      12.710   9.761 -10.573  1.00 89.57           N  
ATOM   1268  CA  GLU A 167      11.570  10.612 -10.245  1.00 89.57           C  
ATOM   1269  C   GLU A 167      10.260   9.834 -10.323  1.00 89.57           C  
ATOM   1270  CB  GLU A 167      11.518  11.825 -11.178  1.00 89.57           C  
ATOM   1271  O   GLU A 167       9.376  10.010  -9.482  1.00 89.57           O  
ATOM   1272  CG  GLU A 167      12.643  12.824 -10.951  1.00 89.57           C  
ATOM   1273  CD  GLU A 167      12.652  13.958 -11.965  1.00 89.57           C  
ATOM   1274  OE1 GLU A 167      13.527  14.848 -11.872  1.00 89.57           O  
ATOM   1275  OE2 GLU A 167      11.776  13.956 -12.858  1.00 89.57           O  
ATOM   1276  N   ARG A 168      10.138   9.022 -11.384  1.00 88.85           N  
ATOM   1277  CA  ARG A 168       8.966   8.166 -11.530  1.00 88.85           C  
ATOM   1278  C   ARG A 168       8.824   7.224 -10.339  1.00 88.85           C  
ATOM   1279  CB  ARG A 168       9.047   7.360 -12.828  1.00 88.85           C  
ATOM   1280  O   ARG A 168       7.733   7.077  -9.784  1.00 88.85           O  
ATOM   1281  CG  ARG A 168       7.848   6.457 -13.068  1.00 88.85           C  
ATOM   1282  CD  ARG A 168       8.175   5.331 -14.039  1.00 88.85           C  
ATOM   1283  NE  ARG A 168       9.038   4.325 -13.426  1.00 88.85           N  
ATOM   1284  NH1 ARG A 168       8.957   2.866 -15.216  1.00 88.85           N  
ATOM   1285  NH2 ARG A 168      10.181   2.334 -13.352  1.00 88.85           N  
ATOM   1286  CZ  ARG A 168       9.390   3.177 -13.999  1.00 88.85           C  
ATOM   1287  N   ASP A 169       9.916   6.604  -9.959  1.00 88.84           N  
ATOM   1288  CA  ASP A 169       9.914   5.704  -8.810  1.00 88.84           C  
ATOM   1289  C   ASP A 169       9.590   6.458  -7.522  1.00 88.84           C  
ATOM   1290  CB  ASP A 169      11.264   4.996  -8.680  1.00 88.84           C  
ATOM   1291  O   ASP A 169       8.865   5.949  -6.665  1.00 88.84           O  
ATOM   1292  CG  ASP A 169      11.506   3.974  -9.777  1.00 88.84           C  
ATOM   1293  OD1 ASP A 169      10.541   3.576 -10.464  1.00 88.84           O  
ATOM   1294  OD2 ASP A 169      12.673   3.561  -9.955  1.00 88.84           O  
ATOM   1295  N   GLY A 170      10.198   7.668  -7.410  1.00 89.60           N  
ATOM   1296  CA  GLY A 170       9.874   8.508  -6.268  1.00 89.60           C  
ATOM   1297  C   GLY A 170       8.400   8.857  -6.184  1.00 89.60           C  
ATOM   1298  O   GLY A 170       7.802   8.795  -5.108  1.00 89.60           O  
ATOM   1299  N   LEU A 171       7.763   9.247  -7.314  1.00 87.21           N  
ATOM   1300  CA  LEU A 171       6.346   9.584  -7.383  1.00 87.21           C  
ATOM   1301  C   LEU A 171       5.482   8.353  -7.128  1.00 87.21           C  
ATOM   1302  CB  LEU A 171       6.004  10.189  -8.747  1.00 87.21           C  
ATOM   1303  O   LEU A 171       4.431   8.449  -6.490  1.00 87.21           O  
ATOM   1304  CG  LEU A 171       6.529  11.600  -9.014  1.00 87.21           C  
ATOM   1305  CD1 LEU A 171       6.248  12.006 -10.457  1.00 87.21           C  
ATOM   1306  CD2 LEU A 171       5.906  12.596  -8.041  1.00 87.21           C  
ATOM   1307  N   ALA A 172       5.888   7.238  -7.648  1.00 87.41           N  
ATOM   1308  CA  ALA A 172       5.184   5.981  -7.411  1.00 87.41           C  
ATOM   1309  C   ALA A 172       5.154   5.641  -5.924  1.00 87.41           C  
ATOM   1310  CB  ALA A 172       5.838   4.848  -8.199  1.00 87.41           C  
ATOM   1311  O   ALA A 172       4.127   5.200  -5.402  1.00 87.41           O  
ATOM   1312  N   GLU A 173       6.251   5.832  -5.202  1.00 88.08           N  
ATOM   1313  CA  GLU A 173       6.319   5.620  -3.760  1.00 88.08           C  
ATOM   1314  C   GLU A 173       5.406   6.591  -3.016  1.00 88.08           C  
ATOM   1315  CB  GLU A 173       7.759   5.765  -3.261  1.00 88.08           C  
ATOM   1316  O   GLU A 173       4.746   6.212  -2.047  1.00 88.08           O  
ATOM   1317  CG  GLU A 173       8.693   4.668  -3.752  1.00 88.08           C  
ATOM   1318  CD  GLU A 173      10.147   4.905  -3.376  1.00 88.08           C  
ATOM   1319  OE1 GLU A 173      11.002   4.046  -3.687  1.00 88.08           O  
ATOM   1320  OE2 GLU A 173      10.433   5.959  -2.765  1.00 88.08           O  
ATOM   1321  N   GLU A 174       5.379   7.886  -3.466  1.00 87.27           N  
ATOM   1322  CA  GLU A 174       4.507   8.895  -2.871  1.00 87.27           C  
ATOM   1323  C   GLU A 174       3.037   8.527  -3.048  1.00 87.27           C  
ATOM   1324  CB  GLU A 174       4.782  10.271  -3.483  1.00 87.27           C  
ATOM   1325  O   GLU A 174       2.231   8.712  -2.133  1.00 87.27           O  
ATOM   1326  CG  GLU A 174       6.111  10.879  -3.057  1.00 87.27           C  
ATOM   1327  CD  GLU A 174       6.428  12.185  -3.767  1.00 87.27           C  
ATOM   1328  OE1 GLU A 174       7.567  12.689  -3.632  1.00 87.27           O  
ATOM   1329  OE2 GLU A 174       5.531  12.710  -4.464  1.00 87.27           O  
ATOM   1330  N   VAL A 175       2.717   8.053  -4.221  1.00 87.27           N  
ATOM   1331  CA  VAL A 175       1.350   7.630  -4.504  1.00 87.27           C  
ATOM   1332  C   VAL A 175       0.969   6.466  -3.592  1.00 87.27           C  
ATOM   1333  CB  VAL A 175       1.176   7.225  -5.985  1.00 87.27           C  
ATOM   1334  O   VAL A 175      -0.135   6.434  -3.043  1.00 87.27           O  
ATOM   1335  CG1 VAL A 175      -0.163   6.521  -6.199  1.00 87.27           C  
ATOM   1336  CG2 VAL A 175       1.289   8.451  -6.890  1.00 87.27           C  
ATOM   1337  N   GLN A 176       1.827   5.504  -3.461  1.00 88.12           N  
ATOM   1338  CA  GLN A 176       1.588   4.365  -2.582  1.00 88.12           C  
ATOM   1339  C   GLN A 176       1.427   4.813  -1.132  1.00 88.12           C  
ATOM   1340  CB  GLN A 176       2.727   3.351  -2.695  1.00 88.12           C  
ATOM   1341  O   GLN A 176       0.567   4.303  -0.411  1.00 88.12           O  
ATOM   1342  CG  GLN A 176       2.716   2.555  -3.993  1.00 88.12           C  
ATOM   1343  CD  GLN A 176       3.885   1.594  -4.102  1.00 88.12           C  
ATOM   1344  NE2 GLN A 176       3.942   0.853  -5.204  1.00 88.12           N  
ATOM   1345  OE1 GLN A 176       4.730   1.519  -3.205  1.00 88.12           O  
ATOM   1346  N   ARG A 177       2.273   5.770  -0.649  1.00 86.95           N  
ATOM   1347  CA  ARG A 177       2.179   6.331   0.695  1.00 86.95           C  
ATOM   1348  C   ARG A 177       0.832   7.014   0.910  1.00 86.95           C  
ATOM   1349  CB  ARG A 177       3.316   7.325   0.944  1.00 86.95           C  
ATOM   1350  O   ARG A 177       0.209   6.852   1.961  1.00 86.95           O  
ATOM   1351  CG  ARG A 177       4.663   6.668   1.198  1.00 86.95           C  
ATOM   1352  CD  ARG A 177       5.717   7.685   1.613  1.00 86.95           C  
ATOM   1353  NE  ARG A 177       6.639   7.983   0.520  1.00 86.95           N  
ATOM   1354  NH1 ARG A 177       5.727  10.050   0.039  1.00 86.95           N  
ATOM   1355  NH2 ARG A 177       7.508   9.267  -1.174  1.00 86.95           N  
ATOM   1356  CZ  ARG A 177       6.622   9.099  -0.202  1.00 86.95           C  
ATOM   1357  N   LEU A 178       0.392   7.791  -0.101  1.00 84.50           N  
ATOM   1358  CA  LEU A 178      -0.886   8.489  -0.020  1.00 84.50           C  
ATOM   1359  C   LEU A 178      -2.046   7.499  -0.015  1.00 84.50           C  
ATOM   1360  CB  LEU A 178      -1.038   9.466  -1.189  1.00 84.50           C  
ATOM   1361  O   LEU A 178      -3.035   7.699   0.694  1.00 84.50           O  
ATOM   1362  CG  LEU A 178      -0.192  10.738  -1.124  1.00 84.50           C  
ATOM   1363  CD1 LEU A 178      -0.354  11.549  -2.406  1.00 84.50           C  
ATOM   1364  CD2 LEU A 178      -0.574  11.572   0.094  1.00 84.50           C  
ATOM   1365  N   ARG A 179      -1.929   6.490  -0.855  1.00 88.06           N  
ATOM   1366  CA  ARG A 179      -2.943   5.440  -0.877  1.00 88.06           C  
ATOM   1367  C   ARG A 179      -3.049   4.754   0.481  1.00 88.06           C  
ATOM   1368  CB  ARG A 179      -2.625   4.408  -1.962  1.00 88.06           C  
ATOM   1369  O   ARG A 179      -4.153   4.488   0.963  1.00 88.06           O  
ATOM   1370  CG  ARG A 179      -2.984   4.862  -3.368  1.00 88.06           C  
ATOM   1371  CD  ARG A 179      -2.751   3.761  -4.393  1.00 88.06           C  
ATOM   1372  NE  ARG A 179      -3.019   4.224  -5.752  1.00 88.06           N  
ATOM   1373  NH1 ARG A 179      -1.646   2.672  -6.772  1.00 88.06           N  
ATOM   1374  NH2 ARG A 179      -2.800   4.196  -8.038  1.00 88.06           N  
ATOM   1375  CZ  ARG A 179      -2.488   3.696  -6.851  1.00 88.06           C  
ATOM   1376  N   ALA A 180      -1.906   4.432   1.093  1.00 84.74           N  
ATOM   1377  CA  ALA A 180      -1.874   3.824   2.421  1.00 84.74           C  
ATOM   1378  C   ALA A 180      -2.498   4.748   3.463  1.00 84.74           C  
ATOM   1379  CB  ALA A 180      -0.440   3.477   2.813  1.00 84.74           C  
ATOM   1380  O   ALA A 180      -3.245   4.297   4.334  1.00 84.74           O  
ATOM   1381  N   ARG A 181      -2.150   6.034   3.405  1.00 87.07           N  
ATOM   1382  CA  ARG A 181      -2.716   7.031   4.308  1.00 87.07           C  
ATOM   1383  C   ARG A 181      -4.229   7.128   4.138  1.00 87.07           C  
ATOM   1384  CB  ARG A 181      -2.074   8.399   4.070  1.00 87.07           C  
ATOM   1385  O   ARG A 181      -4.964   7.235   5.121  1.00 87.07           O  
ATOM   1386  CG  ARG A 181      -0.678   8.535   4.658  1.00 87.07           C  
ATOM   1387  CD  ARG A 181      -0.102   9.925   4.427  1.00 87.07           C  
ATOM   1388  NE  ARG A 181       1.291  10.009   4.856  1.00 87.07           N  
ATOM   1389  NH1 ARG A 181       1.258  12.290   5.222  1.00 87.07           N  
ATOM   1390  NH2 ARG A 181       3.176  11.092   5.597  1.00 87.07           N  
ATOM   1391  CZ  ARG A 181       1.905  11.130   5.224  1.00 87.07           C  
ATOM   1392  N   CYS A 182      -4.740   7.124   2.916  1.00 83.88           N  
ATOM   1393  CA  CYS A 182      -6.169   7.171   2.628  1.00 83.88           C  
ATOM   1394  C   CYS A 182      -6.879   5.946   3.191  1.00 83.88           C  
ATOM   1395  CB  CYS A 182      -6.410   7.265   1.122  1.00 83.88           C  
ATOM   1396  O   CYS A 182      -7.985   6.054   3.724  1.00 83.88           O  
ATOM   1397  SG  CYS A 182      -6.019   8.883   0.421  1.00 83.88           S  
ATOM   1398  N   GLU A 183      -6.292   4.800   3.033  1.00 84.76           N  
ATOM   1399  CA  GLU A 183      -6.843   3.561   3.572  1.00 84.76           C  
ATOM   1400  C   GLU A 183      -6.903   3.601   5.097  1.00 84.76           C  
ATOM   1401  CB  GLU A 183      -6.017   2.358   3.109  1.00 84.76           C  
ATOM   1402  O   GLU A 183      -7.881   3.150   5.697  1.00 84.76           O  
ATOM   1403  CG  GLU A 183      -6.179   2.033   1.632  1.00 84.76           C  
ATOM   1404  CD  GLU A 183      -5.217   0.961   1.144  1.00 84.76           C  
ATOM   1405  OE1 GLU A 183      -5.270   0.597  -0.053  1.00 84.76           O  
ATOM   1406  OE2 GLU A 183      -4.405   0.480   1.966  1.00 84.76           O  
ATOM   1407  N   GLU A 184      -5.838   4.094   5.771  1.00 80.16           N  
ATOM   1408  CA  GLU A 184      -5.806   4.249   7.223  1.00 80.16           C  
ATOM   1409  C   GLU A 184      -6.906   5.192   7.701  1.00 80.16           C  
ATOM   1410  CB  GLU A 184      -4.438   4.762   7.679  1.00 80.16           C  
ATOM   1411  O   GLU A 184      -7.566   4.924   8.707  1.00 80.16           O  
ATOM   1412  CG  GLU A 184      -3.328   3.726   7.580  1.00 80.16           C  
ATOM   1413  CD  GLU A 184      -1.943   4.306   7.817  1.00 80.16           C  
ATOM   1414  OE1 GLU A 184      -0.943   3.566   7.676  1.00 80.16           O  
ATOM   1415  OE2 GLU A 184      -1.857   5.510   8.146  1.00 80.16           O  
ATOM   1416  N   GLU A 185      -6.991   6.344   6.975  1.00 80.96           N  
ATOM   1417  CA  GLU A 185      -8.041   7.303   7.305  1.00 80.96           C  
ATOM   1418  C   GLU A 185      -9.426   6.688   7.124  1.00 80.96           C  
ATOM   1419  CB  GLU A 185      -7.908   8.563   6.445  1.00 80.96           C  
ATOM   1420  O   GLU A 185     -10.334   6.948   7.917  1.00 80.96           O  
ATOM   1421  CG  GLU A 185      -6.775   9.483   6.873  1.00 80.96           C  
ATOM   1422  CD  GLU A 185      -6.732  10.786   6.091  1.00 80.96           C  
ATOM   1423  OE1 GLU A 185      -5.930  11.681   6.445  1.00 80.96           O  
ATOM   1424  OE2 GLU A 185      -7.507  10.914   5.117  1.00 80.96           O  
ATOM   1425  N   SER A 186      -9.645   5.974   5.993  1.00 79.36           N  
ATOM   1426  CA  SER A 186     -10.908   5.287   5.746  1.00 79.36           C  
ATOM   1427  C   SER A 186     -11.216   4.283   6.852  1.00 79.36           C  
ATOM   1428  CB  SER A 186     -10.876   4.574   4.394  1.00 79.36           C  
ATOM   1429  O   SER A 186     -12.357   4.183   7.307  1.00 79.36           O  
ATOM   1430  OG  SER A 186     -12.073   3.845   4.180  1.00 79.36           O  
ATOM   1431  N   ARG A 187     -10.221   3.514   7.298  1.00 81.62           N  
ATOM   1432  CA  ARG A 187     -10.374   2.566   8.397  1.00 81.62           C  
ATOM   1433  C   ARG A 187     -10.714   3.285   9.698  1.00 81.62           C  
ATOM   1434  CB  ARG A 187      -9.100   1.737   8.574  1.00 81.62           C  
ATOM   1435  O   ARG A 187     -11.555   2.819  10.470  1.00 81.62           O  
ATOM   1436  CG  ARG A 187      -8.871   0.715   7.472  1.00 81.62           C  
ATOM   1437  CD  ARG A 187      -7.613  -0.106   7.716  1.00 81.62           C  
ATOM   1438  NE  ARG A 187      -7.315  -0.984   6.588  1.00 81.62           N  
ATOM   1439  NH1 ARG A 187      -5.259  -0.037   6.126  1.00 81.62           N  
ATOM   1440  NH2 ARG A 187      -6.036  -1.779   4.854  1.00 81.62           N  
ATOM   1441  CZ  ARG A 187      -6.204  -0.931   5.859  1.00 81.62           C  
ATOM   1442  N   GLY A 188      -9.996   4.392   9.983  1.00 80.78           N  
ATOM   1443  CA  GLY A 188     -10.313   5.202  11.148  1.00 80.78           C  
ATOM   1444  C   GLY A 188     -11.727   5.751  11.126  1.00 80.78           C  
ATOM   1445  O   GLY A 188     -12.415   5.750  12.149  1.00 80.78           O  
ATOM   1446  N   ARG A 189     -12.215   6.236   9.950  1.00 86.88           N  
ATOM   1447  CA  ARG A 189     -13.578   6.730   9.783  1.00 86.88           C  
ATOM   1448  C   ARG A 189     -14.597   5.628  10.050  1.00 86.88           C  
ATOM   1449  CB  ARG A 189     -13.775   7.296   8.375  1.00 86.88           C  
ATOM   1450  O   ARG A 189     -15.609   5.859  10.714  1.00 86.88           O  
ATOM   1451  CG  ARG A 189     -13.136   8.659   8.163  1.00 86.88           C  
ATOM   1452  CD  ARG A 189     -13.508   9.254   6.812  1.00 86.88           C  
ATOM   1453  NE  ARG A 189     -12.932  10.583   6.631  1.00 86.88           N  
ATOM   1454  NH1 ARG A 189     -11.292   9.898   5.155  1.00 86.88           N  
ATOM   1455  NH2 ARG A 189     -11.450  12.104   5.757  1.00 86.88           N  
ATOM   1456  CZ  ARG A 189     -11.893  10.859   5.848  1.00 86.88           C  
ATOM   1457  N   GLU A 190     -14.346   4.429   9.486  1.00 84.86           N  
ATOM   1458  CA  GLU A 190     -15.239   3.294   9.695  1.00 84.86           C  
ATOM   1459  C   GLU A 190     -15.332   2.931  11.175  1.00 84.86           C  
ATOM   1460  CB  GLU A 190     -14.771   2.084   8.884  1.00 84.86           C  
ATOM   1461  O   GLU A 190     -16.412   2.611  11.674  1.00 84.86           O  
ATOM   1462  CG  GLU A 190     -14.970   2.235   7.383  1.00 84.86           C  
ATOM   1463  CD  GLU A 190     -14.382   1.084   6.581  1.00 84.86           C  
ATOM   1464  OE1 GLU A 190     -14.463   1.111   5.332  1.00 84.86           O  
ATOM   1465  OE2 GLU A 190     -13.837   0.148   7.207  1.00 84.86           O  
ATOM   1466  N   GLY A 191     -14.168   2.901  11.906  1.00 86.40           N  
ATOM   1467  CA  GLY A 191     -14.159   2.664  13.341  1.00 86.40           C  
ATOM   1468  C   GLY A 191     -14.954   3.695  14.120  1.00 86.40           C  
ATOM   1469  O   GLY A 191     -15.700   3.347  15.038  1.00 86.40           O  
ATOM   1470  N   ALA A 192     -14.752   4.985  13.783  1.00 83.59           N  
ATOM   1471  CA  ALA A 192     -15.483   6.072  14.429  1.00 83.59           C  
ATOM   1472  C   ALA A 192     -16.980   5.969  14.149  1.00 83.59           C  
ATOM   1473  CB  ALA A 192     -14.950   7.424  13.960  1.00 83.59           C  
ATOM   1474  O   ALA A 192     -17.802   6.217  15.034  1.00 83.59           O  
ATOM   1475  N   GLU A 193     -17.366   5.620  12.869  1.00 88.21           N  
ATOM   1476  CA  GLU A 193     -18.765   5.435  12.494  1.00 88.21           C  
ATOM   1477  C   GLU A 193     -19.401   4.296  13.285  1.00 88.21           C  
ATOM   1478  CB  GLU A 193     -18.889   5.166  10.992  1.00 88.21           C  
ATOM   1479  O   GLU A 193     -20.551   4.401  13.718  1.00 88.21           O  
ATOM   1480  CG  GLU A 193     -18.683   6.401  10.127  1.00 88.21           C  
ATOM   1481  CD  GLU A 193     -18.807   6.118   8.639  1.00 88.21           C  
ATOM   1482  OE1 GLU A 193     -18.633   7.055   7.826  1.00 88.21           O  
ATOM   1483  OE2 GLU A 193     -19.081   4.951   8.282  1.00 88.21           O  
ATOM   1484  N   ARG A 194     -18.711   3.213  13.411  1.00 89.62           N  
ATOM   1485  CA  ARG A 194     -19.193   2.088  14.206  1.00 89.62           C  
ATOM   1486  C   ARG A 194     -19.393   2.492  15.663  1.00 89.62           C  
ATOM   1487  CB  ARG A 194     -18.219   0.911  14.118  1.00 89.62           C  
ATOM   1488  O   ARG A 194     -20.380   2.102  16.291  1.00 89.62           O  
ATOM   1489  CG  ARG A 194     -18.255   0.180  12.786  1.00 89.62           C  
ATOM   1490  CD  ARG A 194     -17.409  -1.086  12.814  1.00 89.62           C  
ATOM   1491  NE  ARG A 194     -16.299  -1.013  11.868  1.00 89.62           N  
ATOM   1492  NH1 ARG A 194     -14.690  -0.585  13.470  1.00 89.62           N  
ATOM   1493  NH2 ARG A 194     -14.102  -0.732  11.259  1.00 89.62           N  
ATOM   1494  CZ  ARG A 194     -15.033  -0.777  12.201  1.00 89.62           C  
ATOM   1495  N   ALA A 195     -18.478   3.227  16.248  1.00 91.13           N  
ATOM   1496  CA  ALA A 195     -18.578   3.717  17.621  1.00 91.13           C  
ATOM   1497  C   ALA A 195     -19.777   4.646  17.785  1.00 91.13           C  
ATOM   1498  CB  ALA A 195     -17.293   4.435  18.024  1.00 91.13           C  
ATOM   1499  O   ALA A 195     -20.479   4.591  18.798  1.00 91.13           O  
ATOM   1500  N   LEU A 196     -19.904   5.536  16.792  1.00 90.06           N  
ATOM   1501  CA  LEU A 196     -21.043   6.447  16.805  1.00 90.06           C  
ATOM   1502  C   LEU A 196     -22.357   5.673  16.797  1.00 90.06           C  
ATOM   1503  CB  LEU A 196     -20.987   7.393  15.603  1.00 90.06           C  
ATOM   1504  O   LEU A 196     -23.287   6.012  17.533  1.00 90.06           O  
ATOM   1505  CG  LEU A 196     -22.070   8.471  15.538  1.00 90.06           C  
ATOM   1506  CD1 LEU A 196     -21.819   9.539  16.598  1.00 90.06           C  
ATOM   1507  CD2 LEU A 196     -22.122   9.094  14.147  1.00 90.06           C  
ATOM   1508  N   LYS A 197     -22.477   4.698  15.943  1.00 91.99           N  
ATOM   1509  CA  LYS A 197     -23.680   3.874  15.864  1.00 91.99           C  
ATOM   1510  C   LYS A 197     -23.938   3.150  17.182  1.00 91.99           C  
ATOM   1511  CB  LYS A 197     -23.562   2.861  14.724  1.00 91.99           C  
ATOM   1512  O   LYS A 197     -25.086   3.026  17.614  1.00 91.99           O  
ATOM   1513  CG  LYS A 197     -23.740   3.464  13.338  1.00 91.99           C  
ATOM   1514  CD  LYS A 197     -23.681   2.398  12.252  1.00 91.99           C  
ATOM   1515  CE  LYS A 197     -23.795   3.008  10.862  1.00 91.99           C  
ATOM   1516  NZ  LYS A 197     -23.619   1.982   9.791  1.00 91.99           N  
ATOM   1517  N   ALA A 198     -22.945   2.611  17.785  1.00 91.60           N  
ATOM   1518  CA  ALA A 198     -23.061   1.954  19.085  1.00 91.60           C  
ATOM   1519  C   ALA A 198     -23.553   2.929  20.150  1.00 91.60           C  
ATOM   1520  CB  ALA A 198     -21.721   1.351  19.498  1.00 91.60           C  
ATOM   1521  O   ALA A 198     -24.406   2.583  20.971  1.00 91.60           O  
ATOM   1522  N   GLN A 199     -22.919   4.110  20.206  1.00 92.52           N  
ATOM   1523  CA  GLN A 199     -23.333   5.136  21.157  1.00 92.52           C  
ATOM   1524  C   GLN A 199     -24.778   5.562  20.912  1.00 92.52           C  
ATOM   1525  CB  GLN A 199     -22.406   6.350  21.075  1.00 92.52           C  
ATOM   1526  O   GLN A 199     -25.509   5.868  21.856  1.00 92.52           O  
ATOM   1527  CG  GLN A 199     -20.987   6.073  21.552  1.00 92.52           C  
ATOM   1528  CD  GLN A 199     -20.923   5.700  23.021  1.00 92.52           C  
ATOM   1529  NE2 GLN A 199     -19.971   4.845  23.375  1.00 92.52           N  
ATOM   1530  OE1 GLN A 199     -21.724   6.178  23.832  1.00 92.52           O  
ATOM   1531  N   GLN A 200     -25.151   5.677  19.643  1.00 93.72           N  
ATOM   1532  CA  GLN A 200     -26.536   5.983  19.301  1.00 93.72           C  
ATOM   1533  C   GLN A 200     -27.487   4.930  19.863  1.00 93.72           C  
ATOM   1534  CB  GLN A 200     -26.705   6.087  17.784  1.00 93.72           C  
ATOM   1535  O   GLN A 200     -28.571   5.261  20.349  1.00 93.72           O  
ATOM   1536  CG  GLN A 200     -26.148   7.374  17.191  1.00 93.72           C  
ATOM   1537  CD  GLN A 200     -26.269   7.424  15.679  1.00 93.72           C  
ATOM   1538  NE2 GLN A 200     -26.055   8.603  15.105  1.00 93.72           N  
ATOM   1539  OE1 GLN A 200     -26.552   6.410  15.032  1.00 93.72           O  
ATOM   1540  N   ARG A 201     -27.149   3.673  19.731  1.00 92.86           N  
ATOM   1541  CA  ARG A 201     -27.952   2.592  20.293  1.00 92.86           C  
ATOM   1542  C   ARG A 201     -28.050   2.715  21.810  1.00 92.86           C  
ATOM   1543  CB  ARG A 201     -27.362   1.232  19.915  1.00 92.86           C  
ATOM   1544  O   ARG A 201     -29.118   2.500  22.387  1.00 92.86           O  
ATOM   1545  CG  ARG A 201     -27.452   0.912  18.431  1.00 92.86           C  
ATOM   1546  CD  ARG A 201     -26.895  -0.470  18.117  1.00 92.86           C  
ATOM   1547  NE  ARG A 201     -27.036  -0.799  16.702  1.00 92.86           N  
ATOM   1548  NH1 ARG A 201     -25.597  -2.605  16.765  1.00 92.86           N  
ATOM   1549  NH2 ARG A 201     -26.617  -2.015  14.799  1.00 92.86           N  
ATOM   1550  CZ  ARG A 201     -26.417  -1.806  16.092  1.00 92.86           C  
ATOM   1551  N   ASP A 202     -26.959   3.013  22.416  1.00 92.09           N  
ATOM   1552  CA  ASP A 202     -26.926   3.205  23.862  1.00 92.09           C  
ATOM   1553  C   ASP A 202     -27.831   4.360  24.284  1.00 92.09           C  
ATOM   1554  CB  ASP A 202     -25.494   3.458  24.338  1.00 92.09           C  
ATOM   1555  O   ASP A 202     -28.540   4.265  25.288  1.00 92.09           O  
ATOM   1556  CG  ASP A 202     -24.612   2.225  24.249  1.00 92.09           C  
ATOM   1557  OD1 ASP A 202     -25.145   1.103  24.110  1.00 92.09           O  
ATOM   1558  OD2 ASP A 202     -23.374   2.376  24.322  1.00 92.09           O  
ATOM   1559  N   VAL A 203     -27.702   5.463  23.525  1.00 94.95           N  
ATOM   1560  CA  VAL A 203     -28.527   6.633  23.806  1.00 94.95           C  
ATOM   1561  C   VAL A 203     -30.003   6.275  23.646  1.00 94.95           C  
ATOM   1562  CB  VAL A 203     -28.163   7.818  22.884  1.00 94.95           C  
ATOM   1563  O   VAL A 203     -30.832   6.648  24.480  1.00 94.95           O  
ATOM   1564  CG1 VAL A 203     -29.183   8.947  23.027  1.00 94.95           C  
ATOM   1565  CG2 VAL A 203     -26.756   8.323  23.195  1.00 94.95           C  
ATOM   1566  N   ASP A 204     -30.365   5.601  22.572  1.00 94.51           N  
ATOM   1567  CA  ASP A 204     -31.739   5.160  22.349  1.00 94.51           C  
ATOM   1568  C   ASP A 204     -32.220   4.265  23.489  1.00 94.51           C  
ATOM   1569  CB  ASP A 204     -31.856   4.422  21.014  1.00 94.51           C  
ATOM   1570  O   ASP A 204     -33.364   4.377  23.933  1.00 94.51           O  
ATOM   1571  CG  ASP A 204     -31.704   5.339  19.814  1.00 94.51           C  
ATOM   1572  OD1 ASP A 204     -31.877   6.569  19.960  1.00 94.51           O  
ATOM   1573  OD2 ASP A 204     -31.412   4.828  18.711  1.00 94.51           O  
ATOM   1574  N   GLY A 205     -31.375   3.328  23.873  1.00 95.33           N  
ATOM   1575  CA  GLY A 205     -31.697   2.491  25.018  1.00 95.33           C  
ATOM   1576  C   GLY A 205     -31.956   3.286  26.284  1.00 95.33           C  
ATOM   1577  O   GLY A 205     -32.898   2.994  27.024  1.00 95.33           O  
ATOM   1578  N   ALA A 206     -31.069   4.230  26.592  1.00 93.89           N  
ATOM   1579  CA  ALA A 206     -31.219   5.094  27.759  1.00 93.89           C  
ATOM   1580  C   ALA A 206     -32.501   5.918  27.670  1.00 93.89           C  
ATOM   1581  CB  ALA A 206     -30.008   6.013  27.901  1.00 93.89           C  
ATOM   1582  O   ALA A 206     -33.187   6.121  28.674  1.00 93.89           O  
ATOM   1583  N   THR A 207     -32.796   6.434  26.498  1.00 95.58           N  
ATOM   1584  CA  THR A 207     -34.015   7.207  26.287  1.00 95.58           C  
ATOM   1585  C   THR A 207     -35.250   6.348  26.540  1.00 95.58           C  
ATOM   1586  CB  THR A 207     -34.070   7.785  24.861  1.00 95.58           C  
ATOM   1587  O   THR A 207     -36.230   6.816  27.124  1.00 95.58           O  
ATOM   1588  CG2 THR A 207     -32.959   8.805  24.637  1.00 95.58           C  
ATOM   1589  OG1 THR A 207     -33.923   6.719  23.914  1.00 95.58           O  
ATOM   1590  N   LEU A 208     -35.302   5.137  26.050  1.00 96.15           N  
ATOM   1591  CA  LEU A 208     -36.417   4.225  26.280  1.00 96.15           C  
ATOM   1592  C   LEU A 208     -36.588   3.940  27.768  1.00 96.15           C  
ATOM   1593  CB  LEU A 208     -36.203   2.914  25.519  1.00 96.15           C  
ATOM   1594  O   LEU A 208     -37.714   3.880  28.268  1.00 96.15           O  
ATOM   1595  CG  LEU A 208     -36.430   2.963  24.007  1.00 96.15           C  
ATOM   1596  CD1 LEU A 208     -36.075   1.621  23.374  1.00 96.15           C  
ATOM   1597  CD2 LEU A 208     -37.874   3.341  23.695  1.00 96.15           C  
ATOM   1598  N   ALA A 209     -35.495   3.660  28.439  1.00 94.78           N  
ATOM   1599  CA  ALA A 209     -35.530   3.440  29.883  1.00 94.78           C  
ATOM   1600  C   ALA A 209     -36.085   4.661  30.611  1.00 94.78           C  
ATOM   1601  CB  ALA A 209     -34.135   3.102  30.404  1.00 94.78           C  
ATOM   1602  O   ALA A 209     -36.871   4.527  31.551  1.00 94.78           O  
ATOM   1603  N   ARG A 210     -35.561   5.834  30.235  1.00 95.88           N  
ATOM   1604  CA  ARG A 210     -36.070   7.074  30.810  1.00 95.88           C  
ATOM   1605  C   ARG A 210     -37.577   7.192  30.612  1.00 95.88           C  
ATOM   1606  CB  ARG A 210     -35.364   8.283  30.192  1.00 95.88           C  
ATOM   1607  O   ARG A 210     -38.303   7.562  31.537  1.00 95.88           O  
ATOM   1608  CG  ARG A 210     -35.641   9.593  30.913  1.00 95.88           C  
ATOM   1609  CD  ARG A 210     -34.909  10.760  30.263  1.00 95.88           C  
ATOM   1610  NE  ARG A 210     -35.671  11.322  29.152  1.00 95.88           N  
ATOM   1611  NH1 ARG A 210     -33.945  11.176  27.623  1.00 95.88           N  
ATOM   1612  NH2 ARG A 210     -35.976  12.027  26.987  1.00 95.88           N  
ATOM   1613  CZ  ARG A 210     -35.196  11.507  27.923  1.00 95.88           C  
ATOM   1614  N   LEU A 211     -38.088   7.002  29.370  1.00 96.77           N  
ATOM   1615  CA  LEU A 211     -39.512   7.069  29.060  1.00 96.77           C  
ATOM   1616  C   LEU A 211     -40.301   6.081  29.913  1.00 96.77           C  
ATOM   1617  CB  LEU A 211     -39.751   6.782  27.575  1.00 96.77           C  
ATOM   1618  O   LEU A 211     -41.389   6.403  30.396  1.00 96.77           O  
ATOM   1619  CG  LEU A 211     -39.363   7.894  26.599  1.00 96.77           C  
ATOM   1620  CD1 LEU A 211     -39.582   7.437  25.161  1.00 96.77           C  
ATOM   1621  CD2 LEU A 211     -40.158   9.163  26.890  1.00 96.77           C  
ATOM   1622  N   ASP A 212     -39.853   4.855  30.046  1.00 95.86           N  
ATOM   1623  CA  ASP A 212     -40.503   3.841  30.871  1.00 95.86           C  
ATOM   1624  C   ASP A 212     -40.630   4.310  32.319  1.00 95.86           C  
ATOM   1625  CB  ASP A 212     -39.728   2.523  30.812  1.00 95.86           C  
ATOM   1626  O   ASP A 212     -41.673   4.122  32.949  1.00 95.86           O  
ATOM   1627  CG  ASP A 212     -39.892   1.798  29.488  1.00 95.86           C  
ATOM   1628  OD1 ASP A 212     -40.800   2.153  28.706  1.00 95.86           O  
ATOM   1629  OD2 ASP A 212     -39.107   0.861  29.225  1.00 95.86           O  
ATOM   1630  N   LEU A 213     -39.538   4.849  32.847  1.00 95.02           N  
ATOM   1631  CA  LEU A 213     -39.540   5.354  34.216  1.00 95.02           C  
ATOM   1632  C   LEU A 213     -40.494   6.535  34.359  1.00 95.02           C  
ATOM   1633  CB  LEU A 213     -38.128   5.771  34.636  1.00 95.02           C  
ATOM   1634  O   LEU A 213     -41.173   6.670  35.380  1.00 95.02           O  
ATOM   1635  CG  LEU A 213     -37.149   4.636  34.942  1.00 95.02           C  
ATOM   1636  CD1 LEU A 213     -35.746   5.191  35.163  1.00 95.02           C  
ATOM   1637  CD2 LEU A 213     -37.614   3.842  36.158  1.00 95.02           C  
ATOM   1638  N   GLU A 214     -40.463   7.383  33.418  1.00 96.15           N  
ATOM   1639  CA  GLU A 214     -41.393   8.508  33.420  1.00 96.15           C  
ATOM   1640  C   GLU A 214     -42.841   8.028  33.435  1.00 96.15           C  
ATOM   1641  CB  GLU A 214     -41.150   9.409  32.206  1.00 96.15           C  
ATOM   1642  O   GLU A 214     -43.687   8.609  34.119  1.00 96.15           O  
ATOM   1643  CG  GLU A 214     -39.888  10.252  32.309  1.00 96.15           C  
ATOM   1644  CD  GLU A 214     -39.624  11.091  31.068  1.00 96.15           C  
ATOM   1645  OE1 GLU A 214     -38.628  11.849  31.049  1.00 96.15           O  
ATOM   1646  OE2 GLU A 214     -40.421  10.991  30.109  1.00 96.15           O  
ATOM   1647  N   LYS A 215     -43.182   7.069  32.632  1.00 96.61           N  
ATOM   1648  CA  LYS A 215     -44.521   6.486  32.618  1.00 96.61           C  
ATOM   1649  C   LYS A 215     -44.877   5.895  33.979  1.00 96.61           C  
ATOM   1650  CB  LYS A 215     -44.628   5.411  31.536  1.00 96.61           C  
ATOM   1651  O   LYS A 215     -46.010   6.032  34.445  1.00 96.61           O  
ATOM   1652  CG  LYS A 215     -44.668   5.962  30.118  1.00 96.61           C  
ATOM   1653  CD  LYS A 215     -44.804   4.847  29.089  1.00 96.61           C  
ATOM   1654  CE  LYS A 215     -44.796   5.393  27.667  1.00 96.61           C  
ATOM   1655  NZ  LYS A 215     -44.790   4.298  26.653  1.00 96.61           N  
ATOM   1656  N   LYS A 216     -43.938   5.190  34.621  1.00 96.01           N  
ATOM   1657  CA  LYS A 216     -44.136   4.628  35.953  1.00 96.01           C  
ATOM   1658  C   LYS A 216     -44.394   5.726  36.980  1.00 96.01           C  
ATOM   1659  CB  LYS A 216     -42.924   3.794  36.371  1.00 96.01           C  
ATOM   1660  O   LYS A 216     -45.250   5.578  37.855  1.00 96.01           O  
ATOM   1661  CG  LYS A 216     -42.821   2.452  35.660  1.00 96.01           C  
ATOM   1662  CD  LYS A 216     -41.587   1.677  36.105  1.00 96.01           C  
ATOM   1663  CE  LYS A 216     -41.445   0.366  35.344  1.00 96.01           C  
ATOM   1664  NZ  LYS A 216     -40.203  -0.367  35.730  1.00 96.01           N  
ATOM   1665  N   VAL A 217     -43.575   6.730  36.832  1.00 96.05           N  
ATOM   1666  CA  VAL A 217     -43.737   7.862  37.738  1.00 96.05           C  
ATOM   1667  C   VAL A 217     -45.129   8.467  37.566  1.00 96.05           C  
ATOM   1668  CB  VAL A 217     -42.656   8.939  37.499  1.00 96.05           C  
ATOM   1669  O   VAL A 217     -45.808   8.767  38.551  1.00 96.05           O  
ATOM   1670  CG1 VAL A 217     -43.009  10.232  38.233  1.00 96.05           C  
ATOM   1671  CG2 VAL A 217     -41.286   8.427  37.942  1.00 96.05           C  
ATOM   1672  N   GLU A 218     -45.556   8.706  36.296  1.00 96.45           N  
ATOM   1673  CA  GLU A 218     -46.880   9.246  36.003  1.00 96.45           C  
ATOM   1674  C   GLU A 218     -47.979   8.341  36.553  1.00 96.45           C  
ATOM   1675  CB  GLU A 218     -47.061   9.438  34.495  1.00 96.45           C  
ATOM   1676  O   GLU A 218     -48.977   8.824  37.091  1.00 96.45           O  
ATOM   1677  CG  GLU A 218     -46.290  10.621  33.929  1.00 96.45           C  
ATOM   1678  CD  GLU A 218     -46.374  10.722  32.414  1.00 96.45           C  
ATOM   1679  OE1 GLU A 218     -45.717  11.612  31.828  1.00 96.45           O  
ATOM   1680  OE2 GLU A 218     -47.103   9.905  31.809  1.00 96.45           O  
ATOM   1681  N   SER A 219     -47.887   7.074  36.366  1.00 96.27           N  
ATOM   1682  CA  SER A 219     -48.858   6.117  36.887  1.00 96.27           C  
ATOM   1683  C   SER A 219     -48.933   6.178  38.409  1.00 96.27           C  
ATOM   1684  CB  SER A 219     -48.504   4.697  36.442  1.00 96.27           C  
ATOM   1685  O   SER A 219     -50.018   6.094  38.986  1.00 96.27           O  
ATOM   1686  OG  SER A 219     -47.342   4.236  37.110  1.00 96.27           O  
ATOM   1687  N   LEU A 220     -47.766   6.238  39.090  1.00 95.35           N  
ATOM   1688  CA  LEU A 220     -47.708   6.346  40.543  1.00 95.35           C  
ATOM   1689  C   LEU A 220     -48.331   7.655  41.016  1.00 95.35           C  
ATOM   1690  CB  LEU A 220     -46.260   6.251  41.031  1.00 95.35           C  
ATOM   1691  O   LEU A 220     -49.022   7.685  42.037  1.00 95.35           O  
ATOM   1692  CG  LEU A 220     -45.605   4.872  40.946  1.00 95.35           C  
ATOM   1693  CD1 LEU A 220     -44.134   4.958  41.341  1.00 95.35           C  
ATOM   1694  CD2 LEU A 220     -46.344   3.874  41.831  1.00 95.35           C  
ATOM   1695  N   LEU A 221     -48.035   8.699  40.347  1.00 96.70           N  
ATOM   1696  CA  LEU A 221     -48.648   9.982  40.673  1.00 96.70           C  
ATOM   1697  C   LEU A 221     -50.165   9.911  40.534  1.00 96.70           C  
ATOM   1698  CB  LEU A 221     -48.092  11.086  39.770  1.00 96.70           C  
ATOM   1699  O   LEU A 221     -50.895  10.481  41.348  1.00 96.70           O  
ATOM   1700  CG  LEU A 221     -46.674  11.568  40.082  1.00 96.70           C  
ATOM   1701  CD1 LEU A 221     -46.241  12.629  39.076  1.00 96.70           C  
ATOM   1702  CD2 LEU A 221     -46.594  12.109  41.506  1.00 96.70           C  
ATOM   1703  N   ASP A 222     -50.712   9.303  39.428  1.00 96.37           N  
ATOM   1704  CA  ASP A 222     -52.146   9.109  39.239  1.00 96.37           C  
ATOM   1705  C   ASP A 222     -52.742   8.277  40.372  1.00 96.37           C  
ATOM   1706  CB  ASP A 222     -52.424   8.439  37.891  1.00 96.37           C  
ATOM   1707  O   ASP A 222     -53.840   8.567  40.851  1.00 96.37           O  
ATOM   1708  CG  ASP A 222     -52.178   9.360  36.709  1.00 96.37           C  
ATOM   1709  OD1 ASP A 222     -52.067  10.589  36.906  1.00 96.37           O  
ATOM   1710  OD2 ASP A 222     -52.097   8.852  35.570  1.00 96.37           O  
ATOM   1711  N   GLU A 223     -52.039   7.218  40.771  1.00 95.88           N  
ATOM   1712  CA  GLU A 223     -52.479   6.377  41.880  1.00 95.88           C  
ATOM   1713  C   GLU A 223     -52.535   7.166  43.184  1.00 95.88           C  
ATOM   1714  CB  GLU A 223     -51.555   5.166  42.036  1.00 95.88           C  
ATOM   1715  O   GLU A 223     -53.470   7.010  43.972  1.00 95.88           O  
ATOM   1716  CG  GLU A 223     -51.694   4.139  40.923  1.00 95.88           C  
ATOM   1717  CD  GLU A 223     -50.743   2.961  41.071  1.00 95.88           C  
ATOM   1718  OE1 GLU A 223     -50.648   2.136  40.134  1.00 95.88           O  
ATOM   1719  OE2 GLU A 223     -50.089   2.862  42.134  1.00 95.88           O  
ATOM   1720  N   LEU A 224     -51.487   7.914  43.416  1.00 94.70           N  
ATOM   1721  CA  LEU A 224     -51.454   8.762  44.602  1.00 94.70           C  
ATOM   1722  C   LEU A 224     -52.627   9.736  44.608  1.00 94.70           C  
ATOM   1723  CB  LEU A 224     -50.134   9.535  44.671  1.00 94.70           C  
ATOM   1724  O   LEU A 224     -53.266   9.939  45.642  1.00 94.70           O  
ATOM   1725  CG  LEU A 224     -49.885  10.340  45.947  1.00 94.70           C  
ATOM   1726  CD1 LEU A 224     -49.572   9.405  47.111  1.00 94.70           C  
ATOM   1727  CD2 LEU A 224     -48.753  11.339  45.738  1.00 94.70           C  
ATOM   1728  N   ALA A 225     -52.847  10.417  43.453  1.00 96.26           N  
ATOM   1729  CA  ALA A 225     -53.968  11.345  43.328  1.00 96.26           C  
ATOM   1730  C   ALA A 225     -55.296  10.639  43.584  1.00 96.26           C  
ATOM   1731  CB  ALA A 225     -53.971  11.991  41.945  1.00 96.26           C  
ATOM   1732  O   ALA A 225     -56.184  11.191  44.237  1.00 96.26           O  
ATOM   1733  N   PHE A 226     -55.434   9.469  43.027  1.00 95.84           N  
ATOM   1734  CA  PHE A 226     -56.640   8.670  43.209  1.00 95.84           C  
ATOM   1735  C   PHE A 226     -56.854   8.340  44.681  1.00 95.84           C  
ATOM   1736  CB  PHE A 226     -56.561   7.380  42.387  1.00 95.84           C  
ATOM   1737  O   PHE A 226     -57.967   8.465  45.195  1.00 95.84           O  
ATOM   1738  CG  PHE A 226     -57.740   6.465  42.578  1.00 95.84           C  
ATOM   1739  CD1 PHE A 226     -57.631   5.320  43.358  1.00 95.84           C  
ATOM   1740  CD2 PHE A 226     -58.959   6.750  41.976  1.00 95.84           C  
ATOM   1741  CE1 PHE A 226     -58.722   4.472  43.536  1.00 95.84           C  
ATOM   1742  CE2 PHE A 226     -60.053   5.907  42.150  1.00 95.84           C  
ATOM   1743  CZ  PHE A 226     -59.932   4.768  42.929  1.00 95.84           C  
ATOM   1744  N   VAL A 227     -55.835   7.817  45.368  1.00 95.90           N  
ATOM   1745  CA  VAL A 227     -55.905   7.463  46.782  1.00 95.90           C  
ATOM   1746  C   VAL A 227     -56.234   8.703  47.610  1.00 95.90           C  
ATOM   1747  CB  VAL A 227     -54.585   6.828  47.274  1.00 95.90           C  
ATOM   1748  O   VAL A 227     -57.017   8.633  48.560  1.00 95.90           O  
ATOM   1749  CG1 VAL A 227     -54.601   6.656  48.792  1.00 95.90           C  
ATOM   1750  CG2 VAL A 227     -54.349   5.486  46.584  1.00 95.90           C  
ATOM   1751  N   ARG A 228     -55.621   9.774  47.297  1.00 95.37           N  
ATOM   1752  CA  ARG A 228     -55.920  11.029  47.978  1.00 95.37           C  
ATOM   1753  C   ARG A 228     -57.386  11.411  47.804  1.00 95.37           C  
ATOM   1754  CB  ARG A 228     -55.020  12.152  47.457  1.00 95.37           C  
ATOM   1755  O   ARG A 228     -58.029  11.873  48.748  1.00 95.37           O  
ATOM   1756  CG  ARG A 228     -53.597  12.097  47.988  1.00 95.37           C  
ATOM   1757  CD  ARG A 228     -52.766  13.274  47.495  1.00 95.37           C  
ATOM   1758  NE  ARG A 228     -51.410  13.241  48.038  1.00 95.37           N  
ATOM   1759  NH1 ARG A 228     -50.626  14.982  46.738  1.00 95.37           N  
ATOM   1760  NH2 ARG A 228     -49.229  13.936  48.225  1.00 95.37           N  
ATOM   1761  CZ  ARG A 228     -50.425  14.053  47.666  1.00 95.37           C  
ATOM   1762  N   GLN A 229     -57.925  11.330  46.552  1.00 96.09           N  
ATOM   1763  CA  GLN A 229     -59.325  11.631  46.270  1.00 96.09           C  
ATOM   1764  C   GLN A 229     -60.254  10.701  47.045  1.00 96.09           C  
ATOM   1765  CB  GLN A 229     -59.607  11.525  44.771  1.00 96.09           C  
ATOM   1766  O   GLN A 229     -61.270  11.140  47.587  1.00 96.09           O  
ATOM   1767  CG  GLN A 229     -60.962  12.085  44.358  1.00 96.09           C  
ATOM   1768  CD  GLN A 229     -61.192  12.019  42.860  1.00 96.09           C  
ATOM   1769  NE2 GLN A 229     -62.337  12.525  42.414  1.00 96.09           N  
ATOM   1770  OE1 GLN A 229     -60.349  11.519  42.110  1.00 96.09           O  
ATOM   1771  N   VAL A 230     -59.927   9.401  47.022  1.00 95.10           N  
ATOM   1772  CA  VAL A 230     -60.716   8.412  47.749  1.00 95.10           C  
ATOM   1773  C   VAL A 230     -60.715   8.744  49.240  1.00 95.10           C  
ATOM   1774  CB  VAL A 230     -60.182   6.981  47.521  1.00 95.10           C  
ATOM   1775  O   VAL A 230     -61.752   8.662  49.901  1.00 95.10           O  
ATOM   1776  CG1 VAL A 230     -60.866   5.992  48.464  1.00 95.10           C  
ATOM   1777  CG2 VAL A 230     -60.382   6.562  46.066  1.00 95.10           C  
ATOM   1778  N   HIS A 231     -59.467   8.984  49.757  1.00 93.59           N  
ATOM   1779  CA  HIS A 231     -59.341   9.372  51.157  1.00 93.59           C  
ATOM   1780  C   HIS A 231     -60.199  10.594  51.469  1.00 93.59           C  
ATOM   1781  CB  HIS A 231     -57.879   9.654  51.506  1.00 93.59           C  
ATOM   1782  O   HIS A 231     -60.864  10.642  52.506  1.00 93.59           O  
ATOM   1783  CG  HIS A 231     -57.666  10.036  52.936  1.00 93.59           C  
ATOM   1784  CD2 HIS A 231     -57.308  11.214  53.498  1.00 93.59           C  
ATOM   1785  ND1 HIS A 231     -57.819   9.143  53.975  1.00 93.59           N  
ATOM   1786  CE1 HIS A 231     -57.565   9.759  55.117  1.00 93.59           C  
ATOM   1787  NE2 HIS A 231     -57.252  11.017  54.856  1.00 93.59           N  
ATOM   1788  N   ASP A 232     -60.089  11.606  50.615  1.00 94.83           N  
ATOM   1789  CA  ASP A 232     -60.884  12.817  50.793  1.00 94.83           C  
ATOM   1790  C   ASP A 232     -62.377  12.500  50.784  1.00 94.83           C  
ATOM   1791  CB  ASP A 232     -60.557  13.839  49.702  1.00 94.83           C  
ATOM   1792  O   ASP A 232     -63.141  13.059  51.574  1.00 94.83           O  
ATOM   1793  CG  ASP A 232     -59.211  14.513  49.905  1.00 94.83           C  
ATOM   1794  OD1 ASP A 232     -58.633  14.400  51.008  1.00 94.83           O  
ATOM   1795  OD2 ASP A 232     -58.727  15.166  48.956  1.00 94.83           O  
ATOM   1796  N   GLU A 233     -62.859  11.658  49.864  1.00 93.93           N  
ATOM   1797  CA  GLU A 233     -64.253  11.235  49.777  1.00 93.93           C  
ATOM   1798  C   GLU A 233     -64.670  10.447  51.016  1.00 93.93           C  
ATOM   1799  CB  GLU A 233     -64.484  10.396  48.518  1.00 93.93           C  
ATOM   1800  O   GLU A 233     -65.788  10.604  51.511  1.00 93.93           O  
ATOM   1801  CG  GLU A 233     -64.467  11.205  47.228  1.00 93.93           C  
ATOM   1802  CD  GLU A 233     -64.622  10.349  45.981  1.00 93.93           C  
ATOM   1803  OE1 GLU A 233     -64.618  10.905  44.860  1.00 93.93           O  
ATOM   1804  OE2 GLU A 233     -64.750   9.113  46.128  1.00 93.93           O  
ATOM   1805  N   GLU A 234     -63.841   9.520  51.433  1.00 92.16           N  
ATOM   1806  CA  GLU A 234     -64.112   8.742  52.638  1.00 92.16           C  
ATOM   1807  C   GLU A 234     -64.249   9.646  53.859  1.00 92.16           C  
ATOM   1808  CB  GLU A 234     -63.007   7.708  52.870  1.00 92.16           C  
ATOM   1809  O   GLU A 234     -65.112   9.421  54.711  1.00 92.16           O  
ATOM   1810  CG  GLU A 234     -63.017   6.561  51.870  1.00 92.16           C  
ATOM   1811  CD  GLU A 234     -61.902   5.554  52.101  1.00 92.16           C  
ATOM   1812  OE1 GLU A 234     -61.930   4.465  51.482  1.00 92.16           O  
ATOM   1813  OE2 GLU A 234     -60.994   5.855  52.907  1.00 92.16           O  
ATOM   1814  N   VAL A 235     -63.283  10.547  54.008  1.00 91.98           N  
ATOM   1815  CA  VAL A 235     -63.332  11.519  55.096  1.00 91.98           C  
ATOM   1816  C   VAL A 235     -64.633  12.314  55.020  1.00 91.98           C  
ATOM   1817  CB  VAL A 235     -62.119  12.476  55.057  1.00 91.98           C  
ATOM   1818  O   VAL A 235     -65.279  12.560  56.041  1.00 91.98           O  
ATOM   1819  CG1 VAL A 235     -62.294  13.609  56.066  1.00 91.98           C  
ATOM   1820  CG2 VAL A 235     -60.826  11.709  55.329  1.00 91.98           C  
ATOM   1821  N   ALA A 236     -65.056  12.772  53.785  1.00 91.59           N  
ATOM   1822  CA  ALA A 236     -66.297  13.513  53.579  1.00 91.59           C  
ATOM   1823  C   ALA A 236     -67.509  12.674  53.974  1.00 91.59           C  
ATOM   1824  CB  ALA A 236     -66.415  13.962  52.125  1.00 91.59           C  
ATOM   1825  O   ALA A 236     -68.454  13.183  54.581  1.00 91.59           O  
ATOM   1826  N   GLU A 237     -67.575  11.391  53.548  1.00 90.63           N  
ATOM   1827  CA  GLU A 237     -68.652  10.466  53.889  1.00 90.63           C  
ATOM   1828  C   GLU A 237     -68.743  10.257  55.398  1.00 90.63           C  
ATOM   1829  CB  GLU A 237     -68.451   9.123  53.183  1.00 90.63           C  
ATOM   1830  O   GLU A 237     -69.840  10.188  55.955  1.00 90.63           O  
ATOM   1831  CG  GLU A 237     -68.776   9.155  51.696  1.00 90.63           C  
ATOM   1832  CD  GLU A 237     -68.558   7.818  51.006  1.00 90.63           C  
ATOM   1833  OE1 GLU A 237     -68.786   7.725  49.778  1.00 90.63           O  
ATOM   1834  OE2 GLU A 237     -68.158   6.855  51.698  1.00 90.63           O  
ATOM   1835  N   LEU A 238     -67.572   9.987  56.066  1.00 87.50           N  
ATOM   1836  CA  LEU A 238     -67.533   9.811  57.513  1.00 87.50           C  
ATOM   1837  C   LEU A 238     -68.033  11.062  58.227  1.00 87.50           C  
ATOM   1838  CB  LEU A 238     -66.112   9.479  57.975  1.00 87.50           C  
ATOM   1839  O   LEU A 238     -68.750  10.968  59.225  1.00 87.50           O  
ATOM   1840  CG  LEU A 238     -65.620   8.059  57.688  1.00 87.50           C  
ATOM   1841  CD1 LEU A 238     -64.165   7.905  58.118  1.00 87.50           C  
ATOM   1842  CD2 LEU A 238     -66.502   7.034  58.392  1.00 87.50           C  
ATOM   1843  N   LEU A 239     -67.530  12.191  57.807  1.00 88.27           N  
ATOM   1844  CA  LEU A 239     -68.010  13.449  58.368  1.00 88.27           C  
ATOM   1845  C   LEU A 239     -69.515  13.596  58.167  1.00 88.27           C  
ATOM   1846  CB  LEU A 239     -67.280  14.634  57.731  1.00 88.27           C  
ATOM   1847  O   LEU A 239     -70.217  14.101  59.046  1.00 88.27           O  
ATOM   1848  CG  LEU A 239     -65.852  14.890  58.213  1.00 88.27           C  
ATOM   1849  CD1 LEU A 239     -65.210  16.009  57.399  1.00 88.27           C  
ATOM   1850  CD2 LEU A 239     -65.842  15.231  59.700  1.00 88.27           C  
ATOM   1851  N   ALA A 240     -70.131  13.196  56.932  1.00 85.55           N  
ATOM   1852  CA  ALA A 240     -71.558  13.225  56.623  1.00 85.55           C  
ATOM   1853  C   ALA A 240     -72.335  12.276  57.531  1.00 85.55           C  
ATOM   1854  CB  ALA A 240     -71.793  12.866  55.158  1.00 85.55           C  
ATOM   1855  O   ALA A 240     -73.435  12.602  57.985  1.00 85.55           O  
ATOM   1856  N   THR A 241     -71.765  11.011  57.626  1.00 84.57           N  
ATOM   1857  CA  THR A 241     -72.374  10.019  58.505  1.00 84.57           C  
ATOM   1858  C   THR A 241     -72.373  10.505  59.952  1.00 84.57           C  
ATOM   1859  CB  THR A 241     -71.641   8.668  58.415  1.00 84.57           C  
ATOM   1860  O   THR A 241     -73.340  10.289  60.685  1.00 84.57           O  
ATOM   1861  CG2 THR A 241     -71.929   7.973  57.088  1.00 84.57           C  
ATOM   1862  OG1 THR A 241     -70.229   8.888  58.529  1.00 84.57           O  
ATOM   1863  N   LEU A 242     -71.289  11.007  60.456  1.00 79.43           N  
ATOM   1864  CA  LEU A 242     -71.205  11.566  61.801  1.00 79.43           C  
ATOM   1865  C   LEU A 242     -72.202  12.706  61.979  1.00 79.43           C  
ATOM   1866  CB  LEU A 242     -69.786  12.064  62.088  1.00 79.43           C  
ATOM   1867  O   LEU A 242     -72.808  12.846  63.044  1.00 79.43           O  
ATOM   1868  CG  LEU A 242     -68.844  11.071  62.771  1.00 79.43           C  
ATOM   1869  CD1 LEU A 242     -67.391  11.460  62.519  1.00 79.43           C  
ATOM   1870  CD2 LEU A 242     -69.133  11.003  64.267  1.00 79.43           C  
ATOM   1871  N   GLN A 243     -72.359  13.557  60.937  1.00 74.80           N  
ATOM   1872  CA  GLN A 243     -73.335  14.642  60.937  1.00 74.80           C  
ATOM   1873  C   GLN A 243     -74.760  14.099  60.892  1.00 74.80           C  
ATOM   1874  CB  GLN A 243     -73.093  15.581  59.755  1.00 74.80           C  
ATOM   1875  O   GLN A 243     -75.660  14.649  61.532  1.00 74.80           O  
ATOM   1876  CG  GLN A 243     -71.850  16.448  59.902  1.00 74.80           C  
ATOM   1877  CD  GLN A 243     -71.614  17.345  58.701  1.00 74.80           C  
ATOM   1878  NE2 GLN A 243     -70.780  18.364  58.877  1.00 74.80           N  
ATOM   1879  OE1 GLN A 243     -72.175  17.122  57.624  1.00 74.80           O  
ATOM   1880  N   ALA A 244     -74.979  13.026  60.056  1.00 71.22           N  
ATOM   1881  CA  ALA A 244     -76.257  12.326  59.949  1.00 71.22           C  
ATOM   1882  C   ALA A 244     -76.561  11.542  61.222  1.00 71.22           C  
ATOM   1883  CB  ALA A 244     -76.253  11.394  58.740  1.00 71.22           C  
ATOM   1884  O   ALA A 244     -77.717  11.450  61.641  1.00 71.22           O  
ATOM   1885  N   SER A 245     -75.501  10.833  61.806  1.00 63.65           N  
ATOM   1886  CA  SER A 245     -75.597  10.105  63.067  1.00 63.65           C  
ATOM   1887  C   SER A 245     -75.703  11.060  64.251  1.00 63.65           C  
ATOM   1888  CB  SER A 245     -74.387   9.187  63.249  1.00 63.65           C  
ATOM   1889  O   SER A 245     -76.336  10.740  65.259  1.00 63.65           O  
ATOM   1890  OG  SER A 245     -73.187   9.940  63.298  1.00 63.65           O  
ATOM   1891  N   SER A 246     -75.150  12.277  64.241  1.00 54.92           N  
ATOM   1892  CA  SER A 246     -75.321  13.357  65.208  1.00 54.92           C  
ATOM   1893  C   SER A 246     -76.700  13.997  65.084  1.00 54.92           C  
ATOM   1894  CB  SER A 246     -74.238  14.420  65.020  1.00 54.92           C  
ATOM   1895  O   SER A 246     -77.288  14.414  66.084  1.00 54.92           O  
ATOM   1896  OG  SER A 246     -74.534  15.579  65.780  1.00 54.92           O  
ATOM   1897  N   GLN A 247     -77.530  13.852  63.891  1.00 48.51           N  
ATOM   1898  CA  GLN A 247     -78.901  14.275  63.628  1.00 48.51           C  
ATOM   1899  C   GLN A 247     -79.876  13.112  63.788  1.00 48.51           C  
ATOM   1900  CB  GLN A 247     -79.020  14.871  62.224  1.00 48.51           C  
ATOM   1901  O   GLN A 247     -81.026  13.310  64.187  1.00 48.51           O  
ATOM   1902  CG  GLN A 247     -78.430  16.269  62.097  1.00 48.51           C  
ATOM   1903  CD  GLN A 247     -78.520  16.818  60.686  1.00 48.51           C  
ATOM   1904  NE2 GLN A 247     -77.684  17.804  60.379  1.00 48.51           N  
ATOM   1905  OE1 GLN A 247     -79.334  16.360  59.878  1.00 48.51           O  
ATOM   1906  N   ALA A 248     -79.462  11.867  63.814  1.00 44.57           N  
ATOM   1907  CA  ALA A 248     -80.233  10.628  63.873  1.00 44.57           C  
ATOM   1908  C   ALA A 248     -79.902   9.835  65.135  1.00 44.57           C  
ATOM   1909  CB  ALA A 248     -79.972   9.779  62.631  1.00 44.57           C  
ATOM   1910  O   ALA A 248     -80.599   8.877  65.474  1.00 44.57           O  
ATOM   1911  N   ALA A 249     -78.976  10.310  66.036  1.00 44.45           N  
ATOM   1912  CA  ALA A 249     -78.635   9.754  67.343  1.00 44.45           C  
ATOM   1913  C   ALA A 249     -79.458  10.408  68.449  1.00 44.45           C  
ATOM   1914  CB  ALA A 249     -77.144   9.927  67.621  1.00 44.45           C  
ATOM   1915  O   ALA A 249     -79.177  10.220  69.635  1.00 44.45           O  
ATOM   1916  N   ALA A 250     -80.815  11.043  68.121  1.00 36.28           N  
ATOM   1917  CA  ALA A 250     -81.952  11.434  68.951  1.00 36.28           C  
ATOM   1918  C   ALA A 250     -83.154  10.529  68.696  1.00 36.28           C  
ATOM   1919  CB  ALA A 250     -82.323  12.892  68.693  1.00 36.28           C  
ATOM   1920  O   ALA A 250     -84.216  10.713  69.295  1.00 36.28           O  
ATOM   1921  N   GLU A 251     -83.096   9.193  68.497  1.00 31.65           N  
ATOM   1922  CA  GLU A 251     -84.351   8.459  68.619  1.00 31.65           C  
ATOM   1923  C   GLU A 251     -84.161   6.982  68.286  1.00 31.65           C  
ATOM   1924  CB  GLU A 251     -85.421   9.069  67.710  1.00 31.65           C  
ATOM   1925  O   GLU A 251     -83.667   6.641  67.210  1.00 31.65           O  
ATOM   1926  CG  GLU A 251     -86.121  10.280  68.310  1.00 31.65           C  
ATOM   1927  CD  GLU A 251     -87.250  10.812  67.442  1.00 31.65           C  
ATOM   1928  OE1 GLU A 251     -87.928  11.781  67.854  1.00 31.65           O  
ATOM   1929  OE2 GLU A 251     -87.458  10.257  66.340  1.00 31.65           O  
ATOM   1930  N   VAL A 252     -83.708   6.179  69.302  1.00 40.96           N  
ATOM   1931  CA  VAL A 252     -84.571   5.078  69.718  1.00 40.96           C  
ATOM   1932  C   VAL A 252     -83.724   3.844  70.021  1.00 40.96           C  
ATOM   1933  CB  VAL A 252     -85.629   4.748  68.642  1.00 40.96           C  
ATOM   1934  O   VAL A 252     -83.019   3.337  69.144  1.00 40.96           O  
ATOM   1935  CG1 VAL A 252     -86.440   3.516  69.041  1.00 40.96           C  
ATOM   1936  CG2 VAL A 252     -86.548   5.946  68.413  1.00 40.96           C  
ATOM   1937  N   ASP A 253     -83.454   3.768  71.384  1.00 27.33           N  
ATOM   1938  CA  ASP A 253     -83.664   2.934  72.563  1.00 27.33           C  
ATOM   1939  C   ASP A 253     -84.787   1.927  72.331  1.00 27.33           C  
ATOM   1940  CB  ASP A 253     -83.978   3.801  73.784  1.00 27.33           C  
ATOM   1941  O   ASP A 253     -85.869   2.292  71.866  1.00 27.33           O  
ATOM   1942  CG  ASP A 253     -82.828   3.873  74.773  1.00 27.33           C  
ATOM   1943  OD1 ASP A 253     -81.809   3.177  74.575  1.00 27.33           O  
ATOM   1944  OD2 ASP A 253     -82.943   4.630  75.761  1.00 27.33           O  
ATOM   1945  N   VAL A 254     -84.517   0.642  72.254  1.00 39.66           N  
ATOM   1946  CA  VAL A 254     -85.010  -0.295  73.259  1.00 39.66           C  
ATOM   1947  C   VAL A 254     -85.309  -1.643  72.607  1.00 39.66           C  
ATOM   1948  CB  VAL A 254     -86.272   0.246  73.968  1.00 39.66           C  
ATOM   1949  O   VAL A 254     -86.015  -1.708  71.598  1.00 39.66           O  
ATOM   1950  CG1 VAL A 254     -86.811  -0.777  74.966  1.00 39.66           C  
ATOM   1951  CG2 VAL A 254     -85.965   1.569  74.667  1.00 39.66           C  
ATOM   1952  N   THR A 255     -84.541  -2.657  72.949  1.00 35.14           N  
ATOM   1953  CA  THR A 255     -84.480  -3.938  73.643  1.00 35.14           C  
ATOM   1954  C   THR A 255     -85.878  -4.520  73.829  1.00 35.14           C  
ATOM   1955  CB  THR A 255     -83.794  -3.798  75.015  1.00 35.14           C  
ATOM   1956  O   THR A 255     -86.803  -3.811  74.230  1.00 35.14           O  
ATOM   1957  CG2 THR A 255     -82.328  -3.408  74.859  1.00 35.14           C  
ATOM   1958  OG1 THR A 255     -84.467  -2.789  75.778  1.00 35.14           O  
ATOM   1959  N   VAL A 256     -86.219  -5.601  73.018  1.00 37.95           N  
ATOM   1960  CA  VAL A 256     -87.187  -6.586  73.490  1.00 37.95           C  
ATOM   1961  C   VAL A 256     -86.700  -7.993  73.151  1.00 37.95           C  
ATOM   1962  CB  VAL A 256     -88.586  -6.344  72.879  1.00 37.95           C  
ATOM   1963  O   VAL A 256     -86.318  -8.267  72.011  1.00 37.95           O  
ATOM   1964  CG1 VAL A 256     -89.573  -7.411  73.351  1.00 37.95           C  
ATOM   1965  CG2 VAL A 256     -89.090  -4.948  73.239  1.00 37.95           C  
ATOM   1966  N   ALA A 257     -86.190  -8.762  74.085  1.00 37.46           N  
ATOM   1967  CA  ALA A 257     -86.683  -9.891  74.869  1.00 37.46           C  
ATOM   1968  C   ALA A 257     -86.815 -11.143  74.006  1.00 37.46           C  
ATOM   1969  CB  ALA A 257     -88.024  -9.548  75.512  1.00 37.46           C  
ATOM   1970  O   ALA A 257     -87.557 -11.149  73.021  1.00 37.46           O  
ATOM   1971  N   LYS A 258     -85.797 -12.078  73.954  1.00 38.37           N  
ATOM   1972  CA  LYS A 258     -85.441 -13.416  74.420  1.00 38.37           C  
ATOM   1973  C   LYS A 258     -86.413 -14.462  73.883  1.00 38.37           C  
ATOM   1974  CB  LYS A 258     -85.413 -13.462  75.949  1.00 38.37           C  
ATOM   1975  O   LYS A 258     -87.589 -14.473  74.255  1.00 38.37           O  
ATOM   1976  CG  LYS A 258     -84.221 -12.748  76.568  1.00 38.37           C  
ATOM   1977  CD  LYS A 258     -84.210 -12.889  78.085  1.00 38.37           C  
ATOM   1978  CE  LYS A 258     -82.878 -12.454  78.679  1.00 38.37           C  
ATOM   1979  NZ  LYS A 258     -83.014 -12.053  80.111  1.00 38.37           N  
ATOM   1980  N   PRO A 259     -85.713 -15.146  72.800  1.00 46.81           N  
ATOM   1981  CA  PRO A 259     -85.511 -16.543  73.192  1.00 46.81           C  
ATOM   1982  C   PRO A 259     -84.069 -17.007  73.000  1.00 46.81           C  
ATOM   1983  CB  PRO A 259     -86.459 -17.309  72.266  1.00 46.81           C  
ATOM   1984  O   PRO A 259     -83.231 -16.244  72.514  1.00 46.81           O  
ATOM   1985  CG  PRO A 259     -86.435 -16.548  70.980  1.00 46.81           C  
ATOM   1986  CD  PRO A 259     -85.647 -15.286  71.187  1.00 46.81           C  
ATOM   1987  N   ASP A 260     -83.084 -16.651  73.801  1.00 52.14           N  
ATOM   1988  CA  ASP A 260     -81.655 -16.917  73.931  1.00 52.14           C  
ATOM   1989  C   ASP A 260     -80.849 -16.082  72.938  1.00 52.14           C  
ATOM   1990  CB  ASP A 260     -81.365 -18.405  73.724  1.00 52.14           C  
ATOM   1991  O   ASP A 260     -80.476 -16.568  71.868  1.00 52.14           O  
ATOM   1992  CG  ASP A 260     -80.590 -19.024  74.874  1.00 52.14           C  
ATOM   1993  OD1 ASP A 260     -80.295 -18.316  75.861  1.00 52.14           O  
ATOM   1994  OD2 ASP A 260     -80.269 -20.229  74.791  1.00 52.14           O  
ATOM   1995  N   LEU A 261     -81.256 -15.024  72.618  1.00 58.79           N  
ATOM   1996  CA  LEU A 261     -80.688 -14.027  71.717  1.00 58.79           C  
ATOM   1997  C   LEU A 261     -79.254 -13.690  72.112  1.00 58.79           C  
ATOM   1998  CB  LEU A 261     -81.542 -12.756  71.717  1.00 58.79           C  
ATOM   1999  O   LEU A 261     -78.410 -13.442  71.249  1.00 58.79           O  
ATOM   2000  CG  LEU A 261     -81.313 -11.786  70.557  1.00 58.79           C  
ATOM   2001  CD1 LEU A 261     -81.947 -12.327  69.280  1.00 58.79           C  
ATOM   2002  CD2 LEU A 261     -81.871 -10.407  70.894  1.00 58.79           C  
ATOM   2003  N   THR A 262     -79.018 -13.852  73.496  1.00 68.74           N  
ATOM   2004  CA  THR A 262     -77.645 -13.631  73.937  1.00 68.74           C  
ATOM   2005  C   THR A 262     -76.734 -14.756  73.456  1.00 68.74           C  
ATOM   2006  CB  THR A 262     -77.563 -13.521  75.471  1.00 68.74           C  
ATOM   2007  O   THR A 262     -75.603 -14.508  73.033  1.00 68.74           O  
ATOM   2008  CG2 THR A 262     -77.896 -12.108  75.940  1.00 68.74           C  
ATOM   2009  OG1 THR A 262     -78.492 -14.439  76.061  1.00 68.74           O  
ATOM   2010  N   SER A 263     -77.246 -16.029  73.403  1.00 72.50           N  
ATOM   2011  CA  SER A 263     -76.529 -17.175  72.854  1.00 72.50           C  
ATOM   2012  C   SER A 263     -76.484 -17.120  71.330  1.00 72.50           C  
ATOM   2013  CB  SER A 263     -77.181 -18.482  73.306  1.00 72.50           C  
ATOM   2014  O   SER A 263     -75.459 -17.437  70.723  1.00 72.50           O  
ATOM   2015  OG  SER A 263     -76.619 -19.588  72.620  1.00 72.50           O  
ATOM   2016  N   ALA A 264     -77.555 -16.812  70.587  1.00 75.67           N  
ATOM   2017  CA  ALA A 264     -77.598 -16.584  69.145  1.00 75.67           C  
ATOM   2018  C   ALA A 264     -76.759 -15.371  68.756  1.00 75.67           C  
ATOM   2019  CB  ALA A 264     -79.040 -16.403  68.677  1.00 75.67           C  
ATOM   2020  O   ALA A 264     -76.058 -15.392  67.742  1.00 75.67           O  
ATOM   2021  N   LEU A 265     -76.740 -14.252  69.552  1.00 79.06           N  
ATOM   2022  CA  LEU A 265     -75.886 -13.091  69.323  1.00 79.06           C  
ATOM   2023  C   LEU A 265     -74.421 -13.440  69.559  1.00 79.06           C  
ATOM   2024  CB  LEU A 265     -76.301 -11.933  70.235  1.00 79.06           C  
ATOM   2025  O   LEU A 265     -73.543 -12.984  68.822  1.00 79.06           O  
ATOM   2026  CG  LEU A 265     -77.460 -11.064  69.743  1.00 79.06           C  
ATOM   2027  CD1 LEU A 265     -77.944 -10.146  70.860  1.00 79.06           C  
ATOM   2028  CD2 LEU A 265     -77.040 -10.254  68.522  1.00 79.06           C  
ATOM   2029  N   ARG A 266     -74.097 -14.255  70.702  1.00 84.09           N  
ATOM   2030  CA  ARG A 266     -72.742 -14.743  70.938  1.00 84.09           C  
ATOM   2031  C   ARG A 266     -72.280 -15.649  69.802  1.00 84.09           C  
ATOM   2032  CB  ARG A 266     -72.663 -15.491  72.270  1.00 84.09           C  
ATOM   2033  O   ARG A 266     -71.133 -15.563  69.358  1.00 84.09           O  
ATOM   2034  CG  ARG A 266     -71.348 -15.298  73.009  1.00 84.09           C  
ATOM   2035  CD  ARG A 266     -71.315 -16.079  74.315  1.00 84.09           C  
ATOM   2036  NE  ARG A 266     -72.220 -15.507  75.308  1.00 84.09           N  
ATOM   2037  NH1 ARG A 266     -73.831 -17.147  75.088  1.00 84.09           N  
ATOM   2038  NH2 ARG A 266     -74.139 -15.424  76.568  1.00 84.09           N  
ATOM   2039  CZ  ARG A 266     -73.395 -16.027  75.652  1.00 84.09           C  
ATOM   2040  N   GLU A 267     -73.162 -16.518  69.324  1.00 85.34           N  
ATOM   2041  CA  GLU A 267     -72.871 -17.382  68.183  1.00 85.34           C  
ATOM   2042  C   GLU A 267     -72.668 -16.566  66.910  1.00 85.34           C  
ATOM   2043  CB  GLU A 267     -73.995 -18.402  67.981  1.00 85.34           C  
ATOM   2044  O   GLU A 267     -71.774 -16.861  66.114  1.00 85.34           O  
ATOM   2045  CG  GLU A 267     -73.631 -19.539  67.038  1.00 85.34           C  
ATOM   2046  CD  GLU A 267     -74.663 -20.655  67.017  1.00 85.34           C  
ATOM   2047  OE1 GLU A 267     -74.448 -21.668  66.313  1.00 85.34           O  
ATOM   2048  OE2 GLU A 267     -75.696 -20.516  67.711  1.00 85.34           O  
ATOM   2049  N   ILE A 268     -73.497 -15.571  66.599  1.00 86.05           N  
ATOM   2050  CA  ILE A 268     -73.350 -14.694  65.442  1.00 86.05           C  
ATOM   2051  C   ILE A 268     -72.048 -13.905  65.555  1.00 86.05           C  
ATOM   2052  CB  ILE A 268     -74.550 -13.731  65.307  1.00 86.05           C  
ATOM   2053  O   ILE A 268     -71.321 -13.750  64.571  1.00 86.05           O  
ATOM   2054  CG1 ILE A 268     -75.830 -14.513  64.988  1.00 86.05           C  
ATOM   2055  CG2 ILE A 268     -74.275 -12.671  64.236  1.00 86.05           C  
ATOM   2056  CD1 ILE A 268     -77.096 -13.669  65.023  1.00 86.05           C  
ATOM   2057  N   ARG A 269     -71.757 -13.385  66.812  1.00 88.15           N  
ATOM   2058  CA  ARG A 269     -70.488 -12.697  67.024  1.00 88.15           C  
ATOM   2059  C   ARG A 269     -69.310 -13.632  66.773  1.00 88.15           C  
ATOM   2060  CB  ARG A 269     -70.414 -12.130  68.444  1.00 88.15           C  
ATOM   2061  O   ARG A 269     -68.320 -13.239  66.152  1.00 88.15           O  
ATOM   2062  CG  ARG A 269     -69.380 -11.028  68.614  1.00 88.15           C  
ATOM   2063  CD  ARG A 269     -69.451 -10.398  69.998  1.00 88.15           C  
ATOM   2064  NE  ARG A 269     -68.472  -9.325  70.152  1.00 88.15           N  
ATOM   2065  NH1 ARG A 269     -69.327  -8.552  72.153  1.00 88.15           N  
ATOM   2066  NH2 ARG A 269     -67.501  -7.535  71.213  1.00 88.15           N  
ATOM   2067  CZ  ARG A 269     -68.436  -8.473  71.172  1.00 88.15           C  
ATOM   2068  N   ALA A 270     -69.453 -14.848  67.410  1.00 88.39           N  
ATOM   2069  CA  ALA A 270     -68.397 -15.835  67.201  1.00 88.39           C  
ATOM   2070  C   ALA A 270     -68.224 -16.147  65.718  1.00 88.39           C  
ATOM   2071  CB  ALA A 270     -68.702 -17.114  67.978  1.00 88.39           C  
ATOM   2072  O   ALA A 270     -67.098 -16.277  65.231  1.00 88.39           O  
ATOM   2073  N   GLN A 271     -69.304 -16.325  64.938  1.00 89.70           N  
ATOM   2074  CA  GLN A 271     -69.254 -16.570  63.500  1.00 89.70           C  
ATOM   2075  C   GLN A 271     -68.607 -15.400  62.765  1.00 89.70           C  
ATOM   2076  CB  GLN A 271     -70.657 -16.826  62.949  1.00 89.70           C  
ATOM   2077  O   GLN A 271     -67.825 -15.601  61.833  1.00 89.70           O  
ATOM   2078  CG  GLN A 271     -71.277 -18.132  63.427  1.00 89.70           C  
ATOM   2079  CD  GLN A 271     -70.800 -19.333  62.632  1.00 89.70           C  
ATOM   2080  NE2 GLN A 271     -70.910 -20.518  63.224  1.00 89.70           N  
ATOM   2081  OE1 GLN A 271     -70.337 -19.198  61.495  1.00 89.70           O  
ATOM   2082  N   TYR A 272     -68.951 -14.166  63.153  1.00 90.45           N  
ATOM   2083  CA  TYR A 272     -68.368 -12.989  62.517  1.00 90.45           C  
ATOM   2084  C   TYR A 272     -66.884 -12.873  62.842  1.00 90.45           C  
ATOM   2085  CB  TYR A 272     -69.101 -11.720  62.962  1.00 90.45           C  
ATOM   2086  O   TYR A 272     -66.085 -12.476  61.991  1.00 90.45           O  
ATOM   2087  CG  TYR A 272     -70.305 -11.385  62.115  1.00 90.45           C  
ATOM   2088  CD1 TYR A 272     -70.157 -10.783  60.868  1.00 90.45           C  
ATOM   2089  CD2 TYR A 272     -71.591 -11.670  62.560  1.00 90.45           C  
ATOM   2090  CE1 TYR A 272     -71.264 -10.471  60.085  1.00 90.45           C  
ATOM   2091  CE2 TYR A 272     -72.705 -11.363  61.786  1.00 90.45           C  
ATOM   2092  OH  TYR A 272     -73.630 -10.459  59.780  1.00 90.45           O  
ATOM   2093  CZ  TYR A 272     -72.531 -10.765  60.551  1.00 90.45           C  
ATOM   2094  N   GLU A 273     -66.596 -13.160  64.118  1.00 92.01           N  
ATOM   2095  CA  GLU A 273     -65.190 -13.158  64.511  1.00 92.01           C  
ATOM   2096  C   GLU A 273     -64.400 -14.211  63.739  1.00 92.01           C  
ATOM   2097  CB  GLU A 273     -65.051 -13.396  66.017  1.00 92.01           C  
ATOM   2098  O   GLU A 273     -63.267 -13.962  63.320  1.00 92.01           O  
ATOM   2099  CG  GLU A 273     -65.196 -12.134  66.855  1.00 92.01           C  
ATOM   2100  CD  GLU A 273     -65.091 -12.391  68.350  1.00 92.01           C  
ATOM   2101  OE1 GLU A 273     -65.303 -11.447  69.144  1.00 92.01           O  
ATOM   2102  OE2 GLU A 273     -64.792 -13.545  68.729  1.00 92.01           O  
ATOM   2103  N   SER A 274     -64.943 -15.378  63.643  1.00 91.72           N  
ATOM   2104  CA  SER A 274     -64.308 -16.435  62.862  1.00 91.72           C  
ATOM   2105  C   SER A 274     -64.185 -16.041  61.394  1.00 91.72           C  
ATOM   2106  CB  SER A 274     -65.097 -17.740  62.984  1.00 91.72           C  
ATOM   2107  O   SER A 274     -63.151 -16.278  60.767  1.00 91.72           O  
ATOM   2108  OG  SER A 274     -64.591 -18.719  62.093  1.00 91.72           O  
ATOM   2109  N   LEU A 275     -65.290 -15.497  60.844  1.00 91.81           N  
ATOM   2110  CA  LEU A 275     -65.273 -15.025  59.463  1.00 91.81           C  
ATOM   2111  C   LEU A 275     -64.242 -13.917  59.280  1.00 91.81           C  
ATOM   2112  CB  LEU A 275     -66.659 -14.522  59.052  1.00 91.81           C  
ATOM   2113  O   LEU A 275     -63.507 -13.904  58.290  1.00 91.81           O  
ATOM   2114  CG  LEU A 275     -66.843 -14.175  57.574  1.00 91.81           C  
ATOM   2115  CD1 LEU A 275     -67.375 -15.381  56.808  1.00 91.81           C  
ATOM   2116  CD2 LEU A 275     -67.778 -12.980  57.417  1.00 91.81           C  
ATOM   2117  N   ALA A 276     -64.215 -12.939  60.224  1.00 91.78           N  
ATOM   2118  CA  ALA A 276     -63.228 -11.864  60.172  1.00 91.78           C  
ATOM   2119  C   ALA A 276     -61.809 -12.417  60.262  1.00 91.78           C  
ATOM   2120  CB  ALA A 276     -63.476 -10.858  61.293  1.00 91.78           C  
ATOM   2121  O   ALA A 276     -60.911 -11.961  59.550  1.00 91.78           O  
ATOM   2122  N   ALA A 277     -61.603 -13.408  61.195  1.00 93.90           N  
ATOM   2123  CA  ALA A 277     -60.295 -14.046  61.328  1.00 93.90           C  
ATOM   2124  C   ALA A 277     -59.908 -14.774  60.045  1.00 93.90           C  
ATOM   2125  CB  ALA A 277     -60.292 -15.014  62.508  1.00 93.90           C  
ATOM   2126  O   ALA A 277     -58.757 -14.704  59.606  1.00 93.90           O  
ATOM   2127  N   LYS A 278     -60.854 -15.565  59.458  1.00 94.23           N  
ATOM   2128  CA  LYS A 278     -60.616 -16.256  58.194  1.00 94.23           C  
ATOM   2129  C   LYS A 278     -60.306 -15.266  57.075  1.00 94.23           C  
ATOM   2130  CB  LYS A 278     -61.825 -17.113  57.815  1.00 94.23           C  
ATOM   2131  O   LYS A 278     -59.422 -15.509  56.251  1.00 94.23           O  
ATOM   2132  CG  LYS A 278     -61.962 -18.387  58.636  1.00 94.23           C  
ATOM   2133  CD  LYS A 278     -63.158 -19.216  58.185  1.00 94.23           C  
ATOM   2134  CE  LYS A 278     -63.389 -20.410  59.102  1.00 94.23           C  
ATOM   2135  NZ  LYS A 278     -64.721 -21.042  58.864  1.00 94.23           N  
ATOM   2136  N   ASN A 279     -61.092 -14.153  56.994  1.00 92.52           N  
ATOM   2137  CA  ASN A 279     -60.845 -13.110  56.004  1.00 92.52           C  
ATOM   2138  C   ASN A 279     -59.463 -12.488  56.179  1.00 92.52           C  
ATOM   2139  CB  ASN A 279     -61.927 -12.031  56.079  1.00 92.52           C  
ATOM   2140  O   ASN A 279     -58.771 -12.215  55.196  1.00 92.52           O  
ATOM   2141  CG  ASN A 279     -61.833 -11.030  54.945  1.00 92.52           C  
ATOM   2142  ND2 ASN A 279     -62.832 -10.163  54.835  1.00 92.52           N  
ATOM   2143  OD1 ASN A 279     -60.870 -11.036  54.173  1.00 92.52           O  
ATOM   2144  N   LEU A 280     -59.035 -12.271  57.392  1.00 94.81           N  
ATOM   2145  CA  LEU A 280     -57.711 -11.729  57.678  1.00 94.81           C  
ATOM   2146  C   LEU A 280     -56.620 -12.710  57.260  1.00 94.81           C  
ATOM   2147  CB  LEU A 280     -57.575 -11.402  59.167  1.00 94.81           C  
ATOM   2148  O   LEU A 280     -55.611 -12.310  56.675  1.00 94.81           O  
ATOM   2149  CG  LEU A 280     -56.261 -10.752  59.601  1.00 94.81           C  
ATOM   2150  CD1 LEU A 280     -56.104  -9.384  58.946  1.00 94.81           C  
ATOM   2151  CD2 LEU A 280     -56.198 -10.634  61.120  1.00 94.81           C  
ATOM   2152  N   GLN A 281     -56.795 -14.000  57.615  1.00 94.55           N  
ATOM   2153  CA  GLN A 281     -55.838 -15.029  57.223  1.00 94.55           C  
ATOM   2154  C   GLN A 281     -55.745 -15.145  55.704  1.00 94.55           C  
ATOM   2155  CB  GLN A 281     -56.222 -16.380  57.829  1.00 94.55           C  
ATOM   2156  O   GLN A 281     -54.651 -15.274  55.152  1.00 94.55           O  
ATOM   2157  CG  GLN A 281     -55.955 -16.480  59.325  1.00 94.55           C  
ATOM   2158  CD  GLN A 281     -56.387 -17.812  59.910  1.00 94.55           C  
ATOM   2159  NE2 GLN A 281     -56.336 -17.923  61.233  1.00 94.55           N  
ATOM   2160  OE1 GLN A 281     -56.764 -18.733  59.179  1.00 94.55           O  
ATOM   2161  N   SER A 282     -56.903 -15.129  55.031  1.00 93.12           N  
ATOM   2162  CA  SER A 282     -56.931 -15.195  53.574  1.00 93.12           C  
ATOM   2163  C   SER A 282     -56.249 -13.981  52.952  1.00 93.12           C  
ATOM   2164  CB  SER A 282     -58.371 -15.296  53.068  1.00 93.12           C  
ATOM   2165  O   SER A 282     -55.514 -14.110  51.971  1.00 93.12           O  
ATOM   2166  OG  SER A 282     -58.941 -16.545  53.418  1.00 93.12           O  
ATOM   2167  N   ALA A 283     -56.464 -12.774  53.522  1.00 92.49           N  
ATOM   2168  CA  ALA A 283     -55.809 -11.562  53.039  1.00 92.49           C  
ATOM   2169  C   ALA A 283     -54.300 -11.631  53.255  1.00 92.49           C  
ATOM   2170  CB  ALA A 283     -56.387 -10.331  53.733  1.00 92.49           C  
ATOM   2171  O   ALA A 283     -53.522 -11.235  52.383  1.00 92.49           O  
ATOM   2172  N   GLU A 284     -53.889 -12.141  54.443  1.00 94.55           N  
ATOM   2173  CA  GLU A 284     -52.465 -12.301  54.724  1.00 94.55           C  
ATOM   2174  C   GLU A 284     -51.817 -13.281  53.751  1.00 94.55           C  
ATOM   2175  CB  GLU A 284     -52.252 -12.772  56.165  1.00 94.55           C  
ATOM   2176  O   GLU A 284     -50.711 -13.040  53.263  1.00 94.55           O  
ATOM   2177  CG  GLU A 284     -52.478 -11.686  57.207  1.00 94.55           C  
ATOM   2178  CD  GLU A 284     -52.298 -12.178  58.635  1.00 94.55           C  
ATOM   2179  OE1 GLU A 284     -52.344 -11.349  59.572  1.00 94.55           O  
ATOM   2180  OE2 GLU A 284     -52.109 -13.401  58.817  1.00 94.55           O  
ATOM   2181  N   GLU A 285     -52.461 -14.427  53.563  1.00 95.27           N  
ATOM   2182  CA  GLU A 285     -51.942 -15.413  52.620  1.00 95.27           C  
ATOM   2183  C   GLU A 285     -51.859 -14.837  51.210  1.00 95.27           C  
ATOM   2184  CB  GLU A 285     -52.813 -16.672  52.625  1.00 95.27           C  
ATOM   2185  O   GLU A 285     -50.904 -15.108  50.478  1.00 95.27           O  
ATOM   2186  CG  GLU A 285     -52.673 -17.512  53.886  1.00 95.27           C  
ATOM   2187  CD  GLU A 285     -53.715 -18.615  53.990  1.00 95.27           C  
ATOM   2188  OE1 GLU A 285     -53.759 -19.311  55.030  1.00 95.27           O  
ATOM   2189  OE2 GLU A 285     -54.492 -18.785  53.024  1.00 95.27           O  
ATOM   2190  N   TRP A 286     -52.907 -14.077  50.842  1.00 93.44           N  
ATOM   2191  CA  TRP A 286     -52.924 -13.422  49.538  1.00 93.44           C  
ATOM   2192  C   TRP A 286     -51.752 -12.457  49.397  1.00 93.44           C  
ATOM   2193  CB  TRP A 286     -54.245 -12.675  49.328  1.00 93.44           C  
ATOM   2194  O   TRP A 286     -51.063 -12.452  48.374  1.00 93.44           O  
ATOM   2195  CG  TRP A 286     -54.392 -12.071  47.964  1.00 93.44           C  
ATOM   2196  CD1 TRP A 286     -54.789 -12.706  46.820  1.00 93.44           C  
ATOM   2197  CD2 TRP A 286     -54.140 -10.710  47.601  1.00 93.44           C  
ATOM   2198  CE2 TRP A 286     -54.405 -10.590  46.219  1.00 93.44           C  
ATOM   2199  CE3 TRP A 286     -53.715  -9.579  48.311  1.00 93.44           C  
ATOM   2200  NE1 TRP A 286     -54.799 -11.821  45.767  1.00 93.44           N  
ATOM   2201  CH2 TRP A 286     -53.843  -8.291  46.251  1.00 93.44           C  
ATOM   2202  CZ2 TRP A 286     -54.259  -9.382  45.533  1.00 93.44           C  
ATOM   2203  CZ3 TRP A 286     -53.571  -8.378  47.626  1.00 93.44           C  
ATOM   2204  N   TYR A 287     -51.463 -11.635  50.471  1.00 94.30           N  
ATOM   2205  CA  TYR A 287     -50.355 -10.687  50.461  1.00 94.30           C  
ATOM   2206  C   TYR A 287     -49.015 -11.412  50.440  1.00 94.30           C  
ATOM   2207  CB  TYR A 287     -50.429  -9.761  51.680  1.00 94.30           C  
ATOM   2208  O   TYR A 287     -48.089 -10.998  49.740  1.00 94.30           O  
ATOM   2209  CG  TYR A 287     -51.394  -8.613  51.513  1.00 94.30           C  
ATOM   2210  CD1 TYR A 287     -51.201  -7.653  50.523  1.00 94.30           C  
ATOM   2211  CD2 TYR A 287     -52.501  -8.486  52.346  1.00 94.30           C  
ATOM   2212  CE1 TYR A 287     -52.087  -6.592  50.367  1.00 94.30           C  
ATOM   2213  CE2 TYR A 287     -53.393  -7.429  52.199  1.00 94.30           C  
ATOM   2214  OH  TYR A 287     -54.059  -5.441  51.058  1.00 94.30           O  
ATOM   2215  CZ  TYR A 287     -53.179  -6.489  51.208  1.00 94.30           C  
ATOM   2216  N   LYS A 288     -48.871 -12.433  51.188  1.00 95.95           N  
ATOM   2217  CA  LYS A 288     -47.644 -13.224  51.218  1.00 95.95           C  
ATOM   2218  C   LYS A 288     -47.354 -13.839  49.852  1.00 95.95           C  
ATOM   2219  CB  LYS A 288     -47.739 -14.323  52.278  1.00 95.95           C  
ATOM   2220  O   LYS A 288     -46.207 -13.843  49.398  1.00 95.95           O  
ATOM   2221  CG  LYS A 288     -47.584 -13.820  53.706  1.00 95.95           C  
ATOM   2222  CD  LYS A 288     -47.636 -14.964  54.710  1.00 95.95           C  
ATOM   2223  CE  LYS A 288     -47.528 -14.458  56.142  1.00 95.95           C  
ATOM   2224  NZ  LYS A 288     -47.637 -15.571  57.132  1.00 95.95           N  
ATOM   2225  N   SER A 289     -48.405 -14.407  49.245  1.00 95.20           N  
ATOM   2226  CA  SER A 289     -48.245 -14.999  47.921  1.00 95.20           C  
ATOM   2227  C   SER A 289     -47.868 -13.945  46.885  1.00 95.20           C  
ATOM   2228  CB  SER A 289     -49.529 -15.711  47.492  1.00 95.20           C  
ATOM   2229  O   SER A 289     -46.998 -14.176  46.044  1.00 95.20           O  
ATOM   2230  OG  SER A 289     -49.374 -16.300  46.213  1.00 95.20           O  
ATOM   2231  N   LYS A 290     -48.603 -12.739  46.925  1.00 94.61           N  
ATOM   2232  CA  LYS A 290     -48.291 -11.658  45.995  1.00 94.61           C  
ATOM   2233  C   LYS A 290     -46.863 -11.157  46.193  1.00 94.61           C  
ATOM   2234  CB  LYS A 290     -49.280 -10.503  46.162  1.00 94.61           C  
ATOM   2235  O   LYS A 290     -46.146 -10.910  45.222  1.00 94.61           O  
ATOM   2236  CG  LYS A 290     -49.203  -9.458  45.058  1.00 94.61           C  
ATOM   2237  CD  LYS A 290     -49.753  -9.993  43.742  1.00 94.61           C  
ATOM   2238  CE  LYS A 290     -49.674  -8.948  42.637  1.00 94.61           C  
ATOM   2239  NZ  LYS A 290     -50.233  -9.460  41.350  1.00 94.61           N  
ATOM   2240  N   PHE A 291     -46.464 -11.003  47.424  1.00 94.58           N  
ATOM   2241  CA  PHE A 291     -45.106 -10.570  47.734  1.00 94.58           C  
ATOM   2242  C   PHE A 291     -44.087 -11.592  47.244  1.00 94.58           C  
ATOM   2243  CB  PHE A 291     -44.943 -10.346  49.240  1.00 94.58           C  
ATOM   2244  O   PHE A 291     -43.045 -11.225  46.698  1.00 94.58           O  
ATOM   2245  CG  PHE A 291     -45.262  -8.943  49.683  1.00 94.58           C  
ATOM   2246  CD1 PHE A 291     -44.357  -7.910  49.472  1.00 94.58           C  
ATOM   2247  CD2 PHE A 291     -46.467  -8.658  50.312  1.00 94.58           C  
ATOM   2248  CE1 PHE A 291     -44.650  -6.611  49.881  1.00 94.58           C  
ATOM   2249  CE2 PHE A 291     -46.767  -7.363  50.723  1.00 94.58           C  
ATOM   2250  CZ  PHE A 291     -45.856  -6.341  50.508  1.00 94.58           C  
ATOM   2251  N   ALA A 292     -44.325 -12.877  47.513  1.00 95.55           N  
ATOM   2252  CA  ALA A 292     -43.440 -13.945  47.057  1.00 95.55           C  
ATOM   2253  C   ALA A 292     -43.327 -13.952  45.535  1.00 95.55           C  
ATOM   2254  CB  ALA A 292     -43.939 -15.299  47.556  1.00 95.55           C  
ATOM   2255  O   ALA A 292     -42.235 -14.127  44.988  1.00 95.55           O  
ATOM   2256  N   ASN A 293     -44.472 -13.803  44.850  1.00 94.57           N  
ATOM   2257  CA  ASN A 293     -44.480 -13.752  43.392  1.00 94.57           C  
ATOM   2258  C   ASN A 293     -43.691 -12.555  42.868  1.00 94.57           C  
ATOM   2259  CB  ASN A 293     -45.915 -13.714  42.864  1.00 94.57           C  
ATOM   2260  O   ASN A 293     -42.914 -12.684  41.921  1.00 94.57           O  
ATOM   2261  CG  ASN A 293     -45.984 -13.803  41.352  1.00 94.57           C  
ATOM   2262  ND2 ASN A 293     -46.261 -14.996  40.840  1.00 94.57           N  
ATOM   2263  OD1 ASN A 293     -45.789 -12.808  40.650  1.00 94.57           O  
ATOM   2264  N   LEU A 294     -43.883 -11.370  43.468  1.00 94.19           N  
ATOM   2265  CA  LEU A 294     -43.156 -10.176  43.052  1.00 94.19           C  
ATOM   2266  C   LEU A 294     -41.662 -10.329  43.317  1.00 94.19           C  
ATOM   2267  CB  LEU A 294     -43.691  -8.941  43.783  1.00 94.19           C  
ATOM   2268  O   LEU A 294     -40.837  -9.913  42.501  1.00 94.19           O  
ATOM   2269  CG  LEU A 294     -45.020  -8.378  43.278  1.00 94.19           C  
ATOM   2270  CD1 LEU A 294     -45.443  -7.179  44.121  1.00 94.19           C  
ATOM   2271  CD2 LEU A 294     -44.913  -7.991  41.806  1.00 94.19           C  
ATOM   2272  N   ASN A 295     -41.346 -10.901  44.467  1.00 94.71           N  
ATOM   2273  CA  ASN A 295     -39.948 -11.154  44.800  1.00 94.71           C  
ATOM   2274  C   ASN A 295     -39.302 -12.120  43.811  1.00 94.71           C  
ATOM   2275  CB  ASN A 295     -39.826 -11.694  46.227  1.00 94.71           C  
ATOM   2276  O   ASN A 295     -38.160 -11.918  43.395  1.00 94.71           O  
ATOM   2277  CG  ASN A 295     -38.395 -11.694  46.730  1.00 94.71           C  
ATOM   2278  ND2 ASN A 295     -37.907 -12.863  47.126  1.00 94.71           N  
ATOM   2279  OD1 ASN A 295     -37.736 -10.652  46.762  1.00 94.71           O  
ATOM   2280  N   GLU A 296     -40.011 -13.218  43.466  1.00 95.58           N  
ATOM   2281  CA  GLU A 296     -39.523 -14.173  42.476  1.00 95.58           C  
ATOM   2282  C   GLU A 296     -39.332 -13.509  41.115  1.00 95.58           C  
ATOM   2283  CB  GLU A 296     -40.484 -15.358  42.353  1.00 95.58           C  
ATOM   2284  O   GLU A 296     -38.341 -13.764  40.428  1.00 95.58           O  
ATOM   2285  CG  GLU A 296     -39.978 -16.469  41.444  1.00 95.58           C  
ATOM   2286  CD  GLU A 296     -40.873 -17.697  41.442  1.00 95.58           C  
ATOM   2287  OE1 GLU A 296     -40.525 -18.701  40.779  1.00 95.58           O  
ATOM   2288  OE2 GLU A 296     -41.932 -17.656  42.108  1.00 95.58           O  
ATOM   2289  N   GLN A 297     -40.337 -12.648  40.723  1.00 94.02           N  
ATOM   2290  CA  GLN A 297     -40.233 -11.921  39.463  1.00 94.02           C  
ATOM   2291  C   GLN A 297     -39.043 -10.966  39.474  1.00 94.02           C  
ATOM   2292  CB  GLN A 297     -41.523 -11.148  39.180  1.00 94.02           C  
ATOM   2293  O   GLN A 297     -38.329 -10.844  38.476  1.00 94.02           O  
ATOM   2294  CG  GLN A 297     -41.570 -10.515  37.796  1.00 94.02           C  
ATOM   2295  CD  GLN A 297     -42.904  -9.856  37.497  1.00 94.02           C  
ATOM   2296  NE2 GLN A 297     -43.022  -9.269  36.311  1.00 94.02           N  
ATOM   2297  OE1 GLN A 297     -43.820  -9.875  38.325  1.00 94.02           O  
ATOM   2298  N   ALA A 298     -38.826 -10.241  40.551  1.00 93.29           N  
ATOM   2299  CA  ALA A 298     -37.672  -9.355  40.689  1.00 93.29           C  
ATOM   2300  C   ALA A 298     -36.366 -10.141  40.615  1.00 93.29           C  
ATOM   2301  CB  ALA A 298     -37.751  -8.580  42.002  1.00 93.29           C  
ATOM   2302  O   ALA A 298     -35.404  -9.699  39.984  1.00 93.29           O  
ATOM   2303  N   ALA A 299     -36.326 -11.360  41.303  1.00 94.75           N  
ATOM   2304  CA  ALA A 299     -35.142 -12.214  41.267  1.00 94.75           C  
ATOM   2305  C   ALA A 299     -34.864 -12.707  39.849  1.00 94.75           C  
ATOM   2306  CB  ALA A 299     -35.310 -13.398  42.215  1.00 94.75           C  
ATOM   2307  O   ALA A 299     -33.713 -12.729  39.407  1.00 94.75           O  
ATOM   2308  N   ARG A 300     -35.909 -13.101  39.078  1.00 94.79           N  
ATOM   2309  CA  ARG A 300     -35.771 -13.553  37.697  1.00 94.79           C  
ATOM   2310  C   ARG A 300     -35.266 -12.427  36.801  1.00 94.79           C  
ATOM   2311  CB  ARG A 300     -37.105 -14.084  37.170  1.00 94.79           C  
ATOM   2312  O   ARG A 300     -34.431 -12.654  35.922  1.00 94.79           O  
ATOM   2313  CG  ARG A 300     -37.483 -15.452  37.715  1.00 94.79           C  
ATOM   2314  CD  ARG A 300     -38.741 -15.996  37.053  1.00 94.79           C  
ATOM   2315  NE  ARG A 300     -39.182 -17.242  37.675  1.00 94.79           N  
ATOM   2316  NH1 ARG A 300     -41.197 -16.395  38.423  1.00 94.79           N  
ATOM   2317  NH2 ARG A 300     -40.640 -18.579  38.840  1.00 94.79           N  
ATOM   2318  CZ  ARG A 300     -40.339 -17.403  38.311  1.00 94.79           C  
ATOM   2319  N   SER A 301     -35.864 -11.213  36.997  1.00 93.60           N  
ATOM   2320  CA  SER A 301     -35.436 -10.049  36.227  1.00 93.60           C  
ATOM   2321  C   SER A 301     -33.972  -9.716  36.496  1.00 93.60           C  
ATOM   2322  CB  SER A 301     -36.311  -8.838  36.554  1.00 93.60           C  
ATOM   2323  O   SER A 301     -33.219  -9.412  35.570  1.00 93.60           O  
ATOM   2324  OG  SER A 301     -35.830  -7.678  35.897  1.00 93.60           O  
ATOM   2325  N   THR A 302     -33.530  -9.744  37.745  1.00 93.96           N  
ATOM   2326  CA  THR A 302     -32.144  -9.480  38.114  1.00 93.96           C  
ATOM   2327  C   THR A 302     -31.213 -10.521  37.498  1.00 93.96           C  
ATOM   2328  CB  THR A 302     -31.964  -9.468  39.643  1.00 93.96           C  
ATOM   2329  O   THR A 302     -30.120 -10.188  37.034  1.00 93.96           O  
ATOM   2330  CG2 THR A 302     -32.756  -8.332  40.281  1.00 93.96           C  
ATOM   2331  OG1 THR A 302     -32.421 -10.715  40.182  1.00 93.96           O  
ATOM   2332  N   GLU A 303     -31.621 -11.812  37.516  1.00 94.56           N  
ATOM   2333  CA  GLU A 303     -30.837 -12.882  36.907  1.00 94.56           C  
ATOM   2334  C   GLU A 303     -30.731 -12.697  35.396  1.00 94.56           C  
ATOM   2335  CB  GLU A 303     -31.449 -14.248  37.228  1.00 94.56           C  
ATOM   2336  O   GLU A 303     -29.677 -12.946  34.807  1.00 94.56           O  
ATOM   2337  CG  GLU A 303     -30.559 -15.425  36.855  1.00 94.56           C  
ATOM   2338  CD  GLU A 303     -30.767 -16.640  37.745  1.00 94.56           C  
ATOM   2339  OE1 GLU A 303     -29.953 -17.589  37.675  1.00 94.56           O  
ATOM   2340  OE2 GLU A 303     -31.751 -16.643  38.517  1.00 94.56           O  
ATOM   2341  N   ALA A 304     -31.859 -12.308  34.762  1.00 92.06           N  
ATOM   2342  CA  ALA A 304     -31.865 -12.052  33.324  1.00 92.06           C  
ATOM   2343  C   ALA A 304     -30.911 -10.916  32.965  1.00 92.06           C  
ATOM   2344  CB  ALA A 304     -33.278 -11.727  32.848  1.00 92.06           C  
ATOM   2345  O   ALA A 304     -30.183 -11.000  31.973  1.00 92.06           O  
ATOM   2346  N   ILE A 305     -30.946  -9.903  33.797  1.00 93.38           N  
ATOM   2347  CA  ILE A 305     -30.058  -8.768  33.570  1.00 93.38           C  
ATOM   2348  C   ILE A 305     -28.606  -9.204  33.755  1.00 93.38           C  
ATOM   2349  CB  ILE A 305     -30.390  -7.593  34.516  1.00 93.38           C  
ATOM   2350  O   ILE A 305     -27.734  -8.828  32.969  1.00 93.38           O  
ATOM   2351  CG1 ILE A 305     -31.760  -6.999  34.170  1.00 93.38           C  
ATOM   2352  CG2 ILE A 305     -29.297  -6.522  34.450  1.00 93.38           C  
ATOM   2353  CD1 ILE A 305     -32.260  -5.969  35.174  1.00 93.38           C  
ATOM   2354  N   ARG A 306     -28.347  -9.970  34.807  1.00 94.65           N  
ATOM   2355  CA  ARG A 306     -27.005 -10.490  35.048  1.00 94.65           C  
ATOM   2356  C   ARG A 306     -26.537 -11.359  33.885  1.00 94.65           C  
ATOM   2357  CB  ARG A 306     -26.964 -11.291  36.351  1.00 94.65           C  
ATOM   2358  O   ARG A 306     -25.390 -11.251  33.445  1.00 94.65           O  
ATOM   2359  CG  ARG A 306     -25.559 -11.631  36.821  1.00 94.65           C  
ATOM   2360  CD  ARG A 306     -25.577 -12.538  38.044  1.00 94.65           C  
ATOM   2361  NE  ARG A 306     -24.293 -13.206  38.239  1.00 94.65           N  
ATOM   2362  NH1 ARG A 306     -23.632 -11.868  40.003  1.00 94.65           N  
ATOM   2363  NH2 ARG A 306     -22.262 -13.547  39.255  1.00 94.65           N  
ATOM   2364  CZ  ARG A 306     -23.399 -12.872  39.165  1.00 94.65           C  
ATOM   2365  N   ALA A 307     -27.357 -12.284  33.390  1.00 91.64           N  
ATOM   2366  CA  ALA A 307     -27.042 -13.153  32.259  1.00 91.64           C  
ATOM   2367  C   ALA A 307     -26.743 -12.334  31.006  1.00 91.64           C  
ATOM   2368  CB  ALA A 307     -28.192 -14.122  31.995  1.00 91.64           C  
ATOM   2369  O   ALA A 307     -25.804 -12.640  30.267  1.00 91.64           O  
ATOM   2370  N   SER A 308     -27.574 -11.326  30.731  1.00 89.78           N  
ATOM   2371  CA  SER A 308     -27.360 -10.460  29.576  1.00 89.78           C  
ATOM   2372  C   SER A 308     -26.043  -9.699  29.691  1.00 89.78           C  
ATOM   2373  CB  SER A 308     -28.517  -9.472  29.426  1.00 89.78           C  
ATOM   2374  O   SER A 308     -25.326  -9.537  28.702  1.00 89.78           O  
ATOM   2375  OG  SER A 308     -28.463  -8.476  30.433  1.00 89.78           O  
ATOM   2376  N   ARG A 309     -25.725  -9.217  30.870  1.00 92.52           N  
ATOM   2377  CA  ARG A 309     -24.464  -8.526  31.118  1.00 92.52           C  
ATOM   2378  C   ARG A 309     -23.276  -9.452  30.876  1.00 92.52           C  
ATOM   2379  CB  ARG A 309     -24.421  -7.981  32.547  1.00 92.52           C  
ATOM   2380  O   ARG A 309     -22.263  -9.036  30.310  1.00 92.52           O  
ATOM   2381  CG  ARG A 309     -25.251  -6.724  32.752  1.00 92.52           C  
ATOM   2382  CD  ARG A 309     -25.105  -6.176  34.164  1.00 92.52           C  
ATOM   2383  NE  ARG A 309     -25.852  -4.934  34.340  1.00 92.52           N  
ATOM   2384  NH1 ARG A 309     -25.297  -4.673  36.567  1.00 92.52           N  
ATOM   2385  NH2 ARG A 309     -26.635  -3.130  35.527  1.00 92.52           N  
ATOM   2386  CZ  ARG A 309     -25.926  -4.248  35.478  1.00 92.52           C  
ATOM   2387  N   GLU A 310     -23.359 -10.707  31.357  1.00 92.40           N  
ATOM   2388  CA  GLU A 310     -22.303 -11.691  31.140  1.00 92.40           C  
ATOM   2389  C   GLU A 310     -22.120 -11.987  29.655  1.00 92.40           C  
ATOM   2390  CB  GLU A 310     -22.609 -12.985  31.900  1.00 92.40           C  
ATOM   2391  O   GLU A 310     -20.992 -12.134  29.180  1.00 92.40           O  
ATOM   2392  CG  GLU A 310     -22.430 -12.870  33.407  1.00 92.40           C  
ATOM   2393  CD  GLU A 310     -22.938 -14.085  34.166  1.00 92.40           C  
ATOM   2394  OE1 GLU A 310     -22.872 -14.091  35.416  1.00 92.40           O  
ATOM   2395  OE2 GLU A 310     -23.404 -15.040  33.505  1.00 92.40           O  
ATOM   2396  N   GLU A 311     -23.209 -12.050  28.899  1.00 87.61           N  
ATOM   2397  CA  GLU A 311     -23.144 -12.274  27.458  1.00 87.61           C  
ATOM   2398  C   GLU A 311     -22.473 -11.103  26.747  1.00 87.61           C  
ATOM   2399  CB  GLU A 311     -24.545 -12.504  26.885  1.00 87.61           C  
ATOM   2400  O   GLU A 311     -21.674 -11.302  25.829  1.00 87.61           O  
ATOM   2401  CG  GLU A 311     -25.148 -13.851  27.257  1.00 87.61           C  
ATOM   2402  CD  GLU A 311     -26.557 -14.046  26.720  1.00 87.61           C  
ATOM   2403  OE1 GLU A 311     -27.168 -15.105  26.988  1.00 87.61           O  
ATOM   2404  OE2 GLU A 311     -27.054 -13.132  26.024  1.00 87.61           O  
ATOM   2405  N   ILE A 312     -22.818  -9.904  27.163  1.00 91.96           N  
ATOM   2406  CA  ILE A 312     -22.202  -8.706  26.603  1.00 91.96           C  
ATOM   2407  C   ILE A 312     -20.698  -8.725  26.871  1.00 91.96           C  
ATOM   2408  CB  ILE A 312     -22.833  -7.421  27.185  1.00 91.96           C  
ATOM   2409  O   ILE A 312     -19.900  -8.417  25.983  1.00 91.96           O  
ATOM   2410  CG1 ILE A 312     -24.275  -7.264  26.690  1.00 91.96           C  
ATOM   2411  CG2 ILE A 312     -21.992  -6.194  26.822  1.00 91.96           C  
ATOM   2412  CD1 ILE A 312     -25.051  -6.154  27.386  1.00 91.96           C  
ATOM   2413  N   HIS A 313     -20.305  -9.099  28.090  1.00 90.98           N  
ATOM   2414  CA  HIS A 313     -18.892  -9.177  28.442  1.00 90.98           C  
ATOM   2415  C   HIS A 313     -18.176 -10.238  27.614  1.00 90.98           C  
ATOM   2416  CB  HIS A 313     -18.727  -9.476  29.934  1.00 90.98           C  
ATOM   2417  O   HIS A 313     -17.037 -10.035  27.187  1.00 90.98           O  
ATOM   2418  CG  HIS A 313     -19.064  -8.317  30.818  1.00 90.98           C  
ATOM   2419  CD2 HIS A 313     -19.955  -8.202  31.831  1.00 90.98           C  
ATOM   2420  ND1 HIS A 313     -18.449  -7.089  30.702  1.00 90.98           N  
ATOM   2421  CE1 HIS A 313     -18.949  -6.267  31.609  1.00 90.98           C  
ATOM   2422  NE2 HIS A 313     -19.864  -6.917  32.307  1.00 90.98           N  
ATOM   2423  N   GLU A 314     -18.790 -11.365  27.372  1.00 89.81           N  
ATOM   2424  CA  GLU A 314     -18.221 -12.425  26.546  1.00 89.81           C  
ATOM   2425  C   GLU A 314     -18.030 -11.959  25.105  1.00 89.81           C  
ATOM   2426  CB  GLU A 314     -19.110 -13.671  26.582  1.00 89.81           C  
ATOM   2427  O   GLU A 314     -16.998 -12.234  24.490  1.00 89.81           O  
ATOM   2428  CG  GLU A 314     -18.500 -14.882  25.891  1.00 89.81           C  
ATOM   2429  CD  GLU A 314     -17.173 -15.312  26.496  1.00 89.81           C  
ATOM   2430  OE1 GLU A 314     -16.345 -15.916  25.776  1.00 89.81           O  
ATOM   2431  OE2 GLU A 314     -16.959 -15.044  27.699  1.00 89.81           O  
ATOM   2432  N   TYR A 315     -19.115 -11.246  24.577  1.00 90.34           N  
ATOM   2433  CA  TYR A 315     -19.016 -10.718  23.221  1.00 90.34           C  
ATOM   2434  C   TYR A 315     -17.924  -9.660  23.126  1.00 90.34           C  
ATOM   2435  CB  TYR A 315     -20.357 -10.125  22.776  1.00 90.34           C  
ATOM   2436  O   TYR A 315     -17.208  -9.586  22.124  1.00 90.34           O  
ATOM   2437  CG  TYR A 315     -21.399 -11.165  22.442  1.00 90.34           C  
ATOM   2438  CD1 TYR A 315     -21.162 -12.129  21.465  1.00 90.34           C  
ATOM   2439  CD2 TYR A 315     -22.623 -11.184  23.101  1.00 90.34           C  
ATOM   2440  CE1 TYR A 315     -22.120 -13.088  21.153  1.00 90.34           C  
ATOM   2441  CE2 TYR A 315     -23.589 -12.138  22.797  1.00 90.34           C  
ATOM   2442  OH  TYR A 315     -24.281 -14.031  21.518  1.00 90.34           O  
ATOM   2443  CZ  TYR A 315     -23.328 -13.084  21.823  1.00 90.34           C  
ATOM   2444  N   ARG A 316     -17.803  -8.891  24.105  1.00 90.07           N  
ATOM   2445  CA  ARG A 316     -16.735  -7.897  24.156  1.00 90.07           C  
ATOM   2446  C   ARG A 316     -15.365  -8.566  24.164  1.00 90.07           C  
ATOM   2447  CB  ARG A 316     -16.890  -7.004  25.388  1.00 90.07           C  
ATOM   2448  O   ARG A 316     -14.445  -8.117  23.477  1.00 90.07           O  
ATOM   2449  CG  ARG A 316     -16.018  -5.758  25.359  1.00 90.07           C  
ATOM   2450  CD  ARG A 316     -16.316  -4.834  26.531  1.00 90.07           C  
ATOM   2451  NE  ARG A 316     -15.469  -3.645  26.509  1.00 90.07           N  
ATOM   2452  NH1 ARG A 316     -17.087  -2.223  27.344  1.00 90.07           N  
ATOM   2453  NH2 ARG A 316     -15.002  -1.420  26.834  1.00 90.07           N  
ATOM   2454  CZ  ARG A 316     -15.854  -2.432  26.896  1.00 90.07           C  
ATOM   2455  N   ARG A 317     -15.184  -9.600  24.992  1.00 90.38           N  
ATOM   2456  CA  ARG A 317     -13.942 -10.366  25.042  1.00 90.38           C  
ATOM   2457  C   ARG A 317     -13.631 -10.994  23.687  1.00 90.38           C  
ATOM   2458  CB  ARG A 317     -14.022 -11.451  26.117  1.00 90.38           C  
ATOM   2459  O   ARG A 317     -12.490 -10.950  23.224  1.00 90.38           O  
ATOM   2460  CG  ARG A 317     -13.805 -10.936  27.531  1.00 90.38           C  
ATOM   2461  CD  ARG A 317     -13.776 -12.069  28.546  1.00 90.38           C  
ATOM   2462  NE  ARG A 317     -14.259 -11.634  29.854  1.00 90.38           N  
ATOM   2463  NH1 ARG A 317     -14.895 -13.743  30.550  1.00 90.38           N  
ATOM   2464  NH2 ARG A 317     -15.189 -11.937  31.932  1.00 90.38           N  
ATOM   2465  CZ  ARG A 317     -14.780 -12.439  30.775  1.00 90.38           C  
ATOM   2466  N   GLN A 318     -14.621 -11.578  23.017  1.00 87.84           N  
ATOM   2467  CA  GLN A 318     -14.461 -12.178  21.696  1.00 87.84           C  
ATOM   2468  C   GLN A 318     -14.066 -11.129  20.660  1.00 87.84           C  
ATOM   2469  CB  GLN A 318     -15.749 -12.882  21.266  1.00 87.84           C  
ATOM   2470  O   GLN A 318     -13.223 -11.387  19.799  1.00 87.84           O  
ATOM   2471  CG  GLN A 318     -16.018 -14.181  22.013  1.00 87.84           C  
ATOM   2472  CD  GLN A 318     -17.334 -14.824  21.616  1.00 87.84           C  
ATOM   2473  NE2 GLN A 318     -17.927 -15.577  22.536  1.00 87.84           N  
ATOM   2474  OE1 GLN A 318     -17.813 -14.645  20.492  1.00 87.84           O  
ATOM   2475  N   LEU A 319     -14.756 -10.018  20.793  1.00 87.75           N  
ATOM   2476  CA  LEU A 319     -14.438  -8.924  19.882  1.00 87.75           C  
ATOM   2477  C   LEU A 319     -12.986  -8.487  20.044  1.00 87.75           C  
ATOM   2478  CB  LEU A 319     -15.372  -7.735  20.126  1.00 87.75           C  
ATOM   2479  O   LEU A 319     -12.285  -8.268  19.054  1.00 87.75           O  
ATOM   2480  CG  LEU A 319     -15.279  -6.584  19.123  1.00 87.75           C  
ATOM   2481  CD1 LEU A 319     -15.929  -6.979  17.801  1.00 87.75           C  
ATOM   2482  CD2 LEU A 319     -15.929  -5.327  19.690  1.00 87.75           C  
ATOM   2483  N   GLN A 320     -12.540  -8.317  21.269  1.00 88.80           N  
ATOM   2484  CA  GLN A 320     -11.155  -7.952  21.548  1.00 88.80           C  
ATOM   2485  C   GLN A 320     -10.190  -9.009  21.020  1.00 88.80           C  
ATOM   2486  CB  GLN A 320     -10.943  -7.751  23.049  1.00 88.80           C  
ATOM   2487  O   GLN A 320      -9.153  -8.678  20.441  1.00 88.80           O  
ATOM   2488  CG  GLN A 320     -11.557  -6.467  23.591  1.00 88.80           C  
ATOM   2489  CD  GLN A 320     -11.367  -6.311  25.088  1.00 88.80           C  
ATOM   2490  NE2 GLN A 320     -11.645  -5.117  25.600  1.00 88.80           N  
ATOM   2491  OE1 GLN A 320     -10.974  -7.257  25.779  1.00 88.80           O  
ATOM   2492  N   ALA A 321     -10.447 -10.298  21.239  1.00 85.65           N  
ATOM   2493  CA  ALA A 321      -9.625 -11.404  20.752  1.00 85.65           C  
ATOM   2494  C   ALA A 321      -9.526 -11.384  19.230  1.00 85.65           C  
ATOM   2495  CB  ALA A 321     -10.194 -12.739  21.228  1.00 85.65           C  
ATOM   2496  O   ALA A 321      -8.439 -11.546  18.670  1.00 85.65           O  
ATOM   2497  N   ARG A 322     -10.705 -11.210  18.552  1.00 85.81           N  
ATOM   2498  CA  ARG A 322     -10.730 -11.159  17.093  1.00 85.81           C  
ATOM   2499  C   ARG A 322      -9.996  -9.927  16.576  1.00 85.81           C  
ATOM   2500  CB  ARG A 322     -12.172 -11.164  16.580  1.00 85.81           C  
ATOM   2501  O   ARG A 322      -9.295  -9.995  15.563  1.00 85.81           O  
ATOM   2502  CG  ARG A 322     -12.907 -12.472  16.823  1.00 85.81           C  
ATOM   2503  CD  ARG A 322     -12.267 -13.628  16.066  1.00 85.81           C  
ATOM   2504  NE  ARG A 322     -13.031 -14.862  16.221  1.00 85.81           N  
ATOM   2505  NH1 ARG A 322     -11.569 -16.165  14.996  1.00 85.81           N  
ATOM   2506  NH2 ARG A 322     -13.452 -17.099  15.911  1.00 85.81           N  
ATOM   2507  CZ  ARG A 322     -12.682 -16.039  15.709  1.00 85.81           C  
ATOM   2508  N   THR A 323     -10.136  -8.836  17.224  1.00 87.96           N  
ATOM   2509  CA  THR A 323      -9.445  -7.604  16.860  1.00 87.96           C  
ATOM   2510  C   THR A 323      -7.932  -7.786  16.948  1.00 87.96           C  
ATOM   2511  CB  THR A 323      -9.876  -6.433  17.763  1.00 87.96           C  
ATOM   2512  O   THR A 323      -7.196  -7.347  16.061  1.00 87.96           O  
ATOM   2513  CG2 THR A 323      -9.214  -5.130  17.327  1.00 87.96           C  
ATOM   2514  OG1 THR A 323     -11.299  -6.281  17.690  1.00 87.96           O  
ATOM   2515  N   ILE A 324      -7.427  -8.408  18.026  1.00 88.18           N  
ATOM   2516  CA  ILE A 324      -6.003  -8.679  18.193  1.00 88.18           C  
ATOM   2517  C   ILE A 324      -5.521  -9.610  17.083  1.00 88.18           C  
ATOM   2518  CB  ILE A 324      -5.704  -9.295  19.578  1.00 88.18           C  
ATOM   2519  O   ILE A 324      -4.434  -9.420  16.533  1.00 88.18           O  
ATOM   2520  CG1 ILE A 324      -5.988  -8.277  20.688  1.00 88.18           C  
ATOM   2521  CG2 ILE A 324      -4.256  -9.791  19.646  1.00 88.18           C  
ATOM   2522  CD1 ILE A 324      -5.987  -8.873  22.089  1.00 88.18           C  
ATOM   2523  N   GLU A 325      -6.331 -10.635  16.761  1.00 84.54           N  
ATOM   2524  CA  GLU A 325      -6.005 -11.562  15.681  1.00 84.54           C  
ATOM   2525  C   GLU A 325      -5.896 -10.834  14.344  1.00 84.54           C  
ATOM   2526  CB  GLU A 325      -7.054 -12.673  15.591  1.00 84.54           C  
ATOM   2527  O   GLU A 325      -4.973 -11.088  13.567  1.00 84.54           O  
ATOM   2528  CG  GLU A 325      -6.696 -13.778  14.608  1.00 84.54           C  
ATOM   2529  CD  GLU A 325      -7.730 -14.892  14.554  1.00 84.54           C  
ATOM   2530  OE1 GLU A 325      -7.527 -15.872  13.803  1.00 84.54           O  
ATOM   2531  OE2 GLU A 325      -8.751 -14.782  15.269  1.00 84.54           O  
ATOM   2532  N   ILE A 326      -6.845  -9.962  14.079  1.00 85.97           N  
ATOM   2533  CA  ILE A 326      -6.841  -9.190  12.841  1.00 85.97           C  
ATOM   2534  C   ILE A 326      -5.594  -8.309  12.787  1.00 85.97           C  
ATOM   2535  CB  ILE A 326      -8.114  -8.324  12.711  1.00 85.97           C  
ATOM   2536  O   ILE A 326      -4.935  -8.219  11.749  1.00 85.97           O  
ATOM   2537  CG1 ILE A 326      -9.340  -9.212  12.465  1.00 85.97           C  
ATOM   2538  CG2 ILE A 326      -7.953  -7.291  11.592  1.00 85.97           C  
ATOM   2539  CD1 ILE A 326     -10.667  -8.468  12.536  1.00 85.97           C  
ATOM   2540  N   GLU A 327      -5.298  -7.620  13.863  1.00 88.55           N  
ATOM   2541  CA  GLU A 327      -4.108  -6.778  13.938  1.00 88.55           C  
ATOM   2542  C   GLU A 327      -2.837  -7.600  13.743  1.00 88.55           C  
ATOM   2543  CB  GLU A 327      -4.055  -6.038  15.277  1.00 88.55           C  
ATOM   2544  O   GLU A 327      -1.901  -7.157  13.074  1.00 88.55           O  
ATOM   2545  CG  GLU A 327      -5.086  -4.927  15.406  1.00 88.55           C  
ATOM   2546  CD  GLU A 327      -5.110  -4.288  16.785  1.00 88.55           C  
ATOM   2547  OE1 GLU A 327      -5.894  -3.335  17.000  1.00 88.55           O  
ATOM   2548  OE2 GLU A 327      -4.339  -4.744  17.659  1.00 88.55           O  
ATOM   2549  N   GLY A 328      -2.772  -8.826  14.381  1.00 82.59           N  
ATOM   2550  CA  GLY A 328      -1.652  -9.729  14.168  1.00 82.59           C  
ATOM   2551  C   GLY A 328      -1.489 -10.146  12.719  1.00 82.59           C  
ATOM   2552  O   GLY A 328      -0.376 -10.145  12.188  1.00 82.59           O  
ATOM   2553  N   LEU A 329      -2.628 -10.544  12.086  1.00 84.71           N  
ATOM   2554  CA  LEU A 329      -2.607 -10.959  10.688  1.00 84.71           C  
ATOM   2555  C   LEU A 329      -2.254  -9.787   9.779  1.00 84.71           C  
ATOM   2556  CB  LEU A 329      -3.962 -11.545  10.282  1.00 84.71           C  
ATOM   2557  O   LEU A 329      -1.541  -9.958   8.787  1.00 84.71           O  
ATOM   2558  CG  LEU A 329      -4.303 -12.923  10.852  1.00 84.71           C  
ATOM   2559  CD1 LEU A 329      -5.728 -13.314  10.477  1.00 84.71           C  
ATOM   2560  CD2 LEU A 329      -3.308 -13.967  10.357  1.00 84.71           C  
ATOM   2561  N   ARG A 330      -2.772  -8.650  10.087  1.00 83.70           N  
ATOM   2562  CA  ARG A 330      -2.425  -7.443   9.345  1.00 83.70           C  
ATOM   2563  C   ARG A 330      -0.927  -7.168   9.416  1.00 83.70           C  
ATOM   2564  CB  ARG A 330      -3.205  -6.239   9.879  1.00 83.70           C  
ATOM   2565  O   ARG A 330      -0.311  -6.790   8.417  1.00 83.70           O  
ATOM   2566  CG  ARG A 330      -4.649  -6.182   9.406  1.00 83.70           C  
ATOM   2567  CD  ARG A 330      -5.344  -4.910   9.873  1.00 83.70           C  
ATOM   2568  NE  ARG A 330      -6.737  -4.867   9.436  1.00 83.70           N  
ATOM   2569  NH1 ARG A 330      -7.345  -3.151  10.858  1.00 83.70           N  
ATOM   2570  NH2 ARG A 330      -8.894  -4.078   9.446  1.00 83.70           N  
ATOM   2571  CZ  ARG A 330      -7.655  -4.032   9.914  1.00 83.70           C  
ATOM   2572  N   GLY A 331      -0.334  -7.238  10.642  1.00 82.93           N  
ATOM   2573  CA  GLY A 331       1.104  -7.101  10.808  1.00 82.93           C  
ATOM   2574  C   GLY A 331       1.896  -8.127  10.020  1.00 82.93           C  
ATOM   2575  O   GLY A 331       2.908  -7.794   9.399  1.00 82.93           O  
ATOM   2576  N   ALA A 332       1.461  -9.401  10.044  1.00 82.63           N  
ATOM   2577  CA  ALA A 332       2.109 -10.462   9.277  1.00 82.63           C  
ATOM   2578  C   ALA A 332       2.023 -10.187   7.778  1.00 82.63           C  
ATOM   2579  CB  ALA A 332       1.480 -11.814   9.603  1.00 82.63           C  
ATOM   2580  O   ALA A 332       2.991 -10.401   7.045  1.00 82.63           O  
ATOM   2581  N   ASN A 333       0.850  -9.740   7.331  1.00 84.98           N  
ATOM   2582  CA  ASN A 333       0.662  -9.391   5.927  1.00 84.98           C  
ATOM   2583  C   ASN A 333       1.594  -8.261   5.501  1.00 84.98           C  
ATOM   2584  CB  ASN A 333      -0.795  -9.007   5.660  1.00 84.98           C  
ATOM   2585  O   ASN A 333       2.190  -8.314   4.424  1.00 84.98           O  
ATOM   2586  CG  ASN A 333      -1.163  -9.095   4.192  1.00 84.98           C  
ATOM   2587  ND2 ASN A 333      -2.446  -9.292   3.913  1.00 84.98           N  
ATOM   2588  OD1 ASN A 333      -0.300  -8.988   3.316  1.00 84.98           O  
ATOM   2589  N   GLU A 334       1.659  -7.183   6.304  1.00 86.59           N  
ATOM   2590  CA  GLU A 334       2.556  -6.062   6.038  1.00 86.59           C  
ATOM   2591  C   GLU A 334       4.008  -6.524   5.959  1.00 86.59           C  
ATOM   2592  CB  GLU A 334       2.404  -4.985   7.115  1.00 86.59           C  
ATOM   2593  O   GLU A 334       4.763  -6.070   5.096  1.00 86.59           O  
ATOM   2594  CG  GLU A 334       1.102  -4.202   7.022  1.00 86.59           C  
ATOM   2595  CD  GLU A 334       0.896  -3.242   8.183  1.00 86.59           C  
ATOM   2596  OE1 GLU A 334      -0.181  -2.609   8.263  1.00 86.59           O  
ATOM   2597  OE2 GLU A 334       1.819  -3.122   9.019  1.00 86.59           O  
ATOM   2598  N   SER A 335       4.405  -7.410   6.908  1.00 84.50           N  
ATOM   2599  CA  SER A 335       5.762  -7.947   6.916  1.00 84.50           C  
ATOM   2600  C   SER A 335       6.045  -8.755   5.654  1.00 84.50           C  
ATOM   2601  CB  SER A 335       5.986  -8.820   8.152  1.00 84.50           C  
ATOM   2602  O   SER A 335       7.127  -8.651   5.073  1.00 84.50           O  
ATOM   2603  OG  SER A 335       5.332 -10.069   8.010  1.00 84.50           O  
ATOM   2604  N   LEU A 336       5.113  -9.597   5.265  1.00 83.78           N  
ATOM   2605  CA  LEU A 336       5.253 -10.400   4.055  1.00 83.78           C  
ATOM   2606  C   LEU A 336       5.309  -9.513   2.816  1.00 83.78           C  
ATOM   2607  CB  LEU A 336       4.093 -11.393   3.934  1.00 83.78           C  
ATOM   2608  O   LEU A 336       6.092  -9.770   1.899  1.00 83.78           O  
ATOM   2609  CG  LEU A 336       4.145 -12.612   4.856  1.00 83.78           C  
ATOM   2610  CD1 LEU A 336       2.848 -13.407   4.758  1.00 83.78           C  
ATOM   2611  CD2 LEU A 336       5.344 -13.491   4.514  1.00 83.78           C  
ATOM   2612  N   GLU A 337       4.472  -8.537   2.762  1.00 86.93           N  
ATOM   2613  CA  GLU A 337       4.495  -7.573   1.667  1.00 86.93           C  
ATOM   2614  C   GLU A 337       5.842  -6.860   1.588  1.00 86.93           C  
ATOM   2615  CB  GLU A 337       3.367  -6.551   1.826  1.00 86.93           C  
ATOM   2616  O   GLU A 337       6.361  -6.621   0.496  1.00 86.93           O  
ATOM   2617  CG  GLU A 337       1.985  -7.107   1.513  1.00 86.93           C  
ATOM   2618  CD  GLU A 337       0.871  -6.092   1.713  1.00 86.93           C  
ATOM   2619  OE1 GLU A 337      -0.304  -6.415   1.423  1.00 86.93           O  
ATOM   2620  OE2 GLU A 337       1.175  -4.964   2.162  1.00 86.93           O  
ATOM   2621  N   ARG A 338       6.385  -6.443   2.754  1.00 86.98           N  
ATOM   2622  CA  ARG A 338       7.707  -5.829   2.814  1.00 86.98           C  
ATOM   2623  C   ARG A 338       8.778  -6.780   2.290  1.00 86.98           C  
ATOM   2624  CB  ARG A 338       8.039  -5.406   4.247  1.00 86.98           C  
ATOM   2625  O   ARG A 338       9.677  -6.366   1.555  1.00 86.98           O  
ATOM   2626  CG  ARG A 338       7.356  -4.119   4.683  1.00 86.98           C  
ATOM   2627  CD  ARG A 338       7.911  -3.606   6.005  1.00 86.98           C  
ATOM   2628  NE  ARG A 338       7.049  -3.965   7.127  1.00 86.98           N  
ATOM   2629  NH1 ARG A 338       8.172  -5.919   7.634  1.00 86.98           N  
ATOM   2630  NH2 ARG A 338       6.351  -5.284   8.872  1.00 86.98           N  
ATOM   2631  CZ  ARG A 338       7.192  -5.055   7.875  1.00 86.98           C  
ATOM   2632  N   GLN A 339       8.657  -8.095   2.663  1.00 84.24           N  
ATOM   2633  CA  GLN A 339       9.602  -9.108   2.206  1.00 84.24           C  
ATOM   2634  C   GLN A 339       9.531  -9.284   0.691  1.00 84.24           C  
ATOM   2635  CB  GLN A 339       9.337 -10.444   2.902  1.00 84.24           C  
ATOM   2636  O   GLN A 339      10.559  -9.438   0.030  1.00 84.24           O  
ATOM   2637  CG  GLN A 339       9.769 -10.472   4.362  1.00 84.24           C  
ATOM   2638  CD  GLN A 339       9.462 -11.794   5.040  1.00 84.24           C  
ATOM   2639  NE2 GLN A 339       9.412 -11.783   6.368  1.00 84.24           N  
ATOM   2640  OE1 GLN A 339       9.270 -12.818   4.376  1.00 84.24           O  
ATOM   2641  N   ILE A 340       8.361  -9.294   0.138  1.00 87.94           N  
ATOM   2642  CA  ILE A 340       8.166  -9.436  -1.301  1.00 87.94           C  
ATOM   2643  C   ILE A 340       8.778  -8.240  -2.025  1.00 87.94           C  
ATOM   2644  CB  ILE A 340       6.669  -9.571  -1.658  1.00 87.94           C  
ATOM   2645  O   ILE A 340       9.446  -8.402  -3.050  1.00 87.94           O  
ATOM   2646  CG1 ILE A 340       6.131 -10.931  -1.200  1.00 87.94           C  
ATOM   2647  CG2 ILE A 340       6.452  -9.373  -3.161  1.00 87.94           C  
ATOM   2648  CD1 ILE A 340       4.623 -11.081  -1.346  1.00 87.94           C  
ATOM   2649  N   LEU A 341       8.534  -7.067  -1.495  1.00 90.22           N  
ATOM   2650  CA  LEU A 341       9.088  -5.854  -2.087  1.00 90.22           C  
ATOM   2651  C   LEU A 341      10.613  -5.889  -2.070  1.00 90.22           C  
ATOM   2652  CB  LEU A 341       8.586  -4.616  -1.340  1.00 90.22           C  
ATOM   2653  O   LEU A 341      11.257  -5.526  -3.056  1.00 90.22           O  
ATOM   2654  CG  LEU A 341       7.152  -4.177  -1.643  1.00 90.22           C  
ATOM   2655  CD1 LEU A 341       6.769  -2.983  -0.775  1.00 90.22           C  
ATOM   2656  CD2 LEU A 341       6.996  -3.842  -3.122  1.00 90.22           C  
ATOM   2657  N   GLU A 342      11.194  -6.251  -0.900  1.00 87.65           N  
ATOM   2658  CA  GLU A 342      12.643  -6.370  -0.767  1.00 87.65           C  
ATOM   2659  C   GLU A 342      13.206  -7.389  -1.753  1.00 87.65           C  
ATOM   2660  CB  GLU A 342      13.023  -6.757   0.664  1.00 87.65           C  
ATOM   2661  O   GLU A 342      14.255  -7.161  -2.360  1.00 87.65           O  
ATOM   2662  CG  GLU A 342      12.855  -5.630   1.672  1.00 87.65           C  
ATOM   2663  CD  GLU A 342      13.151  -6.053   3.102  1.00 87.65           C  
ATOM   2664  OE1 GLU A 342      12.956  -5.236   4.030  1.00 87.65           O  
ATOM   2665  OE2 GLU A 342      13.581  -7.212   3.295  1.00 87.65           O  
ATOM   2666  N   LEU A 343      12.468  -8.558  -1.878  1.00 87.90           N  
ATOM   2667  CA  LEU A 343      12.881  -9.595  -2.817  1.00 87.90           C  
ATOM   2668  C   LEU A 343      12.806  -9.090  -4.254  1.00 87.90           C  
ATOM   2669  CB  LEU A 343      12.009 -10.843  -2.656  1.00 87.90           C  
ATOM   2670  O   LEU A 343      13.699  -9.360  -5.059  1.00 87.90           O  
ATOM   2671  CG  LEU A 343      12.324 -11.741  -1.459  1.00 87.90           C  
ATOM   2672  CD1 LEU A 343      11.296 -12.863  -1.353  1.00 87.90           C  
ATOM   2673  CD2 LEU A 343      13.734 -12.310  -1.573  1.00 87.90           C  
ATOM   2674  N   GLU A 344      11.743  -8.435  -4.606  1.00 88.76           N  
ATOM   2675  CA  GLU A 344      11.583  -7.865  -5.940  1.00 88.76           C  
ATOM   2676  C   GLU A 344      12.692  -6.862  -6.249  1.00 88.76           C  
ATOM   2677  CB  GLU A 344      10.214  -7.194  -6.078  1.00 88.76           C  
ATOM   2678  O   GLU A 344      13.223  -6.839  -7.361  1.00 88.76           O  
ATOM   2679  CG  GLU A 344       9.054  -8.176  -6.162  1.00 88.76           C  
ATOM   2680  CD  GLU A 344       7.696  -7.496  -6.229  1.00 88.76           C  
ATOM   2681  OE1 GLU A 344       6.690  -8.177  -6.530  1.00 88.76           O  
ATOM   2682  OE2 GLU A 344       7.638  -6.271  -5.980  1.00 88.76           O  
ATOM   2683  N   GLU A 345      13.014  -5.957  -5.272  1.00 90.11           N  
ATOM   2684  CA  GLU A 345      14.088  -4.982  -5.430  1.00 90.11           C  
ATOM   2685  C   GLU A 345      15.436  -5.671  -5.624  1.00 90.11           C  
ATOM   2686  CB  GLU A 345      14.146  -4.045  -4.221  1.00 90.11           C  
ATOM   2687  O   GLU A 345      16.240  -5.251  -6.459  1.00 90.11           O  
ATOM   2688  CG  GLU A 345      15.095  -2.868  -4.400  1.00 90.11           C  
ATOM   2689  CD  GLU A 345      15.091  -1.910  -3.219  1.00 90.11           C  
ATOM   2690  OE1 GLU A 345      15.781  -0.867  -3.282  1.00 90.11           O  
ATOM   2691  OE2 GLU A 345      14.393  -2.205  -2.224  1.00 90.11           O  
ATOM   2692  N   ARG A 346      15.695  -6.719  -4.829  1.00 89.49           N  
ATOM   2693  CA  ARG A 346      16.930  -7.486  -4.952  1.00 89.49           C  
ATOM   2694  C   ARG A 346      17.040  -8.131  -6.330  1.00 89.49           C  
ATOM   2695  CB  ARG A 346      17.009  -8.559  -3.864  1.00 89.49           C  
ATOM   2696  O   ARG A 346      18.095  -8.075  -6.965  1.00 89.49           O  
ATOM   2697  CG  ARG A 346      18.368  -9.231  -3.759  1.00 89.49           C  
ATOM   2698  CD  ARG A 346      18.347 -10.396  -2.778  1.00 89.49           C  
ATOM   2699  NE  ARG A 346      18.489 -11.678  -3.461  1.00 89.49           N  
ATOM   2700  NH1 ARG A 346      20.786 -11.543  -3.675  1.00 89.49           N  
ATOM   2701  NH2 ARG A 346      19.660 -13.369  -4.483  1.00 89.49           N  
ATOM   2702  CZ  ARG A 346      19.645 -12.194  -3.872  1.00 89.49           C  
ATOM   2703  N   HIS A 347      15.929  -8.770  -6.724  1.00 89.21           N  
ATOM   2704  CA  HIS A 347      15.915  -9.416  -8.032  1.00 89.21           C  
ATOM   2705  C   HIS A 347      16.086  -8.395  -9.152  1.00 89.21           C  
ATOM   2706  CB  HIS A 347      14.616 -10.199  -8.229  1.00 89.21           C  
ATOM   2707  O   HIS A 347      16.774  -8.660 -10.141  1.00 89.21           O  
ATOM   2708  CG  HIS A 347      14.571 -11.486  -7.469  1.00 89.21           C  
ATOM   2709  CD2 HIS A 347      13.636 -11.990  -6.629  1.00 89.21           C  
ATOM   2710  ND1 HIS A 347      15.580 -12.422  -7.530  1.00 89.21           N  
ATOM   2711  CE1 HIS A 347      15.267 -13.450  -6.758  1.00 89.21           C  
ATOM   2712  NE2 HIS A 347      14.092 -13.212  -6.200  1.00 89.21           N  
ATOM   2713  N   SER A 348      15.409  -7.308  -9.073  1.00 90.90           N  
ATOM   2714  CA  SER A 348      15.536  -6.238 -10.058  1.00 90.90           C  
ATOM   2715  C   SER A 348      16.974  -5.739 -10.150  1.00 90.90           C  
ATOM   2716  CB  SER A 348      14.605  -5.076  -9.710  1.00 90.90           C  
ATOM   2717  O   SER A 348      17.477  -5.477 -11.245  1.00 90.90           O  
ATOM   2718  OG  SER A 348      13.248  -5.476  -9.793  1.00 90.90           O  
ATOM   2719  N   ALA A 349      17.654  -5.549  -9.037  1.00 91.05           N  
ATOM   2720  CA  ALA A 349      19.054  -5.135  -9.000  1.00 91.05           C  
ATOM   2721  C   ALA A 349      19.951  -6.175  -9.664  1.00 91.05           C  
ATOM   2722  CB  ALA A 349      19.499  -4.895  -7.559  1.00 91.05           C  
ATOM   2723  O   ALA A 349      20.886  -5.825 -10.388  1.00 91.05           O  
ATOM   2724  N   GLU A 350      19.695  -7.470  -9.355  1.00 91.29           N  
ATOM   2725  CA  GLU A 350      20.449  -8.558  -9.969  1.00 91.29           C  
ATOM   2726  C   GLU A 350      20.270  -8.568 -11.485  1.00 91.29           C  
ATOM   2727  CB  GLU A 350      20.026  -9.906  -9.380  1.00 91.29           C  
ATOM   2728  O   GLU A 350      21.233  -8.764 -12.228  1.00 91.29           O  
ATOM   2729  CG  GLU A 350      20.500 -10.130  -7.952  1.00 91.29           C  
ATOM   2730  CD  GLU A 350      20.016 -11.442  -7.357  1.00 91.29           C  
ATOM   2731  OE1 GLU A 350      20.292 -11.707  -6.165  1.00 91.29           O  
ATOM   2732  OE2 GLU A 350      19.356 -12.213  -8.090  1.00 91.29           O  
ATOM   2733  N   VAL A 351      19.008  -8.424 -11.893  1.00 93.63           N  
ATOM   2734  CA  VAL A 351      18.706  -8.389 -13.320  1.00 93.63           C  
ATOM   2735  C   VAL A 351      19.435  -7.218 -13.975  1.00 93.63           C  
ATOM   2736  CB  VAL A 351      17.186  -8.280 -13.575  1.00 93.63           C  
ATOM   2737  O   VAL A 351      20.000  -7.361 -15.062  1.00 93.63           O  
ATOM   2738  CG1 VAL A 351      16.904  -8.017 -15.054  1.00 93.63           C  
ATOM   2739  CG2 VAL A 351      16.475  -9.550 -13.111  1.00 93.63           C  
ATOM   2740  N   ALA A 352      19.384  -6.062 -13.384  1.00 92.90           N  
ATOM   2741  CA  ALA A 352      20.104  -4.893 -13.882  1.00 92.90           C  
ATOM   2742  C   ALA A 352      21.600  -5.174 -13.987  1.00 92.90           C  
ATOM   2743  CB  ALA A 352      19.854  -3.688 -12.978  1.00 92.90           C  
ATOM   2744  O   ALA A 352      22.249  -4.764 -14.953  1.00 92.90           O  
ATOM   2745  N   GLY A 353      22.145  -5.813 -12.934  1.00 93.76           N  
ATOM   2746  CA  GLY A 353      23.538  -6.225 -12.971  1.00 93.76           C  
ATOM   2747  C   GLY A 353      23.859  -7.139 -14.138  1.00 93.76           C  
ATOM   2748  O   GLY A 353      24.882  -6.967 -14.805  1.00 93.76           O  
ATOM   2749  N   TYR A 354      23.025  -8.193 -14.388  1.00 91.22           N  
ATOM   2750  CA  TYR A 354      23.196  -9.106 -15.513  1.00 91.22           C  
ATOM   2751  C   TYR A 354      23.103  -8.360 -16.839  1.00 91.22           C  
ATOM   2752  CB  TYR A 354      22.145 -10.219 -15.467  1.00 91.22           C  
ATOM   2753  O   TYR A 354      23.858  -8.644 -17.772  1.00 91.22           O  
ATOM   2754  CG  TYR A 354      22.374 -11.224 -14.364  1.00 91.22           C  
ATOM   2755  CD1 TYR A 354      23.626 -11.807 -14.175  1.00 91.22           C  
ATOM   2756  CD2 TYR A 354      21.341 -11.594 -13.510  1.00 91.22           C  
ATOM   2757  CE1 TYR A 354      23.841 -12.735 -13.161  1.00 91.22           C  
ATOM   2758  CE2 TYR A 354      21.545 -12.521 -12.493  1.00 91.22           C  
ATOM   2759  OH  TYR A 354      23.004 -14.003 -11.321  1.00 91.22           O  
ATOM   2760  CZ  TYR A 354      22.797 -13.085 -12.326  1.00 91.22           C  
ATOM   2761  N   GLN A 355      22.168  -7.443 -16.934  1.00 94.27           N  
ATOM   2762  CA  GLN A 355      22.019  -6.643 -18.145  1.00 94.27           C  
ATOM   2763  C   GLN A 355      23.272  -5.815 -18.415  1.00 94.27           C  
ATOM   2764  CB  GLN A 355      20.798  -5.728 -18.038  1.00 94.27           C  
ATOM   2765  O   GLN A 355      23.695  -5.676 -19.565  1.00 94.27           O  
ATOM   2766  CG  GLN A 355      19.471  -6.448 -18.237  1.00 94.27           C  
ATOM   2767  CD  GLN A 355      18.279  -5.512 -18.162  1.00 94.27           C  
ATOM   2768  NE2 GLN A 355      17.078  -6.074 -18.242  1.00 94.27           N  
ATOM   2769  OE1 GLN A 355      18.436  -4.294 -18.034  1.00 94.27           O  
ATOM   2770  N   ASP A 356      23.799  -5.217 -17.368  1.00 95.14           N  
ATOM   2771  CA  ASP A 356      25.050  -4.474 -17.481  1.00 95.14           C  
ATOM   2772  C   ASP A 356      26.184  -5.378 -17.961  1.00 95.14           C  
ATOM   2773  CB  ASP A 356      25.418  -3.834 -16.141  1.00 95.14           C  
ATOM   2774  O   ASP A 356      26.984  -4.981 -18.811  1.00 95.14           O  
ATOM   2775  CG  ASP A 356      24.525  -2.661 -15.779  1.00 95.14           C  
ATOM   2776  OD1 ASP A 356      23.797  -2.154 -16.659  1.00 95.14           O  
ATOM   2777  OD2 ASP A 356      24.551  -2.238 -14.603  1.00 95.14           O  
ATOM   2778  N   SER A 357      26.305  -6.603 -17.316  1.00 95.67           N  
ATOM   2779  CA  SER A 357      27.316  -7.579 -17.708  1.00 95.67           C  
ATOM   2780  C   SER A 357      27.154  -7.986 -19.169  1.00 95.67           C  
ATOM   2781  CB  SER A 357      27.240  -8.818 -16.815  1.00 95.67           C  
ATOM   2782  O   SER A 357      28.141  -8.108 -19.898  1.00 95.67           O  
ATOM   2783  OG  SER A 357      27.594  -8.498 -15.480  1.00 95.67           O  
ATOM   2784  N   ILE A 358      25.920  -8.261 -19.531  1.00 94.01           N  
ATOM   2785  CA  ILE A 358      25.628  -8.602 -20.919  1.00 94.01           C  
ATOM   2786  C   ILE A 358      26.041  -7.450 -21.831  1.00 94.01           C  
ATOM   2787  CB  ILE A 358      24.131  -8.932 -21.117  1.00 94.01           C  
ATOM   2788  O   ILE A 358      26.635  -7.671 -22.889  1.00 94.01           O  
ATOM   2789  CG1 ILE A 358      23.780 -10.255 -20.426  1.00 94.01           C  
ATOM   2790  CG2 ILE A 358      23.782  -8.983 -22.607  1.00 94.01           C  
ATOM   2791  CD1 ILE A 358      22.289 -10.566 -20.407  1.00 94.01           C  
ATOM   2792  N   GLY A 359      25.693  -6.232 -21.489  1.00 96.27           N  
ATOM   2793  CA  GLY A 359      26.108  -5.060 -22.243  1.00 96.27           C  
ATOM   2794  C   GLY A 359      27.614  -4.945 -22.385  1.00 96.27           C  
ATOM   2795  O   GLY A 359      28.119  -4.629 -23.464  1.00 96.27           O  
ATOM   2796  N   GLN A 360      28.337  -5.151 -21.301  1.00 96.15           N  
ATOM   2797  CA  GLN A 360      29.796  -5.123 -21.314  1.00 96.15           C  
ATOM   2798  C   GLN A 360      30.358  -6.192 -22.247  1.00 96.15           C  
ATOM   2799  CB  GLN A 360      30.350  -5.315 -19.901  1.00 96.15           C  
ATOM   2800  O   GLN A 360      31.292  -5.930 -23.008  1.00 96.15           O  
ATOM   2801  CG  GLN A 360      30.158  -4.106 -18.996  1.00 96.15           C  
ATOM   2802  CD  GLN A 360      30.633  -4.355 -17.576  1.00 96.15           C  
ATOM   2803  NE2 GLN A 360      30.564  -3.325 -16.739  1.00 96.15           N  
ATOM   2804  OE1 GLN A 360      31.058  -5.463 -17.235  1.00 96.15           O  
ATOM   2805  N   LEU A 361      29.819  -7.399 -22.138  1.00 95.46           N  
ATOM   2806  CA  LEU A 361      30.272  -8.505 -22.975  1.00 95.46           C  
ATOM   2807  C   LEU A 361      29.966  -8.237 -24.444  1.00 95.46           C  
ATOM   2808  CB  LEU A 361      29.613  -9.815 -22.535  1.00 95.46           C  
ATOM   2809  O   LEU A 361      30.782  -8.540 -25.318  1.00 95.46           O  
ATOM   2810  CG  LEU A 361      30.170 -10.463 -21.267  1.00 95.46           C  
ATOM   2811  CD1 LEU A 361      29.285 -11.626 -20.832  1.00 95.46           C  
ATOM   2812  CD2 LEU A 361      31.604 -10.931 -21.491  1.00 95.46           C  
ATOM   2813  N   GLU A 362      28.808  -7.769 -24.742  1.00 96.78           N  
ATOM   2814  CA  GLU A 362      28.445  -7.399 -26.106  1.00 96.78           C  
ATOM   2815  C   GLU A 362      29.392  -6.338 -26.661  1.00 96.78           C  
ATOM   2816  CB  GLU A 362      27.001  -6.895 -26.161  1.00 96.78           C  
ATOM   2817  O   GLU A 362      29.787  -6.399 -27.827  1.00 96.78           O  
ATOM   2818  CG  GLU A 362      25.960  -7.993 -25.997  1.00 96.78           C  
ATOM   2819  CD  GLU A 362      24.532  -7.471 -25.998  1.00 96.78           C  
ATOM   2820  OE1 GLU A 362      23.591  -8.278 -26.178  1.00 96.78           O  
ATOM   2821  OE2 GLU A 362      24.352  -6.246 -25.820  1.00 96.78           O  
ATOM   2822  N   ASN A 363      29.682  -5.350 -25.827  1.00 96.35           N  
ATOM   2823  CA  ASN A 363      30.628  -4.312 -26.223  1.00 96.35           C  
ATOM   2824  C   ASN A 363      32.013  -4.891 -26.495  1.00 96.35           C  
ATOM   2825  CB  ASN A 363      30.708  -3.222 -25.152  1.00 96.35           C  
ATOM   2826  O   ASN A 363      32.668  -4.514 -27.469  1.00 96.35           O  
ATOM   2827  CG  ASN A 363      29.500  -2.306 -25.159  1.00 96.35           C  
ATOM   2828  ND2 ASN A 363      29.259  -1.633 -24.040  1.00 96.35           N  
ATOM   2829  OD1 ASN A 363      28.788  -2.205 -26.162  1.00 96.35           O  
ATOM   2830  N   ASP A 364      32.484  -5.725 -25.593  1.00 96.22           N  
ATOM   2831  CA  ASP A 364      33.762  -6.405 -25.779  1.00 96.22           C  
ATOM   2832  C   ASP A 364      33.771  -7.214 -27.075  1.00 96.22           C  
ATOM   2833  CB  ASP A 364      34.063  -7.317 -24.588  1.00 96.22           C  
ATOM   2834  O   ASP A 364      34.772  -7.232 -27.794  1.00 96.22           O  
ATOM   2835  CG  ASP A 364      34.444  -6.549 -23.335  1.00 96.22           C  
ATOM   2836  OD1 ASP A 364      34.667  -5.322 -23.415  1.00 96.22           O  
ATOM   2837  OD2 ASP A 364      34.525  -7.177 -22.257  1.00 96.22           O  
ATOM   2838  N   LEU A 365      32.684  -7.960 -27.287  1.00 95.57           N  
ATOM   2839  CA  LEU A 365      32.553  -8.737 -28.515  1.00 95.57           C  
ATOM   2840  C   LEU A 365      32.630  -7.833 -29.741  1.00 95.57           C  
ATOM   2841  CB  LEU A 365      31.233  -9.512 -28.521  1.00 95.57           C  
ATOM   2842  O   LEU A 365      33.317  -8.155 -30.713  1.00 95.57           O  
ATOM   2843  CG  LEU A 365      31.003 -10.450 -29.707  1.00 95.57           C  
ATOM   2844  CD1 LEU A 365      31.982 -11.618 -29.657  1.00 95.57           C  
ATOM   2845  CD2 LEU A 365      29.563 -10.953 -29.720  1.00 95.57           C  
ATOM   2846  N   ARG A 366      31.880  -6.762 -29.705  1.00 96.68           N  
ATOM   2847  CA  ARG A 366      31.902  -5.796 -30.798  1.00 96.68           C  
ATOM   2848  C   ARG A 366      33.307  -5.245 -31.014  1.00 96.68           C  
ATOM   2849  CB  ARG A 366      30.926  -4.650 -30.524  1.00 96.68           C  
ATOM   2850  O   ARG A 366      33.754  -5.098 -32.154  1.00 96.68           O  
ATOM   2851  CG  ARG A 366      29.469  -5.010 -30.768  1.00 96.68           C  
ATOM   2852  CD  ARG A 366      28.554  -3.804 -30.598  1.00 96.68           C  
ATOM   2853  NE  ARG A 366      27.147  -4.192 -30.595  1.00 96.68           N  
ATOM   2854  NH1 ARG A 366      26.889  -4.014 -28.306  1.00 96.68           N  
ATOM   2855  NH2 ARG A 366      25.118  -4.645 -29.618  1.00 96.68           N  
ATOM   2856  CZ  ARG A 366      26.388  -4.283 -29.507  1.00 96.68           C  
ATOM   2857  N   ASN A 367      33.957  -4.848 -29.962  1.00 96.34           N  
ATOM   2858  CA  ASN A 367      35.321  -4.334 -30.022  1.00 96.34           C  
ATOM   2859  C   ASN A 367      36.277  -5.351 -30.638  1.00 96.34           C  
ATOM   2860  CB  ASN A 367      35.804  -3.927 -28.628  1.00 96.34           C  
ATOM   2861  O   ASN A 367      37.108  -5.000 -31.478  1.00 96.34           O  
ATOM   2862  CG  ASN A 367      35.147  -2.655 -28.131  1.00 96.34           C  
ATOM   2863  ND2 ASN A 367      35.256  -2.400 -26.832  1.00 96.34           N  
ATOM   2864  OD1 ASN A 367      34.546  -1.907 -28.907  1.00 96.34           O  
ATOM   2865  N   THR A 368      36.245  -6.611 -30.176  1.00 95.73           N  
ATOM   2866  CA  THR A 368      37.108  -7.668 -30.693  1.00 95.73           C  
ATOM   2867  C   THR A 368      36.826  -7.922 -32.171  1.00 95.73           C  
ATOM   2868  CB  THR A 368      36.924  -8.975 -29.901  1.00 95.73           C  
ATOM   2869  O   THR A 368      37.748  -8.181 -32.948  1.00 95.73           O  
ATOM   2870  CG2 THR A 368      37.264  -8.778 -28.427  1.00 95.73           C  
ATOM   2871  OG1 THR A 368      35.563  -9.408 -30.012  1.00 95.73           O  
ATOM   2872  N   LYS A 369      35.552  -7.966 -32.531  1.00 96.95           N  
ATOM   2873  CA  LYS A 369      35.179  -8.125 -33.933  1.00 96.95           C  
ATOM   2874  C   LYS A 369      35.755  -6.999 -34.787  1.00 96.95           C  
ATOM   2875  CB  LYS A 369      33.658  -8.170 -34.083  1.00 96.95           C  
ATOM   2876  O   LYS A 369      36.229  -7.236 -35.900  1.00 96.95           O  
ATOM   2877  CG  LYS A 369      33.036  -9.502 -33.688  1.00 96.95           C  
ATOM   2878  CD  LYS A 369      31.549  -9.543 -34.015  1.00 96.95           C  
ATOM   2879  CE  LYS A 369      30.924 -10.871 -33.611  1.00 96.95           C  
ATOM   2880  NZ  LYS A 369      29.444 -10.873 -33.818  1.00 96.95           N  
ATOM   2881  N   SER A 370      35.627  -5.757 -34.302  1.00 96.42           N  
ATOM   2882  CA  SER A 370      36.192  -4.608 -35.001  1.00 96.42           C  
ATOM   2883  C   SER A 370      37.706  -4.734 -35.137  1.00 96.42           C  
ATOM   2884  CB  SER A 370      35.844  -3.310 -34.271  1.00 96.42           C  
ATOM   2885  O   SER A 370      38.270  -4.406 -36.183  1.00 96.42           O  
ATOM   2886  OG  SER A 370      36.501  -3.247 -33.017  1.00 96.42           O  
ATOM   2887  N   GLU A 371      38.322  -5.132 -34.052  1.00 96.45           N  
ATOM   2888  CA  GLU A 371      39.765  -5.352 -34.082  1.00 96.45           C  
ATOM   2889  C   GLU A 371      40.138  -6.435 -35.091  1.00 96.45           C  
ATOM   2890  CB  GLU A 371      40.280  -5.730 -32.691  1.00 96.45           C  
ATOM   2891  O   GLU A 371      41.134  -6.308 -35.806  1.00 96.45           O  
ATOM   2892  CG  GLU A 371      40.248  -4.584 -31.691  1.00 96.45           C  
ATOM   2893  CD  GLU A 371      40.754  -4.976 -30.312  1.00 96.45           C  
ATOM   2894  OE1 GLU A 371      40.905  -4.086 -29.445  1.00 96.45           O  
ATOM   2895  OE2 GLU A 371      41.003  -6.183 -30.097  1.00 96.45           O  
ATOM   2896  N   MET A 372      39.373  -7.542 -35.124  1.00 95.61           N  
ATOM   2897  CA  MET A 372      39.596  -8.623 -36.080  1.00 95.61           C  
ATOM   2898  C   MET A 372      39.446  -8.123 -37.512  1.00 95.61           C  
ATOM   2899  CB  MET A 372      38.625  -9.777 -35.824  1.00 95.61           C  
ATOM   2900  O   MET A 372      40.241  -8.477 -38.385  1.00 95.61           O  
ATOM   2901  CG  MET A 372      38.880 -10.997 -36.694  1.00 95.61           C  
ATOM   2902  SD  MET A 372      37.901 -12.456 -36.164  1.00 95.61           S  
ATOM   2903  CE  MET A 372      36.224 -11.861 -36.518  1.00 95.61           C  
ATOM   2904  N   ALA A 373      38.429  -7.348 -37.778  1.00 95.62           N  
ATOM   2905  CA  ALA A 373      38.212  -6.765 -39.099  1.00 95.62           C  
ATOM   2906  C   ALA A 373      39.384  -5.874 -39.504  1.00 95.62           C  
ATOM   2907  CB  ALA A 373      36.910  -5.968 -39.122  1.00 95.62           C  
ATOM   2908  O   ALA A 373      39.813  -5.890 -40.660  1.00 95.62           O  
ATOM   2909  N   ARG A 374      39.842  -5.091 -38.574  1.00 96.30           N  
ATOM   2910  CA  ARG A 374      41.006  -4.243 -38.812  1.00 96.30           C  
ATOM   2911  C   ARG A 374      42.228  -5.080 -39.175  1.00 96.30           C  
ATOM   2912  CB  ARG A 374      41.306  -3.384 -37.582  1.00 96.30           C  
ATOM   2913  O   ARG A 374      42.952  -4.754 -40.118  1.00 96.30           O  
ATOM   2914  CG  ARG A 374      42.394  -2.346 -37.806  1.00 96.30           C  
ATOM   2915  CD  ARG A 374      42.746  -1.611 -36.520  1.00 96.30           C  
ATOM   2916  NE  ARG A 374      43.469  -2.472 -35.589  1.00 96.30           N  
ATOM   2917  NH1 ARG A 374      45.570  -1.856 -36.326  1.00 96.30           N  
ATOM   2918  NH2 ARG A 374      45.348  -3.384 -34.632  1.00 96.30           N  
ATOM   2919  CZ  ARG A 374      44.794  -2.569 -35.518  1.00 96.30           C  
ATOM   2920  N   HIS A 375      42.568  -6.133 -38.378  1.00 95.66           N  
ATOM   2921  CA  HIS A 375      43.690  -7.026 -38.647  1.00 95.66           C  
ATOM   2922  C   HIS A 375      43.554  -7.684 -40.016  1.00 95.66           C  
ATOM   2923  CB  HIS A 375      43.796  -8.096 -37.559  1.00 95.66           C  
ATOM   2924  O   HIS A 375      44.547  -7.866 -40.724  1.00 95.66           O  
ATOM   2925  CG  HIS A 375      44.314  -7.576 -36.256  1.00 95.66           C  
ATOM   2926  CD2 HIS A 375      43.933  -7.832 -34.982  1.00 95.66           C  
ATOM   2927  ND1 HIS A 375      45.352  -6.674 -36.174  1.00 95.66           N  
ATOM   2928  CE1 HIS A 375      45.589  -6.397 -34.903  1.00 95.66           C  
ATOM   2929  NE2 HIS A 375      44.741  -7.087 -34.159  1.00 95.66           N  
ATOM   2930  N   LEU A 376      42.343  -8.095 -40.401  1.00 96.38           N  
ATOM   2931  CA  LEU A 376      42.095  -8.705 -41.703  1.00 96.38           C  
ATOM   2932  C   LEU A 376      42.383  -7.718 -42.830  1.00 96.38           C  
ATOM   2933  CB  LEU A 376      40.648  -9.197 -41.798  1.00 96.38           C  
ATOM   2934  O   LEU A 376      42.959  -8.090 -43.855  1.00 96.38           O  
ATOM   2935  CG  LEU A 376      40.344 -10.539 -41.130  1.00 96.38           C  
ATOM   2936  CD1 LEU A 376      38.837 -10.754 -41.036  1.00 96.38           C  
ATOM   2937  CD2 LEU A 376      41.005 -11.680 -41.896  1.00 96.38           C  
ATOM   2938  N   ARG A 377      41.968  -6.456 -42.650  1.00 96.28           N  
ATOM   2939  CA  ARG A 377      42.250  -5.429 -43.648  1.00 96.28           C  
ATOM   2940  C   ARG A 377      43.750  -5.186 -43.774  1.00 96.28           C  
ATOM   2941  CB  ARG A 377      41.535  -4.124 -43.293  1.00 96.28           C  
ATOM   2942  O   ARG A 377      44.272  -5.058 -44.884  1.00 96.28           O  
ATOM   2943  CG  ARG A 377      40.082  -4.076 -43.738  1.00 96.28           C  
ATOM   2944  CD  ARG A 377      39.465  -2.704 -43.503  1.00 96.28           C  
ATOM   2945  NE  ARG A 377      38.319  -2.776 -42.601  1.00 96.28           N  
ATOM   2946  NH1 ARG A 377      39.190  -1.308 -41.044  1.00 96.28           N  
ATOM   2947  NH2 ARG A 377      37.127  -2.251 -40.709  1.00 96.28           N  
ATOM   2948  CZ  ARG A 377      38.215  -2.111 -41.453  1.00 96.28           C  
ATOM   2949  N   GLU A 378      44.412  -5.049 -42.586  1.00 95.97           N  
ATOM   2950  CA  GLU A 378      45.860  -4.866 -42.579  1.00 95.97           C  
ATOM   2951  C   GLU A 378      46.567  -6.038 -43.253  1.00 95.97           C  
ATOM   2952  CB  GLU A 378      46.373  -4.694 -41.148  1.00 95.97           C  
ATOM   2953  O   GLU A 378      47.557  -5.848 -43.962  1.00 95.97           O  
ATOM   2954  CG  GLU A 378      45.972  -3.374 -40.505  1.00 95.97           C  
ATOM   2955  CD  GLU A 378      46.355  -3.281 -39.037  1.00 95.97           C  
ATOM   2956  OE1 GLU A 378      46.077  -2.238 -38.402  1.00 95.97           O  
ATOM   2957  OE2 GLU A 378      46.939  -4.258 -38.517  1.00 95.97           O  
ATOM   2958  N   TYR A 379      46.151  -7.252 -42.987  1.00 95.94           N  
ATOM   2959  CA  TYR A 379      46.706  -8.450 -43.607  1.00 95.94           C  
ATOM   2960  C   TYR A 379      46.525  -8.416 -45.119  1.00 95.94           C  
ATOM   2961  CB  TYR A 379      46.047  -9.708 -43.031  1.00 95.94           C  
ATOM   2962  O   TYR A 379      47.453  -8.728 -45.869  1.00 95.94           O  
ATOM   2963  CG  TYR A 379      46.599 -10.995 -43.595  1.00 95.94           C  
ATOM   2964  CD1 TYR A 379      45.904 -11.704 -44.572  1.00 95.94           C  
ATOM   2965  CD2 TYR A 379      47.814 -11.504 -43.151  1.00 95.94           C  
ATOM   2966  CE1 TYR A 379      46.407 -12.891 -45.093  1.00 95.94           C  
ATOM   2967  CE2 TYR A 379      48.327 -12.690 -43.665  1.00 95.94           C  
ATOM   2968  OH  TYR A 379      48.121 -14.550 -45.147  1.00 95.94           O  
ATOM   2969  CZ  TYR A 379      47.618 -13.375 -44.635  1.00 95.94           C  
ATOM   2970  N   GLN A 380      45.315  -8.097 -45.641  1.00 95.99           N  
ATOM   2971  CA  GLN A 380      45.055  -7.974 -47.071  1.00 95.99           C  
ATOM   2972  C   GLN A 380      45.955  -6.918 -47.705  1.00 95.99           C  
ATOM   2973  CB  GLN A 380      43.586  -7.632 -47.322  1.00 95.99           C  
ATOM   2974  O   GLN A 380      46.472  -7.116 -48.807  1.00 95.99           O  
ATOM   2975  CG  GLN A 380      42.685  -8.852 -47.462  1.00 95.99           C  
ATOM   2976  CD  GLN A 380      41.213  -8.491 -47.524  1.00 95.99           C  
ATOM   2977  NE2 GLN A 380      40.350  -9.487 -47.355  1.00 95.99           N  
ATOM   2978  OE1 GLN A 380      40.854  -7.326 -47.721  1.00 95.99           O  
ATOM   2979  N   ASP A 381      46.040  -5.772 -47.070  1.00 95.70           N  
ATOM   2980  CA  ASP A 381      46.921  -4.709 -47.543  1.00 95.70           C  
ATOM   2981  C   ASP A 381      48.366  -5.194 -47.638  1.00 95.70           C  
ATOM   2982  CB  ASP A 381      46.834  -3.490 -46.622  1.00 95.70           C  
ATOM   2983  O   ASP A 381      49.063  -4.898 -48.610  1.00 95.70           O  
ATOM   2984  CG  ASP A 381      45.535  -2.719 -46.779  1.00 95.70           C  
ATOM   2985  OD1 ASP A 381      44.797  -2.960 -47.758  1.00 95.70           O  
ATOM   2986  OD2 ASP A 381      45.248  -1.861 -45.916  1.00 95.70           O  
ATOM   2987  N   LEU A 382      48.850  -5.848 -46.579  1.00 95.75           N  
ATOM   2988  CA  LEU A 382      50.197  -6.408 -46.560  1.00 95.75           C  
ATOM   2989  C   LEU A 382      50.370  -7.446 -47.663  1.00 95.75           C  
ATOM   2990  CB  LEU A 382      50.496  -7.039 -45.197  1.00 95.75           C  
ATOM   2991  O   LEU A 382      51.423  -7.510 -48.302  1.00 95.75           O  
ATOM   2992  CG  LEU A 382      51.932  -7.511 -44.969  1.00 95.75           C  
ATOM   2993  CD1 LEU A 382      52.906  -6.352 -45.154  1.00 95.75           C  
ATOM   2994  CD2 LEU A 382      52.080  -8.123 -43.580  1.00 95.75           C  
ATOM   2995  N   LEU A 383      49.417  -8.325 -47.824  1.00 95.12           N  
ATOM   2996  CA  LEU A 383      49.433  -9.310 -48.900  1.00 95.12           C  
ATOM   2997  C   LEU A 383      49.539  -8.628 -50.260  1.00 95.12           C  
ATOM   2998  CB  LEU A 383      48.174 -10.180 -48.849  1.00 95.12           C  
ATOM   2999  O   LEU A 383      50.278  -9.088 -51.134  1.00 95.12           O  
ATOM   3000  CG  LEU A 383      48.093 -11.316 -49.871  1.00 95.12           C  
ATOM   3001  CD1 LEU A 383      49.177 -12.353 -49.596  1.00 95.12           C  
ATOM   3002  CD2 LEU A 383      46.711 -11.960 -49.846  1.00 95.12           C  
ATOM   3003  N   ASN A 384      48.709  -7.576 -50.477  1.00 95.54           N  
ATOM   3004  CA  ASN A 384      48.783  -6.813 -51.719  1.00 95.54           C  
ATOM   3005  C   ASN A 384      50.185  -6.259 -51.955  1.00 95.54           C  
ATOM   3006  CB  ASN A 384      47.757  -5.678 -51.714  1.00 95.54           C  
ATOM   3007  O   ASN A 384      50.680  -6.270 -53.083  1.00 95.54           O  
ATOM   3008  CG  ASN A 384      46.333  -6.177 -51.858  1.00 95.54           C  
ATOM   3009  ND2 ASN A 384      45.371  -5.342 -51.483  1.00 95.54           N  
ATOM   3010  OD1 ASN A 384      46.099  -7.304 -52.302  1.00 95.54           O  
ATOM   3011  N   VAL A 385      50.801  -5.660 -50.977  1.00 95.28           N  
ATOM   3012  CA  VAL A 385      52.170  -5.161 -51.050  1.00 95.28           C  
ATOM   3013  C   VAL A 385      53.119  -6.305 -51.401  1.00 95.28           C  
ATOM   3014  CB  VAL A 385      52.604  -4.497 -49.724  1.00 95.28           C  
ATOM   3015  O   VAL A 385      54.014  -6.144 -52.234  1.00 95.28           O  
ATOM   3016  CG1 VAL A 385      54.093  -4.160 -49.751  1.00 95.28           C  
ATOM   3017  CG2 VAL A 385      51.774  -3.242 -49.460  1.00 95.28           C  
ATOM   3018  N   LYS A 386      53.011  -7.489 -50.705  1.00 95.49           N  
ATOM   3019  CA  LYS A 386      53.832  -8.666 -50.977  1.00 95.49           C  
ATOM   3020  C   LYS A 386      53.701  -9.103 -52.433  1.00 95.49           C  
ATOM   3021  CB  LYS A 386      53.444  -9.817 -50.048  1.00 95.49           C  
ATOM   3022  O   LYS A 386      54.698  -9.435 -53.079  1.00 95.49           O  
ATOM   3023  CG  LYS A 386      54.307 -11.060 -50.209  1.00 95.49           C  
ATOM   3024  CD  LYS A 386      53.504 -12.229 -50.765  1.00 95.49           C  
ATOM   3025  CE  LYS A 386      54.384 -13.447 -51.009  1.00 95.49           C  
ATOM   3026  NZ  LYS A 386      53.587 -14.624 -51.469  1.00 95.49           N  
ATOM   3027  N   MET A 387      52.443  -9.120 -52.965  1.00 95.58           N  
ATOM   3028  CA  MET A 387      52.201  -9.496 -54.355  1.00 95.58           C  
ATOM   3029  C   MET A 387      52.874  -8.515 -55.309  1.00 95.58           C  
ATOM   3030  CB  MET A 387      50.700  -9.559 -54.642  1.00 95.58           C  
ATOM   3031  O   MET A 387      53.470  -8.923 -56.307  1.00 95.58           O  
ATOM   3032  CG  MET A 387      50.001 -10.743 -53.993  1.00 95.58           C  
ATOM   3033  SD  MET A 387      48.241 -10.882 -54.495  1.00 95.58           S  
ATOM   3034  CE  MET A 387      48.440 -11.221 -56.267  1.00 95.58           C  
ATOM   3035  N   ALA A 388      52.784  -7.185 -54.940  1.00 94.44           N  
ATOM   3036  CA  ALA A 388      53.429  -6.144 -55.737  1.00 94.44           C  
ATOM   3037  C   ALA A 388      54.943  -6.330 -55.761  1.00 94.44           C  
ATOM   3038  CB  ALA A 388      53.075  -4.762 -55.194  1.00 94.44           C  
ATOM   3039  O   ALA A 388      55.576  -6.190 -56.810  1.00 94.44           O  
ATOM   3040  N   LEU A 389      55.433  -6.613 -54.611  1.00 95.04           N  
ATOM   3041  CA  LEU A 389      56.868  -6.858 -54.515  1.00 95.04           C  
ATOM   3042  C   LEU A 389      57.257  -8.117 -55.283  1.00 95.04           C  
ATOM   3043  CB  LEU A 389      57.294  -6.988 -53.050  1.00 95.04           C  
ATOM   3044  O   LEU A 389      58.316  -8.163 -55.913  1.00 95.04           O  
ATOM   3045  CG  LEU A 389      57.311  -5.695 -52.232  1.00 95.04           C  
ATOM   3046  CD1 LEU A 389      57.606  -5.999 -50.767  1.00 95.04           C  
ATOM   3047  CD2 LEU A 389      58.337  -4.718 -52.798  1.00 95.04           C  
ATOM   3048  N   ASP A 390      56.543  -9.254 -55.161  1.00 95.41           N  
ATOM   3049  CA  ASP A 390      56.781 -10.485 -55.907  1.00 95.41           C  
ATOM   3050  C   ASP A 390      56.806 -10.220 -57.411  1.00 95.41           C  
ATOM   3051  CB  ASP A 390      55.713 -11.529 -55.575  1.00 95.41           C  
ATOM   3052  O   ASP A 390      57.612 -10.806 -58.137  1.00 95.41           O  
ATOM   3053  CG  ASP A 390      55.934 -12.197 -54.229  1.00 95.41           C  
ATOM   3054  OD1 ASP A 390      57.061 -12.129 -53.693  1.00 95.41           O  
ATOM   3055  OD2 ASP A 390      54.974 -12.798 -53.701  1.00 95.41           O  
ATOM   3056  N   ILE A 391      55.896  -9.346 -57.943  1.00 93.52           N  
ATOM   3057  CA  ILE A 391      55.851  -8.966 -59.350  1.00 93.52           C  
ATOM   3058  C   ILE A 391      57.119  -8.200 -59.719  1.00 93.52           C  
ATOM   3059  CB  ILE A 391      54.600  -8.117 -59.667  1.00 93.52           C  
ATOM   3060  O   ILE A 391      57.703  -8.428 -60.781  1.00 93.52           O  
ATOM   3061  CG1 ILE A 391      53.327  -8.950 -59.479  1.00 93.52           C  
ATOM   3062  CG2 ILE A 391      54.678  -7.548 -61.087  1.00 93.52           C  
ATOM   3063  CD1 ILE A 391      52.041  -8.136 -59.530  1.00 93.52           C  
ATOM   3064  N   GLU A 392      57.542  -7.242 -58.843  1.00 94.29           N  
ATOM   3065  CA  GLU A 392      58.760  -6.467 -59.059  1.00 94.29           C  
ATOM   3066  C   GLU A 392      59.987  -7.372 -59.116  1.00 94.29           C  
ATOM   3067  CB  GLU A 392      58.931  -5.416 -57.959  1.00 94.29           C  
ATOM   3068  O   GLU A 392      60.872  -7.175 -59.952  1.00 94.29           O  
ATOM   3069  CG  GLU A 392      57.942  -4.264 -58.049  1.00 94.29           C  
ATOM   3070  CD  GLU A 392      58.080  -3.263 -56.913  1.00 94.29           C  
ATOM   3071  OE1 GLU A 392      57.280  -2.303 -56.849  1.00 94.29           O  
ATOM   3072  OE2 GLU A 392      58.998  -3.440 -56.081  1.00 94.29           O  
ATOM   3073  N   ILE A 393      60.006  -8.333 -58.133  1.00 92.21           N  
ATOM   3074  CA  ILE A 393      61.104  -9.292 -58.083  1.00 92.21           C  
ATOM   3075  C   ILE A 393      61.118 -10.128 -59.360  1.00 92.21           C  
ATOM   3076  CB  ILE A 393      60.998 -10.208 -56.843  1.00 92.21           C  
ATOM   3077  O   ILE A 393      62.180 -10.379 -59.935  1.00 92.21           O  
ATOM   3078  CG1 ILE A 393      61.209  -9.396 -55.560  1.00 92.21           C  
ATOM   3079  CG2 ILE A 393      62.004 -11.359 -56.935  1.00 92.21           C  
ATOM   3080  CD1 ILE A 393      60.950 -10.181 -54.281  1.00 92.21           C  
ATOM   3081  N   ALA A 394      59.967 -10.634 -59.800  1.00 93.91           N  
ATOM   3082  CA  ALA A 394      59.837 -11.414 -61.029  1.00 93.91           C  
ATOM   3083  C   ALA A 394      60.270 -10.600 -62.244  1.00 93.91           C  
ATOM   3084  CB  ALA A 394      58.400 -11.899 -61.201  1.00 93.91           C  
ATOM   3085  O   ALA A 394      60.905 -11.129 -63.159  1.00 93.91           O  
ATOM   3086  N   ALA A 395      59.839  -9.309 -62.209  1.00 91.76           N  
ATOM   3087  CA  ALA A 395      60.248  -8.408 -63.284  1.00 91.76           C  
ATOM   3088  C   ALA A 395      61.763  -8.222 -63.296  1.00 91.76           C  
ATOM   3089  CB  ALA A 395      59.550  -7.058 -63.142  1.00 91.76           C  
ATOM   3090  O   ALA A 395      62.387  -8.226 -64.360  1.00 91.76           O  
ATOM   3091  N   TYR A 396      62.304  -7.944 -62.033  1.00 92.84           N  
ATOM   3092  CA  TYR A 396      63.753  -7.823 -61.913  1.00 92.84           C  
ATOM   3093  C   TYR A 396      64.443  -9.125 -62.301  1.00 92.84           C  
ATOM   3094  CB  TYR A 396      64.144  -7.430 -60.485  1.00 92.84           C  
ATOM   3095  O   TYR A 396      65.496  -9.110 -62.943  1.00 92.84           O  
ATOM   3096  CG  TYR A 396      63.790  -6.007 -60.128  1.00 92.84           C  
ATOM   3097  CD1 TYR A 396      64.346  -4.935 -60.823  1.00 92.84           C  
ATOM   3098  CD2 TYR A 396      62.900  -5.731 -59.096  1.00 92.84           C  
ATOM   3099  CE1 TYR A 396      64.025  -3.622 -60.497  1.00 92.84           C  
ATOM   3100  CE2 TYR A 396      62.571  -4.421 -58.761  1.00 92.84           C  
ATOM   3101  OH  TYR A 396      62.815  -2.077 -59.139  1.00 92.84           O  
ATOM   3102  CZ  TYR A 396      63.137  -3.375 -59.466  1.00 92.84           C  
ATOM   3103  N   ARG A 397      64.005 -10.253 -61.910  1.00 91.27           N  
ATOM   3104  CA  ARG A 397      64.544 -11.552 -62.298  1.00 91.27           C  
ATOM   3105  C   ARG A 397      64.523 -11.724 -63.813  1.00 91.27           C  
ATOM   3106  CB  ARG A 397      63.756 -12.682 -61.632  1.00 91.27           C  
ATOM   3107  O   ARG A 397      65.473 -12.248 -64.397  1.00 91.27           O  
ATOM   3108  CG  ARG A 397      64.123 -12.912 -60.174  1.00 91.27           C  
ATOM   3109  CD  ARG A 397      63.409 -14.127 -59.598  1.00 91.27           C  
ATOM   3110  NE  ARG A 397      63.760 -14.345 -58.198  1.00 91.27           N  
ATOM   3111  NH1 ARG A 397      62.368 -16.166 -57.917  1.00 91.27           N  
ATOM   3112  NH2 ARG A 397      63.647 -15.416 -56.169  1.00 91.27           N  
ATOM   3113  CZ  ARG A 397      63.257 -15.308 -57.431  1.00 91.27           C  
ATOM   3114  N   LYS A 398      63.366 -11.398 -64.579  1.00 90.11           N  
ATOM   3115  CA  LYS A 398      63.240 -11.459 -66.033  1.00 90.11           C  
ATOM   3116  C   LYS A 398      64.262 -10.552 -66.712  1.00 90.11           C  
ATOM   3117  CB  LYS A 398      61.825 -11.069 -66.465  1.00 90.11           C  
ATOM   3118  O   LYS A 398      64.843 -10.919 -67.735  1.00 90.11           O  
ATOM   3119  CG  LYS A 398      61.515 -11.382 -67.922  1.00 90.11           C  
ATOM   3120  CD  LYS A 398      60.069 -11.054 -68.268  1.00 90.11           C  
ATOM   3121  CE  LYS A 398      59.783 -11.275 -69.748  1.00 90.11           C  
ATOM   3122  NZ  LYS A 398      58.356 -10.995 -70.084  1.00 90.11           N  
ATOM   3123  N   LEU A 399      64.438  -9.269 -66.265  1.00 86.53           N  
ATOM   3124  CA  LEU A 399      65.402  -8.318 -66.809  1.00 86.53           C  
ATOM   3125  C   LEU A 399      66.829  -8.825 -66.625  1.00 86.53           C  
ATOM   3126  CB  LEU A 399      65.243  -6.951 -66.139  1.00 86.53           C  
ATOM   3127  O   LEU A 399      67.673  -8.649 -67.506  1.00 86.53           O  
ATOM   3128  CG  LEU A 399      64.408  -5.918 -66.897  1.00 86.53           C  
ATOM   3129  CD1 LEU A 399      63.363  -5.301 -65.973  1.00 86.53           C  
ATOM   3130  CD2 LEU A 399      65.305  -4.839 -67.495  1.00 86.53           C  
ATOM   3131  N   LEU A 400      67.154  -9.386 -65.409  1.00 84.13           N  
ATOM   3132  CA  LEU A 400      68.471  -9.945 -65.126  1.00 84.13           C  
ATOM   3133  C   LEU A 400      68.745 -11.162 -66.004  1.00 84.13           C  
ATOM   3134  CB  LEU A 400      68.584 -10.331 -63.649  1.00 84.13           C  
ATOM   3135  O   LEU A 400      69.871 -11.359 -66.466  1.00 84.13           O  
ATOM   3136  CG  LEU A 400      68.889  -9.194 -62.672  1.00 84.13           C  
ATOM   3137  CD1 LEU A 400      68.490  -9.592 -61.255  1.00 84.13           C  
ATOM   3138  CD2 LEU A 400      70.365  -8.818 -62.733  1.00 84.13           C  
ATOM   3139  N   GLU A 401      67.694 -12.115 -66.180  1.00 80.56           N  
ATOM   3140  CA  GLU A 401      67.791 -13.261 -67.079  1.00 80.56           C  
ATOM   3141  C   GLU A 401      67.913 -12.813 -68.532  1.00 80.56           C  
ATOM   3142  CB  GLU A 401      66.579 -14.180 -66.911  1.00 80.56           C  
ATOM   3143  O   GLU A 401      68.579 -13.470 -69.336  1.00 80.56           O  
ATOM   3144  CG  GLU A 401      66.559 -14.938 -65.592  1.00 80.56           C  
ATOM   3145  CD  GLU A 401      65.269 -15.711 -65.363  1.00 80.56           C  
ATOM   3146  OE1 GLU A 401      65.113 -16.324 -64.283  1.00 80.56           O  
ATOM   3147  OE2 GLU A 401      64.409 -15.703 -66.271  1.00 80.56           O  
ATOM   3148  N   GLY A 402      67.216 -11.706 -69.046  1.00 74.52           N  
ATOM   3149  CA  GLY A 402      67.347 -11.088 -70.356  1.00 74.52           C  
ATOM   3150  C   GLY A 402      68.714 -10.475 -70.593  1.00 74.52           C  
ATOM   3151  O   GLY A 402      69.235 -10.518 -71.709  1.00 74.52           O  
ATOM   3152  N   GLU A 403      69.284  -9.879 -69.595  1.00 66.43           N  
ATOM   3153  CA  GLU A 403      70.622  -9.298 -69.664  1.00 66.43           C  
ATOM   3154  C   GLU A 403      71.697 -10.380 -69.604  1.00 66.43           C  
ATOM   3155  CB  GLU A 403      70.829  -8.288 -68.533  1.00 66.43           C  
ATOM   3156  O   GLU A 403      72.749 -10.253 -70.234  1.00 66.43           O  
ATOM   3157  CG  GLU A 403      71.577  -7.033 -68.958  1.00 66.43           C  
ATOM   3158  CD  GLU A 403      71.868  -6.087 -67.803  1.00 66.43           C  
ATOM   3159  OE1 GLU A 403      72.652  -5.129 -67.986  1.00 66.43           O  
ATOM   3160  OE2 GLU A 403      71.307  -6.307 -66.707  1.00 66.43           O  
ATOM   3161  N   GLU A 404      71.458 -11.456 -68.847  1.00 62.11           N  
ATOM   3162  CA  GLU A 404      72.348 -12.613 -68.810  1.00 62.11           C  
ATOM   3163  C   GLU A 404      72.279 -13.403 -70.114  1.00 62.11           C  
ATOM   3164  CB  GLU A 404      72.002 -13.520 -67.627  1.00 62.11           C  
ATOM   3165  O   GLU A 404      73.267 -14.015 -70.528  1.00 62.11           O  
ATOM   3166  CG  GLU A 404      72.316 -12.908 -66.270  1.00 62.11           C  
ATOM   3167  CD  GLU A 404      71.896 -13.787 -65.103  1.00 62.11           C  
ATOM   3168  OE1 GLU A 404      72.140 -13.404 -63.936  1.00 62.11           O  
ATOM   3169  OE2 GLU A 404      71.318 -14.867 -65.357  1.00 62.11           O  
ATOM   3170  N   THR A 405      71.088 -13.343 -70.820  1.00 59.10           N  
ATOM   3171  CA  THR A 405      70.889 -13.908 -72.150  1.00 59.10           C  
ATOM   3172  C   THR A 405      71.539 -13.029 -73.214  1.00 59.10           C  
ATOM   3173  CB  THR A 405      69.392 -14.080 -72.466  1.00 59.10           C  
ATOM   3174  O   THR A 405      71.916 -13.514 -74.282  1.00 59.10           O  
ATOM   3175  CG2 THR A 405      68.866 -15.410 -71.935  1.00 59.10           C  
ATOM   3176  OG1 THR A 405      68.656 -13.011 -71.858  1.00 59.10           O  
ATOM   3177  N   ARG A 406      71.895 -11.666 -72.996  1.00 55.67           N  
ATOM   3178  CA  ARG A 406      72.656 -10.754 -73.843  1.00 55.67           C  
ATOM   3179  C   ARG A 406      74.156 -10.934 -73.632  1.00 55.67           C  
ATOM   3180  CB  ARG A 406      72.258  -9.303 -73.566  1.00 55.67           C  
ATOM   3181  O   ARG A 406      74.943 -10.786 -74.569  1.00 55.67           O  
ATOM   3182  CG  ARG A 406      71.109  -8.805 -74.428  1.00 55.67           C  
ATOM   3183  CD  ARG A 406      70.800  -7.338 -74.163  1.00 55.67           C  
ATOM   3184  NE  ARG A 406      69.775  -6.830 -75.071  1.00 55.67           N  
ATOM   3185  NH1 ARG A 406      71.161  -5.302 -76.112  1.00 55.67           N  
ATOM   3186  NH2 ARG A 406      68.967  -5.489 -76.751  1.00 55.67           N  
ATOM   3187  CZ  ARG A 406      69.970  -5.875 -75.976  1.00 55.67           C  
ATOM   3188  N   PHE A 407      74.527 -11.342 -72.437  1.00 54.19           N  
ATOM   3189  CA  PHE A 407      75.911 -11.706 -72.158  1.00 54.19           C  
ATOM   3190  C   PHE A 407      76.158 -13.177 -72.471  1.00 54.19           C  
ATOM   3191  CB  PHE A 407      76.261 -11.416 -70.695  1.00 54.19           C  
ATOM   3192  O   PHE A 407      77.266 -13.559 -72.855  1.00 54.19           O  
ATOM   3193  CG  PHE A 407      76.537  -9.963 -70.414  1.00 54.19           C  
ATOM   3194  CD1 PHE A 407      77.708  -9.365 -70.863  1.00 54.19           C  
ATOM   3195  CD2 PHE A 407      75.626  -9.196 -69.701  1.00 54.19           C  
ATOM   3196  CE1 PHE A 407      77.967  -8.021 -70.604  1.00 54.19           C  
ATOM   3197  CE2 PHE A 407      75.877  -7.852 -69.439  1.00 54.19           C  
ATOM   3198  CZ  PHE A 407      77.049  -7.267 -69.890  1.00 54.19           C  
ATOM   3199  N   SER A 408      75.229 -13.926 -72.585  1.00 49.01           N  
ATOM   3200  CA  SER A 408      75.296 -15.356 -72.866  1.00 49.01           C  
ATOM   3201  C   SER A 408      74.870 -15.658 -74.299  1.00 49.01           C  
ATOM   3202  CB  SER A 408      74.417 -16.136 -71.889  1.00 49.01           C  
ATOM   3203  O   SER A 408      75.162 -16.734 -74.825  1.00 49.01           O  
ATOM   3204  OG  SER A 408      74.751 -15.819 -70.548  1.00 49.01           O  
ATOM   3205  N   THR A 409      74.470 -14.661 -75.212  1.00 45.63           N  
ATOM   3206  CA  THR A 409      74.129 -14.727 -76.628  1.00 45.63           C  
ATOM   3207  C   THR A 409      75.222 -14.087 -77.479  1.00 45.63           C  
ATOM   3208  CB  THR A 409      72.783 -14.035 -76.911  1.00 45.63           C  
ATOM   3209  O   THR A 409      75.158 -14.120 -78.709  1.00 45.63           O  
ATOM   3210  CG2 THR A 409      71.641 -14.731 -76.177  1.00 45.63           C  
ATOM   3211  OG1 THR A 409      72.853 -12.671 -76.478  1.00 45.63           O  
ATOM   3212  N   SER A 410      76.582 -14.040 -77.096  1.00 42.49           N  
ATOM   3213  CA  SER A 410      77.961 -14.394 -77.415  1.00 42.49           C  
ATOM   3214  C   SER A 410      78.332 -15.753 -76.831  1.00 42.49           C  
ATOM   3215  CB  SER A 410      78.923 -13.326 -76.893  1.00 42.49           C  
ATOM   3216  O   SER A 410      78.298 -15.942 -75.614  1.00 42.49           O  
ATOM   3217  OG  SER A 410      78.838 -12.147 -77.674  1.00 42.49           O  
ATOM   3218  N   GLY A 411      77.451 -16.736 -77.109  1.00 37.25           N  
ATOM   3219  CA  GLY A 411      77.849 -18.133 -77.047  1.00 37.25           C  
ATOM   3220  C   GLY A 411      76.684 -19.076 -76.810  1.00 37.25           C  
ATOM   3221  O   GLY A 411      75.959 -18.938 -75.823  1.00 37.25           O  
ATOM   3222  N   LEU A 412      75.888 -19.476 -77.806  1.00 39.19           N  
ATOM   3223  CA  LEU A 412      75.525 -20.798 -78.304  1.00 39.19           C  
ATOM   3224  C   LEU A 412      74.608 -21.517 -77.319  1.00 39.19           C  
ATOM   3225  CB  LEU A 412      76.779 -21.638 -78.558  1.00 39.19           C  
ATOM   3226  O   LEU A 412      74.906 -21.587 -76.125  1.00 39.19           O  
ATOM   3227  CG  LEU A 412      77.741 -21.115 -79.626  1.00 39.19           C  
ATOM   3228  CD1 LEU A 412      79.056 -21.886 -79.579  1.00 39.19           C  
ATOM   3229  CD2 LEU A 412      77.108 -21.212 -81.010  1.00 39.19           C  
ATOM   3230  N   SER A 413      73.274 -21.848 -77.740  1.00 33.89           N  
ATOM   3231  CA  SER A 413      72.708 -23.139 -78.116  1.00 33.89           C  
ATOM   3232  C   SER A 413      71.726 -23.640 -77.062  1.00 33.89           C  
ATOM   3233  CB  SER A 413      73.816 -24.171 -78.325  1.00 33.89           C  
ATOM   3234  O   SER A 413      72.015 -23.591 -75.865  1.00 33.89           O  
ATOM   3235  OG  SER A 413      74.561 -23.880 -79.495  1.00 33.89           O  
ATOM   3236  N   ILE A 414      70.346 -23.855 -77.425  1.00 36.00           N  
ATOM   3237  CA  ILE A 414      69.618 -25.065 -77.793  1.00 36.00           C  
ATOM   3238  C   ILE A 414      68.859 -25.598 -76.580  1.00 36.00           C  
ATOM   3239  CB  ILE A 414      70.568 -26.149 -78.350  1.00 36.00           C  
ATOM   3240  O   ILE A 414      69.444 -25.805 -75.515  1.00 36.00           O  
ATOM   3241  CG1 ILE A 414      71.518 -25.543 -79.390  1.00 36.00           C  
ATOM   3242  CG2 ILE A 414      69.770 -27.311 -78.948  1.00 36.00           C  
ATOM   3243  CD1 ILE A 414      72.637 -26.479 -79.826  1.00 36.00           C  
ATOM   3244  N   SER A 415      67.478 -25.356 -76.457  1.00 34.18           N  
ATOM   3245  CA  SER A 415      66.471 -26.413 -76.452  1.00 34.18           C  
ATOM   3246  C   SER A 415      65.791 -26.521 -75.092  1.00 34.18           C  
ATOM   3247  CB  SER A 415      67.101 -27.755 -76.824  1.00 34.18           C  
ATOM   3248  O   SER A 415      66.461 -26.627 -74.063  1.00 34.18           O  
ATOM   3249  OG  SER A 415      67.501 -27.763 -78.184  1.00 34.18           O  
ATOM   3250  N   GLY A 416      64.425 -26.143 -74.974  1.00 38.12           N  
ATOM   3251  CA  GLY A 416      63.396 -27.135 -74.706  1.00 38.12           C  
ATOM   3252  C   GLY A 416      62.131 -26.538 -74.116  1.00 38.12           C  
ATOM   3253  O   GLY A 416      62.184 -25.834 -73.106  1.00 38.12           O  
ATOM   3254  N   LEU A 417      61.049 -26.164 -74.933  1.00 36.87           N  
ATOM   3255  CA  LEU A 417      59.808 -26.890 -75.180  1.00 36.87           C  
ATOM   3256  C   LEU A 417      59.546 -27.910 -74.077  1.00 36.87           C  
ATOM   3257  CB  LEU A 417      59.859 -27.593 -76.539  1.00 36.87           C  
ATOM   3258  O   LEU A 417      60.388 -28.770 -73.808  1.00 36.87           O  
ATOM   3259  CG  LEU A 417      59.750 -26.694 -77.772  1.00 36.87           C  
ATOM   3260  CD1 LEU A 417      60.247 -27.431 -79.011  1.00 36.87           C  
ATOM   3261  CD2 LEU A 417      58.312 -26.223 -77.965  1.00 36.87           C  
ATOM   3262  N   ASN A 418      58.672 -27.495 -73.155  1.00 41.39           N  
ATOM   3263  CA  ASN A 418      57.567 -28.301 -72.648  1.00 41.39           C  
ATOM   3264  C   ASN A 418      57.156 -27.867 -71.244  1.00 41.39           C  
ATOM   3265  CB  ASN A 418      57.936 -29.786 -72.658  1.00 41.39           C  
ATOM   3266  O   ASN A 418      57.999 -27.749 -70.354  1.00 41.39           O  
ATOM   3267  CG  ASN A 418      57.351 -30.525 -73.845  1.00 41.39           C  
ATOM   3268  ND2 ASN A 418      57.369 -31.851 -73.786  1.00 41.39           N  
ATOM   3269  OD1 ASN A 418      56.888 -29.909 -74.809  1.00 41.39           O  
ATOM   3270  N   PRO A 419      55.744 -27.792 -71.036  1.00 41.48           N  
ATOM   3271  CA  PRO A 419      54.443 -27.399 -70.490  1.00 41.48           C  
ATOM   3272  C   PRO A 419      54.039 -28.228 -69.273  1.00 41.48           C  
ATOM   3273  CB  PRO A 419      53.483 -27.639 -71.657  1.00 41.48           C  
ATOM   3274  O   PRO A 419      54.506 -29.359 -69.109  1.00 41.48           O  
ATOM   3275  CG  PRO A 419      54.077 -28.786 -72.410  1.00 41.48           C  
ATOM   3276  CD  PRO A 419      55.342 -29.206 -71.719  1.00 41.48           C  
ATOM   3277  N   LEU A 420      53.585 -27.575 -68.160  1.00 43.31           N  
ATOM   3278  CA  LEU A 420      52.673 -27.563 -67.021  1.00 43.31           C  
ATOM   3279  C   LEU A 420      52.892 -28.785 -66.136  1.00 43.31           C  
ATOM   3280  CB  LEU A 420      51.219 -27.518 -67.499  1.00 43.31           C  
ATOM   3281  O   LEU A 420      53.151 -29.882 -66.638  1.00 43.31           O  
ATOM   3282  CG  LEU A 420      50.584 -26.132 -67.608  1.00 43.31           C  
ATOM   3283  CD1 LEU A 420      50.534 -25.685 -69.066  1.00 43.31           C  
ATOM   3284  CD2 LEU A 420      49.187 -26.133 -66.997  1.00 43.31           C  
ATOM   3285  N   PRO A 421      52.384 -28.767 -64.720  1.00 40.54           N  
ATOM   3286  CA  PRO A 421      51.023 -28.552 -64.223  1.00 40.54           C  
ATOM   3287  C   PRO A 421      50.996 -27.947 -62.821  1.00 40.54           C  
ATOM   3288  CB  PRO A 421      50.423 -29.960 -64.222  1.00 40.54           C  
ATOM   3289  O   PRO A 421      51.980 -28.044 -62.083  1.00 40.54           O  
ATOM   3290  CG  PRO A 421      51.563 -30.862 -63.875  1.00 40.54           C  
ATOM   3291  CD  PRO A 421      52.820 -30.042 -63.819  1.00 40.54           C  
ATOM   3292  N   ASN A 422      50.292 -26.844 -62.663  1.00 40.07           N  
ATOM   3293  CA  ASN A 422      49.154 -26.953 -61.756  1.00 40.07           C  
ATOM   3294  C   ASN A 422      48.824 -25.611 -61.108  1.00 40.07           C  
ATOM   3295  CB  ASN A 422      49.423 -28.009 -60.682  1.00 40.07           C  
ATOM   3296  O   ASN A 422      49.698 -24.965 -60.528  1.00 40.07           O  
ATOM   3297  CG  ASN A 422      48.903 -29.380 -61.068  1.00 40.07           C  
ATOM   3298  ND2 ASN A 422      49.110 -30.360 -60.197  1.00 40.07           N  
ATOM   3299  OD1 ASN A 422      48.320 -29.556 -62.142  1.00 40.07           O  
ATOM   3300  N   PRO A 423      47.626 -25.094 -61.332  1.00 37.78           N  
ATOM   3301  CA  PRO A 423      46.709 -24.034 -60.905  1.00 37.78           C  
ATOM   3302  C   PRO A 423      46.187 -24.242 -59.485  1.00 37.78           C  
ATOM   3303  CB  PRO A 423      45.570 -24.123 -61.924  1.00 37.78           C  
ATOM   3304  O   PRO A 423      45.790 -25.353 -59.126  1.00 37.78           O  
ATOM   3305  CG  PRO A 423      45.451 -25.579 -62.238  1.00 37.78           C  
ATOM   3306  CD  PRO A 423      46.591 -26.304 -61.582  1.00 37.78           C  
ATOM   3307  N   SER A 424      46.804 -23.583 -58.377  1.00 35.86           N  
ATOM   3308  CA  SER A 424      46.006 -23.559 -57.155  1.00 35.86           C  
ATOM   3309  C   SER A 424      46.076 -22.195 -56.477  1.00 35.86           C  
ATOM   3310  CB  SER A 424      46.477 -24.644 -56.186  1.00 35.86           C  
ATOM   3311  O   SER A 424      47.159 -21.730 -56.116  1.00 35.86           O  
ATOM   3312  OG  SER A 424      46.318 -25.932 -56.757  1.00 35.86           O  
ATOM   3313  N   TYR A 425      45.479 -21.106 -57.078  1.00 41.16           N  
ATOM   3314  CA  TYR A 425      44.829 -20.293 -56.056  1.00 41.16           C  
ATOM   3315  C   TYR A 425      43.641 -19.535 -56.636  1.00 41.16           C  
ATOM   3316  CB  TYR A 425      45.826 -19.308 -55.438  1.00 41.16           C  
ATOM   3317  O   TYR A 425      43.816 -18.618 -57.442  1.00 41.16           O  
ATOM   3318  CG  TYR A 425      46.885 -19.969 -54.589  1.00 41.16           C  
ATOM   3319  CD1 TYR A 425      46.594 -20.418 -53.303  1.00 41.16           C  
ATOM   3320  CD2 TYR A 425      48.178 -20.144 -55.071  1.00 41.16           C  
ATOM   3321  CE1 TYR A 425      47.568 -21.025 -52.516  1.00 41.16           C  
ATOM   3322  CE2 TYR A 425      49.159 -20.751 -54.293  1.00 41.16           C  
ATOM   3323  OH  TYR A 425      49.812 -21.788 -52.245  1.00 41.16           O  
ATOM   3324  CZ  TYR A 425      48.845 -21.188 -53.019  1.00 41.16           C  
ATOM   3325  N   LEU A 426      42.620 -20.299 -57.171  1.00 39.27           N  
ATOM   3326  CA  LEU A 426      41.200 -19.965 -57.216  1.00 39.27           C  
ATOM   3327  C   LEU A 426      40.433 -20.705 -56.126  1.00 39.27           C  
ATOM   3328  CB  LEU A 426      40.613 -20.303 -58.589  1.00 39.27           C  
ATOM   3329  O   LEU A 426      40.535 -21.928 -56.010  1.00 39.27           O  
ATOM   3330  CG  LEU A 426      41.048 -19.408 -59.751  1.00 39.27           C  
ATOM   3331  CD1 LEU A 426      40.528 -19.965 -61.072  1.00 39.27           C  
ATOM   3332  CD2 LEU A 426      40.559 -17.980 -59.538  1.00 39.27           C  
ATOM   3333  N   LEU A 427      40.160 -20.101 -54.930  1.00 40.37           N  
ATOM   3334  CA  LEU A 427      38.753 -20.105 -54.546  1.00 40.37           C  
ATOM   3335  C   LEU A 427      38.354 -18.769 -53.928  1.00 40.37           C  
ATOM   3336  CB  LEU A 427      38.469 -21.242 -53.561  1.00 40.37           C  
ATOM   3337  O   LEU A 427      39.030 -18.273 -53.023  1.00 40.37           O  
ATOM   3338  CG  LEU A 427      38.413 -22.652 -54.150  1.00 40.37           C  
ATOM   3339  CD1 LEU A 427      38.872 -23.677 -53.118  1.00 40.37           C  
ATOM   3340  CD2 LEU A 427      37.005 -22.972 -54.640  1.00 40.37           C  
ATOM   3341  N   PRO A 428      37.436 -17.910 -54.571  1.00 39.29           N  
ATOM   3342  CA  PRO A 428      36.155 -17.742 -53.881  1.00 39.29           C  
ATOM   3343  C   PRO A 428      34.976 -18.285 -54.684  1.00 39.29           C  
ATOM   3344  CB  PRO A 428      36.045 -16.225 -53.707  1.00 39.29           C  
ATOM   3345  O   PRO A 428      35.132 -18.633 -55.858  1.00 39.29           O  
ATOM   3346  CG  PRO A 428      36.681 -15.653 -54.932  1.00 39.29           C  
ATOM   3347  CD  PRO A 428      37.270 -16.778 -55.734  1.00 39.29           C  
ATOM   3348  N   PRO A 429      33.642 -18.664 -53.925  1.00 40.39           N  
ATOM   3349  CA  PRO A 429      32.615 -18.324 -52.937  1.00 40.39           C  
ATOM   3350  C   PRO A 429      31.562 -19.418 -52.780  1.00 40.39           C  
ATOM   3351  CB  PRO A 429      31.993 -17.045 -53.502  1.00 40.39           C  
ATOM   3352  O   PRO A 429      31.523 -20.361 -53.574  1.00 40.39           O  
ATOM   3353  CG  PRO A 429      32.035 -17.222 -54.986  1.00 40.39           C  
ATOM   3354  CD  PRO A 429      32.787 -18.485 -55.294  1.00 40.39           C  
ATOM   3355  N   ARG A 430      31.329 -19.957 -51.488  1.00 37.27           N  
ATOM   3356  CA  ARG A 430      30.050 -20.614 -51.236  1.00 37.27           C  
ATOM   3357  C   ARG A 430      29.330 -19.975 -50.054  1.00 37.27           C  
ATOM   3358  CB  ARG A 430      30.255 -22.109 -50.980  1.00 37.27           C  
ATOM   3359  O   ARG A 430      29.911 -19.814 -48.979  1.00 37.27           O  
ATOM   3360  CG  ARG A 430      29.045 -22.963 -51.320  1.00 37.27           C  
ATOM   3361  CD  ARG A 430      29.352 -24.450 -51.202  1.00 37.27           C  
ATOM   3362  NE  ARG A 430      28.202 -25.269 -51.571  1.00 37.27           N  
ATOM   3363  NH1 ARG A 430      29.455 -27.072 -52.290  1.00 37.27           N  
ATOM   3364  NH2 ARG A 430      27.166 -27.153 -52.380  1.00 37.27           N  
ATOM   3365  CZ  ARG A 430      28.277 -26.496 -52.079  1.00 37.27           C  
ATOM   3366  N   ILE A 431      28.339 -19.082 -50.269  1.00 34.92           N  
ATOM   3367  CA  ILE A 431      26.906 -18.994 -50.012  1.00 34.92           C  
ATOM   3368  C   ILE A 431      26.388 -20.339 -49.509  1.00 34.92           C  
ATOM   3369  CB  ILE A 431      26.131 -18.561 -51.277  1.00 34.92           C  
ATOM   3370  O   ILE A 431      26.581 -21.369 -50.160  1.00 34.92           O  
ATOM   3371  CG1 ILE A 431      26.689 -17.240 -51.818  1.00 34.92           C  
ATOM   3372  CG2 ILE A 431      24.634 -18.441 -50.977  1.00 34.92           C  
ATOM   3373  CD1 ILE A 431      25.887 -16.657 -52.974  1.00 34.92           C  
ATOM   3374  N   LEU A 432      26.155 -20.457 -48.144  1.00 37.31           N  
ATOM   3375  CA  LEU A 432      24.951 -21.096 -47.622  1.00 37.31           C  
ATOM   3376  C   LEU A 432      24.517 -20.448 -46.312  1.00 37.31           C  
ATOM   3377  CB  LEU A 432      25.188 -22.594 -47.410  1.00 37.31           C  
ATOM   3378  O   LEU A 432      25.314 -20.329 -45.379  1.00 37.31           O  
ATOM   3379  CG  LEU A 432      25.364 -23.438 -48.674  1.00 37.31           C  
ATOM   3380  CD1 LEU A 432      26.140 -24.712 -48.356  1.00 37.31           C  
ATOM   3381  CD2 LEU A 432      24.009 -23.769 -49.289  1.00 37.31           C  
ATOM   3382  N   SER A 433      23.617 -19.486 -46.304  1.00 28.27           N  
ATOM   3383  CA  SER A 433      22.254 -19.359 -45.797  1.00 28.27           C  
ATOM   3384  C   SER A 433      21.715 -20.703 -45.319  1.00 28.27           C  
ATOM   3385  CB  SER A 433      21.333 -18.786 -46.875  1.00 28.27           C  
ATOM   3386  O   SER A 433      21.787 -21.700 -46.041  1.00 28.27           O  
ATOM   3387  OG  SER A 433      21.082 -17.411 -46.642  1.00 28.27           O  
ATOM   3388  N   ALA A 434      21.650 -20.926 -43.924  1.00 35.38           N  
ATOM   3389  CA  ALA A 434      20.466 -21.565 -43.356  1.00 35.38           C  
ATOM   3390  C   ALA A 434      20.409 -21.370 -41.843  1.00 35.38           C  
ATOM   3391  CB  ALA A 434      20.448 -23.053 -43.698  1.00 35.38           C  
ATOM   3392  O   ALA A 434      21.396 -21.607 -41.143  1.00 35.38           O  
ATOM   3393  N   THR A 435      19.548 -20.412 -41.295  1.00 28.97           N  
ATOM   3394  CA  THR A 435      18.352 -20.423 -40.460  1.00 28.97           C  
ATOM   3395  C   THR A 435      18.067 -21.829 -39.941  1.00 28.97           C  
ATOM   3396  CB  THR A 435      17.127 -19.900 -41.233  1.00 28.97           C  
ATOM   3397  O   THR A 435      18.163 -22.804 -40.689  1.00 28.97           O  
ATOM   3398  CG2 THR A 435      17.168 -18.381 -41.367  1.00 28.97           C  
ATOM   3399  OG1 THR A 435      17.110 -20.483 -42.542  1.00 28.97           O  
ATOM   3400  N   THR A 436      18.252 -22.071 -38.510  1.00 36.64           N  
ATOM   3401  CA  THR A 436      17.200 -22.663 -37.691  1.00 36.64           C  
ATOM   3402  C   THR A 436      17.730 -23.026 -36.307  1.00 36.64           C  
ATOM   3403  CB  THR A 436      16.608 -23.916 -38.363  1.00 36.64           C  
ATOM   3404  O   THR A 436      18.836 -23.555 -36.180  1.00 36.64           O  
ATOM   3405  CG2 THR A 436      16.113 -23.604 -39.771  1.00 36.64           C  
ATOM   3406  OG1 THR A 436      17.617 -24.932 -38.437  1.00 36.64           O  
ATOM   3407  N   SER A 437      17.397 -22.259 -35.223  1.00 29.70           N  
ATOM   3408  CA  SER A 437      16.659 -22.495 -33.986  1.00 29.70           C  
ATOM   3409  C   SER A 437      16.467 -23.986 -33.732  1.00 29.70           C  
ATOM   3410  CB  SER A 437      15.299 -21.798 -34.032  1.00 29.70           C  
ATOM   3411  O   SER A 437      16.071 -24.729 -34.633  1.00 29.70           O  
ATOM   3412  OG  SER A 437      14.566 -22.200 -35.176  1.00 29.70           O  
ATOM   3413  N   LYS A 438      17.179 -24.518 -32.619  1.00 35.80           N  
ATOM   3414  CA  LYS A 438      16.515 -25.410 -31.673  1.00 35.80           C  
ATOM   3415  C   LYS A 438      17.481 -25.881 -30.590  1.00 35.80           C  
ATOM   3416  CB  LYS A 438      15.916 -26.615 -32.400  1.00 35.80           C  
ATOM   3417  O   LYS A 438      18.578 -26.356 -30.893  1.00 35.80           O  
ATOM   3418  CG  LYS A 438      14.683 -26.286 -33.230  1.00 35.80           C  
ATOM   3419  CD  LYS A 438      13.886 -27.540 -33.567  1.00 35.80           C  
ATOM   3420  CE  LYS A 438      12.679 -27.219 -34.438  1.00 35.80           C  
ATOM   3421  NZ  LYS A 438      12.005 -28.457 -34.930  1.00 35.80           N  
ATOM   3422  N   VAL A 439      17.335 -25.462 -29.319  1.00 30.77           N  
ATOM   3423  CA  VAL A 439      17.220 -25.842 -27.915  1.00 30.77           C  
ATOM   3424  C   VAL A 439      17.089 -27.359 -27.800  1.00 30.77           C  
ATOM   3425  CB  VAL A 439      16.018 -25.150 -27.236  1.00 30.77           C  
ATOM   3426  O   VAL A 439      16.298 -27.976 -28.517  1.00 30.77           O  
ATOM   3427  CG1 VAL A 439      16.184 -25.146 -25.717  1.00 30.77           C  
ATOM   3428  CG2 VAL A 439      15.856 -23.725 -27.762  1.00 30.77           C  
ATOM   3429  N   SER A 440      18.021 -27.991 -26.927  1.00 31.25           N  
ATOM   3430  CA  SER A 440      17.743 -28.822 -25.760  1.00 31.25           C  
ATOM   3431  C   SER A 440      18.936 -29.707 -25.414  1.00 31.25           C  
ATOM   3432  CB  SER A 440      16.507 -29.690 -26.002  1.00 31.25           C  
ATOM   3433  O   SER A 440      19.476 -30.396 -26.281  1.00 31.25           O  
ATOM   3434  OG  SER A 440      16.866 -30.915 -26.617  1.00 31.25           O  
ATOM   3435  N   SER A 441      19.427 -29.550 -24.197  1.00 31.56           N  
ATOM   3436  CA  SER A 441      19.516 -30.027 -22.820  1.00 31.56           C  
ATOM   3437  C   SER A 441      20.331 -31.313 -22.733  1.00 31.56           C  
ATOM   3438  CB  SER A 441      18.119 -30.258 -22.242  1.00 31.56           C  
ATOM   3439  O   SER A 441      20.183 -32.206 -23.569  1.00 31.56           O  
ATOM   3440  OG  SER A 441      17.448 -31.289 -22.945  1.00 31.56           O  
ATOM   3441  N   THR A 442      21.366 -31.299 -21.842  1.00 33.91           N  
ATOM   3442  CA  THR A 442      21.552 -32.045 -20.602  1.00 33.91           C  
ATOM   3443  C   THR A 442      23.036 -32.222 -20.294  1.00 33.91           C  
ATOM   3444  CB  THR A 442      20.871 -33.424 -20.673  1.00 33.91           C  
ATOM   3445  O   THR A 442      23.814 -32.610 -21.168  1.00 33.91           O  
ATOM   3446  CG2 THR A 442      19.358 -33.285 -20.802  1.00 33.91           C  
ATOM   3447  OG1 THR A 442      21.372 -34.140 -21.809  1.00 33.91           O  
ATOM   3448  N   GLY A 443      23.508 -31.646 -19.065  1.00 32.90           N  
ATOM   3449  CA  GLY A 443      23.827 -32.359 -17.838  1.00 32.90           C  
ATOM   3450  C   GLY A 443      25.305 -32.328 -17.497  1.00 32.90           C  
ATOM   3451  O   GLY A 443      26.150 -32.597 -18.353  1.00 32.90           O  
ATOM   3452  N   LEU A 444      25.667 -31.600 -16.366  1.00 35.51           N  
ATOM   3453  CA  LEU A 444      26.002 -32.077 -15.028  1.00 35.51           C  
ATOM   3454  C   LEU A 444      27.366 -31.555 -14.590  1.00 35.51           C  
ATOM   3455  CB  LEU A 444      25.990 -33.607 -14.986  1.00 35.51           C  
ATOM   3456  O   LEU A 444      28.354 -31.708 -15.312  1.00 35.51           O  
ATOM   3457  CG  LEU A 444      24.621 -34.278 -15.110  1.00 35.51           C  
ATOM   3458  CD1 LEU A 444      24.783 -35.784 -15.289  1.00 35.51           C  
ATOM   3459  CD2 LEU A 444      23.761 -33.970 -13.889  1.00 35.51           C  
ATOM   3460  N   SER A 445      27.459 -30.770 -13.356  1.00 28.84           N  
ATOM   3461  CA  SER A 445      27.611 -31.100 -11.943  1.00 28.84           C  
ATOM   3462  C   SER A 445      28.935 -30.581 -11.393  1.00 28.84           C  
ATOM   3463  CB  SER A 445      27.518 -32.611 -11.732  1.00 28.84           C  
ATOM   3464  O   SER A 445      29.988 -30.784 -12.001  1.00 28.84           O  
ATOM   3465  OG  SER A 445      27.543 -32.929 -10.351  1.00 28.84           O  
ATOM   3466  N   LEU A 446      28.847 -29.662 -10.270  1.00 34.08           N  
ATOM   3467  CA  LEU A 446      29.433 -29.977  -8.972  1.00 34.08           C  
ATOM   3468  C   LEU A 446      29.111 -28.890  -7.952  1.00 34.08           C  
ATOM   3469  CB  LEU A 446      30.950 -30.143  -9.095  1.00 34.08           C  
ATOM   3470  O   LEU A 446      29.424 -27.717  -8.168  1.00 34.08           O  
ATOM   3471  CG  LEU A 446      31.449 -31.531  -9.500  1.00 34.08           C  
ATOM   3472  CD1 LEU A 446      32.806 -31.427 -10.187  1.00 34.08           C  
ATOM   3473  CD2 LEU A 446      31.530 -32.447  -8.283  1.00 34.08           C  
ATOM   3474  N   LYS A 447      28.260 -29.135  -6.862  1.00 32.04           N  
ATOM   3475  CA  LYS A 447      28.224 -29.723  -5.526  1.00 32.04           C  
ATOM   3476  C   LYS A 447      28.686 -28.720  -4.472  1.00 32.04           C  
ATOM   3477  CB  LYS A 447      29.093 -30.980  -5.469  1.00 32.04           C  
ATOM   3478  O   LYS A 447      29.778 -28.157  -4.579  1.00 32.04           O  
ATOM   3479  CG  LYS A 447      28.490 -32.112  -4.649  1.00 32.04           C  
ATOM   3480  CD  LYS A 447      29.278 -33.405  -4.817  1.00 32.04           C  
ATOM   3481  CE  LYS A 447      28.745 -34.507  -3.912  1.00 32.04           C  
ATOM   3482  NZ  LYS A 447      29.266 -35.850  -4.308  1.00 32.04           N  
ATOM   3483  N   LYS A 448      27.751 -28.342  -3.449  1.00 36.86           N  
ATOM   3484  CA  LYS A 448      27.912 -28.770  -2.062  1.00 36.86           C  
ATOM   3485  C   LYS A 448      26.895 -28.085  -1.154  1.00 36.86           C  
ATOM   3486  CB  LYS A 448      29.332 -28.478  -1.573  1.00 36.86           C  
ATOM   3487  O   LYS A 448      26.814 -26.855  -1.120  1.00 36.86           O  
ATOM   3488  CG  LYS A 448      29.847 -29.472  -0.542  1.00 36.86           C  
ATOM   3489  CD  LYS A 448      31.313 -29.225  -0.211  1.00 36.86           C  
ATOM   3490  CE  LYS A 448      31.828 -30.215   0.824  1.00 36.86           C  
ATOM   3491  NZ  LYS A 448      33.318 -30.186   0.925  1.00 36.86           N  
ATOM   3492  N   GLU A 449      25.895 -28.840  -0.515  1.00 34.37           N  
ATOM   3493  CA  GLU A 449      25.526 -29.652   0.640  1.00 34.37           C  
ATOM   3494  C   GLU A 449      24.875 -28.801   1.727  1.00 34.37           C  
ATOM   3495  CB  GLU A 449      26.752 -30.376   1.203  1.00 34.37           C  
ATOM   3496  O   GLU A 449      25.414 -27.763   2.117  1.00 34.37           O  
ATOM   3497  CG  GLU A 449      27.086 -31.672   0.480  1.00 34.37           C  
ATOM   3498  CD  GLU A 449      28.107 -32.525   1.217  1.00 34.37           C  
ATOM   3499  OE1 GLU A 449      28.392 -33.657   0.765  1.00 34.37           O  
ATOM   3500  OE2 GLU A 449      28.624 -32.057   2.256  1.00 34.37           O  
ATOM   3501  N   GLU A 450      23.563 -29.100   2.176  1.00 34.71           N  
ATOM   3502  CA  GLU A 450      22.964 -29.961   3.191  1.00 34.71           C  
ATOM   3503  C   GLU A 450      21.849 -29.238   3.940  1.00 34.71           C  
ATOM   3504  CB  GLU A 450      24.028 -30.451   4.176  1.00 34.71           C  
ATOM   3505  O   GLU A 450      22.046 -28.126   4.436  1.00 34.71           O  
ATOM   3506  CG  GLU A 450      24.772 -31.694   3.710  1.00 34.71           C  
ATOM   3507  CD  GLU A 450      25.704 -32.267   4.766  1.00 34.71           C  
ATOM   3508  OE1 GLU A 450      26.317 -33.331   4.522  1.00 34.71           O  
ATOM   3509  OE2 GLU A 450      25.821 -31.648   5.847  1.00 34.71           O  
ATOM   3510  N   GLU A 451      20.494 -29.703   3.894  1.00 37.06           N  
ATOM   3511  CA  GLU A 451      19.679 -30.568   4.742  1.00 37.06           C  
ATOM   3512  C   GLU A 451      18.364 -29.891   5.118  1.00 37.06           C  
ATOM   3513  CB  GLU A 451      20.449 -30.961   6.006  1.00 37.06           C  
ATOM   3514  O   GLU A 451      18.362 -28.788   5.669  1.00 37.06           O  
ATOM   3515  CG  GLU A 451      21.026 -32.368   5.962  1.00 37.06           C  
ATOM   3516  CD  GLU A 451      21.710 -32.777   7.257  1.00 37.06           C  
ATOM   3517  OE1 GLU A 451      22.210 -33.921   7.344  1.00 37.06           O  
ATOM   3518  OE2 GLU A 451      21.744 -31.947   8.193  1.00 37.06           O  
ATOM   3519  N   GLU A 452      17.149 -30.364   4.591  1.00 38.04           N  
ATOM   3520  CA  GLU A 452      16.073 -31.253   5.019  1.00 38.04           C  
ATOM   3521  C   GLU A 452      14.709 -30.593   4.840  1.00 38.04           C  
ATOM   3522  CB  GLU A 452      16.268 -31.670   6.479  1.00 38.04           C  
ATOM   3523  O   GLU A 452      14.457 -29.517   5.388  1.00 38.04           O  
ATOM   3524  CG  GLU A 452      16.772 -33.096   6.649  1.00 38.04           C  
ATOM   3525  CD  GLU A 452      16.836 -33.541   8.101  1.00 38.04           C  
ATOM   3526  OE1 GLU A 452      17.231 -34.699   8.365  1.00 38.04           O  
ATOM   3527  OE2 GLU A 452      16.487 -32.724   8.983  1.00 38.04           O  
ATOM   3528  N   GLU A 453      13.816 -31.069   3.910  1.00 35.15           N  
ATOM   3529  CA  GLU A 453      12.759 -32.031   3.611  1.00 35.15           C  
ATOM   3530  C   GLU A 453      11.378 -31.425   3.848  1.00 35.15           C  
ATOM   3531  CB  GLU A 453      12.929 -33.297   4.454  1.00 35.15           C  
ATOM   3532  O   GLU A 453      11.095 -30.920   4.936  1.00 35.15           O  
ATOM   3533  CG  GLU A 453      13.095 -34.566   3.631  1.00 35.15           C  
ATOM   3534  CD  GLU A 453      12.656 -35.821   4.369  1.00 35.15           C  
ATOM   3535  OE1 GLU A 453      12.562 -36.897   3.735  1.00 35.15           O  
ATOM   3536  OE2 GLU A 453      12.403 -35.728   5.591  1.00 35.15           O  
ATOM   3537  N   GLU A 454      10.449 -31.306   2.779  1.00 33.28           N  
ATOM   3538  CA  GLU A 454       9.380 -32.130   2.223  1.00 33.28           C  
ATOM   3539  C   GLU A 454       8.118 -31.307   1.979  1.00 33.28           C  
ATOM   3540  CB  GLU A 454       9.069 -33.306   3.151  1.00 33.28           C  
ATOM   3541  O   GLU A 454       7.634 -30.621   2.882  1.00 33.28           O  
ATOM   3542  CG  GLU A 454       8.957 -34.643   2.433  1.00 33.28           C  
ATOM   3543  CD  GLU A 454       8.341 -35.736   3.293  1.00 33.28           C  
ATOM   3544  OE1 GLU A 454       8.109 -36.854   2.779  1.00 33.28           O  
ATOM   3545  OE2 GLU A 454       8.087 -35.472   4.489  1.00 33.28           O  
ATOM   3546  N   ALA A 455       7.675 -31.120   0.670  1.00 35.61           N  
ATOM   3547  CA  ALA A 455       6.594 -31.664  -0.147  1.00 35.61           C  
ATOM   3548  C   ALA A 455       5.916 -30.566  -0.962  1.00 35.61           C  
ATOM   3549  CB  ALA A 455       5.570 -32.379   0.732  1.00 35.61           C  
ATOM   3550  O   ALA A 455       5.487 -29.550  -0.409  1.00 35.61           O  
ATOM   3551  N   SER A 456       6.082 -30.561  -2.359  1.00 34.05           N  
ATOM   3552  CA  SER A 456       5.328 -31.176  -3.446  1.00 34.05           C  
ATOM   3553  C   SER A 456       4.801 -30.124  -4.417  1.00 34.05           C  
ATOM   3554  CB  SER A 456       4.163 -31.999  -2.893  1.00 34.05           C  
ATOM   3555  O   SER A 456       4.193 -29.136  -4.001  1.00 34.05           O  
ATOM   3556  OG  SER A 456       3.060 -31.165  -2.583  1.00 34.05           O  
ATOM   3557  N   LYS A 457       5.246 -29.986  -5.681  1.00 31.74           N  
ATOM   3558  CA  LYS A 457       4.945 -30.195  -7.094  1.00 31.74           C  
ATOM   3559  C   LYS A 457       3.675 -29.453  -7.501  1.00 31.74           C  
ATOM   3560  CB  LYS A 457       4.800 -31.687  -7.398  1.00 31.74           C  
ATOM   3561  O   LYS A 457       2.639 -29.577  -6.844  1.00 31.74           O  
ATOM   3562  CG  LYS A 457       5.992 -32.289  -8.128  1.00 31.74           C  
ATOM   3563  CD  LYS A 457       5.783 -33.770  -8.413  1.00 31.74           C  
ATOM   3564  CE  LYS A 457       6.982 -34.377  -9.130  1.00 31.74           C  
ATOM   3565  NZ  LYS A 457       6.730 -35.794  -9.528  1.00 31.74           N  
ATOM   3566  N   VAL A 458       3.781 -28.437  -8.483  1.00 38.28           N  
ATOM   3567  CA  VAL A 458       3.116 -28.415  -9.781  1.00 38.28           C  
ATOM   3568  C   VAL A 458       3.465 -27.124 -10.519  1.00 38.28           C  
ATOM   3569  CB  VAL A 458       1.584 -28.549  -9.637  1.00 38.28           C  
ATOM   3570  O   VAL A 458       3.358 -26.032  -9.956  1.00 38.28           O  
ATOM   3571  CG1 VAL A 458       0.901 -28.431 -10.998  1.00 38.28           C  
ATOM   3572  CG2 VAL A 458       1.226 -29.875  -8.969  1.00 38.28           C  
ATOM   3573  N   ALA A 459       4.270 -27.098 -11.728  1.00 33.06           N  
ATOM   3574  CA  ALA A 459       4.380 -26.831 -13.160  1.00 33.06           C  
ATOM   3575  C   ALA A 459       3.059 -26.314 -13.724  1.00 33.06           C  
ATOM   3576  CB  ALA A 459       4.816 -28.091 -13.904  1.00 33.06           C  
ATOM   3577  O   ALA A 459       1.998 -26.886 -13.461  1.00 33.06           O  
ATOM   3578  N   SER A 460       3.054 -25.140 -14.335  1.00 30.47           N  
ATOM   3579  CA  SER A 460       2.946 -24.262 -15.496  1.00 30.47           C  
ATOM   3580  C   SER A 460       1.667 -24.536 -16.280  1.00 30.47           C  
ATOM   3581  CB  SER A 460       4.160 -24.429 -16.410  1.00 30.47           C  
ATOM   3582  O   SER A 460       1.313 -25.694 -16.513  1.00 30.47           O  
ATOM   3583  OG  SER A 460       5.322 -23.882 -15.808  1.00 30.47           O  
ATOM   3584  N   LYS A 461       0.843 -23.598 -16.510  1.00 30.51           N  
ATOM   3585  CA  LYS A 461       0.449 -22.927 -17.745  1.00 30.51           C  
ATOM   3586  C   LYS A 461      -1.060 -23.003 -17.955  1.00 30.51           C  
ATOM   3587  CB  LYS A 461       1.176 -23.539 -18.944  1.00 30.51           C  
ATOM   3588  O   LYS A 461      -1.650 -24.083 -17.875  1.00 30.51           O  
ATOM   3589  CG  LYS A 461       1.657 -22.518 -19.964  1.00 30.51           C  
ATOM   3590  CD  LYS A 461       2.541 -23.161 -21.025  1.00 30.51           C  
ATOM   3591  CE  LYS A 461       3.023 -22.139 -22.046  1.00 30.51           C  
ATOM   3592  NZ  LYS A 461       4.127 -22.681 -22.893  1.00 30.51           N  
ATOM   3593  N   LYS A 462      -1.783 -21.930 -18.021  1.00 29.07           N  
ATOM   3594  CA  LYS A 462      -2.785 -21.410 -18.947  1.00 29.07           C  
ATOM   3595  C   LYS A 462      -4.161 -21.347 -18.290  1.00 29.07           C  
ATOM   3596  CB  LYS A 462      -2.846 -22.269 -20.211  1.00 29.07           C  
ATOM   3597  O   LYS A 462      -4.626 -22.335 -17.717  1.00 29.07           O  
ATOM   3598  CG  LYS A 462      -2.329 -21.571 -21.460  1.00 29.07           C  
ATOM   3599  CD  LYS A 462      -2.463 -22.458 -22.691  1.00 29.07           C  
ATOM   3600  CE  LYS A 462      -1.794 -21.831 -23.907  1.00 29.07           C  
ATOM   3601  NZ  LYS A 462      -1.900 -22.709 -25.111  1.00 29.07           N  
ATOM   3602  N   THR A 463      -4.729 -20.065 -17.912  1.00 29.39           N  
ATOM   3603  CA  THR A 463      -6.164 -19.974 -18.154  1.00 29.39           C  
ATOM   3604  C   THR A 463      -6.709 -18.629 -17.682  1.00 29.39           C  
ATOM   3605  CB  THR A 463      -6.923 -21.114 -17.451  1.00 29.39           C  
ATOM   3606  O   THR A 463      -6.391 -18.178 -16.579  1.00 29.39           O  
ATOM   3607  CG2 THR A 463      -7.191 -20.776 -15.988  1.00 29.39           C  
ATOM   3608  OG1 THR A 463      -8.174 -21.330 -18.116  1.00 29.39           O  
ATOM   3609  N   SER A 464      -6.948 -17.554 -18.608  1.00 31.86           N  
ATOM   3610  CA  SER A 464      -8.237 -17.071 -19.092  1.00 31.86           C  
ATOM   3611  C   SER A 464      -9.387 -17.884 -18.508  1.00 31.86           C  
ATOM   3612  CB  SER A 464      -8.289 -17.123 -20.620  1.00 31.86           C  
ATOM   3613  O   SER A 464      -9.342 -19.116 -18.498  1.00 31.86           O  
ATOM   3614  OG  SER A 464      -8.444 -18.457 -21.073  1.00 31.86           O  
ATOM   3615  N   GLN A 465      -9.819 -17.593 -17.280  1.00 32.68           N  
ATOM   3616  CA  GLN A 465     -11.189 -17.752 -16.801  1.00 32.68           C  
ATOM   3617  C   GLN A 465     -11.222 -17.971 -15.291  1.00 32.68           C  
ATOM   3618  CB  GLN A 465     -11.876 -18.917 -17.516  1.00 32.68           C  
ATOM   3619  O   GLN A 465     -10.689 -18.963 -14.791  1.00 32.68           O  
ATOM   3620  CG  GLN A 465     -12.862 -18.482 -18.592  1.00 32.68           C  
ATOM   3621  CD  GLN A 465     -13.705 -19.631 -19.113  1.00 32.68           C  
ATOM   3622  NE2 GLN A 465     -14.592 -19.334 -20.057  1.00 32.68           N  
ATOM   3623  OE1 GLN A 465     -13.560 -20.775 -18.672  1.00 32.68           O  
ATOM   3624  N   ILE A 466     -10.597 -17.116 -14.428  1.00 36.11           N  
ATOM   3625  CA  ILE A 466     -10.889 -17.323 -13.014  1.00 36.11           C  
ATOM   3626  C   ILE A 466     -11.040 -15.973 -12.316  1.00 36.11           C  
ATOM   3627  CB  ILE A 466      -9.789 -18.162 -12.326  1.00 36.11           C  
ATOM   3628  O   ILE A 466     -10.054 -15.262 -12.106  1.00 36.11           O  
ATOM   3629  CG1 ILE A 466     -10.222 -19.629 -12.224  1.00 36.11           C  
ATOM   3630  CG2 ILE A 466      -9.458 -17.591 -10.944  1.00 36.11           C  
ATOM   3631  CD1 ILE A 466      -9.232 -20.611 -12.836  1.00 36.11           C  
ATOM   3632  N   GLY A 467     -11.627 -15.019 -13.066  1.00 38.66           N  
ATOM   3633  CA  GLY A 467     -12.073 -13.781 -12.448  1.00 38.66           C  
ATOM   3634  C   GLY A 467     -13.582 -13.683 -12.327  1.00 38.66           C  
ATOM   3635  O   GLY A 467     -14.098 -12.820 -11.615  1.00 38.66           O  
ATOM   3636  N   GLU A 468     -14.249 -14.918 -12.312  1.00 45.54           N  
ATOM   3637  CA  GLU A 468     -15.696 -14.915 -12.117  1.00 45.54           C  
ATOM   3638  C   GLU A 468     -16.138 -16.086 -11.244  1.00 45.54           C  
ATOM   3639  CB  GLU A 468     -16.420 -14.960 -13.465  1.00 45.54           C  
ATOM   3640  O   GLU A 468     -17.282 -16.128 -10.786  1.00 45.54           O  
ATOM   3641  CG  GLU A 468     -16.484 -13.616 -14.175  1.00 45.54           C  
ATOM   3642  CD  GLU A 468     -17.145 -13.690 -15.542  1.00 45.54           C  
ATOM   3643  OE1 GLU A 468     -17.288 -12.638 -16.204  1.00 45.54           O  
ATOM   3644  OE2 GLU A 468     -17.523 -14.810 -15.953  1.00 45.54           O  
ATOM   3645  N   SER A 469     -15.199 -16.727 -10.414  1.00 47.61           N  
ATOM   3646  CA  SER A 469     -15.590 -17.835  -9.549  1.00 47.61           C  
ATOM   3647  C   SER A 469     -15.146 -17.597  -8.110  1.00 47.61           C  
ATOM   3648  CB  SER A 469     -14.999 -19.149 -10.062  1.00 47.61           C  
ATOM   3649  O   SER A 469     -15.684 -18.203  -7.180  1.00 47.61           O  
ATOM   3650  OG  SER A 469     -14.992 -20.131  -9.040  1.00 47.61           O  
ATOM   3651  N   PHE A 470     -14.633 -16.333  -7.799  1.00 41.67           N  
ATOM   3652  CA  PHE A 470     -14.271 -15.974  -6.433  1.00 41.67           C  
ATOM   3653  C   PHE A 470     -15.163 -14.853  -5.914  1.00 41.67           C  
ATOM   3654  CB  PHE A 470     -12.800 -15.552  -6.358  1.00 41.67           C  
ATOM   3655  O   PHE A 470     -15.488 -14.811  -4.725  1.00 41.67           O  
ATOM   3656  CG  PHE A 470     -12.304 -15.325  -4.956  1.00 41.67           C  
ATOM   3657  CD1 PHE A 470     -12.198 -14.039  -4.441  1.00 41.67           C  
ATOM   3658  CD2 PHE A 470     -11.944 -16.399  -4.152  1.00 41.67           C  
ATOM   3659  CE1 PHE A 470     -11.739 -13.826  -3.143  1.00 41.67           C  
ATOM   3660  CE2 PHE A 470     -11.485 -16.194  -2.854  1.00 41.67           C  
ATOM   3661  CZ  PHE A 470     -11.382 -14.907  -2.352  1.00 41.67           C  
ATOM   3662  N   GLU A 471     -16.073 -14.393  -6.871  1.00 48.31           N  
ATOM   3663  CA  GLU A 471     -17.099 -13.425  -6.497  1.00 48.31           C  
ATOM   3664  C   GLU A 471     -18.478 -14.076  -6.441  1.00 48.31           C  
ATOM   3665  CB  GLU A 471     -17.112 -12.248  -7.476  1.00 48.31           C  
ATOM   3666  O   GLU A 471     -19.350 -13.632  -5.690  1.00 48.31           O  
ATOM   3667  CG  GLU A 471     -17.772 -10.994  -6.923  1.00 48.31           C  
ATOM   3668  CD  GLU A 471     -16.774  -9.950  -6.449  1.00 48.31           C  
ATOM   3669  OE1 GLU A 471     -17.145  -9.085  -5.623  1.00 48.31           O  
ATOM   3670  OE2 GLU A 471     -15.611  -9.996  -6.909  1.00 48.31           O  
ATOM   3671  N   GLU A 472     -18.574 -15.371  -6.794  1.00 50.34           N  
ATOM   3672  CA  GLU A 472     -19.805 -16.151  -6.706  1.00 50.34           C  
ATOM   3673  C   GLU A 472     -19.782 -17.086  -5.501  1.00 50.34           C  
ATOM   3674  CB  GLU A 472     -20.026 -16.954  -7.991  1.00 50.34           C  
ATOM   3675  O   GLU A 472     -20.823 -17.363  -4.903  1.00 50.34           O  
ATOM   3676  CG  GLU A 472     -21.484 -17.044  -8.416  1.00 50.34           C  
ATOM   3677  CD  GLU A 472     -21.679 -17.767  -9.740  1.00 50.34           C  
ATOM   3678  OE1 GLU A 472     -22.832 -17.853 -10.220  1.00 50.34           O  
ATOM   3679  OE2 GLU A 472     -20.671 -18.251 -10.301  1.00 50.34           O  
ATOM   3680  N   ILE A 473     -18.573 -17.191  -4.783  1.00 53.87           N  
ATOM   3681  CA  ILE A 473     -18.425 -18.036  -3.604  1.00 53.87           C  
ATOM   3682  C   ILE A 473     -18.447 -17.173  -2.344  1.00 53.87           C  
ATOM   3683  CB  ILE A 473     -17.122 -18.864  -3.662  1.00 53.87           C  
ATOM   3684  O   ILE A 473     -18.944 -17.601  -1.300  1.00 53.87           O  
ATOM   3685  CG1 ILE A 473     -17.173 -19.860  -4.827  1.00 53.87           C  
ATOM   3686  CG2 ILE A 473     -16.882 -19.588  -2.334  1.00 53.87           C  
ATOM   3687  CD1 ILE A 473     -15.838 -20.524  -5.133  1.00 53.87           C  
ATOM   3688  N   LEU A 474     -18.422 -15.820  -2.596  1.00 50.18           N  
ATOM   3689  CA  LEU A 474     -18.551 -14.873  -1.494  1.00 50.18           C  
ATOM   3690  C   LEU A 474     -19.947 -14.260  -1.465  1.00 50.18           C  
ATOM   3691  CB  LEU A 474     -17.497 -13.769  -1.610  1.00 50.18           C  
ATOM   3692  O   LEU A 474     -20.484 -13.978  -0.391  1.00 50.18           O  
ATOM   3693  CG  LEU A 474     -16.456 -13.705  -0.491  1.00 50.18           C  
ATOM   3694  CD1 LEU A 474     -15.071 -13.438  -1.071  1.00 50.18           C  
ATOM   3695  CD2 LEU A 474     -16.830 -12.634   0.528  1.00 50.18           C  
ATOM   3696  N   GLU A 475     -20.722 -14.520  -2.621  1.00 55.32           N  
ATOM   3697  CA  GLU A 475     -22.111 -14.074  -2.673  1.00 55.32           C  
ATOM   3698  C   GLU A 475     -23.072 -15.230  -2.409  1.00 55.32           C  
ATOM   3699  CB  GLU A 475     -22.419 -13.433  -4.029  1.00 55.32           C  
ATOM   3700  O   GLU A 475     -24.147 -15.032  -1.839  1.00 55.32           O  
ATOM   3701  CG  GLU A 475     -22.239 -11.922  -4.050  1.00 55.32           C  
ATOM   3702  CD  GLU A 475     -22.501 -11.305  -5.415  1.00 55.32           C  
ATOM   3703  OE1 GLU A 475     -22.297 -10.081  -5.577  1.00 55.32           O  
ATOM   3704  OE2 GLU A 475     -22.914 -12.053  -6.329  1.00 55.32           O  
ATOM   3705  N   GLU A 476     -22.576 -16.513  -2.437  1.00 56.28           N  
ATOM   3706  CA  GLU A 476     -23.340 -17.713  -2.110  1.00 56.28           C  
ATOM   3707  C   GLU A 476     -23.101 -18.143  -0.665  1.00 56.28           C  
ATOM   3708  CB  GLU A 476     -22.982 -18.855  -3.065  1.00 56.28           C  
ATOM   3709  O   GLU A 476     -24.005 -18.664  -0.009  1.00 56.28           O  
ATOM   3710  CG  GLU A 476     -24.035 -19.951  -3.134  1.00 56.28           C  
ATOM   3711  CD  GLU A 476     -23.723 -21.018  -4.172  1.00 56.28           C  
ATOM   3712  OE1 GLU A 476     -24.496 -21.996  -4.288  1.00 56.28           O  
ATOM   3713  OE2 GLU A 476     -22.698 -20.874  -4.875  1.00 56.28           O  
ATOM   3714  N   THR A 477     -22.020 -17.589  -0.001  1.00 56.46           N  
ATOM   3715  CA  THR A 477     -21.721 -17.847   1.403  1.00 56.46           C  
ATOM   3716  C   THR A 477     -22.272 -16.732   2.288  1.00 56.46           C  
ATOM   3717  CB  THR A 477     -20.205 -17.989   1.635  1.00 56.46           C  
ATOM   3718  O   THR A 477     -22.703 -16.983   3.415  1.00 56.46           O  
ATOM   3719  CG2 THR A 477     -19.887 -19.241   2.445  1.00 56.46           C  
ATOM   3720  OG1 THR A 477     -19.540 -18.070   0.369  1.00 56.46           O  
ATOM   3721  N   VAL A 478     -22.631 -15.580   1.657  1.00 53.86           N  
ATOM   3722  CA  VAL A 478     -23.206 -14.442   2.367  1.00 53.86           C  
ATOM   3723  C   VAL A 478     -24.723 -14.432   2.185  1.00 53.86           C  
ATOM   3724  CB  VAL A 478     -22.602 -13.106   1.881  1.00 53.86           C  
ATOM   3725  O   VAL A 478     -25.462 -14.070   3.103  1.00 53.86           O  
ATOM   3726  CG1 VAL A 478     -23.306 -11.922   2.543  1.00 53.86           C  
ATOM   3727  CG2 VAL A 478     -21.102 -13.065   2.164  1.00 53.86           C  
ATOM   3728  N   ILE A 479     -25.293 -15.277   1.224  1.00 57.19           N  
ATOM   3729  CA  ILE A 479     -26.730 -15.407   1.005  1.00 57.19           C  
ATOM   3730  C   ILE A 479     -27.235 -16.697   1.648  1.00 57.19           C  
ATOM   3731  CB  ILE A 479     -27.076 -15.387  -0.500  1.00 57.19           C  
ATOM   3732  O   ILE A 479     -28.377 -16.762   2.110  1.00 57.19           O  
ATOM   3733  CG1 ILE A 479     -26.574 -14.091  -1.147  1.00 57.19           C  
ATOM   3734  CG2 ILE A 479     -28.584 -15.555  -0.710  1.00 57.19           C  
ATOM   3735  CD1 ILE A 479     -26.553 -14.125  -2.669  1.00 57.19           C  
ATOM   3736  N   SER A 480     -26.346 -17.659   2.109  1.00 54.03           N  
ATOM   3737  CA  SER A 480     -26.682 -18.891   2.816  1.00 54.03           C  
ATOM   3738  C   SER A 480     -26.517 -18.726   4.323  1.00 54.03           C  
ATOM   3739  CB  SER A 480     -25.810 -20.047   2.323  1.00 54.03           C  
ATOM   3740  O   SER A 480     -27.254 -19.332   5.104  1.00 54.03           O  
ATOM   3741  OG  SER A 480     -26.301 -21.287   2.802  1.00 54.03           O  
ATOM   3742  N   THR A 481     -25.796 -17.588   4.718  1.00 51.33           N  
ATOM   3743  CA  THR A 481     -25.649 -17.254   6.130  1.00 51.33           C  
ATOM   3744  C   THR A 481     -26.638 -16.164   6.534  1.00 51.33           C  
ATOM   3745  CB  THR A 481     -24.214 -16.792   6.448  1.00 51.33           C  
ATOM   3746  O   THR A 481     -27.048 -16.091   7.694  1.00 51.33           O  
ATOM   3747  CG2 THR A 481     -23.216 -17.929   6.258  1.00 51.33           C  
ATOM   3748  OG1 THR A 481     -23.862 -15.711   5.576  1.00 51.33           O  
ATOM   3749  N   LYS A 482     -27.339 -15.633   5.533  1.00 50.68           N  
ATOM   3750  CA  LYS A 482     -28.409 -14.665   5.754  1.00 50.68           C  
ATOM   3751  C   LYS A 482     -29.779 -15.297   5.523  1.00 50.68           C  
ATOM   3752  CB  LYS A 482     -28.232 -13.451   4.841  1.00 50.68           C  
ATOM   3753  O   LYS A 482     -30.757 -14.928   6.176  1.00 50.68           O  
ATOM   3754  CG  LYS A 482     -27.427 -12.320   5.466  1.00 50.68           C  
ATOM   3755  CD  LYS A 482     -27.490 -11.055   4.618  1.00 50.68           C  
ATOM   3756  CE  LYS A 482     -26.736  -9.905   5.272  1.00 50.68           C  
ATOM   3757  NZ  LYS A 482     -26.720  -8.689   4.405  1.00 50.68           N  
ATOM   3758  N   LYS A 483     -29.863 -16.589   5.087  1.00 51.05           N  
ATOM   3759  CA  LYS A 483     -31.070 -17.392   4.912  1.00 51.05           C  
ATOM   3760  C   LYS A 483     -31.134 -18.519   5.938  1.00 51.05           C  
ATOM   3761  CB  LYS A 483     -31.131 -17.967   3.496  1.00 51.05           C  
ATOM   3762  O   LYS A 483     -32.221 -18.942   6.336  1.00 51.05           O  
ATOM   3763  CG  LYS A 483     -32.502 -17.866   2.845  1.00 51.05           C  
ATOM   3764  CD  LYS A 483     -32.497 -18.447   1.437  1.00 51.05           C  
ATOM   3765  CE  LYS A 483     -33.868 -18.342   0.782  1.00 51.05           C  
ATOM   3766  NZ  LYS A 483     -33.862 -18.889  -0.607  1.00 51.05           N  
ATOM   3767  N   THR A 484     -30.219 -18.619   6.931  1.00 51.50           N  
ATOM   3768  CA  THR A 484     -30.216 -19.562   8.044  1.00 51.50           C  
ATOM   3769  C   THR A 484     -30.236 -18.823   9.379  1.00 51.50           C  
ATOM   3770  CB  THR A 484     -28.990 -20.491   7.986  1.00 51.50           C  
ATOM   3771  O   THR A 484     -30.665 -19.376  10.394  1.00 51.50           O  
ATOM   3772  CG2 THR A 484     -29.115 -21.497   6.847  1.00 51.50           C  
ATOM   3773  OG1 THR A 484     -27.810 -19.703   7.785  1.00 51.50           O  
ATOM   3774  N   GLU A 485     -30.406 -17.502   9.264  1.00 45.49           N  
ATOM   3775  CA  GLU A 485     -30.564 -16.682  10.461  1.00 45.49           C  
ATOM   3776  C   GLU A 485     -31.899 -15.942  10.451  1.00 45.49           C  
ATOM   3777  CB  GLU A 485     -29.411 -15.684  10.587  1.00 45.49           C  
ATOM   3778  O   GLU A 485     -32.467 -15.661  11.508  1.00 45.49           O  
ATOM   3779  CG  GLU A 485     -28.829 -15.589  11.990  1.00 45.49           C  
ATOM   3780  CD  GLU A 485     -27.665 -14.616  12.092  1.00 45.49           C  
ATOM   3781  OE1 GLU A 485     -27.167 -14.382  13.217  1.00 45.49           O  
ATOM   3782  OE2 GLU A 485     -27.248 -14.084  11.040  1.00 45.49           O  
ATOM   3783  N   LYS A 486     -32.729 -16.215   9.373  1.00 49.20           N  
ATOM   3784  CA  LYS A 486     -34.091 -15.704   9.251  1.00 49.20           C  
ATOM   3785  C   LYS A 486     -35.104 -16.844   9.208  1.00 49.20           C  
ATOM   3786  CB  LYS A 486     -34.228 -14.834   8.000  1.00 49.20           C  
ATOM   3787  O   LYS A 486     -36.267 -16.662   9.576  1.00 49.20           O  
ATOM   3788  CG  LYS A 486     -33.895 -13.367   8.227  1.00 49.20           C  
ATOM   3789  CD  LYS A 486     -34.078 -12.549   6.955  1.00 49.20           C  
ATOM   3790  CE  LYS A 486     -33.767 -11.076   7.187  1.00 49.20           C  
ATOM   3791  NZ  LYS A 486     -33.841 -10.288   5.920  1.00 49.20           N  
ATOM   3792  N   SER A 487     -34.724 -18.157   9.453  1.00 50.84           N  
ATOM   3793  CA  SER A 487     -35.581 -19.328   9.608  1.00 50.84           C  
ATOM   3794  C   SER A 487     -35.331 -20.022  10.942  1.00 50.84           C  
ATOM   3795  CB  SER A 487     -35.355 -20.313   8.460  1.00 50.84           C  
ATOM   3796  O   SER A 487     -36.158 -20.814  11.400  1.00 50.84           O  
ATOM   3797  OG  SER A 487     -34.024 -20.800   8.470  1.00 50.84           O  
ATOM   3798  N   ASN A 488     -34.475 -19.394  11.848  1.00 49.26           N  
ATOM   3799  CA  ASN A 488     -34.199 -19.881  13.196  1.00 49.26           C  
ATOM   3800  C   ASN A 488     -34.627 -18.869  14.256  1.00 49.26           C  
ATOM   3801  CB  ASN A 488     -32.715 -20.217  13.352  1.00 49.26           C  
ATOM   3802  O   ASN A 488     -34.700 -19.199  15.441  1.00 49.26           O  
ATOM   3803  CG  ASN A 488     -32.473 -21.695  13.591  1.00 49.26           C  
ATOM   3804  ND2 ASN A 488     -31.249 -22.143  13.338  1.00 49.26           N  
ATOM   3805  OD1 ASN A 488     -33.379 -22.427  13.998  1.00 49.26           O  
ATOM   3806  N   ILE A 489     -35.373 -17.767  13.750  1.00 48.53           N  
ATOM   3807  CA  ILE A 489     -35.906 -16.753  14.653  1.00 48.53           C  
ATOM   3808  C   ILE A 489     -37.423 -16.670  14.499  1.00 48.53           C  
ATOM   3809  CB  ILE A 489     -35.264 -15.372  14.394  1.00 48.53           C  
ATOM   3810  O   ILE A 489     -38.116 -16.161  15.383  1.00 48.53           O  
ATOM   3811  CG1 ILE A 489     -33.812 -15.357  14.885  1.00 48.53           C  
ATOM   3812  CG2 ILE A 489     -36.080 -14.263  15.065  1.00 48.53           C  
ATOM   3813  CD1 ILE A 489     -32.930 -14.335  14.180  1.00 48.53           C  
ATOM   3814  N   GLU A 490     -38.078 -17.766  13.922  1.00 49.28           N  
ATOM   3815  CA  GLU A 490     -39.528 -17.920  13.852  1.00 49.28           C  
ATOM   3816  C   GLU A 490     -39.951 -19.337  14.230  1.00 49.28           C  
ATOM   3817  CB  GLU A 490     -40.039 -17.575  12.451  1.00 49.28           C  
ATOM   3818  O   GLU A 490     -41.131 -19.592  14.479  1.00 49.28           O  
ATOM   3819  CG  GLU A 490     -40.380 -16.103  12.266  1.00 49.28           C  
ATOM   3820  CD  GLU A 490     -40.940 -15.786  10.889  1.00 49.28           C  
ATOM   3821  OE1 GLU A 490     -41.253 -14.604  10.618  1.00 49.28           O  
ATOM   3822  OE2 GLU A 490     -41.067 -16.726  10.073  1.00 49.28           O  
ATOM   3823  N   GLU A 491     -39.080 -20.142  15.033  1.00 49.30           N  
ATOM   3824  CA  GLU A 491     -39.386 -21.465  15.568  1.00 49.30           C  
ATOM   3825  C   GLU A 491     -38.957 -21.583  17.027  1.00 49.30           C  
ATOM   3826  CB  GLU A 491     -38.709 -22.554  14.731  1.00 49.30           C  
ATOM   3827  O   GLU A 491     -39.315 -22.545  17.710  1.00 49.30           O  
ATOM   3828  CG  GLU A 491     -39.648 -23.256  13.760  1.00 49.30           C  
ATOM   3829  CD  GLU A 491     -38.969 -24.355  12.958  1.00 49.30           C  
ATOM   3830  OE1 GLU A 491     -39.643 -25.003  12.125  1.00 49.30           O  
ATOM   3831  OE2 GLU A 491     -37.754 -24.570  13.165  1.00 49.30           O  
ATOM   3832  N   THR A 492     -38.879 -20.390  17.790  1.00 43.96           N  
ATOM   3833  CA  THR A 492     -38.646 -20.454  19.228  1.00 43.96           C  
ATOM   3834  C   THR A 492     -39.596 -19.520  19.973  1.00 43.96           C  
ATOM   3835  CB  THR A 492     -37.190 -20.092  19.575  1.00 43.96           C  
ATOM   3836  O   THR A 492     -39.647 -19.531  21.205  1.00 43.96           O  
ATOM   3837  CG2 THR A 492     -36.237 -21.220  19.192  1.00 43.96           C  
ATOM   3838  OG1 THR A 492     -36.817 -18.905  18.865  1.00 43.96           O  
ATOM   3839  N   THR A 493     -40.861 -19.288  19.427  1.00 44.90           N  
ATOM   3840  CA  THR A 493     -41.905 -18.584  20.163  1.00 44.90           C  
ATOM   3841  C   THR A 493     -43.226 -19.343  20.087  1.00 44.90           C  
ATOM   3842  CB  THR A 493     -42.100 -17.154  19.626  1.00 44.90           C  
ATOM   3843  O   THR A 493     -44.215 -18.942  20.705  1.00 44.90           O  
ATOM   3844  CG2 THR A 493     -41.236 -16.156  20.391  1.00 44.90           C  
ATOM   3845  OG1 THR A 493     -41.739 -17.117  18.240  1.00 44.90           O  
ATOM   3846  N   ILE A 494     -43.239 -20.772  20.239  1.00 42.52           N  
ATOM   3847  CA  ILE A 494     -44.505 -21.460  20.468  1.00 42.52           C  
ATOM   3848  C   ILE A 494     -44.261 -22.735  21.273  1.00 42.52           C  
ATOM   3849  CB  ILE A 494     -45.216 -21.793  19.138  1.00 42.52           C  
ATOM   3850  O   ILE A 494     -43.532 -23.625  20.830  1.00 42.52           O  
ATOM   3851  CG1 ILE A 494     -45.533 -20.508  18.365  1.00 42.52           C  
ATOM   3852  CG2 ILE A 494     -46.489 -22.606  19.394  1.00 42.52           C  
ATOM   3853  CD1 ILE A 494     -45.938 -20.741  16.916  1.00 42.52           C  
ATOM   3854  N   SER A 495     -43.671 -22.721  22.494  1.00 40.03           N  
ATOM   3855  CA  SER A 495     -43.869 -23.898  23.334  1.00 40.03           C  
ATOM   3856  C   SER A 495     -43.753 -23.547  24.814  1.00 40.03           C  
ATOM   3857  CB  SER A 495     -42.855 -24.986  22.979  1.00 40.03           C  
ATOM   3858  O   SER A 495     -42.704 -23.083  25.267  1.00 40.03           O  
ATOM   3859  OG  SER A 495     -43.216 -26.222  23.571  1.00 40.03           O  
ATOM   3860  N   SER A 496     -44.776 -22.780  25.338  1.00 38.93           N  
ATOM   3861  CA  SER A 496     -44.985 -23.154  26.733  1.00 38.93           C  
ATOM   3862  C   SER A 496     -46.391 -22.790  27.199  1.00 38.93           C  
ATOM   3863  CB  SER A 496     -43.950 -22.475  27.631  1.00 38.93           C  
ATOM   3864  O   SER A 496     -46.714 -21.610  27.351  1.00 38.93           O  
ATOM   3865  OG  SER A 496     -42.636 -22.721  27.160  1.00 38.93           O  
ATOM   3866  N   GLN A 497     -47.508 -23.562  26.782  1.00 43.62           N  
ATOM   3867  CA  GLN A 497     -48.822 -23.879  27.333  1.00 43.62           C  
ATOM   3868  C   GLN A 497     -48.928 -25.361  27.682  1.00 43.62           C  
ATOM   3869  CB  GLN A 497     -49.925 -23.491  26.348  1.00 43.62           C  
ATOM   3870  O   GLN A 497     -48.631 -26.223  26.852  1.00 43.62           O  
ATOM   3871  CG  GLN A 497     -51.012 -22.615  26.955  1.00 43.62           C  
ATOM   3872  CD  GLN A 497     -52.035 -22.155  25.934  1.00 43.62           C  
ATOM   3873  NE2 GLN A 497     -52.842 -21.167  26.306  1.00 43.62           N  
ATOM   3874  OE1 GLN A 497     -52.099 -22.682  24.818  1.00 43.62           O  
ATOM   3875  N   LYS A 498     -48.733 -25.852  29.054  1.00 45.53           N  
ATOM   3876  CA  LYS A 498     -49.582 -26.706  29.881  1.00 45.53           C  
ATOM   3877  C   LYS A 498     -48.743 -27.592  30.797  1.00 45.53           C  
ATOM   3878  CB  LYS A 498     -50.491 -27.569  29.005  1.00 45.53           C  
ATOM   3879  O   LYS A 498     -47.809 -28.257  30.342  1.00 45.53           O  
ATOM   3880  CG  LYS A 498     -51.969 -27.229  29.124  1.00 45.53           C  
ATOM   3881  CD  LYS A 498     -52.819 -28.100  28.208  1.00 45.53           C  
ATOM   3882  CE  LYS A 498     -54.284 -27.686  28.243  1.00 45.53           C  
ATOM   3883  NZ  LYS A 498     -55.135 -28.593  27.415  1.00 45.53           N  
ATOM   3884  N   ILE A 499     -48.696 -27.237  32.135  1.00 42.19           N  
ATOM   3885  CA  ILE A 499     -48.907 -27.817  33.457  1.00 42.19           C  
ATOM   3886  C   ILE A 499     -48.340 -26.885  34.526  1.00 42.19           C  
ATOM   3887  CB  ILE A 499     -48.262 -29.217  33.570  1.00 42.19           C  
ATOM   3888  O   ILE A 499     -47.236 -26.357  34.374  1.00 42.19           O  
ATOM   3889  CG1 ILE A 499     -48.843 -30.159  32.509  1.00 42.19           C  
ATOM   3890  CG2 ILE A 499     -48.457 -29.789  34.977  1.00 42.19           C  
ATOM   3891  CD1 ILE A 499     -47.979 -31.380  32.225  1.00 42.19           C  
TER    3892      ILE A 499                                                      
ENDMDL                                                                          
END                                                                             
