# Supplementary material for: The 2022 Lady Estelle Wolfson lectureship on neurofilaments
Source: J Neurochem. 2022 Sep 19;163(3):179–219. doi: 10.1111/jnc.15682 (PMC9826399; doi:10.1111/jnc.15682)
Supplement: Supplementary file 1 — Supplementary material S1 [file JNC-163-179-s001.gz › NEFH2a_0f88b_unrelaxed_rank_1_model_3.pdb]

MODEL     1                                                                     
ATOM      1  N   MET A   1     -44.748  13.832  11.434  1.00 38.92           N  
ATOM      2  CA  MET A   1     -43.887  14.043  10.274  1.00 38.92           C  
ATOM      3  C   MET A   1     -42.675  14.893  10.643  1.00 38.92           C  
ATOM      4  CB  MET A   1     -44.666  14.709   9.138  1.00 38.92           C  
ATOM      5  O   MET A   1     -42.815  16.076  10.959  1.00 38.92           O  
ATOM      6  CG  MET A   1     -44.907  13.799   7.945  1.00 38.92           C  
ATOM      7  SD  MET A   1     -45.768  14.657   6.570  1.00 38.92           S  
ATOM      8  CE  MET A   1     -45.967  13.278   5.407  1.00 38.92           C  
ATOM      9  N   MET A   2     -41.648  14.430  11.386  1.00 38.16           N  
ATOM     10  CA  MET A   2     -40.456  15.059  11.948  1.00 38.16           C  
ATOM     11  C   MET A   2     -39.252  14.860  11.034  1.00 38.16           C  
ATOM     12  CB  MET A   2     -40.156  14.496  13.339  1.00 38.16           C  
ATOM     13  O   MET A   2     -38.938  13.731  10.651  1.00 38.16           O  
ATOM     14  CG  MET A   2     -41.179  14.888  14.393  1.00 38.16           C  
ATOM     15  SD  MET A   2     -40.649  14.434  16.090  1.00 38.16           S  
ATOM     16  CE  MET A   2     -41.498  15.721  17.046  1.00 38.16           C  
ATOM     17  N   SER A   3     -39.076  15.638   9.903  1.00 40.61           N  
ATOM     18  CA  SER A   3     -38.183  16.244   8.921  1.00 40.61           C  
ATOM     19  C   SER A   3     -36.726  16.128   9.353  1.00 40.61           C  
ATOM     20  CB  SER A   3     -38.544  17.714   8.703  1.00 40.61           C  
ATOM     21  O   SER A   3     -36.374  16.500  10.475  1.00 40.61           O  
ATOM     22  OG  SER A   3     -37.819  18.253   7.610  1.00 40.61           O  
ATOM     23  N   PHE A   4     -35.986  15.068   8.891  1.00 36.85           N  
ATOM     24  CA  PHE A   4     -34.607  14.685   8.615  1.00 36.85           C  
ATOM     25  C   PHE A   4     -33.902  15.757   7.792  1.00 36.85           C  
ATOM     26  CB  PHE A   4     -34.557  13.342   7.879  1.00 36.85           C  
ATOM     27  O   PHE A   4     -34.364  16.119   6.708  1.00 36.85           O  
ATOM     28  CG  PHE A   4     -34.558  12.148   8.795  1.00 36.85           C  
ATOM     29  CD1 PHE A   4     -33.372  11.667   9.335  1.00 36.85           C  
ATOM     30  CD2 PHE A   4     -35.747  11.506   9.117  1.00 36.85           C  
ATOM     31  CE1 PHE A   4     -33.370  10.562  10.183  1.00 36.85           C  
ATOM     32  CE2 PHE A   4     -35.754  10.401   9.963  1.00 36.85           C  
ATOM     33  CZ  PHE A   4     -34.564   9.930  10.495  1.00 36.85           C  
ATOM     34  N   GLY A   5     -33.394  16.883   8.336  1.00 40.90           N  
ATOM     35  CA  GLY A   5     -32.599  17.864   7.615  1.00 40.90           C  
ATOM     36  C   GLY A   5     -31.203  18.035   8.185  1.00 40.90           C  
ATOM     37  O   GLY A   5     -31.036  18.192   9.396  1.00 40.90           O  
ATOM     38  N   GLY A   6     -30.155  17.273   7.671  1.00 36.91           N  
ATOM     39  CA  GLY A   6     -29.058  17.826   6.893  1.00 36.91           C  
ATOM     40  C   GLY A   6     -27.705  17.637   7.553  1.00 36.91           C  
ATOM     41  O   GLY A   6     -27.409  18.272   8.568  1.00 36.91           O  
ATOM     42  N   ALA A   7     -27.160  16.422   7.461  1.00 39.26           N  
ATOM     43  CA  ALA A   7     -25.747  16.058   7.396  1.00 39.26           C  
ATOM     44  C   ALA A   7     -25.202  16.227   5.981  1.00 39.26           C  
ATOM     45  CB  ALA A   7     -25.546  14.621   7.872  1.00 39.26           C  
ATOM     46  O   ALA A   7     -24.028  15.948   5.724  1.00 39.26           O  
ATOM     47  N   ASP A   8     -25.387  17.384   5.346  1.00 41.37           N  
ATOM     48  CA  ASP A   8     -24.518  17.654   4.205  1.00 41.37           C  
ATOM     49  C   ASP A   8     -24.085  19.118   4.179  1.00 41.37           C  
ATOM     50  CB  ASP A   8     -25.221  17.290   2.896  1.00 41.37           C  
ATOM     51  O   ASP A   8     -23.809  19.670   3.112  1.00 41.37           O  
ATOM     52  CG  ASP A   8     -24.616  16.075   2.215  1.00 41.37           C  
ATOM     53  OD1 ASP A   8     -23.455  15.723   2.516  1.00 41.37           O  
ATOM     54  OD2 ASP A   8     -25.306  15.465   1.369  1.00 41.37           O  
ATOM     55  N   ALA A   9     -23.621  19.721   5.262  1.00 44.75           N  
ATOM     56  CA  ALA A   9     -22.978  21.018   5.069  1.00 44.75           C  
ATOM     57  C   ALA A   9     -21.634  21.077   5.790  1.00 44.75           C  
ATOM     58  CB  ALA A   9     -23.889  22.142   5.558  1.00 44.75           C  
ATOM     59  O   ALA A   9     -20.978  22.121   5.811  1.00 44.75           O  
ATOM     60  N   LEU A  10     -20.832  19.977   5.817  1.00 42.74           N  
ATOM     61  CA  LEU A  10     -19.434  20.241   6.137  1.00 42.74           C  
ATOM     62  C   LEU A  10     -18.518  19.751   5.020  1.00 42.74           C  
ATOM     63  CB  LEU A  10     -19.050  19.569   7.458  1.00 42.74           C  
ATOM     64  O   LEU A  10     -17.301  19.671   5.200  1.00 42.74           O  
ATOM     65  CG  LEU A  10     -19.461  20.303   8.736  1.00 42.74           C  
ATOM     66  CD1 LEU A  10     -19.247  19.408   9.953  1.00 42.74           C  
ATOM     67  CD2 LEU A  10     -18.682  21.605   8.880  1.00 42.74           C  
ATOM     68  N   LEU A  11     -18.952  19.736   3.726  1.00 42.30           N  
ATOM     69  CA  LEU A  11     -17.992  19.711   2.628  1.00 42.30           C  
ATOM     70  C   LEU A  11     -18.294  20.811   1.616  1.00 42.30           C  
ATOM     71  CB  LEU A  11     -18.006  18.346   1.935  1.00 42.30           C  
ATOM     72  O   LEU A  11     -17.629  20.909   0.582  1.00 42.30           O  
ATOM     73  CG  LEU A  11     -17.183  17.240   2.599  1.00 42.30           C  
ATOM     74  CD1 LEU A  11     -17.818  15.878   2.337  1.00 42.30           C  
ATOM     75  CD2 LEU A  11     -15.743  17.270   2.098  1.00 42.30           C  
ATOM     76  N   GLY A  12     -18.478  22.105   1.977  1.00 32.73           N  
ATOM     77  CA  GLY A  12     -18.503  23.069   0.889  1.00 32.73           C  
ATOM     78  C   GLY A  12     -18.214  24.488   1.341  1.00 32.73           C  
ATOM     79  O   GLY A  12     -18.960  25.054   2.142  1.00 32.73           O  
ATOM     80  N   ALA A  13     -17.054  24.847   1.640  1.00 38.45           N  
ATOM     81  CA  ALA A  13     -16.737  26.233   1.306  1.00 38.45           C  
ATOM     82  C   ALA A  13     -15.827  26.308   0.083  1.00 38.45           C  
ATOM     83  CB  ALA A  13     -16.083  26.931   2.496  1.00 38.45           C  
ATOM     84  O   ALA A  13     -14.834  25.582  -0.005  1.00 38.45           O  
ATOM     85  N   PRO A  14     -16.338  26.911  -1.047  1.00 39.00           N  
ATOM     86  CA  PRO A  14     -15.671  27.425  -2.246  1.00 39.00           C  
ATOM     87  C   PRO A  14     -14.873  28.699  -1.977  1.00 39.00           C  
ATOM     88  CB  PRO A  14     -16.832  27.701  -3.204  1.00 39.00           C  
ATOM     89  O   PRO A  14     -15.346  29.590  -1.267  1.00 39.00           O  
ATOM     90  CG  PRO A  14     -17.958  28.140  -2.324  1.00 39.00           C  
ATOM     91  CD  PRO A  14     -17.553  27.933  -0.893  1.00 39.00           C  
ATOM     92  N   PHE A  15     -13.658  28.639  -1.424  1.00 35.93           N  
ATOM     93  CA  PHE A  15     -12.798  29.812  -1.533  1.00 35.93           C  
ATOM     94  C   PHE A  15     -12.277  29.971  -2.957  1.00 35.93           C  
ATOM     95  CB  PHE A  15     -11.625  29.713  -0.553  1.00 35.93           C  
ATOM     96  O   PHE A  15     -11.789  29.010  -3.555  1.00 35.93           O  
ATOM     97  CG  PHE A  15     -11.907  30.320   0.795  1.00 35.93           C  
ATOM     98  CD1 PHE A  15     -11.784  31.689   0.996  1.00 35.93           C  
ATOM     99  CD2 PHE A  15     -12.296  29.520   1.862  1.00 35.93           C  
ATOM    100  CE1 PHE A  15     -12.045  32.254   2.242  1.00 35.93           C  
ATOM    101  CE2 PHE A  15     -12.559  30.077   3.110  1.00 35.93           C  
ATOM    102  CZ  PHE A  15     -12.431  31.444   3.299  1.00 35.93           C  
ATOM    103  N   ALA A  16     -12.946  30.673  -3.803  1.00 37.55           N  
ATOM    104  CA  ALA A  16     -12.759  31.884  -4.599  1.00 37.55           C  
ATOM    105  C   ALA A  16     -11.311  32.021  -5.058  1.00 37.55           C  
ATOM    106  CB  ALA A  16     -13.180  33.115  -3.800  1.00 37.55           C  
ATOM    107  O   ALA A  16     -10.382  31.764  -4.288  1.00 37.55           O  
ATOM    108  N   PRO A  17     -11.027  32.317  -6.390  1.00 36.21           N  
ATOM    109  CA  PRO A  17      -9.856  32.423  -7.264  1.00 36.21           C  
ATOM    110  C   PRO A  17      -9.030  33.679  -6.993  1.00 36.21           C  
ATOM    111  CB  PRO A  17     -10.465  32.462  -8.667  1.00 36.21           C  
ATOM    112  O   PRO A  17      -9.587  34.729  -6.663  1.00 36.21           O  
ATOM    113  CG  PRO A  17     -11.759  33.193  -8.502  1.00 36.21           C  
ATOM    114  CD  PRO A  17     -11.964  33.474  -7.041  1.00 36.21           C  
ATOM    115  N   LEU A  18      -7.977  33.609  -6.179  1.00 34.98           N  
ATOM    116  CA  LEU A  18      -6.958  34.653  -6.156  1.00 34.98           C  
ATOM    117  C   LEU A  18      -5.921  34.423  -7.251  1.00 34.98           C  
ATOM    118  CB  LEU A  18      -6.271  34.701  -4.789  1.00 34.98           C  
ATOM    119  O   LEU A  18      -5.390  33.319  -7.387  1.00 34.98           O  
ATOM    120  CG  LEU A  18      -6.212  36.070  -4.108  1.00 34.98           C  
ATOM    121  CD1 LEU A  18      -7.528  36.364  -3.394  1.00 34.98           C  
ATOM    122  CD2 LEU A  18      -5.043  36.132  -3.132  1.00 34.98           C  
ATOM    123  N   HIS A  19      -6.088  34.845  -8.480  1.00 34.11           N  
ATOM    124  CA  HIS A  19      -5.332  35.734  -9.356  1.00 34.11           C  
ATOM    125  C   HIS A  19      -3.952  36.033  -8.779  1.00 34.11           C  
ATOM    126  CB  HIS A  19      -6.098  37.037  -9.588  1.00 34.11           C  
ATOM    127  O   HIS A  19      -3.840  36.609  -7.694  1.00 34.11           O  
ATOM    128  CG  HIS A  19      -7.200  36.915 -10.592  1.00 34.11           C  
ATOM    129  CD2 HIS A  19      -7.221  37.162 -11.923  1.00 34.11           C  
ATOM    130  ND1 HIS A  19      -8.468  36.493 -10.258  1.00 34.11           N  
ATOM    131  CE1 HIS A  19      -9.224  36.486 -11.343  1.00 34.11           C  
ATOM    132  NE2 HIS A  19      -8.491  36.888 -12.367  1.00 34.11           N  
ATOM    133  N   GLY A  20      -2.977  35.207  -8.972  1.00 35.51           N  
ATOM    134  CA  GLY A  20      -1.661  35.798  -9.156  1.00 35.51           C  
ATOM    135  C   GLY A  20      -0.544  34.772  -9.177  1.00 35.51           C  
ATOM    136  O   GLY A  20      -0.457  33.923  -8.288  1.00 35.51           O  
ATOM    137  N   GLY A  21      -0.247  34.133 -10.288  1.00 33.62           N  
ATOM    138  CA  GLY A  21       1.018  34.122 -11.005  1.00 33.62           C  
ATOM    139  C   GLY A  21       2.215  33.903 -10.099  1.00 33.62           C  
ATOM    140  O   GLY A  21       2.525  34.747  -9.256  1.00 33.62           O  
ATOM    141  N   GLY A  22       2.518  32.662  -9.698  1.00 33.78           N  
ATOM    142  CA  GLY A  22       3.937  32.471  -9.441  1.00 33.78           C  
ATOM    143  C   GLY A  22       4.410  31.059  -9.729  1.00 33.78           C  
ATOM    144  O   GLY A  22       3.903  30.098  -9.146  1.00 33.78           O  
ATOM    145  N   SER A  23       4.514  30.618 -10.967  1.00 37.78           N  
ATOM    146  CA  SER A  23       5.564  29.832 -11.605  1.00 37.78           C  
ATOM    147  C   SER A  23       6.840  29.831 -10.769  1.00 37.78           C  
ATOM    148  CB  SER A  23       5.862  30.372 -13.005  1.00 37.78           C  
ATOM    149  O   SER A  23       7.399  30.891 -10.479  1.00 37.78           O  
ATOM    150  OG  SER A  23       6.905  29.632 -13.617  1.00 37.78           O  
ATOM    151  N   LEU A  24       6.888  29.208  -9.621  1.00 36.28           N  
ATOM    152  CA  LEU A  24       8.065  28.873  -8.828  1.00 36.28           C  
ATOM    153  C   LEU A  24       8.783  27.658  -9.407  1.00 36.28           C  
ATOM    154  CB  LEU A  24       7.673  28.602  -7.373  1.00 36.28           C  
ATOM    155  O   LEU A  24       8.202  26.575  -9.500  1.00 36.28           O  
ATOM    156  CG  LEU A  24       7.300  29.825  -6.533  1.00 36.28           C  
ATOM    157  CD1 LEU A  24       6.812  29.392  -5.154  1.00 36.28           C  
ATOM    158  CD2 LEU A  24       8.487  30.774  -6.412  1.00 36.28           C  
ATOM    159  N   HIS A  25       9.487  27.765 -10.547  1.00 34.42           N  
ATOM    160  CA  HIS A  25      10.778  27.226 -10.960  1.00 34.42           C  
ATOM    161  C   HIS A  25      11.694  27.008  -9.760  1.00 34.42           C  
ATOM    162  CB  HIS A  25      11.450  28.158 -11.970  1.00 34.42           C  
ATOM    163  O   HIS A  25      11.875  27.911  -8.940  1.00 34.42           O  
ATOM    164  CG  HIS A  25      11.774  27.498 -13.273  1.00 34.42           C  
ATOM    165  CD2 HIS A  25      11.036  27.339 -14.397  1.00 34.42           C  
ATOM    166  ND1 HIS A  25      12.991  26.901 -13.522  1.00 34.42           N  
ATOM    167  CE1 HIS A  25      12.987  26.403 -14.747  1.00 34.42           C  
ATOM    168  NE2 HIS A  25      11.813  26.656 -15.300  1.00 34.42           N  
ATOM    169  N   TYR A  26      11.552  26.006  -9.010  1.00 35.68           N  
ATOM    170  CA  TYR A  26      12.597  25.413  -8.183  1.00 35.68           C  
ATOM    171  C   TYR A  26      13.957  25.523  -8.861  1.00 35.68           C  
ATOM    172  CB  TYR A  26      12.279  23.945  -7.885  1.00 35.68           C  
ATOM    173  O   TYR A  26      14.135  25.057  -9.989  1.00 35.68           O  
ATOM    174  CG  TYR A  26      11.649  23.723  -6.531  1.00 35.68           C  
ATOM    175  CD1 TYR A  26      12.436  23.519  -5.400  1.00 35.68           C  
ATOM    176  CD2 TYR A  26      10.266  23.715  -6.381  1.00 35.68           C  
ATOM    177  CE1 TYR A  26      11.860  23.313  -4.151  1.00 35.68           C  
ATOM    178  CE2 TYR A  26       9.680  23.510  -5.137  1.00 35.68           C  
ATOM    179  OH  TYR A  26       9.908  23.105  -2.795  1.00 35.68           O  
ATOM    180  CZ  TYR A  26      10.483  23.310  -4.029  1.00 35.68           C  
ATOM    181  N   ALA A  27      14.567  26.666  -8.929  1.00 35.75           N  
ATOM    182  CA  ALA A  27      15.903  27.253  -8.857  1.00 35.75           C  
ATOM    183  C   ALA A  27      16.787  26.484  -7.879  1.00 35.75           C  
ATOM    184  CB  ALA A  27      15.818  28.722  -8.451  1.00 35.75           C  
ATOM    185  O   ALA A  27      16.371  26.190  -6.756  1.00 35.75           O  
ATOM    186  N   LEU A  28      17.470  25.468  -8.257  1.00 33.75           N  
ATOM    187  CA  LEU A  28      18.845  25.059  -7.993  1.00 33.75           C  
ATOM    188  C   LEU A  28      19.578  26.115  -7.171  1.00 33.75           C  
ATOM    189  CB  LEU A  28      19.591  24.809  -9.306  1.00 33.75           C  
ATOM    190  O   LEU A  28      19.679  27.271  -7.587  1.00 33.75           O  
ATOM    191  CG  LEU A  28      20.627  23.684  -9.293  1.00 33.75           C  
ATOM    192  CD1 LEU A  28      19.952  22.338  -9.540  1.00 33.75           C  
ATOM    193  CD2 LEU A  28      21.711  23.943 -10.333  1.00 33.75           C  
ATOM    194  N   ALA A  29      19.388  26.270  -5.925  1.00 40.05           N  
ATOM    195  CA  ALA A  29      20.094  26.629  -4.697  1.00 40.05           C  
ATOM    196  C   ALA A  29      21.594  26.383  -4.834  1.00 40.05           C  
ATOM    197  CB  ALA A  29      19.535  25.843  -3.513  1.00 40.05           C  
ATOM    198  O   ALA A  29      22.017  25.296  -5.235  1.00 40.05           O  
ATOM    199  N   ARG A  30      22.393  27.389  -5.310  1.00 36.98           N  
ATOM    200  CA  ARG A  30      23.604  28.152  -5.025  1.00 36.98           C  
ATOM    201  C   ARG A  30      23.903  28.166  -3.530  1.00 36.98           C  
ATOM    202  CB  ARG A  30      23.473  29.584  -5.547  1.00 36.98           C  
ATOM    203  O   ARG A  30      23.092  28.644  -2.734  1.00 36.98           O  
ATOM    204  CG  ARG A  30      24.082  29.796  -6.924  1.00 36.98           C  
ATOM    205  CD  ARG A  30      24.255  31.275  -7.242  1.00 36.98           C  
ATOM    206  NE  ARG A  30      23.337  31.712  -8.290  1.00 36.98           N  
ATOM    207  NH1 ARG A  30      24.994  32.436  -9.727  1.00 36.98           N  
ATOM    208  NH2 ARG A  30      22.789  32.615 -10.329  1.00 36.98           N  
ATOM    209  CZ  ARG A  30      23.709  32.253  -9.446  1.00 36.98           C  
ATOM    210  N   LYS A  31      24.369  27.119  -2.970  1.00 42.52           N  
ATOM    211  CA  LYS A  31      25.092  27.118  -1.702  1.00 42.52           C  
ATOM    212  C   LYS A  31      26.601  27.112  -1.929  1.00 42.52           C  
ATOM    213  CB  LYS A  31      24.685  25.913  -0.853  1.00 42.52           C  
ATOM    214  O   LYS A  31      27.124  26.245  -2.631  1.00 42.52           O  
ATOM    215  CG  LYS A  31      25.147  25.990   0.595  1.00 42.52           C  
ATOM    216  CD  LYS A  31      24.233  25.193   1.517  1.00 42.52           C  
ATOM    217  CE  LYS A  31      24.819  25.072   2.917  1.00 42.52           C  
ATOM    218  NZ  LYS A  31      23.993  24.183   3.788  1.00 42.52           N  
ATOM    219  N   GLY A  32      27.319  28.260  -2.097  1.00 33.09           N  
ATOM    220  CA  GLY A  32      28.351  29.059  -1.455  1.00 33.09           C  
ATOM    221  C   GLY A  32      28.791  28.500  -0.115  1.00 33.09           C  
ATOM    222  O   GLY A  32      27.977  28.349   0.798  1.00 33.09           O  
ATOM    223  N   GLY A  33      29.751  27.546  -0.043  1.00 37.08           N  
ATOM    224  CA  GLY A  33      30.583  27.365   1.136  1.00 37.08           C  
ATOM    225  C   GLY A  33      31.943  26.770   0.821  1.00 37.08           C  
ATOM    226  O   GLY A  33      32.053  25.862  -0.006  1.00 37.08           O  
ATOM    227  N   ALA A  34      33.012  27.580   0.574  1.00 37.22           N  
ATOM    228  CA  ALA A  34      34.280  27.824   1.255  1.00 37.22           C  
ATOM    229  C   ALA A  34      34.892  26.520   1.760  1.00 37.22           C  
ATOM    230  CB  ALA A  34      34.084  28.800   2.413  1.00 37.22           C  
ATOM    231  O   ALA A  34      34.242  25.763   2.486  1.00 37.22           O  
ATOM    232  N   GLY A  35      35.653  25.757   0.952  1.00 33.38           N  
ATOM    233  CA  GLY A  35      36.803  25.089   1.539  1.00 33.38           C  
ATOM    234  C   GLY A  35      37.131  23.767   0.870  1.00 33.38           C  
ATOM    235  O   GLY A  35      36.290  22.869   0.813  1.00 33.38           O  
ATOM    236  N   GLY A  36      37.897  23.727  -0.238  1.00 36.45           N  
ATOM    237  CA  GLY A  36      38.952  22.732  -0.345  1.00 36.45           C  
ATOM    238  C   GLY A  36      39.617  22.711  -1.708  1.00 36.45           C  
ATOM    239  O   GLY A  36      38.939  22.761  -2.736  1.00 36.45           O  
ATOM    240  N   THR A  37      40.594  23.541  -2.074  1.00 35.04           N  
ATOM    241  CA  THR A  37      41.940  23.478  -2.634  1.00 35.04           C  
ATOM    242  C   THR A  37      42.389  22.030  -2.802  1.00 35.04           C  
ATOM    243  CB  THR A  37      42.949  24.233  -1.749  1.00 35.04           C  
ATOM    244  O   THR A  37      42.174  21.201  -1.915  1.00 35.04           O  
ATOM    245  CG2 THR A  37      42.458  25.641  -1.433  1.00 35.04           C  
ATOM    246  OG1 THR A  37      43.130  23.515  -0.523  1.00 35.04           O  
ATOM    247  N   ARG A  38      42.201  21.384  -3.984  1.00 41.35           N  
ATOM    248  CA  ARG A  38      43.161  20.451  -4.566  1.00 41.35           C  
ATOM    249  C   ARG A  38      42.878  20.228  -6.048  1.00 41.35           C  
ATOM    250  CB  ARG A  38      43.133  19.115  -3.821  1.00 41.35           C  
ATOM    251  O   ARG A  38      41.725  20.043  -6.444  1.00 41.35           O  
ATOM    252  CG  ARG A  38      41.930  18.945  -2.906  1.00 41.35           C  
ATOM    253  CD  ARG A  38      42.010  17.654  -2.103  1.00 41.35           C  
ATOM    254  NE  ARG A  38      41.056  17.646  -0.998  1.00 41.35           N  
ATOM    255  NH1 ARG A  38      42.602  17.036   0.606  1.00 41.35           N  
ATOM    256  NH2 ARG A  38      40.412  17.377   1.189  1.00 41.35           N  
ATOM    257  CZ  ARG A  38      41.359  17.353   0.263  1.00 41.35           C  
ATOM    258  N   SER A  39      43.381  20.969  -7.032  1.00 36.70           N  
ATOM    259  CA  SER A  39      44.365  20.763  -8.090  1.00 36.70           C  
ATOM    260  C   SER A  39      43.924  19.661  -9.048  1.00 36.70           C  
ATOM    261  CB  SER A  39      45.729  20.416  -7.494  1.00 36.70           C  
ATOM    262  O   SER A  39      43.478  18.597  -8.615  1.00 36.70           O  
ATOM    263  OG  SER A  39      46.270  21.525  -6.796  1.00 36.70           O  
ATOM    264  N   ALA A  40      43.316  19.975 -10.205  1.00 37.72           N  
ATOM    265  CA  ALA A  40      43.873  19.619 -11.507  1.00 37.72           C  
ATOM    266  C   ALA A  40      42.780  19.547 -12.570  1.00 37.72           C  
ATOM    267  CB  ALA A  40      44.616  18.288 -11.422  1.00 37.72           C  
ATOM    268  O   ALA A  40      41.840  18.757 -12.451  1.00 37.72           O  
ATOM    269  N   ALA A  41      42.139  20.521 -13.007  1.00 39.94           N  
ATOM    270  CA  ALA A  41      41.910  21.069 -14.341  1.00 39.94           C  
ATOM    271  C   ALA A  41      42.665  20.272 -15.400  1.00 39.94           C  
ATOM    272  CB  ALA A  41      42.323  22.538 -14.390  1.00 39.94           C  
ATOM    273  O   ALA A  41      43.897  20.222 -15.387  1.00 39.94           O  
ATOM    274  N   GLY A  42      42.408  18.984 -15.668  1.00 41.32           N  
ATOM    275  CA  GLY A  42      42.837  18.392 -16.925  1.00 41.32           C  
ATOM    276  C   GLY A  42      41.797  18.504 -18.023  1.00 41.32           C  
ATOM    277  O   GLY A  42      40.627  18.178 -17.813  1.00 41.32           O  
ATOM    278  N   SER A  43      41.569  19.634 -18.603  1.00 43.34           N  
ATOM    279  CA  SER A  43      41.460  20.230 -19.931  1.00 43.34           C  
ATOM    280  C   SER A  43      41.063  19.190 -20.973  1.00 43.34           C  
ATOM    281  CB  SER A  43      42.781  20.888 -20.333  1.00 43.34           C  
ATOM    282  O   SER A  43      41.668  18.119 -21.051  1.00 43.34           O  
ATOM    283  OG  SER A  43      42.598  22.270 -20.587  1.00 43.34           O  
ATOM    284  N   SER A  44      39.846  18.884 -21.230  1.00 44.80           N  
ATOM    285  CA  SER A  44      39.094  19.101 -22.462  1.00 44.80           C  
ATOM    286  C   SER A  44      39.984  18.939 -23.689  1.00 44.80           C  
ATOM    287  CB  SER A  44      38.457  20.491 -22.463  1.00 44.80           C  
ATOM    288  O   SER A  44      41.138  19.373 -23.687  1.00 44.80           O  
ATOM    289  OG  SER A  44      39.194  21.381 -23.284  1.00 44.80           O  
ATOM    290  N   SER A  45      40.073  17.642 -24.103  1.00 44.75           N  
ATOM    291  CA  SER A  45      39.841  17.211 -25.478  1.00 44.75           C  
ATOM    292  C   SER A  45      40.523  18.144 -26.473  1.00 44.75           C  
ATOM    293  CB  SER A  45      38.342  17.145 -25.773  1.00 44.75           C  
ATOM    294  O   SER A  45      40.178  19.325 -26.561  1.00 44.75           O  
ATOM    295  OG  SER A  45      37.801  18.447 -25.925  1.00 44.75           O  
ATOM    296  N   GLY A  46      41.879  18.335 -26.435  1.00 39.17           N  
ATOM    297  CA  GLY A  46      42.868  18.635 -27.458  1.00 39.17           C  
ATOM    298  C   GLY A  46      42.543  18.012 -28.803  1.00 39.17           C  
ATOM    299  O   GLY A  46      42.339  16.800 -28.898  1.00 39.17           O  
ATOM    300  N   PHE A  47      41.491  18.483 -29.460  1.00 44.31           N  
ATOM    301  CA  PHE A  47      41.379  18.632 -30.906  1.00 44.31           C  
ATOM    302  C   PHE A  47      42.682  19.155 -31.499  1.00 44.31           C  
ATOM    303  CB  PHE A  47      40.225  19.574 -31.263  1.00 44.31           C  
ATOM    304  O   PHE A  47      43.174  20.212 -31.096  1.00 44.31           O  
ATOM    305  CG  PHE A  47      39.975  19.694 -32.742  1.00 44.31           C  
ATOM    306  CD1 PHE A  47      40.339  20.844 -33.431  1.00 44.31           C  
ATOM    307  CD2 PHE A  47      39.374  18.656 -33.443  1.00 44.31           C  
ATOM    308  CE1 PHE A  47      40.108  20.958 -34.800  1.00 44.31           C  
ATOM    309  CE2 PHE A  47      39.141  18.763 -34.811  1.00 44.31           C  
ATOM    310  CZ  PHE A  47      39.508  19.915 -35.488  1.00 44.31           C  
ATOM    311  N   HIS A  48      43.787  18.401 -31.565  1.00 43.61           N  
ATOM    312  CA  HIS A  48      44.847  18.615 -32.544  1.00 43.61           C  
ATOM    313  C   HIS A  48      44.271  18.959 -33.913  1.00 43.61           C  
ATOM    314  CB  HIS A  48      45.739  17.377 -32.646  1.00 43.61           C  
ATOM    315  O   HIS A  48      43.406  18.245 -34.425  1.00 43.61           O  
ATOM    316  CG  HIS A  48      45.187  16.179 -31.941  1.00 43.61           C  
ATOM    317  CD2 HIS A  48      44.828  14.960 -32.407  1.00 43.61           C  
ATOM    318  ND1 HIS A  48      44.945  16.160 -30.584  1.00 43.61           N  
ATOM    319  CE1 HIS A  48      44.460  14.977 -30.246  1.00 43.61           C  
ATOM    320  NE2 HIS A  48      44.379  14.230 -31.334  1.00 43.61           N  
ATOM    321  N   SER A  49      43.732  20.130 -34.127  1.00 41.08           N  
ATOM    322  CA  SER A  49      43.802  21.017 -35.283  1.00 41.08           C  
ATOM    323  C   SER A  49      45.166  20.935 -35.960  1.00 41.08           C  
ATOM    324  CB  SER A  49      43.515  22.462 -34.870  1.00 41.08           C  
ATOM    325  O   SER A  49      46.193  21.211 -35.335  1.00 41.08           O  
ATOM    326  OG  SER A  49      43.704  23.344 -35.962  1.00 41.08           O  
ATOM    327  N   TRP A  50      45.637  19.755 -36.375  1.00 36.97           N  
ATOM    328  CA  TRP A  50      46.568  19.942 -37.483  1.00 36.97           C  
ATOM    329  C   TRP A  50      45.886  20.634 -38.658  1.00 36.97           C  
ATOM    330  CB  TRP A  50      47.147  18.597 -37.932  1.00 36.97           C  
ATOM    331  O   TRP A  50      44.809  20.217 -39.091  1.00 36.97           O  
ATOM    332  CG  TRP A  50      48.252  18.087 -37.056  1.00 36.97           C  
ATOM    333  CD1 TRP A  50      48.971  18.800 -36.138  1.00 36.97           C  
ATOM    334  CD2 TRP A  50      48.767  16.753 -37.022  1.00 36.97           C  
ATOM    335  CE2 TRP A  50      49.798  16.727 -36.057  1.00 36.97           C  
ATOM    336  CE3 TRP A  50      48.456  15.574 -37.713  1.00 36.97           C  
ATOM    337  NE1 TRP A  50      49.903  17.988 -35.533  1.00 36.97           N  
ATOM    338  CH2 TRP A  50      50.196  14.429 -36.457  1.00 36.97           C  
ATOM    339  CZ2 TRP A  50      50.521  15.568 -35.766  1.00 36.97           C  
ATOM    340  CZ3 TRP A  50      49.176  14.421 -37.423  1.00 36.97           C  
ATOM    341  N   THR A  51      45.556  21.941 -38.559  1.00 40.34           N  
ATOM    342  CA  THR A  51      45.779  22.870 -39.662  1.00 40.34           C  
ATOM    343  C   THR A  51      46.636  22.225 -40.747  1.00 40.34           C  
ATOM    344  CB  THR A  51      46.454  24.165 -39.173  1.00 40.34           C  
ATOM    345  O   THR A  51      47.741  21.752 -40.474  1.00 40.34           O  
ATOM    346  CG2 THR A  51      45.464  25.053 -38.425  1.00 40.34           C  
ATOM    347  OG1 THR A  51      47.537  23.831 -38.296  1.00 40.34           O  
ATOM    348  N   ARG A  52      46.083  21.300 -41.486  1.00 42.11           N  
ATOM    349  CA  ARG A  52      46.381  21.176 -42.909  1.00 42.11           C  
ATOM    350  C   ARG A  52      46.219  22.515 -43.622  1.00 42.11           C  
ATOM    351  CB  ARG A  52      45.477  20.125 -43.558  1.00 42.11           C  
ATOM    352  O   ARG A  52      45.136  23.102 -43.613  1.00 42.11           O  
ATOM    353  CG  ARG A  52      45.779  18.700 -43.124  1.00 42.11           C  
ATOM    354  CD  ARG A  52      45.083  17.679 -44.013  1.00 42.11           C  
ATOM    355  NE  ARG A  52      45.752  16.382 -43.970  1.00 42.11           N  
ATOM    356  NH1 ARG A  52      46.056  16.231 -46.255  1.00 42.11           N  
ATOM    357  NH2 ARG A  52      46.793  14.549 -44.883  1.00 42.11           N  
ATOM    358  CZ  ARG A  52      46.199  15.724 -45.036  1.00 42.11           C  
ATOM    359  N   THR A  53      46.949  23.632 -43.296  1.00 41.81           N  
ATOM    360  CA  THR A  53      47.334  24.601 -44.316  1.00 41.81           C  
ATOM    361  C   THR A  53      47.965  23.900 -45.516  1.00 41.81           C  
ATOM    362  CB  THR A  53      48.316  25.645 -43.753  1.00 41.81           C  
ATOM    363  O   THR A  53      48.756  22.968 -45.352  1.00 41.81           O  
ATOM    364  CG2 THR A  53      47.752  26.311 -42.502  1.00 41.81           C  
ATOM    365  OG1 THR A  53      49.552  25.001 -43.423  1.00 41.81           O  
ATOM    366  N   SER A  54      47.154  23.350 -46.356  1.00 42.74           N  
ATOM    367  CA  SER A  54      47.046  23.415 -47.810  1.00 42.74           C  
ATOM    368  C   SER A  54      48.310  23.998 -48.433  1.00 42.74           C  
ATOM    369  CB  SER A  54      45.833  24.251 -48.221  1.00 42.74           C  
ATOM    370  O   SER A  54      48.696  25.127 -48.125  1.00 42.74           O  
ATOM    371  OG  SER A  54      44.629  23.628 -47.805  1.00 42.74           O  
ATOM    372  N   VAL A  55      49.420  23.248 -48.477  1.00 40.01           N  
ATOM    373  CA  VAL A  55      50.280  23.328 -49.654  1.00 40.01           C  
ATOM    374  C   VAL A  55      49.696  22.478 -50.780  1.00 40.01           C  
ATOM    375  CB  VAL A  55      51.722  22.873 -49.335  1.00 40.01           C  
ATOM    376  O   VAL A  55      49.527  21.266 -50.628  1.00 40.01           O  
ATOM    377  CG1 VAL A  55      52.370  23.807 -48.315  1.00 40.01           C  
ATOM    378  CG2 VAL A  55      51.725  21.433 -48.823  1.00 40.01           C  
ATOM    379  N   SER A  56      48.489  22.723 -51.325  1.00 39.09           N  
ATOM    380  CA  SER A  56      48.035  22.222 -52.619  1.00 39.09           C  
ATOM    381  C   SER A  56      48.553  23.090 -53.760  1.00 39.09           C  
ATOM    382  CB  SER A  56      46.508  22.161 -52.665  1.00 39.09           C  
ATOM    383  O   SER A  56      48.436  24.317 -53.717  1.00 39.09           O  
ATOM    384  OG  SER A  56      46.006  21.322 -51.639  1.00 39.09           O  
ATOM    385  N   SER A  57      49.787  22.877 -54.174  1.00 39.73           N  
ATOM    386  CA  SER A  57      50.361  22.408 -55.430  1.00 39.73           C  
ATOM    387  C   SER A  57      49.274  22.095 -56.453  1.00 39.73           C  
ATOM    388  CB  SER A  57      51.224  21.167 -55.195  1.00 39.73           C  
ATOM    389  O   SER A  57      48.216  21.569 -56.100  1.00 39.73           O  
ATOM    390  OG  SER A  57      51.783  21.182 -53.893  1.00 39.73           O  
ATOM    391  N   VAL A  58      48.992  22.994 -57.363  1.00 40.06           N  
ATOM    392  CA  VAL A  58      49.061  23.069 -58.818  1.00 40.06           C  
ATOM    393  C   VAL A  58      47.902  22.287 -59.432  1.00 40.06           C  
ATOM    394  CB  VAL A  58      50.408  22.531 -59.351  1.00 40.06           C  
ATOM    395  O   VAL A  58      47.765  21.083 -59.201  1.00 40.06           O  
ATOM    396  CG1 VAL A  58      51.570  23.375 -58.830  1.00 40.06           C  
ATOM    397  CG2 VAL A  58      50.589  21.066 -58.959  1.00 40.06           C  
ATOM    398  N   SER A  59      46.693  22.770 -59.394  1.00 39.96           N  
ATOM    399  CA  SER A  59      45.720  22.518 -60.452  1.00 39.96           C  
ATOM    400  C   SER A  59      45.878  23.513 -61.597  1.00 39.96           C  
ATOM    401  CB  SER A  59      44.296  22.587 -59.898  1.00 39.96           C  
ATOM    402  O   SER A  59      45.982  24.720 -61.367  1.00 39.96           O  
ATOM    403  OG  SER A  59      43.347  22.347 -60.923  1.00 39.96           O  
ATOM    404  N   ALA A  60      46.772  23.168 -62.526  1.00 38.22           N  
ATOM    405  CA  ALA A  60      46.720  22.769 -63.930  1.00 38.22           C  
ATOM    406  C   ALA A  60      45.376  23.132 -64.554  1.00 38.22           C  
ATOM    407  CB  ALA A  60      46.980  21.271 -64.068  1.00 38.22           C  
ATOM    408  O   ALA A  60      44.337  22.596 -64.162  1.00 38.22           O  
ATOM    409  N   SER A  61      45.244  24.367 -64.902  1.00 36.84           N  
ATOM    410  CA  SER A  61      44.621  24.673 -66.186  1.00 36.84           C  
ATOM    411  C   SER A  61      45.544  25.513 -67.062  1.00 36.84           C  
ATOM    412  CB  SER A  61      43.296  25.407 -65.977  1.00 36.84           C  
ATOM    413  O   SER A  61      46.066  26.538 -66.619  1.00 36.84           O  
ATOM    414  OG  SER A  61      42.206  24.502 -66.027  1.00 36.84           O  
ATOM    415  N   PRO A  62      46.142  24.972 -68.176  1.00 41.95           N  
ATOM    416  CA  PRO A  62      46.714  25.748 -69.278  1.00 41.95           C  
ATOM    417  C   PRO A  62      45.743  25.920 -70.445  1.00 41.95           C  
ATOM    418  CB  PRO A  62      47.931  24.920 -69.698  1.00 41.95           C  
ATOM    419  O   PRO A  62      45.120  24.949 -70.882  1.00 41.95           O  
ATOM    420  CG  PRO A  62      47.748  23.601 -69.019  1.00 41.95           C  
ATOM    421  CD  PRO A  62      46.362  23.548 -68.445  1.00 41.95           C  
ATOM    422  N   SER A  63      44.759  26.804 -70.363  1.00 35.50           N  
ATOM    423  CA  SER A  63      43.978  27.227 -71.521  1.00 35.50           C  
ATOM    424  C   SER A  63      44.000  28.744 -71.678  1.00 35.50           C  
ATOM    425  CB  SER A  63      42.533  26.740 -71.401  1.00 35.50           C  
ATOM    426  O   SER A  63      43.900  29.477 -70.692  1.00 35.50           O  
ATOM    427  OG  SER A  63      41.740  27.250 -72.459  1.00 35.50           O  
ATOM    428  N   ARG A  64      44.870  29.320 -72.601  1.00 37.23           N  
ATOM    429  CA  ARG A  64      44.636  30.166 -73.767  1.00 37.23           C  
ATOM    430  C   ARG A  64      44.580  31.638 -73.372  1.00 37.23           C  
ATOM    431  CB  ARG A  64      43.340  29.763 -74.473  1.00 37.23           C  
ATOM    432  O   ARG A  64      43.756  32.034 -72.545  1.00 37.23           O  
ATOM    433  CG  ARG A  64      43.455  28.486 -75.291  1.00 37.23           C  
ATOM    434  CD  ARG A  64      42.292  28.330 -76.260  1.00 37.23           C  
ATOM    435  NE  ARG A  64      41.427  27.214 -75.889  1.00 37.23           N  
ATOM    436  NH1 ARG A  64      39.945  27.512 -77.636  1.00 37.23           N  
ATOM    437  NH2 ARG A  64      39.618  25.819 -76.126  1.00 37.23           N  
ATOM    438  CZ  ARG A  64      40.332  26.851 -76.552  1.00 37.23           C  
ATOM    439  N   PHE A  65      45.722  32.299 -73.305  1.00 35.22           N  
ATOM    440  CA  PHE A  65      45.722  33.716 -73.649  1.00 35.22           C  
ATOM    441  C   PHE A  65      47.043  34.117 -74.293  1.00 35.22           C  
ATOM    442  CB  PHE A  65      45.463  34.573 -72.405  1.00 35.22           C  
ATOM    443  O   PHE A  65      48.115  33.818 -73.763  1.00 35.22           O  
ATOM    444  CG  PHE A  65      45.177  36.018 -72.712  1.00 35.22           C  
ATOM    445  CD1 PHE A  65      46.163  36.984 -72.558  1.00 35.22           C  
ATOM    446  CD2 PHE A  65      43.920  36.410 -73.156  1.00 35.22           C  
ATOM    447  CE1 PHE A  65      45.901  38.323 -72.842  1.00 35.22           C  
ATOM    448  CE2 PHE A  65      43.651  37.746 -73.441  1.00 35.22           C  
ATOM    449  CZ  PHE A  65      44.643  38.700 -73.283  1.00 35.22           C  
ATOM    450  N   ARG A  66      47.270  34.034 -75.618  1.00 36.05           N  
ATOM    451  CA  ARG A  66      47.455  35.006 -76.690  1.00 36.05           C  
ATOM    452  C   ARG A  66      47.898  36.356 -76.135  1.00 36.05           C  
ATOM    453  CB  ARG A  66      46.164  35.169 -77.496  1.00 36.05           C  
ATOM    454  O   ARG A  66      47.246  36.913 -75.249  1.00 36.05           O  
ATOM    455  CG  ARG A  66      46.351  35.011 -78.996  1.00 36.05           C  
ATOM    456  CD  ARG A  66      45.079  35.347 -79.762  1.00 36.05           C  
ATOM    457  NE  ARG A  66      44.441  34.149 -80.300  1.00 36.05           N  
ATOM    458  NH1 ARG A  66      44.958  34.613 -82.504  1.00 36.05           N  
ATOM    459  NH2 ARG A  66      43.792  32.713 -81.971  1.00 36.05           N  
ATOM    460  CZ  ARG A  66      44.399  33.828 -81.590  1.00 36.05           C  
ATOM    461  N   GLY A  67      49.225  36.651 -76.123  1.00 37.67           N  
ATOM    462  CA  GLY A  67      49.650  38.010 -76.421  1.00 37.67           C  
ATOM    463  C   GLY A  67      51.147  38.211 -76.282  1.00 37.67           C  
ATOM    464  O   GLY A  67      51.767  37.683 -75.356  1.00 37.67           O  
ATOM    465  N   ALA A  68      51.951  38.187 -77.423  1.00 37.81           N  
ATOM    466  CA  ALA A  68      52.628  39.265 -78.139  1.00 37.81           C  
ATOM    467  C   ALA A  68      54.079  39.397 -77.687  1.00 37.81           C  
ATOM    468  CB  ALA A  68      51.889  40.585 -77.937  1.00 37.81           C  
ATOM    469  O   ALA A  68      54.364  39.402 -76.487  1.00 37.81           O  
ATOM    470  N   GLY A  69      55.045  38.839 -78.503  1.00 38.20           N  
ATOM    471  CA  GLY A  69      55.976  39.604 -79.318  1.00 38.20           C  
ATOM    472  C   GLY A  69      57.097  40.233 -78.513  1.00 38.20           C  
ATOM    473  O   GLY A  69      56.854  40.827 -77.460  1.00 38.20           O  
ATOM    474  N   ALA A  70      58.313  39.628 -78.483  1.00 41.56           N  
ATOM    475  CA  ALA A  70      59.493  40.478 -78.622  1.00 41.56           C  
ATOM    476  C   ALA A  70      60.775  39.669 -78.454  1.00 41.56           C  
ATOM    477  CB  ALA A  70      59.449  41.618 -77.608  1.00 41.56           C  
ATOM    478  O   ALA A  70      60.872  38.826 -77.558  1.00 41.56           O  
ATOM    479  N   ALA A  71      61.376  39.046 -79.496  1.00 37.05           N  
ATOM    480  CA  ALA A  71      62.656  39.333 -80.140  1.00 37.05           C  
ATOM    481  C   ALA A  71      63.806  38.657 -79.399  1.00 37.05           C  
ATOM    482  CB  ALA A  71      62.887  40.840 -80.215  1.00 37.05           C  
ATOM    483  O   ALA A  71      63.994  38.876 -78.200  1.00 37.05           O  
ATOM    484  N   SER A  72      64.254  37.458 -79.815  1.00 40.46           N  
ATOM    485  CA  SER A  72      65.705  37.314 -79.876  1.00 40.46           C  
ATOM    486  C   SER A  72      66.114  36.290 -80.929  1.00 40.46           C  
ATOM    487  CB  SER A  72      66.261  36.905 -78.512  1.00 40.46           C  
ATOM    488  O   SER A  72      65.623  35.159 -80.927  1.00 40.46           O  
ATOM    489  OG  SER A  72      67.657  36.670 -78.588  1.00 40.46           O  
ATOM    490  N   SER A  73      66.161  36.566 -82.259  1.00 37.86           N  
ATOM    491  CA  SER A  73      67.036  36.650 -83.424  1.00 37.86           C  
ATOM    492  C   SER A  73      68.489  36.392 -83.043  1.00 37.86           C  
ATOM    493  CB  SER A  73      66.910  38.020 -84.091  1.00 37.86           C  
ATOM    494  O   SER A  73      69.006  36.994 -82.100  1.00 37.86           O  
ATOM    495  OG  SER A  73      65.665  38.145 -84.755  1.00 37.86           O  
ATOM    496  N   THR A  74      69.076  35.208 -83.255  1.00 40.58           N  
ATOM    497  CA  THR A  74      70.431  35.123 -83.786  1.00 40.58           C  
ATOM    498  C   THR A  74      70.547  33.981 -84.793  1.00 40.58           C  
ATOM    499  CB  THR A  74      71.462  34.923 -82.659  1.00 40.58           C  
ATOM    500  O   THR A  74      70.116  32.859 -84.519  1.00 40.58           O  
ATOM    501  CG2 THR A  74      71.372  36.043 -81.628  1.00 40.58           C  
ATOM    502  OG1 THR A  74      71.214  33.669 -82.010  1.00 40.58           O  
ATOM    503  N   ASP A  75      70.295  34.098 -86.117  1.00 35.48           N  
ATOM    504  CA  ASP A  75      71.041  34.279 -87.358  1.00 35.48           C  
ATOM    505  C   ASP A  75      72.529  34.007 -87.150  1.00 35.48           C  
ATOM    506  CB  ASP A  75      70.836  35.693 -87.906  1.00 35.48           C  
ATOM    507  O   ASP A  75      73.141  34.548 -86.227  1.00 35.48           O  
ATOM    508  CG  ASP A  75      70.458  35.711 -89.377  1.00 35.48           C  
ATOM    509  OD1 ASP A  75      70.455  34.638 -90.019  1.00 35.48           O  
ATOM    510  OD2 ASP A  75      70.164  36.808 -89.899  1.00 35.48           O  
ATOM    511  N   SER A  76      73.170  32.868 -87.552  1.00 39.24           N  
ATOM    512  CA  SER A  76      74.343  33.020 -88.406  1.00 39.24           C  
ATOM    513  C   SER A  76      75.218  31.771 -88.371  1.00 39.24           C  
ATOM    514  CB  SER A  76      75.163  34.239 -87.982  1.00 39.24           C  
ATOM    515  O   SER A  76      75.602  31.306 -87.296  1.00 39.24           O  
ATOM    516  OG  SER A  76      75.762  34.859 -89.106  1.00 39.24           O  
ATOM    517  N   LEU A  77      75.102  30.766 -89.314  1.00 36.16           N  
ATOM    518  CA  LEU A  77      76.388  30.453 -89.928  1.00 36.16           C  
ATOM    519  C   LEU A  77      76.203  29.560 -91.151  1.00 36.16           C  
ATOM    520  CB  LEU A  77      77.312  29.769 -88.918  1.00 36.16           C  
ATOM    521  O   LEU A  77      75.702  28.438 -91.036  1.00 36.16           O  
ATOM    522  CG  LEU A  77      78.768  30.237 -88.907  1.00 36.16           C  
ATOM    523  CD1 LEU A  77      79.401  29.969 -87.545  1.00 36.16           C  
ATOM    524  CD2 LEU A  77      79.560  29.550 -90.014  1.00 36.16           C  
ATOM    525  N   ASP A  78      75.595  30.015 -92.219  1.00 37.68           N  
ATOM    526  CA  ASP A  78      75.898  30.014 -93.647  1.00 37.68           C  
ATOM    527  C   ASP A  78      77.385  30.255 -93.894  1.00 37.68           C  
ATOM    528  CB  ASP A  78      75.066  31.073 -94.373  1.00 37.68           C  
ATOM    529  O   ASP A  78      77.975  31.170 -93.316  1.00 37.68           O  
ATOM    530  CG  ASP A  78      73.591  30.718 -94.451  1.00 37.68           C  
ATOM    531  OD1 ASP A  78      73.255  29.515 -94.486  1.00 37.68           O  
ATOM    532  OD2 ASP A  78      72.759  31.650 -94.481  1.00 37.68           O  
ATOM    533  N   THR A  79      78.179  29.231 -94.334  1.00 36.96           N  
ATOM    534  CA  THR A  79      78.720  29.045 -95.675  1.00 36.96           C  
ATOM    535  C   THR A  79      80.031  29.808 -95.840  1.00 36.96           C  
ATOM    536  CB  THR A  79      77.718  29.502 -96.751  1.00 36.96           C  
ATOM    537  O   THR A  79      80.082  31.020 -95.622  1.00 36.96           O  
ATOM    538  CG2 THR A  79      77.164  28.313 -97.528  1.00 36.96           C  
ATOM    539  OG1 THR A  79      76.633  30.194 -96.121  1.00 36.96           O  
ATOM    540  N   LEU A  80      81.290  29.228 -95.593  1.00 37.08           N  
ATOM    541  CA  LEU A  80      82.382  29.557 -96.503  1.00 37.08           C  
ATOM    542  C   LEU A  80      83.451  28.469 -96.484  1.00 37.08           C  
ATOM    543  CB  LEU A  80      83.003  30.905 -96.129  1.00 37.08           C  
ATOM    544  O   LEU A  80      83.923  28.075 -95.415  1.00 37.08           O  
ATOM    545  CG  LEU A  80      82.082  32.123 -96.216  1.00 37.08           C  
ATOM    546  CD1 LEU A  80      82.815  33.376 -95.749  1.00 37.08           C  
ATOM    547  CD2 LEU A  80      81.562  32.300 -97.638  1.00 37.08           C  
ATOM    548  N   SER A  81      83.610  27.630 -97.556  1.00 41.85           N  
ATOM    549  CA  SER A  81      84.715  27.909 -98.468  1.00 41.85           C  
ATOM    550  C   SER A  81      85.781  26.821 -98.394  1.00 41.85           C  
ATOM    551  CB  SER A  81      85.340  29.269 -98.152  1.00 41.85           C  
ATOM    552  O   SER A  81      86.481  26.698 -97.387  1.00 41.85           O  
ATOM    553  OG  SER A  81      86.223  29.668 -99.186  1.00 41.85           O  
ATOM    554  N   ASN A  82      85.601  25.600 -99.105  1.00 43.08           N  
ATOM    555  CA  ASN A  82      86.859  24.973 -99.498  1.00 43.08           C  
ATOM    556  C   ASN A  82      86.746  24.298-100.861  1.00 43.08           C  
ATOM    557  CB  ASN A  82      87.309  23.964 -98.440  1.00 43.08           C  
ATOM    558  O   ASN A  82      85.760  23.613-101.140  1.00 43.08           O  
ATOM    559  CG  ASN A  82      88.138  24.599 -97.341  1.00 43.08           C  
ATOM    560  ND2 ASN A  82      88.707  23.771 -96.473  1.00 43.08           N  
ATOM    561  OD1 ASN A  82      88.266  25.824 -97.273  1.00 43.08           O  
ATOM    562  N   GLY A  83      87.019  24.928-102.066  1.00 40.85           N  
ATOM    563  CA  GLY A  83      87.962  24.752-103.158  1.00 40.85           C  
ATOM    564  C   GLY A  83      87.760  23.455-103.918  1.00 40.85           C  
ATOM    565  O   GLY A  83      87.422  22.428-103.325  1.00 40.85           O  
ATOM    566  N   PRO A  84      87.605  23.517-105.344  1.00 53.97           N  
ATOM    567  CA  PRO A  84      87.114  22.645-106.413  1.00 53.97           C  
ATOM    568  C   PRO A  84      88.174  21.662-106.906  1.00 53.97           C  
ATOM    569  CB  PRO A  84      86.725  23.628-107.520  1.00 53.97           C  
ATOM    570  O   PRO A  84      87.845  20.675-107.570  1.00 53.97           O  
ATOM    571  CG  PRO A  84      87.702  24.752-107.394  1.00 53.97           C  
ATOM    572  CD  PRO A  84      88.480  24.567-106.123  1.00 53.97           C  
ATOM    573  N   GLU A  85      88.911  20.861-105.953  1.00 44.42           N  
ATOM    574  CA  GLU A  85      89.588  19.665-106.447  1.00 44.42           C  
ATOM    575  C   GLU A  85      89.565  18.549-105.407  1.00 44.42           C  
ATOM    576  CB  GLU A  85      91.031  19.988-106.841  1.00 44.42           C  
ATOM    577  O   GLU A  85      89.864  17.395-105.720  1.00 44.42           O  
ATOM    578  CG  GLU A  85      91.171  20.582-108.235  1.00 44.42           C  
ATOM    579  CD  GLU A  85      92.596  20.547-108.763  1.00 44.42           C  
ATOM    580  OE1 GLU A  85      92.809  20.856-109.957  1.00 44.42           O  
ATOM    581  OE2 GLU A  85      93.507  20.205-107.976  1.00 44.42           O  
ATOM    582  N   GLY A  86      88.687  18.682-104.365  1.00 48.38           N  
ATOM    583  CA  GLY A  86      88.385  17.733-103.306  1.00 48.38           C  
ATOM    584  C   GLY A  86      86.912  17.380-103.222  1.00 48.38           C  
ATOM    585  O   GLY A  86      86.507  16.576-102.380  1.00 48.38           O  
ATOM    586  N   CYS A  87      86.012  17.616-104.231  1.00 47.57           N  
ATOM    587  CA  CYS A  87      84.597  17.539-104.573  1.00 47.57           C  
ATOM    588  C   CYS A  87      84.192  16.108-104.904  1.00 47.57           C  
ATOM    589  CB  CYS A  87      84.281  18.455-105.756  1.00 47.57           C  
ATOM    590  O   CYS A  87      83.113  15.658-104.517  1.00 47.57           O  
ATOM    591  SG  CYS A  87      82.522  18.816-105.947  1.00 47.57           S  
ATOM    592  N   MET A  88      85.195  15.141-105.181  1.00 48.60           N  
ATOM    593  CA  MET A  88      84.676  13.801-105.435  1.00 48.60           C  
ATOM    594  C   MET A  88      84.841  12.912-104.207  1.00 48.60           C  
ATOM    595  CB  MET A  88      85.381  13.169-106.636  1.00 48.60           C  
ATOM    596  O   MET A  88      83.958  12.111-103.892  1.00 48.60           O  
ATOM    597  CG  MET A  88      84.962  13.760-107.973  1.00 48.60           C  
ATOM    598  SD  MET A  88      84.980  12.521-109.326  1.00 48.60           S  
ATOM    599  CE  MET A  88      83.672  13.191-110.391  1.00 48.60           C  
ATOM    600  N   VAL A  89      85.853  13.195-103.264  1.00 51.52           N  
ATOM    601  CA  VAL A  89      85.983  12.490-101.993  1.00 51.52           C  
ATOM    602  C   VAL A  89      85.070  13.130-100.950  1.00 51.52           C  
ATOM    603  CB  VAL A  89      87.445  12.487-101.492  1.00 51.52           C  
ATOM    604  O   VAL A  89      84.448  12.431-100.147  1.00 51.52           O  
ATOM    605  CG1 VAL A  89      87.544  11.826-100.119  1.00 51.52           C  
ATOM    606  CG2 VAL A  89      88.351  11.778-102.497  1.00 51.52           C  
ATOM    607  N   ALA A  90      84.770  14.502-101.068  1.00 52.94           N  
ATOM    608  CA  ALA A  90      83.794  15.192-100.227  1.00 52.94           C  
ATOM    609  C   ALA A  90      82.368  14.827-100.629  1.00 52.94           C  
ATOM    610  CB  ALA A  90      83.997  16.703-100.308  1.00 52.94           C  
ATOM    611  O   ALA A  90      81.500  14.653 -99.771  1.00 52.94           O  
ATOM    612  N   VAL A  91      82.169  14.548-102.020  1.00 56.70           N  
ATOM    613  CA  VAL A  91      80.844  14.123-102.457  1.00 56.70           C  
ATOM    614  C   VAL A  91      80.595  12.680-102.024  1.00 56.70           C  
ATOM    615  CB  VAL A  91      80.680  14.256-103.987  1.00 56.70           C  
ATOM    616  O   VAL A  91      79.496  12.339-101.579  1.00 56.70           O  
ATOM    617  CG1 VAL A  91      79.321  13.720-104.434  1.00 56.70           C  
ATOM    618  CG2 VAL A  91      80.851  15.712-104.417  1.00 56.70           C  
ATOM    619  N   ALA A  92      81.750  11.772-102.186  1.00 57.86           N  
ATOM    620  CA  ALA A  92      81.594  10.405-101.696  1.00 57.86           C  
ATOM    621  C   ALA A  92      81.491  10.377-100.173  1.00 57.86           C  
ATOM    622  CB  ALA A  92      82.759   9.536-102.163  1.00 57.86           C  
ATOM    623  O   ALA A  92      80.705   9.609 -99.613  1.00 57.86           O  
ATOM    624  N   THR A  93      82.419  11.229 -99.494  1.00 65.26           N  
ATOM    625  CA  THR A  93      82.282  11.344 -98.047  1.00 65.26           C  
ATOM    626  C   THR A  93      80.978  12.046 -97.681  1.00 65.26           C  
ATOM    627  CB  THR A  93      83.469  12.107 -97.431  1.00 65.26           C  
ATOM    628  O   THR A  93      80.378  11.753 -96.644  1.00 65.26           O  
ATOM    629  CG2 THR A  93      84.720  11.235 -97.387  1.00 65.26           C  
ATOM    630  OG1 THR A  93      83.740  13.273 -98.219  1.00 65.26           O  
ATOM    631  N   SER A  94      80.589  13.131 -98.565  1.00 65.11           N  
ATOM    632  CA  SER A  94      79.317  13.810 -98.341  1.00 65.11           C  
ATOM    633  C   SER A  94      78.141  12.864 -98.559  1.00 65.11           C  
ATOM    634  CB  SER A  94      79.185  15.021 -99.265  1.00 65.11           C  
ATOM    635  O   SER A  94      77.128  12.954 -97.862  1.00 65.11           O  
ATOM    636  OG  SER A  94      79.103  14.614-100.620  1.00 65.11           O  
ATOM    637  N   ARG A  95      78.159  11.867 -99.673  1.00 74.07           N  
ATOM    638  CA  ARG A  95      77.131  10.855 -99.893  1.00 74.07           C  
ATOM    639  C   ARG A  95      77.107   9.842 -98.754  1.00 74.07           C  
ATOM    640  CB  ARG A  95      77.357  10.140-101.226  1.00 74.07           C  
ATOM    641  O   ARG A  95      76.036   9.420 -98.313  1.00 74.07           O  
ATOM    642  CG  ARG A  95      76.512  10.682-102.368  1.00 74.07           C  
ATOM    643  CD  ARG A  95      76.657   9.838-103.627  1.00 74.07           C  
ATOM    644  NE  ARG A  95      75.638  10.171-104.618  1.00 74.07           N  
ATOM    645  NH1 ARG A  95      75.527   8.047-105.520  1.00 74.07           N  
ATOM    646  NH2 ARG A  95      74.202   9.721-106.354  1.00 74.07           N  
ATOM    647  CZ  ARG A  95      75.125   9.312-105.495  1.00 74.07           C  
ATOM    648  N   SER A  96      78.289   9.269 -98.316  1.00 80.46           N  
ATOM    649  CA  SER A  96      78.383   8.371 -97.169  1.00 80.46           C  
ATOM    650  C   SER A  96      77.880   9.045 -95.897  1.00 80.46           C  
ATOM    651  CB  SER A  96      79.826   7.904 -96.971  1.00 80.46           C  
ATOM    652  O   SER A  96      77.184   8.422 -95.092  1.00 80.46           O  
ATOM    653  OG  SER A  96      80.607   8.922 -96.370  1.00 80.46           O  
ATOM    654  N   GLU A  97      78.264  10.358 -95.722  1.00 85.18           N  
ATOM    655  CA  GLU A  97      77.790  11.138 -94.583  1.00 85.18           C  
ATOM    656  C   GLU A  97      76.278  11.332 -94.637  1.00 85.18           C  
ATOM    657  CB  GLU A  97      78.494  12.496 -94.531  1.00 85.18           C  
ATOM    658  O   GLU A  97      75.595  11.217 -93.617  1.00 85.18           O  
ATOM    659  CG  GLU A  97      78.168  13.310 -93.287  1.00 85.18           C  
ATOM    660  CD  GLU A  97      78.965  14.602 -93.190  1.00 85.18           C  
ATOM    661  OE1 GLU A  97      78.923  15.262 -92.127  1.00 85.18           O  
ATOM    662  OE2 GLU A  97      79.635  14.957 -94.185  1.00 85.18           O  
ATOM    663  N   LYS A  98      75.743  11.603 -95.764  1.00 87.90           N  
ATOM    664  CA  LYS A  98      74.303  11.764 -95.943  1.00 87.90           C  
ATOM    665  C   LYS A  98      73.560  10.471 -95.617  1.00 87.90           C  
ATOM    666  CB  LYS A  98      73.986  12.203 -97.374  1.00 87.90           C  
ATOM    667  O   LYS A  98      72.487  10.502 -95.012  1.00 87.90           O  
ATOM    668  CG  LYS A  98      74.220  13.684 -97.632  1.00 87.90           C  
ATOM    669  CD  LYS A  98      73.734  14.094 -99.017  1.00 87.90           C  
ATOM    670  CE  LYS A  98      73.989  15.570 -99.286  1.00 87.90           C  
ATOM    671  NZ  LYS A  98      73.530  15.972-100.649  1.00 87.90           N  
ATOM    672  N   GLU A  99      74.060   9.304 -96.060  1.00 86.69           N  
ATOM    673  CA  GLU A  99      73.446   8.016 -95.752  1.00 86.69           C  
ATOM    674  C   GLU A  99      73.464   7.740 -94.251  1.00 86.69           C  
ATOM    675  CB  GLU A  99      74.157   6.888 -96.503  1.00 86.69           C  
ATOM    676  O   GLU A  99      72.491   7.224 -93.698  1.00 86.69           O  
ATOM    677  CG  GLU A  99      73.733   6.755 -97.959  1.00 86.69           C  
ATOM    678  CD  GLU A  99      74.521   5.701 -98.720  1.00 86.69           C  
ATOM    679  OE1 GLU A  99      74.323   5.564 -99.949  1.00 86.69           O  
ATOM    680  OE2 GLU A  99      75.342   5.005 -98.082  1.00 86.69           O  
ATOM    681  N   GLN A 100      74.675   7.975 -93.619  1.00 86.40           N  
ATOM    682  CA  GLN A 100      74.763   7.820 -92.171  1.00 86.40           C  
ATOM    683  C   GLN A 100      73.777   8.741 -91.458  1.00 86.40           C  
ATOM    684  CB  GLN A 100      76.187   8.099 -91.686  1.00 86.40           C  
ATOM    685  O   GLN A 100      73.132   8.338 -90.489  1.00 86.40           O  
ATOM    686  CG  GLN A 100      77.155   6.948 -91.926  1.00 86.40           C  
ATOM    687  CD  GLN A 100      78.577   7.282 -91.516  1.00 86.40           C  
ATOM    688  NE2 GLN A 100      79.427   6.263 -91.443  1.00 86.40           N  
ATOM    689  OE1 GLN A 100      78.909   8.445 -91.268  1.00 86.40           O  
ATOM    690  N   LEU A 101      73.596   9.987 -91.909  1.00 90.79           N  
ATOM    691  CA  LEU A 101      72.661  10.945 -91.328  1.00 90.79           C  
ATOM    692  C   LEU A 101      71.219  10.515 -91.576  1.00 90.79           C  
ATOM    693  CB  LEU A 101      72.896  12.343 -91.907  1.00 90.79           C  
ATOM    694  O   LEU A 101      70.353  10.709 -90.720  1.00 90.79           O  
ATOM    695  CG  LEU A 101      74.148  13.075 -91.422  1.00 90.79           C  
ATOM    696  CD1 LEU A 101      74.345  14.366 -92.209  1.00 90.79           C  
ATOM    697  CD2 LEU A 101      74.054  13.364 -89.927  1.00 90.79           C  
ATOM    698  N   GLN A 102      70.991   9.924 -92.797  1.00 90.87           N  
ATOM    699  CA  GLN A 102      69.664   9.389 -93.083  1.00 90.87           C  
ATOM    700  C   GLN A 102      69.321   8.237 -92.142  1.00 90.87           C  
ATOM    701  CB  GLN A 102      69.574   8.924 -94.537  1.00 90.87           C  
ATOM    702  O   GLN A 102      68.195   8.145 -91.649  1.00 90.87           O  
ATOM    703  CG  GLN A 102      68.149   8.686 -95.019  1.00 90.87           C  
ATOM    704  CD  GLN A 102      68.067   8.457 -96.517  1.00 90.87           C  
ATOM    705  NE2 GLN A 102      66.848   8.371 -97.038  1.00 90.87           N  
ATOM    706  OE1 GLN A 102      69.091   8.360 -97.201  1.00 90.87           O  
ATOM    707  N   ALA A 103      70.286   7.265 -92.021  1.00 91.71           N  
ATOM    708  CA  ALA A 103      70.081   6.151 -91.099  1.00 91.71           C  
ATOM    709  C   ALA A 103      69.839   6.652 -89.679  1.00 91.71           C  
ATOM    710  CB  ALA A 103      71.281   5.206 -91.131  1.00 91.71           C  
ATOM    711  O   ALA A 103      68.975   6.132 -88.969  1.00 91.71           O  
ATOM    712  N   LEU A 104      70.646   7.587 -89.213  1.00 94.27           N  
ATOM    713  CA  LEU A 104      70.462   8.177 -87.892  1.00 94.27           C  
ATOM    714  C   LEU A 104      69.113   8.881 -87.795  1.00 94.27           C  
ATOM    715  CB  LEU A 104      71.590   9.165 -87.584  1.00 94.27           C  
ATOM    716  O   LEU A 104      68.408   8.746 -86.792  1.00 94.27           O  
ATOM    717  CG  LEU A 104      72.616   8.719 -86.542  1.00 94.27           C  
ATOM    718  CD1 LEU A 104      74.009   9.209 -86.926  1.00 94.27           C  
ATOM    719  CD2 LEU A 104      72.228   9.227 -85.157  1.00 94.27           C  
ATOM    720  N   ASN A 105      68.737   9.713 -88.812  1.00 93.76           N  
ATOM    721  CA  ASN A 105      67.448  10.394 -88.856  1.00 93.76           C  
ATOM    722  C   ASN A 105      66.288   9.403 -88.804  1.00 93.76           C  
ATOM    723  CB  ASN A 105      67.345  11.267 -90.108  1.00 93.76           C  
ATOM    724  O   ASN A 105      65.278   9.657 -88.145  1.00 93.76           O  
ATOM    725  CG  ASN A 105      67.656  12.725 -89.831  1.00 93.76           C  
ATOM    726  ND2 ASN A 105      67.872  13.497 -90.889  1.00 93.76           N  
ATOM    727  OD1 ASN A 105      67.703  13.153 -88.675  1.00 93.76           O  
ATOM    728  N   ASP A 106      66.420   8.268 -89.563  1.00 93.58           N  
ATOM    729  CA  ASP A 106      65.386   7.238 -89.525  1.00 93.58           C  
ATOM    730  C   ASP A 106      65.262   6.636 -88.128  1.00 93.58           C  
ATOM    731  CB  ASP A 106      65.686   6.140 -90.547  1.00 93.58           C  
ATOM    732  O   ASP A 106      64.155   6.358 -87.662  1.00 93.58           O  
ATOM    733  CG  ASP A 106      65.480   6.592 -91.982  1.00 93.58           C  
ATOM    734  OD1 ASP A 106      64.719   7.556 -92.214  1.00 93.58           O  
ATOM    735  OD2 ASP A 106      66.082   5.978 -92.889  1.00 93.58           O  
ATOM    736  N   ARG A 107      66.412   6.327 -87.462  1.00 94.48           N  
ATOM    737  CA  ARG A 107      66.380   5.822 -86.093  1.00 94.48           C  
ATOM    738  C   ARG A 107      65.767   6.848 -85.146  1.00 94.48           C  
ATOM    739  CB  ARG A 107      67.788   5.451 -85.623  1.00 94.48           C  
ATOM    740  O   ARG A 107      64.969   6.497 -84.274  1.00 94.48           O  
ATOM    741  CG  ARG A 107      68.330   4.176 -86.250  1.00 94.48           C  
ATOM    742  CD  ARG A 107      69.701   3.814 -85.697  1.00 94.48           C  
ATOM    743  NE  ARG A 107      70.292   2.689 -86.416  1.00 94.48           N  
ATOM    744  NH1 ARG A 107      72.056   2.413 -84.950  1.00 94.48           N  
ATOM    745  NH2 ARG A 107      71.848   1.038 -86.772  1.00 94.48           N  
ATOM    746  CZ  ARG A 107      71.398   2.049 -86.044  1.00 94.48           C  
ATOM    747  N   PHE A 108      66.185   8.250 -85.268  1.00 95.65           N  
ATOM    748  CA  PHE A 108      65.591   9.317 -84.471  1.00 95.65           C  
ATOM    749  C   PHE A 108      64.094   9.421 -84.735  1.00 95.65           C  
ATOM    750  CB  PHE A 108      66.272  10.656 -84.771  1.00 95.65           C  
ATOM    751  O   PHE A 108      63.309   9.638 -83.809  1.00 95.65           O  
ATOM    752  CG  PHE A 108      67.612  10.818 -84.105  1.00 95.65           C  
ATOM    753  CD1 PHE A 108      67.808  10.397 -82.795  1.00 95.65           C  
ATOM    754  CD2 PHE A 108      68.675  11.392 -84.789  1.00 95.65           C  
ATOM    755  CE1 PHE A 108      69.048  10.547 -82.177  1.00 95.65           C  
ATOM    756  CE2 PHE A 108      69.916  11.545 -84.178  1.00 95.65           C  
ATOM    757  CZ  PHE A 108      70.100  11.122 -82.871  1.00 95.65           C  
ATOM    758  N   ALA A 109      63.754   9.350 -86.073  1.00 95.21           N  
ATOM    759  CA  ALA A 109      62.335   9.365 -86.420  1.00 95.21           C  
ATOM    760  C   ALA A 109      61.581   8.256 -85.692  1.00 95.21           C  
ATOM    761  CB  ALA A 109      62.155   9.225 -87.929  1.00 95.21           C  
ATOM    762  O   ALA A 109      60.464   8.466 -85.213  1.00 95.21           O  
ATOM    763  N   GLY A 110      62.195   7.015 -85.645  1.00 95.90           N  
ATOM    764  CA  GLY A 110      61.589   5.928 -84.893  1.00 95.90           C  
ATOM    765  C   GLY A 110      61.443   6.234 -83.414  1.00 95.90           C  
ATOM    766  O   GLY A 110      60.423   5.906 -82.805  1.00 95.90           O  
ATOM    767  N   TYR A 111      62.553   6.802 -82.837  1.00 96.98           N  
ATOM    768  CA  TYR A 111      62.506   7.182 -81.429  1.00 96.98           C  
ATOM    769  C   TYR A 111      61.454   8.258 -81.189  1.00 96.98           C  
ATOM    770  CB  TYR A 111      63.877   7.679 -80.961  1.00 96.98           C  
ATOM    771  O   TYR A 111      60.756   8.237 -80.173  1.00 96.98           O  
ATOM    772  CG  TYR A 111      64.905   6.582 -80.820  1.00 96.98           C  
ATOM    773  CD1 TYR A 111      64.625   5.428 -80.090  1.00 96.98           C  
ATOM    774  CD2 TYR A 111      66.157   6.696 -81.414  1.00 96.98           C  
ATOM    775  CE1 TYR A 111      65.569   4.416 -79.955  1.00 96.98           C  
ATOM    776  CE2 TYR A 111      67.108   5.690 -81.286  1.00 96.98           C  
ATOM    777  OH  TYR A 111      67.744   3.556 -80.426  1.00 96.98           O  
ATOM    778  CZ  TYR A 111      66.806   4.555 -80.556  1.00 96.98           C  
ATOM    779  N   ILE A 112      61.386   9.271 -82.123  1.00 95.22           N  
ATOM    780  CA  ILE A 112      60.388  10.329 -82.015  1.00 95.22           C  
ATOM    781  C   ILE A 112      58.987   9.721 -82.033  1.00 95.22           C  
ATOM    782  CB  ILE A 112      60.537  11.365 -83.151  1.00 95.22           C  
ATOM    783  O   ILE A 112      58.118  10.125 -81.257  1.00 95.22           O  
ATOM    784  CG1 ILE A 112      61.850  12.141 -82.997  1.00 95.22           C  
ATOM    785  CG2 ILE A 112      59.338  12.318 -83.173  1.00 95.22           C  
ATOM    786  CD1 ILE A 112      62.159  13.072 -84.161  1.00 95.22           C  
ATOM    787  N   ASP A 113      58.683   8.759 -82.957  1.00 96.07           N  
ATOM    788  CA  ASP A 113      57.388   8.089 -83.027  1.00 96.07           C  
ATOM    789  C   ASP A 113      57.103   7.309 -81.745  1.00 96.07           C  
ATOM    790  CB  ASP A 113      57.334   7.151 -84.236  1.00 96.07           C  
ATOM    791  O   ASP A 113      55.971   7.299 -81.258  1.00 96.07           O  
ATOM    792  CG  ASP A 113      57.253   7.893 -85.558  1.00 96.07           C  
ATOM    793  OD1 ASP A 113      56.812   9.063 -85.576  1.00 96.07           O  
ATOM    794  OD2 ASP A 113      57.632   7.302 -86.592  1.00 96.07           O  
ATOM    795  N   LYS A 114      58.199   6.583 -81.281  1.00 96.63           N  
ATOM    796  CA  LYS A 114      58.044   5.850 -80.028  1.00 96.63           C  
ATOM    797  C   LYS A 114      57.685   6.791 -78.882  1.00 96.63           C  
ATOM    798  CB  LYS A 114      59.323   5.081 -79.693  1.00 96.63           C  
ATOM    799  O   LYS A 114      56.807   6.486 -78.072  1.00 96.63           O  
ATOM    800  CG  LYS A 114      59.205   4.187 -78.468  1.00 96.63           C  
ATOM    801  CD  LYS A 114      58.200   3.064 -78.690  1.00 96.63           C  
ATOM    802  CE  LYS A 114      58.067   2.180 -77.457  1.00 96.63           C  
ATOM    803  NZ  LYS A 114      57.078   1.081 -77.668  1.00 96.63           N  
ATOM    804  N   VAL A 115      58.404   7.882 -78.722  1.00 96.82           N  
ATOM    805  CA  VAL A 115      58.122   8.870 -77.685  1.00 96.82           C  
ATOM    806  C   VAL A 115      56.700   9.400 -77.849  1.00 96.82           C  
ATOM    807  CB  VAL A 115      59.134  10.037 -77.723  1.00 96.82           C  
ATOM    808  O   VAL A 115      55.981   9.582 -76.864  1.00 96.82           O  
ATOM    809  CG1 VAL A 115      58.698  11.160 -76.783  1.00 96.82           C  
ATOM    810  CG2 VAL A 115      60.532   9.542 -77.358  1.00 96.82           C  
ATOM    811  N   ARG A 116      56.237   9.718 -79.112  1.00 96.08           N  
ATOM    812  CA  ARG A 116      54.873  10.175 -79.360  1.00 96.08           C  
ATOM    813  C   ARG A 116      53.856   9.134 -78.905  1.00 96.08           C  
ATOM    814  CB  ARG A 116      54.673  10.489 -80.844  1.00 96.08           C  
ATOM    815  O   ARG A 116      52.832   9.478 -78.310  1.00 96.08           O  
ATOM    816  CG  ARG A 116      55.311  11.796 -81.289  1.00 96.08           C  
ATOM    817  CD  ARG A 116      54.947  12.141 -82.726  1.00 96.08           C  
ATOM    818  NE  ARG A 116      55.504  13.429 -83.129  1.00 96.08           N  
ATOM    819  NH1 ARG A 116      56.133  12.731 -85.239  1.00 96.08           N  
ATOM    820  NH2 ARG A 116      56.531  14.888 -84.575  1.00 96.08           N  
ATOM    821  CZ  ARG A 116      56.055  13.680 -84.313  1.00 96.08           C  
ATOM    822  N   GLN A 117      54.135   7.818 -79.290  1.00 96.45           N  
ATOM    823  CA  GLN A 117      53.254   6.734 -78.871  1.00 96.45           C  
ATOM    824  C   GLN A 117      53.226   6.603 -77.351  1.00 96.45           C  
ATOM    825  CB  GLN A 117      53.691   5.411 -79.504  1.00 96.45           C  
ATOM    826  O   GLN A 117      52.166   6.386 -76.760  1.00 96.45           O  
ATOM    827  CG  GLN A 117      53.413   5.323 -80.998  1.00 96.45           C  
ATOM    828  CD  GLN A 117      53.979   4.064 -81.627  1.00 96.45           C  
ATOM    829  NE2 GLN A 117      53.967   4.007 -82.954  1.00 96.45           N  
ATOM    830  OE1 GLN A 117      54.424   3.149 -80.925  1.00 96.45           O  
ATOM    831  N   LEU A 118      54.380   6.663 -76.674  1.00 97.33           N  
ATOM    832  CA  LEU A 118      54.445   6.580 -75.219  1.00 97.33           C  
ATOM    833  C   LEU A 118      53.744   7.772 -74.575  1.00 97.33           C  
ATOM    834  CB  LEU A 118      55.901   6.515 -74.749  1.00 97.33           C  
ATOM    835  O   LEU A 118      53.069   7.624 -73.554  1.00 97.33           O  
ATOM    836  CG  LEU A 118      56.625   5.186 -74.970  1.00 97.33           C  
ATOM    837  CD1 LEU A 118      58.102   5.322 -74.613  1.00 97.33           C  
ATOM    838  CD2 LEU A 118      55.972   4.079 -74.151  1.00 97.33           C  
ATOM    839  N   GLU A 119      53.963   8.962 -75.123  1.00 96.26           N  
ATOM    840  CA  GLU A 119      53.281  10.152 -74.623  1.00 96.26           C  
ATOM    841  C   GLU A 119      51.766  10.008 -74.736  1.00 96.26           C  
ATOM    842  CB  GLU A 119      53.749  11.398 -75.379  1.00 96.26           C  
ATOM    843  O   GLU A 119      51.029  10.406 -73.831  1.00 96.26           O  
ATOM    844  CG  GLU A 119      55.146  11.862 -74.994  1.00 96.26           C  
ATOM    845  CD  GLU A 119      55.634  13.042 -75.818  1.00 96.26           C  
ATOM    846  OE1 GLU A 119      56.688  13.627 -75.477  1.00 96.26           O  
ATOM    847  OE2 GLU A 119      54.958  13.387 -76.813  1.00 96.26           O  
ATOM    848  N   ALA A 120      51.332   9.550 -75.958  1.00 96.15           N  
ATOM    849  CA  ALA A 120      49.903   9.310 -76.145  1.00 96.15           C  
ATOM    850  C   ALA A 120      49.382   8.285 -75.141  1.00 96.15           C  
ATOM    851  CB  ALA A 120      49.625   8.841 -77.572  1.00 96.15           C  
ATOM    852  O   ALA A 120      48.307   8.463 -74.565  1.00 96.15           O  
ATOM    853  N   HIS A 121      50.115   7.111 -74.913  1.00 96.55           N  
ATOM    854  CA  HIS A 121      49.739   6.094 -73.938  1.00 96.55           C  
ATOM    855  C   HIS A 121      49.759   6.656 -72.520  1.00 96.55           C  
ATOM    856  CB  HIS A 121      50.673   4.886 -74.036  1.00 96.55           C  
ATOM    857  O   HIS A 121      48.859   6.378 -71.725  1.00 96.55           O  
ATOM    858  CG  HIS A 121      50.233   3.719 -73.211  1.00 96.55           C  
ATOM    859  CD2 HIS A 121      49.313   2.756 -73.452  1.00 96.55           C  
ATOM    860  ND1 HIS A 121      50.762   3.446 -71.968  1.00 96.55           N  
ATOM    861  CE1 HIS A 121      50.183   2.362 -71.479  1.00 96.55           C  
ATOM    862  NE2 HIS A 121      49.300   1.924 -72.360  1.00 96.55           N  
ATOM    863  N   ASN A 122      50.819   7.416 -72.185  1.00 96.36           N  
ATOM    864  CA  ASN A 122      50.894   8.031 -70.864  1.00 96.36           C  
ATOM    865  C   ASN A 122      49.724   8.979 -70.620  1.00 96.36           C  
ATOM    866  CB  ASN A 122      52.222   8.771 -70.690  1.00 96.36           C  
ATOM    867  O   ASN A 122      49.175   9.023 -69.517  1.00 96.36           O  
ATOM    868  CG  ASN A 122      53.323   7.877 -70.153  1.00 96.36           C  
ATOM    869  ND2 ASN A 122      54.553   8.375 -70.174  1.00 96.36           N  
ATOM    870  OD1 ASN A 122      53.069   6.748 -69.724  1.00 96.36           O  
ATOM    871  N   ARG A 123      49.415   9.810 -71.674  1.00 96.68           N  
ATOM    872  CA  ARG A 123      48.258  10.692 -71.567  1.00 96.68           C  
ATOM    873  C   ARG A 123      46.982   9.894 -71.319  1.00 96.68           C  
ATOM    874  CB  ARG A 123      48.109  11.540 -72.832  1.00 96.68           C  
ATOM    875  O   ARG A 123      46.143  10.291 -70.508  1.00 96.68           O  
ATOM    876  CG  ARG A 123      49.057  12.726 -72.894  1.00 96.68           C  
ATOM    877  CD  ARG A 123      48.747  13.635 -74.076  1.00 96.68           C  
ATOM    878  NE  ARG A 123      49.343  13.134 -75.311  1.00 96.68           N  
ATOM    879  NH1 ARG A 123      48.016  14.407 -76.710  1.00 96.68           N  
ATOM    880  NH2 ARG A 123      49.591  12.993 -77.590  1.00 96.68           N  
ATOM    881  CZ  ARG A 123      48.982  13.512 -76.535  1.00 96.68           C  
ATOM    882  N   SER A 124      46.738   8.819 -72.043  1.00 96.78           N  
ATOM    883  CA  SER A 124      45.585   7.947 -71.848  1.00 96.78           C  
ATOM    884  C   SER A 124      45.591   7.325 -70.456  1.00 96.78           C  
ATOM    885  CB  SER A 124      45.560   6.846 -72.908  1.00 96.78           C  
ATOM    886  O   SER A 124      44.554   7.265 -69.792  1.00 96.78           O  
ATOM    887  OG  SER A 124      44.506   5.931 -72.659  1.00 96.78           O  
ATOM    888  N   LEU A 125      46.768   6.796 -69.920  1.00 97.12           N  
ATOM    889  CA  LEU A 125      46.879   6.200 -68.594  1.00 97.12           C  
ATOM    890  C   LEU A 125      46.601   7.234 -67.508  1.00 97.12           C  
ATOM    891  CB  LEU A 125      48.270   5.593 -68.393  1.00 97.12           C  
ATOM    892  O   LEU A 125      45.954   6.928 -66.504  1.00 97.12           O  
ATOM    893  CG  LEU A 125      48.542   4.270 -69.110  1.00 97.12           C  
ATOM    894  CD1 LEU A 125      50.000   3.860 -68.931  1.00 97.12           C  
ATOM    895  CD2 LEU A 125      47.608   3.180 -68.595  1.00 97.12           C  
ATOM    896  N   GLU A 126      47.133   8.476 -67.634  1.00 96.05           N  
ATOM    897  CA  GLU A 126      46.860   9.553 -66.687  1.00 96.05           C  
ATOM    898  C   GLU A 126      45.371   9.881 -66.637  1.00 96.05           C  
ATOM    899  CB  GLU A 126      47.662  10.806 -67.051  1.00 96.05           C  
ATOM    900  O   GLU A 126      44.829  10.171 -65.568  1.00 96.05           O  
ATOM    901  CG  GLU A 126      49.148  10.695 -66.745  1.00 96.05           C  
ATOM    902  CD  GLU A 126      49.956  11.876 -67.258  1.00 96.05           C  
ATOM    903  OE1 GLU A 126      51.188  11.913 -67.035  1.00 96.05           O  
ATOM    904  OE2 GLU A 126      49.353  12.774 -67.888  1.00 96.05           O  
ATOM    905  N   GLY A 127      44.740   9.875 -67.870  1.00 96.53           N  
ATOM    906  CA  GLY A 127      43.299  10.073 -67.895  1.00 96.53           C  
ATOM    907  C   GLY A 127      42.534   8.973 -67.184  1.00 96.53           C  
ATOM    908  O   GLY A 127      41.588   9.247 -66.442  1.00 96.53           O  
ATOM    909  N   GLU A 128      42.844   7.696 -67.447  1.00 96.20           N  
ATOM    910  CA  GLU A 128      42.199   6.570 -66.779  1.00 96.20           C  
ATOM    911  C   GLU A 128      42.438   6.612 -65.272  1.00 96.20           C  
ATOM    912  CB  GLU A 128      42.702   5.244 -67.354  1.00 96.20           C  
ATOM    913  O   GLU A 128      41.535   6.315 -64.487  1.00 96.20           O  
ATOM    914  CG  GLU A 128      42.198   4.953 -68.760  1.00 96.20           C  
ATOM    915  CD  GLU A 128      42.699   3.629 -69.315  1.00 96.20           C  
ATOM    916  OE1 GLU A 128      42.437   3.330 -70.502  1.00 96.20           O  
ATOM    917  OE2 GLU A 128      43.358   2.883 -68.556  1.00 96.20           O  
ATOM    918  N   ALA A 129      43.714   6.974 -64.782  1.00 95.57           N  
ATOM    919  CA  ALA A 129      44.025   7.110 -63.361  1.00 95.57           C  
ATOM    920  C   ALA A 129      43.187   8.212 -62.719  1.00 95.57           C  
ATOM    921  CB  ALA A 129      45.512   7.395 -63.167  1.00 95.57           C  
ATOM    922  O   ALA A 129      42.685   8.049 -61.605  1.00 95.57           O  
ATOM    923  N   ALA A 130      43.050   9.380 -63.400  1.00 95.19           N  
ATOM    924  CA  ALA A 130      42.235  10.477 -62.886  1.00 95.19           C  
ATOM    925  C   ALA A 130      40.770  10.065 -62.770  1.00 95.19           C  
ATOM    926  CB  ALA A 130      42.369  11.706 -63.783  1.00 95.19           C  
ATOM    927  O   ALA A 130      40.102  10.396 -61.788  1.00 95.19           O  
ATOM    928  N   ALA A 131      40.178   9.365 -63.798  1.00 95.23           N  
ATOM    929  CA  ALA A 131      38.799   8.884 -63.778  1.00 95.23           C  
ATOM    930  C   ALA A 131      38.575   7.909 -62.627  1.00 95.23           C  
ATOM    931  CB  ALA A 131      38.447   8.222 -65.108  1.00 95.23           C  
ATOM    932  O   ALA A 131      37.548   7.966 -61.947  1.00 95.23           O  
ATOM    933  N   LEU A 132      39.551   6.966 -62.344  1.00 95.13           N  
ATOM    934  CA  LEU A 132      39.439   6.015 -61.244  1.00 95.13           C  
ATOM    935  C   LEU A 132      39.501   6.730 -59.898  1.00 95.13           C  
ATOM    936  CB  LEU A 132      40.549   4.964 -61.329  1.00 95.13           C  
ATOM    937  O   LEU A 132      38.794   6.358 -58.959  1.00 95.13           O  
ATOM    938  CG  LEU A 132      40.410   3.919 -62.437  1.00 95.13           C  
ATOM    939  CD1 LEU A 132      41.665   3.056 -62.511  1.00 95.13           C  
ATOM    940  CD2 LEU A 132      39.174   3.056 -62.207  1.00 95.13           C  
ATOM    941  N   ARG A 133      40.375   7.772 -59.799  1.00 94.73           N  
ATOM    942  CA  ARG A 133      40.453   8.556 -58.571  1.00 94.73           C  
ATOM    943  C   ARG A 133      39.139   9.281 -58.300  1.00 94.73           C  
ATOM    944  CB  ARG A 133      41.601   9.565 -58.649  1.00 94.73           C  
ATOM    945  O   ARG A 133      38.696   9.368 -57.153  1.00 94.73           O  
ATOM    946  CG  ARG A 133      42.982   8.935 -58.553  1.00 94.73           C  
ATOM    947  CD  ARG A 133      44.075   9.988 -58.441  1.00 94.73           C  
ATOM    948  NE  ARG A 133      45.387   9.382 -58.232  1.00 94.73           N  
ATOM    949  NH1 ARG A 133      45.860   9.132 -60.479  1.00 94.73           N  
ATOM    950  NH2 ARG A 133      47.377   8.450 -58.902  1.00 94.73           N  
ATOM    951  CZ  ARG A 133      46.205   8.989 -59.205  1.00 94.73           C  
ATOM    952  N   GLN A 134      38.524   9.870 -59.388  1.00 94.15           N  
ATOM    953  CA  GLN A 134      37.235  10.539 -59.248  1.00 94.15           C  
ATOM    954  C   GLN A 134      36.147   9.555 -58.831  1.00 94.15           C  
ATOM    955  CB  GLN A 134      36.844  11.232 -60.555  1.00 94.15           C  
ATOM    956  O   GLN A 134      35.300   9.875 -57.994  1.00 94.15           O  
ATOM    957  CG  GLN A 134      35.553  12.034 -60.463  1.00 94.15           C  
ATOM    958  CD  GLN A 134      35.648  13.188 -59.483  1.00 94.15           C  
ATOM    959  NE2 GLN A 134      34.532  13.510 -58.838  1.00 94.15           N  
ATOM    960  OE1 GLN A 134      36.715  13.785 -59.307  1.00 94.15           O  
ATOM    961  N   GLN A 135      36.129   8.313 -59.470  1.00 93.68           N  
ATOM    962  CA  GLN A 135      35.172   7.278 -59.091  1.00 93.68           C  
ATOM    963  C   GLN A 135      35.384   6.836 -57.646  1.00 93.68           C  
ATOM    964  CB  GLN A 135      35.281   6.076 -60.030  1.00 93.68           C  
ATOM    965  O   GLN A 135      34.420   6.649 -56.901  1.00 93.68           O  
ATOM    966  CG  GLN A 135      34.206   5.021 -59.806  1.00 93.68           C  
ATOM    967  CD  GLN A 135      34.411   3.783 -60.658  1.00 93.68           C  
ATOM    968  NE2 GLN A 135      33.503   2.821 -60.536  1.00 93.68           N  
ATOM    969  OE1 GLN A 135      35.378   3.692 -61.421  1.00 93.68           O  
ATOM    970  N   GLN A 136      36.718   6.626 -57.233  1.00 92.72           N  
ATOM    971  CA  GLN A 136      37.037   6.228 -55.866  1.00 92.72           C  
ATOM    972  C   GLN A 136      36.634   7.310 -54.869  1.00 92.72           C  
ATOM    973  CB  GLN A 136      38.530   5.920 -55.731  1.00 92.72           C  
ATOM    974  O   GLN A 136      36.140   7.006 -53.781  1.00 92.72           O  
ATOM    975  CG  GLN A 136      38.944   4.598 -56.365  1.00 92.72           C  
ATOM    976  CD  GLN A 136      40.393   4.244 -56.088  1.00 92.72           C  
ATOM    977  NE2 GLN A 136      40.785   3.027 -56.450  1.00 92.72           N  
ATOM    978  OE1 GLN A 136      41.154   5.057 -55.555  1.00 92.72           O  
ATOM    979  N   ALA A 137      36.926   8.604 -55.239  1.00 92.78           N  
ATOM    980  CA  ALA A 137      36.522   9.723 -54.392  1.00 92.78           C  
ATOM    981  C   ALA A 137      35.008   9.746 -54.199  1.00 92.78           C  
ATOM    982  CB  ALA A 137      36.999  11.044 -54.991  1.00 92.78           C  
ATOM    983  O   ALA A 137      34.520  10.032 -53.103  1.00 92.78           O  
ATOM    984  N   GLY A 138      34.205   9.486 -55.322  1.00 93.45           N  
ATOM    985  CA  GLY A 138      32.757   9.404 -55.221  1.00 93.45           C  
ATOM    986  C   GLY A 138      32.284   8.259 -54.345  1.00 93.45           C  
ATOM    987  O   GLY A 138      31.355   8.421 -53.551  1.00 93.45           O  
ATOM    988  N   ARG A 139      32.963   7.039 -54.461  1.00 92.59           N  
ATOM    989  CA  ARG A 139      32.628   5.879 -53.642  1.00 92.59           C  
ATOM    990  C   ARG A 139      32.950   6.135 -52.173  1.00 92.59           C  
ATOM    991  CB  ARG A 139      33.375   4.638 -54.134  1.00 92.59           C  
ATOM    992  O   ARG A 139      32.173   5.769 -51.289  1.00 92.59           O  
ATOM    993  CG  ARG A 139      32.861   4.094 -55.457  1.00 92.59           C  
ATOM    994  CD  ARG A 139      33.704   2.928 -55.953  1.00 92.59           C  
ATOM    995  NE  ARG A 139      33.468   1.720 -55.168  1.00 92.59           N  
ATOM    996  NH1 ARG A 139      34.691   0.332 -56.552  1.00 92.59           N  
ATOM    997  NH2 ARG A 139      33.667  -0.517 -54.685  1.00 92.59           N  
ATOM    998  CZ  ARG A 139      33.942   0.514 -55.470  1.00 92.59           C  
ATOM    999  N   SER A 140      34.130   6.702 -51.854  1.00 93.76           N  
ATOM   1000  CA  SER A 140      34.521   7.035 -50.489  1.00 93.76           C  
ATOM   1001  C   SER A 140      33.576   8.063 -49.878  1.00 93.76           C  
ATOM   1002  CB  SER A 140      35.955   7.565 -50.456  1.00 93.76           C  
ATOM   1003  O   SER A 140      33.237   7.977 -48.695  1.00 93.76           O  
ATOM   1004  OG  SER A 140      36.077   8.734 -51.249  1.00 93.76           O  
ATOM   1005  N   ALA A 141      33.163   9.175 -50.683  1.00 94.28           N  
ATOM   1006  CA  ALA A 141      32.208  10.182 -50.227  1.00 94.28           C  
ATOM   1007  C   ALA A 141      30.879   9.541 -49.838  1.00 94.28           C  
ATOM   1008  CB  ALA A 141      31.990  11.238 -51.308  1.00 94.28           C  
ATOM   1009  O   ALA A 141      30.284   9.902 -48.819  1.00 94.28           O  
ATOM   1010  N   MET A 142      30.380   8.616 -50.667  1.00 94.42           N  
ATOM   1011  CA  MET A 142      29.149   7.890 -50.367  1.00 94.42           C  
ATOM   1012  C   MET A 142      29.305   7.055 -49.101  1.00 94.42           C  
ATOM   1013  CB  MET A 142      28.756   6.991 -51.541  1.00 94.42           C  
ATOM   1014  O   MET A 142      28.386   6.983 -48.283  1.00 94.42           O  
ATOM   1015  CG  MET A 142      28.194   7.749 -52.733  1.00 94.42           C  
ATOM   1016  SD  MET A 142      26.662   8.671 -52.321  1.00 94.42           S  
ATOM   1017  CE  MET A 142      25.412   7.474 -52.866  1.00 94.42           C  
ATOM   1018  N   GLY A 143      30.514   6.314 -48.974  1.00 96.15           N  
ATOM   1019  CA  GLY A 143      30.805   5.566 -47.761  1.00 96.15           C  
ATOM   1020  C   GLY A 143      30.782   6.425 -46.511  1.00 96.15           C  
ATOM   1021  O   GLY A 143      30.250   6.012 -45.478  1.00 96.15           O  
ATOM   1022  N   GLU A 144      31.287   7.683 -46.544  1.00 96.27           N  
ATOM   1023  CA  GLU A 144      31.298   8.619 -45.423  1.00 96.27           C  
ATOM   1024  C   GLU A 144      29.880   9.025 -45.029  1.00 96.27           C  
ATOM   1025  CB  GLU A 144      32.124   9.861 -45.767  1.00 96.27           C  
ATOM   1026  O   GLU A 144      29.577   9.167 -43.842  1.00 96.27           O  
ATOM   1027  CG  GLU A 144      33.614   9.588 -45.912  1.00 96.27           C  
ATOM   1028  CD  GLU A 144      34.419  10.828 -46.267  1.00 96.27           C  
ATOM   1029  OE1 GLU A 144      35.656  10.722 -46.429  1.00 96.27           O  
ATOM   1030  OE2 GLU A 144      33.809  11.914 -46.382  1.00 96.27           O  
ATOM   1031  N   LEU A 145      28.919   9.237 -46.025  1.00 95.70           N  
ATOM   1032  CA  LEU A 145      27.531   9.591 -45.750  1.00 95.70           C  
ATOM   1033  C   LEU A 145      26.815   8.459 -45.021  1.00 95.70           C  
ATOM   1034  CB  LEU A 145      26.794   9.923 -47.051  1.00 95.70           C  
ATOM   1035  O   LEU A 145      26.063   8.702 -44.074  1.00 95.70           O  
ATOM   1036  CG  LEU A 145      27.266  11.172 -47.797  1.00 95.70           C  
ATOM   1037  CD1 LEU A 145      26.542  11.295 -49.134  1.00 95.70           C  
ATOM   1038  CD2 LEU A 145      27.045  12.419 -46.948  1.00 95.70           C  
ATOM   1039  N   TYR A 146      27.026   7.176 -45.457  1.00 97.19           N  
ATOM   1040  CA  TYR A 146      26.428   6.021 -44.797  1.00 97.19           C  
ATOM   1041  C   TYR A 146      26.978   5.853 -43.386  1.00 97.19           C  
ATOM   1042  CB  TYR A 146      26.680   4.747 -45.610  1.00 97.19           C  
ATOM   1043  O   TYR A 146      26.233   5.535 -42.456  1.00 97.19           O  
ATOM   1044  CG  TYR A 146      25.879   4.674 -46.888  1.00 97.19           C  
ATOM   1045  CD1 TYR A 146      24.489   4.758 -46.867  1.00 97.19           C  
ATOM   1046  CD2 TYR A 146      26.511   4.521 -48.117  1.00 97.19           C  
ATOM   1047  CE1 TYR A 146      23.747   4.689 -48.042  1.00 97.19           C  
ATOM   1048  CE2 TYR A 146      25.779   4.451 -49.298  1.00 97.19           C  
ATOM   1049  OH  TYR A 146      23.670   4.468 -50.416  1.00 97.19           O  
ATOM   1050  CZ  TYR A 146      24.400   4.537 -49.250  1.00 97.19           C  
ATOM   1051  N   GLU A 147      28.343   6.036 -43.258  1.00 96.91           N  
ATOM   1052  CA  GLU A 147      28.954   5.960 -41.935  1.00 96.91           C  
ATOM   1053  C   GLU A 147      28.366   7.007 -40.994  1.00 96.91           C  
ATOM   1054  CB  GLU A 147      30.472   6.133 -42.032  1.00 96.91           C  
ATOM   1055  O   GLU A 147      28.125   6.727 -39.818  1.00 96.91           O  
ATOM   1056  CG  GLU A 147      31.196   4.916 -42.588  1.00 96.91           C  
ATOM   1057  CD  GLU A 147      32.710   5.057 -42.569  1.00 96.91           C  
ATOM   1058  OE1 GLU A 147      33.415   4.086 -42.924  1.00 96.91           O  
ATOM   1059  OE2 GLU A 147      33.195   6.148 -42.194  1.00 96.91           O  
ATOM   1060  N   ARG A 148      28.193   8.227 -41.449  1.00 97.48           N  
ATOM   1061  CA  ARG A 148      27.555   9.276 -40.658  1.00 97.48           C  
ATOM   1062  C   ARG A 148      26.145   8.869 -40.246  1.00 97.48           C  
ATOM   1063  CB  ARG A 148      27.514  10.590 -41.442  1.00 97.48           C  
ATOM   1064  O   ARG A 148      25.739   9.089 -39.102  1.00 97.48           O  
ATOM   1065  CG  ARG A 148      28.866  11.272 -41.572  1.00 97.48           C  
ATOM   1066  CD  ARG A 148      28.774  12.555 -42.386  1.00 97.48           C  
ATOM   1067  NE  ARG A 148      30.096  13.065 -42.740  1.00 97.48           N  
ATOM   1068  NH1 ARG A 148      29.383  14.198 -44.622  1.00 97.48           N  
ATOM   1069  NH2 ARG A 148      31.595  14.242 -44.022  1.00 97.48           N  
ATOM   1070  CZ  ARG A 148      30.355  13.834 -43.794  1.00 97.48           C  
ATOM   1071  N   GLU A 149      25.324   8.377 -41.115  1.00 97.75           N  
ATOM   1072  CA  GLU A 149      23.962   7.941 -40.824  1.00 97.75           C  
ATOM   1073  C   GLU A 149      23.952   6.810 -39.799  1.00 97.75           C  
ATOM   1074  CB  GLU A 149      23.253   7.494 -42.105  1.00 97.75           C  
ATOM   1075  O   GLU A 149      23.101   6.781 -38.907  1.00 97.75           O  
ATOM   1076  CG  GLU A 149      21.759   7.263 -41.934  1.00 97.75           C  
ATOM   1077  CD  GLU A 149      20.998   8.521 -41.548  1.00 97.75           C  
ATOM   1078  OE1 GLU A 149      19.933   8.411 -40.898  1.00 97.75           O  
ATOM   1079  OE2 GLU A 149      21.468   9.626 -41.900  1.00 97.75           O  
ATOM   1080  N   VAL A 150      24.870   5.835 -39.979  1.00 97.65           N  
ATOM   1081  CA  VAL A 150      24.980   4.738 -39.023  1.00 97.65           C  
ATOM   1082  C   VAL A 150      25.339   5.287 -37.644  1.00 97.65           C  
ATOM   1083  CB  VAL A 150      26.029   3.697 -39.472  1.00 97.65           C  
ATOM   1084  O   VAL A 150      24.780   4.855 -36.633  1.00 97.65           O  
ATOM   1085  CG1 VAL A 150      26.282   2.673 -38.367  1.00 97.65           C  
ATOM   1086  CG2 VAL A 150      25.576   3.002 -40.755  1.00 97.65           C  
ATOM   1087  N   ARG A 151      26.295   6.222 -37.646  1.00 98.17           N  
ATOM   1088  CA  ARG A 151      26.673   6.847 -36.383  1.00 98.17           C  
ATOM   1089  C   ARG A 151      25.484   7.562 -35.749  1.00 98.17           C  
ATOM   1090  CB  ARG A 151      27.824   7.833 -36.593  1.00 98.17           C  
ATOM   1091  O   ARG A 151      25.259   7.452 -34.542  1.00 98.17           O  
ATOM   1092  CG  ARG A 151      29.178   7.166 -36.782  1.00 98.17           C  
ATOM   1093  CD  ARG A 151      30.305   8.188 -36.845  1.00 98.17           C  
ATOM   1094  NE  ARG A 151      30.592   8.590 -38.219  1.00 98.17           N  
ATOM   1095  NH1 ARG A 151      29.435  10.585 -38.096  1.00 98.17           N  
ATOM   1096  NH2 ARG A 151      30.491   9.986 -40.040  1.00 98.17           N  
ATOM   1097  CZ  ARG A 151      30.172   9.719 -38.782  1.00 98.17           C  
ATOM   1098  N   GLU A 152      24.728   8.298 -36.476  1.00 98.26           N  
ATOM   1099  CA  GLU A 152      23.545   9.000 -35.986  1.00 98.26           C  
ATOM   1100  C   GLU A 152      22.499   8.020 -35.462  1.00 98.26           C  
ATOM   1101  CB  GLU A 152      22.942   9.873 -37.090  1.00 98.26           C  
ATOM   1102  O   GLU A 152      21.889   8.256 -34.417  1.00 98.26           O  
ATOM   1103  CG  GLU A 152      23.758  11.118 -37.404  1.00 98.26           C  
ATOM   1104  CD  GLU A 152      23.209  11.915 -38.577  1.00 98.26           C  
ATOM   1105  OE1 GLU A 152      23.810  12.951 -38.942  1.00 98.26           O  
ATOM   1106  OE2 GLU A 152      22.168  11.501 -39.134  1.00 98.26           O  
ATOM   1107  N   MET A 153      22.258   6.975 -36.274  1.00 98.17           N  
ATOM   1108  CA  MET A 153      21.293   5.966 -35.848  1.00 98.17           C  
ATOM   1109  C   MET A 153      21.744   5.291 -34.557  1.00 98.17           C  
ATOM   1110  CB  MET A 153      21.091   4.917 -36.943  1.00 98.17           C  
ATOM   1111  O   MET A 153      20.931   5.038 -33.667  1.00 98.17           O  
ATOM   1112  CG  MET A 153      20.461   5.470 -38.212  1.00 98.17           C  
ATOM   1113  SD  MET A 153      18.836   6.265 -37.902  1.00 98.17           S  
ATOM   1114  CE  MET A 153      17.758   4.806 -37.917  1.00 98.17           C  
ATOM   1115  N   ARG A 154      23.045   4.952 -34.424  1.00 98.36           N  
ATOM   1116  CA  ARG A 154      23.586   4.381 -33.195  1.00 98.36           C  
ATOM   1117  C   ARG A 154      23.421   5.343 -32.024  1.00 98.36           C  
ATOM   1118  CB  ARG A 154      25.063   4.022 -33.374  1.00 98.36           C  
ATOM   1119  O   ARG A 154      23.087   4.926 -30.913  1.00 98.36           O  
ATOM   1120  CG  ARG A 154      25.300   2.819 -34.274  1.00 98.36           C  
ATOM   1121  CD  ARG A 154      26.784   2.530 -34.449  1.00 98.36           C  
ATOM   1122  NE  ARG A 154      27.013   1.444 -35.399  1.00 98.36           N  
ATOM   1123  NH1 ARG A 154      29.183   1.032 -34.721  1.00 98.36           N  
ATOM   1124  NH2 ARG A 154      28.248  -0.210 -36.405  1.00 98.36           N  
ATOM   1125  CZ  ARG A 154      28.147   0.758 -35.506  1.00 98.36           C  
ATOM   1126  N   GLY A 155      23.703   6.639 -32.279  1.00 98.44           N  
ATOM   1127  CA  GLY A 155      23.470   7.650 -31.260  1.00 98.44           C  
ATOM   1128  C   GLY A 155      22.019   7.737 -30.827  1.00 98.44           C  
ATOM   1129  O   GLY A 155      21.727   7.858 -29.635  1.00 98.44           O  
ATOM   1130  N   ALA A 156      21.087   7.673 -31.767  1.00 98.36           N  
ATOM   1131  CA  ALA A 156      19.658   7.698 -31.465  1.00 98.36           C  
ATOM   1132  C   ALA A 156      19.260   6.508 -30.596  1.00 98.36           C  
ATOM   1133  CB  ALA A 156      18.842   7.707 -32.755  1.00 98.36           C  
ATOM   1134  O   ALA A 156      18.471   6.652 -29.659  1.00 98.36           O  
ATOM   1135  N   VAL A 157      19.782   5.290 -30.878  1.00 98.28           N  
ATOM   1136  CA  VAL A 157      19.493   4.085 -30.108  1.00 98.28           C  
ATOM   1137  C   VAL A 157      19.985   4.257 -28.673  1.00 98.28           C  
ATOM   1138  CB  VAL A 157      20.139   2.835 -30.746  1.00 98.28           C  
ATOM   1139  O   VAL A 157      19.286   3.899 -27.722  1.00 98.28           O  
ATOM   1140  CG1 VAL A 157      20.043   1.636 -29.804  1.00 98.28           C  
ATOM   1141  CG2 VAL A 157      19.477   2.518 -32.086  1.00 98.28           C  
ATOM   1142  N   LEU A 158      21.210   4.807 -28.468  1.00 98.22           N  
ATOM   1143  CA  LEU A 158      21.753   5.040 -27.134  1.00 98.22           C  
ATOM   1144  C   LEU A 158      20.899   6.045 -26.368  1.00 98.22           C  
ATOM   1145  CB  LEU A 158      23.197   5.542 -27.223  1.00 98.22           C  
ATOM   1146  O   LEU A 158      20.612   5.848 -25.185  1.00 98.22           O  
ATOM   1147  CG  LEU A 158      24.243   4.521 -27.671  1.00 98.22           C  
ATOM   1148  CD1 LEU A 158      25.597   5.197 -27.861  1.00 98.22           C  
ATOM   1149  CD2 LEU A 158      24.346   3.383 -26.661  1.00 98.22           C  
ATOM   1150  N   ARG A 159      20.476   7.193 -26.977  1.00 98.38           N  
ATOM   1151  CA  ARG A 159      19.635   8.203 -26.343  1.00 98.38           C  
ATOM   1152  C   ARG A 159      18.275   7.625 -25.966  1.00 98.38           C  
ATOM   1153  CB  ARG A 159      19.453   9.409 -27.268  1.00 98.38           C  
ATOM   1154  O   ARG A 159      17.764   7.887 -24.875  1.00 98.38           O  
ATOM   1155  CG  ARG A 159      20.691  10.282 -27.392  1.00 98.38           C  
ATOM   1156  CD  ARG A 159      20.374  11.622 -28.041  1.00 98.38           C  
ATOM   1157  NE  ARG A 159      19.918  11.459 -29.419  1.00 98.38           N  
ATOM   1158  NH1 ARG A 159      22.037  11.466 -30.339  1.00 98.38           N  
ATOM   1159  NH2 ARG A 159      20.198  11.240 -31.688  1.00 98.38           N  
ATOM   1160  CZ  ARG A 159      20.719  11.388 -30.479  1.00 98.38           C  
ATOM   1161  N   LEU A 160      17.641   6.865 -26.885  1.00 98.41           N  
ATOM   1162  CA  LEU A 160      16.356   6.232 -26.611  1.00 98.41           C  
ATOM   1163  C   LEU A 160      16.478   5.223 -25.474  1.00 98.41           C  
ATOM   1164  CB  LEU A 160      15.819   5.541 -27.867  1.00 98.41           C  
ATOM   1165  O   LEU A 160      15.589   5.126 -24.625  1.00 98.41           O  
ATOM   1166  CG  LEU A 160      14.412   4.949 -27.766  1.00 98.41           C  
ATOM   1167  CD1 LEU A 160      13.406   6.032 -27.391  1.00 98.41           C  
ATOM   1168  CD2 LEU A 160      14.019   4.278 -29.078  1.00 98.41           C  
ATOM   1169  N   GLY A 161      17.618   4.388 -25.455  1.00 98.41           N  
ATOM   1170  CA  GLY A 161      17.861   3.473 -24.351  1.00 98.41           C  
ATOM   1171  C   GLY A 161      17.982   4.174 -23.011  1.00 98.41           C  
ATOM   1172  O   GLY A 161      17.429   3.712 -22.011  1.00 98.41           O  
ATOM   1173  N   ALA A 162      18.700   5.322 -22.940  1.00 98.24           N  
ATOM   1174  CA  ALA A 162      18.828   6.119 -21.723  1.00 98.24           C  
ATOM   1175  C   ALA A 162      17.476   6.673 -21.286  1.00 98.24           C  
ATOM   1176  CB  ALA A 162      19.824   7.257 -21.935  1.00 98.24           C  
ATOM   1177  O   ALA A 162      17.143   6.651 -20.099  1.00 98.24           O  
ATOM   1178  N   ALA A 163      16.681   7.232 -22.263  1.00 98.30           N  
ATOM   1179  CA  ALA A 163      15.352   7.764 -21.973  1.00 98.30           C  
ATOM   1180  C   ALA A 163      14.424   6.669 -21.454  1.00 98.30           C  
ATOM   1181  CB  ALA A 163      14.756   8.416 -23.218  1.00 98.30           C  
ATOM   1182  O   ALA A 163      13.650   6.893 -20.521  1.00 98.30           O  
ATOM   1183  N   ARG A 164      14.498   5.450 -22.126  1.00 98.30           N  
ATOM   1184  CA  ARG A 164      13.703   4.318 -21.662  1.00 98.30           C  
ATOM   1185  C   ARG A 164      14.062   3.948 -20.227  1.00 98.30           C  
ATOM   1186  CB  ARG A 164      13.901   3.110 -22.580  1.00 98.30           C  
ATOM   1187  O   ARG A 164      13.179   3.685 -19.409  1.00 98.30           O  
ATOM   1188  CG  ARG A 164      12.974   1.944 -22.273  1.00 98.30           C  
ATOM   1189  CD  ARG A 164      13.129   0.818 -23.286  1.00 98.30           C  
ATOM   1190  NE  ARG A 164      14.362   0.066 -23.071  1.00 98.30           N  
ATOM   1191  NH1 ARG A 164      14.092  -1.301 -24.914  1.00 98.30           N  
ATOM   1192  NH2 ARG A 164      15.928  -1.540 -23.562  1.00 98.30           N  
ATOM   1193  CZ  ARG A 164      14.791  -0.923 -23.850  1.00 98.30           C  
ATOM   1194  N   GLY A 165      15.368   3.838 -19.907  1.00 98.34           N  
ATOM   1195  CA  GLY A 165      15.807   3.588 -18.543  1.00 98.34           C  
ATOM   1196  C   GLY A 165      15.306   4.625 -17.556  1.00 98.34           C  
ATOM   1197  O   GLY A 165      14.851   4.281 -16.463  1.00 98.34           O  
ATOM   1198  N   GLN A 166      15.359   5.927 -17.861  1.00 98.45           N  
ATOM   1199  CA  GLN A 166      14.858   7.017 -17.030  1.00 98.45           C  
ATOM   1200  C   GLN A 166      13.356   6.886 -16.797  1.00 98.45           C  
ATOM   1201  CB  GLN A 166      15.174   8.370 -17.671  1.00 98.45           C  
ATOM   1202  O   GLN A 166      12.875   7.086 -15.680  1.00 98.45           O  
ATOM   1203  CG  GLN A 166      14.773   9.564 -16.815  1.00 98.45           C  
ATOM   1204  CD  GLN A 166      15.536   9.629 -15.506  1.00 98.45           C  
ATOM   1205  NE2 GLN A 166      15.075  10.478 -14.593  1.00 98.45           N  
ATOM   1206  OE1 GLN A 166      16.531   8.923 -15.315  1.00 98.45           O  
ATOM   1207  N   LEU A 167      12.581   6.606 -17.875  1.00 98.41           N  
ATOM   1208  CA  LEU A 167      11.137   6.437 -17.759  1.00 98.41           C  
ATOM   1209  C   LEU A 167      10.800   5.249 -16.864  1.00 98.41           C  
ATOM   1210  CB  LEU A 167      10.507   6.245 -19.141  1.00 98.41           C  
ATOM   1211  O   LEU A 167       9.849   5.307 -16.081  1.00 98.41           O  
ATOM   1212  CG  LEU A 167      10.415   7.491 -20.023  1.00 98.41           C  
ATOM   1213  CD1 LEU A 167       9.936   7.116 -21.422  1.00 98.41           C  
ATOM   1214  CD2 LEU A 167       9.488   8.525 -19.394  1.00 98.41           C  
ATOM   1215  N   ARG A 168      11.548   4.173 -16.933  1.00 98.36           N  
ATOM   1216  CA  ARG A 168      11.337   3.007 -16.080  1.00 98.36           C  
ATOM   1217  C   ARG A 168      11.561   3.355 -14.612  1.00 98.36           C  
ATOM   1218  CB  ARG A 168      12.262   1.862 -16.495  1.00 98.36           C  
ATOM   1219  O   ARG A 168      10.800   2.924 -13.743  1.00 98.36           O  
ATOM   1220  CG  ARG A 168      11.835   1.157 -17.773  1.00 98.36           C  
ATOM   1221  CD  ARG A 168      12.696  -0.066 -18.057  1.00 98.36           C  
ATOM   1222  NE  ARG A 168      12.297  -0.731 -19.294  1.00 98.36           N  
ATOM   1223  NH1 ARG A 168      14.451  -1.221 -19.969  1.00 98.36           N  
ATOM   1224  NH2 ARG A 168      12.669  -1.845 -21.268  1.00 98.36           N  
ATOM   1225  CZ  ARG A 168      13.140  -1.264 -20.174  1.00 98.36           C  
ATOM   1226  N   LEU A 169      12.579   4.066 -14.263  1.00 98.26           N  
ATOM   1227  CA  LEU A 169      12.834   4.506 -12.896  1.00 98.26           C  
ATOM   1228  C   LEU A 169      11.712   5.411 -12.398  1.00 98.26           C  
ATOM   1229  CB  LEU A 169      14.174   5.241 -12.810  1.00 98.26           C  
ATOM   1230  O   LEU A 169      11.280   5.297 -11.249  1.00 98.26           O  
ATOM   1231  CG  LEU A 169      15.428   4.389 -13.014  1.00 98.26           C  
ATOM   1232  CD1 LEU A 169      16.667   5.277 -13.074  1.00 98.26           C  
ATOM   1233  CD2 LEU A 169      15.559   3.354 -11.901  1.00 98.26           C  
ATOM   1234  N   GLU A 170      11.245   6.335 -13.258  1.00 98.22           N  
ATOM   1235  CA  GLU A 170      10.128   7.205 -12.902  1.00 98.22           C  
ATOM   1236  C   GLU A 170       8.858   6.397 -12.647  1.00 98.22           C  
ATOM   1237  CB  GLU A 170       9.881   8.241 -14.002  1.00 98.22           C  
ATOM   1238  O   GLU A 170       8.108   6.689 -11.714  1.00 98.22           O  
ATOM   1239  CG  GLU A 170      10.965   9.304 -14.100  1.00 98.22           C  
ATOM   1240  CD  GLU A 170      10.775  10.248 -15.276  1.00 98.22           C  
ATOM   1241  OE1 GLU A 170      11.647  11.117 -15.505  1.00 98.22           O  
ATOM   1242  OE2 GLU A 170       9.745  10.119 -15.975  1.00 98.22           O  
ATOM   1243  N   GLN A 171       8.622   5.413 -13.547  1.00 98.27           N  
ATOM   1244  CA  GLN A 171       7.477   4.529 -13.353  1.00 98.27           C  
ATOM   1245  C   GLN A 171       7.555   3.818 -12.005  1.00 98.27           C  
ATOM   1246  CB  GLN A 171       7.392   3.502 -14.483  1.00 98.27           C  
ATOM   1247  O   GLN A 171       6.556   3.725 -11.287  1.00 98.27           O  
ATOM   1248  CG  GLN A 171       6.155   2.617 -14.419  1.00 98.27           C  
ATOM   1249  CD  GLN A 171       6.112   1.586 -15.531  1.00 98.27           C  
ATOM   1250  NE2 GLN A 171       4.949   0.977 -15.730  1.00 98.27           N  
ATOM   1251  OE1 GLN A 171       7.116   1.341 -16.207  1.00 98.27           O  
ATOM   1252  N   GLU A 172       8.732   3.252 -11.636  1.00 98.10           N  
ATOM   1253  CA  GLU A 172       8.922   2.593 -10.347  1.00 98.10           C  
ATOM   1254  C   GLU A 172       8.706   3.566  -9.192  1.00 98.10           C  
ATOM   1255  CB  GLU A 172      10.321   1.977 -10.260  1.00 98.10           C  
ATOM   1256  O   GLU A 172       8.081   3.217  -8.188  1.00 98.10           O  
ATOM   1257  CG  GLU A 172      10.531   0.794 -11.195  1.00 98.10           C  
ATOM   1258  CD  GLU A 172      11.951   0.252 -11.166  1.00 98.10           C  
ATOM   1259  OE1 GLU A 172      12.237  -0.738 -11.878  1.00 98.10           O  
ATOM   1260  OE2 GLU A 172      12.784   0.821 -10.426  1.00 98.10           O  
ATOM   1261  N   HIS A 173       9.218   4.763  -9.330  1.00 98.34           N  
ATOM   1262  CA  HIS A 173       9.027   5.796  -8.318  1.00 98.34           C  
ATOM   1263  C   HIS A 173       7.550   6.132  -8.146  1.00 98.34           C  
ATOM   1264  CB  HIS A 173       9.813   7.056  -8.685  1.00 98.34           C  
ATOM   1265  O   HIS A 173       7.071   6.288  -7.020  1.00 98.34           O  
ATOM   1266  CG  HIS A 173       9.613   8.187  -7.727  1.00 98.34           C  
ATOM   1267  CD2 HIS A 173      10.131   8.413  -6.496  1.00 98.34           C  
ATOM   1268  ND1 HIS A 173       8.788   9.257  -8.000  1.00 98.34           N  
ATOM   1269  CE1 HIS A 173       8.808  10.094  -6.977  1.00 98.34           C  
ATOM   1270  NE2 HIS A 173       9.615   9.605  -6.051  1.00 98.34           N  
ATOM   1271  N   LEU A 174       6.835   6.298  -9.258  1.00 98.20           N  
ATOM   1272  CA  LEU A 174       5.411   6.607  -9.207  1.00 98.20           C  
ATOM   1273  C   LEU A 174       4.625   5.453  -8.593  1.00 98.20           C  
ATOM   1274  CB  LEU A 174       4.878   6.914 -10.610  1.00 98.20           C  
ATOM   1275  O   LEU A 174       3.692   5.675  -7.818  1.00 98.20           O  
ATOM   1276  CG  LEU A 174       5.329   8.236 -11.232  1.00 98.20           C  
ATOM   1277  CD1 LEU A 174       4.861   8.327 -12.681  1.00 98.20           C  
ATOM   1278  CD2 LEU A 174       4.806   9.416 -10.421  1.00 98.20           C  
ATOM   1279  N   LEU A 175       4.977   4.216  -8.904  1.00 98.41           N  
ATOM   1280  CA  LEU A 175       4.315   3.056  -8.315  1.00 98.41           C  
ATOM   1281  C   LEU A 175       4.537   3.011  -6.807  1.00 98.41           C  
ATOM   1282  CB  LEU A 175       4.827   1.764  -8.957  1.00 98.41           C  
ATOM   1283  O   LEU A 175       3.622   2.679  -6.050  1.00 98.41           O  
ATOM   1284  CG  LEU A 175       4.360   1.486 -10.387  1.00 98.41           C  
ATOM   1285  CD1 LEU A 175       5.047   0.240 -10.936  1.00 98.41           C  
ATOM   1286  CD2 LEU A 175       2.844   1.333 -10.435  1.00 98.41           C  
ATOM   1287  N   GLU A 176       5.727   3.327  -6.323  1.00 98.03           N  
ATOM   1288  CA  GLU A 176       6.006   3.426  -4.893  1.00 98.03           C  
ATOM   1289  C   GLU A 176       5.182   4.535  -4.246  1.00 98.03           C  
ATOM   1290  CB  GLU A 176       7.498   3.670  -4.652  1.00 98.03           C  
ATOM   1291  O   GLU A 176       4.643   4.356  -3.152  1.00 98.03           O  
ATOM   1292  CG  GLU A 176       8.382   2.485  -5.014  1.00 98.03           C  
ATOM   1293  CD  GLU A 176       9.866   2.811  -4.981  1.00 98.03           C  
ATOM   1294  OE1 GLU A 176      10.684   1.960  -5.398  1.00 98.03           O  
ATOM   1295  OE2 GLU A 176      10.215   3.927  -4.534  1.00 98.03           O  
ATOM   1296  N   ASP A 177       5.045   5.672  -4.900  1.00 97.97           N  
ATOM   1297  CA  ASP A 177       4.248   6.789  -4.403  1.00 97.97           C  
ATOM   1298  C   ASP A 177       2.771   6.412  -4.309  1.00 97.97           C  
ATOM   1299  CB  ASP A 177       4.423   8.015  -5.302  1.00 97.97           C  
ATOM   1300  O   ASP A 177       2.099   6.753  -3.334  1.00 97.97           O  
ATOM   1301  CG  ASP A 177       5.777   8.682  -5.138  1.00 97.97           C  
ATOM   1302  OD1 ASP A 177       6.538   8.302  -4.222  1.00 97.97           O  
ATOM   1303  OD2 ASP A 177       6.084   9.599  -5.931  1.00 97.97           O  
ATOM   1304  N   ILE A 178       2.292   5.745  -5.329  1.00 97.52           N  
ATOM   1305  CA  ILE A 178       0.905   5.291  -5.330  1.00 97.52           C  
ATOM   1306  C   ILE A 178       0.677   4.328  -4.168  1.00 97.52           C  
ATOM   1307  CB  ILE A 178       0.534   4.614  -6.668  1.00 97.52           C  
ATOM   1308  O   ILE A 178      -0.342   4.409  -3.477  1.00 97.52           O  
ATOM   1309  CG1 ILE A 178       0.492   5.650  -7.798  1.00 97.52           C  
ATOM   1310  CG2 ILE A 178      -0.805   3.880  -6.549  1.00 97.52           C  
ATOM   1311  CD1 ILE A 178       0.333   5.046  -9.186  1.00 97.52           C  
ATOM   1312  N   ALA A 179       1.590   3.387  -3.930  1.00 97.50           N  
ATOM   1313  CA  ALA A 179       1.495   2.452  -2.811  1.00 97.50           C  
ATOM   1314  C   ALA A 179       1.468   3.194  -1.478  1.00 97.50           C  
ATOM   1315  CB  ALA A 179       2.658   1.464  -2.844  1.00 97.50           C  
ATOM   1316  O   ALA A 179       0.692   2.849  -0.584  1.00 97.50           O  
ATOM   1317  N   HIS A 180       2.359   4.254  -1.328  1.00 97.88           N  
ATOM   1318  CA  HIS A 180       2.388   5.068  -0.117  1.00 97.88           C  
ATOM   1319  C   HIS A 180       1.059   5.785   0.097  1.00 97.88           C  
ATOM   1320  CB  HIS A 180       3.529   6.086  -0.183  1.00 97.88           C  
ATOM   1321  O   HIS A 180       0.546   5.828   1.217  1.00 97.88           O  
ATOM   1322  CG  HIS A 180       4.886   5.477  -0.028  1.00 97.88           C  
ATOM   1323  CD2 HIS A 180       5.300   4.394   0.671  1.00 97.88           C  
ATOM   1324  ND1 HIS A 180       6.008   5.995  -0.638  1.00 97.88           N  
ATOM   1325  CE1 HIS A 180       7.056   5.254  -0.320  1.00 97.88           C  
ATOM   1326  NE2 HIS A 180       6.653   4.276   0.474  1.00 97.88           N  
ATOM   1327  N   VAL A 181       0.455   6.360  -0.956  1.00 96.65           N  
ATOM   1328  CA  VAL A 181      -0.815   7.071  -0.857  1.00 96.65           C  
ATOM   1329  C   VAL A 181      -1.937   6.083  -0.545  1.00 96.65           C  
ATOM   1330  CB  VAL A 181      -1.133   7.847  -2.154  1.00 96.65           C  
ATOM   1331  O   VAL A 181      -2.819   6.373   0.267  1.00 96.65           O  
ATOM   1332  CG1 VAL A 181      -2.553   8.409  -2.112  1.00 96.65           C  
ATOM   1333  CG2 VAL A 181      -0.118   8.969  -2.367  1.00 96.65           C  
ATOM   1334  N   ARG A 182      -1.937   4.928  -1.100  1.00 98.17           N  
ATOM   1335  CA  ARG A 182      -2.930   3.898  -0.815  1.00 98.17           C  
ATOM   1336  C   ARG A 182      -2.857   3.454   0.642  1.00 98.17           C  
ATOM   1337  CB  ARG A 182      -2.737   2.694  -1.740  1.00 98.17           C  
ATOM   1338  O   ARG A 182      -3.888   3.259   1.289  1.00 98.17           O  
ATOM   1339  CG  ARG A 182      -3.201   2.933  -3.168  1.00 98.17           C  
ATOM   1340  CD  ARG A 182      -3.008   1.699  -4.038  1.00 98.17           C  
ATOM   1341  NE  ARG A 182      -3.513   1.910  -5.392  1.00 98.17           N  
ATOM   1342  NH1 ARG A 182      -2.603  -0.031  -6.255  1.00 98.17           N  
ATOM   1343  NH2 ARG A 182      -3.814   1.372  -7.604  1.00 98.17           N  
ATOM   1344  CZ  ARG A 182      -3.309   1.083  -6.414  1.00 98.17           C  
ATOM   1345  N   GLN A 183      -1.653   3.216   1.147  1.00 97.28           N  
ATOM   1346  CA  GLN A 183      -1.458   2.875   2.552  1.00 97.28           C  
ATOM   1347  C   GLN A 183      -2.000   3.970   3.465  1.00 97.28           C  
ATOM   1348  CB  GLN A 183       0.024   2.633   2.845  1.00 97.28           C  
ATOM   1349  O   GLN A 183      -2.668   3.682   4.461  1.00 97.28           O  
ATOM   1350  CG  GLN A 183       0.301   2.167   4.268  1.00 97.28           C  
ATOM   1351  CD  GLN A 183       1.781   1.973   4.544  1.00 97.28           C  
ATOM   1352  NE2 GLN A 183       2.114   1.648   5.789  1.00 97.28           N  
ATOM   1353  OE1 GLN A 183       2.617   2.114   3.646  1.00 97.28           O  
ATOM   1354  N   ARG A 184      -1.731   5.190   3.151  1.00 98.28           N  
ATOM   1355  CA  ARG A 184      -2.225   6.314   3.941  1.00 98.28           C  
ATOM   1356  C   ARG A 184      -3.748   6.382   3.905  1.00 98.28           C  
ATOM   1357  CB  ARG A 184      -1.629   7.630   3.436  1.00 98.28           C  
ATOM   1358  O   ARG A 184      -4.385   6.681   4.916  1.00 98.28           O  
ATOM   1359  CG  ARG A 184      -0.152   7.799   3.753  1.00 98.28           C  
ATOM   1360  CD  ARG A 184       0.299   9.244   3.584  1.00 98.28           C  
ATOM   1361  NE  ARG A 184       0.119   9.708   2.211  1.00 98.28           N  
ATOM   1362  NH1 ARG A 184       2.218   9.057   1.498  1.00 98.28           N  
ATOM   1363  NH2 ARG A 184       0.767  10.064   0.037  1.00 98.28           N  
ATOM   1364  CZ  ARG A 184       1.035   9.608   1.252  1.00 98.28           C  
ATOM   1365  N   LEU A 185      -4.319   6.143   2.779  1.00 98.03           N  
ATOM   1366  CA  LEU A 185      -5.772   6.117   2.651  1.00 98.03           C  
ATOM   1367  C   LEU A 185      -6.375   5.017   3.518  1.00 98.03           C  
ATOM   1368  CB  LEU A 185      -6.177   5.911   1.189  1.00 98.03           C  
ATOM   1369  O   LEU A 185      -7.398   5.229   4.173  1.00 98.03           O  
ATOM   1370  CG  LEU A 185      -6.031   7.123   0.267  1.00 98.03           C  
ATOM   1371  CD1 LEU A 185      -6.339   6.733  -1.174  1.00 98.03           C  
ATOM   1372  CD2 LEU A 185      -6.943   8.256   0.726  1.00 98.03           C  
ATOM   1373  N   ASP A 186      -5.821   3.859   3.488  1.00 96.75           N  
ATOM   1374  CA  ASP A 186      -6.281   2.746   4.312  1.00 96.75           C  
ATOM   1375  C   ASP A 186      -6.152   3.072   5.798  1.00 96.75           C  
ATOM   1376  CB  ASP A 186      -5.496   1.474   3.983  1.00 96.75           C  
ATOM   1377  O   ASP A 186      -7.046   2.760   6.588  1.00 96.75           O  
ATOM   1378  CG  ASP A 186      -5.857   0.887   2.630  1.00 96.75           C  
ATOM   1379  OD1 ASP A 186      -6.954   1.184   2.110  1.00 96.75           O  
ATOM   1380  OD2 ASP A 186      -5.039   0.119   2.081  1.00 96.75           O  
ATOM   1381  N   ASP A 187      -5.011   3.661   6.222  1.00 96.26           N  
ATOM   1382  CA  ASP A 187      -4.813   4.079   7.607  1.00 96.26           C  
ATOM   1383  C   ASP A 187      -5.848   5.123   8.019  1.00 96.26           C  
ATOM   1384  CB  ASP A 187      -3.400   4.633   7.803  1.00 96.26           C  
ATOM   1385  O   ASP A 187      -6.390   5.064   9.125  1.00 96.26           O  
ATOM   1386  CG  ASP A 187      -2.326   3.563   7.716  1.00 96.26           C  
ATOM   1387  OD1 ASP A 187      -2.648   2.363   7.854  1.00 96.26           O  
ATOM   1388  OD2 ASP A 187      -1.146   3.923   7.511  1.00 96.26           O  
ATOM   1389  N   GLU A 188      -6.077   6.112   7.146  1.00 95.76           N  
ATOM   1390  CA  GLU A 188      -7.092   7.127   7.413  1.00 95.76           C  
ATOM   1391  C   GLU A 188      -8.478   6.502   7.536  1.00 95.76           C  
ATOM   1392  CB  GLU A 188      -7.090   8.191   6.312  1.00 95.76           C  
ATOM   1393  O   GLU A 188      -9.278   6.913   8.380  1.00 95.76           O  
ATOM   1394  CG  GLU A 188      -5.942   9.184   6.418  1.00 95.76           C  
ATOM   1395  CD  GLU A 188      -5.916  10.194   5.282  1.00 95.76           C  
ATOM   1396  OE1 GLU A 188      -4.990  11.035   5.239  1.00 95.76           O  
ATOM   1397  OE2 GLU A 188      -6.831  10.145   4.429  1.00 95.76           O  
ATOM   1398  N   ALA A 189      -8.836   5.587   6.646  1.00 96.38           N  
ATOM   1399  CA  ALA A 189     -10.106   4.872   6.728  1.00 96.38           C  
ATOM   1400  C   ALA A 189     -10.240   4.143   8.062  1.00 96.38           C  
ATOM   1401  CB  ALA A 189     -10.238   3.885   5.571  1.00 96.38           C  
ATOM   1402  O   ALA A 189     -11.307   4.158   8.681  1.00 96.38           O  
ATOM   1403  N   ARG A 190      -9.159   3.446   8.468  1.00 96.19           N  
ATOM   1404  CA  ARG A 190      -9.148   2.764   9.758  1.00 96.19           C  
ATOM   1405  C   ARG A 190      -9.341   3.753  10.903  1.00 96.19           C  
ATOM   1406  CB  ARG A 190      -7.840   1.993   9.948  1.00 96.19           C  
ATOM   1407  O   ARG A 190     -10.110   3.494  11.831  1.00 96.19           O  
ATOM   1408  CG  ARG A 190      -7.927   0.527   9.553  1.00 96.19           C  
ATOM   1409  CD  ARG A 190      -6.621  -0.208   9.821  1.00 96.19           C  
ATOM   1410  NE  ARG A 190      -6.558  -1.476   9.100  1.00 96.19           N  
ATOM   1411  NH1 ARG A 190      -5.165  -0.695   7.431  1.00 96.19           N  
ATOM   1412  NH2 ARG A 190      -5.880  -2.873   7.408  1.00 96.19           N  
ATOM   1413  CZ  ARG A 190      -5.867  -1.679   7.982  1.00 96.19           C  
ATOM   1414  N   GLN A 191      -8.649   4.881  10.913  1.00 96.28           N  
ATOM   1415  CA  GLN A 191      -8.766   5.916  11.934  1.00 96.28           C  
ATOM   1416  C   GLN A 191     -10.172   6.509  11.958  1.00 96.28           C  
ATOM   1417  CB  GLN A 191      -7.735   7.022  11.700  1.00 96.28           C  
ATOM   1418  O   GLN A 191     -10.715   6.791  13.028  1.00 96.28           O  
ATOM   1419  CG  GLN A 191      -6.301   6.594  11.981  1.00 96.28           C  
ATOM   1420  CD  GLN A 191      -5.285   7.647  11.579  1.00 96.28           C  
ATOM   1421  NE2 GLN A 191      -4.006   7.332  11.748  1.00 96.28           N  
ATOM   1422  OE1 GLN A 191      -5.647   8.735  11.120  1.00 96.28           O  
ATOM   1423  N   ARG A 192     -10.772   6.759  10.791  1.00 96.91           N  
ATOM   1424  CA  ARG A 192     -12.143   7.254  10.718  1.00 96.91           C  
ATOM   1425  C   ARG A 192     -13.118   6.258  11.338  1.00 96.91           C  
ATOM   1426  CB  ARG A 192     -12.536   7.538   9.267  1.00 96.91           C  
ATOM   1427  O   ARG A 192     -14.054   6.651  12.037  1.00 96.91           O  
ATOM   1428  CG  ARG A 192     -11.921   8.808   8.700  1.00 96.91           C  
ATOM   1429  CD  ARG A 192     -12.463   9.126   7.313  1.00 96.91           C  
ATOM   1430  NE  ARG A 192     -11.835  10.318   6.750  1.00 96.91           N  
ATOM   1431  NH1 ARG A 192     -10.467   9.160   5.292  1.00 96.91           N  
ATOM   1432  NH2 ARG A 192     -10.397  11.450   5.362  1.00 96.91           N  
ATOM   1433  CZ  ARG A 192     -10.901  10.307   5.803  1.00 96.91           C  
ATOM   1434  N   GLU A 193     -12.967   4.970  11.021  1.00 96.85           N  
ATOM   1435  CA  GLU A 193     -13.815   3.936  11.606  1.00 96.85           C  
ATOM   1436  C   GLU A 193     -13.694   3.918  13.127  1.00 96.85           C  
ATOM   1437  CB  GLU A 193     -13.460   2.562  11.033  1.00 96.85           C  
ATOM   1438  O   GLU A 193     -14.696   3.790  13.834  1.00 96.85           O  
ATOM   1439  CG  GLU A 193     -13.941   2.348   9.605  1.00 96.85           C  
ATOM   1440  CD  GLU A 193     -13.487   1.024   9.011  1.00 96.85           C  
ATOM   1441  OE1 GLU A 193     -13.715   0.791   7.803  1.00 96.85           O  
ATOM   1442  OE2 GLU A 193     -12.898   0.213   9.761  1.00 96.85           O  
ATOM   1443  N   GLU A 194     -12.449   4.016  13.679  1.00 95.53           N  
ATOM   1444  CA  GLU A 194     -12.217   4.068  15.119  1.00 95.53           C  
ATOM   1445  C   GLU A 194     -12.857   5.308  15.737  1.00 95.53           C  
ATOM   1446  CB  GLU A 194     -10.717   4.042  15.423  1.00 95.53           C  
ATOM   1447  O   GLU A 194     -13.447   5.235  16.817  1.00 95.53           O  
ATOM   1448  CG  GLU A 194     -10.057   2.698  15.151  1.00 95.53           C  
ATOM   1449  CD  GLU A 194      -8.545   2.731  15.304  1.00 95.53           C  
ATOM   1450  OE1 GLU A 194      -7.880   1.719  14.985  1.00 95.53           O  
ATOM   1451  OE2 GLU A 194      -8.020   3.777  15.747  1.00 95.53           O  
ATOM   1452  N   ALA A 195     -12.711   6.452  15.095  1.00 94.81           N  
ATOM   1453  CA  ALA A 195     -13.312   7.694  15.574  1.00 94.81           C  
ATOM   1454  C   ALA A 195     -14.836   7.611  15.552  1.00 94.81           C  
ATOM   1455  CB  ALA A 195     -12.835   8.876  14.734  1.00 94.81           C  
ATOM   1456  O   ALA A 195     -15.503   8.077  16.478  1.00 94.81           O  
ATOM   1457  N   GLU A 196     -15.393   7.049  14.443  1.00 96.62           N  
ATOM   1458  CA  GLU A 196     -16.839   6.864  14.358  1.00 96.62           C  
ATOM   1459  C   GLU A 196     -17.340   5.925  15.452  1.00 96.62           C  
ATOM   1460  CB  GLU A 196     -17.232   6.324  12.980  1.00 96.62           C  
ATOM   1461  O   GLU A 196     -18.399   6.157  16.039  1.00 96.62           O  
ATOM   1462  CG  GLU A 196     -17.153   7.360  11.869  1.00 96.62           C  
ATOM   1463  CD  GLU A 196     -17.478   6.793  10.496  1.00 96.62           C  
ATOM   1464  OE1 GLU A 196     -17.441   7.553   9.501  1.00 96.62           O  
ATOM   1465  OE2 GLU A 196     -17.772   5.579  10.414  1.00 96.62           O  
ATOM   1466  N   ALA A 197     -16.632   4.829  15.704  1.00 95.70           N  
ATOM   1467  CA  ALA A 197     -16.977   3.923  16.797  1.00 95.70           C  
ATOM   1468  C   ALA A 197     -16.947   4.647  18.140  1.00 95.70           C  
ATOM   1469  CB  ALA A 197     -16.026   2.729  16.818  1.00 95.70           C  
ATOM   1470  O   ALA A 197     -17.829   4.449  18.979  1.00 95.70           O  
ATOM   1471  N   ALA A 198     -15.898   5.480  18.405  1.00 96.76           N  
ATOM   1472  CA  ALA A 198     -15.791   6.267  19.631  1.00 96.76           C  
ATOM   1473  C   ALA A 198     -16.942   7.262  19.746  1.00 96.76           C  
ATOM   1474  CB  ALA A 198     -14.452   6.999  19.679  1.00 96.76           C  
ATOM   1475  O   ALA A 198     -17.495   7.459  20.831  1.00 96.76           O  
ATOM   1476  N   ALA A 199     -17.314   7.934  18.654  1.00 95.44           N  
ATOM   1477  CA  ALA A 199     -18.438   8.867  18.641  1.00 95.44           C  
ATOM   1478  C   ALA A 199     -19.744   8.157  18.987  1.00 95.44           C  
ATOM   1479  CB  ALA A 199     -18.551   9.546  17.279  1.00 95.44           C  
ATOM   1480  O   ALA A 199     -20.578   8.698  19.716  1.00 95.44           O  
ATOM   1481  N   ARG A 200     -19.891   6.907  18.403  1.00 97.55           N  
ATOM   1482  CA  ARG A 200     -21.081   6.123  18.716  1.00 97.55           C  
ATOM   1483  C   ARG A 200     -21.128   5.764  20.197  1.00 97.55           C  
ATOM   1484  CB  ARG A 200     -21.126   4.851  17.866  1.00 97.55           C  
ATOM   1485  O   ARG A 200     -22.192   5.804  20.818  1.00 97.55           O  
ATOM   1486  CG  ARG A 200     -21.509   5.092  16.415  1.00 97.55           C  
ATOM   1487  CD  ARG A 200     -21.623   3.788  15.637  1.00 97.55           C  
ATOM   1488  NE  ARG A 200     -21.241   3.960  14.239  1.00 97.55           N  
ATOM   1489  NH1 ARG A 200     -19.479   2.468  14.322  1.00 97.55           N  
ATOM   1490  NH2 ARG A 200     -19.971   3.560  12.367  1.00 97.55           N  
ATOM   1491  CZ  ARG A 200     -20.231   3.329  13.646  1.00 97.55           C  
ATOM   1492  N   ALA A 201     -20.044   5.409  20.762  1.00 96.83           N  
ATOM   1493  CA  ALA A 201     -19.953   5.096  22.186  1.00 96.83           C  
ATOM   1494  C   ALA A 201     -20.296   6.313  23.039  1.00 96.83           C  
ATOM   1495  CB  ALA A 201     -18.555   4.586  22.530  1.00 96.83           C  
ATOM   1496  O   ALA A 201     -21.015   6.199  24.035  1.00 96.83           O  
ATOM   1497  N   LEU A 202     -19.725   7.479  22.688  1.00 96.70           N  
ATOM   1498  CA  LEU A 202     -20.020   8.708  23.416  1.00 96.70           C  
ATOM   1499  C   LEU A 202     -21.494   9.077  23.284  1.00 96.70           C  
ATOM   1500  CB  LEU A 202     -19.146   9.857  22.905  1.00 96.70           C  
ATOM   1501  O   LEU A 202     -22.101   9.574  24.236  1.00 96.70           O  
ATOM   1502  CG  LEU A 202     -17.677   9.832  23.329  1.00 96.70           C  
ATOM   1503  CD1 LEU A 202     -16.894  10.912  22.590  1.00 96.70           C  
ATOM   1504  CD2 LEU A 202     -17.553  10.013  24.839  1.00 96.70           C  
ATOM   1505  N   ALA A 203     -22.063   8.861  22.112  1.00 98.14           N  
ATOM   1506  CA  ALA A 203     -23.487   9.114  21.908  1.00 98.14           C  
ATOM   1507  C   ALA A 203     -24.336   8.238  22.826  1.00 98.14           C  
ATOM   1508  CB  ALA A 203     -23.866   8.875  20.449  1.00 98.14           C  
ATOM   1509  O   ALA A 203     -25.331   8.700  23.389  1.00 98.14           O  
ATOM   1510  N   ARG A 204     -23.957   6.966  22.968  1.00 98.23           N  
ATOM   1511  CA  ARG A 204     -24.666   6.071  23.876  1.00 98.23           C  
ATOM   1512  C   ARG A 204     -24.534   6.541  25.321  1.00 98.23           C  
ATOM   1513  CB  ARG A 204     -24.142   4.640  23.740  1.00 98.23           C  
ATOM   1514  O   ARG A 204     -25.508   6.523  26.077  1.00 98.23           O  
ATOM   1515  CG  ARG A 204     -24.467   3.989  22.405  1.00 98.23           C  
ATOM   1516  CD  ARG A 204     -23.966   2.553  22.341  1.00 98.23           C  
ATOM   1517  NE  ARG A 204     -24.143   1.979  21.010  1.00 98.23           N  
ATOM   1518  NH1 ARG A 204     -22.984   0.034  21.468  1.00 98.23           N  
ATOM   1519  NH2 ARG A 204     -23.893   0.370  19.391  1.00 98.23           N  
ATOM   1520  CZ  ARG A 204     -23.673   0.796  20.626  1.00 98.23           C  
ATOM   1521  N   PHE A 205     -23.332   6.917  25.732  1.00 97.63           N  
ATOM   1522  CA  PHE A 205     -23.106   7.449  27.071  1.00 97.63           C  
ATOM   1523  C   PHE A 205     -23.943   8.702  27.303  1.00 97.63           C  
ATOM   1524  CB  PHE A 205     -21.622   7.763  27.282  1.00 97.63           C  
ATOM   1525  O   PHE A 205     -24.489   8.897  28.391  1.00 97.63           O  
ATOM   1526  CG  PHE A 205     -20.765   6.541  27.475  1.00 97.63           C  
ATOM   1527  CD1 PHE A 205     -21.036   5.638  28.495  1.00 97.63           C  
ATOM   1528  CD2 PHE A 205     -19.686   6.296  26.634  1.00 97.63           C  
ATOM   1529  CE1 PHE A 205     -20.245   4.506  28.675  1.00 97.63           C  
ATOM   1530  CE2 PHE A 205     -18.891   5.167  26.808  1.00 97.63           C  
ATOM   1531  CZ  PHE A 205     -19.171   4.274  27.830  1.00 97.63           C  
ATOM   1532  N   ALA A 206     -24.037   9.603  26.324  1.00 97.49           N  
ATOM   1533  CA  ALA A 206     -24.847  10.813  26.437  1.00 97.49           C  
ATOM   1534  C   ALA A 206     -26.323  10.471  26.611  1.00 97.49           C  
ATOM   1535  CB  ALA A 206     -24.651  11.701  25.210  1.00 97.49           C  
ATOM   1536  O   ALA A 206     -27.022  11.096  27.413  1.00 97.49           O  
ATOM   1537  N   GLN A 207     -26.807   9.487  25.820  1.00 97.99           N  
ATOM   1538  CA  GLN A 207     -28.187   9.034  25.957  1.00 97.99           C  
ATOM   1539  C   GLN A 207     -28.447   8.478  27.354  1.00 97.99           C  
ATOM   1540  CB  GLN A 207     -28.513   7.977  24.902  1.00 97.99           C  
ATOM   1541  O   GLN A 207     -29.490   8.748  27.952  1.00 97.99           O  
ATOM   1542  CG  GLN A 207     -28.594   8.527  23.484  1.00 97.99           C  
ATOM   1543  CD  GLN A 207     -28.864   7.450  22.451  1.00 97.99           C  
ATOM   1544  NE2 GLN A 207     -29.243   7.865  21.247  1.00 97.99           N  
ATOM   1545  OE1 GLN A 207     -28.733   6.255  22.732  1.00 97.99           O  
ATOM   1546  N   GLU A 208     -27.535   7.661  27.857  1.00 97.42           N  
ATOM   1547  CA  GLU A 208     -27.655   7.113  29.204  1.00 97.42           C  
ATOM   1548  C   GLU A 208     -27.648   8.221  30.253  1.00 97.42           C  
ATOM   1549  CB  GLU A 208     -26.524   6.119  29.483  1.00 97.42           C  
ATOM   1550  O   GLU A 208     -28.399   8.164  31.229  1.00 97.42           O  
ATOM   1551  CG  GLU A 208     -26.656   4.809  28.719  1.00 97.42           C  
ATOM   1552  CD  GLU A 208     -25.440   3.907  28.861  1.00 97.42           C  
ATOM   1553  OE1 GLU A 208     -25.371   2.867  28.168  1.00 97.42           O  
ATOM   1554  OE2 GLU A 208     -24.549   4.243  29.674  1.00 97.42           O  
ATOM   1555  N   ALA A 209     -26.759   9.197  30.090  1.00 96.95           N  
ATOM   1556  CA  ALA A 209     -26.699  10.341  30.996  1.00 96.95           C  
ATOM   1557  C   ALA A 209     -28.003  11.134  30.965  1.00 96.95           C  
ATOM   1558  CB  ALA A 209     -25.523  11.245  30.635  1.00 96.95           C  
ATOM   1559  O   ALA A 209     -28.490  11.580  32.006  1.00 96.95           O  
ATOM   1560  N   GLU A 210     -28.550  11.332  29.737  1.00 98.07           N  
ATOM   1561  CA  GLU A 210     -29.828  12.024  29.602  1.00 98.07           C  
ATOM   1562  C   GLU A 210     -30.950  11.251  30.289  1.00 98.07           C  
ATOM   1563  CB  GLU A 210     -30.168  12.244  28.126  1.00 98.07           C  
ATOM   1564  O   GLU A 210     -31.805  11.843  30.951  1.00 98.07           O  
ATOM   1565  CG  GLU A 210     -29.341  13.334  27.460  1.00 98.07           C  
ATOM   1566  CD  GLU A 210     -29.620  13.475  25.972  1.00 98.07           C  
ATOM   1567  OE1 GLU A 210     -28.934  14.277  25.299  1.00 98.07           O  
ATOM   1568  OE2 GLU A 210     -30.533  12.778  25.476  1.00 98.07           O  
ATOM   1569  N   ALA A 211     -30.987   9.936  30.111  1.00 97.50           N  
ATOM   1570  CA  ALA A 211     -31.981   9.106  30.787  1.00 97.50           C  
ATOM   1571  C   ALA A 211     -31.872   9.245  32.302  1.00 97.50           C  
ATOM   1572  CB  ALA A 211     -31.821   7.644  30.376  1.00 97.50           C  
ATOM   1573  O   ALA A 211     -32.886   9.319  33.000  1.00 97.50           O  
ATOM   1574  N   ALA A 212     -30.641   9.222  32.844  1.00 97.43           N  
ATOM   1575  CA  ALA A 212     -30.411   9.402  34.275  1.00 97.43           C  
ATOM   1576  C   ALA A 212     -30.871  10.782  34.736  1.00 97.43           C  
ATOM   1577  CB  ALA A 212     -28.935   9.198  34.607  1.00 97.43           C  
ATOM   1578  O   ALA A 212     -31.460  10.921  35.810  1.00 97.43           O  
ATOM   1579  N   ARG A 213     -30.576  11.824  33.952  1.00 97.93           N  
ATOM   1580  CA  ARG A 213     -31.012  13.178  34.276  1.00 97.93           C  
ATOM   1581  C   ARG A 213     -32.533  13.259  34.360  1.00 97.93           C  
ATOM   1582  CB  ARG A 213     -30.491  14.174  33.238  1.00 97.93           C  
ATOM   1583  O   ARG A 213     -33.077  13.913  35.252  1.00 97.93           O  
ATOM   1584  CG  ARG A 213     -29.032  14.557  33.430  1.00 97.93           C  
ATOM   1585  CD  ARG A 213     -28.568  15.557  32.381  1.00 97.93           C  
ATOM   1586  NE  ARG A 213     -28.191  16.833  32.981  1.00 97.93           N  
ATOM   1587  NH1 ARG A 213     -27.724  17.876  30.974  1.00 97.93           N  
ATOM   1588  NH2 ARG A 213     -27.478  19.016  32.947  1.00 97.93           N  
ATOM   1589  CZ  ARG A 213     -27.798  17.905  32.299  1.00 97.93           C  
ATOM   1590  N   VAL A 214     -33.243  12.657  33.408  1.00 98.31           N  
ATOM   1591  CA  VAL A 214     -34.702  12.664  33.385  1.00 98.31           C  
ATOM   1592  C   VAL A 214     -35.243  11.979  34.638  1.00 98.31           C  
ATOM   1593  CB  VAL A 214     -35.254  11.971  32.119  1.00 98.31           C  
ATOM   1594  O   VAL A 214     -36.198  12.459  35.253  1.00 98.31           O  
ATOM   1595  CG1 VAL A 214     -36.767  11.788  32.219  1.00 98.31           C  
ATOM   1596  CG2 VAL A 214     -34.891  12.774  30.871  1.00 98.31           C  
ATOM   1597  N   ASP A 215     -34.668  10.789  35.035  1.00 97.84           N  
ATOM   1598  CA  ASP A 215     -35.080  10.087  36.246  1.00 97.84           C  
ATOM   1599  C   ASP A 215     -34.891  10.964  37.481  1.00 97.84           C  
ATOM   1600  CB  ASP A 215     -34.297   8.782  36.403  1.00 97.84           C  
ATOM   1601  O   ASP A 215     -35.753  11.000  38.362  1.00 97.84           O  
ATOM   1602  CG  ASP A 215     -34.660   7.742  35.358  1.00 97.84           C  
ATOM   1603  OD1 ASP A 215     -35.755   7.834  34.761  1.00 97.84           O  
ATOM   1604  OD2 ASP A 215     -33.846   6.822  35.130  1.00 97.84           O  
ATOM   1605  N   LEU A 216     -33.731  11.658  37.595  1.00 97.62           N  
ATOM   1606  CA  LEU A 216     -33.468  12.556  38.714  1.00 97.62           C  
ATOM   1607  C   LEU A 216     -34.433  13.736  38.703  1.00 97.62           C  
ATOM   1608  CB  LEU A 216     -32.024  13.062  38.667  1.00 97.62           C  
ATOM   1609  O   LEU A 216     -34.873  14.193  39.761  1.00 97.62           O  
ATOM   1610  CG  LEU A 216     -30.940  12.060  39.070  1.00 97.62           C  
ATOM   1611  CD1 LEU A 216     -29.555  12.650  38.825  1.00 97.62           C  
ATOM   1612  CD2 LEU A 216     -31.103  11.655  40.531  1.00 97.62           C  
ATOM   1613  N   GLN A 217     -34.703  14.251  37.559  1.00 98.08           N  
ATOM   1614  CA  GLN A 217     -35.679  15.328  37.439  1.00 98.08           C  
ATOM   1615  C   GLN A 217     -37.053  14.884  37.933  1.00 98.08           C  
ATOM   1616  CB  GLN A 217     -35.773  15.811  35.991  1.00 98.08           C  
ATOM   1617  O   GLN A 217     -37.750  15.641  38.611  1.00 98.08           O  
ATOM   1618  CG  GLN A 217     -36.607  17.072  35.815  1.00 98.08           C  
ATOM   1619  CD  GLN A 217     -36.537  17.632  34.407  1.00 98.08           C  
ATOM   1620  NE2 GLN A 217     -37.422  18.572  34.097  1.00 98.08           N  
ATOM   1621  OE1 GLN A 217     -35.692  17.222  33.604  1.00 98.08           O  
ATOM   1622  N   LYS A 218     -37.484  13.683  37.576  1.00 98.15           N  
ATOM   1623  CA  LYS A 218     -38.748  13.142  38.066  1.00 98.15           C  
ATOM   1624  C   LYS A 218     -38.748  13.038  39.589  1.00 98.15           C  
ATOM   1625  CB  LYS A 218     -39.021  11.770  37.447  1.00 98.15           C  
ATOM   1626  O   LYS A 218     -39.747  13.353  40.238  1.00 98.15           O  
ATOM   1627  CG  LYS A 218     -39.326  11.813  35.957  1.00 98.15           C  
ATOM   1628  CD  LYS A 218     -39.533  10.415  35.388  1.00 98.15           C  
ATOM   1629  CE  LYS A 218     -39.745  10.449  33.881  1.00 98.15           C  
ATOM   1630  NZ  LYS A 218     -39.821   9.075  33.301  1.00 98.15           N  
ATOM   1631  N   LYS A 219     -37.623  12.525  40.134  1.00 98.05           N  
ATOM   1632  CA  LYS A 219     -37.497  12.423  41.585  1.00 98.05           C  
ATOM   1633  C   LYS A 219     -37.539  13.802  42.238  1.00 98.05           C  
ATOM   1634  CB  LYS A 219     -36.201  11.704  41.962  1.00 98.05           C  
ATOM   1635  O   LYS A 219     -38.158  13.977  43.290  1.00 98.05           O  
ATOM   1636  CG  LYS A 219     -36.181  10.229  41.588  1.00 98.05           C  
ATOM   1637  CD  LYS A 219     -34.846   9.583  41.935  1.00 98.05           C  
ATOM   1638  CE  LYS A 219     -34.780   8.139  41.454  1.00 98.05           C  
ATOM   1639  NZ  LYS A 219     -33.418   7.556  41.637  1.00 98.05           N  
ATOM   1640  N   ALA A 220     -36.834  14.773  41.622  1.00 97.51           N  
ATOM   1641  CA  ALA A 220     -36.847  16.143  42.128  1.00 97.51           C  
ATOM   1642  C   ALA A 220     -38.258  16.724  42.101  1.00 97.51           C  
ATOM   1643  CB  ALA A 220     -35.899  17.020  41.315  1.00 97.51           C  
ATOM   1644  O   ALA A 220     -38.680  17.391  43.049  1.00 97.51           O  
ATOM   1645  N   GLN A 221     -38.976  16.489  40.986  1.00 98.04           N  
ATOM   1646  CA  GLN A 221     -40.357  16.947  40.877  1.00 98.04           C  
ATOM   1647  C   GLN A 221     -41.245  16.269  41.916  1.00 98.04           C  
ATOM   1648  CB  GLN A 221     -40.900  16.687  39.471  1.00 98.04           C  
ATOM   1649  O   GLN A 221     -42.102  16.913  42.523  1.00 98.04           O  
ATOM   1650  CG  GLN A 221     -40.321  17.611  38.408  1.00 98.04           C  
ATOM   1651  CD  GLN A 221     -40.857  17.316  37.019  1.00 98.04           C  
ATOM   1652  NE2 GLN A 221     -40.450  18.121  36.043  1.00 98.04           N  
ATOM   1653  OE1 GLN A 221     -41.630  16.373  36.825  1.00 98.04           O  
ATOM   1654  N   ALA A 222     -41.145  14.957  42.103  1.00 97.71           N  
ATOM   1655  CA  ALA A 222     -41.898  14.213  43.109  1.00 97.71           C  
ATOM   1656  C   ALA A 222     -41.664  14.786  44.504  1.00 97.71           C  
ATOM   1657  CB  ALA A 222     -41.517  12.735  43.073  1.00 97.71           C  
ATOM   1658  O   ALA A 222     -42.604  14.926  45.289  1.00 97.71           O  
ATOM   1659  N   LEU A 223     -40.380  15.079  44.857  1.00 97.59           N  
ATOM   1660  CA  LEU A 223     -40.041  15.644  46.159  1.00 97.59           C  
ATOM   1661  C   LEU A 223     -40.631  17.042  46.314  1.00 97.59           C  
ATOM   1662  CB  LEU A 223     -38.522  15.696  46.341  1.00 97.59           C  
ATOM   1663  O   LEU A 223     -41.098  17.406  47.396  1.00 97.59           O  
ATOM   1664  CG  LEU A 223     -37.824  14.360  46.599  1.00 97.59           C  
ATOM   1665  CD1 LEU A 223     -36.310  14.546  46.608  1.00 97.59           C  
ATOM   1666  CD2 LEU A 223     -38.301  13.752  47.914  1.00 97.59           C  
ATOM   1667  N   GLN A 224     -40.597  17.839  45.232  1.00 97.88           N  
ATOM   1668  CA  GLN A 224     -41.218  19.159  45.255  1.00 97.88           C  
ATOM   1669  C   GLN A 224     -42.720  19.057  45.502  1.00 97.88           C  
ATOM   1670  CB  GLN A 224     -40.950  19.902  43.945  1.00 97.88           C  
ATOM   1671  O   GLN A 224     -43.287  19.855  46.251  1.00 97.88           O  
ATOM   1672  CG  GLN A 224     -41.294  21.384  43.998  1.00 97.88           C  
ATOM   1673  CD  GLN A 224     -40.802  22.144  42.780  1.00 97.88           C  
ATOM   1674  NE2 GLN A 224     -41.146  23.425  42.702  1.00 97.88           N  
ATOM   1675  OE1 GLN A 224     -40.117  21.585  41.918  1.00 97.88           O  
ATOM   1676  N   GLU A 225     -43.421  18.138  44.853  1.00 97.78           N  
ATOM   1677  CA  GLU A 225     -44.848  17.917  45.063  1.00 97.78           C  
ATOM   1678  C   GLU A 225     -45.130  17.446  46.487  1.00 97.78           C  
ATOM   1679  CB  GLU A 225     -45.390  16.900  44.056  1.00 97.78           C  
ATOM   1680  O   GLU A 225     -46.115  17.862  47.101  1.00 97.78           O  
ATOM   1681  CG  GLU A 225     -45.410  17.407  42.621  1.00 97.78           C  
ATOM   1682  CD  GLU A 225     -45.804  16.339  41.613  1.00 97.78           C  
ATOM   1683  OE1 GLU A 225     -45.848  16.637  40.398  1.00 97.78           O  
ATOM   1684  OE2 GLU A 225     -46.072  15.194  42.042  1.00 97.78           O  
ATOM   1685  N   GLU A 226     -44.274  16.569  47.050  1.00 97.39           N  
ATOM   1686  CA  GLU A 226     -44.415  16.093  48.423  1.00 97.39           C  
ATOM   1687  C   GLU A 226     -44.259  17.236  49.422  1.00 97.39           C  
ATOM   1688  CB  GLU A 226     -43.393  14.993  48.718  1.00 97.39           C  
ATOM   1689  O   GLU A 226     -45.005  17.319  50.400  1.00 97.39           O  
ATOM   1690  CG  GLU A 226     -43.599  14.305  50.060  1.00 97.39           C  
ATOM   1691  CD  GLU A 226     -42.534  13.266  50.373  1.00 97.39           C  
ATOM   1692  OE1 GLU A 226     -42.485  12.774  51.523  1.00 97.39           O  
ATOM   1693  OE2 GLU A 226     -41.742  12.942  49.460  1.00 97.39           O  
ATOM   1694  N   CYS A 227     -43.171  18.061  49.191  1.00 96.76           N  
ATOM   1695  CA  CYS A 227     -42.984  19.229  50.044  1.00 96.76           C  
ATOM   1696  C   CYS A 227     -44.198  20.148  49.984  1.00 96.76           C  
ATOM   1697  CB  CYS A 227     -41.730  19.999  49.631  1.00 96.76           C  
ATOM   1698  O   CYS A 227     -44.623  20.689  51.007  1.00 96.76           O  
ATOM   1699  SG  CYS A 227     -40.190  19.118  49.971  1.00 96.76           S  
ATOM   1700  N   GLY A 228     -44.675  20.366  48.713  1.00 97.42           N  
ATOM   1701  CA  GLY A 228     -45.889  21.154  48.572  1.00 97.42           C  
ATOM   1702  C   GLY A 228     -47.077  20.555  49.300  1.00 97.42           C  
ATOM   1703  O   GLY A 228     -47.846  21.273  49.942  1.00 97.42           O  
ATOM   1704  N   TYR A 229     -47.283  19.277  49.126  1.00 97.94           N  
ATOM   1705  CA  TYR A 229     -48.355  18.559  49.807  1.00 97.94           C  
ATOM   1706  C   TYR A 229     -48.235  18.706  51.319  1.00 97.94           C  
ATOM   1707  CB  TYR A 229     -48.337  17.076  49.424  1.00 97.94           C  
ATOM   1708  O   TYR A 229     -49.227  18.967  52.004  1.00 97.94           O  
ATOM   1709  CG  TYR A 229     -49.272  16.225  50.248  1.00 97.94           C  
ATOM   1710  CD1 TYR A 229     -48.802  15.492  51.336  1.00 97.94           C  
ATOM   1711  CD2 TYR A 229     -50.626  16.151  49.941  1.00 97.94           C  
ATOM   1712  CE1 TYR A 229     -49.659  14.705  52.097  1.00 97.94           C  
ATOM   1713  CE2 TYR A 229     -51.493  15.367  50.695  1.00 97.94           C  
ATOM   1714  OH  TYR A 229     -51.855  13.871  52.520  1.00 97.94           O  
ATOM   1715  CZ  TYR A 229     -51.001  14.649  51.770  1.00 97.94           C  
ATOM   1716  N   LEU A 230     -47.058  18.518  51.950  1.00 97.83           N  
ATOM   1717  CA  LEU A 230     -46.815  18.617  53.385  1.00 97.83           C  
ATOM   1718  C   LEU A 230     -47.086  20.032  53.886  1.00 97.83           C  
ATOM   1719  CB  LEU A 230     -45.376  18.213  53.715  1.00 97.83           C  
ATOM   1720  O   LEU A 230     -47.652  20.214  54.966  1.00 97.83           O  
ATOM   1721  CG  LEU A 230     -45.189  16.845  54.373  1.00 97.83           C  
ATOM   1722  CD1 LEU A 230     -45.617  15.735  53.418  1.00 97.83           C  
ATOM   1723  CD2 LEU A 230     -43.740  16.654  54.807  1.00 97.83           C  
ATOM   1724  N   ARG A 231     -46.705  21.025  53.140  1.00 97.65           N  
ATOM   1725  CA  ARG A 231     -46.956  22.413  53.513  1.00 97.65           C  
ATOM   1726  C   ARG A 231     -48.452  22.710  53.545  1.00 97.65           C  
ATOM   1727  CB  ARG A 231     -46.254  23.367  52.544  1.00 97.65           C  
ATOM   1728  O   ARG A 231     -48.943  23.351  54.476  1.00 97.65           O  
ATOM   1729  CG  ARG A 231     -44.769  23.540  52.818  1.00 97.65           C  
ATOM   1730  CD  ARG A 231     -44.175  24.684  52.007  1.00 97.65           C  
ATOM   1731  NE  ARG A 231     -43.909  24.285  50.628  1.00 97.65           N  
ATOM   1732  NH1 ARG A 231     -42.201  25.805  50.300  1.00 97.65           N  
ATOM   1733  NH2 ARG A 231     -42.821  24.388  48.608  1.00 97.65           N  
ATOM   1734  CZ  ARG A 231     -42.978  24.827  49.849  1.00 97.65           C  
ATOM   1735  N   ARG A 232     -49.188  22.282  52.507  1.00 97.69           N  
ATOM   1736  CA  ARG A 232     -50.634  22.467  52.453  1.00 97.69           C  
ATOM   1737  C   ARG A 232     -51.326  21.709  53.580  1.00 97.69           C  
ATOM   1738  CB  ARG A 232     -51.185  22.011  51.100  1.00 97.69           C  
ATOM   1739  O   ARG A 232     -52.256  22.226  54.204  1.00 97.69           O  
ATOM   1740  CG  ARG A 232     -50.868  22.960  49.954  1.00 97.69           C  
ATOM   1741  CD  ARG A 232     -51.580  22.553  48.672  1.00 97.69           C  
ATOM   1742  NE  ARG A 232     -50.775  21.626  47.880  1.00 97.69           N  
ATOM   1743  NH1 ARG A 232     -52.490  20.120  47.521  1.00 97.69           N  
ATOM   1744  NH2 ARG A 232     -50.408  19.723  46.648  1.00 97.69           N  
ATOM   1745  CZ  ARG A 232     -51.226  20.492  47.351  1.00 97.69           C  
ATOM   1746  N   HIS A 233     -50.861  20.481  53.746  1.00 97.63           N  
ATOM   1747  CA  HIS A 233     -51.410  19.660  54.819  1.00 97.63           C  
ATOM   1748  C   HIS A 233     -51.197  20.315  56.179  1.00 97.63           C  
ATOM   1749  CB  HIS A 233     -50.779  18.266  54.803  1.00 97.63           C  
ATOM   1750  O   HIS A 233     -52.106  20.335  57.013  1.00 97.63           O  
ATOM   1751  CG  HIS A 233     -51.330  17.346  55.845  1.00 97.63           C  
ATOM   1752  CD2 HIS A 233     -52.421  16.544  55.835  1.00 97.63           C  
ATOM   1753  ND1 HIS A 233     -50.740  17.179  57.079  1.00 97.63           N  
ATOM   1754  CE1 HIS A 233     -51.446  16.311  57.785  1.00 97.63           C  
ATOM   1755  NE2 HIS A 233     -52.471  15.911  57.053  1.00 97.63           N  
ATOM   1756  N   HIS A 234     -49.971  20.805  56.475  1.00 96.74           N  
ATOM   1757  CA  HIS A 234     -49.686  21.499  57.725  1.00 96.74           C  
ATOM   1758  C   HIS A 234     -50.528  22.762  57.859  1.00 96.74           C  
ATOM   1759  CB  HIS A 234     -48.199  21.847  57.818  1.00 96.74           C  
ATOM   1760  O   HIS A 234     -51.009  23.081  58.949  1.00 96.74           O  
ATOM   1761  CG  HIS A 234     -47.329  20.678  58.155  1.00 96.74           C  
ATOM   1762  CD2 HIS A 234     -46.034  20.419  57.860  1.00 96.74           C  
ATOM   1763  ND1 HIS A 234     -47.782  19.600  58.885  1.00 96.74           N  
ATOM   1764  CE1 HIS A 234     -46.798  18.726  59.024  1.00 96.74           C  
ATOM   1765  NE2 HIS A 234     -45.727  19.199  58.411  1.00 96.74           N  
ATOM   1766  N   GLN A 235     -50.674  23.509  56.809  1.00 97.09           N  
ATOM   1767  CA  GLN A 235     -51.516  24.701  56.808  1.00 97.09           C  
ATOM   1768  C   GLN A 235     -52.961  24.354  57.152  1.00 97.09           C  
ATOM   1769  CB  GLN A 235     -51.453  25.403  55.451  1.00 97.09           C  
ATOM   1770  O   GLN A 235     -53.613  25.070  57.915  1.00 97.09           O  
ATOM   1771  CG  GLN A 235     -52.141  26.761  55.428  1.00 97.09           C  
ATOM   1772  CD  GLN A 235     -51.750  27.597  54.224  1.00 97.09           C  
ATOM   1773  NE2 GLN A 235     -52.010  28.898  54.296  1.00 97.09           N  
ATOM   1774  OE1 GLN A 235     -51.218  27.078  53.237  1.00 97.09           O  
ATOM   1775  N   GLU A 236     -53.471  23.308  56.596  1.00 96.67           N  
ATOM   1776  CA  GLU A 236     -54.825  22.844  56.882  1.00 96.67           C  
ATOM   1777  C   GLU A 236     -54.964  22.413  58.339  1.00 96.67           C  
ATOM   1778  CB  GLU A 236     -55.205  21.688  55.953  1.00 96.67           C  
ATOM   1779  O   GLU A 236     -55.983  22.686  58.978  1.00 96.67           O  
ATOM   1780  CG  GLU A 236     -55.424  22.108  54.507  1.00 96.67           C  
ATOM   1781  CD  GLU A 236     -55.622  20.931  53.564  1.00 96.67           C  
ATOM   1782  OE1 GLU A 236     -55.709  21.147  52.334  1.00 96.67           O  
ATOM   1783  OE2 GLU A 236     -55.691  19.784  54.060  1.00 96.67           O  
ATOM   1784  N   GLU A 237     -53.955  21.619  58.908  1.00 96.04           N  
ATOM   1785  CA  GLU A 237     -53.956  21.192  60.304  1.00 96.04           C  
ATOM   1786  C   GLU A 237     -53.940  22.391  61.248  1.00 96.04           C  
ATOM   1787  CB  GLU A 237     -52.759  20.282  60.589  1.00 96.04           C  
ATOM   1788  O   GLU A 237     -54.634  22.396  62.266  1.00 96.04           O  
ATOM   1789  CG  GLU A 237     -52.870  18.902  59.957  1.00 96.04           C  
ATOM   1790  CD  GLU A 237     -51.687  18.001  60.272  1.00 96.04           C  
ATOM   1791  OE1 GLU A 237     -51.834  16.760  60.200  1.00 96.04           O  
ATOM   1792  OE2 GLU A 237     -50.605  18.540  60.593  1.00 96.04           O  
ATOM   1793  N   VAL A 238     -53.018  23.333  60.915  1.00 95.68           N  
ATOM   1794  CA  VAL A 238     -52.958  24.550  61.716  1.00 95.68           C  
ATOM   1795  C   VAL A 238     -54.296  25.282  61.647  1.00 95.68           C  
ATOM   1796  CB  VAL A 238     -51.817  25.482  61.249  1.00 95.68           C  
ATOM   1797  O   VAL A 238     -54.787  25.788  62.658  1.00 95.68           O  
ATOM   1798  CG1 VAL A 238     -51.911  26.841  61.940  1.00 95.68           C  
ATOM   1799  CG2 VAL A 238     -50.458  24.836  61.516  1.00 95.68           C  
ATOM   1800  N   GLY A 239     -54.899  25.366  60.411  1.00 95.30           N  
ATOM   1801  CA  GLY A 239     -56.218  25.961  60.267  1.00 95.30           C  
ATOM   1802  C   GLY A 239     -57.283  25.259  61.087  1.00 95.30           C  
ATOM   1803  O   GLY A 239     -58.135  25.909  61.697  1.00 95.30           O  
ATOM   1804  N   GLU A 240     -57.320  23.969  61.034  1.00 95.19           N  
ATOM   1805  CA  GLU A 240     -58.259  23.167  61.811  1.00 95.19           C  
ATOM   1806  C   GLU A 240     -58.081  23.403  63.308  1.00 95.19           C  
ATOM   1807  CB  GLU A 240     -58.091  21.680  61.489  1.00 95.19           C  
ATOM   1808  O   GLU A 240     -59.063  23.516  64.045  1.00 95.19           O  
ATOM   1809  CG  GLU A 240     -58.611  21.285  60.115  1.00 95.19           C  
ATOM   1810  CD  GLU A 240     -58.326  19.834  59.759  1.00 95.19           C  
ATOM   1811  OE1 GLU A 240     -58.584  19.431  58.602  1.00 95.19           O  
ATOM   1812  OE2 GLU A 240     -57.842  19.095  60.645  1.00 95.19           O  
ATOM   1813  N   LEU A 241     -56.785  23.345  63.851  1.00 93.26           N  
ATOM   1814  CA  LEU A 241     -56.502  23.571  65.264  1.00 93.26           C  
ATOM   1815  C   LEU A 241     -56.919  24.976  65.684  1.00 93.26           C  
ATOM   1816  CB  LEU A 241     -55.014  23.359  65.554  1.00 93.26           C  
ATOM   1817  O   LEU A 241     -57.477  25.165  66.767  1.00 93.26           O  
ATOM   1818  CG  LEU A 241     -54.512  21.915  65.503  1.00 93.26           C  
ATOM   1819  CD1 LEU A 241     -52.997  21.875  65.671  1.00 93.26           C  
ATOM   1820  CD2 LEU A 241     -55.196  21.073  66.574  1.00 93.26           C  
ATOM   1821  N   LEU A 242     -56.617  26.003  64.874  1.00 93.24           N  
ATOM   1822  CA  LEU A 242     -57.045  27.368  65.160  1.00 93.24           C  
ATOM   1823  C   LEU A 242     -58.566  27.466  65.187  1.00 93.24           C  
ATOM   1824  CB  LEU A 242     -56.477  28.337  64.120  1.00 93.24           C  
ATOM   1825  O   LEU A 242     -59.131  28.188  66.011  1.00 93.24           O  
ATOM   1826  CG  LEU A 242     -54.996  28.692  64.262  1.00 93.24           C  
ATOM   1827  CD1 LEU A 242     -54.514  29.455  63.033  1.00 93.24           C  
ATOM   1828  CD2 LEU A 242     -54.759  29.505  65.530  1.00 93.24           C  
ATOM   1829  N   GLY A 243     -59.309  26.745  64.277  1.00 92.72           N  
ATOM   1830  CA  GLY A 243     -60.762  26.672  64.285  1.00 92.72           C  
ATOM   1831  C   GLY A 243     -61.320  26.033  65.543  1.00 92.72           C  
ATOM   1832  O   GLY A 243     -62.334  26.486  66.077  1.00 92.72           O  
ATOM   1833  N   GLN A 244     -60.705  24.865  65.944  1.00 90.61           N  
ATOM   1834  CA  GLN A 244     -61.103  24.168  67.162  1.00 90.61           C  
ATOM   1835  C   GLN A 244     -60.938  25.063  68.387  1.00 90.61           C  
ATOM   1836  CB  GLN A 244     -60.290  22.884  67.337  1.00 90.61           C  
ATOM   1837  O   GLN A 244     -61.777  25.050  69.290  1.00 90.61           O  
ATOM   1838  CG  GLN A 244     -60.798  21.716  66.503  1.00 90.61           C  
ATOM   1839  CD  GLN A 244     -59.948  20.469  66.659  1.00 90.61           C  
ATOM   1840  NE2 GLN A 244     -60.465  19.337  66.196  1.00 90.61           N  
ATOM   1841  OE1 GLN A 244     -58.835  20.524  67.191  1.00 90.61           O  
ATOM   1842  N   ILE A 245     -59.814  25.845  68.534  1.00 86.58           N  
ATOM   1843  CA  ILE A 245     -59.550  26.743  69.652  1.00 86.58           C  
ATOM   1844  C   ILE A 245     -60.578  27.872  69.661  1.00 86.58           C  
ATOM   1845  CB  ILE A 245     -58.119  27.321  69.587  1.00 86.58           C  
ATOM   1846  O   ILE A 245     -61.094  28.243  70.718  1.00 86.58           O  
ATOM   1847  CG1 ILE A 245     -57.083  26.205  69.764  1.00 86.58           C  
ATOM   1848  CG2 ILE A 245     -57.930  28.416  70.642  1.00 86.58           C  
ATOM   1849  CD1 ILE A 245     -55.646  26.653  69.539  1.00 86.58           C  
ATOM   1850  N   GLN A 246     -60.903  28.414  68.444  1.00 87.67           N  
ATOM   1851  CA  GLN A 246     -61.898  29.478  68.346  1.00 87.67           C  
ATOM   1852  C   GLN A 246     -63.300  28.947  68.632  1.00 87.67           C  
ATOM   1853  CB  GLN A 246     -61.854  30.129  66.963  1.00 87.67           C  
ATOM   1854  O   GLN A 246     -64.122  29.642  69.233  1.00 87.67           O  
ATOM   1855  CG  GLN A 246     -60.587  30.931  66.701  1.00 87.67           C  
ATOM   1856  CD  GLN A 246     -60.510  31.459  65.281  1.00 87.67           C  
ATOM   1857  NE2 GLN A 246     -59.301  31.783  64.833  1.00 87.67           N  
ATOM   1858  OE1 GLN A 246     -61.528  31.574  64.591  1.00 87.67           O  
ATOM   1859  N   GLY A 247     -63.580  27.667  68.065  1.00 82.46           N  
ATOM   1860  CA  GLY A 247     -64.863  27.041  68.338  1.00 82.46           C  
ATOM   1861  C   GLY A 247     -65.028  26.626  69.788  1.00 82.46           C  
ATOM   1862  O   GLY A 247     -66.130  26.689  70.336  1.00 82.46           O  
ATOM   1863  N   SER A 248     -64.016  26.030  70.451  1.00 78.35           N  
ATOM   1864  CA  SER A 248     -64.047  25.676  71.866  1.00 78.35           C  
ATOM   1865  C   SER A 248     -64.222  26.913  72.741  1.00 78.35           C  
ATOM   1866  CB  SER A 248     -62.769  24.937  72.263  1.00 78.35           C  
ATOM   1867  O   SER A 248     -64.847  26.847  73.802  1.00 78.35           O  
ATOM   1868  OG  SER A 248     -61.647  25.801  72.196  1.00 78.35           O  
ATOM   1869  N   GLY A 249     -63.512  28.018  72.360  1.00 70.24           N  
ATOM   1870  CA  GLY A 249     -63.758  29.242  73.105  1.00 70.24           C  
ATOM   1871  C   GLY A 249     -65.201  29.703  73.036  1.00 70.24           C  
ATOM   1872  O   GLY A 249     -65.774  30.122  74.044  1.00 70.24           O  
ATOM   1873  N   ALA A 250     -65.892  29.514  71.817  1.00 63.66           N  
ATOM   1874  CA  ALA A 250     -67.288  29.892  71.610  1.00 63.66           C  
ATOM   1875  C   ALA A 250     -68.233  28.840  72.183  1.00 63.66           C  
ATOM   1876  CB  ALA A 250     -67.568  30.102  70.124  1.00 63.66           C  
ATOM   1877  O   ALA A 250     -69.276  29.175  72.748  1.00 63.66           O  
ATOM   1878  N   ALA A 251     -67.848  27.551  72.015  1.00 60.19           N  
ATOM   1879  CA  ALA A 251     -68.633  26.440  72.547  1.00 60.19           C  
ATOM   1880  C   ALA A 251     -68.527  26.373  74.068  1.00 60.19           C  
ATOM   1881  CB  ALA A 251     -68.178  25.122  71.927  1.00 60.19           C  
ATOM   1882  O   ALA A 251     -69.492  26.015  74.748  1.00 60.19           O  
ATOM   1883  N   GLN A 252     -67.343  26.699  74.647  1.00 59.13           N  
ATOM   1884  CA  GLN A 252     -67.207  26.775  76.098  1.00 59.13           C  
ATOM   1885  C   GLN A 252     -68.071  27.893  76.674  1.00 59.13           C  
ATOM   1886  CB  GLN A 252     -65.744  26.986  76.490  1.00 59.13           C  
ATOM   1887  O   GLN A 252     -68.656  27.742  77.749  1.00 59.13           O  
ATOM   1888  CG  GLN A 252     -65.331  26.236  77.749  1.00 59.13           C  
ATOM   1889  CD  GLN A 252     -63.836  26.293  78.001  1.00 59.13           C  
ATOM   1890  NE2 GLN A 252     -63.370  25.523  78.978  1.00 59.13           N  
ATOM   1891  OE1 GLN A 252     -63.105  27.023  77.323  1.00 59.13           O  
ATOM   1892  N   ALA A 253     -68.356  28.900  75.851  1.00 58.06           N  
ATOM   1893  CA  ALA A 253     -69.236  29.972  76.310  1.00 58.06           C  
ATOM   1894  C   ALA A 253     -70.703  29.576  76.169  1.00 58.06           C  
ATOM   1895  CB  ALA A 253     -68.958  31.257  75.535  1.00 58.06           C  
ATOM   1896  O   ALA A 253     -71.517  29.863  77.049  1.00 58.06           O  
ATOM   1897  N   GLN A 254     -71.002  28.679  75.225  1.00 53.43           N  
ATOM   1898  CA  GLN A 254     -72.383  28.273  74.985  1.00 53.43           C  
ATOM   1899  C   GLN A 254     -72.716  26.986  75.733  1.00 53.43           C  
ATOM   1900  CB  GLN A 254     -72.637  28.092  73.487  1.00 53.43           C  
ATOM   1901  O   GLN A 254     -73.847  26.800  76.186  1.00 53.43           O  
ATOM   1902  CG  GLN A 254     -73.531  29.164  72.881  1.00 53.43           C  
ATOM   1903  CD  GLN A 254     -73.542  29.131  71.364  1.00 53.43           C  
ATOM   1904  NE2 GLN A 254     -74.602  29.665  70.767  1.00 53.43           N  
ATOM   1905  OE1 GLN A 254     -72.606  28.629  70.734  1.00 53.43           O  
ATOM   1906  N   MET A 255     -71.679  26.235  76.189  1.00 49.74           N  
ATOM   1907  CA  MET A 255     -71.852  24.938  76.836  1.00 49.74           C  
ATOM   1908  C   MET A 255     -71.877  25.086  78.354  1.00 49.74           C  
ATOM   1909  CB  MET A 255     -70.736  23.977  76.422  1.00 49.74           C  
ATOM   1910  O   MET A 255     -72.519  24.296  79.048  1.00 49.74           O  
ATOM   1911  CG  MET A 255     -71.086  22.510  76.619  1.00 49.74           C  
ATOM   1912  SD  MET A 255     -69.631  21.497  77.091  1.00 49.74           S  
ATOM   1913  CE  MET A 255     -70.438  19.902  77.398  1.00 49.74           C  
ATOM   1914  N   GLN A 256     -71.454  26.221  78.906  1.00 48.79           N  
ATOM   1915  CA  GLN A 256     -71.598  26.411  80.346  1.00 48.79           C  
ATOM   1916  C   GLN A 256     -73.061  26.602  80.732  1.00 48.79           C  
ATOM   1917  CB  GLN A 256     -70.770  27.609  80.815  1.00 48.79           C  
ATOM   1918  O   GLN A 256     -73.496  26.139  81.789  1.00 48.79           O  
ATOM   1919  CG  GLN A 256     -69.268  27.360  80.808  1.00 48.79           C  
ATOM   1920  CD  GLN A 256     -68.511  28.312  81.714  1.00 48.79           C  
ATOM   1921  NE2 GLN A 256     -67.248  27.997  81.982  1.00 48.79           N  
ATOM   1922  OE1 GLN A 256     -69.055  29.324  82.168  1.00 48.79           O  
ATOM   1923  N   ALA A 257     -73.980  26.657  79.737  1.00 51.42           N  
ATOM   1924  CA  ALA A 257     -75.355  26.912  80.157  1.00 51.42           C  
ATOM   1925  C   ALA A 257     -76.272  25.756  79.766  1.00 51.42           C  
ATOM   1926  CB  ALA A 257     -75.863  28.218  79.550  1.00 51.42           C  
ATOM   1927  O   ALA A 257     -77.184  25.398  80.515  1.00 51.42           O  
ATOM   1928  N   GLU A 258     -75.758  24.809  78.956  1.00 49.15           N  
ATOM   1929  CA  GLU A 258     -76.702  23.760  78.582  1.00 49.15           C  
ATOM   1930  C   GLU A 258     -76.186  22.382  78.986  1.00 49.15           C  
ATOM   1931  CB  GLU A 258     -76.978  23.798  77.076  1.00 49.15           C  
ATOM   1932  O   GLU A 258     -76.937  21.405  78.976  1.00 49.15           O  
ATOM   1933  CG  GLU A 258     -77.778  25.012  76.628  1.00 49.15           C  
ATOM   1934  CD  GLU A 258     -78.078  25.016  75.137  1.00 49.15           C  
ATOM   1935  OE1 GLU A 258     -78.804  25.920  74.666  1.00 49.15           O  
ATOM   1936  OE2 GLU A 258     -77.583  24.106  74.435  1.00 49.15           O  
ATOM   1937  N   THR A 259     -75.038  22.246  79.868  1.00 50.88           N  
ATOM   1938  CA  THR A 259     -74.268  21.044  80.171  1.00 50.88           C  
ATOM   1939  C   THR A 259     -74.666  20.475  81.529  1.00 50.88           C  
ATOM   1940  CB  THR A 259     -72.755  21.331  80.154  1.00 50.88           C  
ATOM   1941  O   THR A 259     -74.462  19.289  81.796  1.00 50.88           O  
ATOM   1942  CG2 THR A 259     -72.269  21.637  78.741  1.00 50.88           C  
ATOM   1943  OG1 THR A 259     -72.479  22.457  80.997  1.00 50.88           O  
ATOM   1944  N   ARG A 260     -75.744  21.032  82.272  1.00 46.66           N  
ATOM   1945  CA  ARG A 260     -75.890  20.408  83.583  1.00 46.66           C  
ATOM   1946  C   ARG A 260     -76.993  19.355  83.568  1.00 46.66           C  
ATOM   1947  CB  ARG A 260     -76.187  21.463  84.650  1.00 46.66           C  
ATOM   1948  O   ARG A 260     -76.840  18.280  84.151  1.00 46.66           O  
ATOM   1949  CG  ARG A 260     -74.980  21.843  85.493  1.00 46.66           C  
ATOM   1950  CD  ARG A 260     -75.387  22.301  86.887  1.00 46.66           C  
ATOM   1951  NE  ARG A 260     -74.224  22.533  87.739  1.00 46.66           N  
ATOM   1952  NH1 ARG A 260     -75.230  24.170  89.021  1.00 46.66           N  
ATOM   1953  NH2 ARG A 260     -73.066  23.544  89.446  1.00 46.66           N  
ATOM   1954  CZ  ARG A 260     -74.176  23.415  88.733  1.00 46.66           C  
ATOM   1955  N   ASP A 261     -77.743  19.128  82.503  1.00 48.88           N  
ATOM   1956  CA  ASP A 261     -78.847  18.179  82.613  1.00 48.88           C  
ATOM   1957  C   ASP A 261     -78.850  17.202  81.440  1.00 48.88           C  
ATOM   1958  CB  ASP A 261     -80.185  18.918  82.686  1.00 48.88           C  
ATOM   1959  O   ASP A 261     -79.144  16.017  81.613  1.00 48.88           O  
ATOM   1960  CG  ASP A 261     -80.556  19.335  84.098  1.00 48.88           C  
ATOM   1961  OD1 ASP A 261     -79.960  18.813  85.065  1.00 48.88           O  
ATOM   1962  OD2 ASP A 261     -81.455  20.191  84.246  1.00 48.88           O  
ATOM   1963  N   ALA A 262     -78.073  17.328  80.282  1.00 55.05           N  
ATOM   1964  CA  ALA A 262     -77.710  16.570  79.088  1.00 55.05           C  
ATOM   1965  C   ALA A 262     -76.321  15.956  79.229  1.00 55.05           C  
ATOM   1966  CB  ALA A 262     -77.771  17.463  77.851  1.00 55.05           C  
ATOM   1967  O   ALA A 262     -75.990  14.988  78.540  1.00 55.05           O  
ATOM   1968  N   LEU A 263     -75.530  16.306  80.279  1.00 56.34           N  
ATOM   1969  CA  LEU A 263     -74.172  15.998  80.715  1.00 56.34           C  
ATOM   1970  C   LEU A 263     -74.091  14.585  81.283  1.00 56.34           C  
ATOM   1971  CB  LEU A 263     -73.703  17.010  81.764  1.00 56.34           C  
ATOM   1972  O   LEU A 263     -73.111  13.873  81.052  1.00 56.34           O  
ATOM   1973  CG  LEU A 263     -72.208  17.333  81.773  1.00 56.34           C  
ATOM   1974  CD1 LEU A 263     -71.901  18.447  80.778  1.00 56.34           C  
ATOM   1975  CD2 LEU A 263     -71.753  17.721  83.175  1.00 56.34           C  
ATOM   1976  N   LYS A 264     -75.273  14.056  81.769  1.00 54.57           N  
ATOM   1977  CA  LYS A 264     -75.108  12.713  82.318  1.00 54.57           C  
ATOM   1978  C   LYS A 264     -75.358  11.649  81.253  1.00 54.57           C  
ATOM   1979  CB  LYS A 264     -76.050  12.498  83.504  1.00 54.57           C  
ATOM   1980  O   LYS A 264     -74.637  10.651  81.184  1.00 54.57           O  
ATOM   1981  CG  LYS A 264     -75.694  13.319  84.734  1.00 54.57           C  
ATOM   1982  CD  LYS A 264     -76.608  12.993  85.908  1.00 54.57           C  
ATOM   1983  CE  LYS A 264     -76.304  13.870  87.115  1.00 54.57           C  
ATOM   1984  NZ  LYS A 264     -77.456  13.924  88.065  1.00 54.57           N  
ATOM   1985  N   CYS A 265     -76.287  11.750  80.290  1.00 57.89           N  
ATOM   1986  CA  CYS A 265     -76.513  10.922  79.111  1.00 57.89           C  
ATOM   1987  C   CYS A 265     -75.555  11.299  77.987  1.00 57.89           C  
ATOM   1988  CB  CYS A 265     -77.957  11.057  78.630  1.00 57.89           C  
ATOM   1989  O   CYS A 265     -75.057  10.429  77.272  1.00 57.89           O  
ATOM   1990  SG  CYS A 265     -79.080   9.835  79.343  1.00 57.89           S  
ATOM   1991  N   ASP A 266     -74.983  12.381  77.900  1.00 73.08           N  
ATOM   1992  CA  ASP A 266     -73.959  12.972  77.044  1.00 73.08           C  
ATOM   1993  C   ASP A 266     -72.560  12.552  77.491  1.00 73.08           C  
ATOM   1994  CB  ASP A 266     -74.075  14.498  77.044  1.00 73.08           C  
ATOM   1995  O   ASP A 266     -71.707  12.234  76.660  1.00 73.08           O  
ATOM   1996  CG  ASP A 266     -73.226  15.157  75.972  1.00 73.08           C  
ATOM   1997  OD1 ASP A 266     -72.883  14.492  74.970  1.00 73.08           O  
ATOM   1998  OD2 ASP A 266     -72.893  16.352  76.131  1.00 73.08           O  
ATOM   1999  N   VAL A 267     -72.479  12.331  78.833  1.00 81.57           N  
ATOM   2000  CA  VAL A 267     -71.146  11.923  79.265  1.00 81.57           C  
ATOM   2001  C   VAL A 267     -70.879  10.485  78.825  1.00 81.57           C  
ATOM   2002  CB  VAL A 267     -70.981  12.052  80.795  1.00 81.57           C  
ATOM   2003  O   VAL A 267     -69.794  10.173  78.327  1.00 81.57           O  
ATOM   2004  CG1 VAL A 267     -69.639  11.476  81.244  1.00 81.57           C  
ATOM   2005  CG2 VAL A 267     -71.110  13.512  81.224  1.00 81.57           C  
ATOM   2006  N   THR A 268     -71.914   9.543  79.054  1.00 85.27           N  
ATOM   2007  CA  THR A 268     -71.736   8.153  78.647  1.00 85.27           C  
ATOM   2008  C   THR A 268     -71.565   8.051  77.134  1.00 85.27           C  
ATOM   2009  CB  THR A 268     -72.926   7.283  79.092  1.00 85.27           C  
ATOM   2010  O   THR A 268     -70.726   7.288  76.649  1.00 85.27           O  
ATOM   2011  CG2 THR A 268     -72.893   7.034  80.596  1.00 85.27           C  
ATOM   2012  OG1 THR A 268     -74.149   7.950  78.756  1.00 85.27           O  
ATOM   2013  N   SER A 269     -72.361   8.690  76.301  1.00 86.79           N  
ATOM   2014  CA  SER A 269     -72.235   8.754  74.848  1.00 86.79           C  
ATOM   2015  C   SER A 269     -70.900   9.363  74.435  1.00 86.79           C  
ATOM   2016  CB  SER A 269     -73.384   9.564  74.246  1.00 86.79           C  
ATOM   2017  O   SER A 269     -70.247   8.873  73.511  1.00 86.79           O  
ATOM   2018  OG  SER A 269     -73.173   9.783  72.862  1.00 86.79           O  
ATOM   2019  N   ALA A 270     -70.503  10.510  75.094  1.00 87.74           N  
ATOM   2020  CA  ALA A 270     -69.198  11.119  74.852  1.00 87.74           C  
ATOM   2021  C   ALA A 270     -68.070  10.140  75.164  1.00 87.74           C  
ATOM   2022  CB  ALA A 270     -69.041  12.389  75.684  1.00 87.74           C  
ATOM   2023  O   ALA A 270     -67.090  10.054  74.420  1.00 87.74           O  
ATOM   2024  N   LEU A 271     -68.177   9.354  76.295  1.00 89.61           N  
ATOM   2025  CA  LEU A 271     -67.154   8.378  76.653  1.00 89.61           C  
ATOM   2026  C   LEU A 271     -67.094   7.252  75.625  1.00 89.61           C  
ATOM   2027  CB  LEU A 271     -67.426   7.800  78.044  1.00 89.61           C  
ATOM   2028  O   LEU A 271     -66.008   6.785  75.273  1.00 89.61           O  
ATOM   2029  CG  LEU A 271     -67.150   8.726  79.229  1.00 89.61           C  
ATOM   2030  CD1 LEU A 271     -67.647   8.093  80.524  1.00 89.61           C  
ATOM   2031  CD2 LEU A 271     -65.661   9.047  79.321  1.00 89.61           C  
ATOM   2032  N   ARG A 272     -68.297   6.729  75.057  1.00 91.29           N  
ATOM   2033  CA  ARG A 272     -68.341   5.709  74.014  1.00 91.29           C  
ATOM   2034  C   ARG A 272     -67.722   6.223  72.719  1.00 91.29           C  
ATOM   2035  CB  ARG A 272     -69.781   5.258  73.763  1.00 91.29           C  
ATOM   2036  O   ARG A 272     -66.982   5.499  72.048  1.00 91.29           O  
ATOM   2037  CG  ARG A 272     -70.238   4.125  74.669  1.00 91.29           C  
ATOM   2038  CD  ARG A 272     -71.606   3.594  74.261  1.00 91.29           C  
ATOM   2039  NE  ARG A 272     -72.682   4.264  74.987  1.00 91.29           N  
ATOM   2040  NH1 ARG A 272     -73.193   5.737  73.283  1.00 91.29           N  
ATOM   2041  NH2 ARG A 272     -74.366   5.802  75.252  1.00 91.29           N  
ATOM   2042  CZ  ARG A 272     -73.411   5.266  74.506  1.00 91.29           C  
ATOM   2043  N   GLU A 273     -68.035   7.426  72.361  1.00 91.68           N  
ATOM   2044  CA  GLU A 273     -67.455   8.062  71.182  1.00 91.68           C  
ATOM   2045  C   GLU A 273     -65.947   8.240  71.337  1.00 91.68           C  
ATOM   2046  CB  GLU A 273     -68.119   9.416  70.918  1.00 91.68           C  
ATOM   2047  O   GLU A 273     -65.190   8.014  70.390  1.00 91.68           O  
ATOM   2048  CG  GLU A 273     -67.587  10.133  69.686  1.00 91.68           C  
ATOM   2049  CD  GLU A 273     -68.022   9.486  68.380  1.00 91.68           C  
ATOM   2050  OE1 GLU A 273     -67.406   9.769  67.328  1.00 91.68           O  
ATOM   2051  OE2 GLU A 273     -68.988   8.691  68.410  1.00 91.68           O  
ATOM   2052  N   ILE A 274     -65.442   8.766  72.549  1.00 92.49           N  
ATOM   2053  CA  ILE A 274     -64.014   8.907  72.809  1.00 92.49           C  
ATOM   2054  C   ILE A 274     -63.333   7.544  72.704  1.00 92.49           C  
ATOM   2055  CB  ILE A 274     -63.751   9.531  74.198  1.00 92.49           C  
ATOM   2056  O   ILE A 274     -62.259   7.424  72.110  1.00 92.49           O  
ATOM   2057  CG1 ILE A 274     -64.253  10.979  74.236  1.00 92.49           C  
ATOM   2058  CG2 ILE A 274     -62.262   9.458  74.550  1.00 92.49           C  
ATOM   2059  CD1 ILE A 274     -64.183  11.623  75.614  1.00 92.49           C  
ATOM   2060  N   ARG A 275     -64.006   6.467  73.254  1.00 93.46           N  
ATOM   2061  CA  ARG A 275     -63.465   5.116  73.147  1.00 93.46           C  
ATOM   2062  C   ARG A 275     -63.403   4.664  71.692  1.00 93.46           C  
ATOM   2063  CB  ARG A 275     -64.306   4.133  73.965  1.00 93.46           C  
ATOM   2064  O   ARG A 275     -62.412   4.069  71.263  1.00 93.46           O  
ATOM   2065  CG  ARG A 275     -63.646   2.779  74.169  1.00 93.46           C  
ATOM   2066  CD  ARG A 275     -64.444   1.900  75.122  1.00 93.46           C  
ATOM   2067  NE  ARG A 275     -63.759   0.640  75.396  1.00 93.46           N  
ATOM   2068  NH1 ARG A 275     -65.284  -0.086  76.971  1.00 93.46           N  
ATOM   2069  NH2 ARG A 275     -63.473  -1.386  76.438  1.00 93.46           N  
ATOM   2070  CZ  ARG A 275     -64.174  -0.275  76.268  1.00 93.46           C  
ATOM   2071  N   ALA A 276     -64.476   4.861  70.897  1.00 93.37           N  
ATOM   2072  CA  ALA A 276     -64.533   4.513  69.480  1.00 93.37           C  
ATOM   2073  C   ALA A 276     -63.451   5.246  68.692  1.00 93.37           C  
ATOM   2074  CB  ALA A 276     -65.912   4.834  68.908  1.00 93.37           C  
ATOM   2075  O   ALA A 276     -62.812   4.662  67.812  1.00 93.37           O  
ATOM   2076  N   GLN A 277     -63.172   6.530  68.948  1.00 94.03           N  
ATOM   2077  CA  GLN A 277     -62.127   7.300  68.282  1.00 94.03           C  
ATOM   2078  C   GLN A 277     -60.742   6.757  68.623  1.00 94.03           C  
ATOM   2079  CB  GLN A 277     -62.221   8.777  68.665  1.00 94.03           C  
ATOM   2080  O   GLN A 277     -59.869   6.683  67.756  1.00 94.03           O  
ATOM   2081  CG  GLN A 277     -63.431   9.490  68.075  1.00 94.03           C  
ATOM   2082  CD  GLN A 277     -63.502  10.953  68.472  1.00 94.03           C  
ATOM   2083  NE2 GLN A 277     -64.360  11.709  67.796  1.00 94.03           N  
ATOM   2084  OE1 GLN A 277     -62.791  11.399  69.378  1.00 94.03           O  
ATOM   2085  N   LEU A 278     -60.492   6.440  69.932  1.00 94.59           N  
ATOM   2086  CA  LEU A 278     -59.190   5.915  70.327  1.00 94.59           C  
ATOM   2087  C   LEU A 278     -58.947   4.542  69.710  1.00 94.59           C  
ATOM   2088  CB  LEU A 278     -59.088   5.827  71.852  1.00 94.59           C  
ATOM   2089  O   LEU A 278     -57.837   4.246  69.260  1.00 94.59           O  
ATOM   2090  CG  LEU A 278     -58.975   7.155  72.602  1.00 94.59           C  
ATOM   2091  CD1 LEU A 278     -59.011   6.918  74.108  1.00 94.59           C  
ATOM   2092  CD2 LEU A 278     -57.700   7.889  72.201  1.00 94.59           C  
ATOM   2093  N   GLU A 279     -60.017   3.746  69.777  1.00 94.20           N  
ATOM   2094  CA  GLU A 279     -59.923   2.439  69.133  1.00 94.20           C  
ATOM   2095  C   GLU A 279     -59.697   2.580  67.630  1.00 94.20           C  
ATOM   2096  CB  GLU A 279     -61.186   1.616  69.400  1.00 94.20           C  
ATOM   2097  O   GLU A 279     -58.908   1.836  67.044  1.00 94.20           O  
ATOM   2098  CG  GLU A 279     -61.273   1.066  70.816  1.00 94.20           C  
ATOM   2099  CD  GLU A 279     -62.590   0.363  71.107  1.00 94.20           C  
ATOM   2100  OE1 GLU A 279     -62.768  -0.150  72.235  1.00 94.20           O  
ATOM   2101  OE2 GLU A 279     -63.450   0.324  70.199  1.00 94.20           O  
ATOM   2102  N   GLY A 280     -60.459   3.498  67.025  1.00 95.03           N  
ATOM   2103  CA  GLY A 280     -60.238   3.776  65.615  1.00 95.03           C  
ATOM   2104  C   GLY A 280     -58.837   4.278  65.318  1.00 95.03           C  
ATOM   2105  O   GLY A 280     -58.208   3.842  64.352  1.00 95.03           O  
ATOM   2106  N   HIS A 281     -58.362   5.227  66.133  1.00 94.45           N  
ATOM   2107  CA  HIS A 281     -57.007   5.749  65.993  1.00 94.45           C  
ATOM   2108  C   HIS A 281     -55.969   4.648  66.187  1.00 94.45           C  
ATOM   2109  CB  HIS A 281     -56.764   6.882  66.991  1.00 94.45           C  
ATOM   2110  O   HIS A 281     -54.965   4.603  65.473  1.00 94.45           O  
ATOM   2111  CG  HIS A 281     -55.464   7.593  66.787  1.00 94.45           C  
ATOM   2112  CD2 HIS A 281     -55.141   8.647  66.002  1.00 94.45           C  
ATOM   2113  ND1 HIS A 281     -54.305   7.226  67.437  1.00 94.45           N  
ATOM   2114  CE1 HIS A 281     -53.323   8.028  67.059  1.00 94.45           C  
ATOM   2115  NE2 HIS A 281     -53.804   8.899  66.189  1.00 94.45           N  
ATOM   2116  N   ALA A 282     -56.175   3.793  67.190  1.00 94.37           N  
ATOM   2117  CA  ALA A 282     -55.249   2.695  67.455  1.00 94.37           C  
ATOM   2118  C   ALA A 282     -55.145   1.763  66.251  1.00 94.37           C  
ATOM   2119  CB  ALA A 282     -55.688   1.915  68.692  1.00 94.37           C  
ATOM   2120  O   ALA A 282     -54.046   1.356  65.866  1.00 94.37           O  
ATOM   2121  N   VAL A 283     -56.320   1.418  65.625  1.00 95.49           N  
ATOM   2122  CA  VAL A 283     -56.364   0.549  64.453  1.00 95.49           C  
ATOM   2123  C   VAL A 283     -55.716   1.253  63.264  1.00 95.49           C  
ATOM   2124  CB  VAL A 283     -57.813   0.140  64.105  1.00 95.49           C  
ATOM   2125  O   VAL A 283     -54.922   0.652  62.536  1.00 95.49           O  
ATOM   2126  CG1 VAL A 283     -57.856  -0.619  62.780  1.00 95.49           C  
ATOM   2127  CG2 VAL A 283     -58.413  -0.705  65.228  1.00 95.49           C  
ATOM   2128  N   GLN A 284     -56.095   2.513  63.037  1.00 95.78           N  
ATOM   2129  CA  GLN A 284     -55.525   3.304  61.951  1.00 95.78           C  
ATOM   2130  C   GLN A 284     -54.017   3.465  62.121  1.00 95.78           C  
ATOM   2131  CB  GLN A 284     -56.195   4.677  61.878  1.00 95.78           C  
ATOM   2132  O   GLN A 284     -53.266   3.394  61.146  1.00 95.78           O  
ATOM   2133  CG  GLN A 284     -57.610   4.642  61.317  1.00 95.78           C  
ATOM   2134  CD  GLN A 284     -58.278   6.004  61.322  1.00 95.78           C  
ATOM   2135  NE2 GLN A 284     -59.508   6.064  60.824  1.00 95.78           N  
ATOM   2136  OE1 GLN A 284     -57.694   6.995  61.772  1.00 95.78           O  
ATOM   2137  N   SER A 285     -53.578   3.776  63.429  1.00 93.70           N  
ATOM   2138  CA  SER A 285     -52.154   3.904  63.720  1.00 93.70           C  
ATOM   2139  C   SER A 285     -51.404   2.618  63.390  1.00 93.70           C  
ATOM   2140  CB  SER A 285     -51.938   4.266  65.190  1.00 93.70           C  
ATOM   2141  O   SER A 285     -50.314   2.658  62.816  1.00 93.70           O  
ATOM   2142  OG  SER A 285     -50.555   4.358  65.487  1.00 93.70           O  
ATOM   2143  N   THR A 286     -52.032   1.495  63.693  1.00 95.13           N  
ATOM   2144  CA  THR A 286     -51.406   0.210  63.400  1.00 95.13           C  
ATOM   2145  C   THR A 286     -51.378  -0.047  61.897  1.00 95.13           C  
ATOM   2146  CB  THR A 286     -52.142  -0.943  64.107  1.00 95.13           C  
ATOM   2147  O   THR A 286     -50.383  -0.547  61.366  1.00 95.13           O  
ATOM   2148  CG2 THR A 286     -52.134  -0.755  65.621  1.00 95.13           C  
ATOM   2149  OG1 THR A 286     -53.499  -0.988  63.650  1.00 95.13           O  
ATOM   2150  N   LEU A 287     -52.429   0.201  61.130  1.00 96.04           N  
ATOM   2151  CA  LEU A 287     -52.500   0.029  59.683  1.00 96.04           C  
ATOM   2152  C   LEU A 287     -51.500   0.939  58.978  1.00 96.04           C  
ATOM   2153  CB  LEU A 287     -53.916   0.319  59.178  1.00 96.04           C  
ATOM   2154  O   LEU A 287     -50.847   0.524  58.018  1.00 96.04           O  
ATOM   2155  CG  LEU A 287     -54.986  -0.718  59.525  1.00 96.04           C  
ATOM   2156  CD1 LEU A 287     -56.348  -0.268  59.008  1.00 96.04           C  
ATOM   2157  CD2 LEU A 287     -54.614  -2.082  58.954  1.00 96.04           C  
ATOM   2158  N   GLN A 288     -51.431   2.251  59.407  1.00 94.86           N  
ATOM   2159  CA  GLN A 288     -50.467   3.188  58.838  1.00 94.86           C  
ATOM   2160  C   GLN A 288     -49.037   2.695  59.037  1.00 94.86           C  
ATOM   2161  CB  GLN A 288     -50.635   4.575  59.460  1.00 94.86           C  
ATOM   2162  O   GLN A 288     -48.207   2.800  58.131  1.00 94.86           O  
ATOM   2163  CG  GLN A 288     -51.896   5.302  59.011  1.00 94.86           C  
ATOM   2164  CD  GLN A 288     -51.942   6.744  59.483  1.00 94.86           C  
ATOM   2165  NE2 GLN A 288     -52.861   7.522  58.922  1.00 94.86           N  
ATOM   2166  OE1 GLN A 288     -51.158   7.154  60.345  1.00 94.86           O  
ATOM   2167  N   SER A 289     -48.749   2.173  60.221  1.00 94.88           N  
ATOM   2168  CA  SER A 289     -47.418   1.642  60.492  1.00 94.88           C  
ATOM   2169  C   SER A 289     -47.122   0.422  59.625  1.00 94.88           C  
ATOM   2170  CB  SER A 289     -47.278   1.273  61.970  1.00 94.88           C  
ATOM   2171  O   SER A 289     -46.010   0.272  59.115  1.00 94.88           O  
ATOM   2172  OG  SER A 289     -48.134   0.194  62.302  1.00 94.88           O  
ATOM   2173  N   GLU A 290     -48.135  -0.447  59.441  1.00 95.68           N  
ATOM   2174  CA  GLU A 290     -47.985  -1.604  58.563  1.00 95.68           C  
ATOM   2175  C   GLU A 290     -47.761  -1.174  57.117  1.00 95.68           C  
ATOM   2176  CB  GLU A 290     -49.212  -2.514  58.658  1.00 95.68           C  
ATOM   2177  O   GLU A 290     -46.937  -1.758  56.410  1.00 95.68           O  
ATOM   2178  CG  GLU A 290     -49.359  -3.210  60.003  1.00 95.68           C  
ATOM   2179  CD  GLU A 290     -50.588  -4.102  60.086  1.00 95.68           C  
ATOM   2180  OE1 GLU A 290     -50.692  -4.905  61.041  1.00 95.68           O  
ATOM   2181  OE2 GLU A 290     -51.453  -3.997  59.188  1.00 95.68           O  
ATOM   2182  N   GLU A 291     -48.514  -0.224  56.681  1.00 96.75           N  
ATOM   2183  CA  GLU A 291     -48.357   0.285  55.322  1.00 96.75           C  
ATOM   2184  C   GLU A 291     -46.986   0.928  55.128  1.00 96.75           C  
ATOM   2185  CB  GLU A 291     -49.461   1.293  54.994  1.00 96.75           C  
ATOM   2186  O   GLU A 291     -46.348   0.741  54.090  1.00 96.75           O  
ATOM   2187  CG  GLU A 291     -50.795   0.651  54.639  1.00 96.75           C  
ATOM   2188  CD  GLU A 291     -51.947   1.642  54.601  1.00 96.75           C  
ATOM   2189  OE1 GLU A 291     -53.119   1.208  54.525  1.00 96.75           O  
ATOM   2190  OE2 GLU A 291     -51.675   2.863  54.646  1.00 96.75           O  
ATOM   2191  N   TRP A 292     -46.552   1.717  56.141  1.00 96.38           N  
ATOM   2192  CA  TRP A 292     -45.231   2.334  56.082  1.00 96.38           C  
ATOM   2193  C   TRP A 292     -44.142   1.276  55.937  1.00 96.38           C  
ATOM   2194  CB  TRP A 292     -44.975   3.179  57.332  1.00 96.38           C  
ATOM   2195  O   TRP A 292     -43.232   1.421  55.117  1.00 96.38           O  
ATOM   2196  CG  TRP A 292     -43.641   3.862  57.344  1.00 96.38           C  
ATOM   2197  CD1 TRP A 292     -43.323   5.060  56.767  1.00 96.38           C  
ATOM   2198  CD2 TRP A 292     -42.442   3.382  57.960  1.00 96.38           C  
ATOM   2199  CE2 TRP A 292     -41.434   4.342  57.718  1.00 96.38           C  
ATOM   2200  CE3 TRP A 292     -42.121   2.234  58.696  1.00 96.38           C  
ATOM   2201  NE1 TRP A 292     -41.997   5.355  56.988  1.00 96.38           N  
ATOM   2202  CH2 TRP A 292     -39.840   3.055  58.902  1.00 96.38           C  
ATOM   2203  CZ2 TRP A 292     -40.127   4.187  58.186  1.00 96.38           C  
ATOM   2204  CZ3 TRP A 292     -40.820   2.081  59.161  1.00 96.38           C  
ATOM   2205  N   PHE A 293     -44.180   0.155  56.717  1.00 96.27           N  
ATOM   2206  CA  PHE A 293     -43.196  -0.919  56.655  1.00 96.27           C  
ATOM   2207  C   PHE A 293     -43.333  -1.704  55.356  1.00 96.27           C  
ATOM   2208  CB  PHE A 293     -43.346  -1.859  57.855  1.00 96.27           C  
ATOM   2209  O   PHE A 293     -42.334  -2.142  54.780  1.00 96.27           O  
ATOM   2210  CG  PHE A 293     -42.861  -1.270  59.152  1.00 96.27           C  
ATOM   2211  CD1 PHE A 293     -41.525  -0.923  59.317  1.00 96.27           C  
ATOM   2212  CD2 PHE A 293     -43.740  -1.064  60.207  1.00 96.27           C  
ATOM   2213  CE1 PHE A 293     -41.073  -0.378  60.516  1.00 96.27           C  
ATOM   2214  CE2 PHE A 293     -43.295  -0.520  61.408  1.00 96.27           C  
ATOM   2215  CZ  PHE A 293     -41.961  -0.179  61.561  1.00 96.27           C  
ATOM   2216  N   ARG A 294     -44.572  -1.846  54.858  1.00 97.51           N  
ATOM   2217  CA  ARG A 294     -44.797  -2.534  53.591  1.00 97.51           C  
ATOM   2218  C   ARG A 294     -44.138  -1.786  52.437  1.00 97.51           C  
ATOM   2219  CB  ARG A 294     -46.295  -2.694  53.325  1.00 97.51           C  
ATOM   2220  O   ARG A 294     -43.466  -2.393  51.600  1.00 97.51           O  
ATOM   2221  CG  ARG A 294     -46.622  -3.686  52.220  1.00 97.51           C  
ATOM   2222  CD  ARG A 294     -48.124  -3.840  52.026  1.00 97.51           C  
ATOM   2223  NE  ARG A 294     -48.594  -3.105  50.854  1.00 97.51           N  
ATOM   2224  NH1 ARG A 294     -48.382  -4.885  49.397  1.00 97.51           N  
ATOM   2225  NH2 ARG A 294     -49.144  -2.860  48.638  1.00 97.51           N  
ATOM   2226  CZ  ARG A 294     -48.706  -3.618  49.632  1.00 97.51           C  
ATOM   2227  N   VAL A 295     -44.383  -0.473  52.335  1.00 97.12           N  
ATOM   2228  CA  VAL A 295     -43.801   0.351  51.281  1.00 97.12           C  
ATOM   2229  C   VAL A 295     -42.278   0.325  51.388  1.00 97.12           C  
ATOM   2230  CB  VAL A 295     -44.316   1.806  51.349  1.00 97.12           C  
ATOM   2231  O   VAL A 295     -41.581   0.195  50.379  1.00 97.12           O  
ATOM   2232  CG1 VAL A 295     -43.534   2.700  50.388  1.00 97.12           C  
ATOM   2233  CG2 VAL A 295     -45.810   1.858  51.036  1.00 97.12           C  
ATOM   2234  N   ARG A 296     -41.740   0.499  52.633  1.00 97.11           N  
ATOM   2235  CA  ARG A 296     -40.295   0.473  52.835  1.00 97.11           C  
ATOM   2236  C   ARG A 296     -39.710  -0.876  52.429  1.00 97.11           C  
ATOM   2237  CB  ARG A 296     -39.949   0.776  54.294  1.00 97.11           C  
ATOM   2238  O   ARG A 296     -38.660  -0.934  51.786  1.00 97.11           O  
ATOM   2239  CG  ARG A 296     -38.462   0.957  54.550  1.00 97.11           C  
ATOM   2240  CD  ARG A 296     -37.900   2.150  53.790  1.00 97.11           C  
ATOM   2241  NE  ARG A 296     -36.468   2.315  54.027  1.00 97.11           N  
ATOM   2242  NH1 ARG A 296     -36.191   3.987  52.457  1.00 97.11           N  
ATOM   2243  NH2 ARG A 296     -34.399   3.249  53.682  1.00 97.11           N  
ATOM   2244  CZ  ARG A 296     -35.689   3.183  53.388  1.00 97.11           C  
ATOM   2245  N   LEU A 297     -40.356  -1.975  52.817  1.00 97.49           N  
ATOM   2246  CA  LEU A 297     -39.894  -3.307  52.442  1.00 97.49           C  
ATOM   2247  C   LEU A 297     -39.932  -3.490  50.928  1.00 97.49           C  
ATOM   2248  CB  LEU A 297     -40.751  -4.381  53.119  1.00 97.49           C  
ATOM   2249  O   LEU A 297     -39.025  -4.092  50.349  1.00 97.49           O  
ATOM   2250  CG  LEU A 297     -40.486  -4.621  54.606  1.00 97.49           C  
ATOM   2251  CD1 LEU A 297     -41.491  -5.621  55.168  1.00 97.49           C  
ATOM   2252  CD2 LEU A 297     -39.059  -5.111  54.823  1.00 97.49           C  
ATOM   2253  N   ASP A 298     -41.044  -2.983  50.323  1.00 96.95           N  
ATOM   2254  CA  ASP A 298     -41.162  -3.037  48.869  1.00 96.95           C  
ATOM   2255  C   ASP A 298     -40.050  -2.235  48.197  1.00 96.95           C  
ATOM   2256  CB  ASP A 298     -42.530  -2.517  48.422  1.00 96.95           C  
ATOM   2257  O   ASP A 298     -39.467  -2.680  47.206  1.00 96.95           O  
ATOM   2258  CG  ASP A 298     -43.660  -3.485  48.725  1.00 96.95           C  
ATOM   2259  OD1 ASP A 298     -43.389  -4.677  48.985  1.00 96.95           O  
ATOM   2260  OD2 ASP A 298     -44.833  -3.051  48.701  1.00 96.95           O  
ATOM   2261  N   ARG A 299     -39.756  -1.076  48.689  1.00 97.00           N  
ATOM   2262  CA  ARG A 299     -38.681  -0.249  48.149  1.00 97.00           C  
ATOM   2263  C   ARG A 299     -37.329  -0.938  48.306  1.00 97.00           C  
ATOM   2264  CB  ARG A 299     -38.656   1.117  48.837  1.00 97.00           C  
ATOM   2265  O   ARG A 299     -36.506  -0.918  47.389  1.00 97.00           O  
ATOM   2266  CG  ARG A 299     -39.769   2.052  48.390  1.00 97.00           C  
ATOM   2267  CD  ARG A 299     -39.685   3.402  49.088  1.00 97.00           C  
ATOM   2268  NE  ARG A 299     -40.828   4.250  48.760  1.00 97.00           N  
ATOM   2269  NH1 ARG A 299     -40.315   5.892  50.303  1.00 97.00           N  
ATOM   2270  NH2 ARG A 299     -42.167   6.104  48.969  1.00 97.00           N  
ATOM   2271  CZ  ARG A 299     -41.101   5.414  49.345  1.00 97.00           C  
ATOM   2272  N   LEU A 300     -37.063  -1.491  49.514  1.00 96.98           N  
ATOM   2273  CA  LEU A 300     -35.817  -2.215  49.744  1.00 96.98           C  
ATOM   2274  C   LEU A 300     -35.724  -3.438  48.839  1.00 96.98           C  
ATOM   2275  CB  LEU A 300     -35.706  -2.640  51.210  1.00 96.98           C  
ATOM   2276  O   LEU A 300     -34.654  -3.743  48.306  1.00 96.98           O  
ATOM   2277  CG  LEU A 300     -34.375  -3.259  51.638  1.00 96.98           C  
ATOM   2278  CD1 LEU A 300     -33.243  -2.250  51.473  1.00 96.98           C  
ATOM   2279  CD2 LEU A 300     -34.452  -3.752  53.079  1.00 96.98           C  
ATOM   2280  N   SER A 301     -36.835  -4.182  48.651  1.00 96.95           N  
ATOM   2281  CA  SER A 301     -36.872  -5.348  47.775  1.00 96.95           C  
ATOM   2282  C   SER A 301     -36.613  -4.958  46.323  1.00 96.95           C  
ATOM   2283  CB  SER A 301     -38.221  -6.060  47.886  1.00 96.95           C  
ATOM   2284  O   SER A 301     -35.908  -5.666  45.601  1.00 96.95           O  
ATOM   2285  OG  SER A 301     -39.260  -5.254  47.359  1.00 96.95           O  
ATOM   2286  N   GLU A 302     -37.216  -3.842  45.841  1.00 97.44           N  
ATOM   2287  CA  GLU A 302     -36.992  -3.338  44.489  1.00 97.44           C  
ATOM   2288  C   GLU A 302     -35.540  -2.910  44.294  1.00 97.44           C  
ATOM   2289  CB  GLU A 302     -37.931  -2.167  44.189  1.00 97.44           C  
ATOM   2290  O   GLU A 302     -34.949  -3.163  43.242  1.00 97.44           O  
ATOM   2291  CG  GLU A 302     -39.381  -2.580  43.980  1.00 97.44           C  
ATOM   2292  CD  GLU A 302     -40.315  -1.400  43.766  1.00 97.44           C  
ATOM   2293  OE1 GLU A 302     -41.543  -1.612  43.645  1.00 97.44           O  
ATOM   2294  OE2 GLU A 302     -39.816  -0.254  43.718  1.00 97.44           O  
ATOM   2295  N   ALA A 303     -35.021  -2.160  45.296  1.00 96.69           N  
ATOM   2296  CA  ALA A 303     -33.619  -1.754  45.234  1.00 96.69           C  
ATOM   2297  C   ALA A 303     -32.698  -2.969  45.168  1.00 96.69           C  
ATOM   2298  CB  ALA A 303     -33.264  -0.885  46.438  1.00 96.69           C  
ATOM   2299  O   ALA A 303     -31.711  -2.968  44.429  1.00 96.69           O  
ATOM   2300  N   ALA A 304     -33.016  -4.053  45.993  1.00 97.14           N  
ATOM   2301  CA  ALA A 304     -32.236  -5.288  45.961  1.00 97.14           C  
ATOM   2302  C   ALA A 304     -32.321  -5.955  44.591  1.00 97.14           C  
ATOM   2303  CB  ALA A 304     -32.715  -6.248  47.047  1.00 97.14           C  
ATOM   2304  O   ALA A 304     -31.318  -6.452  44.073  1.00 97.14           O  
ATOM   2305  N   LYS A 305     -33.509  -5.945  43.911  1.00 97.58           N  
ATOM   2306  CA  LYS A 305     -33.698  -6.516  42.581  1.00 97.58           C  
ATOM   2307  C   LYS A 305     -32.910  -5.737  41.531  1.00 97.58           C  
ATOM   2308  CB  LYS A 305     -35.182  -6.538  42.212  1.00 97.58           C  
ATOM   2309  O   LYS A 305     -32.282  -6.331  40.652  1.00 97.58           O  
ATOM   2310  CG  LYS A 305     -36.002  -7.544  43.006  1.00 97.58           C  
ATOM   2311  CD  LYS A 305     -37.462  -7.541  42.574  1.00 97.58           C  
ATOM   2312  CE  LYS A 305     -38.293  -8.516  43.398  1.00 97.58           C  
ATOM   2313  NZ  LYS A 305     -39.752  -8.383  43.108  1.00 97.58           N  
ATOM   2314  N   VAL A 306     -32.978  -4.431  41.567  1.00 97.81           N  
ATOM   2315  CA  VAL A 306     -32.243  -3.581  40.636  1.00 97.81           C  
ATOM   2316  C   VAL A 306     -30.744  -3.835  40.778  1.00 97.81           C  
ATOM   2317  CB  VAL A 306     -32.554  -2.085  40.867  1.00 97.81           C  
ATOM   2318  O   VAL A 306     -30.028  -3.937  39.779  1.00 97.81           O  
ATOM   2319  CG1 VAL A 306     -31.611  -1.205  40.048  1.00 97.81           C  
ATOM   2320  CG2 VAL A 306     -34.010  -1.784  40.518  1.00 97.81           C  
ATOM   2321  N   ASN A 307     -30.243  -3.882  42.116  1.00 97.06           N  
ATOM   2322  CA  ASN A 307     -28.833  -4.168  42.363  1.00 97.06           C  
ATOM   2323  C   ASN A 307     -28.432  -5.531  41.807  1.00 97.06           C  
ATOM   2324  CB  ASN A 307     -28.524  -4.092  43.859  1.00 97.06           C  
ATOM   2325  O   ASN A 307     -27.366  -5.672  41.206  1.00 97.06           O  
ATOM   2326  CG  ASN A 307     -27.041  -4.198  44.155  1.00 97.06           C  
ATOM   2327  ND2 ASN A 307     -26.702  -4.416  45.420  1.00 97.06           N  
ATOM   2328  OD1 ASN A 307     -26.206  -4.084  43.254  1.00 97.06           O  
ATOM   2329  N   THR A 308     -29.282  -6.597  41.993  1.00 97.81           N  
ATOM   2330  CA  THR A 308     -29.019  -7.929  41.461  1.00 97.81           C  
ATOM   2331  C   THR A 308     -28.999  -7.908  39.936  1.00 97.81           C  
ATOM   2332  CB  THR A 308     -30.071  -8.943  41.949  1.00 97.81           C  
ATOM   2333  O   THR A 308     -28.153  -8.553  39.312  1.00 97.81           O  
ATOM   2334  CG2 THR A 308     -29.975  -9.152  43.457  1.00 97.81           C  
ATOM   2335  OG1 THR A 308     -31.380  -8.457  41.628  1.00 97.81           O  
ATOM   2336  N   ASP A 309     -29.921  -7.140  39.302  1.00 97.65           N  
ATOM   2337  CA  ASP A 309     -29.953  -6.987  37.850  1.00 97.65           C  
ATOM   2338  C   ASP A 309     -28.709  -6.258  37.347  1.00 97.65           C  
ATOM   2339  CB  ASP A 309     -31.214  -6.235  37.418  1.00 97.65           C  
ATOM   2340  O   ASP A 309     -28.148  -6.620  36.310  1.00 97.65           O  
ATOM   2341  CG  ASP A 309     -32.473  -7.078  37.527  1.00 97.65           C  
ATOM   2342  OD1 ASP A 309     -32.369  -8.317  37.653  1.00 97.65           O  
ATOM   2343  OD2 ASP A 309     -33.579  -6.497  37.484  1.00 97.65           O  
ATOM   2344  N   ALA A 310     -28.305  -5.174  38.037  1.00 97.25           N  
ATOM   2345  CA  ALA A 310     -27.093  -4.441  37.682  1.00 97.25           C  
ATOM   2346  C   ALA A 310     -25.864  -5.343  37.759  1.00 97.25           C  
ATOM   2347  CB  ALA A 310     -26.917  -3.230  38.594  1.00 97.25           C  
ATOM   2348  O   ALA A 310     -24.988  -5.285  36.893  1.00 97.25           O  
ATOM   2349  N   MET A 311     -25.796  -6.247  38.825  1.00 97.38           N  
ATOM   2350  CA  MET A 311     -24.688  -7.187  38.966  1.00 97.38           C  
ATOM   2351  C   MET A 311     -24.698  -8.212  37.837  1.00 97.38           C  
ATOM   2352  CB  MET A 311     -24.754  -7.898  40.318  1.00 97.38           C  
ATOM   2353  O   MET A 311     -23.647  -8.544  37.286  1.00 97.38           O  
ATOM   2354  CG  MET A 311     -23.424  -8.476  40.773  1.00 97.38           C  
ATOM   2355  SD  MET A 311     -23.553  -9.365  42.373  1.00 97.38           S  
ATOM   2356  CE  MET A 311     -24.578 -10.777  41.872  1.00 97.38           C  
ATOM   2357  N   ARG A 312     -25.930  -8.668  37.485  1.00 98.27           N  
ATOM   2358  CA  ARG A 312     -26.053  -9.618  36.384  1.00 98.27           C  
ATOM   2359  C   ARG A 312     -25.620  -8.987  35.065  1.00 98.27           C  
ATOM   2360  CB  ARG A 312     -27.491 -10.129  36.272  1.00 98.27           C  
ATOM   2361  O   ARG A 312     -24.922  -9.618  34.268  1.00 98.27           O  
ATOM   2362  CG  ARG A 312     -27.638 -11.375  35.414  1.00 98.27           C  
ATOM   2363  CD  ARG A 312     -29.090 -11.817  35.303  1.00 98.27           C  
ATOM   2364  NE  ARG A 312     -29.648 -12.168  36.606  1.00 98.27           N  
ATOM   2365  NH1 ARG A 312     -31.843 -11.775  36.003  1.00 98.27           N  
ATOM   2366  NH2 ARG A 312     -31.341 -12.480  38.126  1.00 98.27           N  
ATOM   2367  CZ  ARG A 312     -30.943 -12.141  36.909  1.00 98.27           C  
ATOM   2368  N   SER A 313     -26.074  -7.783  34.788  1.00 97.27           N  
ATOM   2369  CA  SER A 313     -25.683  -7.064  33.579  1.00 97.27           C  
ATOM   2370  C   SER A 313     -24.174  -6.849  33.528  1.00 97.27           C  
ATOM   2371  CB  SER A 313     -26.402  -5.717  33.500  1.00 97.27           C  
ATOM   2372  O   SER A 313     -23.558  -6.981  32.468  1.00 97.27           O  
ATOM   2373  OG  SER A 313     -25.903  -4.822  34.480  1.00 97.27           O  
ATOM   2374  N   ALA A 314     -23.527  -6.421  34.680  1.00 96.41           N  
ATOM   2375  CA  ALA A 314     -22.080  -6.243  34.760  1.00 96.41           C  
ATOM   2376  C   ALA A 314     -21.349  -7.555  34.490  1.00 96.41           C  
ATOM   2377  CB  ALA A 314     -21.687  -5.691  36.129  1.00 96.41           C  
ATOM   2378  O   ALA A 314     -20.343  -7.577  33.777  1.00 96.41           O  
ATOM   2379  N   GLN A 315     -21.838  -8.681  35.032  1.00 98.20           N  
ATOM   2380  CA  GLN A 315     -21.251  -9.998  34.812  1.00 98.20           C  
ATOM   2381  C   GLN A 315     -21.353 -10.409  33.346  1.00 98.20           C  
ATOM   2382  CB  GLN A 315     -21.929 -11.044  35.699  1.00 98.20           C  
ATOM   2383  O   GLN A 315     -20.417 -10.988  32.791  1.00 98.20           O  
ATOM   2384  CG  GLN A 315     -21.527 -10.961  37.165  1.00 98.20           C  
ATOM   2385  CD  GLN A 315     -20.107 -11.436  37.412  1.00 98.20           C  
ATOM   2386  NE2 GLN A 315     -19.452 -10.853  38.410  1.00 98.20           N  
ATOM   2387  OE1 GLN A 315     -19.604 -12.321  36.712  1.00 98.20           O  
ATOM   2388  N   GLU A 316     -22.481 -10.162  32.670  1.00 97.86           N  
ATOM   2389  CA  GLU A 316     -22.654 -10.446  31.249  1.00 97.86           C  
ATOM   2390  C   GLU A 316     -21.688  -9.624  30.400  1.00 97.86           C  
ATOM   2391  CB  GLU A 316     -24.097 -10.171  30.817  1.00 97.86           C  
ATOM   2392  O   GLU A 316     -21.130 -10.127  29.423  1.00 97.86           O  
ATOM   2393  CG  GLU A 316     -25.104 -11.170  31.368  1.00 97.86           C  
ATOM   2394  CD  GLU A 316     -26.549 -10.754  31.140  1.00 97.86           C  
ATOM   2395  OE1 GLU A 316     -27.466 -11.460  31.615  1.00 97.86           O  
ATOM   2396  OE2 GLU A 316     -26.764  -9.713  30.479  1.00 97.86           O  
ATOM   2397  N   GLU A 317     -21.460  -8.375  30.741  1.00 96.69           N  
ATOM   2398  CA  GLU A 317     -20.506  -7.529  30.030  1.00 96.69           C  
ATOM   2399  C   GLU A 317     -19.081  -8.050  30.189  1.00 96.69           C  
ATOM   2400  CB  GLU A 317     -20.595  -6.083  30.525  1.00 96.69           C  
ATOM   2401  O   GLU A 317     -18.303  -8.047  29.232  1.00 96.69           O  
ATOM   2402  CG  GLU A 317     -21.892  -5.382  30.146  1.00 96.69           C  
ATOM   2403  CD  GLU A 317     -22.018  -3.990  30.744  1.00 96.69           C  
ATOM   2404  OE1 GLU A 317     -23.083  -3.352  30.577  1.00 96.69           O  
ATOM   2405  OE2 GLU A 317     -21.045  -3.533  31.384  1.00 96.69           O  
ATOM   2406  N   ILE A 318     -18.729  -8.491  31.388  1.00 97.58           N  
ATOM   2407  CA  ILE A 318     -17.414  -9.068  31.641  1.00 97.58           C  
ATOM   2408  C   ILE A 318     -17.220 -10.311  30.775  1.00 97.58           C  
ATOM   2409  CB  ILE A 318     -17.229  -9.421  33.134  1.00 97.58           C  
ATOM   2410  O   ILE A 318     -16.164 -10.492  30.165  1.00 97.58           O  
ATOM   2411  CG1 ILE A 318     -17.184  -8.146  33.983  1.00 97.58           C  
ATOM   2412  CG2 ILE A 318     -15.965 -10.260  33.338  1.00 97.58           C  
ATOM   2413  CD1 ILE A 318     -17.230  -8.398  35.483  1.00 97.58           C  
ATOM   2414  N   THR A 319     -18.277 -11.121  30.753  1.00 98.18           N  
ATOM   2415  CA  THR A 319     -18.182 -12.335  29.951  1.00 98.18           C  
ATOM   2416  C   THR A 319     -18.090 -11.996  28.466  1.00 98.18           C  
ATOM   2417  CB  THR A 319     -19.387 -13.262  30.195  1.00 98.18           C  
ATOM   2418  O   THR A 319     -17.380 -12.667  27.713  1.00 98.18           O  
ATOM   2419  CG2 THR A 319     -19.444 -13.719  31.649  1.00 98.18           C  
ATOM   2420  OG1 THR A 319     -20.595 -12.559  29.879  1.00 98.18           O  
ATOM   2421  N   GLU A 320     -18.768 -11.005  27.993  1.00 98.33           N  
ATOM   2422  CA  GLU A 320     -18.693 -10.556  26.606  1.00 98.33           C  
ATOM   2423  C   GLU A 320     -17.299 -10.032  26.270  1.00 98.33           C  
ATOM   2424  CB  GLU A 320     -19.741  -9.475  26.333  1.00 98.33           C  
ATOM   2425  O   GLU A 320     -16.761 -10.327  25.201  1.00 98.33           O  
ATOM   2426  CG  GLU A 320     -19.735  -8.959  24.901  1.00 98.33           C  
ATOM   2427  CD  GLU A 320     -20.097 -10.024  23.879  1.00 98.33           C  
ATOM   2428  OE1 GLU A 320     -19.689  -9.900  22.702  1.00 98.33           O  
ATOM   2429  OE2 GLU A 320     -20.796 -10.991  24.257  1.00 98.33           O  
ATOM   2430  N   TYR A 321     -16.721  -9.212  27.182  1.00 98.13           N  
ATOM   2431  CA  TYR A 321     -15.369  -8.710  26.964  1.00 98.13           C  
ATOM   2432  C   TYR A 321     -14.359  -9.851  26.952  1.00 98.13           C  
ATOM   2433  CB  TYR A 321     -14.993  -7.691  28.044  1.00 98.13           C  
ATOM   2434  O   TYR A 321     -13.397  -9.829  26.180  1.00 98.13           O  
ATOM   2435  CG  TYR A 321     -15.710  -6.370  27.908  1.00 98.13           C  
ATOM   2436  CD1 TYR A 321     -15.601  -5.613  26.743  1.00 98.13           C  
ATOM   2437  CD2 TYR A 321     -16.497  -5.875  28.942  1.00 98.13           C  
ATOM   2438  CE1 TYR A 321     -16.258  -4.393  26.614  1.00 98.13           C  
ATOM   2439  CE2 TYR A 321     -17.159  -4.657  28.824  1.00 98.13           C  
ATOM   2440  OH  TYR A 321     -17.687  -2.719  27.535  1.00 98.13           O  
ATOM   2441  CZ  TYR A 321     -17.034  -3.925  27.658  1.00 98.13           C  
ATOM   2442  N   ARG A 322     -14.580 -10.866  27.756  1.00 98.27           N  
ATOM   2443  CA  ARG A 322     -13.734 -12.055  27.740  1.00 98.27           C  
ATOM   2444  C   ARG A 322     -13.830 -12.777  26.401  1.00 98.27           C  
ATOM   2445  CB  ARG A 322     -14.118 -13.004  28.877  1.00 98.27           C  
ATOM   2446  O   ARG A 322     -12.816 -13.206  25.846  1.00 98.27           O  
ATOM   2447  CG  ARG A 322     -13.081 -14.081  29.157  1.00 98.27           C  
ATOM   2448  CD  ARG A 322     -13.454 -14.920  30.371  1.00 98.27           C  
ATOM   2449  NE  ARG A 322     -12.444 -15.936  30.655  1.00 98.27           N  
ATOM   2450  NH1 ARG A 322     -12.571 -15.717  32.951  1.00 98.27           N  
ATOM   2451  NH2 ARG A 322     -11.121 -17.227  32.017  1.00 98.27           N  
ATOM   2452  CZ  ARG A 322     -12.047 -16.291  31.874  1.00 98.27           C  
ATOM   2453  N   ARG A 323     -15.045 -12.920  25.854  1.00 98.20           N  
ATOM   2454  CA  ARG A 323     -15.249 -13.537  24.547  1.00 98.20           C  
ATOM   2455  C   ARG A 323     -14.584 -12.718  23.446  1.00 98.20           C  
ATOM   2456  CB  ARG A 323     -16.742 -13.694  24.254  1.00 98.20           C  
ATOM   2457  O   ARG A 323     -13.925 -13.273  22.564  1.00 98.20           O  
ATOM   2458  CG  ARG A 323     -17.042 -14.461  22.976  1.00 98.20           C  
ATOM   2459  CD  ARG A 323     -18.522 -14.418  22.626  1.00 98.20           C  
ATOM   2460  NE  ARG A 323     -18.983 -13.051  22.399  1.00 98.20           N  
ATOM   2461  NH1 ARG A 323     -18.117 -12.894  20.263  1.00 98.20           N  
ATOM   2462  NH2 ARG A 323     -19.243 -11.121  21.182  1.00 98.20           N  
ATOM   2463  CZ  ARG A 323     -18.780 -12.358  21.282  1.00 98.20           C  
ATOM   2464  N   GLN A 324     -14.714 -11.429  23.460  1.00 97.83           N  
ATOM   2465  CA  GLN A 324     -14.089 -10.548  22.478  1.00 97.83           C  
ATOM   2466  C   GLN A 324     -12.568 -10.658  22.530  1.00 97.83           C  
ATOM   2467  CB  GLN A 324     -14.519  -9.098  22.706  1.00 97.83           C  
ATOM   2468  O   GLN A 324     -11.906 -10.670  21.490  1.00 97.83           O  
ATOM   2469  CG  GLN A 324     -15.962  -8.815  22.311  1.00 97.83           C  
ATOM   2470  CD  GLN A 324     -16.391  -7.395  22.632  1.00 97.83           C  
ATOM   2471  NE2 GLN A 324     -17.699  -7.164  22.666  1.00 97.83           N  
ATOM   2472  OE1 GLN A 324     -15.553  -6.514  22.849  1.00 97.83           O  
ATOM   2473  N   LEU A 325     -12.043 -10.679  23.721  1.00 97.39           N  
ATOM   2474  CA  LEU A 325     -10.601 -10.818  23.893  1.00 97.39           C  
ATOM   2475  C   LEU A 325     -10.104 -12.123  23.281  1.00 97.39           C  
ATOM   2476  CB  LEU A 325     -10.230 -10.763  25.378  1.00 97.39           C  
ATOM   2477  O   LEU A 325      -9.087 -12.140  22.585  1.00 97.39           O  
ATOM   2478  CG  LEU A 325      -8.737 -10.809  25.706  1.00 97.39           C  
ATOM   2479  CD1 LEU A 325      -8.059  -9.514  25.271  1.00 97.39           C  
ATOM   2480  CD2 LEU A 325      -8.524 -11.056  27.195  1.00 97.39           C  
ATOM   2481  N   GLN A 326     -10.837 -13.194  23.521  1.00 97.99           N  
ATOM   2482  CA  GLN A 326     -10.473 -14.486  22.947  1.00 97.99           C  
ATOM   2483  C   GLN A 326     -10.591 -14.465  21.426  1.00 97.99           C  
ATOM   2484  CB  GLN A 326     -11.349 -15.597  23.527  1.00 97.99           C  
ATOM   2485  O   GLN A 326      -9.731 -15.003  20.725  1.00 97.99           O  
ATOM   2486  CG  GLN A 326     -11.029 -15.940  24.976  1.00 97.99           C  
ATOM   2487  CD  GLN A 326     -11.921 -17.035  25.531  1.00 97.99           C  
ATOM   2488  NE2 GLN A 326     -11.506 -17.631  26.644  1.00 97.99           N  
ATOM   2489  OE1 GLN A 326     -12.974 -17.343  24.964  1.00 97.99           O  
ATOM   2490  N   ALA A 327     -11.665 -13.906  20.893  1.00 96.77           N  
ATOM   2491  CA  ALA A 327     -11.852 -13.781  19.449  1.00 96.77           C  
ATOM   2492  C   ALA A 327     -10.710 -12.994  18.814  1.00 96.77           C  
ATOM   2493  CB  ALA A 327     -13.190 -13.113  19.142  1.00 96.77           C  
ATOM   2494  O   ALA A 327     -10.171 -13.395  17.780  1.00 96.77           O  
ATOM   2495  N   ARG A 328     -10.334 -11.858  19.429  1.00 97.60           N  
ATOM   2496  CA  ARG A 328      -9.243 -11.036  18.915  1.00 97.60           C  
ATOM   2497  C   ARG A 328      -7.907 -11.760  19.037  1.00 97.60           C  
ATOM   2498  CB  ARG A 328      -9.183  -9.698  19.655  1.00 97.60           C  
ATOM   2499  O   ARG A 328      -7.062 -11.669  18.144  1.00 97.60           O  
ATOM   2500  CG  ARG A 328     -10.369  -8.788  19.379  1.00 97.60           C  
ATOM   2501  CD  ARG A 328     -10.436  -8.376  17.915  1.00 97.60           C  
ATOM   2502  NE  ARG A 328     -11.601  -7.538  17.644  1.00 97.60           N  
ATOM   2503  NH1 ARG A 328     -11.067  -7.155  15.429  1.00 97.60           N  
ATOM   2504  NH2 ARG A 328     -12.961  -6.232  16.332  1.00 97.60           N  
ATOM   2505  CZ  ARG A 328     -11.874  -6.977  16.469  1.00 97.60           C  
ATOM   2506  N   THR A 329      -7.672 -12.502  20.085  1.00 97.45           N  
ATOM   2507  CA  THR A 329      -6.455 -13.280  20.286  1.00 97.45           C  
ATOM   2508  C   THR A 329      -6.314 -14.352  19.209  1.00 97.45           C  
ATOM   2509  CB  THR A 329      -6.438 -13.941  21.677  1.00 97.45           C  
ATOM   2510  O   THR A 329      -5.227 -14.553  18.663  1.00 97.45           O  
ATOM   2511  CG2 THR A 329      -5.135 -14.699  21.910  1.00 97.45           C  
ATOM   2512  OG1 THR A 329      -6.575 -12.929  22.682  1.00 97.45           O  
ATOM   2513  N   THR A 330      -7.410 -15.078  18.888  1.00 97.59           N  
ATOM   2514  CA  THR A 330      -7.360 -16.085  17.834  1.00 97.59           C  
ATOM   2515  C   THR A 330      -7.136 -15.433  16.473  1.00 97.59           C  
ATOM   2516  CB  THR A 330      -8.653 -16.921  17.799  1.00 97.59           C  
ATOM   2517  O   THR A 330      -6.422 -15.978  15.628  1.00 97.59           O  
ATOM   2518  CG2 THR A 330      -8.865 -17.660  19.116  1.00 97.59           C  
ATOM   2519  OG1 THR A 330      -9.769 -16.055  17.564  1.00 97.59           O  
ATOM   2520  N   GLU A 331      -7.780 -14.315  16.192  1.00 96.30           N  
ATOM   2521  CA  GLU A 331      -7.556 -13.582  14.949  1.00 96.30           C  
ATOM   2522  C   GLU A 331      -6.106 -13.120  14.835  1.00 96.30           C  
ATOM   2523  CB  GLU A 331      -8.500 -12.381  14.856  1.00 96.30           C  
ATOM   2524  O   GLU A 331      -5.511 -13.186  13.757  1.00 96.30           O  
ATOM   2525  CG  GLU A 331      -9.947 -12.757  14.574  1.00 96.30           C  
ATOM   2526  CD  GLU A 331     -10.887 -11.561  14.565  1.00 96.30           C  
ATOM   2527  OE1 GLU A 331     -12.123 -11.761  14.547  1.00 96.30           O  
ATOM   2528  OE2 GLU A 331     -10.383 -10.416  14.575  1.00 96.30           O  
ATOM   2529  N   LEU A 332      -5.519 -12.603  15.953  1.00 95.58           N  
ATOM   2530  CA  LEU A 332      -4.120 -12.188  15.961  1.00 95.58           C  
ATOM   2531  C   LEU A 332      -3.201 -13.368  15.664  1.00 95.58           C  
ATOM   2532  CB  LEU A 332      -3.753 -11.568  17.312  1.00 95.58           C  
ATOM   2533  O   LEU A 332      -2.244 -13.237  14.898  1.00 95.58           O  
ATOM   2534  CG  LEU A 332      -4.153 -10.106  17.518  1.00 95.58           C  
ATOM   2535  CD1 LEU A 332      -3.881  -9.680  18.957  1.00 95.58           C  
ATOM   2536  CD2 LEU A 332      -3.408  -9.205  16.539  1.00 95.58           C  
ATOM   2537  N   GLU A 333      -3.474 -14.514  16.272  1.00 97.42           N  
ATOM   2538  CA  GLU A 333      -2.688 -15.718  16.023  1.00 97.42           C  
ATOM   2539  C   GLU A 333      -2.822 -16.174  14.573  1.00 97.42           C  
ATOM   2540  CB  GLU A 333      -3.113 -16.843  16.970  1.00 97.42           C  
ATOM   2541  O   GLU A 333      -1.840 -16.591  13.954  1.00 97.42           O  
ATOM   2542  CG  GLU A 333      -2.689 -16.624  18.415  1.00 97.42           C  
ATOM   2543  CD  GLU A 333      -3.268 -17.653  19.372  1.00 97.42           C  
ATOM   2544  OE1 GLU A 333      -3.027 -17.546  20.596  1.00 97.42           O  
ATOM   2545  OE2 GLU A 333      -3.968 -18.574  18.895  1.00 97.42           O  
ATOM   2546  N   ALA A 334      -4.009 -16.143  13.996  1.00 96.34           N  
ATOM   2547  CA  ALA A 334      -4.240 -16.494  12.597  1.00 96.34           C  
ATOM   2548  C   ALA A 334      -3.464 -15.568  11.665  1.00 96.34           C  
ATOM   2549  CB  ALA A 334      -5.731 -16.442  12.274  1.00 96.34           C  
ATOM   2550  O   ALA A 334      -2.862 -16.021  10.688  1.00 96.34           O  
ATOM   2551  N   LEU A 335      -3.518 -14.255  11.939  1.00 94.73           N  
ATOM   2552  CA  LEU A 335      -2.804 -13.280  11.123  1.00 94.73           C  
ATOM   2553  C   LEU A 335      -1.296 -13.467  11.248  1.00 94.73           C  
ATOM   2554  CB  LEU A 335      -3.190 -11.855  11.529  1.00 94.73           C  
ATOM   2555  O   LEU A 335      -0.567 -13.343  10.261  1.00 94.73           O  
ATOM   2556  CG  LEU A 335      -4.580 -11.381  11.102  1.00 94.73           C  
ATOM   2557  CD1 LEU A 335      -4.881 -10.013  11.705  1.00 94.73           C  
ATOM   2558  CD2 LEU A 335      -4.686 -11.336   9.581  1.00 94.73           C  
ATOM   2559  N   LYS A 336      -0.838 -13.738  12.463  1.00 97.83           N  
ATOM   2560  CA  LYS A 336       0.579 -14.030  12.663  1.00 97.83           C  
ATOM   2561  C   LYS A 336       1.007 -15.252  11.856  1.00 97.83           C  
ATOM   2562  CB  LYS A 336       0.879 -14.250  14.146  1.00 97.83           C  
ATOM   2563  O   LYS A 336       2.085 -15.261  11.256  1.00 97.83           O  
ATOM   2564  CG  LYS A 336       0.866 -12.975  14.976  1.00 97.83           C  
ATOM   2565  CD  LYS A 336       1.218 -13.252  16.432  1.00 97.83           C  
ATOM   2566  CE  LYS A 336       1.255 -11.970  17.253  1.00 97.83           C  
ATOM   2567  NZ  LYS A 336       1.516 -12.244  18.698  1.00 97.83           N  
ATOM   2568  N   SER A 337       0.190 -16.317  11.870  1.00 97.25           N  
ATOM   2569  CA  SER A 337       0.471 -17.510  11.078  1.00 97.25           C  
ATOM   2570  C   SER A 337       0.476 -17.195   9.586  1.00 97.25           C  
ATOM   2571  CB  SER A 337      -0.555 -18.604  11.374  1.00 97.25           C  
ATOM   2572  O   SER A 337       1.307 -17.716   8.839  1.00 97.25           O  
ATOM   2573  OG  SER A 337      -1.801 -18.302  10.769  1.00 97.25           O  
ATOM   2574  N   THR A 338      -0.481 -16.416   9.110  1.00 96.06           N  
ATOM   2575  CA  THR A 338      -0.528 -16.003   7.711  1.00 96.06           C  
ATOM   2576  C   THR A 338       0.695 -15.164   7.353  1.00 96.06           C  
ATOM   2577  CB  THR A 338      -1.809 -15.204   7.408  1.00 96.06           C  
ATOM   2578  O   THR A 338       1.265 -15.319   6.271  1.00 96.06           O  
ATOM   2579  CG2 THR A 338      -3.055 -16.003   7.775  1.00 96.06           C  
ATOM   2580  OG1 THR A 338      -1.796 -13.987   8.164  1.00 96.06           O  
ATOM   2581  N   LYS A 339       1.075 -14.168   8.244  1.00 96.97           N  
ATOM   2582  CA  LYS A 339       2.285 -13.376   8.042  1.00 96.97           C  
ATOM   2583  C   LYS A 339       3.514 -14.273   7.912  1.00 96.97           C  
ATOM   2584  CB  LYS A 339       2.478 -12.387   9.192  1.00 96.97           C  
ATOM   2585  O   LYS A 339       4.329 -14.090   7.006  1.00 96.97           O  
ATOM   2586  CG  LYS A 339       3.743 -11.548   9.081  1.00 96.97           C  
ATOM   2587  CD  LYS A 339       4.005 -10.761  10.359  1.00 96.97           C  
ATOM   2588  CE  LYS A 339       5.383 -10.112  10.343  1.00 96.97           C  
ATOM   2589  NZ  LYS A 339       5.586  -9.215  11.521  1.00 96.97           N  
ATOM   2590  N   ASP A 340       3.699 -15.244   8.827  1.00 97.45           N  
ATOM   2591  CA  ASP A 340       4.823 -16.175   8.802  1.00 97.45           C  
ATOM   2592  C   ASP A 340       4.831 -16.991   7.511  1.00 97.45           C  
ATOM   2593  CB  ASP A 340       4.774 -17.108  10.014  1.00 97.45           C  
ATOM   2594  O   ASP A 340       5.888 -17.209   6.915  1.00 97.45           O  
ATOM   2595  CG  ASP A 340       5.096 -16.401  11.319  1.00 97.45           C  
ATOM   2596  OD1 ASP A 340       5.585 -15.252  11.286  1.00 97.45           O  
ATOM   2597  OD2 ASP A 340       4.860 -17.001  12.390  1.00 97.45           O  
ATOM   2598  N   SER A 341       3.645 -17.424   7.015  1.00 97.01           N  
ATOM   2599  CA  SER A 341       3.541 -18.183   5.773  1.00 97.01           C  
ATOM   2600  C   SER A 341       3.939 -17.333   4.571  1.00 97.01           C  
ATOM   2601  CB  SER A 341       2.118 -18.712   5.586  1.00 97.01           C  
ATOM   2602  O   SER A 341       4.663 -17.797   3.688  1.00 97.01           O  
ATOM   2603  OG  SER A 341       1.972 -19.321   4.314  1.00 97.01           O  
ATOM   2604  N   LEU A 342       3.497 -16.103   4.497  1.00 94.95           N  
ATOM   2605  CA  LEU A 342       3.847 -15.197   3.409  1.00 94.95           C  
ATOM   2606  C   LEU A 342       5.337 -14.872   3.430  1.00 94.95           C  
ATOM   2607  CB  LEU A 342       3.030 -13.905   3.504  1.00 94.95           C  
ATOM   2608  O   LEU A 342       5.967 -14.757   2.376  1.00 94.95           O  
ATOM   2609  CG  LEU A 342       1.547 -14.014   3.145  1.00 94.95           C  
ATOM   2610  CD1 LEU A 342       0.848 -12.678   3.371  1.00 94.95           C  
ATOM   2611  CD2 LEU A 342       1.378 -14.474   1.701  1.00 94.95           C  
ATOM   2612  N   GLU A 343       5.923 -14.703   4.614  1.00 96.14           N  
ATOM   2613  CA  GLU A 343       7.361 -14.482   4.741  1.00 96.14           C  
ATOM   2614  C   GLU A 343       8.150 -15.691   4.245  1.00 96.14           C  
ATOM   2615  CB  GLU A 343       7.731 -14.172   6.194  1.00 96.14           C  
ATOM   2616  O   GLU A 343       9.190 -15.538   3.601  1.00 96.14           O  
ATOM   2617  CG  GLU A 343       7.323 -12.778   6.648  1.00 96.14           C  
ATOM   2618  CD  GLU A 343       7.645 -12.504   8.108  1.00 96.14           C  
ATOM   2619  OE1 GLU A 343       7.582 -11.329   8.534  1.00 96.14           O  
ATOM   2620  OE2 GLU A 343       7.964 -13.474   8.833  1.00 96.14           O  
ATOM   2621  N   ARG A 344       7.691 -16.893   4.579  1.00 97.64           N  
ATOM   2622  CA  ARG A 344       8.315 -18.106   4.061  1.00 97.64           C  
ATOM   2623  C   ARG A 344       8.221 -18.163   2.540  1.00 97.64           C  
ATOM   2624  CB  ARG A 344       7.665 -19.349   4.673  1.00 97.64           C  
ATOM   2625  O   ARG A 344       9.192 -18.514   1.866  1.00 97.64           O  
ATOM   2626  CG  ARG A 344       8.033 -19.582   6.130  1.00 97.64           C  
ATOM   2627  CD  ARG A 344       7.511 -20.919   6.636  1.00 97.64           C  
ATOM   2628  NE  ARG A 344       7.443 -20.955   8.094  1.00 97.64           N  
ATOM   2629  NH1 ARG A 344       5.321 -20.051   8.224  1.00 97.64           N  
ATOM   2630  NH2 ARG A 344       6.449 -20.618  10.137  1.00 97.64           N  
ATOM   2631  CZ  ARG A 344       6.405 -20.541   8.815  1.00 97.64           C  
ATOM   2632  N   GLN A 345       7.023 -17.814   1.951  1.00 95.91           N  
ATOM   2633  CA  GLN A 345       6.840 -17.794   0.504  1.00 95.91           C  
ATOM   2634  C   GLN A 345       7.754 -16.763  -0.152  1.00 95.91           C  
ATOM   2635  CB  GLN A 345       5.381 -17.503   0.151  1.00 95.91           C  
ATOM   2636  O   GLN A 345       8.336 -17.023  -1.207  1.00 95.91           O  
ATOM   2637  CG  GLN A 345       4.436 -18.663   0.434  1.00 95.91           C  
ATOM   2638  CD  GLN A 345       3.003 -18.363   0.037  1.00 95.91           C  
ATOM   2639  NE2 GLN A 345       2.303 -19.374  -0.466  1.00 95.91           N  
ATOM   2640  OE1 GLN A 345       2.528 -17.232   0.182  1.00 95.91           O  
ATOM   2641  N   ARG A 346       7.844 -15.618   0.481  1.00 95.07           N  
ATOM   2642  CA  ARG A 346       8.746 -14.587  -0.024  1.00 95.07           C  
ATOM   2643  C   ARG A 346      10.187 -15.085  -0.047  1.00 95.07           C  
ATOM   2644  CB  ARG A 346       8.643 -13.319   0.826  1.00 95.07           C  
ATOM   2645  O   ARG A 346      10.903 -14.881  -1.030  1.00 95.07           O  
ATOM   2646  CG  ARG A 346       9.409 -12.134   0.260  1.00 95.07           C  
ATOM   2647  CD  ARG A 346       9.384 -10.942   1.206  1.00 95.07           C  
ATOM   2648  NE  ARG A 346      10.397 -11.062   2.251  1.00 95.07           N  
ATOM   2649  NH1 ARG A 346       9.433  -9.499   3.653  1.00 95.07           N  
ATOM   2650  NH2 ARG A 346      11.368 -10.561   4.271  1.00 95.07           N  
ATOM   2651  CZ  ARG A 346      10.397 -10.374   3.389  1.00 95.07           C  
ATOM   2652  N   SER A 347      10.652 -15.685   1.030  1.00 96.82           N  
ATOM   2653  CA  SER A 347      12.004 -16.228   1.112  1.00 96.82           C  
ATOM   2654  C   SER A 347      12.231 -17.309   0.061  1.00 96.82           C  
ATOM   2655  CB  SER A 347      12.269 -16.798   2.507  1.00 96.82           C  
ATOM   2656  O   SER A 347      13.285 -17.351  -0.577  1.00 96.82           O  
ATOM   2657  OG  SER A 347      12.302 -15.763   3.475  1.00 96.82           O  
ATOM   2658  N   GLU A 348      11.264 -18.233  -0.170  1.00 97.16           N  
ATOM   2659  CA  GLU A 348      11.346 -19.285  -1.179  1.00 97.16           C  
ATOM   2660  C   GLU A 348      11.447 -18.696  -2.583  1.00 97.16           C  
ATOM   2661  CB  GLU A 348      10.135 -20.216  -1.085  1.00 97.16           C  
ATOM   2662  O   GLU A 348      12.222 -19.179  -3.411  1.00 97.16           O  
ATOM   2663  CG  GLU A 348      10.138 -21.106   0.150  1.00 97.16           C  
ATOM   2664  CD  GLU A 348       8.857 -21.909   0.314  1.00 97.16           C  
ATOM   2665  OE1 GLU A 348       8.678 -22.557   1.370  1.00 97.16           O  
ATOM   2666  OE2 GLU A 348       8.026 -21.890  -0.622  1.00 97.16           O  
ATOM   2667  N   LEU A 349      10.629 -17.671  -2.831  1.00 95.34           N  
ATOM   2668  CA  LEU A 349      10.663 -17.004  -4.128  1.00 95.34           C  
ATOM   2669  C   LEU A 349      12.011 -16.329  -4.358  1.00 95.34           C  
ATOM   2670  CB  LEU A 349       9.538 -15.970  -4.228  1.00 95.34           C  
ATOM   2671  O   LEU A 349      12.567 -16.401  -5.456  1.00 95.34           O  
ATOM   2672  CG  LEU A 349       8.135 -16.518  -4.494  1.00 95.34           C  
ATOM   2673  CD1 LEU A 349       7.098 -15.407  -4.362  1.00 95.34           C  
ATOM   2674  CD2 LEU A 349       8.064 -17.160  -5.875  1.00 95.34           C  
ATOM   2675  N   GLU A 350      12.513 -15.621  -3.368  1.00 96.01           N  
ATOM   2676  CA  GLU A 350      13.828 -14.991  -3.451  1.00 96.01           C  
ATOM   2677  C   GLU A 350      14.918 -16.024  -3.723  1.00 96.01           C  
ATOM   2678  CB  GLU A 350      14.139 -14.224  -2.164  1.00 96.01           C  
ATOM   2679  O   GLU A 350      15.819 -15.786  -4.530  1.00 96.01           O  
ATOM   2680  CG  GLU A 350      13.352 -12.930  -2.013  1.00 96.01           C  
ATOM   2681  CD  GLU A 350      13.504 -12.292  -0.641  1.00 96.01           C  
ATOM   2682  OE1 GLU A 350      12.942 -11.196  -0.416  1.00 96.01           O  
ATOM   2683  OE2 GLU A 350      14.192 -12.891   0.215  1.00 96.01           O  
ATOM   2684  N   ASP A 351      14.894 -17.206  -3.010  1.00 97.08           N  
ATOM   2685  CA  ASP A 351      15.850 -18.286  -3.234  1.00 97.08           C  
ATOM   2686  C   ASP A 351      15.752 -18.819  -4.661  1.00 97.08           C  
ATOM   2687  CB  ASP A 351      15.622 -19.420  -2.232  1.00 97.08           C  
ATOM   2688  O   ASP A 351      16.772 -19.080  -5.303  1.00 97.08           O  
ATOM   2689  CG  ASP A 351      16.035 -19.054  -0.817  1.00 97.08           C  
ATOM   2690  OD1 ASP A 351      16.751 -18.046  -0.633  1.00 97.08           O  
ATOM   2691  OD2 ASP A 351      15.642 -19.780   0.121  1.00 97.08           O  
ATOM   2692  N   ARG A 352      14.482 -18.990  -5.152  1.00 98.06           N  
ATOM   2693  CA  ARG A 352      14.275 -19.443  -6.523  1.00 98.06           C  
ATOM   2694  C   ARG A 352      14.859 -18.450  -7.522  1.00 98.06           C  
ATOM   2695  CB  ARG A 352      12.786 -19.653  -6.802  1.00 98.06           C  
ATOM   2696  O   ARG A 352      15.517 -18.845  -8.487  1.00 98.06           O  
ATOM   2697  CG  ARG A 352      12.229 -20.949  -6.233  1.00 98.06           C  
ATOM   2698  CD  ARG A 352      10.807 -21.209  -6.709  1.00 98.06           C  
ATOM   2699  NE  ARG A 352      10.109 -22.148  -5.835  1.00 98.06           N  
ATOM   2700  NH1 ARG A 352       9.269 -20.526  -4.419  1.00 98.06           N  
ATOM   2701  NH2 ARG A 352       8.801 -22.738  -4.042  1.00 98.06           N  
ATOM   2702  CZ  ARG A 352       9.395 -21.802  -4.767  1.00 98.06           C  
ATOM   2703  N   HIS A 353      14.576 -17.154  -7.304  1.00 96.97           N  
ATOM   2704  CA  HIS A 353      15.108 -16.123  -8.189  1.00 96.97           C  
ATOM   2705  C   HIS A 353      16.632 -16.107  -8.163  1.00 96.97           C  
ATOM   2706  CB  HIS A 353      14.561 -14.749  -7.799  1.00 96.97           C  
ATOM   2707  O   HIS A 353      17.274 -15.954  -9.205  1.00 96.97           O  
ATOM   2708  CG  HIS A 353      13.124 -14.549  -8.162  1.00 96.97           C  
ATOM   2709  CD2 HIS A 353      12.076 -14.104  -7.431  1.00 96.97           C  
ATOM   2710  ND1 HIS A 353      12.630 -14.824  -9.419  1.00 96.97           N  
ATOM   2711  CE1 HIS A 353      11.335 -14.555  -9.444  1.00 96.97           C  
ATOM   2712  NE2 HIS A 353      10.974 -14.116  -8.250  1.00 96.97           N  
ATOM   2713  N   GLN A 354      17.211 -16.225  -6.927  1.00 97.16           N  
ATOM   2714  CA  GLN A 354      18.664 -16.292  -6.809  1.00 97.16           C  
ATOM   2715  C   GLN A 354      19.223 -17.485  -7.579  1.00 97.16           C  
ATOM   2716  CB  GLN A 354      19.080 -16.374  -5.339  1.00 97.16           C  
ATOM   2717  O   GLN A 354      20.262 -17.376  -8.233  1.00 97.16           O  
ATOM   2718  CG  GLN A 354      20.573 -16.181  -5.112  1.00 97.16           C  
ATOM   2719  CD  GLN A 354      21.058 -14.806  -5.531  1.00 97.16           C  
ATOM   2720  NE2 GLN A 354      22.364 -14.580  -5.427  1.00 97.16           N  
ATOM   2721  OE1 GLN A 354      20.266 -13.953  -5.945  1.00 97.16           O  
ATOM   2722  N   ALA A 355      18.579 -18.641  -7.507  1.00 97.75           N  
ATOM   2723  CA  ALA A 355      18.992 -19.830  -8.248  1.00 97.75           C  
ATOM   2724  C   ALA A 355      18.914 -19.593  -9.754  1.00 97.75           C  
ATOM   2725  CB  ALA A 355      18.130 -21.028  -7.856  1.00 97.75           C  
ATOM   2726  O   ALA A 355      19.805 -20.005 -10.500  1.00 97.75           O  
ATOM   2727  N   ASP A 356      17.847 -18.953 -10.245  1.00 97.53           N  
ATOM   2728  CA  ASP A 356      17.679 -18.642 -11.661  1.00 97.53           C  
ATOM   2729  C   ASP A 356      18.780 -17.704 -12.151  1.00 97.53           C  
ATOM   2730  CB  ASP A 356      16.305 -18.018 -11.914  1.00 97.53           C  
ATOM   2731  O   ASP A 356      19.329 -17.897 -13.238  1.00 97.53           O  
ATOM   2732  CG  ASP A 356      15.169 -19.020 -11.801  1.00 97.53           C  
ATOM   2733  OD1 ASP A 356      15.433 -20.241 -11.785  1.00 97.53           O  
ATOM   2734  OD2 ASP A 356      14.000 -18.583 -11.730  1.00 97.53           O  
ATOM   2735  N   ILE A 357      19.019 -16.640 -11.327  1.00 97.55           N  
ATOM   2736  CA  ILE A 357      20.078 -15.698 -11.673  1.00 97.55           C  
ATOM   2737  C   ILE A 357      21.409 -16.436 -11.788  1.00 97.55           C  
ATOM   2738  CB  ILE A 357      20.183 -14.561 -10.632  1.00 97.55           C  
ATOM   2739  O   ILE A 357      22.173 -16.208 -12.729  1.00 97.55           O  
ATOM   2740  CG1 ILE A 357      18.943 -13.662 -10.695  1.00 97.55           C  
ATOM   2741  CG2 ILE A 357      21.462 -13.746 -10.849  1.00 97.55           C  
ATOM   2742  CD1 ILE A 357      18.853 -12.650  -9.560  1.00 97.55           C  
ATOM   2743  N   ALA A 358      21.711 -17.348 -10.806  1.00 98.13           N  
ATOM   2744  CA  ALA A 358      22.940 -18.136 -10.845  1.00 98.13           C  
ATOM   2745  C   ALA A 358      22.993 -19.010 -12.095  1.00 98.13           C  
ATOM   2746  CB  ALA A 358      23.059 -18.998  -9.591  1.00 98.13           C  
ATOM   2747  O   ALA A 358      24.043 -19.134 -12.729  1.00 98.13           O  
ATOM   2748  N   SER A 359      21.872 -19.663 -12.442  1.00 98.51           N  
ATOM   2749  CA  SER A 359      21.782 -20.497 -13.635  1.00 98.51           C  
ATOM   2750  C   SER A 359      22.041 -19.684 -14.899  1.00 98.51           C  
ATOM   2751  CB  SER A 359      20.408 -21.164 -13.721  1.00 98.51           C  
ATOM   2752  O   SER A 359      22.741 -20.142 -15.805  1.00 98.51           O  
ATOM   2753  OG  SER A 359      19.424 -20.235 -14.145  1.00 98.51           O  
ATOM   2754  N   TYR A 360      21.440 -18.471 -15.047  1.00 97.65           N  
ATOM   2755  CA  TYR A 360      21.656 -17.597 -16.196  1.00 97.65           C  
ATOM   2756  C   TYR A 360      23.103 -17.125 -16.257  1.00 97.65           C  
ATOM   2757  CB  TYR A 360      20.715 -16.390 -16.138  1.00 97.65           C  
ATOM   2758  O   TYR A 360      23.696 -17.057 -17.337  1.00 97.65           O  
ATOM   2759  CG  TYR A 360      19.266 -16.738 -16.377  1.00 97.65           C  
ATOM   2760  CD1 TYR A 360      18.881 -17.478 -17.493  1.00 97.65           C  
ATOM   2761  CD2 TYR A 360      18.278 -16.327 -15.488  1.00 97.65           C  
ATOM   2762  CE1 TYR A 360      17.547 -17.799 -17.718  1.00 97.65           C  
ATOM   2763  CE2 TYR A 360      16.940 -16.642 -15.704  1.00 97.65           C  
ATOM   2764  OH  TYR A 360      15.263 -17.693 -17.037  1.00 97.65           O  
ATOM   2765  CZ  TYR A 360      16.585 -17.378 -16.819  1.00 97.65           C  
ATOM   2766  N   GLN A 361      23.702 -16.819 -15.087  1.00 98.37           N  
ATOM   2767  CA  GLN A 361      25.105 -16.422 -15.040  1.00 98.37           C  
ATOM   2768  C   GLN A 361      26.012 -17.549 -15.525  1.00 98.37           C  
ATOM   2769  CB  GLN A 361      25.498 -16.005 -13.622  1.00 98.37           C  
ATOM   2770  O   GLN A 361      26.982 -17.305 -16.246  1.00 98.37           O  
ATOM   2771  CG  GLN A 361      24.948 -14.647 -13.206  1.00 98.37           C  
ATOM   2772  CD  GLN A 361      25.333 -14.268 -11.788  1.00 98.37           C  
ATOM   2773  NE2 GLN A 361      25.166 -12.994 -11.449  1.00 98.37           N  
ATOM   2774  OE1 GLN A 361      25.776 -15.112 -11.003  1.00 98.37           O  
ATOM   2775  N   GLU A 362      25.708 -18.786 -15.098  1.00 98.35           N  
ATOM   2776  CA  GLU A 362      26.453 -19.948 -15.574  1.00 98.35           C  
ATOM   2777  C   GLU A 362      26.292 -20.126 -17.081  1.00 98.35           C  
ATOM   2778  CB  GLU A 362      25.999 -21.214 -14.843  1.00 98.35           C  
ATOM   2779  O   GLU A 362      27.257 -20.444 -17.780  1.00 98.35           O  
ATOM   2780  CG  GLU A 362      26.438 -21.275 -13.388  1.00 98.35           C  
ATOM   2781  CD  GLU A 362      25.815 -22.430 -12.620  1.00 98.35           C  
ATOM   2782  OE1 GLU A 362      26.005 -22.511 -11.385  1.00 98.35           O  
ATOM   2783  OE2 GLU A 362      25.131 -23.260 -13.259  1.00 98.35           O  
ATOM   2784  N   ALA A 363      25.038 -19.940 -17.599  1.00 98.35           N  
ATOM   2785  CA  ALA A 363      24.769 -20.042 -19.031  1.00 98.35           C  
ATOM   2786  C   ALA A 363      25.560 -18.997 -19.813  1.00 98.35           C  
ATOM   2787  CB  ALA A 363      23.275 -19.888 -19.304  1.00 98.35           C  
ATOM   2788  O   ALA A 363      26.116 -19.296 -20.872  1.00 98.35           O  
ATOM   2789  N   ILE A 364      25.591 -17.804 -19.287  1.00 97.79           N  
ATOM   2790  CA  ILE A 364      26.340 -16.728 -19.928  1.00 97.79           C  
ATOM   2791  C   ILE A 364      27.826 -17.079 -19.954  1.00 97.79           C  
ATOM   2792  CB  ILE A 364      26.120 -15.379 -19.207  1.00 97.79           C  
ATOM   2793  O   ILE A 364      28.493 -16.906 -20.977  1.00 97.79           O  
ATOM   2794  CG1 ILE A 364      24.678 -14.898 -19.403  1.00 97.79           C  
ATOM   2795  CG2 ILE A 364      27.119 -14.331 -19.706  1.00 97.79           C  
ATOM   2796  CD1 ILE A 364      24.309 -13.687 -18.557  1.00 97.79           C  
ATOM   2797  N   GLN A 365      28.361 -17.589 -18.811  1.00 98.40           N  
ATOM   2798  CA  GLN A 365      29.766 -17.975 -18.731  1.00 98.40           C  
ATOM   2799  C   GLN A 365      30.084 -19.100 -19.712  1.00 98.40           C  
ATOM   2800  CB  GLN A 365      30.125 -18.402 -17.307  1.00 98.40           C  
ATOM   2801  O   GLN A 365      31.139 -19.094 -20.350  1.00 98.40           O  
ATOM   2802  CG  GLN A 365      30.144 -17.254 -16.307  1.00 98.40           C  
ATOM   2803  CD  GLN A 365      30.379 -17.721 -14.883  1.00 98.40           C  
ATOM   2804  NE2 GLN A 365      30.334 -16.787 -13.938  1.00 98.40           N  
ATOM   2805  OE1 GLN A 365      30.598 -18.910 -14.633  1.00 98.40           O  
ATOM   2806  N   GLN A 366      29.171 -20.088 -19.799  1.00 98.45           N  
ATOM   2807  CA  GLN A 366      29.341 -21.183 -20.748  1.00 98.45           C  
ATOM   2808  C   GLN A 366      29.373 -20.667 -22.183  1.00 98.45           C  
ATOM   2809  CB  GLN A 366      28.222 -22.213 -20.586  1.00 98.45           C  
ATOM   2810  O   GLN A 366      30.210 -21.092 -22.983  1.00 98.45           O  
ATOM   2811  CG  GLN A 366      28.355 -23.074 -19.337  1.00 98.45           C  
ATOM   2812  CD  GLN A 366      27.164 -23.991 -19.126  1.00 98.45           C  
ATOM   2813  NE2 GLN A 366      27.255 -24.861 -18.126  1.00 98.45           N  
ATOM   2814  OE1 GLN A 366      26.170 -23.916 -19.855  1.00 98.45           O  
ATOM   2815  N   LEU A 367      28.431 -19.797 -22.514  1.00 98.32           N  
ATOM   2816  CA  LEU A 367      28.379 -19.234 -23.859  1.00 98.32           C  
ATOM   2817  C   LEU A 367      29.620 -18.394 -24.144  1.00 98.32           C  
ATOM   2818  CB  LEU A 367      27.120 -18.381 -24.035  1.00 98.32           C  
ATOM   2819  O   LEU A 367      30.174 -18.451 -25.245  1.00 98.32           O  
ATOM   2820  CG  LEU A 367      25.802 -19.141 -24.187  1.00 98.32           C  
ATOM   2821  CD1 LEU A 367      24.624 -18.173 -24.156  1.00 98.32           C  
ATOM   2822  CD2 LEU A 367      25.799 -19.954 -25.477  1.00 98.32           C  
ATOM   2823  N   ASP A 368      30.085 -17.583 -23.194  1.00 98.30           N  
ATOM   2824  CA  ASP A 368      31.310 -16.803 -23.337  1.00 98.30           C  
ATOM   2825  C   ASP A 368      32.516 -17.710 -23.570  1.00 98.30           C  
ATOM   2826  CB  ASP A 368      31.539 -15.931 -22.100  1.00 98.30           C  
ATOM   2827  O   ASP A 368      33.381 -17.402 -24.393  1.00 98.30           O  
ATOM   2828  CG  ASP A 368      30.674 -14.683 -22.087  1.00 98.30           C  
ATOM   2829  OD1 ASP A 368      30.250 -14.223 -23.168  1.00 98.30           O  
ATOM   2830  OD2 ASP A 368      30.418 -14.152 -20.984  1.00 98.30           O  
ATOM   2831  N   ALA A 369      32.572 -18.821 -22.817  1.00 98.04           N  
ATOM   2832  CA  ALA A 369      33.645 -19.795 -22.998  1.00 98.04           C  
ATOM   2833  C   ALA A 369      33.597 -20.412 -24.393  1.00 98.04           C  
ATOM   2834  CB  ALA A 369      33.558 -20.886 -21.933  1.00 98.04           C  
ATOM   2835  O   ALA A 369      34.632 -20.575 -25.042  1.00 98.04           O  
ATOM   2836  N   GLU A 370      32.392 -20.800 -24.858  1.00 98.21           N  
ATOM   2837  CA  GLU A 370      32.225 -21.367 -26.192  1.00 98.21           C  
ATOM   2838  C   GLU A 370      32.638 -20.370 -27.272  1.00 98.21           C  
ATOM   2839  CB  GLU A 370      30.776 -21.810 -26.411  1.00 98.21           C  
ATOM   2840  O   GLU A 370      33.259 -20.747 -28.267  1.00 98.21           O  
ATOM   2841  CG  GLU A 370      30.373 -23.024 -25.587  1.00 98.21           C  
ATOM   2842  CD  GLU A 370      28.905 -23.391 -25.738  1.00 98.21           C  
ATOM   2843  OE1 GLU A 370      28.437 -24.319 -25.040  1.00 98.21           O  
ATOM   2844  OE2 GLU A 370      28.219 -22.746 -26.562  1.00 98.21           O  
ATOM   2845  N   LEU A 371      32.245 -19.115 -27.077  1.00 98.25           N  
ATOM   2846  CA  LEU A 371      32.627 -18.068 -28.019  1.00 98.25           C  
ATOM   2847  C   LEU A 371      34.144 -17.920 -28.081  1.00 98.25           C  
ATOM   2848  CB  LEU A 371      31.988 -16.734 -27.627  1.00 98.25           C  
ATOM   2849  O   LEU A 371      34.720 -17.831 -29.167  1.00 98.25           O  
ATOM   2850  CG  LEU A 371      32.201 -15.570 -28.596  1.00 98.25           C  
ATOM   2851  CD1 LEU A 371      31.398 -15.790 -29.874  1.00 98.25           C  
ATOM   2852  CD2 LEU A 371      31.816 -14.249 -27.938  1.00 98.25           C  
ATOM   2853  N   ARG A 372      34.791 -17.863 -26.921  1.00 98.21           N  
ATOM   2854  CA  ARG A 372      36.247 -17.787 -26.860  1.00 98.21           C  
ATOM   2855  C   ARG A 372      36.887 -19.001 -27.526  1.00 98.21           C  
ATOM   2856  CB  ARG A 372      36.719 -17.677 -25.408  1.00 98.21           C  
ATOM   2857  O   ARG A 372      37.864 -18.866 -28.266  1.00 98.21           O  
ATOM   2858  CG  ARG A 372      36.440 -16.325 -24.771  1.00 98.21           C  
ATOM   2859  CD  ARG A 372      37.071 -16.212 -23.390  1.00 98.21           C  
ATOM   2860  NE  ARG A 372      36.547 -15.068 -22.650  1.00 98.21           N  
ATOM   2861  NH1 ARG A 372      34.805 -16.232 -21.676  1.00 98.21           N  
ATOM   2862  NH2 ARG A 372      35.092 -14.002 -21.228  1.00 98.21           N  
ATOM   2863  CZ  ARG A 372      35.482 -15.103 -21.853  1.00 98.21           C  
ATOM   2864  N   ASN A 373      36.369 -20.162 -27.220  1.00 98.41           N  
ATOM   2865  CA  ASN A 373      36.867 -21.395 -27.821  1.00 98.41           C  
ATOM   2866  C   ASN A 373      36.751 -21.363 -29.343  1.00 98.41           C  
ATOM   2867  CB  ASN A 373      36.123 -22.606 -27.257  1.00 98.41           C  
ATOM   2868  O   ASN A 373      37.685 -21.747 -30.049  1.00 98.41           O  
ATOM   2869  CG  ASN A 373      36.744 -23.923 -27.680  1.00 98.41           C  
ATOM   2870  ND2 ASN A 373      35.916 -24.842 -28.163  1.00 98.41           N  
ATOM   2871  OD1 ASN A 373      37.959 -24.113 -27.573  1.00 98.41           O  
ATOM   2872  N   THR A 374      35.591 -20.954 -29.931  1.00 97.75           N  
ATOM   2873  CA  THR A 374      35.374 -20.870 -31.371  1.00 97.75           C  
ATOM   2874  C   THR A 374      36.334 -19.867 -32.005  1.00 97.75           C  
ATOM   2875  CB  THR A 374      33.923 -20.472 -31.695  1.00 97.75           C  
ATOM   2876  O   THR A 374      36.869 -20.111 -33.088  1.00 97.75           O  
ATOM   2877  CG2 THR A 374      32.936 -21.504 -31.159  1.00 97.75           C  
ATOM   2878  OG1 THR A 374      33.638 -19.200 -31.099  1.00 97.75           O  
ATOM   2879  N   LYS A 375      36.562 -18.762 -31.359  1.00 98.18           N  
ATOM   2880  CA  LYS A 375      37.510 -17.768 -31.852  1.00 98.18           C  
ATOM   2881  C   LYS A 375      38.922 -18.342 -31.923  1.00 98.18           C  
ATOM   2882  CB  LYS A 375      37.494 -16.524 -30.963  1.00 98.18           C  
ATOM   2883  O   LYS A 375      39.645 -18.107 -32.893  1.00 98.18           O  
ATOM   2884  CG  LYS A 375      36.244 -15.670 -31.115  1.00 98.18           C  
ATOM   2885  CD  LYS A 375      36.322 -14.408 -30.264  1.00 98.18           C  
ATOM   2886  CE  LYS A 375      35.096 -13.527 -30.456  1.00 98.18           C  
ATOM   2887  NZ  LYS A 375      35.145 -12.313 -29.587  1.00 98.18           N  
ATOM   2888  N   TRP A 376      39.302 -19.040 -30.800  1.00 98.22           N  
ATOM   2889  CA  TRP A 376      40.606 -19.694 -30.771  1.00 98.22           C  
ATOM   2890  C   TRP A 376      40.727 -20.719 -31.894  1.00 98.22           C  
ATOM   2891  CB  TRP A 376      40.838 -20.372 -29.418  1.00 98.22           C  
ATOM   2892  O   TRP A 376      41.763 -20.803 -32.558  1.00 98.22           O  
ATOM   2893  CG  TRP A 376      42.251 -20.822 -29.196  1.00 98.22           C  
ATOM   2894  CD1 TRP A 376      43.306 -20.053 -28.791  1.00 98.22           C  
ATOM   2895  CD2 TRP A 376      42.763 -22.146 -29.372  1.00 98.22           C  
ATOM   2896  CE2 TRP A 376      44.139 -22.107 -29.055  1.00 98.22           C  
ATOM   2897  CE3 TRP A 376      42.192 -23.363 -29.767  1.00 98.22           C  
ATOM   2898  NE1 TRP A 376      44.445 -20.820 -28.704  1.00 98.22           N  
ATOM   2899  CH2 TRP A 376      44.369 -24.419 -29.510  1.00 98.22           C  
ATOM   2900  CZ2 TRP A 376      44.953 -23.241 -29.120  1.00 98.22           C  
ATOM   2901  CZ3 TRP A 376      43.003 -24.490 -29.832  1.00 98.22           C  
ATOM   2902  N   GLU A 377      39.701 -21.543 -32.108  1.00 98.16           N  
ATOM   2903  CA  GLU A 377      39.684 -22.543 -33.172  1.00 98.16           C  
ATOM   2904  C   GLU A 377      39.791 -21.889 -34.546  1.00 98.16           C  
ATOM   2905  CB  GLU A 377      38.412 -23.392 -33.091  1.00 98.16           C  
ATOM   2906  O   GLU A 377      40.500 -22.388 -35.423  1.00 98.16           O  
ATOM   2907  CG  GLU A 377      38.423 -24.409 -31.959  1.00 98.16           C  
ATOM   2908  CD  GLU A 377      37.094 -25.127 -31.785  1.00 98.16           C  
ATOM   2909  OE1 GLU A 377      36.958 -25.932 -30.836  1.00 98.16           O  
ATOM   2910  OE2 GLU A 377      36.180 -24.882 -32.605  1.00 98.16           O  
ATOM   2911  N   MET A 378      39.061 -20.800 -34.733  1.00 98.19           N  
ATOM   2912  CA  MET A 378      39.129 -20.068 -35.994  1.00 98.19           C  
ATOM   2913  C   MET A 378      40.540 -19.545 -36.244  1.00 98.19           C  
ATOM   2914  CB  MET A 378      38.133 -18.907 -35.998  1.00 98.19           C  
ATOM   2915  O   MET A 378      41.060 -19.657 -37.356  1.00 98.19           O  
ATOM   2916  CG  MET A 378      37.998 -18.220 -37.347  1.00 98.19           C  
ATOM   2917  SD  MET A 378      36.800 -16.830 -37.311  1.00 98.19           S  
ATOM   2918  CE  MET A 378      35.275 -17.732 -36.919  1.00 98.19           C  
ATOM   2919  N   ALA A 379      41.129 -18.918 -35.220  1.00 97.44           N  
ATOM   2920  CA  ALA A 379      42.498 -18.418 -35.313  1.00 97.44           C  
ATOM   2921  C   ALA A 379      43.473 -19.546 -35.636  1.00 97.44           C  
ATOM   2922  CB  ALA A 379      42.901 -17.726 -34.013  1.00 97.44           C  
ATOM   2923  O   ALA A 379      44.387 -19.372 -36.446  1.00 97.44           O  
ATOM   2924  N   ALA A 380      43.294 -20.694 -34.956  1.00 97.88           N  
ATOM   2925  CA  ALA A 380      44.130 -21.864 -35.218  1.00 97.88           C  
ATOM   2926  C   ALA A 380      43.991 -22.324 -36.666  1.00 97.88           C  
ATOM   2927  CB  ALA A 380      43.768 -23.000 -34.265  1.00 97.88           C  
ATOM   2928  O   ALA A 380      44.982 -22.674 -37.311  1.00 97.88           O  
ATOM   2929  N   GLN A 381      42.747 -22.366 -37.220  1.00 98.07           N  
ATOM   2930  CA  GLN A 381      42.498 -22.753 -38.605  1.00 98.07           C  
ATOM   2931  C   GLN A 381      43.175 -21.790 -39.575  1.00 98.07           C  
ATOM   2932  CB  GLN A 381      40.996 -22.812 -38.884  1.00 98.07           C  
ATOM   2933  O   GLN A 381      43.728 -22.212 -40.593  1.00 98.07           O  
ATOM   2934  CG  GLN A 381      40.287 -23.973 -38.200  1.00 98.07           C  
ATOM   2935  CD  GLN A 381      38.816 -24.059 -38.561  1.00 98.07           C  
ATOM   2936  NE2 GLN A 381      38.277 -25.273 -38.568  1.00 98.07           N  
ATOM   2937  OE1 GLN A 381      38.170 -23.042 -38.832  1.00 98.07           O  
ATOM   2938  N   LEU A 382      43.133 -20.505 -39.303  1.00 98.16           N  
ATOM   2939  CA  LEU A 382      43.765 -19.496 -40.146  1.00 98.16           C  
ATOM   2940  C   LEU A 382      45.277 -19.692 -40.187  1.00 98.16           C  
ATOM   2941  CB  LEU A 382      43.434 -18.090 -39.640  1.00 98.16           C  
ATOM   2942  O   LEU A 382      45.899 -19.538 -41.241  1.00 98.16           O  
ATOM   2943  CG  LEU A 382      42.009 -17.596 -39.894  1.00 98.16           C  
ATOM   2944  CD1 LEU A 382      41.779 -16.259 -39.197  1.00 98.16           C  
ATOM   2945  CD2 LEU A 382      41.744 -17.476 -41.391  1.00 98.16           C  
ATOM   2946  N   ARG A 383      45.875 -20.097 -39.049  1.00 97.66           N  
ATOM   2947  CA  ARG A 383      47.308 -20.370 -38.995  1.00 97.66           C  
ATOM   2948  C   ARG A 383      47.660 -21.610 -39.810  1.00 97.66           C  
ATOM   2949  CB  ARG A 383      47.766 -20.549 -37.546  1.00 97.66           C  
ATOM   2950  O   ARG A 383      48.649 -21.614 -40.547  1.00 97.66           O  
ATOM   2951  CG  ARG A 383      49.271 -20.434 -37.357  1.00 97.66           C  
ATOM   2952  CD  ARG A 383      49.671 -20.608 -35.899  1.00 97.66           C  
ATOM   2953  NE  ARG A 383      49.199 -19.499 -35.074  1.00 97.66           N  
ATOM   2954  NH1 ARG A 383      47.816 -20.796 -33.756  1.00 97.66           N  
ATOM   2955  NH2 ARG A 383      47.968 -18.539 -33.390  1.00 97.66           N  
ATOM   2956  CZ  ARG A 383      48.329 -19.614 -34.075  1.00 97.66           C  
ATOM   2957  N   GLU A 384      46.872 -22.659 -39.654  1.00 97.65           N  
ATOM   2958  CA  GLU A 384      47.094 -23.887 -40.411  1.00 97.65           C  
ATOM   2959  C   GLU A 384      46.968 -23.641 -41.912  1.00 97.65           C  
ATOM   2960  CB  GLU A 384      46.111 -24.975 -39.972  1.00 97.65           C  
ATOM   2961  O   GLU A 384      47.736 -24.192 -42.703  1.00 97.65           O  
ATOM   2962  CG  GLU A 384      46.387 -25.529 -38.581  1.00 97.65           C  
ATOM   2963  CD  GLU A 384      45.327 -26.508 -38.104  1.00 97.65           C  
ATOM   2964  OE1 GLU A 384      45.326 -26.864 -36.903  1.00 97.65           O  
ATOM   2965  OE2 GLU A 384      44.491 -26.924 -38.937  1.00 97.65           O  
ATOM   2966  N   TYR A 385      45.961 -22.821 -42.326  1.00 98.03           N  
ATOM   2967  CA  TYR A 385      45.790 -22.474 -43.732  1.00 98.03           C  
ATOM   2968  C   TYR A 385      47.000 -21.710 -44.257  1.00 98.03           C  
ATOM   2969  CB  TYR A 385      44.521 -21.639 -43.929  1.00 98.03           C  
ATOM   2970  O   TYR A 385      47.460 -21.956 -45.375  1.00 98.03           O  
ATOM   2971  CG  TYR A 385      43.259 -22.463 -44.007  1.00 98.03           C  
ATOM   2972  CD1 TYR A 385      43.049 -23.353 -45.058  1.00 98.03           C  
ATOM   2973  CD2 TYR A 385      42.273 -22.352 -43.032  1.00 98.03           C  
ATOM   2974  CE1 TYR A 385      41.886 -24.113 -45.136  1.00 98.03           C  
ATOM   2975  CE2 TYR A 385      41.107 -23.107 -43.099  1.00 98.03           C  
ATOM   2976  OH  TYR A 385      39.770 -24.733 -44.225  1.00 98.03           O  
ATOM   2977  CZ  TYR A 385      40.923 -23.984 -44.153  1.00 98.03           C  
ATOM   2978  N   GLN A 386      47.477 -20.734 -43.531  1.00 97.97           N  
ATOM   2979  CA  GLN A 386      48.679 -19.996 -43.904  1.00 97.97           C  
ATOM   2980  C   GLN A 386      49.877 -20.931 -44.045  1.00 97.97           C  
ATOM   2981  CB  GLN A 386      48.981 -18.907 -42.874  1.00 97.97           C  
ATOM   2982  O   GLN A 386      50.659 -20.808 -44.990  1.00 97.97           O  
ATOM   2983  CG  GLN A 386      50.157 -18.014 -43.250  1.00 97.97           C  
ATOM   2984  CD  GLN A 386      49.937 -17.274 -44.556  1.00 97.97           C  
ATOM   2985  NE2 GLN A 386      51.025 -16.953 -45.247  1.00 97.97           N  
ATOM   2986  OE1 GLN A 386      48.797 -16.992 -44.941  1.00 97.97           O  
ATOM   2987  N   ASP A 387      50.113 -21.829 -43.090  1.00 97.54           N  
ATOM   2988  CA  ASP A 387      51.191 -22.812 -43.152  1.00 97.54           C  
ATOM   2989  C   ASP A 387      51.073 -23.678 -44.404  1.00 97.54           C  
ATOM   2990  CB  ASP A 387      51.185 -23.693 -41.901  1.00 97.54           C  
ATOM   2991  O   ASP A 387      52.073 -23.950 -45.073  1.00 97.54           O  
ATOM   2992  CG  ASP A 387      51.645 -22.957 -40.655  1.00 97.54           C  
ATOM   2993  OD1 ASP A 387      52.176 -21.832 -40.773  1.00 97.54           O  
ATOM   2994  OD2 ASP A 387      51.478 -23.509 -39.546  1.00 97.54           O  
ATOM   2995  N   LEU A 388      49.799 -24.152 -44.728  1.00 97.98           N  
ATOM   2996  CA  LEU A 388      49.548 -24.947 -45.925  1.00 97.98           C  
ATOM   2997  C   LEU A 388      49.850 -24.143 -47.185  1.00 97.98           C  
ATOM   2998  CB  LEU A 388      48.097 -25.434 -45.952  1.00 97.98           C  
ATOM   2999  O   LEU A 388      50.415 -24.673 -48.144  1.00 97.98           O  
ATOM   3000  CG  LEU A 388      47.721 -26.383 -47.091  1.00 97.98           C  
ATOM   3001  CD1 LEU A 388      48.609 -27.622 -47.063  1.00 97.98           C  
ATOM   3002  CD2 LEU A 388      46.249 -26.772 -46.999  1.00 97.98           C  
ATOM   3003  N   LEU A 389      49.400 -22.911 -47.162  1.00 98.01           N  
ATOM   3004  CA  LEU A 389      49.679 -22.022 -48.284  1.00 98.01           C  
ATOM   3005  C   LEU A 389      51.181 -21.879 -48.504  1.00 98.01           C  
ATOM   3006  CB  LEU A 389      49.052 -20.645 -48.046  1.00 98.01           C  
ATOM   3007  O   LEU A 389      51.653 -21.925 -49.643  1.00 98.01           O  
ATOM   3008  CG  LEU A 389      49.259 -19.606 -49.149  1.00 98.01           C  
ATOM   3009  CD1 LEU A 389      48.571 -20.053 -50.434  1.00 98.01           C  
ATOM   3010  CD2 LEU A 389      48.739 -18.243 -48.704  1.00 98.01           C  
ATOM   3011  N   ASN A 390      51.996 -21.608 -47.376  1.00 97.81           N  
ATOM   3012  CA  ASN A 390      53.451 -21.519 -47.452  1.00 97.81           C  
ATOM   3013  C   ASN A 390      54.060 -22.789 -48.040  1.00 97.81           C  
ATOM   3014  CB  ASN A 390      54.044 -21.236 -46.071  1.00 97.81           C  
ATOM   3015  O   ASN A 390      54.988 -22.720 -48.847  1.00 97.81           O  
ATOM   3016  CG  ASN A 390      53.746 -19.831 -45.584  1.00 97.81           C  
ATOM   3017  ND2 ASN A 390      53.870 -19.617 -44.279  1.00 97.81           N  
ATOM   3018  OD1 ASN A 390      53.406 -18.946 -46.373  1.00 97.81           O  
ATOM   3019  N   VAL A 391      53.618 -24.040 -47.578  1.00 97.77           N  
ATOM   3020  CA  VAL A 391      54.088 -25.322 -48.095  1.00 97.77           C  
ATOM   3021  C   VAL A 391      53.767 -25.428 -49.584  1.00 97.77           C  
ATOM   3022  CB  VAL A 391      53.460 -26.507 -47.329  1.00 97.77           C  
ATOM   3023  O   VAL A 391      54.600 -25.877 -50.375  1.00 97.77           O  
ATOM   3024  CG1 VAL A 391      53.805 -27.832 -48.007  1.00 97.77           C  
ATOM   3025  CG2 VAL A 391      53.929 -26.510 -45.875  1.00 97.77           C  
ATOM   3026  N   LYS A 392      52.508 -24.994 -50.046  1.00 97.57           N  
ATOM   3027  CA  LYS A 392      52.106 -25.035 -51.449  1.00 97.57           C  
ATOM   3028  C   LYS A 392      53.033 -24.183 -52.311  1.00 97.57           C  
ATOM   3029  CB  LYS A 392      50.660 -24.561 -51.607  1.00 97.57           C  
ATOM   3030  O   LYS A 392      53.464 -24.614 -53.382  1.00 97.57           O  
ATOM   3031  CG  LYS A 392      50.090 -24.770 -53.002  1.00 97.57           C  
ATOM   3032  CD  LYS A 392      50.254 -23.525 -53.865  1.00 97.57           C  
ATOM   3033  CE  LYS A 392      49.564 -23.684 -55.213  1.00 97.57           C  
ATOM   3034  NZ  LYS A 392      49.695 -22.454 -56.051  1.00 97.57           N  
ATOM   3035  N   MET A 393      53.348 -22.925 -51.839  1.00 97.70           N  
ATOM   3036  CA  MET A 393      54.238 -22.018 -52.558  1.00 97.70           C  
ATOM   3037  C   MET A 393      55.641 -22.605 -52.666  1.00 97.70           C  
ATOM   3038  CB  MET A 393      54.292 -20.656 -51.866  1.00 97.70           C  
ATOM   3039  O   MET A 393      56.288 -22.490 -53.708  1.00 97.70           O  
ATOM   3040  CG  MET A 393      53.021 -19.836 -52.024  1.00 97.70           C  
ATOM   3041  SD  MET A 393      53.131 -18.202 -51.196  1.00 97.70           S  
ATOM   3042  CE  MET A 393      54.403 -17.410 -52.219  1.00 97.70           C  
ATOM   3043  N   ALA A 394      56.147 -23.215 -51.532  1.00 97.46           N  
ATOM   3044  CA  ALA A 394      57.453 -23.868 -51.518  1.00 97.46           C  
ATOM   3045  C   ALA A 394      57.515 -24.993 -52.547  1.00 97.46           C  
ATOM   3046  CB  ALA A 394      57.762 -24.409 -50.124  1.00 97.46           C  
ATOM   3047  O   ALA A 394      58.516 -25.145 -53.251  1.00 97.46           O  
ATOM   3048  N   LEU A 395      56.426 -25.821 -52.639  1.00 97.58           N  
ATOM   3049  CA  LEU A 395      56.360 -26.904 -53.615  1.00 97.58           C  
ATOM   3050  C   LEU A 395      56.305 -26.352 -55.036  1.00 97.58           C  
ATOM   3051  CB  LEU A 395      55.140 -27.790 -53.351  1.00 97.58           C  
ATOM   3052  O   LEU A 395      56.915 -26.914 -55.948  1.00 97.58           O  
ATOM   3053  CG  LEU A 395      55.208 -28.688 -52.115  1.00 97.58           C  
ATOM   3054  CD1 LEU A 395      53.894 -29.440 -51.933  1.00 97.58           C  
ATOM   3055  CD2 LEU A 395      56.377 -29.661 -52.224  1.00 97.58           C  
ATOM   3056  N   ASP A 396      55.519 -25.254 -55.264  1.00 97.64           N  
ATOM   3057  CA  ASP A 396      55.445 -24.626 -56.579  1.00 97.64           C  
ATOM   3058  C   ASP A 396      56.828 -24.190 -57.058  1.00 97.64           C  
ATOM   3059  CB  ASP A 396      54.496 -23.426 -56.549  1.00 97.64           C  
ATOM   3060  O   ASP A 396      57.152 -24.322 -58.240  1.00 97.64           O  
ATOM   3061  CG  ASP A 396      53.032 -23.828 -56.548  1.00 97.64           C  
ATOM   3062  OD1 ASP A 396      52.709 -24.955 -56.980  1.00 97.64           O  
ATOM   3063  OD2 ASP A 396      52.193 -23.008 -56.115  1.00 97.64           O  
ATOM   3064  N   ILE A 397      57.661 -23.658 -56.184  1.00 96.36           N  
ATOM   3065  CA  ILE A 397      59.025 -23.256 -56.511  1.00 96.36           C  
ATOM   3066  C   ILE A 397      59.857 -24.490 -56.855  1.00 96.36           C  
ATOM   3067  CB  ILE A 397      59.678 -22.476 -55.349  1.00 96.36           C  
ATOM   3068  O   ILE A 397      60.643 -24.470 -57.804  1.00 96.36           O  
ATOM   3069  CG1 ILE A 397      58.928 -21.162 -55.100  1.00 96.36           C  
ATOM   3070  CG2 ILE A 397      61.159 -22.215 -55.638  1.00 96.36           C  
ATOM   3071  CD1 ILE A 397      59.335 -20.450 -53.817  1.00 96.36           C  
ATOM   3072  N   GLU A 398      59.741 -25.625 -56.130  1.00 96.42           N  
ATOM   3073  CA  GLU A 398      60.459 -26.874 -56.365  1.00 96.42           C  
ATOM   3074  C   GLU A 398      60.073 -27.488 -57.708  1.00 96.42           C  
ATOM   3075  CB  GLU A 398      60.191 -27.870 -55.234  1.00 96.42           C  
ATOM   3076  O   GLU A 398      60.930 -27.996 -58.434  1.00 96.42           O  
ATOM   3077  CG  GLU A 398      60.809 -27.471 -53.903  1.00 96.42           C  
ATOM   3078  CD  GLU A 398      60.439 -28.407 -52.764  1.00 96.42           C  
ATOM   3079  OE1 GLU A 398      60.846 -28.149 -51.608  1.00 96.42           O  
ATOM   3080  OE2 GLU A 398      59.736 -29.408 -53.029  1.00 96.42           O  
ATOM   3081  N   ILE A 399      58.761 -27.388 -57.997  1.00 95.34           N  
ATOM   3082  CA  ILE A 399      58.267 -27.925 -59.260  1.00 95.34           C  
ATOM   3083  C   ILE A 399      58.809 -27.094 -60.421  1.00 95.34           C  
ATOM   3084  CB  ILE A 399      56.722 -27.954 -59.296  1.00 95.34           C  
ATOM   3085  O   ILE A 399      59.211 -27.643 -61.450  1.00 95.34           O  
ATOM   3086  CG1 ILE A 399      56.184 -28.980 -58.293  1.00 95.34           C  
ATOM   3087  CG2 ILE A 399      56.221 -28.256 -60.711  1.00 95.34           C  
ATOM   3088  CD1 ILE A 399      54.671 -28.946 -58.125  1.00 95.34           C  
ATOM   3089  N   ALA A 400      58.779 -25.784 -60.225  1.00 95.72           N  
ATOM   3090  CA  ALA A 400      59.337 -24.889 -61.236  1.00 95.72           C  
ATOM   3091  C   ALA A 400      60.824 -25.160 -61.448  1.00 95.72           C  
ATOM   3092  CB  ALA A 400      59.116 -23.432 -60.837  1.00 95.72           C  
ATOM   3093  O   ALA A 400      61.313 -25.120 -62.579  1.00 95.72           O  
ATOM   3094  N   ALA A 401      61.548 -25.383 -60.335  1.00 94.99           N  
ATOM   3095  CA  ALA A 401      62.968 -25.717 -60.401  1.00 94.99           C  
ATOM   3096  C   ALA A 401      63.188 -27.034 -61.138  1.00 94.99           C  
ATOM   3097  CB  ALA A 401      63.563 -25.791 -58.997  1.00 94.99           C  
ATOM   3098  O   ALA A 401      64.093 -27.144 -61.969  1.00 94.99           O  
ATOM   3099  N   TYR A 402      62.353 -28.201 -60.656  1.00 95.68           N  
ATOM   3100  CA  TYR A 402      62.463 -29.486 -61.336  1.00 95.68           C  
ATOM   3101  C   TYR A 402      62.117 -29.353 -62.814  1.00 95.68           C  
ATOM   3102  CB  TYR A 402      61.548 -30.523 -60.678  1.00 95.68           C  
ATOM   3103  O   TYR A 402      62.753 -29.977 -63.666  1.00 95.68           O  
ATOM   3104  CG  TYR A 402      62.019 -30.970 -59.315  1.00 95.68           C  
ATOM   3105  CD1 TYR A 402      63.274 -31.548 -59.145  1.00 95.68           C  
ATOM   3106  CD2 TYR A 402      61.209 -30.815 -58.195  1.00 95.68           C  
ATOM   3107  CE1 TYR A 402      63.712 -31.963 -57.892  1.00 95.68           C  
ATOM   3108  CE2 TYR A 402      61.636 -31.226 -56.936  1.00 95.68           C  
ATOM   3109  OH  TYR A 402      63.315 -32.206 -55.551  1.00 95.68           O  
ATOM   3110  CZ  TYR A 402      62.887 -31.798 -56.795  1.00 95.68           C  
ATOM   3111  N   ARG A 403      61.109 -28.574 -63.253  1.00 93.76           N  
ATOM   3112  CA  ARG A 403      60.742 -28.329 -64.644  1.00 93.76           C  
ATOM   3113  C   ARG A 403      61.891 -27.681 -65.408  1.00 93.76           C  
ATOM   3114  CB  ARG A 403      59.495 -27.445 -64.723  1.00 93.76           C  
ATOM   3115  O   ARG A 403      62.145 -28.022 -66.565  1.00 93.76           O  
ATOM   3116  CG  ARG A 403      58.201 -28.175 -64.403  1.00 93.76           C  
ATOM   3117  CD  ARG A 403      56.986 -27.278 -64.591  1.00 93.76           C  
ATOM   3118  NE  ARG A 403      55.742 -27.989 -64.311  1.00 93.76           N  
ATOM   3119  NH1 ARG A 403      54.441 -26.084 -64.176  1.00 93.76           N  
ATOM   3120  NH2 ARG A 403      53.493 -28.149 -63.872  1.00 93.76           N  
ATOM   3121  CZ  ARG A 403      54.561 -27.406 -64.120  1.00 93.76           C  
ATOM   3122  N   LYS A 404      62.652 -26.694 -64.817  1.00 92.26           N  
ATOM   3123  CA  LYS A 404      63.785 -26.014 -65.438  1.00 92.26           C  
ATOM   3124  C   LYS A 404      64.951 -26.975 -65.656  1.00 92.26           C  
ATOM   3125  CB  LYS A 404      64.235 -24.829 -64.583  1.00 92.26           C  
ATOM   3126  O   LYS A 404      65.642 -26.900 -66.673  1.00 92.26           O  
ATOM   3127  CG  LYS A 404      63.301 -23.630 -64.646  1.00 92.26           C  
ATOM   3128  CD  LYS A 404      63.839 -22.458 -63.836  1.00 92.26           C  
ATOM   3129  CE  LYS A 404      62.893 -21.266 -63.879  1.00 92.26           C  
ATOM   3130  NZ  LYS A 404      63.336 -20.174 -62.961  1.00 92.26           N  
ATOM   3131  N   LEU A 405      65.275 -27.932 -64.656  1.00 92.45           N  
ATOM   3132  CA  LEU A 405      66.336 -28.930 -64.741  1.00 92.45           C  
ATOM   3133  C   LEU A 405      66.027 -29.963 -65.819  1.00 92.45           C  
ATOM   3134  CB  LEU A 405      66.527 -29.626 -63.391  1.00 92.45           C  
ATOM   3135  O   LEU A 405      66.928 -30.412 -66.531  1.00 92.45           O  
ATOM   3136  CG  LEU A 405      67.367 -28.878 -62.355  1.00 92.45           C  
ATOM   3137  CD1 LEU A 405      67.125 -29.451 -60.962  1.00 92.45           C  
ATOM   3138  CD2 LEU A 405      68.847 -28.945 -62.717  1.00 92.45           C  
ATOM   3139  N   LEU A 406      64.760 -30.403 -65.971  1.00 91.16           N  
ATOM   3140  CA  LEU A 406      64.347 -31.385 -66.968  1.00 91.16           C  
ATOM   3141  C   LEU A 406      64.375 -30.783 -68.369  1.00 91.16           C  
ATOM   3142  CB  LEU A 406      62.944 -31.911 -66.654  1.00 91.16           C  
ATOM   3143  O   LEU A 406      64.721 -31.465 -69.336  1.00 91.16           O  
ATOM   3144  CG  LEU A 406      62.838 -32.915 -65.505  1.00 91.16           C  
ATOM   3145  CD1 LEU A 406      61.380 -33.102 -65.098  1.00 91.16           C  
ATOM   3146  CD2 LEU A 406      63.463 -34.249 -65.901  1.00 91.16           C  
ATOM   3147  N   GLU A 407      63.928 -29.513 -68.546  1.00 86.01           N  
ATOM   3148  CA  GLU A 407      63.973 -28.829 -69.834  1.00 86.01           C  
ATOM   3149  C   GLU A 407      65.412 -28.614 -70.295  1.00 86.01           C  
ATOM   3150  CB  GLU A 407      63.239 -27.488 -69.758  1.00 86.01           C  
ATOM   3151  O   GLU A 407      65.695 -28.631 -71.494  1.00 86.01           O  
ATOM   3152  CG  GLU A 407      61.730 -27.620 -69.611  1.00 86.01           C  
ATOM   3153  CD  GLU A 407      61.031 -26.290 -69.378  1.00 86.01           C  
ATOM   3154  OE1 GLU A 407      59.785 -26.273 -69.254  1.00 86.01           O  
ATOM   3155  OE2 GLU A 407      61.734 -25.257 -69.322  1.00 86.01           O  
ATOM   3156  N   GLY A 408      66.394 -28.352 -69.454  1.00 82.65           N  
ATOM   3157  CA  GLY A 408      67.805 -28.252 -69.793  1.00 82.65           C  
ATOM   3158  C   GLY A 408      68.414 -29.577 -70.211  1.00 82.65           C  
ATOM   3159  O   GLY A 408      69.251 -29.623 -71.114  1.00 82.65           O  
ATOM   3160  N   GLU A 409      68.037 -30.710 -69.530  1.00 78.10           N  
ATOM   3161  CA  GLU A 409      68.538 -32.035 -69.882  1.00 78.10           C  
ATOM   3162  C   GLU A 409      67.924 -32.527 -71.190  1.00 78.10           C  
ATOM   3163  CB  GLU A 409      68.252 -33.035 -68.758  1.00 78.10           C  
ATOM   3164  O   GLU A 409      68.584 -33.216 -71.970  1.00 78.10           O  
ATOM   3165  CG  GLU A 409      69.134 -32.850 -67.532  1.00 78.10           C  
ATOM   3166  CD  GLU A 409      68.933 -33.930 -66.480  1.00 78.10           C  
ATOM   3167  OE1 GLU A 409      69.691 -33.956 -65.485  1.00 78.10           O  
ATOM   3168  OE2 GLU A 409      68.010 -34.757 -66.654  1.00 78.10           O  
ATOM   3169  N   GLU A 410      66.638 -32.250 -71.437  1.00 73.30           N  
ATOM   3170  CA  GLU A 410      66.017 -32.608 -72.709  1.00 73.30           C  
ATOM   3171  C   GLU A 410      66.606 -31.796 -73.859  1.00 73.30           C  
ATOM   3172  CB  GLU A 410      64.501 -32.403 -72.643  1.00 73.30           C  
ATOM   3173  O   GLU A 410      66.672 -32.275 -74.993  1.00 73.30           O  
ATOM   3174  CG  GLU A 410      63.796 -33.335 -71.669  1.00 73.30           C  
ATOM   3175  CD  GLU A 410      62.327 -32.996 -71.471  1.00 73.30           C  
ATOM   3176  OE1 GLU A 410      61.638 -33.709 -70.706  1.00 73.30           O  
ATOM   3177  OE2 GLU A 410      61.862 -32.011 -72.086  1.00 73.30           O  
ATOM   3178  N   CYS A 411      67.096 -30.572 -73.550  1.00 65.57           N  
ATOM   3179  CA  CYS A 411      67.784 -29.800 -74.580  1.00 65.57           C  
ATOM   3180  C   CYS A 411      69.159 -30.388 -74.874  1.00 65.57           C  
ATOM   3181  CB  CYS A 411      67.925 -28.340 -74.151  1.00 65.57           C  
ATOM   3182  O   CYS A 411      69.617 -30.364 -76.018  1.00 65.57           O  
ATOM   3183  SG  CYS A 411      66.348 -27.472 -73.995  1.00 65.57           S  
ATOM   3184  N   ARG A 412      69.823 -31.213 -73.891  1.00 65.40           N  
ATOM   3185  CA  ARG A 412      71.120 -31.833 -74.141  1.00 65.40           C  
ATOM   3186  C   ARG A 412      70.955 -33.253 -74.672  1.00 65.40           C  
ATOM   3187  CB  ARG A 412      71.965 -31.847 -72.864  1.00 65.40           C  
ATOM   3188  O   ARG A 412      71.696 -33.680 -75.560  1.00 65.40           O  
ATOM   3189  CG  ARG A 412      72.482 -30.477 -72.454  1.00 65.40           C  
ATOM   3190  CD  ARG A 412      73.383 -30.559 -71.229  1.00 65.40           C  
ATOM   3191  NE  ARG A 412      73.533 -29.258 -70.583  1.00 65.40           N  
ATOM   3192  NH1 ARG A 412      75.835 -29.370 -70.427  1.00 65.40           N  
ATOM   3193  NH2 ARG A 412      74.716 -27.532 -69.636  1.00 65.40           N  
ATOM   3194  CZ  ARG A 412      74.694 -28.723 -70.217  1.00 65.40           C  
ATOM   3195  N   ILE A 413      69.861 -33.942 -74.229  1.00 64.49           N  
ATOM   3196  CA  ILE A 413      69.742 -35.358 -74.560  1.00 64.49           C  
ATOM   3197  C   ILE A 413      68.791 -35.534 -75.741  1.00 64.49           C  
ATOM   3198  CB  ILE A 413      69.251 -36.182 -73.348  1.00 64.49           C  
ATOM   3199  O   ILE A 413      68.975 -36.432 -76.566  1.00 64.49           O  
ATOM   3200  CG1 ILE A 413      70.301 -36.168 -72.231  1.00 64.49           C  
ATOM   3201  CG2 ILE A 413      68.919 -37.616 -73.770  1.00 64.49           C  
ATOM   3202  CD1 ILE A 413      69.712 -36.100 -70.829  1.00 64.49           C  
ATOM   3203  N   GLY A 414      67.959 -34.498 -76.241  1.00 55.08           N  
ATOM   3204  CA  GLY A 414      67.044 -34.937 -77.283  1.00 55.08           C  
ATOM   3205  C   GLY A 414      66.853 -33.908 -78.381  1.00 55.08           C  
ATOM   3206  O   GLY A 414      65.960 -34.046 -79.219  1.00 55.08           O  
ATOM   3207  N   PHE A 415      67.833 -33.118 -78.810  1.00 52.84           N  
ATOM   3208  CA  PHE A 415      67.652 -32.557 -80.143  1.00 52.84           C  
ATOM   3209  C   PHE A 415      68.664 -33.143 -81.120  1.00 52.84           C  
ATOM   3210  CB  PHE A 415      67.779 -31.031 -80.107  1.00 52.84           C  
ATOM   3211  O   PHE A 415      69.665 -32.500 -81.444  1.00 52.84           O  
ATOM   3212  CG  PHE A 415      66.496 -30.307 -80.414  1.00 52.84           C  
ATOM   3213  CD1 PHE A 415      66.204 -29.900 -81.710  1.00 52.84           C  
ATOM   3214  CD2 PHE A 415      65.581 -30.033 -79.406  1.00 52.84           C  
ATOM   3215  CE1 PHE A 415      65.017 -29.230 -81.997  1.00 52.84           C  
ATOM   3216  CE2 PHE A 415      64.393 -29.364 -79.685  1.00 52.84           C  
ATOM   3217  CZ  PHE A 415      64.113 -28.963 -80.981  1.00 52.84           C  
ATOM   3218  N   GLY A 416      68.940 -34.412 -81.110  1.00 45.22           N  
ATOM   3219  CA  GLY A 416      69.277 -35.206 -82.281  1.00 45.22           C  
ATOM   3220  C   GLY A 416      68.132 -35.330 -83.268  1.00 45.22           C  
ATOM   3221  O   GLY A 416      66.966 -35.373 -82.872  1.00 45.22           O  
ATOM   3222  N   PRO A 417      68.164 -34.772 -84.669  1.00 44.01           N  
ATOM   3223  CA  PRO A 417      67.136 -34.844 -85.710  1.00 44.01           C  
ATOM   3224  C   PRO A 417      66.671 -36.273 -85.981  1.00 44.01           C  
ATOM   3225  CB  PRO A 417      67.836 -34.256 -86.937  1.00 44.01           C  
ATOM   3226  O   PRO A 417      67.497 -37.172 -86.161  1.00 44.01           O  
ATOM   3227  CG  PRO A 417      69.293 -34.313 -86.611  1.00 44.01           C  
ATOM   3228  CD  PRO A 417      69.453 -34.921 -85.247  1.00 44.01           C  
ATOM   3229  N   ILE A 418      65.658 -36.837 -85.291  1.00 46.51           N  
ATOM   3230  CA  ILE A 418      64.894 -37.858 -85.999  1.00 46.51           C  
ATOM   3231  C   ILE A 418      63.435 -37.423 -86.114  1.00 46.51           C  
ATOM   3232  CB  ILE A 418      64.990 -39.228 -85.291  1.00 46.51           C  
ATOM   3233  O   ILE A 418      62.860 -36.895 -85.159  1.00 46.51           O  
ATOM   3234  CG1 ILE A 418      66.456 -39.601 -85.047  1.00 46.51           C  
ATOM   3235  CG2 ILE A 418      64.278 -40.310 -86.109  1.00 46.51           C  
ATOM   3236  CD1 ILE A 418      66.647 -40.769 -84.089  1.00 46.51           C  
ATOM   3237  N   PRO A 419      62.844 -37.204 -87.368  1.00 46.24           N  
ATOM   3238  CA  PRO A 419      61.501 -36.852 -87.834  1.00 46.24           C  
ATOM   3239  C   PRO A 419      60.448 -37.882 -87.431  1.00 46.24           C  
ATOM   3240  CB  PRO A 419      61.658 -36.799 -89.356  1.00 46.24           C  
ATOM   3241  O   PRO A 419      60.652 -39.084 -87.617  1.00 46.24           O  
ATOM   3242  CG  PRO A 419      62.673 -37.851 -89.672  1.00 46.24           C  
ATOM   3243  CD  PRO A 419      63.234 -38.375 -88.381  1.00 46.24           C  
ATOM   3244  N   PHE A 420      59.843 -37.855 -86.237  1.00 39.55           N  
ATOM   3245  CA  PHE A 420      58.585 -38.580 -86.110  1.00 39.55           C  
ATOM   3246  C   PHE A 420      57.446 -37.631 -85.756  1.00 39.55           C  
ATOM   3247  CB  PHE A 420      58.701 -39.680 -85.050  1.00 39.55           C  
ATOM   3248  O   PHE A 420      57.541 -36.873 -84.789  1.00 39.55           O  
ATOM   3249  CG  PHE A 420      58.560 -41.073 -85.602  1.00 39.55           C  
ATOM   3250  CD1 PHE A 420      57.320 -41.700 -85.635  1.00 39.55           C  
ATOM   3251  CD2 PHE A 420      59.668 -41.755 -86.088  1.00 39.55           C  
ATOM   3252  CE1 PHE A 420      57.187 -42.989 -86.145  1.00 39.55           C  
ATOM   3253  CE2 PHE A 420      59.542 -43.044 -86.599  1.00 39.55           C  
ATOM   3254  CZ  PHE A 420      58.301 -43.659 -86.626  1.00 39.55           C  
ATOM   3255  N   SER A 421      56.991 -36.819 -86.687  1.00 39.14           N  
ATOM   3256  CA  SER A 421      55.606 -36.492 -87.011  1.00 39.14           C  
ATOM   3257  C   SER A 421      54.648 -37.545 -86.466  1.00 39.14           C  
ATOM   3258  CB  SER A 421      55.426 -36.360 -88.524  1.00 39.14           C  
ATOM   3259  O   SER A 421      54.656 -38.692 -86.917  1.00 39.14           O  
ATOM   3260  OG  SER A 421      56.477 -35.597 -89.091  1.00 39.14           O  
ATOM   3261  N   LEU A 422      54.392 -37.644 -85.172  1.00 36.62           N  
ATOM   3262  CA  LEU A 422      53.103 -38.223 -84.809  1.00 36.62           C  
ATOM   3263  C   LEU A 422      52.072 -37.131 -84.544  1.00 36.62           C  
ATOM   3264  CB  LEU A 422      53.246 -39.117 -83.575  1.00 36.62           C  
ATOM   3265  O   LEU A 422      52.279 -36.272 -83.683  1.00 36.62           O  
ATOM   3266  CG  LEU A 422      52.207 -40.229 -83.419  1.00 36.62           C  
ATOM   3267  CD1 LEU A 422      52.586 -41.433 -84.274  1.00 36.62           C  
ATOM   3268  CD2 LEU A 422      52.067 -40.629 -81.954  1.00 36.62           C  
ATOM   3269  N   PRO A 423      51.171 -36.780 -85.545  1.00 43.39           N  
ATOM   3270  CA  PRO A 423      49.849 -36.157 -85.434  1.00 43.39           C  
ATOM   3271  C   PRO A 423      48.801 -37.099 -84.844  1.00 43.39           C  
ATOM   3272  CB  PRO A 423      49.506 -35.797 -86.882  1.00 43.39           C  
ATOM   3273  O   PRO A 423      48.921 -38.320 -84.973  1.00 43.39           O  
ATOM   3274  CG  PRO A 423      50.154 -36.863 -87.705  1.00 43.39           C  
ATOM   3275  CD  PRO A 423      50.920 -37.773 -86.789  1.00 43.39           C  
ATOM   3276  N   GLU A 424      48.339 -36.799 -83.595  1.00 35.70           N  
ATOM   3277  CA  GLU A 424      46.981 -37.328 -83.512  1.00 35.70           C  
ATOM   3278  C   GLU A 424      46.597 -37.639 -82.068  1.00 35.70           C  
ATOM   3279  CB  GLU A 424      46.838 -38.583 -84.376  1.00 35.70           C  
ATOM   3280  O   GLU A 424      47.345 -38.309 -81.352  1.00 35.70           O  
ATOM   3281  CG  GLU A 424      45.398 -38.930 -84.724  1.00 35.70           C  
ATOM   3282  CD  GLU A 424      44.779 -37.979 -85.735  1.00 35.70           C  
ATOM   3283  OE1 GLU A 424      43.539 -37.808 -85.729  1.00 35.70           O  
ATOM   3284  OE2 GLU A 424      45.541 -37.400 -86.542  1.00 35.70           O  
ATOM   3285  N   GLY A 425      45.898 -36.763 -81.468  1.00 36.77           N  
ATOM   3286  CA  GLY A 425      44.494 -36.947 -81.137  1.00 36.77           C  
ATOM   3287  C   GLY A 425      44.278 -37.534 -79.755  1.00 36.77           C  
ATOM   3288  O   GLY A 425      44.693 -38.663 -79.482  1.00 36.77           O  
ATOM   3289  N   LEU A 426      44.167 -36.693 -78.729  1.00 44.58           N  
ATOM   3290  CA  LEU A 426      43.003 -36.977 -77.896  1.00 44.58           C  
ATOM   3291  C   LEU A 426      43.017 -36.123 -76.633  1.00 44.58           C  
ATOM   3292  CB  LEU A 426      42.961 -38.462 -77.523  1.00 44.58           C  
ATOM   3293  O   LEU A 426      44.048 -36.010 -75.966  1.00 44.58           O  
ATOM   3294  CG  LEU A 426      42.012 -39.340 -78.340  1.00 44.58           C  
ATOM   3295  CD1 LEU A 426      42.795 -40.421 -79.078  1.00 44.58           C  
ATOM   3296  CD2 LEU A 426      40.951 -39.962 -77.439  1.00 44.58           C  
ATOM   3297  N   PRO A 427      41.677 -35.823 -75.986  1.00 45.95           N  
ATOM   3298  CA  PRO A 427      40.641 -34.793 -75.882  1.00 45.95           C  
ATOM   3299  C   PRO A 427      40.636 -34.096 -74.523  1.00 45.95           C  
ATOM   3300  CB  PRO A 427      39.344 -35.575 -76.099  1.00 45.95           C  
ATOM   3301  O   PRO A 427      41.318 -34.539 -73.595  1.00 45.95           O  
ATOM   3302  CG  PRO A 427      39.595 -36.912 -75.481  1.00 45.95           C  
ATOM   3303  CD  PRO A 427      41.029 -36.971 -75.040  1.00 45.95           C  
ATOM   3304  N   LYS A 428      40.472 -32.759 -74.451  1.00 33.62           N  
ATOM   3305  CA  LYS A 428      39.476 -31.865 -73.867  1.00 33.62           C  
ATOM   3306  C   LYS A 428      39.357 -32.083 -72.362  1.00 33.62           C  
ATOM   3307  CB  LYS A 428      38.116 -32.067 -74.536  1.00 33.62           C  
ATOM   3308  O   LYS A 428      38.909 -33.142 -71.917  1.00 33.62           O  
ATOM   3309  CG  LYS A 428      37.852 -31.123 -75.700  1.00 33.62           C  
ATOM   3310  CD  LYS A 428      36.740 -31.644 -76.601  1.00 33.62           C  
ATOM   3311  CE  LYS A 428      36.551 -30.759 -77.826  1.00 33.62           C  
ATOM   3312  NZ  LYS A 428      35.513 -31.306 -78.750  1.00 33.62           N  
ATOM   3313  N   ILE A 429      40.228 -31.552 -71.532  1.00 44.37           N  
ATOM   3314  CA  ILE A 429      39.804 -31.172 -70.188  1.00 44.37           C  
ATOM   3315  C   ILE A 429      39.641 -29.656 -70.109  1.00 44.37           C  
ATOM   3316  CB  ILE A 429      40.808 -31.660 -69.120  1.00 44.37           C  
ATOM   3317  O   ILE A 429      40.521 -28.907 -70.541  1.00 44.37           O  
ATOM   3318  CG1 ILE A 429      41.087 -33.157 -69.294  1.00 44.37           C  
ATOM   3319  CG2 ILE A 429      40.286 -31.360 -67.712  1.00 44.37           C  
ATOM   3320  CD1 ILE A 429      42.399 -33.619 -68.674  1.00 44.37           C  
ATOM   3321  N   PRO A 430      38.342 -29.102 -70.184  1.00 38.26           N  
ATOM   3322  CA  PRO A 430      37.937 -27.704 -70.029  1.00 38.26           C  
ATOM   3323  C   PRO A 430      38.595 -27.028 -68.828  1.00 38.26           C  
ATOM   3324  CB  PRO A 430      36.420 -27.795 -69.840  1.00 38.26           C  
ATOM   3325  O   PRO A 430      38.814 -27.669 -67.798  1.00 38.26           O  
ATOM   3326  CG  PRO A 430      36.180 -29.186 -69.349  1.00 38.26           C  
ATOM   3327  CD  PRO A 430      37.463 -29.959 -69.458  1.00 38.26           C  
ATOM   3328  N   SER A 431      39.563 -26.159 -69.021  1.00 39.21           N  
ATOM   3329  CA  SER A 431      40.098 -24.880 -68.567  1.00 39.21           C  
ATOM   3330  C   SER A 431      39.091 -24.138 -67.693  1.00 39.21           C  
ATOM   3331  CB  SER A 431      40.489 -24.008 -69.760  1.00 39.21           C  
ATOM   3332  O   SER A 431      37.960 -23.889 -68.115  1.00 39.21           O  
ATOM   3333  OG  SER A 431      40.995 -22.757 -69.326  1.00 39.21           O  
ATOM   3334  N   VAL A 432      38.739 -24.599 -66.507  1.00 38.73           N  
ATOM   3335  CA  VAL A 432      38.176 -23.835 -65.399  1.00 38.73           C  
ATOM   3336  C   VAL A 432      38.963 -22.540 -65.211  1.00 38.73           C  
ATOM   3337  CB  VAL A 432      38.173 -24.652 -64.088  1.00 38.73           C  
ATOM   3338  O   VAL A 432      40.195 -22.558 -65.152  1.00 38.73           O  
ATOM   3339  CG1 VAL A 432      36.744 -24.896 -63.606  1.00 38.73           C  
ATOM   3340  CG2 VAL A 432      38.908 -25.977 -64.285  1.00 38.73           C  
ATOM   3341  N   SER A 433      38.699 -21.433 -65.980  1.00 38.77           N  
ATOM   3342  CA  SER A 433      38.435 -20.008 -65.807  1.00 38.77           C  
ATOM   3343  C   SER A 433      38.642 -19.580 -64.358  1.00 38.77           C  
ATOM   3344  CB  SER A 433      37.011 -19.668 -66.249  1.00 38.77           C  
ATOM   3345  O   SER A 433      37.905 -20.009 -63.467  1.00 38.77           O  
ATOM   3346  OG  SER A 433      36.784 -18.271 -66.184  1.00 38.77           O  
ATOM   3347  N   THR A 434      39.875 -19.666 -63.715  1.00 39.45           N  
ATOM   3348  CA  THR A 434      40.083 -18.856 -62.520  1.00 39.45           C  
ATOM   3349  C   THR A 434      40.804 -17.557 -62.864  1.00 39.45           C  
ATOM   3350  CB  THR A 434      40.887 -19.627 -61.456  1.00 39.45           C  
ATOM   3351  O   THR A 434      41.921 -17.580 -63.386  1.00 39.45           O  
ATOM   3352  CG2 THR A 434      39.962 -20.344 -60.479  1.00 39.45           C  
ATOM   3353  OG1 THR A 434      41.722 -20.594 -62.105  1.00 39.45           O  
ATOM   3354  N   HIS A 435      40.205 -16.603 -63.569  1.00 30.34           N  
ATOM   3355  CA  HIS A 435      40.293 -15.150 -63.483  1.00 30.34           C  
ATOM   3356  C   HIS A 435      40.217 -14.677 -62.035  1.00 30.34           C  
ATOM   3357  CB  HIS A 435      39.182 -14.496 -64.308  1.00 30.34           C  
ATOM   3358  O   HIS A 435      39.179 -14.820 -61.385  1.00 30.34           O  
ATOM   3359  CG  HIS A 435      39.619 -14.075 -65.675  1.00 30.34           C  
ATOM   3360  CD2 HIS A 435      39.396 -14.631 -66.890  1.00 30.34           C  
ATOM   3361  ND1 HIS A 435      40.386 -12.953 -65.899  1.00 30.34           N  
ATOM   3362  CE1 HIS A 435      40.616 -12.835 -67.196  1.00 30.34           C  
ATOM   3363  NE2 HIS A 435      40.026 -13.841 -67.819  1.00 30.34           N  
ATOM   3364  N   ILE A 436      41.124 -14.970 -61.092  1.00 44.09           N  
ATOM   3365  CA  ILE A 436      41.232 -13.997 -60.010  1.00 44.09           C  
ATOM   3366  C   ILE A 436      42.595 -13.311 -60.067  1.00 44.09           C  
ATOM   3367  CB  ILE A 436      41.024 -14.662 -58.630  1.00 44.09           C  
ATOM   3368  O   ILE A 436      43.633 -13.975 -60.029  1.00 44.09           O  
ATOM   3369  CG1 ILE A 436      39.594 -15.203 -58.508  1.00 44.09           C  
ATOM   3370  CG2 ILE A 436      41.333 -13.673 -57.503  1.00 44.09           C  
ATOM   3371  CD1 ILE A 436      39.374 -16.101 -57.299  1.00 44.09           C  
ATOM   3372  N   LYS A 437      42.859 -12.420 -61.001  1.00 33.77           N  
ATOM   3373  CA  LYS A 437      43.683 -11.217 -61.079  1.00 33.77           C  
ATOM   3374  C   LYS A 437      43.713 -10.484 -59.741  1.00 33.77           C  
ATOM   3375  CB  LYS A 437      43.168 -10.283 -62.176  1.00 33.77           C  
ATOM   3376  O   LYS A 437      42.682 -10.002 -59.267  1.00 33.77           O  
ATOM   3377  CG  LYS A 437      43.941 -10.379 -63.483  1.00 33.77           C  
ATOM   3378  CD  LYS A 437      43.295  -9.538 -64.577  1.00 33.77           C  
ATOM   3379  CE  LYS A 437      44.220  -9.373 -65.775  1.00 33.77           C  
ATOM   3380  NZ  LYS A 437      43.513  -8.761 -66.940  1.00 33.77           N  
ATOM   3381  N   VAL A 438      44.406 -10.946 -58.650  1.00 38.45           N  
ATOM   3382  CA  VAL A 438      44.789 -10.077 -57.542  1.00 38.45           C  
ATOM   3383  C   VAL A 438      46.159  -9.462 -57.817  1.00 38.45           C  
ATOM   3384  CB  VAL A 438      44.808 -10.843 -56.200  1.00 38.45           C  
ATOM   3385  O   VAL A 438      47.125 -10.179 -58.090  1.00 38.45           O  
ATOM   3386  CG1 VAL A 438      45.321  -9.947 -55.075  1.00 38.45           C  
ATOM   3387  CG2 VAL A 438      43.415 -11.376 -55.871  1.00 38.45           C  
ATOM   3388  N   LYS A 439      46.309  -8.573 -58.802  1.00 39.32           N  
ATOM   3389  CA  LYS A 439      47.084  -7.338 -58.858  1.00 39.32           C  
ATOM   3390  C   LYS A 439      47.461  -6.861 -57.458  1.00 39.32           C  
ATOM   3391  CB  LYS A 439      46.303  -6.246 -59.591  1.00 39.32           C  
ATOM   3392  O   LYS A 439      46.612  -6.806 -56.566  1.00 39.32           O  
ATOM   3393  CG  LYS A 439      46.109  -6.514 -61.076  1.00 39.32           C  
ATOM   3394  CD  LYS A 439      45.419  -5.346 -61.769  1.00 39.32           C  
ATOM   3395  CE  LYS A 439      45.442  -5.501 -63.284  1.00 39.32           C  
ATOM   3396  NZ  LYS A 439      44.444  -4.610 -63.948  1.00 39.32           N  
ATOM   3397  N   SER A 440      48.654  -7.243 -56.938  1.00 38.44           N  
ATOM   3398  CA  SER A 440      49.840  -6.422 -56.718  1.00 38.44           C  
ATOM   3399  C   SER A 440      49.611  -5.409 -55.601  1.00 38.44           C  
ATOM   3400  CB  SER A 440      50.235  -5.695 -58.004  1.00 38.44           C  
ATOM   3401  O   SER A 440      48.531  -4.825 -55.497  1.00 38.44           O  
ATOM   3402  OG  SER A 440      49.188  -4.846 -58.444  1.00 38.44           O  
ATOM   3403  N   GLU A 441      50.074  -5.705 -54.328  1.00 34.04           N  
ATOM   3404  CA  GLU A 441      51.139  -5.004 -53.617  1.00 34.04           C  
ATOM   3405  C   GLU A 441      50.586  -3.833 -52.810  1.00 34.04           C  
ATOM   3406  CB  GLU A 441      52.206  -4.510 -54.598  1.00 34.04           C  
ATOM   3407  O   GLU A 441      50.067  -2.870 -53.379  1.00 34.04           O  
ATOM   3408  CG  GLU A 441      53.297  -5.530 -54.886  1.00 34.04           C  
ATOM   3409  CD  GLU A 441      54.376  -5.008 -55.821  1.00 34.04           C  
ATOM   3410  OE1 GLU A 441      55.362  -5.736 -56.076  1.00 34.04           O  
ATOM   3411  OE2 GLU A 441      54.234  -3.861 -56.301  1.00 34.04           O  
ATOM   3412  N   GLU A 442      49.825  -4.078 -51.740  1.00 38.37           N  
ATOM   3413  CA  GLU A 442      49.778  -3.047 -50.708  1.00 38.37           C  
ATOM   3414  C   GLU A 442      50.372  -3.551 -49.396  1.00 38.37           C  
ATOM   3415  CB  GLU A 442      48.339  -2.574 -50.486  1.00 38.37           C  
ATOM   3416  O   GLU A 442      49.966  -4.596 -48.886  1.00 38.37           O  
ATOM   3417  CG  GLU A 442      48.227  -1.106 -50.099  1.00 38.37           C  
ATOM   3418  CD  GLU A 442      46.789  -0.631 -49.958  1.00 38.37           C  
ATOM   3419  OE1 GLU A 442      46.572   0.540 -49.571  1.00 38.37           O  
ATOM   3420  OE2 GLU A 442      45.873  -1.437 -50.235  1.00 38.37           O  
ATOM   3421  N   LYS A 443      51.727  -3.747 -49.273  1.00 38.06           N  
ATOM   3422  CA  LYS A 443      52.638  -3.344 -48.205  1.00 38.06           C  
ATOM   3423  C   LYS A 443      51.869  -2.880 -46.972  1.00 38.06           C  
ATOM   3424  CB  LYS A 443      53.574  -2.235 -48.688  1.00 38.06           C  
ATOM   3425  O   LYS A 443      51.168  -1.867 -47.016  1.00 38.06           O  
ATOM   3426  CG  LYS A 443      54.628  -2.702 -49.680  1.00 38.06           C  
ATOM   3427  CD  LYS A 443      55.440  -1.535 -50.224  1.00 38.06           C  
ATOM   3428  CE  LYS A 443      56.337  -1.965 -51.377  1.00 38.06           C  
ATOM   3429  NZ  LYS A 443      57.605  -1.176 -51.417  1.00 38.06           N  
ATOM   3430  N   ILE A 444      51.127  -3.670 -46.292  1.00 42.63           N  
ATOM   3431  CA  ILE A 444      50.777  -3.562 -44.880  1.00 42.63           C  
ATOM   3432  C   ILE A 444      52.012  -3.827 -44.021  1.00 42.63           C  
ATOM   3433  CB  ILE A 444      49.641  -4.539 -44.502  1.00 42.63           C  
ATOM   3434  O   ILE A 444      52.657  -4.869 -44.156  1.00 42.63           O  
ATOM   3435  CG1 ILE A 444      48.392  -4.256 -45.344  1.00 42.63           C  
ATOM   3436  CG2 ILE A 444      49.327  -4.448 -43.006  1.00 42.63           C  
ATOM   3437  CD1 ILE A 444      47.296  -5.302 -45.195  1.00 42.63           C  
ATOM   3438  N   LYS A 445      52.907  -2.881 -43.926  1.00 38.06           N  
ATOM   3439  CA  LYS A 445      53.666  -2.444 -42.757  1.00 38.06           C  
ATOM   3440  C   LYS A 445      53.025  -2.944 -41.466  1.00 38.06           C  
ATOM   3441  CB  LYS A 445      53.780  -0.919 -42.730  1.00 38.06           C  
ATOM   3442  O   LYS A 445      51.926  -2.516 -41.106  1.00 38.06           O  
ATOM   3443  CG  LYS A 445      55.210  -0.404 -42.790  1.00 38.06           C  
ATOM   3444  CD  LYS A 445      55.252   1.110 -42.960  1.00 38.06           C  
ATOM   3445  CE  LYS A 445      56.681   1.621 -43.075  1.00 38.06           C  
ATOM   3446  NZ  LYS A 445      56.724   3.072 -43.424  1.00 38.06           N  
ATOM   3447  N   VAL A 446      52.913  -4.246 -41.235  1.00 39.85           N  
ATOM   3448  CA  VAL A 446      52.799  -4.862 -39.917  1.00 39.85           C  
ATOM   3449  C   VAL A 446      54.171  -4.909 -39.249  1.00 39.85           C  
ATOM   3450  CB  VAL A 446      52.199  -6.283 -40.005  1.00 39.85           C  
ATOM   3451  O   VAL A 446      55.100  -5.535 -39.767  1.00 39.85           O  
ATOM   3452  CG1 VAL A 446      52.179  -6.946 -38.629  1.00 39.85           C  
ATOM   3453  CG2 VAL A 446      50.793  -6.232 -40.598  1.00 39.85           C  
ATOM   3454  N   VAL A 447      54.930  -3.813 -39.180  1.00 32.08           N  
ATOM   3455  CA  VAL A 447      55.939  -3.511 -38.169  1.00 32.08           C  
ATOM   3456  C   VAL A 447      55.408  -3.874 -36.784  1.00 32.08           C  
ATOM   3457  CB  VAL A 447      56.354  -2.023 -38.209  1.00 32.08           C  
ATOM   3458  O   VAL A 447      54.266  -3.552 -36.446  1.00 32.08           O  
ATOM   3459  CG1 VAL A 447      57.232  -1.676 -37.008  1.00 32.08           C  
ATOM   3460  CG2 VAL A 447      57.079  -1.706 -39.515  1.00 32.08           C  
ATOM   3461  N   GLU A 448      55.385  -5.208 -36.500  1.00 40.04           N  
ATOM   3462  CA  GLU A 448      56.094  -5.687 -35.317  1.00 40.04           C  
ATOM   3463  C   GLU A 448      55.591  -4.992 -34.055  1.00 40.04           C  
ATOM   3464  CB  GLU A 448      57.602  -5.473 -35.470  1.00 40.04           C  
ATOM   3465  O   GLU A 448      55.954  -3.846 -33.784  1.00 40.04           O  
ATOM   3466  CG  GLU A 448      58.427  -6.730 -35.238  1.00 40.04           C  
ATOM   3467  CD  GLU A 448      59.923  -6.503 -35.395  1.00 40.04           C  
ATOM   3468  OE1 GLU A 448      60.713  -7.413 -35.057  1.00 40.04           O  
ATOM   3469  OE2 GLU A 448      60.307  -5.406 -35.857  1.00 40.04           O  
ATOM   3470  N   LYS A 449      54.263  -5.016 -33.812  1.00 40.86           N  
ATOM   3471  CA  LYS A 449      53.834  -4.978 -32.417  1.00 40.86           C  
ATOM   3472  C   LYS A 449      53.389  -6.358 -31.941  1.00 40.86           C  
ATOM   3473  CB  LYS A 449      52.700  -3.969 -32.231  1.00 40.86           C  
ATOM   3474  O   LYS A 449      52.444  -6.476 -31.158  1.00 40.86           O  
ATOM   3475  CG  LYS A 449      53.112  -2.524 -32.473  1.00 40.86           C  
ATOM   3476  CD  LYS A 449      51.972  -1.560 -32.171  1.00 40.86           C  
ATOM   3477  CE  LYS A 449      52.387  -0.113 -32.401  1.00 40.86           C  
ATOM   3478  NZ  LYS A 449      51.264   0.835 -32.130  1.00 40.86           N  
ATOM   3479  N   SER A 450      54.016  -7.461 -32.413  1.00 43.83           N  
ATOM   3480  CA  SER A 450      53.773  -8.783 -31.843  1.00 43.83           C  
ATOM   3481  C   SER A 450      54.831  -9.140 -30.805  1.00 43.83           C  
ATOM   3482  CB  SER A 450      53.746  -9.845 -32.943  1.00 43.83           C  
ATOM   3483  O   SER A 450      54.730 -10.173 -30.139  1.00 43.83           O  
ATOM   3484  OG  SER A 450      54.910  -9.764 -33.748  1.00 43.83           O  
ATOM   3485  N   GLU A 451      55.157  -8.191 -29.849  1.00 47.53           N  
ATOM   3486  CA  GLU A 451      55.760  -8.689 -28.616  1.00 47.53           C  
ATOM   3487  C   GLU A 451      55.295  -7.879 -27.409  1.00 47.53           C  
ATOM   3488  CB  GLU A 451      57.287  -8.659 -28.713  1.00 47.53           C  
ATOM   3489  O   GLU A 451      55.475  -8.301 -26.264  1.00 47.53           O  
ATOM   3490  CG  GLU A 451      57.870  -9.769 -29.576  1.00 47.53           C  
ATOM   3491  CD  GLU A 451      59.384  -9.701 -29.698  1.00 47.53           C  
ATOM   3492  OE1 GLU A 451      59.983 -10.602 -30.329  1.00 47.53           O  
ATOM   3493  OE2 GLU A 451      59.976  -8.741 -29.157  1.00 47.53           O  
ATOM   3494  N   LYS A 452      53.996  -7.418 -27.344  1.00 41.57           N  
ATOM   3495  CA  LYS A 452      53.489  -7.006 -26.039  1.00 41.57           C  
ATOM   3496  C   LYS A 452      52.042  -7.449 -25.845  1.00 41.57           C  
ATOM   3497  CB  LYS A 452      53.599  -5.489 -25.875  1.00 41.57           C  
ATOM   3498  O   LYS A 452      51.452  -7.216 -24.788  1.00 41.57           O  
ATOM   3499  CG  LYS A 452      55.029  -4.969 -25.865  1.00 41.57           C  
ATOM   3500  CD  LYS A 452      55.071  -3.451 -25.742  1.00 41.57           C  
ATOM   3501  CE  LYS A 452      56.495  -2.921 -25.840  1.00 41.57           C  
ATOM   3502  NZ  LYS A 452      56.535  -1.429 -25.794  1.00 41.57           N  
ATOM   3503  N   GLU A 453      51.600  -8.595 -26.311  1.00 51.44           N  
ATOM   3504  CA  GLU A 453      50.286  -9.096 -25.918  1.00 51.44           C  
ATOM   3505  C   GLU A 453      50.395 -10.464 -25.250  1.00 51.44           C  
ATOM   3506  CB  GLU A 453      49.356  -9.175 -27.131  1.00 51.44           C  
ATOM   3507  O   GLU A 453      49.483 -10.886 -24.535  1.00 51.44           O  
ATOM   3508  CG  GLU A 453      47.887  -9.339 -26.769  1.00 51.44           C  
ATOM   3509  CD  GLU A 453      46.965  -9.320 -27.979  1.00 51.44           C  
ATOM   3510  OE1 GLU A 453      45.737  -9.490 -27.809  1.00 51.44           O  
ATOM   3511  OE2 GLU A 453      47.476  -9.134 -29.106  1.00 51.44           O  
ATOM   3512  N   THR A 454      51.562 -10.886 -24.781  1.00 47.64           N  
ATOM   3513  CA  THR A 454      51.664 -11.989 -23.832  1.00 47.64           C  
ATOM   3514  C   THR A 454      52.143 -11.490 -22.472  1.00 47.64           C  
ATOM   3515  CB  THR A 454      52.618 -13.082 -24.346  1.00 47.64           C  
ATOM   3516  O   THR A 454      51.824 -12.083 -21.439  1.00 47.64           O  
ATOM   3517  CG2 THR A 454      52.070 -13.743 -25.607  1.00 47.64           C  
ATOM   3518  OG1 THR A 454      53.892 -12.496 -24.643  1.00 47.64           O  
ATOM   3519  N   VAL A 455      52.234 -10.191 -22.283  1.00 50.59           N  
ATOM   3520  CA  VAL A 455      52.506  -9.693 -20.938  1.00 50.59           C  
ATOM   3521  C   VAL A 455      51.289  -8.936 -20.411  1.00 50.59           C  
ATOM   3522  CB  VAL A 455      53.753  -8.781 -20.913  1.00 50.59           C  
ATOM   3523  O   VAL A 455      51.006  -8.962 -19.211  1.00 50.59           O  
ATOM   3524  CG1 VAL A 455      53.927  -8.143 -19.536  1.00 50.59           C  
ATOM   3525  CG2 VAL A 455      55.001  -9.574 -21.299  1.00 50.59           C  
ATOM   3526  N   ILE A 456      50.122  -8.901 -21.151  1.00 52.50           N  
ATOM   3527  CA  ILE A 456      48.872  -8.334 -20.656  1.00 52.50           C  
ATOM   3528  C   ILE A 456      47.922  -9.457 -20.246  1.00 52.50           C  
ATOM   3529  CB  ILE A 456      48.205  -7.427 -21.713  1.00 52.50           C  
ATOM   3530  O   ILE A 456      47.154  -9.313 -19.292  1.00 52.50           O  
ATOM   3531  CG1 ILE A 456      49.123  -6.250 -22.063  1.00 52.50           C  
ATOM   3532  CG2 ILE A 456      46.843  -6.931 -21.218  1.00 52.50           C  
ATOM   3533  CD1 ILE A 456      48.717  -5.502 -23.325  1.00 52.50           C  
ATOM   3534  N   VAL A 457      48.281 -10.708 -20.490  1.00 54.64           N  
ATOM   3535  CA  VAL A 457      47.383 -11.735 -19.972  1.00 54.64           C  
ATOM   3536  C   VAL A 457      47.906 -12.251 -18.633  1.00 54.64           C  
ATOM   3537  CB  VAL A 457      47.223 -12.905 -20.968  1.00 54.64           C  
ATOM   3538  O   VAL A 457      47.126 -12.530 -17.720  1.00 54.64           O  
ATOM   3539  CG1 VAL A 457      46.410 -14.038 -20.345  1.00 54.64           C  
ATOM   3540  CG2 VAL A 457      46.566 -12.419 -22.259  1.00 54.64           C  
ATOM   3541  N   GLU A 458      49.069 -11.837 -18.193  1.00 54.53           N  
ATOM   3542  CA  GLU A 458      49.522 -12.200 -16.854  1.00 54.53           C  
ATOM   3543  C   GLU A 458      49.293 -11.059 -15.866  1.00 54.53           C  
ATOM   3544  CB  GLU A 458      51.003 -12.589 -16.873  1.00 54.53           C  
ATOM   3545  O   GLU A 458      48.984 -11.296 -14.697  1.00 54.53           O  
ATOM   3546  CG  GLU A 458      51.245 -14.089 -16.782  1.00 54.53           C  
ATOM   3547  CD  GLU A 458      52.702 -14.474 -16.985  1.00 54.53           C  
ATOM   3548  OE1 GLU A 458      53.037 -15.673 -16.852  1.00 54.53           O  
ATOM   3549  OE2 GLU A 458      53.515 -13.570 -17.278  1.00 54.53           O  
ATOM   3550  N   GLU A 459      48.987  -9.877 -16.261  1.00 53.31           N  
ATOM   3551  CA  GLU A 459      48.616  -8.777 -15.376  1.00 53.31           C  
ATOM   3552  C   GLU A 459      47.101  -8.695 -15.204  1.00 53.31           C  
ATOM   3553  CB  GLU A 459      49.158  -7.449 -15.910  1.00 53.31           C  
ATOM   3554  O   GLU A 459      46.611  -8.361 -14.123  1.00 53.31           O  
ATOM   3555  CG  GLU A 459      50.058  -6.713 -14.929  1.00 53.31           C  
ATOM   3556  CD  GLU A 459      50.428  -5.312 -15.389  1.00 53.31           C  
ATOM   3557  OE1 GLU A 459      50.972  -4.530 -14.577  1.00 53.31           O  
ATOM   3558  OE2 GLU A 459      50.170  -4.993 -16.572  1.00 53.31           O  
ATOM   3559  N   GLN A 460      46.294  -9.405 -16.058  1.00 49.90           N  
ATOM   3560  CA  GLN A 460      44.856  -9.414 -15.815  1.00 49.90           C  
ATOM   3561  C   GLN A 460      44.444 -10.631 -14.993  1.00 49.90           C  
ATOM   3562  CB  GLN A 460      44.087  -9.389 -17.137  1.00 49.90           C  
ATOM   3563  O   GLN A 460      43.492 -10.567 -14.212  1.00 49.90           O  
ATOM   3564  CG  GLN A 460      43.927  -7.995 -17.730  1.00 49.90           C  
ATOM   3565  CD  GLN A 460      43.093  -7.988 -18.997  1.00 49.90           C  
ATOM   3566  NE2 GLN A 460      42.736  -6.797 -19.465  1.00 49.90           N  
ATOM   3567  OE1 GLN A 460      42.773  -9.045 -19.551  1.00 49.90           O  
ATOM   3568  N   THR A 461      45.303 -11.632 -14.844  1.00 52.57           N  
ATOM   3569  CA  THR A 461      45.003 -12.714 -13.912  1.00 52.57           C  
ATOM   3570  C   THR A 461      45.498 -12.372 -12.510  1.00 52.57           C  
ATOM   3571  CB  THR A 461      45.635 -14.040 -14.374  1.00 52.57           C  
ATOM   3572  O   THR A 461      44.857 -12.722 -11.517  1.00 52.57           O  
ATOM   3573  CG2 THR A 461      44.995 -14.533 -15.668  1.00 52.57           C  
ATOM   3574  OG1 THR A 461      47.037 -13.844 -14.591  1.00 52.57           O  
ATOM   3575  N   GLU A 462      46.321 -11.317 -12.370  1.00 50.18           N  
ATOM   3576  CA  GLU A 462      46.674 -10.884 -11.021  1.00 50.18           C  
ATOM   3577  C   GLU A 462      45.744  -9.776 -10.536  1.00 50.18           C  
ATOM   3578  CB  GLU A 462      48.129 -10.408 -10.972  1.00 50.18           C  
ATOM   3579  O   GLU A 462      45.445  -9.687  -9.344  1.00 50.18           O  
ATOM   3580  CG  GLU A 462      49.148 -11.534 -11.068  1.00 50.18           C  
ATOM   3581  CD  GLU A 462      50.585 -11.056 -10.935  1.00 50.18           C  
ATOM   3582  OE1 GLU A 462      51.507 -11.902 -10.918  1.00 50.18           O  
ATOM   3583  OE2 GLU A 462      50.790  -9.824 -10.845  1.00 50.18           O  
ATOM   3584  N   GLU A 463      44.959  -9.199 -11.413  1.00 54.20           N  
ATOM   3585  CA  GLU A 463      43.968  -8.207 -11.007  1.00 54.20           C  
ATOM   3586  C   GLU A 463      42.642  -8.869 -10.642  1.00 54.20           C  
ATOM   3587  CB  GLU A 463      43.752  -7.176 -12.118  1.00 54.20           C  
ATOM   3588  O   GLU A 463      41.952  -8.423  -9.724  1.00 54.20           O  
ATOM   3589  CG  GLU A 463      43.747  -5.736 -11.628  1.00 54.20           C  
ATOM   3590  CD  GLU A 463      43.499  -4.725 -12.737  1.00 54.20           C  
ATOM   3591  OE1 GLU A 463      43.247  -3.538 -12.431  1.00 54.20           O  
ATOM   3592  OE2 GLU A 463      43.556  -5.125 -13.921  1.00 54.20           O  
ATOM   3593  N   THR A 464      42.350 -10.058 -11.080  1.00 53.34           N  
ATOM   3594  CA  THR A 464      41.156 -10.766 -10.633  1.00 53.34           C  
ATOM   3595  C   THR A 464      41.418 -11.493  -9.318  1.00 53.34           C  
ATOM   3596  CB  THR A 464      40.675 -11.775 -11.693  1.00 53.34           C  
ATOM   3597  O   THR A 464      40.549 -11.542  -8.445  1.00 53.34           O  
ATOM   3598  CG2 THR A 464      39.369 -11.318 -12.335  1.00 53.34           C  
ATOM   3599  OG1 THR A 464      41.675 -11.902 -12.711  1.00 53.34           O  
ATOM   3600  N   GLN A 465      42.656 -11.728  -8.916  1.00 51.69           N  
ATOM   3601  CA  GLN A 465      42.944 -12.305  -7.606  1.00 51.69           C  
ATOM   3602  C   GLN A 465      43.100 -11.216  -6.549  1.00 51.69           C  
ATOM   3603  CB  GLN A 465      44.206 -13.166  -7.664  1.00 51.69           C  
ATOM   3604  O   GLN A 465      42.682 -11.392  -5.403  1.00 51.69           O  
ATOM   3605  CG  GLN A 465      44.205 -14.327  -6.678  1.00 51.69           C  
ATOM   3606  CD  GLN A 465      45.404 -15.241  -6.846  1.00 51.69           C  
ATOM   3607  NE2 GLN A 465      45.200 -16.534  -6.620  1.00 51.69           N  
ATOM   3608  OE1 GLN A 465      46.504 -14.789  -7.178  1.00 51.69           O  
ATOM   3609  N   VAL A 466      43.415  -9.946  -7.015  1.00 54.97           N  
ATOM   3610  CA  VAL A 466      43.481  -8.866  -6.037  1.00 54.97           C  
ATOM   3611  C   VAL A 466      42.090  -8.272  -5.828  1.00 54.97           C  
ATOM   3612  CB  VAL A 466      44.471  -7.763  -6.474  1.00 54.97           C  
ATOM   3613  O   VAL A 466      41.728  -7.901  -4.709  1.00 54.97           O  
ATOM   3614  CG1 VAL A 466      44.495  -6.624  -5.457  1.00 54.97           C  
ATOM   3615  CG2 VAL A 466      45.871  -8.347  -6.661  1.00 54.97           C  
ATOM   3616  N   THR A 467      41.117  -8.528  -6.753  1.00 53.11           N  
ATOM   3617  CA  THR A 467      39.757  -8.041  -6.549  1.00 53.11           C  
ATOM   3618  C   THR A 467      38.935  -9.050  -5.752  1.00 53.11           C  
ATOM   3619  CB  THR A 467      39.060  -7.753  -7.892  1.00 53.11           C  
ATOM   3620  O   THR A 467      38.115  -8.667  -4.915  1.00 53.11           O  
ATOM   3621  CG2 THR A 467      39.095  -6.264  -8.221  1.00 53.11           C  
ATOM   3622  OG1 THR A 467      39.725  -8.478  -8.934  1.00 53.11           O  
ATOM   3623  N   GLU A 468      39.385 -10.290  -5.706  1.00 55.47           N  
ATOM   3624  CA  GLU A 468      38.721 -11.275  -4.858  1.00 55.47           C  
ATOM   3625  C   GLU A 468      39.287 -11.255  -3.441  1.00 55.47           C  
ATOM   3626  CB  GLU A 468      38.853 -12.678  -5.458  1.00 55.47           C  
ATOM   3627  O   GLU A 468      38.547 -11.425  -2.469  1.00 55.47           O  
ATOM   3628  CG  GLU A 468      37.815 -13.666  -4.945  1.00 55.47           C  
ATOM   3629  CD  GLU A 468      38.005 -15.073  -5.490  1.00 55.47           C  
ATOM   3630  OE1 GLU A 468      37.345 -16.012  -4.991  1.00 55.47           O  
ATOM   3631  OE2 GLU A 468      38.822 -15.237  -6.424  1.00 55.47           O  
ATOM   3632  N   GLU A 469      40.451 -10.669  -3.220  1.00 55.81           N  
ATOM   3633  CA  GLU A 469      40.987 -10.514  -1.871  1.00 55.81           C  
ATOM   3634  C   GLU A 469      40.513  -9.211  -1.235  1.00 55.81           C  
ATOM   3635  CB  GLU A 469      42.517 -10.565  -1.891  1.00 55.81           C  
ATOM   3636  O   GLU A 469      40.272  -9.155  -0.027  1.00 55.81           O  
ATOM   3637  CG  GLU A 469      43.093 -11.910  -1.475  1.00 55.81           C  
ATOM   3638  CD  GLU A 469      44.590 -11.866  -1.212  1.00 55.81           C  
ATOM   3639  OE1 GLU A 469      45.128 -12.820  -0.605  1.00 55.81           O  
ATOM   3640  OE2 GLU A 469      45.230 -10.869  -1.614  1.00 55.81           O  
ATOM   3641  N   VAL A 470      40.096  -8.239  -2.070  1.00 55.50           N  
ATOM   3642  CA  VAL A 470      39.576  -7.014  -1.471  1.00 55.50           C  
ATOM   3643  C   VAL A 470      38.074  -7.153  -1.233  1.00 55.50           C  
ATOM   3644  CB  VAL A 470      39.864  -5.782  -2.358  1.00 55.50           C  
ATOM   3645  O   VAL A 470      37.544  -6.630  -0.249  1.00 55.50           O  
ATOM   3646  CG1 VAL A 470      39.389  -4.501  -1.673  1.00 55.50           C  
ATOM   3647  CG2 VAL A 470      41.354  -5.696  -2.684  1.00 55.50           C  
ATOM   3648  N   THR A 471      37.436  -8.107  -1.890  1.00 60.48           N  
ATOM   3649  CA  THR A 471      36.016  -8.329  -1.640  1.00 60.48           C  
ATOM   3650  C   THR A 471      35.817  -9.275  -0.460  1.00 60.48           C  
ATOM   3651  CB  THR A 471      35.313  -8.900  -2.885  1.00 60.48           C  
ATOM   3652  O   THR A 471      34.911  -9.079   0.353  1.00 60.48           O  
ATOM   3653  CG2 THR A 471      34.226  -7.954  -3.386  1.00 60.48           C  
ATOM   3654  OG1 THR A 471      36.278  -9.095  -3.926  1.00 60.48           O  
ATOM   3655  N   GLU A 472      36.843 -10.070  -0.157  1.00 56.30           N  
ATOM   3656  CA  GLU A 472      36.768 -10.910   1.035  1.00 56.30           C  
ATOM   3657  C   GLU A 472      37.248 -10.156   2.272  1.00 56.30           C  
ATOM   3658  CB  GLU A 472      37.589 -12.188   0.846  1.00 56.30           C  
ATOM   3659  O   GLU A 472      36.724 -10.356   3.370  1.00 56.30           O  
ATOM   3660  CG  GLU A 472      36.829 -13.310   0.155  1.00 56.30           C  
ATOM   3661  CD  GLU A 472      37.597 -14.622   0.120  1.00 56.30           C  
ATOM   3662  OE1 GLU A 472      37.007 -15.661  -0.256  1.00 56.30           O  
ATOM   3663  OE2 GLU A 472      38.798 -14.611   0.471  1.00 56.30           O  
ATOM   3664  N   GLU A 473      38.050  -9.093   2.097  1.00 57.25           N  
ATOM   3665  CA  GLU A 473      38.465  -8.281   3.237  1.00 57.25           C  
ATOM   3666  C   GLU A 473      37.408  -7.237   3.585  1.00 57.25           C  
ATOM   3667  CB  GLU A 473      39.805  -7.599   2.951  1.00 57.25           C  
ATOM   3668  O   GLU A 473      37.218  -6.906   4.757  1.00 57.25           O  
ATOM   3669  CG  GLU A 473      41.010  -8.367   3.473  1.00 57.25           C  
ATOM   3670  CD  GLU A 473      42.217  -7.482   3.741  1.00 57.25           C  
ATOM   3671  OE1 GLU A 473      43.136  -7.913   4.473  1.00 57.25           O  
ATOM   3672  OE2 GLU A 473      42.242  -6.346   3.215  1.00 57.25           O  
ATOM   3673  N   GLU A 474      36.539  -6.882   2.672  1.00 53.29           N  
ATOM   3674  CA  GLU A 474      35.446  -5.967   2.988  1.00 53.29           C  
ATOM   3675  C   GLU A 474      34.247  -6.717   3.560  1.00 53.29           C  
ATOM   3676  CB  GLU A 474      35.028  -5.179   1.744  1.00 53.29           C  
ATOM   3677  O   GLU A 474      33.535  -6.196   4.421  1.00 53.29           O  
ATOM   3678  CG  GLU A 474      35.486  -3.727   1.753  1.00 53.29           C  
ATOM   3679  CD  GLU A 474      34.870  -2.897   0.639  1.00 53.29           C  
ATOM   3680  OE1 GLU A 474      34.705  -1.669   0.818  1.00 53.29           O  
ATOM   3681  OE2 GLU A 474      34.549  -3.479  -0.421  1.00 53.29           O  
ATOM   3682  N   GLU A 475      34.154  -7.997   3.271  1.00 52.78           N  
ATOM   3683  CA  GLU A 475      33.111  -8.806   3.895  1.00 52.78           C  
ATOM   3684  C   GLU A 475      33.543  -9.293   5.276  1.00 52.78           C  
ATOM   3685  CB  GLU A 475      32.752  -9.999   3.006  1.00 52.78           C  
ATOM   3686  O   GLU A 475      32.716  -9.420   6.181  1.00 52.78           O  
ATOM   3687  CG  GLU A 475      31.800  -9.655   1.870  1.00 52.78           C  
ATOM   3688  CD  GLU A 475      31.243 -10.879   1.161  1.00 52.78           C  
ATOM   3689  OE1 GLU A 475      30.234 -10.752   0.431  1.00 52.78           O  
ATOM   3690  OE2 GLU A 475      31.822 -11.975   1.336  1.00 52.78           O  
ATOM   3691  N   LYS A 476      34.829  -9.346   5.555  1.00 49.54           N  
ATOM   3692  CA  LYS A 476      35.329  -9.679   6.886  1.00 49.54           C  
ATOM   3693  C   LYS A 476      35.405  -8.437   7.770  1.00 49.54           C  
ATOM   3694  CB  LYS A 476      36.704 -10.341   6.793  1.00 49.54           C  
ATOM   3695  O   LYS A 476      35.120  -8.503   8.968  1.00 49.54           O  
ATOM   3696  CG  LYS A 476      37.089 -11.144   8.027  1.00 49.54           C  
ATOM   3697  CD  LYS A 476      38.449 -11.809   7.860  1.00 49.54           C  
ATOM   3698  CE  LYS A 476      38.797 -12.681   9.058  1.00 49.54           C  
ATOM   3699  NZ  LYS A 476      40.253 -13.012   9.098  1.00 49.54           N  
ATOM   3700  N   GLU A 477      35.389  -7.267   7.162  1.00 52.17           N  
ATOM   3701  CA  GLU A 477      35.345  -6.042   7.956  1.00 52.17           C  
ATOM   3702  C   GLU A 477      33.906  -5.594   8.199  1.00 52.17           C  
ATOM   3703  CB  GLU A 477      36.134  -4.926   7.267  1.00 52.17           C  
ATOM   3704  O   GLU A 477      33.592  -5.045   9.257  1.00 52.17           O  
ATOM   3705  CG  GLU A 477      37.376  -4.490   8.031  1.00 52.17           C  
ATOM   3706  CD  GLU A 477      38.015  -3.230   7.468  1.00 52.17           C  
ATOM   3707  OE1 GLU A 477      38.925  -2.669   8.118  1.00 52.17           O  
ATOM   3708  OE2 GLU A 477      37.601  -2.801   6.368  1.00 52.17           O  
ATOM   3709  N   ALA A 478      32.987  -6.036   7.419  1.00 51.96           N  
ATOM   3710  CA  ALA A 478      31.576  -5.764   7.677  1.00 51.96           C  
ATOM   3711  C   ALA A 478      30.996  -6.768   8.669  1.00 51.96           C  
ATOM   3712  CB  ALA A 478      30.782  -5.791   6.373  1.00 51.96           C  
ATOM   3713  O   ALA A 478      30.135  -6.421   9.481  1.00 51.96           O  
ATOM   3714  N   LYS A 479      31.671  -7.926   8.800  1.00 48.85           N  
ATOM   3715  CA  LYS A 479      31.232  -8.891   9.804  1.00 48.85           C  
ATOM   3716  C   LYS A 479      31.884  -8.614  11.156  1.00 48.85           C  
ATOM   3717  CB  LYS A 479      31.549 -10.318   9.352  1.00 48.85           C  
ATOM   3718  O   LYS A 479      31.260  -8.803  12.202  1.00 48.85           O  
ATOM   3719  CG  LYS A 479      30.472 -11.333   9.707  1.00 48.85           C  
ATOM   3720  CD  LYS A 479      30.862 -12.738   9.266  1.00 48.85           C  
ATOM   3721  CE  LYS A 479      29.765 -13.747   9.577  1.00 48.85           C  
ATOM   3722  NZ  LYS A 479      30.165 -15.135   9.197  1.00 48.85           N  
ATOM   3723  N   GLU A 480      32.961  -7.841  11.115  1.00 47.69           N  
ATOM   3724  CA  GLU A 480      33.594  -7.441  12.367  1.00 47.69           C  
ATOM   3725  C   GLU A 480      33.091  -6.076  12.828  1.00 47.69           C  
ATOM   3726  CB  GLU A 480      35.117  -7.416  12.216  1.00 47.69           C  
ATOM   3727  O   GLU A 480      32.980  -5.822  14.029  1.00 47.69           O  
ATOM   3728  CG  GLU A 480      35.801  -8.697  12.671  1.00 47.69           C  
ATOM   3729  CD  GLU A 480      37.319  -8.609  12.645  1.00 47.69           C  
ATOM   3730  OE1 GLU A 480      37.990  -9.565  13.095  1.00 47.69           O  
ATOM   3731  OE2 GLU A 480      37.841  -7.575  12.171  1.00 47.69           O  
ATOM   3732  N   GLU A 481      32.337  -5.373  11.996  1.00 46.43           N  
ATOM   3733  CA  GLU A 481      31.693  -4.133  12.418  1.00 46.43           C  
ATOM   3734  C   GLU A 481      30.218  -4.358  12.737  1.00 46.43           C  
ATOM   3735  CB  GLU A 481      31.840  -3.056  11.339  1.00 46.43           C  
ATOM   3736  O   GLU A 481      29.667  -3.718  13.634  1.00 46.43           O  
ATOM   3737  CG  GLU A 481      32.432  -1.751  11.850  1.00 46.43           C  
ATOM   3738  CD  GLU A 481      32.203  -0.579  10.908  1.00 46.43           C  
ATOM   3739  OE1 GLU A 481      32.467   0.579  11.304  1.00 46.43           O  
ATOM   3740  OE2 GLU A 481      31.754  -0.821   9.765  1.00 46.43           O  
ATOM   3741  N   GLU A 482      29.720  -5.514  12.490  1.00 43.46           N  
ATOM   3742  CA  GLU A 482      28.374  -5.889  12.913  1.00 43.46           C  
ATOM   3743  C   GLU A 482      28.411  -6.760  14.165  1.00 43.46           C  
ATOM   3744  CB  GLU A 482      27.641  -6.620  11.785  1.00 43.46           C  
ATOM   3745  O   GLU A 482      27.465  -6.760  14.956  1.00 43.46           O  
ATOM   3746  CG  GLU A 482      26.498  -5.821  11.175  1.00 43.46           C  
ATOM   3747  CD  GLU A 482      25.507  -6.681  10.407  1.00 43.46           C  
ATOM   3748  OE1 GLU A 482      24.398  -6.194  10.092  1.00 43.46           O  
ATOM   3749  OE2 GLU A 482      25.843  -7.851  10.119  1.00 43.46           O  
ATOM   3750  N   GLY A 483      29.585  -6.998  14.750  1.00 36.79           N  
ATOM   3751  CA  GLY A 483      29.715  -7.641  16.048  1.00 36.79           C  
ATOM   3752  C   GLY A 483      30.208  -6.702  17.132  1.00 36.79           C  
ATOM   3753  O   GLY A 483      29.974  -6.938  18.319  1.00 36.79           O  
ATOM   3754  N   LYS A 484      30.232  -5.418  16.880  1.00 36.45           N  
ATOM   3755  CA  LYS A 484      30.572  -4.452  17.920  1.00 36.45           C  
ATOM   3756  C   LYS A 484      29.482  -3.393  18.064  1.00 36.45           C  
ATOM   3757  CB  LYS A 484      31.914  -3.785  17.615  1.00 36.45           C  
ATOM   3758  O   LYS A 484      29.487  -2.616  19.021  1.00 36.45           O  
ATOM   3759  CG  LYS A 484      32.856  -3.715  18.808  1.00 36.45           C  
ATOM   3760  CD  LYS A 484      34.218  -3.159  18.413  1.00 36.45           C  
ATOM   3761  CE  LYS A 484      35.178  -3.136  19.595  1.00 36.45           C  
ATOM   3762  NZ  LYS A 484      36.484  -2.506  19.236  1.00 36.45           N  
ATOM   3763  N   GLU A 485      28.248  -3.709  17.742  1.00 35.21           N  
ATOM   3764  CA  GLU A 485      27.149  -2.836  18.142  1.00 35.21           C  
ATOM   3765  C   GLU A 485      25.986  -3.641  18.716  1.00 35.21           C  
ATOM   3766  CB  GLU A 485      26.672  -1.994  16.956  1.00 35.21           C  
ATOM   3767  O   GLU A 485      24.976  -3.071  19.134  1.00 35.21           O  
ATOM   3768  CG  GLU A 485      27.559  -0.795  16.657  1.00 35.21           C  
ATOM   3769  CD  GLU A 485      26.965   0.147  15.621  1.00 35.21           C  
ATOM   3770  OE1 GLU A 485      27.552   1.225  15.374  1.00 35.21           O  
ATOM   3771  OE2 GLU A 485      25.904  -0.195  15.053  1.00 35.21           O  
ATOM   3772  N   GLU A 486      26.265  -4.678  19.562  1.00 33.65           N  
ATOM   3773  CA  GLU A 486      25.188  -5.265  20.354  1.00 33.65           C  
ATOM   3774  C   GLU A 486      25.601  -5.422  21.815  1.00 33.65           C  
ATOM   3775  CB  GLU A 486      24.772  -6.620  19.776  1.00 33.65           C  
ATOM   3776  O   GLU A 486      26.548  -6.148  22.123  1.00 33.65           O  
ATOM   3777  CG  GLU A 486      23.674  -6.529  18.726  1.00 33.65           C  
ATOM   3778  CD  GLU A 486      22.773  -7.754  18.693  1.00 33.65           C  
ATOM   3779  OE1 GLU A 486      21.697  -7.698  18.056  1.00 33.65           O  
ATOM   3780  OE2 GLU A 486      23.146  -8.776  19.310  1.00 33.65           O  
ATOM   3781  N   GLU A 487      26.026  -4.351  22.495  1.00 28.29           N  
ATOM   3782  CA  GLU A 487      26.129  -4.334  23.952  1.00 28.29           C  
ATOM   3783  C   GLU A 487      25.760  -2.964  24.515  1.00 28.29           C  
ATOM   3784  CB  GLU A 487      27.541  -4.723  24.396  1.00 28.29           C  
ATOM   3785  O   GLU A 487      26.326  -1.947  24.107  1.00 28.29           O  
ATOM   3786  CG  GLU A 487      27.630  -6.109  25.018  1.00 28.29           C  
ATOM   3787  CD  GLU A 487      28.729  -6.229  26.061  1.00 28.29           C  
ATOM   3788  OE1 GLU A 487      28.752  -7.236  26.805  1.00 28.29           O  
ATOM   3789  OE2 GLU A 487      29.573  -5.309  26.136  1.00 28.29           O  
ATOM   3790  N   GLY A 488      24.531  -2.610  24.632  1.00 24.64           N  
ATOM   3791  CA  GLY A 488      24.186  -1.659  25.677  1.00 24.64           C  
ATOM   3792  C   GLY A 488      22.692  -1.433  25.810  1.00 24.64           C  
ATOM   3793  O   GLY A 488      21.989  -1.295  24.807  1.00 24.64           O  
ATOM   3794  N   GLY A 489      22.051  -2.246  26.738  1.00 25.49           N  
ATOM   3795  CA  GLY A 489      21.486  -1.731  27.975  1.00 25.49           C  
ATOM   3796  C   GLY A 489      19.970  -1.679  27.962  1.00 25.49           C  
ATOM   3797  O   GLY A 489      19.367  -1.236  26.983  1.00 25.49           O  
ATOM   3798  N   GLU A 490      19.372  -2.772  28.482  1.00 25.09           N  
ATOM   3799  CA  GLU A 490      18.515  -3.129  29.609  1.00 25.09           C  
ATOM   3800  C   GLU A 490      18.323  -1.946  30.553  1.00 25.09           C  
ATOM   3801  CB  GLU A 490      19.100  -4.321  30.372  1.00 25.09           C  
ATOM   3802  O   GLU A 490      19.296  -1.321  30.980  1.00 25.09           O  
ATOM   3803  CG  GLU A 490      18.557  -5.668  29.917  1.00 25.09           C  
ATOM   3804  CD  GLU A 490      19.144  -6.842  30.685  1.00 25.09           C  
ATOM   3805  OE1 GLU A 490      18.685  -7.989  30.484  1.00 25.09           O  
ATOM   3806  OE2 GLU A 490      20.071  -6.612  31.494  1.00 25.09           O  
ATOM   3807  N   GLU A 491      17.145  -1.264  30.488  1.00 27.13           N  
ATOM   3808  CA  GLU A 491      16.493  -0.532  31.570  1.00 27.13           C  
ATOM   3809  C   GLU A 491      15.062  -0.155  31.198  1.00 27.13           C  
ATOM   3810  CB  GLU A 491      17.292   0.724  31.927  1.00 27.13           C  
ATOM   3811  O   GLU A 491      14.813   0.352  30.102  1.00 27.13           O  
ATOM   3812  CG  GLU A 491      18.535   0.446  32.760  1.00 27.13           C  
ATOM   3813  CD  GLU A 491      19.231   1.710  33.239  1.00 27.13           C  
ATOM   3814  OE1 GLU A 491      20.225   1.606  33.993  1.00 27.13           O  
ATOM   3815  OE2 GLU A 491      18.778   2.812  32.859  1.00 27.13           O  
ATOM   3816  N   GLU A 492      14.071  -0.952  31.830  1.00 26.04           N  
ATOM   3817  CA  GLU A 492      13.231  -0.617  32.977  1.00 26.04           C  
ATOM   3818  C   GLU A 492      12.087   0.308  32.572  1.00 26.04           C  
ATOM   3819  CB  GLU A 492      14.066   0.032  34.084  1.00 26.04           C  
ATOM   3820  O   GLU A 492      12.306   1.316  31.897  1.00 26.04           O  
ATOM   3821  CG  GLU A 492      14.630  -0.961  35.090  1.00 26.04           C  
ATOM   3822  CD  GLU A 492      14.845  -0.359  36.470  1.00 26.04           C  
ATOM   3823  OE1 GLU A 492      15.041  -1.124  37.442  1.00 26.04           O  
ATOM   3824  OE2 GLU A 492      14.815   0.887  36.581  1.00 26.04           O  
ATOM   3825  N   GLU A 493      10.880  -0.334  32.527  1.00 23.23           N  
ATOM   3826  CA  GLU A 493       9.766  -0.210  33.462  1.00 23.23           C  
ATOM   3827  C   GLU A 493       9.099   1.158  33.346  1.00 23.23           C  
ATOM   3828  CB  GLU A 493      10.241  -0.443  34.898  1.00 23.23           C  
ATOM   3829  O   GLU A 493       9.780   2.184  33.293  1.00 23.23           O  
ATOM   3830  CG  GLU A 493      10.461  -1.909  35.243  1.00 23.23           C  
ATOM   3831  CD  GLU A 493       9.591  -2.392  36.392  1.00 23.23           C  
ATOM   3832  OE1 GLU A 493       9.423  -3.623  36.550  1.00 23.23           O  
ATOM   3833  OE2 GLU A 493       9.071  -1.534  37.139  1.00 23.23           O  
ATOM   3834  N   ALA A 494       7.803   1.045  32.968  1.00 24.58           N  
ATOM   3835  CA  ALA A 494       6.755   1.644  33.789  1.00 24.58           C  
ATOM   3836  C   ALA A 494       5.700   2.325  32.922  1.00 24.58           C  
ATOM   3837  CB  ALA A 494       7.356   2.644  34.774  1.00 24.58           C  
ATOM   3838  O   ALA A 494       6.033   3.106  32.027  1.00 24.58           O  
ATOM   3839  N   GLU A 495       4.570   1.584  32.729  1.00 22.88           N  
ATOM   3840  CA  GLU A 495       3.281   1.826  33.370  1.00 22.88           C  
ATOM   3841  C   GLU A 495       2.607   3.071  32.802  1.00 22.88           C  
ATOM   3842  CB  GLU A 495       3.452   1.964  34.885  1.00 22.88           C  
ATOM   3843  O   GLU A 495       3.237   4.124  32.681  1.00 22.88           O  
ATOM   3844  CG  GLU A 495       2.855   0.812  35.680  1.00 22.88           C  
ATOM   3845  CD  GLU A 495       2.268   1.244  37.014  1.00 22.88           C  
ATOM   3846  OE1 GLU A 495       1.512   0.457  37.628  1.00 22.88           O  
ATOM   3847  OE2 GLU A 495       2.565   2.379  37.449  1.00 22.88           O  
ATOM   3848  N   GLY A 496       1.503   2.832  32.003  1.00 21.67           N  
ATOM   3849  CA  GLY A 496       0.319   3.604  32.345  1.00 21.67           C  
ATOM   3850  C   GLY A 496      -0.620   3.808  31.171  1.00 21.67           C  
ATOM   3851  O   GLY A 496      -0.181   4.142  30.069  1.00 21.67           O  
ATOM   3852  N   GLY A 497      -1.673   2.973  31.088  1.00 23.53           N  
ATOM   3853  CA  GLY A 497      -2.955   3.622  31.313  1.00 23.53           C  
ATOM   3854  C   GLY A 497      -3.938   3.411  30.178  1.00 23.53           C  
ATOM   3855  O   GLY A 497      -3.567   3.489  29.005  1.00 23.53           O  
ATOM   3856  N   GLU A 498      -4.866   2.434  30.390  1.00 25.66           N  
ATOM   3857  CA  GLU A 498      -6.272   2.730  30.648  1.00 25.66           C  
ATOM   3858  C   GLU A 498      -7.119   2.515  29.398  1.00 25.66           C  
ATOM   3859  CB  GLU A 498      -6.435   4.166  31.153  1.00 25.66           C  
ATOM   3860  O   GLU A 498      -6.773   2.995  28.316  1.00 25.66           O  
ATOM   3861  CG  GLU A 498      -6.256   4.313  32.658  1.00 25.66           C  
ATOM   3862  CD  GLU A 498      -6.545   5.717  33.162  1.00 25.66           C  
ATOM   3863  OE1 GLU A 498      -6.583   5.923  34.396  1.00 25.66           O  
ATOM   3864  OE2 GLU A 498      -6.736   6.619  32.316  1.00 25.66           O  
ATOM   3865  N   GLU A 499      -7.907   1.386  29.342  1.00 26.82           N  
ATOM   3866  CA  GLU A 499      -9.365   1.465  29.327  1.00 26.82           C  
ATOM   3867  C   GLU A 499      -9.950   0.642  28.184  1.00 26.82           C  
ATOM   3868  CB  GLU A 499      -9.823   2.922  29.214  1.00 26.82           C  
ATOM   3869  O   GLU A 499      -9.551   0.801  27.028  1.00 26.82           O  
ATOM   3870  CG  GLU A 499     -10.831   3.333  30.278  1.00 26.82           C  
ATOM   3871  CD  GLU A 499     -11.386   4.733  30.069  1.00 26.82           C  
ATOM   3872  OE1 GLU A 499     -12.269   5.159  30.847  1.00 26.82           O  
ATOM   3873  OE2 GLU A 499     -10.935   5.410  29.117  1.00 26.82           O  
ATOM   3874  N   GLU A 500     -10.404  -0.612  28.477  1.00 26.37           N  
ATOM   3875  CA  GLU A 500     -11.749  -1.070  28.810  1.00 26.37           C  
ATOM   3876  C   GLU A 500     -12.661  -1.040  27.587  1.00 26.37           C  
ATOM   3877  CB  GLU A 500     -12.346  -0.217  29.932  1.00 26.37           C  
ATOM   3878  O   GLU A 500     -12.719  -0.036  26.874  1.00 26.37           O  
ATOM   3879  CG  GLU A 500     -12.292  -0.878  31.302  1.00 26.37           C  
ATOM   3880  CD  GLU A 500     -13.067  -0.117  32.366  1.00 26.37           C  
ATOM   3881  OE1 GLU A 500     -13.201  -0.628  33.501  1.00 26.37           O  
ATOM   3882  OE2 GLU A 500     -13.544   0.999  32.062  1.00 26.37           O  
ATOM   3883  N   THR A 501     -13.144  -2.201  27.050  1.00 27.03           N  
ATOM   3884  CA  THR A 501     -14.482  -2.777  27.105  1.00 27.03           C  
ATOM   3885  C   THR A 501     -15.014  -3.044  25.700  1.00 27.03           C  
ATOM   3886  CB  THR A 501     -15.457  -1.854  27.860  1.00 27.03           C  
ATOM   3887  O   THR A 501     -14.920  -2.184  24.821  1.00 27.03           O  
ATOM   3888  CG2 THR A 501     -15.268  -1.970  29.368  1.00 27.03           C  
ATOM   3889  OG1 THR A 501     -15.225  -0.497  27.463  1.00 27.03           O  
ATOM   3890  N   LYS A 502     -14.924  -4.353  25.196  1.00 23.99           N  
ATOM   3891  CA  LYS A 502     -15.807  -5.493  24.970  1.00 23.99           C  
ATOM   3892  C   LYS A 502     -17.272  -5.091  25.117  1.00 23.99           C  
ATOM   3893  CB  LYS A 502     -15.476  -6.629  25.939  1.00 23.99           C  
ATOM   3894  O   LYS A 502     -17.651  -4.457  26.104  1.00 23.99           O  
ATOM   3895  CG  LYS A 502     -15.156  -7.951  25.256  1.00 23.99           C  
ATOM   3896  CD  LYS A 502     -14.769  -9.022  26.267  1.00 23.99           C  
ATOM   3897  CE  LYS A 502     -14.384 -10.327  25.582  1.00 23.99           C  
ATOM   3898  NZ  LYS A 502     -13.823 -11.317  26.549  1.00 23.99           N  
ATOM   3899  N   SER A 503     -18.116  -5.426  24.120  1.00 41.44           N  
ATOM   3900  CA  SER A 503     -19.210  -6.116  23.445  1.00 41.44           C  
ATOM   3901  C   SER A 503     -20.525  -5.361  23.608  1.00 41.44           C  
ATOM   3902  CB  SER A 503     -19.360  -7.539  23.985  1.00 41.44           C  
ATOM   3903  O   SER A 503     -20.695  -4.601  24.564  1.00 41.44           O  
ATOM   3904  OG  SER A 503     -19.090  -7.581  25.376  1.00 41.44           O  
ATOM   3905  N   PRO A 504     -21.654  -5.603  22.687  1.00 41.53           N  
ATOM   3906  CA  PRO A 504     -22.601  -6.721  22.700  1.00 41.53           C  
ATOM   3907  C   PRO A 504     -23.109  -7.080  21.306  1.00 41.53           C  
ATOM   3908  CB  PRO A 504     -23.741  -6.207  23.582  1.00 41.53           C  
ATOM   3909  O   PRO A 504     -22.790  -6.392  20.332  1.00 41.53           O  
ATOM   3910  CG  PRO A 504     -23.826  -4.745  23.283  1.00 41.53           C  
ATOM   3911  CD  PRO A 504     -22.683  -4.375  22.383  1.00 41.53           C  
ATOM   3912  N   PRO A 505     -23.833  -8.213  21.171  1.00 38.31           N  
ATOM   3913  CA  PRO A 505     -24.565  -9.296  20.511  1.00 38.31           C  
ATOM   3914  C   PRO A 505     -25.996  -8.905  20.148  1.00 38.31           C  
ATOM   3915  CB  PRO A 505     -24.553 -10.416  21.553  1.00 38.31           C  
ATOM   3916  O   PRO A 505     -26.493  -7.872  20.604  1.00 38.31           O  
ATOM   3917  CG  PRO A 505     -24.653  -9.715  22.869  1.00 38.31           C  
ATOM   3918  CD  PRO A 505     -24.576  -8.235  22.628  1.00 38.31           C  
ATOM   3919  N   ALA A 506     -26.390  -9.145  18.998  1.00 29.30           N  
ATOM   3920  CA  ALA A 506     -27.790  -9.409  18.673  1.00 29.30           C  
ATOM   3921  C   ALA A 506     -27.910 -10.493  17.607  1.00 29.30           C  
ATOM   3922  CB  ALA A 506     -28.477  -8.128  18.205  1.00 29.30           C  
ATOM   3923  O   ALA A 506     -27.200 -10.463  16.598  1.00 29.30           O  
ATOM   3924  N   GLU A 507     -28.356 -11.731  18.066  1.00 25.06           N  
ATOM   3925  CA  GLU A 507     -29.690 -12.325  18.072  1.00 25.06           C  
ATOM   3926  C   GLU A 507     -30.160 -12.641  16.655  1.00 25.06           C  
ATOM   3927  CB  GLU A 507     -30.690 -11.395  18.763  1.00 25.06           C  
ATOM   3928  O   GLU A 507     -30.099 -11.785  15.770  1.00 25.06           O  
ATOM   3929  CG  GLU A 507     -31.199 -11.922  20.097  1.00 25.06           C  
ATOM   3930  CD  GLU A 507     -32.329 -11.089  20.680  1.00 25.06           C  
ATOM   3931  OE1 GLU A 507     -32.898 -11.482  21.724  1.00 25.06           O  
ATOM   3932  OE2 GLU A 507     -32.650 -10.035  20.087  1.00 25.06           O  
ATOM   3933  N   GLU A 508     -30.178 -13.906  16.280  1.00 25.34           N  
ATOM   3934  CA  GLU A 508     -31.462 -14.498  15.918  1.00 25.34           C  
ATOM   3935  C   GLU A 508     -31.433 -15.052  14.496  1.00 25.34           C  
ATOM   3936  CB  GLU A 508     -32.587 -13.470  16.059  1.00 25.34           C  
ATOM   3937  O   GLU A 508     -31.040 -14.353  13.560  1.00 25.34           O  
ATOM   3938  CG  GLU A 508     -33.781 -13.972  16.858  1.00 25.34           C  
ATOM   3939  CD  GLU A 508     -34.935 -12.982  16.899  1.00 25.34           C  
ATOM   3940  OE1 GLU A 508     -36.016 -13.331  17.424  1.00 25.34           O  
ATOM   3941  OE2 GLU A 508     -34.756 -11.849  16.399  1.00 25.34           O  
ATOM   3942  N   ALA A 509     -31.315 -16.378  14.279  1.00 30.01           N  
ATOM   3943  CA  ALA A 509     -32.309 -17.063  13.457  1.00 30.01           C  
ATOM   3944  C   ALA A 509     -31.700 -18.272  12.752  1.00 30.01           C  
ATOM   3945  CB  ALA A 509     -32.909 -16.101  12.435  1.00 30.01           C  
ATOM   3946  O   ALA A 509     -30.593 -18.191  12.215  1.00 30.01           O  
ATOM   3947  N   ALA A 510     -31.841 -19.522  13.201  1.00 32.74           N  
ATOM   3948  CA  ALA A 510     -32.621 -20.577  12.561  1.00 32.74           C  
ATOM   3949  C   ALA A 510     -31.710 -21.637  11.947  1.00 32.74           C  
ATOM   3950  CB  ALA A 510     -33.540 -19.987  11.495  1.00 32.74           C  
ATOM   3951  O   ALA A 510     -30.831 -21.318  11.142  1.00 32.74           O  
ATOM   3952  N   SER A 511     -31.336 -22.764  12.557  1.00 27.22           N  
ATOM   3953  CA  SER A 511     -31.613 -24.182  12.349  1.00 27.22           C  
ATOM   3954  C   SER A 511     -31.064 -24.662  11.009  1.00 27.22           C  
ATOM   3955  CB  SER A 511     -33.117 -24.451  12.419  1.00 27.22           C  
ATOM   3956  O   SER A 511     -30.993 -23.891  10.049  1.00 27.22           O  
ATOM   3957  OG  SER A 511     -33.831 -23.528  11.615  1.00 27.22           O  
ATOM   3958  N   PRO A 512     -30.755 -25.963  10.718  1.00 37.70           N  
ATOM   3959  CA  PRO A 512     -29.806 -27.041  10.431  1.00 37.70           C  
ATOM   3960  C   PRO A 512     -29.924 -27.566   9.002  1.00 37.70           C  
ATOM   3961  CB  PRO A 512     -30.185 -28.124  11.444  1.00 37.70           C  
ATOM   3962  O   PRO A 512     -30.943 -27.348   8.342  1.00 37.70           O  
ATOM   3963  CG  PRO A 512     -31.669 -28.017  11.580  1.00 37.70           C  
ATOM   3964  CD  PRO A 512     -32.136 -26.829  10.789  1.00 37.70           C  
ATOM   3965  N   GLU A 513     -28.830 -27.752   8.251  1.00 29.99           N  
ATOM   3966  CA  GLU A 513     -28.770 -28.787   7.223  1.00 29.99           C  
ATOM   3967  C   GLU A 513     -27.438 -29.530   7.265  1.00 29.99           C  
ATOM   3968  CB  GLU A 513     -28.990 -28.180   5.835  1.00 29.99           C  
ATOM   3969  O   GLU A 513     -26.374 -28.908   7.291  1.00 29.99           O  
ATOM   3970  CG  GLU A 513     -30.423 -27.737   5.578  1.00 29.99           C  
ATOM   3971  CD  GLU A 513     -30.700 -27.417   4.118  1.00 29.99           C  
ATOM   3972  OE1 GLU A 513     -31.885 -27.272   3.742  1.00 29.99           O  
ATOM   3973  OE2 GLU A 513     -29.723 -27.313   3.342  1.00 29.99           O  
ATOM   3974  N   LYS A 514     -27.161 -30.571   8.039  1.00 24.43           N  
ATOM   3975  CA  LYS A 514     -26.972 -31.996   7.787  1.00 24.43           C  
ATOM   3976  C   LYS A 514     -27.092 -32.312   6.298  1.00 24.43           C  
ATOM   3977  CB  LYS A 514     -27.985 -32.822   8.581  1.00 24.43           C  
ATOM   3978  O   LYS A 514     -28.087 -31.959   5.662  1.00 24.43           O  
ATOM   3979  CG  LYS A 514     -27.391 -33.542   9.783  1.00 24.43           C  
ATOM   3980  CD  LYS A 514     -28.417 -34.442  10.458  1.00 24.43           C  
ATOM   3981  CE  LYS A 514     -27.861 -35.069  11.729  1.00 24.43           C  
ATOM   3982  NZ  LYS A 514     -28.834 -36.017  12.351  1.00 24.43           N  
ATOM   3983  N   GLU A 515     -25.978 -32.517   5.528  1.00 30.88           N  
ATOM   3984  CA  GLU A 515     -25.874 -33.516   4.468  1.00 30.88           C  
ATOM   3985  C   GLU A 515     -24.417 -33.844   4.159  1.00 30.88           C  
ATOM   3986  CB  GLU A 515     -26.585 -33.032   3.201  1.00 30.88           C  
ATOM   3987  O   GLU A 515     -23.597 -32.941   3.976  1.00 30.88           O  
ATOM   3988  CG  GLU A 515     -28.059 -33.403   3.143  1.00 30.88           C  
ATOM   3989  CD  GLU A 515     -28.637 -33.347   1.737  1.00 30.88           C  
ATOM   3990  OE1 GLU A 515     -29.784 -33.806   1.534  1.00 30.88           O  
ATOM   3991  OE2 GLU A 515     -27.936 -32.842   0.832  1.00 30.88           O  
ATOM   3992  N   ALA A 516     -23.732 -34.824   4.752  1.00 24.01           N  
ATOM   3993  CA  ALA A 516     -23.287 -36.148   4.323  1.00 24.01           C  
ATOM   3994  C   ALA A 516     -23.027 -36.179   2.820  1.00 24.01           C  
ATOM   3995  CB  ALA A 516     -24.320 -37.206   4.704  1.00 24.01           C  
ATOM   3996  O   ALA A 516     -23.953 -36.023   2.020  1.00 24.01           O  
ATOM   3997  N   LYS A 517     -21.797 -35.981   2.283  1.00 32.30           N  
ATOM   3998  CA  LYS A 517     -21.273 -36.722   1.140  1.00 32.30           C  
ATOM   3999  C   LYS A 517     -19.817 -37.121   1.364  1.00 32.30           C  
ATOM   4000  CB  LYS A 517     -21.397 -35.893  -0.140  1.00 32.30           C  
ATOM   4001  O   LYS A 517     -18.990 -36.289   1.742  1.00 32.30           O  
ATOM   4002  CG  LYS A 517     -22.749 -36.016  -0.828  1.00 32.30           C  
ATOM   4003  CD  LYS A 517     -22.744 -35.340  -2.193  1.00 32.30           C  
ATOM   4004  CE  LYS A 517     -24.141 -35.293  -2.799  1.00 32.30           C  
ATOM   4005  NZ  LYS A 517     -24.140 -34.642  -4.143  1.00 32.30           N  
ATOM   4006  N   SER A 518     -19.434 -38.196   2.027  1.00 26.63           N  
ATOM   4007  CA  SER A 518     -18.661 -39.418   1.825  1.00 26.63           C  
ATOM   4008  C   SER A 518     -17.919 -39.388   0.494  1.00 26.63           C  
ATOM   4009  CB  SER A 518     -19.572 -40.644   1.884  1.00 26.63           C  
ATOM   4010  O   SER A 518     -18.437 -38.876  -0.501  1.00 26.63           O  
ATOM   4011  OG  SER A 518     -20.734 -40.447   1.096  1.00 26.63           O  
ATOM   4012  N   PRO A 519     -16.760 -40.052   0.256  1.00 36.47           N  
ATOM   4013  CA  PRO A 519     -15.348 -40.098  -0.132  1.00 36.47           C  
ATOM   4014  C   PRO A 519     -15.124 -40.819  -1.460  1.00 36.47           C  
ATOM   4015  CB  PRO A 519     -14.690 -40.860   1.021  1.00 36.47           C  
ATOM   4016  O   PRO A 519     -15.947 -41.643  -1.865  1.00 36.47           O  
ATOM   4017  CG  PRO A 519     -15.712 -41.864   1.448  1.00 36.47           C  
ATOM   4018  CD  PRO A 519     -16.978 -41.611   0.680  1.00 36.47           C  
ATOM   4019  N   VAL A 520     -14.329 -40.258  -2.369  1.00 28.86           N  
ATOM   4020  CA  VAL A 520     -13.679 -40.729  -3.587  1.00 28.86           C  
ATOM   4021  C   VAL A 520     -12.319 -41.334  -3.248  1.00 28.86           C  
ATOM   4022  CB  VAL A 520     -13.514 -39.590  -4.619  1.00 28.86           C  
ATOM   4023  O   VAL A 520     -11.497 -40.696  -2.584  1.00 28.86           O  
ATOM   4024  CG1 VAL A 520     -12.808 -40.098  -5.875  1.00 28.86           C  
ATOM   4025  CG2 VAL A 520     -14.873 -38.989  -4.972  1.00 28.86           C  
ATOM   4026  N   LYS A 521     -12.211 -42.623  -2.894  1.00 23.35           N  
ATOM   4027  CA  LYS A 521     -11.467 -43.849  -3.166  1.00 23.35           C  
ATOM   4028  C   LYS A 521     -11.401 -44.132  -4.664  1.00 23.35           C  
ATOM   4029  CB  LYS A 521     -12.100 -45.034  -2.436  1.00 23.35           C  
ATOM   4030  O   LYS A 521     -12.433 -44.192  -5.335  1.00 23.35           O  
ATOM   4031  CG  LYS A 521     -11.093 -45.971  -1.786  1.00 23.35           C  
ATOM   4032  CD  LYS A 521     -11.784 -47.115  -1.055  1.00 23.35           C  
ATOM   4033  CE  LYS A 521     -10.778 -48.036  -0.378  1.00 23.35           C  
ATOM   4034  NZ  LYS A 521     -11.452 -49.124   0.391  1.00 23.35           N  
ATOM   4035  N   GLU A 522     -10.209 -43.859  -5.381  1.00 29.23           N  
ATOM   4036  CA  GLU A 522      -9.789 -44.628  -6.549  1.00 29.23           C  
ATOM   4037  C   GLU A 522      -8.295 -44.458  -6.813  1.00 29.23           C  
ATOM   4038  CB  GLU A 522     -10.592 -44.212  -7.784  1.00 29.23           C  
ATOM   4039  O   GLU A 522      -7.781 -43.338  -6.803  1.00 29.23           O  
ATOM   4040  CG  GLU A 522     -11.762 -45.133  -8.096  1.00 29.23           C  
ATOM   4041  CD  GLU A 522     -12.267 -44.999  -9.524  1.00 29.23           C  
ATOM   4042  OE1 GLU A 522     -13.095 -45.834  -9.956  1.00 29.23           O  
ATOM   4043  OE2 GLU A 522     -11.831 -44.053 -10.217  1.00 29.23           O  
ATOM   4044  N   GLU A 523      -7.419 -45.410  -6.385  1.00 28.78           N  
ATOM   4045  CA  GLU A 523      -6.632 -46.264  -7.270  1.00 28.78           C  
ATOM   4046  C   GLU A 523      -5.146 -46.187  -6.934  1.00 28.78           C  
ATOM   4047  CB  GLU A 523      -6.861 -45.877  -8.733  1.00 28.78           C  
ATOM   4048  O   GLU A 523      -4.585 -45.095  -6.821  1.00 28.78           O  
ATOM   4049  CG  GLU A 523      -7.947 -46.691  -9.422  1.00 28.78           C  
ATOM   4050  CD  GLU A 523      -7.915 -46.572 -10.938  1.00 28.78           C  
ATOM   4051  OE1 GLU A 523      -8.444 -47.473 -11.628  1.00 28.78           O  
ATOM   4052  OE2 GLU A 523      -7.356 -45.571 -11.439  1.00 28.78           O  
ATOM   4053  N   ALA A 524      -4.557 -47.107  -6.167  1.00 24.86           N  
ATOM   4054  CA  ALA A 524      -3.594 -48.201  -6.258  1.00 24.86           C  
ATOM   4055  C   ALA A 524      -2.737 -48.075  -7.514  1.00 24.86           C  
ATOM   4056  CB  ALA A 524      -4.315 -49.547  -6.242  1.00 24.86           C  
ATOM   4057  O   ALA A 524      -3.259 -48.062  -8.631  1.00 24.86           O  
ATOM   4058  N   LYS A 525      -1.486 -47.506  -7.432  1.00 31.74           N  
ATOM   4059  CA  LYS A 525      -0.333 -47.913  -8.230  1.00 31.74           C  
ATOM   4060  C   LYS A 525       0.953 -47.846  -7.411  1.00 31.74           C  
ATOM   4061  CB  LYS A 525      -0.207 -47.037  -9.477  1.00 31.74           C  
ATOM   4062  O   LYS A 525       1.265 -46.811  -6.819  1.00 31.74           O  
ATOM   4063  CG  LYS A 525       0.545 -47.697 -10.624  1.00 31.74           C  
ATOM   4064  CD  LYS A 525       0.428 -46.886 -11.908  1.00 31.74           C  
ATOM   4065  CE  LYS A 525       1.168 -47.553 -13.060  1.00 31.74           C  
ATOM   4066  NZ  LYS A 525       0.767 -46.982 -14.381  1.00 31.74           N  
ATOM   4067  N   SER A 526       1.304 -48.790  -6.626  1.00 24.29           N  
ATOM   4068  CA  SER A 526       2.547 -49.542  -6.488  1.00 24.29           C  
ATOM   4069  C   SER A 526       3.369 -49.490  -7.771  1.00 24.29           C  
ATOM   4070  CB  SER A 526       2.255 -50.997  -6.119  1.00 24.29           C  
ATOM   4071  O   SER A 526       2.824 -49.608  -8.870  1.00 24.29           O  
ATOM   4072  OG  SER A 526       1.235 -51.531  -6.944  1.00 24.29           O  
ATOM   4073  N   PRO A 527       4.629 -49.049  -7.743  1.00 31.27           N  
ATOM   4074  CA  PRO A 527       5.712 -49.992  -8.032  1.00 31.27           C  
ATOM   4075  C   PRO A 527       6.856 -49.903  -7.025  1.00 31.27           C  
ATOM   4076  CB  PRO A 527       6.180 -49.574  -9.428  1.00 31.27           C  
ATOM   4077  O   PRO A 527       7.090 -48.840  -6.444  1.00 31.27           O  
ATOM   4078  CG  PRO A 527       6.006 -48.090  -9.462  1.00 31.27           C  
ATOM   4079  CD  PRO A 527       5.339 -47.659  -8.187  1.00 31.27           C  
ATOM   4080  N   ALA A 528       6.986 -50.863  -6.167  1.00 25.01           N  
ATOM   4081  CA  ALA A 528       8.002 -51.836  -5.772  1.00 25.01           C  
ATOM   4082  C   ALA A 528       9.112 -51.924  -6.815  1.00 25.01           C  
ATOM   4083  CB  ALA A 528       7.368 -53.209  -5.557  1.00 25.01           C  
ATOM   4084  O   ALA A 528       8.869 -52.321  -7.958  1.00 25.01           O  
ATOM   4085  N   GLU A 529      10.201 -51.138  -6.724  1.00 28.05           N  
ATOM   4086  CA  GLU A 529      11.576 -51.417  -7.126  1.00 28.05           C  
ATOM   4087  C   GLU A 529      12.547 -51.181  -5.973  1.00 28.05           C  
ATOM   4088  CB  GLU A 529      11.969 -50.555  -8.329  1.00 28.05           C  
ATOM   4089  O   GLU A 529      12.519 -50.126  -5.337  1.00 28.05           O  
ATOM   4090  CG  GLU A 529      12.395 -51.360  -9.549  1.00 28.05           C  
ATOM   4091  CD  GLU A 529      13.113 -50.526 -10.597  1.00 28.05           C  
ATOM   4092  OE1 GLU A 529      13.934 -51.085 -11.359  1.00 28.05           O  
ATOM   4093  OE2 GLU A 529      12.854 -49.303 -10.656  1.00 28.05           O  
ATOM   4094  N   ALA A 530      12.886 -52.094  -5.105  1.00 23.19           N  
ATOM   4095  CA  ALA A 530      14.016 -52.893  -4.638  1.00 23.19           C  
ATOM   4096  C   ALA A 530      15.290 -52.541  -5.400  1.00 23.19           C  
ATOM   4097  CB  ALA A 530      13.709 -54.382  -4.780  1.00 23.19           C  
ATOM   4098  O   ALA A 530      15.327 -52.621  -6.630  1.00 23.19           O  
ATOM   4099  N   LYS A 531      16.251 -51.668  -4.815  1.00 29.37           N  
ATOM   4100  CA  LYS A 531      17.679 -51.941  -4.943  1.00 29.37           C  
ATOM   4101  C   LYS A 531      18.494 -51.063  -3.997  1.00 29.37           C  
ATOM   4102  CB  LYS A 531      18.140 -51.725  -6.385  1.00 29.37           C  
ATOM   4103  O   LYS A 531      18.340 -49.840  -3.989  1.00 29.37           O  
ATOM   4104  CG  LYS A 531      18.460 -53.011  -7.132  1.00 29.37           C  
ATOM   4105  CD  LYS A 531      19.036 -52.727  -8.513  1.00 29.37           C  
ATOM   4106  CE  LYS A 531      19.309 -54.013  -9.282  1.00 29.37           C  
ATOM   4107  NZ  LYS A 531      19.698 -53.741 -10.698  1.00 29.37           N  
ATOM   4108  N   SER A 532      18.690 -51.373  -2.770  1.00 23.72           N  
ATOM   4109  CA  SER A 532      19.947 -51.303  -2.031  1.00 23.72           C  
ATOM   4110  C   SER A 532      20.968 -52.293  -2.582  1.00 23.72           C  
ATOM   4111  CB  SER A 532      19.711 -51.576  -0.545  1.00 23.72           C  
ATOM   4112  O   SER A 532      20.599 -53.337  -3.124  1.00 23.72           O  
ATOM   4113  OG  SER A 532      18.826 -52.670  -0.368  1.00 23.72           O  
ATOM   4114  N   PRO A 533      22.353 -51.964  -2.636  1.00 35.15           N  
ATOM   4115  CA  PRO A 533      23.419 -51.578  -1.708  1.00 35.15           C  
ATOM   4116  C   PRO A 533      24.712 -51.192  -2.422  1.00 35.15           C  
ATOM   4117  CB  PRO A 533      23.619 -52.836  -0.858  1.00 35.15           C  
ATOM   4118  O   PRO A 533      24.930 -51.590  -3.569  1.00 35.15           O  
ATOM   4119  CG  PRO A 533      23.386 -53.973  -1.800  1.00 35.15           C  
ATOM   4120  CD  PRO A 533      22.926 -53.417  -3.116  1.00 35.15           C  
ATOM   4121  N   GLU A 534      25.261 -50.015  -2.180  1.00 30.71           N  
ATOM   4122  CA  GLU A 534      26.711 -49.865  -2.261  1.00 30.71           C  
ATOM   4123  C   GLU A 534      27.255 -49.097  -1.060  1.00 30.71           C  
ATOM   4124  CB  GLU A 534      27.107 -49.158  -3.560  1.00 30.71           C  
ATOM   4125  O   GLU A 534      26.772 -48.009  -0.742  1.00 30.71           O  
ATOM   4126  CG  GLU A 534      27.966 -50.007  -4.486  1.00 30.71           C  
ATOM   4127  CD  GLU A 534      28.542 -49.225  -5.655  1.00 30.71           C  
ATOM   4128  OE1 GLU A 534      29.563 -49.662  -6.234  1.00 30.71           O  
ATOM   4129  OE2 GLU A 534      27.968 -48.167  -5.996  1.00 30.71           O  
ATOM   4130  N   LYS A 535      27.600 -49.716   0.084  1.00 22.41           N  
ATOM   4131  CA  LYS A 535      28.782 -49.989   0.897  1.00 22.41           C  
ATOM   4132  C   LYS A 535      30.060 -49.613   0.153  1.00 22.41           C  
ATOM   4133  CB  LYS A 535      28.826 -51.464   1.302  1.00 22.41           C  
ATOM   4134  O   LYS A 535      30.279 -50.053  -0.977  1.00 22.41           O  
ATOM   4135  CG  LYS A 535      29.354 -51.703   2.709  1.00 22.41           C  
ATOM   4136  CD  LYS A 535      29.308 -53.180   3.079  1.00 22.41           C  
ATOM   4137  CE  LYS A 535      29.792 -53.416   4.503  1.00 22.41           C  
ATOM   4138  NZ  LYS A 535      29.875 -54.872   4.826  1.00 22.41           N  
ATOM   4139  N   GLU A 536      30.738 -48.411   0.532  1.00 31.45           N  
ATOM   4140  CA  GLU A 536      32.189 -48.254   0.535  1.00 31.45           C  
ATOM   4141  C   GLU A 536      32.600 -46.937   1.188  1.00 31.45           C  
ATOM   4142  CB  GLU A 536      32.742 -48.329  -0.890  1.00 31.45           C  
ATOM   4143  O   GLU A 536      32.043 -45.883   0.875  1.00 31.45           O  
ATOM   4144  CG  GLU A 536      33.240 -49.711  -1.285  1.00 31.45           C  
ATOM   4145  CD  GLU A 536      34.061 -49.711  -2.565  1.00 31.45           C  
ATOM   4146  OE1 GLU A 536      34.683 -50.748  -2.888  1.00 31.45           O  
ATOM   4147  OE2 GLU A 536      34.082 -48.664  -3.250  1.00 31.45           O  
ATOM   4148  N   GLU A 537      33.071 -46.924   2.446  1.00 27.96           N  
ATOM   4149  CA  GLU A 537      34.416 -46.666   2.954  1.00 27.96           C  
ATOM   4150  C   GLU A 537      34.554 -45.226   3.442  1.00 27.96           C  
ATOM   4151  CB  GLU A 537      35.463 -46.959   1.877  1.00 27.96           C  
ATOM   4152  O   GLU A 537      34.200 -44.286   2.727  1.00 27.96           O  
ATOM   4153  CG  GLU A 537      36.255 -48.235   2.120  1.00 27.96           C  
ATOM   4154  CD  GLU A 537      37.458 -48.380   1.202  1.00 27.96           C  
ATOM   4155  OE1 GLU A 537      38.352 -49.205   1.497  1.00 27.96           O  
ATOM   4156  OE2 GLU A 537      37.507 -47.661   0.178  1.00 27.96           O  
ATOM   4157  N   ALA A 538      34.596 -44.955   4.739  1.00 25.39           N  
ATOM   4158  CA  ALA A 538      35.655 -44.550   5.660  1.00 25.39           C  
ATOM   4159  C   ALA A 538      36.055 -43.095   5.431  1.00 25.39           C  
ATOM   4160  CB  ALA A 538      36.870 -45.463   5.508  1.00 25.39           C  
ATOM   4161  O   ALA A 538      36.507 -42.734   4.342  1.00 25.39           O  
ATOM   4162  N   LYS A 539      35.504 -42.126   6.214  1.00 32.68           N  
ATOM   4163  CA  LYS A 539      36.315 -41.017   6.708  1.00 32.68           C  
ATOM   4164  C   LYS A 539      35.757 -40.469   8.019  1.00 32.68           C  
ATOM   4165  CB  LYS A 539      36.393 -39.901   5.665  1.00 32.68           C  
ATOM   4166  O   LYS A 539      34.575 -40.129   8.102  1.00 32.68           O  
ATOM   4167  CG  LYS A 539      37.744 -39.205   5.603  1.00 32.68           C  
ATOM   4168  CD  LYS A 539      37.813 -38.221   4.442  1.00 32.68           C  
ATOM   4169  CE  LYS A 539      39.197 -37.598   4.318  1.00 32.68           C  
ATOM   4170  NZ  LYS A 539      39.303 -36.720   3.114  1.00 32.68           N  
ATOM   4171  N   SER A 540      36.013 -41.067   9.146  1.00 23.50           N  
ATOM   4172  CA  SER A 540      36.475 -40.521  10.419  1.00 23.50           C  
ATOM   4173  C   SER A 540      37.635 -39.552  10.216  1.00 23.50           C  
ATOM   4174  CB  SER A 540      36.897 -41.646  11.364  1.00 23.50           C  
ATOM   4175  O   SER A 540      38.539 -39.816   9.420  1.00 23.50           O  
ATOM   4176  OG  SER A 540      37.884 -42.465  10.761  1.00 23.50           O  
ATOM   4177  N   PRO A 541      37.510 -38.341  10.782  1.00 29.91           N  
ATOM   4178  CA  PRO A 541      38.243 -37.911  11.976  1.00 29.91           C  
ATOM   4179  C   PRO A 541      37.355 -37.180  12.981  1.00 29.91           C  
ATOM   4180  CB  PRO A 541      39.315 -36.975  11.412  1.00 29.91           C  
ATOM   4181  O   PRO A 541      36.374 -36.541  12.593  1.00 29.91           O  
ATOM   4182  CG  PRO A 541      38.661 -36.299  10.251  1.00 29.91           C  
ATOM   4183  CD  PRO A 541      37.302 -36.907  10.049  1.00 29.91           C  
ATOM   4184  N   ALA A 542      37.022 -37.778  14.108  1.00 24.02           N  
ATOM   4185  CA  ALA A 542      37.334 -37.560  15.518  1.00 24.02           C  
ATOM   4186  C   ALA A 542      38.299 -36.390  15.691  1.00 24.02           C  
ATOM   4187  CB  ALA A 542      37.922 -38.826  16.135  1.00 24.02           C  
ATOM   4188  O   ALA A 542      39.383 -36.378  15.102  1.00 24.02           O  
ATOM   4189  N   GLU A 543      37.764 -35.133  16.015  1.00 26.09           N  
ATOM   4190  CA  GLU A 543      38.368 -34.043  16.775  1.00 26.09           C  
ATOM   4191  C   GLU A 543      37.311 -33.246  17.534  1.00 26.09           C  
ATOM   4192  CB  GLU A 543      39.160 -33.116  15.848  1.00 26.09           C  
ATOM   4193  O   GLU A 543      36.305 -32.831  16.955  1.00 26.09           O  
ATOM   4194  CG  GLU A 543      40.543 -32.758  16.372  1.00 26.09           C  
ATOM   4195  CD  GLU A 543      41.246 -31.701  15.536  1.00 26.09           C  
ATOM   4196  OE1 GLU A 543      42.091 -30.956  16.083  1.00 26.09           O  
ATOM   4197  OE2 GLU A 543      40.949 -31.615  14.323  1.00 26.09           O  
ATOM   4198  N   VAL A 544      37.087 -33.476  18.927  1.00 27.44           N  
ATOM   4199  CA  VAL A 544      37.389 -32.667  20.104  1.00 27.44           C  
ATOM   4200  C   VAL A 544      36.127 -32.484  20.943  1.00 27.44           C  
ATOM   4201  CB  VAL A 544      37.972 -31.290  19.712  1.00 27.44           C  
ATOM   4202  O   VAL A 544      35.078 -32.095  20.423  1.00 27.44           O  
ATOM   4203  CG1 VAL A 544      38.336 -30.484  20.957  1.00 27.44           C  
ATOM   4204  CG2 VAL A 544      39.191 -31.466  18.809  1.00 27.44           C  
ATOM   4205  N   LYS A 545      35.870 -33.266  21.959  1.00 26.43           N  
ATOM   4206  CA  LYS A 545      36.028 -33.152  23.406  1.00 26.43           C  
ATOM   4207  C   LYS A 545      35.644 -31.758  23.893  1.00 26.43           C  
ATOM   4208  CB  LYS A 545      37.467 -33.472  23.815  1.00 26.43           C  
ATOM   4209  O   LYS A 545      36.224 -30.761  23.456  1.00 26.43           O  
ATOM   4210  CG  LYS A 545      37.768 -34.961  23.904  1.00 26.43           C  
ATOM   4211  CD  LYS A 545      39.128 -35.219  24.540  1.00 26.43           C  
ATOM   4212  CE  LYS A 545      39.588 -36.653  24.317  1.00 26.43           C  
ATOM   4213  NZ  LYS A 545      41.022 -36.839  24.688  1.00 26.43           N  
ATOM   4214  N   SER A 546      34.442 -31.505  24.342  1.00 29.05           N  
ATOM   4215  CA  SER A 546      34.004 -30.894  25.592  1.00 29.05           C  
ATOM   4216  C   SER A 546      32.849 -31.673  26.214  1.00 29.05           C  
ATOM   4217  CB  SER A 546      33.583 -29.442  25.361  1.00 29.05           C  
ATOM   4218  O   SER A 546      31.834 -31.917  25.558  1.00 29.05           O  
ATOM   4219  OG  SER A 546      34.048 -28.978  24.105  1.00 29.05           O  
ATOM   4220  N   PRO A 547      33.097 -32.515  27.315  1.00 30.72           N  
ATOM   4221  CA  PRO A 547      32.175 -32.737  28.431  1.00 30.72           C  
ATOM   4222  C   PRO A 547      32.546 -31.928  29.672  1.00 30.72           C  
ATOM   4223  CB  PRO A 547      32.303 -34.239  28.700  1.00 30.72           C  
ATOM   4224  O   PRO A 547      33.719 -31.604  29.874  1.00 30.72           O  
ATOM   4225  CG  PRO A 547      33.737 -34.556  28.424  1.00 30.72           C  
ATOM   4226  CD  PRO A 547      34.395 -33.332  27.855  1.00 30.72           C  
ATOM   4227  N   GLU A 548      31.861 -30.828  29.960  1.00 26.97           N  
ATOM   4228  CA  GLU A 548      31.959 -30.073  31.206  1.00 26.97           C  
ATOM   4229  C   GLU A 548      30.602 -29.968  31.896  1.00 26.97           C  
ATOM   4230  CB  GLU A 548      32.525 -28.675  30.944  1.00 26.97           C  
ATOM   4231  O   GLU A 548      29.616 -29.559  31.280  1.00 26.97           O  
ATOM   4232  CG  GLU A 548      33.229 -28.061  32.145  1.00 26.97           C  
ATOM   4233  CD  GLU A 548      33.707 -26.639  31.899  1.00 26.97           C  
ATOM   4234  OE1 GLU A 548      33.671 -25.815  32.840  1.00 26.97           O  
ATOM   4235  OE2 GLU A 548      34.121 -26.347  30.755  1.00 26.97           O  
ATOM   4236  N   LYS A 549      30.187 -30.914  32.784  1.00 28.74           N  
ATOM   4237  CA  LYS A 549      29.774 -30.662  34.162  1.00 28.74           C  
ATOM   4238  C   LYS A 549      28.623 -31.578  34.567  1.00 28.74           C  
ATOM   4239  CB  LYS A 549      29.367 -29.198  34.341  1.00 28.74           C  
ATOM   4240  O   LYS A 549      27.602 -31.642  33.879  1.00 28.74           O  
ATOM   4241  CG  LYS A 549      29.436 -28.708  35.780  1.00 28.74           C  
ATOM   4242  CD  LYS A 549      29.123 -27.221  35.879  1.00 28.74           C  
ATOM   4243  CE  LYS A 549      29.303 -26.704  37.300  1.00 28.74           C  
ATOM   4244  NZ  LYS A 549      28.921 -25.265  37.419  1.00 28.74           N  
ATOM   4245  N   ALA A 550      28.844 -32.716  35.201  1.00 25.58           N  
ATOM   4246  CA  ALA A 550      28.788 -33.114  36.605  1.00 25.58           C  
ATOM   4247  C   ALA A 550      27.348 -33.139  37.111  1.00 25.58           C  
ATOM   4248  CB  ALA A 550      29.632 -32.171  37.459  1.00 25.58           C  
ATOM   4249  O   ALA A 550      26.584 -32.199  36.875  1.00 25.58           O  
ATOM   4250  N   LYS A 551      26.720 -34.340  37.312  1.00 26.21           N  
ATOM   4251  CA  LYS A 551      26.499 -34.980  38.606  1.00 26.21           C  
ATOM   4252  C   LYS A 551      25.037 -34.873  39.029  1.00 26.21           C  
ATOM   4253  CB  LYS A 551      27.401 -34.360  39.674  1.00 26.21           C  
ATOM   4254  O   LYS A 551      24.467 -33.780  39.040  1.00 26.21           O  
ATOM   4255  CG  LYS A 551      27.637 -35.255  40.881  1.00 26.21           C  
ATOM   4256  CD  LYS A 551      29.013 -35.020  41.491  1.00 26.21           C  
ATOM   4257  CE  LYS A 551      29.265 -35.942  42.676  1.00 26.21           C  
ATOM   4258  NZ  LYS A 551      30.725 -36.141  42.922  1.00 26.21           N  
ATOM   4259  N   SER A 552      24.216 -35.801  38.804  1.00 20.19           N  
ATOM   4260  CA  SER A 552      23.531 -36.568  39.839  1.00 20.19           C  
ATOM   4261  C   SER A 552      24.102 -36.266  41.220  1.00 20.19           C  
ATOM   4262  CB  SER A 552      23.634 -38.067  39.553  1.00 20.19           C  
ATOM   4263  O   SER A 552      25.315 -36.113  41.376  1.00 20.19           O  
ATOM   4264  OG  SER A 552      24.738 -38.343  38.709  1.00 20.19           O  
ATOM   4265  N   PRO A 553      23.184 -35.765  42.150  1.00 28.70           N  
ATOM   4266  CA  PRO A 553      22.932 -36.682  43.264  1.00 28.70           C  
ATOM   4267  C   PRO A 553      21.463 -36.715  43.680  1.00 28.70           C  
ATOM   4268  CB  PRO A 553      23.806 -36.121  44.388  1.00 28.70           C  
ATOM   4269  O   PRO A 553      20.709 -35.789  43.370  1.00 28.70           O  
ATOM   4270  CG  PRO A 553      23.772 -34.639  44.194  1.00 28.70           C  
ATOM   4271  CD  PRO A 553      23.027 -34.341  42.925  1.00 28.70           C  
ATOM   4272  N   ALA A 554      20.768 -37.833  43.523  1.00 25.44           N  
ATOM   4273  CA  ALA A 554      20.223 -38.613  44.632  1.00 25.44           C  
ATOM   4274  C   ALA A 554      20.245 -37.810  45.929  1.00 25.44           C  
ATOM   4275  CB  ALA A 554      21.003 -39.914  44.801  1.00 25.44           C  
ATOM   4276  O   ALA A 554      21.315 -37.466  46.436  1.00 25.44           O  
ATOM   4277  N   LYS A 555      19.346 -36.927  46.194  1.00 27.66           N  
ATOM   4278  CA  LYS A 555      18.746 -36.530  47.465  1.00 27.66           C  
ATOM   4279  C   LYS A 555      17.542 -37.405  47.801  1.00 27.66           C  
ATOM   4280  CB  LYS A 555      18.330 -35.058  47.425  1.00 27.66           C  
ATOM   4281  O   LYS A 555      16.619 -37.537  46.994  1.00 27.66           O  
ATOM   4282  CG  LYS A 555      18.309 -34.384  48.789  1.00 27.66           C  
ATOM   4283  CD  LYS A 555      18.050 -32.888  48.669  1.00 27.66           C  
ATOM   4284  CE  LYS A 555      18.072 -32.205  50.030  1.00 27.66           C  
ATOM   4285  NZ  LYS A 555      17.901 -30.726  49.911  1.00 27.66           N  
ATOM   4286  N   GLU A 556      17.745 -38.557  48.397  1.00 25.24           N  
ATOM   4287  CA  GLU A 556      17.419 -39.171  49.681  1.00 25.24           C  
ATOM   4288  C   GLU A 556      17.085 -38.113  50.729  1.00 25.24           C  
ATOM   4289  CB  GLU A 556      18.575 -40.048  50.168  1.00 25.24           C  
ATOM   4290  O   GLU A 556      17.862 -37.182  50.948  1.00 25.24           O  
ATOM   4291  CG  GLU A 556      18.217 -41.521  50.300  1.00 25.24           C  
ATOM   4292  CD  GLU A 556      19.330 -42.357  50.911  1.00 25.24           C  
ATOM   4293  OE1 GLU A 556      19.109 -43.560  51.179  1.00 25.24           O  
ATOM   4294  OE2 GLU A 556      20.432 -41.804  51.124  1.00 25.24           O  
ATOM   4295  N   GLU A 557      15.822 -37.735  50.952  1.00 29.41           N  
ATOM   4296  CA  GLU A 557      15.264 -37.409  52.261  1.00 29.41           C  
ATOM   4297  C   GLU A 557      13.740 -37.474  52.244  1.00 29.41           C  
ATOM   4298  CB  GLU A 557      15.726 -36.020  52.711  1.00 29.41           C  
ATOM   4299  O   GLU A 557      13.098 -36.889  51.370  1.00 29.41           O  
ATOM   4300  CG  GLU A 557      16.940 -36.043  53.629  1.00 29.41           C  
ATOM   4301  CD  GLU A 557      17.291 -34.676  54.194  1.00 29.41           C  
ATOM   4302  OE1 GLU A 557      18.135 -34.599  55.116  1.00 29.41           O  
ATOM   4303  OE2 GLU A 557      16.718 -33.674  53.710  1.00 29.41           O  
ATOM   4304  N   ALA A 558      12.965 -38.525  52.357  1.00 25.68           N  
ATOM   4305  CA  ALA A 558      12.042 -38.918  53.418  1.00 25.68           C  
ATOM   4306  C   ALA A 558      11.499 -37.696  54.154  1.00 25.68           C  
ATOM   4307  CB  ALA A 558      12.731 -39.863  54.399  1.00 25.68           C  
ATOM   4308  O   ALA A 558      12.269 -36.876  54.660  1.00 25.68           O  
ATOM   4309  N   LYS A 559      10.323 -37.101  53.850  1.00 29.38           N  
ATOM   4310  CA  LYS A 559       9.360 -36.607  54.831  1.00 29.38           C  
ATOM   4311  C   LYS A 559       8.010 -37.300  54.673  1.00 29.38           C  
ATOM   4312  CB  LYS A 559       9.191 -35.093  54.701  1.00 29.38           C  
ATOM   4313  O   LYS A 559       7.426 -37.294  53.587  1.00 29.38           O  
ATOM   4314  CG  LYS A 559       8.931 -34.383  56.022  1.00 29.38           C  
ATOM   4315  CD  LYS A 559       8.989 -32.869  55.865  1.00 29.38           C  
ATOM   4316  CE  LYS A 559       8.872 -32.162  57.208  1.00 29.38           C  
ATOM   4317  NZ  LYS A 559       9.111 -30.693  57.083  1.00 29.38           N  
ATOM   4318  N   SER A 560       7.795 -38.666  54.846  1.00 25.35           N  
ATOM   4319  CA  SER A 560       6.631 -39.188  55.556  1.00 25.35           C  
ATOM   4320  C   SER A 560       6.484 -38.538  56.928  1.00 25.35           C  
ATOM   4321  CB  SER A 560       6.733 -40.706  55.710  1.00 25.35           C  
ATOM   4322  O   SER A 560       7.480 -38.270  57.604  1.00 25.35           O  
ATOM   4323  OG  SER A 560       8.008 -41.077  56.207  1.00 25.35           O  
ATOM   4324  N   PRO A 561       5.394 -37.890  57.250  1.00 30.75           N  
ATOM   4325  CA  PRO A 561       5.045 -37.964  58.671  1.00 30.75           C  
ATOM   4326  C   PRO A 561       4.528 -39.341  59.081  1.00 30.75           C  
ATOM   4327  CB  PRO A 561       3.951 -36.904  58.821  1.00 30.75           C  
ATOM   4328  O   PRO A 561       3.838 -40.003  58.301  1.00 30.75           O  
ATOM   4329  CG  PRO A 561       3.405 -36.721  57.442  1.00 30.75           C  
ATOM   4330  CD  PRO A 561       4.171 -37.608  56.504  1.00 30.75           C  
ATOM   4331  N   PRO A 562       5.364 -40.131  59.853  1.00 29.08           N  
ATOM   4332  CA  PRO A 562       4.791 -40.990  60.891  1.00 29.08           C  
ATOM   4333  C   PRO A 562       5.148 -40.528  62.302  1.00 29.08           C  
ATOM   4334  CB  PRO A 562       5.405 -42.360  60.593  1.00 29.08           C  
ATOM   4335  O   PRO A 562       6.160 -39.849  62.496  1.00 29.08           O  
ATOM   4336  CG  PRO A 562       6.785 -42.062  60.102  1.00 29.08           C  
ATOM   4337  CD  PRO A 562       6.928 -40.575  59.956  1.00 29.08           C  
ATOM   4338  N   GLU A 563       4.212 -39.972  62.990  1.00 26.18           N  
ATOM   4339  CA  GLU A 563       4.229 -40.005  64.449  1.00 26.18           C  
ATOM   4340  C   GLU A 563       2.828 -39.812  65.022  1.00 26.18           C  
ATOM   4341  CB  GLU A 563       5.174 -38.934  65.000  1.00 26.18           C  
ATOM   4342  O   GLU A 563       2.123 -38.871  64.651  1.00 26.18           O  
ATOM   4343  CG  GLU A 563       6.544 -39.467  65.394  1.00 26.18           C  
ATOM   4344  CD  GLU A 563       7.383 -38.457  66.161  1.00 26.18           C  
ATOM   4345  OE1 GLU A 563       8.459 -38.831  66.680  1.00 26.18           O  
ATOM   4346  OE2 GLU A 563       6.960 -37.282  66.244  1.00 26.18           O  
ATOM   4347  N   ALA A 564       2.172 -40.889  65.466  1.00 21.78           N  
ATOM   4348  CA  ALA A 564       2.296 -41.414  66.823  1.00 21.78           C  
ATOM   4349  C   ALA A 564       1.636 -40.482  67.834  1.00 21.78           C  
ATOM   4350  CB  ALA A 564       3.766 -41.626  67.179  1.00 21.78           C  
ATOM   4351  O   ALA A 564       1.937 -39.286  67.875  1.00 21.78           O  
ATOM   4352  N   LYS A 565       0.476 -40.862  68.330  1.00 31.17           N  
ATOM   4353  CA  LYS A 565       0.199 -41.146  69.735  1.00 31.17           C  
ATOM   4354  C   LYS A 565      -1.264 -40.872  70.072  1.00 31.17           C  
ATOM   4355  CB  LYS A 565       1.110 -40.316  70.640  1.00 31.17           C  
ATOM   4356  O   LYS A 565      -1.747 -39.751  69.898  1.00 31.17           O  
ATOM   4357  CG  LYS A 565       2.421 -41.002  70.995  1.00 31.17           C  
ATOM   4358  CD  LYS A 565       3.159 -40.259  72.101  1.00 31.17           C  
ATOM   4359  CE  LYS A 565       4.513 -40.892  72.394  1.00 31.17           C  
ATOM   4360  NZ  LYS A 565       5.259 -40.140  73.447  1.00 31.17           N  
ATOM   4361  N   SER A 566      -2.120 -41.889  69.997  1.00 26.50           N  
ATOM   4362  CA  SER A 566      -2.878 -42.762  70.887  1.00 26.50           C  
ATOM   4363  C   SER A 566      -3.740 -41.954  71.852  1.00 26.50           C  
ATOM   4364  CB  SER A 566      -1.936 -43.674  71.674  1.00 26.50           C  
ATOM   4365  O   SER A 566      -3.361 -40.853  72.259  1.00 26.50           O  
ATOM   4366  OG  SER A 566      -0.819 -42.948  72.157  1.00 26.50           O  
ATOM   4367  N   PRO A 567      -4.762 -42.530  72.389  1.00 37.02           N  
ATOM   4368  CA  PRO A 567      -6.077 -43.175  72.404  1.00 37.02           C  
ATOM   4369  C   PRO A 567      -6.896 -42.815  73.642  1.00 37.02           C  
ATOM   4370  CB  PRO A 567      -5.739 -44.668  72.389  1.00 37.02           C  
ATOM   4371  O   PRO A 567      -6.362 -42.240  74.594  1.00 37.02           O  
ATOM   4372  CG  PRO A 567      -4.487 -44.784  73.197  1.00 37.02           C  
ATOM   4373  CD  PRO A 567      -4.019 -43.402  73.554  1.00 37.02           C  
ATOM   4374  N   GLU A 568      -8.106 -42.500  73.536  1.00 29.12           N  
ATOM   4375  CA  GLU A 568      -8.979 -42.833  74.658  1.00 29.12           C  
ATOM   4376  C   GLU A 568     -10.448 -42.764  74.254  1.00 29.12           C  
ATOM   4377  CB  GLU A 568      -8.714 -41.897  75.841  1.00 29.12           C  
ATOM   4378  O   GLU A 568     -10.887 -41.780  73.653  1.00 29.12           O  
ATOM   4379  CG  GLU A 568      -7.551 -42.331  76.721  1.00 29.12           C  
ATOM   4380  CD  GLU A 568      -7.463 -41.554  78.025  1.00 29.12           C  
ATOM   4381  OE1 GLU A 568      -6.703 -41.970  78.929  1.00 29.12           O  
ATOM   4382  OE2 GLU A 568      -8.159 -40.522  78.144  1.00 29.12           O  
ATOM   4383  N   LYS A 569     -11.136 -43.853  73.776  1.00 22.10           N  
ATOM   4384  CA  LYS A 569     -12.064 -44.698  74.523  1.00 22.10           C  
ATOM   4385  C   LYS A 569     -12.950 -43.863  75.442  1.00 22.10           C  
ATOM   4386  CB  LYS A 569     -11.301 -45.744  75.338  1.00 22.10           C  
ATOM   4387  O   LYS A 569     -12.452 -43.038  76.211  1.00 22.10           O  
ATOM   4388  CG  LYS A 569     -11.966 -47.112  75.366  1.00 22.10           C  
ATOM   4389  CD  LYS A 569     -11.126 -48.126  76.134  1.00 22.10           C  
ATOM   4390  CE  LYS A 569     -11.753 -49.513  76.098  1.00 22.10           C  
ATOM   4391  NZ  LYS A 569     -11.018 -50.475  76.973  1.00 22.10           N  
ATOM   4392  N   GLU A 570     -14.205 -43.768  75.082  1.00 23.90           N  
ATOM   4393  CA  GLU A 570     -15.304 -44.110  75.979  1.00 23.90           C  
ATOM   4394  C   GLU A 570     -16.317 -42.972  76.070  1.00 23.90           C  
ATOM   4395  CB  GLU A 570     -14.773 -44.454  77.373  1.00 23.90           C  
ATOM   4396  O   GLU A 570     -15.942 -41.814  76.265  1.00 23.90           O  
ATOM   4397  CG  GLU A 570     -14.541 -45.941  77.593  1.00 23.90           C  
ATOM   4398  CD  GLU A 570     -14.131 -46.281  79.017  1.00 23.90           C  
ATOM   4399  OE1 GLU A 570     -13.986 -47.482  79.337  1.00 23.90           O  
ATOM   4400  OE2 GLU A 570     -13.954 -45.337  79.820  1.00 23.90           O  
ATOM   4401  N   GLU A 571     -17.482 -43.200  75.520  1.00 26.49           N  
ATOM   4402  CA  GLU A 571     -18.736 -43.359  76.249  1.00 26.49           C  
ATOM   4403  C   GLU A 571     -19.797 -42.387  75.740  1.00 26.49           C  
ATOM   4404  CB  GLU A 571     -18.515 -43.157  77.750  1.00 26.49           C  
ATOM   4405  O   GLU A 571     -19.539 -41.189  75.611  1.00 26.49           O  
ATOM   4406  CG  GLU A 571     -18.411 -44.456  78.537  1.00 26.49           C  
ATOM   4407  CD  GLU A 571     -18.343 -44.243  80.041  1.00 26.49           C  
ATOM   4408  OE1 GLU A 571     -18.385 -45.240  80.797  1.00 26.49           O  
ATOM   4409  OE2 GLU A 571     -18.250 -43.070  80.466  1.00 26.49           O  
ATOM   4410  N   ALA A 572     -20.780 -42.837  74.959  1.00 23.10           N  
ATOM   4411  CA  ALA A 572     -22.204 -43.060  75.198  1.00 23.10           C  
ATOM   4412  C   ALA A 572     -22.861 -41.818  75.793  1.00 23.10           C  
ATOM   4413  CB  ALA A 572     -22.407 -44.259  76.121  1.00 23.10           C  
ATOM   4414  O   ALA A 572     -22.357 -41.244  76.761  1.00 23.10           O  
ATOM   4415  N   LYS A 573     -23.625 -41.032  75.000  1.00 30.66           N  
ATOM   4416  CA  LYS A 573     -24.869 -40.482  75.531  1.00 30.66           C  
ATOM   4417  C   LYS A 573     -25.832 -40.114  74.406  1.00 30.66           C  
ATOM   4418  CB  LYS A 573     -24.586 -39.256  76.401  1.00 30.66           C  
ATOM   4419  O   LYS A 573     -25.459 -39.401  73.472  1.00 30.66           O  
ATOM   4420  CG  LYS A 573     -25.150 -39.355  77.811  1.00 30.66           C  
ATOM   4421  CD  LYS A 573     -24.772 -38.141  78.650  1.00 30.66           C  
ATOM   4422  CE  LYS A 573     -25.225 -38.296  80.096  1.00 30.66           C  
ATOM   4423  NZ  LYS A 573     -24.805 -37.135  80.936  1.00 30.66           N  
ATOM   4424  N   SER A 574     -26.716 -40.965  73.822  1.00 22.24           N  
ATOM   4425  CA  SER A 574     -28.169 -40.971  73.958  1.00 22.24           C  
ATOM   4426  C   SER A 574     -28.664 -39.714  74.664  1.00 22.24           C  
ATOM   4427  CB  SER A 574     -28.630 -42.211  74.725  1.00 22.24           C  
ATOM   4428  O   SER A 574     -28.066 -39.272  75.647  1.00 22.24           O  
ATOM   4429  OG  SER A 574     -27.989 -42.291  75.986  1.00 22.24           O  
ATOM   4430  N   PRO A 575     -29.504 -38.940  74.065  1.00 35.40           N  
ATOM   4431  CA  PRO A 575     -30.867 -38.688  74.539  1.00 35.40           C  
ATOM   4432  C   PRO A 575     -31.931 -39.264  73.609  1.00 35.40           C  
ATOM   4433  CB  PRO A 575     -30.948 -37.160  74.581  1.00 35.40           C  
ATOM   4434  O   PRO A 575     -31.730 -39.318  72.393  1.00 35.40           O  
ATOM   4435  CG  PRO A 575     -30.103 -36.701  73.437  1.00 35.40           C  
ATOM   4436  CD  PRO A 575     -29.434 -37.899  72.827  1.00 35.40           C  
ATOM   4437  N   ALA A 576     -32.500 -40.504  73.856  1.00 24.24           N  
ATOM   4438  CA  ALA A 576     -33.757 -40.833  74.523  1.00 24.24           C  
ATOM   4439  C   ALA A 576     -34.875 -39.892  74.081  1.00 24.24           C  
ATOM   4440  CB  ALA A 576     -33.587 -40.776  76.039  1.00 24.24           C  
ATOM   4441  O   ALA A 576     -34.709 -38.670  74.099  1.00 24.24           O  
ATOM   4442  N   GLU A 577     -35.693 -40.311  73.204  1.00 24.27           N  
ATOM   4443  CA  GLU A 577     -37.093 -40.631  73.469  1.00 24.27           C  
ATOM   4444  C   GLU A 577     -38.024 -39.595  72.845  1.00 24.27           C  
ATOM   4445  CB  GLU A 577     -37.347 -40.727  74.975  1.00 24.27           C  
ATOM   4446  O   GLU A 577     -37.946 -38.408  73.168  1.00 24.27           O  
ATOM   4447  CG  GLU A 577     -38.073 -41.996  75.397  1.00 24.27           C  
ATOM   4448  CD  GLU A 577     -38.439 -42.016  76.873  1.00 24.27           C  
ATOM   4449  OE1 GLU A 577     -39.282 -42.847  77.278  1.00 24.27           O  
ATOM   4450  OE2 GLU A 577     -37.878 -41.192  77.630  1.00 24.27           O  
ATOM   4451  N   VAL A 578     -38.510 -39.807  71.616  1.00 30.64           N  
ATOM   4452  CA  VAL A 578     -39.949 -39.648  71.440  1.00 30.64           C  
ATOM   4453  C   VAL A 578     -40.540 -40.921  70.838  1.00 30.64           C  
ATOM   4454  CB  VAL A 578     -40.281 -38.432  70.546  1.00 30.64           C  
ATOM   4455  O   VAL A 578     -40.031 -41.438  69.840  1.00 30.64           O  
ATOM   4456  CG1 VAL A 578     -41.792 -38.266  70.399  1.00 30.64           C  
ATOM   4457  CG2 VAL A 578     -39.653 -37.163  71.119  1.00 30.64           C  
ATOM   4458  N   LYS A 579     -40.842 -42.023  71.651  1.00 27.95           N  
ATOM   4459  CA  LYS A 579     -42.013 -42.822  72.000  1.00 27.95           C  
ATOM   4460  C   LYS A 579     -43.130 -42.635  70.978  1.00 27.95           C  
ATOM   4461  CB  LYS A 579     -42.514 -42.457  73.398  1.00 27.95           C  
ATOM   4462  O   LYS A 579     -43.491 -41.505  70.644  1.00 27.95           O  
ATOM   4463  CG  LYS A 579     -41.890 -43.281  74.514  1.00 27.95           C  
ATOM   4464  CD  LYS A 579     -42.565 -43.011  75.853  1.00 27.95           C  
ATOM   4465  CE  LYS A 579     -41.779 -43.617  77.008  1.00 27.95           C  
ATOM   4466  NZ  LYS A 579     -42.342 -43.214  78.332  1.00 27.95           N  
ATOM   4467  N   SER A 580     -43.430 -43.517  70.078  1.00 22.89           N  
ATOM   4468  CA  SER A 580     -44.529 -44.406  69.718  1.00 22.89           C  
ATOM   4469  C   SER A 580     -45.880 -43.761  70.006  1.00 22.89           C  
ATOM   4470  CB  SER A 580     -44.416 -45.731  70.473  1.00 22.89           C  
ATOM   4471  O   SER A 580     -46.014 -42.987  70.956  1.00 22.89           O  
ATOM   4472  OG  SER A 580     -44.010 -45.514  71.813  1.00 22.89           O  
ATOM   4473  N   PRO A 581     -46.973 -44.198  69.238  1.00 35.98           N  
ATOM   4474  CA  PRO A 581     -47.408 -45.505  68.740  1.00 35.98           C  
ATOM   4475  C   PRO A 581     -48.324 -45.397  67.523  1.00 35.98           C  
ATOM   4476  CB  PRO A 581     -48.153 -46.107  69.934  1.00 35.98           C  
ATOM   4477  O   PRO A 581     -48.797 -44.306  67.197  1.00 35.98           O  
ATOM   4478  CG  PRO A 581     -48.816 -44.943  70.597  1.00 35.98           C  
ATOM   4479  CD  PRO A 581     -48.366 -43.684  69.912  1.00 35.98           C  
ATOM   4480  N   GLU A 582     -48.192 -46.213  66.463  1.00 23.56           N  
ATOM   4481  CA  GLU A 582     -49.065 -47.301  66.030  1.00 23.56           C  
ATOM   4482  C   GLU A 582     -50.404 -46.768  65.529  1.00 23.56           C  
ATOM   4483  CB  GLU A 582     -49.289 -48.297  67.170  1.00 23.56           C  
ATOM   4484  O   GLU A 582     -51.091 -46.033  66.241  1.00 23.56           O  
ATOM   4485  CG  GLU A 582     -48.995 -49.742  66.791  1.00 23.56           C  
ATOM   4486  CD  GLU A 582     -49.327 -50.731  67.897  1.00 23.56           C  
ATOM   4487  OE1 GLU A 582     -49.397 -51.950  67.619  1.00 23.56           O  
ATOM   4488  OE2 GLU A 582     -49.519 -50.284  69.049  1.00 23.56           O  
ATOM   4489  N   LYS A 583     -50.649 -46.688  64.209  1.00 32.32           N  
ATOM   4490  CA  LYS A 583     -51.907 -47.099  63.594  1.00 32.32           C  
ATOM   4491  C   LYS A 583     -51.705 -47.481  62.131  1.00 32.32           C  
ATOM   4492  CB  LYS A 583     -52.948 -45.984  63.705  1.00 32.32           C  
ATOM   4493  O   LYS A 583     -51.069 -46.746  61.373  1.00 32.32           O  
ATOM   4494  CG  LYS A 583     -54.374 -46.484  63.887  1.00 32.32           C  
ATOM   4495  CD  LYS A 583     -55.356 -45.329  64.040  1.00 32.32           C  
ATOM   4496  CE  LYS A 583     -56.759 -45.826  64.361  1.00 32.32           C  
ATOM   4497  NZ  LYS A 583     -57.762 -44.720  64.319  1.00 32.32           N  
ATOM   4498  N   ALA A 584     -51.468 -48.729  61.703  1.00 25.22           N  
ATOM   4499  CA  ALA A 584     -52.320 -49.748  61.094  1.00 25.22           C  
ATOM   4500  C   ALA A 584     -53.048 -49.196  59.872  1.00 25.22           C  
ATOM   4501  CB  ALA A 584     -53.324 -50.280  62.113  1.00 25.22           C  
ATOM   4502  O   ALA A 584     -53.556 -48.073  59.899  1.00 25.22           O  
ATOM   4503  N   LYS A 585     -52.750 -49.646  58.650  1.00 24.74           N  
ATOM   4504  CA  LYS A 585     -53.537 -50.533  57.797  1.00 24.74           C  
ATOM   4505  C   LYS A 585     -54.496 -49.739  56.915  1.00 24.74           C  
ATOM   4506  CB  LYS A 585     -54.316 -51.540  58.644  1.00 24.74           C  
ATOM   4507  O   LYS A 585     -55.212 -48.861  57.400  1.00 24.74           O  
ATOM   4508  CG  LYS A 585     -54.544 -52.879  57.960  1.00 24.74           C  
ATOM   4509  CD  LYS A 585     -55.106 -53.913  58.927  1.00 24.74           C  
ATOM   4510  CE  LYS A 585     -55.321 -55.258  58.247  1.00 24.74           C  
ATOM   4511  NZ  LYS A 585     -55.625 -56.337  59.235  1.00 24.74           N  
ATOM   4512  N   SER A 586     -54.257 -49.576  55.657  1.00 21.27           N  
ATOM   4513  CA  SER A 586     -55.068 -49.925  54.496  1.00 21.27           C  
ATOM   4514  C   SER A 586     -56.516 -50.193  54.894  1.00 21.27           C  
ATOM   4515  CB  SER A 586     -54.491 -51.150  53.786  1.00 21.27           C  
ATOM   4516  O   SER A 586     -56.780 -50.731  55.971  1.00 21.27           O  
ATOM   4517  OG  SER A 586     -54.093 -52.134  54.725  1.00 21.27           O  
ATOM   4518  N   PRO A 587     -57.534 -49.704  54.083  1.00 32.06           N  
ATOM   4519  CA  PRO A 587     -58.122 -50.474  52.985  1.00 32.06           C  
ATOM   4520  C   PRO A 587     -58.846 -49.594  51.968  1.00 32.06           C  
ATOM   4521  CB  PRO A 587     -59.103 -51.410  53.695  1.00 32.06           C  
ATOM   4522  O   PRO A 587     -59.124 -48.425  52.246  1.00 32.06           O  
ATOM   4523  CG  PRO A 587     -59.634 -50.609  54.839  1.00 32.06           C  
ATOM   4524  CD  PRO A 587     -58.893 -49.304  54.893  1.00 32.06           C  
ATOM   4525  N   ALA A 588     -58.653 -49.681  50.700  1.00 23.79           N  
ATOM   4526  CA  ALA A 588     -59.466 -50.193  49.600  1.00 23.79           C  
ATOM   4527  C   ALA A 588     -60.951 -50.147  49.948  1.00 23.79           C  
ATOM   4528  CB  ALA A 588     -59.049 -51.619  49.249  1.00 23.79           C  
ATOM   4529  O   ALA A 588     -61.363 -50.632  51.004  1.00 23.79           O  
ATOM   4530  N   LYS A 589     -61.833 -49.195  49.336  1.00 31.40           N  
ATOM   4531  CA  LYS A 589     -63.215 -49.363  48.898  1.00 31.40           C  
ATOM   4532  C   LYS A 589     -63.594 -48.310  47.860  1.00 31.40           C  
ATOM   4533  CB  LYS A 589     -64.169 -49.289  50.091  1.00 31.40           C  
ATOM   4534  O   LYS A 589     -63.364 -47.117  48.065  1.00 31.40           O  
ATOM   4535  CG  LYS A 589     -65.453 -50.085  49.906  1.00 31.40           C  
ATOM   4536  CD  LYS A 589     -66.290 -50.099  51.179  1.00 31.40           C  
ATOM   4537  CE  LYS A 589     -67.552 -50.934  51.010  1.00 31.40           C  
ATOM   4538  NZ  LYS A 589     -68.357 -50.982  52.267  1.00 31.40           N  
ATOM   4539  N   GLU A 590     -63.626 -48.486  46.548  1.00 24.18           N  
ATOM   4540  CA  GLU A 590     -64.680 -48.897  45.625  1.00 24.18           C  
ATOM   4541  C   GLU A 590     -65.960 -48.100  45.860  1.00 24.18           C  
ATOM   4542  CB  GLU A 590     -64.960 -50.396  45.762  1.00 24.18           C  
ATOM   4543  O   GLU A 590     -66.418 -47.972  46.997  1.00 24.18           O  
ATOM   4544  CG  GLU A 590     -64.307 -51.245  44.681  1.00 24.18           C  
ATOM   4545  CD  GLU A 590     -64.656 -52.721  44.785  1.00 24.18           C  
ATOM   4546  OE1 GLU A 590     -64.233 -53.508  43.908  1.00 24.18           O  
ATOM   4547  OE2 GLU A 590     -65.360 -53.093  45.750  1.00 24.18           O  
ATOM   4548  N   GLU A 591     -66.437 -47.267  44.835  1.00 27.66           N  
ATOM   4549  CA  GLU A 591     -67.679 -47.370  44.076  1.00 27.66           C  
ATOM   4550  C   GLU A 591     -68.558 -46.141  44.286  1.00 27.66           C  
ATOM   4551  CB  GLU A 591     -68.444 -48.637  44.467  1.00 27.66           C  
ATOM   4552  O   GLU A 591     -68.779 -45.716  45.422  1.00 27.66           O  
ATOM   4553  CG  GLU A 591     -68.083 -49.856  43.631  1.00 27.66           C  
ATOM   4554  CD  GLU A 591     -69.069 -51.004  43.786  1.00 27.66           C  
ATOM   4555  OE1 GLU A 591     -69.002 -51.973  42.996  1.00 27.66           O  
ATOM   4556  OE2 GLU A 591     -69.915 -50.933  44.705  1.00 27.66           O  
ATOM   4557  N   ALA A 592     -68.844 -45.338  43.204  1.00 24.47           N  
ATOM   4558  CA  ALA A 592     -70.039 -45.196  42.376  1.00 24.47           C  
ATOM   4559  C   ALA A 592     -71.073 -44.301  43.054  1.00 24.47           C  
ATOM   4560  CB  ALA A 592     -70.642 -46.566  42.074  1.00 24.47           C  
ATOM   4561  O   ALA A 592     -71.354 -44.458  44.245  1.00 24.47           O  
ATOM   4562  N   LYS A 593     -71.511 -43.101  42.427  1.00 28.87           N  
ATOM   4563  CA  LYS A 593     -72.842 -42.673  42.008  1.00 28.87           C  
ATOM   4564  C   LYS A 593     -73.011 -41.165  42.171  1.00 28.87           C  
ATOM   4565  CB  LYS A 593     -73.919 -43.410  42.805  1.00 28.87           C  
ATOM   4566  O   LYS A 593     -72.701 -40.611  43.227  1.00 28.87           O  
ATOM   4567  CG  LYS A 593     -75.101 -43.874  41.967  1.00 28.87           C  
ATOM   4568  CD  LYS A 593     -76.090 -44.684  42.796  1.00 28.87           C  
ATOM   4569  CE  LYS A 593     -77.230 -45.221  41.940  1.00 28.87           C  
ATOM   4570  NZ  LYS A 593     -78.091 -46.175  42.701  1.00 28.87           N  
ATOM   4571  N   SER A 594     -73.075 -40.286  41.188  1.00 23.54           N  
ATOM   4572  CA  SER A 594     -74.097 -39.357  40.716  1.00 23.54           C  
ATOM   4573  C   SER A 594     -75.327 -39.382  41.617  1.00 23.54           C  
ATOM   4574  CB  SER A 594     -74.501 -39.689  39.279  1.00 23.54           C  
ATOM   4575  O   SER A 594     -75.668 -40.424  42.181  1.00 23.54           O  
ATOM   4576  OG  SER A 594     -74.956 -41.028  39.181  1.00 23.54           O  
ATOM   4577  N   PRO A 595     -76.159 -38.210  41.734  1.00 37.69           N  
ATOM   4578  CA  PRO A 595     -77.004 -37.376  40.876  1.00 37.69           C  
ATOM   4579  C   PRO A 595     -77.283 -36.001  41.480  1.00 37.69           C  
ATOM   4580  CB  PRO A 595     -78.295 -38.190  40.754  1.00 37.69           C  
ATOM   4581  O   PRO A 595     -77.047 -35.788  42.672  1.00 37.69           O  
ATOM   4582  CG  PRO A 595     -78.446 -38.867  42.078  1.00 37.69           C  
ATOM   4583  CD  PRO A 595     -77.224 -38.582  42.902  1.00 37.69           C  
ATOM   4584  N   ALA A 596     -77.436 -34.830  40.762  1.00 25.31           N  
ATOM   4585  CA  ALA A 596     -78.591 -34.005  40.418  1.00 25.31           C  
ATOM   4586  C   ALA A 596     -79.032 -33.155  41.606  1.00 25.31           C  
ATOM   4587  CB  ALA A 596     -79.746 -34.881  39.937  1.00 25.31           C  
ATOM   4588  O   ALA A 596     -79.346 -33.685  42.674  1.00 25.31           O  
ATOM   4589  N   GLU A 597     -78.731 -31.792  41.629  1.00 33.65           N  
ATOM   4590  CA  GLU A 597     -79.653 -30.798  42.172  1.00 33.65           C  
ATOM   4591  C   GLU A 597     -79.479 -29.449  41.480  1.00 33.65           C  
ATOM   4592  CB  GLU A 597     -79.450 -30.646  43.681  1.00 33.65           C  
ATOM   4593  O   GLU A 597     -78.361 -28.944  41.365  1.00 33.65           O  
ATOM   4594  CG  GLU A 597     -80.744 -30.681  44.482  1.00 33.65           C  
ATOM   4595  CD  GLU A 597     -80.540 -30.415  45.965  1.00 33.65           C  
ATOM   4596  OE1 GLU A 597     -81.541 -30.204  46.687  1.00 33.65           O  
ATOM   4597  OE2 GLU A 597     -79.370 -30.417  46.408  1.00 33.65           O  
ATOM   4598  N   ALA A 598     -80.116 -28.990  40.342  1.00 25.43           N  
ATOM   4599  CA  ALA A 598     -81.145 -28.013  39.995  1.00 25.43           C  
ATOM   4600  C   ALA A 598     -81.468 -27.111  41.183  1.00 25.43           C  
ATOM   4601  CB  ALA A 598     -82.408 -28.721  39.509  1.00 25.43           C  
ATOM   4602  O   ALA A 598     -81.934 -27.586  42.222  1.00 25.43           O  
ATOM   4603  N   LYS A 599     -80.952 -25.802  41.229  1.00 35.33           N  
ATOM   4604  CA  LYS A 599     -81.609 -24.656  41.850  1.00 35.33           C  
ATOM   4605  C   LYS A 599     -81.390 -23.387  41.032  1.00 35.33           C  
ATOM   4606  CB  LYS A 599     -81.100 -24.453  43.278  1.00 35.33           C  
ATOM   4607  O   LYS A 599     -80.255 -23.055  40.682  1.00 35.33           O  
ATOM   4608  CG  LYS A 599     -81.985 -25.078  44.346  1.00 35.33           C  
ATOM   4609  CD  LYS A 599     -81.591 -24.613  45.742  1.00 35.33           C  
ATOM   4610  CE  LYS A 599     -82.402 -25.321  46.818  1.00 35.33           C  
ATOM   4611  NZ  LYS A 599     -81.935 -24.962  48.190  1.00 35.33           N  
ATOM   4612  N   SER A 600     -82.158 -22.977  39.967  1.00 25.28           N  
ATOM   4613  CA  SER A 600     -82.872 -21.740  39.669  1.00 25.28           C  
ATOM   4614  C   SER A 600     -83.865 -21.395  40.773  1.00 25.28           C  
ATOM   4615  CB  SER A 600     -83.603 -21.851  38.330  1.00 25.28           C  
ATOM   4616  O   SER A 600     -84.372 -22.285  41.459  1.00 25.28           O  
ATOM   4617  OG  SER A 600     -84.303 -23.080  38.240  1.00 25.28           O  
ATOM   4618  N   PRO A 601     -84.374 -20.071  41.042  1.00 38.09           N  
ATOM   4619  CA  PRO A 601     -84.769 -18.717  40.646  1.00 38.09           C  
ATOM   4620  C   PRO A 601     -84.850 -17.756  41.830  1.00 38.09           C  
ATOM   4621  CB  PRO A 601     -86.149 -18.924  40.015  1.00 38.09           C  
ATOM   4622  O   PRO A 601     -84.802 -18.188  42.985  1.00 38.09           O  
ATOM   4623  CG  PRO A 601     -86.770 -20.027  40.808  1.00 38.09           C  
ATOM   4624  CD  PRO A 601     -85.749 -20.553  41.776  1.00 38.09           C  
ATOM   4625  N   GLU A 602     -84.615 -16.401  41.741  1.00 29.88           N  
ATOM   4626  CA  GLU A 602     -85.566 -15.377  42.163  1.00 29.88           C  
ATOM   4627  C   GLU A 602     -84.881 -14.023  42.330  1.00 29.88           C  
ATOM   4628  CB  GLU A 602     -86.251 -15.785  43.469  1.00 29.88           C  
ATOM   4629  O   GLU A 602     -83.841 -13.925  42.984  1.00 29.88           O  
ATOM   4630  CG  GLU A 602     -87.668 -15.250  43.614  1.00 29.88           C  
ATOM   4631  CD  GLU A 602     -88.331 -15.653  44.921  1.00 29.88           C  
ATOM   4632  OE1 GLU A 602     -89.421 -15.124  45.237  1.00 29.88           O  
ATOM   4633  OE2 GLU A 602     -87.756 -16.504  45.636  1.00 29.88           O  
ATOM   4634  N   LYS A 603     -85.119 -12.920  41.443  1.00 25.66           N  
ATOM   4635  CA  LYS A 603     -86.056 -11.801  41.468  1.00 25.66           C  
ATOM   4636  C   LYS A 603     -85.646 -10.764  42.509  1.00 25.66           C  
ATOM   4637  CB  LYS A 603     -87.475 -12.295  41.751  1.00 25.66           C  
ATOM   4638  O   LYS A 603     -85.383 -11.106  43.664  1.00 25.66           O  
ATOM   4639  CG  LYS A 603     -88.514 -11.798  40.756  1.00 25.66           C  
ATOM   4640  CD  LYS A 603     -89.906 -12.312  41.098  1.00 25.66           C  
ATOM   4641  CE  LYS A 603     -90.893 -12.050  39.969  1.00 25.66           C  
ATOM   4642  NZ  LYS A 603     -92.304 -12.282  40.400  1.00 25.66           N  
ATOM   4643  N   ALA A 604     -85.292  -9.473  42.127  1.00 25.49           N  
ATOM   4644  CA  ALA A 604     -85.991  -8.200  42.280  1.00 25.49           C  
ATOM   4645  C   ALA A 604     -85.323  -7.331  43.342  1.00 25.49           C  
ATOM   4646  CB  ALA A 604     -87.457  -8.437  42.637  1.00 25.49           C  
ATOM   4647  O   ALA A 604     -85.294  -7.692  44.520  1.00 25.49           O  
ATOM   4648  N   LYS A 605     -84.485  -6.307  42.927  1.00 33.76           N  
ATOM   4649  CA  LYS A 605     -84.561  -4.995  43.562  1.00 33.76           C  
ATOM   4650  C   LYS A 605     -84.183  -3.887  42.583  1.00 33.76           C  
ATOM   4651  CB  LYS A 605     -83.652  -4.940  44.791  1.00 33.76           C  
ATOM   4652  O   LYS A 605     -83.187  -4.000  41.864  1.00 33.76           O  
ATOM   4653  CG  LYS A 605     -84.385  -5.133  46.111  1.00 33.76           C  
ATOM   4654  CD  LYS A 605     -83.465  -4.890  47.301  1.00 33.76           C  
ATOM   4655  CE  LYS A 605     -84.101  -5.356  48.604  1.00 33.76           C  
ATOM   4656  NZ  LYS A 605     -83.184  -5.164  49.767  1.00 33.76           N  
ATOM   4657  N   SER A 606     -85.049  -3.253  41.714  1.00 25.90           N  
ATOM   4658  CA  SER A 606     -85.245  -1.862  41.320  1.00 25.90           C  
ATOM   4659  C   SER A 606     -85.431  -0.964  42.538  1.00 25.90           C  
ATOM   4660  CB  SER A 606     -86.453  -1.732  40.392  1.00 25.90           C  
ATOM   4661  O   SER A 606     -85.987  -1.391  43.552  1.00 25.90           O  
ATOM   4662  OG  SER A 606     -87.566  -2.439  40.913  1.00 25.90           O  
ATOM   4663  N   PRO A 607     -85.249   0.470  42.519  1.00 42.46           N  
ATOM   4664  CA  PRO A 607     -84.708   1.680  41.895  1.00 42.46           C  
ATOM   4665  C   PRO A 607     -84.300   2.738  42.918  1.00 42.46           C  
ATOM   4666  CB  PRO A 607     -85.866   2.177  41.026  1.00 42.46           C  
ATOM   4667  O   PRO A 607     -84.733   2.686  44.072  1.00 42.46           O  
ATOM   4668  CG  PRO A 607     -87.098   1.835  41.800  1.00 42.46           C  
ATOM   4669  CD  PRO A 607     -86.697   1.042  43.010  1.00 42.46           C  
ATOM   4670  N   VAL A 608     -83.191   3.571  42.771  1.00 33.70           N  
ATOM   4671  CA  VAL A 608     -83.125   4.976  43.157  1.00 33.70           C  
ATOM   4672  C   VAL A 608     -82.247   5.743  42.171  1.00 33.70           C  
ATOM   4673  CB  VAL A 608     -82.583   5.145  44.595  1.00 33.70           C  
ATOM   4674  O   VAL A 608     -81.135   5.312  41.855  1.00 33.70           O  
ATOM   4675  CG1 VAL A 608     -82.502   6.623  44.971  1.00 33.70           C  
ATOM   4676  CG2 VAL A 608     -83.462   4.386  45.588  1.00 33.70           C  
ATOM   4677  N   LYS A 609     -82.719   6.408  41.102  1.00 24.97           N  
ATOM   4678  CA  LYS A 609     -82.926   7.757  40.582  1.00 24.97           C  
ATOM   4679  C   LYS A 609     -82.430   8.809  41.570  1.00 24.97           C  
ATOM   4680  CB  LYS A 609     -84.404   7.989  40.267  1.00 24.97           C  
ATOM   4681  O   LYS A 609     -82.912   8.881  42.703  1.00 24.97           O  
ATOM   4682  CG  LYS A 609     -84.647   8.786  38.993  1.00 24.97           C  
ATOM   4683  CD  LYS A 609     -86.136   8.953  38.714  1.00 24.97           C  
ATOM   4684  CE  LYS A 609     -86.380   9.720  37.422  1.00 24.97           C  
ATOM   4685  NZ  LYS A 609     -87.837   9.843  37.118  1.00 24.97           N  
ATOM   4686  N   GLU A 610     -81.185   9.386  41.473  1.00 34.54           N  
ATOM   4687  CA  GLU A 610     -80.773  10.744  41.816  1.00 34.54           C  
ATOM   4688  C   GLU A 610     -79.898  11.348  40.722  1.00 34.54           C  
ATOM   4689  CB  GLU A 610     -80.029  10.758  43.154  1.00 34.54           C  
ATOM   4690  O   GLU A 610     -78.962  10.705  40.243  1.00 34.54           O  
ATOM   4691  CG  GLU A 610     -80.928  11.012  44.355  1.00 34.54           C  
ATOM   4692  CD  GLU A 610     -80.156  11.240  45.645  1.00 34.54           C  
ATOM   4693  OE1 GLU A 610     -80.784  11.559  46.680  1.00 34.54           O  
ATOM   4694  OE2 GLU A 610     -78.913  11.100  45.620  1.00 34.54           O  
ATOM   4695  N   GLU A 611     -80.387  12.126  39.707  1.00 26.64           N  
ATOM   4696  CA  GLU A 611     -80.440  13.516  39.265  1.00 26.64           C  
ATOM   4697  C   GLU A 611     -79.038  14.092  39.086  1.00 26.64           C  
ATOM   4698  CB  GLU A 611     -81.235  14.367  40.258  1.00 26.64           C  
ATOM   4699  O   GLU A 611     -78.192  13.967  39.974  1.00 26.64           O  
ATOM   4700  CG  GLU A 611     -82.729  14.413  39.971  1.00 26.64           C  
ATOM   4701  CD  GLU A 611     -83.444  15.545  40.692  1.00 26.64           C  
ATOM   4702  OE1 GLU A 611     -84.611  15.841  40.349  1.00 26.64           O  
ATOM   4703  OE2 GLU A 611     -82.831  16.141  41.605  1.00 26.64           O  
ATOM   4704  N   ALA A 612     -78.531  14.404  37.862  1.00 25.72           N  
ATOM   4705  CA  ALA A 612     -78.274  15.571  37.022  1.00 25.72           C  
ATOM   4706  C   ALA A 612     -76.823  16.028  37.146  1.00 25.72           C  
ATOM   4707  CB  ALA A 612     -79.221  16.711  37.390  1.00 25.72           C  
ATOM   4708  O   ALA A 612     -76.326  16.243  38.254  1.00 25.72           O  
ATOM   4709  N   LYS A 613     -75.928  15.841  36.114  1.00 33.20           N  
ATOM   4710  CA  LYS A 613     -75.170  16.821  35.341  1.00 33.20           C  
ATOM   4711  C   LYS A 613     -74.303  16.139  34.287  1.00 33.20           C  
ATOM   4712  CB  LYS A 613     -74.299  17.674  36.264  1.00 33.20           C  
ATOM   4713  O   LYS A 613     -73.546  15.218  34.599  1.00 33.20           O  
ATOM   4714  CG  LYS A 613     -74.046  19.083  35.748  1.00 33.20           C  
ATOM   4715  CD  LYS A 613     -73.333  19.939  36.787  1.00 33.20           C  
ATOM   4716  CE  LYS A 613     -73.131  21.366  36.294  1.00 33.20           C  
ATOM   4717  NZ  LYS A 613     -72.739  22.285  37.404  1.00 33.20           N  
ATOM   4718  N   SER A 614     -74.707  15.859  33.041  1.00 27.60           N  
ATOM   4719  CA  SER A 614     -74.253  16.081  31.672  1.00 27.60           C  
ATOM   4720  C   SER A 614     -73.268  17.243  31.598  1.00 27.60           C  
ATOM   4721  CB  SER A 614     -75.442  16.351  30.750  1.00 27.60           C  
ATOM   4722  O   SER A 614     -73.410  18.232  32.321  1.00 27.60           O  
ATOM   4723  OG  SER A 614     -76.224  17.427  31.239  1.00 27.60           O  
ATOM   4724  N   PRO A 615     -72.279  17.235  30.622  1.00 33.01           N  
ATOM   4725  CA  PRO A 615     -72.249  17.351  29.162  1.00 33.01           C  
ATOM   4726  C   PRO A 615     -71.247  16.397  28.515  1.00 33.01           C  
ATOM   4727  CB  PRO A 615     -71.843  18.808  28.932  1.00 33.01           C  
ATOM   4728  O   PRO A 615     -70.258  16.015  29.145  1.00 33.01           O  
ATOM   4729  CG  PRO A 615     -70.906  19.125  30.053  1.00 33.01           C  
ATOM   4730  CD  PRO A 615     -70.862  17.948  30.985  1.00 33.01           C  
ATOM   4731  N   ALA A 616     -71.590  15.500  27.578  1.00 26.30           N  
ATOM   4732  CA  ALA A 616     -71.621  15.327  26.128  1.00 26.30           C  
ATOM   4733  C   ALA A 616     -70.237  15.537  25.521  1.00 26.30           C  
ATOM   4734  CB  ALA A 616     -72.627  16.288  25.499  1.00 26.30           C  
ATOM   4735  O   ALA A 616     -69.647  16.611  25.663  1.00 26.30           O  
ATOM   4736  N   GLU A 617     -69.422  14.557  25.215  1.00 32.22           N  
ATOM   4737  CA  GLU A 617     -68.739  14.326  23.945  1.00 32.22           C  
ATOM   4738  C   GLU A 617     -68.777  12.850  23.559  1.00 32.22           C  
ATOM   4739  CB  GLU A 617     -67.290  14.814  24.018  1.00 32.22           C  
ATOM   4740  O   GLU A 617     -68.434  11.983  24.366  1.00 32.22           O  
ATOM   4741  CG  GLU A 617     -67.014  16.048  23.170  1.00 32.22           C  
ATOM   4742  CD  GLU A 617     -65.532  16.355  23.023  1.00 32.22           C  
ATOM   4743  OE1 GLU A 617     -65.166  17.176  22.152  1.00 32.22           O  
ATOM   4744  OE2 GLU A 617     -64.731  15.768  23.783  1.00 32.22           O  
ATOM   4745  N   ALA A 618     -69.746  12.312  22.765  1.00 25.66           N  
ATOM   4746  CA  ALA A 618     -70.053  11.824  21.423  1.00 25.66           C  
ATOM   4747  C   ALA A 618     -68.848  11.121  20.806  1.00 25.66           C  
ATOM   4748  CB  ALA A 618     -70.508  12.976  20.530  1.00 25.66           C  
ATOM   4749  O   ALA A 618     -67.749  11.679  20.765  1.00 25.66           O  
ATOM   4750  N   LYS A 619     -68.765   9.793  20.654  1.00 32.50           N  
ATOM   4751  CA  LYS A 619     -68.701   9.018  19.419  1.00 32.50           C  
ATOM   4752  C   LYS A 619     -68.616   7.522  19.712  1.00 32.50           C  
ATOM   4753  CB  LYS A 619     -67.504   9.454  18.573  1.00 32.50           C  
ATOM   4754  O   LYS A 619     -67.791   7.088  20.519  1.00 32.50           O  
ATOM   4755  CG  LYS A 619     -67.801  10.613  17.632  1.00 32.50           C  
ATOM   4756  CD  LYS A 619     -66.633  10.882  16.691  1.00 32.50           C  
ATOM   4757  CE  LYS A 619     -66.862  12.137  15.860  1.00 32.50           C  
ATOM   4758  NZ  LYS A 619     -65.727  12.396  14.924  1.00 32.50           N  
ATOM   4759  N   SER A 620     -69.704   6.675  19.786  1.00 29.87           N  
ATOM   4760  CA  SER A 620     -70.374   5.553  19.137  1.00 29.87           C  
ATOM   4761  C   SER A 620     -69.396   4.735  18.299  1.00 29.87           C  
ATOM   4762  CB  SER A 620     -71.521   6.049  18.257  1.00 29.87           C  
ATOM   4763  O   SER A 620     -68.488   5.291  17.678  1.00 29.87           O  
ATOM   4764  OG  SER A 620     -71.119   7.174  17.493  1.00 29.87           O  
ATOM   4765  N   PRO A 621     -69.626   3.468  17.886  1.00 37.79           N  
ATOM   4766  CA  PRO A 621     -69.202   2.070  17.784  1.00 37.79           C  
ATOM   4767  C   PRO A 621     -69.167   1.567  16.343  1.00 37.79           C  
ATOM   4768  CB  PRO A 621     -70.259   1.320  18.599  1.00 37.79           C  
ATOM   4769  O   PRO A 621     -69.846   2.122  15.475  1.00 37.79           O  
ATOM   4770  CG  PRO A 621     -71.529   2.071  18.358  1.00 37.79           C  
ATOM   4771  CD  PRO A 621     -71.214   3.295  17.548  1.00 37.79           C  
ATOM   4772  N   VAL A 622     -68.095   0.822  15.903  1.00 30.46           N  
ATOM   4773  CA  VAL A 622     -68.109  -0.150  14.815  1.00 30.46           C  
ATOM   4774  C   VAL A 622     -67.588  -1.495  15.317  1.00 30.46           C  
ATOM   4775  CB  VAL A 622     -67.269   0.333  13.612  1.00 30.46           C  
ATOM   4776  O   VAL A 622     -66.532  -1.560  15.951  1.00 30.46           O  
ATOM   4777  CG1 VAL A 622     -67.302  -0.696  12.483  1.00 30.46           C  
ATOM   4778  CG2 VAL A 622     -67.772   1.688  13.119  1.00 30.46           C  
ATOM   4779  N   LYS A 623     -68.359  -2.518  15.725  1.00 24.55           N  
ATOM   4780  CA  LYS A 623     -68.971  -3.780  15.320  1.00 24.55           C  
ATOM   4781  C   LYS A 623     -68.215  -4.408  14.152  1.00 24.55           C  
ATOM   4782  CB  LYS A 623     -70.438  -3.569  14.942  1.00 24.55           C  
ATOM   4783  O   LYS A 623     -67.950  -3.743  13.149  1.00 24.55           O  
ATOM   4784  CG  LYS A 623     -71.350  -4.721  15.335  1.00 24.55           C  
ATOM   4785  CD  LYS A 623     -72.804  -4.427  14.986  1.00 24.55           C  
ATOM   4786  CE  LYS A 623     -73.721  -5.570  15.400  1.00 24.55           C  
ATOM   4787  NZ  LYS A 623     -75.155  -5.258  15.119  1.00 24.55           N  
ATOM   4788  N   GLU A 624     -67.482  -5.567  14.269  1.00 25.53           N  
ATOM   4789  CA  GLU A 624     -67.735  -6.834  13.590  1.00 25.53           C  
ATOM   4790  C   GLU A 624     -66.440  -7.448  13.067  1.00 25.53           C  
ATOM   4791  CB  GLU A 624     -68.727  -6.640  12.441  1.00 25.53           C  
ATOM   4792  O   GLU A 624     -65.667  -6.783  12.374  1.00 25.53           O  
ATOM   4793  CG  GLU A 624     -70.175  -6.911  12.826  1.00 25.53           C  
ATOM   4794  CD  GLU A 624     -71.113  -6.968  11.631  1.00 25.53           C  
ATOM   4795  OE1 GLU A 624     -72.307  -7.298  11.812  1.00 25.53           O  
ATOM   4796  OE2 GLU A 624     -70.650  -6.682  10.505  1.00 25.53           O  
ATOM   4797  N   GLU A 625     -65.874  -8.492  13.712  1.00 31.58           N  
ATOM   4798  CA  GLU A 625     -65.558  -9.735  13.014  1.00 31.58           C  
ATOM   4799  C   GLU A 625     -64.950 -10.763  13.964  1.00 31.58           C  
ATOM   4800  CB  GLU A 625     -64.604  -9.468  11.847  1.00 31.58           C  
ATOM   4801  O   GLU A 625     -64.019 -10.452  14.709  1.00 31.58           O  
ATOM   4802  CG  GLU A 625     -65.307  -9.081  10.554  1.00 31.58           C  
ATOM   4803  CD  GLU A 625     -64.440  -9.271   9.319  1.00 31.58           C  
ATOM   4804  OE1 GLU A 625     -64.980  -9.254   8.190  1.00 31.58           O  
ATOM   4805  OE2 GLU A 625     -63.211  -9.439   9.483  1.00 31.58           O  
ATOM   4806  N   ALA A 626     -65.685 -11.645  14.642  1.00 25.34           N  
ATOM   4807  CA  ALA A 626     -65.999 -13.071  14.668  1.00 25.34           C  
ATOM   4808  C   ALA A 626     -64.980 -13.872  13.863  1.00 25.34           C  
ATOM   4809  CB  ALA A 626     -67.407 -13.315  14.130  1.00 25.34           C  
ATOM   4810  O   ALA A 626     -64.864 -13.698  12.648  1.00 25.34           O  
ATOM   4811  N   LYS A 627     -63.959 -14.531  14.492  1.00 32.43           N  
ATOM   4812  CA  LYS A 627     -63.449 -15.867  14.196  1.00 32.43           C  
ATOM   4813  C   LYS A 627     -63.088 -16.613  15.477  1.00 32.43           C  
ATOM   4814  CB  LYS A 627     -62.231 -15.785  13.275  1.00 32.43           C  
ATOM   4815  O   LYS A 627     -62.372 -16.084  16.330  1.00 32.43           O  
ATOM   4816  CG  LYS A 627     -62.129 -16.933  12.281  1.00 32.43           C  
ATOM   4817  CD  LYS A 627     -61.037 -16.683  11.249  1.00 32.43           C  
ATOM   4818  CE  LYS A 627     -60.996 -17.784  10.199  1.00 32.43           C  
ATOM   4819  NZ  LYS A 627     -60.029 -17.471   9.104  1.00 32.43           N  
ATOM   4820  N   SER A 628     -63.978 -17.282  16.204  1.00 23.60           N  
ATOM   4821  CA  SER A 628     -63.930 -18.594  16.840  1.00 23.60           C  
ATOM   4822  C   SER A 628     -63.679 -19.696  15.817  1.00 23.60           C  
ATOM   4823  CB  SER A 628     -65.232 -18.874  17.593  1.00 23.60           C  
ATOM   4824  O   SER A 628     -64.069 -19.572  14.654  1.00 23.60           O  
ATOM   4825  OG  SER A 628     -66.347 -18.775  16.723  1.00 23.60           O  
ATOM   4826  N   PRO A 629     -63.088 -20.891  16.157  1.00 36.77           N  
ATOM   4827  CA  PRO A 629     -63.052 -21.912  17.207  1.00 36.77           C  
ATOM   4828  C   PRO A 629     -61.870 -22.867  17.061  1.00 36.77           C  
ATOM   4829  CB  PRO A 629     -64.379 -22.653  17.022  1.00 36.77           C  
ATOM   4830  O   PRO A 629     -61.240 -22.918  16.002  1.00 36.77           O  
ATOM   4831  CG  PRO A 629     -64.623 -22.638  15.548  1.00 36.77           C  
ATOM   4832  CD  PRO A 629     -63.562 -21.797  14.897  1.00 36.77           C  
ATOM   4833  N   ALA A 630     -61.244 -23.362  18.143  1.00 23.43           N  
ATOM   4834  CA  ALA A 630     -61.368 -24.786  18.447  1.00 23.43           C  
ATOM   4835  C   ALA A 630     -59.997 -25.451  18.526  1.00 23.43           C  
ATOM   4836  CB  ALA A 630     -62.234 -25.480  17.399  1.00 23.43           C  
ATOM   4837  O   ALA A 630     -59.170 -25.291  17.626  1.00 23.43           O  
ATOM   4838  N   GLU A 631     -59.457 -25.827  19.726  1.00 26.19           N  
ATOM   4839  CA  GLU A 631     -59.253 -27.219  20.115  1.00 26.19           C  
ATOM   4840  C   GLU A 631     -58.012 -27.372  20.989  1.00 26.19           C  
ATOM   4841  CB  GLU A 631     -59.137 -28.112  18.876  1.00 26.19           C  
ATOM   4842  O   GLU A 631     -56.936 -26.883  20.639  1.00 26.19           O  
ATOM   4843  CG  GLU A 631     -60.120 -29.274  18.862  1.00 26.19           C  
ATOM   4844  CD  GLU A 631     -59.834 -30.288  17.766  1.00 26.19           C  
ATOM   4845  OE1 GLU A 631     -60.281 -31.451  17.883  1.00 26.19           O  
ATOM   4846  OE2 GLU A 631     -59.157 -29.916  16.781  1.00 26.19           O  
ATOM   4847  N   VAL A 632     -58.094 -27.607  22.311  1.00 21.95           N  
ATOM   4848  CA  VAL A 632     -58.151 -28.748  23.219  1.00 21.95           C  
ATOM   4849  C   VAL A 632     -56.824 -29.503  23.185  1.00 21.95           C  
ATOM   4850  CB  VAL A 632     -59.315 -29.700  22.863  1.00 21.95           C  
ATOM   4851  O   VAL A 632     -56.308 -29.815  22.109  1.00 21.95           O  
ATOM   4852  CG1 VAL A 632     -59.385 -30.862  23.852  1.00 21.95           C  
ATOM   4853  CG2 VAL A 632     -60.638 -28.937  22.836  1.00 21.95           C  
ATOM   4854  N   LYS A 633     -55.961 -29.473  24.244  1.00 25.40           N  
ATOM   4855  CA  LYS A 633     -55.797 -30.619  25.134  1.00 25.40           C  
ATOM   4856  C   LYS A 633     -54.329 -30.836  25.487  1.00 25.40           C  
ATOM   4857  CB  LYS A 633     -56.375 -31.883  24.493  1.00 25.40           C  
ATOM   4858  O   LYS A 633     -53.470 -30.865  24.602  1.00 25.40           O  
ATOM   4859  CG  LYS A 633     -57.848 -32.113  24.797  1.00 25.40           C  
ATOM   4860  CD  LYS A 633     -58.303 -33.493  24.342  1.00 25.40           C  
ATOM   4861  CE  LYS A 633     -59.813 -33.653  24.462  1.00 25.40           C  
ATOM   4862  NZ  LYS A 633     -60.289 -34.918  23.828  1.00 25.40           N  
ATOM   4863  N   SER A 634     -53.867 -30.410  26.609  1.00 23.45           N  
ATOM   4864  CA  SER A 634     -53.231 -31.270  27.601  1.00 23.45           C  
ATOM   4865  C   SER A 634     -53.790 -32.688  27.543  1.00 23.45           C  
ATOM   4866  CB  SER A 634     -53.415 -30.697  29.006  1.00 23.45           C  
ATOM   4867  O   SER A 634     -54.993 -32.878  27.353  1.00 23.45           O  
ATOM   4868  OG  SER A 634     -54.721 -30.171  29.168  1.00 23.45           O  
ATOM   4869  N   PRO A 635     -52.820 -33.755  27.346  1.00 29.84           N  
ATOM   4870  CA  PRO A 635     -52.779 -34.869  28.296  1.00 29.84           C  
ATOM   4871  C   PRO A 635     -51.355 -35.291  28.651  1.00 29.84           C  
ATOM   4872  CB  PRO A 635     -53.512 -35.991  27.556  1.00 29.84           C  
ATOM   4873  O   PRO A 635     -50.417 -34.997  27.906  1.00 29.84           O  
ATOM   4874  CG  PRO A 635     -53.151 -35.799  26.118  1.00 29.84           C  
ATOM   4875  CD  PRO A 635     -52.353 -34.534  25.992  1.00 29.84           C  
ATOM   4876  N   GLU A 636     -50.899 -35.406  29.891  1.00 21.91           N  
ATOM   4877  CA  GLU A 636     -50.883 -36.528  30.824  1.00 21.91           C  
ATOM   4878  C   GLU A 636     -50.150 -37.729  30.231  1.00 21.91           C  
ATOM   4879  CB  GLU A 636     -52.309 -36.923  31.216  1.00 21.91           C  
ATOM   4880  O   GLU A 636     -50.458 -38.162  29.119  1.00 21.91           O  
ATOM   4881  CG  GLU A 636     -52.439 -37.418  32.649  1.00 21.91           C  
ATOM   4882  CD  GLU A 636     -53.849 -37.859  33.006  1.00 21.91           C  
ATOM   4883  OE1 GLU A 636     -54.025 -38.559  34.030  1.00 21.91           O  
ATOM   4884  OE2 GLU A 636     -54.785 -37.503  32.256  1.00 21.91           O  
ATOM   4885  N   LYS A 637     -48.940 -38.148  30.830  1.00 20.99           N  
ATOM   4886  CA  LYS A 637     -48.593 -39.355  31.575  1.00 20.99           C  
ATOM   4887  C   LYS A 637     -47.845 -40.349  30.692  1.00 20.99           C  
ATOM   4888  CB  LYS A 637     -49.850 -40.009  32.152  1.00 20.99           C  
ATOM   4889  O   LYS A 637     -48.292 -40.666  29.588  1.00 20.99           O  
ATOM   4890  CG  LYS A 637     -49.729 -40.392  33.620  1.00 20.99           C  
ATOM   4891  CD  LYS A 637     -51.014 -41.024  34.140  1.00 20.99           C  
ATOM   4892  CE  LYS A 637     -50.951 -41.265  35.642  1.00 20.99           C  
ATOM   4893  NZ  LYS A 637     -52.105 -42.083  36.121  1.00 20.99           N  
ATOM   4894  N   ALA A 638     -46.560 -40.775  31.116  1.00 26.29           N  
ATOM   4895  CA  ALA A 638     -46.180 -42.147  31.444  1.00 26.29           C  
ATOM   4896  C   ALA A 638     -44.733 -42.424  31.047  1.00 26.29           C  
ATOM   4897  CB  ALA A 638     -47.116 -43.137  30.755  1.00 26.29           C  
ATOM   4898  O   ALA A 638     -44.314 -42.097  29.934  1.00 26.29           O  
ATOM   4899  N   LYS A 639     -43.745 -42.620  32.019  1.00 23.89           N  
ATOM   4900  CA  LYS A 639     -43.111 -43.847  32.491  1.00 23.89           C  
ATOM   4901  C   LYS A 639     -41.947 -44.247  31.589  1.00 23.89           C  
ATOM   4902  CB  LYS A 639     -44.131 -44.985  32.566  1.00 23.89           C  
ATOM   4903  O   LYS A 639     -42.109 -44.363  30.372  1.00 23.89           O  
ATOM   4904  CG  LYS A 639     -44.487 -45.404  33.984  1.00 23.89           C  
ATOM   4905  CD  LYS A 639     -45.411 -46.615  33.994  1.00 23.89           C  
ATOM   4906  CE  LYS A 639     -45.990 -46.867  35.379  1.00 23.89           C  
ATOM   4907  NZ  LYS A 639     -46.957 -48.006  35.377  1.00 23.89           N  
ATOM   4908  N   SER A 640     -40.691 -44.197  32.096  1.00 21.65           N  
ATOM   4909  CA  SER A 640     -39.452 -44.925  32.354  1.00 21.65           C  
ATOM   4910  C   SER A 640     -39.221 -46.009  31.307  1.00 21.65           C  
ATOM   4911  CB  SER A 640     -39.478 -45.549  33.750  1.00 21.65           C  
ATOM   4912  O   SER A 640     -40.176 -46.575  30.770  1.00 21.65           O  
ATOM   4913  OG  SER A 640     -40.657 -46.311  33.938  1.00 21.65           O  
ATOM   4914  N   PRO A 641     -37.859 -46.478  31.024  1.00 36.38           N  
ATOM   4915  CA  PRO A 641     -36.737 -47.100  31.732  1.00 36.38           C  
ATOM   4916  C   PRO A 641     -35.403 -46.893  31.019  1.00 36.38           C  
ATOM   4917  CB  PRO A 641     -37.116 -48.583  31.760  1.00 36.38           C  
ATOM   4918  O   PRO A 641     -35.378 -46.497  29.850  1.00 36.38           O  
ATOM   4919  CG  PRO A 641     -37.826 -48.821  30.467  1.00 36.38           C  
ATOM   4920  CD  PRO A 641     -37.988 -47.504  29.762  1.00 36.38           C  
ATOM   4921  N   THR A 642     -34.186 -46.769  31.711  1.00 20.94           N  
ATOM   4922  CA  THR A 642     -33.117 -47.727  31.974  1.00 20.94           C  
ATOM   4923  C   THR A 642     -32.059 -47.671  30.876  1.00 20.94           C  
ATOM   4924  CB  THR A 642     -33.668 -49.161  32.087  1.00 20.94           C  
ATOM   4925  O   THR A 642     -32.387 -47.684  29.688  1.00 20.94           O  
ATOM   4926  CG2 THR A 642     -33.943 -49.531  33.540  1.00 20.94           C  
ATOM   4927  OG1 THR A 642     -34.888 -49.258  31.341  1.00 20.94           O  
ATOM   4928  N   LYS A 643     -30.772 -47.246  31.185  1.00 27.68           N  
ATOM   4929  CA  LYS A 643     -29.546 -48.010  30.974  1.00 27.68           C  
ATOM   4930  C   LYS A 643     -28.312 -47.134  31.166  1.00 27.68           C  
ATOM   4931  CB  LYS A 643     -29.535 -48.632  29.577  1.00 27.68           C  
ATOM   4932  O   LYS A 643     -28.217 -46.050  30.586  1.00 27.68           O  
ATOM   4933  CG  LYS A 643     -28.730 -49.919  29.478  1.00 27.68           C  
ATOM   4934  CD  LYS A 643     -28.825 -50.533  28.087  1.00 27.68           C  
ATOM   4935  CE  LYS A 643     -28.040 -51.835  27.995  1.00 27.68           C  
ATOM   4936  NZ  LYS A 643     -28.203 -52.487  26.661  1.00 27.68           N  
ATOM   4937  N   GLU A 644     -27.515 -47.286  32.264  1.00 24.58           N
[truncated: 57,997 more chars]
