# Supplementary material for: The 2022 Lady Estelle Wolfson lectureship on neurofilaments
Source: J Neurochem. 2022 Sep 19;163(3):179–219. doi: 10.1111/jnc.15682 (PMC9826399; doi:10.1111/jnc.15682)
Supplement: Supplementary file 1 — Supplementary material S1 [file JNC-163-179-s001.gz › NEFH2a_0f88b_unrelaxed_rank_2_model_2.pdb]

MODEL     1                                                                     
ATOM      1  N   MET A   1     -46.201 -17.650  23.970  1.00 51.24           N  
ATOM      2  CA  MET A   1     -47.310 -18.242  23.228  1.00 51.24           C  
ATOM      3  C   MET A   1     -47.972 -17.209  22.323  1.00 51.24           C  
ATOM      4  CB  MET A   1     -48.343 -18.838  24.186  1.00 51.24           C  
ATOM      5  O   MET A   1     -48.420 -16.161  22.794  1.00 51.24           O  
ATOM      6  CG  MET A   1     -48.310 -20.356  24.257  1.00 51.24           C  
ATOM      7  SD  MET A   1     -49.672 -21.041  25.278  1.00 51.24           S  
ATOM      8  CE  MET A   1     -49.873 -22.665  24.494  1.00 51.24           C  
ATOM      9  N   MET A   2     -47.482 -17.146  21.122  1.00 42.02           N  
ATOM     10  CA  MET A   2     -48.071 -17.232  19.788  1.00 42.02           C  
ATOM     11  C   MET A   2     -47.186 -16.538  18.757  1.00 42.02           C  
ATOM     12  CB  MET A   2     -49.470 -16.614  19.777  1.00 42.02           C  
ATOM     13  O   MET A   2     -46.855 -15.361  18.909  1.00 42.02           O  
ATOM     14  CG  MET A   2     -50.521 -17.464  20.471  1.00 42.02           C  
ATOM     15  SD  MET A   2     -52.231 -16.974  20.021  1.00 42.02           S  
ATOM     16  CE  MET A   2     -53.152 -18.402  20.658  1.00 42.02           C  
ATOM     17  N   SER A   3     -46.364 -17.289  18.001  1.00 37.91           N  
ATOM     18  CA  SER A   3     -45.981 -17.831  16.701  1.00 37.91           C  
ATOM     19  C   SER A   3     -46.762 -17.165  15.573  1.00 37.91           C  
ATOM     20  CB  SER A   3     -46.204 -19.343  16.663  1.00 37.91           C  
ATOM     21  O   SER A   3     -47.983 -17.017  15.659  1.00 37.91           O  
ATOM     22  OG  SER A   3     -45.152 -19.990  15.967  1.00 37.91           O  
ATOM     23  N   PHE A   4     -46.028 -16.621  14.606  1.00 39.60           N  
ATOM     24  CA  PHE A   4     -46.176 -16.828  13.170  1.00 39.60           C  
ATOM     25  C   PHE A   4     -44.936 -16.349  12.424  1.00 39.60           C  
ATOM     26  CB  PHE A   4     -47.418 -16.102  12.646  1.00 39.60           C  
ATOM     27  O   PHE A   4     -44.511 -15.204  12.588  1.00 39.60           O  
ATOM     28  CG  PHE A   4     -48.389 -17.001  11.929  1.00 39.60           C  
ATOM     29  CD1 PHE A   4     -48.336 -17.145  10.548  1.00 39.60           C  
ATOM     30  CD2 PHE A   4     -49.357 -17.702  12.637  1.00 39.60           C  
ATOM     31  CE1 PHE A   4     -49.234 -17.976   9.882  1.00 39.60           C  
ATOM     32  CE2 PHE A   4     -50.257 -18.535  11.979  1.00 39.60           C  
ATOM     33  CZ  PHE A   4     -50.195 -18.669  10.601  1.00 39.60           C  
ATOM     34  N   GLY A   5     -44.020 -17.226  11.946  1.00 37.63           N  
ATOM     35  CA  GLY A   5     -43.598 -18.006  10.794  1.00 37.63           C  
ATOM     36  C   GLY A   5     -43.639 -17.224   9.495  1.00 37.63           C  
ATOM     37  O   GLY A   5     -44.582 -16.469   9.249  1.00 37.63           O  
ATOM     38  N   GLY A   6     -42.486 -16.993   8.766  1.00 35.45           N  
ATOM     39  CA  GLY A   6     -41.873 -17.612   7.601  1.00 35.45           C  
ATOM     40  C   GLY A   6     -41.704 -16.654   6.437  1.00 35.45           C  
ATOM     41  O   GLY A   6     -42.631 -15.920   6.090  1.00 35.45           O  
ATOM     42  N   ALA A   7     -40.407 -16.283   6.048  1.00 34.20           N  
ATOM     43  CA  ALA A   7     -39.934 -16.539   4.690  1.00 34.20           C  
ATOM     44  C   ALA A   7     -38.475 -16.123   4.530  1.00 34.20           C  
ATOM     45  CB  ALA A   7     -40.808 -15.806   3.675  1.00 34.20           C  
ATOM     46  O   ALA A   7     -38.163 -14.930   4.492  1.00 34.20           O  
ATOM     47  N   ASP A   8     -37.515 -16.867   5.010  1.00 33.11           N  
ATOM     48  CA  ASP A   8     -36.135 -17.182   4.652  1.00 33.11           C  
ATOM     49  C   ASP A   8     -36.060 -18.471   3.836  1.00 33.11           C  
ATOM     50  CB  ASP A   8     -35.270 -17.303   5.908  1.00 33.11           C  
ATOM     51  O   ASP A   8     -36.524 -19.522   4.282  1.00 33.11           O  
ATOM     52  CG  ASP A   8     -34.183 -16.245   5.984  1.00 33.11           C  
ATOM     53  OD1 ASP A   8     -33.766 -15.722   4.928  1.00 33.11           O  
ATOM     54  OD2 ASP A   8     -33.738 -15.933   7.110  1.00 33.11           O  
ATOM     55  N   ALA A   9     -36.235 -18.413   2.517  1.00 37.78           N  
ATOM     56  CA  ALA A   9     -35.599 -19.433   1.688  1.00 37.78           C  
ATOM     57  C   ALA A   9     -35.410 -18.937   0.257  1.00 37.78           C  
ATOM     58  CB  ALA A   9     -36.423 -20.718   1.698  1.00 37.78           C  
ATOM     59  O   ALA A   9     -36.376 -18.555  -0.407  1.00 37.78           O  
ATOM     60  N   LEU A  10     -34.244 -18.257  -0.140  1.00 37.76           N  
ATOM     61  CA  LEU A  10     -33.702 -18.577  -1.456  1.00 37.76           C  
ATOM     62  C   LEU A  10     -32.347 -17.907  -1.663  1.00 37.76           C  
ATOM     63  CB  LEU A  10     -34.673 -18.141  -2.556  1.00 37.76           C  
ATOM     64  O   LEU A  10     -32.251 -16.677  -1.657  1.00 37.76           O  
ATOM     65  CG  LEU A  10     -35.820 -19.104  -2.868  1.00 37.76           C  
ATOM     66  CD1 LEU A  10     -36.832 -18.440  -3.796  1.00 37.76           C  
ATOM     67  CD2 LEU A  10     -35.284 -20.391  -3.487  1.00 37.76           C  
ATOM     68  N   LEU A  11     -31.179 -18.465  -1.189  1.00 33.08           N  
ATOM     69  CA  LEU A  11     -30.126 -18.726  -2.164  1.00 33.08           C  
ATOM     70  C   LEU A  11     -28.813 -19.068  -1.467  1.00 33.08           C  
ATOM     71  CB  LEU A  11     -29.930 -17.515  -3.079  1.00 33.08           C  
ATOM     72  O   LEU A  11     -28.209 -18.212  -0.816  1.00 33.08           O  
ATOM     73  CG  LEU A  11     -30.451 -17.656  -4.511  1.00 33.08           C  
ATOM     74  CD1 LEU A  11     -31.472 -16.565  -4.813  1.00 33.08           C  
ATOM     75  CD2 LEU A  11     -29.297 -17.607  -5.506  1.00 33.08           C  
ATOM     76  N   GLY A  12     -28.680 -20.271  -0.933  1.00 29.59           N  
ATOM     77  CA  GLY A  12     -27.404 -20.952  -0.773  1.00 29.59           C  
ATOM     78  C   GLY A  12     -27.441 -22.401  -1.219  1.00 29.59           C  
ATOM     79  O   GLY A  12     -28.325 -23.159  -0.813  1.00 29.59           O  
ATOM     80  N   ALA A  13     -27.013 -22.843  -2.376  1.00 39.39           N  
ATOM     81  CA  ALA A  13     -25.903 -23.573  -2.982  1.00 39.39           C  
ATOM     82  C   ALA A  13     -26.264 -25.040  -3.196  1.00 39.39           C  
ATOM     83  CB  ALA A  13     -24.653 -23.457  -2.113  1.00 39.39           C  
ATOM     84  O   ALA A  13     -27.009 -25.625  -2.407  1.00 39.39           O  
ATOM     85  N   PRO A  14     -25.665 -25.932  -4.175  1.00 44.59           N  
ATOM     86  CA  PRO A  14     -24.344 -26.495  -4.465  1.00 44.59           C  
ATOM     87  C   PRO A  14     -24.298 -27.238  -5.798  1.00 44.59           C  
ATOM     88  CB  PRO A  14     -24.106 -27.454  -3.296  1.00 44.59           C  
ATOM     89  O   PRO A  14     -25.340 -27.640  -6.321  1.00 44.59           O  
ATOM     90  CG  PRO A  14     -25.457 -28.008  -2.975  1.00 44.59           C  
ATOM     91  CD  PRO A  14     -26.477 -27.291  -3.812  1.00 44.59           C  
ATOM     92  N   PHE A  15     -23.578 -26.855  -6.835  1.00 30.67           N  
ATOM     93  CA  PHE A  15     -23.299 -27.777  -7.930  1.00 30.67           C  
ATOM     94  C   PHE A  15     -21.825 -28.165  -7.948  1.00 30.67           C  
ATOM     95  CB  PHE A  15     -23.695 -27.154  -9.272  1.00 30.67           C  
ATOM     96  O   PHE A  15     -20.950 -27.301  -7.864  1.00 30.67           O  
ATOM     97  CG  PHE A  15     -24.361 -28.119 -10.216  1.00 30.67           C  
ATOM     98  CD1 PHE A  15     -23.626 -28.770 -11.199  1.00 30.67           C  
ATOM     99  CD2 PHE A  15     -25.722 -28.374 -10.120  1.00 30.67           C  
ATOM    100  CE1 PHE A  15     -24.239 -29.664 -12.074  1.00 30.67           C  
ATOM    101  CE2 PHE A  15     -26.343 -29.266 -10.991  1.00 30.67           C  
ATOM    102  CZ  PHE A  15     -25.599 -29.909 -11.968  1.00 30.67           C  
ATOM    103  N   ALA A  16     -21.503 -29.422  -7.429  1.00 33.74           N  
ATOM    104  CA  ALA A  16     -20.471 -30.251  -8.046  1.00 33.74           C  
ATOM    105  C   ALA A  16     -21.092 -31.380  -8.864  1.00 33.74           C  
ATOM    106  CB  ALA A  16     -19.538 -30.820  -6.980  1.00 33.74           C  
ATOM    107  O   ALA A  16     -22.120 -31.942  -8.478  1.00 33.74           O  
ATOM    108  N   PRO A  17     -20.181 -32.147  -9.878  1.00 49.74           N  
ATOM    109  CA  PRO A  17     -19.260 -32.327 -11.003  1.00 49.74           C  
ATOM    110  C   PRO A  17     -19.650 -33.496 -11.904  1.00 49.74           C  
ATOM    111  CB  PRO A  17     -17.916 -32.591 -10.319  1.00 49.74           C  
ATOM    112  O   PRO A  17     -20.519 -34.295 -11.544  1.00 49.74           O  
ATOM    113  CG  PRO A  17     -18.259 -33.360  -9.085  1.00 49.74           C  
ATOM    114  CD  PRO A  17     -19.755 -33.421  -8.961  1.00 49.74           C  
ATOM    115  N   LEU A  18     -19.578 -33.388 -13.303  1.00 29.24           N  
ATOM    116  CA  LEU A  18     -18.968 -34.399 -14.159  1.00 29.24           C  
ATOM    117  C   LEU A  18     -19.417 -34.228 -15.607  1.00 29.24           C  
ATOM    118  CB  LEU A  18     -19.323 -35.804 -13.666  1.00 29.24           C  
ATOM    119  O   LEU A  18     -20.602 -34.014 -15.872  1.00 29.24           O  
ATOM    120  CG  LEU A  18     -18.177 -36.816 -13.622  1.00 29.24           C  
ATOM    121  CD1 LEU A  18     -17.542 -36.840 -12.236  1.00 29.24           C  
ATOM    122  CD2 LEU A  18     -18.674 -38.204 -14.012  1.00 29.24           C  
ATOM    123  N   HIS A  19     -18.501 -34.134 -16.602  1.00 32.62           N  
ATOM    124  CA  HIS A  19     -17.885 -35.023 -17.581  1.00 32.62           C  
ATOM    125  C   HIS A  19     -18.114 -34.520 -19.002  1.00 32.62           C  
ATOM    126  CB  HIS A  19     -18.432 -36.444 -17.432  1.00 32.62           C  
ATOM    127  O   HIS A  19     -19.255 -34.274 -19.402  1.00 32.62           O  
ATOM    128  CG  HIS A  19     -17.615 -37.309 -16.526  1.00 32.62           C  
ATOM    129  CD2 HIS A  19     -16.686 -38.256 -16.800  1.00 32.62           C  
ATOM    130  ND1 HIS A  19     -17.714 -37.251 -15.153  1.00 32.62           N  
ATOM    131  CE1 HIS A  19     -16.878 -38.126 -14.620  1.00 32.62           C  
ATOM    132  NE2 HIS A  19     -16.243 -38.749 -15.598  1.00 32.62           N  
ATOM    133  N   GLY A  20     -17.107 -33.945 -19.629  1.00 30.36           N  
ATOM    134  CA  GLY A  20     -16.555 -34.538 -20.837  1.00 30.36           C  
ATOM    135  C   GLY A  20     -16.603 -33.608 -22.034  1.00 30.36           C  
ATOM    136  O   GLY A  20     -17.650 -33.030 -22.336  1.00 30.36           O  
ATOM    137  N   GLY A  21     -15.461 -32.936 -22.388  1.00 31.17           N  
ATOM    138  CA  GLY A  21     -14.677 -33.190 -23.586  1.00 31.17           C  
ATOM    139  C   GLY A  21     -14.501 -31.959 -24.455  1.00 31.17           C  
ATOM    140  O   GLY A  21     -15.466 -31.243 -24.728  1.00 31.17           O  
ATOM    141  N   GLY A  22     -13.321 -31.291 -24.406  1.00 31.38           N  
ATOM    142  CA  GLY A  22     -12.253 -31.300 -25.392  1.00 31.38           C  
ATOM    143  C   GLY A  22     -11.834 -29.910 -25.831  1.00 31.38           C  
ATOM    144  O   GLY A  22     -12.681 -29.041 -26.049  1.00 31.38           O  
ATOM    145  N   SER A  23     -10.651 -29.456 -25.415  1.00 33.38           N  
ATOM    146  CA  SER A  23      -9.409 -29.403 -26.178  1.00 33.38           C  
ATOM    147  C   SER A  23      -9.062 -27.972 -26.572  1.00 33.38           C  
ATOM    148  CB  SER A  23      -9.512 -30.275 -27.431  1.00 33.38           C  
ATOM    149  O   SER A  23      -9.911 -27.240 -27.085  1.00 33.38           O  
ATOM    150  OG  SER A  23      -8.391 -30.076 -28.275  1.00 33.38           O  
ATOM    151  N   LEU A  24      -8.025 -27.301 -25.830  1.00 33.78           N  
ATOM    152  CA  LEU A  24      -6.675 -26.918 -26.231  1.00 33.78           C  
ATOM    153  C   LEU A  24      -6.185 -25.724 -25.418  1.00 33.78           C  
ATOM    154  CB  LEU A  24      -6.633 -26.586 -27.724  1.00 33.78           C  
ATOM    155  O   LEU A  24      -6.751 -24.632 -25.509  1.00 33.78           O  
ATOM    156  CG  LEU A  24      -6.124 -27.692 -28.651  1.00 33.78           C  
ATOM    157  CD1 LEU A  24      -6.847 -27.633 -29.993  1.00 33.78           C  
ATOM    158  CD2 LEU A  24      -4.616 -27.576 -28.844  1.00 33.78           C  
ATOM    159  N   HIS A  25      -5.474 -25.948 -24.271  1.00 30.66           N  
ATOM    160  CA  HIS A  25      -4.552 -25.183 -23.439  1.00 30.66           C  
ATOM    161  C   HIS A  25      -3.104 -25.434 -23.847  1.00 30.66           C  
ATOM    162  CB  HIS A  25      -4.749 -25.530 -21.962  1.00 30.66           C  
ATOM    163  O   HIS A  25      -2.696 -26.584 -24.025  1.00 30.66           O  
ATOM    164  CG  HIS A  25      -5.591 -24.541 -21.221  1.00 30.66           C  
ATOM    165  CD2 HIS A  25      -6.922 -24.514 -20.976  1.00 30.66           C  
ATOM    166  ND1 HIS A  25      -5.067 -23.411 -20.632  1.00 30.66           N  
ATOM    167  CE1 HIS A  25      -6.042 -22.729 -20.055  1.00 30.66           C  
ATOM    168  NE2 HIS A  25      -7.178 -23.377 -20.249  1.00 30.66           N  
ATOM    169  N   TYR A  26      -2.360 -24.480 -24.468  1.00 33.56           N  
ATOM    170  CA  TYR A  26      -0.945 -24.152 -24.336  1.00 33.56           C  
ATOM    171  C   TYR A  26      -0.666 -23.459 -23.008  1.00 33.56           C  
ATOM    172  CB  TYR A  26      -0.490 -23.259 -25.495  1.00 33.56           C  
ATOM    173  O   TYR A  26      -1.318 -22.469 -22.668  1.00 33.56           O  
ATOM    174  CG  TYR A  26       0.474 -23.936 -26.440  1.00 33.56           C  
ATOM    175  CD1 TYR A  26       1.847 -23.895 -26.212  1.00 33.56           C  
ATOM    176  CD2 TYR A  26       0.013 -24.616 -27.562  1.00 33.56           C  
ATOM    177  CE1 TYR A  26       2.739 -24.515 -27.081  1.00 33.56           C  
ATOM    178  CE2 TYR A  26       0.896 -25.240 -28.438  1.00 33.56           C  
ATOM    179  OH  TYR A  26       3.133 -25.800 -29.053  1.00 33.56           O  
ATOM    180  CZ  TYR A  26       2.255 -25.184 -28.189  1.00 33.56           C  
ATOM    181  N   ALA A  27      -0.243 -24.163 -21.926  1.00 32.58           N  
ATOM    182  CA  ALA A  27       0.462 -24.031 -20.654  1.00 32.58           C  
ATOM    183  C   ALA A  27       1.957 -23.820 -20.874  1.00 32.58           C  
ATOM    184  CB  ALA A  27       0.224 -25.262 -19.783  1.00 32.58           C  
ATOM    185  O   ALA A  27       2.590 -24.562 -21.629  1.00 32.58           O  
ATOM    186  N   LEU A  28       2.536 -22.685 -20.634  1.00 32.32           N  
ATOM    187  CA  LEU A  28       3.821 -22.177 -20.165  1.00 32.32           C  
ATOM    188  C   LEU A  28       4.049 -22.546 -18.702  1.00 32.32           C  
ATOM    189  CB  LEU A  28       3.893 -20.658 -20.337  1.00 32.32           C  
ATOM    190  O   LEU A  28       3.283 -22.135 -17.828  1.00 32.32           O  
ATOM    191  CG  LEU A  28       5.294 -20.053 -20.435  1.00 32.32           C  
ATOM    192  CD1 LEU A  28       5.933 -20.406 -21.774  1.00 32.32           C  
ATOM    193  CD2 LEU A  28       5.238 -18.540 -20.246  1.00 32.32           C  
ATOM    194  N   ALA A  29       4.560 -23.713 -18.412  1.00 32.81           N  
ATOM    195  CA  ALA A  29       5.269 -24.393 -17.331  1.00 32.81           C  
ATOM    196  C   ALA A  29       6.641 -23.767 -17.096  1.00 32.81           C  
ATOM    197  CB  ALA A  29       5.413 -25.881 -17.642  1.00 32.81           C  
ATOM    198  O   ALA A  29       7.394 -23.531 -18.044  1.00 32.81           O  
ATOM    199  N   ARG A  30       6.783 -23.049 -15.985  1.00 39.32           N  
ATOM    200  CA  ARG A  30       7.612 -22.896 -14.794  1.00 39.32           C  
ATOM    201  C   ARG A  30       8.085 -24.251 -14.278  1.00 39.32           C  
ATOM    202  CB  ARG A  30       6.845 -22.156 -13.696  1.00 39.32           C  
ATOM    203  O   ARG A  30       7.276 -25.156 -14.062  1.00 39.32           O  
ATOM    204  CG  ARG A  30       7.299 -20.720 -13.488  1.00 39.32           C  
ATOM    205  CD  ARG A  30       6.674 -20.106 -12.243  1.00 39.32           C  
ATOM    206  NE  ARG A  30       5.593 -19.184 -12.580  1.00 39.32           N  
ATOM    207  NH1 ARG A  30       6.377 -17.456 -11.263  1.00 39.32           N  
ATOM    208  NH2 ARG A  30       4.453 -17.193 -12.481  1.00 39.32           N  
ATOM    209  CZ  ARG A  30       5.477 -17.947 -12.107  1.00 39.32           C  
ATOM    210  N   LYS A  31       9.354 -24.613 -14.451  1.00 35.14           N  
ATOM    211  CA  LYS A  31      10.128 -25.559 -13.652  1.00 35.14           C  
ATOM    212  C   LYS A  31      11.471 -24.961 -13.241  1.00 35.14           C  
ATOM    213  CB  LYS A  31      10.349 -26.860 -14.424  1.00 35.14           C  
ATOM    214  O   LYS A  31      12.234 -24.494 -14.088  1.00 35.14           O  
ATOM    215  CG  LYS A  31      10.593 -28.072 -13.537  1.00 35.14           C  
ATOM    216  CD  LYS A  31      10.186 -29.365 -14.233  1.00 35.14           C  
ATOM    217  CE  LYS A  31      10.623 -30.589 -13.440  1.00 35.14           C  
ATOM    218  NZ  LYS A  31      10.330 -31.857 -14.172  1.00 35.14           N  
ATOM    219  N   GLY A  32      11.663 -24.570 -11.971  1.00 32.53           N  
ATOM    220  CA  GLY A  32      12.475 -24.707 -10.773  1.00 32.53           C  
ATOM    221  C   GLY A  32      13.065 -26.095 -10.608  1.00 32.53           C  
ATOM    222  O   GLY A  32      12.374 -27.096 -10.804  1.00 32.53           O  
ATOM    223  N   GLY A  33      14.439 -26.295 -10.637  1.00 29.02           N  
ATOM    224  CA  GLY A  33      15.441 -26.661  -9.649  1.00 29.02           C  
ATOM    225  C   GLY A  33      16.385 -27.747 -10.130  1.00 29.02           C  
ATOM    226  O   GLY A  33      15.959 -28.700 -10.786  1.00 29.02           O  
ATOM    227  N   ALA A  34      17.743 -27.530 -10.085  1.00 33.43           N  
ATOM    228  CA  ALA A  34      18.828 -28.087  -9.282  1.00 33.43           C  
ATOM    229  C   ALA A  34      19.859 -28.787 -10.163  1.00 33.43           C  
ATOM    230  CB  ALA A  34      18.276 -29.059  -8.242  1.00 33.43           C  
ATOM    231  O   ALA A  34      19.502 -29.575 -11.041  1.00 33.43           O  
ATOM    232  N   GLY A  35      21.119 -28.262 -10.312  1.00 29.60           N  
ATOM    233  CA  GLY A  35      22.382 -28.897  -9.969  1.00 29.60           C  
ATOM    234  C   GLY A  35      23.300 -29.083 -11.162  1.00 29.60           C  
ATOM    235  O   GLY A  35      22.859 -29.507 -12.232  1.00 29.60           O  
ATOM    236  N   GLY A  36      24.392 -28.283 -11.352  1.00 28.35           N  
ATOM    237  CA  GLY A  36      25.691 -28.888 -11.601  1.00 28.35           C  
ATOM    238  C   GLY A  36      26.656 -27.958 -12.311  1.00 28.35           C  
ATOM    239  O   GLY A  36      26.272 -27.250 -13.244  1.00 28.35           O  
ATOM    240  N   THR A  37      27.634 -27.345 -11.623  1.00 43.42           N  
ATOM    241  CA  THR A  37      29.051 -27.028 -11.756  1.00 43.42           C  
ATOM    242  C   THR A  37      29.686 -27.848 -12.876  1.00 43.42           C  
ATOM    243  CB  THR A  37      29.807 -27.281 -10.439  1.00 43.42           C  
ATOM    244  O   THR A  37      29.403 -29.039 -13.016  1.00 43.42           O  
ATOM    245  CG2 THR A  37      29.267 -26.401  -9.316  1.00 43.42           C  
ATOM    246  OG1 THR A  37      29.657 -28.657 -10.066  1.00 43.42           O  
ATOM    247  N   ARG A  38      30.263 -27.180 -13.950  1.00 32.13           N  
ATOM    248  CA  ARG A  38      31.587 -27.456 -14.498  1.00 32.13           C  
ATOM    249  C   ARG A  38      31.940 -26.464 -15.601  1.00 32.13           C  
ATOM    250  CB  ARG A  38      31.658 -28.887 -15.038  1.00 32.13           C  
ATOM    251  O   ARG A  38      31.117 -26.177 -16.473  1.00 32.13           O  
ATOM    252  CG  ARG A  38      30.349 -29.388 -15.628  1.00 32.13           C  
ATOM    253  CD  ARG A  38      30.463 -30.827 -16.111  1.00 32.13           C  
ATOM    254  NE  ARG A  38      29.208 -31.305 -16.682  1.00 32.13           N  
ATOM    255  NH1 ARG A  38      28.890 -32.973 -15.116  1.00 32.13           N  
ATOM    256  NH2 ARG A  38      27.360 -32.665 -16.795  1.00 32.13           N  
ATOM    257  CZ  ARG A  38      28.489 -32.313 -16.197  1.00 32.13           C  
ATOM    258  N   SER A  39      32.846 -25.559 -15.436  1.00 37.22           N  
ATOM    259  CA  SER A  39      34.093 -25.062 -16.008  1.00 37.22           C  
ATOM    260  C   SER A  39      34.614 -25.996 -17.095  1.00 37.22           C  
ATOM    261  CB  SER A  39      35.153 -24.893 -14.918  1.00 37.22           C  
ATOM    262  O   SER A  39      34.512 -27.218 -16.971  1.00 37.22           O  
ATOM    263  OG  SER A  39      34.741 -23.933 -13.961  1.00 37.22           O  
ATOM    264  N   ALA A  40      34.964 -25.489 -18.303  1.00 32.31           N  
ATOM    265  CA  ALA A  40      36.241 -25.553 -19.010  1.00 32.31           C  
ATOM    266  C   ALA A  40      36.035 -25.501 -20.521  1.00 32.31           C  
ATOM    267  CB  ALA A  40      37.000 -26.820 -18.623  1.00 32.31           C  
ATOM    268  O   ALA A  40      35.108 -26.119 -21.049  1.00 32.31           O  
ATOM    269  N   ALA A  41      36.604 -24.491 -21.230  1.00 37.36           N  
ATOM    270  CA  ALA A  41      37.719 -24.454 -22.173  1.00 37.36           C  
ATOM    271  C   ALA A  41      37.580 -25.546 -23.230  1.00 37.36           C  
ATOM    272  CB  ALA A  41      39.047 -24.600 -21.433  1.00 37.36           C  
ATOM    273  O   ALA A  41      37.230 -26.685 -22.912  1.00 37.36           O  
ATOM    274  N   GLY A  42      37.418 -25.202 -24.487  1.00 30.67           N  
ATOM    275  CA  GLY A  42      38.216 -25.721 -25.586  1.00 30.67           C  
ATOM    276  C   GLY A  42      37.392 -26.053 -26.816  1.00 30.67           C  
ATOM    277  O   GLY A  42      36.260 -26.529 -26.702  1.00 30.67           O  
ATOM    278  N   SER A  43      37.536 -25.387 -27.926  1.00 34.38           N  
ATOM    279  CA  SER A  43      38.090 -25.782 -29.217  1.00 34.38           C  
ATOM    280  C   SER A  43      37.011 -26.353 -30.131  1.00 34.38           C  
ATOM    281  CB  SER A  43      39.207 -26.810 -29.030  1.00 34.38           C  
ATOM    282  O   SER A  43      36.237 -27.221 -29.720  1.00 34.38           O  
ATOM    283  OG  SER A  43      40.475 -26.177 -29.007  1.00 34.38           O  
ATOM    284  N   SER A  44      36.579 -25.589 -31.139  1.00 33.90           N  
ATOM    285  CA  SER A  44      36.394 -26.377 -32.353  1.00 33.90           C  
ATOM    286  C   SER A  44      36.595 -25.525 -33.602  1.00 33.90           C  
ATOM    287  CB  SER A  44      35.002 -27.010 -32.376  1.00 33.90           C  
ATOM    288  O   SER A  44      35.996 -24.454 -33.731  1.00 33.90           O  
ATOM    289  OG  SER A  44      34.007 -26.028 -32.608  1.00 33.90           O  
ATOM    290  N   SER A  45      37.835 -25.493 -34.133  1.00 35.00           N  
ATOM    291  CA  SER A  45      38.476 -25.703 -35.427  1.00 35.00           C  
ATOM    292  C   SER A  45      38.189 -27.101 -35.966  1.00 35.00           C  
ATOM    293  CB  SER A  45      39.987 -25.490 -35.319  1.00 35.00           C  
ATOM    294  O   SER A  45      38.245 -28.082 -35.222  1.00 35.00           O  
ATOM    295  OG  SER A  45      40.638 -26.689 -34.937  1.00 35.00           O  
ATOM    296  N   GLY A  46      37.454 -27.206 -37.161  1.00 35.39           N  
ATOM    297  CA  GLY A  46      38.045 -27.660 -38.409  1.00 35.39           C  
ATOM    298  C   GLY A  46      37.122 -28.551 -39.218  1.00 35.39           C  
ATOM    299  O   GLY A  46      36.424 -29.400 -38.659  1.00 35.39           O  
ATOM    300  N   PHE A  47      36.798 -27.995 -40.325  1.00 31.50           N  
ATOM    301  CA  PHE A  47      37.259 -28.501 -41.613  1.00 31.50           C  
ATOM    302  C   PHE A  47      36.380 -27.980 -42.744  1.00 31.50           C  
ATOM    303  CB  PHE A  47      37.269 -30.033 -41.618  1.00 31.50           C  
ATOM    304  O   PHE A  47      35.153 -28.079 -42.680  1.00 31.50           O  
ATOM    305  CG  PHE A  47      38.054 -30.630 -42.755  1.00 31.50           C  
ATOM    306  CD1 PHE A  47      37.410 -31.093 -43.895  1.00 31.50           C  
ATOM    307  CD2 PHE A  47      39.438 -30.729 -42.682  1.00 31.50           C  
ATOM    308  CE1 PHE A  47      38.134 -31.647 -44.948  1.00 31.50           C  
ATOM    309  CE2 PHE A  47      40.168 -31.281 -43.730  1.00 31.50           C  
ATOM    310  CZ  PHE A  47      39.514 -31.740 -44.862  1.00 31.50           C  
ATOM    311  N   HIS A  48      37.024 -27.201 -43.713  1.00 37.03           N  
ATOM    312  CA  HIS A  48      37.756 -26.958 -44.950  1.00 37.03           C  
ATOM    313  C   HIS A  48      36.959 -27.427 -46.163  1.00 37.03           C  
ATOM    314  CB  HIS A  48      39.117 -27.656 -44.914  1.00 37.03           C  
ATOM    315  O   HIS A  48      36.398 -28.525 -46.156  1.00 37.03           O  
ATOM    316  CG  HIS A  48      40.031 -27.133 -43.853  1.00 37.03           C  
ATOM    317  CD2 HIS A  48      41.038 -26.230 -43.913  1.00 37.03           C  
ATOM    318  ND1 HIS A  48      39.962 -27.548 -42.540  1.00 37.03           N  
ATOM    319  CE1 HIS A  48      40.890 -26.919 -41.837  1.00 37.03           C  
ATOM    320  NE2 HIS A  48      41.556 -26.114 -42.646  1.00 37.03           N  
ATOM    321  N   SER A  49      36.797 -26.497 -47.071  1.00 33.28           N  
ATOM    322  CA  SER A  49      37.404 -26.605 -48.394  1.00 33.28           C  
ATOM    323  C   SER A  49      36.768 -25.625 -49.375  1.00 33.28           C  
ATOM    324  CB  SER A  49      37.274 -28.031 -48.928  1.00 33.28           C  
ATOM    325  O   SER A  49      35.542 -25.524 -49.452  1.00 33.28           O  
ATOM    326  OG  SER A  49      38.282 -28.302 -49.887  1.00 33.28           O  
ATOM    327  N   TRP A  50      37.615 -24.691 -49.771  1.00 34.28           N  
ATOM    328  CA  TRP A  50      38.482 -24.385 -50.903  1.00 34.28           C  
ATOM    329  C   TRP A  50      38.153 -23.015 -51.487  1.00 34.28           C  
ATOM    330  CB  TRP A  50      38.353 -25.460 -51.986  1.00 34.28           C  
ATOM    331  O   TRP A  50      36.982 -22.684 -51.686  1.00 34.28           O  
ATOM    332  CG  TRP A  50      39.347 -26.576 -51.857  1.00 34.28           C  
ATOM    333  CD1 TRP A  50      40.515 -26.561 -51.147  1.00 34.28           C  
ATOM    334  CD2 TRP A  50      39.260 -27.870 -52.461  1.00 34.28           C  
ATOM    335  CE2 TRP A  50      40.411 -28.590 -52.073  1.00 34.28           C  
ATOM    336  CE3 TRP A  50      38.319 -28.492 -53.293  1.00 34.28           C  
ATOM    337  NE1 TRP A  50      41.160 -27.770 -51.273  1.00 34.28           N  
ATOM    338  CH2 TRP A  50      39.710 -30.487 -53.302  1.00 34.28           C  
ATOM    339  CZ2 TRP A  50      40.647 -29.903 -52.489  1.00 34.28           C  
ATOM    340  CZ3 TRP A  50      38.555 -29.798 -53.706  1.00 34.28           C  
ATOM    341  N   THR A  51      39.015 -22.039 -51.325  1.00 35.56           N  
ATOM    342  CA  THR A  51      40.053 -21.260 -51.991  1.00 35.56           C  
ATOM    343  C   THR A  51      39.510 -20.606 -53.258  1.00 35.56           C  
ATOM    344  CB  THR A  51      41.270 -22.135 -52.342  1.00 35.56           C  
ATOM    345  O   THR A  51      38.731 -21.218 -53.993  1.00 35.56           O  
ATOM    346  CG2 THR A  51      42.024 -22.559 -51.086  1.00 35.56           C  
ATOM    347  OG1 THR A  51      40.824 -23.307 -53.036  1.00 35.56           O  
ATOM    348  N   ARG A  52      39.568 -19.291 -53.211  1.00 39.10           N  
ATOM    349  CA  ARG A  52      40.400 -18.471 -54.085  1.00 39.10           C  
ATOM    350  C   ARG A  52      39.981 -17.006 -54.024  1.00 39.10           C  
ATOM    351  CB  ARG A  52      40.327 -18.976 -55.527  1.00 39.10           C  
ATOM    352  O   ARG A  52      38.789 -16.693 -54.073  1.00 39.10           O  
ATOM    353  CG  ARG A  52      41.207 -20.186 -55.801  1.00 39.10           C  
ATOM    354  CD  ARG A  52      41.514 -20.337 -57.284  1.00 39.10           C  
ATOM    355  NE  ARG A  52      42.325 -21.521 -57.550  1.00 39.10           N  
ATOM    356  NH1 ARG A  52      44.334 -20.383 -57.621  1.00 39.10           N  
ATOM    357  NH2 ARG A  52      44.285 -22.653 -57.941  1.00 39.10           N  
ATOM    358  CZ  ARG A  52      43.646 -21.516 -57.703  1.00 39.10           C  
ATOM    359  N   THR A  53      40.717 -16.051 -53.403  1.00 32.87           N  
ATOM    360  CA  THR A  53      41.618 -14.921 -53.601  1.00 32.87           C  
ATOM    361  C   THR A  53      41.109 -14.013 -54.718  1.00 32.87           C  
ATOM    362  CB  THR A  53      43.045 -15.395 -53.932  1.00 32.87           C  
ATOM    363  O   THR A  53      40.678 -14.494 -55.768  1.00 32.87           O  
ATOM    364  CG2 THR A  53      43.668 -16.131 -52.750  1.00 32.87           C  
ATOM    365  OG1 THR A  53      42.999 -16.278 -55.060  1.00 32.87           O  
ATOM    366  N   SER A  54      40.607 -12.696 -54.361  1.00 34.21           N  
ATOM    367  CA  SER A  54      40.982 -11.675 -55.334  1.00 34.21           C  
ATOM    368  C   SER A  54      41.208 -10.325 -54.660  1.00 34.21           C  
ATOM    369  CB  SER A  54      39.907 -11.541 -56.413  1.00 34.21           C  
ATOM    370  O   SER A  54      40.417  -9.910 -53.810  1.00 34.21           O  
ATOM    371  OG  SER A  54      39.945 -12.644 -57.301  1.00 34.21           O  
ATOM    372  N   VAL A  55      42.442  -9.912 -54.292  1.00 40.79           N  
ATOM    373  CA  VAL A  55      43.411  -8.849 -54.536  1.00 40.79           C  
ATOM    374  C   VAL A  55      42.933  -7.968 -55.688  1.00 40.79           C  
ATOM    375  CB  VAL A  55      44.813  -9.418 -54.847  1.00 40.79           C  
ATOM    376  O   VAL A  55      42.548  -8.474 -56.746  1.00 40.79           O  
ATOM    377  CG1 VAL A  55      45.145 -10.577 -53.908  1.00 40.79           C  
ATOM    378  CG2 VAL A  55      44.895  -9.866 -56.305  1.00 40.79           C  
ATOM    379  N   SER A  56      42.354  -6.845 -55.442  1.00 36.71           N  
ATOM    380  CA  SER A  56      42.246  -5.507 -56.016  1.00 36.71           C  
ATOM    381  C   SER A  56      43.622  -4.901 -56.267  1.00 36.71           C  
ATOM    382  CB  SER A  56      41.437  -4.593 -55.094  1.00 36.71           C  
ATOM    383  O   SER A  56      44.426  -4.766 -55.342  1.00 36.71           O  
ATOM    384  OG  SER A  56      40.076  -4.986 -55.063  1.00 36.71           O  
ATOM    385  N   SER A  57      44.237  -5.299 -57.389  1.00 38.59           N  
ATOM    386  CA  SER A  57      45.258  -4.653 -58.208  1.00 38.59           C  
ATOM    387  C   SER A  57      44.711  -4.280 -59.581  1.00 38.59           C  
ATOM    388  CB  SER A  57      46.475  -5.566 -58.366  1.00 38.59           C  
ATOM    389  O   SER A  57      43.879  -4.998 -60.140  1.00 38.59           O  
ATOM    390  OG  SER A  57      46.080  -6.866 -58.768  1.00 38.59           O  
ATOM    391  N   VAL A  58      44.537  -2.982 -59.941  1.00 37.16           N  
ATOM    392  CA  VAL A  58      45.016  -2.087 -60.990  1.00 37.16           C  
ATOM    393  C   VAL A  58      44.208  -2.307 -62.266  1.00 37.16           C  
ATOM    394  CB  VAL A  58      46.522  -2.295 -61.270  1.00 37.16           C  
ATOM    395  O   VAL A  58      44.021  -3.446 -62.702  1.00 37.16           O  
ATOM    396  CG1 VAL A  58      46.827  -3.772 -61.512  1.00 37.16           C  
ATOM    397  CG2 VAL A  58      46.963  -1.451 -62.464  1.00 37.16           C  
ATOM    398  N   SER A  59      43.208  -1.617 -62.505  1.00 36.90           N  
ATOM    399  CA  SER A  59      42.542  -1.006 -63.651  1.00 36.90           C  
ATOM    400  C   SER A  59      43.528  -0.733 -64.782  1.00 36.90           C  
ATOM    401  CB  SER A  59      41.852   0.295 -63.240  1.00 36.90           C  
ATOM    402  O   SER A  59      44.500   0.004 -64.601  1.00 36.90           O  
ATOM    403  OG  SER A  59      41.070   0.808 -64.304  1.00 36.90           O  
ATOM    404  N   ALA A  60      43.872  -1.689 -65.518  1.00 34.42           N  
ATOM    405  CA  ALA A  60      44.389  -1.735 -66.883  1.00 34.42           C  
ATOM    406  C   ALA A  60      43.253  -1.833 -67.897  1.00 34.42           C  
ATOM    407  CB  ALA A  60      45.349  -2.910 -67.049  1.00 34.42           C  
ATOM    408  O   ALA A  60      42.325  -2.626 -67.724  1.00 34.42           O  
ATOM    409  N   SER A  61      42.762  -0.788 -68.472  1.00 40.35           N  
ATOM    410  CA  SER A  61      42.373  -0.421 -69.830  1.00 40.35           C  
ATOM    411  C   SER A  61      43.164  -1.213 -70.865  1.00 40.35           C  
ATOM    412  CB  SER A  61      42.575   1.077 -70.059  1.00 40.35           C  
ATOM    413  O   SER A  61      44.392  -1.289 -70.791  1.00 40.35           O  
ATOM    414  OG  SER A  61      41.671   1.834 -69.273  1.00 40.35           O  
ATOM    415  N   PRO A  62      42.518  -2.174 -71.659  1.00 37.56           N  
ATOM    416  CA  PRO A  62      43.135  -2.346 -72.977  1.00 37.56           C  
ATOM    417  C   PRO A  62      42.127  -2.243 -74.119  1.00 37.56           C  
ATOM    418  CB  PRO A  62      43.737  -3.751 -72.904  1.00 37.56           C  
ATOM    419  O   PRO A  62      41.010  -2.756 -74.009  1.00 37.56           O  
ATOM    420  CG  PRO A  62      42.780  -4.533 -72.063  1.00 37.56           C  
ATOM    421  CD  PRO A  62      41.718  -3.601 -71.557  1.00 37.56           C  
ATOM    422  N   SER A  63      42.007  -1.015 -74.815  1.00 32.29           N  
ATOM    423  CA  SER A  63      41.612  -1.256 -76.199  1.00 32.29           C  
ATOM    424  C   SER A  63      41.781  -0.002 -77.049  1.00 32.29           C  
ATOM    425  CB  SER A  63      40.162  -1.737 -76.267  1.00 32.29           C  
ATOM    426  O   SER A  63      41.199   1.042 -76.748  1.00 32.29           O  
ATOM    427  OG  SER A  63      39.963  -2.578 -77.390  1.00 32.29           O  
ATOM    428  N   ARG A  64      42.966   0.256 -77.633  1.00 39.02           N  
ATOM    429  CA  ARG A  64      42.998   0.709 -79.020  1.00 39.02           C  
ATOM    430  C   ARG A  64      44.250   0.206 -79.731  1.00 39.02           C  
ATOM    431  CB  ARG A  64      42.936   2.237 -79.088  1.00 39.02           C  
ATOM    432  O   ARG A  64      45.370   0.531 -79.333  1.00 39.02           O  
ATOM    433  CG  ARG A  64      41.596   2.818 -78.665  1.00 39.02           C  
ATOM    434  CD  ARG A  64      41.233   4.050 -79.481  1.00 39.02           C  
ATOM    435  NE  ARG A  64      41.639   5.281 -78.810  1.00 39.02           N  
ATOM    436  NH1 ARG A  64      39.703   6.438 -79.311  1.00 39.02           N  
ATOM    437  NH2 ARG A  64      41.371   7.451 -78.107  1.00 39.02           N  
ATOM    438  CZ  ARG A  64      40.904   6.387 -78.744  1.00 39.02           C  
ATOM    439  N   PHE A  65      44.282  -0.985 -80.154  1.00 32.62           N  
ATOM    440  CA  PHE A  65      45.153  -1.479 -81.214  1.00 32.62           C  
ATOM    441  C   PHE A  65      44.355  -1.771 -82.479  1.00 32.62           C  
ATOM    442  CB  PHE A  65      45.895  -2.739 -80.759  1.00 32.62           C  
ATOM    443  O   PHE A  65      43.395  -2.544 -82.449  1.00 32.62           O  
ATOM    444  CG  PHE A  65      47.132  -3.039 -81.562  1.00 32.62           C  
ATOM    445  CD1 PHE A  65      47.098  -3.967 -82.596  1.00 32.62           C  
ATOM    446  CD2 PHE A  65      48.329  -2.392 -81.283  1.00 32.62           C  
ATOM    447  CE1 PHE A  65      48.242  -4.246 -83.341  1.00 32.62           C  
ATOM    448  CE2 PHE A  65      49.476  -2.666 -82.023  1.00 32.62           C  
ATOM    449  CZ  PHE A  65      49.430  -3.594 -83.051  1.00 32.62           C  
ATOM    450  N   ARG A  66      44.214  -0.859 -83.426  1.00 38.50           N  
ATOM    451  CA  ARG A  66      44.414  -0.512 -84.829  1.00 38.50           C  
ATOM    452  C   ARG A  66      45.640  -1.219 -85.398  1.00 38.50           C  
ATOM    453  CB  ARG A  66      44.560   1.002 -84.993  1.00 38.50           C  
ATOM    454  O   ARG A  66      46.670  -1.321 -84.730  1.00 38.50           O  
ATOM    455  CG  ARG A  66      43.605   1.607 -86.010  1.00 38.50           C  
ATOM    456  CD  ARG A  66      43.967   3.049 -86.337  1.00 38.50           C  
ATOM    457  NE  ARG A  66      43.246   3.992 -85.487  1.00 38.50           N  
ATOM    458  NH1 ARG A  66      41.898   4.804 -87.178  1.00 38.50           N  
ATOM    459  NH2 ARG A  66      41.690   5.623 -85.046  1.00 38.50           N  
ATOM    460  CZ  ARG A  66      42.280   4.804 -85.906  1.00 38.50           C  
ATOM    461  N   GLY A  67      45.508  -2.395 -85.971  1.00 37.53           N  
ATOM    462  CA  GLY A  67      45.744  -2.744 -87.363  1.00 37.53           C  
ATOM    463  C   GLY A  67      47.141  -3.278 -87.616  1.00 37.53           C  
ATOM    464  O   GLY A  67      48.131  -2.628 -87.276  1.00 37.53           O  
ATOM    465  N   ALA A  68      47.326  -4.550 -87.466  1.00 35.84           N  
ATOM    466  CA  ALA A  68      48.336  -5.234 -88.269  1.00 35.84           C  
ATOM    467  C   ALA A  68      47.893  -6.653 -88.616  1.00 35.84           C  
ATOM    468  CB  ALA A  68      49.672  -5.263 -87.530  1.00 35.84           C  
ATOM    469  O   ALA A  68      47.424  -7.393 -87.748  1.00 35.84           O  
ATOM    470  N   GLY A  69      47.493  -6.916 -89.899  1.00 33.48           N  
ATOM    471  CA  GLY A  69      47.933  -8.143 -90.544  1.00 33.48           C  
ATOM    472  C   GLY A  69      47.466  -8.262 -91.982  1.00 33.48           C  
ATOM    473  O   GLY A  69      46.327  -7.914 -92.302  1.00 33.48           O  
ATOM    474  N   ALA A  70      48.360  -8.007 -92.928  1.00 35.30           N  
ATOM    475  CA  ALA A  70      48.709  -9.164 -93.749  1.00 35.30           C  
ATOM    476  C   ALA A  70      49.170  -8.733 -95.138  1.00 35.30           C  
ATOM    477  CB  ALA A  70      47.521 -10.117 -93.858  1.00 35.30           C  
ATOM    478  O   ALA A  70      48.554  -7.865 -95.762  1.00 35.30           O  
ATOM    479  N   ALA A  71      50.464  -8.692 -95.337  1.00 33.38           N  
ATOM    480  CA  ALA A  71      51.373  -9.463 -96.181  1.00 33.38           C  
ATOM    481  C   ALA A  71      50.611 -10.195 -97.282  1.00 33.38           C  
ATOM    482  CB  ALA A  71      52.167 -10.457 -95.338  1.00 33.38           C  
ATOM    483  O   ALA A  71      49.611 -10.866 -97.014  1.00 33.38           O  
ATOM    484  N   SER A  72      50.625  -9.607 -98.496  1.00 31.63           N  
ATOM    485  CA  SER A  72      50.721 -10.485 -99.658  1.00 31.63           C  
ATOM    486  C   SER A  72      51.399  -9.780-100.828  1.00 31.63           C  
ATOM    487  CB  SER A  72      49.334 -10.971-100.079  1.00 31.63           C  
ATOM    488  O   SER A  72      50.999  -8.679-101.213  1.00 31.63           O  
ATOM    489  OG  SER A  72      49.431 -11.923-101.125  1.00 31.63           O  
ATOM    490  N   SER A  73      52.656  -9.953-101.082  1.00 37.16           N  
ATOM    491  CA  SER A  73      53.662 -10.419-102.031  1.00 37.16           C  
ATOM    492  C   SER A  73      53.051 -11.351-103.072  1.00 37.16           C  
ATOM    493  CB  SER A  73      54.799 -11.134-101.300  1.00 37.16           C  
ATOM    494  O   SER A  73      52.256 -12.230-102.734  1.00 37.16           O  
ATOM    495  OG  SER A  73      55.676 -10.198-100.696  1.00 37.16           O  
ATOM    496  N   THR A  74      53.065 -10.891-104.395  1.00 40.01           N  
ATOM    497  CA  THR A  74      53.673 -11.510-105.567  1.00 40.01           C  
ATOM    498  C   THR A  74      53.303 -10.746-106.835  1.00 40.01           C  
ATOM    499  CB  THR A  74      53.244 -12.982-105.708  1.00 40.01           C  
ATOM    500  O   THR A  74      52.174 -10.273-106.974  1.00 40.01           O  
ATOM    501  CG2 THR A  74      53.613 -13.784-104.464  1.00 40.01           C  
ATOM    502  OG1 THR A  74      51.825 -13.044-105.899  1.00 40.01           O  
ATOM    503  N   ASP A  75      54.240 -10.120-107.523  1.00 32.04           N  
ATOM    504  CA  ASP A  75      55.027 -10.566-108.669  1.00 32.04           C  
ATOM    505  C   ASP A  75      54.254 -10.377-109.972  1.00 32.04           C  
ATOM    506  CB  ASP A  75      55.430 -12.033-108.505  1.00 32.04           C  
ATOM    507  O   ASP A  75      53.100 -10.796-110.082  1.00 32.04           O  
ATOM    508  CG  ASP A  75      56.917 -12.265-108.704  1.00 32.04           C  
ATOM    509  OD1 ASP A  75      57.622 -11.341-109.164  1.00 32.04           O  
ATOM    510  OD2 ASP A  75      57.388 -13.383-108.401  1.00 32.04           O  
ATOM    511  N   SER A  76      54.605  -9.489-110.873  1.00 34.12           N  
ATOM    512  CA  SER A  76      55.365  -9.688-112.103  1.00 34.12           C  
ATOM    513  C   SER A  76      54.451  -9.693-113.323  1.00 34.12           C  
ATOM    514  CB  SER A  76      56.154 -10.996-112.041  1.00 34.12           C  
ATOM    515  O   SER A  76      53.405 -10.345-113.319  1.00 34.12           O  
ATOM    516  OG  SER A  76      57.546 -10.742-111.967  1.00 34.12           O  
ATOM    517  N   LEU A  77      54.529  -8.653-114.238  1.00 37.47           N  
ATOM    518  CA  LEU A  77      54.934  -8.873-115.623  1.00 37.47           C  
ATOM    519  C   LEU A  77      54.527  -7.694-116.501  1.00 37.47           C  
ATOM    520  CB  LEU A  77      54.315 -10.165-116.164  1.00 37.47           C  
ATOM    521  O   LEU A  77      53.352  -7.324-116.546  1.00 37.47           O  
ATOM    522  CG  LEU A  77      55.203 -11.011-117.078  1.00 37.47           C  
ATOM    523  CD1 LEU A  77      54.766 -12.471-117.037  1.00 37.47           C  
ATOM    524  CD2 LEU A  77      55.165 -10.476-118.505  1.00 37.47           C  
ATOM    525  N   ASP A  78      55.391  -6.800-116.890  1.00 36.04           N  
ATOM    526  CA  ASP A  78      56.182  -6.496-118.078  1.00 36.04           C  
ATOM    527  C   ASP A  78      55.292  -6.013-119.221  1.00 36.04           C  
ATOM    528  CB  ASP A  78      56.982  -7.724-118.518  1.00 36.04           C  
ATOM    529  O   ASP A  78      54.247  -6.606-119.496  1.00 36.04           O  
ATOM    530  CG  ASP A  78      58.338  -7.821-117.841  1.00 36.04           C  
ATOM    531  OD1 ASP A  78      58.989  -6.776-117.626  1.00 36.04           O  
ATOM    532  OD2 ASP A  78      58.760  -8.954-117.522  1.00 36.04           O  
ATOM    533  N   THR A  79      55.472  -4.811-119.664  1.00 42.55           N  
ATOM    534  CA  THR A  79      56.073  -4.130-120.806  1.00 42.55           C  
ATOM    535  C   THR A  79      55.778  -4.881-122.100  1.00 42.55           C  
ATOM    536  CB  THR A  79      57.595  -3.981-120.630  1.00 42.55           C  
ATOM    537  O   THR A  79      56.028  -6.085-122.196  1.00 42.55           O  
ATOM    538  CG2 THR A  79      57.945  -2.661-119.950  1.00 42.55           C  
ATOM    539  OG1 THR A  79      58.085  -5.063-119.827  1.00 42.55           O  
ATOM    540  N   LEU A  80      54.892  -4.419-123.075  1.00 42.97           N  
ATOM    541  CA  LEU A  80      55.171  -4.274-124.500  1.00 42.97           C  
ATOM    542  C   LEU A  80      54.059  -3.494-125.195  1.00 42.97           C  
ATOM    543  CB  LEU A  80      55.335  -5.646-125.157  1.00 42.97           C  
ATOM    544  O   LEU A  80      52.876  -3.778-124.993  1.00 42.97           O  
ATOM    545  CG  LEU A  80      56.513  -6.493-124.673  1.00 42.97           C  
ATOM    546  CD1 LEU A  80      56.482  -7.869-125.331  1.00 42.97           C  
ATOM    547  CD2 LEU A  80      57.833  -5.787-124.961  1.00 42.97           C  
ATOM    548  N   SER A  81      54.268  -2.300-125.644  1.00 40.50           N  
ATOM    549  CA  SER A  81      54.619  -2.026-127.033  1.00 40.50           C  
ATOM    550  C   SER A  81      53.403  -1.570-127.832  1.00 40.50           C  
ATOM    551  CB  SER A  81      55.231  -3.267-127.686  1.00 40.50           C  
ATOM    552  O   SER A  81      52.339  -2.189-127.761  1.00 40.50           O  
ATOM    553  OG  SER A  81      55.691  -2.972-128.993  1.00 40.50           O  
ATOM    554  N   ASN A  82      53.261  -0.266-128.088  1.00 41.60           N  
ATOM    555  CA  ASN A  82      53.340   0.469-129.346  1.00 41.60           C  
ATOM    556  C   ASN A  82      52.365  -0.084-130.381  1.00 41.60           C  
ATOM    557  CB  ASN A  82      54.769   0.443-129.894  1.00 41.60           C  
ATOM    558  O   ASN A  82      52.286  -1.298-130.579  1.00 41.60           O  
ATOM    559  CG  ASN A  82      55.559   1.683-129.526  1.00 41.60           C  
ATOM    560  ND2 ASN A  82      56.793   1.765-130.007  1.00 41.60           N  
ATOM    561  OD1 ASN A  82      55.064   2.560-128.813  1.00 41.60           O  
ATOM    562  N   GLY A  83      51.239   0.570-130.650  1.00 36.14           N  
ATOM    563  CA  GLY A  83      50.663   1.150-131.853  1.00 36.14           C  
ATOM    564  C   GLY A  83      49.840   0.162-132.657  1.00 36.14           C  
ATOM    565  O   GLY A  83      50.139  -1.034-132.675  1.00 36.14           O  
ATOM    566  N   PRO A  84      48.716   0.623-133.305  1.00 49.64           N  
ATOM    567  CA  PRO A  84      47.331   0.625-133.782  1.00 49.64           C  
ATOM    568  C   PRO A  84      47.124  -0.278-134.996  1.00 49.64           C  
ATOM    569  CB  PRO A  84      47.084   2.092-134.143  1.00 49.64           C  
ATOM    570  O   PRO A  84      48.075  -0.560-135.730  1.00 49.64           O  
ATOM    571  CG  PRO A  84      48.395   2.582-134.666  1.00 49.64           C  
ATOM    572  CD  PRO A  84      49.416   1.495-134.491  1.00 49.64           C  
ATOM    573  N   GLU A  85      46.476  -1.447-134.745  1.00 43.40           N  
ATOM    574  CA  GLU A  85      45.821  -2.113-135.867  1.00 43.40           C  
ATOM    575  C   GLU A  85      44.697  -3.027-135.387  1.00 43.40           C  
ATOM    576  CB  GLU A  85      46.838  -2.915-136.683  1.00 43.40           C  
ATOM    577  O   GLU A  85      44.894  -3.837-134.478  1.00 43.40           O  
ATOM    578  CG  GLU A  85      47.536  -2.102-137.764  1.00 43.40           C  
ATOM    579  CD  GLU A  85      48.490  -2.928-138.614  1.00 43.40           C  
ATOM    580  OE1 GLU A  85      49.047  -2.390-139.598  1.00 43.40           O  
ATOM    581  OE2 GLU A  85      48.681  -4.122-138.293  1.00 43.40           O  
ATOM    582  N   GLY A  86      43.381  -2.513-135.225  1.00 44.09           N  
ATOM    583  CA  GLY A  86      42.191  -2.532-136.061  1.00 44.09           C  
ATOM    584  C   GLY A  86      41.612  -3.922-136.245  1.00 44.09           C  
ATOM    585  O   GLY A  86      42.343  -4.871-136.538  1.00 44.09           O  
ATOM    586  N   CYS A  87      40.733  -4.306-135.242  1.00 50.13           N  
ATOM    587  CA  CYS A  87      39.365  -4.675-135.589  1.00 50.13           C  
ATOM    588  C   CYS A  87      39.138  -6.169-135.397  1.00 50.13           C  
ATOM    589  CB  CYS A  87      39.055  -4.284-137.034  1.00 50.13           C  
ATOM    590  O   CYS A  87      38.002  -6.643-135.467  1.00 50.13           O  
ATOM    591  SG  CYS A  87      37.289  -4.222-137.408  1.00 50.13           S  
ATOM    592  N   MET A  88      39.548  -6.701-134.132  1.00 48.66           N  
ATOM    593  CA  MET A  88      39.034  -8.012-133.746  1.00 48.66           C  
ATOM    594  C   MET A  88      39.269  -8.273-132.262  1.00 48.66           C  
ATOM    595  CB  MET A  88      39.688  -9.114-134.581  1.00 48.66           C  
ATOM    596  O   MET A  88      38.787  -9.269-131.718  1.00 48.66           O  
ATOM    597  CG  MET A  88      38.730  -9.810-135.535  1.00 48.66           C  
ATOM    598  SD  MET A  88      39.309 -11.483-136.016  1.00 48.66           S  
ATOM    599  CE  MET A  88      38.675 -11.566-137.714  1.00 48.66           C  
ATOM    600  N   VAL A  89      39.628  -7.144-131.336  1.00 50.69           N  
ATOM    601  CA  VAL A  89      39.968  -7.244-129.921  1.00 50.69           C  
ATOM    602  C   VAL A  89      38.939  -6.484-129.087  1.00 50.69           C  
ATOM    603  CB  VAL A  89      41.388  -6.705-129.638  1.00 50.69           C  
ATOM    604  O   VAL A  89      39.073  -6.385-127.865  1.00 50.69           O  
ATOM    605  CG1 VAL A  89      41.680  -6.714-128.138  1.00 50.69           C  
ATOM    606  CG2 VAL A  89      42.430  -7.527-130.394  1.00 50.69           C  
ATOM    607  N   ALA A  90      37.901  -5.861-129.642  1.00 51.51           N  
ATOM    608  CA  ALA A  90      36.872  -5.100-128.939  1.00 51.51           C  
ATOM    609  C   ALA A  90      35.707  -5.997-128.533  1.00 51.51           C  
ATOM    610  CB  ALA A  90      36.375  -3.947-129.808  1.00 51.51           C  
ATOM    611  O   ALA A  90      35.110  -5.809-127.471  1.00 51.51           O  
ATOM    612  N   VAL A  91      35.631  -7.222-128.964  1.00 53.00           N  
ATOM    613  CA  VAL A  91      34.589  -8.138-128.510  1.00 53.00           C  
ATOM    614  C   VAL A  91      35.144  -9.052-127.419  1.00 53.00           C  
ATOM    615  CB  VAL A  91      34.028  -8.982-129.677  1.00 53.00           C  
ATOM    616  O   VAL A  91      34.450  -9.361-126.448  1.00 53.00           O  
ATOM    617  CG1 VAL A  91      33.072 -10.054-129.157  1.00 53.00           C  
ATOM    618  CG2 VAL A  91      33.326  -8.084-130.694  1.00 53.00           C  
ATOM    619  N   ALA A  92      36.485  -9.145-127.254  1.00 54.16           N  
ATOM    620  CA  ALA A  92      37.164  -9.958-126.249  1.00 54.16           C  
ATOM    621  C   ALA A  92      37.585  -9.111-125.051  1.00 54.16           C  
ATOM    622  CB  ALA A  92      38.378 -10.654-126.858  1.00 54.16           C  
ATOM    623  O   ALA A  92      37.566  -9.583-123.912  1.00 54.16           O  
ATOM    624  N   THR A  93      37.782  -7.738-125.140  1.00 56.74           N  
ATOM    625  CA  THR A  93      38.057  -6.767-124.087  1.00 56.74           C  
ATOM    626  C   THR A  93      36.759  -6.281-123.449  1.00 56.74           C  
ATOM    627  CB  THR A  93      38.848  -5.563-124.630  1.00 56.74           C  
ATOM    628  O   THR A  93      36.723  -5.981-122.253  1.00 56.74           O  
ATOM    629  CG2 THR A  93      40.319  -5.914-124.826  1.00 56.74           C  
ATOM    630  OG1 THR A  93      38.292  -5.161-125.888  1.00 56.74           O  
ATOM    631  N   SER A  94      35.628  -6.188-124.148  1.00 55.68           N  
ATOM    632  CA  SER A  94      34.297  -5.899-123.625  1.00 55.68           C  
ATOM    633  C   SER A  94      33.758  -7.069-122.808  1.00 55.68           C  
ATOM    634  CB  SER A  94      33.331  -5.576-124.766  1.00 55.68           C  
ATOM    635  O   SER A  94      33.057  -6.869-121.815  1.00 55.68           O  
ATOM    636  OG  SER A  94      33.808  -4.484-125.534  1.00 55.68           O  
ATOM    637  N   ARG A  95      34.204  -8.326-123.105  1.00 60.77           N  
ATOM    638  CA  ARG A  95      33.892  -9.531-122.343  1.00 60.77           C  
ATOM    639  C   ARG A  95      34.757  -9.627-121.091  1.00 60.77           C  
ATOM    640  CB  ARG A  95      34.081 -10.779-123.208  1.00 60.77           C  
ATOM    641  O   ARG A  95      34.282 -10.041-120.032  1.00 60.77           O  
ATOM    642  CG  ARG A  95      32.791 -11.313-123.809  1.00 60.77           C  
ATOM    643  CD  ARG A  95      33.020 -12.609-124.574  1.00 60.77           C  
ATOM    644  NE  ARG A  95      31.760 -13.217-124.994  1.00 60.77           N  
ATOM    645  NH1 ARG A  95      32.734 -15.107-125.897  1.00 60.77           N  
ATOM    646  NH2 ARG A  95      30.457 -14.849-125.949  1.00 60.77           N  
ATOM    647  CZ  ARG A  95      31.653 -14.390-125.612  1.00 60.77           C  
ATOM    648  N   SER A  96      36.000  -9.124-121.046  1.00 66.10           N  
ATOM    649  CA  SER A  96      36.942  -9.067-119.932  1.00 66.10           C  
ATOM    650  C   SER A  96      36.617  -7.913-118.991  1.00 66.10           C  
ATOM    651  CB  SER A  96      38.374  -8.928-120.449  1.00 66.10           C  
ATOM    652  O   SER A  96      36.760  -8.038-117.773  1.00 66.10           O  
ATOM    653  OG  SER A  96      38.609  -7.616-120.932  1.00 66.10           O  
ATOM    654  N   GLU A  97      36.087  -6.767-119.286  1.00 75.10           N  
ATOM    655  CA  GLU A  97      35.584  -5.641-118.505  1.00 75.10           C  
ATOM    656  C   GLU A  97      34.231  -5.964-117.878  1.00 75.10           C  
ATOM    657  CB  GLU A  97      35.474  -4.388-119.377  1.00 75.10           C  
ATOM    658  O   GLU A  97      33.977  -5.618-116.723  1.00 75.10           O  
ATOM    659  CG  GLU A  97      35.154  -3.121-118.597  1.00 75.10           C  
ATOM    660  CD  GLU A  97      35.150  -1.869-119.460  1.00 75.10           C  
ATOM    661  OE1 GLU A  97      34.999  -0.754-118.911  1.00 75.10           O  
ATOM    662  OE2 GLU A  97      35.297  -2.005-120.695  1.00 75.10           O  
ATOM    663  N   LYS A  98      33.471  -6.621-118.569  1.00 78.45           N  
ATOM    664  CA  LYS A  98      32.199  -7.119-118.053  1.00 78.45           C  
ATOM    665  C   LYS A  98      32.419  -8.167-116.966  1.00 78.45           C  
ATOM    666  CB  LYS A  98      31.355  -7.708-119.185  1.00 78.45           C  
ATOM    667  O   LYS A  98      31.698  -8.192-115.966  1.00 78.45           O  
ATOM    668  CG  LYS A  98      30.658  -6.664-120.044  1.00 78.45           C  
ATOM    669  CD  LYS A  98      29.708  -7.308-121.046  1.00 78.45           C  
ATOM    670  CE  LYS A  98      29.045  -6.268-121.938  1.00 78.45           C  
ATOM    671  NZ  LYS A  98      28.179  -6.900-122.978  1.00 78.45           N  
ATOM    672  N   GLU A  99      33.416  -8.932-117.023  1.00 78.96           N  
ATOM    673  CA  GLU A  99      33.790  -9.928-116.023  1.00 78.96           C  
ATOM    674  C   GLU A  99      34.389  -9.267-114.784  1.00 78.96           C  
ATOM    675  CB  GLU A  99      34.779 -10.937-116.611  1.00 78.96           C  
ATOM    676  O   GLU A  99      34.129  -9.696-113.658  1.00 78.96           O  
ATOM    677  CG  GLU A  99      34.149 -11.914-117.593  1.00 78.96           C  
ATOM    678  CD  GLU A  99      35.164 -12.822-118.271  1.00 78.96           C  
ATOM    679  OE1 GLU A  99      34.764 -13.658-119.112  1.00 78.96           O  
ATOM    680  OE2 GLU A  99      36.368 -12.696-117.956  1.00 78.96           O  
ATOM    681  N   GLN A 100      35.148  -8.213-114.886  1.00 76.95           N  
ATOM    682  CA  GLN A 100      35.674  -7.413-113.784  1.00 76.95           C  
ATOM    683  C   GLN A 100      34.558  -6.651-113.075  1.00 76.95           C  
ATOM    684  CB  GLN A 100      36.738  -6.437-114.290  1.00 76.95           C  
ATOM    685  O   GLN A 100      34.543  -6.564-111.846  1.00 76.95           O  
ATOM    686  CG  GLN A 100      38.063  -7.099-114.641  1.00 76.95           C  
ATOM    687  CD  GLN A 100      39.066  -6.127-115.235  1.00 76.95           C  
ATOM    688  NE2 GLN A 100      40.278  -6.607-115.489  1.00 76.95           N  
ATOM    689  OE1 GLN A 100      38.752  -4.955-115.464  1.00 76.95           O  
ATOM    690  N   LEU A 101      33.606  -6.133-113.755  1.00 82.51           N  
ATOM    691  CA  LEU A 101      32.436  -5.476-113.182  1.00 82.51           C  
ATOM    692  C   LEU A 101      31.513  -6.493-112.517  1.00 82.51           C  
ATOM    693  CB  LEU A 101      31.671  -4.705-114.260  1.00 82.51           C  
ATOM    694  O   LEU A 101      30.893  -6.198-111.493  1.00 82.51           O  
ATOM    695  CG  LEU A 101      32.321  -3.413-114.759  1.00 82.51           C  
ATOM    696  CD1 LEU A 101      31.520  -2.830-115.918  1.00 82.51           C  
ATOM    697  CD2 LEU A 101      32.440  -2.402-113.623  1.00 82.51           C  
ATOM    698  N   GLN A 102      31.510  -7.709-113.036  1.00 84.46           N  
ATOM    699  CA  GLN A 102      30.772  -8.798-112.405  1.00 84.46           C  
ATOM    700  C   GLN A 102      31.441  -9.234-111.104  1.00 84.46           C  
ATOM    701  CB  GLN A 102      30.652  -9.989-113.358  1.00 84.46           C  
ATOM    702  O   GLN A 102      30.762  -9.501-110.110  1.00 84.46           O  
ATOM    703  CG  GLN A 102      29.509 -10.936-113.017  1.00 84.46           C  
ATOM    704  CD  GLN A 102      29.230 -11.939-114.120  1.00 84.46           C  
ATOM    705  NE2 GLN A 102      28.201 -12.758-113.930  1.00 84.46           N  
ATOM    706  OE1 GLN A 102      29.932 -11.977-115.135  1.00 84.46           O  
ATOM    707  N   ALA A 103      32.713  -9.285-111.045  1.00 85.23           N  
ATOM    708  CA  ALA A 103      33.483  -9.623-109.850  1.00 85.23           C  
ATOM    709  C   ALA A 103      33.327  -8.552-108.775  1.00 85.23           C  
ATOM    710  CB  ALA A 103      34.957  -9.809-110.202  1.00 85.23           C  
ATOM    711  O   ALA A 103      33.191  -8.867-107.590  1.00 85.23           O  
ATOM    712  N   LEU A 104      33.323  -7.338-109.133  1.00 86.44           N  
ATOM    713  CA  LEU A 104      33.095  -6.226-108.216  1.00 86.44           C  
ATOM    714  C   LEU A 104      31.650  -6.211-107.730  1.00 86.44           C  
ATOM    715  CB  LEU A 104      33.431  -4.895-108.893  1.00 86.44           C  
ATOM    716  O   LEU A 104      31.392  -5.996-106.543  1.00 86.44           O  
ATOM    717  CG  LEU A 104      33.843  -3.749-107.968  1.00 86.44           C  
ATOM    718  CD1 LEU A 104      35.361  -3.600-107.952  1.00 86.44           C  
ATOM    719  CD2 LEU A 104      33.178  -2.447-108.401  1.00 86.44           C  
ATOM    720  N   ASN A 105      30.772  -6.375-108.593  1.00 88.32           N  
ATOM    721  CA  ASN A 105      29.361  -6.493-108.241  1.00 88.32           C  
ATOM    722  C   ASN A 105      29.113  -7.676-107.309  1.00 88.32           C  
ATOM    723  CB  ASN A 105      28.502  -6.621-109.501  1.00 88.32           C  
ATOM    724  O   ASN A 105      28.324  -7.575-106.368  1.00 88.32           O  
ATOM    725  CG  ASN A 105      27.041  -6.308-109.246  1.00 88.32           C  
ATOM    726  ND2 ASN A 105      26.486  -5.390-110.029  1.00 88.32           N  
ATOM    727  OD1 ASN A 105      26.416  -6.886-108.353  1.00 88.32           O  
ATOM    728  N   ASP A 106      29.787  -8.756-107.549  1.00 88.32           N  
ATOM    729  CA  ASP A 106      29.695  -9.912-106.661  1.00 88.32           C  
ATOM    730  C   ASP A 106      30.283  -9.597-105.287  1.00 88.32           C  
ATOM    731  CB  ASP A 106      30.410 -11.118-107.275  1.00 88.32           C  
ATOM    732  O   ASP A 106      29.748 -10.028-104.264  1.00 88.32           O  
ATOM    733  CG  ASP A 106      29.673 -11.698-108.470  1.00 88.32           C  
ATOM    734  OD1 ASP A 106      28.444 -11.501-108.583  1.00 88.32           O  
ATOM    735  OD2 ASP A 106      30.328 -12.360-109.304  1.00 88.32           O  
ATOM    736  N   ARG A 107      31.331  -8.853-105.148  1.00 89.64           N  
ATOM    737  CA  ARG A 107      31.924  -8.417-103.888  1.00 89.64           C  
ATOM    738  C   ARG A 107      31.022  -7.413-103.177  1.00 89.64           C  
ATOM    739  CB  ARG A 107      33.305  -7.803-104.127  1.00 89.64           C  
ATOM    740  O   ARG A 107      30.863  -7.469-101.956  1.00 89.64           O  
ATOM    741  CG  ARG A 107      34.371  -8.816-104.511  1.00 89.64           C  
ATOM    742  CD  ARG A 107      35.726  -8.156-104.724  1.00 89.64           C  
ATOM    743  NE  ARG A 107      36.704  -9.094-105.268  1.00 89.64           N  
ATOM    744  NH1 ARG A 107      38.436  -7.567-105.341  1.00 89.64           N  
ATOM    745  NH2 ARG A 107      38.772  -9.724-106.042  1.00 89.64           N  
ATOM    746  CZ  ARG A 107      37.968  -8.793-105.549  1.00 89.64           C  
ATOM    747  N   PHE A 108      30.361  -6.447-103.967  1.00 91.11           N  
ATOM    748  CA  PHE A 108      29.371  -5.532-103.413  1.00 91.11           C  
ATOM    749  C   PHE A 108      28.147  -6.293-102.918  1.00 91.11           C  
ATOM    750  CB  PHE A 108      28.955  -4.491-104.457  1.00 91.11           C  
ATOM    751  O   PHE A 108      27.588  -5.966-101.869  1.00 91.11           O  
ATOM    752  CG  PHE A 108      29.944  -3.369-104.624  1.00 91.11           C  
ATOM    753  CD1 PHE A 108      30.364  -2.626-103.528  1.00 91.11           C  
ATOM    754  CD2 PHE A 108      30.454  -3.058-105.878  1.00 91.11           C  
ATOM    755  CE1 PHE A 108      31.279  -1.587-103.679  1.00 91.11           C  
ATOM    756  CE2 PHE A 108      31.370  -2.022-106.037  1.00 91.11           C  
ATOM    757  CZ  PHE A 108      31.780  -1.287-104.936  1.00 91.11           C  
ATOM    758  N   ALA A 109      27.783  -7.179-103.684  1.00 91.29           N  
ATOM    759  CA  ALA A 109      26.682  -8.039-103.261  1.00 91.29           C  
ATOM    760  C   ALA A 109      27.021  -8.765-101.961  1.00 91.29           C  
ATOM    761  CB  ALA A 109      26.343  -9.047-104.356  1.00 91.29           C  
ATOM    762  O   ALA A 109      26.167  -8.911-101.084  1.00 91.29           O  
ATOM    763  N   GLY A 110      28.326  -9.138-101.793  1.00 93.04           N  
ATOM    764  CA  GLY A 110      28.778  -9.732-100.545  1.00 93.04           C  
ATOM    765  C   GLY A 110      28.769  -8.758 -99.382  1.00 93.04           C  
ATOM    766  O   GLY A 110      28.369  -9.112 -98.271  1.00 93.04           O  
ATOM    767  N   TYR A 111      29.164  -7.503 -99.635  1.00 94.60           N  
ATOM    768  CA  TYR A 111      29.148  -6.471 -98.604  1.00 94.60           C  
ATOM    769  C   TYR A 111      27.720  -6.112 -98.213  1.00 94.60           C  
ATOM    770  CB  TYR A 111      29.888  -5.219 -99.085  1.00 94.60           C  
ATOM    771  O   TYR A 111      27.422  -5.923 -97.031  1.00 94.60           O  
ATOM    772  CG  TYR A 111      31.391  -5.335 -99.008  1.00 94.60           C  
ATOM    773  CD1 TYR A 111      32.030  -5.562 -97.791  1.00 94.60           C  
ATOM    774  CD2 TYR A 111      32.175  -5.217-100.150  1.00 94.60           C  
ATOM    775  CE1 TYR A 111      33.415  -5.667 -97.714  1.00 94.60           C  
ATOM    776  CE2 TYR A 111      33.561  -5.321-100.085  1.00 94.60           C  
ATOM    777  OH  TYR A 111      35.542  -5.650 -98.794  1.00 94.60           O  
ATOM    778  CZ  TYR A 111      34.171  -5.546 -98.865  1.00 94.60           C  
ATOM    779  N   ILE A 112      26.848  -6.048 -99.196  1.00 92.96           N  
ATOM    780  CA  ILE A 112      25.440  -5.758 -98.947  1.00 92.96           C  
ATOM    781  C   ILE A 112      24.823  -6.877 -98.110  1.00 92.96           C  
ATOM    782  CB  ILE A 112      24.657  -5.583-100.268  1.00 92.96           C  
ATOM    783  O   ILE A 112      24.061  -6.614 -97.176  1.00 92.96           O  
ATOM    784  CG1 ILE A 112      25.123  -4.319-101.001  1.00 92.96           C  
ATOM    785  CG2 ILE A 112      23.150  -5.536-100.000  1.00 92.96           C  
ATOM    786  CD1 ILE A 112      24.494  -4.134-102.375  1.00 92.96           C  
ATOM    787  N   ASP A 113      25.180  -8.110 -98.430  1.00 93.82           N  
ATOM    788  CA  ASP A 113      24.699  -9.247 -97.651  1.00 93.82           C  
ATOM    789  C   ASP A 113      25.260  -9.216 -96.231  1.00 93.82           C  
ATOM    790  CB  ASP A 113      25.073 -10.563 -98.335  1.00 93.82           C  
ATOM    791  O   ASP A 113      24.549  -9.519 -95.271  1.00 93.82           O  
ATOM    792  CG  ASP A 113      24.276 -10.820 -99.602  1.00 93.82           C  
ATOM    793  OD1 ASP A 113      23.165 -10.266 -99.747  1.00 93.82           O  
ATOM    794  OD2 ASP A 113      24.762 -11.587-100.462  1.00 93.82           O  
ATOM    795  N   LYS A 114      26.522  -8.770 -96.096  1.00 94.77           N  
ATOM    796  CA  LYS A 114      27.144  -8.640 -94.782  1.00 94.77           C  
ATOM    797  C   LYS A 114      26.487  -7.527 -93.970  1.00 94.77           C  
ATOM    798  CB  LYS A 114      28.644  -8.371 -94.921  1.00 94.77           C  
ATOM    799  O   LYS A 114      26.214  -7.697 -92.780  1.00 94.77           O  
ATOM    800  CG  LYS A 114      29.416  -8.477 -93.614  1.00 94.77           C  
ATOM    801  CD  LYS A 114      30.918  -8.549 -93.856  1.00 94.77           C  
ATOM    802  CE  LYS A 114      31.684  -8.768 -92.559  1.00 94.77           C  
ATOM    803  NZ  LYS A 114      33.161  -8.790 -92.785  1.00 94.77           N  
ATOM    804  N   VAL A 115      26.230  -6.442 -94.515  1.00 95.49           N  
ATOM    805  CA  VAL A 115      25.552  -5.332 -93.853  1.00 95.49           C  
ATOM    806  C   VAL A 115      24.136  -5.750 -93.463  1.00 95.49           C  
ATOM    807  CB  VAL A 115      25.509  -4.076 -94.752  1.00 95.49           C  
ATOM    808  O   VAL A 115      23.671  -5.439 -92.364  1.00 95.49           O  
ATOM    809  CG1 VAL A 115      24.620  -2.999 -94.132  1.00 95.49           C  
ATOM    810  CG2 VAL A 115      26.919  -3.539 -94.986  1.00 95.49           C  
ATOM    811  N   ARG A 116      23.484  -6.479 -94.351  1.00 94.01           N  
ATOM    812  CA  ARG A 116      22.150  -6.972 -94.026  1.00 94.01           C  
ATOM    813  C   ARG A 116      22.195  -7.943 -92.851  1.00 94.01           C  
ATOM    814  CB  ARG A 116      21.516  -7.651 -95.243  1.00 94.01           C  
ATOM    815  O   ARG A 116      21.338  -7.896 -91.967  1.00 94.01           O  
ATOM    816  CG  ARG A 116      21.016  -6.679 -96.300  1.00 94.01           C  
ATOM    817  CD  ARG A 116      20.272  -7.396 -97.418  1.00 94.01           C  
ATOM    818  NE  ARG A 116      19.674  -6.453 -98.358  1.00 94.01           N  
ATOM    819  NH1 ARG A 116      19.921  -7.819-100.205  1.00 94.01           N  
ATOM    820  NH2 ARG A 116      18.964  -5.747-100.426  1.00 94.01           N  
ATOM    821  CZ  ARG A 116      19.521  -6.675 -99.661  1.00 94.01           C  
ATOM    822  N   GLN A 117      23.235  -8.808 -92.881  1.00 95.36           N  
ATOM    823  CA  GLN A 117      23.425  -9.736 -91.771  1.00 95.36           C  
ATOM    824  C   GLN A 117      23.737  -8.991 -90.477  1.00 95.36           C  
ATOM    825  CB  GLN A 117      24.543 -10.731 -92.088  1.00 95.36           C  
ATOM    826  O   GLN A 117      23.216  -9.336 -89.414  1.00 95.36           O  
ATOM    827  CG  GLN A 117      24.162 -11.774 -93.129  1.00 95.36           C  
ATOM    828  CD  GLN A 117      25.338 -12.630 -93.560  1.00 95.36           C  
ATOM    829  NE2 GLN A 117      25.161 -13.378 -94.644  1.00 95.36           N  
ATOM    830  OE1 GLN A 117      26.397 -12.618 -92.925  1.00 95.36           O  
ATOM    831  N   LEU A 118      24.562  -8.002 -90.539  1.00 95.31           N  
ATOM    832  CA  LEU A 118      24.900  -7.209 -89.363  1.00 95.31           C  
ATOM    833  C   LEU A 118      23.696  -6.402 -88.888  1.00 95.31           C  
ATOM    834  CB  LEU A 118      26.070  -6.270 -89.668  1.00 95.31           C  
ATOM    835  O   LEU A 118      23.463  -6.278 -87.683  1.00 95.31           O  
ATOM    836  CG  LEU A 118      27.450  -6.921 -89.780  1.00 95.31           C  
ATOM    837  CD1 LEU A 118      28.483  -5.897 -90.238  1.00 95.31           C  
ATOM    838  CD2 LEU A 118      27.858  -7.541 -88.448  1.00 95.31           C  
ATOM    839  N   GLU A 119      22.968  -5.877 -89.787  1.00 94.82           N  
ATOM    840  CA  GLU A 119      21.746  -5.159 -89.436  1.00 94.82           C  
ATOM    841  C   GLU A 119      20.728  -6.090 -88.782  1.00 94.82           C  
ATOM    842  CB  GLU A 119      21.135  -4.499 -90.674  1.00 94.82           C  
ATOM    843  O   GLU A 119      20.055  -5.708 -87.823  1.00 94.82           O  
ATOM    844  CG  GLU A 119      21.897  -3.272 -91.156  1.00 94.82           C  
ATOM    845  CD  GLU A 119      21.328  -2.676 -92.433  1.00 94.82           C  
ATOM    846  OE1 GLU A 119      21.767  -1.575 -92.837  1.00 94.82           O  
ATOM    847  OE2 GLU A 119      20.436  -3.315 -93.035  1.00 94.82           O  
ATOM    848  N   ALA A 120      20.691  -7.280 -89.389  1.00 94.95           N  
ATOM    849  CA  ALA A 120      19.807  -8.279 -88.794  1.00 94.95           C  
ATOM    850  C   ALA A 120      20.276  -8.662 -87.394  1.00 94.95           C  
ATOM    851  CB  ALA A 120      19.731  -9.518 -89.684  1.00 94.95           C  
ATOM    852  O   ALA A 120      19.465  -8.787 -86.473  1.00 94.95           O  
ATOM    853  N   HIS A 121      21.591  -8.812 -87.209  1.00 95.02           N  
ATOM    854  CA  HIS A 121      22.165  -9.120 -85.904  1.00 95.02           C  
ATOM    855  C   HIS A 121      21.984  -7.958 -84.933  1.00 95.02           C  
ATOM    856  CB  HIS A 121      23.649  -9.465 -86.039  1.00 95.02           C  
ATOM    857  O   HIS A 121      21.622  -8.163 -83.773  1.00 95.02           O  
ATOM    858  CG  HIS A 121      24.236 -10.083 -84.811  1.00 95.02           C  
ATOM    859  CD2 HIS A 121      24.122 -11.333 -84.303  1.00 95.02           C  
ATOM    860  ND1 HIS A 121      25.051  -9.387 -83.944  1.00 95.02           N  
ATOM    861  CE1 HIS A 121      25.415 -10.186 -82.955  1.00 95.02           C  
ATOM    862  NE2 HIS A 121      24.865 -11.372 -83.149  1.00 95.02           N  
ATOM    863  N   ASN A 122      22.203  -6.770 -85.357  1.00 94.83           N  
ATOM    864  CA  ASN A 122      21.987  -5.587 -84.530  1.00 94.83           C  
ATOM    865  C   ASN A 122      20.525  -5.452 -84.117  1.00 94.83           C  
ATOM    866  CB  ASN A 122      22.451  -4.327 -85.264  1.00 94.83           C  
ATOM    867  O   ASN A 122      20.228  -5.090 -82.977  1.00 94.83           O  
ATOM    868  CG  ASN A 122      23.890  -3.966 -84.953  1.00 94.83           C  
ATOM    869  ND2 ASN A 122      24.502  -3.169 -85.820  1.00 94.83           N  
ATOM    870  OD1 ASN A 122      24.447  -4.401 -83.942  1.00 94.83           O  
ATOM    871  N   ARG A 123      19.664  -5.708 -85.057  1.00 95.68           N  
ATOM    872  CA  ARG A 123      18.244  -5.689 -84.725  1.00 95.68           C  
ATOM    873  C   ARG A 123      17.910  -6.755 -83.686  1.00 95.68           C  
ATOM    874  CB  ARG A 123      17.395  -5.898 -85.981  1.00 95.68           C  
ATOM    875  O   ARG A 123      17.126  -6.509 -82.767  1.00 95.68           O  
ATOM    876  CG  ARG A 123      17.328  -4.680 -86.889  1.00 95.68           C  
ATOM    877  CD  ARG A 123      16.348  -4.885 -88.036  1.00 95.68           C  
ATOM    878  NE  ARG A 123      16.733  -4.117 -89.217  1.00 95.68           N  
ATOM    879  NH1 ARG A 123      16.979  -5.959 -90.589  1.00 95.68           N  
ATOM    880  NH2 ARG A 123      17.363  -3.853 -91.410  1.00 95.68           N  
ATOM    881  CZ  ARG A 123      17.024  -4.645 -90.402  1.00 95.68           C  
ATOM    882  N   SER A 124      18.483  -7.908 -83.846  1.00 96.34           N  
ATOM    883  CA  SER A 124      18.285  -8.970 -82.865  1.00 96.34           C  
ATOM    884  C   SER A 124      18.861  -8.584 -81.507  1.00 96.34           C  
ATOM    885  CB  SER A 124      18.926 -10.272 -83.348  1.00 96.34           C  
ATOM    886  O   SER A 124      18.224  -8.796 -80.473  1.00 96.34           O  
ATOM    887  OG  SER A 124      18.852 -11.271 -82.346  1.00 96.34           O  
ATOM    888  N   LEU A 125      20.048  -8.005 -81.462  1.00 95.59           N  
ATOM    889  CA  LEU A 125      20.681  -7.588 -80.216  1.00 95.59           C  
ATOM    890  C   LEU A 125      19.889  -6.466 -79.553  1.00 95.59           C  
ATOM    891  CB  LEU A 125      22.120  -7.131 -80.471  1.00 95.59           C  
ATOM    892  O   LEU A 125      19.742  -6.444 -78.329  1.00 95.59           O  
ATOM    893  CG  LEU A 125      23.142  -8.234 -80.752  1.00 95.59           C  
ATOM    894  CD1 LEU A 125      24.486  -7.626 -81.136  1.00 95.59           C  
ATOM    895  CD2 LEU A 125      23.289  -9.147 -79.539  1.00 95.59           C  
ATOM    896  N   GLU A 126      19.393  -5.523 -80.328  1.00 95.61           N  
ATOM    897  CA  GLU A 126      18.536  -4.465 -79.801  1.00 95.61           C  
ATOM    898  C   GLU A 126      17.256  -5.040 -79.201  1.00 95.61           C  
ATOM    899  CB  GLU A 126      18.194  -3.453 -80.898  1.00 95.61           C  
ATOM    900  O   GLU A 126      16.781  -4.566 -78.167  1.00 95.61           O  
ATOM    901  CG  GLU A 126      19.360  -2.558 -81.293  1.00 95.61           C  
ATOM    902  CD  GLU A 126      19.061  -1.680 -82.497  1.00 95.61           C  
ATOM    903  OE1 GLU A 126      19.939  -0.884 -82.902  1.00 95.61           O  
ATOM    904  OE2 GLU A 126      17.939  -1.788 -83.041  1.00 95.61           O  
ATOM    905  N   GLY A 127      16.751  -6.080 -79.878  1.00 95.57           N  
ATOM    906  CA  GLY A 127      15.593  -6.757 -79.315  1.00 95.57           C  
ATOM    907  C   GLY A 127      15.891  -7.459 -78.004  1.00 95.57           C  
ATOM    908  O   GLY A 127      15.099  -7.388 -77.062  1.00 95.57           O  
ATOM    909  N   GLU A 128      17.028  -8.105 -77.928  1.00 95.26           N  
ATOM    910  CA  GLU A 128      17.432  -8.775 -76.695  1.00 95.26           C  
ATOM    911  C   GLU A 128      17.680  -7.767 -75.576  1.00 95.26           C  
ATOM    912  CB  GLU A 128      18.686  -9.621 -76.928  1.00 95.26           C  
ATOM    913  O   GLU A 128      17.310  -8.007 -74.424  1.00 95.26           O  
ATOM    914  CG  GLU A 128      18.439 -10.869 -77.764  1.00 95.26           C  
ATOM    915  CD  GLU A 128      19.699 -11.682 -78.015  1.00 95.26           C  
ATOM    916  OE1 GLU A 128      19.645 -12.660 -78.794  1.00 95.26           O  
ATOM    917  OE2 GLU A 128      20.749 -11.338 -77.427  1.00 95.26           O  
ATOM    918  N   ALA A 129      18.313  -6.620 -75.883  1.00 92.17           N  
ATOM    919  CA  ALA A 129      18.547  -5.561 -74.904  1.00 92.17           C  
ATOM    920  C   ALA A 129      17.229  -4.987 -74.391  1.00 92.17           C  
ATOM    921  CB  ALA A 129      19.404  -4.454 -75.513  1.00 92.17           C  
ATOM    922  O   ALA A 129      17.077  -4.740 -73.193  1.00 92.17           O  
ATOM    923  N   ALA A 130      16.277  -4.772 -75.299  1.00 93.69           N  
ATOM    924  CA  ALA A 130      14.966  -4.271 -74.895  1.00 93.69           C  
ATOM    925  C   ALA A 130      14.242  -5.282 -74.010  1.00 93.69           C  
ATOM    926  CB  ALA A 130      14.120  -3.942 -76.122  1.00 93.69           C  
ATOM    927  O   ALA A 130      13.605  -4.908 -73.022  1.00 93.69           O  
ATOM    928  N   ALA A 131      14.341  -6.576 -74.302  1.00 93.11           N  
ATOM    929  CA  ALA A 131      13.717  -7.627 -73.502  1.00 93.11           C  
ATOM    930  C   ALA A 131      14.324  -7.685 -72.103  1.00 93.11           C  
ATOM    931  CB  ALA A 131      13.860  -8.979 -74.197  1.00 93.11           C  
ATOM    932  O   ALA A 131      13.603  -7.832 -71.113  1.00 93.11           O  
ATOM    933  N   LEU A 132      15.622  -7.516 -71.976  1.00 92.60           N  
ATOM    934  CA  LEU A 132      16.293  -7.536 -70.680  1.00 92.60           C  
ATOM    935  C   LEU A 132      15.924  -6.305 -69.859  1.00 92.60           C  
ATOM    936  CB  LEU A 132      17.811  -7.605 -70.863  1.00 92.60           C  
ATOM    937  O   LEU A 132      15.744  -6.396 -68.642  1.00 92.60           O  
ATOM    938  CG  LEU A 132      18.377  -8.947 -71.332  1.00 92.60           C  
ATOM    939  CD1 LEU A 132      19.864  -8.815 -71.643  1.00 92.60           C  
ATOM    940  CD2 LEU A 132      18.139 -10.025 -70.281  1.00 92.60           C  
ATOM    941  N   ARG A 133      15.806  -5.178 -70.534  1.00 92.42           N  
ATOM    942  CA  ARG A 133      15.379  -3.970 -69.836  1.00 92.42           C  
ATOM    943  C   ARG A 133      13.956  -4.119 -69.306  1.00 92.42           C  
ATOM    944  CB  ARG A 133      15.469  -2.754 -70.759  1.00 92.42           C  
ATOM    945  O   ARG A 133      13.655  -3.687 -68.191  1.00 92.42           O  
ATOM    946  CG  ARG A 133      16.893  -2.299 -71.041  1.00 92.42           C  
ATOM    947  CD  ARG A 133      16.923  -0.982 -71.803  1.00 92.42           C  
ATOM    948  NE  ARG A 133      18.290  -0.520 -72.026  1.00 92.42           N  
ATOM    949  NH1 ARG A 133      18.546  -1.602 -74.051  1.00 92.42           N  
ATOM    950  NH2 ARG A 133      20.263  -0.350 -73.191  1.00 92.42           N  
ATOM    951  CZ  ARG A 133      19.030  -0.825 -73.089  1.00 92.42           C  
ATOM    952  N   GLN A 134      13.069  -4.691 -70.067  1.00 91.25           N  
ATOM    953  CA  GLN A 134      11.698  -4.933 -69.630  1.00 91.25           C  
ATOM    954  C   GLN A 134      11.659  -5.911 -68.459  1.00 91.25           C  
ATOM    955  CB  GLN A 134      10.852  -5.466 -70.787  1.00 91.25           C  
ATOM    956  O   GLN A 134      10.878  -5.734 -67.521  1.00 91.25           O  
ATOM    957  CG  GLN A 134       9.369  -5.583 -70.461  1.00 91.25           C  
ATOM    958  CD  GLN A 134       8.534  -5.986 -71.661  1.00 91.25           C  
ATOM    959  NE2 GLN A 134       7.241  -5.684 -71.613  1.00 91.25           N  
ATOM    960  OE1 GLN A 134       9.047  -6.564 -72.625  1.00 91.25           O  
ATOM    961  N   GLN A 135      12.501  -6.960 -68.568  1.00 90.44           N  
ATOM    962  CA  GLN A 135      12.590  -7.913 -67.467  1.00 90.44           C  
ATOM    963  C   GLN A 135      13.105  -7.241 -66.198  1.00 90.44           C  
ATOM    964  CB  GLN A 135      13.496  -9.086 -67.845  1.00 90.44           C  
ATOM    965  O   GLN A 135      12.592  -7.492 -65.105  1.00 90.44           O  
ATOM    966  CG  GLN A 135      13.543 -10.189 -66.795  1.00 90.44           C  
ATOM    967  CD  GLN A 135      14.428 -11.352 -67.205  1.00 90.44           C  
ATOM    968  NE2 GLN A 135      14.070 -12.553 -66.763  1.00 90.44           N  
ATOM    969  OE1 GLN A 135      15.424 -11.172 -67.913  1.00 90.44           O  
ATOM    970  N   GLN A 136      14.114  -6.373 -66.313  1.00 88.07           N  
ATOM    971  CA  GLN A 136      14.656  -5.637 -65.176  1.00 88.07           C  
ATOM    972  C   GLN A 136      13.627  -4.663 -64.610  1.00 88.07           C  
ATOM    973  CB  GLN A 136      15.925  -4.884 -65.579  1.00 88.07           C  
ATOM    974  O   GLN A 136      13.521  -4.503 -63.392  1.00 88.07           O  
ATOM    975  CG  GLN A 136      16.719  -4.341 -64.398  1.00 88.07           C  
ATOM    976  CD  GLN A 136      18.062  -3.767 -64.808  1.00 88.07           C  
ATOM    977  NE2 GLN A 136      18.857  -3.357 -63.825  1.00 88.07           N  
ATOM    978  OE1 GLN A 136      18.383  -3.692 -65.998  1.00 88.07           O  
ATOM    979  N   ALA A 137      12.856  -4.013 -65.459  1.00 88.73           N  
ATOM    980  CA  ALA A 137      11.776  -3.129 -65.026  1.00 88.73           C  
ATOM    981  C   ALA A 137      10.706  -3.904 -64.263  1.00 88.73           C  
ATOM    982  CB  ALA A 137      11.159  -2.416 -66.226  1.00 88.73           C  
ATOM    983  O   ALA A 137      10.143  -3.402 -63.288  1.00 88.73           O  
ATOM    984  N   GLY A 138      10.393  -5.128 -64.719  1.00 87.12           N  
ATOM    985  CA  GLY A 138       9.448  -5.986 -64.021  1.00 87.12           C  
ATOM    986  C   GLY A 138       9.940  -6.427 -62.655  1.00 87.12           C  
ATOM    987  O   GLY A 138       9.174  -6.443 -61.689  1.00 87.12           O  
ATOM    988  N   ARG A 139      11.314  -6.723 -62.517  1.00 85.98           N  
ATOM    989  CA  ARG A 139      11.914  -7.107 -61.244  1.00 85.98           C  
ATOM    990  C   ARG A 139      11.941  -5.930 -60.274  1.00 85.98           C  
ATOM    991  CB  ARG A 139      13.331  -7.643 -61.457  1.00 85.98           C  
ATOM    992  O   ARG A 139      11.674  -6.095 -59.082  1.00 85.98           O  
ATOM    993  CG  ARG A 139      13.381  -8.989 -62.162  1.00 85.98           C  
ATOM    994  CD  ARG A 139      14.812  -9.463 -62.373  1.00 85.98           C  
ATOM    995  NE  ARG A 139      14.862 -10.705 -63.139  1.00 85.98           N  
ATOM    996  NH1 ARG A 139      17.163 -10.897 -63.073  1.00 85.98           N  
ATOM    997  NH2 ARG A 139      15.907 -12.479 -64.156  1.00 85.98           N  
ATOM    998  CZ  ARG A 139      15.977 -11.357 -63.454  1.00 85.98           C  
ATOM    999  N   SER A 140      12.247  -4.732 -60.695  1.00 87.81           N  
ATOM   1000  CA  SER A 140      12.231  -3.520 -59.883  1.00 87.81           C  
ATOM   1001  C   SER A 140      10.812  -3.160 -59.455  1.00 87.81           C  
ATOM   1002  CB  SER A 140      12.853  -2.352 -60.649  1.00 87.81           C  
ATOM   1003  O   SER A 140      10.592  -2.723 -58.324  1.00 87.81           O  
ATOM   1004  OG  SER A 140      12.128  -2.088 -61.838  1.00 87.81           O  
ATOM   1005  N   ALA A 141       9.827  -3.318 -60.378  1.00 91.68           N  
ATOM   1006  CA  ALA A 141       8.420  -3.076 -60.069  1.00 91.68           C  
ATOM   1007  C   ALA A 141       7.933  -4.007 -58.963  1.00 91.68           C  
ATOM   1008  CB  ALA A 141       7.563  -3.250 -61.321  1.00 91.68           C  
ATOM   1009  O   ALA A 141       7.203  -3.584 -58.063  1.00 91.68           O  
ATOM   1010  N   MET A 142       8.348  -5.225 -59.003  1.00 91.64           N  
ATOM   1011  CA  MET A 142       8.015  -6.192 -57.960  1.00 91.64           C  
ATOM   1012  C   MET A 142       8.664  -5.808 -56.635  1.00 91.64           C  
ATOM   1013  CB  MET A 142       8.454  -7.598 -58.371  1.00 91.64           C  
ATOM   1014  O   MET A 142       8.048  -5.939 -55.576  1.00 91.64           O  
ATOM   1015  CG  MET A 142       7.537  -8.253 -59.391  1.00 91.64           C  
ATOM   1016  SD  MET A 142       5.815  -8.423 -58.782  1.00 91.64           S  
ATOM   1017  CE  MET A 142       5.966  -9.950 -57.815  1.00 91.64           C  
ATOM   1018  N   GLY A 143       9.927  -5.390 -56.668  1.00 93.83           N  
ATOM   1019  CA  GLY A 143      10.601  -4.887 -55.481  1.00 93.83           C  
ATOM   1020  C   GLY A 143       9.892  -3.705 -54.848  1.00 93.83           C  
ATOM   1021  O   GLY A 143       9.753  -3.640 -53.625  1.00 93.83           O  
ATOM   1022  N   GLU A 144       9.336  -2.807 -55.637  1.00 94.56           N  
ATOM   1023  CA  GLU A 144       8.605  -1.641 -55.150  1.00 94.56           C  
ATOM   1024  C   GLU A 144       7.314  -2.053 -54.448  1.00 94.56           C  
ATOM   1025  CB  GLU A 144       8.296  -0.680 -56.300  1.00 94.56           C  
ATOM   1026  O   GLU A 144       6.943  -1.470 -53.427  1.00 94.56           O  
ATOM   1027  CG  GLU A 144       9.516   0.057 -56.831  1.00 94.56           C  
ATOM   1028  CD  GLU A 144       9.204   0.963 -58.012  1.00 94.56           C  
ATOM   1029  OE1 GLU A 144      10.141   1.577 -58.571  1.00 94.56           O  
ATOM   1030  OE2 GLU A 144       8.012   1.061 -58.379  1.00 94.56           O  
ATOM   1031  N   LEU A 145       6.609  -3.086 -54.907  1.00 94.66           N  
ATOM   1032  CA  LEU A 145       5.385  -3.577 -54.285  1.00 94.66           C  
ATOM   1033  C   LEU A 145       5.674  -4.176 -52.913  1.00 94.66           C  
ATOM   1034  CB  LEU A 145       4.712  -4.623 -55.179  1.00 94.66           C  
ATOM   1035  O   LEU A 145       4.935  -3.933 -51.956  1.00 94.66           O  
ATOM   1036  CG  LEU A 145       4.103  -4.108 -56.484  1.00 94.66           C  
ATOM   1037  CD1 LEU A 145       3.629  -5.275 -57.344  1.00 94.66           C  
ATOM   1038  CD2 LEU A 145       2.954  -3.147 -56.197  1.00 94.66           C  
ATOM   1039  N   TYR A 146       6.785  -4.910 -52.868  1.00 95.67           N  
ATOM   1040  CA  TYR A 146       7.171  -5.488 -51.586  1.00 95.67           C  
ATOM   1041  C   TYR A 146       7.582  -4.402 -50.599  1.00 95.67           C  
ATOM   1042  CB  TYR A 146       8.318  -6.487 -51.769  1.00 95.67           C  
ATOM   1043  O   TYR A 146       7.240  -4.467 -49.416  1.00 95.67           O  
ATOM   1044  CG  TYR A 146       7.892  -7.792 -52.397  1.00 95.67           C  
ATOM   1045  CD1 TYR A 146       6.943  -8.606 -51.783  1.00 95.67           C  
ATOM   1046  CD2 TYR A 146       8.437  -8.214 -53.605  1.00 95.67           C  
ATOM   1047  CE1 TYR A 146       6.548  -9.810 -52.356  1.00 95.67           C  
ATOM   1048  CE2 TYR A 146       8.050  -9.416 -54.188  1.00 95.67           C  
ATOM   1049  OH  TYR A 146       6.720 -11.397 -54.130  1.00 95.67           O  
ATOM   1050  CZ  TYR A 146       7.106 -10.206 -53.557  1.00 95.67           C  
ATOM   1051  N   GLU A 147       8.278  -3.495 -51.117  1.00 95.75           N  
ATOM   1052  CA  GLU A 147       8.679  -2.382 -50.263  1.00 95.75           C  
ATOM   1053  C   GLU A 147       7.463  -1.627 -49.733  1.00 95.75           C  
ATOM   1054  CB  GLU A 147       9.601  -1.425 -51.023  1.00 95.75           C  
ATOM   1055  O   GLU A 147       7.433  -1.228 -48.567  1.00 95.75           O  
ATOM   1056  CG  GLU A 147      11.018  -1.949 -51.203  1.00 95.75           C  
ATOM   1057  CD  GLU A 147      11.916  -0.998 -51.978  1.00 95.75           C  
ATOM   1058  OE1 GLU A 147      13.121  -1.298 -52.140  1.00 95.75           O  
ATOM   1059  OE2 GLU A 147      11.411   0.055 -52.425  1.00 95.75           O  
ATOM   1060  N   ARG A 148       6.541  -1.386 -50.571  1.00 96.76           N  
ATOM   1061  CA  ARG A 148       5.293  -0.760 -50.145  1.00 96.76           C  
ATOM   1062  C   ARG A 148       4.603  -1.592 -49.068  1.00 96.76           C  
ATOM   1063  CB  ARG A 148       4.354  -0.565 -51.337  1.00 96.76           C  
ATOM   1064  O   ARG A 148       4.113  -1.050 -48.076  1.00 96.76           O  
ATOM   1065  CG  ARG A 148       4.790   0.538 -52.289  1.00 96.76           C  
ATOM   1066  CD  ARG A 148       3.830   0.682 -53.462  1.00 96.76           C  
ATOM   1067  NE  ARG A 148       4.384   1.534 -54.510  1.00 96.76           N  
ATOM   1068  NH1 ARG A 148       3.193   0.550 -56.228  1.00 96.76           N  
ATOM   1069  NH2 ARG A 148       4.633   2.278 -56.669  1.00 96.76           N  
ATOM   1070  CZ  ARG A 148       4.069   1.452 -55.800  1.00 96.76           C  
ATOM   1071  N   GLU A 149       4.484  -2.854 -49.259  1.00 97.12           N  
ATOM   1072  CA  GLU A 149       3.856  -3.737 -48.282  1.00 97.12           C  
ATOM   1073  C   GLU A 149       4.599  -3.703 -46.949  1.00 97.12           C  
ATOM   1074  CB  GLU A 149       3.795  -5.171 -48.814  1.00 97.12           C  
ATOM   1075  O   GLU A 149       3.977  -3.698 -45.885  1.00 97.12           O  
ATOM   1076  CG  GLU A 149       2.926  -6.100 -47.979  1.00 97.12           C  
ATOM   1077  CD  GLU A 149       1.453  -5.723 -47.998  1.00 97.12           C  
ATOM   1078  OE1 GLU A 149       0.746  -5.988 -46.999  1.00 97.12           O  
ATOM   1079  OE2 GLU A 149       1.003  -5.158 -49.020  1.00 97.12           O  
ATOM   1080  N   VAL A 150       5.873  -3.710 -47.064  1.00 97.40           N  
ATOM   1081  CA  VAL A 150       6.686  -3.654 -45.854  1.00 97.40           C  
ATOM   1082  C   VAL A 150       6.439  -2.335 -45.126  1.00 97.40           C  
ATOM   1083  CB  VAL A 150       8.190  -3.814 -46.173  1.00 97.40           C  
ATOM   1084  O   VAL A 150       6.292  -2.312 -43.902  1.00 97.40           O  
ATOM   1085  CG1 VAL A 150       9.036  -3.557 -44.927  1.00 97.40           C  
ATOM   1086  CG2 VAL A 150       8.470  -5.206 -46.736  1.00 97.40           C  
ATOM   1087  N   ARG A 151       6.394  -1.303 -45.879  1.00 98.02           N  
ATOM   1088  CA  ARG A 151       6.116   0.001 -45.285  1.00 98.02           C  
ATOM   1089  C   ARG A 151       4.744   0.020 -44.620  1.00 98.02           C  
ATOM   1090  CB  ARG A 151       6.201   1.103 -46.343  1.00 98.02           C  
ATOM   1091  O   ARG A 151       4.590   0.545 -43.516  1.00 98.02           O  
ATOM   1092  CG  ARG A 151       7.623   1.490 -46.718  1.00 98.02           C  
ATOM   1093  CD  ARG A 151       7.654   2.703 -47.637  1.00 98.02           C  
ATOM   1094  NE  ARG A 151       7.946   2.326 -49.017  1.00 98.02           N  
ATOM   1095  NH1 ARG A 151       5.750   2.428 -49.727  1.00 98.02           N  
ATOM   1096  NH2 ARG A 151       7.411   1.856 -51.200  1.00 98.02           N  
ATOM   1097  CZ  ARG A 151       7.035   2.204 -49.978  1.00 98.02           C  
ATOM   1098  N   GLU A 152       3.797  -0.505 -45.265  1.00 97.93           N  
ATOM   1099  CA  GLU A 152       2.449  -0.570 -44.709  1.00 97.93           C  
ATOM   1100  C   GLU A 152       2.418  -1.405 -43.433  1.00 97.93           C  
ATOM   1101  CB  GLU A 152       1.470  -1.143 -45.737  1.00 97.93           C  
ATOM   1102  O   GLU A 152       1.763  -1.033 -42.457  1.00 97.93           O  
ATOM   1103  CG  GLU A 152       1.145  -0.188 -46.876  1.00 97.93           C  
ATOM   1104  CD  GLU A 152       0.259  -0.808 -47.945  1.00 97.93           C  
ATOM   1105  OE1 GLU A 152      -0.053  -0.125 -48.947  1.00 97.93           O  
ATOM   1106  OE2 GLU A 152      -0.128  -1.987 -47.778  1.00 97.93           O  
ATOM   1107  N   MET A 153       3.073  -2.527 -43.467  1.00 97.60           N  
ATOM   1108  CA  MET A 153       3.117  -3.394 -42.293  1.00 97.60           C  
ATOM   1109  C   MET A 153       3.808  -2.695 -41.126  1.00 97.60           C  
ATOM   1110  CB  MET A 153       3.837  -4.704 -42.618  1.00 97.60           C  
ATOM   1111  O   MET A 153       3.351  -2.783 -39.985  1.00 97.60           O  
ATOM   1112  CG  MET A 153       3.107  -5.569 -43.632  1.00 97.60           C  
ATOM   1113  SD  MET A 153       1.377  -5.928 -43.134  1.00 97.60           S  
ATOM   1114  CE  MET A 153       1.672  -7.045 -41.735  1.00 97.60           C  
ATOM   1115  N   ARG A 154       4.891  -2.039 -41.434  1.00 98.03           N  
ATOM   1116  CA  ARG A 154       5.584  -1.274 -40.403  1.00 98.03           C  
ATOM   1117  C   ARG A 154       4.687  -0.177 -39.839  1.00 98.03           C  
ATOM   1118  CB  ARG A 154       6.872  -0.663 -40.959  1.00 98.03           C  
ATOM   1119  O   ARG A 154       4.678   0.065 -38.630  1.00 98.03           O  
ATOM   1120  CG  ARG A 154       7.972  -1.678 -41.222  1.00 98.03           C  
ATOM   1121  CD  ARG A 154       9.213  -1.025 -41.814  1.00 98.03           C  
ATOM   1122  NE  ARG A 154      10.245  -2.010 -42.124  1.00 98.03           N  
ATOM   1123  NH1 ARG A 154      11.636  -0.518 -43.208  1.00 98.03           N  
ATOM   1124  NH2 ARG A 154      12.243  -2.719 -43.007  1.00 98.03           N  
ATOM   1125  CZ  ARG A 154      11.373  -1.747 -42.779  1.00 98.03           C  
ATOM   1126  N   GLY A 155       3.972   0.469 -40.745  1.00 98.29           N  
ATOM   1127  CA  GLY A 155       3.009   1.460 -40.292  1.00 98.29           C  
ATOM   1128  C   GLY A 155       1.934   0.880 -39.391  1.00 98.29           C  
ATOM   1129  O   GLY A 155       1.571   1.485 -38.381  1.00 98.29           O  
ATOM   1130  N   ALA A 156       1.456  -0.268 -39.755  1.00 98.08           N  
ATOM   1131  CA  ALA A 156       0.443  -0.930 -38.936  1.00 98.08           C  
ATOM   1132  C   ALA A 156       0.984  -1.248 -37.545  1.00 98.08           C  
ATOM   1133  CB  ALA A 156      -0.042  -2.206 -39.620  1.00 98.08           C  
ATOM   1134  O   ALA A 156       0.285  -1.071 -36.545  1.00 98.08           O  
ATOM   1135  N   VAL A 157       2.197  -1.671 -37.489  1.00 98.15           N  
ATOM   1136  CA  VAL A 157       2.826  -1.996 -36.213  1.00 98.15           C  
ATOM   1137  C   VAL A 157       2.919  -0.741 -35.348  1.00 98.15           C  
ATOM   1138  CB  VAL A 157       4.230  -2.611 -36.413  1.00 98.15           C  
ATOM   1139  O   VAL A 157       2.629  -0.781 -34.151  1.00 98.15           O  
ATOM   1140  CG1 VAL A 157       4.963  -2.727 -35.078  1.00 98.15           C  
ATOM   1141  CG2 VAL A 157       4.122  -3.977 -37.088  1.00 98.15           C  
ATOM   1142  N   LEU A 158       3.293   0.303 -35.939  1.00 98.14           N  
ATOM   1143  CA  LEU A 158       3.398   1.557 -35.201  1.00 98.14           C  
ATOM   1144  C   LEU A 158       2.032   2.001 -34.688  1.00 98.14           C  
ATOM   1145  CB  LEU A 158       4.005   2.650 -36.084  1.00 98.14           C  
ATOM   1146  O   LEU A 158       1.907   2.435 -33.540  1.00 98.14           O  
ATOM   1147  CG  LEU A 158       5.489   2.503 -36.422  1.00 98.14           C  
ATOM   1148  CD1 LEU A 158       5.918   3.584 -37.408  1.00 98.14           C  
ATOM   1149  CD2 LEU A 158       6.334   2.563 -35.154  1.00 98.14           C  
ATOM   1150  N   ARG A 159       1.008   1.961 -35.537  1.00 98.12           N  
ATOM   1151  CA  ARG A 159      -0.343   2.339 -35.134  1.00 98.12           C  
ATOM   1152  C   ARG A 159      -0.846   1.451 -34.002  1.00 98.12           C  
ATOM   1153  CB  ARG A 159      -1.301   2.262 -36.325  1.00 98.12           C  
ATOM   1154  O   ARG A 159      -1.441   1.941 -33.039  1.00 98.12           O  
ATOM   1155  CG  ARG A 159      -1.111   3.378 -37.341  1.00 98.12           C  
ATOM   1156  CD  ARG A 159      -2.249   3.419 -38.352  1.00 98.12           C  
ATOM   1157  NE  ARG A 159      -2.240   2.246 -39.221  1.00 98.12           N  
ATOM   1158  NH1 ARG A 159      -0.804   3.157 -40.784  1.00 98.12           N  
ATOM   1159  NH2 ARG A 159      -1.618   1.034 -41.070  1.00 98.12           N  
ATOM   1160  CZ  ARG A 159      -1.554   2.148 -40.356  1.00 98.12           C  
ATOM   1161  N   LEU A 160      -0.600   0.156 -34.160  1.00 97.97           N  
ATOM   1162  CA  LEU A 160      -1.012  -0.772 -33.113  1.00 97.97           C  
ATOM   1163  C   LEU A 160      -0.251  -0.503 -31.819  1.00 97.97           C  
ATOM   1164  CB  LEU A 160      -0.786  -2.219 -33.560  1.00 97.97           C  
ATOM   1165  O   LEU A 160      -0.822  -0.586 -30.729  1.00 97.97           O  
ATOM   1166  CG  LEU A 160      -1.747  -2.758 -34.621  1.00 97.97           C  
ATOM   1167  CD1 LEU A 160      -1.302  -4.141 -35.086  1.00 97.97           C  
ATOM   1168  CD2 LEU A 160      -3.172  -2.804 -34.078  1.00 97.97           C  
ATOM   1169  N   GLY A 161       1.059  -0.243 -31.969  1.00 98.25           N  
ATOM   1170  CA  GLY A 161       1.834   0.121 -30.794  1.00 98.25           C  
ATOM   1171  C   GLY A 161       1.306   1.356 -30.090  1.00 98.25           C  
ATOM   1172  O   GLY A 161       1.213   1.385 -28.861  1.00 98.25           O  
ATOM   1173  N   ALA A 162       0.951   2.379 -30.845  1.00 97.91           N  
ATOM   1174  CA  ALA A 162       0.378   3.597 -30.278  1.00 97.91           C  
ATOM   1175  C   ALA A 162      -0.955   3.309 -29.592  1.00 97.91           C  
ATOM   1176  CB  ALA A 162       0.196   4.655 -31.364  1.00 97.91           C  
ATOM   1177  O   ALA A 162      -1.217   3.811 -28.497  1.00 97.91           O  
ATOM   1178  N   ALA A 163      -1.827   2.528 -30.264  1.00 97.60           N  
ATOM   1179  CA  ALA A 163      -3.120   2.158 -29.693  1.00 97.60           C  
ATOM   1180  C   ALA A 163      -2.942   1.360 -28.405  1.00 97.60           C  
ATOM   1181  CB  ALA A 163      -3.937   1.357 -30.703  1.00 97.60           C  
ATOM   1182  O   ALA A 163      -3.653   1.587 -27.423  1.00 97.60           O  
ATOM   1183  N   ARG A 164      -1.966   0.411 -28.474  1.00 97.63           N  
ATOM   1184  CA  ARG A 164      -1.668  -0.360 -27.272  1.00 97.63           C  
ATOM   1185  C   ARG A 164      -1.218   0.551 -26.134  1.00 97.63           C  
ATOM   1186  CB  ARG A 164      -0.592  -1.410 -27.559  1.00 97.63           C  
ATOM   1187  O   ARG A 164      -1.643   0.379 -24.990  1.00 97.63           O  
ATOM   1188  CG  ARG A 164      -0.338  -2.364 -26.402  1.00 97.63           C  
ATOM   1189  CD  ARG A 164       0.644  -3.463 -26.783  1.00 97.63           C  
ATOM   1190  NE  ARG A 164       2.021  -2.978 -26.786  1.00 97.63           N  
ATOM   1191  NH1 ARG A 164       2.950  -5.001 -27.404  1.00 97.63           N  
ATOM   1192  NH2 ARG A 164       4.294  -3.177 -27.053  1.00 97.63           N  
ATOM   1193  CZ  ARG A 164       3.085  -3.720 -27.081  1.00 97.63           C  
ATOM   1194  N   GLY A 165      -0.321   1.433 -26.441  1.00 96.76           N  
ATOM   1195  CA  GLY A 165       0.105   2.392 -25.434  1.00 96.76           C  
ATOM   1196  C   GLY A 165      -1.039   3.211 -24.867  1.00 96.76           C  
ATOM   1197  O   GLY A 165      -1.125   3.411 -23.654  1.00 96.76           O  
ATOM   1198  N   GLN A 166      -1.908   3.704 -25.710  1.00 97.09           N  
ATOM   1199  CA  GLN A 166      -3.084   4.452 -25.276  1.00 97.09           C  
ATOM   1200  C   GLN A 166      -3.971   3.605 -24.369  1.00 97.09           C  
ATOM   1201  CB  GLN A 166      -3.884   4.943 -26.484  1.00 97.09           C  
ATOM   1202  O   GLN A 166      -4.466   4.089 -23.349  1.00 97.09           O  
ATOM   1203  CG  GLN A 166      -5.073   5.821 -26.118  1.00 97.09           C  
ATOM   1204  CD  GLN A 166      -4.658   7.140 -25.493  1.00 97.09           C  
ATOM   1205  NE2 GLN A 166      -5.624   7.862 -24.934  1.00 97.09           N  
ATOM   1206  OE1 GLN A 166      -3.479   7.507 -25.511  1.00 97.09           O  
ATOM   1207  N   LEU A 167      -4.216   2.389 -24.739  1.00 95.78           N  
ATOM   1208  CA  LEU A 167      -5.039   1.493 -23.934  1.00 95.78           C  
ATOM   1209  C   LEU A 167      -4.390   1.231 -22.578  1.00 95.78           C  
ATOM   1210  CB  LEU A 167      -5.266   0.169 -24.668  1.00 95.78           C  
ATOM   1211  O   LEU A 167      -5.080   1.161 -21.558  1.00 95.78           O  
ATOM   1212  CG  LEU A 167      -6.217   0.213 -25.866  1.00 95.78           C  
ATOM   1213  CD1 LEU A 167      -6.254  -1.144 -26.562  1.00 95.78           C  
ATOM   1214  CD2 LEU A 167      -7.615   0.632 -25.425  1.00 95.78           C  
ATOM   1215  N   ARG A 168      -3.131   1.118 -22.539  1.00 95.72           N  
ATOM   1216  CA  ARG A 168      -2.415   0.909 -21.284  1.00 95.72           C  
ATOM   1217  C   ARG A 168      -2.578   2.107 -20.355  1.00 95.72           C  
ATOM   1218  CB  ARG A 168      -0.931   0.649 -21.549  1.00 95.72           C  
ATOM   1219  O   ARG A 168      -2.792   1.942 -19.152  1.00 95.72           O  
ATOM   1220  CG  ARG A 168      -0.639  -0.727 -22.127  1.00 95.72           C  
ATOM   1221  CD  ARG A 168       0.856  -0.997 -22.214  1.00 95.72           C  
ATOM   1222  NE  ARG A 168       1.135  -2.297 -22.817  1.00 95.72           N  
ATOM   1223  NH1 ARG A 168       1.994  -1.433 -24.780  1.00 95.72           N  
ATOM   1224  NH2 ARG A 168       1.880  -3.702 -24.474  1.00 95.72           N  
ATOM   1225  CZ  ARG A 168       1.669  -2.475 -24.022  1.00 95.72           C  
ATOM   1226  N   LEU A 169      -2.469   3.240 -20.889  1.00 96.18           N  
ATOM   1227  CA  LEU A 169      -2.664   4.443 -20.087  1.00 96.18           C  
ATOM   1228  C   LEU A 169      -4.089   4.511 -19.547  1.00 96.18           C  
ATOM   1229  CB  LEU A 169      -2.359   5.695 -20.914  1.00 96.18           C  
ATOM   1230  O   LEU A 169      -4.301   4.860 -18.384  1.00 96.18           O  
ATOM   1231  CG  LEU A 169      -0.891   5.927 -21.276  1.00 96.18           C  
ATOM   1232  CD1 LEU A 169      -0.759   7.118 -22.218  1.00 96.18           C  
ATOM   1233  CD2 LEU A 169      -0.057   6.139 -20.017  1.00 96.18           C  
ATOM   1234  N   GLU A 170      -5.034   4.206 -20.394  1.00 96.69           N  
ATOM   1235  CA  GLU A 170      -6.428   4.179 -19.961  1.00 96.69           C  
ATOM   1236  C   GLU A 170      -6.644   3.145 -18.859  1.00 96.69           C  
ATOM   1237  CB  GLU A 170      -7.354   3.888 -21.144  1.00 96.69           C  
ATOM   1238  O   GLU A 170      -7.375   3.396 -17.899  1.00 96.69           O  
ATOM   1239  CG  GLU A 170      -7.440   5.026 -22.152  1.00 96.69           C  
ATOM   1240  CD  GLU A 170      -8.248   4.670 -23.390  1.00 96.69           C  
ATOM   1241  OE1 GLU A 170      -8.383   5.527 -24.293  1.00 96.69           O  
ATOM   1242  OE2 GLU A 170      -8.749   3.526 -23.458  1.00 96.69           O  
ATOM   1243  N   GLN A 171      -6.032   2.003 -19.069  1.00 95.57           N  
ATOM   1244  CA  GLN A 171      -6.098   0.978 -18.033  1.00 95.57           C  
ATOM   1245  C   GLN A 171      -5.553   1.501 -16.707  1.00 95.57           C  
ATOM   1246  CB  GLN A 171      -5.325  -0.270 -18.462  1.00 95.57           C  
ATOM   1247  O   GLN A 171      -6.160   1.291 -15.655  1.00 95.57           O  
ATOM   1248  CG  GLN A 171      -5.405  -1.416 -17.463  1.00 95.57           C  
ATOM   1249  CD  GLN A 171      -4.554  -2.606 -17.865  1.00 95.57           C  
ATOM   1250  NE2 GLN A 171      -5.062  -3.809 -17.619  1.00 95.57           N  
ATOM   1251  OE1 GLN A 171      -3.449  -2.445 -18.394  1.00 95.57           O  
ATOM   1252  N   GLU A 172      -4.401   2.145 -16.763  1.00 95.48           N  
ATOM   1253  CA  GLU A 172      -3.810   2.710 -15.554  1.00 95.48           C  
ATOM   1254  C   GLU A 172      -4.719   3.769 -14.938  1.00 95.48           C  
ATOM   1255  CB  GLU A 172      -2.434   3.310 -15.858  1.00 95.48           C  
ATOM   1256  O   GLU A 172      -4.878   3.824 -13.716  1.00 95.48           O  
ATOM   1257  CG  GLU A 172      -1.376   2.275 -16.209  1.00 95.48           C  
ATOM   1258  CD  GLU A 172      -0.047   2.890 -16.618  1.00 95.48           C  
ATOM   1259  OE1 GLU A 172       0.912   2.134 -16.895  1.00 95.48           O  
ATOM   1260  OE2 GLU A 172       0.036   4.138 -16.661  1.00 95.48           O  
ATOM   1261  N   HIS A 173      -5.269   4.565 -15.781  1.00 95.30           N  
ATOM   1262  CA  HIS A 173      -6.204   5.579 -15.307  1.00 95.30           C  
ATOM   1263  C   HIS A 173      -7.403   4.942 -14.613  1.00 95.30           C  
ATOM   1264  CB  HIS A 173      -6.674   6.459 -16.467  1.00 95.30           C  
ATOM   1265  O   HIS A 173      -7.833   5.407 -13.556  1.00 95.30           O  
ATOM   1266  CG  HIS A 173      -7.615   7.545 -16.053  1.00 95.30           C  
ATOM   1267  CD2 HIS A 173      -8.915   7.762 -16.364  1.00 95.30           C  
ATOM   1268  ND1 HIS A 173      -7.242   8.574 -15.217  1.00 95.30           N  
ATOM   1269  CE1 HIS A 173      -8.274   9.379 -15.030  1.00 95.30           C  
ATOM   1270  NE2 HIS A 173      -9.302   8.908 -15.716  1.00 95.30           N  
ATOM   1271  N   LEU A 174      -7.979   3.919 -15.216  1.00 95.19           N  
ATOM   1272  CA  LEU A 174      -9.124   3.226 -14.635  1.00 95.19           C  
ATOM   1273  C   LEU A 174      -8.740   2.551 -13.322  1.00 95.19           C  
ATOM   1274  CB  LEU A 174      -9.675   2.186 -15.614  1.00 95.19           C  
ATOM   1275  O   LEU A 174      -9.512   2.573 -12.360  1.00 95.19           O  
ATOM   1276  CG  LEU A 174     -10.408   2.731 -16.840  1.00 95.19           C  
ATOM   1277  CD1 LEU A 174     -10.771   1.594 -17.790  1.00 95.19           C  
ATOM   1278  CD2 LEU A 174     -11.655   3.502 -16.420  1.00 95.19           C  
ATOM   1279  N   LEU A 175      -7.579   1.993 -13.276  1.00 93.62           N  
ATOM   1280  CA  LEU A 175      -7.112   1.367 -12.044  1.00 93.62           C  
ATOM   1281  C   LEU A 175      -6.975   2.398 -10.929  1.00 93.62           C  
ATOM   1282  CB  LEU A 175      -5.771   0.665 -12.274  1.00 93.62           C  
ATOM   1283  O   LEU A 175      -7.328   2.126  -9.779  1.00 93.62           O  
ATOM   1284  CG  LEU A 175      -5.812  -0.621 -13.101  1.00 93.62           C  
ATOM   1285  CD1 LEU A 175      -4.399  -1.141 -13.342  1.00 93.62           C  
ATOM   1286  CD2 LEU A 175      -6.664  -1.677 -12.405  1.00 93.62           C  
ATOM   1287  N   GLU A 176      -6.481   3.572 -11.247  1.00 94.93           N  
ATOM   1288  CA  GLU A 176      -6.396   4.654 -10.270  1.00 94.93           C  
ATOM   1289  C   GLU A 176      -7.782   5.070  -9.786  1.00 94.93           C  
ATOM   1290  CB  GLU A 176      -5.662   5.859 -10.864  1.00 94.93           C  
ATOM   1291  O   GLU A 176      -7.983   5.306  -8.593  1.00 94.93           O  
ATOM   1292  CG  GLU A 176      -4.176   5.622 -11.094  1.00 94.93           C  
ATOM   1293  CD  GLU A 176      -3.513   6.722 -11.907  1.00 94.93           C  
ATOM   1294  OE1 GLU A 176      -2.306   6.603 -12.218  1.00 94.93           O  
ATOM   1295  OE2 GLU A 176      -4.205   7.712 -12.235  1.00 94.93           O  
ATOM   1296  N   ASP A 177      -8.701   5.133 -10.693  1.00 93.97           N  
ATOM   1297  CA  ASP A 177     -10.073   5.478 -10.333  1.00 93.97           C  
ATOM   1298  C   ASP A 177     -10.680   4.425  -9.409  1.00 93.97           C  
ATOM   1299  CB  ASP A 177     -10.934   5.634 -11.589  1.00 93.97           C  
ATOM   1300  O   ASP A 177     -11.367   4.761  -8.443  1.00 93.97           O  
ATOM   1301  CG  ASP A 177     -10.583   6.870 -12.398  1.00 93.97           C  
ATOM   1302  OD1 ASP A 177      -9.861   7.751 -11.884  1.00 93.97           O  
ATOM   1303  OD2 ASP A 177     -11.036   6.966 -13.559  1.00 93.97           O  
ATOM   1304  N   ILE A 178     -10.412   3.217  -9.763  1.00 90.90           N  
ATOM   1305  CA  ILE A 178     -10.907   2.131  -8.924  1.00 90.90           C  
ATOM   1306  C   ILE A 178     -10.302   2.241  -7.526  1.00 90.90           C  
ATOM   1307  CB  ILE A 178     -10.585   0.750  -9.539  1.00 90.90           C  
ATOM   1308  O   ILE A 178     -11.005   2.088  -6.525  1.00 90.90           O  
ATOM   1309  CG1 ILE A 178     -11.420   0.522 -10.805  1.00 90.90           C  
ATOM   1310  CG2 ILE A 178     -10.824  -0.365  -8.517  1.00 90.90           C  
ATOM   1311  CD1 ILE A 178     -11.041  -0.733 -11.578  1.00 90.90           C  
ATOM   1312  N   ALA A 179      -9.053   2.491  -7.469  1.00 92.03           N  
ATOM   1313  CA  ALA A 179      -8.387   2.651  -6.179  1.00 92.03           C  
ATOM   1314  C   ALA A 179      -8.998   3.803  -5.386  1.00 92.03           C  
ATOM   1315  CB  ALA A 179      -6.891   2.879  -6.376  1.00 92.03           C  
ATOM   1316  O   ALA A 179      -9.224   3.684  -4.179  1.00 92.03           O  
ATOM   1317  N   HIS A 180      -9.259   4.932  -6.060  1.00 90.90           N  
ATOM   1318  CA  HIS A 180      -9.870   6.086  -5.410  1.00 90.90           C  
ATOM   1319  C   HIS A 180     -11.250   5.743  -4.860  1.00 90.90           C  
ATOM   1320  CB  HIS A 180      -9.970   7.260  -6.386  1.00 90.90           C  
ATOM   1321  O   HIS A 180     -11.583   6.111  -3.731  1.00 90.90           O  
ATOM   1322  CG  HIS A 180      -8.659   7.921  -6.667  1.00 90.90           C  
ATOM   1323  CD2 HIS A 180      -8.039   8.960  -6.059  1.00 90.90           C  
ATOM   1324  ND1 HIS A 180      -7.826   7.519  -7.688  1.00 90.90           N  
ATOM   1325  CE1 HIS A 180      -6.747   8.283  -7.696  1.00 90.90           C  
ATOM   1326  NE2 HIS A 180      -6.852   9.166  -6.718  1.00 90.90           N  
ATOM   1327  N   VAL A 181     -12.036   5.024  -5.623  1.00 88.83           N  
ATOM   1328  CA  VAL A 181     -13.376   4.643  -5.193  1.00 88.83           C  
ATOM   1329  C   VAL A 181     -13.285   3.646  -4.039  1.00 88.83           C  
ATOM   1330  CB  VAL A 181     -14.195   4.038  -6.355  1.00 88.83           C  
ATOM   1331  O   VAL A 181     -14.057   3.725  -3.080  1.00 88.83           O  
ATOM   1332  CG1 VAL A 181     -15.511   3.455  -5.843  1.00 88.83           C  
ATOM   1333  CG2 VAL A 181     -14.457   5.094  -7.428  1.00 88.83           C  
ATOM   1334  N   ARG A 182     -12.389   2.760  -4.115  1.00 89.87           N  
ATOM   1335  CA  ARG A 182     -12.181   1.809  -3.028  1.00 89.87           C  
ATOM   1336  C   ARG A 182     -11.806   2.528  -1.736  1.00 89.87           C  
ATOM   1337  CB  ARG A 182     -11.094   0.798  -3.399  1.00 89.87           C  
ATOM   1338  O   ARG A 182     -12.298   2.179  -0.661  1.00 89.87           O  
ATOM   1339  CG  ARG A 182     -11.550  -0.259  -4.393  1.00 89.87           C  
ATOM   1340  CD  ARG A 182     -10.453  -1.275  -4.678  1.00 89.87           C  
ATOM   1341  NE  ARG A 182     -10.907  -2.315  -5.597  1.00 89.87           N  
ATOM   1342  NH1 ARG A 182      -8.784  -3.029  -6.165  1.00 89.87           N  
ATOM   1343  NH2 ARG A 182     -10.623  -4.035  -7.092  1.00 89.87           N  
ATOM   1344  CZ  ARG A 182     -10.104  -3.124  -6.283  1.00 89.87           C  
ATOM   1345  N   GLN A 183     -10.921   3.472  -1.864  1.00 90.75           N  
ATOM   1346  CA  GLN A 183     -10.540   4.272  -0.705  1.00 90.75           C  
ATOM   1347  C   GLN A 183     -11.746   5.001  -0.120  1.00 90.75           C  
ATOM   1348  CB  GLN A 183      -9.450   5.277  -1.080  1.00 90.75           C  
ATOM   1349  O   GLN A 183     -11.924   5.039   1.099  1.00 90.75           O  
ATOM   1350  CG  GLN A 183      -8.904   6.063   0.105  1.00 90.75           C  
ATOM   1351  CD  GLN A 183      -7.825   7.052  -0.294  1.00 90.75           C  
ATOM   1352  NE2 GLN A 183      -7.275   7.757   0.689  1.00 90.75           N  
ATOM   1353  OE1 GLN A 183      -7.488   7.181  -1.475  1.00 90.75           O  
ATOM   1354  N   ARG A 184     -12.537   5.583  -0.935  1.00 92.63           N  
ATOM   1355  CA  ARG A 184     -13.740   6.275  -0.485  1.00 92.63           C  
ATOM   1356  C   ARG A 184     -14.706   5.309   0.193  1.00 92.63           C  
ATOM   1357  CB  ARG A 184     -14.433   6.969  -1.660  1.00 92.63           C  
ATOM   1358  O   ARG A 184     -15.323   5.649   1.205  1.00 92.63           O  
ATOM   1359  CG  ARG A 184     -13.676   8.174  -2.197  1.00 92.63           C  
ATOM   1360  CD  ARG A 184     -14.456   8.889  -3.291  1.00 92.63           C  
ATOM   1361  NE  ARG A 184     -13.710  10.021  -3.833  1.00 92.63           N  
ATOM   1362  NH1 ARG A 184     -15.341  10.635  -5.349  1.00 92.63           N  
ATOM   1363  NH2 ARG A 184     -13.387  11.825  -5.217  1.00 92.63           N  
ATOM   1364  CZ  ARG A 184     -14.148  10.824  -4.799  1.00 92.63           C  
ATOM   1365  N   LEU A 185     -14.835   4.168  -0.356  1.00 92.41           N  
ATOM   1366  CA  LEU A 185     -15.707   3.163   0.242  1.00 92.41           C  
ATOM   1367  C   LEU A 185     -15.205   2.762   1.625  1.00 92.41           C  
ATOM   1368  CB  LEU A 185     -15.799   1.928  -0.658  1.00 92.41           C  
ATOM   1369  O   LEU A 185     -15.996   2.629   2.562  1.00 92.41           O  
ATOM   1370  CG  LEU A 185     -16.665   2.066  -1.911  1.00 92.41           C  
ATOM   1371  CD1 LEU A 185     -16.593   0.792  -2.748  1.00 92.41           C  
ATOM   1372  CD2 LEU A 185     -18.108   2.382  -1.532  1.00 92.41           C  
ATOM   1373  N   ASP A 186     -13.938   2.547   1.700  1.00 89.54           N  
ATOM   1374  CA  ASP A 186     -13.338   2.197   2.983  1.00 89.54           C  
ATOM   1375  C   ASP A 186     -13.547   3.310   4.008  1.00 89.54           C  
ATOM   1376  CB  ASP A 186     -11.844   1.910   2.817  1.00 89.54           C  
ATOM   1377  O   ASP A 186     -13.856   3.040   5.171  1.00 89.54           O  
ATOM   1378  CG  ASP A 186     -11.569   0.601   2.098  1.00 89.54           C  
ATOM   1379  OD1 ASP A 186     -12.472  -0.260   2.030  1.00 89.54           O  
ATOM   1380  OD2 ASP A 186     -10.436   0.428   1.597  1.00 89.54           O  
ATOM   1381  N   ASP A 187     -13.329   4.545   3.572  1.00 89.24           N  
ATOM   1382  CA  ASP A 187     -13.549   5.683   4.458  1.00 89.24           C  
ATOM   1383  C   ASP A 187     -15.005   5.750   4.915  1.00 89.24           C  
ATOM   1384  CB  ASP A 187     -13.156   6.989   3.763  1.00 89.24           C  
ATOM   1385  O   ASP A 187     -15.282   6.010   6.088  1.00 89.24           O  
ATOM   1386  CG  ASP A 187     -11.657   7.121   3.554  1.00 89.24           C  
ATOM   1387  OD1 ASP A 187     -10.882   6.408   4.228  1.00 89.24           O  
ATOM   1388  OD2 ASP A 187     -11.248   7.947   2.711  1.00 89.24           O  
ATOM   1389  N   GLU A 188     -15.931   5.562   3.969  1.00 92.51           N  
ATOM   1390  CA  GLU A 188     -17.350   5.552   4.311  1.00 92.51           C  
ATOM   1391  C   GLU A 188     -17.677   4.421   5.281  1.00 92.51           C  
ATOM   1392  CB  GLU A 188     -18.206   5.426   3.048  1.00 92.51           C  
ATOM   1393  O   GLU A 188     -18.480   4.596   6.200  1.00 92.51           O  
ATOM   1394  CG  GLU A 188     -18.311   6.714   2.244  1.00 92.51           C  
ATOM   1395  CD  GLU A 188     -19.117   6.558   0.964  1.00 92.51           C  
ATOM   1396  OE1 GLU A 188     -19.175   7.519   0.163  1.00 92.51           O  
ATOM   1397  OE2 GLU A 188     -19.696   5.468   0.761  1.00 92.51           O  
ATOM   1398  N   ALA A 189     -17.153   3.275   5.046  1.00 87.08           N  
ATOM   1399  CA  ALA A 189     -17.349   2.152   5.960  1.00 87.08           C  
ATOM   1400  C   ALA A 189     -16.860   2.496   7.364  1.00 87.08           C  
ATOM   1401  CB  ALA A 189     -16.629   0.910   5.439  1.00 87.08           C  
ATOM   1402  O   ALA A 189     -17.522   2.176   8.354  1.00 87.08           O  
ATOM   1403  N   ARG A 190     -15.687   3.116   7.429  1.00 86.08           N  
ATOM   1404  CA  ARG A 190     -15.153   3.538   8.720  1.00 86.08           C  
ATOM   1405  C   ARG A 190     -16.081   4.544   9.393  1.00 86.08           C  
ATOM   1406  CB  ARG A 190     -13.758   4.143   8.552  1.00 86.08           C  
ATOM   1407  O   ARG A 190     -16.347   4.445  10.592  1.00 86.08           O  
ATOM   1408  CG  ARG A 190     -12.683   3.126   8.203  1.00 86.08           C  
ATOM   1409  CD  ARG A 190     -11.311   3.773   8.083  1.00 86.08           C  
ATOM   1410  NE  ARG A 190     -10.291   2.806   7.688  1.00 86.08           N  
ATOM   1411  NH1 ARG A 190      -9.557   4.015   5.861  1.00 86.08           N  
ATOM   1412  NH2 ARG A 190      -8.589   2.001   6.373  1.00 86.08           N  
ATOM   1413  CZ  ARG A 190      -9.481   2.943   6.642  1.00 86.08           C  
ATOM   1414  N   GLN A 191     -16.541   5.494   8.633  1.00 89.11           N  
ATOM   1415  CA  GLN A 191     -17.458   6.497   9.165  1.00 89.11           C  
ATOM   1416  C   GLN A 191     -18.760   5.856   9.637  1.00 89.11           C  
ATOM   1417  CB  GLN A 191     -17.752   7.568   8.114  1.00 89.11           C  
ATOM   1418  O   GLN A 191     -19.311   6.245  10.669  1.00 89.11           O  
ATOM   1419  CG  GLN A 191     -16.572   8.487   7.826  1.00 89.11           C  
ATOM   1420  CD  GLN A 191     -16.826   9.422   6.658  1.00 89.11           C  
ATOM   1421  NE2 GLN A 191     -15.825  10.224   6.312  1.00 89.11           N  
ATOM   1422  OE1 GLN A 191     -17.913   9.422   6.072  1.00 89.11           O  
ATOM   1423  N   ARG A 192     -19.294   4.923   8.888  1.00 91.92           N  
ATOM   1424  CA  ARG A 192     -20.498   4.203   9.288  1.00 91.92           C  
ATOM   1425  C   ARG A 192     -20.280   3.459  10.602  1.00 91.92           C  
ATOM   1426  CB  ARG A 192     -20.926   3.221   8.195  1.00 91.92           C  
ATOM   1427  O   ARG A 192     -21.144   3.474  11.481  1.00 91.92           O  
ATOM   1428  CG  ARG A 192     -21.561   3.886   6.984  1.00 91.92           C  
ATOM   1429  CD  ARG A 192     -22.155   2.863   6.026  1.00 91.92           C  
ATOM   1430  NE  ARG A 192     -22.778   3.504   4.872  1.00 91.92           N  
ATOM   1431  NH1 ARG A 192     -20.951   3.246   3.482  1.00 91.92           N  
ATOM   1432  NH2 ARG A 192     -22.851   4.268   2.707  1.00 91.92           N  
ATOM   1433  CZ  ARG A 192     -22.192   3.671   3.690  1.00 91.92           C  
ATOM   1434  N   GLU A 193     -19.173   2.783  10.686  1.00 91.23           N  
ATOM   1435  CA  GLU A 193     -18.857   2.063  11.916  1.00 91.23           C  
ATOM   1436  C   GLU A 193     -18.781   3.012  13.108  1.00 91.23           C  
ATOM   1437  CB  GLU A 193     -17.539   1.299  11.767  1.00 91.23           C  
ATOM   1438  O   GLU A 193     -19.283   2.701  14.189  1.00 91.23           O  
ATOM   1439  CG  GLU A 193     -17.634   0.077  10.864  1.00 91.23           C  
ATOM   1440  CD  GLU A 193     -16.290  -0.583  10.604  1.00 91.23           C  
ATOM   1441  OE1 GLU A 193     -16.238  -1.576   9.843  1.00 91.23           O  
ATOM   1442  OE2 GLU A 193     -15.279  -0.104  11.165  1.00 91.23           O  
ATOM   1443  N   GLU A 194     -18.092   4.168  12.924  1.00 91.60           N  
ATOM   1444  CA  GLU A 194     -18.001   5.166  13.985  1.00 91.60           C  
ATOM   1445  C   GLU A 194     -19.382   5.685  14.374  1.00 91.60           C  
ATOM   1446  CB  GLU A 194     -17.104   6.329  13.554  1.00 91.60           C  
ATOM   1447  O   GLU A 194     -19.675   5.857  15.560  1.00 91.60           O  
ATOM   1448  CG  GLU A 194     -15.632   5.961  13.442  1.00 91.60           C  
ATOM   1449  CD  GLU A 194     -14.787   7.055  12.807  1.00 91.60           C  
ATOM   1450  OE1 GLU A 194     -13.569   6.842  12.608  1.00 91.60           O  
ATOM   1451  OE2 GLU A 194     -15.347   8.133  12.508  1.00 91.60           O  
ATOM   1452  N   ALA A 195     -20.187   5.956  13.384  1.00 88.58           N  
ATOM   1453  CA  ALA A 195     -21.542   6.434  13.647  1.00 88.58           C  
ATOM   1454  C   ALA A 195     -22.371   5.369  14.360  1.00 88.58           C  
ATOM   1455  CB  ALA A 195     -22.222   6.850  12.345  1.00 88.58           C  
ATOM   1456  O   ALA A 195     -23.132   5.678  15.279  1.00 88.58           O  
ATOM   1457  N   GLU A 196     -22.249   4.122  13.902  1.00 94.13           N  
ATOM   1458  CA  GLU A 196     -22.955   3.020  14.550  1.00 94.13           C  
ATOM   1459  C   GLU A 196     -22.504   2.852  15.998  1.00 94.13           C  
ATOM   1460  CB  GLU A 196     -22.742   1.716  13.777  1.00 94.13           C  
ATOM   1461  O   GLU A 196     -23.323   2.597  16.883  1.00 94.13           O  
ATOM   1462  CG  GLU A 196     -23.508   1.647  12.464  1.00 94.13           C  
ATOM   1463  CD  GLU A 196     -23.211   0.390  11.661  1.00 94.13           C  
ATOM   1464  OE1 GLU A 196     -23.762   0.237  10.548  1.00 94.13           O  
ATOM   1465  OE2 GLU A 196     -22.420  -0.448  12.150  1.00 94.13           O  
ATOM   1466  N   ALA A 197     -21.215   2.947  16.197  1.00 91.57           N  
ATOM   1467  CA  ALA A 197     -20.698   2.888  17.562  1.00 91.57           C  
ATOM   1468  C   ALA A 197     -21.277   4.012  18.417  1.00 91.57           C  
ATOM   1469  CB  ALA A 197     -19.173   2.959  17.557  1.00 91.57           C  
ATOM   1470  O   ALA A 197     -21.654   3.792  19.570  1.00 91.57           O  
ATOM   1471  N   ALA A 198     -21.312   5.218  17.896  1.00 93.76           N  
ATOM   1472  CA  ALA A 198     -21.889   6.356  18.607  1.00 93.76           C  
ATOM   1473  C   ALA A 198     -23.369   6.128  18.899  1.00 93.76           C  
ATOM   1474  CB  ALA A 198     -21.700   7.638  17.801  1.00 93.76           C  
ATOM   1475  O   ALA A 198     -23.852   6.454  19.986  1.00 93.76           O  
ATOM   1476  N   ALA A 199     -24.103   5.593  17.943  1.00 93.60           N  
ATOM   1477  CA  ALA A 199     -25.520   5.290  18.129  1.00 93.60           C  
ATOM   1478  C   ALA A 199     -25.720   4.276  19.252  1.00 93.60           C  
ATOM   1479  CB  ALA A 199     -26.128   4.768  16.830  1.00 93.60           C  
ATOM   1480  O   ALA A 199     -26.632   4.419  20.070  1.00 93.60           O  
ATOM   1481  N   ARG A 200     -24.858   3.242  19.234  1.00 97.08           N  
ATOM   1482  CA  ARG A 200     -24.945   2.235  20.287  1.00 97.08           C  
ATOM   1483  C   ARG A 200     -24.682   2.850  21.657  1.00 97.08           C  
ATOM   1484  CB  ARG A 200     -23.956   1.097  20.024  1.00 97.08           C  
ATOM   1485  O   ARG A 200     -25.345   2.504  22.637  1.00 97.08           O  
ATOM   1486  CG  ARG A 200     -24.361   0.180  18.881  1.00 97.08           C  
ATOM   1487  CD  ARG A 200     -23.420  -1.009  18.751  1.00 97.08           C  
ATOM   1488  NE  ARG A 200     -23.467  -1.591  17.413  1.00 97.08           N  
ATOM   1489  NH1 ARG A 200     -21.368  -0.851  16.793  1.00 97.08           N  
ATOM   1490  NH2 ARG A 200     -22.639  -2.069  15.325  1.00 97.08           N  
ATOM   1491  CZ  ARG A 200     -22.491  -1.502  16.513  1.00 97.08           C  
ATOM   1492  N   ALA A 201     -23.775   3.673  21.717  1.00 96.19           N  
ATOM   1493  CA  ALA A 201     -23.460   4.355  22.970  1.00 96.19           C  
ATOM   1494  C   ALA A 201     -24.642   5.193  23.450  1.00 96.19           C  
ATOM   1495  CB  ALA A 201     -22.223   5.234  22.800  1.00 96.19           C  
ATOM   1496  O   ALA A 201     -24.984   5.173  24.635  1.00 96.19           O  
ATOM   1497  N   LEU A 202     -25.194   5.951  22.527  1.00 96.15           N  
ATOM   1498  CA  LEU A 202     -26.349   6.770  22.878  1.00 96.15           C  
ATOM   1499  C   LEU A 202     -27.522   5.897  23.311  1.00 96.15           C  
ATOM   1500  CB  LEU A 202     -26.762   7.649  21.695  1.00 96.15           C  
ATOM   1501  O   LEU A 202     -28.267   6.260  24.225  1.00 96.15           O  
ATOM   1502  CG  LEU A 202     -25.863   8.850  21.396  1.00 96.15           C  
ATOM   1503  CD1 LEU A 202     -26.285   9.517  20.091  1.00 96.15           C  
ATOM   1504  CD2 LEU A 202     -25.901   9.847  22.549  1.00 96.15           C  
ATOM   1505  N   ALA A 203     -27.703   4.805  22.655  1.00 98.18           N  
ATOM   1506  CA  ALA A 203     -28.757   3.867  23.032  1.00 98.18           C  
ATOM   1507  C   ALA A 203     -28.560   3.365  24.459  1.00 98.18           C  
ATOM   1508  CB  ALA A 203     -28.795   2.691  22.058  1.00 98.18           C  
ATOM   1509  O   ALA A 203     -29.523   3.249  25.221  1.00 98.18           O  
ATOM   1510  N   ARG A 204     -27.318   3.035  24.780  1.00 98.09           N  
ATOM   1511  CA  ARG A 204     -27.020   2.601  26.141  1.00 98.09           C  
ATOM   1512  C   ARG A 204     -27.331   3.703  27.148  1.00 98.09           C  
ATOM   1513  CB  ARG A 204     -25.554   2.180  26.262  1.00 98.09           C  
ATOM   1514  O   ARG A 204     -27.900   3.439  28.209  1.00 98.09           O  
ATOM   1515  CG  ARG A 204     -25.215   0.906  25.504  1.00 98.09           C  
ATOM   1516  CD  ARG A 204     -23.782   0.461  25.762  1.00 98.09           C  
ATOM   1517  NE  ARG A 204     -23.438  -0.726  24.984  1.00 98.09           N  
ATOM   1518  NH1 ARG A 204     -21.163  -0.563  25.355  1.00 98.09           N  
ATOM   1519  NH2 ARG A 204     -22.002  -2.275  24.081  1.00 98.09           N  
ATOM   1520  CZ  ARG A 204     -22.202  -1.185  24.809  1.00 98.09           C  
ATOM   1521  N   PHE A 205     -26.912   4.882  26.819  1.00 98.01           N  
ATOM   1522  CA  PHE A 205     -27.209   6.013  27.690  1.00 98.01           C  
ATOM   1523  C   PHE A 205     -28.714   6.185  27.860  1.00 98.01           C  
ATOM   1524  CB  PHE A 205     -26.594   7.300  27.130  1.00 98.01           C  
ATOM   1525  O   PHE A 205     -29.190   6.482  28.958  1.00 98.01           O  
ATOM   1526  CG  PHE A 205     -25.108   7.405  27.343  1.00 98.01           C  
ATOM   1527  CD1 PHE A 205     -24.575   7.425  28.626  1.00 98.01           C  
ATOM   1528  CD2 PHE A 205     -24.244   7.483  26.259  1.00 98.01           C  
ATOM   1529  CE1 PHE A 205     -23.200   7.522  28.826  1.00 98.01           C  
ATOM   1530  CE2 PHE A 205     -22.868   7.580  26.450  1.00 98.01           C  
ATOM   1531  CZ  PHE A 205     -22.348   7.600  27.735  1.00 98.01           C  
ATOM   1532  N   ALA A 206     -29.455   6.093  26.774  1.00 98.07           N  
ATOM   1533  CA  ALA A 206     -30.910   6.205  26.840  1.00 98.07           C  
ATOM   1534  C   ALA A 206     -31.503   5.125  27.740  1.00 98.07           C  
ATOM   1535  CB  ALA A 206     -31.514   6.119  25.441  1.00 98.07           C  
ATOM   1536  O   ALA A 206     -32.410   5.396  28.531  1.00 98.07           O  
ATOM   1537  N   GLN A 207     -31.024   3.874  27.599  1.00 98.16           N  
ATOM   1538  CA  GLN A 207     -31.485   2.774  28.439  1.00 98.16           C  
ATOM   1539  C   GLN A 207     -31.196   3.049  29.912  1.00 98.16           C  
ATOM   1540  CB  GLN A 207     -30.830   1.460  28.012  1.00 98.16           C  
ATOM   1541  O   GLN A 207     -32.039   2.792  30.774  1.00 98.16           O  
ATOM   1542  CG  GLN A 207     -31.301   0.950  26.657  1.00 98.16           C  
ATOM   1543  CD  GLN A 207     -30.584  -0.314  26.224  1.00 98.16           C  
ATOM   1544  NE2 GLN A 207     -31.087  -0.951  25.172  1.00 98.16           N  
ATOM   1545  OE1 GLN A 207     -29.585  -0.716  26.829  1.00 98.16           O  
ATOM   1546  N   GLU A 208     -30.026   3.509  30.172  1.00 97.95           N  
ATOM   1547  CA  GLU A 208     -29.660   3.851  31.543  1.00 97.95           C  
ATOM   1548  C   GLU A 208     -30.554   4.959  32.093  1.00 97.95           C  
ATOM   1549  CB  GLU A 208     -28.191   4.275  31.617  1.00 97.95           C  
ATOM   1550  O   GLU A 208     -30.958   4.916  33.257  1.00 97.95           O  
ATOM   1551  CG  GLU A 208     -27.209   3.135  31.390  1.00 97.95           C  
ATOM   1552  CD  GLU A 208     -25.766   3.599  31.276  1.00 97.95           C  
ATOM   1553  OE1 GLU A 208     -24.882   2.765  30.976  1.00 97.95           O  
ATOM   1554  OE2 GLU A 208     -25.517   4.807  31.489  1.00 97.95           O  
ATOM   1555  N   ALA A 209     -30.761   5.953  31.283  1.00 97.16           N  
ATOM   1556  CA  ALA A 209     -31.646   7.043  31.686  1.00 97.16           C  
ATOM   1557  C   ALA A 209     -33.055   6.530  31.967  1.00 97.16           C  
ATOM   1558  CB  ALA A 209     -31.681   8.125  30.610  1.00 97.16           C  
ATOM   1559  O   ALA A 209     -33.697   6.955  32.931  1.00 97.16           O  
ATOM   1560  N   GLU A 210     -33.528   5.664  31.074  1.00 98.22           N  
ATOM   1561  CA  GLU A 210     -34.849   5.079  31.283  1.00 98.22           C  
ATOM   1562  C   GLU A 210     -34.896   4.269  32.576  1.00 98.22           C  
ATOM   1563  CB  GLU A 210     -35.241   4.197  30.095  1.00 98.22           C  
ATOM   1564  O   GLU A 210     -35.884   4.320  33.311  1.00 98.22           O  
ATOM   1565  CG  GLU A 210     -35.623   4.980  28.847  1.00 98.22           C  
ATOM   1566  CD  GLU A 210     -35.921   4.092  27.650  1.00 98.22           C  
ATOM   1567  OE1 GLU A 210     -36.190   4.626  26.550  1.00 98.22           O  
ATOM   1568  OE2 GLU A 210     -35.887   2.851  27.813  1.00 98.22           O  
ATOM   1569  N   ALA A 211     -33.902   3.486  32.801  1.00 97.75           N  
ATOM   1570  CA  ALA A 211     -33.826   2.722  34.043  1.00 97.75           C  
ATOM   1571  C   ALA A 211     -33.869   3.645  35.258  1.00 97.75           C  
ATOM   1572  CB  ALA A 211     -32.557   1.873  34.069  1.00 97.75           C  
ATOM   1573  O   ALA A 211     -34.537   3.345  36.250  1.00 97.75           O  
ATOM   1574  N   ALA A 212     -33.121   4.702  35.209  1.00 97.99           N  
ATOM   1575  CA  ALA A 212     -33.125   5.684  36.291  1.00 97.99           C  
ATOM   1576  C   ALA A 212     -34.513   6.289  36.477  1.00 97.99           C  
ATOM   1577  CB  ALA A 212     -32.102   6.783  36.015  1.00 97.99           C  
ATOM   1578  O   ALA A 212     -34.963   6.490  37.608  1.00 97.99           O  
ATOM   1579  N   ARG A 213     -35.127   6.639  35.389  1.00 98.31           N  
ATOM   1580  CA  ARG A 213     -36.482   7.177  35.455  1.00 98.31           C  
ATOM   1581  C   ARG A 213     -37.423   6.207  36.162  1.00 98.31           C  
ATOM   1582  CB  ARG A 213     -37.006   7.487  34.051  1.00 98.31           C  
ATOM   1583  O   ARG A 213     -38.230   6.616  36.999  1.00 98.31           O  
ATOM   1584  CG  ARG A 213     -38.286   8.307  34.039  1.00 98.31           C  
ATOM   1585  CD  ARG A 213     -38.805   8.523  32.624  1.00 98.31           C  
ATOM   1586  NE  ARG A 213     -40.250   8.329  32.544  1.00 98.31           N  
ATOM   1587  NH1 ARG A 213     -40.227   7.504  30.386  1.00 98.31           N  
ATOM   1588  NH2 ARG A 213     -42.210   7.715  31.517  1.00 98.31           N  
ATOM   1589  CZ  ARG A 213     -40.892   7.850  31.482  1.00 98.31           C  
ATOM   1590  N   VAL A 214     -37.377   4.973  35.731  1.00 98.42           N  
ATOM   1591  CA  VAL A 214     -38.240   3.954  36.320  1.00 98.42           C  
ATOM   1592  C   VAL A 214     -37.967   3.849  37.818  1.00 98.42           C  
ATOM   1593  CB  VAL A 214     -38.037   2.579  35.643  1.00 98.42           C  
ATOM   1594  O   VAL A 214     -38.899   3.733  38.618  1.00 98.42           O  
ATOM   1595  CG1 VAL A 214     -38.765   1.483  36.419  1.00 98.42           C  
ATOM   1596  CG2 VAL A 214     -38.518   2.622  34.194  1.00 98.42           C  
ATOM   1597  N   ASP A 215     -36.712   3.793  38.250  1.00 98.06           N  
ATOM   1598  CA  ASP A 215     -36.355   3.746  39.664  1.00 98.06           C  
ATOM   1599  C   ASP A 215     -36.963   4.923  40.424  1.00 98.06           C  
ATOM   1600  CB  ASP A 215     -34.835   3.739  39.834  1.00 98.06           C  
ATOM   1601  O   ASP A 215     -37.485   4.753  41.528  1.00 98.06           O  
ATOM   1602  CG  ASP A 215     -34.194   2.438  39.383  1.00 98.06           C  
ATOM   1603  OD1 ASP A 215     -34.908   1.422  39.243  1.00 98.06           O  
ATOM   1604  OD2 ASP A 215     -32.962   2.428  39.169  1.00 98.06           O  
ATOM   1605  N   LEU A 216     -36.841   6.095  39.794  1.00 97.83           N  
ATOM   1606  CA  LEU A 216     -37.411   7.281  40.424  1.00 97.83           C  
ATOM   1607  C   LEU A 216     -38.932   7.183  40.492  1.00 97.83           C  
ATOM   1608  CB  LEU A 216     -37.003   8.543  39.658  1.00 97.83           C  
ATOM   1609  O   LEU A 216     -39.543   7.615  41.471  1.00 97.83           O  
ATOM   1610  CG  LEU A 216     -35.545   8.982  39.803  1.00 97.83           C  
ATOM   1611  CD1 LEU A 216     -35.257  10.169  38.891  1.00 97.83           C  
ATOM   1612  CD2 LEU A 216     -35.233   9.328  41.255  1.00 97.83           C  
ATOM   1613  N   GLN A 217     -39.552   6.711  39.509  1.00 98.08           N  
ATOM   1614  CA  GLN A 217     -40.997   6.504  39.506  1.00 98.08           C  
ATOM   1615  C   GLN A 217     -41.417   5.545  40.617  1.00 98.08           C  
ATOM   1616  CB  GLN A 217     -41.460   5.971  38.149  1.00 98.08           C  
ATOM   1617  O   GLN A 217     -42.431   5.766  41.283  1.00 98.08           O  
ATOM   1618  CG  GLN A 217     -42.968   6.031  37.947  1.00 98.08           C  
ATOM   1619  CD  GLN A 217     -43.380   5.743  36.516  1.00 98.08           C  
ATOM   1620  NE2 GLN A 217     -44.678   5.553  36.299  1.00 98.08           N  
ATOM   1621  OE1 GLN A 217     -42.540   5.693  35.612  1.00 98.08           O  
ATOM   1622  N   LYS A 218     -40.677   4.463  40.804  1.00 98.13           N  
ATOM   1623  CA  LYS A 218     -40.953   3.526  41.889  1.00 98.13           C  
ATOM   1624  C   LYS A 218     -40.856   4.214  43.248  1.00 98.13           C  
ATOM   1625  CB  LYS A 218     -39.990   2.340  41.833  1.00 98.13           C  
ATOM   1626  O   LYS A 218     -41.682   3.976  44.131  1.00 98.13           O  
ATOM   1627  CG  LYS A 218     -40.230   1.402  40.659  1.00 98.13           C  
ATOM   1628  CD  LYS A 218     -39.235   0.249  40.651  1.00 98.13           C  
ATOM   1629  CE  LYS A 218     -39.420  -0.642  39.430  1.00 98.13           C  
ATOM   1630  NZ  LYS A 218     -38.354  -1.685  39.339  1.00 98.13           N  
ATOM   1631  N   LYS A 219     -39.816   5.018  43.385  1.00 98.09           N  
ATOM   1632  CA  LYS A 219     -39.658   5.761  44.631  1.00 98.09           C  
ATOM   1633  C   LYS A 219     -40.826   6.719  44.851  1.00 98.09           C  
ATOM   1634  CB  LYS A 219     -38.339   6.535  44.632  1.00 98.09           C  
ATOM   1635  O   LYS A 219     -41.310   6.868  45.975  1.00 98.09           O  
ATOM   1636  CG  LYS A 219     -37.104   5.652  44.736  1.00 98.09           C  
ATOM   1637  CD  LYS A 219     -35.823   6.477  44.709  1.00 98.09           C  
ATOM   1638  CE  LYS A 219     -34.586   5.590  44.706  1.00 98.09           C  
ATOM   1639  NZ  LYS A 219     -33.339   6.380  44.479  1.00 98.09           N  
ATOM   1640  N   ALA A 220     -41.165   7.383  43.764  1.00 98.09           N  
ATOM   1641  CA  ALA A 220     -42.304   8.292  43.857  1.00 98.09           C  
ATOM   1642  C   ALA A 220     -43.569   7.545  44.272  1.00 98.09           C  
ATOM   1643  CB  ALA A 220     -42.525   9.006  42.526  1.00 98.09           C  
ATOM   1644  O   ALA A 220     -44.334   8.026  45.111  1.00 98.09           O  
ATOM   1645  N   GLN A 221     -43.844   6.391  43.650  1.00 98.01           N  
ATOM   1646  CA  GLN A 221     -44.999   5.569  43.995  1.00 98.01           C  
ATOM   1647  C   GLN A 221     -44.929   5.103  45.446  1.00 98.01           C  
ATOM   1648  CB  GLN A 221     -45.098   4.362  43.061  1.00 98.01           C  
ATOM   1649  O   GLN A 221     -45.941   5.094  46.151  1.00 98.01           O  
ATOM   1650  CG  GLN A 221     -45.522   4.716  41.642  1.00 98.01           C  
ATOM   1651  CD  GLN A 221     -45.570   3.508  40.725  1.00 98.01           C  
ATOM   1652  NE2 GLN A 221     -45.940   3.732  39.468  1.00 98.01           N  
ATOM   1653  OE1 GLN A 221     -45.276   2.383  41.142  1.00 98.01           O  
ATOM   1654  N   ALA A 222     -43.769   4.637  45.869  1.00 97.85           N  
ATOM   1655  CA  ALA A 222     -43.574   4.222  47.255  1.00 97.85           C  
ATOM   1656  C   ALA A 222     -43.918   5.352  48.221  1.00 97.85           C  
ATOM   1657  CB  ALA A 222     -42.135   3.759  47.474  1.00 97.85           C  
ATOM   1658  O   ALA A 222     -44.564   5.126  49.246  1.00 97.85           O  
ATOM   1659  N   LEU A 223     -43.410   6.555  47.929  1.00 97.68           N  
ATOM   1660  CA  LEU A 223     -43.700   7.712  48.769  1.00 97.68           C  
ATOM   1661  C   LEU A 223     -45.193   8.023  48.770  1.00 97.68           C  
ATOM   1662  CB  LEU A 223     -42.913   8.934  48.287  1.00 97.68           C  
ATOM   1663  O   LEU A 223     -45.753   8.393  49.805  1.00 97.68           O  
ATOM   1664  CG  LEU A 223     -41.407   8.919  48.554  1.00 97.68           C  
ATOM   1665  CD1 LEU A 223     -40.741  10.126  47.901  1.00 97.68           C  
ATOM   1666  CD2 LEU A 223     -41.130   8.895  50.053  1.00 97.68           C  
ATOM   1667  N   GLN A 224     -45.812   7.933  47.651  1.00 98.03           N  
ATOM   1668  CA  GLN A 224     -47.255   8.135  47.566  1.00 98.03           C  
ATOM   1669  C   GLN A 224     -48.004   7.121  48.426  1.00 98.03           C  
ATOM   1670  CB  GLN A 224     -47.726   8.040  46.113  1.00 98.03           C  
ATOM   1671  O   GLN A 224     -48.968   7.472  49.110  1.00 98.03           O  
ATOM   1672  CG  GLN A 224     -49.119   8.608  45.881  1.00 98.03           C  
ATOM   1673  CD  GLN A 224     -49.471   8.717  44.409  1.00 98.03           C  
ATOM   1674  NE2 GLN A 224     -50.666   9.220  44.120  1.00 98.03           N  
ATOM   1675  OE1 GLN A 224     -48.674   8.353  43.538  1.00 98.03           O  
ATOM   1676  N   GLU A 225     -47.655   5.850  48.333  1.00 97.81           N  
ATOM   1677  CA  GLU A 225     -48.265   4.813  49.159  1.00 97.81           C  
ATOM   1678  C   GLU A 225     -48.038   5.085  50.643  1.00 97.81           C  
ATOM   1679  CB  GLU A 225     -47.713   3.435  48.786  1.00 97.81           C  
ATOM   1680  O   GLU A 225     -48.936   4.878  51.462  1.00 97.81           O  
ATOM   1681  CG  GLU A 225     -48.135   2.957  47.404  1.00 97.81           C  
ATOM   1682  CD  GLU A 225     -47.442   1.673  46.976  1.00 97.81           C  
ATOM   1683  OE1 GLU A 225     -47.701   1.189  45.851  1.00 97.81           O  
ATOM   1684  OE2 GLU A 225     -46.635   1.145  47.773  1.00 97.81           O  
ATOM   1685  N   GLU A 226     -46.823   5.505  50.996  1.00 97.43           N  
ATOM   1686  CA  GLU A 226     -46.525   5.848  52.383  1.00 97.43           C  
ATOM   1687  C   GLU A 226     -47.412   6.989  52.873  1.00 97.43           C  
ATOM   1688  CB  GLU A 226     -45.049   6.226  52.538  1.00 97.43           C  
ATOM   1689  O   GLU A 226     -47.918   6.951  53.996  1.00 97.43           O  
ATOM   1690  CG  GLU A 226     -44.098   5.041  52.449  1.00 97.43           C  
ATOM   1691  CD  GLU A 226     -42.634   5.440  52.537  1.00 97.43           C  
ATOM   1692  OE1 GLU A 226     -41.756   4.557  52.404  1.00 97.43           O  
ATOM   1693  OE2 GLU A 226     -42.362   6.644  52.741  1.00 97.43           O  
ATOM   1694  N   CYS A 227     -47.521   8.013  52.034  1.00 96.63           N  
ATOM   1695  CA  CYS A 227     -48.410   9.115  52.383  1.00 96.63           C  
ATOM   1696  C   CYS A 227     -49.836   8.620  52.596  1.00 96.63           C  
ATOM   1697  CB  CYS A 227     -48.390  10.186  51.292  1.00 96.63           C  
ATOM   1698  O   CYS A 227     -50.511   9.045  53.535  1.00 96.63           O  
ATOM   1699  SG  CYS A 227     -46.840  11.108  51.205  1.00 96.63           S  
ATOM   1700  N   GLY A 228     -50.289   7.784  51.633  1.00 97.65           N  
ATOM   1701  CA  GLY A 228     -51.610   7.197  51.790  1.00 97.65           C  
ATOM   1702  C   GLY A 228     -51.757   6.394  53.068  1.00 97.65           C  
ATOM   1703  O   GLY A 228     -52.779   6.487  53.752  1.00 97.65           O  
ATOM   1704  N   TYR A 229     -50.811   5.582  53.339  1.00 97.76           N  
ATOM   1705  CA  TYR A 229     -50.800   4.785  54.561  1.00 97.76           C  
ATOM   1706  C   TYR A 229     -50.901   5.675  55.794  1.00 97.76           C  
ATOM   1707  CB  TYR A 229     -49.530   3.932  54.635  1.00 97.76           C  
ATOM   1708  O   TYR A 229     -51.672   5.388  56.713  1.00 97.76           O  
ATOM   1709  CG  TYR A 229     -49.341   3.239  55.962  1.00 97.76           C  
ATOM   1710  CD1 TYR A 229     -48.489   3.767  56.930  1.00 97.76           C  
ATOM   1711  CD2 TYR A 229     -50.012   2.056  56.251  1.00 97.76           C  
ATOM   1712  CE1 TYR A 229     -48.310   3.131  58.155  1.00 97.76           C  
ATOM   1713  CE2 TYR A 229     -49.841   1.411  57.472  1.00 97.76           C  
ATOM   1714  OH  TYR A 229     -48.816   1.322  59.626  1.00 97.76           O  
ATOM   1715  CZ  TYR A 229     -48.989   1.956  58.416  1.00 97.76           C  
ATOM   1716  N   LEU A 230     -50.075   6.694  55.903  1.00 97.53           N  
ATOM   1717  CA  LEU A 230     -50.074   7.616  57.034  1.00 97.53           C  
ATOM   1718  C   LEU A 230     -51.434   8.288  57.188  1.00 97.53           C  
ATOM   1719  CB  LEU A 230     -48.984   8.677  56.859  1.00 97.53           C  
ATOM   1720  O   LEU A 230     -51.919   8.466  58.308  1.00 97.53           O  
ATOM   1721  CG  LEU A 230     -47.544   8.214  57.085  1.00 97.53           C  
ATOM   1722  CD1 LEU A 230     -46.564   9.301  56.656  1.00 97.53           C  
ATOM   1723  CD2 LEU A 230     -47.326   7.836  58.546  1.00 97.53           C  
ATOM   1724  N   ARG A 231     -52.004   8.681  56.066  1.00 97.39           N  
ATOM   1725  CA  ARG A 231     -53.325   9.299  56.100  1.00 97.39           C  
ATOM   1726  C   ARG A 231     -54.369   8.330  56.648  1.00 97.39           C  
ATOM   1727  CB  ARG A 231     -53.733   9.773  54.704  1.00 97.39           C  
ATOM   1728  O   ARG A 231     -55.195   8.706  57.481  1.00 97.39           O  
ATOM   1729  CG  ARG A 231     -53.051  11.060  54.267  1.00 97.39           C  
ATOM   1730  CD  ARG A 231     -53.606  11.572  52.945  1.00 97.39           C  
ATOM   1731  NE  ARG A 231     -52.722  12.562  52.337  1.00 97.39           N  
ATOM   1732  NH1 ARG A 231     -53.837  12.619  50.314  1.00 97.39           N  
ATOM   1733  NH2 ARG A 231     -51.991  13.937  50.648  1.00 97.39           N  
ATOM   1734  CZ  ARG A 231     -52.852  13.037  51.101  1.00 97.39           C  
ATOM   1735  N   ARG A 232     -54.436   7.071  56.112  1.00 97.40           N  
ATOM   1736  CA  ARG A 232     -55.364   6.047  56.580  1.00 97.40           C  
ATOM   1737  C   ARG A 232     -55.151   5.751  58.061  1.00 97.40           C  
ATOM   1738  CB  ARG A 232     -55.208   4.764  55.761  1.00 97.40           C  
ATOM   1739  O   ARG A 232     -56.115   5.614  58.817  1.00 97.40           O  
ATOM   1740  CG  ARG A 232     -55.717   4.879  54.333  1.00 97.40           C  
ATOM   1741  CD  ARG A 232     -55.653   3.545  53.602  1.00 97.40           C  
ATOM   1742  NE  ARG A 232     -54.789   3.615  52.427  1.00 97.40           N  
ATOM   1743  NH1 ARG A 232     -53.849   1.528  52.737  1.00 97.40           N  
ATOM   1744  NH2 ARG A 232     -53.213   2.823  50.956  1.00 97.40           N  
ATOM   1745  CZ  ARG A 232     -53.953   2.655  52.042  1.00 97.40           C  
ATOM   1746  N   HIS A 233     -53.907   5.608  58.418  1.00 97.06           N  
ATOM   1747  CA  HIS A 233     -53.579   5.352  59.816  1.00 97.06           C  
ATOM   1748  C   HIS A 233     -54.097   6.467  60.717  1.00 97.06           C  
ATOM   1749  CB  HIS A 233     -52.067   5.195  59.991  1.00 97.06           C  
ATOM   1750  O   HIS A 233     -54.656   6.201  61.784  1.00 97.06           O  
ATOM   1751  CG  HIS A 233     -51.662   4.784  61.371  1.00 97.06           C  
ATOM   1752  CD2 HIS A 233     -51.497   3.558  61.921  1.00 97.06           C  
ATOM   1753  ND1 HIS A 233     -51.378   5.695  62.366  1.00 97.06           N  
ATOM   1754  CE1 HIS A 233     -51.054   5.044  63.471  1.00 97.06           C  
ATOM   1755  NE2 HIS A 233     -51.119   3.746  63.227  1.00 97.06           N  
ATOM   1756  N   HIS A 234     -53.737   7.689  60.326  1.00 96.01           N  
ATOM   1757  CA  HIS A 234     -54.246   8.824  61.087  1.00 96.01           C  
ATOM   1758  C   HIS A 234     -55.766   8.775  61.198  1.00 96.01           C  
ATOM   1759  CB  HIS A 234     -53.809  10.141  60.444  1.00 96.01           C  
ATOM   1760  O   HIS A 234     -56.323   9.016  62.272  1.00 96.01           O  
ATOM   1761  CG  HIS A 234     -54.311  11.354  61.160  1.00 96.01           C  
ATOM   1762  CD2 HIS A 234     -55.214  12.293  60.793  1.00 96.01           C  
ATOM   1763  ND1 HIS A 234     -53.871  11.712  62.416  1.00 96.01           N  
ATOM   1764  CE1 HIS A 234     -54.485  12.822  62.792  1.00 96.01           C  
ATOM   1765  NE2 HIS A 234     -55.305  13.195  61.824  1.00 96.01           N  
ATOM   1766  N   GLN A 235     -56.501   8.532  60.147  1.00 96.54           N  
ATOM   1767  CA  GLN A 235     -57.957   8.432  60.144  1.00 96.54           C  
ATOM   1768  C   GLN A 235     -58.436   7.338  61.093  1.00 96.54           C  
ATOM   1769  CB  GLN A 235     -58.474   8.163  58.729  1.00 96.54           C  
ATOM   1770  O   GLN A 235     -59.426   7.516  61.805  1.00 96.54           O  
ATOM   1771  CG  GLN A 235     -58.503   9.399  57.840  1.00 96.54           C  
ATOM   1772  CD  GLN A 235     -58.868   9.079  56.403  1.00 96.54           C  
ATOM   1773  NE2 GLN A 235     -58.627  10.028  55.504  1.00 96.54           N  
ATOM   1774  OE1 GLN A 235     -59.363   7.988  56.102  1.00 96.54           O  
ATOM   1775  N   GLU A 236     -57.841   6.214  61.072  1.00 95.62           N  
ATOM   1776  CA  GLU A 236     -58.174   5.114  61.972  1.00 95.62           C  
ATOM   1777  C   GLU A 236     -57.952   5.507  63.429  1.00 95.62           C  
ATOM   1778  CB  GLU A 236     -57.349   3.871  61.631  1.00 95.62           C  
ATOM   1779  O   GLU A 236     -58.760   5.172  64.298  1.00 95.62           O  
ATOM   1780  CG  GLU A 236     -57.755   3.202  60.325  1.00 95.62           C  
ATOM   1781  CD  GLU A 236     -56.802   2.098  59.895  1.00 95.62           C  
ATOM   1782  OE1 GLU A 236     -56.988   1.530  58.795  1.00 95.62           O  
ATOM   1783  OE2 GLU A 236     -55.862   1.798  60.665  1.00 95.62           O  
ATOM   1784  N   GLU A 237     -56.761   6.081  63.759  1.00 94.53           N  
ATOM   1785  CA  GLU A 237     -56.472   6.533  65.117  1.00 94.53           C  
ATOM   1786  C   GLU A 237     -57.533   7.514  65.609  1.00 94.53           C  
ATOM   1787  CB  GLU A 237     -55.086   7.178  65.186  1.00 94.53           C  
ATOM   1788  O   GLU A 237     -57.968   7.441  66.760  1.00 94.53           O  
ATOM   1789  CG  GLU A 237     -53.939   6.188  65.049  1.00 94.53           C  
ATOM   1790  CD  GLU A 237     -52.569   6.846  65.092  1.00 94.53           C  
ATOM   1791  OE1 GLU A 237     -51.551   6.123  65.184  1.00 94.53           O  
ATOM   1792  OE2 GLU A 237     -52.514   8.095  65.035  1.00 94.53           O  
ATOM   1793  N   VAL A 238     -57.736   8.425  64.714  1.00 94.31           N  
ATOM   1794  CA  VAL A 238     -58.786   9.378  65.059  1.00 94.31           C  
ATOM   1795  C   VAL A 238     -60.094   8.636  65.320  1.00 94.31           C  
ATOM   1796  CB  VAL A 238     -58.983  10.433  63.947  1.00 94.31           C  
ATOM   1797  O   VAL A 238     -60.811   8.944  66.275  1.00 94.31           O  
ATOM   1798  CG1 VAL A 238     -60.215  11.291  64.229  1.00 94.31           C  
ATOM   1799  CG2 VAL A 238     -57.738  11.307  63.814  1.00 94.31           C  
ATOM   1800  N   GLY A 239     -60.516   7.676  64.456  1.00 93.73           N  
ATOM   1801  CA  GLY A 239     -61.701   6.855  64.650  1.00 93.73           C  
ATOM   1802  C   GLY A 239     -61.693   6.098  65.964  1.00 93.73           C  
ATOM   1803  O   GLY A 239     -62.716   6.019  66.647  1.00 93.73           O  
ATOM   1804  N   GLU A 240     -60.593   5.468  66.211  1.00 92.50           N  
ATOM   1805  CA  GLU A 240     -60.438   4.742  67.468  1.00 92.50           C  
ATOM   1806  C   GLU A 240     -60.617   5.670  68.666  1.00 92.50           C  
ATOM   1807  CB  GLU A 240     -59.069   4.060  67.530  1.00 92.50           C  
ATOM   1808  O   GLU A 240     -61.259   5.302  69.652  1.00 92.50           O  
ATOM   1809  CG  GLU A 240     -58.934   2.865  66.598  1.00 92.50           C  
ATOM   1810  CD  GLU A 240     -57.538   2.263  66.591  1.00 92.50           C  
ATOM   1811  OE1 GLU A 240     -57.282   1.333  65.794  1.00 92.50           O  
ATOM   1812  OE2 GLU A 240     -56.693   2.726  67.390  1.00 92.50           O  
ATOM   1813  N   LEU A 241     -59.840   6.798  68.689  1.00 89.02           N  
ATOM   1814  CA  LEU A 241     -59.953   7.766  69.774  1.00 89.02           C  
ATOM   1815  C   LEU A 241     -61.396   8.229  69.941  1.00 89.02           C  
ATOM   1816  CB  LEU A 241     -59.045   8.971  69.514  1.00 89.02           C  
ATOM   1817  O   LEU A 241     -61.884   8.361  71.066  1.00 89.02           O  
ATOM   1818  CG  LEU A 241     -57.540   8.726  69.644  1.00 89.02           C  
ATOM   1819  CD1 LEU A 241     -56.763   9.966  69.216  1.00 89.02           C  
ATOM   1820  CD2 LEU A 241     -57.184   8.332  71.073  1.00 89.02           C  
ATOM   1821  N   LEU A 242     -62.050   8.479  68.853  1.00 87.03           N  
ATOM   1822  CA  LEU A 242     -63.464   8.835  68.908  1.00 87.03           C  
ATOM   1823  C   LEU A 242     -64.293   7.683  69.467  1.00 87.03           C  
ATOM   1824  CB  LEU A 242     -63.974   9.219  67.517  1.00 87.03           C  
ATOM   1825  O   LEU A 242     -65.241   7.905  70.222  1.00 87.03           O  
ATOM   1826  CG  LEU A 242     -63.562  10.598  67.001  1.00 87.03           C  
ATOM   1827  CD1 LEU A 242     -63.936  10.747  65.530  1.00 87.03           C  
ATOM   1828  CD2 LEU A 242     -64.208  11.698  67.836  1.00 87.03           C  
ATOM   1829  N   GLY A 243     -64.012   6.418  69.073  1.00 87.44           N  
ATOM   1830  CA  GLY A 243     -64.647   5.227  69.613  1.00 87.44           C  
ATOM   1831  C   GLY A 243     -64.417   5.051  71.102  1.00 87.44           C  
ATOM   1832  O   GLY A 243     -65.328   4.657  71.833  1.00 87.44           O  
ATOM   1833  N   GLN A 244     -63.181   5.191  71.537  1.00 83.98           N  
ATOM   1834  CA  GLN A 244     -62.810   5.138  72.947  1.00 83.98           C  
ATOM   1835  C   GLN A 244     -63.552   6.200  73.752  1.00 83.98           C  
ATOM   1836  CB  GLN A 244     -61.299   5.314  73.112  1.00 83.98           C  
ATOM   1837  O   GLN A 244     -63.966   5.951  74.886  1.00 83.98           O  
ATOM   1838  CG  GLN A 244     -60.492   4.078  72.741  1.00 83.98           C  
ATOM   1839  CD  GLN A 244     -58.994   4.314  72.806  1.00 83.98           C  
ATOM   1840  NE2 GLN A 244     -58.225   3.407  72.212  1.00 83.98           N  
ATOM   1841  OE1 GLN A 244     -58.533   5.303  73.384  1.00 83.98           O  
ATOM   1842  N   ILE A 245     -63.652   7.348  73.313  1.00 78.16           N  
ATOM   1843  CA  ILE A 245     -64.403   8.410  73.972  1.00 78.16           C  
ATOM   1844  C   ILE A 245     -65.876   8.018  74.065  1.00 78.16           C  
ATOM   1845  CB  ILE A 245     -64.252   9.755  73.227  1.00 78.16           C  
ATOM   1846  O   ILE A 245     -66.515   8.225  75.100  1.00 78.16           O  
ATOM   1847  CG1 ILE A 245     -62.799  10.240  73.289  1.00 78.16           C  
ATOM   1848  CG2 ILE A 245     -65.205  10.804  73.809  1.00 78.16           C  
ATOM   1849  CD1 ILE A 245     -62.510  11.444  72.404  1.00 78.16           C  
ATOM   1850  N   GLN A 246     -66.402   7.338  73.041  1.00 77.10           N  
ATOM   1851  CA  GLN A 246     -67.789   6.886  73.015  1.00 77.10           C  
ATOM   1852  C   GLN A 246     -67.969   5.618  73.846  1.00 77.10           C  
ATOM   1853  CB  GLN A 246     -68.248   6.641  71.577  1.00 77.10           C  
ATOM   1854  O   GLN A 246     -69.002   5.436  74.494  1.00 77.10           O  
ATOM   1855  CG  GLN A 246     -68.406   7.914  70.757  1.00 77.10           C  
ATOM   1856  CD  GLN A 246     -68.731   7.638  69.301  1.00 77.10           C  
ATOM   1857  NE2 GLN A 246     -68.338   8.553  68.422  1.00 77.10           N  
ATOM   1858  OE1 GLN A 246     -69.329   6.610  68.969  1.00 77.10           O  
ATOM   1859  N   GLY A 247     -66.984   4.679  73.861  1.00 70.50           N  
ATOM   1860  CA  GLY A 247     -66.931   3.428  74.602  1.00 70.50           C  
ATOM   1861  C   GLY A 247     -66.557   3.614  76.060  1.00 70.50           C  
ATOM   1862  O   GLY A 247     -67.009   2.859  76.923  1.00 70.50           O  
ATOM   1863  N   SER A 248     -65.610   4.489  76.527  1.00 64.73           N  
ATOM   1864  CA  SER A 248     -65.307   4.877  77.901  1.00 64.73           C  
ATOM   1865  C   SER A 248     -66.500   5.565  78.557  1.00 64.73           C  
ATOM   1866  CB  SER A 248     -64.090   5.801  77.941  1.00 64.73           C  
ATOM   1867  O   SER A 248     -66.626   5.565  79.783  1.00 64.73           O  
ATOM   1868  OG  SER A 248     -64.313   6.962  77.160  1.00 64.73           O  
ATOM   1869  N   GLY A 249     -67.406   6.148  77.906  1.00 59.00           N  
ATOM   1870  CA  GLY A 249     -68.686   6.605  78.423  1.00 59.00           C  
ATOM   1871  C   GLY A 249     -69.653   5.472  78.710  1.00 59.00           C  
ATOM   1872  O   GLY A 249     -70.372   5.502  79.711  1.00 59.00           O  
ATOM   1873  N   ALA A 250     -69.448   4.215  78.148  1.00 54.43           N  
ATOM   1874  CA  ALA A 250     -70.331   3.061  78.294  1.00 54.43           C  
ATOM   1875  C   ALA A 250     -69.626   1.922  79.026  1.00 54.43           C  
ATOM   1876  CB  ALA A 250     -70.821   2.588  76.928  1.00 54.43           C  
ATOM   1877  O   ALA A 250     -70.261   1.161  79.760  1.00 54.43           O  
ATOM   1878  N   ALA A 251     -68.278   1.809  79.219  1.00 53.99           N  
ATOM   1879  CA  ALA A 251     -67.475   0.789  79.888  1.00 53.99           C  
ATOM   1880  C   ALA A 251     -66.981   1.282  81.245  1.00 53.99           C  
ATOM   1881  CB  ALA A 251     -66.293   0.382  79.011  1.00 53.99           C  
ATOM   1882  O   ALA A 251     -66.605   0.481  82.105  1.00 53.99           O  
ATOM   1883  N   GLN A 252     -66.992   2.627  81.657  1.00 50.94           N  
ATOM   1884  CA  GLN A 252     -66.775   3.103  83.019  1.00 50.94           C  
ATOM   1885  C   GLN A 252     -67.976   2.794  83.908  1.00 50.94           C  
ATOM   1886  CB  GLN A 252     -66.490   4.606  83.024  1.00 50.94           C  
ATOM   1887  O   GLN A 252     -67.828   2.607  85.117  1.00 50.94           O  
ATOM   1888  CG  GLN A 252     -65.696   5.077  84.234  1.00 50.94           C  
ATOM   1889  CD  GLN A 252     -65.200   6.504  84.092  1.00 50.94           C  
ATOM   1890  NE2 GLN A 252     -64.684   7.064  85.181  1.00 50.94           N  
ATOM   1891  OE1 GLN A 252     -65.280   7.098  83.012  1.00 50.94           O  
ATOM   1892  N   ALA A 253     -69.050   2.141  83.332  1.00 49.76           N  
ATOM   1893  CA  ALA A 253     -70.225   1.744  84.105  1.00 49.76           C  
ATOM   1894  C   ALA A 253     -70.332   0.225  84.200  1.00 49.76           C  
ATOM   1895  CB  ALA A 253     -71.492   2.326  83.483  1.00 49.76           C  
ATOM   1896  O   ALA A 253     -70.741  -0.311  85.233  1.00 49.76           O  
ATOM   1897  N   GLN A 254     -69.453  -0.583  83.538  1.00 49.45           N  
ATOM   1898  CA  GLN A 254     -69.614  -2.033  83.575  1.00 49.45           C  
ATOM   1899  C   GLN A 254     -68.312  -2.721  83.975  1.00 49.45           C  
ATOM   1900  CB  GLN A 254     -70.088  -2.555  82.218  1.00 49.45           C  
ATOM   1901  O   GLN A 254     -68.311  -3.902  84.327  1.00 49.45           O  
ATOM   1902  CG  GLN A 254     -71.586  -2.403  81.990  1.00 49.45           C  
ATOM   1903  CD  GLN A 254     -72.058  -3.083  80.718  1.00 49.45           C  
ATOM   1904  NE2 GLN A 254     -73.299  -3.557  80.724  1.00 49.45           N  
ATOM   1905  OE1 GLN A 254     -71.313  -3.180  79.737  1.00 49.45           O  
ATOM   1906  N   MET A 255     -67.179  -2.018  84.434  1.00 47.29           N  
ATOM   1907  CA  MET A 255     -65.895  -2.639  84.749  1.00 47.29           C  
ATOM   1908  C   MET A 255     -65.489  -2.347  86.189  1.00 47.29           C  
ATOM   1909  CB  MET A 255     -64.810  -2.147  83.789  1.00 47.29           C  
ATOM   1910  O   MET A 255     -64.307  -2.415  86.531  1.00 47.29           O  
ATOM   1911  CG  MET A 255     -63.579  -3.038  83.749  1.00 47.29           C  
ATOM   1912  SD  MET A 255     -62.330  -2.457  82.537  1.00 47.29           S  
ATOM   1913  CE  MET A 255     -61.026  -3.690  82.804  1.00 47.29           C  
ATOM   1914  N   GLN A 256     -66.413  -1.885  87.107  1.00 43.12           N  
ATOM   1915  CA  GLN A 256     -66.239  -1.867  88.555  1.00 43.12           C  
ATOM   1916  C   GLN A 256     -67.037  -2.985  89.219  1.00 43.12           C  
ATOM   1917  CB  GLN A 256     -66.655  -0.512  89.130  1.00 43.12           C  
ATOM   1918  O   GLN A 256     -66.781  -3.338  90.372  1.00 43.12           O  
ATOM   1919  CG  GLN A 256     -65.589   0.567  88.997  1.00 43.12           C  
ATOM   1920  CD  GLN A 256     -65.547   1.502  90.191  1.00 43.12           C  
ATOM   1921  NE2 GLN A 256     -64.509   2.328  90.261  1.00 43.12           N  
ATOM   1922  OE1 GLN A 256     -66.441   1.482  91.043  1.00 43.12           O  
ATOM   1923  N   ALA A 257     -67.354  -4.128  88.468  1.00 46.97           N  
ATOM   1924  CA  ALA A 257     -68.179  -5.068  89.222  1.00 46.97           C  
ATOM   1925  C   ALA A 257     -67.953  -6.500  88.746  1.00 46.97           C  
ATOM   1926  CB  ALA A 257     -69.655  -4.697  89.100  1.00 46.97           C  
ATOM   1927  O   ALA A 257     -68.321  -7.455  89.434  1.00 46.97           O  
ATOM   1928  N   GLU A 258     -66.779  -6.799  88.061  1.00 47.56           N  
ATOM   1929  CA  GLU A 258     -66.753  -8.241  87.836  1.00 47.56           C  
ATOM   1930  C   GLU A 258     -65.324  -8.776  87.852  1.00 47.56           C  
ATOM   1931  CB  GLU A 258     -67.430  -8.590  86.508  1.00 47.56           C  
ATOM   1932  O   GLU A 258     -65.030  -9.796  87.225  1.00 47.56           O  
ATOM   1933  CG  GLU A 258     -68.938  -8.383  86.513  1.00 47.56           C  
ATOM   1934  CD  GLU A 258     -69.597  -8.739  85.191  1.00 47.56           C  
ATOM   1935  OE1 GLU A 258     -70.846  -8.709  85.107  1.00 47.56           O  
ATOM   1936  OE2 GLU A 258     -68.859  -9.053  84.230  1.00 47.56           O  
ATOM   1937  N   THR A 259     -64.423  -8.099  88.625  1.00 50.65           N  
ATOM   1938  CA  THR A 259     -63.097  -8.706  88.655  1.00 50.65           C  
ATOM   1939  C   THR A 259     -62.744  -9.164  90.068  1.00 50.65           C  
ATOM   1940  CB  THR A 259     -62.022  -7.727  88.147  1.00 50.65           C  
ATOM   1941  O   THR A 259     -61.624  -9.612  90.319  1.00 50.65           O  
ATOM   1942  CG2 THR A 259     -62.169  -7.479  86.649  1.00 50.65           C  
ATOM   1943  OG1 THR A 259     -62.153  -6.481  88.842  1.00 50.65           O  
ATOM   1944  N   ARG A 260     -63.817  -9.483  90.956  1.00 43.34           N  
ATOM   1945  CA  ARG A 260     -63.319  -9.944  92.248  1.00 43.34           C  
ATOM   1946  C   ARG A 260     -63.951 -11.278  92.634  1.00 43.34           C  
ATOM   1947  CB  ARG A 260     -63.594  -8.901  93.333  1.00 43.34           C  
ATOM   1948  O   ARG A 260     -63.489 -11.943  93.564  1.00 43.34           O  
ATOM   1949  CG  ARG A 260     -62.530  -7.819  93.431  1.00 43.34           C  
ATOM   1950  CD  ARG A 260     -62.496  -7.185  94.815  1.00 43.34           C  
ATOM   1951  NE  ARG A 260     -61.230  -6.501  95.063  1.00 43.34           N  
ATOM   1952  NH1 ARG A 260     -62.161  -4.787  96.301  1.00 43.34           N  
ATOM   1953  NH2 ARG A 260     -59.900  -4.841  95.928  1.00 43.34           N  
ATOM   1954  CZ  ARG A 260     -61.100  -5.378  95.763  1.00 43.34           C  
ATOM   1955  N   ASP A 261     -64.279 -12.151  91.626  1.00 45.64           N  
ATOM   1956  CA  ASP A 261     -64.859 -13.353  92.217  1.00 45.64           C  
ATOM   1957  C   ASP A 261     -64.491 -14.595  91.409  1.00 45.64           C  
ATOM   1958  CB  ASP A 261     -66.380 -13.221  92.318  1.00 45.64           C  
ATOM   1959  O   ASP A 261     -65.079 -15.662  91.599  1.00 45.64           O  
ATOM   1960  CG  ASP A 261     -66.848 -12.794  93.698  1.00 45.64           C  
ATOM   1961  OD1 ASP A 261     -66.026 -12.767  94.640  1.00 45.64           O  
ATOM   1962  OD2 ASP A 261     -68.050 -12.485  93.846  1.00 45.64           O  
ATOM   1963  N   ALA A 262     -63.302 -14.619  90.742  1.00 50.34           N  
ATOM   1964  CA  ALA A 262     -62.826 -15.908  90.246  1.00 50.34           C  
ATOM   1965  C   ALA A 262     -61.439 -16.229  90.797  1.00 50.34           C  
ATOM   1966  CB  ALA A 262     -62.804 -15.917  88.720  1.00 50.34           C  
ATOM   1967  O   ALA A 262     -60.764 -17.136  90.305  1.00 50.34           O  
ATOM   1968  N   LEU A 263     -61.072 -15.687  92.021  1.00 54.80           N  
ATOM   1969  CA  LEU A 263     -59.699 -15.766  92.508  1.00 54.80           C  
ATOM   1970  C   LEU A 263     -59.602 -16.693  93.715  1.00 54.80           C  
ATOM   1971  CB  LEU A 263     -59.179 -14.374  92.876  1.00 54.80           C  
ATOM   1972  O   LEU A 263     -58.502 -17.055  94.138  1.00 54.80           O  
ATOM   1973  CG  LEU A 263     -58.842 -13.446  91.708  1.00 54.80           C  
ATOM   1974  CD1 LEU A 263     -58.891 -11.989  92.157  1.00 54.80           C  
ATOM   1975  CD2 LEU A 263     -57.472 -13.787  91.132  1.00 54.80           C  
ATOM   1976  N   LYS A 264     -60.490 -17.821  93.874  1.00 52.28           N  
ATOM   1977  CA  LYS A 264     -60.144 -18.535  95.099  1.00 52.28           C  
ATOM   1978  C   LYS A 264     -60.326 -20.041  94.927  1.00 52.28           C  
ATOM   1979  CB  LYS A 264     -60.990 -18.035  96.270  1.00 52.28           C  
ATOM   1980  O   LYS A 264     -59.787 -20.830  95.706  1.00 52.28           O  
ATOM   1981  CG  LYS A 264     -60.597 -16.654  96.772  1.00 52.28           C  
ATOM   1982  CD  LYS A 264     -61.419 -16.246  97.988  1.00 52.28           C  
ATOM   1983  CE  LYS A 264     -61.046 -14.852  98.475  1.00 52.28           C  
ATOM   1984  NZ  LYS A 264     -62.008 -14.347  99.499  1.00 52.28           N  
ATOM   1985  N   CYS A 265     -60.409 -20.631  93.667  1.00 56.45           N  
ATOM   1986  CA  CYS A 265     -60.390 -22.087  93.574  1.00 56.45           C  
ATOM   1987  C   CYS A 265     -59.550 -22.546  92.389  1.00 56.45           C  
ATOM   1988  CB  CYS A 265     -61.811 -22.634  93.447  1.00 56.45           C  
ATOM   1989  O   CYS A 265     -59.186 -23.720  92.298  1.00 56.45           O  
ATOM   1990  SG  CYS A 265     -62.860 -22.273  94.872  1.00 56.45           S  
ATOM   1991  N   ASP A 266     -58.279 -22.071  92.270  1.00 60.42           N  
ATOM   1992  CA  ASP A 266     -57.264 -22.721  91.447  1.00 60.42           C  
ATOM   1993  C   ASP A 266     -55.906 -22.042  91.610  1.00 60.42           C  
ATOM   1994  CB  ASP A 266     -57.682 -22.714  89.975  1.00 60.42           C  
ATOM   1995  O   ASP A 266     -55.274 -21.660  90.623  1.00 60.42           O  
ATOM   1996  CG  ASP A 266     -58.147 -24.074  89.484  1.00 60.42           C  
ATOM   1997  OD1 ASP A 266     -58.006 -25.071  90.225  1.00 60.42           O  
ATOM   1998  OD2 ASP A 266     -58.657 -24.150  88.345  1.00 60.42           O  
ATOM   1999  N   VAL A 267     -55.677 -21.488  92.652  1.00 70.21           N  
ATOM   2000  CA  VAL A 267     -54.479 -20.669  92.804  1.00 70.21           C  
ATOM   2001  C   VAL A 267     -53.234 -21.545  92.678  1.00 70.21           C  
ATOM   2002  CB  VAL A 267     -54.470 -19.922  94.156  1.00 70.21           C  
ATOM   2003  O   VAL A 267     -52.266 -21.168  92.014  1.00 70.21           O  
ATOM   2004  CG1 VAL A 267     -53.163 -19.154  94.340  1.00 70.21           C  
ATOM   2005  CG2 VAL A 267     -55.667 -18.978  94.251  1.00 70.21           C  
ATOM   2006  N   THR A 268     -53.328 -22.698  93.191  1.00 76.17           N  
ATOM   2007  CA  THR A 268     -52.194 -23.614  93.141  1.00 76.17           C  
ATOM   2008  C   THR A 268     -52.074 -24.251  91.759  1.00 76.17           C  
ATOM   2009  CB  THR A 268     -52.320 -24.717  94.208  1.00 76.17           C  
ATOM   2010  O   THR A 268     -50.970 -24.392  91.229  1.00 76.17           O  
ATOM   2011  CG2 THR A 268     -51.287 -24.532  95.315  1.00 76.17           C  
ATOM   2012  OG1 THR A 268     -53.632 -24.672  94.782  1.00 76.17           O  
ATOM   2013  N   SER A 269     -53.102 -24.770  91.067  1.00 76.13           N  
ATOM   2014  CA  SER A 269     -53.160 -25.222  89.680  1.00 76.13           C  
ATOM   2015  C   SER A 269     -52.840 -24.087  88.714  1.00 76.13           C  
ATOM   2016  CB  SER A 269     -54.540 -25.800  89.362  1.00 76.13           C  
ATOM   2017  O   SER A 269     -52.133 -24.288  87.725  1.00 76.13           O  
ATOM   2018  OG  SER A 269     -54.651 -26.106  87.983  1.00 76.13           O  
ATOM   2019  N   ALA A 270     -53.287 -22.969  88.974  1.00 81.68           N  
ATOM   2020  CA  ALA A 270     -52.977 -21.746  88.239  1.00 81.68           C  
ATOM   2021  C   ALA A 270     -51.506 -21.371  88.395  1.00 81.68           C  
ATOM   2022  CB  ALA A 270     -53.868 -20.600  88.712  1.00 81.68           C  
ATOM   2023  O   ALA A 270     -50.859 -20.955  87.431  1.00 81.68           O  
ATOM   2024  N   LEU A 271     -50.978 -21.555  89.624  1.00 83.65           N  
ATOM   2025  CA  LEU A 271     -49.564 -21.291  89.865  1.00 83.65           C  
ATOM   2026  C   LEU A 271     -48.691 -22.334  89.176  1.00 83.65           C  
ATOM   2027  CB  LEU A 271     -49.270 -21.274  91.367  1.00 83.65           C  
ATOM   2028  O   LEU A 271     -47.640 -22.003  88.623  1.00 83.65           O  
ATOM   2029  CG  LEU A 271     -49.703 -20.020  92.129  1.00 83.65           C  
ATOM   2030  CD1 LEU A 271     -49.546 -20.232  93.631  1.00 83.65           C  
ATOM   2031  CD2 LEU A 271     -48.900 -18.809  91.667  1.00 83.65           C  
ATOM   2032  N   ARG A 272     -49.076 -23.687  89.165  1.00 86.20           N  
ATOM   2033  CA  ARG A 272     -48.403 -24.760  88.442  1.00 86.20           C  
ATOM   2034  C   ARG A 272     -48.512 -24.558  86.934  1.00 86.20           C  
ATOM   2035  CB  ARG A 272     -48.986 -26.120  88.831  1.00 86.20           C  
ATOM   2036  O   ARG A 272     -47.542 -24.767  86.203  1.00 86.20           O  
ATOM   2037  CG  ARG A 272     -47.942 -27.213  89.001  1.00 86.20           C  
ATOM   2038  CD  ARG A 272     -48.579 -28.556  89.326  1.00 86.20           C  
ATOM   2039  NE  ARG A 272     -49.192 -28.556  90.652  1.00 86.20           N  
ATOM   2040  NH1 ARG A 272     -51.359 -28.354  89.878  1.00 86.20           N  
ATOM   2041  NH2 ARG A 272     -50.948 -28.469  92.130  1.00 86.20           N  
ATOM   2042  CZ  ARG A 272     -50.498 -28.460  90.883  1.00 86.20           C  
ATOM   2043  N   GLU A 273     -49.583 -24.210  86.426  1.00 87.75           N  
ATOM   2044  CA  GLU A 273     -49.813 -23.862  85.027  1.00 87.75           C  
ATOM   2045  C   GLU A 273     -49.020 -22.621  84.629  1.00 87.75           C  
ATOM   2046  CB  GLU A 273     -51.305 -23.640  84.766  1.00 87.75           C  
ATOM   2047  O   GLU A 273     -48.452 -22.565  83.536  1.00 87.75           O  
ATOM   2048  CG  GLU A 273     -51.643 -23.393  83.303  1.00 87.75           C  
ATOM   2049  CD  GLU A 273     -53.015 -23.915  82.908  1.00 87.75           C  
ATOM   2050  OE1 GLU A 273     -53.319 -23.965  81.695  1.00 87.75           O  
ATOM   2051  OE2 GLU A 273     -53.793 -24.276  83.820  1.00 87.75           O  
ATOM   2052  N   ILE A 274     -48.940 -21.618  85.486  1.00 89.25           N  
ATOM   2053  CA  ILE A 274     -48.157 -20.410  85.250  1.00 89.25           C  
ATOM   2054  C   ILE A 274     -46.670 -20.757  85.217  1.00 89.25           C  
ATOM   2055  CB  ILE A 274     -48.433 -19.338  86.328  1.00 89.25           C  
ATOM   2056  O   ILE A 274     -45.931 -20.266  84.361  1.00 89.25           O  
ATOM   2057  CG1 ILE A 274     -49.879 -18.838  86.226  1.00 89.25           C  
ATOM   2058  CG2 ILE A 274     -47.442 -18.178  86.203  1.00 89.25           C  
ATOM   2059  CD1 ILE A 274     -50.298 -17.918  87.364  1.00 89.25           C  
ATOM   2060  N   ARG A 275     -46.287 -21.650  86.141  1.00 89.30           N  
ATOM   2061  CA  ARG A 275     -44.906 -22.120  86.142  1.00 89.30           C  
ATOM   2062  C   ARG A 275     -44.601 -22.925  84.883  1.00 89.30           C  
ATOM   2063  CB  ARG A 275     -44.627 -22.967  87.385  1.00 89.30           C  
ATOM   2064  O   ARG A 275     -43.535 -22.768  84.283  1.00 89.30           O  
ATOM   2065  CG  ARG A 275     -43.458 -22.469  88.220  1.00 89.30           C  
ATOM   2066  CD  ARG A 275     -43.288 -23.283  89.496  1.00 89.30           C  
ATOM   2067  NE  ARG A 275     -42.349 -22.650  90.418  1.00 89.30           N  
ATOM   2068  NH1 ARG A 275     -43.237 -23.623  92.315  1.00 89.30           N  
ATOM   2069  NH2 ARG A 275     -41.447 -22.202  92.481  1.00 89.30           N  
ATOM   2070  CZ  ARG A 275     -42.347 -22.827  91.736  1.00 89.30           C  
ATOM   2071  N   ALA A 276     -45.474 -23.860  84.487  1.00 89.56           N  
ATOM   2072  CA  ALA A 276     -45.334 -24.645  83.263  1.00 89.56           C  
ATOM   2073  C   ALA A 276     -45.300 -23.743  82.033  1.00 89.56           C  
ATOM   2074  CB  ALA A 276     -46.472 -25.656  83.147  1.00 89.56           C  
ATOM   2075  O   ALA A 276     -44.520 -23.974  81.107  1.00 89.56           O  
ATOM   2076  N   GLN A 277     -46.023 -22.687  81.978  1.00 90.84           N  
ATOM   2077  CA  GLN A 277     -46.039 -21.708  80.895  1.00 90.84           C  
ATOM   2078  C   GLN A 277     -44.755 -20.885  80.879  1.00 90.84           C  
ATOM   2079  CB  GLN A 277     -47.253 -20.786  81.023  1.00 90.84           C  
ATOM   2080  O   GLN A 277     -44.221 -20.578  79.811  1.00 90.84           O  
ATOM   2081  CG  GLN A 277     -48.574 -21.455  80.668  1.00 90.84           C  
ATOM   2082  CD  GLN A 277     -49.761 -20.521  80.809  1.00 90.84           C  
ATOM   2083  NE2 GLN A 277     -50.941 -21.001  80.431  1.00 90.84           N  
ATOM   2084  OE1 GLN A 277     -49.619 -19.378  81.254  1.00 90.84           O  
ATOM   2085  N   LEU A 278     -44.280 -20.516  82.023  1.00 92.10           N  
ATOM   2086  CA  LEU A 278     -43.045 -19.743  82.099  1.00 92.10           C  
ATOM   2087  C   LEU A 278     -41.845 -20.595  81.699  1.00 92.10           C  
ATOM   2088  CB  LEU A 278     -42.845 -19.189  83.512  1.00 92.10           C  
ATOM   2089  O   LEU A 278     -40.948 -20.121  80.998  1.00 92.10           O  
ATOM   2090  CG  LEU A 278     -43.744 -18.019  83.915  1.00 92.10           C  
ATOM   2091  CD1 LEU A 278     -43.555 -17.690  85.392  1.00 92.10           C  
ATOM   2092  CD2 LEU A 278     -43.454 -16.798  83.049  1.00 92.10           C  
ATOM   2093  N   GLU A 279     -41.930 -21.860  82.179  1.00 91.51           N  
ATOM   2094  CA  GLU A 279     -40.879 -22.794  81.786  1.00 91.51           C  
ATOM   2095  C   GLU A 279     -40.940 -23.094  80.291  1.00 91.51           C  
ATOM   2096  CB  GLU A 279     -40.986 -24.093  82.588  1.00 91.51           C  
ATOM   2097  O   GLU A 279     -39.904 -23.192  79.630  1.00 91.51           O  
ATOM   2098  CG  GLU A 279     -40.471 -23.978  84.016  1.00 91.51           C  
ATOM   2099  CD  GLU A 279     -40.741 -25.219  84.852  1.00 91.51           C  
ATOM   2100  OE1 GLU A 279     -40.384 -25.231  86.052  1.00 91.51           O  
ATOM   2101  OE2 GLU A 279     -41.313 -26.187  84.303  1.00 91.51           O  
ATOM   2102  N   GLY A 280     -42.108 -23.286  79.729  1.00 91.80           N  
ATOM   2103  CA  GLY A 280     -42.297 -23.444  78.296  1.00 91.80           C  
ATOM   2104  C   GLY A 280     -41.850 -22.234  77.498  1.00 91.80           C  
ATOM   2105  O   GLY A 280     -41.193 -22.373  76.464  1.00 91.80           O  
ATOM   2106  N   HIS A 281     -42.141 -20.993  78.010  1.00 92.85           N  
ATOM   2107  CA  HIS A 281     -41.714 -19.751  77.375  1.00 92.85           C  
ATOM   2108  C   HIS A 281     -40.200 -19.582  77.460  1.00 92.85           C  
ATOM   2109  CB  HIS A 281     -42.413 -18.553  78.019  1.00 92.85           C  
ATOM   2110  O   HIS A 281     -39.570 -19.111  76.511  1.00 92.85           O  
ATOM   2111  CG  HIS A 281     -43.718 -18.204  77.377  1.00 92.85           C  
ATOM   2112  CD2 HIS A 281     -44.991 -18.364  77.808  1.00 92.85           C  
ATOM   2113  ND1 HIS A 281     -43.802 -17.615  76.134  1.00 92.85           N  
ATOM   2114  CE1 HIS A 281     -45.075 -17.428  75.828  1.00 92.85           C  
ATOM   2115  NE2 HIS A 281     -45.817 -17.873  76.827  1.00 92.85           N  
ATOM   2116  N   ALA A 282     -39.631 -19.961  78.578  1.00 92.41           N  
ATOM   2117  CA  ALA A 282     -38.183 -19.883  78.755  1.00 92.41           C  
ATOM   2118  C   ALA A 282     -37.460 -20.803  77.776  1.00 92.41           C  
ATOM   2119  CB  ALA A 282     -37.802 -20.234  80.191  1.00 92.41           C  
ATOM   2120  O   ALA A 282     -36.451 -20.417  77.180  1.00 92.41           O  
ATOM   2121  N   VAL A 283     -37.998 -22.047  77.573  1.00 93.71           N  
ATOM   2122  CA  VAL A 283     -37.418 -23.016  76.649  1.00 93.71           C  
ATOM   2123  C   VAL A 283     -37.595 -22.531  75.212  1.00 93.71           C  
ATOM   2124  CB  VAL A 283     -38.052 -24.415  76.822  1.00 93.71           C  
ATOM   2125  O   VAL A 283     -36.661 -22.593  74.410  1.00 93.71           O  
ATOM   2126  CG1 VAL A 283     -37.551 -25.371  75.741  1.00 93.71           C  
ATOM   2127  CG2 VAL A 283     -37.750 -24.969  78.213  1.00 93.71           C  
ATOM   2128  N   GLN A 284     -38.757 -22.071  74.861  1.00 94.14           N  
ATOM   2129  CA  GLN A 284     -39.041 -21.527  73.537  1.00 94.14           C  
ATOM   2130  C   GLN A 284     -38.201 -20.283  73.262  1.00 94.14           C  
ATOM   2131  CB  GLN A 284     -40.528 -21.197  73.399  1.00 94.14           C  
ATOM   2132  O   GLN A 284     -37.699 -20.099  72.151  1.00 94.14           O  
ATOM   2133  CG  GLN A 284     -41.421 -22.424  73.278  1.00 94.14           C  
ATOM   2134  CD  GLN A 284     -42.897 -22.076  73.256  1.00 94.14           C  
ATOM   2135  NE2 GLN A 284     -43.742 -23.052  73.573  1.00 94.14           N  
ATOM   2136  OE1 GLN A 284     -43.276 -20.939  72.958  1.00 94.14           O  
ATOM   2137  N   SER A 285     -38.083 -19.462  74.216  1.00 93.70           N  
ATOM   2138  CA  SER A 285     -37.262 -18.262  74.092  1.00 93.70           C  
ATOM   2139  C   SER A 285     -35.800 -18.616  73.838  1.00 93.70           C  
ATOM   2140  CB  SER A 285     -37.375 -17.403  75.352  1.00 93.70           C  
ATOM   2141  O   SER A 285     -35.145 -18.000  72.994  1.00 93.70           O  
ATOM   2142  OG  SER A 285     -36.554 -16.252  75.251  1.00 93.70           O  
ATOM   2143  N   THR A 286     -35.274 -19.634  74.524  1.00 94.49           N  
ATOM   2144  CA  THR A 286     -33.895 -20.066  74.324  1.00 94.49           C  
ATOM   2145  C   THR A 286     -33.724 -20.707  72.950  1.00 94.49           C  
ATOM   2146  CB  THR A 286     -33.457 -21.059  75.416  1.00 94.49           C  
ATOM   2147  O   THR A 286     -32.720 -20.477  72.273  1.00 94.49           O  
ATOM   2148  CG2 THR A 286     -33.501 -20.413  76.797  1.00 94.49           C  
ATOM   2149  OG1 THR A 286     -34.333 -22.192  75.403  1.00 94.49           O  
ATOM   2150  N   LEU A 287     -34.642 -21.550  72.508  1.00 95.95           N  
ATOM   2151  CA  LEU A 287     -34.599 -22.184  71.195  1.00 95.95           C  
ATOM   2152  C   LEU A 287     -34.684 -21.142  70.084  1.00 95.95           C  
ATOM   2153  CB  LEU A 287     -35.738 -23.196  71.050  1.00 95.95           C  
ATOM   2154  O   LEU A 287     -33.963 -21.229  69.088  1.00 95.95           O  
ATOM   2155  CG  LEU A 287     -35.549 -24.537  71.760  1.00 95.95           C  
ATOM   2156  CD1 LEU A 287     -36.841 -25.346  71.718  1.00 95.95           C  
ATOM   2157  CD2 LEU A 287     -34.401 -25.319  71.130  1.00 95.95           C  
ATOM   2158  N   GLN A 288     -35.574 -20.195  70.283  1.00 94.94           N  
ATOM   2159  CA  GLN A 288     -35.725 -19.126  69.301  1.00 94.94           C  
ATOM   2160  C   GLN A 288     -34.453 -18.289  69.200  1.00 94.94           C  
ATOM   2161  CB  GLN A 288     -36.914 -18.233  69.657  1.00 94.94           C  
ATOM   2162  O   GLN A 288     -34.042 -17.903  68.104  1.00 94.94           O  
ATOM   2163  CG  GLN A 288     -38.268 -18.895  69.439  1.00 94.94           C  
ATOM   2164  CD  GLN A 288     -39.426 -17.928  69.595  1.00 94.94           C  
ATOM   2165  NE2 GLN A 288     -40.621 -18.368  69.215  1.00 94.94           N  
ATOM   2166  OE1 GLN A 288     -39.249 -16.795  70.054  1.00 94.94           O  
ATOM   2167  N   SER A 289     -33.827 -18.028  70.319  1.00 93.67           N  
ATOM   2168  CA  SER A 289     -32.578 -17.274  70.309  1.00 93.67           C  
ATOM   2169  C   SER A 289     -31.454 -18.075  69.660  1.00 93.67           C  
ATOM   2170  CB  SER A 289     -32.179 -16.878  71.731  1.00 93.67           C  
ATOM   2171  O   SER A 289     -30.639 -17.522  68.919  1.00 93.67           O  
ATOM   2172  OG  SER A 289     -31.967 -18.028  72.532  1.00 93.67           O  
ATOM   2173  N   GLU A 290     -31.433 -19.377  69.926  1.00 95.68           N  
ATOM   2174  CA  GLU A 290     -30.449 -20.249  69.290  1.00 95.68           C  
ATOM   2175  C   GLU A 290     -30.664 -20.315  67.781  1.00 95.68           C  
ATOM   2176  CB  GLU A 290     -30.508 -21.655  69.892  1.00 95.68           C  
ATOM   2177  O   GLU A 290     -29.704 -20.260  67.009  1.00 95.68           O  
ATOM   2178  CG  GLU A 290     -29.969 -21.739  71.313  1.00 95.68           C  
ATOM   2179  CD  GLU A 290     -30.061 -23.136  71.907  1.00 95.68           C  
ATOM   2180  OE1 GLU A 290     -29.519 -23.361  73.013  1.00 95.68           O  
ATOM   2181  OE2 GLU A 290     -30.679 -24.011  71.261  1.00 95.68           O  
ATOM   2182  N   GLU A 291     -31.861 -20.526  67.369  1.00 95.92           N  
ATOM   2183  CA  GLU A 291     -32.185 -20.569  65.946  1.00 95.92           C  
ATOM   2184  C   GLU A 291     -31.857 -19.243  65.265  1.00 95.92           C  
ATOM   2185  CB  GLU A 291     -33.662 -20.915  65.740  1.00 95.92           C  
ATOM   2186  O   GLU A 291     -31.336 -19.225  64.148  1.00 95.92           O  
ATOM   2187  CG  GLU A 291     -33.982 -22.389  65.940  1.00 95.92           C  
ATOM   2188  CD  GLU A 291     -35.474 -22.680  65.973  1.00 95.92           C  
ATOM   2189  OE1 GLU A 291     -35.858 -23.860  66.138  1.00 95.92           O  
ATOM   2190  OE2 GLU A 291     -36.264 -21.721  65.832  1.00 95.92           O  
ATOM   2191  N   TRP A 292     -32.180 -18.143  66.018  1.00 96.35           N  
ATOM   2192  CA  TRP A 292     -31.855 -16.822  65.490  1.00 96.35           C  
ATOM   2193  C   TRP A 292     -30.353 -16.680  65.266  1.00 96.35           C  
ATOM   2194  CB  TRP A 292     -32.348 -15.727  66.440  1.00 96.35           C  
ATOM   2195  O   TRP A 292     -29.918 -16.207  64.214  1.00 96.35           O  
ATOM   2196  CG  TRP A 292     -32.126 -14.334  65.931  1.00 96.35           C  
ATOM   2197  CD1 TRP A 292     -32.936 -13.626  65.088  1.00 96.35           C  
ATOM   2198  CD2 TRP A 292     -31.016 -13.482  66.231  1.00 96.35           C  
ATOM   2199  CE2 TRP A 292     -31.220 -12.270  65.535  1.00 96.35           C  
ATOM   2200  CE3 TRP A 292     -29.869 -13.626  67.023  1.00 96.35           C  
ATOM   2201  NE1 TRP A 292     -32.397 -12.384  64.845  1.00 96.35           N  
ATOM   2202  CH2 TRP A 292     -29.202 -11.374  66.388  1.00 96.35           C  
ATOM   2203  CZ2 TRP A 292     -30.316 -11.207  65.607  1.00 96.35           C  
ATOM   2204  CZ3 TRP A 292     -28.971 -12.567  67.093  1.00 96.35           C  
ATOM   2205  N   PHE A 293     -29.536 -17.160  66.204  1.00 96.91           N  
ATOM   2206  CA  PHE A 293     -28.086 -17.071  66.077  1.00 96.91           C  
ATOM   2207  C   PHE A 293     -27.579 -18.018  64.996  1.00 96.91           C  
ATOM   2208  CB  PHE A 293     -27.408 -17.388  67.413  1.00 96.91           C  
ATOM   2209  O   PHE A 293     -26.652 -17.683  64.256  1.00 96.91           O  
ATOM   2210  CG  PHE A 293     -27.504 -16.275  68.422  1.00 96.91           C  
ATOM   2211  CD1 PHE A 293     -26.886 -15.052  68.189  1.00 96.91           C  
ATOM   2212  CD2 PHE A 293     -28.212 -16.452  69.603  1.00 96.91           C  
ATOM   2213  CE1 PHE A 293     -26.973 -14.020  69.121  1.00 96.91           C  
ATOM   2214  CE2 PHE A 293     -28.303 -15.426  70.539  1.00 96.91           C  
ATOM   2215  CZ  PHE A 293     -27.683 -14.211  70.296  1.00 96.91           C  
ATOM   2216  N   ARG A 294     -28.153 -19.106  64.904  1.00 97.91           N  
ATOM   2217  CA  ARG A 294     -27.760 -20.061  63.873  1.00 97.91           C  
ATOM   2218  C   ARG A 294     -27.980 -19.484  62.479  1.00 97.91           C  
ATOM   2219  CB  ARG A 294     -28.540 -21.369  64.027  1.00 97.91           C  
ATOM   2220  O   ARG A 294     -27.092 -19.553  61.626  1.00 97.91           O  
ATOM   2221  CG  ARG A 294     -27.964 -22.527  63.228  1.00 97.91           C  
ATOM   2222  CD  ARG A 294     -28.838 -23.769  63.324  1.00 97.91           C  
ATOM   2223  NE  ARG A 294     -30.075 -23.617  62.563  1.00 97.91           N  
ATOM   2224  NH1 ARG A 294     -30.569 -25.874  62.518  1.00 97.91           N  
ATOM   2225  NH2 ARG A 294     -31.971 -24.369  61.507  1.00 97.91           N  
ATOM   2226  CZ  ARG A 294     -30.869 -24.620  62.198  1.00 97.91           C  
ATOM   2227  N   VAL A 295     -29.133 -18.966  62.245  1.00 97.28           N  
ATOM   2228  CA  VAL A 295     -29.455 -18.383  60.947  1.00 97.28           C  
ATOM   2229  C   VAL A 295     -28.509 -17.221  60.653  1.00 97.28           C  
ATOM   2230  CB  VAL A 295     -30.923 -17.903  60.889  1.00 97.28           C  
ATOM   2231  O   VAL A 295     -28.008 -17.089  59.533  1.00 97.28           O  
ATOM   2232  CG1 VAL A 295     -31.175 -17.088  59.622  1.00 97.28           C  
ATOM   2233  CG2 VAL A 295     -31.877 -19.094  60.961  1.00 97.28           C  
ATOM   2234  N   ARG A 296     -28.290 -16.411  61.687  1.00 97.34           N  
ATOM   2235  CA  ARG A 296     -27.379 -15.286  61.503  1.00 97.34           C  
ATOM   2236  C   ARG A 296     -25.969 -15.771  61.182  1.00 97.34           C  
ATOM   2237  CB  ARG A 296     -27.357 -14.401  62.751  1.00 97.34           C  
ATOM   2238  O   ARG A 296     -25.303 -15.221  60.302  1.00 97.34           O  
ATOM   2239  CG  ARG A 296     -26.557 -13.120  62.583  1.00 97.34           C  
ATOM   2240  CD  ARG A 296     -27.162 -12.212  61.522  1.00 97.34           C  
ATOM   2241  NE  ARG A 296     -26.358 -11.010  61.319  1.00 97.34           N  
ATOM   2242  NH1 ARG A 296     -27.662 -10.178  59.602  1.00 97.34           N  
ATOM   2243  NH2 ARG A 296     -25.817  -9.017  60.312  1.00 97.34           N  
ATOM   2244  CZ  ARG A 296     -26.614 -10.071  60.411  1.00 97.34           C  
ATOM   2245  N   LEU A 297     -25.550 -16.770  61.853  1.00 97.77           N  
ATOM   2246  CA  LEU A 297     -24.223 -17.314  61.586  1.00 97.77           C  
ATOM   2247  C   LEU A 297     -24.147 -17.898  60.180  1.00 97.77           C  
ATOM   2248  CB  LEU A 297     -23.867 -18.389  62.617  1.00 97.77           C  
ATOM   2249  O   LEU A 297     -23.146 -17.721  59.483  1.00 97.77           O  
ATOM   2250  CG  LEU A 297     -23.420 -17.888  63.992  1.00 97.77           C  
ATOM   2251  CD1 LEU A 297     -23.199 -19.063  64.938  1.00 97.77           C  
ATOM   2252  CD2 LEU A 297     -22.153 -17.049  63.869  1.00 97.77           C  
ATOM   2253  N   ASP A 298     -25.166 -18.631  59.826  1.00 97.71           N  
ATOM   2254  CA  ASP A 298     -25.222 -19.197  58.482  1.00 97.71           C  
ATOM   2255  C   ASP A 298     -25.198 -18.098  57.422  1.00 97.71           C  
ATOM   2256  CB  ASP A 298     -26.474 -20.061  58.314  1.00 97.71           C  
ATOM   2257  O   ASP A 298     -24.513 -18.225  56.404  1.00 97.71           O  
ATOM   2258  CG  ASP A 298     -26.379 -21.390  59.044  1.00 97.71           C  
ATOM   2259  OD1 ASP A 298     -25.264 -21.789  59.442  1.00 97.71           O  
ATOM   2260  OD2 ASP A 298     -27.429 -22.044  59.221  1.00 97.71           O  
ATOM   2261  N   ARG A 299     -25.955 -17.067  57.690  1.00 97.45           N  
ATOM   2262  CA  ARG A 299     -25.975 -15.946  56.756  1.00 97.45           C  
ATOM   2263  C   ARG A 299     -24.598 -15.300  56.647  1.00 97.45           C  
ATOM   2264  CB  ARG A 299     -27.009 -14.905  57.188  1.00 97.45           C  
ATOM   2265  O   ARG A 299     -24.142 -14.982  55.547  1.00 97.45           O  
ATOM   2266  CG  ARG A 299     -28.442 -15.279  56.841  1.00 97.45           C  
ATOM   2267  CD  ARG A 299     -29.422 -14.182  57.234  1.00 97.45           C  
ATOM   2268  NE  ARG A 299     -30.806 -14.590  57.009  1.00 97.45           N  
ATOM   2269  NH1 ARG A 299     -31.733 -12.831  58.184  1.00 97.45           N  
ATOM   2270  NH2 ARG A 299     -33.086 -14.399  57.202  1.00 97.45           N  
ATOM   2271  CZ  ARG A 299     -31.872 -13.939  57.465  1.00 97.45           C  
ATOM   2272  N   LEU A 300     -23.977 -15.079  57.787  1.00 97.52           N  
ATOM   2273  CA  LEU A 300     -22.641 -14.493  57.769  1.00 97.52           C  
ATOM   2274  C   LEU A 300     -21.647 -15.426  57.086  1.00 97.52           C  
ATOM   2275  CB  LEU A 300     -22.173 -14.183  59.193  1.00 97.52           C  
ATOM   2276  O   LEU A 300     -20.780 -14.974  56.335  1.00 97.52           O  
ATOM   2277  CG  LEU A 300     -22.829 -12.982  59.876  1.00 97.52           C  
ATOM   2278  CD1 LEU A 300     -22.416 -12.915  61.343  1.00 97.52           C  
ATOM   2279  CD2 LEU A 300     -22.465 -11.690  59.154  1.00 97.52           C  
ATOM   2280  N   SER A 301     -21.740 -16.701  57.304  1.00 97.42           N  
ATOM   2281  CA  SER A 301     -20.861 -17.680  56.672  1.00 97.42           C  
ATOM   2282  C   SER A 301     -21.051 -17.697  55.159  1.00 97.42           C  
ATOM   2283  CB  SER A 301     -21.116 -19.076  57.242  1.00 97.42           C  
ATOM   2284  O   SER A 301     -20.077 -17.783  54.407  1.00 97.42           O  
ATOM   2285  OG  SER A 301     -22.403 -19.543  56.873  1.00 97.42           O  
ATOM   2286  N   GLU A 302     -22.327 -17.669  54.727  1.00 97.93           N  
ATOM   2287  CA  GLU A 302     -22.611 -17.612  53.296  1.00 97.93           C  
ATOM   2288  C   GLU A 302     -22.054 -16.335  52.673  1.00 97.93           C  
ATOM   2289  CB  GLU A 302     -24.117 -17.708  53.042  1.00 97.93           C  
ATOM   2290  O   GLU A 302     -21.498 -16.366  51.573  1.00 97.93           O  
ATOM   2291  CG  GLU A 302     -24.691 -19.100  53.265  1.00 97.93           C  
ATOM   2292  CD  GLU A 302     -26.205 -19.152  53.135  1.00 97.93           C  
ATOM   2293  OE1 GLU A 302     -26.793 -20.242  53.321  1.00 97.93           O  
ATOM   2294  OE2 GLU A 302     -26.808 -18.095  52.843  1.00 97.93           O  
ATOM   2295  N   ALA A 303     -22.261 -15.241  53.380  1.00 97.37           N  
ATOM   2296  CA  ALA A 303     -21.721 -13.978  52.884  1.00 97.37           C  
ATOM   2297  C   ALA A 303     -20.200 -14.034  52.782  1.00 97.37           C  
ATOM   2298  CB  ALA A 303     -22.149 -12.824  53.788  1.00 97.37           C  
ATOM   2299  O   ALA A 303     -19.617 -13.531  51.818  1.00 97.37           O  
ATOM   2300  N   ALA A 304     -19.538 -14.622  53.763  1.00 97.43           N  
ATOM   2301  CA  ALA A 304     -18.087 -14.782  53.722  1.00 97.43           C  
ATOM   2302  C   ALA A 304     -17.663 -15.637  52.531  1.00 97.43           C  
ATOM   2303  CB  ALA A 304     -17.582 -15.402  55.023  1.00 97.43           C  
ATOM   2304  O   ALA A 304     -16.674 -15.331  51.860  1.00 97.43           O  
ATOM   2305  N   LYS A 305     -18.418 -16.706  52.225  1.00 98.00           N  
ATOM   2306  CA  LYS A 305     -18.107 -17.571  51.091  1.00 98.00           C  
ATOM   2307  C   LYS A 305     -18.245 -16.818  49.771  1.00 98.00           C  
ATOM   2308  CB  LYS A 305     -19.016 -18.802  51.089  1.00 98.00           C  
ATOM   2309  O   LYS A 305     -17.400 -16.951  48.883  1.00 98.00           O  
ATOM   2310  CG  LYS A 305     -18.731 -19.782  52.217  1.00 98.00           C  
ATOM   2311  CD  LYS A 305     -19.679 -20.975  52.173  1.00 98.00           C  
ATOM   2312  CE  LYS A 305     -19.439 -21.923  53.340  1.00 98.00           C  
ATOM   2313  NZ  LYS A 305     -20.455 -23.017  53.382  1.00 98.00           N  
ATOM   2314  N   VAL A 306     -19.271 -16.073  49.628  1.00 97.86           N  
ATOM   2315  CA  VAL A 306     -19.494 -15.304  48.408  1.00 97.86           C  
ATOM   2316  C   VAL A 306     -18.366 -14.293  48.221  1.00 97.86           C  
ATOM   2317  CB  VAL A 306     -20.859 -14.580  48.434  1.00 97.86           C  
ATOM   2318  O   VAL A 306     -17.856 -14.120  47.111  1.00 97.86           O  
ATOM   2319  CG1 VAL A 306     -20.989 -13.627  47.248  1.00 97.86           C  
ATOM   2320  CG2 VAL A 306     -22.001 -15.595  48.436  1.00 97.86           C  
ATOM   2321  N   ASN A 307     -18.064 -13.642  49.370  1.00 97.50           N  
ATOM   2322  CA  ASN A 307     -16.970 -12.679  49.306  1.00 97.50           C  
ATOM   2323  C   ASN A 307     -15.657 -13.347  48.909  1.00 97.50           C  
ATOM   2324  CB  ASN A 307     -16.813 -11.955  50.645  1.00 97.50           C  
ATOM   2325  O   ASN A 307     -14.911 -12.817  48.084  1.00 97.50           O  
ATOM   2326  CG  ASN A 307     -15.832 -10.801  50.574  1.00 97.50           C  
ATOM   2327  ND2 ASN A 307     -16.051  -9.785  51.400  1.00 97.50           N  
ATOM   2328  OD1 ASN A 307     -14.886 -10.823  49.783  1.00 97.50           O  
ATOM   2329  N   THR A 308     -15.323 -14.501  49.469  1.00 98.02           N  
ATOM   2330  CA  THR A 308     -14.115 -15.242  49.120  1.00 98.02           C  
ATOM   2331  C   THR A 308     -14.142 -15.660  47.653  1.00 98.02           C  
ATOM   2332  CB  THR A 308     -13.948 -16.488  50.009  1.00 98.02           C  
ATOM   2333  O   THR A 308     -13.124 -15.582  46.961  1.00 98.02           O  
ATOM   2334  CG2 THR A 308     -13.726 -16.099  51.466  1.00 98.02           C  
ATOM   2335  OG1 THR A 308     -15.129 -17.295  49.916  1.00 98.02           O  
ATOM   2336  N   ASP A 309     -15.288 -16.121  47.167  1.00 97.86           N  
ATOM   2337  CA  ASP A 309     -15.430 -16.491  45.762  1.00 97.86           C  
ATOM   2338  C   ASP A 309     -15.246 -15.278  44.854  1.00 97.86           C  
ATOM   2339  CB  ASP A 309     -16.797 -17.132  45.512  1.00 97.86           C  
ATOM   2340  O   ASP A 309     -14.616 -15.375  43.799  1.00 97.86           O  
ATOM   2341  CG  ASP A 309     -16.898 -18.545  46.060  1.00 97.86           C  
ATOM   2342  OD1 ASP A 309     -15.856 -19.139  46.411  1.00 97.86           O  
ATOM   2343  OD2 ASP A 309     -18.030 -19.071  46.137  1.00 97.86           O  
ATOM   2344  N   ALA A 310     -15.833 -14.158  45.268  1.00 96.65           N  
ATOM   2345  CA  ALA A 310     -15.673 -12.925  44.501  1.00 96.65           C  
ATOM   2346  C   ALA A 310     -14.206 -12.510  44.429  1.00 96.65           C  
ATOM   2347  CB  ALA A 310     -16.510 -11.805  45.115  1.00 96.65           C  
ATOM   2348  O   ALA A 310     -13.726 -12.086  43.375  1.00 96.65           O  
ATOM   2349  N   MET A 311     -13.532 -12.708  45.543  1.00 97.31           N  
ATOM   2350  CA  MET A 311     -12.108 -12.387  45.570  1.00 97.31           C  
ATOM   2351  C   MET A 311     -11.322 -13.318  44.654  1.00 97.31           C  
ATOM   2352  CB  MET A 311     -11.564 -12.475  46.997  1.00 97.31           C  
ATOM   2353  O   MET A 311     -10.435 -12.874  43.923  1.00 97.31           O  
ATOM   2354  CG  MET A 311     -11.936 -11.288  47.870  1.00 97.31           C  
ATOM   2355  SD  MET A 311     -10.796 -11.076  49.292  1.00 97.31           S  
ATOM   2356  CE  MET A 311      -9.421 -10.219  48.475  1.00 97.31           C  
ATOM   2357  N   ARG A 312     -11.638 -14.557  44.700  1.00 98.22           N  
ATOM   2358  CA  ARG A 312     -10.971 -15.527  43.838  1.00 98.22           C  
ATOM   2359  C   ARG A 312     -11.221 -15.214  42.366  1.00 98.22           C  
ATOM   2360  CB  ARG A 312     -11.442 -16.947  44.159  1.00 98.22           C  
ATOM   2361  O   ARG A 312     -10.298 -15.263  41.550  1.00 98.22           O  
ATOM   2362  CG  ARG A 312     -10.529 -18.036  43.620  1.00 98.22           C  
ATOM   2363  CD  ARG A 312     -11.060 -19.426  43.939  1.00 98.22           C  
ATOM   2364  NE  ARG A 312     -11.138 -19.656  45.379  1.00 98.22           N  
ATOM   2365  NH1 ARG A 312     -13.387 -20.186  45.381  1.00 98.22           N  
ATOM   2366  NH2 ARG A 312     -12.201 -20.195  47.343  1.00 98.22           N  
ATOM   2367  CZ  ARG A 312     -12.242 -20.012  46.031  1.00 98.22           C  
ATOM   2368  N   SER A 313     -12.465 -14.939  42.028  1.00 96.61           N  
ATOM   2369  CA  SER A 313     -12.798 -14.584  40.652  1.00 96.61           C  
ATOM   2370  C   SER A 313     -12.048 -13.333  40.207  1.00 96.61           C  
ATOM   2371  CB  SER A 313     -14.304 -14.366  40.504  1.00 96.61           C  
ATOM   2372  O   SER A 313     -11.570 -13.260  39.074  1.00 96.61           O  
ATOM   2373  OG  SER A 313     -14.726 -13.240  41.256  1.00 96.61           O  
ATOM   2374  N   ALA A 314     -11.995 -12.339  41.092  1.00 96.02           N  
ATOM   2375  CA  ALA A 314     -11.257 -11.117  40.784  1.00 96.02           C  
ATOM   2376  C   ALA A 314      -9.775 -11.411  40.565  1.00 96.02           C  
ATOM   2377  CB  ALA A 314     -11.433 -10.092  41.901  1.00 96.02           C  
ATOM   2378  O   ALA A 314      -9.160 -10.877  39.639  1.00 96.02           O  
ATOM   2379  N   GLN A 315      -9.214 -12.247  41.356  1.00 98.03           N  
ATOM   2380  CA  GLN A 315      -7.815 -12.636  41.209  1.00 98.03           C  
ATOM   2381  C   GLN A 315      -7.582 -13.361  39.887  1.00 98.03           C  
ATOM   2382  CB  GLN A 315      -7.379 -13.522  42.377  1.00 98.03           C  
ATOM   2383  O   GLN A 315      -6.567 -13.140  39.223  1.00 98.03           O  
ATOM   2384  CG  GLN A 315      -7.150 -12.760  43.675  1.00 98.03           C  
ATOM   2385  CD  GLN A 315      -6.710 -13.660  44.815  1.00 98.03           C  
ATOM   2386  NE2 GLN A 315      -6.226 -13.056  45.895  1.00 98.03           N  
ATOM   2387  OE1 GLN A 315      -6.806 -14.888  44.726  1.00 98.03           O  
ATOM   2388  N   GLU A 316      -8.462 -14.249  39.507  1.00 97.70           N  
ATOM   2389  CA  GLU A 316      -8.355 -14.946  38.229  1.00 97.70           C  
ATOM   2390  C   GLU A 316      -8.418 -13.968  37.060  1.00 97.70           C  
ATOM   2391  CB  GLU A 316      -9.460 -15.998  38.096  1.00 97.70           C  
ATOM   2392  O   GLU A 316      -7.675 -14.108  36.086  1.00 97.70           O  
ATOM   2393  CG  GLU A 316      -9.277 -17.201  39.010  1.00 97.70           C  
ATOM   2394  CD  GLU A 316     -10.490 -18.117  39.045  1.00 97.70           C  
ATOM   2395  OE1 GLU A 316     -10.474 -19.116  39.800  1.00 97.70           O  
ATOM   2396  OE2 GLU A 316     -11.464 -17.833  38.313  1.00 97.70           O  
ATOM   2397  N   GLU A 317      -9.289 -12.964  37.185  1.00 95.64           N  
ATOM   2398  CA  GLU A 317      -9.390 -11.960  36.130  1.00 95.64           C  
ATOM   2399  C   GLU A 317      -8.104 -11.147  36.016  1.00 95.64           C  
ATOM   2400  CB  GLU A 317     -10.579 -11.030  36.385  1.00 95.64           C  
ATOM   2401  O   GLU A 317      -7.647 -10.851  34.910  1.00 95.64           O  
ATOM   2402  CG  GLU A 317     -11.934 -11.699  36.200  1.00 95.64           C  
ATOM   2403  CD  GLU A 317     -13.103 -10.797  36.561  1.00 95.64           C  
ATOM   2404  OE1 GLU A 317     -14.260 -11.274  36.563  1.00 95.64           O  
ATOM   2405  OE2 GLU A 317     -12.860  -9.602  36.843  1.00 95.64           O  
ATOM   2406  N   ILE A 318      -7.535 -10.826  37.123  1.00 97.52           N  
ATOM   2407  CA  ILE A 318      -6.274 -10.093  37.137  1.00 97.52           C  
ATOM   2408  C   ILE A 318      -5.189 -10.922  36.453  1.00 97.52           C  
ATOM   2409  CB  ILE A 318      -5.845  -9.733  38.577  1.00 97.52           C  
ATOM   2410  O   ILE A 318      -4.422 -10.401  35.639  1.00 97.52           O  
ATOM   2411  CG1 ILE A 318      -6.807  -8.702  39.178  1.00 97.52           C  
ATOM   2412  CG2 ILE A 318      -4.404  -9.215  38.597  1.00 97.52           C  
ATOM   2413  CD1 ILE A 318      -6.582  -8.437  40.660  1.00 97.52           C  
ATOM   2414  N   THR A 319      -5.123 -12.168  36.783  1.00 97.34           N  
ATOM   2415  CA  THR A 319      -4.119 -13.037  36.180  1.00 97.34           C  
ATOM   2416  C   THR A 319      -4.353 -13.173  34.678  1.00 97.34           C  
ATOM   2417  CB  THR A 319      -4.125 -14.433  36.832  1.00 97.34           C  
ATOM   2418  O   THR A 319      -3.400 -13.216  33.898  1.00 97.34           O  
ATOM   2419  CG2 THR A 319      -3.727 -14.355  38.302  1.00 97.34           C  
ATOM   2420  OG1 THR A 319      -5.440 -14.994  36.733  1.00 97.34           O  
ATOM   2421  N   GLU A 320      -5.561 -13.256  34.280  1.00 97.29           N  
ATOM   2422  CA  GLU A 320      -5.885 -13.336  32.859  1.00 97.29           C  
ATOM   2423  C   GLU A 320      -5.465 -12.065  32.125  1.00 97.29           C  
ATOM   2424  CB  GLU A 320      -7.382 -13.587  32.661  1.00 97.29           C  
ATOM   2425  O   GLU A 320      -4.907 -12.131  31.028  1.00 97.29           O  
ATOM   2426  CG  GLU A 320      -7.783 -13.804  31.209  1.00 97.29           C  
ATOM   2427  CD  GLU A 320      -7.125 -15.022  30.580  1.00 97.29           C  
ATOM   2428  OE1 GLU A 320      -6.899 -15.021  29.349  1.00 97.29           O  
ATOM   2429  OE2 GLU A 320      -6.835 -15.985  31.325  1.00 97.29           O  
ATOM   2430  N   TYR A 321      -5.770 -10.919  32.795  1.00 96.95           N  
ATOM   2431  CA  TYR A 321      -5.364  -9.659  32.183  1.00 96.95           C  
ATOM   2432  C   TYR A 321      -3.846  -9.556  32.102  1.00 96.95           C  
ATOM   2433  CB  TYR A 321      -5.927  -8.473  32.971  1.00 96.95           C  
ATOM   2434  O   TYR A 321      -3.303  -9.054  31.115  1.00 96.95           O  
ATOM   2435  CG  TYR A 321      -7.410  -8.266  32.781  1.00 96.95           C  
ATOM   2436  CD1 TYR A 321      -7.948  -8.068  31.512  1.00 96.95           C  
ATOM   2437  CD2 TYR A 321      -8.275  -8.268  33.870  1.00 96.95           C  
ATOM   2438  CE1 TYR A 321      -9.314  -7.875  31.332  1.00 96.95           C  
ATOM   2439  CE2 TYR A 321      -9.643  -8.076  33.702  1.00 96.95           C  
ATOM   2440  OH  TYR A 321     -11.505  -7.691  32.259  1.00 96.95           O  
ATOM   2441  CZ  TYR A 321     -10.152  -7.882  32.431  1.00 96.95           C  
ATOM   2442  N   ARG A 322      -3.181 -10.020  33.023  1.00 96.26           N  
ATOM   2443  CA  ARG A 322      -1.723 -10.049  32.993  1.00 96.26           C  
ATOM   2444  C   ARG A 322      -1.215 -10.934  31.860  1.00 96.26           C  
ATOM   2445  CB  ARG A 322      -1.167 -10.541  34.331  1.00 96.26           C  
ATOM   2446  O   ARG A 322      -0.271 -10.570  31.156  1.00 96.26           O  
ATOM   2447  CG  ARG A 322      -1.206  -9.497  35.436  1.00 96.26           C  
ATOM   2448  CD  ARG A 322      -0.533  -9.995  36.707  1.00 96.26           C  
ATOM   2449  NE  ARG A 322      -0.622  -9.013  37.784  1.00 96.26           N  
ATOM   2450  NH1 ARG A 322      -0.700 -10.578  39.483  1.00 96.26           N  
ATOM   2451  NH2 ARG A 322      -0.776  -8.340  39.975  1.00 96.26           N  
ATOM   2452  CZ  ARG A 322      -0.699  -9.313  39.078  1.00 96.26           C  
ATOM   2453  N   ARG A 323      -1.821 -12.099  31.714  1.00 95.55           N  
ATOM   2454  CA  ARG A 323      -1.446 -12.991  30.623  1.00 95.55           C  
ATOM   2455  C   ARG A 323      -1.703 -12.339  29.268  1.00 95.55           C  
ATOM   2456  CB  ARG A 323      -2.211 -14.313  30.721  1.00 95.55           C  
ATOM   2457  O   ARG A 323      -0.858 -12.400  28.373  1.00 95.55           O  
ATOM   2458  CG  ARG A 323      -1.711 -15.387  29.768  1.00 95.55           C  
ATOM   2459  CD  ARG A 323      -2.643 -16.589  29.734  1.00 95.55           C  
ATOM   2460  NE  ARG A 323      -3.897 -16.280  29.053  1.00 95.55           N  
ATOM   2461  NH1 ARG A 323      -3.125 -16.820  26.944  1.00 95.55           N  
ATOM   2462  NH2 ARG A 323      -5.278 -16.088  27.228  1.00 95.55           N  
ATOM   2463  CZ  ARG A 323      -4.097 -16.396  27.743  1.00 95.55           C  
ATOM   2464  N   GLN A 324      -2.830 -11.687  29.148  1.00 94.83           N  
ATOM   2465  CA  GLN A 324      -3.160 -10.994  27.907  1.00 94.83           C  
ATOM   2466  C   GLN A 324      -2.163  -9.875  27.620  1.00 94.83           C  
ATOM   2467  CB  GLN A 324      -4.580 -10.428  27.970  1.00 94.83           C  
ATOM   2468  O   GLN A 324      -1.764  -9.672  26.471  1.00 94.83           O  
ATOM   2469  CG  GLN A 324      -5.669 -11.488  27.879  1.00 94.83           C  
ATOM   2470  CD  GLN A 324      -7.062 -10.916  28.068  1.00 94.83           C  
ATOM   2471  NE2 GLN A 324      -8.025 -11.784  28.360  1.00 94.83           N  
ATOM   2472  OE1 GLN A 324      -7.271  -9.705  27.952  1.00 94.83           O  
ATOM   2473  N   LEU A 325      -1.865  -9.193  28.617  1.00 95.74           N  
ATOM   2474  CA  LEU A 325      -0.889  -8.120  28.460  1.00 95.74           C  
ATOM   2475  C   LEU A 325       0.446  -8.667  27.965  1.00 95.74           C  
ATOM   2476  CB  LEU A 325      -0.691  -7.378  29.784  1.00 95.74           C  
ATOM   2477  O   LEU A 325       1.056  -8.099  27.057  1.00 95.74           O  
ATOM   2478  CG  LEU A 325       0.187  -6.127  29.735  1.00 95.74           C  
ATOM   2479  CD1 LEU A 325      -0.552  -4.986  29.043  1.00 95.74           C  
ATOM   2480  CD2 LEU A 325       0.616  -5.719  31.140  1.00 95.74           C  
ATOM   2481  N   GLN A 326       0.893  -9.733  28.534  1.00 94.14           N  
ATOM   2482  CA  GLN A 326       2.144 -10.353  28.110  1.00 94.14           C  
ATOM   2483  C   GLN A 326       2.051 -10.852  26.671  1.00 94.14           C  
ATOM   2484  CB  GLN A 326       2.516 -11.506  29.043  1.00 94.14           C  
ATOM   2485  O   GLN A 326       2.995 -10.700  25.893  1.00 94.14           O  
ATOM   2486  CG  GLN A 326       2.966 -11.057  30.427  1.00 94.14           C  
ATOM   2487  CD  GLN A 326       3.273 -12.221  31.351  1.00 94.14           C  
ATOM   2488  NE2 GLN A 326       3.877 -11.925  32.497  1.00 94.14           N  
ATOM   2489  OE1 GLN A 326       2.968 -13.376  31.038  1.00 94.14           O  
ATOM   2490  N   ALA A 327       0.963 -11.482  26.354  1.00 88.97           N  
ATOM   2491  CA  ALA A 327       0.750 -11.968  24.993  1.00 88.97           C  
ATOM   2492  C   ALA A 327       0.808 -10.822  23.987  1.00 88.97           C  
ATOM   2493  CB  ALA A 327      -0.590 -12.694  24.891  1.00 88.97           C  
ATOM   2494  O   ALA A 327       1.463 -10.933  22.948  1.00 88.97           O  
ATOM   2495  N   ARG A 328       0.105  -9.703  24.316  1.00 88.90           N  
ATOM   2496  CA  ARG A 328       0.104  -8.544  23.429  1.00 88.90           C  
ATOM   2497  C   ARG A 328       1.491  -7.914  23.348  1.00 88.90           C  
ATOM   2498  CB  ARG A 328      -0.916  -7.505  23.902  1.00 88.90           C  
ATOM   2499  O   ARG A 328       1.927  -7.496  22.274  1.00 88.90           O  
ATOM   2500  CG  ARG A 328      -2.359  -7.976  23.818  1.00 88.90           C  
ATOM   2501  CD  ARG A 328      -2.793  -8.207  22.378  1.00 88.90           C  
ATOM   2502  NE  ARG A 328      -4.096  -8.863  22.306  1.00 88.90           N  
ATOM   2503  NH1 ARG A 328      -5.100  -7.191  21.067  1.00 88.90           N  
ATOM   2504  NH2 ARG A 328      -6.299  -9.046  21.682  1.00 88.90           N  
ATOM   2505  CZ  ARG A 328      -5.162  -8.365  21.685  1.00 88.90           C  
ATOM   2506  N   THR A 329       2.185  -7.873  24.413  1.00 91.22           N  
ATOM   2507  CA  THR A 329       3.542  -7.337  24.439  1.00 91.22           C  
ATOM   2508  C   THR A 329       4.466  -8.164  23.550  1.00 91.22           C  
ATOM   2509  CB  THR A 329       4.101  -7.301  25.873  1.00 91.22           C  
ATOM   2510  O   THR A 329       5.280  -7.611  22.808  1.00 91.22           O  
ATOM   2511  CG2 THR A 329       5.470  -6.632  25.913  1.00 91.22           C  
ATOM   2512  OG1 THR A 329       3.199  -6.570  26.713  1.00 91.22           O  
ATOM   2513  N   THR A 330       4.400  -9.454  23.639  1.00 92.19           N  
ATOM   2514  CA  THR A 330       5.228 -10.312  22.799  1.00 92.19           C  
ATOM   2515  C   THR A 330       4.873 -10.132  21.325  1.00 92.19           C  
ATOM   2516  CB  THR A 330       5.074 -11.793  23.189  1.00 92.19           C  
ATOM   2517  O   THR A 330       5.755 -10.134  20.464  1.00 92.19           O  
ATOM   2518  CG2 THR A 330       5.541 -12.036  24.621  1.00 92.19           C  
ATOM   2519  OG1 THR A 330       3.696 -12.170  23.078  1.00 92.19           O  
ATOM   2520  N   GLU A 331       3.585 -10.046  21.076  1.00 91.06           N  
ATOM   2521  CA  GLU A 331       3.158  -9.801  19.702  1.00 91.06           C  
ATOM   2522  C   GLU A 331       3.702  -8.473  19.183  1.00 91.06           C  
ATOM   2523  CB  GLU A 331       1.630  -9.818  19.602  1.00 91.06           C  
ATOM   2524  O   GLU A 331       4.151  -8.386  18.038  1.00 91.06           O  
ATOM   2525  CG  GLU A 331       1.106  -9.790  18.174  1.00 91.06           C  
ATOM   2526  CD  GLU A 331      -0.410  -9.857  18.090  1.00 91.06           C  
ATOM   2527  OE1 GLU A 331      -0.959  -9.800  16.966  1.00 91.06           O  
ATOM   2528  OE2 GLU A 331      -1.055  -9.967  19.156  1.00 91.06           O  
ATOM   2529  N   LEU A 332       3.639  -7.473  20.024  1.00 86.47           N  
ATOM   2530  CA  LEU A 332       4.186  -6.174  19.647  1.00 86.47           C  
ATOM   2531  C   LEU A 332       5.679  -6.277  19.352  1.00 86.47           C  
ATOM   2532  CB  LEU A 332       3.943  -5.148  20.757  1.00 86.47           C  
ATOM   2533  O   LEU A 332       6.161  -5.716  18.367  1.00 86.47           O  
ATOM   2534  CG  LEU A 332       2.542  -4.537  20.821  1.00 86.47           C  
ATOM   2535  CD1 LEU A 332       2.412  -3.635  22.043  1.00 86.47           C  
ATOM   2536  CD2 LEU A 332       2.238  -3.762  19.543  1.00 86.47           C  
ATOM   2537  N   GLU A 333       6.378  -6.930  20.195  1.00 92.79           N  
ATOM   2538  CA  GLU A 333       7.815  -7.098  20.002  1.00 92.79           C  
ATOM   2539  C   GLU A 333       8.112  -7.888  18.731  1.00 92.79           C  
ATOM   2540  CB  GLU A 333       8.443  -7.795  21.213  1.00 92.79           C  
ATOM   2541  O   GLU A 333       9.054  -7.569  18.002  1.00 92.79           O  
ATOM   2542  CG  GLU A 333       8.491  -6.929  22.463  1.00 92.79           C  
ATOM   2543  CD  GLU A 333       8.972  -7.680  23.695  1.00 92.79           C  
ATOM   2544  OE1 GLU A 333       9.050  -7.070  24.785  1.00 92.79           O  
ATOM   2545  OE2 GLU A 333       9.274  -8.888  23.567  1.00 92.79           O  
ATOM   2546  N   ALA A 334       7.353  -8.919  18.458  1.00 88.12           N  
ATOM   2547  CA  ALA A 334       7.517  -9.702  17.235  1.00 88.12           C  
ATOM   2548  C   ALA A 334       7.281  -8.841  15.998  1.00 88.12           C  
ATOM   2549  CB  ALA A 334       6.567 -10.897  17.237  1.00 88.12           C  
ATOM   2550  O   ALA A 334       8.041  -8.914  15.029  1.00 88.12           O  
ATOM   2551  N   LEU A 335       6.189  -8.042  16.072  1.00 82.06           N  
ATOM   2552  CA  LEU A 335       5.885  -7.167  14.946  1.00 82.06           C  
ATOM   2553  C   LEU A 335       6.966  -6.105  14.775  1.00 82.06           C  
ATOM   2554  CB  LEU A 335       4.522  -6.497  15.140  1.00 82.06           C  
ATOM   2555  O   LEU A 335       7.339  -5.768  13.649  1.00 82.06           O  
ATOM   2556  CG  LEU A 335       3.296  -7.398  14.987  1.00 82.06           C  
ATOM   2557  CD1 LEU A 335       2.026  -6.629  15.334  1.00 82.06           C  
ATOM   2558  CD2 LEU A 335       3.217  -7.958  13.571  1.00 82.06           C  
ATOM   2559  N   LYS A 336       7.445  -5.575  15.840  1.00 88.44           N  
ATOM   2560  CA  LYS A 336       8.546  -4.618  15.779  1.00 88.44           C  
ATOM   2561  C   LYS A 336       9.779  -5.239  15.130  1.00 88.44           C  
ATOM   2562  CB  LYS A 336       8.891  -4.107  17.179  1.00 88.44           C  
ATOM   2563  O   LYS A 336      10.455  -4.595  14.325  1.00 88.44           O  
ATOM   2564  CG  LYS A 336       7.883  -3.115  17.741  1.00 88.44           C  
ATOM   2565  CD  LYS A 336       8.295  -2.624  19.123  1.00 88.44           C  
ATOM   2566  CE  LYS A 336       7.308  -1.601  19.671  1.00 88.44           C  
ATOM   2567  NZ  LYS A 336       7.612  -1.241  21.088  1.00 88.44           N  
ATOM   2568  N   SER A 337      10.123  -6.460  15.531  1.00 88.42           N  
ATOM   2569  CA  SER A 337      11.249  -7.170  14.934  1.00 88.42           C  
ATOM   2570  C   SER A 337      11.038  -7.385  13.439  1.00 88.42           C  
ATOM   2571  CB  SER A 337      11.462  -8.517  15.626  1.00 88.42           C  
ATOM   2572  O   SER A 337      11.967  -7.225  12.646  1.00 88.42           O  
ATOM   2573  OG  SER A 337      10.428  -9.426  15.287  1.00 88.42           O  
ATOM   2574  N   THR A 338       9.813  -7.752  13.055  1.00 82.28           N  
ATOM   2575  CA  THR A 338       9.502  -7.933  11.641  1.00 82.28           C  
ATOM   2576  C   THR A 338       9.611  -6.609  10.890  1.00 82.28           C  
ATOM   2577  CB  THR A 338       8.091  -8.520  11.450  1.00 82.28           C  
ATOM   2578  O   THR A 338      10.132  -6.565   9.773  1.00 82.28           O  
ATOM   2579  CG2 THR A 338       7.954  -9.864  12.157  1.00 82.28           C  
ATOM   2580  OG1 THR A 338       7.125  -7.609  11.989  1.00 82.28           O  
ATOM   2581  N   LYS A 339       9.073  -5.554  11.469  1.00 84.98           N  
ATOM   2582  CA  LYS A 339       9.206  -4.227  10.875  1.00 84.98           C  
ATOM   2583  C   LYS A 339      10.673  -3.871  10.648  1.00 84.98           C  
ATOM   2584  CB  LYS A 339       8.541  -3.173  11.761  1.00 84.98           C  
ATOM   2585  O   LYS A 339      11.044  -3.403   9.570  1.00 84.98           O  
ATOM   2586  CG  LYS A 339       8.641  -1.755  11.217  1.00 84.98           C  
ATOM   2587  CD  LYS A 339       8.199  -0.728  12.251  1.00 84.98           C  
ATOM   2588  CE  LYS A 339       8.575   0.687  11.831  1.00 84.98           C  
ATOM   2589  NZ  LYS A 339       7.972   1.712  12.735  1.00 84.98           N  
ATOM   2590  N   ASP A 340      11.461  -4.031  11.641  1.00 87.62           N  
ATOM   2591  CA  ASP A 340      12.883  -3.718  11.547  1.00 87.62           C  
ATOM   2592  C   ASP A 340      13.557  -4.546  10.456  1.00 87.62           C  
ATOM   2593  CB  ASP A 340      13.575  -3.956  12.891  1.00 87.62           C  
ATOM   2594  O   ASP A 340      14.386  -4.032   9.702  1.00 87.62           O  
ATOM   2595  CG  ASP A 340      13.212  -2.917  13.938  1.00 87.62           C  
ATOM   2596  OD1 ASP A 340      12.645  -1.863  13.579  1.00 87.62           O  
ATOM   2597  OD2 ASP A 340      13.500  -3.153  15.131  1.00 87.62           O  
ATOM   2598  N   SER A 341      13.213  -5.775  10.365  1.00 84.85           N  
ATOM   2599  CA  SER A 341      13.793  -6.639   9.342  1.00 84.85           C  
ATOM   2600  C   SER A 341      13.400  -6.180   7.942  1.00 84.85           C  
ATOM   2601  CB  SER A 341      13.355  -8.089   9.554  1.00 84.85           C  
ATOM   2602  O   SER A 341      14.239  -6.132   7.040  1.00 84.85           O  
ATOM   2603  OG  SER A 341      13.736  -8.896   8.453  1.00 84.85           O  
ATOM   2604  N   LEU A 342      12.147  -5.879   7.774  1.00 80.03           N  
ATOM   2605  CA  LEU A 342      11.674  -5.398   6.481  1.00 80.03           C  
ATOM   2606  C   LEU A 342      12.325  -4.065   6.125  1.00 80.03           C  
ATOM   2607  CB  LEU A 342      10.150  -5.248   6.489  1.00 80.03           C  
ATOM   2608  O   LEU A 342      12.665  -3.826   4.964  1.00 80.03           O  
ATOM   2609  CG  LEU A 342       9.342  -6.547   6.488  1.00 80.03           C  
ATOM   2610  CD1 LEU A 342       7.852  -6.244   6.610  1.00 80.03           C  
ATOM   2611  CD2 LEU A 342       9.627  -7.354   5.226  1.00 80.03           C  
ATOM   2612  N   GLU A 343      12.489  -3.203   7.069  1.00 83.04           N  
ATOM   2613  CA  GLU A 343      13.182  -1.940   6.839  1.00 83.04           C  
ATOM   2614  C   GLU A 343      14.629  -2.173   6.414  1.00 83.04           C  
ATOM   2615  CB  GLU A 343      13.138  -1.066   8.095  1.00 83.04           C  
ATOM   2616  O   GLU A 343      15.141  -1.483   5.531  1.00 83.04           O  
ATOM   2617  CG  GLU A 343      11.775  -0.443   8.363  1.00 83.04           C  
ATOM   2618  CD  GLU A 343      11.722   0.350   9.660  1.00 83.04           C  
ATOM   2619  OE1 GLU A 343      10.709   1.043   9.907  1.00 83.04           O  
ATOM   2620  OE2 GLU A 343      12.702   0.278  10.435  1.00 83.04           O  
ATOM   2621  N   ARG A 344      15.276  -3.126   7.044  1.00 89.57           N  
ATOM   2622  CA  ARG A 344      16.637  -3.483   6.658  1.00 89.57           C  
ATOM   2623  C   ARG A 344      16.681  -4.011   5.228  1.00 89.57           C  
ATOM   2624  CB  ARG A 344      17.213  -4.524   7.619  1.00 89.57           C  
ATOM   2625  O   ARG A 344      17.582  -3.666   4.460  1.00 89.57           O  
ATOM   2626  CG  ARG A 344      17.596  -3.963   8.979  1.00 89.57           C  
ATOM   2627  CD  ARG A 344      18.290  -5.005   9.845  1.00 89.57           C  
ATOM   2628  NE  ARG A 344      18.498  -4.522  11.207  1.00 89.57           N  
ATOM   2629  NH1 ARG A 344      16.499  -5.344  12.024  1.00 89.57           N  
ATOM   2630  NH2 ARG A 344      17.932  -4.214  13.412  1.00 89.57           N  
ATOM   2631  CZ  ARG A 344      17.642  -4.694  12.211  1.00 89.57           C  
ATOM   2632  N   GLN A 345      15.724  -4.854   4.885  1.00 85.06           N  
ATOM   2633  CA  GLN A 345      15.654  -5.383   3.527  1.00 85.06           C  
ATOM   2634  C   GLN A 345      15.438  -4.265   2.511  1.00 85.06           C  
ATOM   2635  CB  GLN A 345      14.536  -6.420   3.411  1.00 85.06           C  
ATOM   2636  O   GLN A 345      16.051  -4.264   1.441  1.00 85.06           O  
ATOM   2637  CG  GLN A 345      14.842  -7.736   4.113  1.00 85.06           C  
ATOM   2638  CD  GLN A 345      13.732  -8.758   3.956  1.00 85.06           C  
ATOM   2639  NE2 GLN A 345      14.080 -10.035   4.075  1.00 85.06           N  
ATOM   2640  OE1 GLN A 345      12.571  -8.403   3.730  1.00 85.06           O  
ATOM   2641  N   ARG A 346      14.579  -3.399   2.848  1.00 75.63           N  
ATOM   2642  CA  ARG A 346      14.333  -2.247   1.986  1.00 75.63           C  
ATOM   2643  C   ARG A 346      15.609  -1.437   1.778  1.00 75.63           C  
ATOM   2644  CB  ARG A 346      13.238  -1.357   2.576  1.00 75.63           C  
ATOM   2645  O   ARG A 346      15.924  -1.044   0.653  1.00 75.63           O  
ATOM   2646  CG  ARG A 346      12.821  -0.210   1.670  1.00 75.63           C  
ATOM   2647  CD  ARG A 346      11.910   0.775   2.389  1.00 75.63           C  
ATOM   2648  NE  ARG A 346      11.817   2.045   1.674  1.00 75.63           N  
ATOM   2649  NH1 ARG A 346      11.168   3.274   3.519  1.00 75.63           N  
ATOM   2650  NH2 ARG A 346      11.414   4.298   1.483  1.00 75.63           N  
ATOM   2651  CZ  ARG A 346      11.467   3.203   2.227  1.00 75.63           C  
ATOM   2652  N   SER A 347      16.278  -1.120   2.845  1.00 84.20           N  
ATOM   2653  CA  SER A 347      17.522  -0.361   2.761  1.00 84.20           C  
ATOM   2654  C   SER A 347      18.560  -1.093   1.918  1.00 84.20           C  
ATOM   2655  CB  SER A 347      18.083  -0.094   4.158  1.00 84.20           C  
ATOM   2656  O   SER A 347      19.274  -0.474   1.126  1.00 84.20           O  
ATOM   2657  OG  SER A 347      18.534  -1.296   4.757  1.00 84.20           O  
ATOM   2658  N   GLU A 348      18.708  -2.415   2.074  1.00 91.83           N  
ATOM   2659  CA  GLU A 348      19.642  -3.227   1.301  1.00 91.83           C  
ATOM   2660  C   GLU A 348      19.307  -3.187  -0.187  1.00 91.83           C  
ATOM   2661  CB  GLU A 348      19.639  -4.674   1.802  1.00 91.83           C  
ATOM   2662  O   GLU A 348      20.203  -3.077  -1.028  1.00 91.83           O  
ATOM   2663  CG  GLU A 348      20.335  -4.861   3.142  1.00 91.83           C  
ATOM   2664  CD  GLU A 348      20.200  -6.271   3.696  1.00 91.83           C  
ATOM   2665  OE1 GLU A 348      20.583  -6.503   4.865  1.00 91.83           O  
ATOM   2666  OE2 GLU A 348      19.709  -7.151   2.954  1.00 91.83           O  
ATOM   2667  N   LEU A 349      17.983  -3.301  -0.478  1.00 84.35           N  
ATOM   2668  CA  LEU A 349      17.553  -3.231  -1.871  1.00 84.35           C  
ATOM   2669  C   LEU A 349      17.857  -1.859  -2.464  1.00 84.35           C  
ATOM   2670  CB  LEU A 349      16.056  -3.529  -1.986  1.00 84.35           C  
ATOM   2671  O   LEU A 349      18.301  -1.758  -3.610  1.00 84.35           O  
ATOM   2672  CG  LEU A 349      15.643  -4.994  -1.832  1.00 84.35           C  
ATOM   2673  CD1 LEU A 349      14.124  -5.123  -1.867  1.00 84.35           C  
ATOM   2674  CD2 LEU A 349      16.283  -5.848  -2.922  1.00 84.35           C  
ATOM   2675  N   GLU A 350      17.576  -0.850  -1.736  1.00 84.21           N  
ATOM   2676  CA  GLU A 350      17.888   0.501  -2.192  1.00 84.21           C  
ATOM   2677  C   GLU A 350      19.381   0.662  -2.461  1.00 84.21           C  
ATOM   2678  CB  GLU A 350      17.424   1.537  -1.165  1.00 84.21           C  
ATOM   2679  O   GLU A 350      19.776   1.261  -3.464  1.00 84.21           O  
ATOM   2680  CG  GLU A 350      15.913   1.704  -1.100  1.00 84.21           C  
ATOM   2681  CD  GLU A 350      15.455   2.576   0.058  1.00 84.21           C  
ATOM   2682  OE1 GLU A 350      14.237   2.846   0.171  1.00 84.21           O  
ATOM   2683  OE2 GLU A 350      16.321   2.994   0.859  1.00 84.21           O  
ATOM   2684  N   ASP A 351      20.232   0.146  -1.566  1.00 90.31           N  
ATOM   2685  CA  ASP A 351      21.679   0.212  -1.741  1.00 90.31           C  
ATOM   2686  C   ASP A 351      22.116  -0.541  -2.995  1.00 90.31           C  
ATOM   2687  CB  ASP A 351      22.394  -0.353  -0.512  1.00 90.31           C  
ATOM   2688  O   ASP A 351      22.970  -0.065  -3.746  1.00 90.31           O  
ATOM   2689  CG  ASP A 351      22.294   0.554   0.702  1.00 90.31           C  
ATOM   2690  OD1 ASP A 351      21.928   1.739   0.549  1.00 90.31           O  
ATOM   2691  OD2 ASP A 351      22.586   0.080   1.821  1.00 90.31           O  
ATOM   2692  N   ARG A 352      21.537  -1.715  -3.208  1.00 91.48           N  
ATOM   2693  CA  ARG A 352      21.861  -2.493  -4.399  1.00 91.48           C  
ATOM   2694  C   ARG A 352      21.492  -1.732  -5.668  1.00 91.48           C  
ATOM   2695  CB  ARG A 352      21.142  -3.844  -4.371  1.00 91.48           C  
ATOM   2696  O   ARG A 352      22.269  -1.698  -6.625  1.00 91.48           O  
ATOM   2697  CG  ARG A 352      21.751  -4.846  -3.404  1.00 91.48           C  
ATOM   2698  CD  ARG A 352      21.171  -6.240  -3.597  1.00 91.48           C  
ATOM   2699  NE  ARG A 352      21.146  -6.992  -2.345  1.00 91.48           N  
ATOM   2700  NH1 ARG A 352      18.905  -6.619  -1.925  1.00 91.48           N  
ATOM   2701  NH2 ARG A 352      20.160  -7.858  -0.460  1.00 91.48           N  
ATOM   2702  CZ  ARG A 352      20.071  -7.154  -1.580  1.00 91.48           C  
ATOM   2703  N   HIS A 353      20.312  -1.186  -5.614  1.00 86.21           N  
ATOM   2704  CA  HIS A 353      19.874  -0.414  -6.771  1.00 86.21           C  
ATOM   2705  C   HIS A 353      20.787   0.784  -7.011  1.00 86.21           C  
ATOM   2706  CB  HIS A 353      18.430   0.056  -6.586  1.00 86.21           C  
ATOM   2707  O   HIS A 353      21.121   1.095  -8.156  1.00 86.21           O  
ATOM   2708  CG  HIS A 353      17.416  -1.021  -6.806  1.00 86.21           C  
ATOM   2709  CD2 HIS A 353      17.548  -2.283  -7.277  1.00 86.21           C  
ATOM   2710  ND1 HIS A 353      16.076  -0.849  -6.531  1.00 86.21           N  
ATOM   2711  CE1 HIS A 353      15.427  -1.963  -6.825  1.00 86.21           C  
ATOM   2712  NE2 HIS A 353      16.296  -2.849  -7.279  1.00 86.21           N  
ATOM   2713  N   GLN A 354      21.107   1.455  -5.941  1.00 88.11           N  
ATOM   2714  CA  GLN A 354      22.025   2.582  -6.061  1.00 88.11           C  
ATOM   2715  C   GLN A 354      23.360   2.143  -6.658  1.00 88.11           C  
ATOM   2716  CB  GLN A 354      22.251   3.239  -4.699  1.00 88.11           C  
ATOM   2717  O   GLN A 354      23.942   2.854  -7.480  1.00 88.11           O  
ATOM   2718  CG  GLN A 354      21.089   4.108  -4.236  1.00 88.11           C  
ATOM   2719  CD  GLN A 354      21.247   4.583  -2.803  1.00 88.11           C  
ATOM   2720  NE2 GLN A 354      20.205   5.212  -2.270  1.00 88.11           N  
ATOM   2721  OE1 GLN A 354      22.295   4.386  -2.182  1.00 88.11           O  
ATOM   2722  N   ALA A 355      23.820   1.044  -6.242  1.00 90.89           N  
ATOM   2723  CA  ALA A 355      25.063   0.508  -6.790  1.00 90.89           C  
ATOM   2724  C   ALA A 355      24.922   0.210  -8.280  1.00 90.89           C  
ATOM   2725  CB  ALA A 355      25.477  -0.754  -6.036  1.00 90.89           C  
ATOM   2726  O   ALA A 355      25.828   0.499  -9.066  1.00 90.89           O  
ATOM   2727  N   ASP A 356      23.810  -0.374  -8.703  1.00 92.02           N  
ATOM   2728  CA  ASP A 356      23.560  -0.678 -10.109  1.00 92.02           C  
ATOM   2729  C   ASP A 356      23.503   0.599 -10.945  1.00 92.02           C  
ATOM   2730  CB  ASP A 356      22.258  -1.466 -10.264  1.00 92.02           C  
ATOM   2731  O   ASP A 356      24.053   0.650 -12.047  1.00 92.02           O  
ATOM   2732  CG  ASP A 356      22.363  -2.891  -9.750  1.00 92.02           C  
ATOM   2733  OD1 ASP A 356      23.494  -3.388  -9.555  1.00 92.02           O  
ATOM   2734  OD2 ASP A 356      21.306  -3.525  -9.541  1.00 92.02           O  
ATOM   2735  N   ILE A 357      22.796   1.556 -10.357  1.00 91.25           N  
ATOM   2736  CA  ILE A 357      22.707   2.835 -11.052  1.00 91.25           C  
ATOM   2737  C   ILE A 357      24.105   3.419 -11.241  1.00 91.25           C  
ATOM   2738  CB  ILE A 357      21.808   3.833 -10.288  1.00 91.25           C  
ATOM   2739  O   ILE A 357      24.437   3.917 -12.319  1.00 91.25           O  
ATOM   2740  CG1 ILE A 357      20.348   3.369 -10.321  1.00 91.25           C  
ATOM   2741  CG2 ILE A 357      21.949   5.242 -10.871  1.00 91.25           C  
ATOM   2742  CD1 ILE A 357      19.422   4.175  -9.419  1.00 91.25           C  
ATOM   2743  N   ALA A 358      24.875   3.360 -10.184  1.00 93.79           N  
ATOM   2744  CA  ALA A 358      26.244   3.861 -10.266  1.00 93.79           C  
ATOM   2745  C   ALA A 358      27.042   3.107 -11.326  1.00 93.79           C  
ATOM   2746  CB  ALA A 358      26.933   3.751  -8.908  1.00 93.79           C  
ATOM   2747  O   ALA A 358      27.801   3.712 -12.088  1.00 93.79           O  
ATOM   2748  N   SER A 359      26.921   1.799 -11.389  1.00 97.06           N  
ATOM   2749  CA  SER A 359      27.610   0.979 -12.380  1.00 97.06           C  
ATOM   2750  C   SER A 359      27.194   1.358 -13.797  1.00 97.06           C  
ATOM   2751  CB  SER A 359      27.330  -0.505 -12.137  1.00 97.06           C  
ATOM   2752  O   SER A 359      28.036   1.450 -14.693  1.00 97.06           O  
ATOM   2753  OG  SER A 359      25.994  -0.828 -12.484  1.00 97.06           O  
ATOM   2754  N   TYR A 360      25.857   1.537 -14.029  1.00 93.42           N  
ATOM   2755  CA  TYR A 360      25.366   1.944 -15.340  1.00 93.42           C  
ATOM   2756  C   TYR A 360      25.895   3.323 -15.717  1.00 93.42           C  
ATOM   2757  CB  TYR A 360      23.834   1.948 -15.364  1.00 93.42           C  
ATOM   2758  O   TYR A 360      26.280   3.555 -16.865  1.00 93.42           O  
ATOM   2759  CG  TYR A 360      23.222   0.573 -15.257  1.00 93.42           C  
ATOM   2760  CD1 TYR A 360      23.667  -0.474 -16.061  1.00 93.42           C  
ATOM   2761  CD2 TYR A 360      22.197   0.317 -14.352  1.00 93.42           C  
ATOM   2762  CE1 TYR A 360      23.105  -1.743 -15.967  1.00 93.42           C  
ATOM   2763  CE2 TYR A 360      21.627  -0.948 -14.249  1.00 93.42           C  
ATOM   2764  OH  TYR A 360      21.527  -3.224 -14.962  1.00 93.42           O  
ATOM   2765  CZ  TYR A 360      22.087  -1.970 -15.060  1.00 93.42           C  
ATOM   2766  N   GLN A 361      25.923   4.188 -14.746  1.00 96.52           N  
ATOM   2767  CA  GLN A 361      26.459   5.520 -15.005  1.00 96.52           C  
ATOM   2768  C   GLN A 361      27.926   5.452 -15.419  1.00 96.52           C  
ATOM   2769  CB  GLN A 361      26.302   6.412 -13.772  1.00 96.52           C  
ATOM   2770  O   GLN A 361      28.357   6.176 -16.319  1.00 96.52           O  
ATOM   2771  CG  GLN A 361      24.872   6.873 -13.525  1.00 96.52           C  
ATOM   2772  CD  GLN A 361      24.733   7.702 -12.261  1.00 96.52           C  
ATOM   2773  NE2 GLN A 361      23.553   8.278 -12.057  1.00 96.52           N  
ATOM   2774  OE1 GLN A 361      25.678   7.823 -11.475  1.00 96.52           O  
ATOM   2775  N   GLU A 362      28.653   4.639 -14.709  1.00 97.91           N  
ATOM   2776  CA  GLU A 362      30.053   4.444 -15.077  1.00 97.91           C  
ATOM   2777  C   GLU A 362      30.178   3.870 -16.485  1.00 97.91           C  
ATOM   2778  CB  GLU A 362      30.750   3.525 -14.070  1.00 97.91           C  
ATOM   2779  O   GLU A 362      31.046   4.287 -17.256  1.00 97.91           O  
ATOM   2780  CG  GLU A 362      31.002   4.174 -12.717  1.00 97.91           C  
ATOM   2781  CD  GLU A 362      31.532   3.201 -11.675  1.00 97.91           C  
ATOM   2782  OE1 GLU A 362      31.673   3.594 -10.495  1.00 97.91           O  
ATOM   2783  OE2 GLU A 362      31.809   2.038 -12.042  1.00 97.91           O  
ATOM   2784  N   ALA A 363      29.365   2.913 -16.841  1.00 97.70           N  
ATOM   2785  CA  ALA A 363      29.373   2.323 -18.177  1.00 97.70           C  
ATOM   2786  C   ALA A 363      29.069   3.374 -19.242  1.00 97.70           C  
ATOM   2787  CB  ALA A 363      28.366   1.179 -18.260  1.00 97.70           C  
ATOM   2788  O   ALA A 363      29.717   3.409 -20.291  1.00 97.70           O  
ATOM   2789  N   ILE A 364      28.091   4.151 -18.926  1.00 96.64           N  
ATOM   2790  CA  ILE A 364      27.727   5.216 -19.854  1.00 96.64           C  
ATOM   2791  C   ILE A 364      28.914   6.156 -20.052  1.00 96.64           C  
ATOM   2792  CB  ILE A 364      26.496   6.005 -19.355  1.00 96.64           C  
ATOM   2793  O   ILE A 364      29.233   6.533 -21.182  1.00 96.64           O  
ATOM   2794  CG1 ILE A 364      25.238   5.131 -19.421  1.00 96.64           C  
ATOM   2795  CG2 ILE A 364      26.312   7.290 -20.167  1.00 96.64           C  
ATOM   2796  CD1 ILE A 364      24.019   5.748 -18.750  1.00 96.64           C  
ATOM   2797  N   GLN A 365      29.510   6.520 -18.948  1.00 98.11           N  
ATOM   2798  CA  GLN A 365      30.659   7.417 -19.019  1.00 98.11           C  
ATOM   2799  C   GLN A 365      31.790   6.800 -19.837  1.00 98.11           C  
ATOM   2800  CB  GLN A 365      31.156   7.766 -17.615  1.00 98.11           C  
ATOM   2801  O   GLN A 365      32.445   7.490 -20.620  1.00 98.11           O  
ATOM   2802  CG  GLN A 365      30.217   8.682 -16.841  1.00 98.11           C  
ATOM   2803  CD  GLN A 365      30.650   8.884 -15.401  1.00 98.11           C  
ATOM   2804  NE2 GLN A 365      29.749   9.412 -14.580  1.00 98.11           N  
ATOM   2805  OE1 GLN A 365      31.784   8.566 -15.029  1.00 98.11           O  
ATOM   2806  N   GLN A 366      32.020   5.556 -19.642  1.00 98.43           N  
ATOM   2807  CA  GLN A 366      33.049   4.854 -20.401  1.00 98.43           C  
ATOM   2808  C   GLN A 366      32.735   4.865 -21.894  1.00 98.43           C  
ATOM   2809  CB  GLN A 366      33.195   3.414 -19.905  1.00 98.43           C  
ATOM   2810  O   GLN A 366      33.620   5.105 -22.718  1.00 98.43           O  
ATOM   2811  CG  GLN A 366      33.854   3.298 -18.538  1.00 98.43           C  
ATOM   2812  CD  GLN A 366      33.888   1.872 -18.022  1.00 98.43           C  
ATOM   2813  NE2 GLN A 366      34.515   1.674 -16.867  1.00 98.43           N  
ATOM   2814  OE1 GLN A 366      33.356   0.955 -18.656  1.00 98.43           O  
ATOM   2815  N   LEU A 367      31.517   4.563 -22.207  1.00 98.01           N  
ATOM   2816  CA  LEU A 367      31.107   4.562 -23.607  1.00 98.01           C  
ATOM   2817  C   LEU A 367      31.211   5.962 -24.205  1.00 98.01           C  
ATOM   2818  CB  LEU A 367      29.675   4.041 -23.746  1.00 98.01           C  
ATOM   2819  O   LEU A 367      31.645   6.122 -25.348  1.00 98.01           O  
ATOM   2820  CG  LEU A 367      29.482   2.533 -23.574  1.00 98.01           C  
ATOM   2821  CD1 LEU A 367      27.998   2.185 -23.568  1.00 98.01           C  
ATOM   2822  CD2 LEU A 367      30.211   1.771 -24.675  1.00 98.01           C  
ATOM   2823  N   ASP A 368      30.799   6.951 -23.486  1.00 97.80           N  
ATOM   2824  CA  ASP A 368      30.925   8.334 -23.936  1.00 97.80           C  
ATOM   2825  C   ASP A 368      32.386   8.695 -24.197  1.00 97.80           C  
ATOM   2826  CB  ASP A 368      30.323   9.291 -22.905  1.00 97.80           C  
ATOM   2827  O   ASP A 368      32.697   9.372 -25.179  1.00 97.80           O  
ATOM   2828  CG  ASP A 368      28.805   9.316 -22.935  1.00 97.80           C  
ATOM   2829  OD1 ASP A 368      28.209   8.927 -23.962  1.00 97.80           O  
ATOM   2830  OD2 ASP A 368      28.200   9.732 -21.924  1.00 97.80           O  
ATOM   2831  N   ALA A 369      33.222   8.244 -23.297  1.00 97.96           N  
ATOM   2832  CA  ALA A 369      34.651   8.494 -23.475  1.00 97.96           C  
ATOM   2833  C   ALA A 369      35.173   7.814 -24.737  1.00 97.96           C  
ATOM   2834  CB  ALA A 369      35.431   8.014 -22.254  1.00 97.96           C  
ATOM   2835  O   ALA A 369      35.944   8.407 -25.496  1.00 97.96           O  
ATOM   2836  N   GLU A 370      34.789   6.575 -24.930  1.00 98.24           N  
ATOM   2837  CA  GLU A 370      35.201   5.844 -26.125  1.00 98.24           C  
ATOM   2838  C   GLU A 370      34.699   6.530 -27.392  1.00 98.24           C  
ATOM   2839  CB  GLU A 370      34.695   4.400 -26.073  1.00 98.24           C  
ATOM   2840  O   GLU A 370      35.413   6.593 -28.395  1.00 98.24           O  
ATOM   2841  CG  GLU A 370      35.385   3.544 -25.021  1.00 98.24           C  
ATOM   2842  CD  GLU A 370      34.791   2.151 -24.897  1.00 98.24           C  
ATOM   2843  OE1 GLU A 370      35.215   1.387 -24.000  1.00 98.24           O  
ATOM   2844  OE2 GLU A 370      33.893   1.819 -25.704  1.00 98.24           O  
ATOM   2845  N   LEU A 371      33.490   6.941 -27.312  1.00 98.11           N  
ATOM   2846  CA  LEU A 371      32.923   7.661 -28.447  1.00 98.11           C  
ATOM   2847  C   LEU A 371      33.732   8.918 -28.751  1.00 98.11           C  
ATOM   2848  CB  LEU A 371      31.464   8.033 -28.171  1.00 98.11           C  
ATOM   2849  O   LEU A 371      34.050   9.191 -29.911  1.00 98.11           O  
ATOM   2850  CG  LEU A 371      30.630   8.450 -29.383  1.00 98.11           C  
ATOM   2851  CD1 LEU A 371      29.181   8.008 -29.206  1.00 98.11           C  
ATOM   2852  CD2 LEU A 371      30.712   9.958 -29.596  1.00 98.11           C  
ATOM   2853  N   ARG A 372      33.985   9.671 -27.719  1.00 98.14           N  
ATOM   2854  CA  ARG A 372      34.794  10.874 -27.884  1.00 98.14           C  
ATOM   2855  C   ARG A 372      36.166  10.536 -28.457  1.00 98.14           C  
ATOM   2856  CB  ARG A 372      34.950  11.605 -26.548  1.00 98.14           C  
ATOM   2857  O   ARG A 372      36.664  11.235 -29.342  1.00 98.14           O  
ATOM   2858  CG  ARG A 372      33.690  12.322 -26.088  1.00 98.14           C  
ATOM   2859  CD  ARG A 372      33.947  13.179 -24.857  1.00 98.14           C  
ATOM   2860  NE  ARG A 372      32.701  13.628 -24.243  1.00 98.14           N  
ATOM   2861  NH1 ARG A 372      32.476  11.787 -22.865  1.00 98.14           N  
ATOM   2862  NH2 ARG A 372      30.906  13.456 -22.820  1.00 98.14           N  
ATOM   2863  CZ  ARG A 372      32.030  12.956 -23.311  1.00 98.14           C  
ATOM   2864  N   ASN A 373      36.749   9.550 -27.925  1.00 98.35           N  
ATOM   2865  CA  ASN A 373      38.061   9.119 -28.397  1.00 98.35           C  
ATOM   2866  C   ASN A 373      38.031   8.748 -29.877  1.00 98.35           C  
ATOM   2867  CB  ASN A 373      38.570   7.940 -27.564  1.00 98.35           C  
ATOM   2868  O   ASN A 373      38.914   9.145 -30.639  1.00 98.35           O  
ATOM   2869  CG  ASN A 373      39.150   8.373 -26.232  1.00 98.35           C  
ATOM   2870  ND2 ASN A 373      39.353   7.416 -25.334  1.00 98.35           N  
ATOM   2871  OD1 ASN A 373      39.414   9.558 -26.012  1.00 98.35           O  
ATOM   2872  N   THR A 374      37.056   7.958 -30.340  1.00 97.43           N  
ATOM   2873  CA  THR A 374      36.947   7.550 -31.736  1.00 97.43           C  
ATOM   2874  C   THR A 374      36.722   8.761 -32.637  1.00 97.43           C  
ATOM   2875  CB  THR A 374      35.803   6.539 -31.935  1.00 97.43           C  
ATOM   2876  O   THR A 374      37.253   8.823 -33.747  1.00 97.43           O  
ATOM   2877  CG2 THR A 374      36.068   5.250 -31.165  1.00 97.43           C  
ATOM   2878  OG1 THR A 374      34.576   7.116 -31.471  1.00 97.43           O  
ATOM   2879  N   LYS A 375      35.922   9.648 -32.149  1.00 98.05           N  
ATOM   2880  CA  LYS A 375      35.702  10.874 -32.911  1.00 98.05           C  
ATOM   2881  C   LYS A 375      37.005  11.645 -33.099  1.00 98.05           C  
ATOM   2882  CB  LYS A 375      34.664  11.759 -32.219  1.00 98.05           C  
ATOM   2883  O   LYS A 375      37.279  12.155 -34.188  1.00 98.05           O  
ATOM   2884  CG  LYS A 375      33.237  11.244 -32.333  1.00 98.05           C  
ATOM   2885  CD  LYS A 375      32.246  12.196 -31.676  1.00 98.05           C  
ATOM   2886  CE  LYS A 375      30.823  11.658 -31.745  1.00 98.05           C  
ATOM   2887  NZ  LYS A 375      29.873  12.501 -30.958  1.00 98.05           N  
ATOM   2888  N   TRP A 376      37.693  11.761 -31.996  1.00 98.36           N  
ATOM   2889  CA  TRP A 376      38.985  12.435 -32.065  1.00 98.36           C  
ATOM   2890  C   TRP A 376      39.917  11.728 -33.044  1.00 98.36           C  
ATOM   2891  CB  TRP A 376      39.634  12.500 -30.680  1.00 98.36           C  
ATOM   2892  O   TRP A 376      40.609  12.378 -33.832  1.00 98.36           O  
ATOM   2893  CG  TRP A 376      40.856  13.366 -30.619  1.00 98.36           C  
ATOM   2894  CD1 TRP A 376      40.898  14.724 -30.468  1.00 98.36           C  
ATOM   2895  CD2 TRP A 376      42.216  12.931 -30.714  1.00 98.36           C  
ATOM   2896  CE2 TRP A 376      43.031  14.080 -30.611  1.00 98.36           C  
ATOM   2897  CE3 TRP A 376      42.826  11.679 -30.874  1.00 98.36           C  
ATOM   2898  NE1 TRP A 376      42.203  15.160 -30.462  1.00 98.36           N  
ATOM   2899  CH2 TRP A 376      44.996  12.777 -30.822  1.00 98.36           C  
ATOM   2900  CZ2 TRP A 376      44.425  14.014 -30.664  1.00 98.36           C  
ATOM   2901  CZ3 TRP A 376      44.213  11.615 -30.927  1.00 98.36           C  
ATOM   2902  N   GLU A 377      39.999  10.417 -32.949  1.00 98.17           N  
ATOM   2903  CA  GLU A 377      40.836   9.633 -33.853  1.00 98.17           C  
ATOM   2904  C   GLU A 377      40.412   9.827 -35.306  1.00 98.17           C  
ATOM   2905  CB  GLU A 377      40.782   8.148 -33.483  1.00 98.17           C  
ATOM   2906  O   GLU A 377      41.259   9.949 -36.193  1.00 98.17           O  
ATOM   2907  CG  GLU A 377      41.519   7.808 -32.196  1.00 98.17           C  
ATOM   2908  CD  GLU A 377      41.284   6.379 -31.731  1.00 98.17           C  
ATOM   2909  OE1 GLU A 377      41.814   5.994 -30.664  1.00 98.17           O  
ATOM   2910  OE2 GLU A 377      40.566   5.639 -32.439  1.00 98.17           O  
ATOM   2911  N   MET A 378      39.176   9.841 -35.551  1.00 97.94           N  
ATOM   2912  CA  MET A 378      38.663  10.075 -36.898  1.00 97.94           C  
ATOM   2913  C   MET A 378      39.105  11.438 -37.420  1.00 97.94           C  
ATOM   2914  CB  MET A 378      37.137   9.978 -36.917  1.00 97.94           C  
ATOM   2915  O   MET A 378      39.544  11.556 -38.566  1.00 97.94           O  
ATOM   2916  CG  MET A 378      36.545   9.892 -38.315  1.00 97.94           C  
ATOM   2917  SD  MET A 378      34.717   9.736 -38.296  1.00 97.94           S  
ATOM   2918  CE  MET A 378      34.334  10.249 -39.994  1.00 97.94           C  
ATOM   2919  N   ALA A 379      38.883  12.401 -36.591  1.00 97.52           N  
ATOM   2920  CA  ALA A 379      39.309  13.749 -36.958  1.00 97.52           C  
ATOM   2921  C   ALA A 379      40.804  13.790 -37.259  1.00 97.52           C  
ATOM   2922  CB  ALA A 379      38.966  14.737 -35.846  1.00 97.52           C  
ATOM   2923  O   ALA A 379      41.234  14.437 -38.217  1.00 97.52           O  
ATOM   2924  N   ALA A 380      41.552  13.158 -36.448  1.00 98.01           N  
ATOM   2925  CA  ALA A 380      42.996  13.098 -36.660  1.00 98.01           C  
ATOM   2926  C   ALA A 380      43.327  12.443 -37.998  1.00 98.01           C  
ATOM   2927  CB  ALA A 380      43.671  12.340 -35.519  1.00 98.01           C  
ATOM   2928  O   ALA A 380      44.203  12.914 -38.727  1.00 98.01           O  
ATOM   2929  N   GLN A 381      42.673  11.326 -38.364  1.00 97.77           N  
ATOM   2930  CA  GLN A 381      42.884  10.636 -39.632  1.00 97.77           C  
ATOM   2931  C   GLN A 381      42.531  11.536 -40.813  1.00 97.77           C  
ATOM   2932  CB  GLN A 381      42.059   9.350 -39.688  1.00 97.77           C  
ATOM   2933  O   GLN A 381      43.215  11.521 -41.838  1.00 97.77           O  
ATOM   2934  CG  GLN A 381      42.547   8.265 -38.737  1.00 97.77           C  
ATOM   2935  CD  GLN A 381      41.712   7.000 -38.813  1.00 97.77           C  
ATOM   2936  NE2 GLN A 381      42.271   5.892 -38.338  1.00 97.77           N  
ATOM   2937  OE1 GLN A 381      40.575   7.018 -39.293  1.00 97.77           O  
ATOM   2938  N   LEU A 382      41.489  12.259 -40.672  1.00 97.78           N  
ATOM   2939  CA  LEU A 382      41.084  13.177 -41.731  1.00 97.78           C  
ATOM   2940  C   LEU A 382      42.145  14.248 -41.958  1.00 97.78           C  
ATOM   2941  CB  LEU A 382      39.744  13.833 -41.388  1.00 97.78           C  
ATOM   2942  O   LEU A 382      42.430  14.615 -43.100  1.00 97.78           O  
ATOM   2943  CG  LEU A 382      38.499  12.962 -41.560  1.00 97.78           C  
ATOM   2944  CD1 LEU A 382      37.280  13.655 -40.960  1.00 97.78           C  
ATOM   2945  CD2 LEU A 382      38.268  12.643 -43.033  1.00 97.78           C  
ATOM   2946  N   ARG A 383      42.642  14.706 -40.854  1.00 97.84           N  
ATOM   2947  CA  ARG A 383      43.710  15.695 -40.963  1.00 97.84           C  
ATOM   2948  C   ARG A 383      44.932  15.106 -41.659  1.00 97.84           C  
ATOM   2949  CB  ARG A 383      44.098  16.221 -39.579  1.00 97.84           C  
ATOM   2950  O   ARG A 383      45.530  15.750 -42.524  1.00 97.84           O  
ATOM   2951  CG  ARG A 383      43.207  17.345 -39.076  1.00 97.84           C  
ATOM   2952  CD  ARG A 383      43.723  17.932 -37.769  1.00 97.84           C  
ATOM   2953  NE  ARG A 383      42.657  18.585 -37.014  1.00 97.84           N  
ATOM   2954  NH1 ARG A 383      42.817  17.185 -35.182  1.00 97.84           N  
ATOM   2955  NH2 ARG A 383      41.273  18.879 -35.205  1.00 97.84           N  
ATOM   2956  CZ  ARG A 383      42.252  18.215 -35.802  1.00 97.84           C  
ATOM   2957  N   GLU A 384      45.350  13.914 -41.263  1.00 97.62           N  
ATOM   2958  CA  GLU A 384      46.485  13.246 -41.893  1.00 97.62           C  
ATOM   2959  C   GLU A 384      46.236  13.021 -43.381  1.00 97.62           C  
ATOM   2960  CB  GLU A 384      46.775  11.912 -41.200  1.00 97.62           C  
ATOM   2961  O   GLU A 384      47.150  13.161 -44.197  1.00 97.62           O  
ATOM   2962  CG  GLU A 384      47.364  12.060 -39.804  1.00 97.62           C  
ATOM   2963  CD  GLU A 384      47.506  10.736 -39.070  1.00 97.62           C  
ATOM   2964  OE1 GLU A 384      47.797  10.745 -37.853  1.00 97.62           O  
ATOM   2965  OE2 GLU A 384      47.325   9.681 -39.718  1.00 97.62           O  
ATOM   2966  N   TYR A 385      45.033  12.645 -43.718  1.00 98.07           N  
ATOM   2967  CA  TYR A 385      44.673  12.457 -45.120  1.00 98.07           C  
ATOM   2968  C   TYR A 385      44.826  13.757 -45.901  1.00 98.07           C  
ATOM   2969  CB  TYR A 385      43.237  11.940 -45.242  1.00 98.07           C  
ATOM   2970  O   TYR A 385      45.344  13.758 -47.020  1.00 98.07           O  
ATOM   2971  CG  TYR A 385      43.112  10.446 -45.065  1.00 98.07           C  
ATOM   2972  CD1 TYR A 385      43.589   9.568 -46.036  1.00 98.07           C  
ATOM   2973  CD2 TYR A 385      42.517   9.909 -43.929  1.00 98.07           C  
ATOM   2974  CE1 TYR A 385      43.475   8.191 -45.879  1.00 98.07           C  
ATOM   2975  CE2 TYR A 385      42.397   8.534 -43.761  1.00 98.07           C  
ATOM   2976  OH  TYR A 385      42.763   6.321 -44.579  1.00 98.07           O  
ATOM   2977  CZ  TYR A 385      42.879   7.684 -44.740  1.00 98.07           C  
ATOM   2978  N   GLN A 386      44.295  14.814 -45.376  1.00 97.88           N  
ATOM   2979  CA  GLN A 386      44.433  16.119 -46.015  1.00 97.88           C  
ATOM   2980  C   GLN A 386      45.901  16.484 -46.209  1.00 97.88           C  
ATOM   2981  CB  GLN A 386      43.728  17.197 -45.191  1.00 97.88           C  
ATOM   2982  O   GLN A 386      46.286  16.993 -47.263  1.00 97.88           O  
ATOM   2983  CG  GLN A 386      43.595  18.533 -45.910  1.00 97.88           C  
ATOM   2984  CD  GLN A 386      42.759  19.535 -45.138  1.00 97.88           C  
ATOM   2985  NE2 GLN A 386      42.030  20.380 -45.859  1.00 97.88           N  
ATOM   2986  OE1 GLN A 386      42.766  19.550 -43.903  1.00 97.88           O  
ATOM   2987  N   ASP A 387      46.667  16.274 -45.170  1.00 97.58           N  
ATOM   2988  CA  ASP A 387      48.096  16.558 -45.258  1.00 97.58           C  
ATOM   2989  C   ASP A 387      48.747  15.754 -46.381  1.00 97.58           C  
ATOM   2990  CB  ASP A 387      48.786  16.255 -43.926  1.00 97.58           C  
ATOM   2991  O   ASP A 387      49.569  16.282 -47.133  1.00 97.58           O  
ATOM   2992  CG  ASP A 387      48.446  17.261 -42.840  1.00 97.58           C  
ATOM   2993  OD1 ASP A 387      47.900  18.340 -43.157  1.00 97.58           O  
ATOM   2994  OD2 ASP A 387      48.729  16.973 -41.657  1.00 97.58           O  
ATOM   2995  N   LEU A 388      48.434  14.493 -46.522  1.00 97.90           N  
ATOM   2996  CA  LEU A 388      48.955  13.640 -47.585  1.00 97.90           C  
ATOM   2997  C   LEU A 388      48.495  14.132 -48.952  1.00 97.90           C  
ATOM   2998  CB  LEU A 388      48.511  12.190 -47.375  1.00 97.90           C  
ATOM   2999  O   LEU A 388      49.272  14.135 -49.910  1.00 97.90           O  
ATOM   3000  CG  LEU A 388      49.130  11.149 -48.308  1.00 97.90           C  
ATOM   3001  CD1 LEU A 388      50.649  11.151 -48.171  1.00 97.90           C  
ATOM   3002  CD2 LEU A 388      48.564   9.764 -48.016  1.00 97.90           C  
ATOM   3003  N   LEU A 389      47.284  14.426 -49.019  1.00 97.49           N  
ATOM   3004  CA  LEU A 389      46.750  14.997 -50.251  1.00 97.49           C  
ATOM   3005  C   LEU A 389      47.544  16.230 -50.668  1.00 97.49           C  
ATOM   3006  CB  LEU A 389      45.273  15.361 -50.077  1.00 97.49           C  
ATOM   3007  O   LEU A 389      47.863  16.399 -51.847  1.00 97.49           O  
ATOM   3008  CG  LEU A 389      44.572  15.953 -51.300  1.00 97.49           C  
ATOM   3009  CD1 LEU A 389      44.533  14.934 -52.434  1.00 97.49           C  
ATOM   3010  CD2 LEU A 389      43.164  16.413 -50.939  1.00 97.49           C  
ATOM   3011  N   ASN A 390      47.758  17.144 -49.664  1.00 97.19           N  
ATOM   3012  CA  ASN A 390      48.555  18.334 -49.947  1.00 97.19           C  
ATOM   3013  C   ASN A 390      49.930  17.969 -50.499  1.00 97.19           C  
ATOM   3014  CB  ASN A 390      48.698  19.196 -48.692  1.00 97.19           C  
ATOM   3015  O   ASN A 390      50.413  18.601 -51.440  1.00 97.19           O  
ATOM   3016  CG  ASN A 390      47.403  19.881 -48.303  1.00 97.19           C  
ATOM   3017  ND2 ASN A 390      47.311  20.307 -47.048  1.00 97.19           N  
ATOM   3018  OD1 ASN A 390      46.492  20.026 -49.122  1.00 97.19           O  
ATOM   3019  N   VAL A 391      50.653  17.021 -49.937  1.00 97.88           N  
ATOM   3020  CA  VAL A 391      51.954  16.563 -50.414  1.00 97.88           C  
ATOM   3021  C   VAL A 391      51.822  16.024 -51.836  1.00 97.88           C  
ATOM   3022  CB  VAL A 391      52.549  15.480 -49.486  1.00 97.88           C  
ATOM   3023  O   VAL A 391      52.660  16.310 -52.695  1.00 97.88           O  
ATOM   3024  CG1 VAL A 391      53.805  14.869 -50.106  1.00 97.88           C  
ATOM   3025  CG2 VAL A 391      52.859  16.067 -48.111  1.00 97.88           C  
ATOM   3026  N   LYS A 392      50.782  15.242 -52.119  1.00 97.73           N  
ATOM   3027  CA  LYS A 392      50.540  14.707 -53.456  1.00 97.73           C  
ATOM   3028  C   LYS A 392      50.388  15.829 -54.478  1.00 97.73           C  
ATOM   3029  CB  LYS A 392      49.293  13.820 -53.462  1.00 97.73           C  
ATOM   3030  O   LYS A 392      50.943  15.755 -55.576  1.00 97.73           O  
ATOM   3031  CG  LYS A 392      49.006  13.166 -54.805  1.00 97.73           C  
ATOM   3032  CD  LYS A 392      47.931  13.922 -55.577  1.00 97.73           C  
ATOM   3033  CE  LYS A 392      47.716  13.329 -56.963  1.00 97.73           C  
ATOM   3034  NZ  LYS A 392      46.654  14.058 -57.718  1.00 97.73           N  
ATOM   3035  N   MET A 393      49.620  16.811 -54.070  1.00 98.02           N  
ATOM   3036  CA  MET A 393      49.401  17.941 -54.968  1.00 98.02           C  
ATOM   3037  C   MET A 393      50.710  18.668 -55.257  1.00 98.02           C  
ATOM   3038  CB  MET A 393      48.384  18.915 -54.370  1.00 98.02           C  
ATOM   3039  O   MET A 393      50.975  19.047 -56.399  1.00 98.02           O  
ATOM   3040  CG  MET A 393      46.954  18.398 -54.391  1.00 98.02           C  
ATOM   3041  SD  MET A 393      45.750  19.636 -53.771  1.00 98.02           S  
ATOM   3042  CE  MET A 393      45.992  20.958 -54.990  1.00 98.02           C  
ATOM   3043  N   ALA A 394      51.490  18.855 -54.181  1.00 97.75           N  
ATOM   3044  CA  ALA A 394      52.796  19.492 -54.333  1.00 97.75           C  
ATOM   3045  C   ALA A 394      53.678  18.710 -55.303  1.00 97.75           C  
ATOM   3046  CB  ALA A 394      53.486  19.622 -52.978  1.00 97.75           C  
ATOM   3047  O   ALA A 394      54.340  19.298 -56.162  1.00 97.75           O  
ATOM   3048  N   LEU A 395      53.652  17.420 -55.192  1.00 97.55           N  
ATOM   3049  CA  LEU A 395      54.425  16.569 -56.089  1.00 97.55           C  
ATOM   3050  C   LEU A 395      53.910  16.677 -57.520  1.00 97.55           C  
ATOM   3051  CB  LEU A 395      54.371  15.111 -55.624  1.00 97.55           C  
ATOM   3052  O   LEU A 395      54.698  16.681 -58.469  1.00 97.55           O  
ATOM   3053  CG  LEU A 395      55.158  14.774 -54.357  1.00 97.55           C  
ATOM   3054  CD1 LEU A 395      54.906  13.327 -53.946  1.00 97.55           C  
ATOM   3055  CD2 LEU A 395      56.647  15.023 -54.570  1.00 97.55           C  
ATOM   3056  N   ASP A 396      52.659  16.635 -57.732  1.00 97.22           N  
ATOM   3057  CA  ASP A 396      52.063  16.790 -59.055  1.00 97.22           C  
ATOM   3058  C   ASP A 396      52.539  18.077 -59.725  1.00 97.22           C  
ATOM   3059  CB  ASP A 396      50.536  16.780 -58.960  1.00 97.22           C  
ATOM   3060  O   ASP A 396      52.795  18.098 -60.931  1.00 97.22           O  
ATOM   3061  CG  ASP A 396      49.965  15.394 -58.721  1.00 97.22           C  
ATOM   3062  OD1 ASP A 396      50.639  14.392 -59.046  1.00 97.22           O  
ATOM   3063  OD2 ASP A 396      48.830  15.301 -58.206  1.00 97.22           O  
ATOM   3064  N   ILE A 397      52.523  19.132 -58.875  1.00 96.38           N  
ATOM   3065  CA  ILE A 397      53.018  20.402 -59.396  1.00 96.38           C  
ATOM   3066  C   ILE A 397      54.485  20.259 -59.796  1.00 96.38           C  
ATOM   3067  CB  ILE A 397      52.852  21.540 -58.364  1.00 96.38           C  
ATOM   3068  O   ILE A 397      54.900  20.757 -60.846  1.00 96.38           O  
ATOM   3069  CG1 ILE A 397      51.366  21.808 -58.099  1.00 96.38           C  
ATOM   3070  CG2 ILE A 397      53.562  22.810 -58.841  1.00 96.38           C  
ATOM   3071  CD1 ILE A 397      51.105  22.719 -56.907  1.00 96.38           C  
ATOM   3072  N   GLU A 398      55.332  19.636 -59.026  1.00 97.20           N  
ATOM   3073  CA  GLU A 398      56.745  19.413 -59.318  1.00 97.20           C  
ATOM   3074  C   GLU A 398      56.923  18.615 -60.606  1.00 97.20           C  
ATOM   3075  CB  GLU A 398      57.428  18.692 -58.153  1.00 97.20           C  
ATOM   3076  O   GLU A 398      57.775  18.944 -61.434  1.00 97.20           O  
ATOM   3077  CG  GLU A 398      57.600  19.554 -56.911  1.00 97.20           C  
ATOM   3078  CD  GLU A 398      58.212  18.804 -55.740  1.00 97.20           C  
ATOM   3079  OE1 GLU A 398      58.307  19.380 -54.632  1.00 97.20           O  
ATOM   3080  OE2 GLU A 398      58.602  17.630 -55.931  1.00 97.20           O  
ATOM   3081  N   ILE A 399      56.091  17.548 -60.746  1.00 95.71           N  
ATOM   3082  CA  ILE A 399      56.151  16.705 -61.935  1.00 95.71           C  
ATOM   3083  C   ILE A 399      55.810  17.532 -63.172  1.00 95.71           C  
ATOM   3084  CB  ILE A 399      55.197  15.495 -61.819  1.00 95.71           C  
ATOM   3085  O   ILE A 399      56.469  17.414 -64.208  1.00 95.71           O  
ATOM   3086  CG1 ILE A 399      55.686  14.532 -60.732  1.00 95.71           C  
ATOM   3087  CG2 ILE A 399      55.066  14.780 -63.167  1.00 95.71           C  
ATOM   3088  CD1 ILE A 399      54.715  13.399 -60.426  1.00 95.71           C  
ATOM   3089  N   ALA A 400      54.791  18.292 -63.021  1.00 95.92           N  
ATOM   3090  CA  ALA A 400      54.381  19.165 -64.118  1.00 95.92           C  
ATOM   3091  C   ALA A 400      55.500  20.130 -64.497  1.00 95.92           C  
ATOM   3092  CB  ALA A 400      53.120  19.938 -63.741  1.00 95.92           C  
ATOM   3093  O   ALA A 400      55.730  20.391 -65.681  1.00 95.92           O  
ATOM   3094  N   ALA A 401      56.060  20.658 -63.459  1.00 95.27           N  
ATOM   3095  CA  ALA A 401      57.182  21.561 -63.705  1.00 95.27           C  
ATOM   3096  C   ALA A 401      58.316  20.843 -64.429  1.00 95.27           C  
ATOM   3097  CB  ALA A 401      57.684  22.155 -62.391  1.00 95.27           C  
ATOM   3098  O   ALA A 401      58.909  21.388 -65.364  1.00 95.27           O  
ATOM   3099  N   TYR A 402      58.708  19.623 -63.863  1.00 96.36           N  
ATOM   3100  CA  TYR A 402      59.730  18.831 -64.540  1.00 96.36           C  
ATOM   3101  C   TYR A 402      59.323  18.531 -65.978  1.00 96.36           C  
ATOM   3102  CB  TYR A 402      59.983  17.523 -63.785  1.00 96.36           C  
ATOM   3103  O   TYR A 402      60.153  18.584 -66.888  1.00 96.36           O  
ATOM   3104  CG  TYR A 402      60.701  17.710 -62.470  1.00 96.36           C  
ATOM   3105  CD1 TYR A 402      61.925  18.373 -62.410  1.00 96.36           C  
ATOM   3106  CD2 TYR A 402      60.157  17.225 -61.286  1.00 96.36           C  
ATOM   3107  CE1 TYR A 402      62.591  18.546 -61.202  1.00 96.36           C  
ATOM   3108  CE2 TYR A 402      60.814  17.393 -60.071  1.00 96.36           C  
ATOM   3109  OH  TYR A 402      62.683  18.222 -58.839  1.00 96.36           O  
ATOM   3110  CZ  TYR A 402      62.028  18.054 -60.039  1.00 96.36           C  
ATOM   3111  N   ARG A 403      58.151  18.152 -66.317  1.00 94.71           N  
ATOM   3112  CA  ARG A 403      57.660  17.899 -67.667  1.00 94.71           C  
ATOM   3113  C   ARG A 403      57.840  19.126 -68.555  1.00 94.71           C  
ATOM   3114  CB  ARG A 403      56.187  17.486 -67.636  1.00 94.71           C  
ATOM   3115  O   ARG A 403      58.229  19.006 -69.718  1.00 94.71           O  
ATOM   3116  CG  ARG A 403      55.957  16.059 -67.165  1.00 94.71           C  
ATOM   3117  CD  ARG A 403      54.483  15.683 -67.203  1.00 94.71           C  
ATOM   3118  NE  ARG A 403      54.266  14.306 -66.769  1.00 94.71           N  
ATOM   3119  NH1 ARG A 403      51.970  14.503 -66.598  1.00 94.71           N  
ATOM   3120  NH2 ARG A 403      52.995  12.513 -66.104  1.00 94.71           N  
ATOM   3121  CZ  ARG A 403      53.077  13.777 -66.491  1.00 94.71           C  
ATOM   3122  N   LYS A 404      57.482  20.293 -67.974  1.00 93.36           N  
ATOM   3123  CA  LYS A 404      57.642  21.547 -68.705  1.00 93.36           C  
ATOM   3124  C   LYS A 404      59.110  21.813 -69.025  1.00 93.36           C  
ATOM   3125  CB  LYS A 404      57.061  22.713 -67.904  1.00 93.36           C  
ATOM   3126  O   LYS A 404      59.436  22.298 -70.111  1.00 93.36           O  
ATOM   3127  CG  LYS A 404      55.545  22.818 -67.975  1.00 93.36           C  
ATOM   3128  CD  LYS A 404      55.037  24.066 -67.265  1.00 93.36           C  
ATOM   3129  CE  LYS A 404      53.518  24.158 -67.311  1.00 93.36           C  
ATOM   3130  NZ  LYS A 404      53.001  25.245 -66.426  1.00 93.36           N  
ATOM   3131  N   LEU A 405      60.031  21.636 -68.146  1.00 91.73           N  
ATOM   3132  CA  LEU A 405      61.461  21.825 -68.365  1.00 91.73           C  
ATOM   3133  C   LEU A 405      61.977  20.871 -69.438  1.00 91.73           C  
ATOM   3134  CB  LEU A 405      62.236  21.613 -67.062  1.00 91.73           C  
ATOM   3135  O   LEU A 405      62.803  21.254 -70.269  1.00 91.73           O  
ATOM   3136  CG  LEU A 405      63.704  22.041 -67.070  1.00 91.73           C  
ATOM   3137  CD1 LEU A 405      63.816  23.548 -67.270  1.00 91.73           C  
ATOM   3138  CD2 LEU A 405      64.392  21.616 -65.777  1.00 91.73           C  
ATOM   3139  N   LEU A 406      61.551  19.633 -69.403  1.00 88.19           N  
ATOM   3140  CA  LEU A 406      61.964  18.626 -70.373  1.00 88.19           C  
ATOM   3141  C   LEU A 406      61.431  18.959 -71.763  1.00 88.19           C  
ATOM   3142  CB  LEU A 406      61.478  17.238 -69.946  1.00 88.19           C  
ATOM   3143  O   LEU A 406      62.113  18.732 -72.765  1.00 88.19           O  
ATOM   3144  CG  LEU A 406      62.284  16.547 -68.845  1.00 88.19           C  
ATOM   3145  CD1 LEU A 406      61.506  15.361 -68.285  1.00 88.19           C  
ATOM   3146  CD2 LEU A 406      63.642  16.100 -69.376  1.00 88.19           C  
ATOM   3147  N   GLU A 407      60.153  19.413 -71.877  1.00 82.95           N  
ATOM   3148  CA  GLU A 407      59.602  19.915 -73.132  1.00 82.95           C  
ATOM   3149  C   GLU A 407      60.379  21.131 -73.629  1.00 82.95           C  
ATOM   3150  CB  GLU A 407      58.122  20.268 -72.967  1.00 82.95           C  
ATOM   3151  O   GLU A 407      60.517  21.335 -74.836  1.00 82.95           O  
ATOM   3152  CG  GLU A 407      57.220  19.059 -72.763  1.00 82.95           C  
ATOM   3153  CD  GLU A 407      55.799  19.430 -72.370  1.00 82.95           C  
ATOM   3154  OE1 GLU A 407      54.985  18.517 -72.105  1.00 82.95           O  
ATOM   3155  OE2 GLU A 407      55.498  20.644 -72.326  1.00 82.95           O  
ATOM   3156  N   GLY A 408      60.820  21.998 -72.824  1.00 76.04           N  
ATOM   3157  CA  GLY A 408      61.657  23.138 -73.166  1.00 76.04           C  
ATOM   3158  C   GLY A 408      63.031  22.740 -73.670  1.00 76.04           C  
ATOM   3159  O   GLY A 408      63.585  23.390 -74.558  1.00 76.04           O  
ATOM   3160  N   GLU A 409      63.670  21.643 -73.196  1.00 72.01           N  
ATOM   3161  CA  GLU A 409      64.940  21.091 -73.660  1.00 72.01           C  
ATOM   3162  C   GLU A 409      64.771  20.355 -74.986  1.00 72.01           C  
ATOM   3163  CB  GLU A 409      65.535  20.151 -72.609  1.00 72.01           C  
ATOM   3164  O   GLU A 409      65.672  20.365 -75.827  1.00 72.01           O  
ATOM   3165  CG  GLU A 409      66.093  20.868 -71.388  1.00 72.01           C  
ATOM   3166  CD  GLU A 409      66.837  19.944 -70.437  1.00 72.01           C  
ATOM   3167  OE1 GLU A 409      67.475  20.442 -69.482  1.00 72.01           O  
ATOM   3168  OE2 GLU A 409      66.783  18.712 -70.650  1.00 72.01           O  
ATOM   3169  N   GLU A 410      63.627  19.647 -75.254  1.00 66.72           N  
ATOM   3170  CA  GLU A 410      63.322  19.043 -76.548  1.00 66.72           C  
ATOM   3171  C   GLU A 410      63.135  20.108 -77.624  1.00 66.72           C  
ATOM   3172  CB  GLU A 410      62.069  18.168 -76.451  1.00 66.72           C  
ATOM   3173  O   GLU A 410      63.442  19.876 -78.795  1.00 66.72           O  
ATOM   3174  CG  GLU A 410      62.239  16.949 -75.555  1.00 66.72           C  
ATOM   3175  CD  GLU A 410      60.932  16.224 -75.276  1.00 66.72           C  
ATOM   3176  OE1 GLU A 410      60.939  15.234 -74.509  1.00 66.72           O  
ATOM   3177  OE2 GLU A 410      59.893  16.648 -75.829  1.00 66.72           O  
ATOM   3178  N   CYS A 411      62.789  21.359 -77.211  1.00 59.78           N  
ATOM   3179  CA  CYS A 411      62.665  22.471 -78.148  1.00 59.78           C  
ATOM   3180  C   CYS A 411      64.027  23.087 -78.447  1.00 59.78           C  
ATOM   3181  CB  CYS A 411      61.723  23.538 -77.591  1.00 59.78           C  
ATOM   3182  O   CYS A 411      64.279  23.531 -79.568  1.00 59.78           O  
ATOM   3183  SG  CYS A 411      60.003  23.000 -77.472  1.00 59.78           S  
ATOM   3184  N   ARG A 412      65.152  22.959 -77.684  1.00 61.09           N  
ATOM   3185  CA  ARG A 412      66.511  23.463 -77.853  1.00 61.09           C  
ATOM   3186  C   ARG A 412      67.410  22.411 -78.496  1.00 61.09           C  
ATOM   3187  CB  ARG A 412      67.095  23.899 -76.508  1.00 61.09           C  
ATOM   3188  O   ARG A 412      68.260  22.737 -79.327  1.00 61.09           O  
ATOM   3189  CG  ARG A 412      66.469  25.166 -75.947  1.00 61.09           C  
ATOM   3190  CD  ARG A 412      67.207  25.659 -74.710  1.00 61.09           C  
ATOM   3191  NE  ARG A 412      66.294  26.261 -73.742  1.00 61.09           N  
ATOM   3192  NH1 ARG A 412      67.788  27.870 -73.022  1.00 61.09           N  
ATOM   3193  NH2 ARG A 412      65.685  27.766 -72.117  1.00 61.09           N  
ATOM   3194  CZ  ARG A 412      66.591  27.298 -72.963  1.00 61.09           C  
ATOM   3195  N   ILE A 413      67.300  21.065 -78.272  1.00 59.36           N  
ATOM   3196  CA  ILE A 413      68.082  19.977 -78.848  1.00 59.36           C  
ATOM   3197  C   ILE A 413      67.419  19.491 -80.135  1.00 59.36           C  
ATOM   3198  CB  ILE A 413      68.242  18.806 -77.852  1.00 59.36           C  
ATOM   3199  O   ILE A 413      68.016  18.728 -80.899  1.00 59.36           O  
ATOM   3200  CG1 ILE A 413      68.910  19.292 -76.561  1.00 59.36           C  
ATOM   3201  CG2 ILE A 413      69.041  17.663 -78.486  1.00 59.36           C  
ATOM   3202  CD1 ILE A 413      68.833  18.295 -75.412  1.00 59.36           C  
ATOM   3203  N   GLY A 414      66.710  20.387 -80.952  1.00 53.57           N  
ATOM   3204  CA  GLY A 414      66.406  20.229 -82.365  1.00 53.57           C  
ATOM   3205  C   GLY A 414      65.994  18.815 -82.732  1.00 53.57           C  
ATOM   3206  O   GLY A 414      66.826  18.011 -83.156  1.00 53.57           O  
ATOM   3207  N   PHE A 415      64.990  18.257 -82.353  1.00 47.58           N  
ATOM   3208  CA  PHE A 415      64.237  17.370 -83.232  1.00 47.58           C  
ATOM   3209  C   PHE A 415      63.247  18.159 -84.080  1.00 47.58           C  
ATOM   3210  CB  PHE A 415      63.498  16.304 -82.417  1.00 47.58           C  
ATOM   3211  O   PHE A 415      62.361  18.829 -83.545  1.00 47.58           O  
ATOM   3212  CG  PHE A 415      63.558  14.927 -83.023  1.00 47.58           C  
ATOM   3213  CD1 PHE A 415      62.512  14.450 -83.803  1.00 47.58           C  
ATOM   3214  CD2 PHE A 415      64.661  14.110 -82.810  1.00 47.58           C  
ATOM   3215  CE1 PHE A 415      62.565  13.176 -84.365  1.00 47.58           C  
ATOM   3216  CE2 PHE A 415      64.721  12.836 -83.368  1.00 47.58           C  
ATOM   3217  CZ  PHE A 415      63.671  12.371 -84.144  1.00 47.58           C  
ATOM   3218  N   GLY A 416      63.724  19.146 -84.996  1.00 47.98           N  
ATOM   3219  CA  GLY A 416      63.149  19.522 -86.278  1.00 47.98           C  
ATOM   3220  C   GLY A 416      62.153  18.507 -86.806  1.00 47.98           C  
ATOM   3221  O   GLY A 416      62.278  17.310 -86.538  1.00 47.98           O  
ATOM   3222  N   PRO A 417      60.909  18.889 -87.414  1.00 48.51           N  
ATOM   3223  CA  PRO A 417      59.597  18.568 -87.980  1.00 48.51           C  
ATOM   3224  C   PRO A 417      59.610  17.287 -88.811  1.00 48.51           C  
ATOM   3225  CB  PRO A 417      59.282  19.784 -88.855  1.00 48.51           C  
ATOM   3226  O   PRO A 417      60.528  17.072 -89.606  1.00 48.51           O  
ATOM   3227  CG  PRO A 417      60.608  20.425 -89.109  1.00 48.51           C  
ATOM   3228  CD  PRO A 417      61.661  19.653 -88.367  1.00 48.51           C  
ATOM   3229  N   ILE A 418      59.371  16.075 -88.333  1.00 51.36           N  
ATOM   3230  CA  ILE A 418      58.850  15.026 -89.203  1.00 51.36           C  
ATOM   3231  C   ILE A 418      57.458  15.410 -89.699  1.00 51.36           C  
ATOM   3232  CB  ILE A 418      58.802  13.662 -88.477  1.00 51.36           C  
ATOM   3233  O   ILE A 418      56.625  15.886 -88.924  1.00 51.36           O  
ATOM   3234  CG1 ILE A 418      60.166  13.341 -87.854  1.00 51.36           C  
ATOM   3235  CG2 ILE A 418      58.364  12.554 -89.439  1.00 51.36           C  
ATOM   3236  CD1 ILE A 418      60.135  12.188 -86.859  1.00 51.36           C  
ATOM   3237  N   PRO A 419      57.166  15.631 -91.137  1.00 51.55           N  
ATOM   3238  CA  PRO A 419      56.036  16.015 -91.986  1.00 51.55           C  
ATOM   3239  C   PRO A 419      54.866  15.038 -91.889  1.00 51.55           C  
ATOM   3240  CB  PRO A 419      56.635  16.011 -93.394  1.00 51.55           C  
ATOM   3241  O   PRO A 419      55.039  13.838 -92.116  1.00 51.55           O  
ATOM   3242  CG  PRO A 419      57.668  14.931 -93.367  1.00 51.55           C  
ATOM   3243  CD  PRO A 419      57.832  14.463 -91.949  1.00 51.55           C  
ATOM   3244  N   PHE A 420      54.119  14.973 -90.883  1.00 40.44           N  
ATOM   3245  CA  PHE A 420      52.738  14.607 -91.177  1.00 40.44           C  
ATOM   3246  C   PHE A 420      51.772  15.646 -90.620  1.00 40.44           C  
ATOM   3247  CB  PHE A 420      52.412  13.225 -90.603  1.00 40.44           C  
ATOM   3248  O   PHE A 420      51.828  15.980 -89.434  1.00 40.44           O  
ATOM   3249  CG  PHE A 420      52.580  12.102 -91.590  1.00 40.44           C  
ATOM   3250  CD1 PHE A 420      51.550  11.762 -92.459  1.00 40.44           C  
ATOM   3251  CD2 PHE A 420      53.768  11.386 -91.650  1.00 40.44           C  
ATOM   3252  CE1 PHE A 420      51.702  10.723 -93.374  1.00 40.44           C  
ATOM   3253  CE2 PHE A 420      53.928  10.347 -92.562  1.00 40.44           C  
ATOM   3254  CZ  PHE A 420      52.894  10.016 -93.422  1.00 40.44           C  
ATOM   3255  N   SER A 421      51.581  16.755 -91.349  1.00 48.09           N  
ATOM   3256  CA  SER A 421      50.396  17.585 -91.543  1.00 48.09           C  
ATOM   3257  C   SER A 421      49.118  16.766 -91.396  1.00 48.09           C  
ATOM   3258  CB  SER A 421      50.428  18.253 -92.918  1.00 48.09           C  
ATOM   3259  O   SER A 421      48.905  15.800 -92.133  1.00 48.09           O  
ATOM   3260  OG  SER A 421      51.684  18.870 -93.148  1.00 48.09           O  
ATOM   3261  N   LEU A 422      48.471  16.815 -90.181  1.00 40.66           N  
ATOM   3262  CA  LEU A 422      47.016  16.718 -90.133  1.00 40.66           C  
ATOM   3263  C   LEU A 422      46.412  17.941 -89.450  1.00 40.66           C  
ATOM   3264  CB  LEU A 422      46.588  15.446 -89.397  1.00 40.66           C  
ATOM   3265  O   LEU A 422      46.814  18.300 -88.341  1.00 40.66           O  
ATOM   3266  CG  LEU A 422      45.215  14.880 -89.764  1.00 40.66           C  
ATOM   3267  CD1 LEU A 422      45.283  14.149 -91.101  1.00 40.66           C  
ATOM   3268  CD2 LEU A 422      44.708  13.951 -88.666  1.00 40.66           C  
ATOM   3269  N   PRO A 423      45.679  18.893 -90.167  1.00 46.83           N  
ATOM   3270  CA  PRO A 423      45.098  20.200 -89.853  1.00 46.83           C  
ATOM   3271  C   PRO A 423      44.216  20.169 -88.607  1.00 46.83           C  
ATOM   3272  CB  PRO A 423      44.271  20.527 -91.099  1.00 46.83           C  
ATOM   3273  O   PRO A 423      43.389  19.266 -88.453  1.00 46.83           O  
ATOM   3274  CG  PRO A 423      44.232  19.251 -91.877  1.00 46.83           C  
ATOM   3275  CD  PRO A 423      44.844  18.164 -91.041  1.00 46.83           C  
ATOM   3276  N   GLU A 424      44.658  20.440 -87.334  1.00 40.75           N  
ATOM   3277  CA  GLU A 424      43.869  20.671 -86.128  1.00 40.75           C  
ATOM   3278  C   GLU A 424      43.386  22.117 -86.052  1.00 40.75           C  
ATOM   3279  CB  GLU A 424      44.682  20.322 -84.879  1.00 40.75           C  
ATOM   3280  O   GLU A 424      44.184  23.050 -86.164  1.00 40.75           O  
ATOM   3281  CG  GLU A 424      43.830  20.016 -83.656  1.00 40.75           C  
ATOM   3282  CD  GLU A 424      44.052  18.617 -83.104  1.00 40.75           C  
ATOM   3283  OE1 GLU A 424      43.204  18.130 -82.322  1.00 40.75           O  
ATOM   3284  OE2 GLU A 424      45.084  18.002 -83.455  1.00 40.75           O  
ATOM   3285  N   GLY A 425      42.311  22.484 -86.825  1.00 45.23           N  
ATOM   3286  CA  GLY A 425      41.087  23.230 -86.578  1.00 45.23           C  
ATOM   3287  C   GLY A 425      40.888  23.582 -85.116  1.00 45.23           C  
ATOM   3288  O   GLY A 425      41.231  22.796 -84.230  1.00 45.23           O  
ATOM   3289  N   LEU A 426      41.282  24.769 -84.658  1.00 50.36           N  
ATOM   3290  CA  LEU A 426      40.752  25.824 -83.802  1.00 50.36           C  
ATOM   3291  C   LEU A 426      40.260  25.254 -82.476  1.00 50.36           C  
ATOM   3292  CB  LEU A 426      39.611  26.563 -84.507  1.00 50.36           C  
ATOM   3293  O   LEU A 426      39.579  24.226 -82.452  1.00 50.36           O  
ATOM   3294  CG  LEU A 426      39.985  27.861 -85.225  1.00 50.36           C  
ATOM   3295  CD1 LEU A 426      39.325  27.916 -86.599  1.00 50.36           C  
ATOM   3296  CD2 LEU A 426      39.588  29.071 -84.386  1.00 50.36           C  
ATOM   3297  N   PRO A 427      40.612  25.767 -81.225  1.00 43.92           N  
ATOM   3298  CA  PRO A 427      40.141  25.303 -79.918  1.00 43.92           C  
ATOM   3299  C   PRO A 427      38.704  25.728 -79.623  1.00 43.92           C  
ATOM   3300  CB  PRO A 427      41.116  25.961 -78.938  1.00 43.92           C  
ATOM   3301  O   PRO A 427      38.333  26.879 -79.871  1.00 43.92           O  
ATOM   3302  CG  PRO A 427      41.753  27.066 -79.716  1.00 43.92           C  
ATOM   3303  CD  PRO A 427      41.398  26.894 -81.166  1.00 43.92           C  
ATOM   3304  N   LYS A 428      37.711  24.845 -79.813  1.00 41.73           N  
ATOM   3305  CA  LYS A 428      36.429  24.630 -79.148  1.00 41.73           C  
ATOM   3306  C   LYS A 428      36.613  24.434 -77.646  1.00 41.73           C  
ATOM   3307  CB  LYS A 428      35.708  23.422 -79.750  1.00 41.73           C  
ATOM   3308  O   LYS A 428      37.489  23.681 -77.216  1.00 41.73           O  
ATOM   3309  CG  LYS A 428      34.449  23.776 -80.527  1.00 41.73           C  
ATOM   3310  CD  LYS A 428      34.274  22.880 -81.746  1.00 41.73           C  
ATOM   3311  CE  LYS A 428      33.085  23.313 -82.593  1.00 41.73           C  
ATOM   3312  NZ  LYS A 428      32.944  22.473 -83.820  1.00 41.73           N  
ATOM   3313  N   ILE A 429      36.452  25.442 -76.852  1.00 47.58           N  
ATOM   3314  CA  ILE A 429      35.940  25.662 -75.504  1.00 47.58           C  
ATOM   3315  C   ILE A 429      35.481  24.335 -74.904  1.00 47.58           C  
ATOM   3316  CB  ILE A 429      34.780  26.683 -75.498  1.00 47.58           C  
ATOM   3317  O   ILE A 429      34.742  23.581 -75.541  1.00 47.58           O  
ATOM   3318  CG1 ILE A 429      35.204  27.976 -76.205  1.00 47.58           C  
ATOM   3319  CG2 ILE A 429      34.318  26.968 -74.066  1.00 47.58           C  
ATOM   3320  CD1 ILE A 429      34.041  28.794 -76.749  1.00 47.58           C  
ATOM   3321  N   PRO A 430      36.120  23.768 -73.837  1.00 43.71           N  
ATOM   3322  CA  PRO A 430      35.485  22.571 -73.281  1.00 43.71           C  
ATOM   3323  C   PRO A 430      34.234  22.892 -72.466  1.00 43.71           C  
ATOM   3324  CB  PRO A 430      36.577  21.973 -72.391  1.00 43.71           C  
ATOM   3325  O   PRO A 430      34.200  23.894 -71.749  1.00 43.71           O  
ATOM   3326  CG  PRO A 430      37.522  23.102 -72.135  1.00 43.71           C  
ATOM   3327  CD  PRO A 430      37.266  24.178 -73.150  1.00 43.71           C  
ATOM   3328  N   SER A 431      33.040  22.617 -72.964  1.00 43.58           N  
ATOM   3329  CA  SER A 431      31.735  22.170 -72.486  1.00 43.58           C  
ATOM   3330  C   SER A 431      31.877  21.162 -71.350  1.00 43.58           C  
ATOM   3331  CB  SER A 431      30.928  21.552 -73.629  1.00 43.58           C  
ATOM   3332  O   SER A 431      32.643  20.202 -71.458  1.00 43.58           O  
ATOM   3333  OG  SER A 431      29.727  20.979 -73.144  1.00 43.58           O  
ATOM   3334  N   VAL A 432      32.150  21.581 -70.083  1.00 41.53           N  
ATOM   3335  CA  VAL A 432      31.778  21.124 -68.748  1.00 41.53           C  
ATOM   3336  C   VAL A 432      30.751  19.999 -68.854  1.00 41.53           C  
ATOM   3337  CB  VAL A 432      31.216  22.280 -67.889  1.00 41.53           C  
ATOM   3338  O   VAL A 432      29.745  20.132 -69.555  1.00 41.53           O  
ATOM   3339  CG1 VAL A 432      31.974  22.387 -66.567  1.00 41.53           C  
ATOM   3340  CG2 VAL A 432      31.286  23.598 -68.658  1.00 41.53           C  
ATOM   3341  N   SER A 433      31.115  18.773 -68.939  1.00 37.52           N  
ATOM   3342  CA  SER A 433      30.637  17.454 -68.540  1.00 37.52           C  
ATOM   3343  C   SER A 433      29.802  17.530 -67.266  1.00 37.52           C  
ATOM   3344  CB  SER A 433      31.813  16.498 -68.331  1.00 37.52           C  
ATOM   3345  O   SER A 433      30.237  18.103 -66.265  1.00 37.52           O  
ATOM   3346  OG  SER A 433      31.365  15.253 -67.822  1.00 37.52           O  
ATOM   3347  N   THR A 434      28.511  17.912 -67.244  1.00 47.47           N  
ATOM   3348  CA  THR A 434      27.316  17.705 -66.434  1.00 47.47           C  
ATOM   3349  C   THR A 434      27.340  16.327 -65.777  1.00 47.47           C  
ATOM   3350  CB  THR A 434      26.037  17.852 -67.277  1.00 47.47           C  
ATOM   3351  O   THR A 434      26.422  15.971 -65.036  1.00 47.47           O  
ATOM   3352  CG2 THR A 434      25.812  19.304 -67.687  1.00 47.47           C  
ATOM   3353  OG1 THR A 434      26.153  17.047 -68.457  1.00 47.47           O  
ATOM   3354  N   HIS A 435      28.511  15.760 -65.325  1.00 41.82           N  
ATOM   3355  CA  HIS A 435      28.394  14.569 -64.491  1.00 41.82           C  
ATOM   3356  C   HIS A 435      29.302  14.661 -63.269  1.00 41.82           C  
ATOM   3357  CB  HIS A 435      28.726  13.314 -65.299  1.00 41.82           C  
ATOM   3358  O   HIS A 435      29.179  13.862 -62.338  1.00 41.82           O  
ATOM   3359  CG  HIS A 435      27.612  12.861 -66.189  1.00 41.82           C  
ATOM   3360  CD2 HIS A 435      27.486  12.884 -67.537  1.00 41.82           C  
ATOM   3361  ND1 HIS A 435      26.448  12.307 -65.701  1.00 41.82           N  
ATOM   3362  CE1 HIS A 435      25.652  12.007 -66.714  1.00 41.82           C  
ATOM   3363  NE2 HIS A 435      26.258  12.347 -67.839  1.00 41.82           N  
ATOM   3364  N   ILE A 436      29.910  15.861 -62.973  1.00 45.01           N  
ATOM   3365  CA  ILE A 436      30.704  16.128 -61.779  1.00 45.01           C  
ATOM   3366  C   ILE A 436      30.074  17.268 -60.984  1.00 45.01           C  
ATOM   3367  CB  ILE A 436      32.168  16.470 -62.138  1.00 45.01           C  
ATOM   3368  O   ILE A 436      30.420  17.489 -59.821  1.00 45.01           O  
ATOM   3369  CG1 ILE A 436      32.838  15.282 -62.839  1.00 45.01           C  
ATOM   3370  CG2 ILE A 436      32.949  16.880 -60.887  1.00 45.01           C  
ATOM   3371  CD1 ILE A 436      34.209  15.599 -63.419  1.00 45.01           C  
ATOM   3372  N   LYS A 437      28.862  17.734 -61.261  1.00 43.33           N  
ATOM   3373  CA  LYS A 437      28.157  18.763 -60.503  1.00 43.33           C  
ATOM   3374  C   LYS A 437      27.105  18.146 -59.585  1.00 43.33           C  
ATOM   3375  CB  LYS A 437      27.501  19.771 -61.447  1.00 43.33           C  
ATOM   3376  O   LYS A 437      26.685  18.768 -58.607  1.00 43.33           O  
ATOM   3377  CG  LYS A 437      27.946  21.209 -61.224  1.00 43.33           C  
ATOM   3378  CD  LYS A 437      27.518  22.111 -62.374  1.00 43.33           C  
ATOM   3379  CE  LYS A 437      27.939  23.556 -62.139  1.00 43.33           C  
ATOM   3380  NZ  LYS A 437      27.710  24.403 -63.347  1.00 43.33           N  
ATOM   3381  N   VAL A 438      26.984  16.776 -59.556  1.00 46.95           N  
ATOM   3382  CA  VAL A 438      26.018  16.275 -58.583  1.00 46.95           C  
ATOM   3383  C   VAL A 438      26.753  15.613 -57.419  1.00 46.95           C  
ATOM   3384  CB  VAL A 438      25.031  15.276 -59.227  1.00 46.95           C  
ATOM   3385  O   VAL A 438      26.327  15.721 -56.267  1.00 46.95           O  
ATOM   3386  CG1 VAL A 438      24.096  14.686 -58.172  1.00 46.95           C  
ATOM   3387  CG2 VAL A 438      24.229  15.958 -60.334  1.00 46.95           C  
ATOM   3388  N   LYS A 439      28.092  15.378 -57.563  1.00 46.64           N  
ATOM   3389  CA  LYS A 439      28.836  14.742 -56.480  1.00 46.64           C  
ATOM   3390  C   LYS A 439      29.667  15.765 -55.710  1.00 46.64           C  
ATOM   3391  CB  LYS A 439      29.741  13.636 -57.026  1.00 46.64           C  
ATOM   3392  O   LYS A 439      29.906  15.603 -54.512  1.00 46.64           O  
ATOM   3393  CG  LYS A 439      29.206  12.230 -56.799  1.00 46.64           C  
ATOM   3394  CD  LYS A 439      29.961  11.203 -57.632  1.00 46.64           C  
ATOM   3395  CE  LYS A 439      29.476   9.787 -57.351  1.00 46.64           C  
ATOM   3396  NZ  LYS A 439      30.046   8.804 -58.319  1.00 46.64           N  
ATOM   3397  N   SER A 440      29.930  16.995 -56.199  1.00 49.17           N  
ATOM   3398  CA  SER A 440      30.618  18.061 -55.478  1.00 49.17           C  
ATOM   3399  C   SER A 440      29.624  19.007 -54.811  1.00 49.17           C  
ATOM   3400  CB  SER A 440      31.528  18.848 -56.422  1.00 49.17           C  
ATOM   3401  O   SER A 440      29.919  19.589 -53.765  1.00 49.17           O  
ATOM   3402  OG  SER A 440      30.775  19.458 -57.455  1.00 49.17           O  
ATOM   3403  N   GLU A 441      28.248  18.989 -55.308  1.00 50.56           N  
ATOM   3404  CA  GLU A 441      27.191  19.769 -54.671  1.00 50.56           C  
ATOM   3405  C   GLU A 441      26.576  19.011 -53.499  1.00 50.56           C  
ATOM   3406  CB  GLU A 441      26.107  20.137 -55.687  1.00 50.56           C  
ATOM   3407  O   GLU A 441      26.191  19.615 -52.496  1.00 50.56           O  
ATOM   3408  CG  GLU A 441      26.245  21.544 -56.252  1.00 50.56           C  
ATOM   3409  CD  GLU A 441      25.143  21.906 -57.235  1.00 50.56           C  
ATOM   3410  OE1 GLU A 441      25.084  23.077 -57.676  1.00 50.56           O  
ATOM   3411  OE2 GLU A 441      24.332  21.013 -57.566  1.00 50.56           O  
ATOM   3412  N   GLU A 442      26.737  17.590 -53.459  1.00 50.78           N  
ATOM   3413  CA  GLU A 442      26.277  16.743 -52.363  1.00 50.78           C  
ATOM   3414  C   GLU A 442      27.321  16.662 -51.252  1.00 50.78           C  
ATOM   3415  CB  GLU A 442      25.942  15.339 -52.872  1.00 50.78           C  
ATOM   3416  O   GLU A 442      26.975  16.623 -50.070  1.00 50.78           O  
ATOM   3417  CG  GLU A 442      24.874  14.627 -52.055  1.00 50.78           C  
ATOM   3418  CD  GLU A 442      24.532  13.245 -52.589  1.00 50.78           C  
ATOM   3419  OE1 GLU A 442      23.772  12.507 -51.921  1.00 50.78           O  
ATOM   3420  OE2 GLU A 442      25.029  12.897 -53.683  1.00 50.78           O  
ATOM   3421  N   LYS A 443      28.600  16.883 -51.601  1.00 51.91           N  
ATOM   3422  CA  LYS A 443      29.700  16.865 -50.640  1.00 51.91           C  
ATOM   3423  C   LYS A 443      29.940  18.254 -50.054  1.00 51.91           C  
ATOM   3424  CB  LYS A 443      30.979  16.346 -51.298  1.00 51.91           C  
ATOM   3425  O   LYS A 443      30.291  18.385 -48.879  1.00 51.91           O  
ATOM   3426  CG  LYS A 443      30.940  14.865 -51.644  1.00 51.91           C  
ATOM   3427  CD  LYS A 443      32.226  14.416 -52.326  1.00 51.91           C  
ATOM   3428  CE  LYS A 443      32.161  12.950 -52.734  1.00 51.91           C  
ATOM   3429  NZ  LYS A 443      33.496  12.434 -53.160  1.00 51.91           N  
ATOM   3430  N   ILE A 444      29.555  19.361 -50.767  1.00 54.55           N  
ATOM   3431  CA  ILE A 444      29.622  20.736 -50.285  1.00 54.55           C  
ATOM   3432  C   ILE A 444      28.361  21.068 -49.492  1.00 54.55           C  
ATOM   3433  CB  ILE A 444      29.801  21.735 -51.451  1.00 54.55           C  
ATOM   3434  O   ILE A 444      28.419  21.793 -48.496  1.00 54.55           O  
ATOM   3435  CG1 ILE A 444      31.104  21.447 -52.206  1.00 54.55           C  
ATOM   3436  CG2 ILE A 444      29.773  23.177 -50.936  1.00 54.55           C  
ATOM   3437  CD1 ILE A 444      31.256  22.235 -53.500  1.00 54.55           C  
ATOM   3438  N   LYS A 445      27.211  20.293 -49.655  1.00 52.33           N  
ATOM   3439  CA  LYS A 445      25.987  20.414 -48.868  1.00 52.33           C  
ATOM   3440  C   LYS A 445      26.058  19.561 -47.605  1.00 52.33           C  
ATOM   3441  CB  LYS A 445      24.770  20.012 -49.703  1.00 52.33           C  
ATOM   3442  O   LYS A 445      25.562  19.961 -46.550  1.00 52.33           O  
ATOM   3443  CG  LYS A 445      23.565  20.924 -49.520  1.00 52.33           C  
ATOM   3444  CD  LYS A 445      22.475  20.621 -50.539  1.00 52.33           C  
ATOM   3445  CE  LYS A 445      21.299  21.580 -50.403  1.00 52.33           C  
ATOM   3446  NZ  LYS A 445      20.298  21.388 -51.495  1.00 52.33           N  
ATOM   3447  N   VAL A 446      26.891  18.483 -47.594  1.00 54.42           N  
ATOM   3448  CA  VAL A 446      27.119  17.614 -46.444  1.00 54.42           C  
ATOM   3449  C   VAL A 446      28.173  18.233 -45.529  1.00 54.42           C  
ATOM   3450  CB  VAL A 446      27.557  16.198 -46.881  1.00 54.42           C  
ATOM   3451  O   VAL A 446      28.060  18.160 -44.303  1.00 54.42           O  
ATOM   3452  CG1 VAL A 446      27.979  15.366 -45.672  1.00 54.42           C  
ATOM   3453  CG2 VAL A 446      26.432  15.504 -47.646  1.00 54.42           C  
ATOM   3454  N   VAL A 447      29.064  19.104 -46.118  1.00 52.06           N  
ATOM   3455  CA  VAL A 447      30.094  19.807 -45.361  1.00 52.06           C  
ATOM   3456  C   VAL A 447      29.520  21.099 -44.783  1.00 52.06           C  
ATOM   3457  CB  VAL A 447      31.329  20.118 -46.236  1.00 52.06           C  
ATOM   3458  O   VAL A 447      29.773  21.433 -43.623  1.00 52.06           O  
ATOM   3459  CG1 VAL A 447      32.289  21.053 -45.503  1.00 52.06           C  
ATOM   3460  CG2 VAL A 447      32.038  18.825 -46.635  1.00 52.06           C  
ATOM   3461  N   GLU A 448      28.498  21.720 -45.408  1.00 52.91           N  
ATOM   3462  CA  GLU A 448      27.788  22.903 -44.930  1.00 52.91           C  
ATOM   3463  C   GLU A 448      26.695  22.525 -43.934  1.00 52.91           C  
ATOM   3464  CB  GLU A 448      27.185  23.678 -46.104  1.00 52.91           C  
ATOM   3465  O   GLU A 448      26.467  23.240 -42.956  1.00 52.91           O  
ATOM   3466  CG  GLU A 448      27.806  25.051 -46.319  1.00 52.91           C  
ATOM   3467  CD  GLU A 448      27.189  25.814 -47.480  1.00 52.91           C  
ATOM   3468  OE1 GLU A 448      27.515  27.009 -47.663  1.00 52.91           O  
ATOM   3469  OE2 GLU A 448      26.373  25.211 -48.214  1.00 52.91           O  
ATOM   3470  N   LYS A 449      26.155  21.204 -43.984  1.00 53.94           N  
ATOM   3471  CA  LYS A 449      25.191  20.656 -43.034  1.00 53.94           C  
ATOM   3472  C   LYS A 449      25.891  20.117 -41.789  1.00 53.94           C  
ATOM   3473  CB  LYS A 449      24.360  19.551 -43.688  1.00 53.94           C  
ATOM   3474  O   LYS A 449      25.366  20.226 -40.679  1.00 53.94           O  
ATOM   3475  CG  LYS A 449      23.335  20.058 -44.691  1.00 53.94           C  
ATOM   3476  CD  LYS A 449      22.504  18.919 -45.266  1.00 53.94           C  
ATOM   3477  CE  LYS A 449      21.506  19.420 -46.301  1.00 53.94           C  
ATOM   3478  NZ  LYS A 449      20.761  18.296 -46.943  1.00 53.94           N  
ATOM   3479  N   SER A 450      27.168  19.780 -41.872  1.00 56.45           N  
ATOM   3480  CA  SER A 450      27.960  19.327 -40.733  1.00 56.45           C  
ATOM   3481  C   SER A 450      28.615  20.501 -40.013  1.00 56.45           C  
ATOM   3482  CB  SER A 450      29.031  18.334 -41.185  1.00 56.45           C  
ATOM   3483  O   SER A 450      28.792  20.468 -38.793  1.00 56.45           O  
ATOM   3484  OG  SER A 450      29.917  18.937 -42.112  1.00 56.45           O  
ATOM   3485  N   GLU A 451      28.810  21.688 -40.752  1.00 52.94           N  
ATOM   3486  CA  GLU A 451      29.337  22.911 -40.152  1.00 52.94           C  
ATOM   3487  C   GLU A 451      28.233  23.710 -39.466  1.00 52.94           C  
ATOM   3488  CB  GLU A 451      30.031  23.773 -41.210  1.00 52.94           C  
ATOM   3489  O   GLU A 451      28.465  24.335 -38.429  1.00 52.94           O  
ATOM   3490  CG  GLU A 451      31.363  23.210 -41.685  1.00 52.94           C  
ATOM   3491  CD  GLU A 451      32.041  24.078 -42.733  1.00 52.94           C  
ATOM   3492  OE1 GLU A 451      33.165  23.737 -43.168  1.00 52.94           O  
ATOM   3493  OE2 GLU A 451      31.445  25.107 -43.122  1.00 52.94           O  
ATOM   3494  N   LYS A 452      26.937  23.525 -39.894  1.00 53.39           N  
ATOM   3495  CA  LYS A 452      25.764  24.128 -39.268  1.00 53.39           C  
ATOM   3496  C   LYS A 452      25.234  23.254 -38.135  1.00 53.39           C  
ATOM   3497  CB  LYS A 452      24.665  24.366 -40.305  1.00 53.39           C  
ATOM   3498  O   LYS A 452      24.727  23.766 -37.135  1.00 53.39           O  
ATOM   3499  CG  LYS A 452      24.999  25.444 -41.325  1.00 53.39           C  
ATOM   3500  CD  LYS A 452      23.890  25.598 -42.359  1.00 53.39           C  
ATOM   3501  CE  LYS A 452      24.261  26.615 -43.430  1.00 53.39           C  
ATOM   3502  NZ  LYS A 452      23.220  26.699 -44.497  1.00 53.39           N  
ATOM   3503  N   GLU A 453      25.583  21.976 -38.041  1.00 58.41           N  
ATOM   3504  CA  GLU A 453      25.265  21.034 -36.972  1.00 58.41           C  
ATOM   3505  C   GLU A 453      26.346  21.035 -35.896  1.00 58.41           C  
ATOM   3506  CB  GLU A 453      25.084  19.623 -37.536  1.00 58.41           C  
ATOM   3507  O   GLU A 453      26.045  20.920 -34.706  1.00 58.41           O  
ATOM   3508  CG  GLU A 453      24.122  18.759 -36.733  1.00 58.41           C  
ATOM   3509  CD  GLU A 453      23.859  17.403 -37.370  1.00 58.41           C  
ATOM   3510  OE1 GLU A 453      23.142  16.576 -36.762  1.00 58.41           O  
ATOM   3511  OE2 GLU A 453      24.375  17.166 -38.485  1.00 58.41           O  
ATOM   3512  N   THR A 454      27.610  21.448 -36.200  1.00 52.81           N  
ATOM   3513  CA  THR A 454      28.697  21.635 -35.246  1.00 52.81           C  
ATOM   3514  C   THR A 454      28.614  23.013 -34.595  1.00 52.81           C  
ATOM   3515  CB  THR A 454      30.070  21.467 -35.924  1.00 52.81           C  
ATOM   3516  O   THR A 454      28.954  23.172 -33.421  1.00 52.81           O  
ATOM   3517  CG2 THR A 454      30.276  20.032 -36.399  1.00 52.81           C  
ATOM   3518  OG1 THR A 454      30.151  22.348 -37.051  1.00 52.81           O  
ATOM   3519  N   VAL A 455      27.897  23.991 -35.226  1.00 57.02           N  
ATOM   3520  CA  VAL A 455      27.668  25.332 -34.698  1.00 57.02           C  
ATOM   3521  C   VAL A 455      26.410  25.339 -33.831  1.00 57.02           C  
ATOM   3522  CB  VAL A 455      27.540  26.375 -35.831  1.00 57.02           C  
ATOM   3523  O   VAL A 455      26.372  25.993 -32.787  1.00 57.02           O  
ATOM   3524  CG1 VAL A 455      27.091  27.725 -35.275  1.00 57.02           C  
ATOM   3525  CG2 VAL A 455      28.865  26.515 -36.578  1.00 57.02           C  
ATOM   3526  N   ILE A 456      25.511  24.337 -33.951  1.00 55.30           N  
ATOM   3527  CA  ILE A 456      24.310  24.163 -33.142  1.00 55.30           C  
ATOM   3528  C   ILE A 456      24.623  23.279 -31.936  1.00 55.30           C  
ATOM   3529  CB  ILE A 456      23.156  23.552 -33.968  1.00 55.30           C  
ATOM   3530  O   ILE A 456      24.124  23.521 -30.835  1.00 55.30           O  
ATOM   3531  CG1 ILE A 456      22.786  24.476 -35.134  1.00 55.30           C  
ATOM   3532  CG2 ILE A 456      21.939  23.281 -33.078  1.00 55.30           C  
ATOM   3533  CD1 ILE A 456      21.838  23.847 -36.146  1.00 55.30           C  
ATOM   3534  N   VAL A 457      25.683  22.487 -32.028  1.00 55.42           N  
ATOM   3535  CA  VAL A 457      26.125  21.640 -30.925  1.00 55.42           C  
ATOM   3536  C   VAL A 457      27.088  22.417 -30.030  1.00 55.42           C  
ATOM   3537  CB  VAL A 457      26.799  20.347 -31.436  1.00 55.42           C  
ATOM   3538  O   VAL A 457      27.033  22.306 -28.803  1.00 55.42           O  
ATOM   3539  CG1 VAL A 457      27.438  19.578 -30.282  1.00 55.42           C  
ATOM   3540  CG2 VAL A 457      25.783  19.471 -32.169  1.00 55.42           C  
ATOM   3541  N   GLU A 458      27.723  23.444 -30.571  1.00 57.25           N  
ATOM   3542  CA  GLU A 458      28.602  24.337 -29.821  1.00 57.25           C  
ATOM   3543  C   GLU A 458      27.811  25.462 -29.161  1.00 57.25           C  
ATOM   3544  CB  GLU A 458      29.683  24.919 -30.735  1.00 57.25           C  
ATOM   3545  O   GLU A 458      28.112  25.860 -28.033  1.00 57.25           O  
ATOM   3546  CG  GLU A 458      30.996  24.151 -30.701  1.00 57.25           C  
ATOM   3547  CD  GLU A 458      32.074  24.767 -31.579  1.00 57.25           C  
ATOM   3548  OE1 GLU A 458      33.230  24.287 -31.548  1.00 57.25           O  
ATOM   3549  OE2 GLU A 458      31.761  25.738 -32.303  1.00 57.25           O  
ATOM   3550  N   GLU A 459      26.647  25.851 -29.760  1.00 58.01           N  
ATOM   3551  CA  GLU A 459      25.728  26.835 -29.196  1.00 58.01           C  
ATOM   3552  C   GLU A 459      24.815  26.203 -28.150  1.00 58.01           C  
ATOM   3553  CB  GLU A 459      24.892  27.485 -30.302  1.00 58.01           C  
ATOM   3554  O   GLU A 459      24.502  26.825 -27.134  1.00 58.01           O  
ATOM   3555  CG  GLU A 459      24.341  28.854 -29.932  1.00 58.01           C  
ATOM   3556  CD  GLU A 459      23.515  29.488 -31.040  1.00 58.01           C  
ATOM   3557  OE1 GLU A 459      22.866  30.530 -30.793  1.00 58.01           O  
ATOM   3558  OE2 GLU A 459      23.517  28.938 -32.164  1.00 58.01           O  
ATOM   3559  N   GLN A 460      24.573  24.830 -28.231  1.00 46.32           N  
ATOM   3560  CA  GLN A 460      23.761  24.089 -27.271  1.00 46.32           C  
ATOM   3561  C   GLN A 460      24.610  23.583 -26.108  1.00 46.32           C  
ATOM   3562  CB  GLN A 460      23.057  22.916 -27.956  1.00 46.32           C  
ATOM   3563  O   GLN A 460      24.125  23.472 -24.981  1.00 46.32           O  
ATOM   3564  CG  GLN A 460      21.889  23.332 -28.840  1.00 46.32           C  
ATOM   3565  CD  GLN A 460      21.072  22.151 -29.327  1.00 46.32           C  
ATOM   3566  NE2 GLN A 460      19.927  22.434 -29.940  1.00 46.32           N  
ATOM   3567  OE1 GLN A 460      21.466  20.993 -29.155  1.00 46.32           O  
ATOM   3568  N   THR A 461      25.962  23.525 -26.212  1.00 49.61           N  
ATOM   3569  CA  THR A 461      26.876  23.149 -25.139  1.00 49.61           C  
ATOM   3570  C   THR A 461      27.350  24.382 -24.375  1.00 49.61           C  
ATOM   3571  CB  THR A 461      28.093  22.380 -25.684  1.00 49.61           C  
ATOM   3572  O   THR A 461      27.630  24.307 -23.177  1.00 49.61           O  
ATOM   3573  CG2 THR A 461      27.679  21.030 -26.260  1.00 49.61           C  
ATOM   3574  OG1 THR A 461      28.717  23.156 -26.716  1.00 49.61           O  
ATOM   3575  N   GLU A 462      27.223  25.605 -25.029  1.00 57.43           N  
ATOM   3576  CA  GLU A 462      27.501  26.877 -24.368  1.00 57.43           C  
ATOM   3577  C   GLU A 462      26.293  27.360 -23.570  1.00 57.43           C  
ATOM   3578  CB  GLU A 462      27.912  27.937 -25.393  1.00 57.43           C  
ATOM   3579  O   GLU A 462      26.446  27.952 -22.500  1.00 57.43           O  
ATOM   3580  CG  GLU A 462      29.286  27.702 -26.004  1.00 57.43           C  
ATOM   3581  CD  GLU A 462      29.677  28.756 -27.028  1.00 57.43           C  
ATOM   3582  OE1 GLU A 462      30.803  28.687 -27.571  1.00 57.43           O  
ATOM   3583  OE2 GLU A 462      28.850  29.658 -27.289  1.00 57.43           O  
ATOM   3584  N   GLU A 463      25.069  26.902 -23.945  1.00 56.67           N  
ATOM   3585  CA  GLU A 463      23.824  27.193 -23.241  1.00 56.67           C  
ATOM   3586  C   GLU A 463      23.630  26.256 -22.052  1.00 56.67           C  
ATOM   3587  CB  GLU A 463      22.630  27.088 -24.193  1.00 56.67           C  
ATOM   3588  O   GLU A 463      23.141  26.672 -21.000  1.00 56.67           O  
ATOM   3589  CG  GLU A 463      22.187  28.423 -24.773  1.00 56.67           C  
ATOM   3590  CD  GLU A 463      20.952  28.315 -25.653  1.00 56.67           C  
ATOM   3591  OE1 GLU A 463      20.456  29.358 -26.135  1.00 56.67           O  
ATOM   3592  OE2 GLU A 463      20.475  27.176 -25.862  1.00 56.67           O  
ATOM   3593  N   THR A 464      24.195  25.014 -22.043  1.00 53.80           N  
ATOM   3594  CA  THR A 464      24.185  24.062 -20.938  1.00 53.80           C  
ATOM   3595  C   THR A 464      25.300  24.374 -19.944  1.00 53.80           C  
ATOM   3596  CB  THR A 464      24.335  22.616 -21.445  1.00 53.80           C  
ATOM   3597  O   THR A 464      25.121  24.223 -18.734  1.00 53.80           O  
ATOM   3598  CG2 THR A 464      22.979  21.929 -21.559  1.00 53.80           C  
ATOM   3599  OG1 THR A 464      24.960  22.631 -22.735  1.00 53.80           O  
ATOM   3600  N   GLN A 465      26.379  25.102 -20.298  1.00 50.60           N  
ATOM   3601  CA  GLN A 465      27.448  25.546 -19.409  1.00 50.60           C  
ATOM   3602  C   GLN A 465      27.101  26.880 -18.755  1.00 50.60           C  
ATOM   3603  CB  GLN A 465      28.768  25.663 -20.173  1.00 50.60           C  
ATOM   3604  O   GLN A 465      27.432  27.111 -17.590  1.00 50.60           O  
ATOM   3605  CG  GLN A 465      29.596  24.386 -20.168  1.00 50.60           C  
ATOM   3606  CD  GLN A 465      30.892  24.524 -20.945  1.00 50.60           C  
ATOM   3607  NE2 GLN A 465      31.437  23.399 -21.395  1.00 50.60           N  
ATOM   3608  OE1 GLN A 465      31.400  25.633 -21.139  1.00 50.60           O  
ATOM   3609  N   VAL A 466      26.179  27.725 -19.425  1.00 51.75           N  
ATOM   3610  CA  VAL A 466      25.718  29.004 -18.896  1.00 51.75           C  
ATOM   3611  C   VAL A 466      24.522  28.781 -17.973  1.00 51.75           C  
ATOM   3612  CB  VAL A 466      25.341  29.984 -20.029  1.00 51.75           C  
ATOM   3613  O   VAL A 466      24.399  29.438 -16.936  1.00 51.75           O  
ATOM   3614  CG1 VAL A 466      24.743  31.268 -19.457  1.00 51.75           C  
ATOM   3615  CG2 VAL A 466      26.563  30.298 -20.891  1.00 51.75           C  
ATOM   3616  N   THR A 467      23.751  27.635 -18.039  1.00 52.76           N  
ATOM   3617  CA  THR A 467      22.630  27.285 -17.174  1.00 52.76           C  
ATOM   3618  C   THR A 467      23.109  26.494 -15.960  1.00 52.76           C  
ATOM   3619  CB  THR A 467      21.570  26.469 -17.937  1.00 52.76           C  
ATOM   3620  O   THR A 467      22.568  26.643 -14.863  1.00 52.76           O  
ATOM   3621  CG2 THR A 467      20.854  27.329 -18.973  1.00 52.76           C  
ATOM   3622  OG1 THR A 467      22.208  25.371 -18.601  1.00 52.76           O  
ATOM   3623  N   GLU A 468      24.306  25.862 -16.009  1.00 60.40           N  
ATOM   3624  CA  GLU A 468      24.929  25.157 -14.893  1.00 60.40           C  
ATOM   3625  C   GLU A 468      25.770  26.104 -14.043  1.00 60.40           C  
ATOM   3626  CB  GLU A 468      25.793  24.000 -15.403  1.00 60.40           C  
ATOM   3627  O   GLU A 468      25.798  25.986 -12.816  1.00 60.40           O  
ATOM   3628  CG  GLU A 468      25.718  22.750 -14.538  1.00 60.40           C  
ATOM   3629  CD  GLU A 468      26.576  21.608 -15.060  1.00 60.40           C  
ATOM   3630  OE1 GLU A 468      26.717  20.583 -14.354  1.00 60.40           O  
ATOM   3631  OE2 GLU A 468      27.111  21.739 -16.183  1.00 60.40           O  
ATOM   3632  N   GLU A 469      26.237  27.259 -14.611  1.00 56.44           N  
ATOM   3633  CA  GLU A 469      26.961  28.302 -13.891  1.00 56.44           C  
ATOM   3634  C   GLU A 469      25.999  29.273 -13.212  1.00 56.44           C  
ATOM   3635  CB  GLU A 469      27.893  29.062 -14.839  1.00 56.44           C  
ATOM   3636  O   GLU A 469      26.273  29.758 -12.112  1.00 56.44           O  
ATOM   3637  CG  GLU A 469      29.185  28.324 -15.154  1.00 56.44           C  
ATOM   3638  CD  GLU A 469      30.173  29.157 -15.956  1.00 56.44           C  
ATOM   3639  OE1 GLU A 469      31.334  28.722 -16.128  1.00 56.44           O  
ATOM   3640  OE2 GLU A 469      29.782  30.253 -16.415  1.00 56.44           O  
ATOM   3641  N   VAL A 470      24.704  29.400 -13.738  1.00 54.45           N  
ATOM   3642  CA  VAL A 470      23.666  30.238 -13.147  1.00 54.45           C  
ATOM   3643  C   VAL A 470      22.904  29.447 -12.087  1.00 54.45           C  
ATOM   3644  CB  VAL A 470      22.689  30.772 -14.218  1.00 54.45           C  
ATOM   3645  O   VAL A 470      22.485  30.004 -11.069  1.00 54.45           O  
ATOM   3646  CG1 VAL A 470      21.565  31.579 -13.570  1.00 54.45           C  
ATOM   3647  CG2 VAL A 470      23.436  31.621 -15.246  1.00 54.45           C  
ATOM   3648  N   THR A 471      22.997  28.112 -11.962  1.00 52.91           N  
ATOM   3649  CA  THR A 471      22.379  27.232 -10.976  1.00 52.91           C  
ATOM   3650  C   THR A 471      23.342  26.946  -9.827  1.00 52.91           C  
ATOM   3651  CB  THR A 471      21.929  25.905 -11.615  1.00 52.91           C  
ATOM   3652  O   THR A 471      22.927  26.855  -8.670  1.00 52.91           O  
ATOM   3653  CG2 THR A 471      20.771  26.125 -12.582  1.00 52.91           C  
ATOM   3654  OG1 THR A 471      23.030  25.328 -12.328  1.00 52.91           O  
ATOM   3655  N   GLU A 472      24.690  27.108 -10.086  1.00 57.31           N  
ATOM   3656  CA  GLU A 472      25.725  26.974  -9.065  1.00 57.31           C  
ATOM   3657  C   GLU A 472      25.961  28.296  -8.341  1.00 57.31           C  
ATOM   3658  CB  GLU A 472      27.031  26.472  -9.685  1.00 57.31           C  
ATOM   3659  O   GLU A 472      26.217  28.313  -7.135  1.00 57.31           O  
ATOM   3660  CG  GLU A 472      27.025  24.986 -10.015  1.00 57.31           C  
ATOM   3661  CD  GLU A 472      28.338  24.498 -10.605  1.00 57.31           C  
ATOM   3662  OE1 GLU A 472      28.481  23.276 -10.839  1.00 57.31           O  
ATOM   3663  OE2 GLU A 472      29.232  25.343 -10.835  1.00 57.31           O  
ATOM   3664  N   GLU A 473      25.598  29.457  -8.962  1.00 59.19           N  
ATOM   3665  CA  GLU A 473      25.652  30.773  -8.332  1.00 59.19           C  
ATOM   3666  C   GLU A 473      24.384  31.055  -7.531  1.00 59.19           C  
ATOM   3667  CB  GLU A 473      25.863  31.865  -9.384  1.00 59.19           C  
ATOM   3668  O   GLU A 473      24.436  31.702  -6.483  1.00 59.19           O  
ATOM   3669  CG  GLU A 473      27.276  31.910  -9.948  1.00 59.19           C  
ATOM   3670  CD  GLU A 473      27.668  33.282 -10.475  1.00 59.19           C  
ATOM   3671  OE1 GLU A 473      28.874  33.519 -10.712  1.00 59.19           O  
ATOM   3672  OE2 GLU A 473      26.761  34.127 -10.649  1.00 59.19           O  
ATOM   3673  N   GLU A 474      23.206  30.390  -7.834  1.00 56.19           N  
ATOM   3674  CA  GLU A 474      21.940  30.486  -7.113  1.00 56.19           C  
ATOM   3675  C   GLU A 474      21.906  29.525  -5.928  1.00 56.19           C  
ATOM   3676  CB  GLU A 474      20.763  30.207  -8.051  1.00 56.19           C  
ATOM   3677  O   GLU A 474      21.330  29.838  -4.884  1.00 56.19           O  
ATOM   3678  CG  GLU A 474      20.095  31.463  -8.590  1.00 56.19           C  
ATOM   3679  CD  GLU A 474      18.835  31.176  -9.391  1.00 56.19           C  
ATOM   3680  OE1 GLU A 474      18.077  32.126  -9.692  1.00 56.19           O  
ATOM   3681  OE2 GLU A 474      18.603  29.991  -9.719  1.00 56.19           O  
ATOM   3682  N   GLU A 475      22.786  28.481  -5.915  1.00 53.89           N  
ATOM   3683  CA  GLU A 475      22.948  27.524  -4.824  1.00 53.89           C  
ATOM   3684  C   GLU A 475      24.005  27.995  -3.829  1.00 53.89           C  
ATOM   3685  CB  GLU A 475      23.318  26.143  -5.371  1.00 53.89           C  
ATOM   3686  O   GLU A 475      23.870  27.776  -2.623  1.00 53.89           O  
ATOM   3687  CG  GLU A 475      22.116  25.275  -5.716  1.00 53.89           C  
ATOM   3688  CD  GLU A 475      22.491  23.846  -6.075  1.00 53.89           C  
ATOM   3689  OE1 GLU A 475      21.584  22.992  -6.192  1.00 53.89           O  
ATOM   3690  OE2 GLU A 475      23.702  23.579  -6.239  1.00 53.89           O  
ATOM   3691  N   LYS A 476      24.931  28.891  -4.219  1.00 53.95           N  
ATOM   3692  CA  LYS A 476      25.933  29.525  -3.367  1.00 53.95           C  
ATOM   3693  C   LYS A 476      25.373  30.776  -2.698  1.00 53.95           C  
ATOM   3694  CB  LYS A 476      27.181  29.878  -4.178  1.00 53.95           C  
ATOM   3695  O   LYS A 476      25.675  31.052  -1.535  1.00 53.95           O  
ATOM   3696  CG  LYS A 476      28.261  28.806  -4.150  1.00 53.95           C  
ATOM   3697  CD  LYS A 476      29.518  29.260  -4.881  1.00 53.95           C  
ATOM   3698  CE  LYS A 476      30.591  28.180  -4.874  1.00 53.95           C  
ATOM   3699  NZ  LYS A 476      31.861  28.656  -5.497  1.00 53.95           N  
ATOM   3700  N   GLU A 477      24.279  31.403  -3.269  1.00 54.60           N  
ATOM   3701  CA  GLU A 477      23.564  32.541  -2.699  1.00 54.60           C  
ATOM   3702  C   GLU A 477      22.449  32.080  -1.765  1.00 54.60           C  
ATOM   3703  CB  GLU A 477      22.989  33.424  -3.810  1.00 54.60           C  
ATOM   3704  O   GLU A 477      22.165  32.735  -0.760  1.00 54.60           O  
ATOM   3705  CG  GLU A 477      23.962  34.473  -4.327  1.00 54.60           C  
ATOM   3706  CD  GLU A 477      23.313  35.486  -5.258  1.00 54.60           C  
ATOM   3707  OE1 GLU A 477      23.992  36.454  -5.669  1.00 54.60           O  
ATOM   3708  OE2 GLU A 477      22.117  35.310  -5.578  1.00 54.60           O  
ATOM   3709  N   ALA A 478      22.008  30.788  -1.807  1.00 52.35           N  
ATOM   3710  CA  ALA A 478      21.024  30.166  -0.925  1.00 52.35           C  
ATOM   3711  C   ALA A 478      21.700  29.514   0.278  1.00 52.35           C  
ATOM   3712  CB  ALA A 478      20.199  29.135  -1.691  1.00 52.35           C  
ATOM   3713  O   ALA A 478      21.147  29.506   1.380  1.00 52.35           O  
ATOM   3714  N   LYS A 479      23.056  29.277   0.204  1.00 50.58           N  
ATOM   3715  CA  LYS A 479      23.847  28.719   1.298  1.00 50.58           C  
ATOM   3716  C   LYS A 479      24.503  29.824   2.121  1.00 50.58           C  
ATOM   3717  CB  LYS A 479      24.913  27.765   0.757  1.00 50.58           C  
ATOM   3718  O   LYS A 479      24.641  29.698   3.339  1.00 50.58           O  
ATOM   3719  CG  LYS A 479      24.519  26.297   0.821  1.00 50.58           C  
ATOM   3720  CD  LYS A 479      25.692  25.388   0.478  1.00 50.58           C  
ATOM   3721  CE  LYS A 479      25.307  23.918   0.567  1.00 50.58           C  
ATOM   3722  NZ  LYS A 479      26.451  23.023   0.221  1.00 50.58           N  
ATOM   3723  N   GLU A 480      24.569  31.065   1.570  1.00 49.54           N  
ATOM   3724  CA  GLU A 480      25.069  32.249   2.264  1.00 49.54           C  
ATOM   3725  C   GLU A 480      23.937  33.003   2.955  1.00 49.54           C  
ATOM   3726  CB  GLU A 480      25.800  33.175   1.288  1.00 49.54           C  
ATOM   3727  O   GLU A 480      24.131  33.578   4.028  1.00 49.54           O  
ATOM   3728  CG  GLU A 480      27.288  32.886   1.163  1.00 49.54           C  
ATOM   3729  CD  GLU A 480      28.041  33.943   0.371  1.00 49.54           C  
ATOM   3730  OE1 GLU A 480      29.286  33.857   0.272  1.00 49.54           O  
ATOM   3731  OE2 GLU A 480      27.380  34.867  -0.155  1.00 49.54           O  
ATOM   3732  N   GLU A 481      22.613  32.702   2.591  1.00 48.45           N  
ATOM   3733  CA  GLU A 481      21.411  33.246   3.215  1.00 48.45           C  
ATOM   3734  C   GLU A 481      20.877  32.309   4.294  1.00 48.45           C  
ATOM   3735  CB  GLU A 481      20.330  33.508   2.163  1.00 48.45           C  
ATOM   3736  O   GLU A 481      20.341  32.762   5.307  1.00 48.45           O  
ATOM   3737  CG  GLU A 481      20.375  34.909   1.570  1.00 48.45           C  
ATOM   3738  CD  GLU A 481      19.010  35.425   1.145  1.00 48.45           C  
ATOM   3739  OE1 GLU A 481      18.883  36.634   0.849  1.00 48.45           O  
ATOM   3740  OE2 GLU A 481      18.058  34.613   1.110  1.00 48.45           O  
ATOM   3741  N   GLU A 482      21.417  31.069   4.406  1.00 44.70           N  
ATOM   3742  CA  GLU A 482      21.077  30.104   5.447  1.00 44.70           C  
ATOM   3743  C   GLU A 482      22.147  30.064   6.534  1.00 44.70           C  
ATOM   3744  CB  GLU A 482      20.886  28.709   4.845  1.00 44.70           C  
ATOM   3745  O   GLU A 482      21.848  29.783   7.696  1.00 44.70           O  
ATOM   3746  CG  GLU A 482      19.430  28.344   4.590  1.00 44.70           C  
ATOM   3747  CD  GLU A 482      19.222  26.861   4.325  1.00 44.70           C  
ATOM   3748  OE1 GLU A 482      18.054  26.414   4.263  1.00 44.70           O  
ATOM   3749  OE2 GLU A 482      20.234  26.141   4.178  1.00 44.70           O  
ATOM   3750  N   GLY A 483      23.297  30.730   6.321  1.00 39.34           N  
ATOM   3751  CA  GLY A 483      24.347  30.901   7.313  1.00 39.34           C  
ATOM   3752  C   GLY A 483      24.308  32.256   7.994  1.00 39.34           C  
ATOM   3753  O   GLY A 483      24.839  32.418   9.095  1.00 39.34           O  
ATOM   3754  N   LYS A 484      23.395  33.141   7.627  1.00 40.81           N  
ATOM   3755  CA  LYS A 484      23.192  34.422   8.297  1.00 40.81           C  
ATOM   3756  C   LYS A 484      21.916  34.407   9.134  1.00 40.81           C  
ATOM   3757  CB  LYS A 484      23.136  35.559   7.277  1.00 40.81           C  
ATOM   3758  O   LYS A 484      21.758  35.219  10.049  1.00 40.81           O  
ATOM   3759  CG  LYS A 484      24.435  36.342   7.151  1.00 40.81           C  
ATOM   3760  CD  LYS A 484      24.291  37.513   6.187  1.00 40.81           C  
ATOM   3761  CE  LYS A 484      25.581  38.316   6.086  1.00 40.81           C  
ATOM   3762  NZ  LYS A 484      25.441  39.472   5.150  1.00 40.81           N  
ATOM   3763  N   GLU A 485      21.161  33.300   9.198  1.00 39.37           N  
ATOM   3764  CA  GLU A 485      19.984  33.112  10.040  1.00 39.37           C  
ATOM   3765  C   GLU A 485      20.284  32.171  11.204  1.00 39.37           C  
ATOM   3766  CB  GLU A 485      18.813  32.571   9.216  1.00 39.37           C  
ATOM   3767  O   GLU A 485      19.545  32.141  12.191  1.00 39.37           O  
ATOM   3768  CG  GLU A 485      18.105  33.631   8.385  1.00 39.37           C  
ATOM   3769  CD  GLU A 485      16.810  33.137   7.760  1.00 39.37           C  
ATOM   3770  OE1 GLU A 485      16.099  33.944   7.119  1.00 39.37           O  
ATOM   3771  OE2 GLU A 485      16.504  31.934   7.912  1.00 39.37           O  
ATOM   3772  N   GLU A 486      21.588  31.902  11.540  1.00 40.94           N  
ATOM   3773  CA  GLU A 486      21.957  31.149  12.736  1.00 40.94           C  
ATOM   3774  C   GLU A 486      23.018  31.887  13.547  1.00 40.94           C  
ATOM   3775  CB  GLU A 486      22.459  29.753  12.359  1.00 40.94           C  
ATOM   3776  O   GLU A 486      23.274  31.543  14.703  1.00 40.94           O  
ATOM   3777  CG  GLU A 486      21.349  28.728  12.178  1.00 40.94           C  
ATOM   3778  CD  GLU A 486      21.822  27.294  12.355  1.00 40.94           C  
ATOM   3779  OE1 GLU A 486      20.972  26.376  12.403  1.00 40.94           O  
ATOM   3780  OE2 GLU A 486      23.053  27.087  12.448  1.00 40.94           O  
ATOM   3781  N   GLU A 487      23.097  33.228  13.455  1.00 38.46           N  
ATOM   3782  CA  GLU A 487      23.867  34.013  14.415  1.00 38.46           C  
ATOM   3783  C   GLU A 487      23.111  35.271  14.832  1.00 38.46           C  
ATOM   3784  CB  GLU A 487      25.231  34.389  13.830  1.00 38.46           C  
ATOM   3785  O   GLU A 487      23.288  36.335  14.234  1.00 38.46           O  
ATOM   3786  CG  GLU A 487      26.370  33.496  14.302  1.00 38.46           C  
ATOM   3787  CD  GLU A 487      27.738  34.144  14.162  1.00 38.46           C  
ATOM   3788  OE1 GLU A 487      28.729  33.590  14.688  1.00 38.46           O  
ATOM   3789  OE2 GLU A 487      27.819  35.216  13.521  1.00 38.46           O  
ATOM   3790  N   GLY A 488      21.834  35.247  15.159  1.00 32.84           N  
ATOM   3791  CA  GLY A 488      21.327  36.310  16.012  1.00 32.84           C  
ATOM   3792  C   GLY A 488      20.177  35.868  16.898  1.00 32.84           C  
ATOM   3793  O   GLY A 488      19.054  35.687  16.423  1.00 32.84           O  
ATOM   3794  N   GLY A 489      20.295  34.879  17.754  1.00 29.45           N  
ATOM   3795  CA  GLY A 489      19.336  34.809  18.845  1.00 29.45           C  
ATOM   3796  C   GLY A 489      19.990  34.771  20.213  1.00 29.45           C  
ATOM   3797  O   GLY A 489      20.734  33.839  20.526  1.00 29.45           O  
ATOM   3798  N   GLU A 490      20.439  35.915  20.705  1.00 31.10           N  
ATOM   3799  CA  GLU A 490      20.485  36.189  22.138  1.00 31.10           C  
ATOM   3800  C   GLU A 490      20.220  37.664  22.427  1.00 31.10           C  
ATOM   3801  CB  GLU A 490      21.838  35.774  22.722  1.00 31.10           C  
ATOM   3802  O   GLU A 490      20.830  38.542  21.813  1.00 31.10           O  
ATOM   3803  CG  GLU A 490      21.807  34.443  23.459  1.00 31.10           C  
ATOM   3804  CD  GLU A 490      23.164  34.028  24.005  1.00 31.10           C  
ATOM   3805  OE1 GLU A 490      23.249  32.985  24.692  1.00 31.10           O  
ATOM   3806  OE2 GLU A 490      24.150  34.752  23.745  1.00 31.10           O  
ATOM   3807  N   GLU A 491      18.971  38.047  22.771  1.00 31.15           N  
ATOM   3808  CA  GLU A 491      18.740  39.013  23.841  1.00 31.15           C  
ATOM   3809  C   GLU A 491      17.446  39.790  23.612  1.00 31.15           C  
ATOM   3810  CB  GLU A 491      19.920  39.981  23.957  1.00 31.15           C  
ATOM   3811  O   GLU A 491      17.190  40.267  22.504  1.00 31.15           O  
ATOM   3812  CG  GLU A 491      21.106  39.414  24.725  1.00 31.15           C  
ATOM   3813  CD  GLU A 491      22.192  40.443  24.996  1.00 31.15           C  
ATOM   3814  OE1 GLU A 491      23.196  40.104  25.663  1.00 31.15           O  
ATOM   3815  OE2 GLU A 491      22.038  41.597  24.538  1.00 31.15           O  
ATOM   3816  N   GLU A 492      16.297  39.531  24.368  1.00 31.73           N  
ATOM   3817  CA  GLU A 492      15.654  40.416  25.334  1.00 31.73           C  
ATOM   3818  C   GLU A 492      14.216  40.725  24.927  1.00 31.73           C  
ATOM   3819  CB  GLU A 492      16.449  41.716  25.484  1.00 31.73           C  
ATOM   3820  O   GLU A 492      13.949  41.047  23.768  1.00 31.73           O  
ATOM   3821  CG  GLU A 492      17.606  41.619  26.467  1.00 31.73           C  
ATOM   3822  CD  GLU A 492      17.818  42.892  27.272  1.00 31.73           C  
ATOM   3823  OE1 GLU A 492      18.582  42.863  28.263  1.00 31.73           O  
ATOM   3824  OE2 GLU A 492      17.214  43.926  26.909  1.00 31.73           O  
ATOM   3825  N   GLU A 493      13.210  40.247  25.713  1.00 28.44           N  
ATOM   3826  CA  GLU A 493      12.116  40.625  26.603  1.00 28.44           C  
ATOM   3827  C   GLU A 493      11.677  42.066  26.356  1.00 28.44           C  
ATOM   3828  CB  GLU A 493      12.525  40.443  28.066  1.00 28.44           C  
ATOM   3829  O   GLU A 493      12.514  42.961  26.222  1.00 28.44           O  
ATOM   3830  CG  GLU A 493      12.601  38.988  28.507  1.00 28.44           C  
ATOM   3831  CD  GLU A 493      11.353  38.517  29.237  1.00 28.44           C  
ATOM   3832  OE1 GLU A 493      11.188  37.290  29.426  1.00 28.44           O  
ATOM   3833  OE2 GLU A 493      10.534  39.381  29.622  1.00 28.44           O  
ATOM   3834  N   ALA A 494      10.416  42.318  26.016  1.00 29.03           N  
ATOM   3835  CA  ALA A 494       9.483  43.253  26.640  1.00 29.03           C  
ATOM   3836  C   ALA A 494       8.633  43.962  25.589  1.00 29.03           C  
ATOM   3837  CB  ALA A 494      10.240  44.275  27.485  1.00 29.03           C  
ATOM   3838  O   ALA A 494       9.149  44.404  24.560  1.00 29.03           O  
ATOM   3839  N   GLU A 495       7.302  43.749  25.600  1.00 29.57           N  
ATOM   3840  CA  GLU A 495       6.249  44.747  25.765  1.00 29.57           C  
ATOM   3841  C   GLU A 495       5.357  44.818  24.529  1.00 29.57           C  
ATOM   3842  CB  GLU A 495       6.853  46.123  26.058  1.00 29.57           C  
ATOM   3843  O   GLU A 495       5.852  44.843  23.401  1.00 29.57           O  
ATOM   3844  CG  GLU A 495       6.620  46.606  27.482  1.00 29.57           C  
ATOM   3845  CD  GLU A 495       6.734  48.115  27.630  1.00 29.57           C  
ATOM   3846  OE1 GLU A 495       6.379  48.649  28.705  1.00 29.57           O  
ATOM   3847  OE2 GLU A 495       7.181  48.769  26.661  1.00 29.57           O  
ATOM   3848  N   GLY A 496       4.056  44.455  24.725  1.00 24.92           N  
ATOM   3849  CA  GLY A 496       2.844  45.258  24.776  1.00 24.92           C  
ATOM   3850  C   GLY A 496       2.387  45.735  23.411  1.00 24.92           C  
ATOM   3851  O   GLY A 496       3.204  46.155  22.589  1.00 24.92           O  
ATOM   3852  N   GLY A 497       1.193  45.256  23.018  1.00 25.69           N  
ATOM   3853  CA  GLY A 497      -0.101  45.891  22.830  1.00 25.69           C  
ATOM   3854  C   GLY A 497      -0.207  46.656  21.524  1.00 25.69           C  
ATOM   3855  O   GLY A 497       0.724  47.365  21.137  1.00 25.69           O  
ATOM   3856  N   GLU A 498      -1.159  46.230  20.696  1.00 27.77           N  
ATOM   3857  CA  GLU A 498      -2.463  46.628  20.174  1.00 27.77           C  
ATOM   3858  C   GLU A 498      -2.318  47.514  18.941  1.00 27.77           C  
ATOM   3859  CB  GLU A 498      -3.274  47.353  21.251  1.00 27.77           C  
ATOM   3860  O   GLU A 498      -1.494  48.432  18.923  1.00 27.77           O  
ATOM   3861  CG  GLU A 498      -4.084  46.422  22.142  1.00 27.77           C  
ATOM   3862  CD  GLU A 498      -4.953  47.160  23.148  1.00 27.77           C  
ATOM   3863  OE1 GLU A 498      -5.731  46.503  23.876  1.00 27.77           O  
ATOM   3864  OE2 GLU A 498      -4.856  48.406  23.208  1.00 27.77           O  
ATOM   3865  N   GLU A 499      -3.004  47.144  17.851  1.00 27.19           N  
ATOM   3866  CA  GLU A 499      -4.245  47.547  17.198  1.00 27.19           C  
ATOM   3867  C   GLU A 499      -3.968  48.267  15.882  1.00 27.19           C  
ATOM   3868  CB  GLU A 499      -5.074  48.442  18.123  1.00 27.19           C  
ATOM   3869  O   GLU A 499      -3.110  49.150  15.820  1.00 27.19           O  
ATOM   3870  CG  GLU A 499      -6.436  47.864  18.480  1.00 27.19           C  
ATOM   3871  CD  GLU A 499      -7.325  48.843  19.230  1.00 27.19           C  
ATOM   3872  OE1 GLU A 499      -8.502  48.511  19.498  1.00 27.19           O  
ATOM   3873  OE2 GLU A 499      -6.841  49.951  19.552  1.00 27.19           O  
ATOM   3874  N   GLU A 500      -4.599  47.804  14.785  1.00 26.94           N  
ATOM   3875  CA  GLU A 500      -5.732  48.380  14.067  1.00 26.94           C  
ATOM   3876  C   GLU A 500      -5.394  48.614  12.598  1.00 26.94           C  
ATOM   3877  CB  GLU A 500      -6.172  49.693  14.721  1.00 26.94           C  
ATOM   3878  O   GLU A 500      -4.325  49.139  12.277  1.00 26.94           O  
ATOM   3879  CG  GLU A 500      -7.491  49.593  15.474  1.00 26.94           C  
ATOM   3880  CD  GLU A 500      -7.962  50.924  16.038  1.00 26.94           C  
ATOM   3881  OE1 GLU A 500      -9.052  50.971  16.651  1.00 26.94           O  
ATOM   3882  OE2 GLU A 500      -7.235  51.928  15.864  1.00 26.94           O  
ATOM   3883  N   THR A 501      -6.210  48.056  11.700  1.00 23.71           N  
ATOM   3884  CA  THR A 501      -7.272  48.606  10.866  1.00 23.71           C  
ATOM   3885  C   THR A 501      -6.918  48.482   9.387  1.00 23.71           C  
ATOM   3886  CB  THR A 501      -7.545  50.082  11.209  1.00 23.71           C  
ATOM   3887  O   THR A 501      -5.775  48.728   8.994  1.00 23.71           O  
ATOM   3888  CG2 THR A 501      -8.167  50.220  12.594  1.00 23.71           C  
ATOM   3889  OG1 THR A 501      -6.311  50.810  11.177  1.00 23.71           O  
ATOM   3890  N   LYS A 502      -7.752  47.776   8.632  1.00 27.55           N  
ATOM   3891  CA  LYS A 502      -8.597  48.294   7.560  1.00 27.55           C  
ATOM   3892  C   LYS A 502      -8.604  47.350   6.361  1.00 27.55           C  
ATOM   3893  CB  LYS A 502      -8.128  49.685   7.131  1.00 27.55           C  
ATOM   3894  O   LYS A 502      -7.544  46.979   5.851  1.00 27.55           O  
ATOM   3895  CG  LYS A 502      -8.841  50.825   7.842  1.00 27.55           C  
ATOM   3896  CD  LYS A 502      -8.463  52.177   7.250  1.00 27.55           C  
ATOM   3897  CE  LYS A 502      -9.156  53.321   7.978  1.00 27.55           C  
ATOM   3898  NZ  LYS A 502      -8.730  54.652   7.451  1.00 27.55           N  
ATOM   3899  N   SER A 503      -9.662  46.600   6.190  1.00 25.59           N  
ATOM   3900  CA  SER A 503     -10.457  46.139   5.056  1.00 25.59           C  
ATOM   3901  C   SER A 503     -10.394  47.129   3.898  1.00 25.59           C  
ATOM   3902  CB  SER A 503     -11.912  45.923   5.474  1.00 25.59           C  
ATOM   3903  O   SER A 503     -10.268  48.337   4.113  1.00 25.59           O  
ATOM   3904  OG  SER A 503     -12.266  46.794   6.534  1.00 25.59           O  
ATOM   3905  N   PRO A 504     -10.849  46.826   2.600  1.00 44.89           N  
ATOM   3906  CA  PRO A 504     -11.403  45.911   1.600  1.00 44.89           C  
ATOM   3907  C   PRO A 504     -11.038  46.308   0.171  1.00 44.89           C  
ATOM   3908  CB  PRO A 504     -12.913  46.013   1.825  1.00 44.89           C  
ATOM   3909  O   PRO A 504     -10.187  47.178  -0.034  1.00 44.89           O  
ATOM   3910  CG  PRO A 504     -13.146  47.437   2.214  1.00 44.89           C  
ATOM   3911  CD  PRO A 504     -11.814  48.112   2.372  1.00 44.89           C  
ATOM   3912  N   PRO A 505     -11.673  45.632  -0.873  1.00 42.28           N  
ATOM   3913  CA  PRO A 505     -12.957  45.103  -1.338  1.00 42.28           C  
ATOM   3914  C   PRO A 505     -12.807  44.142  -2.516  1.00 42.28           C  
ATOM   3915  CB  PRO A 505     -13.727  46.359  -1.752  1.00 42.28           C  
ATOM   3916  O   PRO A 505     -11.694  43.921  -2.999  1.00 42.28           O  
ATOM   3917  CG  PRO A 505     -12.688  47.281  -2.302  1.00 42.28           C  
ATOM   3918  CD  PRO A 505     -11.337  46.663  -2.080  1.00 42.28           C  
ATOM   3919  N   ALA A 506     -13.853  43.196  -2.637  1.00 29.57           N  
ATOM   3920  CA  ALA A 506     -15.000  42.611  -3.327  1.00 29.57           C  
ATOM   3921  C   ALA A 506     -15.044  43.052  -4.788  1.00 29.57           C  
ATOM   3922  CB  ALA A 506     -16.298  42.993  -2.620  1.00 29.57           C  
ATOM   3923  O   ALA A 506     -14.857  44.232  -5.093  1.00 29.57           O  
ATOM   3924  N   GLU A 507     -15.269  42.167  -5.828  1.00 29.57           N  
ATOM   3925  CA  GLU A 507     -16.310  41.541  -6.638  1.00 29.57           C  
ATOM   3926  C   GLU A 507     -16.225  41.996  -8.092  1.00 29.57           C  
ATOM   3927  CB  GLU A 507     -17.696  41.854  -6.069  1.00 29.57           C  
ATOM   3928  O   GLU A 507     -16.044  43.184  -8.367  1.00 29.57           O  
ATOM   3929  CG  GLU A 507     -18.333  40.689  -5.326  1.00 29.57           C  
ATOM   3930  CD  GLU A 507     -19.830  40.855  -5.120  1.00 29.57           C  
ATOM   3931  OE1 GLU A 507     -20.485  39.908  -4.629  1.00 29.57           O  
ATOM   3932  OE2 GLU A 507     -20.354  41.942  -5.454  1.00 29.57           O  
ATOM   3933  N   GLU A 508     -16.423  41.027  -9.061  1.00 26.54           N  
ATOM   3934  CA  GLU A 508     -17.523  40.821  -9.998  1.00 26.54           C  
ATOM   3935  C   GLU A 508     -17.047  40.107 -11.260  1.00 26.54           C  
ATOM   3936  CB  GLU A 508     -18.176  42.156 -10.364  1.00 26.54           C  
ATOM   3937  O   GLU A 508     -16.066  40.521 -11.881  1.00 26.54           O  
ATOM   3938  CG  GLU A 508     -19.640  42.255  -9.963  1.00 26.54           C  
ATOM   3939  CD  GLU A 508     -20.332  43.490 -10.518  1.00 26.54           C  
ATOM   3940  OE1 GLU A 508     -21.569  43.612 -10.369  1.00 26.54           O  
ATOM   3941  OE2 GLU A 508     -19.631  44.343 -11.107  1.00 26.54           O  
ATOM   3942  N   ALA A 509     -17.692  38.976 -11.684  1.00 27.64           N  
ATOM   3943  CA  ALA A 509     -18.670  38.241 -12.481  1.00 27.64           C  
ATOM   3944  C   ALA A 509     -18.535  38.579 -13.963  1.00 27.64           C  
ATOM   3945  CB  ALA A 509     -20.086  38.543 -11.997  1.00 27.64           C  
ATOM   3946  O   ALA A 509     -18.378  39.746 -14.329  1.00 27.64           O  
ATOM   3947  N   ALA A 510     -18.635  37.499 -14.843  1.00 25.17           N  
ATOM   3948  CA  ALA A 510     -19.584  37.311 -15.937  1.00 25.17           C  
ATOM   3949  C   ALA A 510     -19.200  36.110 -16.796  1.00 25.17           C  
ATOM   3950  CB  ALA A 510     -19.664  38.572 -16.794  1.00 25.17           C  
ATOM   3951  O   ALA A 510     -18.053  35.994 -17.234  1.00 25.17           O  
ATOM   3952  N   SER A 511     -20.047  35.056 -16.931  1.00 27.48           N  
ATOM   3953  CA  SER A 511     -20.556  34.072 -17.881  1.00 27.48           C  
ATOM   3954  C   SER A 511     -21.122  34.747 -19.126  1.00 27.48           C  
ATOM   3955  CB  SER A 511     -21.631  33.202 -17.229  1.00 27.48           C  
ATOM   3956  O   SER A 511     -21.444  35.936 -19.101  1.00 27.48           O  
ATOM   3957  OG  SER A 511     -22.528  33.996 -16.471  1.00 27.48           O  
ATOM   3958  N   PRO A 512     -21.541  33.850 -20.266  1.00 45.35           N  
ATOM   3959  CA  PRO A 512     -22.665  32.928 -20.441  1.00 45.35           C  
ATOM   3960  C   PRO A 512     -22.516  32.044 -21.678  1.00 45.35           C  
ATOM   3961  CB  PRO A 512     -23.870  33.862 -20.580  1.00 45.35           C  
ATOM   3962  O   PRO A 512     -21.557  32.197 -22.438  1.00 45.35           O  
ATOM   3963  CG  PRO A 512     -23.344  35.057 -21.308  1.00 45.35           C  
ATOM   3964  CD  PRO A 512     -21.855  34.915 -21.446  1.00 45.35           C  
ATOM   3965  N   GLU A 513     -23.221  30.732 -21.641  1.00 30.15           N  
ATOM   3966  CA  GLU A 513     -24.442  30.138 -22.178  1.00 30.15           C  
ATOM   3967  C   GLU A 513     -24.129  28.933 -23.060  1.00 30.15           C  
ATOM   3968  CB  GLU A 513     -25.242  31.176 -22.969  1.00 30.15           C  
ATOM   3969  O   GLU A 513     -23.238  28.994 -23.909  1.00 30.15           O  
ATOM   3970  CG  GLU A 513     -26.209  31.987 -22.118  1.00 30.15           C  
ATOM   3971  CD  GLU A 513     -27.158  32.844 -22.940  1.00 30.15           C  
ATOM   3972  OE1 GLU A 513     -28.065  33.479 -22.354  1.00 30.15           O  
ATOM   3973  OE2 GLU A 513     -26.996  32.879 -24.180  1.00 30.15           O  
ATOM   3974  N   LYS A 514     -24.964  27.702 -22.942  1.00 31.19           N  
ATOM   3975  CA  LYS A 514     -26.207  26.978 -23.191  1.00 31.19           C  
ATOM   3976  C   LYS A 514     -26.031  25.950 -24.305  1.00 31.19           C  
ATOM   3977  CB  LYS A 514     -27.333  27.949 -23.548  1.00 31.19           C  
ATOM   3978  O   LYS A 514     -25.458  26.254 -25.353  1.00 31.19           O  
ATOM   3979  CG  LYS A 514     -28.109  28.466 -22.346  1.00 31.19           C  
ATOM   3980  CD  LYS A 514     -29.340  29.256 -22.773  1.00 31.19           C  
ATOM   3981  CE  LYS A 514     -30.066  29.852 -21.575  1.00 31.19           C  
ATOM   3982  NZ  LYS A 514     -31.308  30.574 -21.983  1.00 31.19           N  
ATOM   3983  N   GLU A 515     -26.618  24.650 -24.114  1.00 26.17           N  
ATOM   3984  CA  GLU A 515     -27.871  23.972 -24.431  1.00 26.17           C  
ATOM   3985  C   GLU A 515     -27.615  22.613 -25.075  1.00 26.17           C  
ATOM   3986  CB  GLU A 515     -28.733  24.838 -25.353  1.00 26.17           C  
ATOM   3987  O   GLU A 515     -26.799  22.498 -25.991  1.00 26.17           O  
ATOM   3988  CG  GLU A 515     -29.865  25.561 -24.638  1.00 26.17           C  
ATOM   3989  CD  GLU A 515     -30.886  26.166 -25.588  1.00 26.17           C  
ATOM   3990  OE1 GLU A 515     -31.906  26.716 -25.114  1.00 26.17           O  
ATOM   3991  OE2 GLU A 515     -30.664  26.089 -26.817  1.00 26.17           O  
ATOM   3992  N   ALA A 516     -28.309  21.477 -24.588  1.00 26.22           N  
ATOM   3993  CA  ALA A 516     -29.545  20.700 -24.615  1.00 26.22           C  
ATOM   3994  C   ALA A 516     -29.418  19.499 -25.549  1.00 26.22           C  
ATOM   3995  CB  ALA A 516     -30.718  21.579 -25.042  1.00 26.22           C  
ATOM   3996  O   ALA A 516     -28.875  19.617 -26.650  1.00 26.22           O  
ATOM   3997  N   LYS A 517     -29.857  18.264 -25.128  1.00 24.80           N  
ATOM   3998  CA  LYS A 517     -31.075  17.503 -25.390  1.00 24.80           C  
ATOM   3999  C   LYS A 517     -30.792  16.004 -25.421  1.00 24.80           C  
ATOM   4000  CB  LYS A 517     -31.710  17.944 -26.710  1.00 24.80           C  
ATOM   4001  O   LYS A 517     -29.849  15.559 -26.079  1.00 24.80           O  
ATOM   4002  CG  LYS A 517     -32.548  19.209 -26.602  1.00 24.80           C  
ATOM   4003  CD  LYS A 517     -33.342  19.464 -27.877  1.00 24.80           C  
ATOM   4004  CE  LYS A 517     -34.149  20.753 -27.786  1.00 24.80           C  
ATOM   4005  NZ  LYS A 517     -34.876  21.042 -29.058  1.00 24.80           N  
ATOM   4006  N   SER A 518     -31.339  15.193 -24.545  1.00 27.72           N  
ATOM   4007  CA  SER A 518     -31.973  13.879 -24.545  1.00 27.72           C  
ATOM   4008  C   SER A 518     -33.104  13.810 -25.567  1.00 27.72           C  
ATOM   4009  CB  SER A 518     -32.511  13.543 -23.154  1.00 27.72           C  
ATOM   4010  O   SER A 518     -33.671  14.838 -25.942  1.00 27.72           O  
ATOM   4011  OG  SER A 518     -33.268  14.622 -22.633  1.00 27.72           O  
ATOM   4012  N   PRO A 519     -33.608  12.491 -25.797  1.00 37.09           N  
ATOM   4013  CA  PRO A 519     -34.622  11.744 -25.051  1.00 37.09           C  
ATOM   4014  C   PRO A 519     -34.680  10.270 -25.448  1.00 37.09           C  
ATOM   4015  CB  PRO A 519     -35.926  12.459 -25.413  1.00 37.09           C  
ATOM   4016  O   PRO A 519     -34.056   9.867 -26.432  1.00 37.09           O  
ATOM   4017  CG  PRO A 519     -35.745  12.887 -26.834  1.00 37.09           C  
ATOM   4018  CD  PRO A 519     -34.332  12.586 -27.246  1.00 37.09           C  
ATOM   4019  N   VAL A 520     -35.135   9.294 -24.476  1.00 27.74           N  
ATOM   4020  CA  VAL A 520     -36.196   8.524 -23.835  1.00 27.74           C  
ATOM   4021  C   VAL A 520     -36.525   7.295 -24.680  1.00 27.74           C  
ATOM   4022  CB  VAL A 520     -37.465   9.377 -23.618  1.00 27.74           C  
ATOM   4023  O   VAL A 520     -36.632   7.387 -25.905  1.00 27.74           O  
ATOM   4024  CG1 VAL A 520     -38.575   8.542 -22.983  1.00 27.74           C  
ATOM   4025  CG2 VAL A 520     -37.147  10.596 -22.754  1.00 27.74           C  
ATOM   4026  N   LYS A 521     -36.844   6.007 -24.029  1.00 26.01           N  
ATOM   4027  CA  LYS A 521     -37.947   5.268 -23.421  1.00 26.01           C  
ATOM   4028  C   LYS A 521     -38.078   3.876 -24.031  1.00 26.01           C  
ATOM   4029  CB  LYS A 521     -39.260   6.036 -23.581  1.00 26.01           C  
ATOM   4030  O   LYS A 521     -38.069   3.724 -25.254  1.00 26.01           O  
ATOM   4031  CG  LYS A 521     -39.779   6.650 -22.289  1.00 26.01           C  
ATOM   4032  CD  LYS A 521     -41.127   7.330 -22.495  1.00 26.01           C  
ATOM   4033  CE  LYS A 521     -41.627   7.982 -21.213  1.00 26.01           C  
ATOM   4034  NZ  LYS A 521     -42.940   8.664 -21.415  1.00 26.01           N  
ATOM   4035  N   GLU A 522     -38.372   2.735 -23.152  1.00 25.23           N  
ATOM   4036  CA  GLU A 522     -39.505   2.011 -22.583  1.00 25.23           C  
ATOM   4037  C   GLU A 522     -39.608   0.603 -23.163  1.00 25.23           C  
ATOM   4038  CB  GLU A 522     -40.809   2.776 -22.824  1.00 25.23           C  
ATOM   4039  O   GLU A 522     -39.538   0.421 -24.380  1.00 25.23           O  
ATOM   4040  CG  GLU A 522     -41.512   3.213 -21.547  1.00 25.23           C  
ATOM   4041  CD  GLU A 522     -42.896   3.792 -21.792  1.00 25.23           C  
ATOM   4042  OE1 GLU A 522     -43.623   4.064 -20.810  1.00 25.23           O  
ATOM   4043  OE2 GLU A 522     -43.257   3.974 -22.976  1.00 25.23           O  
ATOM   4044  N   GLU A 523     -39.829  -0.504 -22.280  1.00 24.17           N  
ATOM   4045  CA  GLU A 523     -40.860  -1.332 -21.663  1.00 24.17           C  
ATOM   4046  C   GLU A 523     -41.055  -2.636 -22.432  1.00 24.17           C  
ATOM   4047  CB  GLU A 523     -42.185  -0.569 -21.579  1.00 24.17           C  
ATOM   4048  O   GLU A 523     -41.096  -2.636 -23.664  1.00 24.17           O  
ATOM   4049  CG  GLU A 523     -42.512  -0.057 -20.184  1.00 24.17           C  
ATOM   4050  CD  GLU A 523     -43.947   0.425 -20.043  1.00 24.17           C  
ATOM   4051  OE1 GLU A 523     -44.381   0.717 -18.905  1.00 24.17           O  
ATOM   4052  OE2 GLU A 523     -44.644   0.510 -21.078  1.00 24.17           O  
ATOM   4053  N   ALA A 524     -41.152  -3.853 -21.692  1.00 23.17           N  
ATOM   4054  CA  ALA A 524     -42.070  -4.848 -21.144  1.00 23.17           C  
ATOM   4055  C   ALA A 524     -42.493  -5.852 -22.214  1.00 23.17           C  
ATOM   4056  CB  ALA A 524     -43.297  -4.167 -20.543  1.00 23.17           C  
ATOM   4057  O   ALA A 524     -42.782  -5.472 -23.351  1.00 23.17           O  
ATOM   4058  N   LYS A 525     -42.551  -7.201 -21.815  1.00 21.78           N  
ATOM   4059  CA  LYS A 525     -43.584  -8.207 -21.587  1.00 21.78           C  
ATOM   4060  C   LYS A 525     -43.339  -9.450 -22.437  1.00 21.78           C  
ATOM   4061  CB  LYS A 525     -44.969  -7.632 -21.887  1.00 21.78           C  
ATOM   4062  O   LYS A 525     -43.147  -9.350 -23.651  1.00 21.78           O  
ATOM   4063  CG  LYS A 525     -45.799  -7.338 -20.646  1.00 21.78           C  
ATOM   4064  CD  LYS A 525     -47.191  -6.838 -21.011  1.00 21.78           C  
ATOM   4065  CE  LYS A 525     -48.000  -6.478 -19.771  1.00 21.78           C  
ATOM   4066  NZ  LYS A 525     -49.325  -5.888 -20.126  1.00 21.78           N  
ATOM   4067  N   SER A 526     -43.223 -10.683 -21.786  1.00 24.39           N  
ATOM   4068  CA  SER A 526     -43.626 -12.080 -21.911  1.00 24.39           C  
ATOM   4069  C   SER A 526     -44.690 -12.255 -22.990  1.00 24.39           C  
ATOM   4070  CB  SER A 526     -44.152 -12.608 -20.576  1.00 24.39           C  
ATOM   4071  O   SER A 526     -45.402 -11.306 -23.327  1.00 24.39           O  
ATOM   4072  OG  SER A 526     -44.534 -11.539 -19.727  1.00 24.39           O  
ATOM   4073  N   PRO A 527     -45.006 -13.604 -23.338  1.00 32.90           N  
ATOM   4074  CA  PRO A 527     -45.606 -14.818 -22.779  1.00 32.90           C  
ATOM   4075  C   PRO A 527     -45.369 -16.049 -23.651  1.00 32.90           C  
ATOM   4076  CB  PRO A 527     -47.096 -14.475 -22.711  1.00 32.90           C  
ATOM   4077  O   PRO A 527     -44.864 -15.929 -24.770  1.00 32.90           O  
ATOM   4078  CG  PRO A 527     -47.343 -13.608 -23.903  1.00 32.90           C  
ATOM   4079  CD  PRO A 527     -46.027 -13.324 -24.568  1.00 32.90           C  
ATOM   4080  N   ALA A 528     -45.344 -17.319 -22.975  1.00 23.71           N  
ATOM   4081  CA  ALA A 528     -46.262 -18.436 -22.762  1.00 23.71           C  
ATOM   4082  C   ALA A 528     -46.111 -19.486 -23.859  1.00 23.71           C  
ATOM   4083  CB  ALA A 528     -47.703 -17.936 -22.701  1.00 23.71           C  
ATOM   4084  O   ALA A 528     -46.033 -19.149 -25.042  1.00 23.71           O  
ATOM   4085  N   GLU A 529     -45.938 -20.839 -23.480  1.00 23.26           N  
ATOM   4086  CA  GLU A 529     -46.812 -21.999 -23.631  1.00 23.26           C  
ATOM   4087  C   GLU A 529     -46.003 -23.280 -23.810  1.00 23.26           C  
ATOM   4088  CB  GLU A 529     -47.762 -21.806 -24.816  1.00 23.26           C  
ATOM   4089  O   GLU A 529     -45.098 -23.337 -24.645  1.00 23.26           O  
ATOM   4090  CG  GLU A 529     -49.235 -21.823 -24.433  1.00 23.26           C  
ATOM   4091  CD  GLU A 529     -50.167 -21.819 -25.634  1.00 23.26           C  
ATOM   4092  OE1 GLU A 529     -51.397 -21.962 -25.448  1.00 23.26           O  
ATOM   4093  OE2 GLU A 529     -49.664 -21.672 -26.770  1.00 23.26           O  
ATOM   4094  N   ALA A 530     -46.211 -24.329 -22.859  1.00 22.46           N  
ATOM   4095  CA  ALA A 530     -47.045 -25.516 -22.689  1.00 22.46           C  
ATOM   4096  C   ALA A 530     -46.357 -26.756 -23.254  1.00 22.46           C  
ATOM   4097  CB  ALA A 530     -48.403 -25.314 -23.358  1.00 22.46           C  
ATOM   4098  O   ALA A 530     -45.821 -26.724 -24.364  1.00 22.46           O  
ATOM   4099  N   LYS A 531     -46.148 -27.810 -22.382  1.00 24.73           N  
ATOM   4100  CA  LYS A 531     -46.778 -29.120 -22.247  1.00 24.73           C  
ATOM   4101  C   LYS A 531     -45.744 -30.197 -21.933  1.00 24.73           C  
ATOM   4102  CB  LYS A 531     -47.542 -29.483 -23.521  1.00 24.73           C  
ATOM   4103  O   LYS A 531     -44.756 -30.347 -22.656  1.00 24.73           O  
ATOM   4104  CG  LYS A 531     -48.950 -28.910 -23.583  1.00 24.73           C  
ATOM   4105  CD  LYS A 531     -49.821 -29.671 -24.574  1.00 24.73           C  
ATOM   4106  CE  LYS A 531     -51.229 -29.096 -24.640  1.00 24.73           C  
ATOM   4107  NZ  LYS A 531     -52.057 -29.776 -25.680  1.00 24.73           N  
ATOM   4108  N   SER A 532     -45.790 -30.821 -20.734  1.00 25.37           N  
ATOM   4109  CA  SER A 532     -45.892 -32.044 -19.945  1.00 25.37           C  
ATOM   4110  C   SER A 532     -45.444 -33.260 -20.750  1.00 25.37           C  
ATOM   4111  CB  SER A 532     -47.326 -32.248 -19.455  1.00 25.37           C  
ATOM   4112  O   SER A 532     -45.660 -33.323 -21.962  1.00 25.37           O  
ATOM   4113  OG  SER A 532     -48.255 -31.983 -20.492  1.00 25.37           O  
ATOM   4114  N   PRO A 533     -45.294 -34.541 -20.133  1.00 40.36           N  
ATOM   4115  CA  PRO A 533     -44.732 -35.293 -19.009  1.00 40.36           C  
ATOM   4116  C   PRO A 533     -44.526 -36.771 -19.333  1.00 40.36           C  
ATOM   4117  CB  PRO A 533     -45.780 -35.116 -17.908  1.00 40.36           C  
ATOM   4118  O   PRO A 533     -44.737 -37.193 -20.473  1.00 40.36           O  
ATOM   4119  CG  PRO A 533     -47.090 -35.096 -18.626  1.00 40.36           C  
ATOM   4120  CD  PRO A 533     -46.823 -35.089 -20.104  1.00 40.36           C  
ATOM   4121  N   GLU A 534     -43.564 -37.424 -18.627  1.00 24.50           N  
ATOM   4122  CA  GLU A 534     -43.830 -38.787 -18.176  1.00 24.50           C  
ATOM   4123  C   GLU A 534     -42.650 -39.347 -17.387  1.00 24.50           C  
ATOM   4124  CB  GLU A 534     -44.145 -39.696 -19.367  1.00 24.50           C  
ATOM   4125  O   GLU A 534     -41.503 -39.264 -17.831  1.00 24.50           O  
ATOM   4126  CG  GLU A 534     -45.597 -40.148 -19.428  1.00 24.50           C  
ATOM   4127  CD  GLU A 534     -45.857 -41.187 -20.507  1.00 24.50           C  
ATOM   4128  OE1 GLU A 534     -46.980 -41.738 -20.561  1.00 24.50           O  
ATOM   4129  OE2 GLU A 534     -44.930 -41.454 -21.304  1.00 24.50           O  
ATOM   4130  N   LYS A 535     -42.867 -39.770 -16.055  1.00 22.54           N  
ATOM   4131  CA  LYS A 535     -43.206 -40.956 -15.274  1.00 22.54           C  
ATOM   4132  C   LYS A 535     -41.969 -41.807 -15.003  1.00 22.54           C  
ATOM   4133  CB  LYS A 535     -44.267 -41.789 -15.996  1.00 22.54           C  
ATOM   4134  O   LYS A 535     -41.214 -42.126 -15.924  1.00 22.54           O  
ATOM   4135  CG  LYS A 535     -45.572 -41.930 -15.225  1.00 22.54           C  
ATOM   4136  CD  LYS A 535     -46.570 -42.804 -15.973  1.00 22.54           C  
ATOM   4137  CE  LYS A 535     -47.890 -42.914 -15.223  1.00 22.54           C  
ATOM   4138  NZ  LYS A 535     -48.834 -43.856 -15.896  1.00 22.54           N  
ATOM   4139  N   GLU A 536     -41.695 -42.066 -13.693  1.00 24.16           N  
ATOM   4140  CA  GLU A 536     -41.903 -43.258 -12.877  1.00 24.16           C  
ATOM   4141  C   GLU A 536     -40.580 -43.798 -12.342  1.00 24.16           C  
ATOM   4142  CB  GLU A 536     -42.627 -44.341 -13.681  1.00 24.16           C  
ATOM   4143  O   GLU A 536     -39.619 -43.962 -13.098  1.00 24.16           O  
ATOM   4144  CG  GLU A 536     -44.077 -44.546 -13.270  1.00 24.16           C  
ATOM   4145  CD  GLU A 536     -44.707 -45.783 -13.889  1.00 24.16           C  
ATOM   4146  OE1 GLU A 536     -45.864 -46.114 -13.541  1.00 24.16           O  
ATOM   4147  OE2 GLU A 536     -44.039 -46.428 -14.727  1.00 24.16           O  
ATOM   4148  N   GLU A 537     -40.481 -43.863 -11.016  1.00 24.57           N  
ATOM   4149  CA  GLU A 537     -40.612 -44.957 -10.058  1.00 24.57           C  
ATOM   4150  C   GLU A 537     -39.296 -45.211  -9.328  1.00 24.57           C  
ATOM   4151  CB  GLU A 537     -41.077 -46.235 -10.761  1.00 24.57           C  
ATOM   4152  O   GLU A 537     -38.243 -45.332  -9.958  1.00 24.57           O  
ATOM   4153  CG  GLU A 537     -42.527 -46.600 -10.477  1.00 24.57           C  
ATOM   4154  CD  GLU A 537     -42.889 -48.009 -10.917  1.00 24.57           C  
ATOM   4155  OE1 GLU A 537     -44.020 -48.463 -10.630  1.00 24.57           O  
ATOM   4156  OE2 GLU A 537     -42.034 -48.665 -11.553  1.00 24.57           O  
ATOM   4157  N   ALA A 538     -39.288 -45.032  -8.009  1.00 24.05           N  
ATOM   4158  CA  ALA A 538     -39.457 -45.774  -6.762  1.00 24.05           C  
ATOM   4159  C   ALA A 538     -38.214 -46.600  -6.442  1.00 24.05           C  
ATOM   4160  CB  ALA A 538     -40.686 -46.676  -6.842  1.00 24.05           C  
ATOM   4161  O   ALA A 538     -37.671 -47.280  -7.316  1.00 24.05           O  
ATOM   4162  N   LYS A 539     -37.591 -46.338  -5.273  1.00 27.10           N  
ATOM   4163  CA  LYS A 539     -37.543 -47.225  -4.115  1.00 27.10           C  
ATOM   4164  C   LYS A 539     -36.394 -46.851  -3.183  1.00 27.10           C  
ATOM   4165  CB  LYS A 539     -37.403 -48.682  -4.559  1.00 27.10           C  
ATOM   4166  O   LYS A 539     -35.248 -46.729  -3.619  1.00 27.10           O  
ATOM   4167  CG  LYS A 539     -38.724 -49.350  -4.913  1.00 27.10           C  
ATOM   4168  CD  LYS A 539     -38.549 -50.846  -5.142  1.00 27.10           C  
ATOM   4169  CE  LYS A 539     -39.859 -51.507  -5.549  1.00 27.10           C  
ATOM   4170  NZ  LYS A 539     -39.683 -52.965  -5.822  1.00 27.10           N  
ATOM   4171  N   SER A 540     -36.616 -46.270  -2.008  1.00 28.16           N  
ATOM   4172  CA  SER A 540     -36.488 -46.319  -0.555  1.00 28.16           C  
ATOM   4173  C   SER A 540     -35.600 -47.478  -0.117  1.00 28.16           C  
ATOM   4174  CB  SER A 540     -37.864 -46.444   0.100  1.00 28.16           C  
ATOM   4175  O   SER A 540     -35.589 -48.534  -0.753  1.00 28.16           O  
ATOM   4176  OG  SER A 540     -38.532 -47.609  -0.352  1.00 28.16           O  
ATOM   4177  N   PRO A 541     -35.169 -47.510   1.151  1.00 41.23           N  
ATOM   4178  CA  PRO A 541     -34.585 -46.820   2.303  1.00 41.23           C  
ATOM   4179  C   PRO A 541     -34.009 -47.784   3.338  1.00 41.23           C  
ATOM   4180  CB  PRO A 541     -35.766 -46.039   2.883  1.00 41.23           C  
ATOM   4181  O   PRO A 541     -34.055 -49.002   3.146  1.00 41.23           O  
ATOM   4182  CG  PRO A 541     -36.954 -46.917   2.654  1.00 41.23           C  
ATOM   4183  CD  PRO A 541     -36.524 -48.096   1.829  1.00 41.23           C  
ATOM   4184  N   ALA A 542     -33.062 -47.281   4.102  1.00 26.90           N  
ATOM   4185  CA  ALA A 542     -33.206 -47.420   5.549  1.00 26.90           C  
ATOM   4186  C   ALA A 542     -31.842 -47.497   6.231  1.00 26.90           C  
ATOM   4187  CB  ALA A 542     -34.035 -48.657   5.884  1.00 26.90           C  
ATOM   4188  O   ALA A 542     -30.964 -48.244   5.794  1.00 26.90           O  
ATOM   4189  N   GLU A 543     -31.564 -46.529   7.199  1.00 25.52           N  
ATOM   4190  CA  GLU A 543     -31.696 -46.548   8.653  1.00 25.52           C  
ATOM   4191  C   GLU A 543     -30.371 -46.214   9.332  1.00 25.52           C  
ATOM   4192  CB  GLU A 543     -32.202 -47.912   9.129  1.00 25.52           C  
ATOM   4193  O   GLU A 543     -29.346 -46.836   9.045  1.00 25.52           O  
ATOM   4194  CG  GLU A 543     -33.334 -47.828  10.143  1.00 25.52           C  
ATOM   4195  CD  GLU A 543     -33.824 -49.190  10.609  1.00 25.52           C  
ATOM   4196  OE1 GLU A 543     -34.576 -49.255  11.608  1.00 25.52           O  
ATOM   4197  OE2 GLU A 543     -33.451 -50.200   9.971  1.00 25.52           O  
ATOM   4198  N   VAL A 544     -30.253 -45.127  10.136  1.00 25.00           N  
ATOM   4199  CA  VAL A 544     -30.417 -44.441  11.413  1.00 25.00           C  
ATOM   4200  C   VAL A 544     -29.438 -45.012  12.436  1.00 25.00           C  
ATOM   4201  CB  VAL A 544     -31.866 -44.559  11.939  1.00 25.00           C  
ATOM   4202  O   VAL A 544     -29.314 -46.231  12.575  1.00 25.00           O  
ATOM   4203  CG1 VAL A 544     -32.033 -43.776  13.240  1.00 25.00           C  
ATOM   4204  CG2 VAL A 544     -32.857 -44.070  10.885  1.00 25.00           C  
ATOM   4205  N   LYS A 545     -28.597 -44.177  13.080  1.00 26.28           N  
ATOM   4206  CA  LYS A 545     -28.671 -43.645  14.438  1.00 26.28           C  
ATOM   4207  C   LYS A 545     -27.277 -43.464  15.034  1.00 26.28           C  
ATOM   4208  CB  LYS A 545     -29.506 -44.564  15.330  1.00 26.28           C  
ATOM   4209  O   LYS A 545     -26.464 -44.391  15.018  1.00 26.28           O  
ATOM   4210  CG  LYS A 545     -31.007 -44.438  15.115  1.00 26.28           C  
ATOM   4211  CD  LYS A 545     -31.788 -44.890  16.343  1.00 26.28           C  
ATOM   4212  CE  LYS A 545     -33.287 -44.705  16.152  1.00 26.28           C  
ATOM   4213  NZ  LYS A 545     -34.067 -45.309  17.273  1.00 26.28           N  
ATOM   4214  N   SER A 546     -26.815 -42.346  15.339  1.00 25.73           N  
ATOM   4215  CA  SER A 546     -26.116 -41.565  16.353  1.00 25.73           C  
ATOM   4216  C   SER A 546     -26.318 -42.157  17.744  1.00 25.73           C  
ATOM   4217  CB  SER A 546     -26.594 -40.112  16.335  1.00 25.73           C  
ATOM   4218  O   SER A 546     -27.347 -42.780  18.016  1.00 25.73           O  
ATOM   4219  OG  SER A 546     -26.696 -39.633  15.005  1.00 25.73           O  
ATOM   4220  N   PRO A 547     -25.500 -41.690  18.805  1.00 38.79           N  
ATOM   4221  CA  PRO A 547     -24.997 -40.467  19.435  1.00 38.79           C  
ATOM   4222  C   PRO A 547     -23.959 -40.746  20.519  1.00 38.79           C  
ATOM   4223  CB  PRO A 547     -26.257 -39.836  20.034  1.00 38.79           C  
ATOM   4224  O   PRO A 547     -23.675 -41.908  20.823  1.00 38.79           O  
ATOM   4225  CG  PRO A 547     -27.095 -40.994  20.469  1.00 38.79           C  
ATOM   4226  CD  PRO A 547     -26.442 -42.260  19.994  1.00 38.79           C  
ATOM   4227  N   GLU A 548     -23.032 -39.727  20.859  1.00 27.93           N  
ATOM   4228  CA  GLU A 548     -22.753 -38.715  21.873  1.00 27.93           C  
ATOM   4229  C   GLU A 548     -21.894 -39.284  22.999  1.00 27.93           C  
ATOM   4230  CB  GLU A 548     -24.056 -38.148  22.441  1.00 27.93           C  
ATOM   4231  O   GLU A 548     -22.184 -40.362  23.523  1.00 27.93           O  
ATOM   4232  CG  GLU A 548     -23.963 -36.686  22.854  1.00 27.93           C  
ATOM   4233  CD  GLU A 548     -25.257 -36.144  23.439  1.00 27.93           C  
ATOM   4234  OE1 GLU A 548     -25.218 -35.113  24.148  1.00 27.93           O  
ATOM   4235  OE2 GLU A 548     -26.319 -36.756  23.188  1.00 27.93           O  
ATOM   4236  N   LYS A 549     -20.762 -38.608  23.524  1.00 24.53           N  
ATOM   4237  CA  LYS A 549     -20.205 -37.681  24.506  1.00 24.53           C  
ATOM   4238  C   LYS A 549     -19.682 -38.427  25.730  1.00 24.53           C  
ATOM   4239  CB  LYS A 549     -21.255 -36.652  24.928  1.00 24.53           C  
ATOM   4240  O   LYS A 549     -20.375 -39.282  26.286  1.00 24.53           O  
ATOM   4241  CG  LYS A 549     -20.706 -35.243  25.097  1.00 24.53           C  
ATOM   4242  CD  LYS A 549     -21.814 -34.244  25.403  1.00 24.53           C  
ATOM   4243  CE  LYS A 549     -21.271 -32.828  25.538  1.00 24.53           C  
ATOM   4244  NZ  LYS A 549     -22.360 -31.839  25.796  1.00 24.53           N  
ATOM   4245  N   ALA A 550     -18.439 -38.141  26.291  1.00 26.07           N  
ATOM   4246  CA  ALA A 550     -17.738 -37.355  27.302  1.00 26.07           C  
ATOM   4247  C   ALA A 550     -17.046 -38.259  28.318  1.00 26.07           C  
ATOM   4248  CB  ALA A 550     -18.707 -36.410  28.008  1.00 26.07           C  
ATOM   4249  O   ALA A 550     -17.630 -39.239  28.785  1.00 26.07           O  
ATOM   4250  N   LYS A 551     -15.765 -38.090  28.723  1.00 26.12           N  
ATOM   4251  CA  LYS A 551     -14.676 -37.539  29.525  1.00 26.12           C  
ATOM   4252  C   LYS A 551     -14.464 -38.354  30.798  1.00 26.12           C  
ATOM   4253  CB  LYS A 551     -14.955 -36.078  29.879  1.00 26.12           C  
ATOM   4254  O   LYS A 551     -15.414 -38.622  31.536  1.00 26.12           O  
ATOM   4255  CG  LYS A 551     -13.820 -35.128  29.528  1.00 26.12           C  
ATOM   4256  CD  LYS A 551     -14.208 -33.676  29.778  1.00 26.12           C  
ATOM   4257  CE  LYS A 551     -13.104 -32.719  29.349  1.00 26.12           C  
ATOM   4258  NZ  LYS A 551     -13.575 -31.302  29.333  1.00 26.12           N  
ATOM   4259  N   SER A 552     -13.163 -38.666  31.219  1.00 27.25           N  
ATOM   4260  CA  SER A 552     -11.929 -38.713  31.996  1.00 27.25           C  
ATOM   4261  C   SER A 552     -11.938 -39.878  32.979  1.00 27.25           C  
ATOM   4262  CB  SER A 552     -11.720 -37.399  32.751  1.00 27.25           C  
ATOM   4263  O   SER A 552     -13.001 -40.298  33.442  1.00 27.25           O  
ATOM   4264  OG  SER A 552     -12.836 -36.542  32.586  1.00 27.25           O  
ATOM   4265  N   PRO A 553     -10.719 -40.142  33.810  1.00 39.84           N  
ATOM   4266  CA  PRO A 553      -9.489 -39.598  34.389  1.00 39.84           C  
ATOM   4267  C   PRO A 553      -8.561 -40.684  34.931  1.00 39.84           C  
ATOM   4268  CB  PRO A 553      -9.998 -38.700  35.520  1.00 39.84           C  
ATOM   4269  O   PRO A 553      -8.861 -41.874  34.808  1.00 39.84           O  
ATOM   4270  CG  PRO A 553     -11.205 -39.403  36.051  1.00 39.84           C  
ATOM   4271  CD  PRO A 553     -11.499 -40.581  35.168  1.00 39.84           C  
ATOM   4272  N   ALA A 554      -7.159 -40.378  35.170  1.00 26.69           N  
ATOM   4273  CA  ALA A 554      -6.032 -40.278  36.094  1.00 26.69           C  
ATOM   4274  C   ALA A 554      -5.513 -41.661  36.478  1.00 26.69           C  
ATOM   4275  CB  ALA A 554      -6.435 -39.499  37.344  1.00 26.69           C  
ATOM   4276  O   ALA A 554      -6.298 -42.572  36.750  1.00 26.69           O  
ATOM   4277  N   LYS A 555      -4.071 -41.952  36.625  1.00 26.89           N  
ATOM   4278  CA  LYS A 555      -3.024 -42.133  37.627  1.00 26.89           C  
ATOM   4279  C   LYS A 555      -2.229 -43.410  37.366  1.00 26.89           C  
ATOM   4280  CB  LYS A 555      -3.625 -42.169  39.032  1.00 26.89           C  
ATOM   4281  O   LYS A 555      -2.809 -44.478  37.164  1.00 26.89           O  
ATOM   4282  CG  LYS A 555      -2.950 -41.228  40.019  1.00 26.89           C  
ATOM   4283  CD  LYS A 555      -3.606 -41.292  41.392  1.00 26.89           C  
ATOM   4284  CE  LYS A 555      -2.954 -40.324  42.370  1.00 26.89           C  
ATOM   4285  NZ  LYS A 555      -3.614 -40.361  43.709  1.00 26.89           N  
ATOM   4286  N   GLU A 556      -0.773 -43.408  37.492  1.00 26.91           N  
ATOM   4287  CA  GLU A 556       0.254 -43.745  38.473  1.00 26.91           C  
ATOM   4288  C   GLU A 556       1.393 -44.532  37.830  1.00 26.91           C  
ATOM   4289  CB  GLU A 556      -0.350 -44.545  39.630  1.00 26.91           C  
ATOM   4290  O   GLU A 556       1.155 -45.506  37.113  1.00 26.91           O  
ATOM   4291  CG  GLU A 556      -0.117 -43.918  40.997  1.00 26.91           C  
ATOM   4292  CD  GLU A 556      -0.614 -44.782  42.146  1.00 26.91           C  
ATOM   4293  OE1 GLU A 556      -0.393 -44.414  43.322  1.00 26.91           O  
ATOM   4294  OE2 GLU A 556      -1.229 -45.836  41.867  1.00 26.91           O  
ATOM   4295  N   GLU A 557       2.755 -44.197  38.070  1.00 27.55           N  
ATOM   4296  CA  GLU A 557       3.980 -44.333  38.852  1.00 27.55           C  
ATOM   4297  C   GLU A 557       4.916 -45.368  38.234  1.00 27.55           C  
ATOM   4298  CB  GLU A 557       3.655 -44.715  40.298  1.00 27.55           C  
ATOM   4299  O   GLU A 557       4.480 -46.452  37.842  1.00 27.55           O  
ATOM   4300  CG  GLU A 557       3.677 -43.540  41.264  1.00 27.55           C  
ATOM   4301  CD  GLU A 557       3.611 -43.961  42.724  1.00 27.55           C  
ATOM   4302  OE1 GLU A 557       3.732 -43.088  43.613  1.00 27.55           O  
ATOM   4303  OE2 GLU A 557       3.439 -45.173  42.979  1.00 27.55           O  
ATOM   4304  N   ALA A 558       6.313 -45.123  38.099  1.00 27.49           N  
ATOM   4305  CA  ALA A 558       7.615 -45.270  38.745  1.00 27.49           C  
ATOM   4306  C   ALA A 558       8.594 -46.015  37.843  1.00 27.49           C  
ATOM   4307  CB  ALA A 558       7.468 -45.996  40.080  1.00 27.49           C  
ATOM   4308  O   ALA A 558       8.235 -47.016  37.220  1.00 27.49           O  
ATOM   4309  N   LYS A 559       9.901 -45.486  37.687  1.00 25.26           N  
ATOM   4310  CA  LYS A 559      11.255 -45.677  38.199  1.00 25.26           C  
ATOM   4311  C   LYS A 559      12.280 -45.637  37.069  1.00 25.26           C  
ATOM   4312  CB  LYS A 559      11.360 -47.001  38.956  1.00 25.26           C  
ATOM   4313  O   LYS A 559      12.110 -46.302  36.046  1.00 25.26           O  
ATOM   4314  CG  LYS A 559      11.099 -46.883  40.450  1.00 25.26           C  
ATOM   4315  CD  LYS A 559      11.364 -48.199  41.170  1.00 25.26           C  
ATOM   4316  CE  LYS A 559      11.049 -48.097  42.656  1.00 25.26           C  
ATOM   4317  NZ  LYS A 559      11.258 -49.399  43.357  1.00 25.26           N  
ATOM   4318  N   SER A 560      13.285 -44.739  37.068  1.00 27.24           N  
ATOM   4319  CA  SER A 560      14.679 -44.624  36.653  1.00 27.24           C  
ATOM   4320  C   SER A 560      15.611 -45.305  37.650  1.00 27.24           C  
ATOM   4321  CB  SER A 560      15.073 -43.155  36.496  1.00 27.24           C  
ATOM   4322  O   SER A 560      15.317 -45.358  38.846  1.00 27.24           O  
ATOM   4323  OG  SER A 560      14.622 -42.393  37.602  1.00 27.24           O  
ATOM   4324  N   PRO A 561      17.058 -45.493  37.393  1.00 50.70           N  
ATOM   4325  CA  PRO A 561      18.177 -45.204  36.493  1.00 50.70           C  
ATOM   4326  C   PRO A 561      19.422 -46.027  36.816  1.00 50.70           C  
ATOM   4327  CB  PRO A 561      18.435 -43.712  36.719  1.00 50.70           C  
ATOM   4328  O   PRO A 561      19.422 -46.802  37.777  1.00 50.70           O  
ATOM   4329  CG  PRO A 561      18.130 -43.487  38.164  1.00 50.70           C  
ATOM   4330  CD  PRO A 561      17.568 -44.756  38.737  1.00 50.70           C  
ATOM   4331  N   PRO A 562      20.780 -45.773  36.351  1.00 47.59           N  
ATOM   4332  CA  PRO A 562      21.622 -44.766  35.701  1.00 47.59           C  
ATOM   4333  C   PRO A 562      22.997 -45.306  35.315  1.00 47.59           C  
ATOM   4334  CB  PRO A 562      21.744 -43.670  36.762  1.00 47.59           C  
ATOM   4335  O   PRO A 562      23.321 -46.456  35.623  1.00 47.59           O  
ATOM   4336  CG  PRO A 562      21.768 -44.401  38.065  1.00 47.59           C  
ATOM   4337  CD  PRO A 562      21.487 -45.853  37.803  1.00 47.59           C  
ATOM   4338  N   GLU A 563      23.843 -44.673  34.320  1.00 25.69           N  
ATOM   4339  CA  GLU A 563      25.035 -43.848  34.148  1.00 25.69           C  
ATOM   4340  C   GLU A 563      26.198 -44.667  33.595  1.00 25.69           C  
ATOM   4341  CB  GLU A 563      25.435 -43.197  35.475  1.00 25.69           C  
ATOM   4342  O   GLU A 563      26.440 -45.791  34.040  1.00 25.69           O  
ATOM   4343  CG  GLU A 563      25.143 -41.705  35.541  1.00 25.69           C  
ATOM   4344  CD  GLU A 563      25.796 -41.018  36.730  1.00 25.69           C  
ATOM   4345  OE1 GLU A 563      25.767 -39.768  36.799  1.00 25.69           O  
ATOM   4346  OE2 GLU A 563      26.341 -41.735  37.598  1.00 25.69           O  
ATOM   4347  N   ALA A 564      27.118 -44.151  32.568  1.00 25.30           N  
ATOM   4348  CA  ALA A 564      28.429 -43.522  32.422  1.00 25.30           C  
ATOM   4349  C   ALA A 564      29.319 -44.323  31.476  1.00 25.30           C  
ATOM   4350  CB  ALA A 564      29.103 -43.374  33.784  1.00 25.30           C  
ATOM   4351  O   ALA A 564      29.353 -45.554  31.539  1.00 25.30           O  
ATOM   4352  N   LYS A 565      30.029 -43.713  30.459  1.00 25.93           N  
ATOM   4353  CA  LYS A 565      31.277 -43.143  29.962  1.00 25.93           C  
ATOM   4354  C   LYS A 565      32.227 -44.235  29.479  1.00 25.93           C  
ATOM   4355  CB  LYS A 565      31.953 -42.302  31.047  1.00 25.93           C  
ATOM   4356  O   LYS A 565      32.436 -45.234  30.172  1.00 25.93           O  
ATOM   4357  CG  LYS A 565      31.365 -40.908  31.206  1.00 25.93           C  
ATOM   4358  CD  LYS A 565      32.315 -39.983  31.957  1.00 25.93           C  
ATOM   4359  CE  LYS A 565      31.726 -38.589  32.120  1.00 25.93           C  
ATOM   4360  NZ  LYS A 565      32.632 -37.693  32.899  1.00 25.93           N  
ATOM   4361  N   SER A 566      32.795 -44.189  28.218  1.00 29.15           N  
ATOM   4362  CA  SER A 566      33.872 -44.457  27.271  1.00 29.15           C  
ATOM   4363  C   SER A 566      35.047 -45.150  27.952  1.00 29.15           C  
ATOM   4364  CB  SER A 566      34.344 -43.159  26.616  1.00 29.15           C  
ATOM   4365  O   SER A 566      35.278 -44.961  29.148  1.00 29.15           O  
ATOM   4366  OG  SER A 566      34.278 -42.079  27.532  1.00 29.15           O  
ATOM   4367  N   PRO A 567      36.082 -45.785  27.137  1.00 38.11           N  
ATOM   4368  CA  PRO A 567      37.169 -45.457  26.212  1.00 38.11           C  
ATOM   4369  C   PRO A 567      37.815 -46.696  25.597  1.00 38.11           C  
ATOM   4370  CB  PRO A 567      38.167 -44.702  27.093  1.00 38.11           C  
ATOM   4371  O   PRO A 567      37.485 -47.822  25.978  1.00 38.11           O  
ATOM   4372  CG  PRO A 567      38.065 -45.357  28.433  1.00 38.11           C  
ATOM   4373  CD  PRO A 567      36.933 -46.343  28.397  1.00 38.11           C  
ATOM   4374  N   GLU A 568      38.455 -46.620  24.362  1.00 25.93           N  
ATOM   4375  CA  GLU A 568      39.680 -46.691  23.571  1.00 25.93           C  
ATOM   4376  C   GLU A 568      40.220 -48.117  23.517  1.00 25.93           C  
ATOM   4377  CB  GLU A 568      40.743 -45.747  24.139  1.00 25.93           C  
ATOM   4378  O   GLU A 568      40.246 -48.815  24.533  1.00 25.93           O  
ATOM   4379  CG  GLU A 568      40.871 -44.436  23.377  1.00 25.93           C  
ATOM   4380  CD  GLU A 568      42.058 -43.597  23.823  1.00 25.93           C  
ATOM   4381  OE1 GLU A 568      42.332 -42.550  23.192  1.00 25.93           O  
ATOM   4382  OE2 GLU A 568      42.720 -43.990  24.810  1.00 25.93           O  
ATOM   4383  N   LYS A 569      40.794 -48.627  22.269  1.00 23.61           N  
ATOM   4384  CA  LYS A 569      42.115 -49.139  21.915  1.00 23.61           C  
ATOM   4385  C   LYS A 569      42.112 -49.743  20.513  1.00 23.61           C  
ATOM   4386  CB  LYS A 569      42.578 -50.182  22.934  1.00 23.61           C  
ATOM   4387  O   LYS A 569      41.279 -50.596  20.201  1.00 23.61           O  
ATOM   4388  CG  LYS A 569      43.780 -49.748  23.760  1.00 23.61           C  
ATOM   4389  CD  LYS A 569      44.212 -50.838  24.732  1.00 23.61           C  
ATOM   4390  CE  LYS A 569      45.374 -50.382  25.604  1.00 23.61           C  
ATOM   4391  NZ  LYS A 569      45.856 -51.475  26.501  1.00 23.61           N  
ATOM   4392  N   GLU A 570      43.021 -49.318  19.515  1.00 26.36           N  
ATOM   4393  CA  GLU A 570      44.326 -49.302  18.862  1.00 26.36           C  
ATOM   4394  C   GLU A 570      44.656 -50.663  18.254  1.00 26.36           C  
ATOM   4395  CB  GLU A 570      45.419 -48.889  19.852  1.00 26.36           C  
ATOM   4396  O   GLU A 570      44.442 -51.699  18.887  1.00 26.36           O  
ATOM   4397  CG  GLU A 570      45.823 -47.426  19.747  1.00 26.36           C  
ATOM   4398  CD  GLU A 570      47.005 -47.065  20.632  1.00 26.36           C  
ATOM   4399  OE1 GLU A 570      47.450 -45.895  20.603  1.00 26.36           O  
ATOM   4400  OE2 GLU A 570      47.490 -47.959  21.361  1.00 26.36           O  
ATOM   4401  N   GLU A 571      45.185 -50.740  16.940  1.00 24.56           N  
ATOM   4402  CA  GLU A 571      46.536 -50.918  16.415  1.00 24.56           C  
ATOM   4403  C   GLU A 571      46.528 -51.775  15.152  1.00 24.56           C  
ATOM   4404  CB  GLU A 571      47.446 -51.547  17.473  1.00 24.56           C  
ATOM   4405  O   GLU A 571      45.862 -52.811  15.103  1.00 24.56           O  
ATOM   4406  CG  GLU A 571      48.282 -50.536  18.244  1.00 24.56           C  
ATOM   4407  CD  GLU A 571      49.424 -51.172  19.022  1.00 24.56           C  
ATOM   4408  OE1 GLU A 571      50.245 -50.431  19.609  1.00 24.56           O  
ATOM   4409  OE2 GLU A 571      49.497 -52.421  19.045  1.00 24.56           O  
ATOM   4410  N   ALA A 572      47.280 -51.277  14.015  1.00 24.23           N  
ATOM   4411  CA  ALA A 572      48.645 -51.460  13.530  1.00 24.23           C  
ATOM   4412  C   ALA A 572      48.656 -51.837  12.051  1.00 24.23           C  
ATOM   4413  CB  ALA A 572      49.363 -52.527  14.353  1.00 24.23           C  
ATOM   4414  O   ALA A 572      47.913 -52.725  11.625  1.00 24.23           O  
ATOM   4415  N   LYS A 573      49.500 -51.069  11.193  1.00 25.24           N  
ATOM   4416  CA  LYS A 573      50.830 -50.829  10.640  1.00 25.24           C  
ATOM   4417  C   LYS A 573      50.916 -51.297   9.190  1.00 25.24           C  
ATOM   4418  CB  LYS A 573      51.896 -51.533  11.482  1.00 25.24           C  
ATOM   4419  O   LYS A 573      50.551 -52.432   8.877  1.00 25.24           O  
ATOM   4420  CG  LYS A 573      52.316 -50.759  12.722  1.00 25.24           C  
ATOM   4421  CD  LYS A 573      53.520 -51.400  13.401  1.00 25.24           C  
ATOM   4422  CE  LYS A 573      53.910 -50.655  14.670  1.00 25.24           C  
ATOM   4423  NZ  LYS A 573      55.077 -51.293  15.350  1.00 25.24           N  
ATOM   4424  N   SER A 574      51.494 -50.396   8.255  1.00 23.50           N  
ATOM   4425  CA  SER A 574      52.388 -49.927   7.201  1.00 23.50           C  
ATOM   4426  C   SER A 574      53.323 -51.037   6.734  1.00 23.50           C  
ATOM   4427  CB  SER A 574      53.207 -48.730   7.686  1.00 23.50           C  
ATOM   4428  O   SER A 574      53.538 -52.017   7.450  1.00 23.50           O  
ATOM   4429  OG  SER A 574      53.900 -49.045   8.881  1.00 23.50           O  
ATOM   4430  N   PRO A 575      54.200 -50.703   5.549  1.00 42.00           N  
ATOM   4431  CA  PRO A 575      55.176 -49.673   5.185  1.00 42.00           C  
ATOM   4432  C   PRO A 575      55.525 -49.690   3.698  1.00 42.00           C  
ATOM   4433  CB  PRO A 575      56.397 -50.027   6.037  1.00 42.00           C  
ATOM   4434  O   PRO A 575      55.123 -50.606   2.976  1.00 42.00           O  
ATOM   4435  CG  PRO A 575      56.393 -51.520   6.109  1.00 42.00           C  
ATOM   4436  CD  PRO A 575      55.137 -52.025   5.459  1.00 42.00           C  
ATOM   4437  N   ALA A 576      56.012 -48.415   3.197  1.00 28.21           N  
ATOM   4438  CA  ALA A 576      57.330 -47.924   2.806  1.00 28.21           C  
ATOM   4439  C   ALA A 576      57.310 -47.368   1.385  1.00 28.21           C  
ATOM   4440  CB  ALA A 576      58.369 -49.037   2.924  1.00 28.21           C  
ATOM   4441  O   ALA A 576      56.778 -48.004   0.471  1.00 28.21           O  
ATOM   4442  N   GLU A 577      57.897 -46.020   1.162  1.00 28.28           N  
ATOM   4443  CA  GLU A 577      59.185 -45.379   0.916  1.00 28.28           C  
ATOM   4444  C   GLU A 577      59.148 -44.535  -0.355  1.00 28.28           C  
ATOM   4445  CB  GLU A 577      60.297 -46.426   0.819  1.00 28.28           C  
ATOM   4446  O   GLU A 577      58.685 -44.997  -1.400  1.00 28.28           O  
ATOM   4447  CG  GLU A 577      61.489 -46.142   1.722  1.00 28.28           C  
ATOM   4448  CD  GLU A 577      62.600 -47.171   1.590  1.00 28.28           C  
ATOM   4449  OE1 GLU A 577      63.718 -46.926   2.098  1.00 28.28           O  
ATOM   4450  OE2 GLU A 577      62.351 -48.231   0.973  1.00 28.28           O  
ATOM   4451  N   VAL A 578      59.723 -43.152  -0.304  1.00 27.94           N  
ATOM   4452  CA  VAL A 578      61.004 -42.457  -0.374  1.00 27.94           C  
ATOM   4453  C   VAL A 578      60.843 -41.154  -1.154  1.00 27.94           C  
ATOM   4454  CB  VAL A 578      62.093 -43.337  -1.028  1.00 27.94           C  
ATOM   4455  O   VAL A 578      60.252 -41.139  -2.236  1.00 27.94           O  
ATOM   4456  CG1 VAL A 578      63.437 -42.611  -1.045  1.00 27.94           C  
ATOM   4457  CG2 VAL A 578      62.212 -44.671  -0.293  1.00 27.94           C  
ATOM   4458  N   LYS A 579      61.367 -39.951  -0.502  1.00 26.63           N  
ATOM   4459  CA  LYS A 579      62.590 -39.169  -0.351  1.00 26.63           C  
ATOM   4460  C   LYS A 579      62.348 -37.700  -0.684  1.00 26.63           C  
ATOM   4461  CB  LYS A 579      63.701 -39.732  -1.239  1.00 26.63           C  
ATOM   4462  O   LYS A 579      61.861 -37.376  -1.770  1.00 26.63           O  
ATOM   4463  CG  LYS A 579      64.400 -40.952  -0.657  1.00 26.63           C  
ATOM   4464  CD  LYS A 579      65.739 -41.205  -1.337  1.00 26.63           C  
ATOM   4465  CE  LYS A 579      66.458 -42.402  -0.728  1.00 26.63           C  
ATOM   4466  NZ  LYS A 579      67.724 -42.717  -1.457  1.00 26.63           N  
ATOM   4467  N   SER A 580      62.537 -36.720   0.252  1.00 23.19           N  
ATOM   4468  CA  SER A 580      62.924 -35.431   0.818  1.00 23.19           C  
ATOM   4469  C   SER A 580      64.051 -34.791   0.015  1.00 23.19           C  
ATOM   4470  CB  SER A 580      63.354 -35.593   2.277  1.00 23.19           C  
ATOM   4471  O   SER A 580      64.866 -35.491  -0.589  1.00 23.19           O  
ATOM   4472  OG  SER A 580      62.978 -36.866   2.774  1.00 23.19           O  
ATOM   4473  N   PRO A 581      64.547 -33.389   0.358  1.00 48.62           N  
ATOM   4474  CA  PRO A 581      64.357 -32.267   1.281  1.00 48.62           C  
ATOM   4475  C   PRO A 581      65.285 -31.092   0.980  1.00 48.62           C  
ATOM   4476  CB  PRO A 581      64.675 -32.878   2.648  1.00 48.62           C  
ATOM   4477  O   PRO A 581      66.029 -31.124  -0.004  1.00 48.62           O  
ATOM   4478  CG  PRO A 581      65.763 -33.867   2.381  1.00 48.62           C  
ATOM   4479  CD  PRO A 581      65.966 -33.963   0.897  1.00 48.62           C  
ATOM   4480  N   GLU A 582      64.875 -29.853   1.612  1.00 28.81           N  
ATOM   4481  CA  GLU A 582      65.572 -29.142   2.680  1.00 28.81           C  
ATOM   4482  C   GLU A 582      65.463 -27.630   2.499  1.00 28.81           C  
ATOM   4483  CB  GLU A 582      67.044 -29.560   2.734  1.00 28.81           C  
ATOM   4484  O   GLU A 582      65.720 -27.110   1.411  1.00 28.81           O  
ATOM   4485  CG  GLU A 582      67.526 -29.934   4.127  1.00 28.81           C  
ATOM   4486  CD  GLU A 582      68.996 -30.319   4.170  1.00 28.81           C  
ATOM   4487  OE1 GLU A 582      69.544 -30.502   5.281  1.00 28.81           O  
ATOM   4488  OE2 GLU A 582      69.606 -30.438   3.084  1.00 28.81           O  
ATOM   4489  N   LYS A 583      65.085 -26.808   3.714  1.00 26.11           N  
ATOM   4490  CA  LYS A 583      65.668 -26.301   4.953  1.00 26.11           C  
ATOM   4491  C   LYS A 583      65.409 -24.805   5.110  1.00 26.11           C  
ATOM   4492  CB  LYS A 583      67.172 -26.578   4.991  1.00 26.11           C  
ATOM   4493  O   LYS A 583      65.703 -24.020   4.206  1.00 26.11           O  
ATOM   4494  CG  LYS A 583      67.664 -27.139   6.318  1.00 26.11           C  
ATOM   4495  CD  LYS A 583      69.147 -27.483   6.264  1.00 26.11           C  
ATOM   4496  CE  LYS A 583      69.626 -28.101   7.570  1.00 26.11           C  
ATOM   4497  NZ  LYS A 583      71.090 -28.395   7.539  1.00 26.11           N  
ATOM   4498  N   ALA A 584      64.902 -24.286   6.356  1.00 27.47           N  
ATOM   4499  CA  ALA A 584      65.049 -23.975   7.776  1.00 27.47           C  
ATOM   4500  C   ALA A 584      65.568 -22.554   7.975  1.00 27.47           C  
ATOM   4501  CB  ALA A 584      65.985 -24.979   8.446  1.00 27.47           C  
ATOM   4502  O   ALA A 584      66.485 -22.117   7.275  1.00 27.47           O  
ATOM   4503  N   LYS A 585      65.034 -21.741   8.998  1.00 25.43           N  
ATOM   4504  CA  LYS A 585      65.095 -21.483  10.434  1.00 25.43           C  
ATOM   4505  C   LYS A 585      65.577 -20.063  10.717  1.00 25.43           C  
ATOM   4506  CB  LYS A 585      66.012 -22.494  11.123  1.00 25.43           C  
ATOM   4507  O   LYS A 585      66.569 -19.612  10.140  1.00 25.43           O  
ATOM   4508  CG  LYS A 585      65.272 -23.564  11.912  1.00 25.43           C  
ATOM   4509  CD  LYS A 585      66.237 -24.497  12.631  1.00 25.43           C  
ATOM   4510  CE  LYS A 585      65.499 -25.605  13.370  1.00 25.43           C  
ATOM   4511  NZ  LYS A 585      66.444 -26.576  13.999  1.00 25.43           N  
ATOM   4512  N   SER A 586      64.990 -19.239  11.602  1.00 27.87           N  
ATOM   4513  CA  SER A 586      65.019 -18.167  12.592  1.00 27.87           C  
ATOM   4514  C   SER A 586      66.379 -18.084  13.276  1.00 27.87           C  
ATOM   4515  CB  SER A 586      63.924 -18.374  13.638  1.00 27.87           C  
ATOM   4516  O   SER A 586      67.103 -19.079  13.354  1.00 27.87           O  
ATOM   4517  OG  SER A 586      63.708 -19.755  13.874  1.00 27.87           O  
ATOM   4518  N   PRO A 587      66.668 -16.872  14.194  1.00 44.12           N  
ATOM   4519  CA  PRO A 587      66.217 -16.408  15.508  1.00 44.12           C  
ATOM   4520  C   PRO A 587      66.836 -15.070  15.906  1.00 44.12           C  
ATOM   4521  CB  PRO A 587      66.674 -17.524  16.451  1.00 44.12           C  
ATOM   4522  O   PRO A 587      67.629 -14.504  15.150  1.00 44.12           O  
ATOM   4523  CG  PRO A 587      67.967 -18.005  15.876  1.00 44.12           C  
ATOM   4524  CD  PRO A 587      68.184 -17.323  14.556  1.00 44.12           C  
ATOM   4525  N   ALA A 588      66.259 -14.199  16.905  1.00 29.03           N  
ATOM   4526  CA  ALA A 588      66.278 -13.372  18.109  1.00 29.03           C  
ATOM   4527  C   ALA A 588      67.696 -12.912  18.436  1.00 29.03           C  
ATOM   4528  CB  ALA A 588      65.685 -14.136  19.290  1.00 29.03           C  
ATOM   4529  O   ALA A 588      68.646 -13.693  18.340  1.00 29.03           O  
ATOM   4530  N   LYS A 589      67.993 -11.525  18.963  1.00 24.21           N  
ATOM   4531  CA  LYS A 589      68.728 -10.989  20.104  1.00 24.21           C  
ATOM   4532  C   LYS A 589      68.759  -9.463  20.071  1.00 24.21           C  
ATOM   4533  CB  LYS A 589      70.154 -11.541  20.132  1.00 24.21           C  
ATOM   4534  O   LYS A 589      69.061  -8.866  19.035  1.00 24.21           O  
ATOM   4535  CG  LYS A 589      70.577 -12.094  21.485  1.00 24.21           C  
ATOM   4536  CD  LYS A 589      71.991 -12.659  21.441  1.00 24.21           C  
ATOM   4537  CE  LYS A 589      72.401 -13.248  22.784  1.00 24.21           C  
ATOM   4538  NZ  LYS A 589      73.778 -13.824  22.739  1.00 24.21           N  
ATOM   4539  N   GLU A 590      68.439  -8.571  21.232  1.00 26.36           N  
ATOM   4540  CA  GLU A 590      68.792  -7.762  22.395  1.00 26.36           C  
ATOM   4541  C   GLU A 590      69.806  -6.682  22.029  1.00 26.36           C  
ATOM   4542  CB  GLU A 590      69.347  -8.646  23.515  1.00 26.36           C  
ATOM   4543  O   GLU A 590      70.805  -6.960  21.363  1.00 26.36           O  
ATOM   4544  CG  GLU A 590      68.429  -8.757  24.723  1.00 26.36           C  
ATOM   4545  CD  GLU A 590      69.002  -9.621  25.835  1.00 26.36           C  
ATOM   4546  OE1 GLU A 590      68.339  -9.776  26.886  1.00 26.36           O  
ATOM   4547  OE2 GLU A 590      70.123 -10.145  25.655  1.00 26.36           O  
ATOM   4548  N   GLU A 591      69.642  -5.286  22.435  1.00 24.60           N  
ATOM   4549  CA  GLU A 591      69.911  -4.158  23.322  1.00 24.60           C  
ATOM   4550  C   GLU A 591      71.126  -3.364  22.852  1.00 24.60           C  
ATOM   4551  CB  GLU A 591      70.123  -4.643  24.758  1.00 24.60           C  
ATOM   4552  O   GLU A 591      72.142  -3.945  22.464  1.00 24.60           O  
ATOM   4553  CG  GLU A 591      68.856  -4.639  25.602  1.00 24.60           C  
ATOM   4554  CD  GLU A 591      69.130  -4.698  27.096  1.00 24.60           C  
ATOM   4555  OE1 GLU A 591      68.172  -4.581  27.894  1.00 24.60           O  
ATOM   4556  OE2 GLU A 591      70.312  -4.862  27.472  1.00 24.60           O  
ATOM   4557  N   ALA A 592      71.051  -1.935  22.829  1.00 24.64           N  
ATOM   4558  CA  ALA A 592      71.846  -0.901  23.487  1.00 24.64           C  
ATOM   4559  C   ALA A 592      71.780   0.414  22.717  1.00 24.64           C  
ATOM   4560  CB  ALA A 592      73.296  -1.357  23.633  1.00 24.64           C  
ATOM   4561  O   ALA A 592      71.909   0.430  21.490  1.00 24.64           O  
ATOM   4562  N   LYS A 593      71.313   1.611  23.416  1.00 26.34           N  
ATOM   4563  CA  LYS A 593      71.719   2.833  24.106  1.00 26.34           C  
ATOM   4564  C   LYS A 593      72.174   3.899  23.114  1.00 26.34           C  
ATOM   4565  CB  LYS A 593      72.836   2.537  25.108  1.00 26.34           C  
ATOM   4566  O   LYS A 593      73.027   3.639  22.263  1.00 26.34           O  
ATOM   4567  CG  LYS A 593      72.339   2.139  26.490  1.00 26.34           C  
ATOM   4568  CD  LYS A 593      73.485   2.038  27.488  1.00 26.34           C  
ATOM   4569  CE  LYS A 593      72.997   1.579  28.856  1.00 26.34           C  
ATOM   4570  NZ  LYS A 593      74.125   1.427  29.824  1.00 26.34           N  
ATOM   4571  N   SER A 594      71.518   5.146  23.163  1.00 26.57           N  
ATOM   4572  CA  SER A 594      71.507   6.603  23.083  1.00 26.57           C  
ATOM   4573  C   SER A 594      72.924   7.167  23.066  1.00 26.57           C  
ATOM   4574  CB  SER A 594      70.726   7.199  24.255  1.00 26.57           C  
ATOM   4575  O   SER A 594      73.861   6.518  23.535  1.00 26.57           O  
ATOM   4576  OG  SER A 594      71.242   6.734  25.491  1.00 26.57           O  
ATOM   4577  N   PRO A 595      73.039   8.627  22.808  1.00 44.29           N  
ATOM   4578  CA  PRO A 595      72.475   9.918  23.209  1.00 44.29           C  
ATOM   4579  C   PRO A 595      72.935  11.066  22.313  1.00 44.29           C  
ATOM   4580  CB  PRO A 595      72.993  10.100  24.638  1.00 44.29           C  
ATOM   4581  O   PRO A 595      73.791  10.872  21.446  1.00 44.29           O  
ATOM   4582  CG  PRO A 595      74.352   9.479  24.635  1.00 44.29           C  
ATOM   4583  CD  PRO A 595      74.575   8.828  23.300  1.00 44.29           C  
ATOM   4584  N   ALA A 596      72.048  12.208  22.269  1.00 28.31           N  
ATOM   4585  CA  ALA A 596      72.275  13.575  22.730  1.00 28.31           C  
ATOM   4586  C   ALA A 596      71.988  14.584  21.622  1.00 28.31           C  
ATOM   4587  CB  ALA A 596      73.708  13.736  23.233  1.00 28.31           C  
ATOM   4588  O   ALA A 596      72.409  14.395  20.478  1.00 28.31           O  
ATOM   4589  N   GLU A 597      71.092  15.700  21.964  1.00 24.21           N  
ATOM   4590  CA  GLU A 597      71.351  17.108  22.250  1.00 24.21           C  
ATOM   4591  C   GLU A 597      70.249  17.998  21.682  1.00 24.21           C  
ATOM   4592  CB  GLU A 597      72.710  17.531  21.686  1.00 24.21           C  
ATOM   4593  O   GLU A 597      69.916  17.905  20.498  1.00 24.21           O  
ATOM   4594  CG  GLU A 597      73.710  17.961  22.750  1.00 24.21           C  
ATOM   4595  CD  GLU A 597      75.025  18.459  22.171  1.00 24.21           C  
ATOM   4596  OE1 GLU A 597      75.878  18.953  22.942  1.00 24.21           O  
ATOM   4597  OE2 GLU A 597      75.202  18.354  20.937  1.00 24.21           O  
ATOM   4598  N   ALA A 598      69.503  18.856  22.560  1.00 28.77           N  
ATOM   4599  CA  ALA A 598      69.424  20.127  23.275  1.00 28.77           C  
ATOM   4600  C   ALA A 598      68.970  21.251  22.348  1.00 28.77           C  
ATOM   4601  CB  ALA A 598      70.773  20.471  23.901  1.00 28.77           C  
ATOM   4602  O   ALA A 598      69.463  21.374  21.224  1.00 28.77           O  
ATOM   4603  N   LYS A 599      67.919  22.039  22.767  1.00 25.53           N  
ATOM   4604  CA  LYS A 599      67.778  23.308  23.474  1.00 25.53           C  
ATOM   4605  C   LYS A 599      66.772  24.218  22.775  1.00 25.53           C  
ATOM   4606  CB  LYS A 599      69.130  24.012  23.590  1.00 25.53           C  
ATOM   4607  O   LYS A 599      66.866  24.442  21.566  1.00 25.53           O  
ATOM   4608  CG  LYS A 599      70.000  23.500  24.729  1.00 25.53           C  
ATOM   4609  CD  LYS A 599      71.052  24.524  25.133  1.00 25.53           C  
ATOM   4610  CE  LYS A 599      71.915  24.017  26.281  1.00 25.53           C  
ATOM   4611  NZ  LYS A 599      72.993  24.988  26.635  1.00 25.53           N  
ATOM   4612  N   SER A 600      65.712  24.657  23.501  1.00 28.73           N  
ATOM   4613  CA  SER A 600      64.835  25.786  23.791  1.00 28.73           C  
ATOM   4614  C   SER A 600      65.636  27.061  24.034  1.00 28.73           C  
ATOM   4615  CB  SER A 600      63.958  25.486  25.008  1.00 28.73           C  
ATOM   4616  O   SER A 600      66.836  27.003  24.308  1.00 28.73           O  
ATOM   4617  OG  SER A 600      64.708  24.836  26.019  1.00 28.73           O  
ATOM   4618  N   PRO A 601      64.873  28.313  24.132  1.00 46.78           N  
ATOM   4619  CA  PRO A 601      64.251  28.899  25.321  1.00 46.78           C  
ATOM   4620  C   PRO A 601      63.369  30.102  24.992  1.00 46.78           C  
ATOM   4621  CB  PRO A 601      65.449  29.319  26.176  1.00 46.78           C  
ATOM   4622  O   PRO A 601      63.378  30.588  23.858  1.00 46.78           O  
ATOM   4623  CG  PRO A 601      66.490  29.745  25.192  1.00 46.78           C  
ATOM   4624  CD  PRO A 601      65.996  29.431  23.809  1.00 46.78           C  
ATOM   4625  N   GLU A 602      62.262  30.358  25.944  1.00 29.95           N  
ATOM   4626  CA  GLU A 602      62.003  31.154  27.140  1.00 29.95           C  
ATOM   4627  C   GLU A 602      60.823  32.099  26.929  1.00 29.95           C  
ATOM   4628  CB  GLU A 602      63.249  31.949  27.537  1.00 29.95           C  
ATOM   4629  O   GLU A 602      60.791  32.853  25.954  1.00 29.95           O  
ATOM   4630  CG  GLU A 602      63.573  31.883  29.023  1.00 29.95           C  
ATOM   4631  CD  GLU A 602      64.785  32.716  29.410  1.00 29.95           C  
ATOM   4632  OE1 GLU A 602      65.062  32.856  30.623  1.00 29.95           O  
ATOM   4633  OE2 GLU A 602      65.461  33.234  28.493  1.00 29.95           O  
ATOM   4634  N   LYS A 603      59.763  32.225  27.964  1.00 29.23           N  
ATOM   4635  CA  LYS A 603      59.395  32.702  29.294  1.00 29.23           C  
ATOM   4636  C   LYS A 603      58.154  33.589  29.236  1.00 29.23           C  
ATOM   4637  CB  LYS A 603      60.556  33.466  29.932  1.00 29.23           C  
ATOM   4638  O   LYS A 603      58.071  34.495  28.405  1.00 29.23           O  
ATOM   4639  CG  LYS A 603      61.092  32.828  31.205  1.00 29.23           C  
ATOM   4640  CD  LYS A 603      62.262  33.619  31.776  1.00 29.23           C  
ATOM   4641  CE  LYS A 603      62.880  32.916  32.977  1.00 29.23           C  
ATOM   4642  NZ  LYS A 603      63.956  33.738  33.607  1.00 29.23           N  
ATOM   4643  N   ALA A 604      57.102  33.403  30.267  1.00 27.54           N  
ATOM   4644  CA  ALA A 604      56.795  33.927  31.596  1.00 27.54           C  
ATOM   4645  C   ALA A 604      55.291  34.113  31.777  1.00 27.54           C  
ATOM   4646  CB  ALA A 604      57.523  35.249  31.828  1.00 27.54           C  
ATOM   4647  O   ALA A 604      54.609  34.618  30.883  1.00 27.54           O  
ATOM   4648  N   LYS A 605      54.678  33.582  32.990  1.00 23.25           N  
ATOM   4649  CA  LYS A 605      54.204  34.059  34.286  1.00 23.25           C  
ATOM   4650  C   LYS A 605      52.948  33.309  34.721  1.00 23.25           C  
ATOM   4651  CB  LYS A 605      53.927  35.562  34.236  1.00 23.25           C  
ATOM   4652  O   LYS A 605      52.021  33.128  33.929  1.00 23.25           O  
ATOM   4653  CG  LYS A 605      55.154  36.426  34.487  1.00 23.25           C  
ATOM   4654  CD  LYS A 605      54.783  37.897  34.625  1.00 23.25           C  
ATOM   4655  CE  LYS A 605      56.015  38.769  34.825  1.00 23.25           C  
ATOM   4656  NZ  LYS A 605      55.663  40.220  34.884  1.00 23.25           N  
ATOM   4657  N   SER A 606      52.888  32.566  35.881  1.00 24.25           N  
ATOM   4658  CA  SER A 606      51.938  32.193  36.924  1.00 24.25           C  
ATOM   4659  C   SER A 606      51.298  33.425  37.555  1.00 24.25           C  
ATOM   4660  CB  SER A 606      52.627  31.357  38.003  1.00 24.25           C  
ATOM   4661  O   SER A 606      51.909  34.495  37.598  1.00 24.25           O  
ATOM   4662  OG  SER A 606      53.835  31.969  38.419  1.00 24.25           O  
ATOM   4663  N   PRO A 607      50.114  33.334  38.655  1.00 52.62           N  
ATOM   4664  CA  PRO A 607      49.169  32.374  39.230  1.00 52.62           C  
ATOM   4665  C   PRO A 607      48.076  33.046  40.058  1.00 52.62           C  
ATOM   4666  CB  PRO A 607      50.055  31.490  40.110  1.00 52.62           C  
ATOM   4667  O   PRO A 607      47.991  34.276  40.093  1.00 52.62           O  
ATOM   4668  CG  PRO A 607      51.096  32.414  40.655  1.00 52.62           C  
ATOM   4669  CD  PRO A 607      50.939  33.752  39.992  1.00 52.62           C  
ATOM   4670  N   VAL A 608      46.862  32.263  40.392  1.00 24.73           N  
ATOM   4671  CA  VAL A 608      46.296  32.163  41.733  1.00 24.73           C  
ATOM   4672  C   VAL A 608      45.324  30.987  41.798  1.00 24.73           C  
ATOM   4673  CB  VAL A 608      45.581  33.469  42.147  1.00 24.73           C  
ATOM   4674  O   VAL A 608      44.455  30.844  40.935  1.00 24.73           O  
ATOM   4675  CG1 VAL A 608      44.955  33.327  43.533  1.00 24.73           C  
ATOM   4676  CG2 VAL A 608      46.558  34.644  42.116  1.00 24.73           C  
ATOM   4677  N   LYS A 609      45.475  29.935  42.778  1.00 30.23           N  
ATOM   4678  CA  LYS A 609      45.286  29.124  43.977  1.00 30.23           C  
ATOM   4679  C   LYS A 609      43.950  29.435  44.646  1.00 30.23           C  
ATOM   4680  CB  LYS A 609      46.432  29.350  44.964  1.00 30.23           C  
ATOM   4681  O   LYS A 609      43.584  30.602  44.800  1.00 30.23           O  
ATOM   4682  CG  LYS A 609      47.367  28.158  45.111  1.00 30.23           C  
ATOM   4683  CD  LYS A 609      48.459  28.428  46.138  1.00 30.23           C  
ATOM   4684  CE  LYS A 609      49.417  27.250  46.258  1.00 30.23           C  
ATOM   4685  NZ  LYS A 609      50.499  27.515  47.254  1.00 30.23           N  
ATOM   4686  N   GLU A 610      43.220  28.302  45.200  1.00 30.19           N  
ATOM   4687  CA  GLU A 610      43.159  27.684  46.521  1.00 30.19           C  
ATOM   4688  C   GLU A 610      41.752  27.179  46.829  1.00 30.19           C  
ATOM   4689  CB  GLU A 610      43.610  28.673  47.599  1.00 30.19           C  
ATOM   4690  O   GLU A 610      40.772  27.902  46.643  1.00 30.19           O  
ATOM   4691  CG  GLU A 610      44.951  28.325  48.230  1.00 30.19           C  
ATOM   4692  CD  GLU A 610      45.342  29.262  49.362  1.00 30.19           C  
ATOM   4693  OE1 GLU A 610      46.404  29.045  49.990  1.00 30.19           O  
ATOM   4694  OE2 GLU A 610      44.581  30.220  49.624  1.00 30.19           O  
ATOM   4695  N   GLU A 611      41.754  25.848  47.352  1.00 27.87           N  
ATOM   4696  CA  GLU A 611      41.916  25.242  48.670  1.00 27.87           C  
ATOM   4697  C   GLU A 611      40.846  24.184  48.925  1.00 27.87           C  
ATOM   4698  CB  GLU A 611      41.869  26.311  49.764  1.00 27.87           C  
ATOM   4699  O   GLU A 611      39.662  24.417  48.673  1.00 27.87           O  
ATOM   4700  CG  GLU A 611      43.241  26.752  50.252  1.00 27.87           C  
ATOM   4701  CD  GLU A 611      43.186  27.597  51.514  1.00 27.87           C  
ATOM   4702  OE1 GLU A 611      44.256  27.891  52.095  1.00 27.87           O  
ATOM   4703  OE2 GLU A 611      42.065  27.968  51.927  1.00 27.87           O  
ATOM   4704  N   ALA A 612      41.388  22.919  49.362  1.00 24.69           N  
ATOM   4705  CA  ALA A 612      41.803  22.345  50.639  1.00 24.69           C  
ATOM   4706  C   ALA A 612      41.167  20.974  50.857  1.00 24.69           C  
ATOM   4707  CB  ALA A 612      41.441  23.284  51.787  1.00 24.69           C  
ATOM   4708  O   ALA A 612      39.952  20.816  50.710  1.00 24.69           O  
ATOM   4709  N   LYS A 613      42.017  19.912  51.040  1.00 26.25           N  
ATOM   4710  CA  LYS A 613      42.951  19.093  51.806  1.00 26.25           C  
ATOM   4711  C   LYS A 613      42.228  18.312  52.900  1.00 26.25           C  
ATOM   4712  CB  LYS A 613      44.048  19.963  52.422  1.00 26.25           C  
ATOM   4713  O   LYS A 613      41.471  18.888  53.684  1.00 26.25           O  
ATOM   4714  CG  LYS A 613      45.290  20.099  51.554  1.00 26.25           C  
ATOM   4715  CD  LYS A 613      46.415  20.810  52.295  1.00 26.25           C  
ATOM   4716  CE  LYS A 613      47.641  20.991  51.411  1.00 26.25           C  
ATOM   4717  NZ  LYS A 613      48.721  21.750  52.110  1.00 26.25           N  
ATOM   4718  N   SER A 614      42.375  16.941  52.998  1.00 24.08           N  
ATOM   4719  CA  SER A 614      42.900  15.711  53.582  1.00 24.08           C  
ATOM   4720  C   SER A 614      43.212  15.892  55.064  1.00 24.08           C  
ATOM   4721  CB  SER A 614      44.159  15.260  52.840  1.00 24.08           C  
ATOM   4722  O   SER A 614      43.429  17.014  55.526  1.00 24.08           O  
ATOM   4723  OG  SER A 614      45.073  16.334  52.700  1.00 24.08           O  
ATOM   4724  N   PRO A 615      43.654  14.747  55.883  1.00 49.05           N  
ATOM   4725  CA  PRO A 615      44.215  13.402  56.027  1.00 49.05           C  
ATOM   4726  C   PRO A 615      44.408  12.996  57.486  1.00 49.05           C  
ATOM   4727  CB  PRO A 615      45.562  13.503  55.306  1.00 49.05           C  
ATOM   4728  O   PRO A 615      44.161  13.797  58.392  1.00 49.05           O  
ATOM   4729  CG  PRO A 615      46.037  14.894  55.576  1.00 49.05           C  
ATOM   4730  CD  PRO A 615      44.952  15.636  56.304  1.00 49.05           C  
ATOM   4731  N   ALA A 616      44.554  11.650  57.784  1.00 27.92           N  
ATOM   4732  CA  ALA A 616      45.463  10.570  58.158  1.00 27.92           C  
ATOM   4733  C   ALA A 616      45.889  10.693  59.618  1.00 27.92           C  
ATOM   4734  CB  ALA A 616      46.688  10.566  57.248  1.00 27.92           C  
ATOM   4735  O   ALA A 616      46.139  11.798  60.107  1.00 27.92           O  
ATOM   4736  N   GLU A 617      46.151   9.493  60.343  1.00 24.96           N  
ATOM   4737  CA  GLU A 617      47.408   9.007  60.903  1.00 24.96           C  
ATOM   4738  C   GLU A 617      47.170   7.868  61.890  1.00 24.96           C  
ATOM   4739  CB  GLU A 617      48.167  10.146  61.589  1.00 24.96           C  
ATOM   4740  O   GLU A 617      46.302   7.965  62.760  1.00 24.96           O  
ATOM   4741  CG  GLU A 617      49.329  10.692  60.770  1.00 24.96           C  
ATOM   4742  CD  GLU A 617      50.244  11.610  61.565  1.00 24.96           C  
ATOM   4743  OE1 GLU A 617      51.322  11.985  61.051  1.00 24.96           O  
ATOM   4744  OE2 GLU A 617      49.880  11.956  62.711  1.00 24.96           O  
ATOM   4745  N   ALA A 618      47.973   6.668  61.833  1.00 25.81           N  
ATOM   4746  CA  ALA A 618      49.256   6.067  62.188  1.00 25.81           C  
ATOM   4747  C   ALA A 618      49.108   5.119  63.375  1.00 25.81           C  
ATOM   4748  CB  ALA A 618      50.284   7.151  62.503  1.00 25.81           C  
ATOM   4749  O   ALA A 618      48.461   5.456  64.369  1.00 25.81           O  
ATOM   4750  N   LYS A 619      49.704   3.824  63.303  1.00 25.63           N  
ATOM   4751  CA  LYS A 619      50.919   3.049  63.538  1.00 25.63           C  
ATOM   4752  C   LYS A 619      50.679   1.948  64.567  1.00 25.63           C  
ATOM   4753  CB  LYS A 619      52.056   3.960  64.003  1.00 25.63           C  
ATOM   4754  O   LYS A 619      50.165   2.210  65.657  1.00 25.63           O  
ATOM   4755  CG  LYS A 619      52.713   4.751  62.881  1.00 25.63           C  
ATOM   4756  CD  LYS A 619      54.050   5.337  63.318  1.00 25.63           C  
ATOM   4757  CE  LYS A 619      54.703   6.136  62.199  1.00 25.63           C  
ATOM   4758  NZ  LYS A 619      55.993   6.749  62.637  1.00 25.63           N  
ATOM   4759  N   SER A 620      50.936   0.636  64.327  1.00 21.28           N  
ATOM   4760  CA  SER A 620      51.636  -0.644  64.305  1.00 21.28           C  
ATOM   4761  C   SER A 620      51.874  -1.168  65.718  1.00 21.28           C  
ATOM   4762  CB  SER A 620      52.970  -0.514  63.570  1.00 21.28           C  
ATOM   4763  O   SER A 620      52.118  -0.389  66.641  1.00 21.28           O  
ATOM   4764  OG  SER A 620      53.629   0.688  63.932  1.00 21.28           O  
ATOM   4765  N   PRO A 621      52.426  -2.484  66.015  1.00 46.12           N  
ATOM   4766  CA  PRO A 621      52.471  -3.888  65.599  1.00 46.12           C  
ATOM   4767  C   PRO A 621      52.890  -4.825  66.730  1.00 46.12           C  
ATOM   4768  CB  PRO A 621      53.510  -3.890  64.475  1.00 46.12           C  
ATOM   4769  O   PRO A 621      53.066  -4.384  67.869  1.00 46.12           O  
ATOM   4770  CG  PRO A 621      54.522  -2.871  64.889  1.00 46.12           C  
ATOM   4771  CD  PRO A 621      54.019  -2.171  66.119  1.00 46.12           C  
ATOM   4772  N   VAL A 622      52.590  -6.177  66.642  1.00 24.12           N  
ATOM   4773  CA  VAL A 622      53.494  -7.321  66.692  1.00 24.12           C  
ATOM   4774  C   VAL A 622      52.737  -8.557  67.172  1.00 24.12           C  
ATOM   4775  CB  VAL A 622      54.705  -7.047  67.611  1.00 24.12           C  
ATOM   4776  O   VAL A 622      51.996  -8.496  68.156  1.00 24.12           O  
ATOM   4777  CG1 VAL A 622      55.631  -8.262  67.661  1.00 24.12           C  
ATOM   4778  CG2 VAL A 622      55.466  -5.811  67.136  1.00 24.12           C  
ATOM   4779  N   LYS A 623      52.859  -9.789  66.441  1.00 23.38           N  
ATOM   4780  CA  LYS A 623      53.666 -10.999  66.313  1.00 23.38           C  
ATOM   4781  C   LYS A 623      52.855 -12.241  66.671  1.00 23.38           C  
ATOM   4782  CB  LYS A 623      54.909 -10.911  67.199  1.00 23.38           C  
ATOM   4783  O   LYS A 623      52.235 -12.298  67.734  1.00 23.38           O  
ATOM   4784  CG  LYS A 623      56.222 -11.019  66.437  1.00 23.38           C  
ATOM   4785  CD  LYS A 623      57.420 -10.939  67.373  1.00 23.38           C  
ATOM   4786  CE  LYS A 623      58.735 -11.036  66.610  1.00 23.38           C  
ATOM   4787  NZ  LYS A 623      59.913 -10.891  67.516  1.00 23.38           N  
ATOM   4788  N   GLU A 624      52.799 -13.306  65.749  1.00 23.52           N  
ATOM   4789  CA  GLU A 624      53.423 -14.550  65.308  1.00 23.52           C  
ATOM   4790  C   GLU A 624      52.814 -15.755  66.018  1.00 23.52           C  
ATOM   4791  CB  GLU A 624      54.935 -14.507  65.547  1.00 23.52           C  
ATOM   4792  O   GLU A 624      52.685 -15.760  67.244  1.00 23.52           O  
ATOM   4793  CG  GLU A 624      55.758 -14.445  64.269  1.00 23.52           C  
ATOM   4794  CD  GLU A 624      57.256 -14.519  64.515  1.00 23.52           C  
ATOM   4795  OE1 GLU A 624      58.033 -14.548  63.534  1.00 23.52           O  
ATOM   4796  OE2 GLU A 624      57.657 -14.550  65.700  1.00 23.52           O  
ATOM   4797  N   GLU A 625      52.361 -16.817  65.254  1.00 22.72           N  
ATOM   4798  CA  GLU A 625      52.687 -18.123  64.690  1.00 22.72           C  
ATOM   4799  C   GLU A 625      52.191 -19.252  65.589  1.00 22.72           C  
ATOM   4800  CB  GLU A 625      54.196 -18.252  64.468  1.00 22.72           C  
ATOM   4801  O   GLU A 625      52.364 -19.203  66.808  1.00 22.72           O  
ATOM   4802  CG  GLU A 625      54.650 -17.844  63.073  1.00 22.72           C  
ATOM   4803  CD  GLU A 625      56.035 -18.359  62.718  1.00 22.72           C  
ATOM   4804  OE1 GLU A 625      56.445 -18.237  61.541  1.00 22.72           O  
ATOM   4805  OE2 GLU A 625      56.716 -18.891  63.624  1.00 22.72           O  
ATOM   4806  N   ALA A 626      51.451 -20.287  65.026  1.00 23.07           N  
ATOM   4807  CA  ALA A 626      51.580 -21.664  64.558  1.00 23.07           C  
ATOM   4808  C   ALA A 626      50.961 -22.642  65.552  1.00 23.07           C  
ATOM   4809  CB  ALA A 626      53.049 -22.010  64.320  1.00 23.07           C  
ATOM   4810  O   ALA A 626      51.162 -22.517  66.762  1.00 23.07           O  
ATOM   4811  N   LYS A 627      50.071 -23.628  65.087  1.00 22.49           N  
ATOM   4812  CA  LYS A 627      49.901 -25.035  64.734  1.00 22.49           C  
ATOM   4813  C   LYS A 627      49.243 -25.811  65.871  1.00 22.49           C  
ATOM   4814  CB  LYS A 627      51.247 -25.667  64.379  1.00 22.49           C  
ATOM   4815  O   LYS A 627      49.676 -25.722  67.022  1.00 22.49           O  
ATOM   4816  CG  LYS A 627      51.631 -25.523  62.913  1.00 22.49           C  
ATOM   4817  CD  LYS A 627      52.887 -26.319  62.583  1.00 22.49           C  
ATOM   4818  CE  LYS A 627      53.310 -26.124  61.134  1.00 22.49           C  
ATOM   4819  NZ  LYS A 627      54.578 -26.849  60.824  1.00 22.49           N  
ATOM   4820  N   SER A 628      48.121 -26.511  65.601  1.00 19.73           N  
ATOM   4821  CA  SER A 628      47.268 -27.694  65.557  1.00 19.73           C  
ATOM   4822  C   SER A 628      47.155 -28.345  66.932  1.00 19.73           C  
ATOM   4823  CB  SER A 628      47.809 -28.708  64.548  1.00 19.73           C  
ATOM   4824  O   SER A 628      48.087 -28.275  67.736  1.00 19.73           O  
ATOM   4825  OG  SER A 628      49.148 -29.058  64.854  1.00 19.73           O  
ATOM   4826  N   PRO A 629      46.222 -29.382  67.166  1.00 39.87           N  
ATOM   4827  CA  PRO A 629      44.952 -30.090  66.988  1.00 39.87           C  
ATOM   4828  C   PRO A 629      44.548 -30.895  68.221  1.00 39.87           C  
ATOM   4829  CB  PRO A 629      45.228 -31.014  65.799  1.00 39.87           C  
ATOM   4830  O   PRO A 629      45.287 -30.933  69.208  1.00 39.87           O  
ATOM   4831  CG  PRO A 629      46.661 -31.412  65.948  1.00 39.87           C  
ATOM   4832  CD  PRO A 629      47.256 -30.633  67.086  1.00 39.87           C  
ATOM   4833  N   ALA A 630      43.199 -31.145  68.463  1.00 22.44           N  
ATOM   4834  CA  ALA A 630      42.647 -32.453  68.803  1.00 22.44           C  
ATOM   4835  C   ALA A 630      41.854 -32.392  70.105  1.00 22.44           C  
ATOM   4836  CB  ALA A 630      43.762 -33.490  68.911  1.00 22.44           C  
ATOM   4837  O   ALA A 630      42.285 -31.761  71.073  1.00 22.44           O  
ATOM   4838  N   GLU A 631      40.517 -32.836  70.141  1.00 22.10           N  
ATOM   4839  CA  GLU A 631      40.021 -33.933  70.965  1.00 22.10           C  
ATOM   4840  C   GLU A 631      38.668 -33.593  71.582  1.00 22.10           C  
ATOM   4841  CB  GLU A 631      41.029 -34.277  72.065  1.00 22.10           C  
ATOM   4842  O   GLU A 631      38.497 -32.519  72.164  1.00 22.10           O  
ATOM   4843  CG  GLU A 631      41.485 -35.729  72.050  1.00 22.10           C  
ATOM   4844  CD  GLU A 631      42.420 -36.077  73.197  1.00 22.10           C  
ATOM   4845  OE1 GLU A 631      42.682 -37.280  73.424  1.00 22.10           O  
ATOM   4846  OE2 GLU A 631      42.893 -35.138  73.876  1.00 22.10           O  
ATOM   4847  N   VAL A 632      37.531 -34.351  71.272  1.00 21.82           N  
ATOM   4848  CA  VAL A 632      36.695 -35.441  71.765  1.00 21.82           C  
ATOM   4849  C   VAL A 632      36.074 -35.051  73.104  1.00 21.82           C  
ATOM   4850  CB  VAL A 632      37.498 -36.752  71.911  1.00 21.82           C  
ATOM   4851  O   VAL A 632      36.765 -34.544  73.992  1.00 21.82           O  
ATOM   4852  CG1 VAL A 632      36.591 -37.894  72.366  1.00 21.82           C  
ATOM   4853  CG2 VAL A 632      38.187 -37.105  70.595  1.00 21.82           C  
ATOM   4854  N   LYS A 633      34.724 -35.155  73.214  1.00 23.26           N  
ATOM   4855  CA  LYS A 633      33.906 -36.056  74.020  1.00 23.26           C  
ATOM   4856  C   LYS A 633      32.833 -35.288  74.785  1.00 23.26           C  
ATOM   4857  CB  LYS A 633      34.780 -36.848  74.994  1.00 23.26           C  
ATOM   4858  O   LYS A 633      33.125 -34.281  75.432  1.00 23.26           O  
ATOM   4859  CG  LYS A 633      35.524 -38.010  74.354  1.00 23.26           C  
ATOM   4860  CD  LYS A 633      36.008 -39.007  75.399  1.00 23.26           C  
ATOM   4861  CE  LYS A 633      36.723 -40.189  74.757  1.00 23.26           C  
ATOM   4862  NZ  LYS A 633      37.306 -41.107  75.781  1.00 23.26           N  
ATOM   4863  N   SER A 634      31.578 -35.506  74.435  1.00 22.04           N  
ATOM   4864  CA  SER A 634      30.376 -35.723  75.233  1.00 22.04           C  
ATOM   4865  C   SER A 634      30.706 -36.417  76.551  1.00 22.04           C  
ATOM   4866  CB  SER A 634      29.356 -36.552  74.452  1.00 22.04           C  
ATOM   4867  O   SER A 634      31.737 -37.083  76.667  1.00 22.04           O  
ATOM   4868  OG  SER A 634      29.527 -36.375  73.056  1.00 22.04           O  
ATOM   4869  N   PRO A 635      29.629 -36.456  77.494  1.00 37.77           N  
ATOM   4870  CA  PRO A 635      28.325 -37.106  77.639  1.00 37.77           C  
ATOM   4871  C   PRO A 635      27.539 -36.592  78.842  1.00 37.77           C  
ATOM   4872  CB  PRO A 635      28.685 -38.584  77.813  1.00 37.77           C  
ATOM   4873  O   PRO A 635      28.034 -35.746  79.592  1.00 37.77           O  
ATOM   4874  CG  PRO A 635      29.966 -38.576  78.582  1.00 37.77           C  
ATOM   4875  CD  PRO A 635      30.436 -37.156  78.712  1.00 37.77           C  
ATOM   4876  N   GLU A 636      26.160 -36.680  78.705  1.00 24.31           N  
ATOM   4877  CA  GLU A 636      25.260 -37.545  79.460  1.00 24.31           C  
ATOM   4878  C   GLU A 636      24.234 -36.727  80.240  1.00 24.31           C  
ATOM   4879  CB  GLU A 636      26.051 -38.444  80.414  1.00 24.31           C  
ATOM   4880  O   GLU A 636      24.593 -35.783  80.947  1.00 24.31           O  
ATOM   4881  CG  GLU A 636      25.721 -39.923  80.280  1.00 24.31           C  
ATOM   4882  CD  GLU A 636      26.434 -40.792  81.304  1.00 24.31           C  
ATOM   4883  OE1 GLU A 636      26.068 -41.980  81.453  1.00 24.31           O  
ATOM   4884  OE2 GLU A 636      27.366 -40.280  81.964  1.00 24.31           O  
ATOM   4885  N   LYS A 637      22.866 -37.102  80.121  1.00 22.59           N  
ATOM   4886  CA  LYS A 637      21.880 -37.975  80.752  1.00 22.59           C  
ATOM   4887  C   LYS A 637      20.851 -37.166  81.536  1.00 22.59           C  
ATOM   4888  CB  LYS A 637      22.568 -38.982  81.675  1.00 22.59           C  
ATOM   4889  O   LYS A 637      21.212 -36.296  82.331  1.00 22.59           O  
ATOM   4890  CG  LYS A 637      22.187 -40.431  81.404  1.00 22.59           C  
ATOM   4891  CD  LYS A 637      22.943 -41.388  82.316  1.00 22.59           C  
ATOM   4892  CE  LYS A 637      22.613 -42.840  82.001  1.00 22.59           C  
ATOM   4893  NZ  LYS A 637      23.296 -43.780  82.940  1.00 22.59           N  
ATOM   4894  N   ALA A 638      19.521 -37.444  81.261  1.00 22.88           N  
ATOM   4895  CA  ALA A 638      18.545 -38.222  82.019  1.00 22.88           C  
ATOM   4896  C   ALA A 638      17.215 -37.482  82.124  1.00 22.88           C  
ATOM   4897  CB  ALA A 638      19.085 -38.540  83.412  1.00 22.88           C  
ATOM   4898  O   ALA A 638      17.181 -36.301  82.479  1.00 22.88           O  
ATOM   4899  N   LYS A 639      16.100 -38.104  81.595  1.00 23.67           N  
ATOM   4900  CA  LYS A 639      14.982 -38.998  81.887  1.00 23.67           C  
ATOM   4901  C   LYS A 639      13.770 -38.217  82.386  1.00 23.67           C  
ATOM   4902  CB  LYS A 639      15.390 -40.049  82.920  1.00 23.67           C  
ATOM   4903  O   LYS A 639      13.872 -37.447  83.344  1.00 23.67           O  
ATOM   4904  CG  LYS A 639      16.027 -41.293  82.319  1.00 23.67           C  
ATOM   4905  CD  LYS A 639      16.205 -42.389  83.361  1.00 23.67           C  
ATOM   4906  CE  LYS A 639      16.900 -43.611  82.776  1.00 23.67           C  
ATOM   4907  NZ  LYS A 639      17.144 -44.659  83.812  1.00 23.67           N  
ATOM   4908  N   SER A 640      12.609 -38.346  81.767  1.00 20.71           N  
ATOM   4909  CA  SER A 640      11.238 -38.795  81.548  1.00 20.71           C  
ATOM   4910  C   SER A 640      10.361 -38.507  82.762  1.00 20.71           C  
ATOM   4911  CB  SER A 640      11.207 -40.291  81.230  1.00 20.71           C  
ATOM   4912  O   SER A 640      10.858 -38.424  83.887  1.00 20.71           O  
ATOM   4913  OG  SER A 640      11.994 -41.018  82.158  1.00 20.71           O  
ATOM   4914  N   PRO A 641       8.891 -38.807  82.667  1.00 38.32           N  
ATOM   4915  CA  PRO A 641       7.963 -39.738  82.021  1.00 38.32           C  
ATOM   4916  C   PRO A 641       6.529 -39.215  81.991  1.00 38.32           C  
ATOM   4917  CB  PRO A 641       8.067 -40.996  82.887  1.00 38.32           C  
ATOM   4918  O   PRO A 641       6.243 -38.154  82.550  1.00 38.32           O  
ATOM   4919  CG  PRO A 641       8.274 -40.487  84.277  1.00 38.32           C  
ATOM   4920  CD  PRO A 641       8.452 -38.997  84.218  1.00 38.32           C  
ATOM   4921  N   THR A 642       5.693 -39.729  80.961  1.00 24.27           N  
ATOM   4922  CA  THR A 642       4.740 -40.813  80.755  1.00 24.27           C  
ATOM   4923  C   THR A 642       3.331 -40.264  80.552  1.00 24.27           C  
ATOM   4924  CB  THR A 642       4.745 -41.795  81.942  1.00 24.27           C  
ATOM   4925  O   THR A 642       2.904 -39.356  81.267  1.00 24.27           O  
ATOM   4926  CG2 THR A 642       5.732 -42.934  81.709  1.00 24.27           C  
ATOM   4927  OG1 THR A 642       5.116 -41.092  83.134  1.00 24.27           O  
ATOM   4928  N   LYS A 643       2.566 -40.783  79.467  1.00 25.61           N  
ATOM   4929  CA  LYS A 643       1.749 -41.954  79.162  1.00 25.61           C  
ATOM   4930  C   LYS A 643       0.350 -41.545  78.709  1.00 25.61           C  
ATOM   4931  CB  LYS A 643       1.658 -42.877  80.378  1.00 25.61           C  
ATOM   4932  O   LYS A 643      -0.311 -40.740  79.368  1.00 25.61           O  
ATOM   4933  CG  LYS A 643       1.969 -44.335  80.073  1.00 25.61           C  
ATOM   4934  CD  LYS A 643       1.863 -45.201  81.321  1.00 25.61           C  
ATOM   4935  CE  LYS A 643       2.208 -46.655  81.025  1.00 25.61           C  
ATOM   4936  NZ  LYS A 643       2.154 -47.499  82.255  1.00 25.61           N  
ATOM   4937  N   GLU A 644      -0.135 -42.157  77.516  1.00 27.25           N
[truncated: 57,997 more chars]
