# Supplementary material for: The 2022 Lady Estelle Wolfson lectureship on neurofilaments
Source: J Neurochem. 2022 Sep 19;163(3):179–219. doi: 10.1111/jnc.15682 (PMC9826399; doi:10.1111/jnc.15682)
Supplement: Supplementary file 1 — Supplementary material S1 [file JNC-163-179-s001.gz › NEFH2a_0f88b_unrelaxed_rank_3_model_4.pdb]

MODEL     1                                                                     
ATOM      1  N   MET A   1     -37.733 -35.340  31.913  1.00 43.90           N  
ATOM      2  CA  MET A   1     -38.134 -36.085  30.723  1.00 43.90           C  
ATOM      3  C   MET A   1     -39.235 -35.350  29.966  1.00 43.90           C  
ATOM      4  CB  MET A   1     -38.607 -37.489  31.101  1.00 43.90           C  
ATOM      5  O   MET A   1     -40.326 -35.138  30.500  1.00 43.90           O  
ATOM      6  CG  MET A   1     -37.546 -38.563  30.919  1.00 43.90           C  
ATOM      7  SD  MET A   1     -38.264 -40.246  30.787  1.00 43.90           S  
ATOM      8  CE  MET A   1     -36.749 -41.226  30.595  1.00 43.90           C  
ATOM      9  N   MET A   2     -38.933 -34.465  29.090  1.00 35.47           N  
ATOM     10  CA  MET A   2     -39.630 -34.222  27.830  1.00 35.47           C  
ATOM     11  C   MET A   2     -38.638 -33.951  26.704  1.00 35.47           C  
ATOM     12  CB  MET A   2     -40.598 -33.045  27.969  1.00 35.47           C  
ATOM     13  O   MET A   2     -37.821 -33.034  26.797  1.00 35.47           O  
ATOM     14  CG  MET A   2     -41.890 -33.396  28.689  1.00 35.47           C  
ATOM     15  SD  MET A   2     -42.869 -31.911  29.139  1.00 35.47           S  
ATOM     16  CE  MET A   2     -44.521 -32.648  29.281  1.00 35.47           C  
ATOM     17  N   SER A   3     -38.169 -35.024  26.157  1.00 28.87           N  
ATOM     18  CA  SER A   3     -38.131 -35.568  24.804  1.00 28.87           C  
ATOM     19  C   SER A   3     -38.955 -34.718  23.843  1.00 28.87           C  
ATOM     20  CB  SER A   3     -38.644 -37.009  24.791  1.00 28.87           C  
ATOM     21  O   SER A   3     -40.147 -34.497  24.067  1.00 28.87           O  
ATOM     22  OG  SER A   3     -37.956 -37.779  23.820  1.00 28.87           O  
ATOM     23  N   PHE A   4     -38.324 -33.875  23.119  1.00 38.71           N  
ATOM     24  CA  PHE A   4     -38.684 -33.513  21.754  1.00 38.71           C  
ATOM     25  C   PHE A   4     -37.517 -33.755  20.804  1.00 38.71           C  
ATOM     26  CB  PHE A   4     -39.122 -32.046  21.683  1.00 38.71           C  
ATOM     27  O   PHE A   4     -36.405 -33.281  21.045  1.00 38.71           O  
ATOM     28  CG  PHE A   4     -40.602 -31.846  21.866  1.00 38.71           C  
ATOM     29  CD1 PHE A   4     -41.474 -31.984  20.793  1.00 38.71           C  
ATOM     30  CD2 PHE A   4     -41.122 -31.519  23.111  1.00 38.71           C  
ATOM     31  CE1 PHE A   4     -42.845 -31.799  20.959  1.00 38.71           C  
ATOM     32  CE2 PHE A   4     -42.490 -31.332  23.285  1.00 38.71           C  
ATOM     33  CZ  PHE A   4     -43.350 -31.472  22.207  1.00 38.71           C  
ATOM     34  N   GLY A   5     -37.362 -34.929  20.285  1.00 30.51           N  
ATOM     35  CA  GLY A   5     -37.430 -35.582  18.987  1.00 30.51           C  
ATOM     36  C   GLY A   5     -37.702 -34.617  17.848  1.00 30.51           C  
ATOM     37  O   GLY A   5     -38.577 -33.756  17.952  1.00 30.51           O  
ATOM     38  N   GLY A   6     -36.661 -34.425  17.060  1.00 29.84           N  
ATOM     39  CA  GLY A   6     -36.470 -34.722  15.649  1.00 29.84           C  
ATOM     40  C   GLY A   6     -37.119 -33.704  14.731  1.00 29.84           C  
ATOM     41  O   GLY A   6     -38.306 -33.401  14.872  1.00 29.84           O  
ATOM     42  N   ALA A   7     -36.326 -32.815  14.166  1.00 35.72           N  
ATOM     43  CA  ALA A   7     -36.600 -32.393  12.795  1.00 35.72           C  
ATOM     44  C   ALA A   7     -35.347 -31.825  12.135  1.00 35.72           C  
ATOM     45  CB  ALA A   7     -37.725 -31.361  12.771  1.00 35.72           C  
ATOM     46  O   ALA A   7     -34.668 -30.971  12.709  1.00 35.72           O  
ATOM     47  N   ASP A   8     -34.487 -32.650  11.484  1.00 30.47           N  
ATOM     48  CA  ASP A   8     -34.245 -32.806  10.053  1.00 30.47           C  
ATOM     49  C   ASP A   8     -33.265 -31.751   9.544  1.00 30.47           C  
ATOM     50  CB  ASP A   8     -35.560 -32.720   9.274  1.00 30.47           C  
ATOM     51  O   ASP A   8     -33.491 -30.552   9.714  1.00 30.47           O  
ATOM     52  CG  ASP A   8     -36.071 -34.077   8.824  1.00 30.47           C  
ATOM     53  OD1 ASP A   8     -35.275 -35.040   8.763  1.00 30.47           O  
ATOM     54  OD2 ASP A   8     -37.280 -34.185   8.524  1.00 30.47           O  
ATOM     55  N   ALA A   9     -31.986 -32.080   9.448  1.00 30.14           N  
ATOM     56  CA  ALA A   9     -31.088 -32.330   8.323  1.00 30.14           C  
ATOM     57  C   ALA A   9     -31.618 -31.687   7.045  1.00 30.14           C  
ATOM     58  CB  ALA A   9     -30.896 -33.831   8.119  1.00 30.14           C  
ATOM     59  O   ALA A   9     -32.775 -31.894   6.671  1.00 30.14           O  
ATOM     60  N   LEU A  10     -31.208 -30.429   6.672  1.00 30.80           N  
ATOM     61  CA  LEU A  10     -31.023 -30.153   5.252  1.00 30.80           C  
ATOM     62  C   LEU A  10     -30.311 -28.820   5.045  1.00 30.80           C  
ATOM     63  CB  LEU A  10     -32.372 -30.142   4.528  1.00 30.80           C  
ATOM     64  O   LEU A  10     -30.787 -27.780   5.504  1.00 30.80           O  
ATOM     65  CG  LEU A  10     -32.961 -31.508   4.171  1.00 30.80           C  
ATOM     66  CD1 LEU A  10     -34.410 -31.359   3.721  1.00 30.80           C  
ATOM     67  CD2 LEU A  10     -32.126 -32.184   3.088  1.00 30.80           C  
ATOM     68  N   LEU A  11     -28.958 -28.726   5.070  1.00 34.32           N  
ATOM     69  CA  LEU A  11     -28.293 -28.112   3.926  1.00 34.32           C  
ATOM     70  C   LEU A  11     -26.792 -27.990   4.171  1.00 34.32           C  
ATOM     71  CB  LEU A  11     -28.888 -26.731   3.637  1.00 34.32           C  
ATOM     72  O   LEU A  11     -26.358 -27.190   5.003  1.00 34.32           O  
ATOM     73  CG  LEU A  11     -30.230 -26.712   2.905  1.00 34.32           C  
ATOM     74  CD1 LEU A  11     -30.960 -25.399   3.170  1.00 34.32           C  
ATOM     75  CD2 LEU A  11     -30.027 -26.923   1.408  1.00 34.32           C  
ATOM     76  N   GLY A  12     -26.101 -29.114   4.332  1.00 27.80           N  
ATOM     77  CA  GLY A  12     -24.753 -29.535   3.988  1.00 27.80           C  
ATOM     78  C   GLY A  12     -24.604 -29.930   2.531  1.00 27.80           C  
ATOM     79  O   GLY A  12     -25.411 -30.700   2.006  1.00 27.80           O  
ATOM     80  N   ALA A  13     -24.212 -29.038   1.639  1.00 32.40           N  
ATOM     81  CA  ALA A  13     -23.461 -29.308   0.415  1.00 32.40           C  
ATOM     82  C   ALA A  13     -21.962 -29.133   0.642  1.00 32.40           C  
ATOM     83  CB  ALA A  13     -23.935 -28.395  -0.713  1.00 32.40           C  
ATOM     84  O   ALA A  13     -21.516 -28.078   1.100  1.00 32.40           O  
ATOM     85  N   PRO A  14     -21.152 -30.202   0.674  1.00 39.67           N  
ATOM     86  CA  PRO A  14     -19.688 -30.230   0.657  1.00 39.67           C  
ATOM     87  C   PRO A  14     -19.111 -30.089  -0.750  1.00 39.67           C  
ATOM     88  CB  PRO A  14     -19.354 -31.602   1.249  1.00 39.67           C  
ATOM     89  O   PRO A  14     -19.680 -30.615  -1.710  1.00 39.67           O  
ATOM     90  CG  PRO A  14     -20.476 -32.489   0.812  1.00 39.67           C  
ATOM     91  CD  PRO A  14     -21.581 -31.629   0.270  1.00 39.67           C  
ATOM     92  N   PHE A  15     -18.540 -28.946  -1.118  1.00 35.16           N  
ATOM     93  CA  PHE A  15     -17.571 -28.518  -2.120  1.00 35.16           C  
ATOM     94  C   PHE A  15     -16.308 -29.369  -2.049  1.00 35.16           C  
ATOM     95  CB  PHE A  15     -17.218 -27.039  -1.932  1.00 35.16           C  
ATOM     96  O   PHE A  15     -15.783 -29.621  -0.962  1.00 35.16           O  
ATOM     97  CG  PHE A  15     -18.199 -26.096  -2.575  1.00 35.16           C  
ATOM     98  CD1 PHE A  15     -18.132 -25.822  -3.935  1.00 35.16           C  
ATOM     99  CD2 PHE A  15     -19.188 -25.482  -1.817  1.00 35.16           C  
ATOM    100  CE1 PHE A  15     -19.038 -24.949  -4.533  1.00 35.16           C  
ATOM    101  CE2 PHE A  15     -20.097 -24.608  -2.407  1.00 35.16           C  
ATOM    102  CZ  PHE A  15     -20.019 -24.342  -3.765  1.00 35.16           C  
ATOM    103  N   ALA A  16     -16.192 -30.431  -2.826  1.00 31.92           N  
ATOM    104  CA  ALA A  16     -15.181 -31.144  -3.602  1.00 31.92           C  
ATOM    105  C   ALA A  16     -13.879 -30.350  -3.667  1.00 31.92           C  
ATOM    106  CB  ALA A  16     -15.696 -31.430  -5.011  1.00 31.92           C  
ATOM    107  O   ALA A  16     -13.894 -29.138  -3.894  1.00 31.92           O  
ATOM    108  N   PRO A  17     -12.663 -30.964  -3.321  1.00 36.70           N  
ATOM    109  CA  PRO A  17     -11.271 -30.508  -3.318  1.00 36.70           C  
ATOM    110  C   PRO A  17     -10.642 -30.520  -4.709  1.00 36.70           C  
ATOM    111  CB  PRO A  17     -10.573 -31.510  -2.394  1.00 36.70           C  
ATOM    112  O   PRO A  17     -10.854 -31.462  -5.478  1.00 36.70           O  
ATOM    113  CG  PRO A  17     -11.425 -32.737  -2.450  1.00 36.70           C  
ATOM    114  CD  PRO A  17     -12.608 -32.458  -3.331  1.00 36.70           C  
ATOM    115  N   LEU A  18     -10.425 -29.392  -5.335  1.00 30.55           N  
ATOM    116  CA  LEU A  18      -9.526 -28.968  -6.404  1.00 30.55           C  
ATOM    117  C   LEU A  18      -8.070 -29.084  -5.967  1.00 30.55           C  
ATOM    118  CB  LEU A  18      -9.833 -27.527  -6.821  1.00 30.55           C  
ATOM    119  O   LEU A  18      -7.686 -28.555  -4.922  1.00 30.55           O  
ATOM    120  CG  LEU A  18      -9.865 -27.250  -8.325  1.00 30.55           C  
ATOM    121  CD1 LEU A  18     -11.170 -27.758  -8.930  1.00 30.55           C  
ATOM    122  CD2 LEU A  18      -9.688 -25.760  -8.598  1.00 30.55           C  
ATOM    123  N   HIS A  19      -7.411 -30.188  -6.175  1.00 31.13           N  
ATOM    124  CA  HIS A  19      -6.156 -30.648  -6.759  1.00 31.13           C  
ATOM    125  C   HIS A  19      -5.468 -29.531  -7.537  1.00 31.13           C  
ATOM    126  CB  HIS A  19      -6.399 -31.851  -7.671  1.00 31.13           C  
ATOM    127  O   HIS A  19      -6.083 -28.902  -8.401  1.00 31.13           O  
ATOM    128  CG  HIS A  19      -6.494 -33.151  -6.937  1.00 31.13           C  
ATOM    129  CD2 HIS A  19      -5.576 -34.124  -6.728  1.00 31.13           C  
ATOM    130  ND1 HIS A  19      -7.651 -33.572  -6.317  1.00 31.13           N  
ATOM    131  CE1 HIS A  19      -7.438 -34.750  -5.755  1.00 31.13           C  
ATOM    132  NE2 HIS A  19      -6.188 -35.107  -5.990  1.00 31.13           N  
ATOM    133  N   GLY A  20      -4.367 -28.903  -7.012  1.00 28.67           N  
ATOM    134  CA  GLY A  20      -3.030 -28.830  -7.580  1.00 28.67           C  
ATOM    135  C   GLY A  20      -2.587 -27.412  -7.884  1.00 28.67           C  
ATOM    136  O   GLY A  20      -3.287 -26.672  -8.579  1.00 28.67           O  
ATOM    137  N   GLY A  21      -1.850 -26.736  -7.014  1.00 31.46           N  
ATOM    138  CA  GLY A  21      -0.680 -25.986  -7.444  1.00 31.46           C  
ATOM    139  C   GLY A  21       0.010 -25.255  -6.309  1.00 31.46           C  
ATOM    140  O   GLY A  21      -0.648 -24.620  -5.481  1.00 31.46           O  
ATOM    141  N   GLY A  22       0.924 -25.928  -5.602  1.00 30.11           N  
ATOM    142  CA  GLY A  22       2.319 -25.768  -5.224  1.00 30.11           C  
ATOM    143  C   GLY A  22       2.614 -24.426  -4.582  1.00 30.11           C  
ATOM    144  O   GLY A  22       2.513 -23.385  -5.234  1.00 30.11           O  
ATOM    145  N   SER A  23       2.222 -24.258  -3.349  1.00 31.68           N  
ATOM    146  CA  SER A  23       2.563 -23.233  -2.367  1.00 31.68           C  
ATOM    147  C   SER A  23       3.826 -23.604  -1.598  1.00 31.68           C  
ATOM    148  CB  SER A  23       1.405 -23.019  -1.391  1.00 31.68           C  
ATOM    149  O   SER A  23       3.891 -24.666  -0.975  1.00 31.68           O  
ATOM    150  OG  SER A  23       1.674 -21.931  -0.524  1.00 31.68           O  
ATOM    151  N   LEU A  24       4.973 -23.322  -2.119  1.00 31.93           N  
ATOM    152  CA  LEU A  24       6.274 -23.173  -1.475  1.00 31.93           C  
ATOM    153  C   LEU A  24       6.263 -22.006  -0.493  1.00 31.93           C  
ATOM    154  CB  LEU A  24       7.370 -22.964  -2.523  1.00 31.93           C  
ATOM    155  O   LEU A  24       5.965 -20.872  -0.874  1.00 31.93           O  
ATOM    156  CG  LEU A  24       7.895 -24.223  -3.215  1.00 31.93           C  
ATOM    157  CD1 LEU A  24       8.565 -23.860  -4.537  1.00 31.93           C  
ATOM    158  CD2 LEU A  24       8.864 -24.970  -2.306  1.00 31.93           C  
ATOM    159  N   HIS A  25       5.875 -22.202   0.725  1.00 29.96           N  
ATOM    160  CA  HIS A  25       6.002 -21.669   2.077  1.00 29.96           C  
ATOM    161  C   HIS A  25       7.464 -21.577   2.499  1.00 29.96           C  
ATOM    162  CB  HIS A  25       5.223 -22.535   3.069  1.00 29.96           C  
ATOM    163  O   HIS A  25       8.199 -22.565   2.426  1.00 29.96           O  
ATOM    164  CG  HIS A  25       3.941 -21.917   3.527  1.00 29.96           C  
ATOM    165  CD2 HIS A  25       2.725 -21.850   2.936  1.00 29.96           C  
ATOM    166  ND1 HIS A  25       3.819 -21.265   4.735  1.00 29.96           N  
ATOM    167  CE1 HIS A  25       2.579 -20.824   4.867  1.00 29.96           C  
ATOM    168  NE2 HIS A  25       1.895 -21.166   3.789  1.00 29.96           N  
ATOM    169  N   TYR A  26       8.096 -20.495   2.233  1.00 29.81           N  
ATOM    170  CA  TYR A  26       9.327 -20.134   2.927  1.00 29.81           C  
ATOM    171  C   TYR A  26       9.024 -19.453   4.256  1.00 29.81           C  
ATOM    172  CB  TYR A  26      10.186 -19.215   2.054  1.00 29.81           C  
ATOM    173  O   TYR A  26       8.259 -18.487   4.306  1.00 29.81           O  
ATOM    174  CG  TYR A  26      11.261 -19.942   1.281  1.00 29.81           C  
ATOM    175  CD1 TYR A  26      12.505 -20.197   1.853  1.00 29.81           C  
ATOM    176  CD2 TYR A  26      11.034 -20.373  -0.021  1.00 29.81           C  
ATOM    177  CE1 TYR A  26      13.499 -20.865   1.145  1.00 29.81           C  
ATOM    178  CE2 TYR A  26      12.020 -21.042  -0.739  1.00 29.81           C  
ATOM    179  OH  TYR A  26      14.227 -21.945  -0.854  1.00 29.81           O  
ATOM    180  CZ  TYR A  26      13.247 -21.283  -0.148  1.00 29.81           C  
ATOM    181  N   ALA A  27       8.896 -20.191   5.305  1.00 32.50           N  
ATOM    182  CA  ALA A  27       9.094 -20.201   6.752  1.00 32.50           C  
ATOM    183  C   ALA A  27      10.412 -19.532   7.131  1.00 32.50           C  
ATOM    184  CB  ALA A  27       9.055 -21.632   7.285  1.00 32.50           C  
ATOM    185  O   ALA A  27      11.469 -19.885   6.602  1.00 32.50           O  
ATOM    186  N   LEU A  28      10.416 -18.282   7.493  1.00 30.54           N  
ATOM    187  CA  LEU A  28      11.307 -17.372   8.203  1.00 30.54           C  
ATOM    188  C   LEU A  28      11.311 -17.671   9.699  1.00 30.54           C  
ATOM    189  CB  LEU A  28      10.891 -15.918   7.963  1.00 30.54           C  
ATOM    190  O   LEU A  28      10.277 -17.562  10.361  1.00 30.54           O  
ATOM    191  CG  LEU A  28      11.984 -14.862   8.134  1.00 30.54           C  
ATOM    192  CD1 LEU A  28      13.101 -15.086   7.120  1.00 30.54           C  
ATOM    193  CD2 LEU A  28      11.401 -13.460   7.994  1.00 30.54           C  
ATOM    194  N   ALA A  29      11.933 -18.742  10.077  1.00 32.48           N  
ATOM    195  CA  ALA A  29      12.470 -19.193  11.359  1.00 32.48           C  
ATOM    196  C   ALA A  29      13.695 -18.376  11.758  1.00 32.48           C  
ATOM    197  CB  ALA A  29      12.820 -20.678  11.296  1.00 32.48           C  
ATOM    198  O   ALA A  29      14.624 -18.210  10.964  1.00 32.48           O  
ATOM    199  N   ARG A  30      13.516 -17.407  12.657  1.00 32.22           N  
ATOM    200  CA  ARG A  30      13.916 -16.729  13.885  1.00 32.22           C  
ATOM    201  C   ARG A  30      14.573 -17.702  14.859  1.00 32.22           C  
ATOM    202  CB  ARG A  30      12.710 -16.059  14.548  1.00 32.22           C  
ATOM    203  O   ARG A  30      13.992 -18.734  15.199  1.00 32.22           O  
ATOM    204  CG  ARG A  30      13.004 -14.676  15.106  1.00 32.22           C  
ATOM    205  CD  ARG A  30      11.780 -14.066  15.775  1.00 32.22           C  
ATOM    206  NE  ARG A  30      11.584 -12.675  15.375  1.00 32.22           N  
ATOM    207  NH1 ARG A  30      11.313 -11.879  17.526  1.00 32.22           N  
ATOM    208  NH2 ARG A  30      11.201 -10.441  15.744  1.00 32.22           N  
ATOM    209  CZ  ARG A  30      11.366 -11.668  16.216  1.00 32.22           C  
ATOM    210  N   LYS A  31      15.870 -17.808  14.822  1.00 31.33           N  
ATOM    211  CA  LYS A  31      16.683 -18.351  15.907  1.00 31.33           C  
ATOM    212  C   LYS A  31      18.028 -17.635  15.997  1.00 31.33           C  
ATOM    213  CB  LYS A  31      16.901 -19.853  15.715  1.00 31.33           C  
ATOM    214  O   LYS A  31      18.765 -17.560  15.011  1.00 31.33           O  
ATOM    215  CG  LYS A  31      17.031 -20.630  17.016  1.00 31.33           C  
ATOM    216  CD  LYS A  31      16.931 -22.132  16.782  1.00 31.33           C  
ATOM    217  CE  LYS A  31      17.213 -22.917  18.056  1.00 31.33           C  
ATOM    218  NZ  LYS A  31      17.091 -24.390  17.838  1.00 31.33           N  
ATOM    219  N   GLY A  32      18.205 -16.755  17.035  1.00 27.10           N  
ATOM    220  CA  GLY A  32      18.934 -16.741  18.293  1.00 27.10           C  
ATOM    221  C   GLY A  32      20.312 -17.367  18.190  1.00 27.10           C  
ATOM    222  O   GLY A  32      20.470 -18.441  17.606  1.00 27.10           O  
ATOM    223  N   GLY A  33      21.387 -16.510  18.278  1.00 26.70           N  
ATOM    224  CA  GLY A  33      22.573 -16.832  19.055  1.00 26.70           C  
ATOM    225  C   GLY A  33      23.784 -16.005  18.666  1.00 26.70           C  
ATOM    226  O   GLY A  33      24.055 -15.811  17.479  1.00 26.70           O  
ATOM    227  N   ALA A  34      24.164 -15.073  19.532  1.00 29.84           N  
ATOM    228  CA  ALA A  34      25.210 -14.915  20.539  1.00 29.84           C  
ATOM    229  C   ALA A  34      26.494 -15.621  20.112  1.00 29.84           C  
ATOM    230  CB  ALA A  34      24.736 -15.449  21.888  1.00 29.84           C  
ATOM    231  O   ALA A  34      26.470 -16.800  19.750  1.00 29.84           O  
ATOM    232  N   GLY A  35      27.540 -14.864  19.671  1.00 26.25           N  
ATOM    233  CA  GLY A  35      28.912 -15.109  20.085  1.00 26.25           C  
ATOM    234  C   GLY A  35      29.893 -15.112  18.929  1.00 26.25           C  
ATOM    235  O   GLY A  35      29.644 -15.740  17.898  1.00 26.25           O  
ATOM    236  N   GLY A  36      30.751 -14.059  18.807  1.00 26.72           N  
ATOM    237  CA  GLY A  36      32.195 -14.144  18.957  1.00 26.72           C  
ATOM    238  C   GLY A  36      32.905 -14.544  17.677  1.00 26.72           C  
ATOM    239  O   GLY A  36      32.421 -15.400  16.934  1.00 26.72           O  
ATOM    240  N   THR A  37      33.855 -13.708  17.145  1.00 29.48           N  
ATOM    241  CA  THR A  37      35.294 -13.648  16.911  1.00 29.48           C  
ATOM    242  C   THR A  37      35.610 -13.849  15.432  1.00 29.48           C  
ATOM    243  CB  THR A  37      36.039 -14.706  17.746  1.00 29.48           C  
ATOM    244  O   THR A  37      34.963 -14.651  14.756  1.00 29.48           O  
ATOM    245  CG2 THR A  37      35.772 -14.519  19.236  1.00 29.48           C  
ATOM    246  OG1 THR A  37      35.601 -16.012  17.354  1.00 29.48           O  
ATOM    247  N   ARG A  38      36.334 -12.888  14.814  1.00 28.03           N  
ATOM    248  CA  ARG A  38      37.656 -12.837  14.198  1.00 28.03           C  
ATOM    249  C   ARG A  38      37.781 -13.866  13.080  1.00 28.03           C  
ATOM    250  CB  ARG A  38      38.747 -13.067  15.247  1.00 28.03           C  
ATOM    251  O   ARG A  38      37.367 -15.017  13.240  1.00 28.03           O  
ATOM    252  CG  ARG A  38      38.472 -12.390  16.580  1.00 28.03           C  
ATOM    253  CD  ARG A  38      39.602 -12.622  17.574  1.00 28.03           C  
ATOM    254  NE  ARG A  38      39.487 -11.745  18.735  1.00 28.03           N  
ATOM    255  NH1 ARG A  38      41.443 -10.589  18.315  1.00 28.03           N  
ATOM    256  NH2 ARG A  38      40.162 -10.058  20.140  1.00 28.03           N  
ATOM    257  CZ  ARG A  38      40.364 -10.799  19.061  1.00 28.03           C  
ATOM    258  N   SER A  39      38.086 -13.376  11.838  1.00 27.66           N  
ATOM    259  CA  SER A  39      39.184 -13.751  10.953  1.00 27.66           C  
ATOM    260  C   SER A  39      38.664 -14.295   9.627  1.00 27.66           C  
ATOM    261  CB  SER A  39      40.081 -14.793  11.624  1.00 27.66           C  
ATOM    262  O   SER A  39      37.725 -15.093   9.602  1.00 27.66           O  
ATOM    263  OG  SER A  39      40.710 -14.250  12.772  1.00 27.66           O  
ATOM    264  N   ALA A  40      39.137 -13.641   8.535  1.00 30.80           N  
ATOM    265  CA  ALA A  40      39.994 -14.161   7.473  1.00 30.80           C  
ATOM    266  C   ALA A  40      39.298 -15.281   6.706  1.00 30.80           C  
ATOM    267  CB  ALA A  40      41.317 -14.657   8.051  1.00 30.80           C  
ATOM    268  O   ALA A  40      38.680 -16.163   7.307  1.00 30.80           O  
ATOM    269  N   ALA A  41      39.012 -14.983   5.436  1.00 31.25           N  
ATOM    270  CA  ALA A  41      39.302 -15.919   4.353  1.00 31.25           C  
ATOM    271  C   ALA A  41      38.028 -16.302   3.604  1.00 31.25           C  
ATOM    272  CB  ALA A  41      39.990 -17.167   4.898  1.00 31.25           C  
ATOM    273  O   ALA A  41      37.020 -16.655   4.221  1.00 31.25           O  
ATOM    274  N   GLY A  42      37.941 -15.807   2.382  1.00 27.37           N  
ATOM    275  CA  GLY A  42      37.737 -16.728   1.275  1.00 27.37           C  
ATOM    276  C   GLY A  42      36.444 -16.478   0.522  1.00 27.37           C  
ATOM    277  O   GLY A  42      35.403 -16.227   1.132  1.00 27.37           O  
ATOM    278  N   SER A  43      36.624 -16.031  -0.715  1.00 30.55           N  
ATOM    279  CA  SER A  43      36.347 -16.817  -1.913  1.00 30.55           C  
ATOM    280  C   SER A  43      35.473 -16.041  -2.893  1.00 30.55           C  
ATOM    281  CB  SER A  43      35.666 -18.135  -1.543  1.00 30.55           C  
ATOM    282  O   SER A  43      34.453 -15.468  -2.504  1.00 30.55           O  
ATOM    283  OG  SER A  43      36.617 -19.080  -1.084  1.00 30.55           O  
ATOM    284  N   SER A  44      36.065 -15.707  -4.043  1.00 34.01           N  
ATOM    285  CA  SER A  44      36.006 -16.419  -5.315  1.00 34.01           C  
ATOM    286  C   SER A  44      34.894 -15.872  -6.204  1.00 34.01           C  
ATOM    287  CB  SER A  44      35.793 -17.915  -5.083  1.00 34.01           C  
ATOM    288  O   SER A  44      33.752 -15.729  -5.763  1.00 34.01           O  
ATOM    289  OG  SER A  44      34.926 -18.459  -6.063  1.00 34.01           O  
ATOM    290  N   SER A  45      35.351 -15.230  -7.315  1.00 34.80           N  
ATOM    291  CA  SER A  45      35.032 -15.735  -8.646  1.00 34.80           C  
ATOM    292  C   SER A  45      35.202 -14.651  -9.704  1.00 34.80           C  
ATOM    293  CB  SER A  45      33.603 -16.279  -8.686  1.00 34.80           C  
ATOM    294  O   SER A  45      34.616 -13.572  -9.595  1.00 34.80           O  
ATOM    295  OG  SER A  45      32.706 -15.298  -9.177  1.00 34.80           O  
ATOM    296  N   GLY A  46      36.333 -14.653 -10.423  1.00 32.41           N  
ATOM    297  CA  GLY A  46      36.779 -15.147 -11.716  1.00 32.41           C  
ATOM    298  C   GLY A  46      36.035 -14.522 -12.882  1.00 32.41           C  
ATOM    299  O   GLY A  46      34.806 -14.435 -12.865  1.00 32.41           O  
ATOM    300  N   PHE A  47      36.706 -13.624 -13.598  1.00 34.42           N  
ATOM    301  CA  PHE A  47      36.619 -13.702 -15.051  1.00 34.42           C  
ATOM    302  C   PHE A  47      37.683 -12.828 -15.705  1.00 34.42           C  
ATOM    303  CB  PHE A  47      35.227 -13.280 -15.531  1.00 34.42           C  
ATOM    304  O   PHE A  47      37.796 -11.641 -15.394  1.00 34.42           O  
ATOM    305  CG  PHE A  47      34.911 -13.716 -16.936  1.00 34.42           C  
ATOM    306  CD1 PHE A  47      35.036 -12.829 -17.999  1.00 34.42           C  
ATOM    307  CD2 PHE A  47      34.489 -15.013 -17.195  1.00 34.42           C  
ATOM    308  CE1 PHE A  47      34.745 -13.229 -19.301  1.00 34.42           C  
ATOM    309  CE2 PHE A  47      34.196 -15.421 -18.494  1.00 34.42           C  
ATOM    310  CZ  PHE A  47      34.324 -14.527 -19.545  1.00 34.42           C  
ATOM    311  N   HIS A  48      38.931 -13.394 -16.096  1.00 33.46           N  
ATOM    312  CA  HIS A  48      39.909 -13.762 -17.114  1.00 33.46           C  
ATOM    313  C   HIS A  48      40.093 -12.641 -18.131  1.00 33.46           C  
ATOM    314  CB  HIS A  48      39.485 -15.050 -17.822  1.00 33.46           C  
ATOM    315  O   HIS A  48      39.116 -12.139 -18.692  1.00 33.46           O  
ATOM    316  CG  HIS A  48      39.422 -16.239 -16.918  1.00 33.46           C  
ATOM    317  CD2 HIS A  48      40.324 -17.219 -16.674  1.00 33.46           C  
ATOM    318  ND1 HIS A  48      38.323 -16.523 -16.137  1.00 33.46           N  
ATOM    319  CE1 HIS A  48      38.553 -17.629 -15.449  1.00 33.46           C  
ATOM    320  NE2 HIS A  48      39.760 -18.071 -15.757  1.00 33.46           N  
ATOM    321  N   SER A  49      41.244 -12.039 -18.089  1.00 28.66           N  
ATOM    322  CA  SER A  49      42.388 -11.759 -18.951  1.00 28.66           C  
ATOM    323  C   SER A  49      42.135 -12.234 -20.378  1.00 28.66           C  
ATOM    324  CB  SER A  49      43.650 -12.425 -18.401  1.00 28.66           C  
ATOM    325  O   SER A  49      41.742 -13.382 -20.595  1.00 28.66           O  
ATOM    326  OG  SER A  49      44.784 -12.069 -19.172  1.00 28.66           O  
ATOM    327  N   TRP A  50      41.720 -11.404 -21.308  1.00 29.89           N  
ATOM    328  CA  TRP A  50      42.241 -11.521 -22.666  1.00 29.89           C  
ATOM    329  C   TRP A  50      42.878 -10.212 -23.120  1.00 29.89           C  
ATOM    330  CB  TRP A  50      41.127 -11.924 -23.636  1.00 29.89           C  
ATOM    331  O   TRP A  50      42.293  -9.139 -22.954  1.00 29.89           O  
ATOM    332  CG  TRP A  50      40.568 -13.293 -23.387  1.00 29.89           C  
ATOM    333  CD1 TRP A  50      40.987 -14.196 -22.450  1.00 29.89           C  
ATOM    334  CD2 TRP A  50      39.489 -13.916 -24.091  1.00 29.89           C  
ATOM    335  CE2 TRP A  50      39.307 -15.198 -23.526  1.00 29.89           C  
ATOM    336  CE3 TRP A  50      38.657 -13.514 -25.145  1.00 29.89           C  
ATOM    337  NE1 TRP A  50      40.232 -15.344 -22.528  1.00 29.89           N  
ATOM    338  CH2 TRP A  50      37.525 -15.663 -25.013  1.00 29.89           C  
ATOM    339  CZ2 TRP A  50      38.325 -16.081 -23.981  1.00 29.89           C  
ATOM    340  CZ3 TRP A  50      37.681 -14.395 -25.596  1.00 29.89           C  
ATOM    341  N   THR A  51      44.188  -9.985 -22.886  1.00 34.10           N  
ATOM    342  CA  THR A  51      45.288  -9.527 -23.728  1.00 34.10           C  
ATOM    343  C   THR A  51      44.904  -9.597 -25.204  1.00 34.10           C  
ATOM    344  CB  THR A  51      46.561 -10.359 -23.486  1.00 34.10           C  
ATOM    345  O   THR A  51      44.370 -10.608 -25.664  1.00 34.10           O  
ATOM    346  CG2 THR A  51      47.132 -10.098 -22.096  1.00 34.10           C  
ATOM    347  OG1 THR A  51      46.245 -11.751 -23.608  1.00 34.10           O  
ATOM    348  N   ARG A  52      44.423  -8.554 -25.757  1.00 35.40           N  
ATOM    349  CA  ARG A  52      44.418  -7.997 -27.106  1.00 35.40           C  
ATOM    350  C   ARG A  52      45.802  -8.086 -27.740  1.00 35.40           C  
ATOM    351  CB  ARG A  52      43.943  -6.543 -27.086  1.00 35.40           C  
ATOM    352  O   ARG A  52      46.775  -7.561 -27.195  1.00 35.40           O  
ATOM    353  CG  ARG A  52      42.445  -6.387 -26.878  1.00 35.40           C  
ATOM    354  CD  ARG A  52      41.936  -5.056 -27.414  1.00 35.40           C  
ATOM    355  NE  ARG A  52      40.593  -4.757 -26.927  1.00 35.40           N  
ATOM    356  NH1 ARG A  52      39.524  -5.382 -28.878  1.00 35.40           N  
ATOM    357  NH2 ARG A  52      38.306  -4.615 -27.093  1.00 35.40           N  
ATOM    358  CZ  ARG A  52      39.477  -4.919 -27.634  1.00 35.40           C  
ATOM    359  N   THR A  53      46.256  -9.309 -28.156  1.00 33.45           N  
ATOM    360  CA  THR A  53      47.141  -9.494 -29.301  1.00 33.45           C  
ATOM    361  C   THR A  53      46.407  -9.198 -30.606  1.00 33.45           C  
ATOM    362  CB  THR A  53      47.710 -10.924 -29.342  1.00 33.45           C  
ATOM    363  O   THR A  53      45.267  -9.629 -30.794  1.00 33.45           O  
ATOM    364  CG2 THR A  53      48.502 -11.238 -28.077  1.00 33.45           C  
ATOM    365  OG1 THR A  53      46.631 -11.859 -29.461  1.00 33.45           O  
ATOM    366  N   SER A  54      46.476  -8.009 -31.158  1.00 39.53           N  
ATOM    367  CA  SER A  54      46.234  -7.557 -32.525  1.00 39.53           C  
ATOM    368  C   SER A  54      47.385  -7.947 -33.447  1.00 39.53           C  
ATOM    369  CB  SER A  54      46.032  -6.042 -32.561  1.00 39.53           C  
ATOM    370  O   SER A  54      48.548  -7.663 -33.151  1.00 39.53           O  
ATOM    371  OG  SER A  54      44.850  -5.676 -31.870  1.00 39.53           O  
ATOM    372  N   VAL A  55      47.487  -9.207 -33.916  1.00 33.87           N  
ATOM    373  CA  VAL A  55      47.904  -9.728 -35.214  1.00 33.87           C  
ATOM    374  C   VAL A  55      46.788  -9.521 -36.236  1.00 33.87           C  
ATOM    375  CB  VAL A  55      48.281 -11.224 -35.131  1.00 33.87           C  
ATOM    376  O   VAL A  55      45.609  -9.695 -35.921  1.00 33.87           O  
ATOM    377  CG1 VAL A  55      49.543 -11.417 -34.292  1.00 33.87           C  
ATOM    378  CG2 VAL A  55      47.122 -12.034 -34.553  1.00 33.87           C  
ATOM    379  N   SER A  56      47.117  -8.748 -37.335  1.00 29.36           N  
ATOM    380  CA  SER A  56      47.225  -9.016 -38.765  1.00 29.36           C  
ATOM    381  C   SER A  56      45.875  -8.870 -39.458  1.00 29.36           C  
ATOM    382  CB  SER A  56      47.783 -10.419 -39.007  1.00 29.36           C  
ATOM    383  O   SER A  56      44.859  -9.360 -38.960  1.00 29.36           O  
ATOM    384  OG  SER A  56      48.540 -10.460 -40.204  1.00 29.36           O  
ATOM    385  N   SER A  57      45.803  -7.923 -40.399  1.00 30.76           N  
ATOM    386  CA  SER A  57      45.499  -8.109 -41.814  1.00 30.76           C  
ATOM    387  C   SER A  57      44.413  -7.143 -42.277  1.00 30.76           C  
ATOM    388  CB  SER A  57      45.061  -9.549 -42.084  1.00 30.76           C  
ATOM    389  O   SER A  57      43.439  -6.905 -41.560  1.00 30.76           O  
ATOM    390  OG  SER A  57      44.457 -10.115 -40.934  1.00 30.76           O  
ATOM    391  N   VAL A  58      44.770  -6.207 -43.180  1.00 32.18           N  
ATOM    392  CA  VAL A  58      43.882  -6.038 -44.325  1.00 32.18           C  
ATOM    393  C   VAL A  58      44.519  -5.088 -45.338  1.00 32.18           C  
ATOM    394  CB  VAL A  58      42.496  -5.507 -43.895  1.00 32.18           C  
ATOM    395  O   VAL A  58      45.056  -4.042 -44.964  1.00 32.18           O  
ATOM    396  CG1 VAL A  58      41.991  -4.455 -44.881  1.00 32.18           C  
ATOM    397  CG2 VAL A  58      41.498  -6.657 -43.778  1.00 32.18           C  
ATOM    398  N   SER A  59      45.162  -5.678 -46.391  1.00 25.27           N  
ATOM    399  CA  SER A  59      44.703  -5.969 -47.745  1.00 25.27           C  
ATOM    400  C   SER A  59      44.266  -4.699 -48.466  1.00 25.27           C  
ATOM    401  CB  SER A  59      43.549  -6.972 -47.716  1.00 25.27           C  
ATOM    402  O   SER A  59      43.463  -3.925 -47.940  1.00 25.27           O  
ATOM    403  OG  SER A  59      43.336  -7.531 -49.001  1.00 25.27           O  
ATOM    404  N   ALA A  60      45.158  -4.344 -49.183  1.00 28.72           N  
ATOM    405  CA  ALA A  60      45.250  -4.106 -50.621  1.00 28.72           C  
ATOM    406  C   ALA A  60      43.911  -4.365 -51.306  1.00 28.72           C  
ATOM    407  CB  ALA A  60      46.338  -4.983 -51.237  1.00 28.72           C  
ATOM    408  O   ALA A  60      43.216  -5.330 -50.980  1.00 28.72           O  
ATOM    409  N   SER A  61      43.331  -3.375 -51.845  1.00 34.21           N  
ATOM    410  CA  SER A  61      43.080  -3.128 -53.261  1.00 34.21           C  
ATOM    411  C   SER A  61      41.894  -2.190 -53.457  1.00 34.21           C  
ATOM    412  CB  SER A  61      42.828  -4.444 -53.999  1.00 34.21           C  
ATOM    413  O   SER A  61      40.911  -2.261 -52.716  1.00 34.21           O  
ATOM    414  OG  SER A  61      44.052  -5.081 -54.323  1.00 34.21           O  
ATOM    415  N   PRO A  62      41.700  -1.570 -54.641  1.00 41.83           N  
ATOM    416  CA  PRO A  62      41.827  -1.745 -56.089  1.00 41.83           C  
ATOM    417  C   PRO A  62      41.847  -0.419 -56.845  1.00 41.83           C  
ATOM    418  CB  PRO A  62      40.586  -2.564 -56.456  1.00 41.83           C  
ATOM    419  O   PRO A  62      41.312   0.581 -56.359  1.00 41.83           O  
ATOM    420  CG  PRO A  62      39.525  -2.089 -55.517  1.00 41.83           C  
ATOM    421  CD  PRO A  62      40.146  -1.136 -54.536  1.00 41.83           C  
ATOM    422  N   SER A  63      42.709  -0.316 -57.772  1.00 29.07           N  
ATOM    423  CA  SER A  63      42.641  -0.394 -59.228  1.00 29.07           C  
ATOM    424  C   SER A  63      41.553   0.521 -59.781  1.00 29.07           C  
ATOM    425  CB  SER A  63      42.386  -1.833 -59.677  1.00 29.07           C  
ATOM    426  O   SER A  63      40.448   0.578 -59.238  1.00 29.07           O  
ATOM    427  OG  SER A  63      43.575  -2.425 -60.170  1.00 29.07           O  
ATOM    428  N   ARG A  64      41.993   1.443 -60.616  1.00 27.14           N  
ATOM    429  CA  ARG A  64      41.466   1.565 -61.972  1.00 27.14           C  
ATOM    430  C   ARG A  64      41.856   2.903 -62.592  1.00 27.14           C  
ATOM    431  CB  ARG A  64      39.944   1.411 -61.973  1.00 27.14           C  
ATOM    432  O   ARG A  64      41.699   3.953 -61.966  1.00 27.14           O  
ATOM    433  CG  ARG A  64      39.471  -0.034 -61.952  1.00 27.14           C  
ATOM    434  CD  ARG A  64      38.026  -0.161 -62.414  1.00 27.14           C  
ATOM    435  NE  ARG A  64      37.225  -0.936 -61.471  1.00 27.14           N  
ATOM    436  NH1 ARG A  64      36.009  -2.042 -63.095  1.00 27.14           N  
ATOM    437  NH2 ARG A  64      35.616  -2.463 -60.876  1.00 27.14           N  
ATOM    438  CZ  ARG A  64      36.285  -1.812 -61.816  1.00 27.14           C  
ATOM    439  N   PHE A  65      42.591   2.872 -63.692  1.00 26.59           N  
ATOM    440  CA  PHE A  65      42.073   3.365 -64.963  1.00 26.59           C  
ATOM    441  C   PHE A  65      43.212   3.737 -65.905  1.00 26.59           C  
ATOM    442  CB  PHE A  65      41.161   4.575 -64.739  1.00 26.59           C  
ATOM    443  O   PHE A  65      44.127   4.469 -65.522  1.00 26.59           O  
ATOM    444  CG  PHE A  65      39.707   4.298 -65.009  1.00 26.59           C  
ATOM    445  CD1 PHE A  65      39.189   4.414 -66.293  1.00 26.59           C  
ATOM    446  CD2 PHE A  65      38.856   3.920 -63.978  1.00 26.59           C  
ATOM    447  CE1 PHE A  65      37.844   4.157 -66.546  1.00 26.59           C  
ATOM    448  CE2 PHE A  65      37.511   3.662 -64.223  1.00 26.59           C  
ATOM    449  CZ  PHE A  65      37.006   3.782 -65.508  1.00 26.59           C  
ATOM    450  N   ARG A  66      43.364   2.974 -66.995  1.00 28.19           N  
ATOM    451  CA  ARG A  66      43.126   3.035 -68.434  1.00 28.19           C  
ATOM    452  C   ARG A  66      43.678   4.327 -69.026  1.00 28.19           C  
ATOM    453  CB  ARG A  66      41.631   2.916 -68.737  1.00 28.19           C  
ATOM    454  O   ARG A  66      43.405   5.416 -68.517  1.00 28.19           O  
ATOM    455  CG  ARG A  66      41.310   1.987 -69.896  1.00 28.19           C  
ATOM    456  CD  ARG A  66      39.849   2.088 -70.312  1.00 28.19           C  
ATOM    457  NE  ARG A  66      39.159   0.808 -70.176  1.00 28.19           N  
ATOM    458  NH1 ARG A  66      38.952   0.443 -72.448  1.00 28.19           N  
ATOM    459  NH2 ARG A  66      38.131  -1.091 -70.957  1.00 28.19           N  
ATOM    460  CZ  ARG A  66      38.749   0.056 -71.194  1.00 28.19           C  
ATOM    461  N   GLY A  67      44.691   4.276 -69.903  1.00 27.08           N  
ATOM    462  CA  GLY A  67      44.654   5.039 -71.140  1.00 27.08           C  
ATOM    463  C   GLY A  67      45.932   4.928 -71.949  1.00 27.08           C  
ATOM    464  O   GLY A  67      47.031   5.033 -71.401  1.00 27.08           O  
ATOM    465  N   ALA A  68      45.908   4.085 -72.960  1.00 27.58           N  
ATOM    466  CA  ALA A  68      45.959   4.308 -74.403  1.00 27.58           C  
ATOM    467  C   ALA A  68      46.797   5.538 -74.738  1.00 27.58           C  
ATOM    468  CB  ALA A  68      44.548   4.459 -74.968  1.00 27.58           C  
ATOM    469  O   ALA A  68      46.628   6.598 -74.130  1.00 27.58           O  
ATOM    470  N   GLY A  69      47.993   5.387 -75.268  1.00 28.80           N  
ATOM    471  CA  GLY A  69      48.453   6.278 -76.321  1.00 28.80           C  
ATOM    472  C   GLY A  69      49.822   5.909 -76.859  1.00 28.80           C  
ATOM    473  O   GLY A  69      50.769   5.725 -76.091  1.00 28.80           O  
ATOM    474  N   ALA A  70      49.876   5.077 -77.889  1.00 27.84           N  
ATOM    475  CA  ALA A  70      50.188   5.415 -79.276  1.00 27.84           C  
ATOM    476  C   ALA A  70      51.193   6.562 -79.347  1.00 27.84           C  
ATOM    477  CB  ALA A  70      48.915   5.780 -80.034  1.00 27.84           C  
ATOM    478  O   ALA A  70      51.028   7.583 -78.675  1.00 27.84           O  
ATOM    479  N   ALA A  71      52.471   6.263 -79.581  1.00 31.36           N  
ATOM    480  CA  ALA A  71      53.245   7.111 -80.484  1.00 31.36           C  
ATOM    481  C   ALA A  71      54.590   6.472 -80.818  1.00 31.36           C  
ATOM    482  CB  ALA A  71      53.455   8.492 -79.868  1.00 31.36           C  
ATOM    483  O   ALA A  71      55.359   6.123 -79.919  1.00 31.36           O  
ATOM    484  N   SER A  72      54.645   5.711 -81.864  1.00 24.77           N  
ATOM    485  CA  SER A  72      55.043   6.074 -83.220  1.00 24.77           C  
ATOM    486  C   SER A  72      56.411   6.748 -83.233  1.00 24.77           C  
ATOM    487  CB  SER A  72      54.004   6.999 -83.854  1.00 24.77           C  
ATOM    488  O   SER A  72      56.655   7.685 -82.470  1.00 24.77           O  
ATOM    489  OG  SER A  72      54.445   7.458 -85.120  1.00 24.77           O  
ATOM    490  N   SER A  73      57.283   6.007 -83.783  1.00 26.37           N  
ATOM    491  CA  SER A  73      57.846   6.373 -85.079  1.00 26.37           C  
ATOM    492  C   SER A  73      59.295   6.828 -84.943  1.00 26.37           C  
ATOM    493  CB  SER A  73      57.015   7.479 -85.731  1.00 26.37           C  
ATOM    494  O   SER A  73      59.629   7.591 -84.035  1.00 26.37           O  
ATOM    495  OG  SER A  73      55.756   6.980 -86.151  1.00 26.37           O  
ATOM    496  N   THR A  74      60.098   6.062 -85.596  1.00 32.79           N  
ATOM    497  CA  THR A  74      60.908   6.139 -86.806  1.00 32.79           C  
ATOM    498  C   THR A  74      62.125   7.033 -86.587  1.00 32.79           C  
ATOM    499  CB  THR A  74      60.087   6.668 -87.996  1.00 32.79           C  
ATOM    500  O   THR A  74      62.003   8.135 -86.049  1.00 32.79           O  
ATOM    501  CG2 THR A  74      58.854   5.803 -88.241  1.00 32.79           C  
ATOM    502  OG1 THR A  74      59.668   8.010 -87.721  1.00 32.79           O  
ATOM    503  N   ASP A  75      63.244   6.414 -86.574  1.00 33.51           N  
ATOM    504  CA  ASP A  75      64.350   7.155 -87.172  1.00 33.51           C  
ATOM    505  C   ASP A  75      65.392   6.207 -87.762  1.00 33.51           C  
ATOM    506  CB  ASP A  75      65.002   8.075 -86.138  1.00 33.51           C  
ATOM    507  O   ASP A  75      65.890   5.316 -87.070  1.00 33.51           O  
ATOM    508  CG  ASP A  75      65.146   9.506 -86.625  1.00 33.51           C  
ATOM    509  OD1 ASP A  75      64.814   9.789 -87.796  1.00 33.51           O  
ATOM    510  OD2 ASP A  75      65.599  10.359 -85.830  1.00 33.51           O  
ATOM    511  N   SER A  76      65.216   5.907 -89.043  1.00 34.45           N  
ATOM    512  CA  SER A  76      65.852   6.470 -90.229  1.00 34.45           C  
ATOM    513  C   SER A  76      67.178   5.777 -90.528  1.00 34.45           C  
ATOM    514  CB  SER A  76      66.082   7.972 -90.053  1.00 34.45           C  
ATOM    515  O   SER A  76      68.039   5.668 -89.653  1.00 34.45           O  
ATOM    516  OG  SER A  76      64.847   8.660 -89.949  1.00 34.45           O  
ATOM    517  N   LEU A  77      67.150   4.971 -91.622  1.00 32.64           N  
ATOM    518  CA  LEU A  77      67.473   5.031 -93.043  1.00 32.64           C  
ATOM    519  C   LEU A  77      68.729   5.862 -93.280  1.00 32.64           C  
ATOM    520  CB  LEU A  77      66.301   5.617 -93.835  1.00 32.64           C  
ATOM    521  O   LEU A  77      68.842   6.982 -92.776  1.00 32.64           O  
ATOM    522  CG  LEU A  77      65.369   4.611 -94.512  1.00 32.64           C  
ATOM    523  CD1 LEU A  77      64.048   5.278 -94.881  1.00 32.64           C  
ATOM    524  CD2 LEU A  77      66.035   4.012 -95.746  1.00 32.64           C  
ATOM    525  N   ASP A  78      69.774   5.229 -93.763  1.00 34.66           N  
ATOM    526  CA  ASP A  78      70.396   5.708 -94.994  1.00 34.66           C  
ATOM    527  C   ASP A  78      71.918   5.728 -94.868  1.00 34.66           C  
ATOM    528  CB  ASP A  78      69.880   7.104 -95.348  1.00 34.66           C  
ATOM    529  O   ASP A  78      72.464   6.374 -93.971  1.00 34.66           O  
ATOM    530  CG  ASP A  78      68.656   7.072 -96.247  1.00 34.66           C  
ATOM    531  OD1 ASP A  78      68.562   6.181 -97.119  1.00 34.66           O  
ATOM    532  OD2 ASP A  78      67.779   7.948 -96.084  1.00 34.66           O  
ATOM    533  N   THR A  79      72.640   4.803 -95.419  1.00 40.42           N  
ATOM    534  CA  THR A  79      73.839   5.151 -96.173  1.00 40.42           C  
ATOM    535  C   THR A  79      74.279   3.988 -97.057  1.00 40.42           C  
ATOM    536  CB  THR A  79      74.992   5.551 -95.234  1.00 40.42           C  
ATOM    537  O   THR A  79      74.437   2.863 -96.578  1.00 40.42           O  
ATOM    538  CG2 THR A  79      74.678   6.849 -94.498  1.00 40.42           C  
ATOM    539  OG1 THR A  79      75.201   4.509 -94.273  1.00 40.42           O  
ATOM    540  N   LEU A  80      73.920   4.023 -98.327  1.00 36.12           N  
ATOM    541  CA  LEU A  80      74.488   4.454 -99.600  1.00 36.12           C  
ATOM    542  C   LEU A  80      75.624   3.533-100.029  1.00 36.12           C  
ATOM    543  CB  LEU A  80      74.994   5.896 -99.500  1.00 36.12           C  
ATOM    544  O   LEU A  80      76.562   3.299 -99.264  1.00 36.12           O  
ATOM    545  CG  LEU A  80      73.933   6.972 -99.261  1.00 36.12           C  
ATOM    546  CD1 LEU A  80      74.588   8.344 -99.139  1.00 36.12           C  
ATOM    547  CD2 LEU A  80      72.901   6.964-100.384  1.00 36.12           C  
ATOM    548  N   SER A  81      75.418   2.877-101.167  1.00 36.34           N  
ATOM    549  CA  SER A  81      75.856   3.333-102.482  1.00 36.34           C  
ATOM    550  C   SER A  81      77.052   2.525-102.976  1.00 36.34           C  
ATOM    551  CB  SER A  81      76.216   4.819-102.442  1.00 36.34           C  
ATOM    552  O   SER A  81      78.066   2.419-102.283  1.00 36.34           O  
ATOM    553  OG  SER A  81      76.401   5.327-103.752  1.00 36.34           O  
ATOM    554  N   ASN A  82      76.778   1.635-103.975  1.00 34.57           N  
ATOM    555  CA  ASN A  82      77.096   1.738-105.395  1.00 34.57           C  
ATOM    556  C   ASN A  82      78.587   1.539-105.652  1.00 34.57           C  
ATOM    557  CB  ASN A  82      76.636   3.087-105.953  1.00 34.57           C  
ATOM    558  O   ASN A  82      79.422   2.196-105.026  1.00 34.57           O  
ATOM    559  CG  ASN A  82      75.261   3.018-106.586  1.00 34.57           C  
ATOM    560  ND2 ASN A  82      74.989   3.930-107.512  1.00 34.57           N  
ATOM    561  OD1 ASN A  82      74.449   2.154-106.246  1.00 34.57           O  
ATOM    562  N   GLY A  83      79.084   0.446-106.315  1.00 36.13           N  
ATOM    563  CA  GLY A  83      79.913   0.496-107.508  1.00 36.13           C  
ATOM    564  C   GLY A  83      80.544  -0.840-107.853  1.00 36.13           C  
ATOM    565  O   GLY A  83      80.908  -1.610-106.961  1.00 36.13           O  
ATOM    566  N   PRO A  84      80.312  -1.387-109.118  1.00 43.95           N  
ATOM    567  CA  PRO A  84      80.730  -2.591-109.839  1.00 43.95           C  
ATOM    568  C   PRO A  84      82.186  -2.530-110.297  1.00 43.95           C  
ATOM    569  CB  PRO A  84      79.781  -2.631-111.040  1.00 43.95           C  
ATOM    570  O   PRO A  84      82.690  -1.452-110.621  1.00 43.95           O  
ATOM    571  CG  PRO A  84      79.561  -1.197-111.400  1.00 43.95           C  
ATOM    572  CD  PRO A  84      80.215  -0.337-110.357  1.00 43.95           C  
ATOM    573  N   GLU A  85      83.182  -2.897-109.376  1.00 35.44           N  
ATOM    574  CA  GLU A  85      84.508  -3.347-109.790  1.00 35.44           C  
ATOM    575  C   GLU A  85      85.398  -3.626-108.582  1.00 35.44           C  
ATOM    576  CB  GLU A  85      85.168  -2.309-110.701  1.00 35.44           C  
ATOM    577  O   GLU A  85      85.707  -2.717-107.808  1.00 35.44           O  
ATOM    578  CG  GLU A  85      84.707  -2.380-112.149  1.00 35.44           C  
ATOM    579  CD  GLU A  85      85.558  -1.543-113.091  1.00 35.44           C  
ATOM    580  OE1 GLU A  85      85.390  -1.660-114.327  1.00 35.44           O  
ATOM    581  OE2 GLU A  85      86.400  -0.765-112.591  1.00 35.44           O  
ATOM    582  N   GLY A  86      85.098  -4.701-107.777  1.00 38.91           N  
ATOM    583  CA  GLY A  86      86.259  -5.384-107.229  1.00 38.91           C  
ATOM    584  C   GLY A  86      85.905  -6.655-106.481  1.00 38.91           C  
ATOM    585  O   GLY A  86      85.216  -6.610-105.460  1.00 38.91           O  
ATOM    586  N   CYS A  87      85.108  -7.512-106.945  1.00 44.39           N  
ATOM    587  CA  CYS A  87      84.898  -8.938-106.722  1.00 44.39           C  
ATOM    588  C   CYS A  87      85.939  -9.499-105.760  1.00 44.39           C  
ATOM    589  CB  CYS A  87      84.951  -9.701-108.045  1.00 44.39           C  
ATOM    590  O   CYS A  87      85.665 -10.451-105.028  1.00 44.39           O  
ATOM    591  SG  CYS A  87      84.323 -11.391-107.937  1.00 44.39           S  
ATOM    592  N   MET A  88      86.753  -8.631-105.072  1.00 47.52           N  
ATOM    593  CA  MET A  88      87.557  -9.121-103.956  1.00 47.52           C  
ATOM    594  C   MET A  88      87.379  -8.235-102.727  1.00 47.52           C  
ATOM    595  CB  MET A  88      89.035  -9.186-104.344  1.00 47.52           C  
ATOM    596  O   MET A  88      87.450  -8.715-101.595  1.00 47.52           O  
ATOM    597  CG  MET A  88      89.548 -10.599-104.568  1.00 47.52           C  
ATOM    598  SD  MET A  88      91.381 -10.692-104.550  1.00 47.52           S  
ATOM    599  CE  MET A  88      91.641 -11.564-102.980  1.00 47.52           C  
ATOM    600  N   VAL A  89      86.708  -7.045-102.895  1.00 52.23           N  
ATOM    601  CA  VAL A  89      86.241  -6.228-101.780  1.00 52.23           C  
ATOM    602  C   VAL A  89      84.774  -6.539-101.491  1.00 52.23           C  
ATOM    603  CB  VAL A  89      86.419  -4.720-102.067  1.00 52.23           C  
ATOM    604  O   VAL A  89      84.352  -6.550-100.332  1.00 52.23           O  
ATOM    605  CG1 VAL A  89      85.858  -3.882-100.920  1.00 52.23           C  
ATOM    606  CG2 VAL A  89      87.893  -4.393-102.302  1.00 52.23           C  
ATOM    607  N   ALA A  90      83.974  -7.204-102.297  1.00 50.71           N  
ATOM    608  CA  ALA A  90      82.631  -7.710-102.023  1.00 50.71           C  
ATOM    609  C   ALA A  90      82.686  -9.016-101.236  1.00 50.71           C  
ATOM    610  CB  ALA A  90      81.862  -7.910-103.327  1.00 50.71           C  
ATOM    611  O   ALA A  90      81.866  -9.246-100.345  1.00 50.71           O  
ATOM    612  N   VAL A  91      83.805  -9.790-101.278  1.00 55.93           N  
ATOM    613  CA  VAL A  91      83.898 -10.922-100.362  1.00 55.93           C  
ATOM    614  C   VAL A  91      84.425 -10.451 -99.009  1.00 55.93           C  
ATOM    615  CB  VAL A  91      84.805 -12.037-100.928  1.00 55.93           C  
ATOM    616  O   VAL A  91      83.947 -10.893 -97.961  1.00 55.93           O  
ATOM    617  CG1 VAL A  91      85.005 -13.147 -99.898  1.00 55.93           C  
ATOM    618  CG2 VAL A  91      84.214 -12.602-102.219  1.00 55.93           C  
ATOM    619  N   ALA A  92      85.312  -9.339 -99.015  1.00 58.05           N  
ATOM    620  CA  ALA A  92      85.729  -8.776 -97.733  1.00 58.05           C  
ATOM    621  C   ALA A  92      84.670  -7.826 -97.181  1.00 58.05           C  
ATOM    622  CB  ALA A  92      87.065  -8.052 -97.879  1.00 58.05           C  
ATOM    623  O   ALA A  92      84.438  -7.781 -95.970  1.00 58.05           O  
ATOM    624  N   THR A  93      83.975  -7.056 -98.026  1.00 62.32           N  
ATOM    625  CA  THR A  93      82.788  -6.347 -97.562  1.00 62.32           C  
ATOM    626  C   THR A  93      81.626  -7.315 -97.354  1.00 62.32           C  
ATOM    627  CB  THR A  93      82.370  -5.246 -98.554  1.00 62.32           C  
ATOM    628  O   THR A  93      80.813  -7.131 -96.446  1.00 62.32           O  
ATOM    629  CG2 THR A  93      83.388  -4.109 -98.574  1.00 62.32           C  
ATOM    630  OG1 THR A  93      82.272  -5.808 -99.868  1.00 62.32           O  
ATOM    631  N   SER A  94      81.475  -8.393 -98.153  1.00 58.48           N  
ATOM    632  CA  SER A  94      80.473  -9.420 -97.889  1.00 58.48           C  
ATOM    633  C   SER A  94      80.783 -10.178 -96.602  1.00 58.48           C  
ATOM    634  CB  SER A  94      80.387 -10.400 -99.059  1.00 58.48           C  
ATOM    635  O   SER A  94      79.873 -10.535 -95.851  1.00 58.48           O  
ATOM    636  OG  SER A  94      81.675 -10.875 -99.413  1.00 58.48           O  
ATOM    637  N   ARG A  95      82.114 -10.440 -96.253  1.00 73.39           N  
ATOM    638  CA  ARG A  95      82.504 -11.045 -94.984  1.00 73.39           C  
ATOM    639  C   ARG A  95      82.283 -10.078 -93.825  1.00 73.39           C  
ATOM    640  CB  ARG A  95      83.969 -11.486 -95.026  1.00 73.39           C  
ATOM    641  O   ARG A  95      81.814 -10.477 -92.757  1.00 73.39           O  
ATOM    642  CG  ARG A  95      84.296 -12.627 -94.075  1.00 73.39           C  
ATOM    643  CD  ARG A  95      85.753 -13.053 -94.186  1.00 73.39           C  
ATOM    644  NE  ARG A  95      86.110 -14.025 -93.157  1.00 73.39           N  
ATOM    645  NH1 ARG A  95      88.389 -13.852 -93.492  1.00 73.39           N  
ATOM    646  NH2 ARG A  95      87.566 -15.277 -91.896  1.00 73.39           N  
ATOM    647  CZ  ARG A  95      87.354 -14.382 -92.851  1.00 73.39           C  
ATOM    648  N   SER A  96      82.685  -8.764 -93.985  1.00 77.56           N  
ATOM    649  CA  SER A  96      82.432  -7.732 -92.984  1.00 77.56           C  
ATOM    650  C   SER A  96      80.938  -7.466 -92.830  1.00 77.56           C  
ATOM    651  CB  SER A  96      83.153  -6.436 -93.356  1.00 77.56           C  
ATOM    652  O   SER A  96      80.452  -7.253 -91.718  1.00 77.56           O  
ATOM    653  OG  SER A  96      82.488  -5.777 -94.420  1.00 77.56           O  
ATOM    654  N   GLU A  97      80.169  -7.517 -93.869  1.00 81.87           N  
ATOM    655  CA  GLU A  97      78.717  -7.369 -93.837  1.00 81.87           C  
ATOM    656  C   GLU A  97      78.056  -8.563 -93.153  1.00 81.87           C  
ATOM    657  CB  GLU A  97      78.162  -7.201 -95.254  1.00 81.87           C  
ATOM    658  O   GLU A  97      77.130  -8.394 -92.357  1.00 81.87           O  
ATOM    659  CG  GLU A  97      76.681  -6.852 -95.296  1.00 81.87           C  
ATOM    660  CD  GLU A  97      76.174  -6.558 -96.699  1.00 81.87           C  
ATOM    661  OE1 GLU A  97      75.010  -6.122 -96.845  1.00 81.87           O  
ATOM    662  OE2 GLU A  97      76.947  -6.768 -97.661  1.00 81.87           O  
ATOM    663  N   LYS A  98      78.542  -9.691 -93.456  1.00 85.16           N  
ATOM    664  CA  LYS A  98      78.015 -10.882 -92.796  1.00 85.16           C  
ATOM    665  C   LYS A  98      78.264 -10.832 -91.291  1.00 85.16           C  
ATOM    666  CB  LYS A  98      78.641 -12.145 -93.389  1.00 85.16           C  
ATOM    667  O   LYS A  98      77.410 -11.239 -90.501  1.00 85.16           O  
ATOM    668  CG  LYS A  98      78.152 -12.479 -94.791  1.00 85.16           C  
ATOM    669  CD  LYS A  98      78.686 -13.825 -95.263  1.00 85.16           C  
ATOM    670  CE  LYS A  98      78.211 -14.152 -96.673  1.00 85.16           C  
ATOM    671  NZ  LYS A  98      78.745 -15.464 -97.146  1.00 85.16           N  
ATOM    672  N   GLU A  99      79.436 -10.400 -90.883  1.00 85.48           N  
ATOM    673  CA  GLU A  99      79.741 -10.260 -89.463  1.00 85.48           C  
ATOM    674  C   GLU A  99      78.846  -9.212 -88.806  1.00 85.48           C  
ATOM    675  CB  GLU A  99      81.214  -9.893 -89.263  1.00 85.48           C  
ATOM    676  O   GLU A  99      78.380  -9.403 -87.681  1.00 85.48           O  
ATOM    677  CG  GLU A  99      82.176 -11.040 -89.538  1.00 85.48           C  
ATOM    678  CD  GLU A  99      83.637 -10.624 -89.485  1.00 85.48           C  
ATOM    679  OE1 GLU A  99      84.519 -11.466 -89.768  1.00 85.48           O  
ATOM    680  OE2 GLU A  99      83.902  -9.445 -89.157  1.00 85.48           O  
ATOM    681  N   GLN A 100      78.716  -8.063 -89.494  1.00 84.54           N  
ATOM    682  CA  GLN A 100      77.812  -7.040 -88.980  1.00 84.54           C  
ATOM    683  C   GLN A 100      76.384  -7.570 -88.878  1.00 84.54           C  
ATOM    684  CB  GLN A 100      77.848  -5.795 -89.868  1.00 84.54           C  
ATOM    685  O   GLN A 100      75.691  -7.316 -87.890  1.00 84.54           O  
ATOM    686  CG  GLN A 100      79.096  -4.944 -89.682  1.00 84.54           C  
ATOM    687  CD  GLN A 100      79.174  -3.794 -90.669  1.00 84.54           C  
ATOM    688  NE2 GLN A 100      80.184  -2.944 -90.511  1.00 84.54           N  
ATOM    689  OE1 GLN A 100      78.334  -3.670 -91.566  1.00 84.54           O  
ATOM    690  N   LEU A 101      75.941  -8.356 -89.808  1.00 88.63           N  
ATOM    691  CA  LEU A 101      74.615  -8.964 -89.783  1.00 88.63           C  
ATOM    692  C   LEU A 101      74.521 -10.020 -88.688  1.00 88.63           C  
ATOM    693  CB  LEU A 101      74.287  -9.590 -91.142  1.00 88.63           C  
ATOM    694  O   LEU A 101      73.479 -10.162 -88.044  1.00 88.63           O  
ATOM    695  CG  LEU A 101      73.905  -8.620 -92.261  1.00 88.63           C  
ATOM    696  CD1 LEU A 101      73.730  -9.371 -93.576  1.00 88.63           C  
ATOM    697  CD2 LEU A 101      72.633  -7.860 -91.899  1.00 88.63           C  
ATOM    698  N   GLN A 102      75.624 -10.719 -88.531  1.00 89.80           N  
ATOM    699  CA  GLN A 102      75.659 -11.688 -87.440  1.00 89.80           C  
ATOM    700  C   GLN A 102      75.539 -10.996 -86.086  1.00 89.80           C  
ATOM    701  CB  GLN A 102      76.946 -12.513 -87.496  1.00 89.80           C  
ATOM    702  O   GLN A 102      74.817 -11.468 -85.204  1.00 89.80           O  
ATOM    703  CG  GLN A 102      76.954 -13.706 -86.550  1.00 89.80           C  
ATOM    704  CD  GLN A 102      78.190 -14.571 -86.706  1.00 89.80           C  
ATOM    705  NE2 GLN A 102      78.266 -15.643 -85.924  1.00 89.80           N  
ATOM    706  OE1 GLN A 102      79.069 -14.280 -87.524  1.00 89.80           O  
ATOM    707  N   ALA A 103      76.328  -9.927 -85.900  1.00 90.01           N  
ATOM    708  CA  ALA A 103      76.267  -9.165 -84.655  1.00 90.01           C  
ATOM    709  C   ALA A 103      74.869  -8.599 -84.427  1.00 90.01           C  
ATOM    710  CB  ALA A 103      77.299  -8.040 -84.669  1.00 90.01           C  
ATOM    711  O   ALA A 103      74.359  -8.621 -83.304  1.00 90.01           O  
ATOM    712  N   LEU A 104      74.335  -8.057 -85.442  1.00 93.11           N  
ATOM    713  CA  LEU A 104      72.974  -7.539 -85.354  1.00 93.11           C  
ATOM    714  C   LEU A 104      71.985  -8.658 -85.044  1.00 93.11           C  
ATOM    715  CB  LEU A 104      72.581  -6.841 -86.658  1.00 93.11           C  
ATOM    716  O   LEU A 104      71.106  -8.498 -84.194  1.00 93.11           O  
ATOM    717  CG  LEU A 104      71.307  -5.995 -86.618  1.00 93.11           C  
ATOM    718  CD1 LEU A 104      71.653  -4.513 -86.705  1.00 93.11           C  
ATOM    719  CD2 LEU A 104      70.362  -6.397 -87.745  1.00 93.11           C  
ATOM    720  N   ASN A 105      72.073  -9.773 -85.666  1.00 92.99           N  
ATOM    721  CA  ASN A 105      71.215 -10.922 -85.399  1.00 92.99           C  
ATOM    722  C   ASN A 105      71.358 -11.405 -83.958  1.00 92.99           C  
ATOM    723  CB  ASN A 105      71.524 -12.061 -86.374  1.00 92.99           C  
ATOM    724  O   ASN A 105      70.368 -11.766 -83.319  1.00 92.99           O  
ATOM    725  CG  ASN A 105      70.784 -11.920 -87.689  1.00 92.99           C  
ATOM    726  ND2 ASN A 105      71.197 -12.692 -88.687  1.00 92.99           N  
ATOM    727  OD1 ASN A 105      69.850 -11.122 -87.808  1.00 92.99           O  
ATOM    728  N   ASP A 106      72.610 -11.473 -83.491  1.00 91.88           N  
ATOM    729  CA  ASP A 106      72.822 -11.869 -82.102  1.00 91.88           C  
ATOM    730  C   ASP A 106      72.148 -10.892 -81.143  1.00 91.88           C  
ATOM    731  CB  ASP A 106      74.318 -11.962 -81.793  1.00 91.88           C  
ATOM    732  O   ASP A 106      71.555 -11.304 -80.143  1.00 91.88           O  
ATOM    733  CG  ASP A 106      74.992 -13.140 -82.475  1.00 91.88           C  
ATOM    734  OD1 ASP A 106      74.296 -14.106 -82.853  1.00 91.88           O  
ATOM    735  OD2 ASP A 106      76.232 -13.102 -82.633  1.00 91.88           O  
ATOM    736  N   ARG A 107      72.275  -9.588 -81.370  1.00 93.50           N  
ATOM    737  CA  ARG A 107      71.596  -8.591 -80.550  1.00 93.50           C  
ATOM    738  C   ARG A 107      70.082  -8.753 -80.633  1.00 93.50           C  
ATOM    739  CB  ARG A 107      71.995  -7.178 -80.981  1.00 93.50           C  
ATOM    740  O   ARG A 107      69.387  -8.676 -79.617  1.00 93.50           O  
ATOM    741  CG  ARG A 107      73.380  -6.760 -80.514  1.00 93.50           C  
ATOM    742  CD  ARG A 107      73.720  -5.342 -80.954  1.00 93.50           C  
ATOM    743  NE  ARG A 107      75.099  -4.992 -80.626  1.00 93.50           N  
ATOM    744  NH1 ARG A 107      75.031  -2.918 -81.640  1.00 93.50           N  
ATOM    745  NH2 ARG A 107      76.950  -3.633 -80.610  1.00 93.50           N  
ATOM    746  CZ  ARG A 107      75.690  -3.848 -80.959  1.00 93.50           C  
ATOM    747  N   PHE A 108      69.569  -8.971 -81.925  1.00 94.50           N  
ATOM    748  CA  PHE A 108      68.145  -9.231 -82.100  1.00 94.50           C  
ATOM    749  C   PHE A 108      67.724 -10.480 -81.335  1.00 94.50           C  
ATOM    750  CB  PHE A 108      67.804  -9.386 -83.586  1.00 94.50           C  
ATOM    751  O   PHE A 108      66.659 -10.505 -80.715  1.00 94.50           O  
ATOM    752  CG  PHE A 108      67.662  -8.078 -84.315  1.00 94.50           C  
ATOM    753  CD1 PHE A 108      66.705  -7.149 -83.925  1.00 94.50           C  
ATOM    754  CD2 PHE A 108      68.485  -7.777 -85.393  1.00 94.50           C  
ATOM    755  CE1 PHE A 108      66.571  -5.937 -84.599  1.00 94.50           C  
ATOM    756  CE2 PHE A 108      68.357  -6.568 -86.071  1.00 94.50           C  
ATOM    757  CZ  PHE A 108      67.399  -5.650 -85.673  1.00 94.50           C  
ATOM    758  N   ALA A 109      68.514 -11.553 -81.475  1.00 94.99           N  
ATOM    759  CA  ALA A 109      68.242 -12.777 -80.726  1.00 94.99           C  
ATOM    760  C   ALA A 109      68.148 -12.496 -79.230  1.00 94.99           C  
ATOM    761  CB  ALA A 109      69.322 -13.820 -81.002  1.00 94.99           C  
ATOM    762  O   ALA A 109      67.273 -13.031 -78.544  1.00 94.99           O  
ATOM    763  N   GLY A 110      69.095 -11.639 -78.705  1.00 95.50           N  
ATOM    764  CA  GLY A 110      69.007 -11.239 -77.310  1.00 95.50           C  
ATOM    765  C   GLY A 110      67.734 -10.478 -76.987  1.00 95.50           C  
ATOM    766  O   GLY A 110      67.116 -10.706 -75.945  1.00 95.50           O  
ATOM    767  N   TYR A 111      67.426  -9.516 -77.926  1.00 96.61           N  
ATOM    768  CA  TYR A 111      66.197  -8.755 -77.728  1.00 96.61           C  
ATOM    769  C   TYR A 111      64.982  -9.675 -77.722  1.00 96.61           C  
ATOM    770  CB  TYR A 111      66.042  -7.692 -78.820  1.00 96.61           C  
ATOM    771  O   TYR A 111      64.066  -9.498 -76.915  1.00 96.61           O  
ATOM    772  CG  TYR A 111      66.882  -6.459 -78.590  1.00 96.61           C  
ATOM    773  CD1 TYR A 111      66.680  -5.653 -77.472  1.00 96.61           C  
ATOM    774  CD2 TYR A 111      67.879  -6.098 -79.490  1.00 96.61           C  
ATOM    775  CE1 TYR A 111      67.450  -4.515 -77.257  1.00 96.61           C  
ATOM    776  CE2 TYR A 111      68.656  -4.962 -79.285  1.00 96.61           C  
ATOM    777  OH  TYR A 111      69.200  -3.053 -77.960  1.00 96.61           O  
ATOM    778  CZ  TYR A 111      68.434  -4.178 -78.167  1.00 96.61           C  
ATOM    779  N   ILE A 112      64.918 -10.662 -78.614  1.00 95.51           N  
ATOM    780  CA  ILE A 112      63.820 -11.621 -78.685  1.00 95.51           C  
ATOM    781  C   ILE A 112      63.724 -12.394 -77.372  1.00 95.51           C  
ATOM    782  CB  ILE A 112      63.998 -12.597 -79.870  1.00 95.51           C  
ATOM    783  O   ILE A 112      62.628 -12.605 -76.847  1.00 95.51           O  
ATOM    784  CG1 ILE A 112      63.845 -11.853 -81.202  1.00 95.51           C  
ATOM    785  CG2 ILE A 112      63.000 -13.754 -79.771  1.00 95.51           C  
ATOM    786  CD1 ILE A 112      64.101 -12.720 -82.427  1.00 95.51           C  
ATOM    787  N   ASP A 113      64.861 -12.863 -76.852  1.00 95.98           N  
ATOM    788  CA  ASP A 113      64.872 -13.586 -75.583  1.00 95.98           C  
ATOM    789  C   ASP A 113      64.362 -12.705 -74.445  1.00 95.98           C  
ATOM    790  CB  ASP A 113      66.280 -14.094 -75.266  1.00 95.98           C  
ATOM    791  O   ASP A 113      63.600 -13.164 -73.592  1.00 95.98           O  
ATOM    792  CG  ASP A 113      66.709 -15.247 -76.156  1.00 95.98           C  
ATOM    793  OD1 ASP A 113      65.836 -15.927 -76.737  1.00 95.98           O  
ATOM    794  OD2 ASP A 113      67.931 -15.481 -76.274  1.00 95.98           O  
ATOM    795  N   LYS A 114      64.846 -11.438 -74.448  1.00 96.47           N  
ATOM    796  CA  LYS A 114      64.376 -10.510 -73.423  1.00 96.47           C  
ATOM    797  C   LYS A 114      62.866 -10.311 -73.512  1.00 96.47           C  
ATOM    798  CB  LYS A 114      65.091  -9.164 -73.551  1.00 96.47           C  
ATOM    799  O   LYS A 114      62.174 -10.309 -72.492  1.00 96.47           O  
ATOM    800  CG  LYS A 114      64.853  -8.223 -72.379  1.00 96.47           C  
ATOM    801  CD  LYS A 114      65.846  -7.068 -72.379  1.00 96.47           C  
ATOM    802  CE  LYS A 114      65.701  -6.204 -71.133  1.00 96.47           C  
ATOM    803  NZ  LYS A 114      66.660  -5.059 -71.138  1.00 96.47           N  
ATOM    804  N   VAL A 115      62.381 -10.059 -74.739  1.00 97.08           N  
ATOM    805  CA  VAL A 115      60.945  -9.895 -74.938  1.00 97.08           C  
ATOM    806  C   VAL A 115      60.210 -11.143 -74.454  1.00 97.08           C  
ATOM    807  CB  VAL A 115      60.605  -9.617 -76.420  1.00 97.08           C  
ATOM    808  O   VAL A 115      59.164 -11.044 -73.809  1.00 97.08           O  
ATOM    809  CG1 VAL A 115      59.096  -9.674 -76.647  1.00 97.08           C  
ATOM    810  CG2 VAL A 115      61.162  -8.261 -76.849  1.00 97.08           C  
ATOM    811  N   ARG A 116      60.702 -12.370 -74.715  1.00 95.85           N  
ATOM    812  CA  ARG A 116      60.096 -13.609 -74.241  1.00 95.85           C  
ATOM    813  C   ARG A 116      60.069 -13.658 -72.717  1.00 95.85           C  
ATOM    814  CB  ARG A 116      60.850 -14.822 -74.791  1.00 95.85           C  
ATOM    815  O   ARG A 116      59.066 -14.055 -72.121  1.00 95.85           O  
ATOM    816  CG  ARG A 116      60.612 -15.077 -76.270  1.00 95.85           C  
ATOM    817  CD  ARG A 116      61.274 -16.366 -76.734  1.00 95.85           C  
ATOM    818  NE  ARG A 116      60.957 -16.664 -78.128  1.00 95.85           N  
ATOM    819  NH1 ARG A 116      63.099 -17.322 -78.691  1.00 95.85           N  
ATOM    820  NH2 ARG A 116      61.435 -17.349 -80.268  1.00 95.85           N  
ATOM    821  CZ  ARG A 116      61.831 -17.111 -79.026  1.00 95.85           C  
ATOM    822  N   GLN A 117      61.214 -13.301 -72.113  1.00 96.79           N  
ATOM    823  CA  GLN A 117      61.292 -13.277 -70.657  1.00 96.79           C  
ATOM    824  C   GLN A 117      60.317 -12.261 -70.070  1.00 96.79           C  
ATOM    825  CB  GLN A 117      62.717 -12.961 -70.201  1.00 96.79           C  
ATOM    826  O   GLN A 117      59.660 -12.532 -69.063  1.00 96.79           O  
ATOM    827  CG  GLN A 117      63.702 -14.102 -70.424  1.00 96.79           C  
ATOM    828  CD  GLN A 117      65.135 -13.709 -70.117  1.00 96.79           C  
ATOM    829  NE2 GLN A 117      66.084 -14.494 -70.615  1.00 96.79           N  
ATOM    830  OE1 GLN A 117      65.386 -12.707 -69.440  1.00 96.79           O  
ATOM    831  N   LEU A 118      60.292 -11.107 -70.705  1.00 96.94           N  
ATOM    832  CA  LEU A 118      59.369 -10.085 -70.222  1.00 96.94           C  
ATOM    833  C   LEU A 118      57.922 -10.530 -70.403  1.00 96.94           C  
ATOM    834  CB  LEU A 118      59.604  -8.762 -70.955  1.00 96.94           C  
ATOM    835  O   LEU A 118      57.081 -10.291 -69.533  1.00 96.94           O  
ATOM    836  CG  LEU A 118      60.867  -7.989 -70.571  1.00 96.94           C  
ATOM    837  CD1 LEU A 118      61.057  -6.791 -71.495  1.00 96.94           C  
ATOM    838  CD2 LEU A 118      60.799  -7.542 -69.115  1.00 96.94           C  
ATOM    839  N   GLU A 119      57.640 -11.158 -71.499  1.00 95.59           N  
ATOM    840  CA  GLU A 119      56.304 -11.705 -71.722  1.00 95.59           C  
ATOM    841  C   GLU A 119      55.962 -12.766 -70.680  1.00 95.59           C  
ATOM    842  CB  GLU A 119      56.192 -12.294 -73.130  1.00 95.59           C  
ATOM    843  O   GLU A 119      54.836 -12.811 -70.179  1.00 95.59           O  
ATOM    844  CG  GLU A 119      56.146 -11.247 -74.233  1.00 95.59           C  
ATOM    845  CD  GLU A 119      56.111 -11.847 -75.629  1.00 95.59           C  
ATOM    846  OE1 GLU A 119      55.915 -11.093 -76.610  1.00 95.59           O  
ATOM    847  OE2 GLU A 119      56.279 -13.082 -75.744  1.00 95.59           O  
ATOM    848  N   ALA A 120      56.938 -13.642 -70.402  1.00 95.96           N  
ATOM    849  CA  ALA A 120      56.740 -14.662 -69.375  1.00 95.96           C  
ATOM    850  C   ALA A 120      56.503 -14.027 -68.008  1.00 95.96           C  
ATOM    851  CB  ALA A 120      57.942 -15.602 -69.321  1.00 95.96           C  
ATOM    852  O   ALA A 120      55.617 -14.454 -67.264  1.00 95.96           O  
ATOM    853  N   HIS A 121      57.319 -12.995 -67.666  1.00 96.55           N  
ATOM    854  CA  HIS A 121      57.149 -12.284 -66.403  1.00 96.55           C  
ATOM    855  C   HIS A 121      55.812 -11.553 -66.358  1.00 96.55           C  
ATOM    856  CB  HIS A 121      58.296 -11.296 -66.186  1.00 96.55           C  
ATOM    857  O   HIS A 121      55.126 -11.567 -65.333  1.00 96.55           O  
ATOM    858  CG  HIS A 121      58.285 -10.650 -64.837  1.00 96.55           C  
ATOM    859  CD2 HIS A 121      58.737 -11.088 -63.638  1.00 96.55           C  
ATOM    860  ND1 HIS A 121      57.755  -9.397 -64.616  1.00 96.55           N  
ATOM    861  CE1 HIS A 121      57.883  -9.091 -63.336  1.00 96.55           C  
ATOM    862  NE2 HIS A 121      58.476 -10.100 -62.721  1.00 96.55           N  
ATOM    863  N   ASN A 122      55.479 -10.870 -67.488  1.00 95.96           N  
ATOM    864  CA  ASN A 122      54.187 -10.195 -67.548  1.00 95.96           C  
ATOM    865  C   ASN A 122      53.033 -11.174 -67.353  1.00 95.96           C  
ATOM    866  CB  ASN A 122      54.032  -9.450 -68.876  1.00 95.96           C  
ATOM    867  O   ASN A 122      52.057 -10.861 -66.669  1.00 95.96           O  
ATOM    868  CG  ASN A 122      54.525  -8.018 -68.803  1.00 95.96           C  
ATOM    869  ND2 ASN A 122      54.731  -7.402 -69.961  1.00 95.96           N  
ATOM    870  OD1 ASN A 122      54.720  -7.470 -67.715  1.00 95.96           O  
ATOM    871  N   ARG A 123      53.117 -12.370 -68.002  1.00 96.96           N  
ATOM    872  CA  ARG A 123      52.091 -13.392 -67.826  1.00 96.96           C  
ATOM    873  C   ARG A 123      52.003 -13.835 -66.369  1.00 96.96           C  
ATOM    874  CB  ARG A 123      52.374 -14.599 -68.724  1.00 96.96           C  
ATOM    875  O   ARG A 123      50.908 -14.022 -65.836  1.00 96.96           O  
ATOM    876  CG  ARG A 123      52.104 -14.345 -70.198  1.00 96.96           C  
ATOM    877  CD  ARG A 123      52.290 -15.607 -71.030  1.00 96.96           C  
ATOM    878  NE  ARG A 123      52.374 -15.304 -72.456  1.00 96.96           N  
ATOM    879  NH1 ARG A 123      54.644 -15.700 -72.617  1.00 96.96           N  
ATOM    880  NH2 ARG A 123      53.453 -15.060 -74.469  1.00 96.96           N  
ATOM    881  CZ  ARG A 123      53.490 -15.355 -73.178  1.00 96.96           C  
ATOM    882  N   SER A 124      53.151 -14.044 -65.746  1.00 97.03           N  
ATOM    883  CA  SER A 124      53.186 -14.420 -64.336  1.00 97.03           C  
ATOM    884  C   SER A 124      52.592 -13.324 -63.457  1.00 97.03           C  
ATOM    885  CB  SER A 124      54.620 -14.716 -63.896  1.00 97.03           C  
ATOM    886  O   SER A 124      51.818 -13.608 -62.541  1.00 97.03           O  
ATOM    887  OG  SER A 124      54.679 -14.954 -62.500  1.00 97.03           O  
ATOM    888  N   LEU A 125      52.926 -12.046 -63.728  1.00 96.06           N  
ATOM    889  CA  LEU A 125      52.402 -10.936 -62.939  1.00 96.06           C  
ATOM    890  C   LEU A 125      50.896 -10.793 -63.136  1.00 96.06           C  
ATOM    891  CB  LEU A 125      53.104  -9.630 -63.318  1.00 96.06           C  
ATOM    892  O   LEU A 125      50.166 -10.510 -62.184  1.00 96.06           O  
ATOM    893  CG  LEU A 125      54.528  -9.448 -62.790  1.00 96.06           C  
ATOM    894  CD1 LEU A 125      55.142  -8.170 -63.352  1.00 96.06           C  
ATOM    895  CD2 LEU A 125      54.535  -9.425 -61.266  1.00 96.06           C  
ATOM    896  N   GLU A 126      50.451 -10.968 -64.398  1.00 95.65           N  
ATOM    897  CA  GLU A 126      49.018 -10.929 -64.671  1.00 95.65           C  
ATOM    898  C   GLU A 126      48.283 -12.037 -63.922  1.00 95.65           C  
ATOM    899  CB  GLU A 126      48.753 -11.045 -66.174  1.00 95.65           C  
ATOM    900  O   GLU A 126      47.182 -11.824 -63.411  1.00 95.65           O  
ATOM    901  CG  GLU A 126      49.112  -9.793 -66.961  1.00 95.65           C  
ATOM    902  CD  GLU A 126      48.981  -9.970 -68.465  1.00 95.65           C  
ATOM    903  OE1 GLU A 126      49.235  -9.001 -69.215  1.00 95.65           O  
ATOM    904  OE2 GLU A 126      48.621 -11.088 -68.897  1.00 95.65           O  
ATOM    905  N   GLY A 127      48.877 -13.266 -63.886  1.00 96.99           N  
ATOM    906  CA  GLY A 127      48.295 -14.347 -63.107  1.00 96.99           C  
ATOM    907  C   GLY A 127      48.225 -14.042 -61.622  1.00 96.99           C  
ATOM    908  O   GLY A 127      47.216 -14.324 -60.972  1.00 96.99           O  
ATOM    909  N   GLU A 128      49.281 -13.478 -61.046  1.00 96.35           N  
ATOM    910  CA  GLU A 128      49.302 -13.112 -59.633  1.00 96.35           C  
ATOM    911  C   GLU A 128      48.287 -12.013 -59.333  1.00 96.35           C  
ATOM    912  CB  GLU A 128      50.704 -12.663 -59.215  1.00 96.35           C  
ATOM    913  O   GLU A 128      47.608 -12.051 -58.304  1.00 96.35           O  
ATOM    914  CG  GLU A 128      50.869 -12.482 -57.713  1.00 96.35           C  
ATOM    915  CD  GLU A 128      52.270 -12.047 -57.311  1.00 96.35           C  
ATOM    916  OE1 GLU A 128      52.494 -11.752 -56.116  1.00 96.35           O  
ATOM    917  OE2 GLU A 128      53.150 -12.001 -58.200  1.00 96.35           O  
ATOM    918  N   ALA A 129      48.170 -10.981 -60.267  1.00 93.87           N  
ATOM    919  CA  ALA A 129      47.184  -9.918 -60.094  1.00 93.87           C  
ATOM    920  C   ALA A 129      45.765 -10.480 -60.099  1.00 93.87           C  
ATOM    921  CB  ALA A 129      47.339  -8.864 -61.188  1.00 93.87           C  
ATOM    922  O   ALA A 129      44.928 -10.078 -59.288  1.00 93.87           O  
ATOM    923  N   ALA A 130      45.498 -11.425 -61.056  1.00 95.15           N  
ATOM    924  CA  ALA A 130      44.178 -12.045 -61.133  1.00 95.15           C  
ATOM    925  C   ALA A 130      43.872 -12.843 -59.869  1.00 95.15           C  
ATOM    926  CB  ALA A 130      44.084 -12.946 -62.362  1.00 95.15           C  
ATOM    927  O   ALA A 130      42.754 -12.793 -59.350  1.00 95.15           O  
ATOM    928  N   ALA A 131      44.829 -13.604 -59.313  1.00 95.13           N  
ATOM    929  CA  ALA A 131      44.660 -14.388 -58.092  1.00 95.13           C  
ATOM    930  C   ALA A 131      44.375 -13.485 -56.896  1.00 95.13           C  
ATOM    931  CB  ALA A 131      45.900 -15.238 -57.830  1.00 95.13           C  
ATOM    932  O   ALA A 131      43.512 -13.791 -56.070  1.00 95.13           O  
ATOM    933  N   LEU A 132      45.090 -12.330 -56.800  1.00 94.56           N  
ATOM    934  CA  LEU A 132      44.873 -11.396 -55.700  1.00 94.56           C  
ATOM    935  C   LEU A 132      43.495 -10.750 -55.799  1.00 94.56           C  
ATOM    936  CB  LEU A 132      45.957 -10.315 -55.694  1.00 94.56           C  
ATOM    937  O   LEU A 132      42.838 -10.521 -54.781  1.00 94.56           O  
ATOM    938  CG  LEU A 132      47.345 -10.748 -55.220  1.00 94.56           C  
ATOM    939  CD1 LEU A 132      48.344  -9.610 -55.393  1.00 94.56           C  
ATOM    940  CD2 LEU A 132      47.295 -11.206 -53.766  1.00 94.56           C  
ATOM    941  N   ARG A 133      43.074 -10.469 -57.014  1.00 93.80           N  
ATOM    942  CA  ARG A 133      41.749  -9.890 -57.208  1.00 93.80           C  
ATOM    943  C   ARG A 133      40.656 -10.873 -56.800  1.00 93.80           C  
ATOM    944  CB  ARG A 133      41.555  -9.467 -58.666  1.00 93.80           C  
ATOM    945  O   ARG A 133      39.655 -10.481 -56.197  1.00 93.80           O  
ATOM    946  CG  ARG A 133      42.380  -8.256 -59.071  1.00 93.80           C  
ATOM    947  CD  ARG A 133      41.988  -7.742 -60.450  1.00 93.80           C  
ATOM    948  NE  ARG A 133      42.704  -6.516 -60.791  1.00 93.80           N  
ATOM    949  NH1 ARG A 133      44.611  -7.591 -61.530  1.00 93.80           N  
ATOM    950  NH2 ARG A 133      44.490  -5.302 -61.571  1.00 93.80           N  
ATOM    951  CZ  ARG A 133      43.934  -6.472 -61.297  1.00 93.80           C  
ATOM    952  N   GLN A 134      40.823 -12.144 -57.160  1.00 93.52           N  
ATOM    953  CA  GLN A 134      39.864 -13.169 -56.763  1.00 93.52           C  
ATOM    954  C   GLN A 134      39.832 -13.335 -55.246  1.00 93.52           C  
ATOM    955  CB  GLN A 134      40.199 -14.505 -57.430  1.00 93.52           C  
ATOM    956  O   GLN A 134      38.761 -13.494 -54.657  1.00 93.52           O  
ATOM    957  CG  GLN A 134      39.162 -15.592 -57.183  1.00 93.52           C  
ATOM    958  CD  GLN A 134      39.355 -16.801 -58.080  1.00 93.52           C  
ATOM    959  NE2 GLN A 134      38.358 -17.679 -58.114  1.00 93.52           N  
ATOM    960  OE1 GLN A 134      40.391 -16.944 -58.737  1.00 93.52           O  
ATOM    961  N   GLN A 135      41.039 -13.311 -54.616  1.00 92.59           N  
ATOM    962  CA  GLN A 135      41.118 -13.405 -53.162  1.00 92.59           C  
ATOM    963  C   GLN A 135      40.446 -12.208 -52.495  1.00 92.59           C  
ATOM    964  CB  GLN A 135      42.575 -13.509 -52.708  1.00 92.59           C  
ATOM    965  O   GLN A 135      39.742 -12.362 -51.496  1.00 92.59           O  
ATOM    966  CG  GLN A 135      42.740 -13.717 -51.209  1.00 92.59           C  
ATOM    967  CD  GLN A 135      44.192 -13.849 -50.790  1.00 92.59           C  
ATOM    968  NE2 GLN A 135      44.422 -14.020 -49.493  1.00 92.59           N  
ATOM    969  OE1 GLN A 135      45.100 -13.798 -51.626  1.00 92.59           O  
ATOM    970  N   GLN A 136      40.656 -11.009 -53.022  1.00 92.17           N  
ATOM    971  CA  GLN A 136      40.046  -9.799 -52.480  1.00 92.17           C  
ATOM    972  C   GLN A 136      38.527  -9.839 -52.618  1.00 92.17           C  
ATOM    973  CB  GLN A 136      40.604  -8.558 -53.177  1.00 92.17           C  
ATOM    974  O   GLN A 136      37.805  -9.424 -51.709  1.00 92.17           O  
ATOM    975  CG  GLN A 136      42.033  -8.217 -52.776  1.00 92.17           C  
ATOM    976  CD  GLN A 136      42.566  -6.989 -53.490  1.00 92.17           C  
ATOM    977  NE2 GLN A 136      43.690  -6.466 -53.011  1.00 92.17           N  
ATOM    978  OE1 GLN A 136      41.973  -6.514 -54.463  1.00 92.17           O  
ATOM    979  N   ALA A 137      38.053 -10.304 -53.800  1.00 90.69           N  
ATOM    980  CA  ALA A 137      36.613 -10.435 -54.012  1.00 90.69           C  
ATOM    981  C   ALA A 137      35.997 -11.406 -53.009  1.00 90.69           C  
ATOM    982  CB  ALA A 137      36.324 -10.894 -55.439  1.00 90.69           C  
ATOM    983  O   ALA A 137      34.903 -11.165 -52.493  1.00 90.69           O  
ATOM    984  N   GLY A 138      36.721 -12.593 -52.700  1.00 91.30           N  
ATOM    985  CA  GLY A 138      36.258 -13.539 -51.697  1.00 91.30           C  
ATOM    986  C   GLY A 138      36.237 -12.959 -50.295  1.00 91.30           C  
ATOM    987  O   GLY A 138      35.290 -13.184 -49.539  1.00 91.30           O  
ATOM    988  N   ARG A 139      37.298 -12.142 -49.903  1.00 91.29           N  
ATOM    989  CA  ARG A 139      37.363 -11.509 -48.590  1.00 91.29           C  
ATOM    990  C   ARG A 139      36.263 -10.464 -48.431  1.00 91.29           C  
ATOM    991  CB  ARG A 139      38.733 -10.864 -48.371  1.00 91.29           C  
ATOM    992  O   ARG A 139      35.655 -10.354 -47.364  1.00 91.29           O  
ATOM    993  CG  ARG A 139      39.872 -11.863 -48.247  1.00 91.29           C  
ATOM    994  CD  ARG A 139      41.212 -11.170 -48.045  1.00 91.29           C  
ATOM    995  NE  ARG A 139      42.260 -12.118 -47.679  1.00 91.29           N  
ATOM    996  NH1 ARG A 139      43.993 -10.607 -47.902  1.00 91.29           N  
ATOM    997  NH2 ARG A 139      44.425 -12.769 -47.276  1.00 91.29           N  
ATOM    998  CZ  ARG A 139      43.557 -11.829 -47.620  1.00 91.29           C  
ATOM    999  N   SER A 140      36.005  -9.630 -49.436  1.00 90.97           N  
ATOM   1000  CA  SER A 140      34.947  -8.626 -49.403  1.00 90.97           C  
ATOM   1001  C   SER A 140      33.574  -9.273 -49.255  1.00 90.97           C  
ATOM   1002  CB  SER A 140      34.981  -7.769 -50.669  1.00 90.97           C  
ATOM   1003  O   SER A 140      32.723  -8.774 -48.516  1.00 90.97           O  
ATOM   1004  OG  SER A 140      36.214  -7.078 -50.776  1.00 90.97           O  
ATOM   1005  N   ALA A 141      33.294 -10.401 -50.050  1.00 92.67           N  
ATOM   1006  CA  ALA A 141      32.038 -11.138 -49.940  1.00 92.67           C  
ATOM   1007  C   ALA A 141      31.835 -11.666 -48.523  1.00 92.67           C  
ATOM   1008  CB  ALA A 141      32.007 -12.289 -50.943  1.00 92.67           C  
ATOM   1009  O   ALA A 141      30.735 -11.578 -47.973  1.00 92.67           O  
ATOM   1010  N   MET A 142      32.884 -12.233 -47.917  1.00 93.41           N  
ATOM   1011  CA  MET A 142      32.822 -12.709 -46.538  1.00 93.41           C  
ATOM   1012  C   MET A 142      32.601 -11.551 -45.571  1.00 93.41           C  
ATOM   1013  CB  MET A 142      34.103 -13.460 -46.171  1.00 93.41           C  
ATOM   1014  O   MET A 142      31.841 -11.676 -44.609  1.00 93.41           O  
ATOM   1015  CG  MET A 142      34.199 -14.846 -46.788  1.00 93.41           C  
ATOM   1016  SD  MET A 142      32.809 -15.936 -46.290  1.00 93.41           S  
ATOM   1017  CE  MET A 142      33.539 -16.744 -44.839  1.00 93.41           C  
ATOM   1018  N   GLY A 143      33.332 -10.393 -45.809  1.00 94.52           N  
ATOM   1019  CA  GLY A 143      33.118  -9.199 -45.007  1.00 94.52           C  
ATOM   1020  C   GLY A 143      31.674  -8.732 -45.005  1.00 94.52           C  
ATOM   1021  O   GLY A 143      31.141  -8.352 -43.960  1.00 94.52           O  
ATOM   1022  N   GLU A 144      30.940  -8.830 -46.123  1.00 94.59           N  
ATOM   1023  CA  GLU A 144      29.540  -8.435 -46.245  1.00 94.59           C  
ATOM   1024  C   GLU A 144      28.634  -9.352 -45.428  1.00 94.59           C  
ATOM   1025  CB  GLU A 144      29.106  -8.438 -47.713  1.00 94.59           C  
ATOM   1026  O   GLU A 144      27.672  -8.893 -44.810  1.00 94.59           O  
ATOM   1027  CG  GLU A 144      29.726  -7.322 -48.540  1.00 94.59           C  
ATOM   1028  CD  GLU A 144      29.366  -7.397 -50.016  1.00 94.59           C  
ATOM   1029  OE1 GLU A 144      29.869  -6.566 -50.806  1.00 94.59           O  
ATOM   1030  OE2 GLU A 144      28.573  -8.292 -50.383  1.00 94.59           O  
ATOM   1031  N   LEU A 145      28.925 -10.683 -45.378  1.00 94.68           N  
ATOM   1032  CA  LEU A 145      28.146 -11.637 -44.595  1.00 94.68           C  
ATOM   1033  C   LEU A 145      28.279 -11.352 -43.103  1.00 94.68           C  
ATOM   1034  CB  LEU A 145      28.596 -13.070 -44.894  1.00 94.68           C  
ATOM   1035  O   LEU A 145      27.290 -11.397 -42.367  1.00 94.68           O  
ATOM   1036  CG  LEU A 145      28.340 -13.578 -46.314  1.00 94.68           C  
ATOM   1037  CD1 LEU A 145      28.950 -14.963 -46.500  1.00 94.68           C  
ATOM   1038  CD2 LEU A 145      26.845 -13.602 -46.612  1.00 94.68           C  
ATOM   1039  N   TYR A 146      29.518 -11.063 -42.673  1.00 95.63           N  
ATOM   1040  CA  TYR A 146      29.748 -10.735 -41.270  1.00 95.63           C  
ATOM   1041  C   TYR A 146      29.060  -9.427 -40.897  1.00 95.63           C  
ATOM   1042  CB  TYR A 146      31.249 -10.637 -40.980  1.00 95.63           C  
ATOM   1043  O   TYR A 146      28.482  -9.309 -39.814  1.00 95.63           O  
ATOM   1044  CG  TYR A 146      31.948 -11.974 -40.943  1.00 95.63           C  
ATOM   1045  CD1 TYR A 146      31.549 -12.966 -40.050  1.00 95.63           C  
ATOM   1046  CD2 TYR A 146      33.009 -12.248 -41.799  1.00 95.63           C  
ATOM   1047  CE1 TYR A 146      32.191 -14.199 -40.011  1.00 95.63           C  
ATOM   1048  CE2 TYR A 146      33.660 -13.477 -41.768  1.00 95.63           C  
ATOM   1049  OH  TYR A 146      33.884 -15.664 -40.838  1.00 95.63           O  
ATOM   1050  CZ  TYR A 146      33.244 -14.445 -40.873  1.00 95.63           C  
ATOM   1051  N   GLU A 147      29.152  -8.469 -41.772  1.00 95.81           N  
ATOM   1052  CA  GLU A 147      28.481  -7.196 -41.524  1.00 95.81           C  
ATOM   1053  C   GLU A 147      26.971  -7.383 -41.405  1.00 95.81           C  
ATOM   1054  CB  GLU A 147      28.800  -6.194 -42.636  1.00 95.81           C  
ATOM   1055  O   GLU A 147      26.325  -6.748 -40.569  1.00 95.81           O  
ATOM   1056  CG  GLU A 147      30.215  -5.636 -42.573  1.00 95.81           C  
ATOM   1057  CD  GLU A 147      30.497  -4.594 -43.644  1.00 95.81           C  
ATOM   1058  OE1 GLU A 147      31.604  -4.009 -43.644  1.00 95.81           O  
ATOM   1059  OE2 GLU A 147      29.604  -4.361 -44.489  1.00 95.81           O  
ATOM   1060  N   ARG A 148      26.416  -8.153 -42.264  1.00 96.33           N  
ATOM   1061  CA  ARG A 148      24.995  -8.473 -42.180  1.00 96.33           C  
ATOM   1062  C   ARG A 148      24.662  -9.141 -40.850  1.00 96.33           C  
ATOM   1063  CB  ARG A 148      24.578  -9.380 -43.340  1.00 96.33           C  
ATOM   1064  O   ARG A 148      23.661  -8.804 -40.214  1.00 96.33           O  
ATOM   1065  CG  ARG A 148      24.530  -8.675 -44.687  1.00 96.33           C  
ATOM   1066  CD  ARG A 148      24.250  -9.648 -45.823  1.00 96.33           C  
ATOM   1067  NE  ARG A 148      24.393  -9.009 -47.128  1.00 96.33           N  
ATOM   1068  NH1 ARG A 148      24.330 -10.980 -48.331  1.00 96.33           N  
ATOM   1069  NH2 ARG A 148      24.562  -8.975 -49.418  1.00 96.33           N  
ATOM   1070  CZ  ARG A 148      24.428  -9.656 -48.290  1.00 96.33           C  
ATOM   1071  N   GLU A 149      25.412 -10.129 -40.438  1.00 96.33           N  
ATOM   1072  CA  GLU A 149      25.198 -10.818 -39.169  1.00 96.33           C  
ATOM   1073  C   GLU A 149      25.320  -9.855 -37.991  1.00 96.33           C  
ATOM   1074  CB  GLU A 149      26.192 -11.972 -39.009  1.00 96.33           C  
ATOM   1075  O   GLU A 149      24.532  -9.921 -37.045  1.00 96.33           O  
ATOM   1076  CG  GLU A 149      25.931 -13.141 -39.948  1.00 96.33           C  
ATOM   1077  CD  GLU A 149      24.592 -13.819 -39.704  1.00 96.33           C  
ATOM   1078  OE1 GLU A 149      24.014 -14.382 -40.662  1.00 96.33           O  
ATOM   1079  OE2 GLU A 149      24.117 -13.786 -38.547  1.00 96.33           O  
ATOM   1080  N   VAL A 150      26.327  -8.986 -38.023  1.00 96.51           N  
ATOM   1081  CA  VAL A 150      26.506  -7.990 -36.971  1.00 96.51           C  
ATOM   1082  C   VAL A 150      25.293  -7.063 -36.925  1.00 96.51           C  
ATOM   1083  CB  VAL A 150      27.798  -7.169 -37.180  1.00 96.51           C  
ATOM   1084  O   VAL A 150      24.792  -6.739 -35.846  1.00 96.51           O  
ATOM   1085  CG1 VAL A 150      27.861  -6.002 -36.197  1.00 96.51           C  
ATOM   1086  CG2 VAL A 150      29.027  -8.063 -37.033  1.00 96.51           C  
ATOM   1087  N   ARG A 151      24.839  -6.645 -38.104  1.00 97.52           N  
ATOM   1088  CA  ARG A 151      23.656  -5.793 -38.181  1.00 97.52           C  
ATOM   1089  C   ARG A 151      22.431  -6.504 -37.615  1.00 97.52           C  
ATOM   1090  CB  ARG A 151      23.393  -5.366 -39.626  1.00 97.52           C  
ATOM   1091  O   ARG A 151      21.648  -5.908 -36.873  1.00 97.52           O  
ATOM   1092  CG  ARG A 151      24.316  -4.263 -40.120  1.00 97.52           C  
ATOM   1093  CD  ARG A 151      23.930  -3.786 -41.513  1.00 97.52           C  
ATOM   1094  NE  ARG A 151      24.608  -4.555 -42.553  1.00 97.52           N  
ATOM   1095  NH1 ARG A 151      22.815  -5.950 -42.978  1.00 97.52           N  
ATOM   1096  NH2 ARG A 151      24.770  -6.197 -44.151  1.00 97.52           N  
ATOM   1097  CZ  ARG A 151      24.063  -5.566 -43.225  1.00 97.52           C  
ATOM   1098  N   GLU A 152      22.229  -7.723 -37.943  1.00 97.52           N  
ATOM   1099  CA  GLU A 152      21.113  -8.516 -37.434  1.00 97.52           C  
ATOM   1100  C   GLU A 152      21.190  -8.667 -35.917  1.00 97.52           C  
ATOM   1101  CB  GLU A 152      21.085  -9.894 -38.099  1.00 97.52           C  
ATOM   1102  O   GLU A 152      20.177  -8.553 -35.225  1.00 97.52           O  
ATOM   1103  CG  GLU A 152      20.648  -9.865 -39.556  1.00 97.52           C  
ATOM   1104  CD  GLU A 152      20.768 -11.215 -40.246  1.00 97.52           C  
ATOM   1105  OE1 GLU A 152      20.475 -11.305 -41.460  1.00 97.52           O  
ATOM   1106  OE2 GLU A 152      21.158 -12.191 -39.566  1.00 97.52           O  
ATOM   1107  N   MET A 153      22.371  -8.967 -35.431  1.00 96.64           N  
ATOM   1108  CA  MET A 153      22.552  -9.098 -33.988  1.00 96.64           C  
ATOM   1109  C   MET A 153      22.257  -7.780 -33.280  1.00 96.64           C  
ATOM   1110  CB  MET A 153      23.975  -9.558 -33.663  1.00 96.64           C  
ATOM   1111  O   MET A 153      21.614  -7.765 -32.229  1.00 96.64           O  
ATOM   1112  CG  MET A 153      24.301 -10.950 -34.179  1.00 96.64           C  
ATOM   1113  SD  MET A 153      23.098 -12.212 -33.606  1.00 96.64           S  
ATOM   1114  CE  MET A 153      23.550 -12.312 -31.851  1.00 96.64           C  
ATOM   1115  N   ARG A 154      22.725  -6.719 -33.825  1.00 97.65           N  
ATOM   1116  CA  ARG A 154      22.434  -5.406 -33.260  1.00 97.65           C  
ATOM   1117  C   ARG A 154      20.936  -5.123 -33.272  1.00 97.65           C  
ATOM   1118  CB  ARG A 154      23.181  -4.313 -34.027  1.00 97.65           C  
ATOM   1119  O   ARG A 154      20.392  -4.587 -32.305  1.00 97.65           O  
ATOM   1120  CG  ARG A 154      24.684  -4.319 -33.802  1.00 97.65           C  
ATOM   1121  CD  ARG A 154      25.381  -3.241 -34.622  1.00 97.65           C  
ATOM   1122  NE  ARG A 154      26.831  -3.286 -34.449  1.00 97.65           N  
ATOM   1123  NH1 ARG A 154      27.240  -1.348 -35.638  1.00 97.65           N  
ATOM   1124  NH2 ARG A 154      28.980  -2.524 -34.719  1.00 97.65           N  
ATOM   1125  CZ  ARG A 154      27.680  -2.386 -34.936  1.00 97.65           C  
ATOM   1126  N   GLY A 155      20.318  -5.430 -34.423  1.00 97.55           N  
ATOM   1127  CA  GLY A 155      18.871  -5.305 -34.487  1.00 97.55           C  
ATOM   1128  C   GLY A 155      18.154  -6.133 -33.438  1.00 97.55           C  
ATOM   1129  O   GLY A 155      17.194  -5.666 -32.821  1.00 97.55           O  
ATOM   1130  N   ALA A 156      18.629  -7.388 -33.216  1.00 97.10           N  
ATOM   1131  CA  ALA A 156      18.050  -8.261 -32.197  1.00 97.10           C  
ATOM   1132  C   ALA A 156      18.201  -7.654 -30.805  1.00 97.10           C  
ATOM   1133  CB  ALA A 156      18.702  -9.641 -32.247  1.00 97.10           C  
ATOM   1134  O   ALA A 156      17.277  -7.715 -29.991  1.00 97.10           O  
ATOM   1135  N   VAL A 157      19.357  -7.065 -30.511  1.00 96.95           N  
ATOM   1136  CA  VAL A 157      19.606  -6.431 -29.221  1.00 96.95           C  
ATOM   1137  C   VAL A 157      18.638  -5.268 -29.021  1.00 96.95           C  
ATOM   1138  CB  VAL A 157      21.066  -5.937 -29.103  1.00 96.95           C  
ATOM   1139  O   VAL A 157      18.070  -5.104 -27.939  1.00 96.95           O  
ATOM   1140  CG1 VAL A 157      21.244  -5.073 -27.856  1.00 96.95           C  
ATOM   1141  CG2 VAL A 157      22.029  -7.122 -29.078  1.00 96.95           C  
ATOM   1142  N   LEU A 158      18.437  -4.458 -30.026  1.00 97.36           N  
ATOM   1143  CA  LEU A 158      17.510  -3.335 -29.937  1.00 97.36           C  
ATOM   1144  C   LEU A 158      16.083  -3.825 -29.716  1.00 97.36           C  
ATOM   1145  CB  LEU A 158      17.578  -2.482 -31.206  1.00 97.36           C  
ATOM   1146  O   LEU A 158      15.352  -3.269 -28.893  1.00 97.36           O  
ATOM   1147  CG  LEU A 158      18.839  -1.635 -31.387  1.00 97.36           C  
ATOM   1148  CD1 LEU A 158      18.825  -0.947 -32.748  1.00 97.36           C  
ATOM   1149  CD2 LEU A 158      18.961  -0.610 -30.265  1.00 97.36           C  
ATOM   1150  N   ARG A 159      15.584  -4.842 -30.453  1.00 97.46           N  
ATOM   1151  CA  ARG A 159      14.249  -5.411 -30.301  1.00 97.46           C  
ATOM   1152  C   ARG A 159      14.053  -5.979 -28.899  1.00 97.46           C  
ATOM   1153  CB  ARG A 159      14.007  -6.502 -31.346  1.00 97.46           C  
ATOM   1154  O   ARG A 159      13.005  -5.775 -28.282  1.00 97.46           O  
ATOM   1155  CG  ARG A 159      13.754  -5.967 -32.747  1.00 97.46           C  
ATOM   1156  CD  ARG A 159      13.242  -7.054 -33.682  1.00 97.46           C  
ATOM   1157  NE  ARG A 159      14.256  -8.076 -33.926  1.00 97.46           N  
ATOM   1158  NH1 ARG A 159      14.916  -7.226 -35.971  1.00 97.46           N  
ATOM   1159  NH2 ARG A 159      15.919  -9.107 -35.128  1.00 97.46           N  
ATOM   1160  CZ  ARG A 159      15.028  -8.134 -35.008  1.00 97.46           C  
ATOM   1161  N   LEU A 160      15.086  -6.711 -28.447  1.00 97.68           N  
ATOM   1162  CA  LEU A 160      15.019  -7.270 -27.101  1.00 97.68           C  
ATOM   1163  C   LEU A 160      14.978  -6.163 -26.054  1.00 97.68           C  
ATOM   1164  CB  LEU A 160      16.216  -8.189 -26.842  1.00 97.68           C  
ATOM   1165  O   LEU A 160      14.264  -6.274 -25.054  1.00 97.68           O  
ATOM   1166  CG  LEU A 160      16.190  -9.549 -27.541  1.00 97.68           C  
ATOM   1167  CD1 LEU A 160      17.516 -10.275 -27.338  1.00 97.68           C  
ATOM   1168  CD2 LEU A 160      15.029 -10.393 -27.028  1.00 97.68           C  
ATOM   1169  N   GLY A 161      15.777  -5.087 -26.240  1.00 96.58           N  
ATOM   1170  CA  GLY A 161      15.724  -3.941 -25.347  1.00 96.58           C  
ATOM   1171  C   GLY A 161      14.356  -3.288 -25.295  1.00 96.58           C  
ATOM   1172  O   GLY A 161      13.862  -2.952 -24.216  1.00 96.58           O  
ATOM   1173  N   ALA A 162      13.717  -3.060 -26.473  1.00 96.47           N  
ATOM   1174  CA  ALA A 162      12.372  -2.495 -26.539  1.00 96.47           C  
ATOM   1175  C   ALA A 162      11.362  -3.403 -25.843  1.00 96.47           C  
ATOM   1176  CB  ALA A 162      11.962  -2.264 -27.991  1.00 96.47           C  
ATOM   1177  O   ALA A 162      10.495  -2.927 -25.106  1.00 96.47           O  
ATOM   1178  N   ALA A 163      11.428  -4.740 -26.120  1.00 95.92           N  
ATOM   1179  CA  ALA A 163      10.542  -5.713 -25.487  1.00 95.92           C  
ATOM   1180  C   ALA A 163      10.719  -5.711 -23.971  1.00 95.92           C  
ATOM   1181  CB  ALA A 163      10.798  -7.110 -26.048  1.00 95.92           C  
ATOM   1182  O   ALA A 163       9.738  -5.771 -23.226  1.00 95.92           O  
ATOM   1183  N   ARG A 164      12.004  -5.674 -23.546  1.00 95.15           N  
ATOM   1184  CA  ARG A 164      12.279  -5.589 -22.115  1.00 95.15           C  
ATOM   1185  C   ARG A 164      11.650  -4.339 -21.510  1.00 95.15           C  
ATOM   1186  CB  ARG A 164      13.787  -5.596 -21.856  1.00 95.15           C  
ATOM   1187  O   ARG A 164      11.055  -4.396 -20.432  1.00 95.15           O  
ATOM   1188  CG  ARG A 164      14.158  -5.661 -20.383  1.00 95.15           C  
ATOM   1189  CD  ARG A 164      15.660  -5.820 -20.187  1.00 95.15           C  
ATOM   1190  NE  ARG A 164      16.366  -4.558 -20.390  1.00 95.15           N  
ATOM   1191  NH1 ARG A 164      18.422  -5.361 -19.707  1.00 95.15           N  
ATOM   1192  NH2 ARG A 164      18.203  -3.180 -20.378  1.00 95.15           N  
ATOM   1193  CZ  ARG A 164      17.662  -4.369 -20.158  1.00 95.15           C  
ATOM   1194  N   GLY A 165      11.858  -3.189 -22.082  1.00 93.99           N  
ATOM   1195  CA  GLY A 165      11.227  -1.963 -21.620  1.00 93.99           C  
ATOM   1196  C   GLY A 165       9.715  -2.065 -21.536  1.00 93.99           C  
ATOM   1197  O   GLY A 165       9.112  -1.626 -20.555  1.00 93.99           O  
ATOM   1198  N   GLN A 166       9.072  -2.651 -22.576  1.00 95.47           N  
ATOM   1199  CA  GLN A 166       7.628  -2.856 -22.587  1.00 95.47           C  
ATOM   1200  C   GLN A 166       7.192  -3.765 -21.441  1.00 95.47           C  
ATOM   1201  CB  GLN A 166       7.179  -3.445 -23.925  1.00 95.47           C  
ATOM   1202  O   GLN A 166       6.184  -3.502 -20.783  1.00 95.47           O  
ATOM   1203  CG  GLN A 166       7.204  -2.449 -25.076  1.00 95.47           C  
ATOM   1204  CD  GLN A 166       6.897  -3.091 -26.415  1.00 95.47           C  
ATOM   1205  NE2 GLN A 166       6.958  -2.299 -27.481  1.00 95.47           N  
ATOM   1206  OE1 GLN A 166       6.607  -4.289 -26.492  1.00 95.47           O  
ATOM   1207  N   LEU A 167       7.915  -4.872 -21.249  1.00 93.35           N  
ATOM   1208  CA  LEU A 167       7.592  -5.801 -20.172  1.00 93.35           C  
ATOM   1209  C   LEU A 167       7.742  -5.130 -18.811  1.00 93.35           C  
ATOM   1210  CB  LEU A 167       8.488  -7.040 -20.245  1.00 93.35           C  
ATOM   1211  O   LEU A 167       6.948  -5.377 -17.901  1.00 93.35           O  
ATOM   1212  CG  LEU A 167       8.179  -8.036 -21.364  1.00 93.35           C  
ATOM   1213  CD1 LEU A 167       9.239  -9.131 -21.407  1.00 93.35           C  
ATOM   1214  CD2 LEU A 167       6.790  -8.637 -21.175  1.00 93.35           C  
ATOM   1215  N   ARG A 168       8.688  -4.279 -18.612  1.00 94.52           N  
ATOM   1216  CA  ARG A 168       8.886  -3.555 -17.361  1.00 94.52           C  
ATOM   1217  C   ARG A 168       7.723  -2.606 -17.088  1.00 94.52           C  
ATOM   1218  CB  ARG A 168      10.202  -2.774 -17.393  1.00 94.52           C  
ATOM   1219  O   ARG A 168       7.250  -2.506 -15.954  1.00 94.52           O  
ATOM   1220  CG  ARG A 168      11.439  -3.646 -17.246  1.00 94.52           C  
ATOM   1221  CD  ARG A 168      12.701  -2.811 -17.083  1.00 94.52           C  
ATOM   1222  NE  ARG A 168      13.871  -3.646 -16.828  1.00 94.52           N  
ATOM   1223  NH1 ARG A 168      15.032  -2.952 -18.700  1.00 94.52           N  
ATOM   1224  NH2 ARG A 168      15.959  -4.491 -17.276  1.00 94.52           N  
ATOM   1225  CZ  ARG A 168      14.951  -3.695 -17.602  1.00 94.52           C  
ATOM   1226  N   LEU A 169       7.258  -1.893 -18.080  1.00 93.15           N  
ATOM   1227  CA  LEU A 169       6.107  -1.010 -17.926  1.00 93.15           C  
ATOM   1228  C   LEU A 169       4.858  -1.805 -17.559  1.00 93.15           C  
ATOM   1229  CB  LEU A 169       5.862  -0.218 -19.212  1.00 93.15           C  
ATOM   1230  O   LEU A 169       4.078  -1.383 -16.702  1.00 93.15           O  
ATOM   1231  CG  LEU A 169       6.906   0.842 -19.565  1.00 93.15           C  
ATOM   1232  CD1 LEU A 169       6.600   1.455 -20.928  1.00 93.15           C  
ATOM   1233  CD2 LEU A 169       6.959   1.921 -18.488  1.00 93.15           C  
ATOM   1234  N   GLU A 170       4.673  -2.944 -18.242  1.00 94.73           N  
ATOM   1235  CA  GLU A 170       3.546  -3.817 -17.929  1.00 94.73           C  
ATOM   1236  C   GLU A 170       3.633  -4.339 -16.497  1.00 94.73           C  
ATOM   1237  CB  GLU A 170       3.483  -4.988 -18.913  1.00 94.73           C  
ATOM   1238  O   GLU A 170       2.622  -4.413 -15.796  1.00 94.73           O  
ATOM   1239  CG  GLU A 170       3.050  -4.590 -20.316  1.00 94.73           C  
ATOM   1240  CD  GLU A 170       3.083  -5.745 -21.305  1.00 94.73           C  
ATOM   1241  OE1 GLU A 170       2.800  -5.525 -22.504  1.00 94.73           O  
ATOM   1242  OE2 GLU A 170       3.393  -6.879 -20.876  1.00 94.73           O  
ATOM   1243  N   GLN A 171       4.830  -4.727 -16.101  1.00 94.26           N  
ATOM   1244  CA  GLN A 171       5.037  -5.162 -14.723  1.00 94.26           C  
ATOM   1245  C   GLN A 171       4.655  -4.063 -13.736  1.00 94.26           C  
ATOM   1246  CB  GLN A 171       6.491  -5.582 -14.505  1.00 94.26           C  
ATOM   1247  O   GLN A 171       3.990  -4.327 -12.732  1.00 94.26           O  
ATOM   1248  CG  GLN A 171       6.762  -6.166 -13.125  1.00 94.26           C  
ATOM   1249  CD  GLN A 171       8.215  -6.556 -12.928  1.00 94.26           C  
ATOM   1250  NE2 GLN A 171       8.460  -7.487 -12.012  1.00 94.26           N  
ATOM   1251  OE1 GLN A 171       9.110  -6.026 -13.594  1.00 94.26           O  
ATOM   1252  N   GLU A 172       5.116  -2.836 -13.961  1.00 93.60           N  
ATOM   1253  CA  GLU A 172       4.774  -1.712 -13.094  1.00 93.60           C  
ATOM   1254  C   GLU A 172       3.267  -1.476 -13.064  1.00 93.60           C  
ATOM   1255  CB  GLU A 172       5.497  -0.442 -13.549  1.00 93.60           C  
ATOM   1256  O   GLU A 172       2.694  -1.222 -12.003  1.00 93.60           O  
ATOM   1257  CG  GLU A 172       7.003  -0.481 -13.334  1.00 93.60           C  
ATOM   1258  CD  GLU A 172       7.716   0.755 -13.860  1.00 93.60           C  
ATOM   1259  OE1 GLU A 172       8.956   0.850 -13.711  1.00 93.60           O  
ATOM   1260  OE2 GLU A 172       7.030   1.636 -14.424  1.00 93.60           O  
ATOM   1261  N   HIS A 173       2.659  -1.525 -14.247  1.00 91.55           N  
ATOM   1262  CA  HIS A 173       1.211  -1.374 -14.328  1.00 91.55           C  
ATOM   1263  C   HIS A 173       0.498  -2.456 -13.524  1.00 91.55           C  
ATOM   1264  CB  HIS A 173       0.749  -1.411 -15.786  1.00 91.55           C  
ATOM   1265  O   HIS A 173      -0.464  -2.171 -12.808  1.00 91.55           O  
ATOM   1266  CG  HIS A 173      -0.718  -1.175 -15.956  1.00 91.55           C  
ATOM   1267  CD2 HIS A 173      -1.692  -1.963 -16.468  1.00 91.55           C  
ATOM   1268  ND1 HIS A 173      -1.331   0.000 -15.578  1.00 91.55           N  
ATOM   1269  CE1 HIS A 173      -2.623  -0.077 -15.850  1.00 91.55           C  
ATOM   1270  NE2 HIS A 173      -2.868  -1.258 -16.390  1.00 91.55           N  
ATOM   1271  N   LEU A 174       0.937  -3.717 -13.651  1.00 92.15           N  
ATOM   1272  CA  LEU A 174       0.332  -4.825 -12.920  1.00 92.15           C  
ATOM   1273  C   LEU A 174       0.553  -4.671 -11.419  1.00 92.15           C  
ATOM   1274  CB  LEU A 174       0.907  -6.161 -13.398  1.00 92.15           C  
ATOM   1275  O   LEU A 174      -0.341  -4.965 -10.622  1.00 92.15           O  
ATOM   1276  CG  LEU A 174       0.502  -6.609 -14.803  1.00 92.15           C  
ATOM   1277  CD1 LEU A 174       1.251  -7.880 -15.190  1.00 92.15           C  
ATOM   1278  CD2 LEU A 174      -1.005  -6.825 -14.883  1.00 92.15           C  
ATOM   1279  N   LEU A 175       1.712  -4.213 -11.032  1.00 93.65           N  
ATOM   1280  CA  LEU A 175       1.979  -3.971  -9.618  1.00 93.65           C  
ATOM   1281  C   LEU A 175       1.053  -2.892  -9.067  1.00 93.65           C  
ATOM   1282  CB  LEU A 175       3.440  -3.562  -9.411  1.00 93.65           C  
ATOM   1283  O   LEU A 175       0.568  -3.002  -7.939  1.00 93.65           O  
ATOM   1284  CG  LEU A 175       4.483  -4.668  -9.573  1.00 93.65           C  
ATOM   1285  CD1 LEU A 175       5.889  -4.099  -9.409  1.00 93.65           C  
ATOM   1286  CD2 LEU A 175       4.235  -5.790  -8.571  1.00 93.65           C  
ATOM   1287  N   GLU A 176       0.813  -1.838  -9.787  1.00 91.80           N  
ATOM   1288  CA  GLU A 176      -0.141  -0.805  -9.394  1.00 91.80           C  
ATOM   1289  C   GLU A 176      -1.552  -1.373  -9.277  1.00 91.80           C  
ATOM   1290  CB  GLU A 176      -0.121   0.354 -10.393  1.00 91.80           C  
ATOM   1291  O   GLU A 176      -2.282  -1.048  -8.339  1.00 91.80           O  
ATOM   1292  CG  GLU A 176       1.166   1.166 -10.367  1.00 91.80           C  
ATOM   1293  CD  GLU A 176       1.256   2.183 -11.495  1.00 91.80           C  
ATOM   1294  OE1 GLU A 176       2.312   2.842 -11.634  1.00 91.80           O  
ATOM   1295  OE2 GLU A 176       0.264   2.321 -12.244  1.00 91.80           O  
ATOM   1296  N   ASP A 177      -1.930  -2.215 -10.257  1.00 92.32           N  
ATOM   1297  CA  ASP A 177      -3.240  -2.857 -10.222  1.00 92.32           C  
ATOM   1298  C   ASP A 177      -3.382  -3.750  -8.991  1.00 92.32           C  
ATOM   1299  CB  ASP A 177      -3.471  -3.675 -11.494  1.00 92.32           C  
ATOM   1300  O   ASP A 177      -4.430  -3.760  -8.342  1.00 92.32           O  
ATOM   1301  CG  ASP A 177      -3.675  -2.810 -12.726  1.00 92.32           C  
ATOM   1302  OD1 ASP A 177      -3.886  -1.586 -12.584  1.00 92.32           O  
ATOM   1303  OD2 ASP A 177      -3.625  -3.358 -13.849  1.00 92.32           O  
ATOM   1304  N   ILE A 178      -2.347  -4.512  -8.709  1.00 90.31           N  
ATOM   1305  CA  ILE A 178      -2.354  -5.368  -7.528  1.00 90.31           C  
ATOM   1306  C   ILE A 178      -2.516  -4.513  -6.273  1.00 90.31           C  
ATOM   1307  CB  ILE A 178      -1.065  -6.215  -7.436  1.00 90.31           C  
ATOM   1308  O   ILE A 178      -3.292  -4.855  -5.377  1.00 90.31           O  
ATOM   1309  CG1 ILE A 178      -1.026  -7.251  -8.565  1.00 90.31           C  
ATOM   1310  CG2 ILE A 178      -0.961  -6.893  -6.067  1.00 90.31           C  
ATOM   1311  CD1 ILE A 178       0.290  -8.010  -8.664  1.00 90.31           C  
ATOM   1312  N   ALA A 179      -1.756  -3.421  -6.195  1.00 92.52           N  
ATOM   1313  CA  ALA A 179      -1.858  -2.520  -5.050  1.00 92.52           C  
ATOM   1314  C   ALA A 179      -3.271  -1.959  -4.917  1.00 92.52           C  
ATOM   1315  CB  ALA A 179      -0.847  -1.383  -5.177  1.00 92.52           C  
ATOM   1316  O   ALA A 179      -3.811  -1.875  -3.812  1.00 92.52           O  
ATOM   1317  N   HIS A 180      -3.895  -1.550  -6.057  1.00 91.05           N  
ATOM   1318  CA  HIS A 180      -5.264  -1.047  -6.066  1.00 91.05           C  
ATOM   1319  C   HIS A 180      -6.243  -2.102  -5.562  1.00 91.05           C  
ATOM   1320  CB  HIS A 180      -5.659  -0.594  -7.473  1.00 91.05           C  
ATOM   1321  O   HIS A 180      -7.134  -1.799  -4.765  1.00 91.05           O  
ATOM   1322  CG  HIS A 180      -4.975   0.660  -7.914  1.00 91.05           C  
ATOM   1323  CD2 HIS A 180      -5.184   1.954  -7.573  1.00 91.05           C  
ATOM   1324  ND1 HIS A 180      -3.937   0.663  -8.820  1.00 91.05           N  
ATOM   1325  CE1 HIS A 180      -3.536   1.908  -9.018  1.00 91.05           C  
ATOM   1326  NE2 HIS A 180      -4.277   2.710  -8.273  1.00 91.05           N  
ATOM   1327  N   VAL A 181      -6.092  -3.341  -6.033  1.00 89.16           N  
ATOM   1328  CA  VAL A 181      -6.972  -4.430  -5.620  1.00 89.16           C  
ATOM   1329  C   VAL A 181      -6.758  -4.733  -4.139  1.00 89.16           C  
ATOM   1330  CB  VAL A 181      -6.735  -5.702  -6.464  1.00 89.16           C  
ATOM   1331  O   VAL A 181      -7.718  -4.973  -3.403  1.00 89.16           O  
ATOM   1332  CG1 VAL A 181      -7.502  -6.888  -5.881  1.00 89.16           C  
ATOM   1333  CG2 VAL A 181      -7.142  -5.461  -7.917  1.00 89.16           C  
ATOM   1334  N   ARG A 182      -5.585  -4.731  -3.671  1.00 92.62           N  
ATOM   1335  CA  ARG A 182      -5.301  -4.950  -2.257  1.00 92.62           C  
ATOM   1336  C   ARG A 182      -5.946  -3.869  -1.395  1.00 92.62           C  
ATOM   1337  CB  ARG A 182      -3.791  -4.985  -2.011  1.00 92.62           C  
ATOM   1338  O   ARG A 182      -6.504  -4.163  -0.336  1.00 92.62           O  
ATOM   1339  CG  ARG A 182      -3.117  -6.258  -2.498  1.00 92.62           C  
ATOM   1340  CD  ARG A 182      -1.640  -6.290  -2.131  1.00 92.62           C  
ATOM   1341  NE  ARG A 182      -1.018  -7.555  -2.512  1.00 92.62           N  
ATOM   1342  NH1 ARG A 182       1.120  -6.693  -2.668  1.00 92.62           N  
ATOM   1343  NH2 ARG A 182       0.740  -8.912  -3.098  1.00 92.62           N  
ATOM   1344  CZ  ARG A 182       0.279  -7.717  -2.758  1.00 92.62           C  
ATOM   1345  N   GLN A 183      -5.793  -2.630  -1.798  1.00 91.64           N  
ATOM   1346  CA  GLN A 183      -6.432  -1.524  -1.093  1.00 91.64           C  
ATOM   1347  C   GLN A 183      -7.948  -1.695  -1.059  1.00 91.64           C  
ATOM   1348  CB  GLN A 183      -6.068  -0.189  -1.745  1.00 91.64           C  
ATOM   1349  O   GLN A 183      -8.580  -1.474  -0.024  1.00 91.64           O  
ATOM   1350  CG  GLN A 183      -6.607   1.025  -1.001  1.00 91.64           C  
ATOM   1351  CD  GLN A 183      -6.212   2.337  -1.654  1.00 91.64           C  
ATOM   1352  NE2 GLN A 183      -6.778   3.436  -1.168  1.00 91.64           N  
ATOM   1353  OE1 GLN A 183      -5.404   2.361  -2.588  1.00 91.64           O  
ATOM   1354  N   ARG A 184      -8.525  -2.022  -2.185  1.00 91.77           N  
ATOM   1355  CA  ARG A 184      -9.962  -2.267  -2.253  1.00 91.77           C  
ATOM   1356  C   ARG A 184     -10.366  -3.416  -1.336  1.00 91.77           C  
ATOM   1357  CB  ARG A 184     -10.388  -2.569  -3.691  1.00 91.77           C  
ATOM   1358  O   ARG A 184     -11.411  -3.359  -0.684  1.00 91.77           O  
ATOM   1359  CG  ARG A 184     -10.342  -1.362  -4.614  1.00 91.77           C  
ATOM   1360  CD  ARG A 184     -11.145  -1.594  -5.886  1.00 91.77           C  
ATOM   1361  NE  ARG A 184     -10.561  -2.650  -6.708  1.00 91.77           N  
ATOM   1362  NH1 ARG A 184     -10.221  -1.308  -8.558  1.00 91.77           N  
ATOM   1363  NH2 ARG A 184      -9.620  -3.519  -8.614  1.00 91.77           N  
ATOM   1364  CZ  ARG A 184     -10.135  -2.490  -7.958  1.00 91.77           C  
ATOM   1365  N   LEU A 185      -9.638  -4.438  -1.293  1.00 91.94           N  
ATOM   1366  CA  LEU A 185      -9.909  -5.565  -0.406  1.00 91.94           C  
ATOM   1367  C   LEU A 185      -9.881  -5.127   1.054  1.00 91.94           C  
ATOM   1368  CB  LEU A 185      -8.891  -6.685  -0.635  1.00 91.94           C  
ATOM   1369  O   LEU A 185     -10.741  -5.526   1.843  1.00 91.94           O  
ATOM   1370  CG  LEU A 185      -9.080  -7.525  -1.899  1.00 91.94           C  
ATOM   1371  CD1 LEU A 185      -7.930  -8.515  -2.054  1.00 91.94           C  
ATOM   1372  CD2 LEU A 185     -10.418  -8.254  -1.861  1.00 91.94           C  
ATOM   1373  N   ASP A 186      -8.882  -4.378   1.433  1.00 91.44           N  
ATOM   1374  CA  ASP A 186      -8.775  -3.873   2.798  1.00 91.44           C  
ATOM   1375  C   ASP A 186      -9.965  -2.982   3.149  1.00 91.44           C  
ATOM   1376  CB  ASP A 186      -7.467  -3.100   2.983  1.00 91.44           C  
ATOM   1377  O   ASP A 186     -10.514  -3.076   4.248  1.00 91.44           O  
ATOM   1378  CG  ASP A 186      -6.243  -3.999   2.986  1.00 91.44           C  
ATOM   1379  OD1 ASP A 186      -6.382  -5.217   3.226  1.00 91.44           O  
ATOM   1380  OD2 ASP A 186      -5.129  -3.483   2.749  1.00 91.44           O  
ATOM   1381  N   ASP A 187     -10.319  -2.083   2.257  1.00 89.32           N  
ATOM   1382  CA  ASP A 187     -11.477  -1.221   2.470  1.00 89.32           C  
ATOM   1383  C   ASP A 187     -12.750  -2.045   2.648  1.00 89.32           C  
ATOM   1384  CB  ASP A 187     -11.641  -0.244   1.304  1.00 89.32           C  
ATOM   1385  O   ASP A 187     -13.570  -1.750   3.520  1.00 89.32           O  
ATOM   1386  CG  ASP A 187     -10.546   0.807   1.253  1.00 89.32           C  
ATOM   1387  OD1 ASP A 187      -9.899   1.066   2.291  1.00 89.32           O  
ATOM   1388  OD2 ASP A 187     -10.329   1.384   0.165  1.00 89.32           O  
ATOM   1389  N   GLU A 188     -12.943  -3.057   1.744  1.00 89.22           N  
ATOM   1390  CA  GLU A 188     -14.097  -3.945   1.853  1.00 89.22           C  
ATOM   1391  C   GLU A 188     -14.092  -4.695   3.182  1.00 89.22           C  
ATOM   1392  CB  GLU A 188     -14.123  -4.938   0.689  1.00 89.22           C  
ATOM   1393  O   GLU A 188     -15.145  -4.894   3.792  1.00 89.22           O  
ATOM   1394  CG  GLU A 188     -14.587  -4.331  -0.627  1.00 89.22           C  
ATOM   1395  CD  GLU A 188     -14.599  -5.327  -1.776  1.00 89.22           C  
ATOM   1396  OE1 GLU A 188     -14.926  -4.932  -2.918  1.00 89.22           O  
ATOM   1397  OE2 GLU A 188     -14.280  -6.512  -1.532  1.00 89.22           O  
ATOM   1398  N   ALA A 189     -12.979  -5.220   3.596  1.00 89.86           N  
ATOM   1399  CA  ALA A 189     -12.863  -5.879   4.894  1.00 89.86           C  
ATOM   1400  C   ALA A 189     -13.278  -4.942   6.025  1.00 89.86           C  
ATOM   1401  CB  ALA A 189     -11.435  -6.374   5.114  1.00 89.86           C  
ATOM   1402  O   ALA A 189     -13.981  -5.350   6.951  1.00 89.86           O  
ATOM   1403  N   ARG A 190     -12.789  -3.673   5.975  1.00 90.39           N  
ATOM   1404  CA  ARG A 190     -13.166  -2.687   6.983  1.00 90.39           C  
ATOM   1405  C   ARG A 190     -14.670  -2.435   6.967  1.00 90.39           C  
ATOM   1406  CB  ARG A 190     -12.412  -1.374   6.758  1.00 90.39           C  
ATOM   1407  O   ARG A 190     -15.306  -2.378   8.021  1.00 90.39           O  
ATOM   1408  CG  ARG A 190     -10.923  -1.460   7.055  1.00 90.39           C  
ATOM   1409  CD  ARG A 190     -10.237  -0.111   6.893  1.00 90.39           C  
ATOM   1410  NE  ARG A 190      -8.790  -0.220   7.053  1.00 90.39           N  
ATOM   1411  NH1 ARG A 190      -8.333  -0.245   4.789  1.00 90.39           N  
ATOM   1412  NH2 ARG A 190      -6.623  -0.379   6.309  1.00 90.39           N  
ATOM   1413  CZ  ARG A 190      -7.919  -0.281   6.050  1.00 90.39           C  
ATOM   1414  N   GLN A 191     -15.272  -2.289   5.792  1.00 91.22           N  
ATOM   1415  CA  GLN A 191     -16.709  -2.079   5.653  1.00 91.22           C  
ATOM   1416  C   GLN A 191     -17.493  -3.283   6.168  1.00 91.22           C  
ATOM   1417  CB  GLN A 191     -17.073  -1.800   4.194  1.00 91.22           C  
ATOM   1418  O   GLN A 191     -18.548  -3.125   6.785  1.00 91.22           O  
ATOM   1419  CG  GLN A 191     -16.635  -0.427   3.702  1.00 91.22           C  
ATOM   1420  CD  GLN A 191     -16.847  -0.242   2.211  1.00 91.22           C  
ATOM   1421  NE2 GLN A 191     -16.413   0.899   1.687  1.00 91.22           N  
ATOM   1422  OE1 GLN A 191     -17.397  -1.118   1.536  1.00 91.22           O  
ATOM   1423  N   ARG A 192     -17.048  -4.480   5.838  1.00 90.17           N  
ATOM   1424  CA  ARG A 192     -17.687  -5.686   6.355  1.00 90.17           C  
ATOM   1425  C   ARG A 192     -17.672  -5.703   7.880  1.00 90.17           C  
ATOM   1426  CB  ARG A 192     -16.995  -6.937   5.810  1.00 90.17           C  
ATOM   1427  O   ARG A 192     -18.673  -6.047   8.512  1.00 90.17           O  
ATOM   1428  CG  ARG A 192     -17.315  -7.234   4.354  1.00 90.17           C  
ATOM   1429  CD  ARG A 192     -16.673  -8.533   3.888  1.00 90.17           C  
ATOM   1430  NE  ARG A 192     -16.944  -8.793   2.477  1.00 90.17           N  
ATOM   1431  NH1 ARG A 192     -14.721  -8.867   1.851  1.00 90.17           N  
ATOM   1432  NH2 ARG A 192     -16.369  -9.179   0.288  1.00 90.17           N  
ATOM   1433  CZ  ARG A 192     -16.011  -8.946   1.542  1.00 90.17           C  
ATOM   1434  N   GLU A 193     -16.527  -5.410   8.469  1.00 92.37           N  
ATOM   1435  CA  GLU A 193     -16.428  -5.369   9.925  1.00 92.37           C  
ATOM   1436  C   GLU A 193     -17.397  -4.349  10.515  1.00 92.37           C  
ATOM   1437  CB  GLU A 193     -14.996  -5.046  10.358  1.00 92.37           C  
ATOM   1438  O   GLU A 193     -18.049  -4.616  11.526  1.00 92.37           O  
ATOM   1439  CG  GLU A 193     -14.012  -6.183  10.125  1.00 92.37           C  
ATOM   1440  CD  GLU A 193     -12.571  -5.799  10.421  1.00 92.37           C  
ATOM   1441  OE1 GLU A 193     -11.667  -6.647  10.240  1.00 92.37           O  
ATOM   1442  OE2 GLU A 193     -12.343  -4.641  10.839  1.00 92.37           O  
ATOM   1443  N   GLU A 194     -17.468  -3.141   9.906  1.00 91.76           N  
ATOM   1444  CA  GLU A 194     -18.399  -2.112  10.358  1.00 91.76           C  
ATOM   1445  C   GLU A 194     -19.845  -2.583  10.233  1.00 91.76           C  
ATOM   1446  CB  GLU A 194     -18.197  -0.818   9.566  1.00 91.76           C  
ATOM   1447  O   GLU A 194     -20.659  -2.351  11.129  1.00 91.76           O  
ATOM   1448  CG  GLU A 194     -16.886  -0.108   9.872  1.00 91.76           C  
ATOM   1449  CD  GLU A 194     -16.616   1.075   8.956  1.00 91.76           C  
ATOM   1450  OE1 GLU A 194     -15.520   1.673   9.043  1.00 91.76           O  
ATOM   1451  OE2 GLU A 194     -17.509   1.407   8.144  1.00 91.76           O  
ATOM   1452  N   ALA A 195     -20.181  -3.185   9.109  1.00 88.87           N  
ATOM   1453  CA  ALA A 195     -21.529  -3.704   8.894  1.00 88.87           C  
ATOM   1454  C   ALA A 195     -21.855  -4.815   9.887  1.00 88.87           C  
ATOM   1455  CB  ALA A 195     -21.681  -4.213   7.462  1.00 88.87           C  
ATOM   1456  O   ALA A 195     -22.973  -4.889  10.402  1.00 88.87           O  
ATOM   1457  N   GLU A 196     -20.898  -5.747  10.092  1.00 90.64           N  
ATOM   1458  CA  GLU A 196     -21.088  -6.810  11.074  1.00 90.64           C  
ATOM   1459  C   GLU A 196     -21.309  -6.237  12.471  1.00 90.64           C  
ATOM   1460  CB  GLU A 196     -19.887  -7.759  11.079  1.00 90.64           C  
ATOM   1461  O   GLU A 196     -22.154  -6.729  13.223  1.00 90.64           O  
ATOM   1462  CG  GLU A 196     -19.814  -8.666   9.859  1.00 90.64           C  
ATOM   1463  CD  GLU A 196     -18.595  -9.574   9.858  1.00 90.64           C  
ATOM   1464  OE1 GLU A 196     -18.433 -10.372   8.907  1.00 90.64           O  
ATOM   1465  OE2 GLU A 196     -17.795  -9.487  10.817  1.00 90.64           O  
ATOM   1466  N   ALA A 197     -20.502  -5.251  12.832  1.00 91.17           N  
ATOM   1467  CA  ALA A 197     -20.694  -4.588  14.119  1.00 91.17           C  
ATOM   1468  C   ALA A 197     -22.084  -3.966  14.214  1.00 91.17           C  
ATOM   1469  CB  ALA A 197     -19.622  -3.521  14.333  1.00 91.17           C  
ATOM   1470  O   ALA A 197     -22.745  -4.064  15.251  1.00 91.17           O  
ATOM   1471  N   ALA A 198     -22.541  -3.285  13.166  1.00 92.94           N  
ATOM   1472  CA  ALA A 198     -23.878  -2.700  13.117  1.00 92.94           C  
ATOM   1473  C   ALA A 198     -24.953  -3.777  13.231  1.00 92.94           C  
ATOM   1474  CB  ALA A 198     -24.063  -1.902  11.828  1.00 92.94           C  
ATOM   1475  O   ALA A 198     -25.963  -3.585  13.911  1.00 92.94           O  
ATOM   1476  N   ALA A 199     -24.797  -4.897  12.512  1.00 89.65           N  
ATOM   1477  CA  ALA A 199     -25.734  -6.015  12.596  1.00 89.65           C  
ATOM   1478  C   ALA A 199     -25.824  -6.549  14.023  1.00 89.65           C  
ATOM   1479  CB  ALA A 199     -25.318  -7.130  11.639  1.00 89.65           C  
ATOM   1480  O   ALA A 199     -26.914  -6.861  14.508  1.00 89.65           O  
ATOM   1481  N   ARG A 200     -24.617  -6.677  14.668  1.00 94.91           N  
ATOM   1482  CA  ARG A 200     -24.607  -7.140  16.052  1.00 94.91           C  
ATOM   1483  C   ARG A 200     -25.354  -6.170  16.960  1.00 94.91           C  
ATOM   1484  CB  ARG A 200     -23.170  -7.321  16.548  1.00 94.91           C  
ATOM   1485  O   ARG A 200     -26.084  -6.590  17.860  1.00 94.91           O  
ATOM   1486  CG  ARG A 200     -22.446  -8.501  15.920  1.00 94.91           C  
ATOM   1487  CD  ARG A 200     -21.076  -8.720  16.547  1.00 94.91           C  
ATOM   1488  NE  ARG A 200     -20.335  -9.778  15.866  1.00 94.91           N  
ATOM   1489  NH1 ARG A 200     -19.220  -8.356  14.426  1.00 94.91           N  
ATOM   1490  NH2 ARG A 200     -18.851 -10.616  14.326  1.00 94.91           N  
ATOM   1491  CZ  ARG A 200     -19.470  -9.581  14.874  1.00 94.91           C  
ATOM   1492  N   ALA A 201     -25.162  -4.941  16.768  1.00 94.83           N  
ATOM   1493  CA  ALA A 201     -25.861  -3.925  17.549  1.00 94.83           C  
ATOM   1494  C   ALA A 201     -27.370  -4.011  17.337  1.00 94.83           C  
ATOM   1495  CB  ALA A 201     -25.354  -2.531  17.185  1.00 94.83           C  
ATOM   1496  O   ALA A 201     -28.144  -3.912  18.292  1.00 94.83           O  
ATOM   1497  N   LEU A 202     -27.798  -4.135  16.132  1.00 94.45           N  
ATOM   1498  CA  LEU A 202     -29.216  -4.272  15.819  1.00 94.45           C  
ATOM   1499  C   LEU A 202     -29.792  -5.537  16.445  1.00 94.45           C  
ATOM   1500  CB  LEU A 202     -29.430  -4.296  14.303  1.00 94.45           C  
ATOM   1501  O   LEU A 202     -30.936  -5.542  16.905  1.00 94.45           O  
ATOM   1502  CG  LEU A 202     -29.282  -2.958  13.576  1.00 94.45           C  
ATOM   1503  CD1 LEU A 202     -29.352  -3.165  12.067  1.00 94.45           C  
ATOM   1504  CD2 LEU A 202     -30.355  -1.977  14.037  1.00 94.45           C  
ATOM   1505  N   ALA A 203     -29.021  -6.587  16.390  1.00 95.93           N  
ATOM   1506  CA  ALA A 203     -29.465  -7.825  17.025  1.00 95.93           C  
ATOM   1507  C   ALA A 203     -29.688  -7.624  18.521  1.00 95.93           C  
ATOM   1508  CB  ALA A 203     -28.448  -8.939  16.787  1.00 95.93           C  
ATOM   1509  O   ALA A 203     -30.661  -8.132  19.084  1.00 95.93           O  
ATOM   1510  N   ARG A 204     -28.765  -6.927  19.149  1.00 96.98           N  
ATOM   1511  CA  ARG A 204     -28.926  -6.632  20.570  1.00 96.98           C  
ATOM   1512  C   ARG A 204     -30.173  -5.791  20.817  1.00 96.98           C  
ATOM   1513  CB  ARG A 204     -27.691  -5.910  21.112  1.00 96.98           C  
ATOM   1514  O   ARG A 204     -30.928  -6.051  21.756  1.00 96.98           O  
ATOM   1515  CG  ARG A 204     -26.441  -6.775  21.155  1.00 96.98           C  
ATOM   1516  CD  ARG A 204     -25.244  -6.010  21.702  1.00 96.98           C  
ATOM   1517  NE  ARG A 204     -24.029  -6.819  21.675  1.00 96.98           N  
ATOM   1518  NH1 ARG A 204     -22.616  -5.088  22.262  1.00 96.98           N  
ATOM   1519  NH2 ARG A 204     -21.772  -7.186  21.888  1.00 96.98           N  
ATOM   1520  CZ  ARG A 204     -22.808  -6.362  21.942  1.00 96.98           C  
ATOM   1521  N   PHE A 205     -30.388  -4.772  20.027  1.00 96.26           N  
ATOM   1522  CA  PHE A 205     -31.578  -3.936  20.131  1.00 96.26           C  
ATOM   1523  C   PHE A 205     -32.841  -4.764  19.934  1.00 96.26           C  
ATOM   1524  CB  PHE A 205     -31.529  -2.799  19.105  1.00 96.26           C  
ATOM   1525  O   PHE A 205     -33.842  -4.555  20.623  1.00 96.26           O  
ATOM   1526  CG  PHE A 205     -30.565  -1.700  19.462  1.00 96.26           C  
ATOM   1527  CD1 PHE A 205     -30.647  -1.057  20.691  1.00 96.26           C  
ATOM   1528  CD2 PHE A 205     -29.577  -1.310  18.568  1.00 96.26           C  
ATOM   1529  CE1 PHE A 205     -29.756  -0.039  21.024  1.00 96.26           C  
ATOM   1530  CE2 PHE A 205     -28.683  -0.293  18.893  1.00 96.26           C  
ATOM   1531  CZ  PHE A 205     -28.775   0.341  20.121  1.00 96.26           C  
ATOM   1532  N   ALA A 206     -32.834  -5.657  18.962  1.00 95.37           N  
ATOM   1533  CA  ALA A 206     -33.977  -6.534  18.724  1.00 95.37           C  
ATOM   1534  C   ALA A 206     -34.260  -7.410  19.942  1.00 95.37           C  
ATOM   1535  CB  ALA A 206     -33.734  -7.403  17.493  1.00 95.37           C  
ATOM   1536  O   ALA A 206     -35.418  -7.605  20.318  1.00 95.37           O  
ATOM   1537  N   GLN A 207     -33.191  -7.966  20.521  1.00 96.78           N  
ATOM   1538  CA  GLN A 207     -33.350  -8.778  21.723  1.00 96.78           C  
ATOM   1539  C   GLN A 207     -33.950  -7.961  22.863  1.00 96.78           C  
ATOM   1540  CB  GLN A 207     -32.008  -9.372  22.152  1.00 96.78           C  
ATOM   1541  O   GLN A 207     -34.819  -8.446  23.591  1.00 96.78           O  
ATOM   1542  CG  GLN A 207     -31.479 -10.443  21.207  1.00 96.78           C  
ATOM   1543  CD  GLN A 207     -30.143 -11.008  21.649  1.00 96.78           C  
ATOM   1544  NE2 GLN A 207     -29.754 -12.138  21.068  1.00 96.78           N  
ATOM   1545  OE1 GLN A 207     -29.464 -10.434  22.507  1.00 96.78           O  
ATOM   1546  N   GLU A 208     -33.447  -6.781  23.027  1.00 96.81           N  
ATOM   1547  CA  GLU A 208     -33.980  -5.892  24.055  1.00 96.81           C  
ATOM   1548  C   GLU A 208     -35.446  -5.562  23.793  1.00 96.81           C  
ATOM   1549  CB  GLU A 208     -33.156  -4.603  24.131  1.00 96.81           C  
ATOM   1550  O   GLU A 208     -36.254  -5.520  24.723  1.00 96.81           O  
ATOM   1551  CG  GLU A 208     -31.755  -4.801  24.690  1.00 96.81           C  
ATOM   1552  CD  GLU A 208     -30.901  -3.545  24.628  1.00 96.81           C  
ATOM   1553  OE1 GLU A 208     -29.683  -3.624  24.909  1.00 96.81           O  
ATOM   1554  OE2 GLU A 208     -31.454  -2.473  24.296  1.00 96.81           O  
ATOM   1555  N   ALA A 209     -35.763  -5.254  22.592  1.00 95.79           N  
ATOM   1556  CA  ALA A 209     -37.148  -4.986  22.213  1.00 95.79           C  
ATOM   1557  C   ALA A 209     -38.032  -6.202  22.472  1.00 95.79           C  
ATOM   1558  CB  ALA A 209     -37.228  -4.576  20.745  1.00 95.79           C  
ATOM   1559  O   ALA A 209     -39.161  -6.066  22.952  1.00 95.79           O  
ATOM   1560  N   GLU A 210     -37.509  -7.385  22.083  1.00 97.27           N  
ATOM   1561  CA  GLU A 210     -38.253  -8.614  22.344  1.00 97.27           C  
ATOM   1562  C   GLU A 210     -38.482  -8.813  23.840  1.00 97.27           C  
ATOM   1563  CB  GLU A 210     -37.517  -9.822  21.759  1.00 97.27           C  
ATOM   1564  O   GLU A 210     -39.572  -9.210  24.258  1.00 97.27           O  
ATOM   1565  CG  GLU A 210     -37.619  -9.931  20.245  1.00 97.27           C  
ATOM   1566  CD  GLU A 210     -36.806 -11.079  19.669  1.00 97.27           C  
ATOM   1567  OE1 GLU A 210     -36.795 -11.253  18.430  1.00 97.27           O  
ATOM   1568  OE2 GLU A 210     -36.176 -11.811  20.465  1.00 97.27           O  
ATOM   1569  N   ALA A 211     -37.440  -8.598  24.621  1.00 96.98           N  
ATOM   1570  CA  ALA A 211     -37.581  -8.700  26.071  1.00 96.98           C  
ATOM   1571  C   ALA A 211     -38.644  -7.734  26.588  1.00 96.98           C  
ATOM   1572  CB  ALA A 211     -36.244  -8.430  26.756  1.00 96.98           C  
ATOM   1573  O   ALA A 211     -39.449  -8.092  27.451  1.00 96.98           O  
ATOM   1574  N   ALA A 212     -38.636  -6.495  26.127  1.00 96.94           N  
ATOM   1575  CA  ALA A 212     -39.633  -5.501  26.516  1.00 96.94           C  
ATOM   1576  C   ALA A 212     -41.033  -5.932  26.087  1.00 96.94           C  
ATOM   1577  CB  ALA A 212     -39.291  -4.140  25.916  1.00 96.94           C  
ATOM   1578  O   ALA A 212     -41.999  -5.756  26.833  1.00 96.94           O  
ATOM   1579  N   ARG A 213     -41.137  -6.441  24.860  1.00 97.12           N  
ATOM   1580  CA  ARG A 213     -42.418  -6.942  24.371  1.00 97.12           C  
ATOM   1581  C   ARG A 213     -42.958  -8.042  25.278  1.00 97.12           C  
ATOM   1582  CB  ARG A 213     -42.280  -7.463  22.939  1.00 97.12           C  
ATOM   1583  O   ARG A 213     -44.151  -8.068  25.589  1.00 97.12           O  
ATOM   1584  CG  ARG A 213     -43.598  -7.878  22.305  1.00 97.12           C  
ATOM   1585  CD  ARG A 213     -43.395  -8.472  20.918  1.00 97.12           C  
ATOM   1586  NE  ARG A 213     -44.516  -9.321  20.526  1.00 97.12           N  
ATOM   1587  NH1 ARG A 213     -43.470 -10.194  18.660  1.00 97.12           N  
ATOM   1588  NH2 ARG A 213     -45.600 -10.850  19.198  1.00 97.12           N  
ATOM   1589  CZ  ARG A 213     -44.526 -10.119  19.462  1.00 97.12           C  
ATOM   1590  N   VAL A 214     -42.108  -9.020  25.632  1.00 97.70           N  
ATOM   1591  CA  VAL A 214     -42.516 -10.124  26.495  1.00 97.70           C  
ATOM   1592  C   VAL A 214     -43.006  -9.579  27.835  1.00 97.70           C  
ATOM   1593  CB  VAL A 214     -41.362 -11.127  26.717  1.00 97.70           C  
ATOM   1594  O   VAL A 214     -44.024 -10.034  28.362  1.00 97.70           O  
ATOM   1595  CG1 VAL A 214     -41.726 -12.137  27.804  1.00 97.70           C  
ATOM   1596  CG2 VAL A 214     -41.019 -11.843  25.412  1.00 97.70           C  
ATOM   1597  N   ASP A 215     -42.284  -8.630  28.440  1.00 97.02           N  
ATOM   1598  CA  ASP A 215     -42.688  -8.021  29.703  1.00 97.02           C  
ATOM   1599  C   ASP A 215     -44.056  -7.354  29.579  1.00 97.02           C  
ATOM   1600  CB  ASP A 215     -41.646  -7.000  30.165  1.00 97.02           C  
ATOM   1601  O   ASP A 215     -44.905  -7.497  30.461  1.00 97.02           O  
ATOM   1602  CG  ASP A 215     -40.336  -7.640  30.588  1.00 97.02           C  
ATOM   1603  OD1 ASP A 215     -40.325  -8.845  30.922  1.00 97.02           O  
ATOM   1604  OD2 ASP A 215     -39.305  -6.933  30.591  1.00 97.02           O  
ATOM   1605  N   LEU A 216     -44.276  -6.614  28.505  1.00 96.47           N  
ATOM   1606  CA  LEU A 216     -45.553  -5.949  28.270  1.00 96.47           C  
ATOM   1607  C   LEU A 216     -46.664  -6.968  28.041  1.00 96.47           C  
ATOM   1608  CB  LEU A 216     -45.453  -5.006  27.068  1.00 96.47           C  
ATOM   1609  O   LEU A 216     -47.800  -6.762  28.472  1.00 96.47           O  
ATOM   1610  CG  LEU A 216     -44.633  -3.731  27.272  1.00 96.47           C  
ATOM   1611  CD1 LEU A 216     -44.532  -2.951  25.965  1.00 96.47           C  
ATOM   1612  CD2 LEU A 216     -45.250  -2.869  28.369  1.00 96.47           C  
ATOM   1613  N   GLN A 217     -46.360  -7.966  27.344  1.00 97.49           N  
ATOM   1614  CA  GLN A 217     -47.331  -9.035  27.133  1.00 97.49           C  
ATOM   1615  C   GLN A 217     -47.749  -9.667  28.457  1.00 97.49           C  
ATOM   1616  CB  GLN A 217     -46.760 -10.103  26.199  1.00 97.49           C  
ATOM   1617  O   GLN A 217     -48.929  -9.957  28.667  1.00 97.49           O  
ATOM   1618  CG  GLN A 217     -47.781 -11.143  25.758  1.00 97.49           C  
ATOM   1619  CD  GLN A 217     -47.233 -12.097  24.713  1.00 97.49           C  
ATOM   1620  NE2 GLN A 217     -48.010 -13.122  24.380  1.00 97.49           N  
ATOM   1621  OE1 GLN A 217     -46.121 -11.914  24.208  1.00 97.49           O  
ATOM   1622  N   LYS A 218     -46.787  -9.938  29.317  1.00 97.38           N  
ATOM   1623  CA  LYS A 218     -47.108 -10.468  30.639  1.00 97.38           C  
ATOM   1624  C   LYS A 218     -48.021  -9.515  31.406  1.00 97.38           C  
ATOM   1625  CB  LYS A 218     -45.831 -10.727  31.439  1.00 97.38           C  
ATOM   1626  O   LYS A 218     -48.971  -9.949  32.061  1.00 97.38           O  
ATOM   1627  CG  LYS A 218     -44.991 -11.879  30.907  1.00 97.38           C  
ATOM   1628  CD  LYS A 218     -43.724 -12.074  31.730  1.00 97.38           C  
ATOM   1629  CE  LYS A 218     -42.843 -13.173  31.152  1.00 97.38           C  
ATOM   1630  NZ  LYS A 218     -41.541 -13.278  31.875  1.00 97.38           N  
ATOM   1631  N   LYS A 219     -47.716  -8.249  31.367  1.00 97.41           N  
ATOM   1632  CA  LYS A 219     -48.545  -7.252  32.037  1.00 97.41           C  
ATOM   1633  C   LYS A 219     -49.951  -7.218  31.445  1.00 97.41           C  
ATOM   1634  CB  LYS A 219     -47.903  -5.867  31.941  1.00 97.41           C  
ATOM   1635  O   LYS A 219     -50.936  -7.091  32.176  1.00 97.41           O  
ATOM   1636  CG  LYS A 219     -46.630  -5.718  32.761  1.00 97.41           C  
ATOM   1637  CD  LYS A 219     -46.018  -4.332  32.596  1.00 97.41           C  
ATOM   1638  CE  LYS A 219     -44.704  -4.206  33.355  1.00 97.41           C  
ATOM   1639  NZ  LYS A 219     -43.978  -2.950  33.002  1.00 97.41           N  
ATOM   1640  N   ALA A 220     -49.964  -7.259  30.096  1.00 96.72           N  
ATOM   1641  CA  ALA A 220     -51.265  -7.289  29.434  1.00 96.72           C  
ATOM   1642  C   ALA A 220     -52.073  -8.509  29.866  1.00 96.72           C  
ATOM   1643  CB  ALA A 220     -51.091  -7.280  27.917  1.00 96.72           C  
ATOM   1644  O   ALA A 220     -53.276  -8.406  30.121  1.00 96.72           O  
ATOM   1645  N   GLN A 221     -51.409  -9.701  29.902  1.00 97.41           N  
ATOM   1646  CA  GLN A 221     -52.073 -10.921  30.350  1.00 97.41           C  
ATOM   1647  C   GLN A 221     -52.532 -10.796  31.800  1.00 97.41           C  
ATOM   1648  CB  GLN A 221     -51.145 -12.127  30.194  1.00 97.41           C  
ATOM   1649  O   GLN A 221     -53.635 -11.223  32.146  1.00 97.41           O  
ATOM   1650  CG  GLN A 221     -50.926 -12.551  28.749  1.00 97.41           C  
ATOM   1651  CD  GLN A 221     -49.975 -13.727  28.620  1.00 97.41           C  
ATOM   1652  NE2 GLN A 221     -49.787 -14.206  27.396  1.00 97.41           N  
ATOM   1653  OE1 GLN A 221     -49.413 -14.199  29.614  1.00 97.41           O  
ATOM   1654  N   ALA A 222     -51.729 -10.301  32.696  1.00 96.90           N  
ATOM   1655  CA  ALA A 222     -52.090 -10.088  34.096  1.00 96.90           C  
ATOM   1656  C   ALA A 222     -53.316  -9.187  34.215  1.00 96.90           C  
ATOM   1657  CB  ALA A 222     -50.914  -9.486  34.862  1.00 96.90           C  
ATOM   1658  O   ALA A 222     -54.205  -9.443  35.030  1.00 96.90           O  
ATOM   1659  N   LEU A 223     -53.368  -8.117  33.456  1.00 97.03           N  
ATOM   1660  CA  LEU A 223     -54.498  -7.195  33.478  1.00 97.03           C  
ATOM   1661  C   LEU A 223     -55.764  -7.874  32.967  1.00 97.03           C  
ATOM   1662  CB  LEU A 223     -54.194  -5.954  32.635  1.00 97.03           C  
ATOM   1663  O   LEU A 223     -56.855  -7.639  33.493  1.00 97.03           O  
ATOM   1664  CG  LEU A 223     -53.201  -4.955  33.230  1.00 97.03           C  
ATOM   1665  CD1 LEU A 223     -52.895  -3.849  32.226  1.00 97.03           C  
ATOM   1666  CD2 LEU A 223     -53.745  -4.370  34.529  1.00 97.03           C  
ATOM   1667  N   GLN A 224     -55.607  -8.651  31.912  1.00 97.47           N  
ATOM   1668  CA  GLN A 224     -56.739  -9.422  31.409  1.00 97.47           C  
ATOM   1669  C   GLN A 224     -57.274 -10.373  32.475  1.00 97.47           C  
ATOM   1670  CB  GLN A 224     -56.341 -10.207  30.158  1.00 97.47           C  
ATOM   1671  O   GLN A 224     -58.488 -10.522  32.628  1.00 97.47           O  
ATOM   1672  CG  GLN A 224     -56.235  -9.351  28.903  1.00 97.47           C  
ATOM   1673  CD  GLN A 224     -55.792 -10.144  27.687  1.00 97.47           C  
ATOM   1674  NE2 GLN A 224     -55.516  -9.445  26.592  1.00 97.47           N  
ATOM   1675  OE1 GLN A 224     -55.698 -11.375  27.733  1.00 97.47           O  
ATOM   1676  N   GLU A 225     -56.399 -11.086  33.166  1.00 97.18           N  
ATOM   1677  CA  GLU A 225     -56.801 -11.974  34.252  1.00 97.18           C  
ATOM   1678  C   GLU A 225     -57.478 -11.196  35.378  1.00 97.18           C  
ATOM   1679  CB  GLU A 225     -55.593 -12.741  34.796  1.00 97.18           C  
ATOM   1680  O   GLU A 225     -58.468 -11.658  35.950  1.00 97.18           O  
ATOM   1681  CG  GLU A 225     -55.022 -13.759  33.820  1.00 97.18           C  
ATOM   1682  CD  GLU A 225     -53.727 -14.393  34.303  1.00 97.18           C  
ATOM   1683  OE1 GLU A 225     -53.153 -15.233  33.574  1.00 97.18           O  
ATOM   1684  OE2 GLU A 225     -53.284 -14.047  35.421  1.00 97.18           O  
ATOM   1685  N   GLU A 226     -56.988 -10.043  35.727  1.00 96.69           N  
ATOM   1686  CA  GLU A 226     -57.581  -9.196  36.757  1.00 96.69           C  
ATOM   1687  C   GLU A 226     -58.989  -8.754  36.365  1.00 96.69           C  
ATOM   1688  CB  GLU A 226     -56.700  -7.972  37.020  1.00 96.69           C  
ATOM   1689  O   GLU A 226     -59.897  -8.747  37.197  1.00 96.69           O  
ATOM   1690  CG  GLU A 226     -55.406  -8.293  37.753  1.00 96.69           C  
ATOM   1691  CD  GLU A 226     -54.515  -7.078  37.958  1.00 96.69           C  
ATOM   1692  OE1 GLU A 226     -53.383  -7.234  38.469  1.00 96.69           O  
ATOM   1693  OE2 GLU A 226     -54.954  -5.960  37.606  1.00 96.69           O  
ATOM   1694  N   CYS A 227     -59.095  -8.287  35.090  1.00 95.44           N  
ATOM   1695  CA  CYS A 227     -60.421  -7.922  34.606  1.00 95.44           C  
ATOM   1696  C   CYS A 227     -61.385  -9.097  34.716  1.00 95.44           C  
ATOM   1697  CB  CYS A 227     -60.350  -7.444  33.156  1.00 95.44           C  
ATOM   1698  O   CYS A 227     -62.542  -8.922  35.101  1.00 95.44           O  
ATOM   1699  SG  CYS A 227     -59.514  -5.855  32.954  1.00 95.44           S  
ATOM   1700  N   GLY A 228     -60.877 -10.314  34.229  1.00 97.20           N  
ATOM   1701  CA  GLY A 228     -61.692 -11.509  34.383  1.00 97.20           C  
ATOM   1702  C   GLY A 228     -62.069 -11.792  35.825  1.00 97.20           C  
ATOM   1703  O   GLY A 228     -63.212 -12.152  36.113  1.00 97.20           O  
ATOM   1704  N   TYR A 229     -61.132 -11.696  36.710  1.00 97.37           N  
ATOM   1705  CA  TYR A 229     -61.369 -11.902  38.134  1.00 97.37           C  
ATOM   1706  C   TYR A 229     -62.415 -10.927  38.660  1.00 97.37           C  
ATOM   1707  CB  TYR A 229     -60.066 -11.746  38.924  1.00 97.37           C  
ATOM   1708  O   TYR A 229     -63.318 -11.317  39.404  1.00 97.37           O  
ATOM   1709  CG  TYR A 229     -60.258 -11.765  40.421  1.00 97.37           C  
ATOM   1710  CD1 TYR A 229     -60.317 -10.580  41.151  1.00 97.37           C  
ATOM   1711  CD2 TYR A 229     -60.379 -12.968  41.109  1.00 97.37           C  
ATOM   1712  CE1 TYR A 229     -60.492 -10.593  42.531  1.00 97.37           C  
ATOM   1713  CE2 TYR A 229     -60.554 -12.992  42.489  1.00 97.37           C  
ATOM   1714  OH  TYR A 229     -60.783 -11.820  44.556  1.00 97.37           O  
ATOM   1715  CZ  TYR A 229     -60.610 -11.802  43.190  1.00 97.37           C  
ATOM   1716  N   LEU A 230     -62.346  -9.661  38.402  1.00 97.37           N  
ATOM   1717  CA  LEU A 230     -63.265  -8.629  38.870  1.00 97.37           C  
ATOM   1718  C   LEU A 230     -64.676  -8.881  38.348  1.00 97.37           C  
ATOM   1719  CB  LEU A 230     -62.785  -7.244  38.430  1.00 97.37           C  
ATOM   1720  O   LEU A 230     -65.654  -8.684  39.072  1.00 97.37           O  
ATOM   1721  CG  LEU A 230     -61.555  -6.691  39.153  1.00 97.37           C  
ATOM   1722  CD1 LEU A 230     -61.110  -5.380  38.514  1.00 97.37           C  
ATOM   1723  CD2 LEU A 230     -61.850  -6.496  40.636  1.00 97.37           C  
ATOM   1724  N   ARG A 231     -64.779  -9.308  37.136  1.00 97.12           N  
ATOM   1725  CA  ARG A 231     -66.086  -9.626  36.571  1.00 97.12           C  
ATOM   1726  C   ARG A 231     -66.727 -10.802  37.300  1.00 97.12           C  
ATOM   1727  CB  ARG A 231     -65.965  -9.939  35.078  1.00 97.12           C  
ATOM   1728  O   ARG A 231     -67.915 -10.763  37.629  1.00 97.12           O  
ATOM   1729  CG  ARG A 231     -65.782  -8.709  34.204  1.00 97.12           C  
ATOM   1730  CD  ARG A 231     -65.863  -9.052  32.723  1.00 97.12           C  
ATOM   1731  NE  ARG A 231     -64.538  -9.128  32.114  1.00 97.12           N  
ATOM   1732  NH1 ARG A 231     -65.282 -10.018  30.115  1.00 97.12           N  
ATOM   1733  NH2 ARG A 231     -63.048  -9.611  30.434  1.00 97.12           N  
ATOM   1734  CZ  ARG A 231     -64.292  -9.586  30.889  1.00 97.12           C  
ATOM   1735  N   ARG A 232     -65.965 -11.847  37.500  1.00 97.34           N  
ATOM   1736  CA  ARG A 232     -66.464 -13.011  38.226  1.00 97.34           C  
ATOM   1737  C   ARG A 232     -66.838 -12.644  39.658  1.00 97.34           C  
ATOM   1738  CB  ARG A 232     -65.423 -14.132  38.227  1.00 97.34           C  
ATOM   1739  O   ARG A 232     -67.873 -13.080  40.166  1.00 97.34           O  
ATOM   1740  CG  ARG A 232     -65.269 -14.831  36.885  1.00 97.34           C  
ATOM   1741  CD  ARG A 232     -64.329 -16.025  36.976  1.00 97.34           C  
ATOM   1742  NE  ARG A 232     -62.946 -15.644  36.702  1.00 97.34           N  
ATOM   1743  NH1 ARG A 232     -62.012 -17.402  37.874  1.00 97.34           N  
ATOM   1744  NH2 ARG A 232     -60.664 -15.872  36.827  1.00 97.34           N  
ATOM   1745  CZ  ARG A 232     -61.877 -16.307  37.135  1.00 97.34           C  
ATOM   1746  N   HIS A 233     -65.923 -11.930  40.251  1.00 97.21           N  
ATOM   1747  CA  HIS A 233     -66.167 -11.480  41.616  1.00 97.21           C  
ATOM   1748  C   HIS A 233     -67.460 -10.677  41.708  1.00 97.21           C  
ATOM   1749  CB  HIS A 233     -64.992 -10.642  42.122  1.00 97.21           C  
ATOM   1750  O   HIS A 233     -68.253 -10.871  42.633  1.00 97.21           O  
ATOM   1751  CG  HIS A 233     -65.164 -10.151  43.525  1.00 97.21           C  
ATOM   1752  CD2 HIS A 233     -64.872 -10.732  44.712  1.00 97.21           C  
ATOM   1753  ND1 HIS A 233     -65.703  -8.917  43.820  1.00 97.21           N  
ATOM   1754  CE1 HIS A 233     -65.732  -8.760  45.133  1.00 97.21           C  
ATOM   1755  NE2 HIS A 233     -65.234  -9.847  45.697  1.00 97.21           N  
ATOM   1756  N   HIS A 234     -67.590  -9.737  40.801  1.00 95.73           N  
ATOM   1757  CA  HIS A 234     -68.813  -8.943  40.774  1.00 95.73           C  
ATOM   1758  C   HIS A 234     -70.039  -9.826  40.569  1.00 95.73           C  
ATOM   1759  CB  HIS A 234     -68.740  -7.883  39.673  1.00 95.73           C  
ATOM   1760  O   HIS A 234     -71.063  -9.637  41.229  1.00 95.73           O  
ATOM   1761  CG  HIS A 234     -69.942  -6.995  39.615  1.00 95.73           C  
ATOM   1762  CD2 HIS A 234     -70.915  -6.876  38.681  1.00 95.73           C  
ATOM   1763  ND1 HIS A 234     -70.244  -6.086  40.605  1.00 95.73           N  
ATOM   1764  CE1 HIS A 234     -71.355  -5.445  40.282  1.00 95.73           C  
ATOM   1765  NE2 HIS A 234     -71.782  -5.906  39.119  1.00 95.73           N  
ATOM   1766  N   GLN A 235     -70.005 -10.747  39.706  1.00 96.79           N  
ATOM   1767  CA  GLN A 235     -71.101 -11.676  39.453  1.00 96.79           C  
ATOM   1768  C   GLN A 235     -71.446 -12.475  40.707  1.00 96.79           C  
ATOM   1769  CB  GLN A 235     -70.748 -12.624  38.306  1.00 96.79           C  
ATOM   1770  O   GLN A 235     -72.622 -12.693  41.006  1.00 96.79           O  
ATOM   1771  CG  GLN A 235     -70.915 -12.007  36.924  1.00 96.79           C  
ATOM   1772  CD  GLN A 235     -70.379 -12.895  35.817  1.00 96.79           C  
ATOM   1773  NE2 GLN A 235     -70.164 -12.313  34.642  1.00 96.79           N  
ATOM   1774  OE1 GLN A 235     -70.160 -14.094  36.015  1.00 96.79           O  
ATOM   1775  N   GLU A 236     -70.471 -12.930  41.411  1.00 95.98           N  
ATOM   1776  CA  GLU A 236     -70.678 -13.661  42.657  1.00 95.98           C  
ATOM   1777  C   GLU A 236     -71.333 -12.776  43.714  1.00 95.98           C  
ATOM   1778  CB  GLU A 236     -69.351 -14.214  43.183  1.00 95.98           C  
ATOM   1779  O   GLU A 236     -72.225 -13.222  44.438  1.00 95.98           O  
ATOM   1780  CG  GLU A 236     -68.789 -15.358  42.352  1.00 95.98           C  
ATOM   1781  CD  GLU A 236     -67.382 -15.763  42.763  1.00 95.98           C  
ATOM   1782  OE1 GLU A 236     -66.778 -16.629  42.089  1.00 95.98           O  
ATOM   1783  OE2 GLU A 236     -66.880 -15.211  43.767  1.00 95.98           O  
ATOM   1784  N   GLU A 237     -70.794 -11.553  43.858  1.00 94.82           N  
ATOM   1785  CA  GLU A 237     -71.368 -10.618  44.821  1.00 94.82           C  
ATOM   1786  C   GLU A 237     -72.831 -10.323  44.498  1.00 94.82           C  
ATOM   1787  CB  GLU A 237     -70.563  -9.316  44.852  1.00 94.82           C  
ATOM   1788  O   GLU A 237     -73.668 -10.249  45.400  1.00 94.82           O  
ATOM   1789  CG  GLU A 237     -69.181  -9.463  45.470  1.00 94.82           C  
ATOM   1790  CD  GLU A 237     -68.400  -8.159  45.510  1.00 94.82           C  
ATOM   1791  OE1 GLU A 237     -67.375  -8.087  46.226  1.00 94.82           O  
ATOM   1792  OE2 GLU A 237     -68.817  -7.202  44.821  1.00 94.82           O  
ATOM   1793  N   VAL A 238     -73.034 -10.050  43.220  1.00 94.61           N  
ATOM   1794  CA  VAL A 238     -74.409  -9.817  42.793  1.00 94.61           C  
ATOM   1795  C   VAL A 238     -75.261 -11.047  43.096  1.00 94.61           C  
ATOM   1796  CB  VAL A 238     -74.486  -9.472  41.289  1.00 94.61           C  
ATOM   1797  O   VAL A 238     -76.392 -10.925  43.573  1.00 94.61           O  
ATOM   1798  CG1 VAL A 238     -75.937  -9.451  40.813  1.00 94.61           C  
ATOM   1799  CG2 VAL A 238     -73.810  -8.130  41.014  1.00 94.61           C  
ATOM   1800  N   GLY A 239     -74.785 -12.321  42.832  1.00 95.00           N  
ATOM   1801  CA  GLY A 239     -75.487 -13.549  43.168  1.00 95.00           C  
ATOM   1802  C   GLY A 239     -75.768 -13.689  44.652  1.00 95.00           C  
ATOM   1803  O   GLY A 239     -76.854 -14.118  45.046  1.00 95.00           O  
ATOM   1804  N   GLU A 240     -74.734 -13.423  45.419  1.00 94.44           N  
ATOM   1805  CA  GLU A 240     -74.883 -13.477  46.870  1.00 94.44           C  
ATOM   1806  C   GLU A 240     -75.950 -12.497  47.352  1.00 94.44           C  
ATOM   1807  CB  GLU A 240     -73.548 -13.182  47.559  1.00 94.44           C  
ATOM   1808  O   GLU A 240     -76.759 -12.830  48.221  1.00 94.44           O  
ATOM   1809  CG  GLU A 240     -72.529 -14.304  47.429  1.00 94.44           C  
ATOM   1810  CD  GLU A 240     -71.168 -13.949  48.008  1.00 94.44           C  
ATOM   1811  OE1 GLU A 240     -70.227 -14.767  47.894  1.00 94.44           O  
ATOM   1812  OE2 GLU A 240     -71.043 -12.844  48.582  1.00 94.44           O  
ATOM   1813  N   LEU A 241     -75.865 -11.212  46.858  1.00 92.68           N  
ATOM   1814  CA  LEU A 241     -76.839 -10.206  47.267  1.00 92.68           C  
ATOM   1815  C   LEU A 241     -78.246 -10.606  46.839  1.00 92.68           C  
ATOM   1816  CB  LEU A 241     -76.480  -8.840  46.674  1.00 92.68           C  
ATOM   1817  O   LEU A 241     -79.204 -10.428  47.595  1.00 92.68           O  
ATOM   1818  CG  LEU A 241     -75.245  -8.152  47.256  1.00 92.68           C  
ATOM   1819  CD1 LEU A 241     -74.962  -6.852  46.510  1.00 92.68           C  
ATOM   1820  CD2 LEU A 241     -75.431  -7.888  48.747  1.00 92.68           C  
ATOM   1821  N   LEU A 242     -78.366 -11.100  45.678  1.00 92.00           N  
ATOM   1822  CA  LEU A 242     -79.671 -11.574  45.229  1.00 92.00           C  
ATOM   1823  C   LEU A 242     -80.148 -12.743  46.085  1.00 92.00           C  
ATOM   1824  CB  LEU A 242     -79.612 -11.995  43.758  1.00 92.00           C  
ATOM   1825  O   LEU A 242     -81.338 -12.848  46.392  1.00 92.00           O  
ATOM   1826  CG  LEU A 242     -79.540 -10.863  42.732  1.00 92.00           C  
ATOM   1827  CD1 LEU A 242     -79.302 -11.428  41.336  1.00 92.00           C  
ATOM   1828  CD2 LEU A 242     -80.814 -10.027  42.767  1.00 92.00           C  
ATOM   1829  N   GLY A 243     -79.260 -13.721  46.497  1.00 91.06           N  
ATOM   1830  CA  GLY A 243     -79.574 -14.810  47.407  1.00 91.06           C  
ATOM   1831  C   GLY A 243     -80.019 -14.333  48.777  1.00 91.06           C  
ATOM   1832  O   GLY A 243     -80.939 -14.900  49.369  1.00 91.06           O  
ATOM   1833  N   GLN A 244     -79.211 -13.344  49.258  1.00 90.81           N  
ATOM   1834  CA  GLN A 244     -79.567 -12.755  50.544  1.00 90.81           C  
ATOM   1835  C   GLN A 244     -80.956 -12.126  50.495  1.00 90.81           C  
ATOM   1836  CB  GLN A 244     -78.532 -11.710  50.962  1.00 90.81           C  
ATOM   1837  O   GLN A 244     -81.724 -12.227  51.455  1.00 90.81           O  
ATOM   1838  CG  GLN A 244     -77.201 -12.304  51.403  1.00 90.81           C  
ATOM   1839  CD  GLN A 244     -76.153 -11.246  51.693  1.00 90.81           C  
ATOM   1840  NE2 GLN A 244     -74.911 -11.677  51.882  1.00 90.81           N  
ATOM   1841  OE1 GLN A 244     -76.458 -10.050  51.748  1.00 90.81           O  
ATOM   1842  N   ILE A 245     -81.205 -11.342  49.458  1.00 85.59           N  
ATOM   1843  CA  ILE A 245     -82.510 -10.703  49.326  1.00 85.59           C  
ATOM   1844  C   ILE A 245     -83.601 -11.768  49.247  1.00 85.59           C  
ATOM   1845  CB  ILE A 245     -82.567  -9.784  48.085  1.00 85.59           C  
ATOM   1846  O   ILE A 245     -84.659 -11.630  49.867  1.00 85.59           O  
ATOM   1847  CG1 ILE A 245     -81.625  -8.588  48.263  1.00 85.59           C  
ATOM   1848  CG2 ILE A 245     -84.002  -9.317  47.824  1.00 85.59           C  
ATOM   1849  CD1 ILE A 245     -81.474  -7.728  47.016  1.00 85.59           C  
ATOM   1850  N   GLN A 246     -83.423 -12.889  48.614  1.00 84.55           N  
ATOM   1851  CA  GLN A 246     -84.401 -13.967  48.508  1.00 84.55           C  
ATOM   1852  C   GLN A 246     -84.543 -14.712  49.832  1.00 84.55           C  
ATOM   1853  CB  GLN A 246     -84.009 -14.941  47.397  1.00 84.55           C  
ATOM   1854  O   GLN A 246     -85.647 -15.107  50.214  1.00 84.55           O  
ATOM   1855  CG  GLN A 246     -84.164 -14.369  45.994  1.00 84.55           C  
ATOM   1856  CD  GLN A 246     -83.641 -15.302  44.918  1.00 84.55           C  
ATOM   1857  NE2 GLN A 246     -83.058 -14.731  43.870  1.00 84.55           N  
ATOM   1858  OE1 GLN A 246     -83.759 -16.527  45.029  1.00 84.55           O  
ATOM   1859  N   GLY A 247     -83.343 -14.994  50.512  1.00 81.35           N  
ATOM   1860  CA  GLY A 247     -83.392 -15.641  51.813  1.00 81.35           C  
ATOM   1861  C   GLY A 247     -83.992 -14.763  52.895  1.00 81.35           C  
ATOM   1862  O   GLY A 247     -84.692 -15.254  53.783  1.00 81.35           O  
ATOM   1863  N   SER A 248     -83.643 -13.450  52.890  1.00 79.86           N  
ATOM   1864  CA  SER A 248     -84.226 -12.560  53.888  1.00 79.86           C  
ATOM   1865  C   SER A 248     -85.701 -12.298  53.600  1.00 79.86           C  
ATOM   1866  CB  SER A 248     -83.465 -11.234  53.934  1.00 79.86           C  
ATOM   1867  O   SER A 248     -86.480 -12.032  54.518  1.00 79.86           O  
ATOM   1868  OG  SER A 248     -83.517 -10.580  52.678  1.00 79.86           O  
ATOM   1869  N   GLY A 249     -86.094 -12.192  52.348  1.00 67.86           N  
ATOM   1870  CA  GLY A 249     -87.528 -12.083  52.136  1.00 67.86           C  
ATOM   1871  C   GLY A 249     -88.299 -13.288  52.640  1.00 67.86           C  
ATOM   1872  O   GLY A 249     -89.367 -13.143  53.239  1.00 67.86           O  
ATOM   1873  N   ALA A 250     -87.792 -14.579  52.724  1.00 63.99           N  
ATOM   1874  CA  ALA A 250     -88.470 -15.764  53.242  1.00 63.99           C  
ATOM   1875  C   ALA A 250     -88.250 -15.909  54.745  1.00 63.99           C  
ATOM   1876  CB  ALA A 250     -87.987 -17.015  52.513  1.00 63.99           C  
ATOM   1877  O   ALA A 250     -89.163 -16.296  55.478  1.00 63.99           O  
ATOM   1878  N   ALA A 251     -87.063 -15.571  55.283  1.00 61.46           N  
ATOM   1879  CA  ALA A 251     -86.772 -15.610  56.714  1.00 61.46           C  
ATOM   1880  C   ALA A 251     -87.396 -14.417  57.433  1.00 61.46           C  
ATOM   1881  CB  ALA A 251     -85.264 -15.639  56.950  1.00 61.46           C  
ATOM   1882  O   ALA A 251     -87.828 -14.534  58.583  1.00 61.46           O  
ATOM   1883  N   GLN A 252     -87.462 -13.184  56.759  1.00 61.84           N  
ATOM   1884  CA  GLN A 252     -88.197 -12.082  57.371  1.00 61.84           C  
ATOM   1885  C   GLN A 252     -89.697 -12.364  57.387  1.00 61.84           C  
ATOM   1886  CB  GLN A 252     -87.917 -10.773  56.632  1.00 61.84           C  
ATOM   1887  O   GLN A 252     -90.387 -12.029  58.352  1.00 61.84           O  
ATOM   1888  CG  GLN A 252     -88.271  -9.527  57.433  1.00 61.84           C  
ATOM   1889  CD  GLN A 252     -87.819  -8.247  56.757  1.00 61.84           C  
ATOM   1890  NE2 GLN A 252     -87.989  -7.122  57.443  1.00 61.84           N  
ATOM   1891  OE1 GLN A 252     -87.319  -8.268  55.627  1.00 61.84           O  
ATOM   1892  N   ALA A 253     -90.236 -13.218  56.533  1.00 59.60           N  
ATOM   1893  CA  ALA A 253     -91.640 -13.597  56.676  1.00 59.60           C  
ATOM   1894  C   ALA A 253     -91.808 -14.697  57.720  1.00 59.60           C  
ATOM   1895  CB  ALA A 253     -92.208 -14.050  55.333  1.00 59.60           C  
ATOM   1896  O   ALA A 253     -92.755 -14.673  58.509  1.00 59.60           O  
ATOM   1897  N   GLN A 254     -90.806 -15.553  58.083  1.00 58.40           N  
ATOM   1898  CA  GLN A 254     -90.898 -16.609  59.086  1.00 58.40           C  
ATOM   1899  C   GLN A 254     -90.295 -16.159  60.414  1.00 58.40           C  
ATOM   1900  CB  GLN A 254     -90.199 -17.878  58.596  1.00 58.40           C  
ATOM   1901  O   GLN A 254     -90.799 -16.514  61.482  1.00 58.40           O  
ATOM   1902  CG  GLN A 254     -91.155 -18.956  58.104  1.00 58.40           C  
ATOM   1903  CD  GLN A 254     -90.436 -20.146  57.497  1.00 58.40           C  
ATOM   1904  NE2 GLN A 254     -91.072 -21.312  57.548  1.00 58.40           N  
ATOM   1905  OE1 GLN A 254     -89.319 -20.019  56.986  1.00 58.40           O  
ATOM   1906  N   MET A 255     -89.373 -15.279  60.498  1.00 54.07           N  
ATOM   1907  CA  MET A 255     -88.755 -14.770  61.719  1.00 54.07           C  
ATOM   1908  C   MET A 255     -89.519 -13.563  62.253  1.00 54.07           C  
ATOM   1909  CB  MET A 255     -87.294 -14.396  61.467  1.00 54.07           C  
ATOM   1910  O   MET A 255     -89.491 -13.287  63.453  1.00 54.07           O  
ATOM   1911  CG  MET A 255     -86.419 -14.470  62.708  1.00 54.07           C  
ATOM   1912  SD  MET A 255     -86.232 -12.842  63.535  1.00 54.07           S  
ATOM   1913  CE  MET A 255     -84.685 -12.274  62.776  1.00 54.07           C  
ATOM   1914  N   GLN A 256     -90.343 -12.800  61.404  1.00 53.44           N  
ATOM   1915  CA  GLN A 256     -91.264 -11.877  62.058  1.00 53.44           C  
ATOM   1916  C   GLN A 256     -92.384 -12.631  62.771  1.00 53.44           C  
ATOM   1917  CB  GLN A 256     -91.854 -10.897  61.044  1.00 53.44           C  
ATOM   1918  O   GLN A 256     -92.854 -12.202  63.826  1.00 53.44           O  
ATOM   1919  CG  GLN A 256     -90.909  -9.766  60.661  1.00 53.44           C  
ATOM   1920  CD  GLN A 256     -91.642  -8.518  60.203  1.00 53.44           C  
ATOM   1921  NE2 GLN A 256     -90.887  -7.483  59.852  1.00 53.44           N  
ATOM   1922  OE1 GLN A 256     -92.876  -8.486  60.164  1.00 53.44           O  
ATOM   1923  N   ALA A 257     -92.499 -13.974  62.653  1.00 54.46           N  
ATOM   1924  CA  ALA A 257     -93.537 -14.684  63.395  1.00 54.46           C  
ATOM   1925  C   ALA A 257     -92.929 -15.560  64.487  1.00 54.46           C  
ATOM   1926  CB  ALA A 257     -94.383 -15.531  62.448  1.00 54.46           C  
ATOM   1927  O   ALA A 257     -93.488 -15.678  65.580  1.00 54.46           O  
ATOM   1928  N   GLU A 258     -91.636 -15.928  64.521  1.00 51.97           N  
ATOM   1929  CA  GLU A 258     -91.061 -16.784  65.555  1.00 51.97           C  
ATOM   1930  C   GLU A 258     -90.075 -16.011  66.427  1.00 51.97           C  
ATOM   1931  CB  GLU A 258     -90.368 -17.995  64.925  1.00 51.97           C  
ATOM   1932  O   GLU A 258     -89.888 -16.338  67.600  1.00 51.97           O  
ATOM   1933  CG  GLU A 258     -91.330 -19.015  64.333  1.00 51.97           C  
ATOM   1934  CD  GLU A 258     -90.630 -20.234  63.754  1.00 51.97           C  
ATOM   1935  OE1 GLU A 258     -91.322 -21.192  63.341  1.00 51.97           O  
ATOM   1936  OE2 GLU A 258     -89.380 -20.232  63.713  1.00 51.97           O  
ATOM   1937  N   THR A 259     -89.592 -14.759  65.975  1.00 56.22           N  
ATOM   1938  CA  THR A 259     -88.711 -13.932  66.793  1.00 56.22           C  
ATOM   1939  C   THR A 259     -89.522 -13.029  67.717  1.00 56.22           C  
ATOM   1940  CB  THR A 259     -87.781 -13.072  65.917  1.00 56.22           C  
ATOM   1941  O   THR A 259     -88.990 -12.490  68.690  1.00 56.22           O  
ATOM   1942  CG2 THR A 259     -86.690 -13.922  65.274  1.00 56.22           C  
ATOM   1943  OG1 THR A 259     -88.552 -12.444  64.885  1.00 56.22           O  
ATOM   1944  N   ARG A 260     -90.874 -13.137  67.567  1.00 49.01           N  
ATOM   1945  CA  ARG A 260     -91.604 -12.411  68.602  1.00 49.01           C  
ATOM   1946  C   ARG A 260     -91.829 -13.287  69.830  1.00 49.01           C  
ATOM   1947  CB  ARG A 260     -92.945 -11.909  68.062  1.00 49.01           C  
ATOM   1948  O   ARG A 260     -91.721 -12.815  70.963  1.00 49.01           O  
ATOM   1949  CG  ARG A 260     -93.472 -10.673  68.774  1.00 49.01           C  
ATOM   1950  CD  ARG A 260     -94.693 -10.096  68.072  1.00 49.01           C  
ATOM   1951  NE  ARG A 260     -95.447  -9.205  68.949  1.00 49.01           N  
ATOM   1952  NH1 ARG A 260     -95.509  -7.447  67.452  1.00 49.01           N  
ATOM   1953  NH2 ARG A 260     -96.502  -7.243  69.508  1.00 49.01           N  
ATOM   1954  CZ  ARG A 260     -95.818  -7.967  68.634  1.00 49.01           C  
ATOM   1955  N   ASP A 261     -91.325 -14.546  69.991  1.00 49.22           N  
ATOM   1956  CA  ASP A 261     -91.649 -15.268  71.217  1.00 49.22           C  
ATOM   1957  C   ASP A 261     -90.421 -15.983  71.775  1.00 49.22           C  
ATOM   1958  CB  ASP A 261     -92.775 -16.273  70.967  1.00 49.22           C  
ATOM   1959  O   ASP A 261     -90.322 -16.208  72.983  1.00 49.22           O  
ATOM   1960  CG  ASP A 261     -94.149 -15.629  70.934  1.00 49.22           C  
ATOM   1961  OD1 ASP A 261     -94.311 -14.509  71.465  1.00 49.22           O  
ATOM   1962  OD2 ASP A 261     -95.080 -16.247  70.373  1.00 49.22           O  
ATOM   1963  N   ALA A 262     -89.133 -16.028  71.225  1.00 53.07           N  
ATOM   1964  CA  ALA A 262     -87.977 -16.610  71.902  1.00 53.07           C  
ATOM   1965  C   ALA A 262     -86.959 -15.534  72.272  1.00 53.07           C  
ATOM   1966  CB  ALA A 262     -87.326 -17.675  71.023  1.00 53.07           C  
ATOM   1967  O   ALA A 262     -85.965 -15.817  72.946  1.00 53.07           O  
ATOM   1968  N   LEU A 263     -87.188 -14.220  71.939  1.00 55.93           N  
ATOM   1969  CA  LEU A 263     -86.277 -13.128  72.263  1.00 55.93           C  
ATOM   1970  C   LEU A 263     -86.463 -12.675  73.708  1.00 55.93           C  
ATOM   1971  CB  LEU A 263     -86.497 -11.947  71.314  1.00 55.93           C  
ATOM   1972  O   LEU A 263     -85.619 -11.960  74.252  1.00 55.93           O  
ATOM   1973  CG  LEU A 263     -85.992 -12.126  69.881  1.00 55.93           C  
ATOM   1974  CD1 LEU A 263     -86.631 -11.091  68.961  1.00 55.93           C  
ATOM   1975  CD2 LEU A 263     -84.471 -12.025  69.833  1.00 55.93           C  
ATOM   1976  N   LYS A 264     -87.189 -13.513  74.625  1.00 52.26           N  
ATOM   1977  CA  LYS A 264     -87.166 -12.856  75.928  1.00 52.26           C  
ATOM   1978  C   LYS A 264     -86.431 -13.706  76.960  1.00 52.26           C  
ATOM   1979  CB  LYS A 264     -88.589 -12.564  76.408  1.00 52.26           C  
ATOM   1980  O   LYS A 264     -85.859 -13.176  77.915  1.00 52.26           O  
ATOM   1981  CG  LYS A 264     -89.397 -11.695  75.455  1.00 52.26           C  
ATOM   1982  CD  LYS A 264     -90.793 -11.419  75.998  1.00 52.26           C  
ATOM   1983  CE  LYS A 264     -91.621 -10.595  75.022  1.00 52.26           C  
ATOM   1984  NZ  LYS A 264     -93.065 -10.573  75.401  1.00 52.26           N  
ATOM   1985  N   CYS A 265     -85.685 -14.871  76.616  1.00 52.94           N  
ATOM   1986  CA  CYS A 265     -84.995 -15.391  77.792  1.00 52.94           C  
ATOM   1987  C   CYS A 265     -83.560 -15.780  77.455  1.00 52.94           C  
ATOM   1988  CB  CYS A 265     -85.740 -16.597  78.361  1.00 52.94           C  
ATOM   1989  O   CYS A 265     -82.738 -15.972  78.352  1.00 52.94           O  
ATOM   1990  SG  CYS A 265     -87.202 -16.160  79.327  1.00 52.94           S  
ATOM   1991  N   ASP A 266     -82.774 -15.059  76.512  1.00 64.09           N  
ATOM   1992  CA  ASP A 266     -81.328 -15.102  76.314  1.00 64.09           C  
ATOM   1993  C   ASP A 266     -80.829 -13.829  75.634  1.00 64.09           C  
ATOM   1994  CB  ASP A 266     -80.936 -16.328  75.487  1.00 64.09           C  
ATOM   1995  O   ASP A 266     -80.113 -13.893  74.633  1.00 64.09           O  
ATOM   1996  CG  ASP A 266     -79.495 -16.754  75.705  1.00 64.09           C  
ATOM   1997  OD1 ASP A 266     -78.816 -16.182  76.585  1.00 64.09           O  
ATOM   1998  OD2 ASP A 266     -79.033 -17.668  74.988  1.00 64.09           O  
ATOM   1999  N   VAL A 267     -81.457 -12.791  75.822  1.00 78.57           N  
ATOM   2000  CA  VAL A 267     -81.038 -11.515  75.253  1.00 78.57           C  
ATOM   2001  C   VAL A 267     -79.719 -11.075  75.884  1.00 78.57           C  
ATOM   2002  CB  VAL A 267     -82.114 -10.424  75.452  1.00 78.57           C  
ATOM   2003  O   VAL A 267     -78.807 -10.629  75.184  1.00 78.57           O  
ATOM   2004  CG1 VAL A 267     -81.592  -9.061  75.001  1.00 78.57           C  
ATOM   2005  CG2 VAL A 267     -83.390 -10.788  74.694  1.00 78.57           C  
ATOM   2006  N   THR A 268     -79.602 -11.382  77.176  1.00 81.38           N  
ATOM   2007  CA  THR A 268     -78.378 -10.908  77.812  1.00 81.38           C  
ATOM   2008  C   THR A 268     -77.177 -11.733  77.358  1.00 81.38           C  
ATOM   2009  CB  THR A 268     -78.489 -10.960  79.347  1.00 81.38           C  
ATOM   2010  O   THR A 268     -76.109 -11.184  77.081  1.00 81.38           O  
ATOM   2011  CG2 THR A 268     -77.344 -10.200  80.007  1.00 81.38           C  
ATOM   2012  OG1 THR A 268     -79.733 -10.374  79.750  1.00 81.38           O  
ATOM   2013  N   SER A 269     -77.191 -13.066  77.318  1.00 82.48           N  
ATOM   2014  CA  SER A 269     -76.144 -13.949  76.814  1.00 82.48           C  
ATOM   2015  C   SER A 269     -75.831 -13.656  75.350  1.00 82.48           C  
ATOM   2016  CB  SER A 269     -76.555 -15.413  76.972  1.00 82.48           C  
ATOM   2017  O   SER A 269     -74.664 -13.624  74.954  1.00 82.48           O  
ATOM   2018  OG  SER A 269     -75.652 -16.266  76.289  1.00 82.48           O  
ATOM   2019  N   ALA A 270     -76.757 -13.459  74.573  1.00 86.09           N  
ATOM   2020  CA  ALA A 270     -76.585 -13.093  73.169  1.00 86.09           C  
ATOM   2021  C   ALA A 270     -75.876 -11.748  73.036  1.00 86.09           C  
ATOM   2022  CB  ALA A 270     -77.937 -13.051  72.461  1.00 86.09           C  
ATOM   2023  O   ALA A 270     -74.997 -11.584  72.188  1.00 86.09           O  
ATOM   2024  N   LEU A 271     -76.268 -10.828  73.881  1.00 88.51           N  
ATOM   2025  CA  LEU A 271     -75.630  -9.517  73.825  1.00 88.51           C  
ATOM   2026  C   LEU A 271     -74.163  -9.609  74.232  1.00 88.51           C  
ATOM   2027  CB  LEU A 271     -76.362  -8.525  74.731  1.00 88.51           C  
ATOM   2028  O   LEU A 271     -73.308  -8.943  73.642  1.00 88.51           O  
ATOM   2029  CG  LEU A 271     -77.736  -8.055  74.251  1.00 88.51           C  
ATOM   2030  CD1 LEU A 271     -78.408  -7.200  75.321  1.00 88.51           C  
ATOM   2031  CD2 LEU A 271     -77.610  -7.281  72.943  1.00 88.51           C  
ATOM   2032  N   ARG A 272     -73.808 -10.432  75.267  1.00 90.47           N  
ATOM   2033  CA  ARG A 272     -72.421 -10.635  75.674  1.00 90.47           C  
ATOM   2034  C   ARG A 272     -71.619 -11.313  74.568  1.00 90.47           C  
ATOM   2035  CB  ARG A 272     -72.353 -11.467  76.956  1.00 90.47           C  
ATOM   2036  O   ARG A 272     -70.475 -10.938  74.305  1.00 90.47           O  
ATOM   2037  CG  ARG A 272     -72.489 -10.649  78.230  1.00 90.47           C  
ATOM   2038  CD  ARG A 272     -72.252 -11.495  79.473  1.00 90.47           C  
ATOM   2039  NE  ARG A 272     -73.506 -11.971  80.049  1.00 90.47           N  
ATOM   2040  NH1 ARG A 272     -73.396 -14.066  79.082  1.00 90.47           N  
ATOM   2041  NH2 ARG A 272     -75.170 -13.509  80.424  1.00 90.47           N  
ATOM   2042  CZ  ARG A 272     -74.021 -13.181  79.850  1.00 90.47           C  
ATOM   2043  N   GLU A 273     -72.078 -12.317  73.974  1.00 90.30           N  
ATOM   2044  CA  GLU A 273     -71.446 -12.990  72.843  1.00 90.30           C  
ATOM   2045  C   GLU A 273     -71.235 -12.029  71.677  1.00 90.30           C  
ATOM   2046  CB  GLU A 273     -72.285 -14.189  72.393  1.00 90.30           C  
ATOM   2047  O   GLU A 273     -70.184 -12.048  71.033  1.00 90.30           O  
ATOM   2048  CG  GLU A 273     -71.631 -15.021  71.299  1.00 90.30           C  
ATOM   2049  CD  GLU A 273     -72.410 -16.281  70.958  1.00 90.30           C  
ATOM   2050  OE1 GLU A 273     -71.943 -17.071  70.106  1.00 90.30           O  
ATOM   2051  OE2 GLU A 273     -73.497 -16.479  71.545  1.00 90.30           O  
ATOM   2052  N   ILE A 274     -72.225 -11.215  71.291  1.00 91.66           N  
ATOM   2053  CA  ILE A 274     -72.108 -10.239  70.212  1.00 91.66           C  
ATOM   2054  C   ILE A 274     -70.978  -9.260  70.523  1.00 91.66           C  
ATOM   2055  CB  ILE A 274     -73.434  -9.476  69.994  1.00 91.66           C  
ATOM   2056  O   ILE A 274     -70.178  -8.928  69.645  1.00 91.66           O  
ATOM   2057  CG1 ILE A 274     -74.511 -10.422  69.450  1.00 91.66           C  
ATOM   2058  CG2 ILE A 274     -73.223  -8.287  69.052  1.00 91.66           C  
ATOM   2059  CD1 ILE A 274     -75.899  -9.801  69.377  1.00 91.66           C  
ATOM   2060  N   ARG A 275     -71.014  -8.809  71.827  1.00 93.11           N  
ATOM   2061  CA  ARG A 275     -69.940  -7.903  72.221  1.00 93.11           C  
ATOM   2062  C   ARG A 275     -68.577  -8.571  72.070  1.00 93.11           C  
ATOM   2063  CB  ARG A 275     -70.136  -7.433  73.664  1.00 93.11           C  
ATOM   2064  O   ARG A 275     -67.633  -7.960  71.566  1.00 93.11           O  
ATOM   2065  CG  ARG A 275     -69.225  -6.283  74.066  1.00 93.11           C  
ATOM   2066  CD  ARG A 275     -69.572  -5.745  75.447  1.00 93.11           C  
ATOM   2067  NE  ARG A 275     -68.773  -4.571  75.785  1.00 93.11           N  
ATOM   2068  NH1 ARG A 275     -70.137  -3.884  77.518  1.00 93.11           N  
ATOM   2069  NH2 ARG A 275     -68.263  -2.679  76.982  1.00 93.11           N  
ATOM   2070  CZ  ARG A 275     -69.059  -3.714  76.761  1.00 93.11           C  
ATOM   2071  N   ALA A 276     -68.392  -9.838  72.591  1.00 92.75           N  
ATOM   2072  CA  ALA A 276     -67.144 -10.589  72.477  1.00 92.75           C  
ATOM   2073  C   ALA A 276     -66.733 -10.752  71.017  1.00 92.75           C  
ATOM   2074  CB  ALA A 276     -67.283 -11.956  73.143  1.00 92.75           C  
ATOM   2075  O   ALA A 276     -65.555 -10.615  70.678  1.00 92.75           O  
ATOM   2076  N   GLN A 277     -67.605 -11.007  70.106  1.00 93.92           N  
ATOM   2077  CA  GLN A 277     -67.322 -11.145  68.681  1.00 93.92           C  
ATOM   2078  C   GLN A 277     -66.863  -9.819  68.081  1.00 93.92           C  
ATOM   2079  CB  GLN A 277     -68.554 -11.660  67.936  1.00 93.92           C  
ATOM   2080  O   GLN A 277     -65.934  -9.787  67.270  1.00 93.92           O  
ATOM   2081  CG  GLN A 277     -68.886 -13.117  68.230  1.00 93.92           C  
ATOM   2082  CD  GLN A 277     -70.105 -13.606  67.471  1.00 93.92           C  
ATOM   2083  NE2 GLN A 277     -70.412 -14.891  67.607  1.00 93.92           N  
ATOM   2084  OE1 GLN A 277     -70.767 -12.834  66.769  1.00 93.92           O  
ATOM   2085  N   LEU A 278     -67.547  -8.763  68.397  1.00 93.48           N  
ATOM   2086  CA  LEU A 278     -67.189  -7.465  67.834  1.00 93.48           C  
ATOM   2087  C   LEU A 278     -65.814  -7.022  68.320  1.00 93.48           C  
ATOM   2088  CB  LEU A 278     -68.238  -6.413  68.203  1.00 93.48           C  
ATOM   2089  O   LEU A 278     -65.023  -6.477  67.547  1.00 93.48           O  
ATOM   2090  CG  LEU A 278     -69.586  -6.518  67.488  1.00 93.48           C  
ATOM   2091  CD1 LEU A 278     -70.559  -5.480  68.036  1.00 93.48           C  
ATOM   2092  CD2 LEU A 278     -69.407  -6.350  65.983  1.00 93.48           C  
ATOM   2093  N   GLU A 279     -65.669  -7.272  69.648  1.00 94.27           N  
ATOM   2094  CA  GLU A 279     -64.356  -6.937  70.191  1.00 94.27           C  
ATOM   2095  C   GLU A 279     -63.258  -7.769  69.535  1.00 94.27           C  
ATOM   2096  CB  GLU A 279     -64.334  -7.140  71.708  1.00 94.27           C  
ATOM   2097  O   GLU A 279     -62.187  -7.251  69.214  1.00 94.27           O  
ATOM   2098  CG  GLU A 279     -65.119  -6.090  72.481  1.00 94.27           C  
ATOM   2099  CD  GLU A 279     -65.205  -6.380  73.970  1.00 94.27           C  
ATOM   2100  OE1 GLU A 279     -65.782  -5.557  74.717  1.00 94.27           O  
ATOM   2101  OE2 GLU A 279     -64.691  -7.439  74.395  1.00 94.27           O  
ATOM   2102  N   GLY A 280     -63.463  -9.078  69.414  1.00 94.01           N  
ATOM   2103  CA  GLY A 280     -62.520  -9.919  68.694  1.00 94.01           C  
ATOM   2104  C   GLY A 280     -62.278  -9.459  67.269  1.00 94.01           C  
ATOM   2105  O   GLY A 280     -61.133  -9.405  66.815  1.00 94.01           O  
ATOM   2106  N   HIS A 281     -63.377  -9.136  66.598  1.00 95.16           N  
ATOM   2107  CA  HIS A 281     -63.279  -8.661  65.222  1.00 95.16           C  
ATOM   2108  C   HIS A 281     -62.505  -7.349  65.146  1.00 95.16           C  
ATOM   2109  CB  HIS A 281     -64.673  -8.484  64.616  1.00 95.16           C  
ATOM   2110  O   HIS A 281     -61.703  -7.149  64.232  1.00 95.16           O  
ATOM   2111  CG  HIS A 281     -64.654  -8.100  63.171  1.00 95.16           C  
ATOM   2112  CD2 HIS A 281     -64.294  -8.801  62.070  1.00 95.16           C  
ATOM   2113  ND1 HIS A 281     -65.038  -6.854  62.727  1.00 95.16           N  
ATOM   2114  CE1 HIS A 281     -64.915  -6.805  61.411  1.00 95.16           C  
ATOM   2115  NE2 HIS A 281     -64.466  -7.974  60.988  1.00 95.16           N  
ATOM   2116  N   ALA A 282     -62.780  -6.434  66.031  1.00 94.08           N  
ATOM   2117  CA  ALA A 282     -62.097  -5.144  66.053  1.00 94.08           C  
ATOM   2118  C   ALA A 282     -60.589  -5.324  66.203  1.00 94.08           C  
ATOM   2119  CB  ALA A 282     -62.641  -4.272  67.182  1.00 94.08           C  
ATOM   2120  O   ALA A 282     -59.807  -4.666  65.512  1.00 94.08           O  
ATOM   2121  N   VAL A 283     -60.165  -6.264  67.203  1.00 95.14           N  
ATOM   2122  CA  VAL A 283     -58.750  -6.536  67.434  1.00 95.14           C  
ATOM   2123  C   VAL A 283     -58.138  -7.179  66.191  1.00 95.14           C  
ATOM   2124  CB  VAL A 283     -58.540  -7.447  68.663  1.00 95.14           C  
ATOM   2125  O   VAL A 283     -57.059  -6.781  65.746  1.00 95.14           O  
ATOM   2126  CG1 VAL A 283     -57.080  -7.882  68.770  1.00 95.14           C  
ATOM   2127  CG2 VAL A 283     -58.983  -6.732  69.939  1.00 95.14           C  
ATOM   2128  N   GLN A 284     -58.790  -8.191  65.613  1.00 95.70           N  
ATOM   2129  CA  GLN A 284     -58.300  -8.860  64.412  1.00 95.70           C  
ATOM   2130  C   GLN A 284     -58.222  -7.892  63.236  1.00 95.70           C  
ATOM   2131  CB  GLN A 284     -59.196 -10.048  64.056  1.00 95.70           C  
ATOM   2132  O   GLN A 284     -57.268  -7.930  62.456  1.00 95.70           O  
ATOM   2133  CG  GLN A 284     -59.076 -11.220  65.021  1.00 95.70           C  
ATOM   2134  CD  GLN A 284     -60.052 -12.339  64.710  1.00 95.70           C  
ATOM   2135  NE2 GLN A 284     -60.098 -13.345  65.577  1.00 95.70           N  
ATOM   2136  OE1 GLN A 284     -60.760 -12.299  63.699  1.00 95.70           O  
ATOM   2137  N   SER A 285     -59.253  -7.077  63.084  1.00 93.18           N  
ATOM   2138  CA  SER A 285     -59.280  -6.097  62.004  1.00 93.18           C  
ATOM   2139  C   SER A 285     -58.097  -5.139  62.097  1.00 93.18           C  
ATOM   2140  CB  SER A 285     -60.589  -5.308  62.028  1.00 93.18           C  
ATOM   2141  O   SER A 285     -57.474  -4.813  61.084  1.00 93.18           O  
ATOM   2142  OG  SER A 285     -60.609  -4.335  60.997  1.00 93.18           O  
ATOM   2143  N   THR A 286     -57.864  -4.731  63.353  1.00 95.74           N  
ATOM   2144  CA  THR A 286     -56.735  -3.830  63.553  1.00 95.74           C  
ATOM   2145  C   THR A 286     -55.417  -4.540  63.253  1.00 95.74           C  
ATOM   2146  CB  THR A 286     -56.708  -3.279  64.990  1.00 95.74           C  
ATOM   2147  O   THR A 286     -54.526  -3.965  62.623  1.00 95.74           O  
ATOM   2148  CG2 THR A 286     -57.972  -2.482  65.297  1.00 95.74           C  
ATOM   2149  OG1 THR A 286     -56.608  -4.370  65.913  1.00 95.74           O  
ATOM   2150  N   LEU A 287     -55.172  -5.748  63.724  1.00 95.94           N  
ATOM   2151  CA  LEU A 287     -53.963  -6.525  63.472  1.00 95.94           C  
ATOM   2152  C   LEU A 287     -53.785  -6.786  61.980  1.00 95.94           C  
ATOM   2153  CB  LEU A 287     -54.011  -7.853  64.233  1.00 95.94           C  
ATOM   2154  O   LEU A 287     -52.674  -6.678  61.455  1.00 95.94           O  
ATOM   2155  CG  LEU A 287     -53.781  -7.778  65.743  1.00 95.94           C  
ATOM   2156  CD1 LEU A 287     -53.979  -9.150  66.378  1.00 95.94           C  
ATOM   2157  CD2 LEU A 287     -52.388  -7.238  66.046  1.00 95.94           C  
ATOM   2158  N   GLN A 288     -54.895  -7.126  61.310  1.00 95.05           N  
ATOM   2159  CA  GLN A 288     -54.845  -7.368  59.872  1.00 95.05           C  
ATOM   2160  C   GLN A 288     -54.456  -6.101  59.114  1.00 95.05           C  
ATOM   2161  CB  GLN A 288     -56.192  -7.888  59.367  1.00 95.05           C  
ATOM   2162  O   GLN A 288     -53.676  -6.156  58.161  1.00 95.05           O  
ATOM   2163  CG  GLN A 288     -56.503  -9.313  59.804  1.00 95.05           C  
ATOM   2164  CD  GLN A 288     -57.802  -9.836  59.220  1.00 95.05           C  
ATOM   2165  NE2 GLN A 288     -58.067 -11.123  59.420  1.00 95.05           N  
ATOM   2166  OE1 GLN A 288     -58.561  -9.090  58.594  1.00 95.05           O  
ATOM   2167  N   SER A 289     -55.021  -4.997  59.544  1.00 95.16           N  
ATOM   2168  CA  SER A 289     -54.689  -3.732  58.897  1.00 95.16           C  
ATOM   2169  C   SER A 289     -53.220  -3.375  59.101  1.00 95.16           C  
ATOM   2170  CB  SER A 289     -55.575  -2.606  59.433  1.00 95.16           C  
ATOM   2171  O   SER A 289     -52.555  -2.908  58.175  1.00 95.16           O  
ATOM   2172  OG  SER A 289     -55.190  -1.358  58.883  1.00 95.16           O  
ATOM   2173  N   GLU A 290     -52.733  -3.624  60.314  1.00 95.74           N  
ATOM   2174  CA  GLU A 290     -51.323  -3.374  60.596  1.00 95.74           C  
ATOM   2175  C   GLU A 290     -50.423  -4.269  59.748  1.00 95.74           C  
ATOM   2176  CB  GLU A 290     -51.025  -3.586  62.082  1.00 95.74           C  
ATOM   2177  O   GLU A 290     -49.400  -3.817  59.229  1.00 95.74           O  
ATOM   2178  CG  GLU A 290     -51.654  -2.540  62.991  1.00 95.74           C  
ATOM   2179  CD  GLU A 290     -51.321  -2.743  64.460  1.00 95.74           C  
ATOM   2180  OE1 GLU A 290     -51.587  -1.830  65.275  1.00 95.74           O  
ATOM   2181  OE2 GLU A 290     -50.790  -3.823  64.800  1.00 95.74           O  
ATOM   2182  N   GLU A 291     -50.724  -5.496  59.702  1.00 96.32           N  
ATOM   2183  CA  GLU A 291     -49.942  -6.420  58.885  1.00 96.32           C  
ATOM   2184  C   GLU A 291     -49.988  -6.028  57.411  1.00 96.32           C  
ATOM   2185  CB  GLU A 291     -50.446  -7.854  59.065  1.00 96.32           C  
ATOM   2186  O   GLU A 291     -48.972  -6.085  56.716  1.00 96.32           O  
ATOM   2187  CG  GLU A 291     -50.083  -8.470  60.408  1.00 96.32           C  
ATOM   2188  CD  GLU A 291     -50.832  -9.761  60.698  1.00 96.32           C  
ATOM   2189  OE1 GLU A 291     -50.658 -10.328  61.801  1.00 96.32           O  
ATOM   2190  OE2 GLU A 291     -51.597 -10.210  59.815  1.00 96.32           O  
ATOM   2191  N   TRP A 292     -51.222  -5.665  56.977  1.00 96.12           N  
ATOM   2192  CA  TRP A 292     -51.381  -5.212  55.599  1.00 96.12           C  
ATOM   2193  C   TRP A 292     -50.475  -4.019  55.310  1.00 96.12           C  
ATOM   2194  CB  TRP A 292     -52.840  -4.840  55.320  1.00 96.12           C  
ATOM   2195  O   TRP A 292     -49.800  -3.979  54.278  1.00 96.12           O  
ATOM   2196  CG  TRP A 292     -53.099  -4.414  53.906  1.00 96.12           C  
ATOM   2197  CD1 TRP A 292     -53.333  -5.225  52.830  1.00 96.12           C  
ATOM   2198  CD2 TRP A 292     -53.147  -3.071  53.414  1.00 96.12           C  
ATOM   2199  CE2 TRP A 292     -53.415  -3.142  52.029  1.00 96.12           C  
ATOM   2200  CE3 TRP A 292     -52.989  -1.813  54.011  1.00 96.12           C  
ATOM   2201  NE1 TRP A 292     -53.524  -4.466  51.699  1.00 96.12           N  
ATOM   2202  CH2 TRP A 292     -53.370  -0.784  51.840  1.00 96.12           C  
ATOM   2203  CZ2 TRP A 292     -53.529  -2.002  51.231  1.00 96.12           C  
ATOM   2204  CZ3 TRP A 292     -53.103  -0.679  53.215  1.00 96.12           C  
ATOM   2205  N   PHE A 293     -50.418  -3.052  56.209  1.00 95.42           N  
ATOM   2206  CA  PHE A 293     -49.589  -1.866  56.027  1.00 95.42           C  
ATOM   2207  C   PHE A 293     -48.110  -2.219  56.128  1.00 95.42           C  
ATOM   2208  CB  PHE A 293     -49.946  -0.795  57.062  1.00 95.42           C  
ATOM   2209  O   PHE A 293     -47.283  -1.666  55.399  1.00 95.42           O  
ATOM   2210  CG  PHE A 293     -51.210  -0.042  56.746  1.00 95.42           C  
ATOM   2211  CD1 PHE A 293     -51.297   0.751  55.608  1.00 95.42           C  
ATOM   2212  CD2 PHE A 293     -52.311  -0.126  57.587  1.00 95.42           C  
ATOM   2213  CE1 PHE A 293     -52.466   1.449  55.313  1.00 95.42           C  
ATOM   2214  CE2 PHE A 293     -53.482   0.569  57.299  1.00 95.42           C  
ATOM   2215  CZ  PHE A 293     -53.557   1.356  56.162  1.00 95.42           C  
ATOM   2216  N   ARG A 294     -47.760  -3.092  56.961  1.00 97.22           N  
ATOM   2217  CA  ARG A 294     -46.372  -3.518  57.113  1.00 97.22           C  
ATOM   2218  C   ARG A 294     -45.852  -4.159  55.831  1.00 97.22           C  
ATOM   2219  CB  ARG A 294     -46.235  -4.496  58.281  1.00 97.22           C  
ATOM   2220  O   ARG A 294     -44.758  -3.832  55.367  1.00 97.22           O  
ATOM   2221  CG  ARG A 294     -44.800  -4.722  58.730  1.00 97.22           C  
ATOM   2222  CD  ARG A 294     -44.726  -5.640  59.942  1.00 97.22           C  
ATOM   2223  NE  ARG A 294     -43.924  -6.829  59.670  1.00 97.22           N  
ATOM   2224  NH1 ARG A 294     -43.544  -7.335  61.892  1.00 97.22           N  
ATOM   2225  NH2 ARG A 294     -42.669  -8.665  60.243  1.00 97.22           N  
ATOM   2226  CZ  ARG A 294     -43.381  -7.607  60.602  1.00 97.22           C  
ATOM   2227  N   VAL A 295     -46.598  -5.103  55.294  1.00 96.99           N  
ATOM   2228  CA  VAL A 295     -46.201  -5.786  54.067  1.00 96.99           C  
ATOM   2229  C   VAL A 295     -46.107  -4.780  52.922  1.00 96.99           C  
ATOM   2230  CB  VAL A 295     -47.189  -6.917  53.702  1.00 96.99           C  
ATOM   2231  O   VAL A 295     -45.151  -4.804  52.143  1.00 96.99           O  
ATOM   2232  CG1 VAL A 295     -46.894  -7.462  52.306  1.00 96.99           C  
ATOM   2233  CG2 VAL A 295     -47.125  -8.036  54.740  1.00 96.99           C  
ATOM   2234  N   ARG A 296     -47.136  -3.893  52.862  1.00 97.05           N  
ATOM   2235  CA  ARG A 296     -47.124  -2.892  51.799  1.00 97.05           C  
ATOM   2236  C   ARG A 296     -45.929  -1.956  51.941  1.00 97.05           C  
ATOM   2237  CB  ARG A 296     -48.425  -2.086  51.807  1.00 97.05           C  
ATOM   2238  O   ARG A 296     -45.279  -1.617  50.950  1.00 97.05           O  
ATOM   2239  CG  ARG A 296     -48.560  -1.125  50.636  1.00 97.05           C  
ATOM   2240  CD  ARG A 296     -48.630  -1.862  49.306  1.00 97.05           C  
ATOM   2241  NE  ARG A 296     -48.860  -0.945  48.193  1.00 97.05           N  
ATOM   2242  NH1 ARG A 296     -48.546  -2.536  46.548  1.00 97.05           N  
ATOM   2243  NH2 ARG A 296     -49.040  -0.372  45.976  1.00 97.05           N  
ATOM   2244  CZ  ARG A 296     -48.815  -1.287  46.908  1.00 97.05           C  
ATOM   2245  N   LEU A 297     -45.634  -1.578  53.132  1.00 97.39           N  
ATOM   2246  CA  LEU A 297     -44.480  -0.718  53.373  1.00 97.39           C  
ATOM   2247  C   LEU A 297     -43.183  -1.436  53.017  1.00 97.39           C  
ATOM   2248  CB  LEU A 297     -44.443  -0.268  54.836  1.00 97.39           C  
ATOM   2249  O   LEU A 297     -42.274  -0.836  52.438  1.00 97.39           O  
ATOM   2250  CG  LEU A 297     -45.406   0.855  55.224  1.00 97.39           C  
ATOM   2251  CD1 LEU A 297     -45.389   1.069  56.734  1.00 97.39           C  
ATOM   2252  CD2 LEU A 297     -45.047   2.144  54.493  1.00 97.39           C  
ATOM   2253  N   ASP A 298     -43.070  -2.701  53.413  1.00 97.05           N  
ATOM   2254  CA  ASP A 298     -41.895  -3.500  53.077  1.00 97.05           C  
ATOM   2255  C   ASP A 298     -41.736  -3.633  51.564  1.00 97.05           C  
ATOM   2256  CB  ASP A 298     -41.985  -4.885  53.721  1.00 97.05           C  
ATOM   2257  O   ASP A 298     -40.629  -3.508  51.038  1.00 97.05           O  
ATOM   2258  CG  ASP A 298     -41.782  -4.854  55.225  1.00 97.05           C  
ATOM   2259  OD1 ASP A 298     -41.267  -3.844  55.751  1.00 97.05           O  
ATOM   2260  OD2 ASP A 298     -42.138  -5.850  55.891  1.00 97.05           O  
ATOM   2261  N   ARG A 299     -42.826  -3.882  50.910  1.00 96.73           N  
ATOM   2262  CA  ARG A 299     -42.789  -4.000  49.456  1.00 96.73           C  
ATOM   2263  C   ARG A 299     -42.370  -2.684  48.810  1.00 96.73           C  
ATOM   2264  CB  ARG A 299     -44.153  -4.438  48.916  1.00 96.73           C  
ATOM   2265  O   ARG A 299     -41.570  -2.673  47.873  1.00 96.73           O  
ATOM   2266  CG  ARG A 299     -44.485  -5.896  49.190  1.00 96.73           C  
ATOM   2267  CD  ARG A 299     -45.833  -6.287  48.603  1.00 96.73           C  
ATOM   2268  NE  ARG A 299     -46.183  -7.667  48.929  1.00 96.73           N  
ATOM   2269  NH1 ARG A 299     -48.336  -7.534  48.102  1.00 96.73           N  
ATOM   2270  NH2 ARG A 299     -47.576  -9.491  49.022  1.00 96.73           N  
ATOM   2271  CZ  ARG A 299     -47.364  -8.228  48.683  1.00 96.73           C  
ATOM   2272  N   LEU A 300     -42.994  -1.595  49.286  1.00 96.73           N  
ATOM   2273  CA  LEU A 300     -42.634  -0.282  48.761  1.00 96.73           C  
ATOM   2274  C   LEU A 300     -41.171   0.037  49.050  1.00 96.73           C  
ATOM   2275  CB  LEU A 300     -43.533   0.801  49.363  1.00 96.73           C  
ATOM   2276  O   LEU A 300     -40.471   0.585  48.196  1.00 96.73           O  
ATOM   2277  CG  LEU A 300     -43.333   2.221  48.831  1.00 96.73           C  
ATOM   2278  CD1 LEU A 300     -43.623   2.273  47.335  1.00 96.73           C  
ATOM   2279  CD2 LEU A 300     -44.219   3.205  49.587  1.00 96.73           C  
ATOM   2280  N   SER A 301     -40.621  -0.282  50.228  1.00 96.31           N  
ATOM   2281  CA  SER A 301     -39.227  -0.067  50.599  1.00 96.31           C  
ATOM   2282  C   SER A 301     -38.288  -0.880  49.714  1.00 96.31           C  
ATOM   2283  CB  SER A 301     -39.000  -0.431  52.067  1.00 96.31           C  
ATOM   2284  O   SER A 301     -37.233  -0.390  49.304  1.00 96.31           O  
ATOM   2285  OG  SER A 301     -39.154  -1.825  52.269  1.00 96.31           O  
ATOM   2286  N   GLU A 302     -38.621  -2.147  49.438  1.00 97.13           N  
ATOM   2287  CA  GLU A 302     -37.821  -2.991  48.555  1.00 97.13           C  
ATOM   2288  C   GLU A 302     -37.800  -2.440  47.133  1.00 97.13           C  
ATOM   2289  CB  GLU A 302     -38.355  -4.426  48.555  1.00 97.13           C  
ATOM   2290  O   GLU A 302     -36.757  -2.441  46.476  1.00 97.13           O  
ATOM   2291  CG  GLU A 302     -38.045  -5.198  49.830  1.00 97.13           C  
ATOM   2292  CD  GLU A 302     -38.697  -6.571  49.874  1.00 97.13           C  
ATOM   2293  OE1 GLU A 302     -38.520  -7.295  50.880  1.00 97.13           O  
ATOM   2294  OE2 GLU A 302     -39.389  -6.925  48.894  1.00 97.13           O  
ATOM   2295  N   ALA A 303     -39.024  -2.061  46.650  1.00 96.58           N  
ATOM   2296  CA  ALA A 303     -39.097  -1.469  45.317  1.00 96.58           C  
ATOM   2297  C   ALA A 303     -38.244  -0.207  45.229  1.00 96.58           C  
ATOM   2298  CB  ALA A 303     -40.547  -1.155  44.953  1.00 96.58           C  
ATOM   2299  O   ALA A 303     -37.568   0.024  44.224  1.00 96.58           O  
ATOM   2300  N   ALA A 304     -38.251   0.684  46.267  1.00 95.89           N  
ATOM   2301  CA  ALA A 304     -37.424   1.887  46.319  1.00 95.89           C  
ATOM   2302  C   ALA A 304     -35.940   1.534  46.276  1.00 95.89           C  
ATOM   2303  CB  ALA A 304     -37.740   2.696  47.574  1.00 95.89           C  
ATOM   2304  O   ALA A 304     -35.158   2.196  45.590  1.00 95.89           O  
ATOM   2305  N   LYS A 305     -35.477   0.433  46.950  1.00 96.88           N  
ATOM   2306  CA  LYS A 305     -34.086  -0.008  46.952  1.00 96.88           C  
ATOM   2307  C   LYS A 305     -33.663  -0.500  45.571  1.00 96.88           C  
ATOM   2308  CB  LYS A 305     -33.874  -1.113  47.989  1.00 96.88           C  
ATOM   2309  O   LYS A 305     -32.570  -0.179  45.100  1.00 96.88           O  
ATOM   2310  CG  LYS A 305     -33.967  -0.634  49.430  1.00 96.88           C  
ATOM   2311  CD  LYS A 305     -33.749  -1.777  50.413  1.00 96.88           C  
ATOM   2312  CE  LYS A 305     -33.885  -1.309  51.856  1.00 96.88           C  
ATOM   2313  NZ  LYS A 305     -33.839  -2.452  52.816  1.00 96.88           N  
ATOM   2314  N   VAL A 306     -34.481  -1.293  44.963  1.00 97.12           N  
ATOM   2315  CA  VAL A 306     -34.191  -1.813  43.631  1.00 97.12           C  
ATOM   2316  C   VAL A 306     -34.059  -0.657  42.642  1.00 97.12           C  
ATOM   2317  CB  VAL A 306     -35.282  -2.799  43.156  1.00 97.12           C  
ATOM   2318  O   VAL A 306     -33.152  -0.646  41.807  1.00 97.12           O  
ATOM   2319  CG1 VAL A 306     -35.077  -3.165  41.687  1.00 97.12           C  
ATOM   2320  CG2 VAL A 306     -35.282  -4.054  44.028  1.00 97.12           C  
ATOM   2321  N   ASN A 307     -35.031   0.294  42.748  1.00 96.12           N  
ATOM   2322  CA  ASN A 307     -34.981   1.461  41.874  1.00 96.12           C  
ATOM   2323  C   ASN A 307     -33.700   2.263  42.082  1.00 96.12           C  
ATOM   2324  CB  ASN A 307     -36.206   2.351  42.095  1.00 96.12           C  
ATOM   2325  O   ASN A 307     -33.076   2.705  41.116  1.00 96.12           O  
ATOM   2326  CG  ASN A 307     -36.306   3.471  41.078  1.00 96.12           C  
ATOM   2327  ND2 ASN A 307     -36.887   4.592  41.487  1.00 96.12           N  
ATOM   2328  OD1 ASN A 307     -35.865   3.328  39.935  1.00 96.12           O  
ATOM   2329  N   THR A 308     -33.266   2.492  43.382  1.00 97.05           N  
ATOM   2330  CA  THR A 308     -32.029   3.197  43.698  1.00 97.05           C  
ATOM   2331  C   THR A 308     -30.821   2.444  43.148  1.00 97.05           C  
ATOM   2332  CB  THR A 308     -31.868   3.390  45.217  1.00 97.05           C  
ATOM   2333  O   THR A 308     -29.891   3.055  42.616  1.00 97.05           O  
ATOM   2334  CG2 THR A 308     -32.960   4.298  45.775  1.00 97.05           C  
ATOM   2335  OG1 THR A 308     -31.945   2.115  45.866  1.00 97.05           O  
ATOM   2336  N   ASP A 309     -30.791   1.138  43.272  1.00 96.30           N  
ATOM   2337  CA  ASP A 309     -29.714   0.311  42.737  1.00 96.30           C  
ATOM   2338  C   ASP A 309     -29.666   0.391  41.213  1.00 96.30           C  
ATOM   2339  CB  ASP A 309     -29.882  -1.143  43.183  1.00 96.30           C  
ATOM   2340  O   ASP A 309     -28.586   0.468  40.624  1.00 96.30           O  
ATOM   2341  CG  ASP A 309     -29.559  -1.354  44.651  1.00 96.30           C  
ATOM   2342  OD1 ASP A 309     -28.938  -0.465  45.273  1.00 96.30           O  
ATOM   2343  OD2 ASP A 309     -29.926  -2.421  45.191  1.00 96.30           O  
ATOM   2344  N   ALA A 310     -30.848   0.297  40.581  1.00 95.29           N  
ATOM   2345  CA  ALA A 310     -30.922   0.413  39.127  1.00 95.29           C  
ATOM   2346  C   ALA A 310     -30.394   1.765  38.657  1.00 95.29           C  
ATOM   2347  CB  ALA A 310     -32.358   0.211  38.649  1.00 95.29           C  
ATOM   2348  O   ALA A 310     -29.679   1.846  37.656  1.00 95.29           O  
ATOM   2349  N   MET A 311     -30.722   2.861  39.428  1.00 96.52           N  
ATOM   2350  CA  MET A 311     -30.229   4.198  39.109  1.00 96.52           C  
ATOM   2351  C   MET A 311     -28.713   4.268  39.257  1.00 96.52           C  
ATOM   2352  CB  MET A 311     -30.891   5.245  40.008  1.00 96.52           C  
ATOM   2353  O   MET A 311     -28.029   4.853  38.415  1.00 96.52           O  
ATOM   2354  CG  MET A 311     -32.302   5.616  39.580  1.00 96.52           C  
ATOM   2355  SD  MET A 311     -33.016   6.961  40.604  1.00 96.52           S  
ATOM   2356  CE  MET A 311     -31.933   8.336  40.125  1.00 96.52           C  
ATOM   2357  N   ARG A 312     -28.182   3.599  40.311  1.00 97.30           N  
ATOM   2358  CA  ARG A 312     -26.738   3.575  40.523  1.00 97.30           C  
ATOM   2359  C   ARG A 312     -26.032   2.820  39.402  1.00 97.30           C  
ATOM   2360  CB  ARG A 312     -26.403   2.940  41.874  1.00 97.30           C  
ATOM   2361  O   ARG A 312     -24.998   3.266  38.901  1.00 97.30           O  
ATOM   2362  CG  ARG A 312     -26.602   3.872  43.059  1.00 97.30           C  
ATOM   2363  CD  ARG A 312     -26.139   3.235  44.362  1.00 97.30           C  
ATOM   2364  NE  ARG A 312     -27.152   2.342  44.915  1.00 97.30           N  
ATOM   2365  NH1 ARG A 312     -25.658   0.690  45.529  1.00 97.30           N  
ATOM   2366  NH2 ARG A 312     -27.899   0.421  45.930  1.00 97.30           N  
ATOM   2367  CZ  ARG A 312     -26.901   1.153  45.457  1.00 97.30           C  
ATOM   2368  N   SER A 313     -26.544   1.690  39.040  1.00 95.82           N  
ATOM   2369  CA  SER A 313     -25.974   0.908  37.948  1.00 95.82           C  
ATOM   2370  C   SER A 313     -25.987   1.693  36.641  1.00 95.82           C  
ATOM   2371  CB  SER A 313     -26.738  -0.405  37.772  1.00 95.82           C  
ATOM   2372  O   SER A 313     -25.026   1.643  35.871  1.00 95.82           O  
ATOM   2373  OG  SER A 313     -28.064  -0.161  37.338  1.00 95.82           O  
ATOM   2374  N   ALA A 314     -27.117   2.367  36.335  1.00 95.33           N  
ATOM   2375  CA  ALA A 314     -27.219   3.190  35.133  1.00 95.33           C  
ATOM   2376  C   ALA A 314     -26.191   4.318  35.152  1.00 95.33           C  
ATOM   2377  CB  ALA A 314     -28.628   3.761  34.997  1.00 95.33           C  
ATOM   2378  O   ALA A 314     -25.562   4.609  34.132  1.00 95.33           O  
ATOM   2379  N   GLN A 315     -25.950   4.948  36.279  1.00 97.58           N  
ATOM   2380  CA  GLN A 315     -24.954   6.002  36.434  1.00 97.58           C  
ATOM   2381  C   GLN A 315     -23.544   5.464  36.207  1.00 97.58           C  
ATOM   2382  CB  GLN A 315     -25.056   6.639  37.821  1.00 97.58           C  
ATOM   2383  O   GLN A 315     -22.710   6.133  35.593  1.00 97.58           O  
ATOM   2384  CG  GLN A 315     -26.267   7.544  37.994  1.00 97.58           C  
ATOM   2385  CD  GLN A 315     -26.350   8.154  39.381  1.00 97.58           C  
ATOM   2386  NE2 GLN A 315     -27.100   9.244  39.505  1.00 97.58           N  
ATOM   2387  OE1 GLN A 315     -25.746   7.650  40.333  1.00 97.58           O  
ATOM   2388  N   GLU A 316     -23.227   4.284  36.682  1.00 96.37           N  
ATOM   2389  CA  GLU A 316     -21.927   3.658  36.457  1.00 96.37           C  
ATOM   2390  C   GLU A 316     -21.703   3.369  34.975  1.00 96.37           C  
ATOM   2391  CB  GLU A 316     -21.804   2.367  37.269  1.00 96.37           C  
ATOM   2392  O   GLU A 316     -20.603   3.574  34.457  1.00 96.37           O  
ATOM   2393  CG  GLU A 316     -21.702   2.592  38.771  1.00 96.37           C  
ATOM   2394  CD  GLU A 316     -21.820   1.310  39.580  1.00 96.37           C  
ATOM   2395  OE1 GLU A 316     -21.801   1.377  40.830  1.00 96.37           O  
ATOM   2396  OE2 GLU A 316     -21.932   0.230  38.958  1.00 96.37           O  
ATOM   2397  N   GLU A 317     -22.731   2.916  34.314  1.00 94.32           N  
ATOM   2398  CA  GLU A 317     -22.627   2.656  32.882  1.00 94.32           C  
ATOM   2399  C   GLU A 317     -22.371   3.944  32.105  1.00 94.32           C  
ATOM   2400  CB  GLU A 317     -23.896   1.974  32.365  1.00 94.32           C  
ATOM   2401  O   GLU A 317     -21.565   3.963  31.172  1.00 94.32           O  
ATOM   2402  CG  GLU A 317     -24.075   0.548  32.865  1.00 94.32           C  
ATOM   2403  CD  GLU A 317     -25.393  -0.077  32.437  1.00 94.32           C  
ATOM   2404  OE1 GLU A 317     -25.699  -1.209  32.875  1.00 94.32           O  
ATOM   2405  OE2 GLU A 317     -26.126   0.570  31.655  1.00 94.32           O  
ATOM   2406  N   ILE A 318     -23.103   5.000  32.485  1.00 96.64           N  
ATOM   2407  CA  ILE A 318     -22.904   6.301  31.854  1.00 96.64           C  
ATOM   2408  C   ILE A 318     -21.457   6.750  32.046  1.00 96.64           C  
ATOM   2409  CB  ILE A 318     -23.874   7.360  32.423  1.00 96.64           C  
ATOM   2410  O   ILE A 318     -20.815   7.216  31.102  1.00 96.64           O  
ATOM   2411  CG1 ILE A 318     -25.313   7.050  31.996  1.00 96.64           C  
ATOM   2412  CG2 ILE A 318     -23.461   8.766  31.978  1.00 96.64           C  
ATOM   2413  CD1 ILE A 318     -26.361   7.924  32.671  1.00 96.64           C  
ATOM   2414  N   THR A 319     -20.970   6.601  33.268  1.00 96.55           N  
ATOM   2415  CA  THR A 319     -19.597   7.000  33.556  1.00 96.55           C  
ATOM   2416  C   THR A 319     -18.609   6.143  32.771  1.00 96.55           C  
ATOM   2417  CB  THR A 319     -19.289   6.897  35.061  1.00 96.55           C  
ATOM   2418  O   THR A 319     -17.579   6.638  32.309  1.00 96.55           O  
ATOM   2419  CG2 THR A 319     -20.185   7.828  35.871  1.00 96.55           C  
ATOM   2420  OG1 THR A 319     -19.504   5.548  35.495  1.00 96.55           O  
ATOM   2421  N   GLU A 320     -18.831   4.884  32.611  1.00 96.59           N  
ATOM   2422  CA  GLU A 320     -17.979   3.997  31.825  1.00 96.59           C  
ATOM   2423  C   GLU A 320     -17.974   4.398  30.352  1.00 96.59           C  
ATOM   2424  CB  GLU A 320     -18.436   2.543  31.972  1.00 96.59           C  
ATOM   2425  O   GLU A 320     -16.922   4.407  29.710  1.00 96.59           O  
ATOM   2426  CG  GLU A 320     -17.562   1.546  31.226  1.00 96.59           C  
ATOM   2427  CD  GLU A 320     -16.115   1.547  31.695  1.00 96.59           C  
ATOM   2428  OE1 GLU A 320     -15.216   1.211  30.892  1.00 96.59           O  
ATOM   2429  OE2 GLU A 320     -15.880   1.886  32.876  1.00 96.59           O  
ATOM   2430  N   TYR A 321     -19.187   4.675  29.838  1.00 96.31           N  
ATOM   2431  CA  TYR A 321     -19.273   5.098  28.445  1.00 96.31           C  
ATOM   2432  C   TYR A 321     -18.566   6.432  28.236  1.00 96.31           C  
ATOM   2433  CB  TYR A 321     -20.736   5.209  28.006  1.00 96.31           C  
ATOM   2434  O   TYR A 321     -17.931   6.649  27.201  1.00 96.31           O  
ATOM   2435  CG  TYR A 321     -21.405   3.874  27.782  1.00 96.31           C  
ATOM   2436  CD1 TYR A 321     -20.840   2.923  26.936  1.00 96.31           C  
ATOM   2437  CD2 TYR A 321     -22.604   3.563  28.415  1.00 96.31           C  
ATOM   2438  CE1 TYR A 321     -21.454   1.693  26.725  1.00 96.31           C  
ATOM   2439  CE2 TYR A 321     -23.227   2.336  28.211  1.00 96.31           C  
ATOM   2440  OH  TYR A 321     -23.257   0.192  27.161  1.00 96.31           O  
ATOM   2441  CZ  TYR A 321     -22.645   1.409  27.366  1.00 96.31           C  
ATOM   2442  N   ARG A 322     -18.650   7.284  29.172  1.00 96.59           N  
ATOM   2443  CA  ARG A 322     -17.914   8.543  29.112  1.00 96.59           C  
ATOM   2444  C   ARG A 322     -16.409   8.298  29.102  1.00 96.59           C  
ATOM   2445  CB  ARG A 322     -18.290   9.443  30.291  1.00 96.59           C  
ATOM   2446  O   ARG A 322     -15.676   8.933  28.341  1.00 96.59           O  
ATOM   2447  CG  ARG A 322     -19.581  10.219  30.086  1.00 96.59           C  
ATOM   2448  CD  ARG A 322     -19.793  11.260  31.176  1.00 96.59           C  
ATOM   2449  NE  ARG A 322     -21.088  11.923  31.045  1.00 96.59           N  
ATOM   2450  NH1 ARG A 322     -21.828  11.350  33.157  1.00 96.59           N  
ATOM   2451  NH2 ARG A 322     -23.167  12.583  31.763  1.00 96.59           N  
ATOM   2452  CZ  ARG A 322     -22.024  11.950  31.988  1.00 96.59           C  
ATOM   2453  N   ARG A 323     -15.907   7.424  29.964  1.00 95.44           N  
ATOM   2454  CA  ARG A 323     -14.493   7.065  29.984  1.00 95.44           C  
ATOM   2455  C   ARG A 323     -14.064   6.457  28.652  1.00 95.44           C  
ATOM   2456  CB  ARG A 323     -14.203   6.086  31.124  1.00 95.44           C  
ATOM   2457  O   ARG A 323     -13.014   6.812  28.112  1.00 95.44           O  
ATOM   2458  CG  ARG A 323     -12.725   5.782  31.314  1.00 95.44           C  
ATOM   2459  CD  ARG A 323     -12.506   4.646  32.302  1.00 95.44           C  
ATOM   2460  NE  ARG A 323     -12.975   3.370  31.769  1.00 95.44           N  
ATOM   2461  NH1 ARG A 323     -11.120   3.007  30.441  1.00 95.44           N  
ATOM   2462  NH2 ARG A 323     -12.826   1.476  30.478  1.00 95.44           N  
ATOM   2463  CZ  ARG A 323     -12.306   2.621  30.898  1.00 95.44           C  
ATOM   2464  N   GLN A 324     -14.873   5.576  28.099  1.00 95.28           N  
ATOM   2465  CA  GLN A 324     -14.571   4.954  26.814  1.00 95.28           C  
ATOM   2466  C   GLN A 324     -14.507   5.995  25.701  1.00 95.28           C  
ATOM   2467  CB  GLN A 324     -15.613   3.887  26.476  1.00 95.28           C  
ATOM   2468  O   GLN A 324     -13.649   5.917  24.819  1.00 95.28           O  
ATOM   2469  CG  GLN A 324     -15.509   2.632  27.332  1.00 95.28           C  
ATOM   2470  CD  GLN A 324     -16.630   1.645  27.066  1.00 95.28           C  
ATOM   2471  NE2 GLN A 324     -16.897   0.775  28.034  1.00 95.28           N  
ATOM   2472  OE1 GLN A 324     -17.252   1.665  25.999  1.00 95.28           O  
ATOM   2473  N   LEU A 325     -15.445   6.852  25.729  1.00 94.31           N  
ATOM   2474  CA  LEU A 325     -15.452   7.923  24.738  1.00 94.31           C  
ATOM   2475  C   LEU A 325     -14.166   8.739  24.811  1.00 94.31           C  
ATOM   2476  CB  LEU A 325     -16.662   8.837  24.944  1.00 94.31           C  
ATOM   2477  O   LEU A 325     -13.563   9.049  23.781  1.00 94.31           O  
ATOM   2478  CG  LEU A 325     -16.853   9.952  23.914  1.00 94.31           C  
ATOM   2479  CD1 LEU A 325     -17.199   9.361  22.551  1.00 94.31           C  
ATOM   2480  CD2 LEU A 325     -17.935  10.924  24.372  1.00 94.31           C  
ATOM   2481  N   GLN A 326     -13.749   9.095  26.029  1.00 94.35           N  
ATOM   2482  CA  GLN A 326     -12.510   9.840  26.218  1.00 94.35           C  
ATOM   2483  C   GLN A 326     -11.304   9.030  25.751  1.00 94.35           C  
ATOM   2484  CB  GLN A 326     -12.340  10.237  27.686  1.00 94.35           C  
ATOM   2485  O   GLN A 326     -10.399   9.568  25.108  1.00 94.35           O  
ATOM   2486  CG  GLN A 326     -13.278  11.349  28.135  1.00 94.35           C  
ATOM   2487  CD  GLN A 326     -13.090  11.722  29.594  1.00 94.35           C  
ATOM   2488  NE2 GLN A 326     -13.717  12.816  30.011  1.00 94.35           N  
ATOM   2489  OE1 GLN A 326     -12.387  11.031  30.339  1.00 94.35           O  
ATOM   2490  N   ALA A 327     -11.230   7.764  26.114  1.00 91.87           N  
ATOM   2491  CA  ALA A 327     -10.148   6.882  25.685  1.00 91.87           C  
ATOM   2492  C   ALA A 327     -10.068   6.813  24.162  1.00 91.87           C  
ATOM   2493  CB  ALA A 327     -10.336   5.485  26.269  1.00 91.87           C  
ATOM   2494  O   ALA A 327      -8.983   6.919  23.586  1.00 91.87           O  
ATOM   2495  N   ARG A 328     -11.233   6.652  23.469  1.00 92.59           N  
ATOM   2496  CA  ARG A 328     -11.278   6.576  22.013  1.00 92.59           C  
ATOM   2497  C   ARG A 328     -10.910   7.915  21.383  1.00 92.59           C  
ATOM   2498  CB  ARG A 328     -12.666   6.138  21.539  1.00 92.59           C  
ATOM   2499  O   ARG A 328     -10.225   7.958  20.358  1.00 92.59           O  
ATOM   2500  CG  ARG A 328     -13.027   4.712  21.923  1.00 92.59           C  
ATOM   2501  CD  ARG A 328     -12.064   3.703  21.312  1.00 92.59           C  
ATOM   2502  NE  ARG A 328     -12.232   2.376  21.897  1.00 92.59           N  
ATOM   2503  NH1 ARG A 328     -11.173   1.257  20.176  1.00 92.59           N  
ATOM   2504  NH2 ARG A 328     -12.010   0.091  21.963  1.00 92.59           N  
ATOM   2505  CZ  ARG A 328     -11.804   1.244  21.344  1.00 92.59           C  
ATOM   2506  N   THR A 329     -11.316   8.995  21.967  1.00 92.39           N  
ATOM   2507  CA  THR A 329     -10.970  10.331  21.494  1.00 92.39           C  
ATOM   2508  C   THR A 329      -9.462  10.556  21.565  1.00 92.39           C  
ATOM   2509  CB  THR A 329     -11.693  11.418  22.310  1.00 92.39           C  
ATOM   2510  O   THR A 329      -8.864  11.094  20.631  1.00 92.39           O  
ATOM   2511  CG2 THR A 329     -11.375  12.810  21.775  1.00 92.39           C  
ATOM   2512  OG1 THR A 329     -13.107  11.201  22.236  1.00 92.39           O  
ATOM   2513  N   THR A 330      -8.778  10.210  22.646  1.00 93.08           N  
ATOM   2514  CA  THR A 330      -7.333  10.353  22.779  1.00 93.08           C  
ATOM   2515  C   THR A 330      -6.607   9.459  21.778  1.00 93.08           C  
ATOM   2516  CB  THR A 330      -6.867  10.013  24.207  1.00 93.08           C  
ATOM   2517  O   THR A 330      -5.574   9.846  21.227  1.00 93.08           O  
ATOM   2518  CG2 THR A 330      -7.519  10.935  25.232  1.00 93.08           C  
ATOM   2519  OG1 THR A 330      -7.219   8.657  24.508  1.00 93.08           O  
ATOM   2520  N   GLU A 331      -7.096   8.251  21.597  1.00 90.37           N  
ATOM   2521  CA  GLU A 331      -6.504   7.355  20.607  1.00 90.37           C  
ATOM   2522  C   GLU A 331      -6.617   7.935  19.200  1.00 90.37           C  
ATOM   2523  CB  GLU A 331      -7.170   5.978  20.664  1.00 90.37           C  
ATOM   2524  O   GLU A 331      -5.671   7.856  18.413  1.00 90.37           O  
ATOM   2525  CG  GLU A 331      -6.795   5.163  21.893  1.00 90.37           C  
ATOM   2526  CD  GLU A 331      -7.518   3.828  21.971  1.00 90.37           C  
ATOM   2527  OE1 GLU A 331      -7.353   3.106  22.981  1.00 90.37           O  
ATOM   2528  OE2 GLU A 331      -8.255   3.500  21.015  1.00 90.37           O  
ATOM   2529  N   LEU A 332      -7.815   8.456  18.877  1.00 87.14           N  
ATOM   2530  CA  LEU A 332      -7.999   9.089  17.576  1.00 87.14           C  
ATOM   2531  C   LEU A 332      -7.012  10.235  17.384  1.00 87.14           C  
ATOM   2532  CB  LEU A 332      -9.433   9.605  17.429  1.00 87.14           C  
ATOM   2533  O   LEU A 332      -6.412  10.371  16.315  1.00 87.14           O  
ATOM   2534  CG  LEU A 332     -10.501   8.558  17.106  1.00 87.14           C  
ATOM   2535  CD1 LEU A 332     -11.888   9.191  17.131  1.00 87.14           C  
ATOM   2536  CD2 LEU A 332     -10.225   7.914  15.751  1.00 87.14           C  
ATOM   2537  N   GLU A 333      -6.837  11.087  18.376  1.00 92.65           N  
ATOM   2538  CA  GLU A 333      -5.895  12.201  18.314  1.00 92.65           C  
ATOM   2539  C   GLU A 333      -4.459  11.704  18.177  1.00 92.65           C  
ATOM   2540  CB  GLU A 333      -6.029  13.088  19.554  1.00 92.65           C  
ATOM   2541  O   GLU A 333      -3.670  12.271  17.419  1.00 92.65           O  
ATOM   2542  CG  GLU A 333      -7.321  13.891  19.601  1.00 92.65           C  
ATOM   2543  CD  GLU A 333      -7.516  14.640  20.909  1.00 92.65           C  
ATOM   2544  OE1 GLU A 333      -8.539  15.346  21.058  1.00 92.65           O  
ATOM   2545  OE2 GLU A 333      -6.637  14.521  21.792  1.00 92.65           O  
ATOM   2546  N   ALA A 334      -4.099  10.671  18.929  1.00 89.16           N  
ATOM   2547  CA  ALA A 334      -2.768  10.077  18.835  1.00 89.16           C  
ATOM   2548  C   ALA A 334      -2.501   9.548  17.429  1.00 89.16           C  
ATOM   2549  CB  ALA A 334      -2.612   8.957  19.861  1.00 89.16           C  
ATOM   2550  O   ALA A 334      -1.422   9.762  16.873  1.00 89.16           O  
ATOM   2551  N   LEU A 335      -3.499   8.845  16.856  1.00 87.12           N  
ATOM   2552  CA  LEU A 335      -3.354   8.296  15.513  1.00 87.12           C  
ATOM   2553  C   LEU A 335      -3.286   9.410  14.474  1.00 87.12           C  
ATOM   2554  CB  LEU A 335      -4.515   7.352  15.191  1.00 87.12           C  
ATOM   2555  O   LEU A 335      -2.531   9.314  13.503  1.00 87.12           O  
ATOM   2556  CG  LEU A 335      -4.514   6.004  15.913  1.00 87.12           C  
ATOM   2557  CD1 LEU A 335      -5.782   5.224  15.583  1.00 87.12           C  
ATOM   2558  CD2 LEU A 335      -3.273   5.199  15.541  1.00 87.12           C  
ATOM   2559  N   LYS A 336      -4.086  10.445  14.620  1.00 90.98           N  
ATOM   2560  CA  LYS A 336      -4.017  11.605  13.737  1.00 90.98           C  
ATOM   2561  C   LYS A 336      -2.632  12.244  13.774  1.00 90.98           C  
ATOM   2562  CB  LYS A 336      -5.080  12.636  14.121  1.00 90.98           C  
ATOM   2563  O   LYS A 336      -2.086  12.617  12.733  1.00 90.98           O  
ATOM   2564  CG  LYS A 336      -6.497  12.236  13.740  1.00 90.98           C  
ATOM   2565  CD  LYS A 336      -7.501  13.324  14.098  1.00 90.98           C  
ATOM   2566  CE  LYS A 336      -8.910  12.956  13.651  1.00 90.98           C  
ATOM   2567  NZ  LYS A 336      -9.921  13.938  14.143  1.00 90.98           N  
ATOM   2568  N   SER A 337      -2.078  12.445  14.981  1.00 90.22           N  
ATOM   2569  CA  SER A 337      -0.737  13.003  15.129  1.00 90.22           C  
ATOM   2570  C   SER A 337       0.311  12.100  14.487  1.00 90.22           C  
ATOM   2571  CB  SER A 337      -0.404  13.215  16.606  1.00 90.22           C  
ATOM   2572  O   SER A 337       1.259  12.585  13.866  1.00 90.22           O  
ATOM   2573  OG  SER A 337      -0.169  11.975  17.251  1.00 90.22           O  
ATOM   2574  N   THR A 338       0.202  10.793  14.689  1.00 89.15           N  
ATOM   2575  CA  THR A 338       1.119   9.851  14.057  1.00 89.15           C  
ATOM   2576  C   THR A 338       1.004   9.921  12.537  1.00 89.15           C  
ATOM   2577  CB  THR A 338       0.852   8.409  14.529  1.00 89.15           C  
ATOM   2578  O   THR A 338       2.013   9.874  11.830  1.00 89.15           O  
ATOM   2579  CG2 THR A 338       1.013   8.287  16.041  1.00 89.15           C  
ATOM   2580  OG1 THR A 338      -0.484   8.035  14.170  1.00 89.15           O  
ATOM   2581  N   LYS A 339      -0.244   9.910  12.016  1.00 90.13           N  
ATOM   2582  CA  LYS A 339      -0.462  10.075  10.581  1.00 90.13           C  
ATOM   2583  C   LYS A 339       0.231  11.332  10.062  1.00 90.13           C  
ATOM   2584  CB  LYS A 339      -1.957  10.134  10.268  1.00 90.13           C  
ATOM   2585  O   LYS A 339       0.912  11.293   9.035  1.00 90.13           O  
ATOM   2586  CG  LYS A 339      -2.274  10.313   8.791  1.00 90.13           C  
ATOM   2587  CD  LYS A 339      -3.755  10.590   8.566  1.00 90.13           C  
ATOM   2588  CE  LYS A 339      -4.022  11.099   7.156  1.00 90.13           C  
ATOM   2589  NZ  LYS A 339      -5.478  11.331   6.917  1.00 90.13           N  
ATOM   2590  N   ASP A 340       0.014  12.485  10.679  1.00 89.98           N  
ATOM   2591  CA  ASP A 340       0.625  13.750  10.282  1.00 89.98           C  
ATOM   2592  C   ASP A 340       2.149  13.651  10.293  1.00 89.98           C  
ATOM   2593  CB  ASP A 340       0.165  14.881  11.204  1.00 89.98           C  
ATOM   2594  O   ASP A 340       2.815  14.147   9.383  1.00 89.98           O  
ATOM   2595  CG  ASP A 340      -1.290  15.263  10.993  1.00 89.98           C  
ATOM   2596  OD1 ASP A 340      -1.882  14.867   9.966  1.00 89.98           O  
ATOM   2597  OD2 ASP A 340      -1.848  15.969  11.861  1.00 89.98           O  
ATOM   2598  N   SER A 341       2.703  12.994  11.338  1.00 88.13           N  
ATOM   2599  CA  SER A 341       4.149  12.823  11.427  1.00 88.13           C  
ATOM   2600  C   SER A 341       4.675  11.957  10.288  1.00 88.13           C  
ATOM   2601  CB  SER A 341       4.534  12.202  12.770  1.00 88.13           C  
ATOM   2602  O   SER A 341       5.717  12.257   9.702  1.00 88.13           O  
ATOM   2603  OG  SER A 341       4.152  10.838  12.822  1.00 88.13           O  
ATOM   2604  N   LEU A 342       4.019  10.858   9.964  1.00 83.15           N  
ATOM   2605  CA  LEU A 342       4.427   9.977   8.876  1.00 83.15           C  
ATOM   2606  C   LEU A 342       4.299  10.681   7.529  1.00 83.15           C  
ATOM   2607  CB  LEU A 342       3.586   8.698   8.878  1.00 83.15           C  
ATOM   2608  O   LEU A 342       5.127  10.480   6.637  1.00 83.15           O  
ATOM   2609  CG  LEU A 342       3.873   7.700  10.001  1.00 83.15           C  
ATOM   2610  CD1 LEU A 342       2.905   6.523   9.925  1.00 83.15           C  
ATOM   2611  CD2 LEU A 342       5.317   7.215   9.930  1.00 83.15           C  
ATOM   2612  N   GLU A 343       3.260  11.472   7.322  1.00 88.17           N  
ATOM   2613  CA  GLU A 343       3.110  12.270   6.109  1.00 88.17           C  
ATOM   2614  C   GLU A 343       4.250  13.273   5.964  1.00 88.17           C  
ATOM   2615  CB  GLU A 343       1.764  13.000   6.109  1.00 88.17           C  
ATOM   2616  O   GLU A 343       4.759  13.487   4.861  1.00 88.17           O  
ATOM   2617  CG  GLU A 343       0.575  12.096   5.816  1.00 88.17           C  
ATOM   2618  CD  GLU A 343      -0.759  12.824   5.869  1.00 88.17           C  
ATOM   2619  OE1 GLU A 343      -1.792  12.226   5.492  1.00 88.17           O  
ATOM   2620  OE2 GLU A 343      -0.771  14.003   6.289  1.00 88.17           O  
ATOM   2621  N   ARG A 344       4.627  13.940   7.055  1.00 88.74           N  
ATOM   2622  CA  ARG A 344       5.768  14.850   7.031  1.00 88.74           C  
ATOM   2623  C   ARG A 344       7.049  14.111   6.660  1.00 88.74           C  
ATOM   2624  CB  ARG A 344       5.934  15.540   8.386  1.00 88.74           C  
ATOM   2625  O   ARG A 344       7.858  14.615   5.878  1.00 88.74           O  
ATOM   2626  CG  ARG A 344       4.868  16.584   8.680  1.00 88.74           C  
ATOM   2627  CD  ARG A 344       5.198  17.390   9.929  1.00 88.74           C  
ATOM   2628  NE  ARG A 344       4.102  18.280  10.301  1.00 88.74           N  
ATOM   2629  NH1 ARG A 344       2.847  16.639  11.336  1.00 88.74           N  
ATOM   2630  NH2 ARG A 344       2.074  18.796  11.248  1.00 88.74           N  
ATOM   2631  CZ  ARG A 344       3.010  17.903  10.961  1.00 88.74           C  
ATOM   2632  N   GLN A 345       7.272  12.900   7.244  1.00 88.88           N  
ATOM   2633  CA  GLN A 345       8.444  12.090   6.928  1.00 88.88           C  
ATOM   2634  C   GLN A 345       8.453  11.687   5.456  1.00 88.88           C  
ATOM   2635  CB  GLN A 345       8.492  10.845   7.814  1.00 88.88           C  
ATOM   2636  O   GLN A 345       9.502  11.705   4.808  1.00 88.88           O  
ATOM   2637  CG  GLN A 345       8.853  11.135   9.264  1.00 88.88           C  
ATOM   2638  CD  GLN A 345       8.900   9.883  10.120  1.00 88.88           C  
ATOM   2639  NE2 GLN A 345       9.565   9.972  11.266  1.00 88.88           N  
ATOM   2640  OE1 GLN A 345       8.341   8.844   9.753  1.00 88.88           O  
ATOM   2641  N   ARG A 346       7.308  11.299   4.983  1.00 85.74           N  
ATOM   2642  CA  ARG A 346       7.194  10.949   3.571  1.00 85.74           C  
ATOM   2643  C   ARG A 346       7.561  12.133   2.682  1.00 85.74           C  
ATOM   2644  CB  ARG A 346       5.778  10.470   3.248  1.00 85.74           C  
ATOM   2645  O   ARG A 346       8.300  11.978   1.707  1.00 85.74           O  
ATOM   2646  CG  ARG A 346       5.601   9.993   1.815  1.00 85.74           C  
ATOM   2647  CD  ARG A 346       4.142   9.699   1.494  1.00 85.74           C  
ATOM   2648  NE  ARG A 346       3.954   9.381   0.082  1.00 85.74           N  
ATOM   2649  NH1 ARG A 346       1.983  10.567  -0.136  1.00 85.74           N  
ATOM   2650  NH2 ARG A 346       2.860   9.452  -1.936  1.00 85.74           N  
ATOM   2651  CZ  ARG A 346       2.933   9.801  -0.660  1.00 85.74           C  
ATOM   2652  N   SER A 347       6.987  13.309   2.946  1.00 88.46           N  
ATOM   2653  CA  SER A 347       7.285  14.513   2.176  1.00 88.46           C  
ATOM   2654  C   SER A 347       8.773  14.842   2.219  1.00 88.46           C  
ATOM   2655  CB  SER A 347       6.476  15.699   2.703  1.00 88.46           C  
ATOM   2656  O   SER A 347       9.363  15.207   1.200  1.00 88.46           O  
ATOM   2657  OG  SER A 347       5.088  15.488   2.510  1.00 88.46           O  
ATOM   2658  N   GLU A 348       9.420  14.760   3.386  1.00 89.71           N  
ATOM   2659  CA  GLU A 348      10.850  15.002   3.547  1.00 89.71           C  
ATOM   2660  C   GLU A 348      11.673  14.028   2.709  1.00 89.71           C  
ATOM   2661  CB  GLU A 348      11.251  14.897   5.021  1.00 89.71           C  
ATOM   2662  O   GLU A 348      12.649  14.423   2.068  1.00 89.71           O  
ATOM   2663  CG  GLU A 348      10.738  16.042   5.881  1.00 89.71           C  
ATOM   2664  CD  GLU A 348      11.007  15.846   7.365  1.00 89.71           C  
ATOM   2665  OE1 GLU A 348      10.502  16.647   8.184  1.00 89.71           O  
ATOM   2666  OE2 GLU A 348      11.730  14.885   7.710  1.00 89.71           O  
ATOM   2667  N   LEU A 349      11.283  12.741   2.765  1.00 86.80           N  
ATOM   2668  CA  LEU A 349      11.983  11.730   1.981  1.00 86.80           C  
ATOM   2669  C   LEU A 349      11.833  12.000   0.488  1.00 86.80           C  
ATOM   2670  CB  LEU A 349      11.456  10.332   2.315  1.00 86.80           C  
ATOM   2671  O   LEU A 349      12.793  11.854  -0.273  1.00 86.80           O  
ATOM   2672  CG  LEU A 349      11.899   9.742   3.654  1.00 86.80           C  
ATOM   2673  CD1 LEU A 349      11.208   8.404   3.898  1.00 86.80           C  
ATOM   2674  CD2 LEU A 349      13.415   9.582   3.693  1.00 86.80           C  
ATOM   2675  N   GLU A 350      10.669  12.291   0.011  1.00 86.46           N  
ATOM   2676  CA  GLU A 350      10.439  12.641  -1.387  1.00 86.46           C  
ATOM   2677  C   GLU A 350      11.303  13.826  -1.809  1.00 86.46           C  
ATOM   2678  CB  GLU A 350       8.960  12.957  -1.626  1.00 86.46           C  
ATOM   2679  O   GLU A 350      11.878  13.825  -2.899  1.00 86.46           O  
ATOM   2680  CG  GLU A 350       8.059  11.732  -1.606  1.00 86.46           C  
ATOM   2681  CD  GLU A 350       6.578  12.075  -1.662  1.00 86.46           C  
ATOM   2682  OE1 GLU A 350       5.744  11.148  -1.773  1.00 86.46           O  
ATOM   2683  OE2 GLU A 350       6.251  13.281  -1.597  1.00 86.46           O  
ATOM   2684  N   ASP A 351      11.340  14.899  -0.969  1.00 90.76           N  
ATOM   2685  CA  ASP A 351      12.169  16.066  -1.256  1.00 90.76           C  
ATOM   2686  C   ASP A 351      13.642  15.678  -1.366  1.00 90.76           C  
ATOM   2687  CB  ASP A 351      11.986  17.134  -0.176  1.00 90.76           C  
ATOM   2688  O   ASP A 351      14.346  16.143  -2.265  1.00 90.76           O  
ATOM   2689  CG  ASP A 351      10.627  17.809  -0.234  1.00 90.76           C  
ATOM   2690  OD1 ASP A 351       9.934  17.698  -1.268  1.00 90.76           O  
ATOM   2691  OD2 ASP A 351      10.246  18.460   0.763  1.00 90.76           O  
ATOM   2692  N   ARG A 352      14.124  14.824  -0.407  1.00 91.95           N  
ATOM   2693  CA  ARG A 352      15.504  14.351  -0.450  1.00 91.95           C  
ATOM   2694  C   ARG A 352      15.782  13.588  -1.741  1.00 91.95           C  
ATOM   2695  CB  ARG A 352      15.807  13.464   0.759  1.00 91.95           C  
ATOM   2696  O   ARG A 352      16.818  13.791  -2.377  1.00 91.95           O  
ATOM   2697  CG  ARG A 352      15.995  14.233   2.057  1.00 91.95           C  
ATOM   2698  CD  ARG A 352      16.414  13.319   3.199  1.00 91.95           C  
ATOM   2699  NE  ARG A 352      16.458  14.032   4.472  1.00 91.95           N  
ATOM   2700  NH1 ARG A 352      14.294  13.500   5.082  1.00 91.95           N  
ATOM   2701  NH2 ARG A 352      15.599  14.779   6.467  1.00 91.95           N  
ATOM   2702  CZ  ARG A 352      15.450  14.102   5.338  1.00 91.95           C  
ATOM   2703  N   HIS A 353      14.889  12.687  -2.067  1.00 91.07           N  
ATOM   2704  CA  HIS A 353      15.061  11.919  -3.295  1.00 91.07           C  
ATOM   2705  C   HIS A 353      15.078  12.829  -4.518  1.00 91.07           C  
ATOM   2706  CB  HIS A 353      13.952  10.874  -3.433  1.00 91.07           C  
ATOM   2707  O   HIS A 353      15.868  12.620  -5.442  1.00 91.07           O  
ATOM   2708  CG  HIS A 353      14.118   9.699  -2.522  1.00 91.07           C  
ATOM   2709  CD2 HIS A 353      15.047   9.433  -1.575  1.00 91.07           C  
ATOM   2710  ND1 HIS A 353      13.257   8.623  -2.532  1.00 91.07           N  
ATOM   2711  CE1 HIS A 353      13.651   7.743  -1.627  1.00 91.07           C  
ATOM   2712  NE2 HIS A 353      14.735   8.210  -1.032  1.00 91.07           N  
ATOM   2713  N   GLN A 354      14.173  13.794  -4.522  1.00 89.82           N  
ATOM   2714  CA  GLN A 354      14.155  14.748  -5.625  1.00 89.82           C  
ATOM   2715  C   GLN A 354      15.478  15.501  -5.723  1.00 89.82           C  
ATOM   2716  CB  GLN A 354      12.999  15.737  -5.462  1.00 89.82           C  
ATOM   2717  O   GLN A 354      15.985  15.737  -6.823  1.00 89.82           O  
ATOM   2718  CG  GLN A 354      11.641  15.164  -5.842  1.00 89.82           C  
ATOM   2719  CD  GLN A 354      10.492  16.086  -5.480  1.00 89.82           C  
ATOM   2720  NE2 GLN A 354       9.270  15.656  -5.775  1.00 89.82           N  
ATOM   2721  OE1 GLN A 354      10.701  17.176  -4.938  1.00 89.82           O  
ATOM   2722  N   ALA A 355      15.982  15.947  -4.612  1.00 93.06           N  
ATOM   2723  CA  ALA A 355      17.280  16.617  -4.590  1.00 93.06           C  
ATOM   2724  C   ALA A 355      18.381  15.697  -5.110  1.00 93.06           C  
ATOM   2725  CB  ALA A 355      17.610  17.091  -3.176  1.00 93.06           C  
ATOM   2726  O   ALA A 355      19.250  16.128  -5.872  1.00 93.06           O  
ATOM   2727  N   ASP A 356      18.417  14.441  -4.763  1.00 91.27           N  
ATOM   2728  CA  ASP A 356      19.408  13.474  -5.222  1.00 91.27           C  
ATOM   2729  C   ASP A 356      19.313  13.264  -6.732  1.00 91.27           C  
ATOM   2730  CB  ASP A 356      19.233  12.139  -4.495  1.00 91.27           C  
ATOM   2731  O   ASP A 356      20.333  13.215  -7.423  1.00 91.27           O  
ATOM   2732  CG  ASP A 356      19.681  12.191  -3.045  1.00 91.27           C  
ATOM   2733  OD1 ASP A 356      20.354  13.168  -2.649  1.00 91.27           O  
ATOM   2734  OD2 ASP A 356      19.362  11.246  -2.292  1.00 91.27           O  
ATOM   2735  N   ILE A 357      18.053  13.074  -7.140  1.00 92.05           N  
ATOM   2736  CA  ILE A 357      17.836  12.898  -8.572  1.00 92.05           C  
ATOM   2737  C   ILE A 357      18.397  14.098  -9.330  1.00 92.05           C  
ATOM   2738  CB  ILE A 357      16.337  12.710  -8.898  1.00 92.05           C  
ATOM   2739  O   ILE A 357      19.072  13.937 -10.350  1.00 92.05           O  
ATOM   2740  CG1 ILE A 357      15.835  11.369  -8.351  1.00 92.05           C  
ATOM   2741  CG2 ILE A 357      16.096  12.812 -10.406  1.00 92.05           C  
ATOM   2742  CD1 ILE A 357      14.327  11.189  -8.443  1.00 92.05           C  
ATOM   2743  N   ALA A 358      18.079  15.305  -8.851  1.00 93.63           N  
ATOM   2744  CA  ALA A 358      18.593  16.520  -9.476  1.00 93.63           C  
ATOM   2745  C   ALA A 358      20.118  16.530  -9.485  1.00 93.63           C  
ATOM   2746  CB  ALA A 358      18.060  17.756  -8.755  1.00 93.63           C  
ATOM   2747  O   ALA A 358      20.737  16.912 -10.481  1.00 93.63           O  
ATOM   2748  N   SER A 359      20.758  16.170  -8.347  1.00 95.15           N  
ATOM   2749  CA  SER A 359      22.212  16.102  -8.252  1.00 95.15           C  
ATOM   2750  C   SER A 359      22.787  15.117  -9.264  1.00 95.15           C  
ATOM   2751  CB  SER A 359      22.639  15.701  -6.839  1.00 95.15           C  
ATOM   2752  O   SER A 359      23.797  15.402  -9.911  1.00 95.15           O  
ATOM   2753  OG  SER A 359      22.337  14.339  -6.590  1.00 95.15           O  
ATOM   2754  N   TYR A 360      22.208  13.914  -9.389  1.00 93.85           N  
ATOM   2755  CA  TYR A 360      22.655  12.915 -10.353  1.00 93.85           C  
ATOM   2756  C   TYR A 360      22.480  13.418 -11.781  1.00 93.85           C  
ATOM   2757  CB  TYR A 360      21.885  11.604 -10.164  1.00 93.85           C  
ATOM   2758  O   TYR A 360      23.341  13.192 -12.635  1.00 93.85           O  
ATOM   2759  CG  TYR A 360      22.272  10.847  -8.917  1.00 93.85           C  
ATOM   2760  CD1 TYR A 360      23.610  10.602  -8.614  1.00 93.85           C  
ATOM   2761  CD2 TYR A 360      21.302  10.374  -8.040  1.00 93.85           C  
ATOM   2762  CE1 TYR A 360      23.971   9.903  -7.467  1.00 93.85           C  
ATOM   2763  CE2 TYR A 360      21.652   9.674  -6.890  1.00 93.85           C  
ATOM   2764  OH  TYR A 360      23.340   8.752  -5.476  1.00 93.85           O  
ATOM   2765  CZ  TYR A 360      22.987   9.444  -6.613  1.00 93.85           C  
ATOM   2766  N   GLN A 361      21.403  14.055 -12.043  1.00 95.51           N  
ATOM   2767  CA  GLN A 361      21.181  14.622 -13.369  1.00 95.51           C  
ATOM   2768  C   GLN A 361      22.251  15.655 -13.711  1.00 95.51           C  
ATOM   2769  CB  GLN A 361      19.792  15.255 -13.458  1.00 95.51           C  
ATOM   2770  O   GLN A 361      22.738  15.701 -14.843  1.00 95.51           O  
ATOM   2771  CG  GLN A 361      18.661  14.242 -13.571  1.00 95.51           C  
ATOM   2772  CD  GLN A 361      17.292  14.894 -13.634  1.00 95.51           C  
ATOM   2773  NE2 GLN A 361      16.271  14.102 -13.943  1.00 95.51           N  
ATOM   2774  OE1 GLN A 361      17.154  16.100 -13.406  1.00 95.51           O  
ATOM   2775  N   GLU A 362      22.519  16.506 -12.766  1.00 96.69           N  
ATOM   2776  CA  GLU A 362      23.597  17.473 -12.957  1.00 96.69           C  
ATOM   2777  C   GLU A 362      24.927  16.773 -13.216  1.00 96.69           C  
ATOM   2778  CB  GLU A 362      23.715  18.394 -11.740  1.00 96.69           C  
ATOM   2779  O   GLU A 362      25.700  17.195 -14.079  1.00 96.69           O  
ATOM   2780  CG  GLU A 362      22.575  19.395 -11.613  1.00 96.69           C  
ATOM   2781  CD  GLU A 362      22.606  20.177 -10.310  1.00 96.69           C  
ATOM   2782  OE1 GLU A 362      21.678  20.979 -10.061  1.00 96.69           O  
ATOM   2783  OE2 GLU A 362      23.566  19.985  -9.531  1.00 96.69           O  
ATOM   2784  N   ALA A 363      25.233  15.726 -12.445  1.00 96.35           N  
ATOM   2785  CA  ALA A 363      26.465  14.963 -12.632  1.00 96.35           C  
ATOM   2786  C   ALA A 363      26.524  14.351 -14.029  1.00 96.35           C  
ATOM   2787  CB  ALA A 363      26.582  13.872 -11.571  1.00 96.35           C  
ATOM   2788  O   ALA A 363      27.571  14.376 -14.680  1.00 96.35           O  
ATOM   2789  N   ILE A 364      25.432  13.791 -14.428  1.00 93.82           N  
ATOM   2790  CA  ILE A 364      25.361  13.194 -15.758  1.00 93.82           C  
ATOM   2791  C   ILE A 364      25.639  14.259 -16.817  1.00 93.82           C  
ATOM   2792  CB  ILE A 364      23.986  12.535 -16.008  1.00 93.82           C  
ATOM   2793  O   ILE A 364      26.403  14.024 -17.756  1.00 93.82           O  
ATOM   2794  CG1 ILE A 364      23.817  11.298 -15.119  1.00 93.82           C  
ATOM   2795  CG2 ILE A 364      23.823  12.172 -17.487  1.00 93.82           C  
ATOM   2796  CD1 ILE A 364      22.416  10.703 -15.145  1.00 93.82           C  
ATOM   2797  N   GLN A 365      25.007  15.404 -16.675  1.00 95.48           N  
ATOM   2798  CA  GLN A 365      25.206  16.496 -17.622  1.00 95.48           C  
ATOM   2799  C   GLN A 365      26.665  16.941 -17.650  1.00 95.48           C  
ATOM   2800  CB  GLN A 365      24.302  17.680 -17.275  1.00 95.48           C  
ATOM   2801  O   GLN A 365      27.220  17.203 -18.719  1.00 95.48           O  
ATOM   2802  CG  GLN A 365      22.828  17.436 -17.570  1.00 95.48           C  
ATOM   2803  CD  GLN A 365      21.944  18.593 -17.143  1.00 95.48           C  
ATOM   2804  NE2 GLN A 365      20.635  18.366 -17.131  1.00 95.48           N  
ATOM   2805  OE1 GLN A 365      22.434  19.681 -16.826  1.00 95.48           O  
ATOM   2806  N   GLN A 366      27.270  17.081 -16.496  1.00 97.68           N  
ATOM   2807  CA  GLN A 366      28.679  17.448 -16.409  1.00 97.68           C  
ATOM   2808  C   GLN A 366      29.560  16.421 -17.114  1.00 97.68           C  
ATOM   2809  CB  GLN A 366      29.108  17.593 -14.948  1.00 97.68           C  
ATOM   2810  O   GLN A 366      30.472  16.785 -17.859  1.00 97.68           O  
ATOM   2811  CG  GLN A 366      28.573  18.847 -14.271  1.00 97.68           C  
ATOM   2812  CD  GLN A 366      28.882  18.891 -12.786  1.00 97.68           C  
ATOM   2813  NE2 GLN A 366      28.409  19.934 -12.113  1.00 97.68           N  
ATOM   2814  OE1 GLN A 366      29.540  17.994 -12.249  1.00 97.68           O  
ATOM   2815  N   LEU A 367      29.308  15.161 -16.854  1.00 96.75           N  
ATOM   2816  CA  LEU A 367      30.099  14.105 -17.476  1.00 96.75           C  
ATOM   2817  C   LEU A 367      29.883  14.082 -18.986  1.00 96.75           C  
ATOM   2818  CB  LEU A 367      29.740  12.743 -16.877  1.00 96.75           C  
ATOM   2819  O   LEU A 367      30.832  13.894 -19.750  1.00 96.75           O  
ATOM   2820  CG  LEU A 367      30.285  12.453 -15.478  1.00 96.75           C  
ATOM   2821  CD1 LEU A 367      29.688  11.159 -14.934  1.00 96.75           C  
ATOM   2822  CD2 LEU A 367      31.808  12.376 -15.503  1.00 96.75           C  
ATOM   2823  N   ASP A 368      28.671  14.224 -19.449  1.00 95.75           N  
ATOM   2824  CA  ASP A 368      28.367  14.310 -20.874  1.00 95.75           C  
ATOM   2825  C   ASP A 368      29.111  15.474 -21.525  1.00 95.75           C  
ATOM   2826  CB  ASP A 368      26.860  14.461 -21.093  1.00 95.75           C  
ATOM   2827  O   ASP A 368      29.646  15.337 -22.627  1.00 95.75           O  
ATOM   2828  CG  ASP A 368      26.106  13.150 -20.955  1.00 95.75           C  
ATOM   2829  OD1 ASP A 368      26.728  12.073 -21.077  1.00 95.75           O  
ATOM   2830  OD2 ASP A 368      24.878  13.194 -20.724  1.00 95.75           O  
ATOM   2831  N   ALA A 369      29.087  16.603 -20.859  1.00 96.47           N  
ATOM   2832  CA  ALA A 369      29.807  17.768 -21.366  1.00 96.47           C  
ATOM   2833  C   ALA A 369      31.305  17.492 -21.454  1.00 96.47           C  
ATOM   2834  CB  ALA A 369      29.545  18.983 -20.480  1.00 96.47           C  
ATOM   2835  O   ALA A 369      31.951  17.849 -22.442  1.00 96.47           O  
ATOM   2836  N   GLU A 370      31.878  16.916 -20.399  1.00 97.04           N  
ATOM   2837  CA  GLU A 370      33.296  16.571 -20.394  1.00 97.04           C  
ATOM   2838  C   GLU A 370      33.631  15.593 -21.516  1.00 97.04           C  
ATOM   2839  CB  GLU A 370      33.700  15.978 -19.041  1.00 97.04           C  
ATOM   2840  O   GLU A 370      34.671  15.718 -22.166  1.00 97.04           O  
ATOM   2841  CG  GLU A 370      33.698  16.987 -17.902  1.00 97.04           C  
ATOM   2842  CD  GLU A 370      34.020  16.367 -16.551  1.00 97.04           C  
ATOM   2843  OE1 GLU A 370      33.972  17.085 -15.527  1.00 97.04           O  
ATOM   2844  OE2 GLU A 370      34.325  15.154 -16.518  1.00 97.04           O  
ATOM   2845  N   LEU A 371      32.785  14.614 -21.673  1.00 96.39           N  
ATOM   2846  CA  LEU A 371      32.983  13.654 -22.753  1.00 96.39           C  
ATOM   2847  C   LEU A 371      32.990  14.354 -24.108  1.00 96.39           C  
ATOM   2848  CB  LEU A 371      31.891  12.582 -22.726  1.00 96.39           C  
ATOM   2849  O   LEU A 371      33.855  14.087 -24.946  1.00 96.39           O  
ATOM   2850  CG  LEU A 371      32.097  11.380 -23.649  1.00 96.39           C  
ATOM   2851  CD1 LEU A 371      31.728  10.088 -22.927  1.00 96.39           C  
ATOM   2852  CD2 LEU A 371      31.278  11.539 -24.925  1.00 96.39           C  
ATOM   2853  N   ARG A 372      31.980  15.161 -24.322  1.00 96.78           N  
ATOM   2854  CA  ARG A 372      31.919  15.929 -25.561  1.00 96.78           C  
ATOM   2855  C   ARG A 372      33.167  16.788 -25.735  1.00 96.78           C  
ATOM   2856  CB  ARG A 372      30.668  16.811 -25.586  1.00 96.78           C  
ATOM   2857  O   ARG A 372      33.728  16.863 -26.830  1.00 96.78           O  
ATOM   2858  CG  ARG A 372      29.373  16.037 -25.767  1.00 96.78           C  
ATOM   2859  CD  ARG A 372      28.177  16.966 -25.922  1.00 96.78           C  
ATOM   2860  NE  ARG A 372      26.914  16.254 -25.751  1.00 96.78           N  
ATOM   2861  NH1 ARG A 372      26.718  16.718 -23.497  1.00 96.78           N  
ATOM   2862  NH2 ARG A 372      25.109  15.479 -24.561  1.00 96.78           N  
ATOM   2863  CZ  ARG A 372      26.250  16.152 -24.603  1.00 96.78           C  
ATOM   2864  N   ASN A 373      33.535  17.449 -24.720  1.00 97.75           N  
ATOM   2865  CA  ASN A 373      34.736  18.277 -24.749  1.00 97.75           C  
ATOM   2866  C   ASN A 373      35.970  17.461 -25.119  1.00 97.75           C  
ATOM   2867  CB  ASN A 373      34.942  18.971 -23.401  1.00 97.75           C  
ATOM   2868  O   ASN A 373      36.778  17.888 -25.946  1.00 97.75           O  
ATOM   2869  CG  ASN A 373      36.053  20.001 -23.438  1.00 97.75           C  
ATOM   2870  ND2 ASN A 373      36.892  20.007 -22.410  1.00 97.75           N  
ATOM   2871  OD1 ASN A 373      36.156  20.787 -24.384  1.00 97.75           O  
ATOM   2872  N   THR A 374      36.212  16.305 -24.489  1.00 96.76           N  
ATOM   2873  CA  THR A 374      37.351  15.439 -24.771  1.00 96.76           C  
ATOM   2874  C   THR A 374      37.326  14.969 -26.223  1.00 96.76           C  
ATOM   2875  CB  THR A 374      37.371  14.218 -23.834  1.00 96.76           C  
ATOM   2876  O   THR A 374      38.369  14.906 -26.878  1.00 96.76           O  
ATOM   2877  CG2 THR A 374      37.506  14.646 -22.376  1.00 96.76           C  
ATOM   2878  OG1 THR A 374      36.152  13.481 -23.993  1.00 96.76           O  
ATOM   2879  N   LYS A 375      36.187  14.616 -26.690  1.00 97.37           N  
ATOM   2880  CA  LYS A 375      36.047  14.211 -28.085  1.00 97.37           C  
ATOM   2881  C   LYS A 375      36.463  15.337 -29.028  1.00 97.37           C  
ATOM   2882  CB  LYS A 375      34.607  13.786 -28.379  1.00 97.37           C  
ATOM   2883  O   LYS A 375      37.154  15.099 -30.021  1.00 97.37           O  
ATOM   2884  CG  LYS A 375      34.229  12.435 -27.791  1.00 97.37           C  
ATOM   2885  CD  LYS A 375      32.814  12.030 -28.186  1.00 97.37           C  
ATOM   2886  CE  LYS A 375      32.434  10.678 -27.598  1.00 97.37           C  
ATOM   2887  NZ  LYS A 375      31.026  10.306 -27.929  1.00 97.37           N  
ATOM   2888  N   TRP A 376      35.944  16.503 -28.737  1.00 97.75           N  
ATOM   2889  CA  TRP A 376      36.315  17.671 -29.529  1.00 97.75           C  
ATOM   2890  C   TRP A 376      37.822  17.897 -29.493  1.00 97.75           C  
ATOM   2891  CB  TRP A 376      35.587  18.919 -29.021  1.00 97.75           C  
ATOM   2892  O   TRP A 376      38.437  18.190 -30.521  1.00 97.75           O  
ATOM   2893  CG  TRP A 376      35.698  20.103 -29.933  1.00 97.75           C  
ATOM   2894  CD1 TRP A 376      35.019  20.309 -31.102  1.00 97.75           C  
ATOM   2895  CD2 TRP A 376      36.543  21.243 -29.754  1.00 97.75           C  
ATOM   2896  CE2 TRP A 376      36.325  22.103 -30.853  1.00 97.75           C  
ATOM   2897  CE3 TRP A 376      37.465  21.622 -28.769  1.00 97.75           C  
ATOM   2898  NE1 TRP A 376      35.391  21.510 -31.660  1.00 97.75           N  
ATOM   2899  CH2 TRP A 376      37.892  23.666 -30.017  1.00 97.75           C  
ATOM   2900  CZ2 TRP A 376      36.996  23.320 -30.994  1.00 97.75           C  
ATOM   2901  CZ3 TRP A 376      38.132  22.834 -28.911  1.00 97.75           C  
ATOM   2902  N   GLU A 377      38.423  17.871 -28.349  1.00 97.70           N  
ATOM   2903  CA  GLU A 377      39.863  18.048 -28.191  1.00 97.70           C  
ATOM   2904  C   GLU A 377      40.638  16.989 -28.971  1.00 97.70           C  
ATOM   2905  CB  GLU A 377      40.252  18.000 -26.711  1.00 97.70           C  
ATOM   2906  O   GLU A 377      41.647  17.296 -29.610  1.00 97.70           O  
ATOM   2907  CG  GLU A 377      39.859  19.247 -25.932  1.00 97.70           C  
ATOM   2908  CD  GLU A 377      40.085  19.114 -24.434  1.00 97.70           C  
ATOM   2909  OE1 GLU A 377      39.720  20.046 -23.681  1.00 97.70           O  
ATOM   2910  OE2 GLU A 377      40.631  18.071 -24.011  1.00 97.70           O  
ATOM   2911  N   MET A 378      40.186  15.791 -28.863  1.00 97.51           N  
ATOM   2912  CA  MET A 378      40.825  14.712 -29.612  1.00 97.51           C  
ATOM   2913  C   MET A 378      40.797  14.999 -31.110  1.00 97.51           C  
ATOM   2914  CB  MET A 378      40.137  13.376 -29.322  1.00 97.51           C  
ATOM   2915  O   MET A 378      41.803  14.820 -31.798  1.00 97.51           O  
ATOM   2916  CG  MET A 378      40.546  12.751 -27.998  1.00 97.51           C  
ATOM   2917  SD  MET A 378      39.990  11.009 -27.842  1.00 97.51           S  
ATOM   2918  CE  MET A 378      38.198  11.229 -28.022  1.00 97.51           C  
ATOM   2919  N   ALA A 379      39.622  15.305 -31.629  1.00 96.24           N  
ATOM   2920  CA  ALA A 379      39.482  15.649 -33.041  1.00 96.24           C  
ATOM   2921  C   ALA A 379      40.413  16.797 -33.421  1.00 96.24           C  
ATOM   2922  CB  ALA A 379      38.034  16.015 -33.358  1.00 96.24           C  
ATOM   2923  O   ALA A 379      41.046  16.766 -34.479  1.00 96.24           O  
ATOM   2924  N   ALA A 380      40.423  17.838 -32.577  1.00 97.34           N  
ATOM   2925  CA  ALA A 380      41.319  18.969 -32.807  1.00 97.34           C  
ATOM   2926  C   ALA A 380      42.775  18.514 -32.852  1.00 97.34           C  
ATOM   2927  CB  ALA A 380      41.129  20.027 -31.723  1.00 97.34           C  
ATOM   2928  O   ALA A 380      43.542  18.951 -33.713  1.00 97.34           O  
ATOM   2929  N   GLN A 381      43.264  17.685 -31.920  1.00 97.61           N  
ATOM   2930  CA  GLN A 381      44.625  17.160 -31.888  1.00 97.61           C  
ATOM   2931  C   GLN A 381      44.931  16.348 -33.143  1.00 97.61           C  
ATOM   2932  CB  GLN A 381      44.840  16.300 -30.641  1.00 97.61           C  
ATOM   2933  O   GLN A 381      46.035  16.428 -33.686  1.00 97.61           O  
ATOM   2934  CG  GLN A 381      44.846  17.093 -29.341  1.00 97.61           C  
ATOM   2935  CD  GLN A 381      45.962  18.119 -29.284  1.00 97.61           C  
ATOM   2936  NE2 GLN A 381      45.725  19.213 -28.567  1.00 97.61           N  
ATOM   2937  OE1 GLN A 381      47.028  17.930 -29.878  1.00 97.61           O  
ATOM   2938  N   LEU A 382      44.013  15.553 -33.577  1.00 97.76           N  
ATOM   2939  CA  LEU A 382      44.196  14.765 -34.791  1.00 97.76           C  
ATOM   2940  C   LEU A 382      44.410  15.670 -36.000  1.00 97.76           C  
ATOM   2941  CB  LEU A 382      42.988  13.855 -35.027  1.00 97.76           C  
ATOM   2942  O   LEU A 382      45.241  15.375 -36.862  1.00 97.76           O  
ATOM   2943  CG  LEU A 382      42.887  12.617 -34.135  1.00 97.76           C  
ATOM   2944  CD1 LEU A 382      41.548  11.918 -34.348  1.00 97.76           C  
ATOM   2945  CD2 LEU A 382      44.044  11.663 -34.410  1.00 97.76           C  
ATOM   2946  N   ARG A 383      43.662  16.717 -36.047  1.00 97.85           N  
ATOM   2947  CA  ARG A 383      43.825  17.676 -37.135  1.00 97.85           C  
ATOM   2948  C   ARG A 383      45.194  18.345 -37.075  1.00 97.85           C  
ATOM   2949  CB  ARG A 383      42.722  18.735 -37.088  1.00 97.85           C  
ATOM   2950  O   ARG A 383      45.866  18.490 -38.098  1.00 97.85           O  
ATOM   2951  CG  ARG A 383      42.509  19.462 -38.406  1.00 97.85           C  
ATOM   2952  CD  ARG A 383      41.335  20.428 -38.334  1.00 97.85           C  
ATOM   2953  NE  ARG A 383      40.057  19.723 -38.301  1.00 97.85           N  
ATOM   2954  NH1 ARG A 383      39.340  20.688 -36.328  1.00 97.85           N  
ATOM   2955  NH2 ARG A 383      38.010  19.171 -37.416  1.00 97.85           N  
ATOM   2956  CZ  ARG A 383      39.139  19.862 -37.348  1.00 97.85           C  
ATOM   2957  N   GLU A 384      45.601  18.809 -35.939  1.00 97.71           N  
ATOM   2958  CA  GLU A 384      46.913  19.425 -35.760  1.00 97.71           C  
ATOM   2959  C   GLU A 384      48.033  18.448 -36.108  1.00 97.71           C  
ATOM   2960  CB  GLU A 384      47.081  19.926 -34.323  1.00 97.71           C  
ATOM   2961  O   GLU A 384      49.031  18.833 -36.721  1.00 97.71           O  
ATOM   2962  CG  GLU A 384      46.217  21.133 -33.988  1.00 97.71           C  
ATOM   2963  CD  GLU A 384      46.307  21.549 -32.529  1.00 97.71           C  
ATOM   2964  OE1 GLU A 384      45.539  22.441 -32.103  1.00 97.71           O  
ATOM   2965  OE2 GLU A 384      47.154  20.979 -31.805  1.00 97.71           O  
ATOM   2966  N   TYR A 385      47.916  17.222 -35.677  1.00 98.08           N  
ATOM   2967  CA  TYR A 385      48.908  16.203 -36.000  1.00 98.08           C  
ATOM   2968  C   TYR A 385      49.028  16.018 -37.508  1.00 98.08           C  
ATOM   2969  CB  TYR A 385      48.545  14.870 -35.338  1.00 98.08           C  
ATOM   2970  O   TYR A 385      50.135  15.924 -38.042  1.00 98.08           O  
ATOM   2971  CG  TYR A 385      49.686  13.882 -35.299  1.00 98.08           C  
ATOM   2972  CD1 TYR A 385      49.873  12.963 -36.329  1.00 98.08           C  
ATOM   2973  CD2 TYR A 385      50.577  13.864 -34.232  1.00 98.08           C  
ATOM   2974  CE1 TYR A 385      50.921  12.050 -36.296  1.00 98.08           C  
ATOM   2975  CE2 TYR A 385      51.629  12.955 -34.188  1.00 98.08           C  
ATOM   2976  OH  TYR A 385      52.832  11.151 -35.186  1.00 98.08           O  
ATOM   2977  CZ  TYR A 385      51.793  12.053 -35.224  1.00 98.08           C  
ATOM   2978  N   GLN A 386      47.913  15.879 -38.203  1.00 97.96           N  
ATOM   2979  CA  GLN A 386      47.916  15.758 -39.657  1.00 97.96           C  
ATOM   2980  C   GLN A 386      48.610  16.952 -40.307  1.00 97.96           C  
ATOM   2981  CB  GLN A 386      46.487  15.629 -40.189  1.00 97.96           C  
ATOM   2982  O   GLN A 386      49.393  16.787 -41.244  1.00 97.96           O  
ATOM   2983  CG  GLN A 386      46.411  15.316 -41.677  1.00 97.96           C  
ATOM   2984  CD  GLN A 386      47.002  13.962 -42.023  1.00 97.96           C  
ATOM   2985  NE2 GLN A 386      47.533  13.840 -43.235  1.00 97.96           N  
ATOM   2986  OE1 GLN A 386      46.983  13.035 -41.208  1.00 97.96           O  
ATOM   2987  N   ASP A 387      48.263  18.137 -39.905  1.00 97.54           N  
ATOM   2988  CA  ASP A 387      48.911  19.342 -40.414  1.00 97.54           C  
ATOM   2989  C   ASP A 387      50.422  19.286 -40.199  1.00 97.54           C  
ATOM   2990  CB  ASP A 387      48.330  20.588 -39.743  1.00 97.54           C  
ATOM   2991  O   ASP A 387      51.195  19.612 -41.102  1.00 97.54           O  
ATOM   2992  CG  ASP A 387      46.912  20.897 -40.191  1.00 97.54           C  
ATOM   2993  OD1 ASP A 387      46.457  20.329 -41.207  1.00 97.54           O  
ATOM   2994  OD2 ASP A 387      46.246  21.717 -39.524  1.00 97.54           O  
ATOM   2995  N   LEU A 388      50.823  18.882 -39.036  1.00 98.14           N  
ATOM   2996  CA  LEU A 388      52.241  18.755 -38.718  1.00 98.14           C  
ATOM   2997  C   LEU A 388      52.901  17.691 -39.589  1.00 98.14           C  
ATOM   2998  CB  LEU A 388      52.430  18.409 -37.239  1.00 98.14           C  
ATOM   2999  O   LEU A 388      54.029  17.874 -40.053  1.00 98.14           O  
ATOM   3000  CG  LEU A 388      53.872  18.369 -36.731  1.00 98.14           C  
ATOM   3001  CD1 LEU A 388      54.549  19.718 -36.950  1.00 98.14           C  
ATOM   3002  CD2 LEU A 388      53.909  17.980 -35.257  1.00 98.14           C  
ATOM   3003  N   LEU A 389      52.311  16.628 -39.658  1.00 97.94           N  
ATOM   3004  CA  LEU A 389      52.817  15.565 -40.520  1.00 97.94           C  
ATOM   3005  C   LEU A 389      53.008  16.066 -41.947  1.00 97.94           C  
ATOM   3006  CB  LEU A 389      51.862  14.368 -40.510  1.00 97.94           C  
ATOM   3007  O   LEU A 389      54.015  15.759 -42.588  1.00 97.94           O  
ATOM   3008  CG  LEU A 389      52.294  13.149 -41.328  1.00 97.94           C  
ATOM   3009  CD1 LEU A 389      53.567  12.545 -40.745  1.00 97.94           C  
ATOM   3010  CD2 LEU A 389      51.177  12.113 -41.375  1.00 97.94           C  
ATOM   3011  N   ASN A 390      51.986  16.770 -42.464  1.00 97.51           N  
ATOM   3012  CA  ASN A 390      52.101  17.353 -43.796  1.00 97.51           C  
ATOM   3013  C   ASN A 390      53.322  18.261 -43.908  1.00 97.51           C  
ATOM   3014  CB  ASN A 390      50.830  18.127 -44.155  1.00 97.51           C  
ATOM   3015  O   ASN A 390      54.039  18.223 -44.910  1.00 97.51           O  
ATOM   3016  CG  ASN A 390      49.643  17.217 -44.403  1.00 97.51           C  
ATOM   3017  ND2 ASN A 390      48.441  17.777 -44.328  1.00 97.51           N  
ATOM   3018  OD1 ASN A 390      49.805  16.021 -44.660  1.00 97.51           O  
ATOM   3019  N   VAL A 391      53.541  19.154 -42.976  1.00 98.11           N  
ATOM   3020  CA  VAL A 391      54.697  20.045 -42.952  1.00 98.11           C  
ATOM   3021  C   VAL A 391      55.983  19.222 -42.918  1.00 98.11           C  
ATOM   3022  CB  VAL A 391      54.648  21.007 -41.744  1.00 98.11           C  
ATOM   3023  O   VAL A 391      56.946  19.533 -43.623  1.00 98.11           O  
ATOM   3024  CG1 VAL A 391      55.954  21.790 -41.623  1.00 98.11           C  
ATOM   3025  CG2 VAL A 391      53.459  21.958 -41.869  1.00 98.11           C  
ATOM   3026  N   LYS A 392      56.033  18.170 -42.140  1.00 97.92           N  
ATOM   3027  CA  LYS A 392      57.207  17.307 -42.043  1.00 97.92           C  
ATOM   3028  C   LYS A 392      57.548  16.689 -43.396  1.00 97.92           C  
ATOM   3029  CB  LYS A 392      56.979  16.205 -41.007  1.00 97.92           C  
ATOM   3030  O   LYS A 392      58.714  16.665 -43.797  1.00 97.92           O  
ATOM   3031  CG  LYS A 392      58.217  15.375 -40.703  1.00 97.92           C  
ATOM   3032  CD  LYS A 392      58.285  14.132 -41.581  1.00 97.92           C  
ATOM   3033  CE  LYS A 392      59.559  13.337 -41.329  1.00 97.92           C  
ATOM   3034  NZ  LYS A 392      59.619  12.105 -42.171  1.00 97.92           N  
ATOM   3035  N   MET A 393      56.525  16.165 -43.990  1.00 97.98           N  
ATOM   3036  CA  MET A 393      56.727  15.551 -45.299  1.00 97.98           C  
ATOM   3037  C   MET A 393      57.243  16.573 -46.306  1.00 97.98           C  
ATOM   3038  CB  MET A 393      55.425  14.928 -45.808  1.00 97.98           C  
ATOM   3039  O   MET A 393      58.130  16.269 -47.106  1.00 97.98           O  
ATOM   3040  CG  MET A 393      55.018  13.666 -45.064  1.00 97.98           C  
ATOM   3041  SD  MET A 393      53.417  12.989 -45.652  1.00 97.98           S  
ATOM   3042  CE  MET A 393      53.869  12.527 -47.348  1.00 97.98           C  
ATOM   3043  N   ALA A 394      56.627  17.768 -46.339  1.00 97.71           N  
ATOM   3044  CA  ALA A 394      57.068  18.854 -47.210  1.00 97.71           C  
ATOM   3045  C   ALA A 394      58.537  19.189 -46.969  1.00 97.71           C  
ATOM   3046  CB  ALA A 394      56.201  20.093 -46.997  1.00 97.71           C  
ATOM   3047  O   ALA A 394      59.303  19.370 -47.918  1.00 97.71           O  
ATOM   3048  N   LEU A 395      58.936  19.212 -45.749  1.00 97.40           N  
ATOM   3049  CA  LEU A 395      60.328  19.494 -45.415  1.00 97.40           C  
ATOM   3050  C   LEU A 395      61.235  18.349 -45.854  1.00 97.40           C  
ATOM   3051  CB  LEU A 395      60.480  19.734 -43.911  1.00 97.40           C  
ATOM   3052  O   LEU A 395      62.352  18.581 -46.323  1.00 97.40           O  
ATOM   3053  CG  LEU A 395      59.906  21.045 -43.372  1.00 97.40           C  
ATOM   3054  CD1 LEU A 395      60.039  21.097 -41.853  1.00 97.40           C  
ATOM   3055  CD2 LEU A 395      60.602  22.239 -44.016  1.00 97.40           C  
ATOM   3056  N   ASP A 396      60.797  17.130 -45.619  1.00 97.31           N  
ATOM   3057  CA  ASP A 396      61.572  15.973 -46.059  1.00 97.31           C  
ATOM   3058  C   ASP A 396      61.854  16.040 -47.558  1.00 97.31           C  
ATOM   3059  CB  ASP A 396      60.837  14.675 -45.719  1.00 97.31           C  
ATOM   3060  O   ASP A 396      62.951  15.697 -48.004  1.00 97.31           O  
ATOM   3061  CG  ASP A 396      60.929  14.309 -44.248  1.00 97.31           C  
ATOM   3062  OD1 ASP A 396      61.869  14.767 -43.563  1.00 97.31           O  
ATOM   3063  OD2 ASP A 396      60.055  13.554 -43.770  1.00 97.31           O  
ATOM   3064  N   ILE A 397      60.822  16.414 -48.289  1.00 96.46           N  
ATOM   3065  CA  ILE A 397      60.993  16.559 -49.731  1.00 96.46           C  
ATOM   3066  C   ILE A 397      61.993  17.676 -50.022  1.00 96.46           C  
ATOM   3067  CB  ILE A 397      59.647  16.848 -50.433  1.00 96.46           C  
ATOM   3068  O   ILE A 397      62.852  17.537 -50.896  1.00 96.46           O  
ATOM   3069  CG1 ILE A 397      58.704  15.648 -50.293  1.00 96.46           C  
ATOM   3070  CG2 ILE A 397      59.872  17.200 -51.906  1.00 96.46           C  
ATOM   3071  CD1 ILE A 397      57.274  15.931 -50.732  1.00 96.46           C  
ATOM   3072  N   GLU A 398      61.925  18.781 -49.358  1.00 96.78           N  
ATOM   3073  CA  GLU A 398      62.862  19.889 -49.515  1.00 96.78           C  
ATOM   3074  C   GLU A 398      64.289  19.455 -49.190  1.00 96.78           C  
ATOM   3075  CB  GLU A 398      62.456  21.068 -48.626  1.00 96.78           C  
ATOM   3076  O   GLU A 398      65.227  19.798 -49.913  1.00 96.78           O  
ATOM   3077  CG  GLU A 398      61.185  21.770 -49.081  1.00 96.78           C  
ATOM   3078  CD  GLU A 398      60.742  22.877 -48.137  1.00 96.78           C  
ATOM   3079  OE1 GLU A 398      59.692  23.510 -48.394  1.00 96.78           O  
ATOM   3080  OE2 GLU A 398      61.450  23.115 -47.133  1.00 96.78           O  
ATOM   3081  N   ILE A 399      64.403  18.712 -48.119  1.00 95.85           N  
ATOM   3082  CA  ILE A 399      65.716  18.222 -47.714  1.00 95.85           C  
ATOM   3083  C   ILE A 399      66.281  17.305 -48.796  1.00 95.85           C  
ATOM   3084  CB  ILE A 399      65.649  17.478 -46.362  1.00 95.85           C  
ATOM   3085  O   ILE A 399      67.463  17.393 -49.138  1.00 95.85           O  
ATOM   3086  CG1 ILE A 399      65.330  18.458 -45.227  1.00 95.85           C  
ATOM   3087  CG2 ILE A 399      66.959  16.733 -46.090  1.00 95.85           C  
ATOM   3088  CD1 ILE A 399      65.062  17.788 -43.887  1.00 95.85           C  
ATOM   3089  N   ALA A 400      65.461  16.436 -49.289  1.00 96.71           N  
ATOM   3090  CA  ALA A 400      65.883  15.529 -50.354  1.00 96.71           C  
ATOM   3091  C   ALA A 400      66.325  16.304 -51.592  1.00 96.71           C  
ATOM   3092  CB  ALA A 400      64.755  14.563 -50.709  1.00 96.71           C  
ATOM   3093  O   ALA A 400      67.305  15.937 -52.244  1.00 96.71           O  
ATOM   3094  N   ALA A 401      65.578  17.308 -51.872  1.00 95.93           N  
ATOM   3095  CA  ALA A 401      65.930  18.167 -53.000  1.00 95.93           C  
ATOM   3096  C   ALA A 401      67.274  18.852 -52.768  1.00 95.93           C  
ATOM   3097  CB  ALA A 401      64.839  19.208 -53.237  1.00 95.93           C  
ATOM   3098  O   ALA A 401      68.107  18.920 -53.675  1.00 95.93           O  
ATOM   3099  N   TYR A 402      67.475  19.483 -51.545  1.00 96.22           N  
ATOM   3100  CA  TYR A 402      68.748  20.118 -51.220  1.00 96.22           C  
ATOM   3101  C   TYR A 402      69.889  19.109 -51.270  1.00 96.22           C  
ATOM   3102  CB  TYR A 402      68.686  20.769 -49.835  1.00 96.22           C  
ATOM   3103  O   TYR A 402      70.986  19.426 -51.735  1.00 96.22           O  
ATOM   3104  CG  TYR A 402      67.855  22.028 -49.793  1.00 96.22           C  
ATOM   3105  CD1 TYR A 402      68.184  23.129 -50.581  1.00 96.22           C  
ATOM   3106  CD2 TYR A 402      66.742  22.121 -48.965  1.00 96.22           C  
ATOM   3107  CE1 TYR A 402      67.423  24.293 -50.544  1.00 96.22           C  
ATOM   3108  CE2 TYR A 402      65.973  23.280 -48.920  1.00 96.22           C  
ATOM   3109  OH  TYR A 402      65.564  25.508 -49.672  1.00 96.22           O  
ATOM   3110  CZ  TYR A 402      66.321  24.358 -49.712  1.00 96.22           C  
ATOM   3111  N   ARG A 403      69.720  17.986 -50.842  1.00 95.17           N  
ATOM   3112  CA  ARG A 403      70.739  16.943 -50.890  1.00 95.17           C  
ATOM   3113  C   ARG A 403      71.127  16.622 -52.329  1.00 95.17           C  
ATOM   3114  CB  ARG A 403      70.246  15.677 -50.186  1.00 95.17           C  
ATOM   3115  O   ARG A 403      72.307  16.435 -52.633  1.00 95.17           O  
ATOM   3116  CG  ARG A 403      70.243  15.777 -48.668  1.00 95.17           C  
ATOM   3117  CD  ARG A 403      69.856  14.457 -48.017  1.00 95.17           C  
ATOM   3118  NE  ARG A 403      69.858  14.554 -46.560  1.00 95.17           N  
ATOM   3119  NH1 ARG A 403      68.841  12.508 -46.216  1.00 95.17           N  
ATOM   3120  NH2 ARG A 403      69.427  13.817 -44.428  1.00 95.17           N  
ATOM   3121  CZ  ARG A 403      69.375  13.626 -45.738  1.00 95.17           C  
ATOM   3122  N   LYS A 404      70.139  16.538 -53.240  1.00 93.32           N  
ATOM   3123  CA  LYS A 404      70.394  16.264 -54.651  1.00 93.32           C  
ATOM   3124  C   LYS A 404      71.186  17.397 -55.297  1.00 93.32           C  
ATOM   3125  CB  LYS A 404      69.080  16.049 -55.402  1.00 93.32           C  
ATOM   3126  O   LYS A 404      72.066  17.154 -56.124  1.00 93.32           O  
ATOM   3127  CG  LYS A 404      68.387  14.734 -55.074  1.00 93.32           C  
ATOM   3128  CD  LYS A 404      69.119  13.549 -55.690  1.00 93.32           C  
ATOM   3129  CE  LYS A 404      68.693  12.234 -55.050  1.00 93.32           C  
ATOM   3130  NZ  LYS A 404      69.367  11.064 -55.688  1.00 93.32           N  
ATOM   3131  N   LEU A 405      70.912  18.616 -54.971  1.00 93.69           N  
ATOM   3132  CA  LEU A 405      71.602  19.790 -55.493  1.00 93.69           C  
ATOM   3133  C   LEU A 405      73.047  19.832 -55.007  1.00 93.69           C  
ATOM   3134  CB  LEU A 405      70.874  21.070 -55.077  1.00 93.69           C  
ATOM   3135  O   LEU A 405      73.954  20.172 -55.770  1.00 93.69           O  
ATOM   3136  CG  LEU A 405      71.367  22.370 -55.715  1.00 93.69           C  
ATOM   3137  CD1 LEU A 405      71.099  22.357 -57.216  1.00 93.69           C  
ATOM   3138  CD2 LEU A 405      70.702  23.575 -55.058  1.00 93.69           C  
ATOM   3139  N   LEU A 406      73.338  19.524 -53.721  1.00 92.34           N  
ATOM   3140  CA  LEU A 406      74.684  19.508 -53.160  1.00 92.34           C  
ATOM   3141  C   LEU A 406      75.508  18.372 -53.756  1.00 92.34           C  
ATOM   3142  CB  LEU A 406      74.629  19.369 -51.636  1.00 92.34           C  
ATOM   3143  O   LEU A 406      76.710  18.527 -53.988  1.00 92.34           O  
ATOM   3144  CG  LEU A 406      74.182  20.608 -50.858  1.00 92.34           C  
ATOM   3145  CD1 LEU A 406      73.948  20.257 -49.392  1.00 92.34           C  
ATOM   3146  CD2 LEU A 406      75.215  21.722 -50.988  1.00 92.34           C  
ATOM   3147  N   GLU A 407      74.951  17.181 -53.971  1.00 88.10           N  
ATOM   3148  CA  GLU A 407      75.634  16.057 -54.604  1.00 88.10           C  
ATOM   3149  C   GLU A 407      75.984  16.369 -56.056  1.00 88.10           C  
ATOM   3150  CB  GLU A 407      74.773  14.794 -54.530  1.00 88.10           C  
ATOM   3151  O   GLU A 407      77.021  15.932 -56.558  1.00 88.10           O  
ATOM   3152  CG  GLU A 407      74.620  14.234 -53.123  1.00 88.10           C  
ATOM   3153  CD  GLU A 407      73.614  13.097 -53.036  1.00 88.10           C  
ATOM   3154  OE1 GLU A 407      73.366  12.592 -51.917  1.00 88.10           O  
ATOM   3155  OE2 GLU A 407      73.071  12.708 -54.094  1.00 88.10           O  
ATOM   3156  N   GLY A 408      75.163  17.072 -56.806  1.00 86.16           N  
ATOM   3157  CA  GLY A 408      75.452  17.514 -58.160  1.00 86.16           C  
ATOM   3158  C   GLY A 408      76.589  18.516 -58.231  1.00 86.16           C  
ATOM   3159  O   GLY A 408      77.389  18.490 -59.169  1.00 86.16           O  
ATOM   3160  N   GLU A 409      76.729  19.400 -57.266  1.00 80.48           N  
ATOM   3161  CA  GLU A 409      77.841  20.344 -57.215  1.00 80.48           C  
ATOM   3162  C   GLU A 409      79.141  19.646 -56.828  1.00 80.48           C  
ATOM   3163  CB  GLU A 409      77.539  21.478 -56.231  1.00 80.48           C  
ATOM   3164  O   GLU A 409      80.214  20.005 -57.316  1.00 80.48           O  
ATOM   3165  CG  GLU A 409      76.464  22.441 -56.712  1.00 80.48           C  
ATOM   3166  CD  GLU A 409      76.347  23.688 -55.851  1.00 80.48           C  
ATOM   3167  OE1 GLU A 409      75.672  24.655 -56.272  1.00 80.48           O  
ATOM   3168  OE2 GLU A 409      76.935  23.699 -54.747  1.00 80.48           O  
ATOM   3169  N   GLU A 410      79.069  18.729 -55.952  1.00 75.40           N  
ATOM   3170  CA  GLU A 410      80.276  17.980 -55.615  1.00 75.40           C  
ATOM   3171  C   GLU A 410      80.758  17.148 -56.799  1.00 75.40           C  
ATOM   3172  CB  GLU A 410      80.027  17.076 -54.404  1.00 75.40           C  
ATOM   3173  O   GLU A 410      81.960  16.919 -56.956  1.00 75.40           O  
ATOM   3174  CG  GLU A 410      79.741  17.837 -53.117  1.00 75.40           C  
ATOM   3175  CD  GLU A 410      79.342  16.933 -51.962  1.00 75.40           C  
ATOM   3176  OE1 GLU A 410      79.087  17.447 -50.849  1.00 75.40           O  
ATOM   3177  OE2 GLU A 410      79.286  15.700 -52.171  1.00 75.40           O  
ATOM   3178  N   CYS A 411      79.903  16.716 -57.691  1.00 64.82           N  
ATOM   3179  CA  CYS A 411      80.349  16.025 -58.896  1.00 64.82           C  
ATOM   3180  C   CYS A 411      80.955  17.004 -59.894  1.00 64.82           C  
ATOM   3181  CB  CYS A 411      79.186  15.275 -59.545  1.00 64.82           C  
ATOM   3182  O   CYS A 411      81.888  16.659 -60.621  1.00 64.82           O  
ATOM   3183  SG  CYS A 411      78.554  13.908 -58.548  1.00 64.82           S  
ATOM   3184  N   ARG A 412      80.639  18.247 -59.891  1.00 67.90           N  
ATOM   3185  CA  ARG A 412      81.242  19.238 -60.777  1.00 67.90           C  
ATOM   3186  C   ARG A 412      82.525  19.802 -60.176  1.00 67.90           C  
ATOM   3187  CB  ARG A 412      80.256  20.372 -61.066  1.00 67.90           C  
ATOM   3188  O   ARG A 412      83.491  20.062 -60.895  1.00 67.90           O  
ATOM   3189  CG  ARG A 412      79.146  19.991 -62.034  1.00 67.90           C  
ATOM   3190  CD  ARG A 412      78.232  21.171 -62.336  1.00 67.90           C  
ATOM   3191  NE  ARG A 412      77.004  20.745 -63.001  1.00 67.90           N  
ATOM   3192  NH1 ARG A 412      77.140  22.303 -64.701  1.00 67.90           N  
ATOM   3193  NH2 ARG A 412      75.388  20.826 -64.630  1.00 67.90           N  
ATOM   3194  CZ  ARG A 412      76.514  21.292 -64.109  1.00 67.90           C  
ATOM   3195  N   ILE A 413      82.726  19.929 -58.873  1.00 66.20           N  
ATOM   3196  CA  ILE A 413      83.941  20.466 -58.269  1.00 66.20           C  
ATOM   3197  C   ILE A 413      84.871  19.320 -57.877  1.00 66.20           C  
ATOM   3198  CB  ILE A 413      83.620  21.341 -57.037  1.00 66.20           C  
ATOM   3199  O   ILE A 413      86.031  19.548 -57.523  1.00 66.20           O  
ATOM   3200  CG1 ILE A 413      82.683  22.490 -57.428  1.00 66.20           C  
ATOM   3201  CG2 ILE A 413      84.908  21.876 -56.405  1.00 66.20           C  
ATOM   3202  CD1 ILE A 413      82.032  23.189 -56.242  1.00 66.20           C  
ATOM   3203  N   GLY A 414      84.896  18.150 -58.598  1.00 54.61           N  
ATOM   3204  CA  GLY A 414      85.914  17.112 -58.622  1.00 54.61           C  
ATOM   3205  C   GLY A 414      86.436  16.755 -57.243  1.00 54.61           C  
ATOM   3206  O   GLY A 414      87.628  16.488 -57.075  1.00 54.61           O  
ATOM   3207  N   PHE A 415      85.702  16.639 -56.177  1.00 50.46           N  
ATOM   3208  CA  PHE A 415      86.196  15.942 -54.995  1.00 50.46           C  
ATOM   3209  C   PHE A 415      85.514  14.588 -54.839  1.00 50.46           C  
ATOM   3210  CB  PHE A 415      85.974  16.789 -53.738  1.00 50.46           C  
ATOM   3211  O   PHE A 415      84.394  14.507 -54.330  1.00 50.46           O  
ATOM   3212  CG  PHE A 415      87.214  17.489 -53.251  1.00 50.46           C  
ATOM   3213  CD1 PHE A 415      88.063  16.875 -52.338  1.00 50.46           C  
ATOM   3214  CD2 PHE A 415      87.532  18.762 -53.706  1.00 50.46           C  
ATOM   3215  CE1 PHE A 415      89.211  17.520 -51.885  1.00 50.46           C  
ATOM   3216  CE2 PHE A 415      88.677  19.414 -53.259  1.00 50.46           C  
ATOM   3217  CZ  PHE A 415      89.515  18.791 -52.347  1.00 50.46           C  
ATOM   3218  N   GLY A 416      85.451  13.837 -55.951  1.00 51.83           N  
ATOM   3219  CA  GLY A 416      85.299  12.392 -56.020  1.00 51.83           C  
ATOM   3220  C   GLY A 416      86.322  11.644 -55.186  1.00 51.83           C  
ATOM   3221  O   GLY A 416      87.499  12.008 -55.164  1.00 51.83           O  
ATOM   3222  N   PRO A 417      85.996  11.163 -53.896  1.00 48.94           N  
ATOM   3223  CA  PRO A 417      86.833  10.507 -52.888  1.00 48.94           C  
ATOM   3224  C   PRO A 417      87.743   9.435 -53.483  1.00 48.94           C  
ATOM   3225  CB  PRO A 417      85.811   9.886 -51.931  1.00 48.94           C  
ATOM   3226  O   PRO A 417      87.299   8.629 -54.304  1.00 48.94           O  
ATOM   3227  CG  PRO A 417      84.497  10.036 -52.627  1.00 48.94           C  
ATOM   3228  CD  PRO A 417      84.737  10.655 -53.974  1.00 48.94           C  
ATOM   3229  N   ILE A 418      89.056   9.788 -53.826  1.00 42.50           N  
ATOM   3230  CA  ILE A 418      90.303   9.050 -53.665  1.00 42.50           C  
ATOM   3231  C   ILE A 418      90.061   7.807 -52.811  1.00 42.50           C  
ATOM   3232  CB  ILE A 418      91.404   9.930 -53.031  1.00 42.50           C  
ATOM   3233  O   ILE A 418      89.406   7.881 -51.768  1.00 42.50           O  
ATOM   3234  CG1 ILE A 418      91.560  11.237 -53.816  1.00 42.50           C  
ATOM   3235  CG2 ILE A 418      92.731   9.170 -52.963  1.00 42.50           C  
ATOM   3236  CD1 ILE A 418      92.563  12.208 -53.208  1.00 42.50           C  
ATOM   3237  N   PRO A 419      90.434   6.523 -53.426  1.00 44.13           N  
ATOM   3238  CA  PRO A 419      90.332   5.191 -52.827  1.00 44.13           C  
ATOM   3239  C   PRO A 419      91.233   5.023 -51.605  1.00 44.13           C  
ATOM   3240  CB  PRO A 419      90.771   4.260 -53.960  1.00 44.13           C  
ATOM   3241  O   PRO A 419      92.440   5.264 -51.686  1.00 44.13           O  
ATOM   3242  CG  PRO A 419      91.817   5.028 -54.702  1.00 44.13           C  
ATOM   3243  CD  PRO A 419      91.892   6.412 -54.124  1.00 44.13           C  
ATOM   3244  N   PHE A 420      90.950   5.479 -50.392  1.00 37.78           N  
ATOM   3245  CA  PHE A 420      91.535   4.973 -49.156  1.00 37.78           C  
ATOM   3246  C   PHE A 420      90.701   3.830 -48.591  1.00 37.78           C  
ATOM   3247  CB  PHE A 420      91.657   6.095 -48.120  1.00 37.78           C  
ATOM   3248  O   PHE A 420      89.480   3.948 -48.465  1.00 37.78           O  
ATOM   3249  CG  PHE A 420      93.049   6.652 -47.991  1.00 37.78           C  
ATOM   3250  CD1 PHE A 420      93.964   6.079 -47.116  1.00 37.78           C  
ATOM   3251  CD2 PHE A 420      93.443   7.750 -48.744  1.00 37.78           C  
ATOM   3252  CE1 PHE A 420      95.253   6.592 -46.994  1.00 37.78           C  
ATOM   3253  CE2 PHE A 420      94.730   8.269 -48.628  1.00 37.78           C  
ATOM   3254  CZ  PHE A 420      95.633   7.689 -47.752  1.00 37.78           C  
ATOM   3255  N   SER A 421      90.980   2.591 -49.108  1.00 36.29           N  
ATOM   3256  CA  SER A 421      91.111   1.288 -48.465  1.00 36.29           C  
ATOM   3257  C   SER A 421      91.142   1.422 -46.946  1.00 36.29           C  
ATOM   3258  CB  SER A 421      92.376   0.577 -48.948  1.00 36.29           C  
ATOM   3259  O   SER A 421      92.069   2.012 -46.388  1.00 36.29           O  
ATOM   3260  OG  SER A 421      92.405   0.508 -50.363  1.00 36.29           O  
ATOM   3261  N   LEU A 422      90.049   1.573 -46.244  1.00 33.09           N  
ATOM   3262  CA  LEU A 422      89.919   1.154 -44.852  1.00 33.09           C  
ATOM   3263  C   LEU A 422      88.741   0.201 -44.679  1.00 33.09           C  
ATOM   3264  CB  LEU A 422      89.745   2.372 -43.940  1.00 33.09           C  
ATOM   3265  O   LEU A 422      87.609   0.537 -45.032  1.00 33.09           O  
ATOM   3266  CG  LEU A 422      90.101   2.171 -42.467  1.00 33.09           C  
ATOM   3267  CD1 LEU A 422      91.601   1.941 -42.311  1.00 33.09           C  
ATOM   3268  CD2 LEU A 422      89.650   3.370 -41.639  1.00 33.09           C  
ATOM   3269  N   PRO A 423      88.970  -1.158 -44.509  1.00 40.11           N  
ATOM   3270  CA  PRO A 423      88.053  -2.243 -44.155  1.00 40.11           C  
ATOM   3271  C   PRO A 423      87.547  -2.142 -42.718  1.00 40.11           C  
ATOM   3272  CB  PRO A 423      88.903  -3.501 -44.347  1.00 40.11           C  
ATOM   3273  O   PRO A 423      88.297  -1.747 -41.822  1.00 40.11           O  
ATOM   3274  CG  PRO A 423      90.316  -3.030 -44.219  1.00 40.11           C  
ATOM   3275  CD  PRO A 423      90.303  -1.564 -43.892  1.00 40.11           C  
ATOM   3276  N   GLU A 424      86.282  -1.846 -42.454  1.00 32.46           N  
ATOM   3277  CA  GLU A 424      85.629  -2.331 -41.242  1.00 32.46           C  
ATOM   3278  C   GLU A 424      84.272  -1.664 -41.041  1.00 32.46           C  
ATOM   3279  CB  GLU A 424      86.519  -2.092 -40.019  1.00 32.46           C  
ATOM   3280  O   GLU A 424      84.157  -0.440 -41.127  1.00 32.46           O  
ATOM   3281  CG  GLU A 424      86.182  -2.979 -38.830  1.00 32.46           C  
ATOM   3282  CD  GLU A 424      86.312  -4.463 -39.131  1.00 32.46           C  
ATOM   3283  OE1 GLU A 424      85.668  -5.282 -38.437  1.00 32.46           O  
ATOM   3284  OE2 GLU A 424      87.065  -4.810 -40.068  1.00 32.46           O  
ATOM   3285  N   GLY A 425      83.216  -2.368 -41.425  1.00 31.76           N  
ATOM   3286  CA  GLY A 425      82.072  -2.810 -40.644  1.00 31.76           C  
ATOM   3287  C   GLY A 425      80.802  -2.041 -40.957  1.00 31.76           C  
ATOM   3288  O   GLY A 425      80.790  -0.809 -40.918  1.00 31.76           O  
ATOM   3289  N   LEU A 426      79.994  -2.543 -41.883  1.00 32.16           N  
ATOM   3290  CA  LEU A 426      78.568  -2.839 -41.804  1.00 32.16           C  
ATOM   3291  C   LEU A 426      77.800  -1.661 -41.212  1.00 32.16           C  
ATOM   3292  CB  LEU A 426      78.327  -4.095 -40.962  1.00 32.16           C  
ATOM   3293  O   LEU A 426      78.122  -1.193 -40.117  1.00 32.16           O  
ATOM   3294  CG  LEU A 426      78.456  -5.434 -41.690  1.00 32.16           C  
ATOM   3295  CD1 LEU A 426      79.105  -6.471 -40.780  1.00 32.16           C  
ATOM   3296  CD2 LEU A 426      77.092  -5.915 -42.171  1.00 32.16           C  
ATOM   3297  N   PRO A 427      76.820  -1.018 -42.016  1.00 41.00           N  
ATOM   3298  CA  PRO A 427      75.389  -1.322 -41.955  1.00 41.00           C  
ATOM   3299  C   PRO A 427      74.694  -1.160 -43.305  1.00 41.00           C  
ATOM   3300  CB  PRO A 427      74.855  -0.307 -40.941  1.00 41.00           C  
ATOM   3301  O   PRO A 427      75.182  -0.430 -44.171  1.00 41.00           O  
ATOM   3302  CG  PRO A 427      75.679   0.921 -41.159  1.00 41.00           C  
ATOM   3303  CD  PRO A 427      76.763   0.598 -42.148  1.00 41.00           C  
ATOM   3304  N   LYS A 428      74.285  -2.190 -43.964  1.00 32.23           N  
ATOM   3305  CA  LYS A 428      73.104  -2.589 -44.725  1.00 32.23           C  
ATOM   3306  C   LYS A 428      72.164  -1.406 -44.941  1.00 32.23           C  
ATOM   3307  CB  LYS A 428      72.364  -3.723 -44.012  1.00 32.23           C  
ATOM   3308  O   LYS A 428      71.647  -0.834 -43.979  1.00 32.23           O  
ATOM   3309  CG  LYS A 428      73.039  -5.080 -44.143  1.00 32.23           C  
ATOM   3310  CD  LYS A 428      72.367  -6.126 -43.263  1.00 32.23           C  
ATOM   3311  CE  LYS A 428      73.120  -7.448 -43.289  1.00 32.23           C  
ATOM   3312  NZ  LYS A 428      72.470  -8.474 -42.419  1.00 32.23           N  
ATOM   3313  N   ILE A 429      72.481  -0.544 -45.821  1.00 34.51           N  
ATOM   3314  CA  ILE A 429      71.741   0.489 -46.538  1.00 34.51           C  
ATOM   3315  C   ILE A 429      70.819  -0.159 -47.569  1.00 34.51           C  
ATOM   3316  CB  ILE A 429      72.693   1.492 -47.226  1.00 34.51           C  
ATOM   3317  O   ILE A 429      71.273  -0.925 -48.422  1.00 34.51           O  
ATOM   3318  CG1 ILE A 429      73.674   2.083 -46.206  1.00 34.51           C  
ATOM   3319  CG2 ILE A 429      71.898   2.599 -47.925  1.00 34.51           C  
ATOM   3320  CD1 ILE A 429      74.946   2.644 -46.825  1.00 34.51           C  
ATOM   3321  N   PRO A 430      69.392  -0.269 -47.260  1.00 36.55           N  
ATOM   3322  CA  PRO A 430      68.300  -0.553 -48.194  1.00 36.55           C  
ATOM   3323  C   PRO A 430      68.140   0.527 -49.261  1.00 36.55           C  
ATOM   3324  CB  PRO A 430      67.067  -0.612 -47.287  1.00 36.55           C  
ATOM   3325  O   PRO A 430      68.320   1.714 -48.975  1.00 36.55           O  
ATOM   3326  CG  PRO A 430      67.525  -0.042 -45.984  1.00 36.55           C  
ATOM   3327  CD  PRO A 430      69.002   0.212 -46.066  1.00 36.55           C  
ATOM   3328  N   SER A 431      68.582   0.164 -50.386  1.00 35.87           N  
ATOM   3329  CA  SER A 431      68.253   0.215 -51.807  1.00 35.87           C  
ATOM   3330  C   SER A 431      67.041   1.105 -52.062  1.00 35.87           C  
ATOM   3331  CB  SER A 431      67.986  -1.190 -52.347  1.00 35.87           C  
ATOM   3332  O   SER A 431      65.969   0.880 -51.497  1.00 35.87           O  
ATOM   3333  OG  SER A 431      67.777  -1.159 -53.749  1.00 35.87           O  
ATOM   3334  N   VAL A 432      67.208   2.340 -52.097  1.00 32.14           N  
ATOM   3335  CA  VAL A 432      66.810   3.528 -52.844  1.00 32.14           C  
ATOM   3336  C   VAL A 432      66.696   3.192 -54.329  1.00 32.14           C  
ATOM   3337  CB  VAL A 432      67.807   4.690 -52.636  1.00 32.14           C  
ATOM   3338  O   VAL A 432      67.635   2.658 -54.925  1.00 32.14           O  
ATOM   3339  CG1 VAL A 432      67.086   5.936 -52.125  1.00 32.14           C  
ATOM   3340  CG2 VAL A 432      68.914   4.275 -51.669  1.00 32.14           C  
ATOM   3341  N   SER A 433      65.475   2.812 -54.849  1.00 36.34           N  
ATOM   3342  CA  SER A 433      65.035   2.908 -56.237  1.00 36.34           C  
ATOM   3343  C   SER A 433      63.970   3.987 -56.406  1.00 36.34           C  
ATOM   3344  CB  SER A 433      64.492   1.564 -56.722  1.00 36.34           C  
ATOM   3345  O   SER A 433      62.950   3.974 -55.714  1.00 36.34           O  
ATOM   3346  OG  SER A 433      64.111   1.637 -58.085  1.00 36.34           O  
ATOM   3347  N   THR A 434      64.362   5.238 -56.787  1.00 27.92           N  
ATOM   3348  CA  THR A 434      64.353   6.151 -57.924  1.00 27.92           C  
ATOM   3349  C   THR A 434      63.214   5.811 -58.881  1.00 27.92           C  
ATOM   3350  CB  THR A 434      65.693   6.111 -58.682  1.00 27.92           C  
ATOM   3351  O   THR A 434      63.076   4.663 -59.308  1.00 27.92           O  
ATOM   3352  CG2 THR A 434      66.736   6.993 -58.003  1.00 27.92           C  
ATOM   3353  OG1 THR A 434      66.175   4.762 -58.720  1.00 27.92           O  
ATOM   3354  N   HIS A 435      62.157   6.672 -58.850  1.00 28.32           N  
ATOM   3355  CA  HIS A 435      61.658   7.405 -60.008  1.00 28.32           C  
ATOM   3356  C   HIS A 435      60.174   7.721 -59.862  1.00 28.32           C  
ATOM   3357  CB  HIS A 435      61.902   6.609 -61.292  1.00 28.32           C  
ATOM   3358  O   HIS A 435      59.358   6.816 -59.672  1.00 28.32           O  
ATOM   3359  CG  HIS A 435      63.139   7.019 -62.026  1.00 28.32           C  
ATOM   3360  CD2 HIS A 435      64.324   6.385 -62.194  1.00 28.32           C  
ATOM   3361  ND1 HIS A 435      63.245   8.220 -62.693  1.00 28.32           N  
ATOM   3362  CE1 HIS A 435      64.445   8.307 -63.242  1.00 28.32           C  
ATOM   3363  NE2 HIS A 435      65.119   7.207 -62.954  1.00 28.32           N  
ATOM   3364  N   ILE A 436      59.843   9.045 -59.560  1.00 30.48           N  
ATOM   3365  CA  ILE A 436      59.555  10.248 -60.333  1.00 30.48           C  
ATOM   3366  C   ILE A 436      58.455   9.958 -61.350  1.00 30.48           C  
ATOM   3367  CB  ILE A 436      60.819  10.778 -61.047  1.00 30.48           C  
ATOM   3368  O   ILE A 436      58.582   9.042 -62.167  1.00 30.48           O  
ATOM   3369  CG1 ILE A 436      61.881  11.186 -60.019  1.00 30.48           C  
ATOM   3370  CG2 ILE A 436      60.468  11.950 -61.968  1.00 30.48           C  
ATOM   3371  CD1 ILE A 436      63.230  11.539 -60.631  1.00 30.48           C  
ATOM   3372  N   LYS A 437      57.189  10.488 -61.042  1.00 29.39           N  
ATOM   3373  CA  LYS A 437      56.459  11.462 -61.848  1.00 29.39           C  
ATOM   3374  C   LYS A 437      55.056  10.960 -62.179  1.00 29.39           C  
ATOM   3375  CB  LYS A 437      57.222  11.774 -63.136  1.00 29.39           C  
ATOM   3376  O   LYS A 437      54.896   9.873 -62.737  1.00 29.39           O  
ATOM   3377  CG  LYS A 437      57.958  13.105 -63.113  1.00 29.39           C  
ATOM   3378  CD  LYS A 437      58.712  13.350 -64.414  1.00 29.39           C  
ATOM   3379  CE  LYS A 437      59.155  14.801 -64.540  1.00 29.39           C  
ATOM   3380  NZ  LYS A 437      60.136  14.986 -65.650  1.00 29.39           N  
ATOM   3381  N   VAL A 438      53.937  11.523 -61.468  1.00 33.67           N  
ATOM   3382  CA  VAL A 438      52.823  12.091 -62.220  1.00 33.67           C  
ATOM   3383  C   VAL A 438      51.755  12.603 -61.255  1.00 33.67           C  
ATOM   3384  CB  VAL A 438      52.211  11.060 -63.194  1.00 33.67           C  
ATOM   3385  O   VAL A 438      51.257  11.850 -60.415  1.00 33.67           O  
ATOM   3386  CG1 VAL A 438      50.969  11.631 -63.875  1.00 33.67           C  
ATOM   3387  CG2 VAL A 438      53.244  10.629 -64.233  1.00 33.67           C  
ATOM   3388  N   LYS A 439      51.814  13.938 -60.839  1.00 35.39           N  
ATOM   3389  CA  LYS A 439      51.075  15.184 -61.024  1.00 35.39           C  
ATOM   3390  C   LYS A 439      49.943  15.007 -62.031  1.00 35.39           C  
ATOM   3391  CB  LYS A 439      52.014  16.302 -61.481  1.00 35.39           C  
ATOM   3392  O   LYS A 439      50.161  14.509 -63.138  1.00 35.39           O  
ATOM   3393  CG  LYS A 439      52.824  16.928 -60.356  1.00 35.39           C  
ATOM   3394  CD  LYS A 439      53.637  18.118 -60.848  1.00 35.39           C  
ATOM   3395  CE  LYS A 439      54.395  18.788 -59.710  1.00 35.39           C  
ATOM   3396  NZ  LYS A 439      55.388  19.782 -60.215  1.00 35.39           N  
ATOM   3397  N   SER A 440      48.769  14.655 -61.515  1.00 42.02           N  
ATOM   3398  CA  SER A 440      47.512  15.390 -61.605  1.00 42.02           C  
ATOM   3399  C   SER A 440      46.314  14.449 -61.534  1.00 42.02           C  
ATOM   3400  CB  SER A 440      47.457  16.201 -62.901  1.00 42.02           C  
ATOM   3401  O   SER A 440      45.326  14.638 -62.246  1.00 42.02           O  
ATOM   3402  OG  SER A 440      47.635  15.361 -64.028  1.00 42.02           O  
ATOM   3403  N   GLU A 441      46.196  13.646 -60.410  1.00 38.87           N  
ATOM   3404  CA  GLU A 441      44.859  13.121 -60.145  1.00 38.87           C  
ATOM   3405  C   GLU A 441      44.558  13.108 -58.649  1.00 38.87           C  
ATOM   3406  CB  GLU A 441      44.711  11.711 -60.724  1.00 38.87           C  
ATOM   3407  O   GLU A 441      43.672  12.380 -58.196  1.00 38.87           O  
ATOM   3408  CG  GLU A 441      43.824  11.643 -61.958  1.00 38.87           C  
ATOM   3409  CD  GLU A 441      43.722  10.246 -62.548  1.00 38.87           C  
ATOM   3410  OE1 GLU A 441      42.971  10.055 -63.531  1.00 38.87           O  
ATOM   3411  OE2 GLU A 441      44.400   9.334 -62.023  1.00 38.87           O  
ATOM   3412  N   GLU A 442      45.215  13.935 -57.899  1.00 46.60           N  
ATOM   3413  CA  GLU A 442      44.930  14.282 -56.510  1.00 46.60           C  
ATOM   3414  C   GLU A 442      44.058  15.531 -56.421  1.00 46.60           C  
ATOM   3415  CB  GLU A 442      46.231  14.492 -55.730  1.00 46.60           C  
ATOM   3416  O   GLU A 442      43.459  15.804 -55.379  1.00 46.60           O  
ATOM   3417  CG  GLU A 442      46.074  14.350 -54.223  1.00 46.60           C  
ATOM   3418  CD  GLU A 442      47.388  14.475 -53.469  1.00 46.60           C  
ATOM   3419  OE1 GLU A 442      47.373  14.465 -52.217  1.00 46.60           O  
ATOM   3420  OE2 GLU A 442      48.442  14.584 -54.135  1.00 46.60           O  
ATOM   3421  N   LYS A 443      43.474  16.053 -57.499  1.00 44.34           N  
ATOM   3422  CA  LYS A 443      42.488  17.100 -57.252  1.00 44.34           C  
ATOM   3423  C   LYS A 443      41.072  16.598 -57.522  1.00 44.34           C  
ATOM   3424  CB  LYS A 443      42.782  18.328 -58.115  1.00 44.34           C  
ATOM   3425  O   LYS A 443      40.112  17.072 -56.912  1.00 44.34           O  
ATOM   3426  CG  LYS A 443      43.906  19.204 -57.582  1.00 44.34           C  
ATOM   3427  CD  LYS A 443      44.184  20.381 -58.508  1.00 44.34           C  
ATOM   3428  CE  LYS A 443      45.432  21.145 -58.084  1.00 44.34           C  
ATOM   3429  NZ  LYS A 443      45.402  22.561 -58.557  1.00 44.34           N  
ATOM   3430  N   ILE A 444      40.846  15.323 -57.707  1.00 47.53           N  
ATOM   3431  CA  ILE A 444      39.431  14.969 -57.709  1.00 47.53           C  
ATOM   3432  C   ILE A 444      39.144  13.982 -56.580  1.00 47.53           C  
ATOM   3433  CB  ILE A 444      39.000  14.371 -59.067  1.00 47.53           C  
ATOM   3434  O   ILE A 444      38.040  13.962 -56.030  1.00 47.53           O  
ATOM   3435  CG1 ILE A 444      39.232  15.383 -60.195  1.00 47.53           C  
ATOM   3436  CG2 ILE A 444      37.534  13.928 -59.021  1.00 47.53           C  
ATOM   3437  CD1 ILE A 444      39.057  14.804 -61.592  1.00 47.53           C  
ATOM   3438  N   LYS A 445      40.056  13.672 -55.693  1.00 49.53           N  
ATOM   3439  CA  LYS A 445      39.738  12.954 -54.462  1.00 49.53           C  
ATOM   3440  C   LYS A 445      39.718  13.899 -53.264  1.00 49.53           C  
ATOM   3441  CB  LYS A 445      40.743  11.826 -54.223  1.00 49.53           C  
ATOM   3442  O   LYS A 445      39.022  13.646 -52.278  1.00 49.53           O  
ATOM   3443  CG  LYS A 445      40.277  10.466 -54.720  1.00 49.53           C  
ATOM   3444  CD  LYS A 445      41.351   9.403 -54.531  1.00 49.53           C  
ATOM   3445  CE  LYS A 445      40.920   8.062 -55.109  1.00 49.53           C  
ATOM   3446  NZ  LYS A 445      41.997   7.034 -54.987  1.00 49.53           N  
ATOM   3447  N   VAL A 446      40.147  15.104 -53.530  1.00 53.64           N  
ATOM   3448  CA  VAL A 446      39.908  16.072 -52.465  1.00 53.64           C  
ATOM   3449  C   VAL A 446      38.532  16.711 -52.645  1.00 53.64           C  
ATOM   3450  CB  VAL A 446      41.002  17.162 -52.432  1.00 53.64           C  
ATOM   3451  O   VAL A 446      37.841  16.998 -51.665  1.00 53.64           O  
ATOM   3452  CG1 VAL A 446      40.641  18.260 -51.433  1.00 53.64           C  
ATOM   3453  CG2 VAL A 446      42.357  16.548 -52.089  1.00 53.64           C  
ATOM   3454  N   VAL A 447      37.858  16.470 -53.791  1.00 47.95           N  
ATOM   3455  CA  VAL A 447      36.514  17.031 -53.886  1.00 47.95           C  
ATOM   3456  C   VAL A 447      35.486  15.984 -53.465  1.00 47.95           C  
ATOM   3457  CB  VAL A 447      36.208  17.534 -55.315  1.00 47.95           C  
ATOM   3458  O   VAL A 447      34.508  16.303 -52.785  1.00 47.95           O  
ATOM   3459  CG1 VAL A 447      34.740  17.933 -55.444  1.00 47.95           C  
ATOM   3460  CG2 VAL A 447      37.118  18.708 -55.673  1.00 47.95           C  
ATOM   3461  N   GLU A 448      35.833  14.718 -53.299  1.00 50.57           N  
ATOM   3462  CA  GLU A 448      34.852  13.735 -52.848  1.00 50.57           C  
ATOM   3463  C   GLU A 448      35.031  13.416 -51.367  1.00 50.57           C  
ATOM   3464  CB  GLU A 448      34.954  12.453 -53.678  1.00 50.57           C  
ATOM   3465  O   GLU A 448      34.052  13.202 -50.649  1.00 50.57           O  
ATOM   3466  CG  GLU A 448      33.961  12.384 -54.829  1.00 50.57           C  
ATOM   3467  CD  GLU A 448      33.989  11.055 -55.567  1.00 50.57           C  
ATOM   3468  OE1 GLU A 448      33.108  10.819 -56.425  1.00 50.57           O  
ATOM   3469  OE2 GLU A 448      34.898  10.243 -55.285  1.00 50.57           O  
ATOM   3470  N   LYS A 449      36.247  13.671 -50.786  1.00 54.55           N  
ATOM   3471  CA  LYS A 449      36.385  13.624 -49.333  1.00 54.55           C  
ATOM   3472  C   LYS A 449      35.909  14.925 -48.693  1.00 54.55           C  
ATOM   3473  CB  LYS A 449      37.837  13.347 -48.940  1.00 54.55           C  
ATOM   3474  O   LYS A 449      35.339  14.913 -47.600  1.00 54.55           O  
ATOM   3475  CG  LYS A 449      38.274  11.907 -49.163  1.00 54.55           C  
ATOM   3476  CD  LYS A 449      39.688  11.667 -48.650  1.00 54.55           C  
ATOM   3477  CE  LYS A 449      40.124  10.224 -48.865  1.00 54.55           C  
ATOM   3478  NZ  LYS A 449      41.520   9.990 -48.387  1.00 54.55           N  
ATOM   3479  N   SER A 450      35.810  15.888 -49.505  1.00 51.57           N  
ATOM   3480  CA  SER A 450      35.202  17.083 -48.929  1.00 51.57           C  
ATOM   3481  C   SER A 450      33.686  17.065 -49.092  1.00 51.57           C  
ATOM   3482  CB  SER A 450      35.777  18.343 -49.577  1.00 51.57           C  
ATOM   3483  O   SER A 450      32.957  17.547 -48.223  1.00 51.57           O  
ATOM   3484  OG  SER A 450      35.284  18.500 -50.897  1.00 51.57           O  
ATOM   3485  N   GLU A 451      33.210  16.240 -49.992  1.00 49.07           N  
ATOM   3486  CA  GLU A 451      31.756  16.169 -50.103  1.00 49.07           C  
ATOM   3487  C   GLU A 451      31.177  15.147 -49.129  1.00 49.07           C  
ATOM   3488  CB  GLU A 451      31.342  15.824 -51.536  1.00 49.07           C  
ATOM   3489  O   GLU A 451      30.105  15.362 -48.559  1.00 49.07           O  
ATOM   3490  CG  GLU A 451      31.507  16.974 -52.518  1.00 49.07           C  
ATOM   3491  CD  GLU A 451      31.093  16.616 -53.937  1.00 49.07           C  
ATOM   3492  OE1 GLU A 451      31.089  17.511 -54.812  1.00 49.07           O  
ATOM   3493  OE2 GLU A 451      30.770  15.430 -54.174  1.00 49.07           O  
ATOM   3494  N   LYS A 452      31.939  14.072 -48.700  1.00 52.47           N  
ATOM   3495  CA  LYS A 452      31.441  13.139 -47.693  1.00 52.47           C  
ATOM   3496  C   LYS A 452      31.669  13.679 -46.284  1.00 52.47           C  
ATOM   3497  CB  LYS A 452      32.114  11.774 -47.846  1.00 52.47           C  
ATOM   3498  O   LYS A 452      30.845  13.467 -45.392  1.00 52.47           O  
ATOM   3499  CG  LYS A 452      31.732  11.036 -49.121  1.00 52.47           C  
ATOM   3500  CD  LYS A 452      32.443   9.692 -49.222  1.00 52.47           C  
ATOM   3501  CE  LYS A 452      32.161   9.009 -50.553  1.00 52.47           C  
ATOM   3502  NZ  LYS A 452      32.789   7.655 -50.625  1.00 52.47           N  
ATOM   3503  N   GLU A 453      32.574  14.584 -46.119  1.00 56.09           N  
ATOM   3504  CA  GLU A 453      32.739  15.263 -44.838  1.00 56.09           C  
ATOM   3505  C   GLU A 453      31.850  16.500 -44.750  1.00 56.09           C  
ATOM   3506  CB  GLU A 453      34.203  15.651 -44.619  1.00 56.09           C  
ATOM   3507  O   GLU A 453      31.290  16.796 -43.692  1.00 56.09           O  
ATOM   3508  CG  GLU A 453      34.514  16.102 -43.199  1.00 56.09           C  
ATOM   3509  CD  GLU A 453      35.998  16.325 -42.952  1.00 56.09           C  
ATOM   3510  OE1 GLU A 453      36.368  16.767 -41.841  1.00 56.09           O  
ATOM   3511  OE2 GLU A 453      36.796  16.057 -43.877  1.00 56.09           O  
ATOM   3512  N   THR A 454      31.432  17.093 -45.929  1.00 56.32           N  
ATOM   3513  CA  THR A 454      30.395  18.117 -45.870  1.00 56.32           C  
ATOM   3514  C   THR A 454      29.016  17.482 -45.714  1.00 56.32           C  
ATOM   3515  CB  THR A 454      30.414  19.006 -47.127  1.00 56.32           C  
ATOM   3516  O   THR A 454      28.142  18.039 -45.047  1.00 56.32           O  
ATOM   3517  CG2 THR A 454      31.726  19.776 -47.236  1.00 56.32           C  
ATOM   3518  OG1 THR A 454      30.259  18.183 -48.290  1.00 56.32           O  
ATOM   3519  N   VAL A 455      28.872  16.219 -46.070  1.00 62.64           N  
ATOM   3520  CA  VAL A 455      27.579  15.570 -45.885  1.00 62.64           C  
ATOM   3521  C   VAL A 455      27.455  15.066 -44.448  1.00 62.64           C  
ATOM   3522  CB  VAL A 455      27.381  14.403 -46.878  1.00 62.64           C  
ATOM   3523  O   VAL A 455      26.384  15.156 -43.842  1.00 62.64           O  
ATOM   3524  CG1 VAL A 455      26.122  13.609 -46.535  1.00 62.64           C  
ATOM   3525  CG2 VAL A 455      27.312  14.929 -48.310  1.00 62.64           C  
ATOM   3526  N   ILE A 456      28.593  14.854 -43.771  1.00 63.02           N  
ATOM   3527  CA  ILE A 456      28.531  14.483 -42.361  1.00 63.02           C  
ATOM   3528  C   ILE A 456      28.408  15.739 -41.502  1.00 63.02           C  
ATOM   3529  CB  ILE A 456      29.771  13.663 -41.938  1.00 63.02           C  
ATOM   3530  O   ILE A 456      27.662  15.756 -40.520  1.00 63.02           O  
ATOM   3531  CG1 ILE A 456      29.837  12.351 -42.727  1.00 63.02           C  
ATOM   3532  CG2 ILE A 456      29.752  13.396 -40.430  1.00 63.02           C  
ATOM   3533  CD1 ILE A 456      31.144  11.589 -42.551  1.00 63.02           C  
ATOM   3534  N   VAL A 457      28.885  16.846 -42.001  1.00 66.56           N  
ATOM   3535  CA  VAL A 457      28.725  18.078 -41.237  1.00 66.56           C  
ATOM   3536  C   VAL A 457      27.323  18.642 -41.452  1.00 66.56           C  
ATOM   3537  CB  VAL A 457      29.789  19.130 -41.626  1.00 66.56           C  
ATOM   3538  O   VAL A 457      26.685  19.115 -40.509  1.00 66.56           O  
ATOM   3539  CG1 VAL A 457      29.506  20.463 -40.936  1.00 66.56           C  
ATOM   3540  CG2 VAL A 457      31.188  18.628 -41.274  1.00 66.56           C  
ATOM   3541  N   GLU A 458      26.743  18.361 -42.615  1.00 60.76           N  
ATOM   3542  CA  GLU A 458      25.376  18.823 -42.839  1.00 60.76           C  
ATOM   3543  C   GLU A 458      24.365  17.904 -42.160  1.00 60.76           C  
ATOM   3544  CB  GLU A 458      25.079  18.917 -44.337  1.00 60.76           C  
ATOM   3545  O   GLU A 458      23.360  18.370 -41.618  1.00 60.76           O  
ATOM   3546  CG  GLU A 458      25.553  20.213 -44.979  1.00 60.76           C  
ATOM   3547  CD  GLU A 458      25.169  20.333 -46.445  1.00 60.76           C  
ATOM   3548  OE1 GLU A 458      25.392  21.409 -47.045  1.00 60.76           O  
ATOM   3549  OE2 GLU A 458      24.638  19.344 -46.997  1.00 60.76           O  
ATOM   3550  N   GLU A 459      24.711  16.613 -42.011  1.00 65.83           N  
ATOM   3551  CA  GLU A 459      23.798  15.733 -41.287  1.00 65.83           C  
ATOM   3552  C   GLU A 459      23.910  15.941 -39.780  1.00 65.83           C  
ATOM   3553  CB  GLU A 459      24.071  14.268 -41.638  1.00 65.83           C  
ATOM   3554  O   GLU A 459      22.905  15.911 -39.067  1.00 65.83           O  
ATOM   3555  CG  GLU A 459      22.816  13.468 -41.957  1.00 65.83           C  
ATOM   3556  CD  GLU A 459      23.065  11.971 -42.045  1.00 65.83           C  
ATOM   3557  OE1 GLU A 459      22.085  11.192 -42.052  1.00 65.83           O  
ATOM   3558  OE2 GLU A 459      24.250  11.574 -42.106  1.00 65.83           O  
ATOM   3559  N   GLN A 460      25.044  16.451 -39.285  1.00 59.45           N  
ATOM   3560  CA  GLN A 460      25.148  16.742 -37.859  1.00 59.45           C  
ATOM   3561  C   GLN A 460      24.629  18.142 -37.543  1.00 59.45           C  
ATOM   3562  CB  GLN A 460      26.596  16.599 -37.385  1.00 59.45           C  
ATOM   3563  O   GLN A 460      24.031  18.365 -36.489  1.00 59.45           O  
ATOM   3564  CG  GLN A 460      27.034  15.156 -37.174  1.00 59.45           C  
ATOM   3565  CD  GLN A 460      28.383  15.047 -36.487  1.00 59.45           C  
ATOM   3566  NE2 GLN A 460      28.921  13.834 -36.427  1.00 59.45           N  
ATOM   3567  OE1 GLN A 460      28.936  16.046 -36.015  1.00 59.45           O  
ATOM   3568  N   THR A 461      24.608  19.118 -38.530  1.00 67.25           N  
ATOM   3569  CA  THR A 461      23.979  20.414 -38.298  1.00 67.25           C  
ATOM   3570  C   THR A 461      22.463  20.312 -38.438  1.00 67.25           C  
ATOM   3571  CB  THR A 461      24.517  21.478 -39.273  1.00 67.25           C  
ATOM   3572  O   THR A 461      21.721  20.963 -37.699  1.00 67.25           O  
ATOM   3573  CG2 THR A 461      25.972  21.818 -38.969  1.00 67.25           C  
ATOM   3574  OG1 THR A 461      24.424  20.980 -40.613  1.00 67.25           O  
ATOM   3575  N   GLU A 462      21.969  19.328 -39.261  1.00 62.45           N  
ATOM   3576  CA  GLU A 462      20.521  19.154 -39.336  1.00 62.45           C  
ATOM   3577  C   GLU A 462      19.990  18.414 -38.112  1.00 62.45           C  
ATOM   3578  CB  GLU A 462      20.135  18.403 -40.614  1.00 62.45           C  
ATOM   3579  O   GLU A 462      18.900  18.715 -37.623  1.00 62.45           O  
ATOM   3580  CG  GLU A 462      20.324  19.217 -41.886  1.00 62.45           C  
ATOM   3581  CD  GLU A 462      19.926  18.463 -43.145  1.00 62.45           C  
ATOM   3582  OE1 GLU A 462      19.982  19.052 -44.248  1.00 62.45           O  
ATOM   3583  OE2 GLU A 462      19.555  17.274 -43.027  1.00 62.45           O  
ATOM   3584  N   GLU A 463      20.850  17.584 -37.485  1.00 67.12           N  
ATOM   3585  CA  GLU A 463      20.424  16.928 -36.253  1.00 67.12           C  
ATOM   3586  C   GLU A 463      20.467  17.892 -35.070  1.00 67.12           C  
ATOM   3587  CB  GLU A 463      21.297  15.704 -35.966  1.00 67.12           C  
ATOM   3588  O   GLU A 463      19.579  17.875 -34.215  1.00 67.12           O  
ATOM   3589  CG  GLU A 463      20.682  14.730 -34.971  1.00 67.12           C  
ATOM   3590  CD  GLU A 463      21.538  13.496 -34.733  1.00 67.12           C  
ATOM   3591  OE1 GLU A 463      21.220  12.704 -33.817  1.00 67.12           O  
ATOM   3592  OE2 GLU A 463      22.535  13.320 -35.468  1.00 67.12           O  
ATOM   3593  N   THR A 464      21.371  18.865 -35.049  1.00 63.61           N  
ATOM   3594  CA  THR A 464      21.377  19.875 -33.996  1.00 63.61           C  
ATOM   3595  C   THR A 464      20.268  20.899 -34.222  1.00 63.61           C  
ATOM   3596  CB  THR A 464      22.736  20.595 -33.921  1.00 63.61           C  
ATOM   3597  O   THR A 464      19.627  21.348 -33.270  1.00 63.61           O  
ATOM   3598  CG2 THR A 464      23.710  19.838 -33.024  1.00 63.61           C  
ATOM   3599  OG1 THR A 464      23.293  20.691 -35.238  1.00 63.61           O  
ATOM   3600  N   GLN A 465      19.783  21.201 -35.456  1.00 59.55           N  
ATOM   3601  CA  GLN A 465      18.664  22.109 -35.685  1.00 59.55           C  
ATOM   3602  C   GLN A 465      17.331  21.423 -35.403  1.00 59.55           C  
ATOM   3603  CB  GLN A 465      18.688  22.641 -37.119  1.00 59.55           C  
ATOM   3604  O   GLN A 465      16.409  22.042 -34.868  1.00 59.55           O  
ATOM   3605  CG  GLN A 465      19.392  23.983 -37.267  1.00 59.55           C  
ATOM   3606  CD  GLN A 465      19.391  24.493 -38.695  1.00 59.55           C  
ATOM   3607  NE2 GLN A 465      20.429  25.237 -39.060  1.00 59.55           N  
ATOM   3608  OE1 GLN A 465      18.464  24.219 -39.465  1.00 59.55           O  
ATOM   3609  N   VAL A 466      17.264  20.070 -35.587  1.00 68.37           N  
ATOM   3610  CA  VAL A 466      16.012  19.385 -35.283  1.00 68.37           C  
ATOM   3611  C   VAL A 466      15.872  19.210 -33.773  1.00 68.37           C  
ATOM   3612  CB  VAL A 466      15.930  18.013 -35.989  1.00 68.37           C  
ATOM   3613  O   VAL A 466      14.779  19.367 -33.222  1.00 68.37           O  
ATOM   3614  CG1 VAL A 466      14.675  17.257 -35.556  1.00 68.37           C  
ATOM   3615  CG2 VAL A 466      15.953  18.192 -37.506  1.00 68.37           C  
ATOM   3616  N   THR A 467      17.011  19.116 -33.032  1.00 62.80           N  
ATOM   3617  CA  THR A 467      16.909  19.011 -31.581  1.00 62.80           C  
ATOM   3618  C   THR A 467      16.653  20.380 -30.957  1.00 62.80           C  
ATOM   3619  CB  THR A 467      18.183  18.397 -30.973  1.00 62.80           C  
ATOM   3620  O   THR A 467      15.913  20.494 -29.978  1.00 62.80           O  
ATOM   3621  CG2 THR A 467      18.321  16.927 -31.356  1.00 62.80           C  
ATOM   3622  OG1 THR A 467      19.328  19.113 -31.453  1.00 62.80           O  
ATOM   3623  N   GLU A 468      17.040  21.490 -31.609  1.00 66.87           N  
ATOM   3624  CA  GLU A 468      16.725  22.823 -31.103  1.00 66.87           C  
ATOM   3625  C   GLU A 468      15.301  23.230 -31.471  1.00 66.87           C  
ATOM   3626  CB  GLU A 468      17.722  23.852 -31.641  1.00 66.87           C  
ATOM   3627  O   GLU A 468      14.601  23.851 -30.669  1.00 66.87           O  
ATOM   3628  CG  GLU A 468      18.347  24.725 -30.563  1.00 66.87           C  
ATOM   3629  CD  GLU A 468      19.329  25.747 -31.113  1.00 66.87           C  
ATOM   3630  OE1 GLU A 468      19.809  26.606 -30.338  1.00 66.87           O  
ATOM   3631  OE2 GLU A 468      19.621  25.689 -32.328  1.00 66.87           O  
ATOM   3632  N   GLU A 469      14.734  22.738 -32.633  1.00 58.06           N  
ATOM   3633  CA  GLU A 469      13.348  23.040 -32.976  1.00 58.06           C  
ATOM   3634  C   GLU A 469      12.378  22.227 -32.123  1.00 58.06           C  
ATOM   3635  CB  GLU A 469      13.092  22.775 -34.462  1.00 58.06           C  
ATOM   3636  O   GLU A 469      11.320  22.724 -31.732  1.00 58.06           O  
ATOM   3637  CG  GLU A 469      13.488  23.930 -35.370  1.00 58.06           C  
ATOM   3638  CD  GLU A 469      13.022  23.751 -36.806  1.00 58.06           C  
ATOM   3639  OE1 GLU A 469      13.105  24.718 -37.596  1.00 58.06           O  
ATOM   3640  OE2 GLU A 469      12.570  22.634 -37.144  1.00 58.06           O  
ATOM   3641  N   VAL A 470      12.790  21.063 -31.680  1.00 68.64           N  
ATOM   3642  CA  VAL A 470      11.907  20.276 -30.825  1.00 68.64           C  
ATOM   3643  C   VAL A 470      11.947  20.820 -29.399  1.00 68.64           C  
ATOM   3644  CB  VAL A 470      12.293  18.779 -30.835  1.00 68.64           C  
ATOM   3645  O   VAL A 470      10.921  20.870 -28.718  1.00 68.64           O  
ATOM   3646  CG1 VAL A 470      11.428  17.992 -29.853  1.00 68.64           C  
ATOM   3647  CG2 VAL A 470      12.166  18.205 -32.245  1.00 68.64           C  
ATOM   3648  N   THR A 471      13.054  21.430 -29.074  1.00 69.14           N  
ATOM   3649  CA  THR A 471      13.123  22.016 -27.740  1.00 69.14           C  
ATOM   3650  C   THR A 471      12.397  23.357 -27.700  1.00 69.14           C  
ATOM   3651  CB  THR A 471      14.583  22.206 -27.289  1.00 69.14           C  
ATOM   3652  O   THR A 471      11.712  23.670 -26.724  1.00 69.14           O  
ATOM   3653  CG2 THR A 471      15.223  20.873 -26.917  1.00 69.14           C  
ATOM   3654  OG1 THR A 471      15.333  22.803 -28.355  1.00 69.14           O  
ATOM   3655  N   GLU A 472      12.342  24.120 -28.833  1.00 68.19           N  
ATOM   3656  CA  GLU A 472      11.593  25.373 -28.855  1.00 68.19           C  
ATOM   3657  C   GLU A 472      10.096  25.117 -29.003  1.00 68.19           C  
ATOM   3658  CB  GLU A 472      12.087  26.276 -29.987  1.00 68.19           C  
ATOM   3659  O   GLU A 472       9.278  25.831 -28.419  1.00 68.19           O  
ATOM   3660  CG  GLU A 472      13.410  26.968 -29.689  1.00 68.19           C  
ATOM   3661  CD  GLU A 472      13.863  27.900 -30.801  1.00 68.19           C  
ATOM   3662  OE1 GLU A 472      14.913  28.564 -30.646  1.00 68.19           O  
ATOM   3663  OE2 GLU A 472      13.163  27.966 -31.836  1.00 68.19           O  
ATOM   3664  N   GLU A 473       9.726  24.008 -29.694  1.00 61.92           N  
ATOM   3665  CA  GLU A 473       8.300  23.708 -29.776  1.00 61.92           C  
ATOM   3666  C   GLU A 473       7.774  23.168 -28.449  1.00 61.92           C  
ATOM   3667  CB  GLU A 473       8.025  22.704 -30.898  1.00 61.92           C  
ATOM   3668  O   GLU A 473       6.640  23.457 -28.061  1.00 61.92           O  
ATOM   3669  CG  GLU A 473       8.068  23.314 -32.292  1.00 61.92           C  
ATOM   3670  CD  GLU A 473       7.199  22.575 -33.297  1.00 61.92           C  
ATOM   3671  OE1 GLU A 473       6.933  23.125 -34.390  1.00 61.92           O  
ATOM   3672  OE2 GLU A 473       6.779  21.437 -32.989  1.00 61.92           O  
ATOM   3673  N   GLU A 474       8.644  22.519 -27.690  1.00 62.32           N  
ATOM   3674  CA  GLU A 474       8.195  22.063 -26.379  1.00 62.32           C  
ATOM   3675  C   GLU A 474       8.142  23.216 -25.381  1.00 62.32           C  
ATOM   3676  CB  GLU A 474       9.109  20.954 -25.853  1.00 62.32           C  
ATOM   3677  O   GLU A 474       7.251  23.268 -24.531  1.00 62.32           O  
ATOM   3678  CG  GLU A 474       8.820  19.584 -26.449  1.00 62.32           C  
ATOM   3679  CD  GLU A 474       9.611  18.464 -25.791  1.00 62.32           C  
ATOM   3680  OE1 GLU A 474       9.293  17.276 -26.028  1.00 62.32           O  
ATOM   3681  OE2 GLU A 474      10.555  18.777 -25.031  1.00 62.32           O  
ATOM   3682  N   GLU A 475       8.928  24.234 -25.594  1.00 67.85           N  
ATOM   3683  CA  GLU A 475       8.855  25.401 -24.721  1.00 67.85           C  
ATOM   3684  C   GLU A 475       7.694  26.312 -25.113  1.00 67.85           C  
ATOM   3685  CB  GLU A 475      10.171  26.182 -24.756  1.00 67.85           C  
ATOM   3686  O   GLU A 475       7.049  26.909 -24.249  1.00 67.85           O  
ATOM   3687  CG  GLU A 475      11.291  25.536 -23.953  1.00 67.85           C  
ATOM   3688  CD  GLU A 475      12.522  26.419 -23.822  1.00 67.85           C  
ATOM   3689  OE1 GLU A 475      13.409  26.105 -22.997  1.00 67.85           O  
ATOM   3690  OE2 GLU A 475      12.599  27.434 -24.551  1.00 67.85           O  
ATOM   3691  N   LYS A 476       7.312  26.419 -26.425  1.00 65.89           N  
ATOM   3692  CA  LYS A 476       6.143  27.197 -26.825  1.00 65.89           C  
ATOM   3693  C   LYS A 476       4.850  26.488 -26.431  1.00 65.89           C  
ATOM   3694  CB  LYS A 476       6.160  27.456 -28.332  1.00 65.89           C  
ATOM   3695  O   LYS A 476       3.883  27.133 -26.018  1.00 65.89           O  
ATOM   3696  CG  LYS A 476       7.070  28.600 -28.753  1.00 65.89           C  
ATOM   3697  CD  LYS A 476       6.950  28.890 -30.244  1.00 65.89           C  
ATOM   3698  CE  LYS A 476       7.910  29.989 -30.679  1.00 65.89           C  
ATOM   3699  NZ  LYS A 476       7.609  30.473 -32.060  1.00 65.89           N  
ATOM   3700  N   GLU A 477       4.882  25.134 -26.433  1.00 63.14           N  
ATOM   3701  CA  GLU A 477       3.683  24.436 -25.978  1.00 63.14           C  
ATOM   3702  C   GLU A 477       3.547  24.505 -24.460  1.00 63.14           C  
ATOM   3703  CB  GLU A 477       3.703  22.976 -26.438  1.00 63.14           C  
ATOM   3704  O   GLU A 477       2.438  24.628 -23.936  1.00 63.14           O  
ATOM   3705  CG  GLU A 477       2.645  22.645 -27.480  1.00 63.14           C  
ATOM   3706  CD  GLU A 477       2.561  21.160 -27.799  1.00 63.14           C  
ATOM   3707  OE1 GLU A 477       1.637  20.750 -28.537  1.00 63.14           O  
ATOM   3708  OE2 GLU A 477       3.427  20.402 -27.307  1.00 63.14           O  
ATOM   3709  N   ALA A 478       4.621  24.677 -23.777  1.00 66.49           N  
ATOM   3710  CA  ALA A 478       4.523  24.839 -22.329  1.00 66.49           C  
ATOM   3711  C   ALA A 478       4.141  26.270 -21.962  1.00 66.49           C  
ATOM   3712  CB  ALA A 478       5.841  24.456 -21.660  1.00 66.49           C  
ATOM   3713  O   ALA A 478       3.379  26.493 -21.018  1.00 66.49           O  
ATOM   3714  N   LYS A 479       4.446  27.248 -22.782  1.00 65.32           N  
ATOM   3715  CA  LYS A 479       4.029  28.617 -22.490  1.00 65.32           C  
ATOM   3716  C   LYS A 479       2.592  28.862 -22.942  1.00 65.32           C  
ATOM   3717  CB  LYS A 479       4.968  29.619 -23.163  1.00 65.32           C  
ATOM   3718  O   LYS A 479       1.856  29.617 -22.303  1.00 65.32           O  
ATOM   3719  CG  LYS A 479       6.247  29.889 -22.383  1.00 65.32           C  
ATOM   3720  CD  LYS A 479       6.915  31.180 -22.836  1.00 65.32           C  
ATOM   3721  CE  LYS A 479       8.164  31.481 -22.018  1.00 65.32           C  
ATOM   3722  NZ  LYS A 479       8.854  32.717 -22.494  1.00 65.32           N  
ATOM   3723  N   GLU A 480       2.144  28.163 -23.975  1.00 58.70           N  
ATOM   3724  CA  GLU A 480       0.744  28.309 -24.361  1.00 58.70           C  
ATOM   3725  C   GLU A 480      -0.173  27.550 -23.406  1.00 58.70           C  
ATOM   3726  CB  GLU A 480       0.528  27.822 -25.796  1.00 58.70           C  
ATOM   3727  O   GLU A 480      -1.283  28.000 -23.114  1.00 58.70           O  
ATOM   3728  CG  GLU A 480       0.485  28.943 -26.825  1.00 58.70           C  
ATOM   3729  CD  GLU A 480       0.139  28.459 -28.224  1.00 58.70           C  
ATOM   3730  OE1 GLU A 480      -0.002  29.301 -29.140  1.00 58.70           O  
ATOM   3731  OE2 GLU A 480       0.008  27.228 -28.406  1.00 58.70           O  
ATOM   3732  N   GLU A 481       0.341  26.538 -22.771  1.00 54.32           N  
ATOM   3733  CA  GLU A 481      -0.495  25.885 -21.768  1.00 54.32           C  
ATOM   3734  C   GLU A 481      -0.458  26.638 -20.442  1.00 54.32           C  
ATOM   3735  CB  GLU A 481      -0.053  24.434 -21.562  1.00 54.32           C  
ATOM   3736  O   GLU A 481      -1.467  26.717 -19.738  1.00 54.32           O  
ATOM   3737  CG  GLU A 481      -1.117  23.409 -21.927  1.00 54.32           C  
ATOM   3738  CD  GLU A 481      -0.829  22.022 -21.375  1.00 54.32           C  
ATOM   3739  OE1 GLU A 481      -1.711  21.138 -21.463  1.00 54.32           O  
ATOM   3740  OE2 GLU A 481       0.288  21.818 -20.848  1.00 54.32           O  
ATOM   3741  N   GLU A 482       0.484  27.437 -20.278  1.00 55.23           N  
ATOM   3742  CA  GLU A 482       0.451  28.282 -19.088  1.00 55.23           C  
ATOM   3743  C   GLU A 482      -0.250  29.607 -19.370  1.00 55.23           C  
ATOM   3744  CB  GLU A 482       1.869  28.537 -18.571  1.00 55.23           C  
ATOM   3745  O   GLU A 482      -0.909  30.166 -18.492  1.00 55.23           O  
ATOM   3746  CG  GLU A 482       2.194  27.804 -17.277  1.00 55.23           C  
ATOM   3747  CD  GLU A 482       3.426  28.348 -16.571  1.00 55.23           C  
ATOM   3748  OE1 GLU A 482       3.672  27.972 -15.403  1.00 55.23           O  
ATOM   3749  OE2 GLU A 482       4.150  29.158 -17.192  1.00 55.23           O  
ATOM   3750  N   GLY A 483      -0.362  30.049 -20.633  1.00 53.43           N  
ATOM   3751  CA  GLY A 483      -1.148  31.237 -20.926  1.00 53.43           C  
ATOM   3752  C   GLY A 483      -2.621  30.942 -21.138  1.00 53.43           C  
ATOM   3753  O   GLY A 483      -3.472  31.804 -20.909  1.00 53.43           O  
ATOM   3754  N   LYS A 484      -3.010  29.724 -21.335  1.00 52.35           N  
ATOM   3755  CA  LYS A 484      -4.437  29.420 -21.388  1.00 52.35           C  
ATOM   3756  C   LYS A 484      -4.976  29.070 -20.004  1.00 52.35           C  
ATOM   3757  CB  LYS A 484      -4.707  28.272 -22.362  1.00 52.35           C  
ATOM   3758  O   LYS A 484      -6.158  29.280 -19.721  1.00 52.35           O  
ATOM   3759  CG  LYS A 484      -5.175  28.723 -23.737  1.00 52.35           C  
ATOM   3760  CD  LYS A 484      -5.528  27.537 -24.625  1.00 52.35           C  
ATOM   3761  CE  LYS A 484      -5.936  27.985 -26.022  1.00 52.35           C  
ATOM   3762  NZ  LYS A 484      -6.335  26.829 -26.880  1.00 52.35           N  
ATOM   3763  N   GLU A 485      -4.145  28.885 -19.060  1.00 48.08           N  
ATOM   3764  CA  GLU A 485      -4.673  28.765 -17.704  1.00 48.08           C  
ATOM   3765  C   GLU A 485      -4.683  30.116 -16.995  1.00 48.08           C  
ATOM   3766  CB  GLU A 485      -3.856  27.753 -16.897  1.00 48.08           C  
ATOM   3767  O   GLU A 485      -5.538  30.370 -16.143  1.00 48.08           O  
ATOM   3768  CG  GLU A 485      -4.282  26.308 -17.111  1.00 48.08           C  
ATOM   3769  CD  GLU A 485      -3.559  25.328 -16.201  1.00 48.08           C  
ATOM   3770  OE1 GLU A 485      -3.866  24.115 -16.248  1.00 48.08           O  
ATOM   3771  OE2 GLU A 485      -2.679  25.777 -15.433  1.00 48.08           O  
ATOM   3772  N   GLU A 486      -4.190  31.142 -17.650  1.00 47.08           N  
ATOM   3773  CA  GLU A 486      -4.324  32.451 -17.017  1.00 47.08           C  
ATOM   3774  C   GLU A 486      -5.324  33.326 -17.767  1.00 47.08           C  
ATOM   3775  CB  GLU A 486      -2.966  33.153 -16.939  1.00 47.08           C  
ATOM   3776  O   GLU A 486      -5.875  34.273 -17.201  1.00 47.08           O  
ATOM   3777  CG  GLU A 486      -2.349  33.144 -15.548  1.00 47.08           C  
ATOM   3778  CD  GLU A 486      -1.104  34.010 -15.439  1.00 47.08           C  
ATOM   3779  OE1 GLU A 486      -0.567  34.162 -14.318  1.00 47.08           O  
ATOM   3780  OE2 GLU A 486      -0.663  34.542 -16.482  1.00 47.08           O  
ATOM   3781  N   GLU A 487      -5.970  32.846 -18.817  1.00 44.26           N  
ATOM   3782  CA  GLU A 487      -7.043  33.654 -19.389  1.00 44.26           C  
ATOM   3783  C   GLU A 487      -8.406  33.012 -19.148  1.00 44.26           C  
ATOM   3784  CB  GLU A 487      -6.818  33.863 -20.889  1.00 44.26           C  
ATOM   3785  O   GLU A 487      -9.442  33.611 -19.446  1.00 44.26           O  
ATOM   3786  CG  GLU A 487      -6.521  35.306 -21.271  1.00 44.26           C  
ATOM   3787  CD  GLU A 487      -6.656  35.572 -22.762  1.00 44.26           C  
ATOM   3788  OE1 GLU A 487      -6.604  36.753 -23.175  1.00 44.26           O  
ATOM   3789  OE2 GLU A 487      -6.817  34.592 -23.523  1.00 44.26           O  
ATOM   3790  N   GLY A 488      -8.551  32.084 -18.209  1.00 33.67           N  
ATOM   3791  CA  GLY A 488      -9.897  31.756 -17.766  1.00 33.67           C  
ATOM   3792  C   GLY A 488     -10.172  32.174 -16.334  1.00 33.67           C  
ATOM   3793  O   GLY A 488     -11.254  31.915 -15.804  1.00 33.67           O  
ATOM   3794  N   GLY A 489      -9.636  33.313 -15.924  1.00 33.50           N  
ATOM   3795  CA  GLY A 489     -10.196  33.826 -14.684  1.00 33.50           C  
ATOM   3796  C   GLY A 489     -10.377  35.332 -14.689  1.00 33.50           C  
ATOM   3797  O   GLY A 489      -9.397  36.080 -14.727  1.00 33.50           O  
ATOM   3798  N   GLU A 490     -11.010  35.857 -15.709  1.00 32.98           N  
ATOM   3799  CA  GLU A 490     -11.447  37.224 -15.441  1.00 32.98           C  
ATOM   3800  C   GLU A 490     -12.734  37.549 -16.193  1.00 32.98           C  
ATOM   3801  CB  GLU A 490     -10.350  38.223 -15.818  1.00 32.98           C  
ATOM   3802  O   GLU A 490     -12.765  37.512 -17.425  1.00 32.98           O  
ATOM   3803  CG  GLU A 490      -9.610  38.804 -14.622  1.00 32.98           C  
ATOM   3804  CD  GLU A 490      -8.505  39.773 -15.013  1.00 32.98           C  
ATOM   3805  OE1 GLU A 490      -7.873  40.369 -14.111  1.00 32.98           O  
ATOM   3806  OE2 GLU A 490      -8.271  39.939 -16.231  1.00 32.98           O  
ATOM   3807  N   GLU A 491     -13.855  36.934 -15.865  1.00 30.79           N  
ATOM   3808  CA  GLU A 491     -15.072  37.654 -16.229  1.00 30.79           C  
ATOM   3809  C   GLU A 491     -16.247  37.232 -15.351  1.00 30.79           C  
ATOM   3810  CB  GLU A 491     -15.410  37.428 -17.705  1.00 30.79           C  
ATOM   3811  O   GLU A 491     -16.555  36.043 -15.247  1.00 30.79           O  
ATOM   3812  CG  GLU A 491     -14.882  38.514 -18.630  1.00 30.79           C  
ATOM   3813  CD  GLU A 491     -15.308  38.328 -20.078  1.00 30.79           C  
ATOM   3814  OE1 GLU A 491     -14.938  39.166 -20.932  1.00 30.79           O  
ATOM   3815  OE2 GLU A 491     -16.017  37.337 -20.360  1.00 30.79           O  
ATOM   3816  N   GLU A 492     -16.395  37.733 -14.094  1.00 31.44           N  
ATOM   3817  CA  GLU A 492     -17.788  37.864 -13.679  1.00 31.44           C  
ATOM   3818  C   GLU A 492     -17.929  38.843 -12.517  1.00 31.44           C  
ATOM   3819  CB  GLU A 492     -18.363  36.499 -13.290  1.00 31.44           C  
ATOM   3820  O   GLU A 492     -17.355  38.631 -11.447  1.00 31.44           O  
ATOM   3821  CG  GLU A 492     -19.181  35.840 -14.391  1.00 31.44           C  
ATOM   3822  CD  GLU A 492     -20.184  34.825 -13.868  1.00 31.44           C  
ATOM   3823  OE1 GLU A 492     -21.053  34.373 -14.647  1.00 31.44           O  
ATOM   3824  OE2 GLU A 492     -20.101  34.479 -12.668  1.00 31.44           O  
ATOM   3825  N   GLU A 493     -17.835  40.123 -12.734  1.00 27.73           N  
ATOM   3826  CA  GLU A 493     -18.378  41.206 -11.921  1.00 27.73           C  
ATOM   3827  C   GLU A 493     -19.374  42.047 -12.714  1.00 27.73           C  
ATOM   3828  CB  GLU A 493     -17.252  42.093 -11.384  1.00 27.73           C  
ATOM   3829  O   GLU A 493     -19.101  42.431 -13.853  1.00 27.73           O  
ATOM   3830  CG  GLU A 493     -16.555  41.525 -10.155  1.00 27.73           C  
ATOM   3831  CD  GLU A 493     -16.430  42.529  -9.019  1.00 27.73           C  
ATOM   3832  OE1 GLU A 493     -16.108  42.120  -7.881  1.00 27.73           O  
ATOM   3833  OE2 GLU A 493     -16.657  43.733  -9.270  1.00 27.73           O  
ATOM   3834  N   ALA A 494     -20.653  41.858 -12.477  1.00 30.55           N  
ATOM   3835  CA  ALA A 494     -21.565  42.899 -12.008  1.00 30.55           C  
ATOM   3836  C   ALA A 494     -22.605  43.237 -13.071  1.00 30.55           C  
ATOM   3837  CB  ALA A 494     -20.785  44.150 -11.613  1.00 30.55           C  
ATOM   3838  O   ALA A 494     -22.260  43.491 -14.228  1.00 30.55           O  
ATOM   3839  N   GLU A 495     -23.794  42.673 -12.922  1.00 29.89           N  
ATOM   3840  CA  GLU A 495     -24.971  43.464 -13.268  1.00 29.89           C  
ATOM   3841  C   GLU A 495     -26.254  42.665 -13.062  1.00 29.89           C  
ATOM   3842  CB  GLU A 495     -24.883  43.954 -14.716  1.00 29.89           C  
ATOM   3843  O   GLU A 495     -26.375  41.539 -13.550  1.00 29.89           O  
ATOM   3844  CG  GLU A 495     -24.594  45.442 -14.846  1.00 29.89           C  
ATOM   3845  CD  GLU A 495     -24.907  45.996 -16.226  1.00 29.89           C  
ATOM   3846  OE1 GLU A 495     -24.906  47.237 -16.397  1.00 29.89           O  
ATOM   3847  OE2 GLU A 495     -25.156  45.184 -17.145  1.00 29.89           O  
ATOM   3848  N   GLY A 496     -26.924  42.891 -11.932  1.00 24.02           N  
ATOM   3849  CA  GLY A 496     -28.193  43.589 -11.799  1.00 24.02           C  
ATOM   3850  C   GLY A 496     -29.272  43.045 -12.715  1.00 24.02           C  
ATOM   3851  O   GLY A 496     -29.021  42.783 -13.893  1.00 24.02           O  
ATOM   3852  N   GLY A 497     -30.227  42.398 -12.085  1.00 26.38           N  
ATOM   3853  CA  GLY A 497     -31.627  42.728 -12.302  1.00 26.38           C  
ATOM   3854  C   GLY A 497     -32.456  41.543 -12.761  1.00 26.38           C  
ATOM   3855  O   GLY A 497     -32.025  40.775 -13.623  1.00 26.38           O  
ATOM   3856  N   GLU A 498     -33.344  41.083 -11.875  1.00 27.24           N  
ATOM   3857  CA  GLU A 498     -34.804  41.067 -11.889  1.00 27.24           C  
ATOM   3858  C   GLU A 498     -35.334  39.879 -12.687  1.00 27.24           C  
ATOM   3859  CB  GLU A 498     -35.350  42.375 -12.467  1.00 27.24           C  
ATOM   3860  O   GLU A 498     -34.897  39.635 -13.813  1.00 27.24           O  
ATOM   3861  CG  GLU A 498     -35.535  43.474 -11.432  1.00 27.24           C  
ATOM   3862  CD  GLU A 498     -36.184  44.728 -11.997  1.00 27.24           C  
ATOM   3863  OE1 GLU A 498     -36.479  45.663 -11.219  1.00 27.24           O  
ATOM   3864  OE2 GLU A 498     -36.400  44.775 -13.229  1.00 27.24           O  
ATOM   3865  N   GLU A 499     -36.073  38.997 -12.005  1.00 27.12           N  
ATOM   3866  CA  GLU A 499     -37.481  38.645 -12.156  1.00 27.12           C  
ATOM   3867  C   GLU A 499     -37.643  37.323 -12.900  1.00 27.12           C  
ATOM   3868  CB  GLU A 499     -38.239  39.756 -12.887  1.00 27.12           C  
ATOM   3869  O   GLU A 499     -37.092  37.146 -13.989  1.00 27.12           O  
ATOM   3870  CG  GLU A 499     -39.587  40.093 -12.266  1.00 27.12           C  
ATOM   3871  CD  GLU A 499     -40.350  41.162 -13.032  1.00 27.12           C  
ATOM   3872  OE1 GLU A 499     -41.500  41.478 -12.650  1.00 27.12           O  
ATOM   3873  OE2 GLU A 499     -39.794  41.688 -14.022  1.00 27.12           O  
ATOM   3874  N   GLU A 500     -38.230  36.295 -12.184  1.00 25.60           N  
ATOM   3875  CA  GLU A 500     -39.509  35.606 -12.322  1.00 25.60           C  
ATOM   3876  C   GLU A 500     -39.426  34.493 -13.363  1.00 25.60           C  
ATOM   3877  CB  GLU A 500     -40.616  36.595 -12.696  1.00 25.60           C  
ATOM   3878  O   GLU A 500     -38.943  34.712 -14.476  1.00 25.60           O  
ATOM   3879  CG  GLU A 500     -41.598  36.875 -11.568  1.00 25.60           C  
ATOM   3880  CD  GLU A 500     -42.815  37.668 -12.015  1.00 25.60           C  
ATOM   3881  OE1 GLU A 500     -43.740  37.874 -11.197  1.00 25.60           O  
ATOM   3882  OE2 GLU A 500     -42.845  38.086 -13.194  1.00 25.60           O  
ATOM   3883  N   THR A 501     -39.691  33.212 -12.934  1.00 25.24           N  
ATOM   3884  CA  THR A 501     -40.714  32.236 -13.293  1.00 25.24           C  
ATOM   3885  C   THR A 501     -40.128  31.136 -14.173  1.00 25.24           C  
ATOM   3886  CB  THR A 501     -41.894  32.906 -14.021  1.00 25.24           C  
ATOM   3887  O   THR A 501     -39.389  31.418 -15.118  1.00 25.24           O  
ATOM   3888  CG2 THR A 501     -42.789  33.659 -13.042  1.00 25.24           C  
ATOM   3889  OG1 THR A 501     -41.386  33.829 -14.993  1.00 25.24           O  
ATOM   3890  N   LYS A 502     -40.182  29.840 -13.715  1.00 28.62           N  
ATOM   3891  CA  LYS A 502     -40.820  28.658 -14.288  1.00 28.62           C  
ATOM   3892  C   LYS A 502     -39.895  27.447 -14.222  1.00 28.62           C  
ATOM   3893  CB  LYS A 502     -41.237  28.921 -15.736  1.00 28.62           C  
ATOM   3894  O   LYS A 502     -38.760  27.499 -14.700  1.00 28.62           O  
ATOM   3895  CG  LYS A 502     -42.737  28.834 -15.974  1.00 28.62           C  
ATOM   3896  CD  LYS A 502     -43.085  29.060 -17.439  1.00 28.62           C  
ATOM   3897  CE  LYS A 502     -44.591  29.062 -17.664  1.00 28.62           C  
ATOM   3898  NZ  LYS A 502     -44.937  29.308 -19.096  1.00 28.62           N  
ATOM   3899  N   SER A 503     -40.136  26.450 -13.323  1.00 28.29           N  
ATOM   3900  CA  SER A 503     -40.586  25.061 -13.322  1.00 28.29           C  
ATOM   3901  C   SER A 503     -39.598  24.160 -14.054  1.00 28.29           C  
ATOM   3902  CB  SER A 503     -41.968  24.945 -13.966  1.00 28.29           C  
ATOM   3903  O   SER A 503     -39.102  24.514 -15.126  1.00 28.29           O  
ATOM   3904  OG  SER A 503     -42.042  25.728 -15.144  1.00 28.29           O  
ATOM   3905  N   PRO A 504     -39.544  22.875 -13.582  1.00 48.44           N  
ATOM   3906  CA  PRO A 504     -38.593  21.761 -13.575  1.00 48.44           C  
ATOM   3907  C   PRO A 504     -38.824  20.781 -14.723  1.00 48.44           C  
ATOM   3908  CB  PRO A 504     -38.848  21.089 -12.223  1.00 48.44           C  
ATOM   3909  O   PRO A 504     -39.906  20.761 -15.314  1.00 48.44           O  
ATOM   3910  CG  PRO A 504     -40.318  21.233 -11.996  1.00 48.44           C  
ATOM   3911  CD  PRO A 504     -40.884  22.111 -13.076  1.00 48.44           C  
ATOM   3912  N   PRO A 505     -37.900  19.998 -15.192  1.00 36.32           N  
ATOM   3913  CA  PRO A 505     -38.265  18.780 -15.919  1.00 36.32           C  
ATOM   3914  C   PRO A 505     -37.799  17.509 -15.213  1.00 36.32           C  
ATOM   3915  CB  PRO A 505     -37.558  18.948 -17.266  1.00 36.32           C  
ATOM   3916  O   PRO A 505     -36.751  17.509 -14.563  1.00 36.32           O  
ATOM   3917  CG  PRO A 505     -36.290  19.671 -16.944  1.00 36.32           C  
ATOM   3918  CD  PRO A 505     -36.330  20.084 -15.501  1.00 36.32           C  
ATOM   3919  N   ALA A 506     -38.701  16.698 -14.594  1.00 27.92           N  
ATOM   3920  CA  ALA A 506     -39.404  15.429 -14.763  1.00 27.92           C  
ATOM   3921  C   ALA A 506     -38.583  14.455 -15.603  1.00 27.92           C  
ATOM   3922  CB  ALA A 506     -40.770  15.658 -15.404  1.00 27.92           C  
ATOM   3923  O   ALA A 506     -38.106  14.808 -16.685  1.00 27.92           O  
ATOM   3924  N   GLU A 507     -38.268  13.247 -15.022  1.00 24.78           N  
ATOM   3925  CA  GLU A 507     -38.664  11.843 -15.056  1.00 24.78           C  
ATOM   3926  C   GLU A 507     -38.231  11.179 -16.360  1.00 24.78           C  
ATOM   3927  CB  GLU A 507     -40.177  11.706 -14.873  1.00 24.78           C  
ATOM   3928  O   GLU A 507     -38.544  11.670 -17.447  1.00 24.78           O  
ATOM   3929  CG  GLU A 507     -40.589  11.237 -13.485  1.00 24.78           C  
ATOM   3930  CD  GLU A 507     -42.069  10.904 -13.379  1.00 24.78           C  
ATOM   3931  OE1 GLU A 507     -42.509  10.430 -12.307  1.00 24.78           O  
ATOM   3932  OE2 GLU A 507     -42.794  11.118 -14.376  1.00 24.78           O  
ATOM   3933  N   GLU A 508     -37.378  10.164 -16.224  1.00 32.94           N  
ATOM   3934  CA  GLU A 508     -37.427   9.023 -17.134  1.00 32.94           C  
ATOM   3935  C   GLU A 508     -36.922   7.753 -16.455  1.00 32.94           C  
ATOM   3936  CB  GLU A 508     -36.609   9.306 -18.396  1.00 32.94           C  
ATOM   3937  O   GLU A 508     -35.809   7.727 -15.926  1.00 32.94           O  
ATOM   3938  CG  GLU A 508     -37.306   8.899 -19.686  1.00 32.94           C  
ATOM   3939  CD  GLU A 508     -36.480   9.182 -20.931  1.00 32.94           C  
ATOM   3940  OE1 GLU A 508     -36.911   8.807 -22.044  1.00 32.94           O  
ATOM   3941  OE2 GLU A 508     -35.391   9.783 -20.790  1.00 32.94           O  
ATOM   3942  N   ALA A 509     -37.723   6.909 -15.817  1.00 24.46           N  
ATOM   3943  CA  ALA A 509     -38.325   5.579 -15.857  1.00 24.46           C  
ATOM   3944  C   ALA A 509     -38.015   4.876 -17.175  1.00 24.46           C  
ATOM   3945  CB  ALA A 509     -39.835   5.672 -15.650  1.00 24.46           C  
ATOM   3946  O   ALA A 509     -38.181   5.457 -18.250  1.00 24.46           O  
ATOM   3947  N   ALA A 510     -37.329   3.701 -17.071  1.00 31.40           N  
ATOM   3948  CA  ALA A 510     -37.618   2.521 -17.882  1.00 31.40           C  
ATOM   3949  C   ALA A 510     -36.766   1.333 -17.447  1.00 31.40           C  
ATOM   3950  CB  ALA A 510     -37.389   2.823 -19.361  1.00 31.40           C  
ATOM   3951  O   ALA A 510     -35.542   1.445 -17.342  1.00 31.40           O  
ATOM   3952  N   SER A 511     -37.268   0.364 -16.653  1.00 25.96           N  
ATOM   3953  CA  SER A 511     -37.604  -1.054 -16.740  1.00 25.96           C  
ATOM   3954  C   SER A 511     -37.409  -1.582 -18.157  1.00 25.96           C  
ATOM   3955  CB  SER A 511     -39.047  -1.291 -16.292  1.00 25.96           C  
ATOM   3956  O   SER A 511     -37.668  -0.873 -19.131  1.00 25.96           O  
ATOM   3957  OG  SER A 511     -39.787  -0.083 -16.319  1.00 25.96           O  
ATOM   3958  N   PRO A 512     -36.987  -2.901 -18.333  1.00 42.43           N  
ATOM   3959  CA  PRO A 512     -37.657  -4.204 -18.353  1.00 42.43           C  
ATOM   3960  C   PRO A 512     -36.677  -5.372 -18.268  1.00 42.43           C  
ATOM   3961  CB  PRO A 512     -38.390  -4.202 -19.697  1.00 42.43           C  
ATOM   3962  O   PRO A 512     -35.499  -5.219 -18.599  1.00 42.43           O  
ATOM   3963  CG  PRO A 512     -37.487  -3.453 -20.624  1.00 42.43           C  
ATOM   3964  CD  PRO A 512     -36.346  -2.890 -19.826  1.00 42.43           C  
ATOM   3965  N   GLU A 513     -37.022  -6.453 -17.485  1.00 24.22           N  
ATOM   3966  CA  GLU A 513     -37.490  -7.835 -17.524  1.00 24.22           C  
ATOM   3967  C   GLU A 513     -36.756  -8.636 -18.596  1.00 24.22           C  
ATOM   3968  CB  GLU A 513     -39.000  -7.885 -17.773  1.00 24.22           C  
ATOM   3969  O   GLU A 513     -36.686  -8.216 -19.753  1.00 24.22           O  
ATOM   3970  CG  GLU A 513     -39.836  -7.540 -16.549  1.00 24.22           C  
ATOM   3971  CD  GLU A 513     -41.321  -7.802 -16.743  1.00 24.22           C  
ATOM   3972  OE1 GLU A 513     -42.088  -7.712 -15.757  1.00 24.22           O  
ATOM   3973  OE2 GLU A 513     -41.721  -8.101 -17.891  1.00 24.22           O  
ATOM   3974  N   LYS A 514     -36.041  -9.708 -18.165  1.00 31.14           N  
ATOM   3975  CA  LYS A 514     -35.873 -10.946 -18.921  1.00 31.14           C  
ATOM   3976  C   LYS A 514     -35.516 -12.109 -18.000  1.00 31.14           C  
ATOM   3977  CB  LYS A 514     -34.796 -10.777 -19.994  1.00 31.14           C  
ATOM   3978  O   LYS A 514     -34.570 -12.018 -17.215  1.00 31.14           O  
ATOM   3979  CG  LYS A 514     -35.340 -10.394 -21.362  1.00 31.14           C  
ATOM   3980  CD  LYS A 514     -34.239 -10.371 -22.415  1.00 31.14           C  
ATOM   3981  CE  LYS A 514     -34.773  -9.937 -23.774  1.00 31.14           C  
ATOM   3982  NZ  LYS A 514     -33.703  -9.940 -24.816  1.00 31.14           N  
ATOM   3983  N   GLU A 515     -36.439 -12.972 -17.567  1.00 22.21           N  
ATOM   3984  CA  GLU A 515     -36.933 -14.340 -17.688  1.00 22.21           C  
ATOM   3985  C   GLU A 515     -35.959 -15.210 -18.478  1.00 22.21           C  
ATOM   3986  CB  GLU A 515     -38.312 -14.358 -18.352  1.00 22.21           C  
ATOM   3987  O   GLU A 515     -35.517 -14.829 -19.563  1.00 22.21           O  
ATOM   3988  CG  GLU A 515     -39.470 -14.354 -17.365  1.00 22.21           C  
ATOM   3989  CD  GLU A 515     -40.803 -14.714 -18.002  1.00 22.21           C  
ATOM   3990  OE1 GLU A 515     -41.808 -14.853 -17.269  1.00 22.21           O  
ATOM   3991  OE2 GLU A 515     -40.841 -14.860 -19.244  1.00 22.21           O  
ATOM   3992  N   ALA A 516     -35.442 -16.330 -17.814  1.00 29.70           N  
ATOM   3993  CA  ALA A 516     -35.306 -17.654 -18.415  1.00 29.70           C  
ATOM   3994  C   ALA A 516     -34.625 -18.625 -17.455  1.00 29.70           C  
ATOM   3995  CB  ALA A 516     -34.522 -17.567 -19.723  1.00 29.70           C  
ATOM   3996  O   ALA A 516     -33.564 -18.321 -16.904  1.00 29.70           O  
ATOM   3997  N   LYS A 517     -35.365 -19.558 -16.757  1.00 22.73           N  
ATOM   3998  CA  LYS A 517     -35.746 -20.967 -16.737  1.00 22.73           C  
ATOM   3999  C   LYS A 517     -34.576 -21.860 -17.139  1.00 22.73           C  
ATOM   4000  CB  LYS A 517     -36.937 -21.215 -17.665  1.00 22.73           C  
ATOM   4001  O   LYS A 517     -33.948 -21.639 -18.177  1.00 22.73           O  
ATOM   4002  CG  LYS A 517     -38.291 -20.982 -17.010  1.00 22.73           C  
ATOM   4003  CD  LYS A 517     -39.432 -21.452 -17.904  1.00 22.73           C  
ATOM   4004  CE  LYS A 517     -40.789 -21.166 -17.275  1.00 22.73           C  
ATOM   4005  NZ  LYS A 517     -41.911 -21.567 -18.175  1.00 22.73           N  
ATOM   4006  N   SER A 518     -34.118 -22.758 -16.179  1.00 26.52           N  
ATOM   4007  CA  SER A 518     -33.902 -24.186 -15.975  1.00 26.52           C  
ATOM   4008  C   SER A 518     -32.957 -24.758 -17.026  1.00 26.52           C  
ATOM   4009  CB  SER A 518     -35.232 -24.940 -16.011  1.00 26.52           C  
ATOM   4010  O   SER A 518     -32.984 -24.342 -18.186  1.00 26.52           O  
ATOM   4011  OG  SER A 518     -36.075 -24.426 -17.027  1.00 26.52           O  
ATOM   4012  N   PRO A 519     -32.166 -25.847 -16.730  1.00 42.58           N  
ATOM   4013  CA  PRO A 519     -32.457 -27.276 -16.590  1.00 42.58           C  
ATOM   4014  C   PRO A 519     -31.310 -28.051 -15.947  1.00 42.58           C  
ATOM   4015  CB  PRO A 519     -32.684 -27.733 -18.033  1.00 42.58           C  
ATOM   4016  O   PRO A 519     -30.172 -27.575 -15.927  1.00 42.58           O  
ATOM   4017  CG  PRO A 519     -31.733 -26.917 -18.846  1.00 42.58           C  
ATOM   4018  CD  PRO A 519     -31.089 -25.899 -17.949  1.00 42.58           C  
ATOM   4019  N   VAL A 520     -31.639 -29.096 -15.125  1.00 25.63           N  
ATOM   4020  CA  VAL A 520     -31.746 -30.548 -15.216  1.00 25.63           C  
ATOM   4021  C   VAL A 520     -30.447 -31.194 -14.739  1.00 25.63           C  
ATOM   4022  CB  VAL A 520     -32.070 -31.004 -16.656  1.00 25.63           C  
ATOM   4023  O   VAL A 520     -29.366 -30.864 -15.230  1.00 25.63           O  
ATOM   4024  CG1 VAL A 520     -32.177 -32.526 -16.730  1.00 25.63           C  
ATOM   4025  CG2 VAL A 520     -33.362 -30.351 -17.144  1.00 25.63           C  
ATOM   4026  N   LYS A 521     -30.546 -31.956 -13.616  1.00 22.71           N  
ATOM   4027  CA  LYS A 521     -30.622 -33.348 -13.183  1.00 22.71           C  
ATOM   4028  C   LYS A 521     -29.523 -34.186 -13.830  1.00 22.71           C  
ATOM   4029  CB  LYS A 521     -31.994 -33.939 -13.512  1.00 22.71           C  
ATOM   4030  O   LYS A 521     -29.396 -34.212 -15.056  1.00 22.71           O  
ATOM   4031  CG  LYS A 521     -32.886 -34.146 -12.297  1.00 22.71           C  
ATOM   4032  CD  LYS A 521     -34.228 -34.752 -12.685  1.00 22.71           C  
ATOM   4033  CE  LYS A 521     -35.122 -34.960 -11.470  1.00 22.71           C  
ATOM   4034  NZ  LYS A 521     -36.451 -35.524 -11.850  1.00 22.71           N  
ATOM   4035  N   GLU A 522     -28.575 -34.701 -13.024  1.00 29.12           N  
ATOM   4036  CA  GLU A 522     -27.904 -35.981 -13.228  1.00 29.12           C  
ATOM   4037  C   GLU A 522     -27.459 -36.589 -11.901  1.00 29.12           C  
ATOM   4038  CB  GLU A 522     -26.701 -35.816 -14.161  1.00 29.12           C  
ATOM   4039  O   GLU A 522     -26.749 -35.946 -11.125  1.00 29.12           O  
ATOM   4040  CG  GLU A 522     -26.896 -36.445 -15.533  1.00 29.12           C  
ATOM   4041  CD  GLU A 522     -25.646 -36.399 -16.397  1.00 29.12           C  
ATOM   4042  OE1 GLU A 522     -25.651 -36.984 -17.504  1.00 29.12           O  
ATOM   4043  OE2 GLU A 522     -24.652 -35.775 -15.962  1.00 29.12           O  
ATOM   4044  N   GLU A 523     -28.222 -37.473 -11.283  1.00 20.77           N  
ATOM   4045  CA  GLU A 523     -28.342 -38.871 -10.879  1.00 20.77           C  
ATOM   4046  C   GLU A 523     -27.129 -39.681 -11.328  1.00 20.77           C  
ATOM   4047  CB  GLU A 523     -29.624 -39.486 -11.446  1.00 20.77           C  
ATOM   4048  O   GLU A 523     -26.715 -39.599 -12.487  1.00 20.77           O  
ATOM   4049  CG  GLU A 523     -30.747 -39.613 -10.427  1.00 20.77           C  
ATOM   4050  CD  GLU A 523     -31.895 -40.488 -10.906  1.00 20.77           C  
ATOM   4051  OE1 GLU A 523     -32.781 -40.827 -10.089  1.00 20.77           O  
ATOM   4052  OE2 GLU A 523     -31.908 -40.837 -12.107  1.00 20.77           O  
ATOM   4053  N   ALA A 524     -26.412 -40.321 -10.316  1.00 24.66           N  
ATOM   4054  CA  ALA A 524     -26.060 -41.737 -10.262  1.00 24.66           C  
ATOM   4055  C   ALA A 524     -24.712 -41.941  -9.576  1.00 24.66           C  
ATOM   4056  CB  ALA A 524     -26.033 -42.332 -11.668  1.00 24.66           C  
ATOM   4057  O   ALA A 524     -23.738 -41.253  -9.889  1.00 24.66           O  
ATOM   4058  N   LYS A 525     -24.731 -42.736  -8.465  1.00 24.49           N  
ATOM   4059  CA  LYS A 525     -24.297 -44.105  -8.207  1.00 24.49           C  
ATOM   4060  C   LYS A 525     -23.213 -44.145  -7.134  1.00 24.49           C  
ATOM   4061  CB  LYS A 525     -23.785 -44.758  -9.492  1.00 24.49           C  
ATOM   4062  O   LYS A 525     -22.176 -43.492  -7.267  1.00 24.49           O  
ATOM   4063  CG  LYS A 525     -24.151 -46.228  -9.629  1.00 24.49           C  
ATOM   4064  CD  LYS A 525     -23.812 -46.763 -11.014  1.00 24.49           C  
ATOM   4065  CE  LYS A 525     -24.155 -48.241 -11.143  1.00 24.49           C  
ATOM   4066  NZ  LYS A 525     -24.173 -48.683 -12.570  1.00 24.49           N  
ATOM   4067  N   SER A 526     -23.554 -44.590  -5.912  1.00 22.92           N  
ATOM   4068  CA  SER A 526     -23.148 -45.668  -5.015  1.00 22.92           C  
ATOM   4069  C   SER A 526     -21.838 -46.301  -5.471  1.00 22.92           C  
ATOM   4070  CB  SER A 526     -24.238 -46.736  -4.932  1.00 22.92           C  
ATOM   4071  O   SER A 526     -21.635 -46.530  -6.665  1.00 22.92           O  
ATOM   4072  OG  SER A 526     -25.312 -46.428  -5.804  1.00 22.92           O  
ATOM   4073  N   PRO A 527     -20.835 -46.514  -4.521  1.00 30.83           N  
ATOM   4074  CA  PRO A 527     -20.410 -47.839  -4.064  1.00 30.83           C  
ATOM   4075  C   PRO A 527     -19.778 -47.809  -2.674  1.00 30.83           C  
ATOM   4076  CB  PRO A 527     -19.386 -48.264  -5.120  1.00 30.83           C  
ATOM   4077  O   PRO A 527     -19.291 -46.763  -2.235  1.00 30.83           O  
ATOM   4078  CG  PRO A 527     -18.702 -46.997  -5.521  1.00 30.83           C  
ATOM   4079  CD  PRO A 527     -19.392 -45.847  -4.843  1.00 30.83           C  
ATOM   4080  N   ALA A 528     -20.243 -48.702  -1.781  1.00 25.41           N  
ATOM   4081  CA  ALA A 528     -19.684 -49.947  -1.262  1.00 25.41           C  
ATOM   4082  C   ALA A 528     -18.924 -49.707   0.039  1.00 25.41           C  
ATOM   4083  CB  ALA A 528     -18.767 -50.592  -2.299  1.00 25.41           C  
ATOM   4084  O   ALA A 528     -18.041 -48.848   0.100  1.00 25.41           O  
ATOM   4085  N   GLU A 529     -19.570 -50.053   1.161  1.00 19.76           N  
ATOM   4086  CA  GLU A 529     -19.525 -51.053   2.223  1.00 19.76           C  
ATOM   4087  C   GLU A 529     -18.127 -51.649   2.361  1.00 19.76           C  
ATOM   4088  CB  GLU A 529     -20.546 -52.163   1.960  1.00 19.76           C  
ATOM   4089  O   GLU A 529     -17.548 -52.120   1.380  1.00 19.76           O  
ATOM   4090  CG  GLU A 529     -21.477 -52.432   3.133  1.00 19.76           C  
ATOM   4091  CD  GLU A 529     -22.447 -53.576   2.880  1.00 19.76           C  
ATOM   4092  OE1 GLU A 529     -23.125 -54.020   3.834  1.00 19.76           O  
ATOM   4093  OE2 GLU A 529     -22.528 -54.033   1.717  1.00 19.76           O  
ATOM   4094  N   ALA A 530     -17.424 -51.319   3.475  1.00 25.48           N  
ATOM   4095  CA  ALA A 530     -16.472 -52.215   4.126  1.00 25.48           C  
ATOM   4096  C   ALA A 530     -16.016 -51.649   5.468  1.00 25.48           C  
ATOM   4097  CB  ALA A 530     -15.268 -52.462   3.220  1.00 25.48           C  
ATOM   4098  O   ALA A 530     -15.659 -50.472   5.563  1.00 25.48           O  
ATOM   4099  N   LYS A 531     -16.514 -52.223   6.640  1.00 22.89           N  
ATOM   4100  CA  LYS A 531     -16.009 -53.132   7.666  1.00 22.89           C  
ATOM   4101  C   LYS A 531     -15.293 -52.365   8.775  1.00 22.89           C  
ATOM   4102  CB  LYS A 531     -15.064 -54.165   7.049  1.00 22.89           C  
ATOM   4103  O   LYS A 531     -14.381 -51.581   8.506  1.00 22.89           O  
ATOM   4104  CG  LYS A 531     -15.739 -55.478   6.680  1.00 22.89           C  
ATOM   4105  CD  LYS A 531     -14.719 -56.587   6.455  1.00 22.89           C  
ATOM   4106  CE  LYS A 531     -15.392 -57.896   6.065  1.00 22.89           C  
ATOM   4107  NZ  LYS A 531     -14.397 -58.924   5.638  1.00 22.89           N  
ATOM   4108  N   SER A 532     -15.925 -52.207   9.943  1.00 22.57           N  
ATOM   4109  CA  SER A 532     -15.701 -52.542  11.345  1.00 22.57           C  
ATOM   4110  C   SER A 532     -14.316 -53.144  11.556  1.00 22.57           C  
ATOM   4111  CB  SER A 532     -16.770 -53.517  11.841  1.00 22.57           C  
ATOM   4112  O   SER A 532     -13.794 -53.836  10.679  1.00 22.57           O  
ATOM   4113  OG  SER A 532     -17.430 -54.136  10.750  1.00 22.57           O  
ATOM   4114  N   PRO A 533     -13.596 -52.866  12.632  1.00 36.06           N  
ATOM   4115  CA  PRO A 533     -13.715 -53.350  14.009  1.00 36.06           C  
ATOM   4116  C   PRO A 533     -12.864 -52.549  14.992  1.00 36.06           C  
ATOM   4117  CB  PRO A 533     -13.226 -54.798  13.917  1.00 36.06           C  
ATOM   4118  O   PRO A 533     -11.950 -51.831  14.580  1.00 36.06           O  
ATOM   4119  CG  PRO A 533     -12.141 -54.770  12.889  1.00 36.06           C  
ATOM   4120  CD  PRO A 533     -12.105 -53.402  12.271  1.00 36.06           C  
ATOM   4121  N   GLU A 534     -13.367 -52.294  16.167  1.00 24.23           N  
ATOM   4122  CA  GLU A 534     -12.935 -52.884  17.430  1.00 24.23           C  
ATOM   4123  C   GLU A 534     -12.753 -51.816  18.504  1.00 24.23           C  
ATOM   4124  CB  GLU A 534     -11.634 -53.668  17.241  1.00 24.23           C  
ATOM   4125  O   GLU A 534     -12.017 -50.847  18.305  1.00 24.23           O  
ATOM   4126  CG  GLU A 534     -11.837 -55.167  17.075  1.00 24.23           C  
ATOM   4127  CD  GLU A 534     -10.537 -55.954  17.089  1.00 24.23           C  
ATOM   4128  OE1 GLU A 534     -10.584 -57.203  17.156  1.00 24.23           O  
ATOM   4129  OE2 GLU A 534      -9.462 -55.316  17.033  1.00 24.23           O  
ATOM   4130  N   LYS A 535     -13.732 -51.669  19.418  1.00 19.92           N  
ATOM   4131  CA  LYS A 535     -14.078 -51.885  20.820  1.00 19.92           C  
ATOM   4132  C   LYS A 535     -12.825 -52.055  21.675  1.00 19.92           C  
ATOM   4133  CB  LYS A 535     -14.983 -53.108  20.968  1.00 19.92           C  
ATOM   4134  O   LYS A 535     -12.016 -52.951  21.428  1.00 19.92           O  
ATOM   4135  CG  LYS A 535     -16.230 -52.858  21.802  1.00 19.92           C  
ATOM   4136  CD  LYS A 535     -17.096 -54.108  21.902  1.00 19.92           C  
ATOM   4137  CE  LYS A 535     -18.349 -53.857  22.730  1.00 19.92           C  
ATOM   4138  NZ  LYS A 535     -19.181 -55.090  22.865  1.00 19.92           N  
ATOM   4139  N   GLU A 536     -12.428 -51.053  22.466  1.00 26.72           N  
ATOM   4140  CA  GLU A 536     -11.690 -51.133  23.723  1.00 26.72           C  
ATOM   4141  C   GLU A 536     -12.406 -50.367  24.832  1.00 26.72           C  
ATOM   4142  CB  GLU A 536     -10.268 -50.596  23.547  1.00 26.72           C  
ATOM   4143  O   GLU A 536     -12.727 -49.187  24.672  1.00 26.72           O  
ATOM   4144  CG  GLU A 536      -9.220 -51.682  23.354  1.00 26.72           C  
ATOM   4145  CD  GLU A 536      -7.798 -51.146  23.325  1.00 26.72           C  
ATOM   4146  OE1 GLU A 536      -6.844 -51.955  23.266  1.00 26.72           O  
ATOM   4147  OE2 GLU A 536      -7.635 -49.906  23.364  1.00 26.72           O  
ATOM   4148  N   GLU A 537     -13.352 -50.952  25.568  1.00 19.81           N  
ATOM   4149  CA  GLU A 537     -13.784 -51.378  26.896  1.00 19.81           C  
ATOM   4150  C   GLU A 537     -12.671 -51.193  27.924  1.00 19.81           C  
ATOM   4151  CB  GLU A 537     -14.240 -52.839  26.871  1.00 19.81           C  
ATOM   4152  O   GLU A 537     -11.542 -51.639  27.710  1.00 19.81           O  
ATOM   4153  CG  GLU A 537     -15.745 -53.016  27.017  1.00 19.81           C  
ATOM   4154  CD  GLU A 537     -16.154 -54.449  27.315  1.00 19.81           C  
ATOM   4155  OE1 GLU A 537     -17.343 -54.689  27.625  1.00 19.81           O  
ATOM   4156  OE2 GLU A 537     -15.278 -55.340  27.239  1.00 19.81           O  
ATOM   4157  N   ALA A 538     -12.914 -50.304  28.937  1.00 21.12           N  
ATOM   4158  CA  ALA A 538     -13.123 -50.554  30.361  1.00 21.12           C  
ATOM   4159  C   ALA A 538     -11.860 -50.254  31.162  1.00 21.12           C  
ATOM   4160  CB  ALA A 538     -13.563 -51.998  30.588  1.00 21.12           C  
ATOM   4161  O   ALA A 538     -10.776 -50.741  30.831  1.00 21.12           O  
ATOM   4162  N   LYS A 539     -11.951 -49.248  32.016  1.00 24.98           N  
ATOM   4163  CA  LYS A 539     -11.422 -49.296  33.375  1.00 24.98           C  
ATOM   4164  C   LYS A 539     -12.061 -48.223  34.253  1.00 24.98           C  
ATOM   4165  CB  LYS A 539      -9.902 -49.127  33.366  1.00 24.98           C  
ATOM   4166  O   LYS A 539     -12.043 -47.040  33.909  1.00 24.98           O  
ATOM   4167  CG  LYS A 539      -9.136 -50.402  33.688  1.00 24.98           C  
ATOM   4168  CD  LYS A 539      -7.630 -50.175  33.645  1.00 24.98           C  
ATOM   4169  CE  LYS A 539      -6.862 -51.462  33.915  1.00 24.98           C  
ATOM   4170  NZ  LYS A 539      -5.387 -51.263  33.794  1.00 24.98           N  
ATOM   4171  N   SER A 540     -13.146 -48.447  35.014  1.00 25.48           N  
ATOM   4172  CA  SER A 540     -13.508 -48.297  36.420  1.00 25.48           C  
ATOM   4173  C   SER A 540     -12.268 -48.251  37.307  1.00 25.48           C  
ATOM   4174  CB  SER A 540     -14.420 -49.442  36.864  1.00 25.48           C  
ATOM   4175  O   SER A 540     -11.247 -48.862  36.988  1.00 25.48           O  
ATOM   4176  OG  SER A 540     -13.794 -50.695  36.650  1.00 25.48           O  
ATOM   4177  N   PRO A 541     -12.307 -47.862  38.669  1.00 47.20           N  
ATOM   4178  CA  PRO A 541     -12.927 -47.332  39.885  1.00 47.20           C  
ATOM   4179  C   PRO A 541     -11.917 -46.681  40.827  1.00 47.20           C  
ATOM   4180  CB  PRO A 541     -13.555 -48.571  40.529  1.00 47.20           C  
ATOM   4181  O   PRO A 541     -10.714 -46.928  40.714  1.00 47.20           O  
ATOM   4182  CG  PRO A 541     -12.615 -49.687  40.206  1.00 47.20           C  
ATOM   4183  CD  PRO A 541     -11.554 -49.165  39.280  1.00 47.20           C  
ATOM   4184  N   ALA A 542     -12.331 -45.748  41.664  1.00 27.56           N  
ATOM   4185  CA  ALA A 542     -11.970 -45.660  43.077  1.00 27.56           C  
ATOM   4186  C   ALA A 542     -12.832 -44.628  43.800  1.00 27.56           C  
ATOM   4187  CB  ALA A 542     -10.491 -45.313  43.228  1.00 27.56           C  
ATOM   4188  O   ALA A 542     -12.967 -43.492  43.340  1.00 27.56           O  
ATOM   4189  N   GLU A 543     -13.881 -44.990  44.537  1.00 18.52           N  
ATOM   4190  CA  GLU A 543     -14.300 -45.132  45.928  1.00 18.52           C  
ATOM   4191  C   GLU A 543     -13.408 -44.317  46.860  1.00 18.52           C  
ATOM   4192  CB  GLU A 543     -14.289 -46.605  46.345  1.00 18.52           C  
ATOM   4193  O   GLU A 543     -12.182 -44.428  46.808  1.00 18.52           O  
ATOM   4194  CG  GLU A 543     -15.535 -47.039  47.105  1.00 18.52           C  
ATOM   4195  CD  GLU A 543     -15.514 -48.506  47.503  1.00 18.52           C  
ATOM   4196  OE1 GLU A 543     -16.354 -48.922  48.333  1.00 18.52           O  
ATOM   4197  OE2 GLU A 543     -14.650 -49.246  46.981  1.00 18.52           O  
ATOM   4198  N   VAL A 544     -14.001 -43.284  47.661  1.00 27.30           N  
ATOM   4199  CA  VAL A 544     -13.896 -43.104  49.105  1.00 27.30           C  
ATOM   4200  C   VAL A 544     -14.786 -41.945  49.548  1.00 27.30           C  
ATOM   4201  CB  VAL A 544     -12.436 -42.852  49.541  1.00 27.30           C  
ATOM   4202  O   VAL A 544     -14.722 -40.853  48.979  1.00 27.30           O  
ATOM   4203  CG1 VAL A 544     -12.314 -42.878  51.064  1.00 27.30           C  
ATOM   4204  CG2 VAL A 544     -11.505 -43.885  48.910  1.00 27.30           C  
ATOM   4205  N   LYS A 545     -15.927 -42.184  50.234  1.00 23.76           N  
ATOM   4206  CA  LYS A 545     -16.525 -42.208  51.566  1.00 23.76           C  
ATOM   4207  C   LYS A 545     -16.431 -40.840  52.236  1.00 23.76           C  
ATOM   4208  CB  LYS A 545     -15.848 -43.266  52.439  1.00 23.76           C  
ATOM   4209  O   LYS A 545     -15.344 -40.267  52.339  1.00 23.76           O  
ATOM   4210  CG  LYS A 545     -16.316 -44.688  52.163  1.00 23.76           C  
ATOM   4211  CD  LYS A 545     -16.091 -45.594  53.367  1.00 23.76           C  
ATOM   4212  CE  LYS A 545     -16.309 -47.059  53.014  1.00 23.76           C  
ATOM   4213  NZ  LYS A 545     -15.920 -47.963  54.137  1.00 23.76           N  
ATOM   4214  N   SER A 546     -17.589 -40.216  52.549  1.00 22.62           N  
ATOM   4215  CA  SER A 546     -18.396 -39.730  53.663  1.00 22.62           C  
ATOM   4216  C   SER A 546     -17.594 -38.789  54.557  1.00 22.62           C  
ATOM   4217  CB  SER A 546     -18.930 -40.900  54.490  1.00 22.62           C  
ATOM   4218  O   SER A 546     -16.423 -39.044  54.843  1.00 22.62           O  
ATOM   4219  OG  SER A 546     -19.710 -41.769  53.687  1.00 22.62           O  
ATOM   4220  N   PRO A 547     -18.176 -37.703  55.165  1.00 30.44           N  
ATOM   4221  CA  PRO A 547     -19.071 -37.534  56.313  1.00 30.44           C  
ATOM   4222  C   PRO A 547     -19.928 -36.274  56.212  1.00 30.44           C  
ATOM   4223  CB  PRO A 547     -18.108 -37.445  57.500  1.00 30.44           C  
ATOM   4224  O   PRO A 547     -19.554 -35.322  55.523  1.00 30.44           O  
ATOM   4225  CG  PRO A 547     -16.909 -36.730  56.967  1.00 30.44           C  
ATOM   4226  CD  PRO A 547     -17.074 -36.561  55.484  1.00 30.44           C  
ATOM   4227  N   GLU A 548     -21.279 -36.474  56.424  1.00 23.98           N  
ATOM   4228  CA  GLU A 548     -22.265 -36.226  57.472  1.00 23.98           C  
ATOM   4229  C   GLU A 548     -22.537 -34.733  57.632  1.00 23.98           C  
ATOM   4230  CB  GLU A 548     -21.798 -36.821  58.803  1.00 23.98           C  
ATOM   4231  O   GLU A 548     -21.608 -33.944  57.818  1.00 23.98           O  
ATOM   4232  CG  GLU A 548     -22.876 -37.601  59.540  1.00 23.98           C  
ATOM   4233  CD  GLU A 548     -22.448 -38.052  60.928  1.00 23.98           C  
ATOM   4234  OE1 GLU A 548     -23.325 -38.399  61.751  1.00 23.98           O  
ATOM   4235  OE2 GLU A 548     -21.225 -38.058  61.194  1.00 23.98           O  
ATOM   4236  N   LYS A 549     -23.777 -34.327  57.294  1.00 19.79           N  
ATOM   4237  CA  LYS A 549     -25.028 -33.917  57.927  1.00 19.79           C  
ATOM   4238  C   LYS A 549     -24.869 -32.578  58.642  1.00 19.79           C  
ATOM   4239  CB  LYS A 549     -25.505 -34.984  58.914  1.00 19.79           C  
ATOM   4240  O   LYS A 549     -23.947 -32.400  59.441  1.00 19.79           O  
ATOM   4241  CG  LYS A 549     -26.986 -34.896  59.252  1.00 19.79           C  
ATOM   4242  CD  LYS A 549     -27.442 -36.091  60.080  1.00 19.79           C  
ATOM   4243  CE  LYS A 549     -28.927 -36.011  60.407  1.00 19.79           C  
ATOM   4244  NZ  LYS A 549     -29.386 -37.197  61.191  1.00 19.79           N  
ATOM   4245  N   ALA A 550     -25.573 -31.510  58.161  1.00 26.88           N  
ATOM   4246  CA  ALA A 550     -26.377 -30.546  58.909  1.00 26.88           C  
ATOM   4247  C   ALA A 550     -26.968 -29.488  57.982  1.00 26.88           C  
ATOM   4248  CB  ALA A 550     -25.536 -29.884  59.998  1.00 26.88           C  
ATOM   4249  O   ALA A 550     -26.271 -28.951  57.118  1.00 26.88           O  
ATOM   4250  N   LYS A 551     -28.284 -29.563  57.636  1.00 22.32           N  
ATOM   4251  CA  LYS A 551     -29.578 -28.951  57.921  1.00 22.32           C  
ATOM   4252  C   LYS A 551     -29.560 -27.457  57.611  1.00 22.32           C  
ATOM   4253  CB  LYS A 551     -29.969 -29.178  59.382  1.00 22.32           C  
ATOM   4254  O   LYS A 551     -28.703 -26.724  58.110  1.00 22.32           O  
ATOM   4255  CG  LYS A 551     -31.469 -29.302  59.610  1.00 22.32           C  
ATOM   4256  CD  LYS A 551     -31.779 -30.090  60.876  1.00 22.32           C  
ATOM   4257  CE  LYS A 551     -33.278 -30.277  61.066  1.00 22.32           C  
ATOM   4258  NZ  LYS A 551     -33.581 -31.368  62.040  1.00 22.32           N  
ATOM   4259  N   SER A 552     -30.238 -27.071  56.535  1.00 22.67           N  
ATOM   4260  CA  SER A 552     -31.323 -26.215  56.067  1.00 22.67           C  
ATOM   4261  C   SER A 552     -31.475 -24.982  56.952  1.00 22.67           C  
ATOM   4262  CB  SER A 552     -32.640 -26.991  56.030  1.00 22.67           C  
ATOM   4263  O   SER A 552     -31.369 -25.073  58.176  1.00 22.67           O  
ATOM   4264  OG  SER A 552     -32.608 -28.080  56.937  1.00 22.67           O  
ATOM   4265  N   PRO A 553     -31.715 -23.854  56.331  1.00 28.72           N  
ATOM   4266  CA  PRO A 553     -33.005 -23.189  56.136  1.00 28.72           C  
ATOM   4267  C   PRO A 553     -33.077 -22.414  54.823  1.00 28.72           C  
ATOM   4268  CB  PRO A 553     -33.099 -22.242  57.335  1.00 28.72           C  
ATOM   4269  O   PRO A 553     -32.050 -21.955  54.316  1.00 28.72           O  
ATOM   4270  CG  PRO A 553     -31.693 -21.798  57.581  1.00 28.72           C  
ATOM   4271  CD  PRO A 553     -30.781 -22.579  56.680  1.00 28.72           C  
ATOM   4272  N   ALA A 554     -34.082 -22.745  53.964  1.00 21.37           N  
ATOM   4273  CA  ALA A 554     -35.414 -22.414  53.465  1.00 21.37           C  
ATOM   4274  C   ALA A 554     -35.576 -20.907  53.292  1.00 21.37           C  
ATOM   4275  CB  ALA A 554     -36.486 -22.956  54.408  1.00 21.37           C  
ATOM   4276  O   ALA A 554     -35.279 -20.135  54.207  1.00 21.37           O  
ATOM   4277  N   LYS A 555     -35.750 -20.500  52.061  1.00 21.77           N  
ATOM   4278  CA  LYS A 555     -36.936 -19.920  51.437  1.00 21.77           C  
ATOM   4279  C   LYS A 555     -36.720 -18.445  51.111  1.00 21.77           C  
ATOM   4280  CB  LYS A 555     -38.155 -20.083  52.346  1.00 21.77           C  
ATOM   4281  O   LYS A 555     -36.270 -17.675  51.962  1.00 21.77           O  
ATOM   4282  CG  LYS A 555     -39.393 -20.607  51.633  1.00 21.77           C  
ATOM   4283  CD  LYS A 555     -40.558 -20.788  52.597  1.00 21.77           C  
ATOM   4284  CE  LYS A 555     -41.793 -21.327  51.887  1.00 21.77           C  
ATOM   4285  NZ  LYS A 555     -42.913 -21.584  52.842  1.00 21.77           N  
ATOM   4286  N   GLU A 556     -36.841 -18.042  49.786  1.00 26.62           N  
ATOM   4287  CA  GLU A 556     -37.906 -17.183  49.276  1.00 26.62           C  
ATOM   4288  C   GLU A 556     -37.436 -16.380  48.066  1.00 26.62           C  
ATOM   4289  CB  GLU A 556     -38.407 -16.238  50.371  1.00 26.62           C  
ATOM   4290  O   GLU A 556     -36.433 -15.666  48.140  1.00 26.62           O  
ATOM   4291  CG  GLU A 556     -39.918 -16.247  50.547  1.00 26.62           C  
ATOM   4292  CD  GLU A 556     -40.403 -15.286  51.621  1.00 26.62           C  
ATOM   4293  OE1 GLU A 556     -41.634 -15.153  51.806  1.00 26.62           O  
ATOM   4294  OE2 GLU A 556     -39.544 -14.661  52.283  1.00 26.62           O  
ATOM   4295  N   GLU A 557     -37.708 -16.804  46.850  1.00 21.31           N  
ATOM   4296  CA  GLU A 557     -38.592 -16.494  45.730  1.00 21.31           C  
ATOM   4297  C   GLU A 557     -39.249 -15.128  45.906  1.00 21.31           C  
ATOM   4298  CB  GLU A 557     -39.664 -17.577  45.575  1.00 21.31           C  
ATOM   4299  O   GLU A 557     -39.768 -14.817  46.980  1.00 21.31           O  
ATOM   4300  CG  GLU A 557     -39.329 -18.628  44.527  1.00 21.31           C  
ATOM   4301  CD  GLU A 557     -40.483 -19.575  44.237  1.00 21.31           C  
ATOM   4302  OE1 GLU A 557     -40.368 -20.404  43.306  1.00 21.31           O  
ATOM   4303  OE2 GLU A 557     -41.510 -19.486  44.946  1.00 21.31           O  
ATOM   4304  N   ALA A 558     -38.907 -14.167  45.046  1.00 23.48           N  
ATOM   4305  CA  ALA A 558     -39.909 -13.324  44.399  1.00 23.48           C  
ATOM   4306  C   ALA A 558     -39.340 -11.945  44.076  1.00 23.48           C  
ATOM   4307  CB  ALA A 558     -41.146 -13.192  45.285  1.00 23.48           C  
ATOM   4308  O   ALA A 558     -38.700 -11.317  44.923  1.00 23.48           O  
ATOM   4309  N   LYS A 559     -39.244 -11.634  42.764  1.00 25.79           N  
ATOM   4310  CA  LYS A 559     -40.117 -10.847  41.898  1.00 25.79           C  
ATOM   4311  C   LYS A 559     -39.603  -9.417  41.754  1.00 25.79           C  
ATOM   4312  CB  LYS A 559     -41.546 -10.837  42.442  1.00 25.79           C  
ATOM   4313  O   LYS A 559     -39.336  -8.744  42.752  1.00 25.79           O  
ATOM   4314  CG  LYS A 559     -42.583 -11.378  41.469  1.00 25.79           C  
ATOM   4315  CD  LYS A 559     -43.953 -11.501  42.122  1.00 25.79           C  
ATOM   4316  CE  LYS A 559     -44.974 -12.112  41.172  1.00 25.79           C  
ATOM   4317  NZ  LYS A 559     -46.256 -12.434  41.868  1.00 25.79           N  
ATOM   4318  N   SER A 560     -39.071  -9.183  40.539  1.00 22.56           N  
ATOM   4319  CA  SER A 560     -39.109  -8.170  39.490  1.00 22.56           C  
ATOM   4320  C   SER A 560     -39.888  -6.938  39.938  1.00 22.56           C  
ATOM   4321  CB  SER A 560     -39.731  -8.741  38.215  1.00 22.56           C  
ATOM   4322  O   SER A 560     -41.032  -7.049  40.383  1.00 22.56           O  
ATOM   4323  OG  SER A 560     -40.985  -9.340  38.492  1.00 22.56           O  
ATOM   4324  N   PRO A 561     -39.210  -5.745  40.297  1.00 31.74           N  
ATOM   4325  CA  PRO A 561     -39.865  -4.451  40.502  1.00 31.74           C  
ATOM   4326  C   PRO A 561     -40.074  -3.683  39.199  1.00 31.74           C  
ATOM   4327  CB  PRO A 561     -38.895  -3.708  41.425  1.00 31.74           C  
ATOM   4328  O   PRO A 561     -39.230  -3.742  38.301  1.00 31.74           O  
ATOM   4329  CG  PRO A 561     -37.591  -4.418  41.259  1.00 31.74           C  
ATOM   4330  CD  PRO A 561     -37.816  -5.639  40.416  1.00 31.74           C  
ATOM   4331  N   PRO A 562     -41.408  -3.296  38.823  1.00 35.81           N  
ATOM   4332  CA  PRO A 562     -42.022  -2.402  37.839  1.00 35.81           C  
ATOM   4333  C   PRO A 562     -41.602  -0.945  38.022  1.00 35.81           C  
ATOM   4334  CB  PRO A 562     -43.522  -2.574  38.093  1.00 35.81           C  
ATOM   4335  O   PRO A 562     -41.205  -0.547  39.120  1.00 35.81           O  
ATOM   4336  CG  PRO A 562     -43.638  -2.782  39.569  1.00 35.81           C  
ATOM   4337  CD  PRO A 562     -42.256  -2.924  40.140  1.00 35.81           C  
ATOM   4338  N   GLU A 563     -41.294  -0.314  36.897  1.00 23.41           N  
ATOM   4339  CA  GLU A 563     -41.614   0.792  35.999  1.00 23.41           C  
ATOM   4340  C   GLU A 563     -42.495   1.827  36.692  1.00 23.41           C  
ATOM   4341  CB  GLU A 563     -42.304   0.275  34.734  1.00 23.41           C  
ATOM   4342  O   GLU A 563     -43.529   1.484  37.269  1.00 23.41           O  
ATOM   4343  CG  GLU A 563     -41.385   0.185  33.525  1.00 23.41           C  
ATOM   4344  CD  GLU A 563     -42.104  -0.239  32.255  1.00 23.41           C  
ATOM   4345  OE1 GLU A 563     -41.478  -0.230  31.171  1.00 23.41           O  
ATOM   4346  OE2 GLU A 563     -43.304  -0.582  32.344  1.00 23.41           O  
ATOM   4347  N   ALA A 564     -41.922   2.965  37.161  1.00 27.51           N  
ATOM   4348  CA  ALA A 564     -42.592   4.210  37.526  1.00 27.51           C  
ATOM   4349  C   ALA A 564     -41.915   5.410  36.870  1.00 27.51           C  
ATOM   4350  CB  ALA A 564     -42.613   4.378  39.043  1.00 27.51           C  
ATOM   4351  O   ALA A 564     -40.694   5.563  36.951  1.00 27.51           O  
ATOM   4352  N   LYS A 565     -42.460   5.915  35.716  1.00 25.97           N  
ATOM   4353  CA  LYS A 565     -43.119   7.092  35.156  1.00 25.97           C  
ATOM   4354  C   LYS A 565     -43.123   8.246  36.154  1.00 25.97           C  
ATOM   4355  CB  LYS A 565     -44.551   6.756  34.736  1.00 25.97           C  
ATOM   4356  O   LYS A 565     -43.509   8.072  37.312  1.00 25.97           O  
ATOM   4357  CG  LYS A 565     -44.653   6.055  33.390  1.00 25.97           C  
ATOM   4358  CD  LYS A 565     -46.083   6.058  32.866  1.00 25.97           C  
ATOM   4359  CE  LYS A 565     -46.188   5.351  31.521  1.00 25.97           C  
ATOM   4360  NZ  LYS A 565     -47.605   5.239  31.062  1.00 25.97           N  
ATOM   4361  N   SER A 566     -42.282   9.278  35.879  1.00 24.10           N  
ATOM   4362  CA  SER A 566     -42.174  10.718  35.667  1.00 24.10           C  
ATOM   4363  C   SER A 566     -42.868  11.495  36.781  1.00 24.10           C  
ATOM   4364  CB  SER A 566     -42.770  11.108  34.314  1.00 24.10           C  
ATOM   4365  O   SER A 566     -44.035  11.240  37.088  1.00 24.10           O  
ATOM   4366  OG  SER A 566     -43.257   9.965  33.632  1.00 24.10           O  
ATOM   4367  N   PRO A 567     -42.164  12.216  37.735  1.00 28.95           N  
ATOM   4368  CA  PRO A 567     -42.838  13.319  38.424  1.00 28.95           C  
ATOM   4369  C   PRO A 567     -42.293  14.687  38.021  1.00 28.95           C  
ATOM   4370  CB  PRO A 567     -42.560  13.034  39.902  1.00 28.95           C  
ATOM   4371  O   PRO A 567     -41.098  14.824  37.749  1.00 28.95           O  
ATOM   4372  CG  PRO A 567     -41.241  12.331  39.913  1.00 28.95           C  
ATOM   4373  CD  PRO A 567     -40.854  12.018  38.496  1.00 28.95           C  
ATOM   4374  N   GLU A 568     -43.059  15.398  37.124  1.00 26.10           N  
ATOM   4375  CA  GLU A 568     -43.585  16.758  37.052  1.00 26.10           C  
ATOM   4376  C   GLU A 568     -43.301  17.528  38.339  1.00 26.10           C  
ATOM   4377  CB  GLU A 568     -45.090  16.738  36.773  1.00 26.10           C  
ATOM   4378  O   GLU A 568     -43.705  17.106  39.424  1.00 26.10           O  
ATOM   4379  CG  GLU A 568     -45.440  16.581  35.300  1.00 26.10           C  
ATOM   4380  CD  GLU A 568     -46.917  16.788  35.009  1.00 26.10           C  
ATOM   4381  OE1 GLU A 568     -47.296  16.870  33.818  1.00 26.10           O  
ATOM   4382  OE2 GLU A 568     -47.703  16.869  35.979  1.00 26.10           O  
ATOM   4383  N   LYS A 569     -42.125  18.104  38.568  1.00 27.45           N  
ATOM   4384  CA  LYS A 569     -41.490  19.112  39.413  1.00 27.45           C  
ATOM   4385  C   LYS A 569     -42.153  20.475  39.234  1.00 27.45           C  
ATOM   4386  CB  LYS A 569     -39.996  19.211  39.100  1.00 27.45           C  
ATOM   4387  O   LYS A 569     -42.271  20.972  38.112  1.00 27.45           O  
ATOM   4388  CG  LYS A 569     -39.097  19.019  40.312  1.00 27.45           C  
ATOM   4389  CD  LYS A 569     -37.623  19.101  39.934  1.00 27.45           C  
ATOM   4390  CE  LYS A 569     -36.722  18.886  41.142  1.00 27.45           C  
ATOM   4391  NZ  LYS A 569     -35.279  19.055  40.793  1.00 27.45           N  
ATOM   4392  N   GLU A 570     -43.198  20.783  39.972  1.00 24.90           N  
ATOM   4393  CA  GLU A 570     -43.724  21.716  40.963  1.00 24.90           C  
ATOM   4394  C   GLU A 570     -42.645  22.686  41.436  1.00 24.90           C  
ATOM   4395  CB  GLU A 570     -44.310  20.958  42.157  1.00 24.90           C  
ATOM   4396  O   GLU A 570     -41.566  22.264  41.859  1.00 24.90           O  
ATOM   4397  CG  GLU A 570     -45.803  20.688  42.042  1.00 24.90           C  
ATOM   4398  CD  GLU A 570     -46.395  20.047  43.286  1.00 24.90           C  
ATOM   4399  OE1 GLU A 570     -47.627  19.829  43.330  1.00 24.90           O  
ATOM   4400  OE2 GLU A 570     -45.621  19.761  44.227  1.00 24.90           O  
ATOM   4401  N   GLU A 571     -42.656  23.912  40.846  1.00 22.55           N  
ATOM   4402  CA  GLU A 571     -42.893  25.324  41.133  1.00 22.55           C  
ATOM   4403  C   GLU A 571     -42.806  25.605  42.630  1.00 22.55           C  
ATOM   4404  CB  GLU A 571     -44.259  25.759  40.595  1.00 22.55           C  
ATOM   4405  O   GLU A 571     -43.519  24.990  43.425  1.00 22.55           O  
ATOM   4406  CG  GLU A 571     -44.190  26.488  39.260  1.00 22.55           C  
ATOM   4407  CD  GLU A 571     -45.526  27.069  38.824  1.00 22.55           C  
ATOM   4408  OE1 GLU A 571     -45.571  27.784  37.797  1.00 22.55           O  
ATOM   4409  OE2 GLU A 571     -46.535  26.809  39.516  1.00 22.55           O  
ATOM   4410  N   ALA A 572     -41.651  25.908  43.161  1.00 25.99           N  
ATOM   4411  CA  ALA A 572     -41.140  26.612  44.334  1.00 25.99           C  
ATOM   4412  C   ALA A 572     -40.975  28.102  44.052  1.00 25.99           C  
ATOM   4413  CB  ALA A 572     -39.811  26.007  44.781  1.00 25.99           C  
ATOM   4414  O   ALA A 572     -40.348  28.487  43.062  1.00 25.99           O  
ATOM   4415  N   LYS A 573     -42.057  28.875  44.472  1.00 22.65           N  
ATOM   4416  CA  LYS A 573     -42.274  29.720  45.642  1.00 22.65           C  
ATOM   4417  C   LYS A 573     -41.195  30.794  45.753  1.00 22.65           C  
ATOM   4418  CB  LYS A 573     -42.305  28.875  46.917  1.00 22.65           C  
ATOM   4419  O   LYS A 573     -40.003  30.483  45.780  1.00 22.65           O  
ATOM   4420  CG  LYS A 573     -43.700  28.668  47.488  1.00 22.65           C  
ATOM   4421  CD  LYS A 573     -43.663  27.837  48.765  1.00 22.65           C  
ATOM   4422  CE  LYS A 573     -45.064  27.547  49.285  1.00 22.65           C  
ATOM   4423  NZ  LYS A 573     -45.036  26.677  50.498  1.00 22.65           N  
ATOM   4424  N   SER A 574     -41.656  32.000  45.243  1.00 31.33           N  
ATOM   4425  CA  SER A 574     -41.853  33.339  45.789  1.00 31.33           C  
ATOM   4426  C   SER A 574     -40.762  33.692  46.794  1.00 31.33           C  
ATOM   4427  CB  SER A 574     -43.225  33.451  46.453  1.00 31.33           C  
ATOM   4428  O   SER A 574     -40.244  32.816  47.490  1.00 31.33           O  
ATOM   4429  OG  SER A 574     -43.360  32.498  47.494  1.00 31.33           O  
ATOM   4430  N   PRO A 575     -40.261  34.996  46.683  1.00 33.03           N  
ATOM   4431  CA  PRO A 575     -40.687  35.937  47.721  1.00 33.03           C  
ATOM   4432  C   PRO A 575     -40.382  37.390  47.361  1.00 33.03           C  
ATOM   4433  CB  PRO A 575     -39.882  35.498  48.947  1.00 33.03           C  
ATOM   4434  O   PRO A 575     -39.440  37.659  46.611  1.00 33.03           O  
ATOM   4435  CG  PRO A 575     -38.576  35.024  48.397  1.00 33.03           C  
ATOM   4436  CD  PRO A 575     -38.655  35.042  46.897  1.00 33.03           C  
ATOM   4437  N   ALA A 576     -41.466  38.142  47.509  1.00 24.96           N  
ATOM   4438  CA  ALA A 576     -41.444  39.183  48.533  1.00 24.96           C  
ATOM   4439  C   ALA A 576     -41.413  40.572  47.903  1.00 24.96           C  
ATOM   4440  CB  ALA A 576     -40.244  38.995  49.458  1.00 24.96           C  
ATOM   4441  O   ALA A 576     -40.541  40.869  47.082  1.00 24.96           O  
ATOM   4442  N   GLU A 577     -42.594  41.209  48.010  1.00 22.71           N  
ATOM   4443  CA  GLU A 577     -43.005  42.275  48.920  1.00 22.71           C  
ATOM   4444  C   GLU A 577     -42.575  43.642  48.397  1.00 22.71           C  
ATOM   4445  CB  GLU A 577     -42.427  42.041  50.318  1.00 22.71           C  
ATOM   4446  O   GLU A 577     -41.401  43.853  48.085  1.00 22.71           O  
ATOM   4447  CG  GLU A 577     -43.415  42.310  51.444  1.00 22.71           C  
ATOM   4448  CD  GLU A 577     -42.845  42.022  52.824  1.00 22.71           C  
ATOM   4449  OE1 GLU A 577     -43.486  42.391  53.834  1.00 22.71           O  
ATOM   4450  OE2 GLU A 577     -41.749  41.423  52.895  1.00 22.71           O  
ATOM   4451  N   VAL A 578     -43.605  44.502  48.120  1.00 25.81           N  
ATOM   4452  CA  VAL A 578     -43.921  45.724  48.852  1.00 25.81           C  
ATOM   4453  C   VAL A 578     -44.188  46.862  47.869  1.00 25.81           C  
ATOM   4454  CB  VAL A 578     -42.784  46.114  49.823  1.00 25.81           C  
ATOM   4455  O   VAL A 578     -43.361  47.147  47.000  1.00 25.81           O  
ATOM   4456  CG1 VAL A 578     -43.166  47.352  50.633  1.00 25.81           C  
ATOM   4457  CG2 VAL A 578     -42.451  44.947  50.750  1.00 25.81           C  
ATOM   4458  N   LYS A 579     -45.434  47.211  47.744  1.00 29.18           N  
ATOM   4459  CA  LYS A 579     -45.827  48.617  47.760  1.00 29.18           C  
ATOM   4460  C   LYS A 579     -47.346  48.763  47.711  1.00 29.18           C  
ATOM   4461  CB  LYS A 579     -45.190  49.367  46.590  1.00 29.18           C  
ATOM   4462  O   LYS A 579     -47.999  48.212  46.823  1.00 29.18           O  
ATOM   4463  CG  LYS A 579     -43.785  49.877  46.872  1.00 29.18           C  
ATOM   4464  CD  LYS A 579     -43.362  50.937  45.863  1.00 29.18           C  
ATOM   4465  CE  LYS A 579     -41.969  51.473  46.165  1.00 29.18           C  
ATOM   4466  NZ  LYS A 579     -41.453  52.331  45.057  1.00 29.18           N  
ATOM   4467  N   SER A 580     -48.020  48.844  48.807  1.00 27.29           N  
ATOM   4468  CA  SER A 580     -49.084  49.715  49.296  1.00 27.29           C  
ATOM   4469  C   SER A 580     -48.938  51.130  48.744  1.00 27.29           C  
ATOM   4470  CB  SER A 580     -49.086  49.754  50.824  1.00 27.29           C  
ATOM   4471  O   SER A 580     -47.821  51.613  48.549  1.00 27.29           O  
ATOM   4472  OG  SER A 580     -47.938  49.107  51.346  1.00 27.29           O  
ATOM   4473  N   PRO A 581     -50.056  51.950  48.533  1.00 45.71           N  
ATOM   4474  CA  PRO A 581     -51.146  52.538  49.314  1.00 45.71           C  
ATOM   4475  C   PRO A 581     -52.264  53.100  48.439  1.00 45.71           C  
ATOM   4476  CB  PRO A 581     -50.454  53.655  50.100  1.00 45.71           C  
ATOM   4477  O   PRO A 581     -52.050  53.366  47.253  1.00 45.71           O  
ATOM   4478  CG  PRO A 581     -49.403  54.177  49.174  1.00 45.71           C  
ATOM   4479  CD  PRO A 581     -49.364  53.303  47.954  1.00 45.71           C  
ATOM   4480  N   GLU A 582     -53.469  52.978  48.918  1.00 27.52           N  
ATOM   4481  CA  GLU A 582     -54.384  54.064  49.254  1.00 27.52           C  
ATOM   4482  C   GLU A 582     -55.781  53.802  48.697  1.00 27.52           C  
ATOM   4483  CB  GLU A 582     -53.850  55.399  48.729  1.00 27.52           C  
ATOM   4484  O   GLU A 582     -55.936  53.506  47.511  1.00 27.52           O  
ATOM   4485  CG  GLU A 582     -53.425  56.366  49.825  1.00 27.52           C  
ATOM   4486  CD  GLU A 582     -52.962  57.712  49.291  1.00 27.52           C  
ATOM   4487  OE1 GLU A 582     -52.758  58.647  50.098  1.00 27.52           O  
ATOM   4488  OE2 GLU A 582     -52.803  57.833  48.056  1.00 27.52           O  
ATOM   4489  N   LYS A 583     -56.769  53.589  49.589  1.00 25.22           N  
ATOM   4490  CA  LYS A 583     -57.849  54.506  49.944  1.00 25.22           C  
ATOM   4491  C   LYS A 583     -59.183  54.031  49.374  1.00 25.22           C  
ATOM   4492  CB  LYS A 583     -57.540  55.918  49.447  1.00 25.22           C  
ATOM   4493  O   LYS A 583     -59.290  53.756  48.177  1.00 25.22           O  
ATOM   4494  CG  LYS A 583     -58.222  57.019  50.246  1.00 25.22           C  
ATOM   4495  CD  LYS A 583     -57.786  58.402  49.778  1.00 25.22           C  
ATOM   4496  CE  LYS A 583     -58.422  59.503  50.616  1.00 25.22           C  
ATOM   4497  NZ  LYS A 583     -58.142  60.858  50.055  1.00 25.22           N  
ATOM   4498  N   ALA A 584     -60.143  53.653  50.277  1.00 28.70           N  
ATOM   4499  CA  ALA A 584     -61.417  54.306  50.564  1.00 28.70           C  
ATOM   4500  C   ALA A 584     -62.584  53.343  50.367  1.00 28.70           C  
ATOM   4501  CB  ALA A 584     -61.594  55.538  49.680  1.00 28.70           C  
ATOM   4502  O   ALA A 584     -62.652  52.638  49.357  1.00 28.70           O  
ATOM   4503  N   LYS A 585     -63.256  52.955  51.502  1.00 26.41           N  
ATOM   4504  CA  LYS A 585     -64.617  53.243  51.946  1.00 26.41           C  
ATOM   4505  C   LYS A 585     -65.449  51.967  52.031  1.00 26.41           C  
ATOM   4506  CB  LYS A 585     -65.288  54.245  51.005  1.00 26.41           C  
ATOM   4507  O   LYS A 585     -65.522  51.201  51.068  1.00 26.41           O  
ATOM   4508  CG  LYS A 585     -65.953  55.413  51.717  1.00 26.41           C  
ATOM   4509  CD  LYS A 585     -66.413  56.479  50.732  1.00 26.41           C  
ATOM   4510  CE  LYS A 585     -67.033  57.673  51.447  1.00 26.41           C  
ATOM   4511  NZ  LYS A 585     -67.233  58.829  50.523  1.00 26.41           N  
ATOM   4512  N   SER A 586     -65.644  51.331  53.162  1.00 27.51           N  
ATOM   4513  CA  SER A 586     -66.757  50.907  54.005  1.00 27.51           C  
ATOM   4514  C   SER A 586     -68.092  51.096  53.294  1.00 27.51           C  
ATOM   4515  CB  SER A 586     -66.757  51.684  55.323  1.00 27.51           C  
ATOM   4516  O   SER A 586     -68.270  52.055  52.540  1.00 27.51           O  
ATOM   4517  OG  SER A 586     -66.576  53.070  55.090  1.00 27.51           O  
ATOM   4518  N   PRO A 587     -69.132  50.507  53.806  1.00 48.41           N  
ATOM   4519  CA  PRO A 587     -69.872  49.348  54.308  1.00 48.41           C  
ATOM   4520  C   PRO A 587     -71.336  49.347  53.872  1.00 48.41           C  
ATOM   4521  CB  PRO A 587     -69.756  49.487  55.828  1.00 48.41           C  
ATOM   4522  O   PRO A 587     -71.832  50.354  53.361  1.00 48.41           O  
ATOM   4523  CG  PRO A 587     -69.790  50.960  56.081  1.00 48.41           C  
ATOM   4524  CD  PRO A 587     -69.751  51.671  54.759  1.00 48.41           C  
ATOM   4525  N   ALA A 588     -71.944  48.222  53.813  1.00 27.18           N  
ATOM   4526  CA  ALA A 588     -73.291  48.029  54.344  1.00 27.18           C  
ATOM   4527  C   ALA A 588     -74.013  46.902  53.610  1.00 27.18           C  
ATOM   4528  CB  ALA A 588     -74.093  49.324  54.245  1.00 27.18           C  
ATOM   4529  O   ALA A 588     -74.048  46.878  52.378  1.00 27.18           O  
ATOM   4530  N   LYS A 589     -74.250  45.767  54.292  1.00 23.56           N  
ATOM   4531  CA  LYS A 589     -75.485  45.303  54.919  1.00 23.56           C  
ATOM   4532  C   LYS A 589     -76.420  44.673  53.891  1.00 23.56           C  
ATOM   4533  CB  LYS A 589     -76.191  46.457  55.632  1.00 23.56           C  
ATOM   4534  O   LYS A 589     -76.715  45.278  52.858  1.00 23.56           O  
ATOM   4535  CG  LYS A 589     -76.605  46.141  57.062  1.00 23.56           C  
ATOM   4536  CD  LYS A 589     -77.268  47.339  57.730  1.00 23.56           C  
ATOM   4537  CE  LYS A 589     -77.671  47.027  59.165  1.00 23.56           C  
ATOM   4538  NZ  LYS A 589     -78.278  48.213  59.839  1.00 23.56           N  
ATOM   4539  N   GLU A 590     -76.675  43.365  54.032  1.00 26.55           N  
ATOM   4540  CA  GLU A 590     -78.029  42.856  54.227  1.00 26.55           C  
ATOM   4541  C   GLU A 590     -78.330  41.708  53.268  1.00 26.55           C  
ATOM   4542  CB  GLU A 590     -79.056  43.976  54.047  1.00 26.55           C  
ATOM   4543  O   GLU A 590     -78.128  41.833  52.058  1.00 26.55           O  
ATOM   4544  CG  GLU A 590     -79.691  44.444  55.348  1.00 26.55           C  
ATOM   4545  CD  GLU A 590     -80.701  45.564  55.154  1.00 26.55           C  
ATOM   4546  OE1 GLU A 590     -81.315  46.006  56.151  1.00 26.55           O  
ATOM   4547  OE2 GLU A 590     -80.880  46.002  53.996  1.00 26.55           O  
ATOM   4548  N   GLU A 591     -78.482  40.471  53.864  1.00 23.44           N  
ATOM   4549  CA  GLU A 591     -79.715  39.737  54.133  1.00 23.44           C  
ATOM   4550  C   GLU A 591     -80.259  39.087  52.864  1.00 23.44           C  
ATOM   4551  CB  GLU A 591     -80.770  40.664  54.743  1.00 23.44           C  
ATOM   4552  O   GLU A 591     -80.401  39.749  51.833  1.00 23.44           O  
ATOM   4553  CG  GLU A 591     -80.810  40.632  56.264  1.00 23.44           C  
ATOM   4554  CD  GLU A 591     -82.054  41.286  56.845  1.00 23.44           C  
ATOM   4555  OE1 GLU A 591     -82.274  41.188  58.074  1.00 23.44           O  
ATOM   4556  OE2 GLU A 591     -82.816  41.900  56.065  1.00 23.44           O  
ATOM   4557  N   ALA A 592     -80.226  37.725  52.882  1.00 24.62           N  
ATOM   4558  CA  ALA A 592     -81.307  36.745  52.937  1.00 24.62           C  
ATOM   4559  C   ALA A 592     -82.241  36.892  51.739  1.00 24.62           C  
ATOM   4560  CB  ALA A 592     -82.091  36.888  54.239  1.00 24.62           C  
ATOM   4561  O   ALA A 592     -82.683  37.999  51.420  1.00 24.62           O  
ATOM   4562  N   LYS A 593     -82.279  35.843  50.915  1.00 26.79           N  
ATOM   4563  CA  LYS A 593     -83.486  35.271  50.326  1.00 26.79           C  
ATOM   4564  C   LYS A 593     -83.143  34.329  49.175  1.00 26.79           C  
ATOM   4565  CB  LYS A 593     -84.421  36.378  49.836  1.00 26.79           C  
ATOM   4566  O   LYS A 593     -82.400  34.699  48.263  1.00 26.79           O  
ATOM   4567  CG  LYS A 593     -85.773  36.399  50.533  1.00 26.79           C  
ATOM   4568  CD  LYS A 593     -86.631  37.564  50.055  1.00 26.79           C  
ATOM   4569  CE  LYS A 593     -87.962  37.618  50.791  1.00 26.79           C  
ATOM   4570  NZ  LYS A 593     -88.723  38.863  50.469  1.00 26.79           N  
ATOM   4571  N   SER A 594     -83.192  32.997  49.376  1.00 27.56           N  
ATOM   4572  CA  SER A 594     -83.913  31.852  48.827  1.00 27.56           C  
ATOM   4573  C   SER A 594     -84.392  32.130  47.406  1.00 27.56           C  
ATOM   4574  CB  SER A 594     -85.105  31.493  49.715  1.00 27.56           C  
ATOM   4575  O   SER A 594     -84.702  33.273  47.063  1.00 27.56           O  
ATOM   4576  OG  SER A 594     -86.007  32.582  49.811  1.00 27.56           O  
ATOM   4577  N   PRO A 595     -84.865  31.080  46.727  1.00 49.41           N  
ATOM   4578  CA  PRO A 595     -84.810  29.932  45.819  1.00 49.41           C  
ATOM   4579  C   PRO A 595     -85.593  30.162  44.529  1.00 49.41           C  
ATOM   4580  CB  PRO A 595     -85.432  28.801  46.641  1.00 49.41           C  
ATOM   4581  O   PRO A 595     -86.393  31.098  44.446  1.00 49.41           O  
ATOM   4582  CG  PRO A 595     -86.488  29.464  47.465  1.00 49.41           C  
ATOM   4583  CD  PRO A 595     -86.389  30.949  47.262  1.00 49.41           C  
ATOM   4584  N   ALA A 596     -85.262  29.475  43.485  1.00 28.24           N  
ATOM   4585  CA  ALA A 596     -86.182  29.125  42.406  1.00 28.24           C  
ATOM   4586  C   ALA A 596     -85.461  28.369  41.294  1.00 28.24           C  
ATOM   4587  CB  ALA A 596     -86.848  30.380  41.847  1.00 28.24           C  
ATOM   4588  O   ALA A 596     -84.412  28.808  40.815  1.00 28.24           O  
ATOM   4589  N   GLU A 597     -85.705  27.027  41.153  1.00 22.52           N  
ATOM   4590  CA  GLU A 597     -86.565  26.330  40.202  1.00 22.52           C  
ATOM   4591  C   GLU A 597     -85.965  26.347  38.799  1.00 22.52           C  
ATOM   4592  CB  GLU A 597     -87.963  26.954  40.183  1.00 22.52           C  
ATOM   4593  O   GLU A 597     -85.598  27.408  38.288  1.00 22.52           O  
ATOM   4594  CG  GLU A 597     -89.089  25.948  40.374  1.00 22.52           C  
ATOM   4595  CD  GLU A 597     -90.470  26.583  40.357  1.00 22.52           C  
ATOM   4596  OE1 GLU A 597     -91.479  25.842  40.370  1.00 22.52           O  
ATOM   4597  OE2 GLU A 597     -90.544  27.832  40.331  1.00 22.52           O  
ATOM   4598  N   ALA A 598     -85.714  25.093  38.232  1.00 23.68           N  
ATOM   4599  CA  ALA A 598     -86.374  24.486  37.079  1.00 23.68           C  
ATOM   4600  C   ALA A 598     -85.450  24.465  35.865  1.00 23.68           C  
ATOM   4601  CB  ALA A 598     -87.663  25.235  36.749  1.00 23.68           C  
ATOM   4602  O   ALA A 598     -84.822  25.474  35.537  1.00 23.68           O  
ATOM   4603  N   LYS A 599     -85.194  23.224  35.372  1.00 26.77           N  
ATOM   4604  CA  LYS A 599     -85.535  22.744  34.036  1.00 26.77           C  
ATOM   4605  C   LYS A 599     -84.420  21.874  33.463  1.00 26.77           C  
ATOM   4606  CB  LYS A 599     -85.816  23.919  33.098  1.00 26.77           C  
ATOM   4607  O   LYS A 599     -83.258  22.285  33.433  1.00 26.77           O  
ATOM   4608  CG  LYS A 599     -87.281  24.327  33.040  1.00 26.77           C  
ATOM   4609  CD  LYS A 599     -87.553  25.269  31.873  1.00 26.77           C  
ATOM   4610  CE  LYS A 599     -89.013  25.699  31.829  1.00 26.77           C  
ATOM   4611  NZ  LYS A 599     -89.247  26.762  30.807  1.00 26.77           N  
ATOM   4612  N   SER A 600     -84.570  20.540  33.401  1.00 26.93           N  
ATOM   4613  CA  SER A 600     -84.553  19.586  32.297  1.00 26.93           C  
ATOM   4614  C   SER A 600     -84.513  20.300  30.950  1.00 26.93           C  
ATOM   4615  CB  SER A 600     -85.775  18.669  32.361  1.00 26.93           C  
ATOM   4616  O   SER A 600     -85.083  21.383  30.799  1.00 26.93           O  
ATOM   4617  OG  SER A 600     -86.896  19.360  32.885  1.00 26.93           O  
ATOM   4618  N   PRO A 601     -83.951  19.699  29.846  1.00 44.58           N  
ATOM   4619  CA  PRO A 601     -84.108  18.498  29.023  1.00 44.58           C  
ATOM   4620  C   PRO A 601     -82.938  18.280  28.067  1.00 44.58           C  
ATOM   4621  CB  PRO A 601     -85.402  18.767  28.250  1.00 44.58           C  
ATOM   4622  O   PRO A 601     -82.142  19.195  27.840  1.00 44.58           O  
ATOM   4623  CG  PRO A 601     -85.396  20.240  27.996  1.00 44.58           C  
ATOM   4624  CD  PRO A 601     -84.232  20.845  28.727  1.00 44.58           C  
ATOM   4625  N   GLU A 602     -82.619  17.044  27.737  1.00 30.34           N  
ATOM   4626  CA  GLU A 602     -82.599  16.577  26.354  1.00 30.34           C  
ATOM   4627  C   GLU A 602     -81.687  15.363  26.195  1.00 30.34           C  
ATOM   4628  CB  GLU A 602     -82.150  17.698  25.414  1.00 30.34           C  
ATOM   4629  O   GLU A 602     -80.518  15.403  26.584  1.00 30.34           O  
ATOM   4630  CG  GLU A 602     -83.189  18.074  24.367  1.00 30.34           C  
ATOM   4631  CD  GLU A 602     -82.707  19.146  23.402  1.00 30.34           C  
ATOM   4632  OE1 GLU A 602     -83.417  19.436  22.413  1.00 30.34           O  
ATOM   4633  OE2 GLU A 602     -81.610  19.701  23.638  1.00 30.34           O  
ATOM   4634  N   LYS A 603     -82.233  14.115  26.032  1.00 21.67           N  
ATOM   4635  CA  LYS A 603     -82.496  13.117  24.999  1.00 21.67           C  
ATOM   4636  C   LYS A 603     -81.418  13.147  23.919  1.00 21.67           C  
ATOM   4637  CB  LYS A 603     -83.872  13.342  24.373  1.00 21.67           C  
ATOM   4638  O   LYS A 603     -81.120  14.205  23.361  1.00 21.67           O  
ATOM   4639  CG  LYS A 603     -84.616  12.059  24.034  1.00 21.67           C  
ATOM   4640  CD  LYS A 603     -86.014  12.346  23.501  1.00 21.67           C  
ATOM   4641  CE  LYS A 603     -86.790  11.062  23.242  1.00 21.67           C  
ATOM   4642  NZ  LYS A 603     -88.018  11.311  22.430  1.00 21.67           N  
ATOM   4643  N   ALA A 604     -80.675  12.002  23.721  1.00 30.83           N  
ATOM   4644  CA  ALA A 604     -80.297  11.446  22.424  1.00 30.83           C  
ATOM   4645  C   ALA A 604     -79.730  10.037  22.575  1.00 30.83           C  
ATOM   4646  CB  ALA A 604     -79.281  12.353  21.733  1.00 30.83           C  
ATOM   4647  O   ALA A 604     -78.854   9.800  23.409  1.00 30.83           O  
ATOM   4648  N   LYS A 605     -80.541   8.923  22.351  1.00 25.41           N  
ATOM   4649  CA  LYS A 605     -80.808   7.873  21.373  1.00 25.41           C  
ATOM   4650  C   LYS A 605     -79.526   7.141  20.989  1.00 25.41           C  
ATOM   4651  CB  LYS A 605     -81.472   8.458  20.125  1.00 25.41           C  
ATOM   4652  O   LYS A 605     -78.541   7.768  20.592  1.00 25.41           O  
ATOM   4653  CG  LYS A 605     -82.988   8.334  20.115  1.00 25.41           C  
ATOM   4654  CD  LYS A 605     -83.583   8.863  18.816  1.00 25.41           C  
ATOM   4655  CE  LYS A 605     -85.105   8.832  18.844  1.00 25.41           C  
ATOM   4656  NZ  LYS A 605     -85.695   9.448  17.618  1.00 25.41           N  
ATOM   4657  N   SER A 606     -79.434   5.862  21.362  1.00 23.08           N  
ATOM   4658  CA  SER A 606     -79.391   4.484  20.885  1.00 23.08           C  
ATOM   4659  C   SER A 606     -78.875   4.411  19.451  1.00 23.08           C  
ATOM   4660  CB  SER A 606     -80.776   3.842  20.970  1.00 23.08           C  
ATOM   4661  O   SER A 606     -79.265   5.218  18.604  1.00 23.08           O  
ATOM   4662  OG  SER A 606     -81.771   4.730  20.489  1.00 23.08           O  
ATOM   4663  N   PRO A 607     -78.010   3.424  19.140  1.00 32.99           N  
ATOM   4664  CA  PRO A 607     -78.250   2.368  18.154  1.00 32.99           C  
ATOM   4665  C   PRO A 607     -77.763   0.999  18.624  1.00 32.99           C  
ATOM   4666  CB  PRO A 607     -77.457   2.840  16.933  1.00 32.99           C  
ATOM   4667  O   PRO A 607     -76.763   0.909  19.340  1.00 32.99           O  
ATOM   4668  CG  PRO A 607     -76.266   3.543  17.499  1.00 32.99           C  
ATOM   4669  CD  PRO A 607     -76.435   3.643  18.988  1.00 32.99           C  
ATOM   4670  N   VAL A 608     -78.682  -0.011  18.790  1.00 26.79           N  
ATOM   4671  CA  VAL A 608     -79.244  -1.288  18.362  1.00 26.79           C  
ATOM   4672  C   VAL A 608     -78.170  -2.113  17.656  1.00 26.79           C  
ATOM   4673  CB  VAL A 608     -80.461  -1.090  17.432  1.00 26.79           C  
ATOM   4674  O   VAL A 608     -77.520  -1.632  16.725  1.00 26.79           O  
ATOM   4675  CG1 VAL A 608     -81.051  -2.437  17.020  1.00 26.79           C  
ATOM   4676  CG2 VAL A 608     -81.520  -0.226  18.116  1.00 26.79           C  
ATOM   4677  N   LYS A 609     -77.911  -3.359  18.134  1.00 24.04           N  
ATOM   4678  CA  LYS A 609     -78.216  -4.776  17.953  1.00 24.04           C  
ATOM   4679  C   LYS A 609     -77.428  -5.363  16.786  1.00 24.04           C  
ATOM   4680  CB  LYS A 609     -79.715  -4.978  17.728  1.00 24.04           C  
ATOM   4681  O   LYS A 609     -77.466  -4.831  15.674  1.00 24.04           O  
ATOM   4682  CG  LYS A 609     -80.403  -5.779  18.824  1.00 24.04           C  
ATOM   4683  CD  LYS A 609     -81.892  -5.938  18.549  1.00 24.04           C  
ATOM   4684  CE  LYS A 609     -82.582  -6.738  19.646  1.00 24.04           C  
ATOM   4685  NZ  LYS A 609     -84.051  -6.859  19.403  1.00 24.04           N  
ATOM   4686  N   GLU A 610     -76.618  -6.416  17.104  1.00 30.49           N  
ATOM   4687  CA  GLU A 610     -76.487  -7.616  16.282  1.00 30.49           C  
ATOM   4688  C   GLU A 610     -75.882  -8.768  17.080  1.00 30.49           C  
ATOM   4689  CB  GLU A 610     -75.634  -7.329  15.044  1.00 30.49           C  
ATOM   4690  O   GLU A 610     -74.817  -8.620  17.683  1.00 30.49           O  
ATOM   4691  CG  GLU A 610     -76.444  -7.141  13.769  1.00 30.49           C  
ATOM   4692  CD  GLU A 610     -75.582  -6.902  12.540  1.00 30.49           C  
ATOM   4693  OE1 GLU A 610     -76.136  -6.776  11.425  1.00 30.49           O  
ATOM   4694  OE2 GLU A 610     -74.341  -6.841  12.694  1.00 30.49           O  
ATOM   4695  N   GLU A 611     -76.635  -9.692  17.658  1.00 21.50           N  
ATOM   4696  CA  GLU A 611     -77.024 -11.098  17.730  1.00 21.50           C  
ATOM   4697  C   GLU A 611     -76.426 -11.896  16.575  1.00 21.50           C  
ATOM   4698  CB  GLU A 611     -78.549 -11.235  17.731  1.00 21.50           C  
ATOM   4699  O   GLU A 611     -76.505 -11.477  15.418  1.00 21.50           O  
ATOM   4700  CG  GLU A 611     -79.153 -11.380  19.120  1.00 21.50           C  
ATOM   4701  CD  GLU A 611     -80.585 -11.890  19.101  1.00 21.50           C  
ATOM   4702  OE1 GLU A 611     -81.112 -12.260  20.175  1.00 21.50           O  
ATOM   4703  OE2 GLU A 611     -81.185 -11.922  18.004  1.00 21.50           O  
ATOM   4704  N   ALA A 612     -75.621 -12.960  16.918  1.00 28.06           N  
ATOM   4705  CA  ALA A 612     -75.631 -14.282  16.298  1.00 28.06           C  
ATOM   4706  C   ALA A 612     -74.582 -15.192  16.930  1.00 28.06           C  
ATOM   4707  CB  ALA A 612     -75.393 -14.167  14.794  1.00 28.06           C  
ATOM   4708  O   ALA A 612     -73.423 -14.800  17.085  1.00 28.06           O  
ATOM   4709  N   LYS A 613     -75.025 -16.246  17.729  1.00 25.01           N  
ATOM   4710  CA  LYS A 613     -75.277 -17.679  17.607  1.00 25.01           C  
ATOM   4711  C   LYS A 613     -74.016 -18.486  17.900  1.00 25.01           C  
ATOM   4712  CB  LYS A 613     -75.801 -18.015  16.210  1.00 25.01           C  
ATOM   4713  O   LYS A 613     -72.971 -18.259  17.287  1.00 25.01           O  
ATOM   4714  CG  LYS A 613     -77.052 -18.881  16.209  1.00 25.01           C  
ATOM   4715  CD  LYS A 613     -77.622 -19.039  14.806  1.00 25.01           C  
ATOM   4716  CE  LYS A 613     -78.885 -19.889  14.807  1.00 25.01           C  
ATOM   4717  NZ  LYS A 613     -79.619 -19.793  13.509  1.00 25.01           N  
ATOM   4718  N   SER A 614     -73.970 -19.177  19.024  1.00 22.49           N  
ATOM   4719  CA  SER A 614     -73.875 -20.542  19.532  1.00 22.49           C  
ATOM   4720  C   SER A 614     -73.450 -21.512  18.436  1.00 22.49           C  
ATOM   4721  CB  SER A 614     -75.211 -20.987  20.129  1.00 22.49           C  
ATOM   4722  O   SER A 614     -73.924 -21.421  17.301  1.00 22.49           O  
ATOM   4723  OG  SER A 614     -76.261 -20.818  19.192  1.00 22.49           O  
ATOM   4724  N   PRO A 615     -72.512 -22.466  18.731  1.00 32.83           N  
ATOM   4725  CA  PRO A 615     -72.728 -23.913  18.669  1.00 32.83           C  
ATOM   4726  C   PRO A 615     -72.087 -24.656  19.839  1.00 32.83           C  
ATOM   4727  CB  PRO A 615     -72.072 -24.311  17.344  1.00 32.83           C  
ATOM   4728  O   PRO A 615     -71.054 -24.225  20.358  1.00 32.83           O  
ATOM   4729  CG  PRO A 615     -70.907 -23.385  17.202  1.00 32.83           C  
ATOM   4730  CD  PRO A 615     -70.956 -22.381  18.317  1.00 32.83           C  
ATOM   4731  N   ALA A 616     -72.925 -25.405  20.653  1.00 26.54           N  
ATOM   4732  CA  ALA A 616     -73.315 -26.793  20.883  1.00 26.54           C  
ATOM   4733  C   ALA A 616     -72.122 -27.630  21.336  1.00 26.54           C  
ATOM   4734  CB  ALA A 616     -73.929 -27.390  19.619  1.00 26.54           C  
ATOM   4735  O   ALA A 616     -71.069 -27.621  20.693  1.00 26.54           O  
ATOM   4736  N   GLU A 617     -72.149 -28.109  22.576  1.00 21.90           N  
ATOM   4737  CA  GLU A 617     -72.394 -29.322  23.351  1.00 21.90           C  
ATOM   4738  C   GLU A 617     -71.521 -30.474  22.862  1.00 21.90           C  
ATOM   4739  CB  GLU A 617     -73.872 -29.716  23.281  1.00 21.90           C  
ATOM   4740  O   GLU A 617     -71.526 -30.804  21.675  1.00 21.90           O  
ATOM   4741  CG  GLU A 617     -74.607 -29.582  24.606  1.00 21.90           C  
ATOM   4742  CD  GLU A 617     -76.054 -30.043  24.539  1.00 21.90           C  
ATOM   4743  OE1 GLU A 617     -76.723 -30.100  25.595  1.00 21.90           O  
ATOM   4744  OE2 GLU A 617     -76.523 -30.352  23.420  1.00 21.90           O  
ATOM   4745  N   ALA A 618     -70.632 -30.978  23.730  1.00 28.22           N  
ATOM   4746  CA  ALA A 618     -70.332 -32.391  23.944  1.00 28.22           C  
ATOM   4747  C   ALA A 618     -69.686 -32.614  25.309  1.00 28.22           C  
ATOM   4748  CB  ALA A 618     -69.421 -32.915  22.836  1.00 28.22           C  
ATOM   4749  O   ALA A 618     -68.737 -31.917  25.675  1.00 28.22           O  
ATOM   4750  N   LYS A 619     -70.396 -33.014  26.405  1.00 23.31           N  
ATOM   4751  CA  LYS A 619     -70.631 -34.071  27.385  1.00 23.31           C  
ATOM   4752  C   LYS A 619     -69.541 -35.137  27.315  1.00 23.31           C  
ATOM   4753  CB  LYS A 619     -72.004 -34.709  27.168  1.00 23.31           C  
ATOM   4754  O   LYS A 619     -69.249 -35.663  26.239  1.00 23.31           O  
ATOM   4755  CG  LYS A 619     -73.150 -33.947  27.816  1.00 23.31           C  
ATOM   4756  CD  LYS A 619     -74.444 -34.751  27.784  1.00 23.31           C  
ATOM   4757  CE  LYS A 619     -75.597 -33.981  28.414  1.00 23.31           C  
ATOM   4758  NZ  LYS A 619     -76.885 -34.729  28.309  1.00 23.31           N  
ATOM   4759  N   SER A 620     -68.824 -35.326  28.418  1.00 25.42           N  
ATOM   4760  CA  SER A 620     -68.435 -36.279  29.452  1.00 25.42           C  
ATOM   4761  C   SER A 620     -67.382 -37.254  28.938  1.00 25.42           C  
ATOM   4762  CB  SER A 620     -69.655 -37.052  29.956  1.00 25.42           C  
ATOM   4763  O   SER A 620     -67.453 -37.706  27.793  1.00 25.42           O  
ATOM   4764  OG  SER A 620     -70.543 -37.340  28.890  1.00 25.42           O  
ATOM   4765  N   PRO A 621     -66.502 -37.891  29.843  1.00 44.08           N  
ATOM   4766  CA  PRO A 621     -66.605 -38.554  31.146  1.00 44.08           C  
ATOM   4767  C   PRO A 621     -65.281 -38.567  31.907  1.00 44.08           C  
ATOM   4768  CB  PRO A 621     -67.041 -39.976  30.784  1.00 44.08           C  
ATOM   4769  O   PRO A 621     -64.222 -38.344  31.315  1.00 44.08           O  
ATOM   4770  CG  PRO A 621     -66.350 -40.270  29.492  1.00 44.08           C  
ATOM   4771  CD  PRO A 621     -65.671 -39.017  29.017  1.00 44.08           C  
ATOM   4772  N   VAL A 622     -65.311 -38.403  33.245  1.00 23.29           N  
ATOM   4773  CA  VAL A 622     -65.043 -39.049  34.526  1.00 23.29           C  
ATOM   4774  C   VAL A 622     -64.055 -40.196  34.330  1.00 23.29           C  
ATOM   4775  CB  VAL A 622     -66.342 -39.570  35.181  1.00 23.29           C  
ATOM   4776  O   VAL A 622     -64.242 -41.042  33.453  1.00 23.29           O  
ATOM   4777  CG1 VAL A 622     -66.045 -40.202  36.540  1.00 23.29           C  
ATOM   4778  CG2 VAL A 622     -67.358 -38.438  35.326  1.00 23.29           C  
ATOM   4779  N   LYS A 623     -62.890 -40.135  35.083  1.00 24.21           N  
ATOM   4780  CA  LYS A 623     -62.334 -41.136  35.988  1.00 24.21           C  
ATOM   4781  C   LYS A 623     -60.814 -41.199  35.871  1.00 24.21           C  
ATOM   4782  CB  LYS A 623     -62.938 -42.512  35.704  1.00 24.21           C  
ATOM   4783  O   LYS A 623     -60.275 -41.321  34.769  1.00 24.21           O  
ATOM   4784  CG  LYS A 623     -63.708 -43.104  36.875  1.00 24.21           C  
ATOM   4785  CD  LYS A 623     -64.294 -44.466  36.528  1.00 24.21           C  
ATOM   4786  CE  LYS A 623     -65.062 -45.062  37.701  1.00 24.21           C  
ATOM   4787  NZ  LYS A 623     -65.692 -46.368  37.345  1.00 24.21           N  
ATOM   4788  N   GLU A 624     -60.072 -40.933  37.022  1.00 25.06           N  
ATOM   4789  CA  GLU A 624     -59.286 -41.804  37.892  1.00 25.06           C  
ATOM   4790  C   GLU A 624     -57.803 -41.451  37.831  1.00 25.06           C  
ATOM   4791  CB  GLU A 624     -59.495 -43.272  37.514  1.00 25.06           C  
ATOM   4792  O   GLU A 624     -57.235 -41.320  36.744  1.00 25.06           O  
ATOM   4793  CG  GLU A 624     -60.425 -44.024  38.455  1.00 25.06           C  
ATOM   4794  CD  GLU A 624     -60.535 -45.505  38.133  1.00 25.06           C  
ATOM   4795  OE1 GLU A 624     -61.224 -46.239  38.878  1.00 25.06           O  
ATOM   4796  OE2 GLU A 624     -59.928 -45.936  37.127  1.00 25.06           O  
ATOM   4797  N   GLU A 625     -57.244 -40.999  39.015  1.00 22.91           N  
ATOM   4798  CA  GLU A 625     -56.307 -41.571  39.977  1.00 22.91           C  
ATOM   4799  C   GLU A 625     -54.861 -41.310  39.563  1.00 22.91           C  
ATOM   4800  CB  GLU A 625     -56.546 -43.076  40.131  1.00 22.91           C  
ATOM   4801  O   GLU A 625     -54.484 -41.558  38.416  1.00 22.91           O  
ATOM   4802  CG  GLU A 625     -57.502 -43.434  41.259  1.00 22.91           C  
ATOM   4803  CD  GLU A 625     -57.298 -44.842  41.794  1.00 22.91           C  
ATOM   4804  OE1 GLU A 625     -57.844 -45.167  42.873  1.00 22.91           O  
ATOM   4805  OE2 GLU A 625     -56.584 -45.627  41.130  1.00 22.91           O  
ATOM   4806  N   ALA A 626     -54.148 -40.478  40.399  1.00 22.74           N  
ATOM   4807  CA  ALA A 626     -53.001 -40.632  41.291  1.00 22.74           C  
ATOM   4808  C   ALA A 626     -51.790 -41.174  40.538  1.00 22.74           C  
ATOM   4809  CB  ALA A 626     -53.354 -41.552  42.457  1.00 22.74           C  
ATOM   4810  O   ALA A 626     -51.896 -42.161  39.806  1.00 22.74           O  
ATOM   4811  N   LYS A 627     -50.762 -40.336  40.379  1.00 26.89           N  
ATOM   4812  CA  LYS A 627     -49.362 -40.709  40.561  1.00 26.89           C  
ATOM   4813  C   LYS A 627     -48.438 -39.527  40.285  1.00 26.89           C  
ATOM   4814  CB  LYS A 627     -48.997 -41.883  39.651  1.00 26.89           C  
ATOM   4815  O   LYS A 627     -48.521 -38.900  39.227  1.00 26.89           O  
ATOM   4816  CG  LYS A 627     -48.533 -43.125  40.398  1.00 26.89           C  
ATOM   4817  CD  LYS A 627     -48.335 -44.304  39.455  1.00 26.89           C  
ATOM   4818  CE  LYS A 627     -47.886 -45.551  40.204  1.00 26.89           C  
ATOM   4819  NZ  LYS A 627     -47.885 -46.757  39.322  1.00 26.89           N  
ATOM   4820  N   SER A 628     -47.986 -38.687  41.297  1.00 23.79           N  
ATOM   4821  CA  SER A 628     -46.623 -38.325  41.671  1.00 23.79           C  
ATOM   4822  C   SER A 628     -45.599 -39.086  40.835  1.00 23.79           C  
ATOM   4823  CB  SER A 628     -46.384 -38.596  43.157  1.00 23.79           C  
ATOM   4824  O   SER A 628     -45.799 -40.261  40.519  1.00 23.79           O  
ATOM   4825  OG  SER A 628     -46.612 -39.961  43.462  1.00 23.79           O  
ATOM   4826  N   PRO A 629     -44.597 -38.414  40.203  1.00 34.72           N  
ATOM   4827  CA  PRO A 629     -43.206 -38.240  40.629  1.00 34.72           C  
ATOM   4828  C   PRO A 629     -42.484 -37.143  39.850  1.00 34.72           C  
ATOM   4829  CB  PRO A 629     -42.579 -39.608  40.353  1.00 34.72           C  
ATOM   4830  O   PRO A 629     -42.891 -36.802  38.736  1.00 34.72           O  
ATOM   4831  CG  PRO A 629     -43.268 -40.104  39.123  1.00 34.72           C  
ATOM   4832  CD  PRO A 629     -44.363 -39.140  38.769  1.00 34.72           C  
ATOM   4833  N   ALA A 630     -41.756 -36.331  40.554  1.00 24.84           N  
ATOM   4834  CA  ALA A 630     -40.302 -36.248  40.661  1.00 24.84           C  
ATOM   4835  C   ALA A 630     -39.757 -35.085  39.836  1.00 24.84           C  
ATOM   4836  CB  ALA A 630     -39.659 -37.559  40.215  1.00 24.84           C  
ATOM   4837  O   ALA A 630     -40.066 -34.959  38.649  1.00 24.84           O  
ATOM   4838  N   GLU A 631     -39.582 -33.911  40.477  1.00 20.22           N  
ATOM   4839  CA  GLU A 631     -38.510 -32.992  40.848  1.00 20.22           C  
ATOM   4840  C   GLU A 631     -37.320 -33.122  39.901  1.00 20.22           C  
ATOM   4841  CB  GLU A 631     -38.063 -33.241  42.291  1.00 20.22           C  
ATOM   4842  O   GLU A 631     -36.733 -34.198  39.777  1.00 20.22           O  
ATOM   4843  CG  GLU A 631     -37.982 -31.978  43.136  1.00 20.22           C  
ATOM   4844  CD  GLU A 631     -37.505 -32.236  44.556  1.00 20.22           C  
ATOM   4845  OE1 GLU A 631     -37.160 -31.265  45.267  1.00 20.22           O  
ATOM   4846  OE2 GLU A 631     -37.477 -33.419  44.962  1.00 20.22           O  
ATOM   4847  N   VAL A 632     -37.211 -32.357  38.776  1.00 27.14           N  
ATOM   4848  CA  VAL A 632     -36.134 -32.033  37.847  1.00 27.14           C  
ATOM   4849  C   VAL A 632     -35.689 -30.587  38.054  1.00 27.14           C  
ATOM   4850  CB  VAL A 632     -36.564 -32.253  36.379  1.00 27.14           C  
ATOM   4851  O   VAL A 632     -36.516 -29.672  38.060  1.00 27.14           O  
ATOM   4852  CG1 VAL A 632     -35.369 -32.114  35.439  1.00 27.14           C  
ATOM   4853  CG2 VAL A 632     -37.221 -33.622  36.216  1.00 27.14           C  
ATOM   4854  N   LYS A 633     -34.805 -30.210  39.010  1.00 23.78           N  
ATOM   4855  CA  LYS A 633     -33.575 -29.487  39.319  1.00 23.78           C  
ATOM   4856  C   LYS A 633     -32.960 -28.885  38.059  1.00 23.78           C  
ATOM   4857  CB  LYS A 633     -32.567 -30.411  40.004  1.00 23.78           C  
ATOM   4858  O   LYS A 633     -32.703 -29.597  37.086  1.00 23.78           O  
ATOM   4859  CG  LYS A 633     -32.782 -30.561  41.502  1.00 23.78           C  
ATOM   4860  CD  LYS A 633     -31.569 -31.181  42.183  1.00 23.78           C  
ATOM   4861  CE  LYS A 633     -31.805 -31.383  43.673  1.00 23.78           C  
ATOM   4862  NZ  LYS A 633     -30.685 -32.136  44.314  1.00 23.78           N  
ATOM   4863  N   SER A 634     -33.190 -27.600  37.718  1.00 24.30           N  
ATOM   4864  CA  SER A 634     -32.709 -26.349  37.142  1.00 24.30           C  
ATOM   4865  C   SER A 634     -31.247 -26.103  37.500  1.00 24.30           C  
ATOM   4866  CB  SER A 634     -33.563 -25.175  37.620  1.00 24.30           C  
ATOM   4867  O   SER A 634     -30.841 -26.297  38.648  1.00 24.30           O  
ATOM   4868  OG  SER A 634     -34.571 -25.616  38.513  1.00 24.30           O  
ATOM   4869  N   PRO A 635     -30.266 -25.913  36.540  1.00 29.10           N  
ATOM   4870  CA  PRO A 635     -28.840 -25.622  36.370  1.00 29.10           C  
ATOM   4871  C   PRO A 635     -28.502 -24.157  36.633  1.00 29.10           C  
ATOM   4872  CB  PRO A 635     -28.578 -25.989  34.907  1.00 29.10           C  
ATOM   4873  O   PRO A 635     -29.309 -23.271  36.342  1.00 29.10           O  
ATOM   4874  CG  PRO A 635     -29.864 -25.700  34.204  1.00 29.10           C  
ATOM   4875  CD  PRO A 635     -30.925 -25.443  35.236  1.00 29.10           C  
ATOM   4876  N   GLU A 636     -27.782 -23.826  37.722  1.00 26.24           N  
ATOM   4877  CA  GLU A 636     -26.710 -23.145  38.442  1.00 26.24           C  
ATOM   4878  C   GLU A 636     -25.718 -22.502  37.477  1.00 26.24           C  
ATOM   4879  CB  GLU A 636     -25.983 -24.120  39.371  1.00 26.24           C  
ATOM   4880  O   GLU A 636     -25.193 -23.169  36.583  1.00 26.24           O  
ATOM   4881  CG  GLU A 636     -25.983 -23.693  40.832  1.00 26.24           C  
ATOM   4882  CD  GLU A 636     -25.168 -24.614  41.726  1.00 26.24           C  
ATOM   4883  OE1 GLU A 636     -24.927 -24.260  42.903  1.00 26.24           O  
ATOM   4884  OE2 GLU A 636     -24.768 -25.698  41.247  1.00 26.24           O  
ATOM   4885  N   LYS A 637     -25.787 -21.201  37.156  1.00 22.82           N  
ATOM   4886  CA  LYS A 637     -25.165 -19.932  36.786  1.00 22.82           C  
ATOM   4887  C   LYS A 637     -23.988 -19.609  37.703  1.00 22.82           C  
ATOM   4888  CB  LYS A 637     -26.191 -18.799  36.830  1.00 22.82           C  
ATOM   4889  O   LYS A 637     -24.129 -19.616  38.928  1.00 22.82           O  
ATOM   4890  CG  LYS A 637     -25.949 -17.705  35.801  1.00 22.82           C  
ATOM   4891  CD  LYS A 637     -27.061 -16.664  35.819  1.00 22.82           C  
ATOM   4892  CE  LYS A 637     -26.859 -15.610  34.739  1.00 22.82           C  
ATOM   4893  NZ  LYS A 637     -27.865 -14.511  34.843  1.00 22.82           N  
ATOM   4894  N   ALA A 638     -22.667 -19.777  37.310  1.00 25.02           N  
ATOM   4895  CA  ALA A 638     -21.221 -19.572  37.273  1.00 25.02           C  
ATOM   4896  C   ALA A 638     -20.875 -18.089  37.382  1.00 25.02           C  
ATOM   4897  CB  ALA A 638     -20.633 -20.159  35.992  1.00 25.02           C  
ATOM   4898  O   ALA A 638     -21.379 -17.269  36.611  1.00 25.02           O  
ATOM   4899  N   LYS A 639     -20.674 -17.466  38.556  1.00 24.34           N  
ATOM   4900  CA  LYS A 639     -20.005 -16.442  39.353  1.00 24.34           C  
ATOM   4901  C   LYS A 639     -18.493 -16.645  39.354  1.00 24.34           C  
ATOM   4902  CB  LYS A 639     -20.535 -16.447  40.788  1.00 24.34           C  
ATOM   4903  O   LYS A 639     -18.011 -17.759  39.568  1.00 24.34           O  
ATOM   4904  CG  LYS A 639     -21.533 -15.336  41.083  1.00 24.34           C  
ATOM   4905  CD  LYS A 639     -22.031 -15.400  42.521  1.00 24.34           C  
ATOM   4906  CE  LYS A 639     -23.154 -14.402  42.770  1.00 24.34           C  
ATOM   4907  NZ  LYS A 639     -23.756 -14.573  44.126  1.00 24.34           N  
ATOM   4908  N   SER A 640     -17.661 -15.642  38.810  1.00 22.04           N  
ATOM   4909  CA  SER A 640     -16.542 -14.705  38.831  1.00 22.04           C  
ATOM   4910  C   SER A 640     -15.664 -14.920  40.059  1.00 22.04           C  
ATOM   4911  CB  SER A 640     -17.050 -13.263  38.803  1.00 22.04           C  
ATOM   4912  O   SER A 640     -16.170 -15.067  41.173  1.00 22.04           O  
ATOM   4913  OG  SER A 640     -18.099 -13.081  39.738  1.00 22.04           O  
ATOM   4914  N   PRO A 641     -14.296 -15.078  39.870  1.00 29.09           N  
ATOM   4915  CA  PRO A 641     -13.192 -15.379  40.784  1.00 29.09           C  
ATOM   4916  C   PRO A 641     -12.495 -14.122  41.301  1.00 29.09           C  
ATOM   4917  CB  PRO A 641     -12.241 -16.216  39.925  1.00 29.09           C  
ATOM   4918  O   PRO A 641     -12.355 -13.142  40.565  1.00 29.09           O  
ATOM   4919  CG  PRO A 641     -12.438 -15.709  38.532  1.00 29.09           C  
ATOM   4920  CD  PRO A 641     -13.661 -14.837  38.511  1.00 29.09           C  
ATOM   4921  N   THR A 642     -12.591 -13.784  42.645  1.00 23.69           N  
ATOM   4922  CA  THR A 642     -11.910 -13.067  43.718  1.00 23.69           C  
ATOM   4923  C   THR A 642     -10.666 -13.826  44.170  1.00 23.69           C  
ATOM   4924  CB  THR A 642     -12.845 -12.844  44.921  1.00 23.69           C  
ATOM   4925  O   THR A 642     -10.730 -15.024  44.451  1.00 23.69           O  
ATOM   4926  CG2 THR A 642     -13.524 -11.481  44.845  1.00 23.69           C  
ATOM   4927  OG1 THR A 642     -13.849 -13.866  44.934  1.00 23.69           O  
ATOM   4928  N   LYS A 643      -9.411 -13.481  43.847  1.00 24.82           N  
ATOM   4929  CA  LYS A 643      -7.980 -13.669  44.071  1.00 24.82           C  
ATOM   4930  C   LYS A 643      -7.487 -12.805  45.229  1.00 24.82           C  
ATOM   4931  CB  LYS A 643      -7.191 -13.344  42.802  1.00 24.82           C  
ATOM   4932  O   LYS A 643      -7.659 -11.585  45.217  1.00 24.82           O  
ATOM   4933  CG  LYS A 643      -5.992 -14.251  42.569  1.00 24.82           C  
ATOM   4934  CD  LYS A 643      -5.299 -13.935  41.250  1.00 24.82           C  
ATOM   4935  CE  LYS A 643      -4.117 -14.862  41.001  1.00 24.82           C  
ATOM   4936  NZ  LYS A 643      -3.488 -14.613  39.670  1.00 24.82           N  
ATOM   4937  N   GLU A 644      -7.450 -13.208  46.474  1.00 24.10           N
[truncated: 57,997 more chars]
