# Supplementary material for: The 2022 Lady Estelle Wolfson lectureship on neurofilaments
Source: J Neurochem. 2022 Sep 19;163(3):179–219. doi: 10.1111/jnc.15682 (PMC9826399; doi:10.1111/jnc.15682)
Supplement: Supplementary file 1 — Supplementary material S1 [file JNC-163-179-s001.gz › NEFH2a_0f88b_unrelaxed_rank_4_model_1.pdb]

MODEL     1                                                                     
ATOM      1  N   MET A   1     -50.020   5.897   2.197  1.00 42.80           N  
ATOM      2  CA  MET A   1     -50.078   6.932   1.169  1.00 42.80           C  
ATOM      3  C   MET A   1     -49.824   8.311   1.769  1.00 42.80           C  
ATOM      4  CB  MET A   1     -51.433   6.912   0.460  1.00 42.80           C  
ATOM      5  O   MET A   1     -50.522   8.728   2.695  1.00 42.80           O  
ATOM      6  CG  MET A   1     -51.401   6.246  -0.906  1.00 42.80           C  
ATOM      7  SD  MET A   1     -52.992   6.411  -1.806  1.00 42.80           S  
ATOM      8  CE  MET A   1     -52.454   5.985  -3.486  1.00 42.80           C  
ATOM      9  N   MET A   2     -48.565   8.774   1.896  1.00 49.08           N  
ATOM     10  CA  MET A   2     -47.808   9.967   1.529  1.00 49.08           C  
ATOM     11  C   MET A   2     -46.316   9.760   1.767  1.00 49.08           C  
ATOM     12  CB  MET A   2     -48.300  11.181   2.320  1.00 49.08           C  
ATOM     13  O   MET A   2     -45.896   9.467   2.887  1.00 49.08           O  
ATOM     14  CG  MET A   2     -49.679  11.666   1.904  1.00 49.08           C  
ATOM     15  SD  MET A   2     -50.028  13.372   2.482  1.00 49.08           S  
ATOM     16  CE  MET A   2     -51.570  13.704   1.585  1.00 49.08           C  
ATOM     17  N   SER A   3     -45.474   9.403   0.719  1.00 37.58           N  
ATOM     18  CA  SER A   3     -44.233   9.567  -0.032  1.00 37.58           C  
ATOM     19  C   SER A   3     -43.569  10.903   0.283  1.00 37.58           C  
ATOM     20  CB  SER A   3     -44.497   9.460  -1.534  1.00 37.58           C  
ATOM     21  O   SER A   3     -44.223  11.948   0.259  1.00 37.58           O  
ATOM     22  OG  SER A   3     -43.353   8.970  -2.212  1.00 37.58           O  
ATOM     23  N   PHE A   4     -42.299  10.813   0.749  1.00 46.97           N  
ATOM     24  CA  PHE A   4     -41.159  11.501   0.156  1.00 46.97           C  
ATOM     25  C   PHE A   4     -39.848  10.923   0.675  1.00 46.97           C  
ATOM     26  CB  PHE A   4     -41.222  13.003   0.450  1.00 46.97           C  
ATOM     27  O   PHE A   4     -39.638  10.835   1.886  1.00 46.97           O  
ATOM     28  CG  PHE A   4     -41.647  13.836  -0.729  1.00 46.97           C  
ATOM     29  CD1 PHE A   4     -40.709  14.299  -1.644  1.00 46.97           C  
ATOM     30  CD2 PHE A   4     -42.984  14.156  -0.923  1.00 46.97           C  
ATOM     31  CE1 PHE A   4     -41.099  15.069  -2.737  1.00 46.97           C  
ATOM     32  CE2 PHE A   4     -43.381  14.926  -2.013  1.00 46.97           C  
ATOM     33  CZ  PHE A   4     -42.437  15.382  -2.918  1.00 46.97           C  
ATOM     34  N   GLY A   5     -39.079  10.121  -0.146  1.00 41.44           N  
ATOM     35  CA  GLY A   5     -37.918   9.976  -1.009  1.00 41.44           C  
ATOM     36  C   GLY A   5     -36.877  11.059  -0.797  1.00 41.44           C  
ATOM     37  O   GLY A   5     -37.216  12.239  -0.686  1.00 41.44           O  
ATOM     38  N   GLY A   6     -35.653  10.692  -0.187  1.00 45.50           N  
ATOM     39  CA  GLY A   6     -34.402  11.146  -0.773  1.00 45.50           C  
ATOM     40  C   GLY A   6     -33.197  10.870   0.106  1.00 45.50           C  
ATOM     41  O   GLY A   6     -33.233  11.116   1.314  1.00 45.50           O  
ATOM     42  N   ALA A   7     -32.420   9.745  -0.240  1.00 39.06           N  
ATOM     43  CA  ALA A   7     -31.061   9.891  -0.754  1.00 39.06           C  
ATOM     44  C   ALA A   7     -30.141   8.813  -0.186  1.00 39.06           C  
ATOM     45  CB  ALA A   7     -30.514  11.278  -0.427  1.00 39.06           C  
ATOM     46  O   ALA A   7     -29.833   8.818   1.008  1.00 39.06           O  
ATOM     47  N   ASP A   8     -30.160   7.636  -0.754  1.00 36.98           N  
ATOM     48  CA  ASP A   8     -29.125   6.611  -0.855  1.00 36.98           C  
ATOM     49  C   ASP A   8     -28.592   6.508  -2.282  1.00 36.98           C  
ATOM     50  CB  ASP A   8     -29.666   5.255  -0.396  1.00 36.98           C  
ATOM     51  O   ASP A   8     -29.366   6.514  -3.242  1.00 36.98           O  
ATOM     52  CG  ASP A   8     -28.957   4.720   0.836  1.00 36.98           C  
ATOM     53  OD1 ASP A   8     -27.857   5.211   1.168  1.00 36.98           O  
ATOM     54  OD2 ASP A   8     -29.503   3.798   1.479  1.00 36.98           O  
ATOM     55  N   ALA A   9     -27.401   7.174  -2.705  1.00 40.14           N  
ATOM     56  CA  ALA A   9     -26.440   6.290  -3.358  1.00 40.14           C  
ATOM     57  C   ALA A   9     -25.532   7.070  -4.305  1.00 40.14           C  
ATOM     58  CB  ALA A   9     -27.166   5.181  -4.116  1.00 40.14           C  
ATOM     59  O   ALA A   9     -25.983   7.564  -5.341  1.00 40.14           O  
ATOM     60  N   LEU A  10     -24.471   7.725  -3.828  1.00 38.51           N  
ATOM     61  CA  LEU A  10     -23.241   8.071  -4.533  1.00 38.51           C  
ATOM     62  C   LEU A  10     -22.101   7.144  -4.123  1.00 38.51           C  
ATOM     63  CB  LEU A  10     -22.856   9.526  -4.256  1.00 38.51           C  
ATOM     64  O   LEU A  10     -21.727   7.095  -2.949  1.00 38.51           O  
ATOM     65  CG  LEU A  10     -23.100  10.520  -5.392  1.00 38.51           C  
ATOM     66  CD1 LEU A  10     -23.160  11.944  -4.848  1.00 38.51           C  
ATOM     67  CD2 LEU A  10     -22.015  10.394  -6.456  1.00 38.51           C  
ATOM     68  N   LEU A  11     -22.093   5.841  -4.622  1.00 36.86           N  
ATOM     69  CA  LEU A  11     -20.813   5.266  -5.020  1.00 36.86           C  
ATOM     70  C   LEU A  11     -20.983   3.817  -5.464  1.00 36.86           C  
ATOM     71  CB  LEU A  11     -19.808   5.345  -3.868  1.00 36.86           C  
ATOM     72  O   LEU A  11     -21.312   2.949  -4.652  1.00 36.86           O  
ATOM     73  CG  LEU A  11     -18.594   6.248  -4.088  1.00 36.86           C  
ATOM     74  CD1 LEU A  11     -18.668   7.467  -3.175  1.00 36.86           C  
ATOM     75  CD2 LEU A  11     -17.301   5.474  -3.852  1.00 36.86           C  
ATOM     76  N   GLY A  12     -21.506   3.604  -6.704  1.00 38.26           N  
ATOM     77  CA  GLY A  12     -21.342   2.321  -7.369  1.00 38.26           C  
ATOM     78  C   GLY A  12     -21.160   2.445  -8.870  1.00 38.26           C  
ATOM     79  O   GLY A  12     -21.987   3.052  -9.553  1.00 38.26           O  
ATOM     80  N   ALA A  13     -19.940   2.643  -9.412  1.00 54.57           N  
ATOM     81  CA  ALA A  13     -19.611   2.342 -10.803  1.00 54.57           C  
ATOM     82  C   ALA A  13     -18.974   0.961 -10.930  1.00 54.57           C  
ATOM     83  CB  ALA A  13     -18.679   3.409 -11.372  1.00 54.57           C  
ATOM     84  O   ALA A  13     -18.036   0.634 -10.199  1.00 54.57           O  
ATOM     85  N   PRO A  14     -19.621   0.001 -11.823  1.00 46.54           N  
ATOM     86  CA  PRO A  14     -18.796  -0.946 -12.576  1.00 46.54           C  
ATOM     87  C   PRO A  14     -18.816  -0.681 -14.079  1.00 46.54           C  
ATOM     88  CB  PRO A  14     -19.430  -2.301 -12.252  1.00 46.54           C  
ATOM     89  O   PRO A  14     -19.802  -0.156 -14.604  1.00 46.54           O  
ATOM     90  CG  PRO A  14     -20.891  -2.016 -12.117  1.00 46.54           C  
ATOM     91  CD  PRO A  14     -21.091  -0.528 -12.140  1.00 46.54           C  
ATOM     92  N   PHE A  15     -17.592  -0.486 -14.700  1.00 36.15           N  
ATOM     93  CA  PHE A  15     -16.780  -0.929 -15.827  1.00 36.15           C  
ATOM     94  C   PHE A  15     -17.616  -1.739 -16.811  1.00 36.15           C  
ATOM     95  CB  PHE A  15     -15.590  -1.761 -15.339  1.00 36.15           C  
ATOM     96  O   PHE A  15     -18.309  -2.679 -16.418  1.00 36.15           O  
ATOM     97  CG  PHE A  15     -14.395  -1.705 -16.252  1.00 36.15           C  
ATOM     98  CD1 PHE A  15     -14.164  -2.713 -17.180  1.00 36.15           C  
ATOM     99  CD2 PHE A  15     -13.502  -0.644 -16.181  1.00 36.15           C  
ATOM    100  CE1 PHE A  15     -13.059  -2.663 -18.027  1.00 36.15           C  
ATOM    101  CE2 PHE A  15     -12.396  -0.587 -17.024  1.00 36.15           C  
ATOM    102  CZ  PHE A  15     -12.175  -1.598 -17.945  1.00 36.15           C  
ATOM    103  N   ALA A  16     -17.918  -1.144 -18.024  1.00 52.19           N  
ATOM    104  CA  ALA A  16     -17.945  -2.022 -19.191  1.00 52.19           C  
ATOM    105  C   ALA A  16     -17.308  -1.345 -20.402  1.00 52.19           C  
ATOM    106  CB  ALA A  16     -19.379  -2.437 -19.511  1.00 52.19           C  
ATOM    107  O   ALA A  16     -17.515  -0.151 -20.633  1.00 52.19           O  
ATOM    108  N   PRO A  17     -16.684  -2.181 -21.452  1.00 37.17           N  
ATOM    109  CA  PRO A  17     -15.588  -2.639 -22.308  1.00 37.17           C  
ATOM    110  C   PRO A  17     -15.637  -2.031 -23.708  1.00 37.17           C  
ATOM    111  CB  PRO A  17     -15.794  -4.155 -22.364  1.00 37.17           C  
ATOM    112  O   PRO A  17     -16.695  -1.577 -24.150  1.00 37.17           O  
ATOM    113  CG  PRO A  17     -17.276  -4.341 -22.315  1.00 37.17           C  
ATOM    114  CD  PRO A  17     -17.918  -3.002 -22.088  1.00 37.17           C  
ATOM    115  N   LEU A  18     -14.482  -1.648 -24.268  1.00 33.53           N  
ATOM    116  CA  LEU A  18     -13.599  -1.544 -25.425  1.00 33.53           C  
ATOM    117  C   LEU A  18     -14.261  -2.129 -26.668  1.00 33.53           C  
ATOM    118  CB  LEU A  18     -12.273  -2.259 -25.154  1.00 33.53           C  
ATOM    119  O   LEU A  18     -14.705  -3.279 -26.657  1.00 33.53           O  
ATOM    120  CG  LEU A  18     -11.015  -1.589 -25.708  1.00 33.53           C  
ATOM    121  CD1 LEU A  18     -10.440  -0.615 -24.686  1.00 33.53           C  
ATOM    122  CD2 LEU A  18      -9.978  -2.637 -26.099  1.00 33.53           C  
ATOM    123  N   HIS A  19     -14.590  -1.258 -27.752  1.00 44.47           N  
ATOM    124  CA  HIS A  19     -14.453  -1.539 -29.177  1.00 44.47           C  
ATOM    125  C   HIS A  19     -14.117  -0.273 -29.958  1.00 44.47           C  
ATOM    126  CB  HIS A  19     -15.735  -2.169 -29.724  1.00 44.47           C  
ATOM    127  O   HIS A  19     -14.817   0.736 -29.845  1.00 44.47           O  
ATOM    128  CG  HIS A  19     -15.814  -3.648 -29.515  1.00 44.47           C  
ATOM    129  CD2 HIS A  19     -15.515  -4.679 -30.339  1.00 44.47           C  
ATOM    130  ND1 HIS A  19     -16.249  -4.210 -28.335  1.00 44.47           N  
ATOM    131  CE1 HIS A  19     -16.212  -5.528 -28.442  1.00 44.47           C  
ATOM    132  NE2 HIS A  19     -15.771  -5.838 -29.649  1.00 44.47           N  
ATOM    133  N   GLY A  20     -12.849  -0.069 -30.522  1.00 40.20           N  
ATOM    134  CA  GLY A  20     -12.283  -0.092 -31.861  1.00 40.20           C  
ATOM    135  C   GLY A  20     -12.263   1.272 -32.524  1.00 40.20           C  
ATOM    136  O   GLY A  20     -13.258   1.999 -32.491  1.00 40.20           O  
ATOM    137  N   GLY A  21     -11.047   1.925 -32.759  1.00 36.77           N  
ATOM    138  CA  GLY A  21     -10.241   2.252 -33.925  1.00 36.77           C  
ATOM    139  C   GLY A  21     -10.555   3.619 -34.503  1.00 36.77           C  
ATOM    140  O   GLY A  21     -11.723   3.970 -34.682  1.00 36.77           O  
ATOM    141  N   GLY A  22      -9.637   4.651 -34.367  1.00 41.07           N  
ATOM    142  CA  GLY A  22      -8.944   5.414 -35.393  1.00 41.07           C  
ATOM    143  C   GLY A  22      -9.108   6.914 -35.234  1.00 41.07           C  
ATOM    144  O   GLY A  22     -10.223   7.405 -35.046  1.00 41.07           O  
ATOM    145  N   SER A  23      -8.104   7.619 -34.786  1.00 31.91           N  
ATOM    146  CA  SER A  23      -7.098   8.614 -35.145  1.00 31.91           C  
ATOM    147  C   SER A  23      -7.744   9.877 -35.705  1.00 31.91           C  
ATOM    148  CB  SER A  23      -6.115   8.039 -36.165  1.00 31.91           C  
ATOM    149  O   SER A  23      -8.562   9.806 -36.625  1.00 31.91           O  
ATOM    150  OG  SER A  23      -5.149   9.008 -36.535  1.00 31.91           O  
ATOM    151  N   LEU A  24      -7.721  11.111 -34.935  1.00 44.13           N  
ATOM    152  CA  LEU A  24      -7.211  12.417 -35.338  1.00 44.13           C  
ATOM    153  C   LEU A  24      -7.530  13.474 -34.287  1.00 44.13           C  
ATOM    154  CB  LEU A  24      -7.803  12.829 -36.689  1.00 44.13           C  
ATOM    155  O   LEU A  24      -8.679  13.602 -33.858  1.00 44.13           O  
ATOM    156  CG  LEU A  24      -7.154  12.213 -37.930  1.00 44.13           C  
ATOM    157  CD1 LEU A  24      -7.981  12.529 -39.172  1.00 44.13           C  
ATOM    158  CD2 LEU A  24      -5.724  12.716 -38.091  1.00 44.13           C  
ATOM    159  N   HIS A  25      -6.538  14.082 -33.590  1.00 32.33           N  
ATOM    160  CA  HIS A  25      -5.861  15.298 -33.153  1.00 32.33           C  
ATOM    161  C   HIS A  25      -6.787  16.507 -33.244  1.00 32.33           C  
ATOM    162  CB  HIS A  25      -4.601  15.539 -33.985  1.00 32.33           C  
ATOM    163  O   HIS A  25      -7.475  16.692 -34.250  1.00 32.33           O  
ATOM    164  CG  HIS A  25      -3.367  14.933 -33.395  1.00 32.33           C  
ATOM    165  CD2 HIS A  25      -2.742  13.760 -33.651  1.00 32.33           C  
ATOM    166  ND1 HIS A  25      -2.632  15.554 -32.408  1.00 32.33           N  
ATOM    167  CE1 HIS A  25      -1.605  14.787 -32.084  1.00 32.33           C  
ATOM    168  NE2 HIS A  25      -1.649  13.692 -32.823  1.00 32.33           N  
ATOM    169  N   TYR A  26      -7.127  17.193 -32.053  1.00 44.12           N  
ATOM    170  CA  TYR A  26      -6.919  18.569 -31.613  1.00 44.12           C  
ATOM    171  C   TYR A  26      -7.803  18.898 -30.416  1.00 44.12           C  
ATOM    172  CB  TYR A  26      -7.202  19.548 -32.756  1.00 44.12           C  
ATOM    173  O   TYR A  26      -9.020  18.700 -30.462  1.00 44.12           O  
ATOM    174  CG  TYR A  26      -5.967  20.238 -33.283  1.00 44.12           C  
ATOM    175  CD1 TYR A  26      -5.494  21.408 -32.692  1.00 44.12           C  
ATOM    176  CD2 TYR A  26      -5.273  19.724 -34.373  1.00 44.12           C  
ATOM    177  CE1 TYR A  26      -4.358  22.049 -33.175  1.00 44.12           C  
ATOM    178  CE2 TYR A  26      -4.135  20.357 -34.864  1.00 44.12           C  
ATOM    179  OH  TYR A  26      -2.561  22.147 -34.742  1.00 44.12           O  
ATOM    180  CZ  TYR A  26      -3.686  21.517 -34.260  1.00 44.12           C  
ATOM    181  N   ALA A  27      -7.212  19.130 -29.206  1.00 37.69           N  
ATOM    182  CA  ALA A  27      -6.838  20.112 -28.192  1.00 37.69           C  
ATOM    183  C   ALA A  27      -8.065  20.851 -27.665  1.00 37.69           C  
ATOM    184  CB  ALA A  27      -5.826  21.105 -28.760  1.00 37.69           C  
ATOM    185  O   ALA A  27      -8.886  21.339 -28.445  1.00 37.69           O  
ATOM    186  N   LEU A  28      -8.294  20.805 -26.361  1.00 36.24           N  
ATOM    187  CA  LEU A  28      -8.154  21.370 -25.023  1.00 36.24           C  
ATOM    188  C   LEU A  28      -9.197  22.455 -24.780  1.00 36.24           C  
ATOM    189  CB  LEU A  28      -6.748  21.943 -24.828  1.00 36.24           C  
ATOM    190  O   LEU A  28      -9.335  23.380 -25.584  1.00 36.24           O  
ATOM    191  CG  LEU A  28      -6.080  21.658 -23.482  1.00 36.24           C  
ATOM    192  CD1 LEU A  28      -5.661  20.194 -23.398  1.00 36.24           C  
ATOM    193  CD2 LEU A  28      -4.880  22.576 -23.274  1.00 36.24           C  
ATOM    194  N   ALA A  29      -9.944  22.231 -23.562  1.00 35.97           N  
ATOM    195  CA  ALA A  29     -10.031  23.312 -22.583  1.00 35.97           C  
ATOM    196  C   ALA A  29     -10.773  22.858 -21.329  1.00 35.97           C  
ATOM    197  CB  ALA A  29     -10.722  24.529 -23.195  1.00 35.97           C  
ATOM    198  O   ALA A  29     -11.843  22.251 -21.419  1.00 35.97           O  
ATOM    199  N   ARG A  30     -10.109  22.866 -20.087  1.00 37.30           N  
ATOM    200  CA  ARG A  30     -10.054  23.901 -19.060  1.00 37.30           C  
ATOM    201  C   ARG A  30     -10.551  23.369 -17.720  1.00 37.30           C  
ATOM    202  CB  ARG A  30     -10.879  25.119 -19.479  1.00 37.30           C  
ATOM    203  O   ARG A  30     -11.619  22.758 -17.646  1.00 37.30           O  
ATOM    204  CG  ARG A  30     -10.047  26.361 -19.758  1.00 37.30           C  
ATOM    205  CD  ARG A  30     -10.921  27.577 -20.028  1.00 37.30           C  
ATOM    206  NE  ARG A  30     -10.358  28.424 -21.076  1.00 37.30           N  
ATOM    207  NH1 ARG A  30     -10.956  30.417 -20.072  1.00 37.30           N  
ATOM    208  NH2 ARG A  30      -9.844  30.426 -22.077  1.00 37.30           N  
ATOM    209  CZ  ARG A  30     -10.387  29.754 -21.073  1.00 37.30           C  
ATOM    210  N   LYS A  31      -9.651  23.376 -16.606  1.00 40.30           N  
ATOM    211  CA  LYS A  31      -9.688  24.310 -15.484  1.00 40.30           C  
ATOM    212  C   LYS A  31      -9.411  23.595 -14.165  1.00 40.30           C  
ATOM    213  CB  LYS A  31     -11.040  25.021 -15.421  1.00 40.30           C  
ATOM    214  O   LYS A  31     -10.093  22.627 -13.822  1.00 40.30           O  
ATOM    215  CG  LYS A  31     -10.968  26.442 -14.883  1.00 40.30           C  
ATOM    216  CD  LYS A  31     -12.210  27.243 -15.251  1.00 40.30           C  
ATOM    217  CE  LYS A  31     -12.167  28.646 -14.661  1.00 40.30           C  
ATOM    218  NZ  LYS A  31     -13.523  29.272 -14.622  1.00 40.30           N  
ATOM    219  N   GLY A  32      -8.195  23.882 -13.390  1.00 41.13           N  
ATOM    220  CA  GLY A  32      -7.877  24.761 -12.276  1.00 41.13           C  
ATOM    221  C   GLY A  32      -7.266  24.030 -11.096  1.00 41.13           C  
ATOM    222  O   GLY A  32      -7.795  23.012 -10.648  1.00 41.13           O  
ATOM    223  N   GLY A  33      -5.900  24.275 -10.711  1.00 35.40           N  
ATOM    224  CA  GLY A  33      -5.317  25.187  -9.741  1.00 35.40           C  
ATOM    225  C   GLY A  33      -4.154  24.583  -8.977  1.00 35.40           C  
ATOM    226  O   GLY A  33      -4.219  23.429  -8.548  1.00 35.40           O  
ATOM    227  N   ALA A  34      -2.860  25.155  -9.096  1.00 40.44           N  
ATOM    228  CA  ALA A  34      -2.038  26.083  -8.324  1.00 40.44           C  
ATOM    229  C   ALA A  34      -0.719  25.435  -7.912  1.00 40.44           C  
ATOM    230  CB  ALA A  34      -2.796  26.568  -7.091  1.00 40.44           C  
ATOM    231  O   ALA A  34      -0.710  24.366  -7.297  1.00 40.44           O  
ATOM    232  N   GLY A  35       0.511  25.742  -8.532  1.00 37.88           N  
ATOM    233  CA  GLY A  35       1.672  26.471  -8.047  1.00 37.88           C  
ATOM    234  C   GLY A  35       2.943  25.644  -8.056  1.00 37.88           C  
ATOM    235  O   GLY A  35       2.959  24.515  -7.560  1.00 37.88           O  
ATOM    236  N   GLY A  36       3.933  25.849  -9.048  1.00 39.37           N  
ATOM    237  CA  GLY A  36       5.257  26.437  -8.927  1.00 39.37           C  
ATOM    238  C   GLY A  36       6.328  25.653  -9.662  1.00 39.37           C  
ATOM    239  O   GLY A  36       6.391  24.427  -9.555  1.00 39.37           O  
ATOM    240  N   THR A  37       6.933  26.176 -10.801  1.00 35.82           N  
ATOM    241  CA  THR A  37       8.014  26.748 -11.595  1.00 35.82           C  
ATOM    242  C   THR A  37       9.335  26.046 -11.296  1.00 35.82           C  
ATOM    243  CB  THR A  37       8.161  28.259 -11.332  1.00 35.82           C  
ATOM    244  O   THR A  37       9.634  25.741 -10.140  1.00 35.82           O  
ATOM    245  CG2 THR A  37       6.862  28.998 -11.634  1.00 35.82           C  
ATOM    246  OG1 THR A  37       8.508  28.467  -9.958  1.00 35.82           O  
ATOM    247  N   ARG A  38       9.955  25.303 -12.281  1.00 37.66           N  
ATOM    248  CA  ARG A  38      11.232  25.564 -12.936  1.00 37.66           C  
ATOM    249  C   ARG A  38      11.624  24.410 -13.853  1.00 37.66           C  
ATOM    250  CB  ARG A  38      12.330  25.805 -11.898  1.00 37.66           C  
ATOM    251  O   ARG A  38      11.659  23.254 -13.424  1.00 37.66           O  
ATOM    252  CG  ARG A  38      12.147  27.081 -11.092  1.00 37.66           C  
ATOM    253  CD  ARG A  38      13.317  27.325 -10.150  1.00 37.66           C  
ATOM    254  NE  ARG A  38      13.462  28.742  -9.826  1.00 37.66           N  
ATOM    255  NH1 ARG A  38      15.754  28.657  -9.549  1.00 37.66           N  
ATOM    256  NH2 ARG A  38      14.633  30.637  -9.267  1.00 37.66           N  
ATOM    257  CZ  ARG A  38      14.616  29.342  -9.548  1.00 37.66           C  
ATOM    258  N   SER A  39      11.531  24.564 -15.204  1.00 33.67           N  
ATOM    259  CA  SER A  39      12.138  24.761 -16.516  1.00 33.67           C  
ATOM    260  C   SER A  39      13.053  23.597 -16.883  1.00 33.67           C  
ATOM    261  CB  SER A  39      12.927  26.071 -16.550  1.00 33.67           C  
ATOM    262  O   SER A  39      13.858  23.151 -16.063  1.00 33.67           O  
ATOM    263  OG  SER A  39      12.057  27.185 -16.451  1.00 33.67           O  
ATOM    264  N   ALA A  40      12.630  22.748 -17.951  1.00 35.64           N  
ATOM    265  CA  ALA A  40      13.292  22.677 -19.251  1.00 35.64           C  
ATOM    266  C   ALA A  40      12.666  21.594 -20.127  1.00 35.64           C  
ATOM    267  CB  ALA A  40      14.786  22.417 -19.075  1.00 35.64           C  
ATOM    268  O   ALA A  40      12.664  20.416 -19.762  1.00 35.64           O  
ATOM    269  N   ALA A  41      11.653  21.964 -20.940  1.00 36.67           N  
ATOM    270  CA  ALA A  41      10.988  21.728 -22.219  1.00 36.67           C  
ATOM    271  C   ALA A  41      11.959  21.908 -23.383  1.00 36.67           C  
ATOM    272  CB  ALA A  41       9.792  22.664 -22.378  1.00 36.67           C  
ATOM    273  O   ALA A  41      12.720  22.878 -23.420  1.00 36.67           O  
ATOM    274  N   GLY A  42      12.310  20.833 -24.077  1.00 34.01           N  
ATOM    275  CA  GLY A  42      12.073  20.195 -25.363  1.00 34.01           C  
ATOM    276  C   GLY A  42      11.039  20.917 -26.205  1.00 34.01           C  
ATOM    277  O   GLY A  42       9.987  21.314 -25.701  1.00 34.01           O  
ATOM    278  N   SER A  43      11.565  21.867 -27.086  1.00 34.34           N  
ATOM    279  CA  SER A  43      10.804  22.175 -28.292  1.00 34.34           C  
ATOM    280  C   SER A  43      11.693  22.795 -29.364  1.00 34.34           C  
ATOM    281  CB  SER A  43       9.647  23.121 -27.968  1.00 34.34           C  
ATOM    282  O   SER A  43      12.396  23.774 -29.106  1.00 34.34           O  
ATOM    283  OG  SER A  43       8.403  22.526 -28.298  1.00 34.34           O  
ATOM    284  N   SER A  44      12.054  22.189 -30.379  1.00 30.57           N  
ATOM    285  CA  SER A  44      12.246  22.057 -31.820  1.00 30.57           C  
ATOM    286  C   SER A  44      11.358  23.032 -32.586  1.00 30.57           C  
ATOM    287  CB  SER A  44      11.954  20.626 -32.271  1.00 30.57           C  
ATOM    288  O   SER A  44      10.163  23.146 -32.303  1.00 30.57           O  
ATOM    289  OG  SER A  44      10.557  20.395 -32.341  1.00 30.57           O  
ATOM    290  N   SER A  45      11.937  24.241 -32.976  1.00 31.78           N  
ATOM    291  CA  SER A  45      11.964  24.897 -34.280  1.00 31.78           C  
ATOM    292  C   SER A  45      12.168  26.401 -34.138  1.00 31.78           C  
ATOM    293  CB  SER A  45      10.671  24.618 -35.047  1.00 31.78           C  
ATOM    294  O   SER A  45      11.471  27.056 -33.360  1.00 31.78           O  
ATOM    295  OG  SER A  45       9.614  25.428 -34.562  1.00 31.78           O  
ATOM    296  N   GLY A  46      13.375  27.024 -34.619  1.00 39.02           N  
ATOM    297  CA  GLY A  46      13.483  28.260 -35.377  1.00 39.02           C  
ATOM    298  C   GLY A  46      14.819  28.957 -35.195  1.00 39.02           C  
ATOM    299  O   GLY A  46      15.338  29.033 -34.079  1.00 39.02           O  
ATOM    300  N   PHE A  47      15.732  29.002 -36.171  1.00 33.49           N  
ATOM    301  CA  PHE A  47      16.433  29.887 -37.094  1.00 33.49           C  
ATOM    302  C   PHE A  47      17.248  30.927 -36.333  1.00 33.49           C  
ATOM    303  CB  PHE A  47      15.441  30.582 -38.032  1.00 33.49           C  
ATOM    304  O   PHE A  47      16.737  31.575 -35.418  1.00 33.49           O  
ATOM    305  CG  PHE A  47      16.045  31.014 -39.341  1.00 33.49           C  
ATOM    306  CD1 PHE A  47      16.475  32.322 -39.527  1.00 33.49           C  
ATOM    307  CD2 PHE A  47      16.182  30.110 -40.387  1.00 33.49           C  
ATOM    308  CE1 PHE A  47      17.034  32.724 -40.737  1.00 33.49           C  
ATOM    309  CE2 PHE A  47      16.740  30.505 -41.600  1.00 33.49           C  
ATOM    310  CZ  PHE A  47      17.164  31.813 -41.773  1.00 33.49           C  
ATOM    311  N   HIS A  48      18.742  30.909 -36.461  1.00 36.94           N  
ATOM    312  CA  HIS A  48      19.629  32.023 -36.778  1.00 36.94           C  
ATOM    313  C   HIS A  48      21.054  31.539 -37.028  1.00 36.94           C  
ATOM    314  CB  HIS A  48      19.617  33.055 -35.649  1.00 36.94           C  
ATOM    315  O   HIS A  48      21.620  30.811 -36.210  1.00 36.94           O  
ATOM    316  CG  HIS A  48      18.265  33.638 -35.384  1.00 36.94           C  
ATOM    317  CD2 HIS A  48      17.539  33.719 -34.244  1.00 36.94           C  
ATOM    318  ND1 HIS A  48      17.503  34.228 -36.370  1.00 36.94           N  
ATOM    319  CE1 HIS A  48      16.364  34.648 -35.845  1.00 36.94           C  
ATOM    320  NE2 HIS A  48      16.361  34.351 -34.557  1.00 36.94           N  
ATOM    321  N   SER A  49      21.662  31.623 -38.268  1.00 33.55           N  
ATOM    322  CA  SER A  49      22.546  32.436 -39.097  1.00 33.55           C  
ATOM    323  C   SER A  49      23.858  32.734 -38.379  1.00 33.55           C  
ATOM    324  CB  SER A  49      21.860  33.747 -39.487  1.00 33.55           C  
ATOM    325  O   SER A  49      23.857  33.163 -37.224  1.00 33.55           O  
ATOM    326  OG  SER A  49      22.680  34.502 -40.363  1.00 33.55           O  
ATOM    327  N   TRP A  50      25.116  32.271 -38.976  1.00 38.28           N  
ATOM    328  CA  TRP A  50      26.276  32.956 -39.536  1.00 38.28           C  
ATOM    329  C   TRP A  50      27.413  31.975 -39.799  1.00 38.28           C  
ATOM    330  CB  TRP A  50      26.750  34.067 -38.595  1.00 38.28           C  
ATOM    331  O   TRP A  50      27.705  31.115 -38.965  1.00 38.28           O  
ATOM    332  CG  TRP A  50      25.672  34.621 -37.713  1.00 38.28           C  
ATOM    333  CD1 TRP A  50      24.340  34.721 -38.004  1.00 38.28           C  
ATOM    334  CD2 TRP A  50      25.836  35.154 -36.396  1.00 38.28           C  
ATOM    335  CE2 TRP A  50      24.560  35.560 -35.947  1.00 38.28           C  
ATOM    336  CE3 TRP A  50      26.940  35.328 -35.550  1.00 38.28           C  
ATOM    337  NE1 TRP A  50      23.665  35.285 -36.946  1.00 38.28           N  
ATOM    338  CH2 TRP A  50      25.454  36.288 -33.880  1.00 38.28           C  
ATOM    339  CZ2 TRP A  50      24.357  36.129 -34.687  1.00 38.28           C  
ATOM    340  CZ3 TRP A  50      26.736  35.895 -34.297  1.00 38.28           C  
ATOM    341  N   THR A  51      27.706  31.753 -41.070  1.00 40.08           N  
ATOM    342  CA  THR A  51      28.715  32.049 -42.081  1.00 40.08           C  
ATOM    343  C   THR A  51      29.951  31.175 -41.884  1.00 40.08           C  
ATOM    344  CB  THR A  51      29.123  33.533 -42.047  1.00 40.08           C  
ATOM    345  O   THR A  51      30.408  30.983 -40.756  1.00 40.08           O  
ATOM    346  CG2 THR A  51      27.978  34.429 -42.510  1.00 40.08           C  
ATOM    347  OG1 THR A  51      29.484  33.893 -40.708  1.00 40.08           O  
ATOM    348  N   ARG A  52      30.336  30.387 -42.929  1.00 39.21           N  
ATOM    349  CA  ARG A  52      31.279  30.406 -44.042  1.00 39.21           C  
ATOM    350  C   ARG A  52      32.372  29.360 -43.852  1.00 39.21           C  
ATOM    351  CB  ARG A  52      31.904  31.795 -44.194  1.00 39.21           C  
ATOM    352  O   ARG A  52      32.994  29.290 -42.789  1.00 39.21           O  
ATOM    353  CG  ARG A  52      31.006  32.801 -44.896  1.00 39.21           C  
ATOM    354  CD  ARG A  52      31.808  33.778 -45.744  1.00 39.21           C  
ATOM    355  NE  ARG A  52      30.960  34.821 -46.313  1.00 39.21           N  
ATOM    356  NH1 ARG A  52      30.774  33.825 -48.389  1.00 39.21           N  
ATOM    357  NH2 ARG A  52      29.724  35.819 -47.971  1.00 39.21           N  
ATOM    358  CZ  ARG A  52      30.488  34.819 -47.557  1.00 39.21           C  
ATOM    359  N   THR A  53      32.364  28.267 -44.753  1.00 37.65           N  
ATOM    360  CA  THR A  53      33.259  27.965 -45.864  1.00 37.65           C  
ATOM    361  C   THR A  53      33.384  26.457 -46.063  1.00 37.65           C  
ATOM    362  CB  THR A  53      34.655  28.573 -45.639  1.00 37.65           C  
ATOM    363  O   THR A  53      33.526  25.708 -45.095  1.00 37.65           O  
ATOM    364  CG2 THR A  53      34.560  30.056 -45.295  1.00 37.65           C  
ATOM    365  OG1 THR A  53      35.301  27.885 -44.561  1.00 37.65           O  
ATOM    366  N   SER A  54      32.860  25.888 -47.228  1.00 36.94           N  
ATOM    367  CA  SER A  54      33.273  25.467 -48.563  1.00 36.94           C  
ATOM    368  C   SER A  54      33.741  24.016 -48.564  1.00 36.94           C  
ATOM    369  CB  SER A  54      34.389  26.372 -49.089  1.00 36.94           C  
ATOM    370  O   SER A  54      34.483  23.596 -47.674  1.00 36.94           O  
ATOM    371  OG  SER A  54      33.874  27.636 -49.470  1.00 36.94           O  
ATOM    372  N   VAL A  55      32.945  23.098 -49.325  1.00 39.27           N  
ATOM    373  CA  VAL A  55      33.263  22.419 -50.577  1.00 39.27           C  
ATOM    374  C   VAL A  55      32.630  21.030 -50.587  1.00 39.27           C  
ATOM    375  CB  VAL A  55      34.789  22.312 -50.792  1.00 39.27           C  
ATOM    376  O   VAL A  55      32.760  20.275 -49.620  1.00 39.27           O  
ATOM    377  CG1 VAL A  55      35.458  23.673 -50.610  1.00 39.27           C  
ATOM    378  CG2 VAL A  55      35.392  21.284 -49.836  1.00 39.27           C  
ATOM    379  N   SER A  56      31.522  20.780 -51.410  1.00 34.98           N  
ATOM    380  CA  SER A  56      31.292  20.124 -52.693  1.00 34.98           C  
ATOM    381  C   SER A  56      30.807  18.691 -52.503  1.00 34.98           C  
ATOM    382  CB  SER A  56      32.568  20.132 -53.536  1.00 34.98           C  
ATOM    383  O   SER A  56      31.350  17.951 -51.680  1.00 34.98           O  
ATOM    384  OG  SER A  56      33.717  20.065 -52.708  1.00 34.98           O  
ATOM    385  N   SER A  57      29.494  18.391 -52.885  1.00 37.60           N  
ATOM    386  CA  SER A  57      28.950  17.712 -54.057  1.00 37.60           C  
ATOM    387  C   SER A  57      28.003  16.587 -53.654  1.00 37.60           C  
ATOM    388  CB  SER A  57      30.079  17.153 -54.924  1.00 37.60           C  
ATOM    389  O   SER A  57      28.383  15.686 -52.904  1.00 37.60           O  
ATOM    390  OG  SER A  57      31.007  16.427 -54.136  1.00 37.60           O  
ATOM    391  N   VAL A  58      26.721  16.779 -53.745  1.00 33.47           N  
ATOM    392  CA  VAL A  58      25.501  15.984 -53.832  1.00 33.47           C  
ATOM    393  C   VAL A  58      25.290  15.516 -55.270  1.00 33.47           C  
ATOM    394  CB  VAL A  58      24.270  16.779 -53.343  1.00 33.47           C  
ATOM    395  O   VAL A  58      25.440  16.297 -56.212  1.00 33.47           O  
ATOM    396  CG1 VAL A  58      24.261  18.184 -53.943  1.00 33.47           C  
ATOM    397  CG2 VAL A  58      22.982  16.036 -53.696  1.00 33.47           C  
ATOM    398  N   SER A  59      25.191  14.141 -55.420  1.00 32.75           N  
ATOM    399  CA  SER A  59      24.397  13.334 -56.341  1.00 32.75           C  
ATOM    400  C   SER A  59      23.145  12.790 -55.661  1.00 32.75           C  
ATOM    401  CB  SER A  59      25.229  12.178 -56.896  1.00 32.75           C  
ATOM    402  O   SER A  59      23.213  12.279 -54.541  1.00 32.75           O  
ATOM    403  OG  SER A  59      24.395  11.196 -57.487  1.00 32.75           O  
ATOM    404  N   ALA A  60      21.856  13.151 -56.162  1.00 36.99           N  
ATOM    405  CA  ALA A  60      20.929  12.489 -57.076  1.00 36.99           C  
ATOM    406  C   ALA A  60      19.485  12.658 -56.612  1.00 36.99           C  
ATOM    407  CB  ALA A  60      21.274  11.007 -57.202  1.00 36.99           C  
ATOM    408  O   ALA A  60      19.167  12.401 -55.448  1.00 36.99           O  
ATOM    409  N   SER A  61      18.667  13.270 -57.473  1.00 35.43           N  
ATOM    410  CA  SER A  61      17.787  12.919 -58.584  1.00 35.43           C  
ATOM    411  C   SER A  61      16.475  13.693 -58.515  1.00 35.43           C  
ATOM    412  CB  SER A  61      17.503  11.417 -58.589  1.00 35.43           C  
ATOM    413  O   SER A  61      15.942  13.926 -57.428  1.00 35.43           O  
ATOM    414  OG  SER A  61      18.617  10.696 -59.087  1.00 35.43           O  
ATOM    415  N   PRO A  62      15.587  13.615 -59.688  1.00 40.25           N  
ATOM    416  CA  PRO A  62      15.234  13.959 -61.068  1.00 40.25           C  
ATOM    417  C   PRO A  62      13.797  14.461 -61.201  1.00 40.25           C  
ATOM    418  CB  PRO A  62      15.423  12.640 -61.820  1.00 40.25           C  
ATOM    419  O   PRO A  62      12.959  14.178 -60.341  1.00 40.25           O  
ATOM    420  CG  PRO A  62      15.008  11.583 -60.848  1.00 40.25           C  
ATOM    421  CD  PRO A  62      14.741  12.233 -59.521  1.00 40.25           C  
ATOM    422  N   SER A  63      13.666  15.527 -62.085  1.00 33.09           N  
ATOM    423  CA  SER A  63      12.614  15.604 -63.093  1.00 33.09           C  
ATOM    424  C   SER A  63      12.374  17.044 -63.532  1.00 33.09           C  
ATOM    425  CB  SER A  63      11.314  15.002 -62.558  1.00 33.09           C  
ATOM    426  O   SER A  63      12.309  17.950 -62.699  1.00 33.09           O  
ATOM    427  OG  SER A  63      10.972  13.826 -63.273  1.00 33.09           O  
ATOM    428  N   ARG A  64      12.694  17.366 -64.801  1.00 37.49           N  
ATOM    429  CA  ARG A  64      11.834  17.785 -65.903  1.00 37.49           C  
ATOM    430  C   ARG A  64      12.375  19.044 -66.571  1.00 37.49           C  
ATOM    431  CB  ARG A  64      10.406  18.025 -65.410  1.00 37.49           C  
ATOM    432  O   ARG A  64      12.742  20.005 -65.892  1.00 37.49           O  
ATOM    433  CG  ARG A  64       9.430  16.921 -65.786  1.00 37.49           C  
ATOM    434  CD  ARG A  64       7.993  17.303 -65.460  1.00 37.49           C  
ATOM    435  NE  ARG A  64       7.608  16.861 -64.123  1.00 37.49           N  
ATOM    436  NH1 ARG A  64       5.496  17.792 -64.197  1.00 37.49           N  
ATOM    437  NH2 ARG A  64       6.186  16.653 -62.332  1.00 37.49           N  
ATOM    438  CZ  ARG A  64       6.431  17.103 -63.554  1.00 37.49           C  
ATOM    439  N   PHE A  65      12.875  18.985 -67.833  1.00 32.37           N  
ATOM    440  CA  PHE A  65      12.365  19.565 -69.070  1.00 32.37           C  
ATOM    441  C   PHE A  65      13.403  20.481 -69.706  1.00 32.37           C  
ATOM    442  CB  PHE A  65      11.070  20.341 -68.808  1.00 32.37           C  
ATOM    443  O   PHE A  65      13.995  21.324 -69.028  1.00 32.37           O  
ATOM    444  CG  PHE A  65      10.043  20.194 -69.897  1.00 32.37           C  
ATOM    445  CD1 PHE A  65       9.981  21.109 -70.942  1.00 32.37           C  
ATOM    446  CD2 PHE A  65       9.139  19.140 -69.877  1.00 32.37           C  
ATOM    447  CE1 PHE A  65       9.031  20.975 -71.951  1.00 32.37           C  
ATOM    448  CE2 PHE A  65       8.187  18.999 -70.883  1.00 32.37           C  
ATOM    449  CZ  PHE A  65       8.134  19.918 -71.919  1.00 32.37           C  
ATOM    450  N   ARG A  66      14.063  20.115 -70.914  1.00 34.88           N  
ATOM    451  CA  ARG A  66      14.030  20.737 -72.233  1.00 34.88           C  
ATOM    452  C   ARG A  66      15.386  20.626 -72.924  1.00 34.88           C  
ATOM    453  CB  ARG A  66      13.615  22.206 -72.126  1.00 34.88           C  
ATOM    454  O   ARG A  66      16.419  20.934 -72.327  1.00 34.88           O  
ATOM    455  CG  ARG A  66      12.413  22.570 -72.982  1.00 34.88           C  
ATOM    456  CD  ARG A  66      12.073  24.050 -72.876  1.00 34.88           C  
ATOM    457  NE  ARG A  66      10.668  24.257 -72.536  1.00 34.88           N  
ATOM    458  NH1 ARG A  66      10.164  25.441 -74.455  1.00 34.88           N  
ATOM    459  NH2 ARG A  66       8.538  25.042 -72.889  1.00 34.88           N  
ATOM    460  CZ  ARG A  66       9.793  24.913 -73.295  1.00 34.88           C  
ATOM    461  N   GLY A  67      15.527  19.768 -74.034  1.00 33.51           N  
ATOM    462  CA  GLY A  67      15.643  20.073 -75.451  1.00 33.51           C  
ATOM    463  C   GLY A  67      16.999  19.718 -76.029  1.00 33.51           C  
ATOM    464  O   GLY A  67      18.034  20.037 -75.440  1.00 33.51           O  
ATOM    465  N   ALA A  68      17.213  18.601 -76.778  1.00 34.42           N  
ATOM    466  CA  ALA A  68      17.706  18.123 -78.068  1.00 34.42           C  
ATOM    467  C   ALA A  68      18.135  19.287 -78.956  1.00 34.42           C  
ATOM    468  CB  ALA A  68      16.637  17.288 -78.769  1.00 34.42           C  
ATOM    469  O   ALA A  68      17.410  20.276 -79.088  1.00 34.42           O  
ATOM    470  N   GLY A  69      19.495  19.357 -79.375  1.00 35.66           N  
ATOM    471  CA  GLY A  69      19.973  19.671 -80.712  1.00 35.66           C  
ATOM    472  C   GLY A  69      21.477  19.536 -80.855  1.00 35.66           C  
ATOM    473  O   GLY A  69      22.232  20.024 -80.012  1.00 35.66           O  
ATOM    474  N   ALA A  70      22.071  18.463 -81.543  1.00 32.43           N  
ATOM    475  CA  ALA A  70      22.765  18.198 -82.801  1.00 32.43           C  
ATOM    476  C   ALA A  70      23.613  19.395 -83.222  1.00 32.43           C  
ATOM    477  CB  ALA A  70      21.763  17.848 -83.898  1.00 32.43           C  
ATOM    478  O   ALA A  70      23.165  20.541 -83.138  1.00 32.43           O  
ATOM    479  N   ALA A  71      24.955  19.198 -83.407  1.00 31.51           N  
ATOM    480  CA  ALA A  71      25.847  19.284 -84.560  1.00 31.51           C  
ATOM    481  C   ALA A  71      26.738  20.520 -84.473  1.00 31.51           C  
ATOM    482  CB  ALA A  71      25.041  19.303 -85.856  1.00 31.51           C  
ATOM    483  O   ALA A  71      26.264  21.614 -84.157  1.00 31.51           O  
ATOM    484  N   SER A  72      28.113  20.291 -84.533  1.00 30.41           N  
ATOM    485  CA  SER A  72      29.052  20.518 -85.626  1.00 30.41           C  
ATOM    486  C   SER A  72      29.872  21.783 -85.397  1.00 30.41           C  
ATOM    487  CB  SER A  72      28.311  20.616 -86.960  1.00 30.41           C  
ATOM    488  O   SER A  72      29.339  22.803 -84.955  1.00 30.41           O  
ATOM    489  OG  SER A  72      29.199  20.973 -88.005  1.00 30.41           O  
ATOM    490  N   SER A  73      31.263  21.656 -85.530  1.00 33.19           N  
ATOM    491  CA  SER A  73      31.920  22.386 -86.610  1.00 33.19           C  
ATOM    492  C   SER A  73      33.360  22.730 -86.248  1.00 33.19           C  
ATOM    493  CB  SER A  73      31.148  23.665 -86.939  1.00 33.19           C  
ATOM    494  O   SER A  73      33.633  23.202 -85.142  1.00 33.19           O  
ATOM    495  OG  SER A  73      29.974  23.368 -87.675  1.00 33.19           O  
ATOM    496  N   THR A  74      34.459  22.065 -86.969  1.00 37.04           N  
ATOM    497  CA  THR A  74      35.532  22.316 -87.925  1.00 37.04           C  
ATOM    498  C   THR A  74      35.865  23.804 -87.987  1.00 37.04           C  
ATOM    499  CB  THR A  74      35.157  21.811 -89.331  1.00 37.04           C  
ATOM    500  O   THR A  74      34.976  24.649 -87.870  1.00 37.04           O  
ATOM    501  CG2 THR A  74      34.568  20.406 -89.272  1.00 37.04           C  
ATOM    502  OG1 THR A  74      34.190  22.698 -89.907  1.00 37.04           O  
ATOM    503  N   ASP A  75      37.226  24.105 -87.849  1.00 30.45           N  
ATOM    504  CA  ASP A  75      37.913  24.886 -88.873  1.00 30.45           C  
ATOM    505  C   ASP A  75      39.061  25.692 -88.269  1.00 30.45           C  
ATOM    506  CB  ASP A  75      36.932  25.821 -89.583  1.00 30.45           C  
ATOM    507  O   ASP A  75      38.895  26.342 -87.235  1.00 30.45           O  
ATOM    508  CG  ASP A  75      36.895  25.610 -91.087  1.00 30.45           C  
ATOM    509  OD1 ASP A  75      37.850  25.027 -91.644  1.00 30.45           O  
ATOM    510  OD2 ASP A  75      35.903  26.033 -91.720  1.00 30.45           O  
ATOM    511  N   SER A  76      40.420  25.321 -88.607  1.00 34.62           N  
ATOM    512  CA  SER A  76      41.173  26.494 -89.040  1.00 34.62           C  
ATOM    513  C   SER A  76      42.562  26.106 -89.536  1.00 34.62           C  
ATOM    514  CB  SER A  76      41.294  27.505 -87.899  1.00 34.62           C  
ATOM    515  O   SER A  76      43.269  25.337 -88.881  1.00 34.62           O  
ATOM    516  OG  SER A  76      40.412  28.596 -88.099  1.00 34.62           O  
ATOM    517  N   LEU A  77      42.839  26.037 -91.027  1.00 42.00           N  
ATOM    518  CA  LEU A  77      43.524  27.055 -91.816  1.00 42.00           C  
ATOM    519  C   LEU A  77      44.558  26.422 -92.740  1.00 42.00           C  
ATOM    520  CB  LEU A  77      44.199  28.079 -90.901  1.00 42.00           C  
ATOM    521  O   LEU A  77      45.461  25.719 -92.280  1.00 42.00           O  
ATOM    522  CG  LEU A  77      44.113  29.542 -91.339  1.00 42.00           C  
ATOM    523  CD1 LEU A  77      44.577  30.461 -90.214  1.00 42.00           C  
ATOM    524  CD2 LEU A  77      44.939  29.772 -92.600  1.00 42.00           C  
ATOM    525  N   ASP A  78      44.313  26.185 -94.031  1.00 30.65           N  
ATOM    526  CA  ASP A  78      44.591  26.758 -95.344  1.00 30.65           C  
ATOM    527  C   ASP A  78      45.770  27.726 -95.283  1.00 30.65           C  
ATOM    528  CB  ASP A  78      43.353  27.471 -95.892  1.00 30.65           C  
ATOM    529  O   ASP A  78      45.849  28.559 -94.378  1.00 30.65           O  
ATOM    530  CG  ASP A  78      42.321  26.514 -96.463  1.00 30.65           C  
ATOM    531  OD1 ASP A  78      42.701  25.570 -97.190  1.00 30.65           O  
ATOM    532  OD2 ASP A  78      41.118  26.706 -96.186  1.00 30.65           O  
ATOM    533  N   THR A  79      46.982  27.445 -95.973  1.00 32.16           N  
ATOM    534  CA  THR A  79      47.462  28.398 -96.968  1.00 32.16           C  
ATOM    535  C   THR A  79      48.974  28.285 -97.141  1.00 32.16           C  
ATOM    536  CB  THR A  79      47.094  29.843 -96.580  1.00 32.16           C  
ATOM    537  O   THR A  79      49.722  28.343 -96.164  1.00 32.16           O  
ATOM    538  CG2 THR A  79      46.917  30.716 -97.817  1.00 32.16           C  
ATOM    539  OG1 THR A  79      45.870  29.834 -95.836  1.00 32.16           O  
ATOM    540  N   LEU A  80      49.514  27.659 -98.314  1.00 42.13           N  
ATOM    541  CA  LEU A  80      50.256  28.352 -99.362  1.00 42.13           C  
ATOM    542  C   LEU A  80      51.085  27.370-100.182  1.00 42.13           C  
ATOM    543  CB  LEU A  80      51.165  29.424 -98.755  1.00 42.13           C  
ATOM    544  O   LEU A  80      51.915  26.642 -99.633  1.00 42.13           O  
ATOM    545  CG  LEU A  80      50.466  30.602 -98.077  1.00 42.13           C  
ATOM    546  CD1 LEU A  80      51.490  31.515 -97.411  1.00 42.13           C  
ATOM    547  CD2 LEU A  80      49.626  31.379 -99.085  1.00 42.13           C  
ATOM    548  N   SER A  81      50.675  26.990-101.419  1.00 33.83           N  
ATOM    549  CA  SER A  81      50.927  27.726-102.654  1.00 33.83           C  
ATOM    550  C   SER A  81      52.348  27.490-103.156  1.00 33.83           C  
ATOM    551  CB  SER A  81      50.694  29.222-102.444  1.00 33.83           C  
ATOM    552  O   SER A  81      53.316  27.728-102.431  1.00 33.83           O  
ATOM    553  OG  SER A  81      50.764  29.920-103.676  1.00 33.83           O  
ATOM    554  N   ASN A  82      52.620  26.605-104.254  1.00 35.19           N  
ATOM    555  CA  ASN A  82      52.969  26.998-105.615  1.00 35.19           C  
ATOM    556  C   ASN A  82      54.412  26.631-105.951  1.00 35.19           C  
ATOM    557  CB  ASN A  82      52.743  28.498-105.816  1.00 35.19           C  
ATOM    558  O   ASN A  82      55.340  27.035-105.249  1.00 35.19           O  
ATOM    559  CG  ASN A  82      51.301  28.832-106.143  1.00 35.19           C  
ATOM    560  ND2 ASN A  82      50.947  30.107-106.031  1.00 35.19           N  
ATOM    561  OD1 ASN A  82      50.511  27.951-106.494  1.00 35.19           O  
ATOM    562  N   GLY A  83      54.681  25.687-106.865  1.00 33.94           N  
ATOM    563  CA  GLY A  83      55.056  25.686-108.270  1.00 33.94           C  
ATOM    564  C   GLY A  83      56.532  25.413-108.493  1.00 33.94           C  
ATOM    565  O   GLY A  83      57.377  25.872-107.722  1.00 33.94           O  
ATOM    566  N   PRO A  84      56.881  24.630-109.630  1.00 47.68           N  
ATOM    567  CA  PRO A  84      57.624  23.756-110.542  1.00 47.68           C  
ATOM    568  C   PRO A  84      58.574  24.528-111.456  1.00 47.68           C  
ATOM    569  CB  PRO A  84      56.520  23.073-111.354  1.00 47.68           C  
ATOM    570  O   PRO A  84      58.422  25.741-111.626  1.00 47.68           O  
ATOM    571  CG  PRO A  84      55.463  24.117-111.515  1.00 47.68           C  
ATOM    572  CD  PRO A  84      55.839  25.309-110.682  1.00 47.68           C  
ATOM    573  N   GLU A  85      59.935  24.261-111.396  1.00 35.04           N  
ATOM    574  CA  GLU A  85      60.777  24.201-112.588  1.00 35.04           C  
ATOM    575  C   GLU A  85      62.147  24.821-112.328  1.00 35.04           C  
ATOM    576  CB  GLU A  85      60.095  24.907-113.764  1.00 35.04           C  
ATOM    577  O   GLU A  85      62.241  25.944-111.829  1.00 35.04           O  
ATOM    578  CG  GLU A  85      59.121  24.024-114.529  1.00 35.04           C  
ATOM    579  CD  GLU A  85      58.502  24.716-115.733  1.00 35.04           C  
ATOM    580  OE1 GLU A  85      57.788  24.050-116.516  1.00 35.04           O  
ATOM    581  OE2 GLU A  85      58.733  25.935-115.894  1.00 35.04           O  
ATOM    582  N   GLY A  86      63.257  24.009-112.043  1.00 37.57           N  
ATOM    583  CA  GLY A  86      64.589  24.394-112.484  1.00 37.57           C  
ATOM    584  C   GLY A  86      65.647  23.355-112.163  1.00 37.57           C  
ATOM    585  O   GLY A  86      65.752  22.900-111.023  1.00 37.57           O  
ATOM    586  N   CYS A  87      65.904  22.333-113.033  1.00 38.92           N  
ATOM    587  CA  CYS A  87      67.097  22.567-113.838  1.00 38.92           C  
ATOM    588  C   CYS A  87      68.163  21.515-113.552  1.00 38.92           C  
ATOM    589  CB  CYS A  87      67.660  23.962-113.570  1.00 38.92           C  
ATOM    590  O   CYS A  87      68.573  21.337-112.404  1.00 38.92           O  
ATOM    591  SG  CYS A  87      69.004  24.431-114.681  1.00 38.92           S  
ATOM    592  N   MET A  88      68.052  20.358-114.122  1.00 41.04           N  
ATOM    593  CA  MET A  88      68.647  19.371-115.018  1.00 41.04           C  
ATOM    594  C   MET A  88      70.148  19.603-115.163  1.00 41.04           C  
ATOM    595  CB  MET A  88      67.976  19.418-116.392  1.00 41.04           C  
ATOM    596  O   MET A  88      70.844  18.810-115.799  1.00 41.04           O  
ATOM    597  CG  MET A  88      66.827  18.435-116.546  1.00 41.04           C  
ATOM    598  SD  MET A  88      66.957  17.435-118.080  1.00 41.04           S  
ATOM    599  CE  MET A  88      65.244  16.856-118.231  1.00 41.04           C  
ATOM    600  N   VAL A  89      70.902  19.998-113.956  1.00 46.75           N  
ATOM    601  CA  VAL A  89      72.348  19.831-113.854  1.00 46.75           C  
ATOM    602  C   VAL A  89      72.730  19.499-112.414  1.00 46.75           C  
ATOM    603  CB  VAL A  89      73.100  21.095-114.327  1.00 46.75           C  
ATOM    604  O   VAL A  89      73.906  19.289-112.109  1.00 46.75           O  
ATOM    605  CG1 VAL A  89      74.601  20.953-114.084  1.00 46.75           C  
ATOM    606  CG2 VAL A  89      72.818  21.361-115.805  1.00 46.75           C  
ATOM    607  N   ALA A  90      71.708  19.054-111.448  1.00 45.38           N  
ATOM    608  CA  ALA A  90      71.729  18.447-110.120  1.00 45.38           C  
ATOM    609  C   ALA A  90      71.107  17.053-110.144  1.00 45.38           C  
ATOM    610  CB  ALA A  90      70.997  19.336-109.117  1.00 45.38           C  
ATOM    611  O   ALA A  90      70.747  16.510-109.097  1.00 45.38           O  
ATOM    612  N   VAL A  91      70.841  16.505-111.206  1.00 47.79           N  
ATOM    613  CA  VAL A  91      70.029  15.324-111.481  1.00 47.79           C  
ATOM    614  C   VAL A  91      70.899  14.071-111.411  1.00 47.79           C  
ATOM    615  CB  VAL A  91      69.339  15.418-112.860  1.00 47.79           C  
ATOM    616  O   VAL A  91      70.458  13.027-110.924  1.00 47.79           O  
ATOM    617  CG1 VAL A  91      68.652  14.099-113.211  1.00 47.79           C  
ATOM    618  CG2 VAL A  91      68.333  16.568-112.876  1.00 47.79           C  
ATOM    619  N   ALA A  92      72.358  14.257-111.201  1.00 49.25           N  
ATOM    620  CA  ALA A  92      73.169  13.068-110.952  1.00 49.25           C  
ATOM    621  C   ALA A  92      73.837  13.137-109.581  1.00 49.25           C  
ATOM    622  CB  ALA A  92      74.221  12.902-112.045  1.00 49.25           C  
ATOM    623  O   ALA A  92      74.000  12.115-108.911  1.00 49.25           O  
ATOM    624  N   THR A  93      73.962  14.375-108.863  1.00 53.19           N  
ATOM    625  CA  THR A  93      74.291  14.577-107.456  1.00 53.19           C  
ATOM    626  C   THR A  93      73.045  14.950-106.658  1.00 53.19           C  
ATOM    627  CB  THR A  93      75.361  15.671-107.284  1.00 53.19           C  
ATOM    628  O   THR A  93      72.949  14.643-105.468  1.00 53.19           O  
ATOM    629  CG2 THR A  93      76.764  15.098-107.450  1.00 53.19           C  
ATOM    630  OG1 THR A  93      75.154  16.692-108.268  1.00 53.19           O  
ATOM    631  N   SER A  94      71.904  15.458-107.143  1.00 48.61           N  
ATOM    632  CA  SER A  94      70.546  15.660-106.649  1.00 48.61           C  
ATOM    633  C   SER A  94      69.724  14.379-106.748  1.00 48.61           C  
ATOM    634  CB  SER A  94      69.854  16.781-107.426  1.00 48.61           C  
ATOM    635  O   SER A  94      68.860  14.123-105.907  1.00 48.61           O  
ATOM    636  OG  SER A  94      70.799  17.732-107.886  1.00 48.61           O  
ATOM    637  N   ARG A  95      70.111  13.378-107.738  1.00 54.81           N  
ATOM    638  CA  ARG A  95      69.542  12.037-107.837  1.00 54.81           C  
ATOM    639  C   ARG A  95      70.146  11.107-106.790  1.00 54.81           C  
ATOM    640  CB  ARG A  95      69.762  11.463-109.238  1.00 54.81           C  
ATOM    641  O   ARG A  95      69.449  10.258-106.231  1.00 54.81           O  
ATOM    642  CG  ARG A  95      68.486  11.322-110.053  1.00 54.81           C  
ATOM    643  CD  ARG A  95      68.747  10.661-111.400  1.00 54.81           C  
ATOM    644  NE  ARG A  95      67.505  10.253-112.049  1.00 54.81           N  
ATOM    645  NH1 ARG A  95      68.539   9.112-113.772  1.00 54.81           N  
ATOM    646  NH2 ARG A  95      66.251   9.211-113.667  1.00 54.81           N  
ATOM    647  CZ  ARG A  95      67.434   9.526-113.161  1.00 54.81           C  
ATOM    648  N   SER A  96      71.497  11.351-106.385  1.00 60.49           N  
ATOM    649  CA  SER A  96      72.161  10.621-105.310  1.00 60.49           C  
ATOM    650  C   SER A  96      71.836  11.227-103.948  1.00 60.49           C  
ATOM    651  CB  SER A  96      73.675  10.611-105.524  1.00 60.49           C  
ATOM    652  O   SER A  96      71.672  10.503-102.964  1.00 60.49           O  
ATOM    653  OG  SER A  96      74.357  10.873-104.310  1.00 60.49           O  
ATOM    654  N   GLU A  97      71.698  12.528-103.709  1.00 67.02           N  
ATOM    655  CA  GLU A  97      71.200  13.226-102.528  1.00 67.02           C  
ATOM    656  C   GLU A  97      69.689  13.062-102.386  1.00 67.02           C  
ATOM    657  CB  GLU A  97      71.564  14.712-102.587  1.00 67.02           C  
ATOM    658  O   GLU A  97      69.179  12.887-101.277  1.00 67.02           O  
ATOM    659  CG  GLU A  97      71.567  15.399-101.229  1.00 67.02           C  
ATOM    660  CD  GLU A  97      72.143  16.805-101.270  1.00 67.02           C  
ATOM    661  OE1 GLU A  97      72.318  17.421-100.194  1.00 67.02           O  
ATOM    662  OE2 GLU A  97      72.421  17.296-102.387  1.00 67.02           O  
ATOM    663  N   LYS A  98      68.925  13.062-103.497  1.00 69.47           N  
ATOM    664  CA  LYS A  98      67.498  12.759-103.536  1.00 69.47           C  
ATOM    665  C   LYS A  98      67.239  11.290-103.215  1.00 69.47           C  
ATOM    666  CB  LYS A  98      66.912  13.107-104.905  1.00 69.47           C  
ATOM    667  O   LYS A  98      66.275  10.962-102.519  1.00 69.47           O  
ATOM    668  CG  LYS A  98      66.410  14.539-105.018  1.00 69.47           C  
ATOM    669  CD  LYS A  98      65.723  14.787-106.355  1.00 69.47           C  
ATOM    670  CE  LYS A  98      65.254  16.230-106.484  1.00 69.47           C  
ATOM    671  NZ  LYS A  98      64.617  16.489-107.810  1.00 69.47           N  
ATOM    672  N   GLU A  99      68.180  10.334-103.610  1.00 70.52           N  
ATOM    673  CA  GLU A  99      68.115   8.913-103.278  1.00 70.52           C  
ATOM    674  C   GLU A  99      68.502   8.668-101.823  1.00 70.52           C  
ATOM    675  CB  GLU A  99      69.021   8.102-104.208  1.00 70.52           C  
ATOM    676  O   GLU A  99      67.914   7.816-101.153  1.00 70.52           O  
ATOM    677  CG  GLU A  99      68.427   7.858-105.587  1.00 70.52           C  
ATOM    678  CD  GLU A  99      69.393   7.181-106.546  1.00 70.52           C  
ATOM    679  OE1 GLU A  99      69.036   6.984-107.730  1.00 70.52           O  
ATOM    680  OE2 GLU A  99      70.516   6.843-106.109  1.00 70.52           O  
ATOM    681  N   GLN A 100      69.537   9.390-101.279  1.00 71.85           N  
ATOM    682  CA  GLN A 100      69.885   9.364 -99.862  1.00 71.85           C  
ATOM    683  C   GLN A 100      68.800  10.024 -99.017  1.00 71.85           C  
ATOM    684  CB  GLN A 100      71.228  10.057 -99.626  1.00 71.85           C  
ATOM    685  O   GLN A 100      68.485   9.551 -97.922  1.00 71.85           O  
ATOM    686  CG  GLN A 100      72.431   9.234-100.067  1.00 71.85           C  
ATOM    687  CD  GLN A 100      73.741   9.986 -99.922  1.00 71.85           C  
ATOM    688  NE2 GLN A 100      74.841   9.337-100.291  1.00 71.85           N  
ATOM    689  OE1 GLN A 100      73.765  11.140 -99.484  1.00 71.85           O  
ATOM    690  N   LEU A 101      68.093  11.057 -99.384  1.00 76.82           N  
ATOM    691  CA  LEU A 101      66.956  11.694 -98.728  1.00 76.82           C  
ATOM    692  C   LEU A 101      65.705  10.831 -98.849  1.00 76.82           C  
ATOM    693  CB  LEU A 101      66.696  13.077 -99.331  1.00 76.82           C  
ATOM    694  O   LEU A 101      64.868  10.814 -97.944  1.00 76.82           O  
ATOM    695  CG  LEU A 101      67.679  14.183 -98.941  1.00 76.82           C  
ATOM    696  CD1 LEU A 101      67.400  15.448 -99.745  1.00 76.82           C  
ATOM    697  CD2 LEU A 101      67.601  14.465 -97.445  1.00 76.82           C  
ATOM    698  N   GLN A 102      65.660  10.068-100.018  1.00 81.23           N  
ATOM    699  CA  GLN A 102      64.577   9.102-100.170  1.00 81.23           C  
ATOM    700  C   GLN A 102      64.762   7.915 -99.229  1.00 81.23           C  
ATOM    701  CB  GLN A 102      64.490   8.616-101.618  1.00 81.23           C  
ATOM    702  O   GLN A 102      63.793   7.415 -98.655  1.00 81.23           O  
ATOM    703  CG  GLN A 102      63.878   9.633-102.572  1.00 81.23           C  
ATOM    704  CD  GLN A 102      63.823   9.134-104.004  1.00 81.23           C  
ATOM    705  NE2 GLN A 102      63.227   9.929-104.886  1.00 81.23           N  
ATOM    706  OE1 GLN A 102      64.313   8.043-104.315  1.00 81.23           O  
ATOM    707  N   ALA A 103      66.005   7.446 -99.078  1.00 81.53           N  
ATOM    708  CA  ALA A 103      66.327   6.378 -98.136  1.00 81.53           C  
ATOM    709  C   ALA A 103      66.125   6.838 -96.695  1.00 81.53           C  
ATOM    710  CB  ALA A 103      67.762   5.899 -98.343  1.00 81.53           C  
ATOM    711  O   ALA A 103      65.627   6.080 -95.859  1.00 81.53           O  
ATOM    712  N   LEU A 104      66.577   8.007 -96.330  1.00 83.02           N  
ATOM    713  CA  LEU A 104      66.343   8.605 -95.019  1.00 83.02           C  
ATOM    714  C   LEU A 104      64.856   8.858 -94.796  1.00 83.02           C  
ATOM    715  CB  LEU A 104      67.122   9.915 -94.880  1.00 83.02           C  
ATOM    716  O   LEU A 104      64.335   8.601 -93.708  1.00 83.02           O  
ATOM    717  CG  LEU A 104      67.527  10.316 -93.461  1.00 83.02           C  
ATOM    718  CD1 LEU A 104      69.044  10.259 -93.307  1.00 83.02           C  
ATOM    719  CD2 LEU A 104      67.002  11.708 -93.127  1.00 83.02           C  
ATOM    720  N   ASN A 105      64.156   9.418 -95.726  1.00 85.59           N  
ATOM    721  CA  ASN A 105      62.710   9.606 -95.670  1.00 85.59           C  
ATOM    722  C   ASN A 105      61.977   8.276 -95.514  1.00 85.59           C  
ATOM    723  CB  ASN A 105      62.215  10.342 -96.917  1.00 85.59           C  
ATOM    724  O   ASN A 105      60.990   8.189 -94.783  1.00 85.59           O  
ATOM    725  CG  ASN A 105      61.522  11.649 -96.588  1.00 85.59           C  
ATOM    726  ND2 ASN A 105      61.301  12.476 -97.603  1.00 85.59           N  
ATOM    727  OD1 ASN A 105      61.190  11.915 -95.430  1.00 85.59           O  
ATOM    728  N   ASP A 106      62.493   7.209 -96.297  1.00 85.66           N  
ATOM    729  CA  ASP A 106      61.937   5.872 -96.112  1.00 85.66           C  
ATOM    730  C   ASP A 106      62.181   5.367 -94.692  1.00 85.66           C  
ATOM    731  CB  ASP A 106      62.537   4.897 -97.127  1.00 85.66           C  
ATOM    732  O   ASP A 106      61.324   4.697 -94.110  1.00 85.66           O  
ATOM    733  CG  ASP A 106      62.048   5.140 -98.544  1.00 85.66           C  
ATOM    734  OD1 ASP A 106      60.968   5.743 -98.722  1.00 85.66           O  
ATOM    735  OD2 ASP A 106      62.748   4.722 -99.492  1.00 85.66           O  
ATOM    736  N   ARG A 107      63.329   5.648 -94.059  1.00 86.60           N  
ATOM    737  CA  ARG A 107      63.638   5.303 -92.675  1.00 86.60           C  
ATOM    738  C   ARG A 107      62.776   6.104 -91.705  1.00 86.60           C  
ATOM    739  CB  ARG A 107      65.120   5.541 -92.379  1.00 86.60           C  
ATOM    740  O   ARG A 107      62.275   5.561 -90.718  1.00 86.60           O  
ATOM    741  CG  ARG A 107      65.670   4.677 -91.255  1.00 86.60           C  
ATOM    742  CD  ARG A 107      67.166   4.887 -91.063  1.00 86.60           C  
ATOM    743  NE  ARG A 107      67.694   4.052 -89.988  1.00 86.60           N  
ATOM    744  NH1 ARG A 107      69.898   4.660 -90.319  1.00 86.60           N  
ATOM    745  NH2 ARG A 107      69.350   3.172 -88.663  1.00 86.60           N  
ATOM    746  CZ  ARG A 107      68.980   3.964 -89.659  1.00 86.60           C  
ATOM    747  N   PHE A 108      62.615   7.489 -91.954  1.00 89.01           N  
ATOM    748  CA  PHE A 108      61.720   8.316 -91.153  1.00 89.01           C  
ATOM    749  C   PHE A 108      60.278   7.844 -91.292  1.00 89.01           C  
ATOM    750  CB  PHE A 108      61.833   9.788 -91.565  1.00 89.01           C  
ATOM    751  O   PHE A 108      59.523   7.842 -90.317  1.00 89.01           O  
ATOM    752  CG  PHE A 108      63.052  10.480 -91.017  1.00 89.01           C  
ATOM    753  CD1 PHE A 108      63.328  10.457 -89.656  1.00 89.01           C  
ATOM    754  CD2 PHE A 108      63.922  11.153 -91.865  1.00 89.01           C  
ATOM    755  CE1 PHE A 108      64.455  11.097 -89.146  1.00 89.01           C  
ATOM    756  CE2 PHE A 108      65.051  11.794 -91.363  1.00 89.01           C  
ATOM    757  CZ  PHE A 108      65.315  11.766 -90.003  1.00 89.01           C  
ATOM    758  N   ALA A 109      59.933   7.490 -92.549  1.00 88.60           N  
ATOM    759  CA  ALA A 109      58.594   6.952 -92.772  1.00 88.60           C  
ATOM    760  C   ALA A 109      58.365   5.690 -91.946  1.00 88.60           C  
ATOM    761  CB  ALA A 109      58.378   6.659 -94.255  1.00 88.60           C  
ATOM    762  O   ALA A 109      57.279   5.487 -91.399  1.00 88.60           O  
ATOM    763  N   GLY A 110      59.422   4.859 -91.859  1.00 89.58           N  
ATOM    764  CA  GLY A 110      59.332   3.682 -91.010  1.00 89.58           C  
ATOM    765  C   GLY A 110      59.213   4.017 -89.536  1.00 89.58           C  
ATOM    766  O   GLY A 110      58.436   3.391 -88.812  1.00 89.58           O  
ATOM    767  N   TYR A 111      60.061   4.983 -89.020  1.00 92.24           N  
ATOM    768  CA  TYR A 111      59.994   5.433 -87.634  1.00 92.24           C  
ATOM    769  C   TYR A 111      58.656   6.101 -87.342  1.00 92.24           C  
ATOM    770  CB  TYR A 111      61.139   6.402 -87.327  1.00 92.24           C  
ATOM    771  O   TYR A 111      58.080   5.907 -86.269  1.00 92.24           O  
ATOM    772  CG  TYR A 111      62.470   5.722 -87.117  1.00 92.24           C  
ATOM    773  CD1 TYR A 111      62.641   4.780 -86.105  1.00 92.24           C  
ATOM    774  CD2 TYR A 111      63.559   6.020 -87.929  1.00 92.24           C  
ATOM    775  CE1 TYR A 111      63.867   4.152 -85.907  1.00 92.24           C  
ATOM    776  CE2 TYR A 111      64.789   5.399 -87.740  1.00 92.24           C  
ATOM    777  OH  TYR A 111      66.148   3.848 -86.536  1.00 92.24           O  
ATOM    778  CZ  TYR A 111      64.933   4.467 -86.728  1.00 92.24           C  
ATOM    779  N   ILE A 112      58.145   6.872 -88.303  1.00 89.58           N  
ATOM    780  CA  ILE A 112      56.855   7.534 -88.150  1.00 89.58           C  
ATOM    781  C   ILE A 112      55.745   6.488 -88.063  1.00 89.58           C  
ATOM    782  CB  ILE A 112      56.579   8.512 -89.313  1.00 89.58           C  
ATOM    783  O   ILE A 112      54.823   6.618 -87.255  1.00 89.58           O  
ATOM    784  CG1 ILE A 112      57.571   9.681 -89.274  1.00 89.58           C  
ATOM    785  CG2 ILE A 112      55.135   9.018 -89.264  1.00 89.58           C  
ATOM    786  CD1 ILE A 112      57.460  10.627 -90.462  1.00 89.58           C  
ATOM    787  N   ASP A 113      55.862   5.456 -88.973  1.00 91.92           N  
ATOM    788  CA  ASP A 113      54.881   4.376 -88.926  1.00 91.92           C  
ATOM    789  C   ASP A 113      54.948   3.631 -87.595  1.00 91.92           C  
ATOM    790  CB  ASP A 113      55.100   3.402 -90.086  1.00 91.92           C  
ATOM    791  O   ASP A 113      53.916   3.254 -87.036  1.00 91.92           O  
ATOM    792  CG  ASP A 113      54.672   3.971 -91.427  1.00 91.92           C  
ATOM    793  OD1 ASP A 113      53.885   4.942 -91.455  1.00 91.92           O  
ATOM    794  OD2 ASP A 113      55.123   3.442 -92.466  1.00 91.92           O  
ATOM    795  N   LYS A 114      56.208   3.425 -87.103  1.00 91.61           N  
ATOM    796  CA  LYS A 114      56.398   2.784 -85.805  1.00 91.61           C  
ATOM    797  C   LYS A 114      55.835   3.646 -84.679  1.00 91.61           C  
ATOM    798  CB  LYS A 114      57.881   2.502 -85.558  1.00 91.61           C  
ATOM    799  O   LYS A 114      55.181   3.135 -83.767  1.00 91.61           O  
ATOM    800  CG  LYS A 114      58.154   1.682 -84.305  1.00 91.61           C  
ATOM    801  CD  LYS A 114      57.669   0.246 -84.460  1.00 91.61           C  
ATOM    802  CE  LYS A 114      57.801  -0.533 -83.159  1.00 91.61           C  
ATOM    803  NZ  LYS A 114      57.441  -1.972 -83.335  1.00 91.61           N  
ATOM    804  N   VAL A 115      56.132   4.902 -84.663  1.00 93.48           N  
ATOM    805  CA  VAL A 115      55.601   5.826 -83.665  1.00 93.48           C  
ATOM    806  C   VAL A 115      54.078   5.877 -83.765  1.00 93.48           C  
ATOM    807  CB  VAL A 115      56.194   7.243 -83.831  1.00 93.48           C  
ATOM    808  O   VAL A 115      53.383   5.896 -82.747  1.00 93.48           O  
ATOM    809  CG1 VAL A 115      55.489   8.235 -82.908  1.00 93.48           C  
ATOM    810  CG2 VAL A 115      57.697   7.228 -83.557  1.00 93.48           C  
ATOM    811  N   ARG A 116      53.586   5.887 -85.025  1.00 92.25           N  
ATOM    812  CA  ARG A 116      52.139   5.877 -85.210  1.00 92.25           C  
ATOM    813  C   ARG A 116      51.522   4.604 -84.641  1.00 92.25           C  
ATOM    814  CB  ARG A 116      51.785   6.013 -86.693  1.00 92.25           C  
ATOM    815  O   ARG A 116      50.460   4.648 -84.016  1.00 92.25           O  
ATOM    816  CG  ARG A 116      51.913   7.430 -87.229  1.00 92.25           C  
ATOM    817  CD  ARG A 116      51.364   7.549 -88.644  1.00 92.25           C  
ATOM    818  NE  ARG A 116      51.374   8.932 -89.112  1.00 92.25           N  
ATOM    819  NH1 ARG A 116      51.393   8.390 -91.357  1.00 92.25           N  
ATOM    820  NH2 ARG A 116      51.396  10.587 -90.703  1.00 92.25           N  
ATOM    821  CZ  ARG A 116      51.388   9.300 -90.390  1.00 92.25           C  
ATOM    822  N   GLN A 117      52.217   3.474 -84.957  1.00 93.45           N  
ATOM    823  CA  GLN A 117      51.759   2.200 -84.411  1.00 93.45           C  
ATOM    824  C   GLN A 117      51.813   2.205 -82.886  1.00 93.45           C  
ATOM    825  CB  GLN A 117      52.598   1.047 -84.963  1.00 93.45           C  
ATOM    826  O   GLN A 117      50.901   1.702 -82.226  1.00 93.45           O  
ATOM    827  CG  GLN A 117      52.302   0.712 -86.418  1.00 93.45           C  
ATOM    828  CD  GLN A 117      53.253  -0.324 -86.987  1.00 93.45           C  
ATOM    829  NE2 GLN A 117      53.246  -0.473 -88.308  1.00 93.45           N  
ATOM    830  OE1 GLN A 117      53.987  -0.985 -86.246  1.00 93.45           O  
ATOM    831  N   LEU A 118      52.883   2.729 -82.316  1.00 93.59           N  
ATOM    832  CA  LEU A 118      53.010   2.819 -80.865  1.00 93.59           C  
ATOM    833  C   LEU A 118      51.974   3.776 -80.287  1.00 93.59           C  
ATOM    834  CB  LEU A 118      54.419   3.278 -80.478  1.00 93.59           C  
ATOM    835  O   LEU A 118      51.413   3.520 -79.219  1.00 93.59           O  
ATOM    836  CG  LEU A 118      55.533   2.239 -80.616  1.00 93.59           C  
ATOM    837  CD1 LEU A 118      56.893   2.887 -80.384  1.00 93.59           C  
ATOM    838  CD2 LEU A 118      55.311   1.085 -79.645  1.00 93.59           C  
ATOM    839  N   GLU A 119      51.805   4.843 -80.973  1.00 93.16           N  
ATOM    840  CA  GLU A 119      50.776   5.789 -80.550  1.00 93.16           C  
ATOM    841  C   GLU A 119      49.392   5.148 -80.581  1.00 93.16           C  
ATOM    842  CB  GLU A 119      50.798   7.038 -81.435  1.00 93.16           C  
ATOM    843  O   GLU A 119      48.572   5.385 -79.691  1.00 93.16           O  
ATOM    844  CG  GLU A 119      51.952   7.983 -81.136  1.00 93.16           C  
ATOM    845  CD  GLU A 119      51.977   9.205 -82.041  1.00 93.16           C  
ATOM    846  OE1 GLU A 119      52.769  10.139 -81.778  1.00 93.16           O  
ATOM    847  OE2 GLU A 119      51.198   9.229 -83.019  1.00 93.16           O  
ATOM    848  N   ALA A 120      49.194   4.393 -81.688  1.00 93.16           N  
ATOM    849  CA  ALA A 120      47.926   3.674 -81.789  1.00 93.16           C  
ATOM    850  C   ALA A 120      47.781   2.657 -80.661  1.00 93.16           C  
ATOM    851  CB  ALA A 120      47.815   2.981 -83.145  1.00 93.16           C  
ATOM    852  O   ALA A 120      46.706   2.526 -80.070  1.00 93.16           O  
ATOM    853  N   HIS A 121      48.859   1.902 -80.407  1.00 92.15           N  
ATOM    854  CA  HIS A 121      48.858   0.938 -79.312  1.00 92.15           C  
ATOM    855  C   HIS A 121      48.696   1.635 -77.965  1.00 92.15           C  
ATOM    856  CB  HIS A 121      50.144   0.111 -79.324  1.00 92.15           C  
ATOM    857  O   HIS A 121      47.956   1.161 -77.101  1.00 92.15           O  
ATOM    858  CG  HIS A 121      50.104  -1.074 -78.413  1.00 92.15           C  
ATOM    859  CD2 HIS A 121      49.233  -2.108 -78.336  1.00 92.15           C  
ATOM    860  ND1 HIS A 121      51.045  -1.288 -77.429  1.00 92.15           N  
ATOM    861  CE1 HIS A 121      50.754  -2.406 -76.785  1.00 92.15           C  
ATOM    862  NE2 HIS A 121      49.659  -2.923 -77.316  1.00 92.15           N  
ATOM    863  N   ASN A 122      49.396   2.728 -77.723  1.00 92.05           N  
ATOM    864  CA  ASN A 122      49.263   3.505 -76.495  1.00 92.05           C  
ATOM    865  C   ASN A 122      47.843   4.035 -76.319  1.00 92.05           C  
ATOM    866  CB  ASN A 122      50.267   4.659 -76.479  1.00 92.05           C  
ATOM    867  O   ASN A 122      47.313   4.046 -75.206  1.00 92.05           O  
ATOM    868  CG  ASN A 122      51.474   4.370 -75.609  1.00 92.05           C  
ATOM    869  ND2 ASN A 122      52.605   4.982 -75.941  1.00 92.05           N  
ATOM    870  OD1 ASN A 122      51.392   3.602 -74.646  1.00 92.05           O  
ATOM    871  N   ARG A 123      47.323   4.549 -77.462  1.00 93.62           N  
ATOM    872  CA  ARG A 123      45.940   5.012 -77.415  1.00 93.62           C  
ATOM    873  C   ARG A 123      44.996   3.877 -77.032  1.00 93.62           C  
ATOM    874  CB  ARG A 123      45.525   5.607 -78.762  1.00 93.62           C  
ATOM    875  O   ARG A 123      44.050   4.081 -76.268  1.00 93.62           O  
ATOM    876  CG  ARG A 123      46.068   7.005 -79.012  1.00 93.62           C  
ATOM    877  CD  ARG A 123      45.513   7.605 -80.296  1.00 93.62           C  
ATOM    878  NE  ARG A 123      46.363   8.680 -80.800  1.00 93.62           N  
ATOM    879  NH1 ARG A 123      46.838   7.641 -82.808  1.00 93.62           N  
ATOM    880  NH2 ARG A 123      47.723   9.703 -82.342  1.00 93.62           N  
ATOM    881  CZ  ARG A 123      46.973   8.672 -81.982  1.00 93.62           C  
ATOM    882  N   SER A 124      45.257   2.751 -77.618  1.00 93.39           N  
ATOM    883  CA  SER A 124      44.454   1.581 -77.274  1.00 93.39           C  
ATOM    884  C   SER A 124      44.641   1.192 -75.812  1.00 93.39           C  
ATOM    885  CB  SER A 124      44.814   0.400 -78.175  1.00 93.39           C  
ATOM    886  O   SER A 124      43.671   0.885 -75.116  1.00 93.39           O  
ATOM    887  OG  SER A 124      44.140  -0.775 -77.758  1.00 93.39           O  
ATOM    888  N   LEU A 125      45.866   1.169 -75.280  1.00 92.90           N  
ATOM    889  CA  LEU A 125      46.149   0.835 -73.889  1.00 92.90           C  
ATOM    890  C   LEU A 125      45.545   1.871 -72.947  1.00 92.90           C  
ATOM    891  CB  LEU A 125      47.659   0.736 -73.657  1.00 92.90           C  
ATOM    892  O   LEU A 125      45.041   1.525 -71.876  1.00 92.90           O  
ATOM    893  CG  LEU A 125      48.347  -0.520 -74.195  1.00 92.90           C  
ATOM    894  CD1 LEU A 125      49.859  -0.405 -74.036  1.00 92.90           C  
ATOM    895  CD2 LEU A 125      47.822  -1.763 -73.484  1.00 92.90           C  
ATOM    896  N   GLU A 126      45.703   3.122 -73.311  1.00 93.41           N  
ATOM    897  CA  GLU A 126      45.076   4.189 -72.537  1.00 93.41           C  
ATOM    898  C   GLU A 126      43.562   4.012 -72.478  1.00 93.41           C  
ATOM    899  CB  GLU A 126      45.423   5.558 -73.129  1.00 93.41           C  
ATOM    900  O   GLU A 126      42.940   4.275 -71.446  1.00 93.41           O  
ATOM    901  CG  GLU A 126      46.860   5.990 -72.876  1.00 93.41           C  
ATOM    902  CD  GLU A 126      47.232   7.280 -73.590  1.00 93.41           C  
ATOM    903  OE1 GLU A 126      48.380   7.754 -73.428  1.00 93.41           O  
ATOM    904  OE2 GLU A 126      46.369   7.822 -74.316  1.00 93.41           O  
ATOM    905  N   GLY A 127      42.995   3.544 -73.639  1.00 92.38           N  
ATOM    906  CA  GLY A 127      41.574   3.238 -73.648  1.00 92.38           C  
ATOM    907  C   GLY A 127      41.212   2.062 -72.760  1.00 92.38           C  
ATOM    908  O   GLY A 127      40.207   2.101 -72.047  1.00 92.38           O  
ATOM    909  N   GLU A 128      42.017   1.021 -72.814  1.00 92.04           N  
ATOM    910  CA  GLU A 128      41.796  -0.144 -71.963  1.00 92.04           C  
ATOM    911  C   GLU A 128      41.966   0.209 -70.488  1.00 92.04           C  
ATOM    912  CB  GLU A 128      42.750  -1.279 -72.345  1.00 92.04           C  
ATOM    913  O   GLU A 128      41.209  -0.266 -69.639  1.00 92.04           O  
ATOM    914  CG  GLU A 128      42.398  -1.962 -73.659  1.00 92.04           C  
ATOM    915  CD  GLU A 128      43.349  -3.091 -74.022  1.00 92.04           C  
ATOM    916  OE1 GLU A 128      43.215  -3.667 -75.125  1.00 92.04           O  
ATOM    917  OE2 GLU A 128      44.235  -3.403 -73.195  1.00 92.04           O  
ATOM    918  N   ALA A 129      42.976   1.013 -70.125  1.00 89.57           N  
ATOM    919  CA  ALA A 129      43.189   1.476 -68.756  1.00 89.57           C  
ATOM    920  C   ALA A 129      42.008   2.311 -68.270  1.00 89.57           C  
ATOM    921  CB  ALA A 129      44.482   2.283 -68.661  1.00 89.57           C  
ATOM    922  O   ALA A 129      41.567   2.168 -67.127  1.00 89.57           O  
ATOM    923  N   ALA A 130      41.541   3.244 -69.133  1.00 90.26           N  
ATOM    924  CA  ALA A 130      40.387   4.065 -68.775  1.00 90.26           C  
ATOM    925  C   ALA A 130      39.148   3.202 -68.551  1.00 90.26           C  
ATOM    926  CB  ALA A 130      40.117   5.106 -69.858  1.00 90.26           C  
ATOM    927  O   ALA A 130      38.370   3.450 -67.627  1.00 90.26           O  
ATOM    928  N   ALA A 131      38.941   2.150 -69.410  1.00 88.45           N  
ATOM    929  CA  ALA A 131      37.812   1.234 -69.270  1.00 88.45           C  
ATOM    930  C   ALA A 131      37.900   0.451 -67.963  1.00 88.45           C  
ATOM    931  CB  ALA A 131      37.754   0.275 -70.457  1.00 88.45           C  
ATOM    932  O   ALA A 131      36.892   0.258 -67.279  1.00 88.45           O  
ATOM    933  N   LEU A 132      39.089  -0.010 -67.568  1.00 88.14           N  
ATOM    934  CA  LEU A 132      39.279  -0.742 -66.321  1.00 88.14           C  
ATOM    935  C   LEU A 132      39.053   0.166 -65.117  1.00 88.14           C  
ATOM    936  CB  LEU A 132      40.684  -1.346 -66.263  1.00 88.14           C  
ATOM    937  O   LEU A 132      38.496  -0.264 -64.105  1.00 88.14           O  
ATOM    938  CG  LEU A 132      40.934  -2.570 -67.146  1.00 88.14           C  
ATOM    939  CD1 LEU A 132      42.407  -2.962 -67.104  1.00 88.14           C  
ATOM    940  CD2 LEU A 132      40.052  -3.734 -66.709  1.00 88.14           C  
ATOM    941  N   ARG A 133      39.535   1.390 -65.169  1.00 86.71           N  
ATOM    942  CA  ARG A 133      39.301   2.355 -64.100  1.00 86.71           C  
ATOM    943  C   ARG A 133      37.811   2.626 -63.923  1.00 86.71           C  
ATOM    944  CB  ARG A 133      40.041   3.664 -64.385  1.00 86.71           C  
ATOM    945  O   ARG A 133      37.330   2.770 -62.797  1.00 86.71           O  
ATOM    946  CG  ARG A 133      41.530   3.607 -64.085  1.00 86.71           C  
ATOM    947  CD  ARG A 133      42.179   4.981 -64.188  1.00 86.71           C  
ATOM    948  NE  ARG A 133      43.599   4.932 -63.852  1.00 86.71           N  
ATOM    949  NH1 ARG A 133      44.317   4.650 -66.030  1.00 86.71           N  
ATOM    950  NH2 ARG A 133      45.840   4.747 -64.320  1.00 86.71           N  
ATOM    951  CZ  ARG A 133      44.582   4.777 -64.735  1.00 86.71           C  
ATOM    952  N   GLN A 134      37.071   2.786 -65.019  1.00 85.44           N  
ATOM    953  CA  GLN A 134      35.625   2.975 -64.969  1.00 85.44           C  
ATOM    954  C   GLN A 134      34.932   1.758 -64.363  1.00 85.44           C  
ATOM    955  CB  GLN A 134      35.071   3.252 -66.368  1.00 85.44           C  
ATOM    956  O   GLN A 134      33.973   1.900 -63.601  1.00 85.44           O  
ATOM    957  CG  GLN A 134      33.610   3.678 -66.377  1.00 85.44           C  
ATOM    958  CD  GLN A 134      33.132   4.109 -67.751  1.00 85.44           C  
ATOM    959  NE2 GLN A 134      31.884   4.556 -67.832  1.00 85.44           N  
ATOM    960  OE1 GLN A 134      33.880   4.041 -68.732  1.00 85.44           O  
ATOM    961  N   GLN A 135      35.438   0.500 -64.797  1.00 82.03           N  
ATOM    962  CA  GLN A 135      34.885  -0.721 -64.219  1.00 82.03           C  
ATOM    963  C   GLN A 135      35.168  -0.797 -62.721  1.00 82.03           C  
ATOM    964  CB  GLN A 135      35.452  -1.954 -64.924  1.00 82.03           C  
ATOM    965  O   GLN A 135      34.307  -1.210 -61.942  1.00 82.03           O  
ATOM    966  CG  GLN A 135      34.786  -3.259 -64.511  1.00 82.03           C  
ATOM    967  CD  GLN A 135      35.350  -4.463 -65.242  1.00 82.03           C  
ATOM    968  NE2 GLN A 135      34.756  -5.629 -65.012  1.00 82.03           N  
ATOM    969  OE1 GLN A 135      36.312  -4.346 -66.008  1.00 82.03           O  
ATOM    970  N   GLN A 136      36.403  -0.408 -62.260  1.00 80.47           N  
ATOM    971  CA  GLN A 136      36.780  -0.413 -60.851  1.00 80.47           C  
ATOM    972  C   GLN A 136      36.010   0.650 -60.071  1.00 80.47           C  
ATOM    973  CB  GLN A 136      38.285  -0.189 -60.697  1.00 80.47           C  
ATOM    974  O   GLN A 136      35.673   0.447 -58.903  1.00 80.47           O  
ATOM    975  CG  GLN A 136      39.130  -1.390 -61.102  1.00 80.47           C  
ATOM    976  CD  GLN A 136      40.612  -1.175 -60.858  1.00 80.47           C  
ATOM    977  NE2 GLN A 136      41.414  -2.194 -61.144  1.00 80.47           N  
ATOM    978  OE1 GLN A 136      41.032  -0.100 -60.417  1.00 80.47           O  
ATOM    979  N   ALA A 137      35.774   1.830 -60.688  1.00 77.76           N  
ATOM    980  CA  ALA A 137      34.952   2.871 -60.077  1.00 77.76           C  
ATOM    981  C   ALA A 137      33.528   2.377 -59.841  1.00 77.76           C  
ATOM    982  CB  ALA A 137      34.940   4.122 -60.952  1.00 77.76           C  
ATOM    983  O   ALA A 137      32.902   2.725 -58.837  1.00 77.76           O  
ATOM    984  N   GLY A 138      32.953   1.523 -60.798  1.00 77.18           N  
ATOM    985  CA  GLY A 138      31.635   0.927 -60.644  1.00 77.18           C  
ATOM    986  C   GLY A 138      31.581  -0.128 -59.556  1.00 77.18           C  
ATOM    987  O   GLY A 138      30.611  -0.196 -58.797  1.00 77.18           O  
ATOM    988  N   ARG A 139      32.734  -1.024 -59.471  1.00 77.97           N  
ATOM    989  CA  ARG A 139      32.821  -2.038 -58.425  1.00 77.97           C  
ATOM    990  C   ARG A 139      32.985  -1.394 -57.052  1.00 77.97           C  
ATOM    991  CB  ARG A 139      33.984  -2.994 -58.697  1.00 77.97           C  
ATOM    992  O   ARG A 139      32.398  -1.855 -56.070  1.00 77.97           O  
ATOM    993  CG  ARG A 139      33.743  -3.940 -59.862  1.00 77.97           C  
ATOM    994  CD  ARG A 139      34.900  -4.912 -60.048  1.00 77.97           C  
ATOM    995  NE  ARG A 139      34.678  -5.805 -61.182  1.00 77.97           N  
ATOM    996  NH1 ARG A 139      36.823  -6.661 -61.193  1.00 77.97           N  
ATOM    997  NH2 ARG A 139      35.286  -7.386 -62.733  1.00 77.97           N  
ATOM    998  CZ  ARG A 139      35.596  -6.615 -61.700  1.00 77.97           C  
ATOM    999  N   SER A 140      33.803  -0.347 -56.905  1.00 77.77           N  
ATOM   1000  CA  SER A 140      33.974   0.412 -55.671  1.00 77.77           C  
ATOM   1001  C   SER A 140      32.704   1.175 -55.309  1.00 77.77           C  
ATOM   1002  CB  SER A 140      35.145   1.388 -55.799  1.00 77.77           C  
ATOM   1003  O   SER A 140      32.372   1.314 -54.130  1.00 77.77           O  
ATOM   1004  OG  SER A 140      34.995   2.205 -56.948  1.00 77.77           O  
ATOM   1005  N   ALA A 141      31.932   1.702 -56.305  1.00 81.65           N  
ATOM   1006  CA  ALA A 141      30.647   2.367 -56.108  1.00 81.65           C  
ATOM   1007  C   ALA A 141      29.610   1.401 -55.542  1.00 81.65           C  
ATOM   1008  CB  ALA A 141      30.151   2.965 -57.422  1.00 81.65           C  
ATOM   1009  O   ALA A 141      28.793   1.781 -54.701  1.00 81.65           O  
ATOM   1010  N   MET A 142      29.674   0.144 -55.993  1.00 80.18           N  
ATOM   1011  CA  MET A 142      28.786  -0.895 -55.479  1.00 80.18           C  
ATOM   1012  C   MET A 142      29.070  -1.175 -54.007  1.00 80.18           C  
ATOM   1013  CB  MET A 142      28.934  -2.181 -56.294  1.00 80.18           C  
ATOM   1014  O   MET A 142      28.146  -1.415 -53.227  1.00 80.18           O  
ATOM   1015  CG  MET A 142      28.269  -2.122 -57.659  1.00 80.18           C  
ATOM   1016  SD  MET A 142      26.484  -1.708 -57.554  1.00 80.18           S  
ATOM   1017  CE  MET A 142      25.787  -3.361 -57.284  1.00 80.18           C  
ATOM   1018  N   GLY A 143      30.384  -1.269 -53.615  1.00 88.18           N  
ATOM   1019  CA  GLY A 143      30.763  -1.407 -52.218  1.00 88.18           C  
ATOM   1020  C   GLY A 143      30.235  -0.287 -51.342  1.00 88.18           C  
ATOM   1021  O   GLY A 143      29.750  -0.532 -50.236  1.00 88.18           O  
ATOM   1022  N   GLU A 144      30.323   0.990 -51.837  1.00 89.30           N  
ATOM   1023  CA  GLU A 144      29.827   2.155 -51.111  1.00 89.30           C  
ATOM   1024  C   GLU A 144      28.316   2.079 -50.909  1.00 89.30           C  
ATOM   1025  CB  GLU A 144      30.195   3.445 -51.849  1.00 89.30           C  
ATOM   1026  O   GLU A 144      27.806   2.455 -49.853  1.00 89.30           O  
ATOM   1027  CG  GLU A 144      31.681   3.770 -51.816  1.00 89.30           C  
ATOM   1028  CD  GLU A 144      32.049   4.980 -52.660  1.00 89.30           C  
ATOM   1029  OE1 GLU A 144      33.254   5.306 -52.760  1.00 89.30           O  
ATOM   1030  OE2 GLU A 144      31.126   5.606 -53.226  1.00 89.30           O  
ATOM   1031  N   LEU A 145      27.523   1.535 -51.901  1.00 88.85           N  
ATOM   1032  CA  LEU A 145      26.076   1.380 -51.803  1.00 88.85           C  
ATOM   1033  C   LEU A 145      25.710   0.354 -50.736  1.00 88.85           C  
ATOM   1034  CB  LEU A 145      25.489   0.961 -53.153  1.00 88.85           C  
ATOM   1035  O   LEU A 145      24.769   0.561 -49.966  1.00 88.85           O  
ATOM   1036  CG  LEU A 145      25.519   2.014 -54.262  1.00 88.85           C  
ATOM   1037  CD1 LEU A 145      25.090   1.398 -55.590  1.00 88.85           C  
ATOM   1038  CD2 LEU A 145      24.627   3.196 -53.901  1.00 88.85           C  
ATOM   1039  N   TYR A 146      26.445  -0.792 -50.712  1.00 91.93           N  
ATOM   1040  CA  TYR A 146      26.208  -1.822 -49.707  1.00 91.93           C  
ATOM   1041  C   TYR A 146      26.562  -1.316 -48.314  1.00 91.93           C  
ATOM   1042  CB  TYR A 146      27.020  -3.082 -50.026  1.00 91.93           C  
ATOM   1043  O   TYR A 146      25.873  -1.627 -47.339  1.00 91.93           O  
ATOM   1044  CG  TYR A 146      26.453  -3.896 -51.163  1.00 91.93           C  
ATOM   1045  CD1 TYR A 146      25.195  -4.487 -51.065  1.00 91.93           C  
ATOM   1046  CD2 TYR A 146      27.175  -4.079 -52.338  1.00 91.93           C  
ATOM   1047  CE1 TYR A 146      24.670  -5.240 -52.109  1.00 91.93           C  
ATOM   1048  CE2 TYR A 146      26.660  -4.830 -53.389  1.00 91.93           C  
ATOM   1049  OH  TYR A 146      24.893  -6.150 -54.304  1.00 91.93           O  
ATOM   1050  CZ  TYR A 146      25.408  -5.405 -53.266  1.00 91.93           C  
ATOM   1051  N   GLU A 147      27.643  -0.599 -48.269  1.00 92.36           N  
ATOM   1052  CA  GLU A 147      28.040   0.002 -46.999  1.00 92.36           C  
ATOM   1053  C   GLU A 147      26.981   0.977 -46.494  1.00 92.36           C  
ATOM   1054  CB  GLU A 147      29.387   0.715 -47.140  1.00 92.36           C  
ATOM   1055  O   GLU A 147      26.694   1.025 -45.296  1.00 92.36           O  
ATOM   1056  CG  GLU A 147      30.579  -0.228 -47.206  1.00 92.36           C  
ATOM   1057  CD  GLU A 147      31.903   0.490 -47.410  1.00 92.36           C  
ATOM   1058  OE1 GLU A 147      32.956  -0.184 -47.480  1.00 92.36           O  
ATOM   1059  OE2 GLU A 147      31.888   1.738 -47.500  1.00 92.36           O  
ATOM   1060  N   ARG A 148      26.493   1.817 -47.373  1.00 93.42           N  
ATOM   1061  CA  ARG A 148      25.406   2.731 -47.037  1.00 93.42           C  
ATOM   1062  C   ARG A 148      24.176   1.966 -46.557  1.00 93.42           C  
ATOM   1063  CB  ARG A 148      25.043   3.603 -48.241  1.00 93.42           C  
ATOM   1064  O   ARG A 148      23.533   2.363 -45.583  1.00 93.42           O  
ATOM   1065  CG  ARG A 148      26.081   4.665 -48.567  1.00 93.42           C  
ATOM   1066  CD  ARG A 148      25.669   5.507 -49.766  1.00 93.42           C  
ATOM   1067  NE  ARG A 148      26.777   6.319 -50.261  1.00 93.42           N  
ATOM   1068  NH1 ARG A 148      26.737   5.441 -52.397  1.00 93.42           N  
ATOM   1069  NH2 ARG A 148      28.270   7.052 -51.844  1.00 93.42           N  
ATOM   1070  CZ  ARG A 148      27.259   6.269 -51.500  1.00 93.42           C  
ATOM   1071  N   GLU A 149      23.743   0.937 -47.269  1.00 94.51           N  
ATOM   1072  CA  GLU A 149      22.609   0.102 -46.886  1.00 94.51           C  
ATOM   1073  C   GLU A 149      22.835  -0.544 -45.522  1.00 94.51           C  
ATOM   1074  CB  GLU A 149      22.352  -0.975 -47.943  1.00 94.51           C  
ATOM   1075  O   GLU A 149      21.910  -0.640 -44.714  1.00 94.51           O  
ATOM   1076  CG  GLU A 149      21.049  -1.735 -47.742  1.00 94.51           C  
ATOM   1077  CD  GLU A 149      19.814  -0.867 -47.925  1.00 94.51           C  
ATOM   1078  OE1 GLU A 149      18.770  -1.157 -47.298  1.00 94.51           O  
ATOM   1079  OE2 GLU A 149      19.890   0.110 -48.703  1.00 94.51           O  
ATOM   1080  N   VAL A 150      24.035  -1.055 -45.312  1.00 95.41           N  
ATOM   1081  CA  VAL A 150      24.388  -1.666 -44.035  1.00 95.41           C  
ATOM   1082  C   VAL A 150      24.294  -0.626 -42.921  1.00 95.41           C  
ATOM   1083  CB  VAL A 150      25.805  -2.282 -44.072  1.00 95.41           C  
ATOM   1084  O   VAL A 150      23.780  -0.913 -41.837  1.00 95.41           O  
ATOM   1085  CG1 VAL A 150      26.230  -2.741 -42.679  1.00 95.41           C  
ATOM   1086  CG2 VAL A 150      25.854  -3.445 -45.060  1.00 95.41           C  
ATOM   1087  N   ARG A 151      24.807   0.555 -43.202  1.00 96.11           N  
ATOM   1088  CA  ARG A 151      24.736   1.648 -42.239  1.00 96.11           C  
ATOM   1089  C   ARG A 151      23.288   1.996 -41.910  1.00 96.11           C  
ATOM   1090  CB  ARG A 151      25.464   2.884 -42.773  1.00 96.11           C  
ATOM   1091  O   ARG A 151      22.946   2.220 -40.747  1.00 96.11           O  
ATOM   1092  CG  ARG A 151      26.977   2.811 -42.646  1.00 96.11           C  
ATOM   1093  CD  ARG A 151      27.637   4.136 -43.003  1.00 96.11           C  
ATOM   1094  NE  ARG A 151      28.066   4.166 -44.398  1.00 96.11           N  
ATOM   1095  NH1 ARG A 151      26.177   5.250 -45.170  1.00 96.11           N  
ATOM   1096  NH2 ARG A 151      27.847   4.668 -46.629  1.00 96.11           N  
ATOM   1097  CZ  ARG A 151      27.362   4.694 -45.396  1.00 96.11           C  
ATOM   1098  N   GLU A 152      22.471   2.081 -42.897  1.00 95.69           N  
ATOM   1099  CA  GLU A 152      21.050   2.364 -42.718  1.00 95.69           C  
ATOM   1100  C   GLU A 152      20.368   1.267 -41.905  1.00 95.69           C  
ATOM   1101  CB  GLU A 152      20.358   2.523 -44.074  1.00 95.69           C  
ATOM   1102  O   GLU A 152      19.535   1.554 -41.042  1.00 95.69           O  
ATOM   1103  CG  GLU A 152      20.710   3.814 -44.797  1.00 95.69           C  
ATOM   1104  CD  GLU A 152      20.094   3.913 -46.183  1.00 95.69           C  
ATOM   1105  OE1 GLU A 152      20.319   4.931 -46.877  1.00 95.69           O  
ATOM   1106  OE2 GLU A 152      19.378   2.966 -46.579  1.00 95.69           O  
ATOM   1107  N   MET A 153      20.659   0.012 -42.212  1.00 95.69           N  
ATOM   1108  CA  MET A 153      20.092  -1.121 -41.486  1.00 95.69           C  
ATOM   1109  C   MET A 153      20.541  -1.113 -40.029  1.00 95.69           C  
ATOM   1110  CB  MET A 153      20.494  -2.440 -42.149  1.00 95.69           C  
ATOM   1111  O   MET A 153      19.752  -1.412 -39.131  1.00 95.69           O  
ATOM   1112  CG  MET A 153      19.891  -2.641 -43.530  1.00 95.69           C  
ATOM   1113  SD  MET A 153      18.063  -2.473 -43.530  1.00 95.69           S  
ATOM   1114  CE  MET A 153      17.604  -3.973 -42.619  1.00 95.69           C  
ATOM   1115  N   ARG A 154      21.784  -0.809 -39.822  1.00 96.36           N  
ATOM   1116  CA  ARG A 154      22.307  -0.687 -38.465  1.00 96.36           C  
ATOM   1117  C   ARG A 154      21.614   0.443 -37.711  1.00 96.36           C  
ATOM   1118  CB  ARG A 154      23.818  -0.450 -38.491  1.00 96.36           C  
ATOM   1119  O   ARG A 154      21.308   0.309 -36.525  1.00 96.36           O  
ATOM   1120  CG  ARG A 154      24.626  -1.672 -38.897  1.00 96.36           C  
ATOM   1121  CD  ARG A 154      26.122  -1.387 -38.892  1.00 96.36           C  
ATOM   1122  NE  ARG A 154      26.893  -2.544 -39.336  1.00 96.36           N  
ATOM   1123  NH1 ARG A 154      28.955  -1.572 -38.966  1.00 96.36           N  
ATOM   1124  NH2 ARG A 154      28.821  -3.709 -39.785  1.00 96.36           N  
ATOM   1125  CZ  ARG A 154      28.221  -2.605 -39.361  1.00 96.36           C  
ATOM   1126  N   GLY A 155      21.450   1.581 -38.460  1.00 96.27           N  
ATOM   1127  CA  GLY A 155      20.695   2.682 -37.882  1.00 96.27           C  
ATOM   1128  C   GLY A 155      19.277   2.299 -37.504  1.00 96.27           C  
ATOM   1129  O   GLY A 155      18.790   2.678 -36.437  1.00 96.27           O  
ATOM   1130  N   ALA A 156      18.606   1.549 -38.372  1.00 95.64           N  
ATOM   1131  CA  ALA A 156      17.255   1.062 -38.107  1.00 95.64           C  
ATOM   1132  C   ALA A 156      17.230   0.158 -36.878  1.00 95.64           C  
ATOM   1133  CB  ALA A 156      16.709   0.318 -39.323  1.00 95.64           C  
ATOM   1134  O   ALA A 156      16.307   0.233 -36.063  1.00 95.64           O  
ATOM   1135  N   VAL A 157      18.205  -0.704 -36.736  1.00 95.62           N  
ATOM   1136  CA  VAL A 157      18.321  -1.610 -35.598  1.00 95.62           C  
ATOM   1137  C   VAL A 157      18.484  -0.805 -34.310  1.00 95.62           C  
ATOM   1138  CB  VAL A 157      19.506  -2.587 -35.769  1.00 95.62           C  
ATOM   1139  O   VAL A 157      17.860  -1.117 -33.293  1.00 95.62           O  
ATOM   1140  CG1 VAL A 157      19.753  -3.368 -34.480  1.00 95.62           C  
ATOM   1141  CG2 VAL A 157      19.246  -3.541 -36.934  1.00 95.62           C  
ATOM   1142  N   LEU A 158      19.282   0.192 -34.333  1.00 96.16           N  
ATOM   1143  CA  LEU A 158      19.486   1.055 -33.175  1.00 96.16           C  
ATOM   1144  C   LEU A 158      18.194   1.770 -32.795  1.00 96.16           C  
ATOM   1145  CB  LEU A 158      20.586   2.081 -33.459  1.00 96.16           C  
ATOM   1146  O   LEU A 158      17.861   1.872 -31.612  1.00 96.16           O  
ATOM   1147  CG  LEU A 158      22.020   1.550 -33.480  1.00 96.16           C  
ATOM   1148  CD1 LEU A 158      22.989   2.655 -33.885  1.00 96.16           C  
ATOM   1149  CD2 LEU A 158      22.397   0.974 -32.119  1.00 96.16           C  
ATOM   1150  N   ARG A 159      17.510   2.344 -33.784  1.00 95.81           N  
ATOM   1151  CA  ARG A 159      16.239   3.024 -33.556  1.00 95.81           C  
ATOM   1152  C   ARG A 159      15.205   2.069 -32.968  1.00 95.81           C  
ATOM   1153  CB  ARG A 159      15.712   3.630 -34.859  1.00 95.81           C  
ATOM   1154  O   ARG A 159      14.457   2.438 -32.060  1.00 95.81           O  
ATOM   1155  CG  ARG A 159      16.472   4.864 -35.316  1.00 95.81           C  
ATOM   1156  CD  ARG A 159      15.738   5.600 -36.427  1.00 95.81           C  
ATOM   1157  NE  ARG A 159      15.664   4.800 -37.646  1.00 95.81           N  
ATOM   1158  NH1 ARG A 159      17.743   5.431 -38.433  1.00 95.81           N  
ATOM   1159  NH2 ARG A 159      16.448   3.977 -39.643  1.00 95.81           N  
ATOM   1160  CZ  ARG A 159      16.619   4.738 -38.571  1.00 95.81           C  
ATOM   1161  N   LEU A 160      15.137   0.856 -33.539  1.00 95.72           N  
ATOM   1162  CA  LEU A 160      14.217  -0.161 -33.042  1.00 95.72           C  
ATOM   1163  C   LEU A 160      14.588  -0.582 -31.624  1.00 95.72           C  
ATOM   1164  CB  LEU A 160      14.217  -1.382 -33.966  1.00 95.72           C  
ATOM   1165  O   LEU A 160      13.708  -0.836 -30.798  1.00 95.72           O  
ATOM   1166  CG  LEU A 160      13.496  -1.219 -35.305  1.00 95.72           C  
ATOM   1167  CD1 LEU A 160      13.722  -2.446 -36.181  1.00 95.72           C  
ATOM   1168  CD2 LEU A 160      12.006  -0.980 -35.084  1.00 95.72           C  
ATOM   1169  N   GLY A 161      15.911  -0.753 -31.369  1.00 95.07           N  
ATOM   1170  CA  GLY A 161      16.373  -1.043 -30.021  1.00 95.07           C  
ATOM   1171  C   GLY A 161      15.996   0.030 -29.018  1.00 95.07           C  
ATOM   1172  O   GLY A 161      15.575  -0.278 -27.901  1.00 95.07           O  
ATOM   1173  N   ALA A 162      16.161   1.305 -29.384  1.00 94.51           N  
ATOM   1174  CA  ALA A 162      15.772   2.432 -28.540  1.00 94.51           C  
ATOM   1175  C   ALA A 162      14.267   2.432 -28.285  1.00 94.51           C  
ATOM   1176  CB  ALA A 162      16.200   3.750 -29.180  1.00 94.51           C  
ATOM   1177  O   ALA A 162      13.822   2.671 -27.160  1.00 94.51           O  
ATOM   1178  N   ALA A 163      13.453   2.201 -29.348  1.00 93.34           N  
ATOM   1179  CA  ALA A 163      11.998   2.134 -29.247  1.00 93.34           C  
ATOM   1180  C   ALA A 163      11.563   0.978 -28.350  1.00 93.34           C  
ATOM   1181  CB  ALA A 163      11.374   1.991 -30.633  1.00 93.34           C  
ATOM   1182  O   ALA A 163      10.636   1.121 -27.549  1.00 93.34           O  
ATOM   1183  N   ARG A 164      12.239  -0.186 -28.559  1.00 94.35           N  
ATOM   1184  CA  ARG A 164      11.977  -1.337 -27.702  1.00 94.35           C  
ATOM   1185  C   ARG A 164      12.249  -1.004 -26.239  1.00 94.35           C  
ATOM   1186  CB  ARG A 164      12.826  -2.534 -28.134  1.00 94.35           C  
ATOM   1187  O   ARG A 164      11.476  -1.381 -25.356  1.00 94.35           O  
ATOM   1188  CG  ARG A 164      12.525  -3.812 -27.367  1.00 94.35           C  
ATOM   1189  CD  ARG A 164      13.367  -4.979 -27.863  1.00 94.35           C  
ATOM   1190  NE  ARG A 164      14.733  -4.915 -27.350  1.00 94.35           N  
ATOM   1191  NH1 ARG A 164      15.456  -6.813 -28.450  1.00 94.35           N  
ATOM   1192  NH2 ARG A 164      16.902  -5.633 -27.119  1.00 94.35           N  
ATOM   1193  CZ  ARG A 164      15.694  -5.787 -27.641  1.00 94.35           C  
ATOM   1194  N   GLY A 165      13.365  -0.386 -25.950  1.00 91.32           N  
ATOM   1195  CA  GLY A 165      13.684   0.058 -24.603  1.00 91.32           C  
ATOM   1196  C   GLY A 165      12.655   1.014 -24.030  1.00 91.32           C  
ATOM   1197  O   GLY A 165      12.276   0.901 -22.863  1.00 91.32           O  
ATOM   1198  N   GLN A 166      12.212   1.955 -24.835  1.00 92.56           N  
ATOM   1199  CA  GLN A 166      11.172   2.899 -24.438  1.00 92.56           C  
ATOM   1200  C   GLN A 166       9.866   2.177 -24.120  1.00 92.56           C  
ATOM   1201  CB  GLN A 166      10.943   3.939 -25.536  1.00 92.56           C  
ATOM   1202  O   GLN A 166       9.185   2.513 -23.149  1.00 92.56           O  
ATOM   1203  CG  GLN A 166      10.009   5.070 -25.126  1.00 92.56           C  
ATOM   1204  CD  GLN A 166      10.366   6.392 -25.780  1.00 92.56           C  
ATOM   1205  NE2 GLN A 166       9.626   7.441 -25.437  1.00 92.56           N  
ATOM   1206  OE1 GLN A 166      11.299   6.469 -26.585  1.00 92.56           O  
ATOM   1207  N   LEU A 167       9.485   1.262 -24.967  1.00 91.57           N  
ATOM   1208  CA  LEU A 167       8.270   0.480 -24.764  1.00 91.57           C  
ATOM   1209  C   LEU A 167       8.369  -0.356 -23.492  1.00 91.57           C  
ATOM   1210  CB  LEU A 167       8.010  -0.429 -25.967  1.00 91.57           C  
ATOM   1211  O   LEU A 167       7.380  -0.520 -22.774  1.00 91.57           O  
ATOM   1212  CG  LEU A 167       7.516   0.257 -27.242  1.00 91.57           C  
ATOM   1213  CD1 LEU A 167       7.440  -0.745 -28.389  1.00 91.57           C  
ATOM   1214  CD2 LEU A 167       6.159   0.911 -27.006  1.00 91.57           C  
ATOM   1215  N   ARG A 168       9.489  -0.909 -23.186  1.00 91.71           N  
ATOM   1216  CA  ARG A 168       9.720  -1.679 -21.968  1.00 91.71           C  
ATOM   1217  C   ARG A 168       9.568  -0.803 -20.729  1.00 91.71           C  
ATOM   1218  CB  ARG A 168      11.111  -2.318 -21.991  1.00 91.71           C  
ATOM   1219  O   ARG A 168       9.006  -1.236 -19.721  1.00 91.71           O  
ATOM   1220  CG  ARG A 168      11.235  -3.490 -22.951  1.00 91.71           C  
ATOM   1221  CD  ARG A 168      12.583  -4.186 -22.820  1.00 91.71           C  
ATOM   1222  NE  ARG A 168      12.705  -5.303 -23.752  1.00 91.71           N  
ATOM   1223  NH1 ARG A 168      14.982  -5.067 -24.059  1.00 91.71           N  
ATOM   1224  NH2 ARG A 168      13.839  -6.727 -25.152  1.00 91.71           N  
ATOM   1225  CZ  ARG A 168      13.842  -5.697 -24.319  1.00 91.71           C  
ATOM   1226  N   LEU A 169      10.073   0.357 -20.768  1.00 90.10           N  
ATOM   1227  CA  LEU A 169       9.929   1.301 -19.665  1.00 90.10           C  
ATOM   1228  C   LEU A 169       8.465   1.669 -19.452  1.00 90.10           C  
ATOM   1229  CB  LEU A 169      10.752   2.565 -19.931  1.00 90.10           C  
ATOM   1230  O   LEU A 169       8.005   1.773 -18.313  1.00 90.10           O  
ATOM   1231  CG  LEU A 169      12.272   2.412 -19.855  1.00 90.10           C  
ATOM   1232  CD1 LEU A 169      12.956   3.706 -20.283  1.00 90.10           C  
ATOM   1233  CD2 LEU A 169      12.700   2.015 -18.447  1.00 90.10           C  
ATOM   1234  N   GLU A 170       7.747   1.919 -20.570  1.00 92.68           N  
ATOM   1235  CA  GLU A 170       6.319   2.217 -20.508  1.00 92.68           C  
ATOM   1236  C   GLU A 170       5.535   1.044 -19.925  1.00 92.68           C  
ATOM   1237  CB  GLU A 170       5.782   2.571 -21.897  1.00 92.68           C  
ATOM   1238  O   GLU A 170       4.594   1.242 -19.154  1.00 92.68           O  
ATOM   1239  CG  GLU A 170       6.265   3.917 -22.419  1.00 92.68           C  
ATOM   1240  CD  GLU A 170       5.837   4.193 -23.851  1.00 92.68           C  
ATOM   1241  OE1 GLU A 170       6.198   5.260 -24.397  1.00 92.68           O  
ATOM   1242  OE2 GLU A 170       5.134   3.336 -24.432  1.00 92.68           O  
ATOM   1243  N   GLN A 171       5.907  -0.165 -20.383  1.00 92.46           N  
ATOM   1244  CA  GLN A 171       5.301  -1.373 -19.832  1.00 92.46           C  
ATOM   1245  C   GLN A 171       5.513  -1.456 -18.324  1.00 92.46           C  
ATOM   1246  CB  GLN A 171       5.873  -2.618 -20.512  1.00 92.46           C  
ATOM   1247  O   GLN A 171       4.587  -1.785 -17.579  1.00 92.46           O  
ATOM   1248  CG  GLN A 171       5.235  -3.920 -20.046  1.00 92.46           C  
ATOM   1249  CD  GLN A 171       5.873  -5.144 -20.676  1.00 92.46           C  
ATOM   1250  NE2 GLN A 171       5.057  -6.146 -20.985  1.00 92.46           N  
ATOM   1251  OE1 GLN A 171       7.090  -5.189 -20.883  1.00 92.46           O  
ATOM   1252  N   GLU A 172       6.712  -1.208 -17.845  1.00 91.02           N  
ATOM   1253  CA  GLU A 172       7.033  -1.212 -16.421  1.00 91.02           C  
ATOM   1254  C   GLU A 172       6.246  -0.139 -15.675  1.00 91.02           C  
ATOM   1255  CB  GLU A 172       8.535  -1.007 -16.208  1.00 91.02           C  
ATOM   1256  O   GLU A 172       5.772  -0.372 -14.561  1.00 91.02           O  
ATOM   1257  CG  GLU A 172       9.387  -2.184 -16.661  1.00 91.02           C  
ATOM   1258  CD  GLU A 172      10.881  -1.919 -16.556  1.00 91.02           C  
ATOM   1259  OE1 GLU A 172      11.682  -2.839 -16.838  1.00 91.02           O  
ATOM   1260  OE2 GLU A 172      11.253  -0.782 -16.187  1.00 91.02           O  
ATOM   1261  N   HIS A 173       6.179   1.016 -16.288  1.00 89.82           N  
ATOM   1262  CA  HIS A 173       5.403   2.108 -15.711  1.00 89.82           C  
ATOM   1263  C   HIS A 173       3.933   1.726 -15.571  1.00 89.82           C  
ATOM   1264  CB  HIS A 173       5.539   3.371 -16.564  1.00 89.82           C  
ATOM   1265  O   HIS A 173       3.305   2.020 -14.552  1.00 89.82           O  
ATOM   1266  CG  HIS A 173       4.796   4.548 -16.015  1.00 89.82           C  
ATOM   1267  CD2 HIS A 173       3.768   5.266 -16.524  1.00 89.82           C  
ATOM   1268  ND1 HIS A 173       5.096   5.114 -14.795  1.00 89.82           N  
ATOM   1269  CE1 HIS A 173       4.281   6.132 -14.577  1.00 89.82           C  
ATOM   1270  NE2 HIS A 173       3.465   6.246 -15.611  1.00 89.82           N  
ATOM   1271  N   LEU A 174       3.341   1.141 -16.613  1.00 91.10           N  
ATOM   1272  CA  LEU A 174       1.949   0.706 -16.602  1.00 91.10           C  
ATOM   1273  C   LEU A 174       1.730  -0.392 -15.566  1.00 91.10           C  
ATOM   1274  CB  LEU A 174       1.532   0.206 -17.987  1.00 91.10           C  
ATOM   1275  O   LEU A 174       0.697  -0.419 -14.893  1.00 91.10           O  
ATOM   1276  CG  LEU A 174       1.347   1.275 -19.066  1.00 91.10           C  
ATOM   1277  CD1 LEU A 174       1.076   0.622 -20.418  1.00 91.10           C  
ATOM   1278  CD2 LEU A 174       0.216   2.225 -18.689  1.00 91.10           C  
ATOM   1279  N   LEU A 175       2.660  -1.310 -15.455  1.00 89.61           N  
ATOM   1280  CA  LEU A 175       2.582  -2.360 -14.446  1.00 89.61           C  
ATOM   1281  C   LEU A 175       2.596  -1.767 -13.041  1.00 89.61           C  
ATOM   1282  CB  LEU A 175       3.742  -3.346 -14.608  1.00 89.61           C  
ATOM   1283  O   LEU A 175       1.883  -2.242 -12.155  1.00 89.61           O  
ATOM   1284  CG  LEU A 175       3.673  -4.282 -15.816  1.00 89.61           C  
ATOM   1285  CD1 LEU A 175       4.941  -5.124 -15.908  1.00 89.61           C  
ATOM   1286  CD2 LEU A 175       2.438  -5.173 -15.732  1.00 89.61           C  
ATOM   1287  N   GLU A 176       3.380  -0.749 -12.797  1.00 90.80           N  
ATOM   1288  CA  GLU A 176       3.404  -0.027 -11.528  1.00 90.80           C  
ATOM   1289  C   GLU A 176       2.068   0.660 -11.259  1.00 90.80           C  
ATOM   1290  CB  GLU A 176       4.537   1.003 -11.517  1.00 90.80           C  
ATOM   1291  O   GLU A 176       1.579   0.654 -10.127  1.00 90.80           O  
ATOM   1292  CG  GLU A 176       5.928   0.387 -11.491  1.00 90.80           C  
ATOM   1293  CD  GLU A 176       7.037   1.398 -11.738  1.00 90.80           C  
ATOM   1294  OE1 GLU A 176       8.222   0.998 -11.790  1.00 90.80           O  
ATOM   1295  OE2 GLU A 176       6.717   2.600 -11.879  1.00 90.80           O  
ATOM   1296  N   ASP A 177       1.505   1.268 -12.302  1.00 90.72           N  
ATOM   1297  CA  ASP A 177       0.202   1.917 -12.193  1.00 90.72           C  
ATOM   1298  C   ASP A 177      -0.889   0.903 -11.855  1.00 90.72           C  
ATOM   1299  CB  ASP A 177      -0.144   2.649 -13.491  1.00 90.72           C  
ATOM   1300  O   ASP A 177      -1.773   1.182 -11.043  1.00 90.72           O  
ATOM   1301  CG  ASP A 177       0.713   3.881 -13.723  1.00 90.72           C  
ATOM   1302  OD1 ASP A 177       1.388   4.341 -12.777  1.00 90.72           O  
ATOM   1303  OD2 ASP A 177       0.710   4.399 -14.861  1.00 90.72           O  
ATOM   1304  N   ILE A 178      -0.826  -0.224 -12.514  1.00 88.15           N  
ATOM   1305  CA  ILE A 178      -1.779  -1.299 -12.258  1.00 88.15           C  
ATOM   1306  C   ILE A 178      -1.647  -1.771 -10.812  1.00 88.15           C  
ATOM   1307  CB  ILE A 178      -1.571  -2.483 -13.229  1.00 88.15           C  
ATOM   1308  O   ILE A 178      -2.652  -2.003 -10.134  1.00 88.15           O  
ATOM   1309  CG1 ILE A 178      -1.974  -2.082 -14.653  1.00 88.15           C  
ATOM   1310  CG2 ILE A 178      -2.358  -3.710 -12.761  1.00 88.15           C  
ATOM   1311  CD1 ILE A 178      -1.630  -3.123 -15.710  1.00 88.15           C  
ATOM   1312  N   ALA A 179      -0.438  -1.987 -10.351  1.00 90.54           N  
ATOM   1313  CA  ALA A 179      -0.191  -2.388  -8.968  1.00 90.54           C  
ATOM   1314  C   ALA A 179      -0.745  -1.355  -7.990  1.00 90.54           C  
ATOM   1315  CB  ALA A 179       1.304  -2.591  -8.732  1.00 90.54           C  
ATOM   1316  O   ALA A 179      -1.331  -1.713  -6.966  1.00 90.54           O  
ATOM   1317  N   HIS A 180      -0.521  -0.041  -8.288  1.00 87.80           N  
ATOM   1318  CA  HIS A 180      -1.035   1.049  -7.467  1.00 87.80           C  
ATOM   1319  C   HIS A 180      -2.559   1.028  -7.413  1.00 87.80           C  
ATOM   1320  CB  HIS A 180      -0.548   2.398  -8.000  1.00 87.80           C  
ATOM   1321  O   HIS A 180      -3.149   1.228  -6.349  1.00 87.80           O  
ATOM   1322  CG  HIS A 180       0.900   2.661  -7.732  1.00 87.80           C  
ATOM   1323  CD2 HIS A 180       1.915   2.979  -8.570  1.00 87.80           C  
ATOM   1324  ND1 HIS A 180       1.445   2.606  -6.468  1.00 87.80           N  
ATOM   1325  CE1 HIS A 180       2.737   2.880  -6.540  1.00 87.80           C  
ATOM   1326  NE2 HIS A 180       3.048   3.110  -7.804  1.00 87.80           N  
ATOM   1327  N   VAL A 181      -3.223   0.844  -8.537  1.00 85.81           N  
ATOM   1328  CA  VAL A 181      -4.679   0.802  -8.618  1.00 85.81           C  
ATOM   1329  C   VAL A 181      -5.202  -0.430  -7.884  1.00 85.81           C  
ATOM   1330  CB  VAL A 181      -5.166   0.796 -10.084  1.00 85.81           C  
ATOM   1331  O   VAL A 181      -6.226  -0.365  -7.199  1.00 85.81           O  
ATOM   1332  CG1 VAL A 181      -6.676   0.573 -10.151  1.00 85.81           C  
ATOM   1333  CG2 VAL A 181      -4.784   2.102 -10.778  1.00 85.81           C  
ATOM   1334  N   ARG A 182      -4.562  -1.545  -8.060  1.00 87.04           N  
ATOM   1335  CA  ARG A 182      -4.921  -2.762  -7.339  1.00 87.04           C  
ATOM   1336  C   ARG A 182      -4.835  -2.551  -5.831  1.00 87.04           C  
ATOM   1337  CB  ARG A 182      -4.016  -3.922  -7.759  1.00 87.04           C  
ATOM   1338  O   ARG A 182      -5.691  -3.027  -5.083  1.00 87.04           O  
ATOM   1339  CG  ARG A 182      -4.343  -4.494  -9.129  1.00 87.04           C  
ATOM   1340  CD  ARG A 182      -3.479  -5.705  -9.455  1.00 87.04           C  
ATOM   1341  NE  ARG A 182      -3.834  -6.288 -10.746  1.00 87.04           N  
ATOM   1342  NH1 ARG A 182      -2.143  -7.862 -10.733  1.00 87.04           N  
ATOM   1343  NH2 ARG A 182      -3.599  -7.751 -12.500  1.00 87.04           N  
ATOM   1344  CZ  ARG A 182      -3.191  -7.299 -11.324  1.00 87.04           C  
ATOM   1345  N   GLN A 183      -3.762  -1.958  -5.368  1.00 90.23           N  
ATOM   1346  CA  GLN A 183      -3.595  -1.621  -3.958  1.00 90.23           C  
ATOM   1347  C   GLN A 183      -4.722  -0.713  -3.472  1.00 90.23           C  
ATOM   1348  CB  GLN A 183      -2.241  -0.951  -3.721  1.00 90.23           C  
ATOM   1349  O   GLN A 183      -5.256  -0.908  -2.379  1.00 90.23           O  
ATOM   1350  CG  GLN A 183      -1.951  -0.652  -2.257  1.00 90.23           C  
ATOM   1351  CD  GLN A 183      -0.626   0.059  -2.055  1.00 90.23           C  
ATOM   1352  NE2 GLN A 183      -0.347   0.453  -0.817  1.00 90.23           N  
ATOM   1353  OE1 GLN A 183       0.141   0.253  -3.003  1.00 90.23           O  
ATOM   1354  N   ARG A 184      -5.036   0.296  -4.241  1.00 86.70           N  
ATOM   1355  CA  ARG A 184      -6.132   1.205  -3.920  1.00 86.70           C  
ATOM   1356  C   ARG A 184      -7.459   0.457  -3.845  1.00 86.70           C  
ATOM   1357  CB  ARG A 184      -6.221   2.327  -4.956  1.00 86.70           C  
ATOM   1358  O   ARG A 184      -8.291   0.744  -2.982  1.00 86.70           O  
ATOM   1359  CG  ARG A 184      -5.096   3.346  -4.860  1.00 86.70           C  
ATOM   1360  CD  ARG A 184      -5.351   4.554  -5.750  1.00 86.70           C  
ATOM   1361  NE  ARG A 184      -4.297   5.555  -5.615  1.00 86.70           N  
ATOM   1362  NH1 ARG A 184      -5.217   7.030  -7.136  1.00 86.70           N  
ATOM   1363  NH2 ARG A 184      -3.251   7.546  -6.078  1.00 86.70           N  
ATOM   1364  CZ  ARG A 184      -4.257   6.708  -6.277  1.00 86.70           C  
ATOM   1365  N   LEU A 185      -7.735  -0.438  -4.766  1.00 89.07           N  
ATOM   1366  CA  LEU A 185      -8.943  -1.256  -4.775  1.00 89.07           C  
ATOM   1367  C   LEU A 185      -9.024  -2.120  -3.521  1.00 89.07           C  
ATOM   1368  CB  LEU A 185      -8.981  -2.143  -6.023  1.00 89.07           C  
ATOM   1369  O   LEU A 185     -10.099  -2.274  -2.936  1.00 89.07           O  
ATOM   1370  CG  LEU A 185      -9.362  -1.452  -7.333  1.00 89.07           C  
ATOM   1371  CD1 LEU A 185      -9.305  -2.444  -8.491  1.00 89.07           C  
ATOM   1372  CD2 LEU A 185     -10.749  -0.828  -7.226  1.00 89.07           C  
ATOM   1373  N   ASP A 186      -7.908  -2.745  -3.182  1.00 87.67           N  
ATOM   1374  CA  ASP A 186      -7.843  -3.568  -1.977  1.00 87.67           C  
ATOM   1375  C   ASP A 186      -8.108  -2.732  -0.727  1.00 87.67           C  
ATOM   1376  CB  ASP A 186      -6.480  -4.256  -1.871  1.00 87.67           C  
ATOM   1377  O   ASP A 186      -8.806  -3.177   0.186  1.00 87.67           O  
ATOM   1378  CG  ASP A 186      -6.301  -5.376  -2.880  1.00 87.67           C  
ATOM   1379  OD1 ASP A 186      -7.309  -5.864  -3.435  1.00 87.67           O  
ATOM   1380  OD2 ASP A 186      -5.142  -5.777  -3.120  1.00 87.67           O  
ATOM   1381  N   ASP A 187      -7.483  -1.516  -0.619  1.00 84.56           N  
ATOM   1382  CA  ASP A 187      -7.709  -0.596   0.491  1.00 84.56           C  
ATOM   1383  C   ASP A 187      -9.177  -0.183   0.572  1.00 84.56           C  
ATOM   1384  CB  ASP A 187      -6.821   0.642   0.352  1.00 84.56           C  
ATOM   1385  O   ASP A 187      -9.748  -0.110   1.662  1.00 84.56           O  
ATOM   1386  CG  ASP A 187      -5.350   0.346   0.586  1.00 84.56           C  
ATOM   1387  OD1 ASP A 187      -5.026  -0.715   1.162  1.00 84.56           O  
ATOM   1388  OD2 ASP A 187      -4.508   1.182   0.192  1.00 84.56           O  
ATOM   1389  N   GLU A 188      -9.766   0.176  -0.612  1.00 87.16           N  
ATOM   1390  CA  GLU A 188     -11.178   0.544  -0.676  1.00 87.16           C  
ATOM   1391  C   GLU A 188     -12.070  -0.619  -0.252  1.00 87.16           C  
ATOM   1392  CB  GLU A 188     -11.550   1.006  -2.087  1.00 87.16           C  
ATOM   1393  O   GLU A 188     -13.096  -0.415   0.401  1.00 87.16           O  
ATOM   1394  CG  GLU A 188     -11.083   2.417  -2.415  1.00 87.16           C  
ATOM   1395  CD  GLU A 188     -11.430   2.849  -3.831  1.00 87.16           C  
ATOM   1396  OE1 GLU A 188     -11.039   3.967  -4.237  1.00 87.16           O  
ATOM   1397  OE2 GLU A 188     -12.098   2.063  -4.540  1.00 87.16           O  
ATOM   1398  N   ALA A 189     -11.791  -1.825  -0.727  1.00 85.62           N  
ATOM   1399  CA  ALA A 189     -12.522  -3.023  -0.323  1.00 85.62           C  
ATOM   1400  C   ALA A 189     -12.471  -3.213   1.191  1.00 85.62           C  
ATOM   1401  CB  ALA A 189     -11.958  -4.254  -1.029  1.00 85.62           C  
ATOM   1402  O   ALA A 189     -13.476  -3.569   1.812  1.00 85.62           O  
ATOM   1403  N   ARG A 190     -11.305  -3.016   1.791  1.00 83.20           N  
ATOM   1404  CA  ARG A 190     -11.138  -3.120   3.237  1.00 83.20           C  
ATOM   1405  C   ARG A 190     -11.960  -2.060   3.962  1.00 83.20           C  
ATOM   1406  CB  ARG A 190      -9.661  -2.990   3.618  1.00 83.20           C  
ATOM   1407  O   ARG A 190     -12.597  -2.347   4.977  1.00 83.20           O  
ATOM   1408  CG  ARG A 190      -8.816  -4.192   3.227  1.00 83.20           C  
ATOM   1409  CD  ARG A 190      -7.396  -4.081   3.764  1.00 83.20           C  
ATOM   1410  NE  ARG A 190      -6.623  -5.291   3.498  1.00 83.20           N  
ATOM   1411  NH1 ARG A 190      -5.319  -4.344   1.843  1.00 83.20           N  
ATOM   1412  NH2 ARG A 190      -5.016  -6.538   2.433  1.00 83.20           N  
ATOM   1413  CZ  ARG A 190      -5.654  -5.388   2.592  1.00 83.20           C  
ATOM   1414  N   GLN A 191     -11.911  -0.825   3.487  1.00 85.82           N  
ATOM   1415  CA  GLN A 191     -12.694   0.269   4.053  1.00 85.82           C  
ATOM   1416  C   GLN A 191     -14.190  -0.013   3.945  1.00 85.82           C  
ATOM   1417  CB  GLN A 191     -12.357   1.588   3.356  1.00 85.82           C  
ATOM   1418  O   GLN A 191     -14.956   0.313   4.854  1.00 85.82           O  
ATOM   1419  CG  GLN A 191     -10.960   2.108   3.668  1.00 85.82           C  
ATOM   1420  CD  GLN A 191     -10.580   3.310   2.825  1.00 85.82           C  
ATOM   1421  NE2 GLN A 191      -9.355   3.794   3.000  1.00 85.82           N  
ATOM   1422  OE1 GLN A 191     -11.380   3.800   2.022  1.00 85.82           O  
ATOM   1423  N   ARG A 192     -14.645  -0.536   2.803  1.00 87.87           N  
ATOM   1424  CA  ARG A 192     -16.040  -0.917   2.612  1.00 87.87           C  
ATOM   1425  C   ARG A 192     -16.461  -1.980   3.622  1.00 87.87           C  
ATOM   1426  CB  ARG A 192     -16.267  -1.429   1.188  1.00 87.87           C  
ATOM   1427  O   ARG A 192     -17.560  -1.916   4.177  1.00 87.87           O  
ATOM   1428  CG  ARG A 192     -16.300  -0.331   0.136  1.00 87.87           C  
ATOM   1429  CD  ARG A 192     -16.700  -0.870  -1.230  1.00 87.87           C  
ATOM   1430  NE  ARG A 192     -16.853   0.203  -2.209  1.00 87.87           N  
ATOM   1431  NH1 ARG A 192     -14.688   0.068  -3.004  1.00 87.87           N  
ATOM   1432  NH2 ARG A 192     -16.142   1.608  -3.881  1.00 87.87           N  
ATOM   1433  CZ  ARG A 192     -15.894   0.624  -3.029  1.00 87.87           C  
ATOM   1434  N   GLU A 193     -15.636  -3.025   3.785  1.00 88.58           N  
ATOM   1435  CA  GLU A 193     -15.915  -4.079   4.755  1.00 88.58           C  
ATOM   1436  C   GLU A 193     -16.028  -3.513   6.168  1.00 88.58           C  
ATOM   1437  CB  GLU A 193     -14.830  -5.157   4.705  1.00 88.58           C  
ATOM   1438  O   GLU A 193     -16.900  -3.920   6.938  1.00 88.58           O  
ATOM   1439  CG  GLU A 193     -14.888  -6.032   3.461  1.00 88.58           C  
ATOM   1440  CD  GLU A 193     -13.729  -7.011   3.362  1.00 88.58           C  
ATOM   1441  OE1 GLU A 193     -13.667  -7.779   2.375  1.00 88.58           O  
ATOM   1442  OE2 GLU A 193     -12.878  -7.011   4.278  1.00 88.58           O  
ATOM   1443  N   GLU A 194     -15.090  -2.579   6.584  1.00 87.53           N  
ATOM   1444  CA  GLU A 194     -15.125  -1.919   7.886  1.00 87.53           C  
ATOM   1445  C   GLU A 194     -16.397  -1.092   8.052  1.00 87.53           C  
ATOM   1446  CB  GLU A 194     -13.892  -1.031   8.071  1.00 87.53           C  
ATOM   1447  O   GLU A 194     -17.006  -1.090   9.123  1.00 87.53           O  
ATOM   1448  CG  GLU A 194     -12.592  -1.807   8.226  1.00 87.53           C  
ATOM   1449  CD  GLU A 194     -11.356  -0.924   8.178  1.00 87.53           C  
ATOM   1450  OE1 GLU A 194     -10.225  -1.459   8.225  1.00 87.53           O  
ATOM   1451  OE2 GLU A 194     -11.520   0.314   8.092  1.00 87.53           O  
ATOM   1452  N   ALA A 195     -16.750  -0.321   7.002  1.00 84.33           N  
ATOM   1453  CA  ALA A 195     -17.964   0.490   7.019  1.00 84.33           C  
ATOM   1454  C   ALA A 195     -19.209  -0.388   7.112  1.00 84.33           C  
ATOM   1455  CB  ALA A 195     -18.031   1.373   5.776  1.00 84.33           C  
ATOM   1456  O   ALA A 195     -20.157  -0.058   7.828  1.00 84.33           O  
ATOM   1457  N   GLU A 196     -19.216  -1.485   6.311  1.00 88.86           N  
ATOM   1458  CA  GLU A 196     -20.323  -2.436   6.352  1.00 88.86           C  
ATOM   1459  C   GLU A 196     -20.451  -3.076   7.731  1.00 88.86           C  
ATOM   1460  CB  GLU A 196     -20.143  -3.517   5.284  1.00 88.86           C  
ATOM   1461  O   GLU A 196     -21.561  -3.291   8.221  1.00 88.86           O  
ATOM   1462  CG  GLU A 196     -20.422  -3.036   3.867  1.00 88.86           C  
ATOM   1463  CD  GLU A 196     -20.177  -4.103   2.812  1.00 88.86           C  
ATOM   1464  OE1 GLU A 196     -20.393  -3.828   1.610  1.00 88.86           O  
ATOM   1465  OE2 GLU A 196     -19.765  -5.222   3.190  1.00 88.86           O  
ATOM   1466  N   ALA A 197     -19.341  -3.493   8.348  1.00 88.27           N  
ATOM   1467  CA  ALA A 197     -19.335  -4.035   9.704  1.00 88.27           C  
ATOM   1468  C   ALA A 197     -19.880  -3.018  10.703  1.00 88.27           C  
ATOM   1469  CB  ALA A 197     -17.925  -4.463  10.101  1.00 88.27           C  
ATOM   1470  O   ALA A 197     -20.643  -3.372  11.605  1.00 88.27           O  
ATOM   1471  N   ALA A 198     -19.490  -1.749  10.637  1.00 89.70           N  
ATOM   1472  CA  ALA A 198     -19.984  -0.665  11.481  1.00 89.70           C  
ATOM   1473  C   ALA A 198     -21.483  -0.455  11.284  1.00 89.70           C  
ATOM   1474  CB  ALA A 198     -19.226   0.627  11.187  1.00 89.70           C  
ATOM   1475  O   ALA A 198     -22.215  -0.216  12.247  1.00 89.70           O  
ATOM   1476  N   ALA A 199     -21.931  -0.458  10.018  1.00 89.55           N  
ATOM   1477  CA  ALA A 199     -23.351  -0.331   9.701  1.00 89.55           C  
ATOM   1478  C   ALA A 199     -24.156  -1.465  10.328  1.00 89.55           C  
ATOM   1479  CB  ALA A 199     -23.559  -0.309   8.188  1.00 89.55           C  
ATOM   1480  O   ALA A 199     -25.256  -1.244  10.841  1.00 89.55           O  
ATOM   1481  N   ARG A 200     -23.618  -2.724  10.232  1.00 92.27           N  
ATOM   1482  CA  ARG A 200     -24.269  -3.879  10.842  1.00 92.27           C  
ATOM   1483  C   ARG A 200     -24.354  -3.724  12.356  1.00 92.27           C  
ATOM   1484  CB  ARG A 200     -23.523  -5.167  10.488  1.00 92.27           C  
ATOM   1485  O   ARG A 200     -25.365  -4.081  12.966  1.00 92.27           O  
ATOM   1486  CG  ARG A 200     -23.734  -5.627   9.054  1.00 92.27           C  
ATOM   1487  CD  ARG A 200     -23.068  -6.971   8.789  1.00 92.27           C  
ATOM   1488  NE  ARG A 200     -22.902  -7.217   7.360  1.00 92.27           N  
ATOM   1489  NH1 ARG A 200     -20.634  -6.778   7.337  1.00 92.27           N  
ATOM   1490  NH2 ARG A 200     -21.711  -7.367   5.401  1.00 92.27           N  
ATOM   1491  CZ  ARG A 200     -21.749  -7.120   6.703  1.00 92.27           C  
ATOM   1492  N   ALA A 201     -23.366  -3.280  12.954  1.00 91.14           N  
ATOM   1493  CA  ALA A 201     -23.338  -3.035  14.394  1.00 91.14           C  
ATOM   1494  C   ALA A 201     -24.368  -1.981  14.791  1.00 91.14           C  
ATOM   1495  CB  ALA A 201     -21.942  -2.601  14.833  1.00 91.14           C  
ATOM   1496  O   ALA A 201     -25.064  -2.133  15.799  1.00 91.14           O  
ATOM   1497  N   LEU A 202     -24.400  -0.866  14.057  1.00 92.75           N  
ATOM   1498  CA  LEU A 202     -25.372   0.192  14.312  1.00 92.75           C  
ATOM   1499  C   LEU A 202     -26.796  -0.323  14.132  1.00 92.75           C  
ATOM   1500  CB  LEU A 202     -25.125   1.382  13.381  1.00 92.75           C  
ATOM   1501  O   LEU A 202     -27.703   0.080  14.863  1.00 92.75           O  
ATOM   1502  CG  LEU A 202     -23.961   2.302  13.751  1.00 92.75           C  
ATOM   1503  CD1 LEU A 202     -23.693   3.297  12.626  1.00 92.75           C  
ATOM   1504  CD2 LEU A 202     -24.250   3.032  15.058  1.00 92.75           C  
ATOM   1505  N   ALA A 203     -26.986  -1.106  13.104  1.00 93.57           N  
ATOM   1506  CA  ALA A 203     -28.291  -1.722  12.878  1.00 93.57           C  
ATOM   1507  C   ALA A 203     -28.703  -2.585  14.068  1.00 93.57           C  
ATOM   1508  CB  ALA A 203     -28.271  -2.558  11.601  1.00 93.57           C  
ATOM   1509  O   ALA A 203     -29.869  -2.585  14.468  1.00 93.57           O  
ATOM   1510  N   ARG A 204     -27.788  -3.391  14.592  1.00 94.46           N  
ATOM   1511  CA  ARG A 204     -28.051  -4.211  15.770  1.00 94.46           C  
ATOM   1512  C   ARG A 204     -28.398  -3.344  16.975  1.00 94.46           C  
ATOM   1513  CB  ARG A 204     -26.844  -5.095  16.091  1.00 94.46           C  
ATOM   1514  O   ARG A 204     -29.310  -3.668  17.738  1.00 94.46           O  
ATOM   1515  CG  ARG A 204     -26.625  -6.225  15.097  1.00 94.46           C  
ATOM   1516  CD  ARG A 204     -25.482  -7.136  15.522  1.00 94.46           C  
ATOM   1517  NE  ARG A 204     -25.279  -8.224  14.570  1.00 94.46           N  
ATOM   1518  NH1 ARG A 204     -23.228  -8.863  15.422  1.00 94.46           N  
ATOM   1519  NH2 ARG A 204     -24.130  -9.979  13.634  1.00 94.46           N  
ATOM   1520  CZ  ARG A 204     -24.213  -9.020  14.544  1.00 94.46           C  
ATOM   1521  N   PHE A 205     -27.625  -2.316  17.177  1.00 94.49           N  
ATOM   1522  CA  PHE A 205     -27.888  -1.371  18.256  1.00 94.49           C  
ATOM   1523  C   PHE A 205     -29.269  -0.745  18.103  1.00 94.49           C  
ATOM   1524  CB  PHE A 205     -26.816  -0.277  18.288  1.00 94.49           C  
ATOM   1525  O   PHE A 205     -29.974  -0.533  19.091  1.00 94.49           O  
ATOM   1526  CG  PHE A 205     -25.499  -0.735  18.853  1.00 94.49           C  
ATOM   1527  CD1 PHE A 205     -25.413  -1.216  20.153  1.00 94.49           C  
ATOM   1528  CD2 PHE A 205     -24.345  -0.685  18.082  1.00 94.49           C  
ATOM   1529  CE1 PHE A 205     -24.195  -1.641  20.679  1.00 94.49           C  
ATOM   1530  CE2 PHE A 205     -23.123  -1.107  18.599  1.00 94.49           C  
ATOM   1531  CZ  PHE A 205     -23.051  -1.584  19.898  1.00 94.49           C  
ATOM   1532  N   ALA A 206     -29.598  -0.321  16.875  1.00 93.97           N  
ATOM   1533  CA  ALA A 206     -30.914   0.246  16.591  1.00 93.97           C  
ATOM   1534  C   ALA A 206     -32.023  -0.752  16.915  1.00 93.97           C  
ATOM   1535  CB  ALA A 206     -31.002   0.679  15.130  1.00 93.97           C  
ATOM   1536  O   ALA A 206     -33.058  -0.379  17.471  1.00 93.97           O  
ATOM   1537  N   GLN A 207     -31.872  -2.039  16.523  1.00 95.45           N  
ATOM   1538  CA  GLN A 207     -32.837  -3.092  16.824  1.00 95.45           C  
ATOM   1539  C   GLN A 207     -32.980  -3.293  18.330  1.00 95.45           C  
ATOM   1540  CB  GLN A 207     -32.425  -4.404  16.156  1.00 95.45           C  
ATOM   1541  O   GLN A 207     -34.089  -3.485  18.832  1.00 95.45           O  
ATOM   1542  CG  GLN A 207     -32.559  -4.391  14.639  1.00 95.45           C  
ATOM   1543  CD  GLN A 207     -32.069  -5.674  13.995  1.00 95.45           C  
ATOM   1544  NE2 GLN A 207     -32.341  -5.831  12.704  1.00 95.45           N  
ATOM   1545  OE1 GLN A 207     -31.449  -6.517  14.652  1.00 95.45           O  
ATOM   1546  N   GLU A 208     -31.900  -3.328  19.041  1.00 94.47           N  
ATOM   1547  CA  GLU A 208     -31.909  -3.457  20.495  1.00 94.47           C  
ATOM   1548  C   GLU A 208     -32.610  -2.270  21.150  1.00 94.47           C  
ATOM   1549  CB  GLU A 208     -30.482  -3.587  21.032  1.00 94.47           C  
ATOM   1550  O   GLU A 208     -33.351  -2.439  22.121  1.00 94.47           O  
ATOM   1551  CG  GLU A 208     -29.819  -4.916  20.702  1.00 94.47           C  
ATOM   1552  CD  GLU A 208     -28.347  -4.964  21.081  1.00 94.47           C  
ATOM   1553  OE1 GLU A 208     -27.665  -5.958  20.744  1.00 94.47           O  
ATOM   1554  OE2 GLU A 208     -27.873  -3.999  21.722  1.00 94.47           O  
ATOM   1555  N   ALA A 209     -32.302  -1.084  20.693  1.00 93.95           N  
ATOM   1556  CA  ALA A 209     -32.951   0.130  21.182  1.00 93.95           C  
ATOM   1557  C   ALA A 209     -34.454   0.091  20.923  1.00 93.95           C  
ATOM   1558  CB  ALA A 209     -32.333   1.364  20.529  1.00 93.95           C  
ATOM   1559  O   ALA A 209     -35.247   0.513  21.768  1.00 93.95           O  
ATOM   1560  N   GLU A 210     -34.825  -0.328  19.702  1.00 95.64           N  
ATOM   1561  CA  GLU A 210     -36.238  -0.465  19.360  1.00 95.64           C  
ATOM   1562  C   GLU A 210     -36.928  -1.480  20.265  1.00 95.64           C  
ATOM   1563  CB  GLU A 210     -36.399  -0.872  17.893  1.00 95.64           C  
ATOM   1564  O   GLU A 210     -38.074  -1.279  20.672  1.00 95.64           O  
ATOM   1565  CG  GLU A 210     -37.839  -0.843  17.402  1.00 95.64           C  
ATOM   1566  CD  GLU A 210     -37.969  -0.417  15.948  1.00 95.64           C  
ATOM   1567  OE1 GLU A 210     -39.108  -0.190  15.481  1.00 95.64           O  
ATOM   1568  OE2 GLU A 210     -36.923  -0.309  15.270  1.00 95.64           O  
ATOM   1569  N   ALA A 211     -36.314  -2.625  20.499  1.00 95.43           N  
ATOM   1570  CA  ALA A 211     -36.852  -3.640  21.401  1.00 95.43           C  
ATOM   1571  C   ALA A 211     -37.052  -3.075  22.804  1.00 95.43           C  
ATOM   1572  CB  ALA A 211     -35.929  -4.855  21.446  1.00 95.43           C  
ATOM   1573  O   ALA A 211     -38.058  -3.362  23.458  1.00 95.43           O  
ATOM   1574  N   ALA A 212     -36.073  -2.332  23.316  1.00 94.80           N  
ATOM   1575  CA  ALA A 212     -36.165  -1.681  24.621  1.00 94.80           C  
ATOM   1576  C   ALA A 212     -37.303  -0.665  24.648  1.00 94.80           C  
ATOM   1577  CB  ALA A 212     -34.842  -1.003  24.971  1.00 94.80           C  
ATOM   1578  O   ALA A 212     -38.022  -0.555  25.644  1.00 94.80           O  
ATOM   1579  N   ARG A 213     -37.379   0.125  23.573  1.00 96.19           N  
ATOM   1580  CA  ARG A 213     -38.462   1.096  23.452  1.00 96.19           C  
ATOM   1581  C   ARG A 213     -39.822   0.410  23.519  1.00 96.19           C  
ATOM   1582  CB  ARG A 213     -38.335   1.883  22.146  1.00 96.19           C  
ATOM   1583  O   ARG A 213     -40.741   0.904  24.175  1.00 96.19           O  
ATOM   1584  CG  ARG A 213     -39.295   3.057  22.040  1.00 96.19           C  
ATOM   1585  CD  ARG A 213     -39.191   3.750  20.688  1.00 96.19           C  
ATOM   1586  NE  ARG A 213     -40.472   4.313  20.271  1.00 96.19           N  
ATOM   1587  NH1 ARG A 213     -39.718   5.034  18.209  1.00 96.19           N  
ATOM   1588  NH2 ARG A 213     -41.897   5.387  18.826  1.00 96.19           N  
ATOM   1589  CZ  ARG A 213     -40.693   4.910  19.103  1.00 96.19           C  
ATOM   1590  N   VAL A 214     -40.018  -0.634  22.768  1.00 96.57           N  
ATOM   1591  CA  VAL A 214     -41.272  -1.380  22.741  1.00 96.57           C  
ATOM   1592  C   VAL A 214     -41.593  -1.902  24.139  1.00 96.57           C  
ATOM   1593  CB  VAL A 214     -41.215  -2.551  21.734  1.00 96.57           C  
ATOM   1594  O   VAL A 214     -42.746  -1.859  24.576  1.00 96.57           O  
ATOM   1595  CG1 VAL A 214     -42.424  -3.469  21.904  1.00 96.57           C  
ATOM   1596  CG2 VAL A 214     -41.139  -2.021  20.304  1.00 96.57           C  
ATOM   1597  N   ASP A 215     -40.632  -2.512  24.840  1.00 95.54           N  
ATOM   1598  CA  ASP A 215     -40.818  -3.002  26.202  1.00 95.54           C  
ATOM   1599  C   ASP A 215     -41.273  -1.879  27.132  1.00 95.54           C  
ATOM   1600  CB  ASP A 215     -39.525  -3.628  26.728  1.00 95.54           C  
ATOM   1601  O   ASP A 215     -42.158  -2.077  27.966  1.00 95.54           O  
ATOM   1602  CG  ASP A 215     -39.190  -4.949  26.057  1.00 95.54           C  
ATOM   1603  OD1 ASP A 215     -40.072  -5.537  25.395  1.00 95.54           O  
ATOM   1604  OD2 ASP A 215     -38.034  -5.406  26.193  1.00 95.54           O  
ATOM   1605  N   LEU A 216     -40.629  -0.713  27.069  1.00 95.13           N  
ATOM   1606  CA  LEU A 216     -40.988   0.444  27.883  1.00 95.13           C  
ATOM   1607  C   LEU A 216     -42.387   0.941  27.532  1.00 95.13           C  
ATOM   1608  CB  LEU A 216     -39.970   1.571  27.691  1.00 95.13           C  
ATOM   1609  O   LEU A 216     -43.131   1.383  28.410  1.00 95.13           O  
ATOM   1610  CG  LEU A 216     -38.611   1.379  28.366  1.00 95.13           C  
ATOM   1611  CD1 LEU A 216     -37.666   2.515  27.987  1.00 95.13           C  
ATOM   1612  CD2 LEU A 216     -38.773   1.295  29.880  1.00 95.13           C  
ATOM   1613  N   GLN A 217     -42.680   0.980  26.291  1.00 96.19           N  
ATOM   1614  CA  GLN A 217     -44.016   1.359  25.843  1.00 96.19           C  
ATOM   1615  C   GLN A 217     -45.076   0.429  26.426  1.00 96.19           C  
ATOM   1616  CB  GLN A 217     -44.093   1.351  24.315  1.00 96.19           C  
ATOM   1617  O   GLN A 217     -46.156   0.877  26.815  1.00 96.19           O  
ATOM   1618  CG  GLN A 217     -43.440   2.560  23.660  1.00 96.19           C  
ATOM   1619  CD  GLN A 217     -43.452   2.485  22.145  1.00 96.19           C  
ATOM   1620  NE2 GLN A 217     -43.139   3.600  21.493  1.00 96.19           N  
ATOM   1621  OE1 GLN A 217     -43.739   1.433  21.565  1.00 96.19           O  
ATOM   1622  N   LYS A 218     -44.834  -0.882  26.426  1.00 96.08           N  
ATOM   1623  CA  LYS A 218     -45.741  -1.854  27.029  1.00 96.08           C  
ATOM   1624  C   LYS A 218     -45.927  -1.581  28.519  1.00 96.08           C  
ATOM   1625  CB  LYS A 218     -45.222  -3.276  26.817  1.00 96.08           C  
ATOM   1626  O   LYS A 218     -47.039  -1.683  29.040  1.00 96.08           O  
ATOM   1627  CG  LYS A 218     -45.330  -3.768  25.381  1.00 96.08           C  
ATOM   1628  CD  LYS A 218     -44.803  -5.189  25.236  1.00 96.08           C  
ATOM   1629  CE  LYS A 218     -44.836  -5.653  23.785  1.00 96.08           C  
ATOM   1630  NZ  LYS A 218     -44.203  -6.995  23.619  1.00 96.08           N  
ATOM   1631  N   LYS A 219     -44.849  -1.277  29.241  1.00 96.43           N  
ATOM   1632  CA  LYS A 219     -44.898  -0.945  30.662  1.00 96.43           C  
ATOM   1633  C   LYS A 219     -45.691   0.337  30.899  1.00 96.43           C  
ATOM   1634  CB  LYS A 219     -43.485  -0.800  31.229  1.00 96.43           C  
ATOM   1635  O   LYS A 219     -46.450   0.434  31.866  1.00 96.43           O  
ATOM   1636  CG  LYS A 219     -42.719  -2.111  31.325  1.00 96.43           C  
ATOM   1637  CD  LYS A 219     -41.316  -1.900  31.879  1.00 96.43           C  
ATOM   1638  CE  LYS A 219     -40.523  -3.199  31.905  1.00 96.43           C  
ATOM   1639  NZ  LYS A 219     -39.070  -2.956  32.153  1.00 96.43           N  
ATOM   1640  N   ALA A 220     -45.364   1.303  30.033  1.00 95.86           N  
ATOM   1641  CA  ALA A 220     -46.099   2.562  30.122  1.00 95.86           C  
ATOM   1642  C   ALA A 220     -47.596   2.338  29.926  1.00 95.86           C  
ATOM   1643  CB  ALA A 220     -45.574   3.559  29.092  1.00 95.86           C  
ATOM   1644  O   ALA A 220     -48.415   2.920  30.640  1.00 95.86           O  
ATOM   1645  N   GLN A 221     -47.988   1.571  28.899  1.00 96.03           N  
ATOM   1646  CA  GLN A 221     -49.384   1.232  28.641  1.00 96.03           C  
ATOM   1647  C   GLN A 221     -49.994   0.481  29.821  1.00 96.03           C  
ATOM   1648  CB  GLN A 221     -49.507   0.396  27.366  1.00 96.03           C  
ATOM   1649  O   GLN A 221     -51.148   0.719  30.185  1.00 96.03           O  
ATOM   1650  CG  GLN A 221     -49.269   1.188  26.087  1.00 96.03           C  
ATOM   1651  CD  GLN A 221     -49.359   0.328  24.840  1.00 96.03           C  
ATOM   1652  NE2 GLN A 221     -49.190   0.950  23.678  1.00 96.03           N  
ATOM   1653  OE1 GLN A 221     -49.578  -0.885  24.920  1.00 96.03           O  
ATOM   1654  N   ALA A 222     -49.300  -0.508  30.369  1.00 95.48           N  
ATOM   1655  CA  ALA A 222     -49.750  -1.249  31.544  1.00 95.48           C  
ATOM   1656  C   ALA A 222     -50.012  -0.310  32.718  1.00 95.48           C  
ATOM   1657  CB  ALA A 222     -48.721  -2.308  31.932  1.00 95.48           C  
ATOM   1658  O   ALA A 222     -50.999  -0.469  33.440  1.00 95.48           O  
ATOM   1659  N   LEU A 223     -49.102   0.644  33.015  1.00 95.54           N  
ATOM   1660  CA  LEU A 223     -49.243   1.617  34.093  1.00 95.54           C  
ATOM   1661  C   LEU A 223     -50.432   2.538  33.840  1.00 95.54           C  
ATOM   1662  CB  LEU A 223     -47.963   2.445  34.239  1.00 95.54           C  
ATOM   1663  O   LEU A 223     -51.136   2.921  34.778  1.00 95.54           O  
ATOM   1664  CG  LEU A 223     -46.757   1.726  34.845  1.00 95.54           C  
ATOM   1665  CD1 LEU A 223     -45.524   2.623  34.792  1.00 95.54           C  
ATOM   1666  CD2 LEU A 223     -47.053   1.300  36.279  1.00 95.54           C  
ATOM   1667  N   GLN A 224     -50.548   2.960  32.625  1.00 96.86           N  
ATOM   1668  CA  GLN A 224     -51.704   3.769  32.251  1.00 96.86           C  
ATOM   1669  C   GLN A 224     -53.007   3.020  32.513  1.00 96.86           C  
ATOM   1670  CB  GLN A 224     -51.620   4.178  30.780  1.00 96.86           C  
ATOM   1671  O   GLN A 224     -53.982   3.607  32.989  1.00 96.86           O  
ATOM   1672  CG  GLN A 224     -52.633   5.241  30.378  1.00 96.86           C  
ATOM   1673  CD  GLN A 224     -52.333   5.857  29.024  1.00 96.86           C  
ATOM   1674  NE2 GLN A 224     -53.083   6.893  28.665  1.00 96.86           N  
ATOM   1675  OE1 GLN A 224     -51.434   5.406  28.308  1.00 96.86           O  
ATOM   1676  N   GLU A 225     -53.100   1.768  32.083  1.00 96.12           N  
ATOM   1677  CA  GLU A 225     -54.265   0.929  32.346  1.00 96.12           C  
ATOM   1678  C   GLU A 225     -54.498   0.764  33.845  1.00 96.12           C  
ATOM   1679  CB  GLU A 225     -54.101  -0.442  31.685  1.00 96.12           C  
ATOM   1680  O   GLU A 225     -55.642   0.767  34.305  1.00 96.12           O  
ATOM   1681  CG  GLU A 225     -54.126  -0.397  30.164  1.00 96.12           C  
ATOM   1682  CD  GLU A 225     -53.793  -1.734  29.519  1.00 96.12           C  
ATOM   1683  OE1 GLU A 225     -53.791  -1.821  28.270  1.00 96.12           O  
ATOM   1684  OE2 GLU A 225     -53.533  -2.701  30.269  1.00 96.12           O  
ATOM   1685  N   GLU A 226     -53.455   0.582  34.648  1.00 95.53           N  
ATOM   1686  CA  GLU A 226     -53.538   0.468  36.101  1.00 95.53           C  
ATOM   1687  C   GLU A 226     -54.072   1.754  36.726  1.00 95.53           C  
ATOM   1688  CB  GLU A 226     -52.168   0.126  36.693  1.00 95.53           C  
ATOM   1689  O   GLU A 226     -54.887   1.710  37.650  1.00 95.53           O  
ATOM   1690  CG  GLU A 226     -51.729  -1.308  36.436  1.00 95.53           C  
ATOM   1691  CD  GLU A 226     -50.346  -1.620  36.987  1.00 95.53           C  
ATOM   1692  OE1 GLU A 226     -49.850  -2.750  36.777  1.00 95.53           O  
ATOM   1693  OE2 GLU A 226     -49.755  -0.727  37.634  1.00 95.53           O  
ATOM   1694  N   CYS A 227     -53.518   2.883  36.288  1.00 94.06           N  
ATOM   1695  CA  CYS A 227     -54.021   4.172  36.750  1.00 94.06           C  
ATOM   1696  C   CYS A 227     -55.503   4.326  36.429  1.00 94.06           C  
ATOM   1697  CB  CYS A 227     -53.230   5.315  36.115  1.00 94.06           C  
ATOM   1698  O   CYS A 227     -56.269   4.841  37.245  1.00 94.06           O  
ATOM   1699  SG  CYS A 227     -51.528   5.439  36.706  1.00 94.06           S  
ATOM   1700  N   GLY A 228     -55.803   3.995  35.129  1.00 96.17           N  
ATOM   1701  CA  GLY A 228     -57.208   4.021  34.757  1.00 96.17           C  
ATOM   1702  C   GLY A 228     -58.073   3.133  35.630  1.00 96.17           C  
ATOM   1703  O   GLY A 228     -59.174   3.523  36.025  1.00 96.17           O  
ATOM   1704  N   TYR A 229     -57.654   1.949  35.885  1.00 95.62           N  
ATOM   1705  CA  TYR A 229     -58.353   1.000  36.743  1.00 95.62           C  
ATOM   1706  C   TYR A 229     -58.528   1.561  38.149  1.00 95.62           C  
ATOM   1707  CB  TYR A 229     -57.597  -0.331  36.802  1.00 95.62           C  
ATOM   1708  O   TYR A 229     -59.605   1.450  38.739  1.00 95.62           O  
ATOM   1709  CG  TYR A 229     -58.186  -1.321  37.777  1.00 95.62           C  
ATOM   1710  CD1 TYR A 229     -57.657  -1.466  39.057  1.00 95.62           C  
ATOM   1711  CD2 TYR A 229     -59.271  -2.114  37.419  1.00 95.62           C  
ATOM   1712  CE1 TYR A 229     -58.195  -2.379  39.958  1.00 95.62           C  
ATOM   1713  CE2 TYR A 229     -59.817  -3.030  38.312  1.00 95.62           C  
ATOM   1714  OH  TYR A 229     -59.810  -4.060  40.465  1.00 95.62           O  
ATOM   1715  CZ  TYR A 229     -59.273  -3.155  39.577  1.00 95.62           C  
ATOM   1716  N   LEU A 230     -57.465   2.111  38.811  1.00 95.66           N  
ATOM   1717  CA  LEU A 230     -57.487   2.685  40.152  1.00 95.66           C  
ATOM   1718  C   LEU A 230     -58.444   3.870  40.220  1.00 95.66           C  
ATOM   1719  CB  LEU A 230     -56.081   3.125  40.570  1.00 95.66           C  
ATOM   1720  O   LEU A 230     -59.142   4.053  41.220  1.00 95.66           O  
ATOM   1721  CG  LEU A 230     -55.103   2.008  40.938  1.00 95.66           C  
ATOM   1722  CD1 LEU A 230     -53.702   2.576  41.141  1.00 95.66           C  
ATOM   1723  CD2 LEU A 230     -55.574   1.276  42.190  1.00 95.66           C  
ATOM   1724  N   ARG A 231     -58.374   4.702  39.234  1.00 96.16           N  
ATOM   1725  CA  ARG A 231     -59.289   5.836  39.164  1.00 96.16           C  
ATOM   1726  C   ARG A 231     -60.739   5.368  39.106  1.00 96.16           C  
ATOM   1727  CB  ARG A 231     -58.971   6.709  37.948  1.00 96.16           C  
ATOM   1728  O   ARG A 231     -61.606   5.930  39.778  1.00 96.16           O  
ATOM   1729  CG  ARG A 231     -57.774   7.626  38.143  1.00 96.16           C  
ATOM   1730  CD  ARG A 231     -57.637   8.625  37.003  1.00 96.16           C  
ATOM   1731  NE  ARG A 231     -56.903   8.058  35.875  1.00 96.16           N  
ATOM   1732  NH1 ARG A 231     -56.094  10.085  35.116  1.00 96.16           N  
ATOM   1733  NH2 ARG A 231     -55.560   8.147  34.014  1.00 96.16           N  
ATOM   1734  CZ  ARG A 231     -56.187   8.765  35.004  1.00 96.16           C  
ATOM   1735  N   ARG A 232     -61.036   4.372  38.152  1.00 95.70           N  
ATOM   1736  CA  ARG A 232     -62.377   3.808  38.037  1.00 95.70           C  
ATOM   1737  C   ARG A 232     -62.821   3.177  39.353  1.00 95.70           C  
ATOM   1738  CB  ARG A 232     -62.430   2.770  36.914  1.00 95.70           C  
ATOM   1739  O   ARG A 232     -63.969   3.342  39.771  1.00 95.70           O  
ATOM   1740  CG  ARG A 232     -62.403   3.371  35.518  1.00 95.70           C  
ATOM   1741  CD  ARG A 232     -62.586   2.309  34.443  1.00 95.70           C  
ATOM   1742  NE  ARG A 232     -61.405   2.195  33.591  1.00 95.70           N  
ATOM   1743  NH1 ARG A 232     -60.990  -0.018  34.108  1.00 95.70           N  
ATOM   1744  NH2 ARG A 232     -59.620   1.100  32.649  1.00 95.70           N  
ATOM   1745  CZ  ARG A 232     -60.675   1.093  33.451  1.00 95.70           C  
ATOM   1746  N   HIS A 233     -61.904   2.410  39.939  1.00 94.84           N  
ATOM   1747  CA  HIS A 233     -62.184   1.773  41.221  1.00 94.84           C  
ATOM   1748  C   HIS A 233     -62.503   2.809  42.294  1.00 94.84           C  
ATOM   1749  CB  HIS A 233     -61.001   0.909  41.661  1.00 94.84           C  
ATOM   1750  O   HIS A 233     -63.429   2.624  43.086  1.00 94.84           O  
ATOM   1751  CG  HIS A 233     -61.253   0.141  42.919  1.00 94.84           C  
ATOM   1752  CD2 HIS A 233     -61.815  -1.074  43.121  1.00 94.84           C  
ATOM   1753  ND1 HIS A 233     -60.914   0.622  44.165  1.00 94.84           N  
ATOM   1754  CE1 HIS A 233     -61.257  -0.268  45.082  1.00 94.84           C  
ATOM   1755  NE2 HIS A 233     -61.806  -1.306  44.475  1.00 94.84           N  
ATOM   1756  N   HIS A 234     -61.616   3.826  42.465  1.00 93.70           N  
ATOM   1757  CA  HIS A 234     -61.858   4.914  43.405  1.00 93.70           C  
ATOM   1758  C   HIS A 234     -63.211   5.571  43.150  1.00 93.70           C  
ATOM   1759  CB  HIS A 234     -60.743   5.957  43.316  1.00 93.70           C  
ATOM   1760  O   HIS A 234     -63.935   5.896  44.093  1.00 93.70           O  
ATOM   1761  CG  HIS A 234     -60.857   7.045  44.337  1.00 93.70           C  
ATOM   1762  CD2 HIS A 234     -61.054   8.377  44.198  1.00 93.70           C  
ATOM   1763  ND1 HIS A 234     -60.762   6.807  45.691  1.00 93.70           N  
ATOM   1764  CE1 HIS A 234     -60.898   7.950  46.343  1.00 93.70           C  
ATOM   1765  NE2 HIS A 234     -61.076   8.918  45.460  1.00 93.70           N  
ATOM   1766  N   GLN A 235     -63.513   5.871  41.894  1.00 95.44           N  
ATOM   1767  CA  GLN A 235     -64.791   6.471  41.526  1.00 95.44           C  
ATOM   1768  C   GLN A 235     -65.958   5.584  41.950  1.00 95.44           C  
ATOM   1769  CB  GLN A 235     -64.849   6.731  40.020  1.00 95.44           C  
ATOM   1770  O   GLN A 235     -66.986   6.081  42.414  1.00 95.44           O  
ATOM   1771  CG  GLN A 235     -64.028   7.932  39.571  1.00 95.44           C  
ATOM   1772  CD  GLN A 235     -63.993   8.089  38.062  1.00 95.44           C  
ATOM   1773  NE2 GLN A 235     -63.134   8.979  37.578  1.00 95.44           N  
ATOM   1774  OE1 GLN A 235     -64.732   7.415  37.338  1.00 95.44           O  
ATOM   1775  N   GLU A 236     -65.856   4.286  41.725  1.00 94.01           N  
ATOM   1776  CA  GLU A 236     -66.870   3.319  42.135  1.00 94.01           C  
ATOM   1777  C   GLU A 236     -67.023   3.289  43.653  1.00 94.01           C  
ATOM   1778  CB  GLU A 236     -66.522   1.922  41.614  1.00 94.01           C  
ATOM   1779  O   GLU A 236     -68.139   3.200  44.168  1.00 94.01           O  
ATOM   1780  CG  GLU A 236     -66.680   1.770  40.108  1.00 94.01           C  
ATOM   1781  CD  GLU A 236     -66.146   0.449  39.579  1.00 94.01           C  
ATOM   1782  OE1 GLU A 236     -66.156   0.240  38.345  1.00 94.01           O  
ATOM   1783  OE2 GLU A 236     -65.714  -0.386  40.406  1.00 94.01           O  
ATOM   1784  N   GLU A 237     -65.889   3.217  44.427  1.00 93.44           N  
ATOM   1785  CA  GLU A 237     -65.894   3.225  45.886  1.00 93.44           C  
ATOM   1786  C   GLU A 237     -66.548   4.492  46.429  1.00 93.44           C  
ATOM   1787  CB  GLU A 237     -64.468   3.096  46.429  1.00 93.44           C  
ATOM   1788  O   GLU A 237     -67.304   4.439  47.402  1.00 93.44           O  
ATOM   1789  CG  GLU A 237     -63.852   1.720  46.218  1.00 93.44           C  
ATOM   1790  CD  GLU A 237     -62.423   1.618  46.726  1.00 93.44           C  
ATOM   1791  OE1 GLU A 237     -61.887   0.490  46.807  1.00 93.44           O  
ATOM   1792  OE2 GLU A 237     -61.835   2.675  47.048  1.00 93.44           O  
ATOM   1793  N   VAL A 238     -66.046   5.633  45.897  1.00 92.91           N  
ATOM   1794  CA  VAL A 238     -66.640   6.907  46.287  1.00 92.91           C  
ATOM   1795  C   VAL A 238     -68.139   6.890  45.993  1.00 92.91           C  
ATOM   1796  CB  VAL A 238     -65.968   8.093  45.559  1.00 92.91           C  
ATOM   1797  O   VAL A 238     -68.940   7.375  46.796  1.00 92.91           O  
ATOM   1798  CG1 VAL A 238     -66.726   9.392  45.830  1.00 92.91           C  
ATOM   1799  CG2 VAL A 238     -64.508   8.223  45.988  1.00 92.91           C  
ATOM   1800  N   GLY A 239     -68.591   6.364  44.805  1.00 92.38           N  
ATOM   1801  CA  GLY A 239     -69.998   6.211  44.472  1.00 92.38           C  
ATOM   1802  C   GLY A 239     -70.755   5.345  45.461  1.00 92.38           C  
ATOM   1803  O   GLY A 239     -71.890   5.658  45.827  1.00 92.38           O  
ATOM   1804  N   GLU A 240     -70.203   4.230  45.841  1.00 91.26           N  
ATOM   1805  CA  GLU A 240     -70.790   3.317  46.818  1.00 91.26           C  
ATOM   1806  C   GLU A 240     -70.942   3.988  48.180  1.00 91.26           C  
ATOM   1807  CB  GLU A 240     -69.941   2.050  46.947  1.00 91.26           C  
ATOM   1808  O   GLU A 240     -71.955   3.808  48.857  1.00 91.26           O  
ATOM   1809  CG  GLU A 240     -70.036   1.120  45.746  1.00 91.26           C  
ATOM   1810  CD  GLU A 240     -69.105  -0.078  45.840  1.00 91.26           C  
ATOM   1811  OE1 GLU A 240     -69.026  -0.862  44.867  1.00 91.26           O  
ATOM   1812  OE2 GLU A 240     -68.451  -0.235  46.895  1.00 91.26           O  
ATOM   1813  N   LEU A 241     -69.816   4.668  48.746  1.00 88.94           N  
ATOM   1814  CA  LEU A 241     -69.842   5.375  50.022  1.00 88.94           C  
ATOM   1815  C   LEU A 241     -70.897   6.477  50.011  1.00 88.94           C  
ATOM   1816  CB  LEU A 241     -68.467   5.972  50.333  1.00 88.94           C  
ATOM   1817  O   LEU A 241     -71.597   6.681  51.006  1.00 88.94           O  
ATOM   1818  CG  LEU A 241     -67.371   4.981  50.729  1.00 88.94           C  
ATOM   1819  CD1 LEU A 241     -66.036   5.701  50.884  1.00 88.94           C  
ATOM   1820  CD2 LEU A 241     -67.747   4.255  52.016  1.00 88.94           C  
ATOM   1821  N   LEU A 242     -70.888   7.275  48.989  1.00 89.02           N  
ATOM   1822  CA  LEU A 242     -71.917   8.300  48.849  1.00 89.02           C  
ATOM   1823  C   LEU A 242     -73.309   7.677  48.852  1.00 89.02           C  
ATOM   1824  CB  LEU A 242     -71.705   9.098  47.560  1.00 89.02           C  
ATOM   1825  O   LEU A 242     -74.250   8.253  49.401  1.00 89.02           O  
ATOM   1826  CG  LEU A 242     -70.608  10.163  47.594  1.00 89.02           C  
ATOM   1827  CD1 LEU A 242     -70.302  10.655  46.183  1.00 89.02           C  
ATOM   1828  CD2 LEU A 242     -71.017  11.325  48.493  1.00 89.02           C  
ATOM   1829  N   GLY A 243     -73.525   6.428  48.210  1.00 86.22           N  
ATOM   1830  CA  GLY A 243     -74.763   5.666  48.248  1.00 86.22           C  
ATOM   1831  C   GLY A 243     -75.139   5.209  49.645  1.00 86.22           C  
ATOM   1832  O   GLY A 243     -76.316   5.224  50.012  1.00 86.22           O  
ATOM   1833  N   GLN A 244     -74.129   4.718  50.382  1.00 82.27           N  
ATOM   1834  CA  GLN A 244     -74.307   4.267  51.758  1.00 82.27           C  
ATOM   1835  C   GLN A 244     -74.680   5.430  52.674  1.00 82.27           C  
ATOM   1836  CB  GLN A 244     -73.038   3.583  52.268  1.00 82.27           C  
ATOM   1837  O   GLN A 244     -75.492   5.271  53.587  1.00 82.27           O  
ATOM   1838  CG  GLN A 244     -72.800   2.203  51.670  1.00 82.27           C  
ATOM   1839  CD  GLN A 244     -71.508   1.570  52.150  1.00 82.27           C  
ATOM   1840  NE2 GLN A 244     -71.273   0.325  51.749  1.00 82.27           N  
ATOM   1841  OE1 GLN A 244     -70.727   2.194  52.875  1.00 82.27           O  
ATOM   1842  N   ILE A 245     -74.049   6.580  52.600  1.00 78.98           N  
ATOM   1843  CA  ILE A 245     -74.340   7.780  53.377  1.00 78.98           C  
ATOM   1844  C   ILE A 245     -75.753   8.267  53.064  1.00 78.98           C  
ATOM   1845  CB  ILE A 245     -73.313   8.899  53.094  1.00 78.98           C  
ATOM   1846  O   ILE A 245     -76.484   8.687  53.964  1.00 78.98           O  
ATOM   1847  CG1 ILE A 245     -71.922   8.484  53.588  1.00 78.98           C  
ATOM   1848  CG2 ILE A 245     -73.755  10.214  53.742  1.00 78.98           C  
ATOM   1849  CD1 ILE A 245     -70.809   9.437  53.175  1.00 78.98           C  
ATOM   1850  N   GLN A 246     -76.126   8.233  51.925  1.00 77.15           N  
ATOM   1851  CA  GLN A 246     -77.479   8.611  51.531  1.00 77.15           C  
ATOM   1852  C   GLN A 246     -78.501   7.591  52.025  1.00 77.15           C  
ATOM   1853  CB  GLN A 246     -77.575   8.756  50.011  1.00 77.15           C  
ATOM   1854  O   GLN A 246     -79.621   7.954  52.390  1.00 77.15           O  
ATOM   1855  CG  GLN A 246     -76.854   9.981  49.464  1.00 77.15           C  
ATOM   1856  CD  GLN A 246     -76.893  10.056  47.949  1.00 77.15           C  
ATOM   1857  NE2 GLN A 246     -76.047  10.906  47.376  1.00 77.15           N  
ATOM   1858  OE1 GLN A 246     -77.675   9.356  47.299  1.00 77.15           O  
ATOM   1859  N   GLY A 247     -78.062   6.281  52.086  1.00 68.47           N  
ATOM   1860  CA  GLY A 247     -78.859   5.173  52.588  1.00 68.47           C  
ATOM   1861  C   GLY A 247     -78.888   5.097  54.103  1.00 68.47           C  
ATOM   1862  O   GLY A 247     -79.901   4.712  54.691  1.00 68.47           O  
ATOM   1863  N   SER A 248     -77.788   5.399  54.823  1.00 62.46           N  
ATOM   1864  CA  SER A 248     -77.608   5.463  56.270  1.00 62.46           C  
ATOM   1865  C   SER A 248     -78.142   6.775  56.836  1.00 62.46           C  
ATOM   1866  CB  SER A 248     -76.131   5.306  56.633  1.00 62.46           C  
ATOM   1867  O   SER A 248     -78.560   6.832  57.994  1.00 62.46           O  
ATOM   1868  OG  SER A 248     -75.352   6.324  56.029  1.00 62.46           O  
ATOM   1869  N   GLY A 249     -78.077   7.892  56.281  1.00 58.95           N  
ATOM   1870  CA  GLY A 249     -78.779   9.117  56.630  1.00 58.95           C  
ATOM   1871  C   GLY A 249     -80.287   8.952  56.666  1.00 58.95           C  
ATOM   1872  O   GLY A 249     -80.959   9.525  57.526  1.00 58.95           O  
ATOM   1873  N   ALA A 250     -80.864   7.992  56.036  1.00 52.22           N  
ATOM   1874  CA  ALA A 250     -82.276   7.617  56.015  1.00 52.22           C  
ATOM   1875  C   ALA A 250     -82.560   6.494  57.008  1.00 52.22           C  
ATOM   1876  CB  ALA A 250     -82.694   7.198  54.608  1.00 52.22           C  
ATOM   1877  O   ALA A 250     -83.622   6.464  57.635  1.00 52.22           O  
ATOM   1878  N   ALA A 251     -81.618   5.776  57.385  1.00 52.37           N  
ATOM   1879  CA  ALA A 251     -81.691   4.655  58.318  1.00 52.37           C  
ATOM   1880  C   ALA A 251     -81.148   5.047  59.689  1.00 52.37           C  
ATOM   1881  CB  ALA A 251     -80.924   3.454  57.769  1.00 52.37           C  
ATOM   1882  O   ALA A 251     -81.617   4.548  60.715  1.00 52.37           O  
ATOM   1883  N   GLN A 252     -80.359   6.045  59.857  1.00 48.30           N  
ATOM   1884  CA  GLN A 252     -79.816   6.703  61.040  1.00 48.30           C  
ATOM   1885  C   GLN A 252     -80.778   7.762  61.571  1.00 48.30           C  
ATOM   1886  CB  GLN A 252     -78.459   7.337  60.728  1.00 48.30           C  
ATOM   1887  O   GLN A 252     -80.855   7.988  62.781  1.00 48.30           O  
ATOM   1888  CG  GLN A 252     -77.600   7.589  61.960  1.00 48.30           C  
ATOM   1889  CD  GLN A 252     -76.115   7.591  61.649  1.00 48.30           C  
ATOM   1890  NE2 GLN A 252     -75.294   7.771  62.678  1.00 48.30           N  
ATOM   1891  OE1 GLN A 252     -75.708   7.432  60.494  1.00 48.30           O  
ATOM   1892  N   ALA A 253     -81.873   8.199  60.946  1.00 47.36           N  
ATOM   1893  CA  ALA A 253     -83.048   8.933  61.408  1.00 47.36           C  
ATOM   1894  C   ALA A 253     -84.084   7.988  62.008  1.00 47.36           C  
ATOM   1895  CB  ALA A 253     -83.661   9.733  60.261  1.00 47.36           C  
ATOM   1896  O   ALA A 253     -84.759   8.333  62.981  1.00 47.36           O  
ATOM   1897  N   GLN A 254     -83.927   6.678  61.985  1.00 47.50           N  
ATOM   1898  CA  GLN A 254     -84.860   5.652  62.439  1.00 47.50           C  
ATOM   1899  C   GLN A 254     -84.203   4.721  63.454  1.00 47.50           C  
ATOM   1900  CB  GLN A 254     -85.392   4.845  61.254  1.00 47.50           C  
ATOM   1901  O   GLN A 254     -84.868   4.208  64.356  1.00 47.50           O  
ATOM   1902  CG  GLN A 254     -86.825   5.190  60.869  1.00 47.50           C  
ATOM   1903  CD  GLN A 254     -87.241   4.575  59.546  1.00 47.50           C  
ATOM   1904  NE2 GLN A 254     -88.547   4.488  59.317  1.00 47.50           N  
ATOM   1905  OE1 GLN A 254     -86.395   4.183  58.735  1.00 47.50           O  
ATOM   1906  N   MET A 255     -82.920   4.935  63.839  1.00 42.81           N  
ATOM   1907  CA  MET A 255     -82.202   3.979  64.677  1.00 42.81           C  
ATOM   1908  C   MET A 255     -81.492   4.688  65.825  1.00 42.81           C  
ATOM   1909  CB  MET A 255     -81.191   3.188  63.845  1.00 42.81           C  
ATOM   1910  O   MET A 255     -81.190   4.072  66.848  1.00 42.81           O  
ATOM   1911  CG  MET A 255     -80.528   2.051  64.605  1.00 42.81           C  
ATOM   1912  SD  MET A 255     -79.202   1.235  63.633  1.00 42.81           S  
ATOM   1913  CE  MET A 255     -78.601   0.037  64.856  1.00 42.81           C  
ATOM   1914  N   GLN A 256     -81.564   6.081  66.039  1.00 43.09           N  
ATOM   1915  CA  GLN A 256     -81.061   6.930  67.114  1.00 43.09           C  
ATOM   1916  C   GLN A 256     -82.117   7.128  68.198  1.00 43.09           C  
ATOM   1917  CB  GLN A 256     -80.613   8.285  66.564  1.00 43.09           C  
ATOM   1918  O   GLN A 256     -81.794   7.511  69.324  1.00 43.09           O  
ATOM   1919  CG  GLN A 256     -79.286   8.238  65.818  1.00 43.09           C  
ATOM   1920  CD  GLN A 256     -78.444   9.479  66.041  1.00 43.09           C  
ATOM   1921  NE2 GLN A 256     -77.232   9.479  65.495  1.00 43.09           N  
ATOM   1922  OE1 GLN A 256     -78.878  10.431  66.697  1.00 43.09           O  
ATOM   1923  N   ALA A 257     -83.330   6.260  68.331  1.00 43.03           N  
ATOM   1924  CA  ALA A 257     -84.457   6.391  69.251  1.00 43.03           C  
ATOM   1925  C   ALA A 257     -84.614   5.137  70.107  1.00 43.03           C  
ATOM   1926  CB  ALA A 257     -85.744   6.670  68.480  1.00 43.03           C  
ATOM   1927  O   ALA A 257     -85.031   5.217  71.265  1.00 43.03           O  
ATOM   1928  N   GLU A 258     -83.614   4.194  70.216  1.00 41.92           N  
ATOM   1929  CA  GLU A 258     -84.102   3.100  71.049  1.00 41.92           C  
ATOM   1930  C   GLU A 258     -82.950   2.364  71.726  1.00 41.92           C  
ATOM   1931  CB  GLU A 258     -84.935   2.121  70.217  1.00 41.92           C  
ATOM   1932  O   GLU A 258     -83.165   1.586  72.657  1.00 41.92           O  
ATOM   1933  CG  GLU A 258     -86.285   2.675  69.785  1.00 41.92           C  
ATOM   1934  CD  GLU A 258     -87.113   1.681  68.986  1.00 41.92           C  
ATOM   1935  OE1 GLU A 258     -88.281   1.990  68.657  1.00 41.92           O  
ATOM   1936  OE2 GLU A 258     -86.591   0.584  68.688  1.00 41.92           O  
ATOM   1937  N   THR A 259     -81.893   3.118  72.126  1.00 45.21           N  
ATOM   1938  CA  THR A 259     -81.202   2.140  72.959  1.00 45.21           C  
ATOM   1939  C   THR A 259     -80.312   2.836  73.985  1.00 45.21           C  
ATOM   1940  CB  THR A 259     -80.351   1.181  72.105  1.00 45.21           C  
ATOM   1941  O   THR A 259     -79.093   2.653  73.984  1.00 45.21           O  
ATOM   1942  CG2 THR A 259     -81.217   0.100  71.466  1.00 45.21           C  
ATOM   1943  OG1 THR A 259     -79.695   1.925  71.072  1.00 45.21           O  
ATOM   1944  N   ARG A 260     -80.661   4.007  74.629  1.00 34.07           N  
ATOM   1945  CA  ARG A 260     -80.208   4.801  75.767  1.00 34.07           C  
ATOM   1946  C   ARG A 260     -80.874   4.337  77.058  1.00 34.07           C  
ATOM   1947  CB  ARG A 260     -80.493   6.286  75.534  1.00 34.07           C  
ATOM   1948  O   ARG A 260     -82.101   4.231  77.126  1.00 34.07           O  
ATOM   1949  CG  ARG A 260     -79.285   7.078  75.060  1.00 34.07           C  
ATOM   1950  CD  ARG A 260     -79.328   8.519  75.551  1.00 34.07           C  
ATOM   1951  NE  ARG A 260     -78.083   9.224  75.259  1.00 34.07           N  
ATOM   1952  NH1 ARG A 260     -78.946  11.332  75.645  1.00 34.07           N  
ATOM   1953  NH2 ARG A 260     -76.753  11.082  75.026  1.00 34.07           N  
ATOM   1954  CZ  ARG A 260     -77.930  10.545  75.311  1.00 34.07           C  
ATOM   1955  N   ASP A 261     -80.561   3.374  77.908  1.00 41.51           N  
ATOM   1956  CA  ASP A 261     -80.261   4.168  79.095  1.00 41.51           C  
ATOM   1957  C   ASP A 261     -80.629   3.411  80.370  1.00 41.51           C  
ATOM   1958  CB  ASP A 261     -81.000   5.507  79.047  1.00 41.51           C  
ATOM   1959  O   ASP A 261     -80.342   3.872  81.476  1.00 41.51           O  
ATOM   1960  CG  ASP A 261     -80.221   6.589  78.321  1.00 41.51           C  
ATOM   1961  OD1 ASP A 261     -78.997   6.430  78.123  1.00 41.51           O  
ATOM   1962  OD2 ASP A 261     -80.835   7.611  77.947  1.00 41.51           O  
ATOM   1963  N   ALA A 262     -80.310   2.087  80.749  1.00 46.83           N  
ATOM   1964  CA  ALA A 262     -80.414   2.009  82.204  1.00 46.83           C  
ATOM   1965  C   ALA A 262     -80.097   0.601  82.701  1.00 46.83           C  
ATOM   1966  CB  ALA A 262     -81.808   2.430  82.662  1.00 46.83           C  
ATOM   1967  O   ALA A 262     -80.038   0.361  83.909  1.00 46.83           O  
ATOM   1968  N   LEU A 263     -79.183  -0.229  82.024  1.00 50.45           N  
ATOM   1969  CA  LEU A 263     -78.213  -1.273  82.336  1.00 50.45           C  
ATOM   1970  C   LEU A 263     -76.788  -0.772  82.126  1.00 50.45           C  
ATOM   1971  CB  LEU A 263     -78.462  -2.513  81.473  1.00 50.45           C  
ATOM   1972  O   LEU A 263     -75.828  -1.528  82.291  1.00 50.45           O  
ATOM   1973  CG  LEU A 263     -79.571  -3.455  81.944  1.00 50.45           C  
ATOM   1974  CD1 LEU A 263     -80.215  -4.154  80.751  1.00 50.45           C  
ATOM   1975  CD2 LEU A 263     -79.021  -4.475  82.935  1.00 50.45           C  
ATOM   1976  N   LYS A 264     -76.431   0.499  81.873  1.00 50.63           N  
ATOM   1977  CA  LYS A 264     -75.705   1.614  81.271  1.00 50.63           C  
ATOM   1978  C   LYS A 264     -74.607   2.121  82.201  1.00 50.63           C  
ATOM   1979  CB  LYS A 264     -76.664   2.753  80.922  1.00 50.63           C  
ATOM   1980  O   LYS A 264     -73.551   2.561  81.741  1.00 50.63           O  
ATOM   1981  CG  LYS A 264     -77.585   2.450  79.750  1.00 50.63           C  
ATOM   1982  CD  LYS A 264     -78.446   3.654  79.389  1.00 50.63           C  
ATOM   1983  CE  LYS A 264     -79.357   3.357  78.206  1.00 50.63           C  
ATOM   1984  NZ  LYS A 264     -80.463   4.355  78.094  1.00 50.63           N  
ATOM   1985  N   CYS A 265     -74.418   1.543  83.546  1.00 52.98           N  
ATOM   1986  CA  CYS A 265     -73.257   2.095  84.234  1.00 52.98           C  
ATOM   1987  C   CYS A 265     -72.298   0.989  84.659  1.00 52.98           C  
ATOM   1988  CB  CYS A 265     -73.691   2.903  85.457  1.00 52.98           C  
ATOM   1989  O   CYS A 265     -71.079   1.164  84.606  1.00 52.98           O  
ATOM   1990  SG  CYS A 265     -73.948   4.658  85.116  1.00 52.98           S  
ATOM   1991  N   ASP A 266     -72.597  -0.317  84.599  1.00 55.93           N  
ATOM   1992  CA  ASP A 266     -71.680  -1.425  84.854  1.00 55.93           C  
ATOM   1993  C   ASP A 266     -71.486  -2.276  83.601  1.00 55.93           C  
ATOM   1994  CB  ASP A 266     -72.194  -2.292  86.005  1.00 55.93           C  
ATOM   1995  O   ASP A 266     -70.383  -2.758  83.337  1.00 55.93           O  
ATOM   1996  CG  ASP A 266     -71.131  -2.582  87.049  1.00 55.93           C  
ATOM   1997  OD1 ASP A 266     -69.993  -2.082  86.916  1.00 55.93           O  
ATOM   1998  OD2 ASP A 266     -71.433  -3.318  88.013  1.00 55.93           O  
ATOM   1999  N   VAL A 267     -72.207  -2.493  82.777  1.00 65.52           N  
ATOM   2000  CA  VAL A 267     -72.135  -3.010  81.414  1.00 65.52           C  
ATOM   2001  C   VAL A 267     -71.625  -1.920  80.474  1.00 65.52           C  
ATOM   2002  CB  VAL A 267     -73.507  -3.531  80.931  1.00 65.52           C  
ATOM   2003  O   VAL A 267     -70.828  -2.191  79.573  1.00 65.52           O  
ATOM   2004  CG1 VAL A 267     -73.428  -3.993  79.477  1.00 65.52           C  
ATOM   2005  CG2 VAL A 267     -73.993  -4.666  81.830  1.00 65.52           C  
ATOM   2006  N   THR A 268     -72.007  -0.601  80.773  1.00 71.06           N  
ATOM   2007  CA  THR A 268     -71.510   0.541  80.014  1.00 71.06           C  
ATOM   2008  C   THR A 268     -70.028   0.772  80.292  1.00 71.06           C  
ATOM   2009  CB  THR A 268     -72.303   1.819  80.344  1.00 71.06           C  
ATOM   2010  O   THR A 268     -69.262   1.090  79.380  1.00 71.06           O  
ATOM   2011  CG2 THR A 268     -73.673   1.806  79.674  1.00 71.06           C  
ATOM   2012  OG1 THR A 268     -72.479   1.912  81.764  1.00 71.06           O  
ATOM   2013  N   SER A 269     -69.554   0.577  81.539  1.00 73.40           N  
ATOM   2014  CA  SER A 269     -68.143   0.661  81.900  1.00 73.40           C  
ATOM   2015  C   SER A 269     -67.359  -0.524  81.346  1.00 73.40           C  
ATOM   2016  CB  SER A 269     -67.981   0.725  83.419  1.00 73.40           C  
ATOM   2017  O   SER A 269     -66.236  -0.361  80.863  1.00 73.40           O  
ATOM   2018  OG  SER A 269     -66.618   0.592  83.785  1.00 73.40           O  
ATOM   2019  N   ALA A 270     -67.759  -1.882  81.533  1.00 78.58           N  
ATOM   2020  CA  ALA A 270     -67.184  -3.058  80.886  1.00 78.58           C  
ATOM   2021  C   ALA A 270     -67.253  -2.938  79.366  1.00 78.58           C  
ATOM   2022  CB  ALA A 270     -67.900  -4.324  81.349  1.00 78.58           C  
ATOM   2023  O   ALA A 270     -66.304  -3.296  78.665  1.00 78.58           O  
ATOM   2024  N   LEU A 271     -68.326  -2.439  78.755  1.00 81.39           N  
ATOM   2025  CA  LEU A 271     -68.441  -2.158  77.328  1.00 81.39           C  
ATOM   2026  C   LEU A 271     -67.500  -1.031  76.918  1.00 81.39           C  
ATOM   2027  CB  LEU A 271     -69.883  -1.791  76.969  1.00 81.39           C  
ATOM   2028  O   LEU A 271     -66.914  -1.069  75.834  1.00 81.39           O  
ATOM   2029  CG  LEU A 271     -70.874  -2.952  76.868  1.00 81.39           C  
ATOM   2030  CD1 LEU A 271     -72.293  -2.424  76.689  1.00 81.39           C  
ATOM   2031  CD2 LEU A 271     -70.494  -3.881  75.720  1.00 81.39           C  
ATOM   2032  N   ARG A 272     -67.280   0.084  77.845  1.00 85.28           N  
ATOM   2033  CA  ARG A 272     -66.321   1.154  77.591  1.00 85.28           C  
ATOM   2034  C   ARG A 272     -64.891   0.624  77.609  1.00 85.28           C  
ATOM   2035  CB  ARG A 272     -66.478   2.274  78.622  1.00 85.28           C  
ATOM   2036  O   ARG A 272     -64.067   1.017  76.781  1.00 85.28           O  
ATOM   2037  CG  ARG A 272     -67.425   3.381  78.189  1.00 85.28           C  
ATOM   2038  CD  ARG A 272     -67.430   4.538  79.180  1.00 85.28           C  
ATOM   2039  NE  ARG A 272     -68.360   4.301  80.280  1.00 85.28           N  
ATOM   2040  NH1 ARG A 272     -66.721   3.843  81.841  1.00 85.28           N  
ATOM   2041  NH2 ARG A 272     -68.932   3.784  82.443  1.00 85.28           N  
ATOM   2042  CZ  ARG A 272     -68.002   3.977  81.519  1.00 85.28           C  
ATOM   2043  N   GLU A 273     -64.578  -0.255  78.574  1.00 86.02           N  
ATOM   2044  CA  GLU A 273     -63.271  -0.901  78.652  1.00 86.02           C  
ATOM   2045  C   GLU A 273     -63.034  -1.813  77.452  1.00 86.02           C  
ATOM   2046  CB  GLU A 273     -63.143  -1.699  79.952  1.00 86.02           C  
ATOM   2047  O   GLU A 273     -61.934  -1.846  76.897  1.00 86.02           O  
ATOM   2048  CG  GLU A 273     -61.757  -2.287  80.178  1.00 86.02           C  
ATOM   2049  CD  GLU A 273     -61.361  -2.342  81.645  1.00 86.02           C  
ATOM   2050  OE1 GLU A 273     -60.162  -2.549  81.942  1.00 86.02           O  
ATOM   2051  OE2 GLU A 273     -62.255  -2.176  82.503  1.00 86.02           O  
ATOM   2052  N   ILE A 274     -64.045  -2.771  77.041  1.00 87.30           N  
ATOM   2053  CA  ILE A 274     -63.954  -3.609  75.850  1.00 87.30           C  
ATOM   2054  C   ILE A 274     -63.803  -2.730  74.611  1.00 87.30           C  
ATOM   2055  CB  ILE A 274     -65.188  -4.528  75.709  1.00 87.30           C  
ATOM   2056  O   ILE A 274     -62.997  -3.026  73.726  1.00 87.30           O  
ATOM   2057  CG1 ILE A 274     -65.232  -5.543  76.857  1.00 87.30           C  
ATOM   2058  CG2 ILE A 274     -65.181  -5.236  74.351  1.00 87.30           C  
ATOM   2059  CD1 ILE A 274     -66.509  -6.371  76.902  1.00 87.30           C  
ATOM   2060  N   ARG A 275     -64.576  -1.592  74.541  1.00 88.87           N  
ATOM   2061  CA  ARG A 275     -64.429  -0.644  73.441  1.00 88.87           C  
ATOM   2062  C   ARG A 275     -63.036  -0.025  73.434  1.00 88.87           C  
ATOM   2063  CB  ARG A 275     -65.490   0.455  73.534  1.00 88.87           C  
ATOM   2064  O   ARG A 275     -62.429   0.139  72.373  1.00 88.87           O  
ATOM   2065  CG  ARG A 275     -65.650   1.266  72.257  1.00 88.87           C  
ATOM   2066  CD  ARG A 275     -66.851   2.199  72.329  1.00 88.87           C  
ATOM   2067  NE  ARG A 275     -67.067   2.898  71.065  1.00 88.87           N  
ATOM   2068  NH1 ARG A 275     -69.159   3.699  71.627  1.00 88.87           N  
ATOM   2069  NH2 ARG A 275     -68.250   4.190  69.581  1.00 88.87           N  
ATOM   2070  CZ  ARG A 275     -68.158   3.594  70.760  1.00 88.87           C  
ATOM   2071  N   ALA A 276     -62.592   0.421  74.699  1.00 89.13           N  
ATOM   2072  CA  ALA A 276     -61.253   0.994  74.807  1.00 89.13           C  
ATOM   2073  C   ALA A 276     -60.191  -0.005  74.356  1.00 89.13           C  
ATOM   2074  CB  ALA A 276     -60.981   1.445  76.240  1.00 89.13           C  
ATOM   2075  O   ALA A 276     -59.229   0.366  73.679  1.00 89.13           O  
ATOM   2076  N   GLN A 277     -60.270  -1.295  74.722  1.00 89.19           N  
ATOM   2077  CA  GLN A 277     -59.356  -2.348  74.293  1.00 89.19           C  
ATOM   2078  C   GLN A 277     -59.421  -2.551  72.782  1.00 89.19           C  
ATOM   2079  CB  GLN A 277     -59.671  -3.660  75.013  1.00 89.19           C  
ATOM   2080  O   GLN A 277     -58.394  -2.768  72.135  1.00 89.19           O  
ATOM   2081  CG  GLN A 277     -59.260  -3.672  76.479  1.00 89.19           C  
ATOM   2082  CD  GLN A 277     -59.556  -4.994  77.161  1.00 89.19           C  
ATOM   2083  NE2 GLN A 277     -59.203  -5.094  78.438  1.00 89.19           N  
ATOM   2084  OE1 GLN A 277     -60.098  -5.917  76.546  1.00 89.19           O  
ATOM   2085  N   LEU A 278     -60.662  -2.610  72.200  1.00 90.42           N  
ATOM   2086  CA  LEU A 278     -60.809  -2.773  70.757  1.00 90.42           C  
ATOM   2087  C   LEU A 278     -60.255  -1.562  70.014  1.00 90.42           C  
ATOM   2088  CB  LEU A 278     -62.280  -2.983  70.389  1.00 90.42           C  
ATOM   2089  O   LEU A 278     -59.634  -1.706  68.959  1.00 90.42           O  
ATOM   2090  CG  LEU A 278     -62.885  -4.338  70.761  1.00 90.42           C  
ATOM   2091  CD1 LEU A 278     -64.378  -4.354  70.450  1.00 90.42           C  
ATOM   2092  CD2 LEU A 278     -62.168  -5.464  70.024  1.00 90.42           C  
ATOM   2093  N   GLU A 279     -60.584  -0.358  70.626  1.00 91.63           N  
ATOM   2094  CA  GLU A 279     -60.027   0.858  70.043  1.00 91.63           C  
ATOM   2095  C   GLU A 279     -58.505   0.873  70.144  1.00 91.63           C  
ATOM   2096  CB  GLU A 279     -60.611   2.098  70.725  1.00 91.63           C  
ATOM   2097  O   GLU A 279     -57.821   1.326  69.224  1.00 91.63           O  
ATOM   2098  CG  GLU A 279     -62.037   2.419  70.301  1.00 91.63           C  
ATOM   2099  CD  GLU A 279     -62.649   3.574  71.078  1.00 91.63           C  
ATOM   2100  OE1 GLU A 279     -63.815   3.938  70.806  1.00 91.63           O  
ATOM   2101  OE2 GLU A 279     -61.955   4.121  71.964  1.00 91.63           O  
ATOM   2102  N   GLY A 280     -58.021   0.479  71.353  1.00 89.56           N  
ATOM   2103  CA  GLY A 280     -56.578   0.359  71.494  1.00 89.56           C  
ATOM   2104  C   GLY A 280     -55.962  -0.620  70.513  1.00 89.56           C  
ATOM   2105  O   GLY A 280     -54.928  -0.333  69.907  1.00 89.56           O  
ATOM   2106  N   HIS A 281     -56.586  -1.848  70.354  1.00 90.78           N  
ATOM   2107  CA  HIS A 281     -56.150  -2.847  69.385  1.00 90.78           C  
ATOM   2108  C   HIS A 281     -56.264  -2.317  67.959  1.00 90.78           C  
ATOM   2109  CB  HIS A 281     -56.966  -4.132  69.535  1.00 90.78           C  
ATOM   2110  O   HIS A 281     -55.393  -2.574  67.126  1.00 90.78           O  
ATOM   2111  CG  HIS A 281     -56.413  -5.288  68.763  1.00 90.78           C  
ATOM   2112  CD2 HIS A 281     -55.501  -6.228  69.103  1.00 90.78           C  
ATOM   2113  ND1 HIS A 281     -56.799  -5.572  67.471  1.00 90.78           N  
ATOM   2114  CE1 HIS A 281     -56.146  -6.642  67.049  1.00 90.78           C  
ATOM   2115  NE2 HIS A 281     -55.352  -7.059  68.020  1.00 90.78           N  
ATOM   2116  N   ALA A 282     -57.378  -1.611  67.628  1.00 91.80           N  
ATOM   2117  CA  ALA A 282     -57.559  -1.005  66.311  1.00 91.80           C  
ATOM   2118  C   ALA A 282     -56.458   0.009  66.017  1.00 91.80           C  
ATOM   2119  CB  ALA A 282     -58.930  -0.339  66.216  1.00 91.80           C  
ATOM   2120  O   ALA A 282     -55.915   0.042  64.910  1.00 91.80           O  
ATOM   2121  N   VAL A 283     -56.154   0.869  67.066  1.00 93.48           N  
ATOM   2122  CA  VAL A 283     -55.108   1.873  66.905  1.00 93.48           C  
ATOM   2123  C   VAL A 283     -53.753   1.188  66.747  1.00 93.48           C  
ATOM   2124  CB  VAL A 283     -55.073   2.854  68.099  1.00 93.48           C  
ATOM   2125  O   VAL A 283     -52.957   1.563  65.882  1.00 93.48           O  
ATOM   2126  CG1 VAL A 283     -53.856   3.772  68.009  1.00 93.48           C  
ATOM   2127  CG2 VAL A 283     -56.361   3.673  68.153  1.00 93.48           C  
ATOM   2128  N   GLN A 284     -53.418   0.194  67.651  1.00 93.15           N  
ATOM   2129  CA  GLN A 284     -52.177  -0.570  67.568  1.00 93.15           C  
ATOM   2130  C   GLN A 284     -52.065  -1.293  66.229  1.00 93.15           C  
ATOM   2131  CB  GLN A 284     -52.088  -1.576  68.717  1.00 93.15           C  
ATOM   2132  O   GLN A 284     -50.989  -1.336  65.629  1.00 93.15           O  
ATOM   2133  CG  GLN A 284     -51.829  -0.938  70.074  1.00 93.15           C  
ATOM   2134  CD  GLN A 284     -51.816  -1.949  71.206  1.00 93.15           C  
ATOM   2135  NE2 GLN A 284     -52.155  -1.497  72.408  1.00 93.15           N  
ATOM   2136  OE1 GLN A 284     -51.504  -3.126  71.000  1.00 93.15           O  
ATOM   2137  N   SER A 285     -53.187  -1.972  65.774  1.00 89.87           N  
ATOM   2138  CA  SER A 285     -53.218  -2.641  64.478  1.00 89.87           C  
ATOM   2139  C   SER A 285     -52.943  -1.661  63.342  1.00 89.87           C  
ATOM   2140  CB  SER A 285     -54.570  -3.323  64.258  1.00 89.87           C  
ATOM   2141  O   SER A 285     -52.212  -1.981  62.403  1.00 89.87           O  
ATOM   2142  OG  SER A 285     -54.643  -3.889  62.961  1.00 89.87           O  
ATOM   2143  N   THR A 286     -53.529  -0.474  63.425  1.00 94.08           N  
ATOM   2144  CA  THR A 286     -53.299   0.549  62.411  1.00 94.08           C  
ATOM   2145  C   THR A 286     -51.855   1.041  62.458  1.00 94.08           C  
ATOM   2146  CB  THR A 286     -54.256   1.741  62.593  1.00 94.08           C  
ATOM   2147  O   THR A 286     -51.237   1.270  61.416  1.00 94.08           O  
ATOM   2148  CG2 THR A 286     -55.712   1.299  62.486  1.00 94.08           C  
ATOM   2149  OG1 THR A 286     -54.040   2.327  63.883  1.00 94.08           O  
ATOM   2150  N   LEU A 287     -51.302   1.271  63.647  1.00 95.03           N  
ATOM   2151  CA  LEU A 287     -49.923   1.719  63.805  1.00 95.03           C  
ATOM   2152  C   LEU A 287     -48.947   0.666  63.292  1.00 95.03           C  
ATOM   2153  CB  LEU A 287     -49.627   2.033  65.274  1.00 95.03           C  
ATOM   2154  O   LEU A 287     -47.957   0.998  62.635  1.00 95.03           O  
ATOM   2155  CG  LEU A 287     -50.213   3.336  65.820  1.00 95.03           C  
ATOM   2156  CD1 LEU A 287     -49.929   3.460  67.313  1.00 95.03           C  
ATOM   2157  CD2 LEU A 287     -49.652   4.534  65.062  1.00 95.03           C  
ATOM   2158  N   GLN A 288     -49.210  -0.617  63.629  1.00 93.60           N  
ATOM   2159  CA  GLN A 288     -48.377  -1.715  63.151  1.00 93.60           C  
ATOM   2160  C   GLN A 288     -48.426  -1.822  61.630  1.00 93.60           C  
ATOM   2161  CB  GLN A 288     -48.815  -3.037  63.784  1.00 93.60           C  
ATOM   2162  O   GLN A 288     -47.403  -2.066  60.986  1.00 93.60           O  
ATOM   2163  CG  GLN A 288     -48.437  -3.170  65.253  1.00 93.60           C  
ATOM   2164  CD  GLN A 288     -48.801  -4.524  65.833  1.00 93.60           C  
ATOM   2165  NE2 GLN A 288     -48.343  -4.791  67.051  1.00 93.60           N  
ATOM   2166  OE1 GLN A 288     -49.489  -5.324  65.191  1.00 93.60           O  
ATOM   2167  N   SER A 289     -49.668  -1.700  61.078  1.00 92.08           N  
ATOM   2168  CA  SER A 289     -49.797  -1.725  59.624  1.00 92.08           C  
ATOM   2169  C   SER A 289     -49.065  -0.550  58.984  1.00 92.08           C  
ATOM   2170  CB  SER A 289     -51.271  -1.702  59.216  1.00 92.08           C  
ATOM   2171  O   SER A 289     -48.446  -0.699  57.928  1.00 92.08           O  
ATOM   2172  OG  SER A 289     -51.897  -0.511  59.663  1.00 92.08           O  
ATOM   2173  N   GLU A 290     -49.148   0.607  59.625  1.00 94.61           N  
ATOM   2174  CA  GLU A 290     -48.421   1.778  59.144  1.00 94.61           C  
ATOM   2175  C   GLU A 290     -46.913   1.553  59.198  1.00 94.61           C  
ATOM   2176  CB  GLU A 290     -48.797   3.018  59.960  1.00 94.61           C  
ATOM   2177  O   GLU A 290     -46.190   1.929  58.273  1.00 94.61           O  
ATOM   2178  CG  GLU A 290     -50.201   3.535  59.681  1.00 94.61           C  
ATOM   2179  CD  GLU A 290     -50.561   4.764  60.500  1.00 94.61           C  
ATOM   2180  OE1 GLU A 290     -51.624   5.375  60.243  1.00 94.61           O  
ATOM   2181  OE2 GLU A 290     -49.774   5.121  61.405  1.00 94.61           O  
ATOM   2182  N   GLU A 291     -46.426   1.071  60.343  1.00 95.49           N  
ATOM   2183  CA  GLU A 291     -45.003   0.778  60.485  1.00 95.49           C  
ATOM   2184  C   GLU A 291     -44.541  -0.237  59.443  1.00 95.49           C  
ATOM   2185  CB  GLU A 291     -44.698   0.261  61.893  1.00 95.49           C  
ATOM   2186  O   GLU A 291     -43.452  -0.105  58.881  1.00 95.49           O  
ATOM   2187  CG  GLU A 291     -44.778   1.332  62.972  1.00 95.49           C  
ATOM   2188  CD  GLU A 291     -44.750   0.766  64.383  1.00 95.49           C  
ATOM   2189  OE1 GLU A 291     -44.808   1.553  65.354  1.00 95.49           O  
ATOM   2190  OE2 GLU A 291     -44.668  -0.476  64.518  1.00 95.49           O  
ATOM   2191  N   TRP A 292     -45.403  -1.305  59.237  1.00 94.63           N  
ATOM   2192  CA  TRP A 292     -45.105  -2.312  58.224  1.00 94.63           C  
ATOM   2193  C   TRP A 292     -44.977  -1.675  56.845  1.00 94.63           C  
ATOM   2194  CB  TRP A 292     -46.190  -3.392  58.202  1.00 94.63           C  
ATOM   2195  O   TRP A 292     -44.051  -1.988  56.093  1.00 94.63           O  
ATOM   2196  CG  TRP A 292     -45.907  -4.521  57.257  1.00 94.63           C  
ATOM   2197  CD1 TRP A 292     -45.174  -5.646  57.514  1.00 94.63           C  
ATOM   2198  CD2 TRP A 292     -46.350  -4.631  55.901  1.00 94.63           C  
ATOM   2199  CE2 TRP A 292     -45.848  -5.850  55.395  1.00 94.63           C  
ATOM   2200  CE3 TRP A 292     -47.124  -3.816  55.064  1.00 94.63           C  
ATOM   2201  NE1 TRP A 292     -45.135  -6.450  56.398  1.00 94.63           N  
ATOM   2202  CH2 TRP A 292     -46.856  -5.458  53.290  1.00 94.63           C  
ATOM   2203  CZ2 TRP A 292     -46.096  -6.274  54.087  1.00 94.63           C  
ATOM   2204  CZ3 TRP A 292     -47.369  -4.240  53.763  1.00 94.63           C  
ATOM   2205  N   PHE A 293     -45.885  -0.737  56.467  1.00 94.65           N  
ATOM   2206  CA  PHE A 293     -45.851  -0.048  55.182  1.00 94.65           C  
ATOM   2207  C   PHE A 293     -44.661   0.901  55.108  1.00 94.65           C  
ATOM   2208  CB  PHE A 293     -47.153   0.724  54.950  1.00 94.65           C  
ATOM   2209  O   PHE A 293     -44.045   1.052  54.051  1.00 94.65           O  
ATOM   2210  CG  PHE A 293     -48.315  -0.149  54.560  1.00 94.65           C  
ATOM   2211  CD1 PHE A 293     -48.284  -0.886  53.382  1.00 94.65           C  
ATOM   2212  CD2 PHE A 293     -49.439  -0.233  55.372  1.00 94.65           C  
ATOM   2213  CE1 PHE A 293     -49.358  -1.695  53.019  1.00 94.65           C  
ATOM   2214  CE2 PHE A 293     -50.516  -1.040  55.015  1.00 94.65           C  
ATOM   2215  CZ  PHE A 293     -50.474  -1.769  53.838  1.00 94.65           C  
ATOM   2216  N   ARG A 294     -44.406   1.487  56.205  1.00 96.15           N  
ATOM   2217  CA  ARG A 294     -43.260   2.388  56.261  1.00 96.15           C  
ATOM   2218  C   ARG A 294     -41.961   1.640  55.986  1.00 96.15           C  
ATOM   2219  CB  ARG A 294     -43.188   3.081  57.623  1.00 96.15           C  
ATOM   2220  O   ARG A 294     -41.133   2.094  55.193  1.00 96.15           O  
ATOM   2221  CG  ARG A 294     -42.220   4.253  57.668  1.00 96.15           C  
ATOM   2222  CD  ARG A 294     -42.111   4.842  59.067  1.00 96.15           C  
ATOM   2223  NE  ARG A 294     -41.352   3.972  59.961  1.00 96.15           N  
ATOM   2224  NH1 ARG A 294     -41.506   5.372  61.792  1.00 96.15           N  
ATOM   2225  NH2 ARG A 294     -40.383   3.381  61.957  1.00 96.15           N  
ATOM   2226  CZ  ARG A 294     -41.082   4.244  61.235  1.00 96.15           C  
ATOM   2227  N   VAL A 295     -41.732   0.547  56.637  1.00 96.12           N  
ATOM   2228  CA  VAL A 295     -40.538  -0.269  56.448  1.00 96.12           C  
ATOM   2229  C   VAL A 295     -40.474  -0.765  55.005  1.00 96.12           C  
ATOM   2230  CB  VAL A 295     -40.508  -1.467  57.424  1.00 96.12           C  
ATOM   2231  O   VAL A 295     -39.412  -0.737  54.379  1.00 96.12           O  
ATOM   2232  CG1 VAL A 295     -39.379  -2.431  57.062  1.00 96.12           C  
ATOM   2233  CG2 VAL A 295     -40.356  -0.978  58.863  1.00 96.12           C  
ATOM   2234  N   ARG A 296     -41.630  -1.278  54.500  1.00 95.23           N  
ATOM   2235  CA  ARG A 296     -41.681  -1.747  53.118  1.00 95.23           C  
ATOM   2236  C   ARG A 296     -41.357  -0.619  52.145  1.00 95.23           C  
ATOM   2237  CB  ARG A 296     -43.058  -2.334  52.800  1.00 95.23           C  
ATOM   2238  O   ARG A 296     -40.618  -0.818  51.179  1.00 95.23           O  
ATOM   2239  CG  ARG A 296     -43.147  -2.989  51.431  1.00 95.23           C  
ATOM   2240  CD  ARG A 296     -42.245  -4.212  51.332  1.00 95.23           C  
ATOM   2241  NE  ARG A 296     -42.296  -4.812  50.002  1.00 95.23           N  
ATOM   2242  NH1 ARG A 296     -40.618  -6.348  50.405  1.00 95.23           N  
ATOM   2243  NH2 ARG A 296     -41.652  -6.284  48.360  1.00 95.23           N  
ATOM   2244  CZ  ARG A 296     -41.522  -5.813  49.592  1.00 95.23           C  
ATOM   2245  N   LEU A 297     -41.881   0.540  52.386  1.00 96.03           N  
ATOM   2246  CA  LEU A 297     -41.599   1.689  51.533  1.00 96.03           C  
ATOM   2247  C   LEU A 297     -40.124   2.068  51.601  1.00 96.03           C  
ATOM   2248  CB  LEU A 297     -42.465   2.884  51.940  1.00 96.03           C  
ATOM   2249  O   LEU A 297     -39.518   2.408  50.581  1.00 96.03           O  
ATOM   2250  CG  LEU A 297     -43.916   2.866  51.458  1.00 96.03           C  
ATOM   2251  CD1 LEU A 297     -44.675   4.065  52.017  1.00 96.03           C  
ATOM   2252  CD2 LEU A 297     -43.974   2.853  49.935  1.00 96.03           C  
ATOM   2253  N   ASP A 298     -39.599   2.083  52.832  1.00 96.12           N  
ATOM   2254  CA  ASP A 298     -38.182   2.376  53.023  1.00 96.12           C  
ATOM   2255  C   ASP A 298     -37.308   1.360  52.292  1.00 96.12           C  
ATOM   2256  CB  ASP A 298     -37.834   2.393  54.513  1.00 96.12           C  
ATOM   2257  O   ASP A 298     -36.308   1.727  51.671  1.00 96.12           O  
ATOM   2258  CG  ASP A 298     -38.361   3.624  55.230  1.00 96.12           C  
ATOM   2259  OD1 ASP A 298     -38.719   4.615  54.558  1.00 96.12           O  
ATOM   2260  OD2 ASP A 298     -38.415   3.603  56.479  1.00 96.12           O  
ATOM   2261  N   ARG A 299     -37.669   0.106  52.408  1.00 95.16           N  
ATOM   2262  CA  ARG A 299     -36.933  -0.951  51.721  1.00 95.16           C  
ATOM   2263  C   ARG A 299     -37.012  -0.778  50.208  1.00 95.16           C  
ATOM   2264  CB  ARG A 299     -37.470  -2.327  52.120  1.00 95.16           C  
ATOM   2265  O   ARG A 299     -36.012  -0.940  49.507  1.00 95.16           O  
ATOM   2266  CG  ARG A 299     -37.048  -2.774  53.511  1.00 95.16           C  
ATOM   2267  CD  ARG A 299     -37.553  -4.174  53.831  1.00 95.16           C  
ATOM   2268  NE  ARG A 299     -37.252  -4.553  55.209  1.00 95.16           N  
ATOM   2269  NH1 ARG A 299     -38.636  -6.403  55.219  1.00 95.16           N  
ATOM   2270  NH2 ARG A 299     -37.431  -5.856  57.091  1.00 95.16           N  
ATOM   2271  CZ  ARG A 299     -37.774  -5.603  55.837  1.00 95.16           C  
ATOM   2272  N   LEU A 300     -38.212  -0.508  49.692  1.00 95.51           N  
ATOM   2273  CA  LEU A 300     -38.385  -0.295  48.260  1.00 95.51           C  
ATOM   2274  C   LEU A 300     -37.641   0.955  47.803  1.00 95.51           C  
ATOM   2275  CB  LEU A 300     -39.871  -0.174  47.911  1.00 95.51           C  
ATOM   2276  O   LEU A 300     -37.051   0.970  46.720  1.00 95.51           O  
ATOM   2277  CG  LEU A 300     -40.644  -1.487  47.773  1.00 95.51           C  
ATOM   2278  CD1 LEU A 300     -42.145  -1.219  47.755  1.00 95.51           C  
ATOM   2279  CD2 LEU A 300     -40.213  -2.230  46.513  1.00 95.51           C  
ATOM   2280  N   SER A 301     -37.658   1.998  48.583  1.00 95.50           N  
ATOM   2281  CA  SER A 301     -36.946   3.235  48.279  1.00 95.50           C  
ATOM   2282  C   SER A 301     -35.438   3.011  48.248  1.00 95.50           C  
ATOM   2283  CB  SER A 301     -37.289   4.317  49.304  1.00 95.50           C  
ATOM   2284  O   SER A 301     -34.742   3.553  47.387  1.00 95.50           O  
ATOM   2285  OG  SER A 301     -36.779   3.978  50.582  1.00 95.50           O  
ATOM   2286  N   GLU A 302     -34.894   2.261  49.210  1.00 95.83           N  
ATOM   2287  CA  GLU A 302     -33.476   1.915  49.238  1.00 95.83           C  
ATOM   2288  C   GLU A 302     -33.089   1.071  48.027  1.00 95.83           C  
ATOM   2289  CB  GLU A 302     -33.129   1.171  50.530  1.00 95.83           C  
ATOM   2290  O   GLU A 302     -32.022   1.266  47.442  1.00 95.83           O  
ATOM   2291  CG  GLU A 302     -33.097   2.062  51.763  1.00 95.83           C  
ATOM   2292  CD  GLU A 302     -32.792   1.303  53.045  1.00 95.83           C  
ATOM   2293  OE1 GLU A 302     -32.671   1.942  54.115  1.00 95.83           O  
ATOM   2294  OE2 GLU A 302     -32.670   0.060  52.978  1.00 95.83           O  
ATOM   2295  N   ALA A 303     -33.968   0.063  47.712  1.00 94.93           N  
ATOM   2296  CA  ALA A 303     -33.724  -0.770  46.538  1.00 94.93           C  
ATOM   2297  C   ALA A 303     -33.724   0.067  45.262  1.00 94.93           C  
ATOM   2298  CB  ALA A 303     -34.772  -1.877  46.444  1.00 94.93           C  
ATOM   2299  O   ALA A 303     -32.904  -0.155  44.367  1.00 94.93           O  
ATOM   2300  N   ALA A 304     -34.633   1.019  45.141  1.00 94.70           N  
ATOM   2301  CA  ALA A 304     -34.679   1.916  43.989  1.00 94.70           C  
ATOM   2302  C   ALA A 304     -33.416   2.769  43.908  1.00 94.70           C  
ATOM   2303  CB  ALA A 304     -35.916   2.807  44.058  1.00 94.70           C  
ATOM   2304  O   ALA A 304     -32.878   2.990  42.821  1.00 94.70           O  
ATOM   2305  N   LYS A 305     -32.897   3.271  45.074  1.00 95.77           N  
ATOM   2306  CA  LYS A 305     -31.677   4.072  45.122  1.00 95.77           C  
ATOM   2307  C   LYS A 305     -30.466   3.255  44.679  1.00 95.77           C  
ATOM   2308  CB  LYS A 305     -31.450   4.622  46.531  1.00 95.77           C  
ATOM   2309  O   LYS A 305     -29.621   3.746  43.928  1.00 95.77           O  
ATOM   2310  CG  LYS A 305     -32.441   5.703  46.940  1.00 95.77           C  
ATOM   2311  CD  LYS A 305     -32.170   6.203  48.353  1.00 95.77           C  
ATOM   2312  CE  LYS A 305     -33.208   7.226  48.793  1.00 95.77           C  
ATOM   2313  NZ  LYS A 305     -33.003   7.650  50.210  1.00 95.77           N  
ATOM   2314  N   VAL A 306     -30.350   2.045  45.164  1.00 95.65           N  
ATOM   2315  CA  VAL A 306     -29.247   1.159  44.807  1.00 95.65           C  
ATOM   2316  C   VAL A 306     -29.286   0.865  43.309  1.00 95.65           C  
ATOM   2317  CB  VAL A 306     -29.295  -0.160  45.610  1.00 95.65           C  
ATOM   2318  O   VAL A 306     -28.248   0.872  42.642  1.00 95.65           O  
ATOM   2319  CG1 VAL A 306     -28.265  -1.154  45.078  1.00 95.65           C  
ATOM   2320  CG2 VAL A 306     -29.061   0.112  47.095  1.00 95.65           C  
ATOM   2321  N   ASN A 307     -30.523   0.571  42.779  1.00 94.83           N  
ATOM   2322  CA  ASN A 307     -30.688   0.314  41.353  1.00 94.83           C  
ATOM   2323  C   ASN A 307     -30.306   1.532  40.516  1.00 94.83           C  
ATOM   2324  CB  ASN A 307     -32.125  -0.112  41.046  1.00 94.83           C  
ATOM   2325  O   ASN A 307     -29.653   1.398  39.480  1.00 94.83           O  
ATOM   2326  CG  ASN A 307     -32.300  -0.591  39.619  1.00 94.83           C  
ATOM   2327  ND2 ASN A 307     -33.535  -0.563  39.131  1.00 94.83           N  
ATOM   2328  OD1 ASN A 307     -31.334  -0.984  38.959  1.00 94.83           O  
ATOM   2329  N   THR A 308     -30.715   2.736  40.931  1.00 95.12           N  
ATOM   2330  CA  THR A 308     -30.371   3.974  40.241  1.00 95.12           C  
ATOM   2331  C   THR A 308     -28.862   4.198  40.252  1.00 95.12           C  
ATOM   2332  CB  THR A 308     -31.078   5.185  40.878  1.00 95.12           C  
ATOM   2333  O   THR A 308     -28.283   4.617  39.247  1.00 95.12           O  
ATOM   2334  CG2 THR A 308     -32.575   5.161  40.592  1.00 95.12           C  
ATOM   2335  OG1 THR A 308     -30.873   5.157  42.296  1.00 95.12           O  
ATOM   2336  N   ASP A 309     -28.222   3.948  41.405  1.00 94.35           N  
ATOM   2337  CA  ASP A 309     -26.772   4.071  41.524  1.00 94.35           C  
ATOM   2338  C   ASP A 309     -26.060   3.057  40.632  1.00 94.35           C  
ATOM   2339  CB  ASP A 309     -26.336   3.889  42.979  1.00 94.35           C  
ATOM   2340  O   ASP A 309     -25.043   3.375  40.011  1.00 94.35           O  
ATOM   2341  CG  ASP A 309     -26.662   5.089  43.851  1.00 94.35           C  
ATOM   2342  OD1 ASP A 309     -26.973   6.171  43.307  1.00 94.35           O  
ATOM   2343  OD2 ASP A 309     -26.605   4.953  45.092  1.00 94.35           O  
ATOM   2344  N   ALA A 310     -26.557   1.807  40.637  1.00 92.05           N  
ATOM   2345  CA  ALA A 310     -26.001   0.765  39.778  1.00 92.05           C  
ATOM   2346  C   ALA A 310     -26.121   1.147  38.305  1.00 92.05           C  
ATOM   2347  CB  ALA A 310     -26.699  -0.568  40.038  1.00 92.05           C  
ATOM   2348  O   ALA A 310     -25.189   0.935  37.525  1.00 92.05           O  
ATOM   2349  N   MET A 311     -27.262   1.722  37.936  1.00 93.37           N  
ATOM   2350  CA  MET A 311     -27.472   2.178  36.565  1.00 93.37           C  
ATOM   2351  C   MET A 311     -26.522   3.320  36.219  1.00 93.37           C  
ATOM   2352  CB  MET A 311     -28.921   2.624  36.362  1.00 93.37           C  
ATOM   2353  O   MET A 311     -25.970   3.361  35.118  1.00 93.37           O  
ATOM   2354  CG  MET A 311     -29.913   1.474  36.297  1.00 93.37           C  
ATOM   2355  SD  MET A 311     -31.606   2.029  35.858  1.00 93.37           S  
ATOM   2356  CE  MET A 311     -31.367   2.428  34.104  1.00 93.37           C  
ATOM   2357  N   ARG A 312     -26.381   4.254  37.153  1.00 95.20           N  
ATOM   2358  CA  ARG A 312     -25.461   5.369  36.955  1.00 95.20           C  
ATOM   2359  C   ARG A 312     -24.028   4.873  36.785  1.00 95.20           C  
ATOM   2360  CB  ARG A 312     -25.541   6.348  38.128  1.00 95.20           C  
ATOM   2361  O   ARG A 312     -23.297   5.357  35.918  1.00 95.20           O  
ATOM   2362  CG  ARG A 312     -26.520   7.490  37.911  1.00 95.20           C  
ATOM   2363  CD  ARG A 312     -26.467   8.502  39.048  1.00 95.20           C  
ATOM   2364  NE  ARG A 312     -27.116   7.993  40.253  1.00 95.20           N  
ATOM   2365  NH1 ARG A 312     -25.900   9.308  41.712  1.00 95.20           N  
ATOM   2366  NH2 ARG A 312     -27.483   7.858  42.516  1.00 95.20           N  
ATOM   2367  CZ  ARG A 312     -26.832   8.387  41.491  1.00 95.20           C  
ATOM   2368  N   SER A 313     -23.581   3.963  37.647  1.00 90.98           N  
ATOM   2369  CA  SER A 313     -22.246   3.380  37.560  1.00 90.98           C  
ATOM   2370  C   SER A 313     -22.044   2.658  36.233  1.00 90.98           C  
ATOM   2371  CB  SER A 313     -22.009   2.410  38.719  1.00 90.98           C  
ATOM   2372  O   SER A 313     -20.976   2.753  35.625  1.00 90.98           O  
ATOM   2373  OG  SER A 313     -22.841   1.270  38.599  1.00 90.98           O  
ATOM   2374  N   ALA A 314     -23.038   1.872  35.800  1.00 91.25           N  
ATOM   2375  CA  ALA A 314     -22.979   1.184  34.514  1.00 91.25           C  
ATOM   2376  C   ALA A 314     -22.885   2.180  33.362  1.00 91.25           C  
ATOM   2377  CB  ALA A 314     -24.198   0.282  34.336  1.00 91.25           C  
ATOM   2378  O   ALA A 314     -22.128   1.970  32.411  1.00 91.25           O  
ATOM   2379  N   GLN A 315     -23.654   3.251  33.423  1.00 91.83           N  
ATOM   2380  CA  GLN A 315     -23.611   4.300  32.410  1.00 91.83           C  
ATOM   2381  C   GLN A 315     -22.235   4.960  32.360  1.00 91.83           C  
ATOM   2382  CB  GLN A 315     -24.688   5.352  32.680  1.00 91.83           C  
ATOM   2383  O   GLN A 315     -21.728   5.268  31.280  1.00 91.83           O  
ATOM   2384  CG  GLN A 315     -26.093   4.905  32.299  1.00 91.83           C  
ATOM   2385  CD  GLN A 315     -27.131   5.991  32.509  1.00 91.83           C  
ATOM   2386  NE2 GLN A 315     -28.262   5.870  31.822  1.00 91.83           N  
ATOM   2387  OE1 GLN A 315     -26.920   6.929  33.283  1.00 91.83           O  
ATOM   2388  N   GLU A 316     -21.587   5.241  33.542  1.00 92.85           N  
ATOM   2389  CA  GLU A 316     -20.246   5.812  33.618  1.00 92.85           C  
ATOM   2390  C   GLU A 316     -19.210   4.872  33.008  1.00 92.85           C  
ATOM   2391  CB  GLU A 316     -19.878   6.129  35.070  1.00 92.85           C  
ATOM   2392  O   GLU A 316     -18.291   5.318  32.317  1.00 92.85           O  
ATOM   2393  CG  GLU A 316     -20.640   7.309  35.654  1.00 92.85           C  
ATOM   2394  CD  GLU A 316     -20.446   7.465  37.154  1.00 92.85           C  
ATOM   2395  OE1 GLU A 316     -21.058   8.379  37.754  1.00 92.85           O  
ATOM   2396  OE2 GLU A 316     -19.676   6.668  37.735  1.00 92.85           O  
ATOM   2397  N   GLU A 317     -19.359   3.544  33.244  1.00 90.16           N  
ATOM   2398  CA  GLU A 317     -18.454   2.553  32.670  1.00 90.16           C  
ATOM   2399  C   GLU A 317     -18.585   2.501  31.150  1.00 90.16           C  
ATOM   2400  CB  GLU A 317     -18.720   1.170  33.269  1.00 90.16           C  
ATOM   2401  O   GLU A 317     -17.584   2.382  30.440  1.00 90.16           O  
ATOM   2402  CG  GLU A 317     -18.307   1.041  34.728  1.00 90.16           C  
ATOM   2403  CD  GLU A 317     -18.663  -0.306  35.336  1.00 90.16           C  
ATOM   2404  OE1 GLU A 317     -18.449  -0.497  36.555  1.00 90.16           O  
ATOM   2405  OE2 GLU A 317     -19.159  -1.177  34.588  1.00 90.16           O  
ATOM   2406  N   ILE A 318     -19.800   2.586  30.668  1.00 92.44           N  
ATOM   2407  CA  ILE A 318     -20.061   2.601  29.232  1.00 92.44           C  
ATOM   2408  C   ILE A 318     -19.413   3.832  28.603  1.00 92.44           C  
ATOM   2409  CB  ILE A 318     -21.577   2.581  28.933  1.00 92.44           C  
ATOM   2410  O   ILE A 318     -18.788   3.740  27.544  1.00 92.44           O  
ATOM   2411  CG1 ILE A 318     -22.185   1.236  29.347  1.00 92.44           C  
ATOM   2412  CG2 ILE A 318     -21.838   2.868  27.451  1.00 92.44           C  
ATOM   2413  CD1 ILE A 318     -23.706   1.201  29.291  1.00 92.44           C  
ATOM   2414  N   THR A 319     -19.600   4.983  29.233  1.00 92.26           N  
ATOM   2415  CA  THR A 319     -19.014   6.217  28.723  1.00 92.26           C  
ATOM   2416  C   THR A 319     -17.490   6.144  28.751  1.00 92.26           C  
ATOM   2417  CB  THR A 319     -19.486   7.438  29.535  1.00 92.26           C  
ATOM   2418  O   THR A 319     -16.821   6.659  27.853  1.00 92.26           O  
ATOM   2419  CG2 THR A 319     -20.997   7.615  29.433  1.00 92.26           C  
ATOM   2420  OG1 THR A 319     -19.130   7.256  30.911  1.00 92.26           O  
ATOM   2421  N   GLU A 320     -16.884   5.548  29.763  1.00 90.72           N  
ATOM   2422  CA  GLU A 320     -15.439   5.369  29.866  1.00 90.72           C  
ATOM   2423  C   GLU A 320     -14.916   4.453  28.763  1.00 90.72           C  
ATOM   2424  CB  GLU A 320     -15.064   4.806  31.239  1.00 90.72           C  
ATOM   2425  O   GLU A 320     -13.870   4.722  28.170  1.00 90.72           O  
ATOM   2426  CG  GLU A 320     -13.563   4.696  31.469  1.00 90.72           C  
ATOM   2427  CD  GLU A 320     -12.843   6.032  31.381  1.00 90.72           C  
ATOM   2428  OE1 GLU A 320     -11.636   6.050  31.049  1.00 90.72           O  
ATOM   2429  OE2 GLU A 320     -13.490   7.069  31.648  1.00 90.72           O  
ATOM   2430  N   TYR A 321     -15.670   3.311  28.553  1.00 92.64           N  
ATOM   2431  CA  TYR A 321     -15.283   2.388  27.491  1.00 92.64           C  
ATOM   2432  C   TYR A 321     -15.409   3.048  26.123  1.00 92.64           C  
ATOM   2433  CB  TYR A 321     -16.141   1.121  27.540  1.00 92.64           C  
ATOM   2434  O   TYR A 321     -14.583   2.816  25.236  1.00 92.64           O  
ATOM   2435  CG  TYR A 321     -15.807   0.206  28.693  1.00 92.64           C  
ATOM   2436  CD1 TYR A 321     -14.510  -0.268  28.879  1.00 92.64           C  
ATOM   2437  CD2 TYR A 321     -16.787  -0.188  29.598  1.00 92.64           C  
ATOM   2438  CE1 TYR A 321     -14.198  -1.113  29.939  1.00 92.64           C  
ATOM   2439  CE2 TYR A 321     -16.486  -1.033  30.661  1.00 92.64           C  
ATOM   2440  OH  TYR A 321     -14.887  -2.325  31.874  1.00 92.64           O  
ATOM   2441  CZ  TYR A 321     -15.191  -1.489  30.824  1.00 92.64           C  
ATOM   2442  N   ARG A 322     -16.361   3.810  25.963  1.00 90.62           N  
ATOM   2443  CA  ARG A 322     -16.523   4.572  24.729  1.00 90.62           C  
ATOM   2444  C   ARG A 322     -15.367   5.547  24.531  1.00 90.62           C  
ATOM   2445  CB  ARG A 322     -17.852   5.330  24.735  1.00 90.62           C  
ATOM   2446  O   ARG A 322     -14.849   5.687  23.421  1.00 90.62           O  
ATOM   2447  CG  ARG A 322     -19.060   4.457  24.433  1.00 90.62           C  
ATOM   2448  CD  ARG A 322     -20.334   5.281  24.308  1.00 90.62           C  
ATOM   2449  NE  ARG A 322     -21.504   4.435  24.086  1.00 90.62           N  
ATOM   2450  NH1 ARG A 322     -23.034   6.004  24.818  1.00 90.62           N  
ATOM   2451  NH2 ARG A 322     -23.748   3.949  24.095  1.00 90.62           N  
ATOM   2452  CZ  ARG A 322     -22.759   4.798  24.333  1.00 90.62           C  
ATOM   2453  N   ARG A 323     -15.015   6.290  25.603  1.00 90.91           N  
ATOM   2454  CA  ARG A 323     -13.879   7.204  25.565  1.00 90.91           C  
ATOM   2455  C   ARG A 323     -12.589   6.461  25.233  1.00 90.91           C  
ATOM   2456  CB  ARG A 323     -13.733   7.936  26.900  1.00 90.91           C  
ATOM   2457  O   ARG A 323     -11.788   6.929  24.422  1.00 90.91           O  
ATOM   2458  CG  ARG A 323     -12.686   9.039  26.887  1.00 90.91           C  
ATOM   2459  CD  ARG A 323     -12.440   9.600  28.281  1.00 90.91           C  
ATOM   2460  NE  ARG A 323     -11.732   8.646  29.129  1.00 90.91           N  
ATOM   2461  NH1 ARG A 323      -9.628   9.210  28.362  1.00 90.91           N  
ATOM   2462  NH2 ARG A 323      -9.873   7.584  29.959  1.00 90.91           N  
ATOM   2463  CZ  ARG A 323     -10.413   8.482  29.148  1.00 90.91           C  
ATOM   2464  N   GLN A 324     -12.368   5.289  25.821  1.00 88.74           N  
ATOM   2465  CA  GLN A 324     -11.192   4.464  25.564  1.00 88.74           C  
ATOM   2466  C   GLN A 324     -11.161   3.987  24.115  1.00 88.74           C  
ATOM   2467  CB  GLN A 324     -11.160   3.265  26.512  1.00 88.74           C  
ATOM   2468  O   GLN A 324     -10.099   3.958  23.488  1.00 88.74           O  
ATOM   2469  CG  GLN A 324     -10.815   3.626  27.950  1.00 88.74           C  
ATOM   2470  CD  GLN A 324     -10.859   2.431  28.883  1.00 88.74           C  
ATOM   2471  NE2 GLN A 324     -11.087   2.688  30.167  1.00 88.74           N  
ATOM   2472  OE1 GLN A 324     -10.691   1.285  28.454  1.00 88.74           O  
ATOM   2473  N   LEU A 325     -12.300   3.574  23.683  1.00 88.27           N  
ATOM   2474  CA  LEU A 325     -12.406   3.128  22.298  1.00 88.27           C  
ATOM   2475  C   LEU A 325     -12.040   4.252  21.335  1.00 88.27           C  
ATOM   2476  CB  LEU A 325     -13.822   2.627  22.003  1.00 88.27           C  
ATOM   2477  O   LEU A 325     -11.324   4.029  20.356  1.00 88.27           O  
ATOM   2478  CG  LEU A 325     -14.036   1.960  20.643  1.00 88.27           C  
ATOM   2479  CD1 LEU A 325     -13.367   0.590  20.614  1.00 88.27           C  
ATOM   2480  CD2 LEU A 325     -15.524   1.840  20.334  1.00 88.27           C  
ATOM   2481  N   GLN A 326     -12.539   5.433  21.587  1.00 89.39           N  
ATOM   2482  CA  GLN A 326     -12.219   6.595  20.764  1.00 89.39           C  
ATOM   2483  C   GLN A 326     -10.728   6.915  20.818  1.00 89.39           C  
ATOM   2484  CB  GLN A 326     -13.034   7.810  21.211  1.00 89.39           C  
ATOM   2485  O   GLN A 326     -10.121   7.244  19.798  1.00 89.39           O  
ATOM   2486  CG  GLN A 326     -14.502   7.746  20.814  1.00 89.39           C  
ATOM   2487  CD  GLN A 326     -15.290   8.956  21.281  1.00 89.39           C  
ATOM   2488  NE2 GLN A 326     -16.469   9.155  20.702  1.00 89.39           N  
ATOM   2489  OE1 GLN A 326     -14.842   9.706  22.155  1.00 89.39           O  
ATOM   2490  N   ALA A 327     -10.142   6.911  22.001  1.00 85.21           N  
ATOM   2491  CA  ALA A 327      -8.712   7.148  22.182  1.00 85.21           C  
ATOM   2492  C   ALA A 327      -7.883   6.130  21.404  1.00 85.21           C  
ATOM   2493  CB  ALA A 327      -8.349   7.104  23.665  1.00 85.21           C  
ATOM   2494  O   ALA A 327      -6.917   6.492  20.729  1.00 85.21           O  
ATOM   2495  N   ARG A 328      -8.278   4.799  21.540  1.00 86.53           N  
ATOM   2496  CA  ARG A 328      -7.571   3.737  20.833  1.00 86.53           C  
ATOM   2497  C   ARG A 328      -7.752   3.868  19.324  1.00 86.53           C  
ATOM   2498  CB  ARG A 328      -8.056   2.363  21.301  1.00 86.53           C  
ATOM   2499  O   ARG A 328      -6.816   3.629  18.558  1.00 86.53           O  
ATOM   2500  CG  ARG A 328      -7.681   2.034  22.738  1.00 86.53           C  
ATOM   2501  CD  ARG A 328      -6.176   1.876  22.905  1.00 86.53           C  
ATOM   2502  NE  ARG A 328      -5.815   1.596  24.292  1.00 86.53           N  
ATOM   2503  NH1 ARG A 328      -3.868   0.465  23.773  1.00 86.53           N  
ATOM   2504  NH2 ARG A 328      -4.495   0.733  25.962  1.00 86.53           N  
ATOM   2505  CZ  ARG A 328      -4.727   0.932  24.672  1.00 86.53           C  
ATOM   2506  N   THR A 329      -8.864   4.234  18.887  1.00 88.65           N  
ATOM   2507  CA  THR A 329      -9.150   4.448  17.473  1.00 88.65           C  
ATOM   2508  C   THR A 329      -8.301   5.587  16.915  1.00 88.65           C  
ATOM   2509  CB  THR A 329     -10.641   4.758  17.245  1.00 88.65           C  
ATOM   2510  O   THR A 329      -7.774   5.489  15.805  1.00 88.65           O  
ATOM   2511  CG2 THR A 329     -10.958   4.873  15.758  1.00 88.65           C  
ATOM   2512  OG1 THR A 329     -11.433   3.706  17.810  1.00 88.65           O  
ATOM   2513  N   THR A 330      -8.218   6.724  17.626  1.00 87.35           N  
ATOM   2514  CA  THR A 330      -7.387   7.849  17.210  1.00 87.35           C  
ATOM   2515  C   THR A 330      -5.918   7.443  17.149  1.00 87.35           C  
ATOM   2516  CB  THR A 330      -7.553   9.048  18.162  1.00 87.35           C  
ATOM   2517  O   THR A 330      -5.184   7.881  16.260  1.00 87.35           O  
ATOM   2518  CG2 THR A 330      -8.994   9.547  18.174  1.00 87.35           C  
ATOM   2519  OG1 THR A 330      -7.186   8.650  19.489  1.00 87.35           O  
ATOM   2520  N   GLU A 331      -5.482   6.666  18.158  1.00 83.29           N  
ATOM   2521  CA  GLU A 331      -4.112   6.162  18.166  1.00 83.29           C  
ATOM   2522  C   GLU A 331      -3.847   5.262  16.962  1.00 83.29           C  
ATOM   2523  CB  GLU A 331      -3.827   5.401  19.464  1.00 83.29           C  
ATOM   2524  O   GLU A 331      -2.777   5.331  16.353  1.00 83.29           O  
ATOM   2525  CG  GLU A 331      -3.670   6.300  20.682  1.00 83.29           C  
ATOM   2526  CD  GLU A 331      -3.460   5.527  21.975  1.00 83.29           C  
ATOM   2527  OE1 GLU A 331      -3.435   6.153  23.059  1.00 83.29           O  
ATOM   2528  OE2 GLU A 331      -3.318   4.286  21.903  1.00 83.29           O  
ATOM   2529  N   LEU A 332      -4.763   4.389  16.671  1.00 83.00           N  
ATOM   2530  CA  LEU A 332      -4.640   3.510  15.513  1.00 83.00           C  
ATOM   2531  C   LEU A 332      -4.555   4.319  14.223  1.00 83.00           C  
ATOM   2532  CB  LEU A 332      -5.824   2.543  15.446  1.00 83.00           C  
ATOM   2533  O   LEU A 332      -3.749   4.009  13.343  1.00 83.00           O  
ATOM   2534  CG  LEU A 332      -5.766   1.333  16.379  1.00 83.00           C  
ATOM   2535  CD1 LEU A 332      -7.056   0.525  16.281  1.00 83.00           C  
ATOM   2536  CD2 LEU A 332      -4.558   0.462  16.052  1.00 83.00           C  
ATOM   2537  N   GLU A 333      -5.411   5.291  14.071  1.00 90.36           N  
ATOM   2538  CA  GLU A 333      -5.407   6.158  12.896  1.00 90.36           C  
ATOM   2539  C   GLU A 333      -4.089   6.916  12.774  1.00 90.36           C  
ATOM   2540  CB  GLU A 333      -6.578   7.143  12.950  1.00 90.36           C  
ATOM   2541  O   GLU A 333      -3.568   7.093  11.670  1.00 90.36           O  
ATOM   2542  CG  GLU A 333      -7.936   6.498  12.710  1.00 90.36           C  
ATOM   2543  CD  GLU A 333      -9.099   7.455  12.917  1.00 90.36           C  
ATOM   2544  OE1 GLU A 333     -10.267   7.033  12.762  1.00 90.36           O  
ATOM   2545  OE2 GLU A 333      -8.840   8.637  13.236  1.00 90.36           O  
ATOM   2546  N   ALA A 334      -3.565   7.459  13.890  1.00 84.46           N  
ATOM   2547  CA  ALA A 334      -2.276   8.145  13.918  1.00 84.46           C  
ATOM   2548  C   ALA A 334      -1.149   7.213  13.482  1.00 84.46           C  
ATOM   2549  CB  ALA A 334      -1.997   8.697  15.313  1.00 84.46           C  
ATOM   2550  O   ALA A 334      -0.272   7.608  12.710  1.00 84.46           O  
ATOM   2551  N   LEU A 335      -1.147   5.956  14.036  1.00 83.56           N  
ATOM   2552  CA  LEU A 335      -0.123   4.975  13.695  1.00 83.56           C  
ATOM   2553  C   LEU A 335      -0.240   4.553  12.234  1.00 83.56           C  
ATOM   2554  CB  LEU A 335      -0.233   3.748  14.603  1.00 83.56           C  
ATOM   2555  O   LEU A 335       0.772   4.334  11.564  1.00 83.56           O  
ATOM   2556  CG  LEU A 335       0.216   3.935  16.053  1.00 83.56           C  
ATOM   2557  CD1 LEU A 335      -0.081   2.679  16.866  1.00 83.56           C  
ATOM   2558  CD2 LEU A 335       1.700   4.279  16.114  1.00 83.56           C  
ATOM   2559  N   LYS A 336      -1.410   4.374  11.760  1.00 86.33           N  
ATOM   2560  CA  LYS A 336      -1.641   4.059  10.353  1.00 86.33           C  
ATOM   2561  C   LYS A 336      -1.101   5.161   9.447  1.00 86.33           C  
ATOM   2562  CB  LYS A 336      -3.132   3.846  10.089  1.00 86.33           C  
ATOM   2563  O   LYS A 336      -0.515   4.879   8.400  1.00 86.33           O  
ATOM   2564  CG  LYS A 336      -3.664   2.508  10.583  1.00 86.33           C  
ATOM   2565  CD  LYS A 336      -5.137   2.331  10.239  1.00 86.33           C  
ATOM   2566  CE  LYS A 336      -5.662   0.979  10.703  1.00 86.33           C  
ATOM   2567  NZ  LYS A 336      -7.136   0.856  10.494  1.00 86.33           N  
ATOM   2568  N   SER A 337      -1.441   6.432   9.793  1.00 83.87           N  
ATOM   2569  CA  SER A 337      -0.928   7.575   9.043  1.00 83.87           C  
ATOM   2570  C   SER A 337       0.596   7.607   9.059  1.00 83.87           C  
ATOM   2571  CB  SER A 337      -1.480   8.882   9.614  1.00 83.87           C  
ATOM   2572  O   SER A 337       1.226   7.924   8.047  1.00 83.87           O  
ATOM   2573  OG  SER A 337      -0.871   9.184  10.858  1.00 83.87           O  
ATOM   2574  N   THR A 338       1.231   7.319  10.210  1.00 81.41           N  
ATOM   2575  CA  THR A 338       2.683   7.245  10.331  1.00 81.41           C  
ATOM   2576  C   THR A 338       3.239   6.105   9.482  1.00 81.41           C  
ATOM   2577  CB  THR A 338       3.113   7.054  11.797  1.00 81.41           C  
ATOM   2578  O   THR A 338       4.282   6.253   8.841  1.00 81.41           O  
ATOM   2579  CG2 THR A 338       2.623   8.206  12.668  1.00 81.41           C  
ATOM   2580  OG1 THR A 338       2.564   5.827  12.294  1.00 81.41           O  
ATOM   2581  N   LYS A 339       2.615   4.931   9.549  1.00 87.27           N  
ATOM   2582  CA  LYS A 339       2.999   3.798   8.712  1.00 87.27           C  
ATOM   2583  C   LYS A 339       2.970   4.172   7.233  1.00 87.27           C  
ATOM   2584  CB  LYS A 339       2.079   2.604   8.970  1.00 87.27           C  
ATOM   2585  O   LYS A 339       3.901   3.857   6.489  1.00 87.27           O  
ATOM   2586  CG  LYS A 339       2.433   1.364   8.161  1.00 87.27           C  
ATOM   2587  CD  LYS A 339       1.350   0.298   8.270  1.00 87.27           C  
ATOM   2588  CE  LYS A 339       1.535  -0.796   7.228  1.00 87.27           C  
ATOM   2589  NZ  LYS A 339       0.626  -1.956   7.474  1.00 87.27           N  
ATOM   2590  N   ASP A 340       1.877   4.752   6.764  1.00 86.61           N  
ATOM   2591  CA  ASP A 340       1.721   5.176   5.375  1.00 86.61           C  
ATOM   2592  C   ASP A 340       2.825   6.152   4.972  1.00 86.61           C  
ATOM   2593  CB  ASP A 340       0.349   5.816   5.160  1.00 86.61           C  
ATOM   2594  O   ASP A 340       3.366   6.063   3.868  1.00 86.61           O  
ATOM   2595  CG  ASP A 340      -0.786   4.807   5.179  1.00 86.61           C  
ATOM   2596  OD1 ASP A 340      -0.519   3.587   5.125  1.00 86.61           O  
ATOM   2597  OD2 ASP A 340      -1.958   5.236   5.247  1.00 86.61           O  
ATOM   2598  N   SER A 341       3.124   7.121   5.890  1.00 86.20           N  
ATOM   2599  CA  SER A 341       4.183   8.091   5.631  1.00 86.20           C  
ATOM   2600  C   SER A 341       5.540   7.408   5.507  1.00 86.20           C  
ATOM   2601  CB  SER A 341       4.231   9.142   6.741  1.00 86.20           C  
ATOM   2602  O   SER A 341       6.341   7.759   4.638  1.00 86.20           O  
ATOM   2603  OG  SER A 341       4.849   8.618   7.903  1.00 86.20           O  
ATOM   2604  N   LEU A 342       5.850   6.493   6.383  1.00 78.26           N  
ATOM   2605  CA  LEU A 342       7.107   5.753   6.361  1.00 78.26           C  
ATOM   2606  C   LEU A 342       7.202   4.881   5.114  1.00 78.26           C  
ATOM   2607  CB  LEU A 342       7.240   4.885   7.616  1.00 78.26           C  
ATOM   2608  O   LEU A 342       8.280   4.740   4.531  1.00 78.26           O  
ATOM   2609  CG  LEU A 342       7.541   5.623   8.921  1.00 78.26           C  
ATOM   2610  CD1 LEU A 342       7.516   4.652  10.097  1.00 78.26           C  
ATOM   2611  CD2 LEU A 342       8.888   6.333   8.836  1.00 78.26           C  
ATOM   2612  N   GLU A 343       6.175   4.272   4.719  1.00 85.39           N  
ATOM   2613  CA  GLU A 343       6.130   3.481   3.493  1.00 85.39           C  
ATOM   2614  C   GLU A 343       6.384   4.351   2.265  1.00 85.39           C  
ATOM   2615  CB  GLU A 343       4.781   2.768   3.363  1.00 85.39           C  
ATOM   2616  O   GLU A 343       7.071   3.931   1.332  1.00 85.39           O  
ATOM   2617  CG  GLU A 343       4.626   1.571   4.289  1.00 85.39           C  
ATOM   2618  CD  GLU A 343       3.263   0.905   4.187  1.00 85.39           C  
ATOM   2619  OE1 GLU A 343       3.066  -0.171   4.794  1.00 85.39           O  
ATOM   2620  OE2 GLU A 343       2.385   1.465   3.492  1.00 85.39           O  
ATOM   2621  N   ARG A 344       5.774   5.558   2.234  1.00 88.22           N  
ATOM   2622  CA  ARG A 344       6.022   6.516   1.162  1.00 88.22           C  
ATOM   2623  C   ARG A 344       7.493   6.915   1.114  1.00 88.22           C  
ATOM   2624  CB  ARG A 344       5.148   7.760   1.338  1.00 88.22           C  
ATOM   2625  O   ARG A 344       8.079   7.019   0.034  1.00 88.22           O  
ATOM   2626  CG  ARG A 344       3.682   7.535   1.002  1.00 88.22           C  
ATOM   2627  CD  ARG A 344       2.890   8.834   1.034  1.00 88.22           C  
ATOM   2628  NE  ARG A 344       1.454   8.593   0.930  1.00 88.22           N  
ATOM   2629  NH1 ARG A 344       1.127   8.310   3.200  1.00 88.22           N  
ATOM   2630  NH2 ARG A 344      -0.643   8.143   1.753  1.00 88.22           N  
ATOM   2631  CZ  ARG A 344       0.649   8.349   1.961  1.00 88.22           C  
ATOM   2632  N   GLN A 345       8.078   7.154   2.343  1.00 82.39           N  
ATOM   2633  CA  GLN A 345       9.493   7.496   2.433  1.00 82.39           C  
ATOM   2634  C   GLN A 345      10.370   6.347   1.944  1.00 82.39           C  
ATOM   2635  CB  GLN A 345       9.867   7.867   3.869  1.00 82.39           C  
ATOM   2636  O   GLN A 345      11.373   6.570   1.263  1.00 82.39           O  
ATOM   2637  CG  GLN A 345       9.288   9.198   4.331  1.00 82.39           C  
ATOM   2638  CD  GLN A 345       9.696   9.555   5.748  1.00 82.39           C  
ATOM   2639  NE2 GLN A 345       9.763  10.850   6.037  1.00 82.39           N  
ATOM   2640  OE1 GLN A 345       9.948   8.674   6.576  1.00 82.39           O  
ATOM   2641  N   ARG A 346      10.034   5.164   2.336  1.00 82.67           N  
ATOM   2642  CA  ARG A 346      10.757   3.979   1.888  1.00 82.67           C  
ATOM   2643  C   ARG A 346      10.708   3.848   0.369  1.00 82.67           C  
ATOM   2644  CB  ARG A 346      10.183   2.719   2.541  1.00 82.67           C  
ATOM   2645  O   ARG A 346      11.726   3.573  -0.269  1.00 82.67           O  
ATOM   2646  CG  ARG A 346      10.947   1.448   2.204  1.00 82.67           C  
ATOM   2647  CD  ARG A 346      10.238   0.208   2.731  1.00 82.67           C  
ATOM   2648  NE  ARG A 346      10.903  -1.017   2.298  1.00 82.67           N  
ATOM   2649  NH1 ARG A 346       9.218  -2.428   3.011  1.00 82.67           N  
ATOM   2650  NH2 ARG A 346      11.093  -3.288   2.011  1.00 82.67           N  
ATOM   2651  CZ  ARG A 346      10.403  -2.242   2.441  1.00 82.67           C  
ATOM   2652  N   SER A 347       9.552   3.945  -0.249  1.00 85.08           N  
ATOM   2653  CA  SER A 347       9.377   3.858  -1.695  1.00 85.08           C  
ATOM   2654  C   SER A 347      10.173   4.942  -2.414  1.00 85.08           C  
ATOM   2655  CB  SER A 347       7.897   3.972  -2.064  1.00 85.08           C  
ATOM   2656  O   SER A 347      10.766   4.690  -3.465  1.00 85.08           O  
ATOM   2657  OG  SER A 347       7.410   5.274  -1.792  1.00 85.08           O  
ATOM   2658  N   GLU A 348      10.103   6.220  -1.887  1.00 88.09           N  
ATOM   2659  CA  GLU A 348      10.867   7.331  -2.446  1.00 88.09           C  
ATOM   2660  C   GLU A 348      12.366   7.049  -2.401  1.00 88.09           C  
ATOM   2661  CB  GLU A 348      10.553   8.629  -1.697  1.00 88.09           C  
ATOM   2662  O   GLU A 348      13.087   7.346  -3.355  1.00 88.09           O  
ATOM   2663  CG  GLU A 348       9.159   9.176  -1.971  1.00 88.09           C  
ATOM   2664  CD  GLU A 348       8.803  10.373  -1.104  1.00 88.09           C  
ATOM   2665  OE1 GLU A 348       7.633  10.816  -1.131  1.00 88.09           O  
ATOM   2666  OE2 GLU A 348       9.703  10.873  -0.392  1.00 88.09           O  
ATOM   2667  N   LEU A 349      12.841   6.492  -1.203  1.00 84.80           N  
ATOM   2668  CA  LEU A 349      14.246   6.131  -1.048  1.00 84.80           C  
ATOM   2669  C   LEU A 349      14.634   5.025  -2.023  1.00 84.80           C  
ATOM   2670  CB  LEU A 349      14.528   5.683   0.388  1.00 84.80           C  
ATOM   2671  O   LEU A 349      15.724   5.053  -2.599  1.00 84.80           O  
ATOM   2672  CG  LEU A 349      14.633   6.792   1.436  1.00 84.80           C  
ATOM   2673  CD1 LEU A 349      14.785   6.192   2.830  1.00 84.80           C  
ATOM   2674  CD2 LEU A 349      15.799   7.721   1.118  1.00 84.80           C  
ATOM   2675  N   GLU A 350      13.849   4.021  -2.170  1.00 84.60           N  
ATOM   2676  CA  GLU A 350      14.090   2.933  -3.113  1.00 84.60           C  
ATOM   2677  C   GLU A 350      14.176   3.453  -4.545  1.00 84.60           C  
ATOM   2678  CB  GLU A 350      12.992   1.873  -3.003  1.00 84.60           C  
ATOM   2679  O   GLU A 350      15.032   3.018  -5.319  1.00 84.60           O  
ATOM   2680  CG  GLU A 350      13.086   1.017  -1.748  1.00 84.60           C  
ATOM   2681  CD  GLU A 350      11.890   0.098  -1.557  1.00 84.60           C  
ATOM   2682  OE1 GLU A 350      11.903  -0.727  -0.616  1.00 84.60           O  
ATOM   2683  OE2 GLU A 350      10.932   0.204  -2.356  1.00 84.60           O  
ATOM   2684  N   ASP A 351      13.262   4.354  -4.966  1.00 88.01           N  
ATOM   2685  CA  ASP A 351      13.266   4.961  -6.294  1.00 88.01           C  
ATOM   2686  C   ASP A 351      14.553   5.747  -6.534  1.00 88.01           C  
ATOM   2687  CB  ASP A 351      12.051   5.874  -6.470  1.00 88.01           C  
ATOM   2688  O   ASP A 351      15.137   5.675  -7.617  1.00 88.01           O  
ATOM   2689  CG  ASP A 351      10.746   5.108  -6.596  1.00 88.01           C  
ATOM   2690  OD1 ASP A 351      10.779   3.885  -6.851  1.00 88.01           O  
ATOM   2691  OD2 ASP A 351       9.675   5.733  -6.440  1.00 88.01           O  
ATOM   2692  N   ARG A 352      14.965   6.520  -5.466  1.00 89.42           N  
ATOM   2693  CA  ARG A 352      16.203   7.287  -5.559  1.00 89.42           C  
ATOM   2694  C   ARG A 352      17.405   6.367  -5.740  1.00 89.42           C  
ATOM   2695  CB  ARG A 352      16.392   8.156  -4.313  1.00 89.42           C  
ATOM   2696  O   ARG A 352      18.284   6.639  -6.560  1.00 89.42           O  
ATOM   2697  CG  ARG A 352      15.570   9.435  -4.325  1.00 89.42           C  
ATOM   2698  CD  ARG A 352      15.978  10.378  -3.201  1.00 89.42           C  
ATOM   2699  NE  ARG A 352      14.968  10.430  -2.148  1.00 89.42           N  
ATOM   2700  NH1 ARG A 352      15.808   8.631  -0.967  1.00 89.42           N  
ATOM   2701  NH2 ARG A 352      13.948   9.736  -0.210  1.00 89.42           N  
ATOM   2702  CZ  ARG A 352      14.910   9.599  -1.111  1.00 89.42           C  
ATOM   2703  N   HIS A 353      17.421   5.338  -4.926  1.00 87.95           N  
ATOM   2704  CA  HIS A 353      18.518   4.381  -5.012  1.00 87.95           C  
ATOM   2705  C   HIS A 353      18.536   3.682  -6.367  1.00 87.95           C  
ATOM   2706  CB  HIS A 353      18.416   3.347  -3.889  1.00 87.95           C  
ATOM   2707  O   HIS A 353      19.605   3.438  -6.931  1.00 87.95           O  
ATOM   2708  CG  HIS A 353      18.783   3.885  -2.543  1.00 87.95           C  
ATOM   2709  CD2 HIS A 353      18.127   3.843  -1.359  1.00 87.95           C  
ATOM   2710  ND1 HIS A 353      19.958   4.566  -2.309  1.00 87.95           N  
ATOM   2711  CE1 HIS A 353      20.008   4.920  -1.035  1.00 87.95           C  
ATOM   2712  NE2 HIS A 353      18.909   4.493  -0.437  1.00 87.95           N  
ATOM   2713  N   GLN A 354      17.409   3.304  -6.870  1.00 89.27           N  
ATOM   2714  CA  GLN A 354      17.307   2.672  -8.181  1.00 89.27           C  
ATOM   2715  C   GLN A 354      17.807   3.604  -9.282  1.00 89.27           C  
ATOM   2716  CB  GLN A 354      15.863   2.253  -8.464  1.00 89.27           C  
ATOM   2717  O   GLN A 354      18.477   3.163 -10.218  1.00 89.27           O  
ATOM   2718  CG  GLN A 354      15.430   0.998  -7.719  1.00 89.27           C  
ATOM   2719  CD  GLN A 354      13.948   0.710  -7.866  1.00 89.27           C  
ATOM   2720  NE2 GLN A 354      13.436  -0.199  -7.043  1.00 89.27           N  
ATOM   2721  OE1 GLN A 354      13.268   1.301  -8.711  1.00 89.27           O  
ATOM   2722  N   ALA A 355      17.458   4.854  -9.214  1.00 90.45           N  
ATOM   2723  CA  ALA A 355      17.943   5.858 -10.158  1.00 90.45           C  
ATOM   2724  C   ALA A 355      19.462   5.984 -10.093  1.00 90.45           C  
ATOM   2725  CB  ALA A 355      17.288   7.209  -9.880  1.00 90.45           C  
ATOM   2726  O   ALA A 355      20.126   6.105 -11.125  1.00 90.45           O  
ATOM   2727  N   ASP A 356      20.026   6.023  -8.861  1.00 91.65           N  
ATOM   2728  CA  ASP A 356      21.471   6.099  -8.668  1.00 91.65           C  
ATOM   2729  C   ASP A 356      22.170   4.879  -9.262  1.00 91.65           C  
ATOM   2730  CB  ASP A 356      21.807   6.225  -7.180  1.00 91.65           C  
ATOM   2731  O   ASP A 356      23.221   5.005  -9.893  1.00 91.65           O  
ATOM   2732  CG  ASP A 356      21.438   7.580  -6.601  1.00 91.65           C  
ATOM   2733  OD1 ASP A 356      21.162   8.520  -7.377  1.00 91.65           O  
ATOM   2734  OD2 ASP A 356      21.426   7.709  -5.358  1.00 91.65           O  
ATOM   2735  N   ILE A 357      21.620   3.704  -8.983  1.00 92.33           N  
ATOM   2736  CA  ILE A 357      22.178   2.465  -9.513  1.00 92.33           C  
ATOM   2737  C   ILE A 357      22.173   2.508 -11.040  1.00 92.33           C  
ATOM   2738  CB  ILE A 357      21.395   1.231  -9.010  1.00 92.33           C  
ATOM   2739  O   ILE A 357      23.147   2.108 -11.682  1.00 92.33           O  
ATOM   2740  CG1 ILE A 357      21.600   1.048  -7.502  1.00 92.33           C  
ATOM   2741  CG2 ILE A 357      21.816  -0.026  -9.777  1.00 92.33           C  
ATOM   2742  CD1 ILE A 357      20.714  -0.024  -6.882  1.00 92.33           C  
ATOM   2743  N   ALA A 358      21.069   2.933 -11.642  1.00 91.97           N  
ATOM   2744  CA  ALA A 358      20.967   3.060 -13.094  1.00 91.97           C  
ATOM   2745  C   ALA A 358      22.021   4.022 -13.635  1.00 91.97           C  
ATOM   2746  CB  ALA A 358      19.570   3.530 -13.489  1.00 91.97           C  
ATOM   2747  O   ALA A 358      22.635   3.759 -14.672  1.00 91.97           O  
ATOM   2748  N   SER A 359      22.179   5.166 -12.962  1.00 92.42           N  
ATOM   2749  CA  SER A 359      23.187   6.149 -13.345  1.00 92.42           C  
ATOM   2750  C   SER A 359      24.591   5.559 -13.273  1.00 92.42           C  
ATOM   2751  CB  SER A 359      23.099   7.385 -12.448  1.00 92.42           C  
ATOM   2752  O   SER A 359      25.417   5.798 -14.156  1.00 92.42           O  
ATOM   2753  OG  SER A 359      23.616   7.109 -11.158  1.00 92.42           O  
ATOM   2754  N   TYR A 360      24.920   4.849 -12.163  1.00 91.39           N  
ATOM   2755  CA  TYR A 360      26.218   4.202 -12.005  1.00 91.39           C  
ATOM   2756  C   TYR A 360      26.437   3.149 -13.085  1.00 91.39           C  
ATOM   2757  CB  TYR A 360      26.335   3.561 -10.619  1.00 91.39           C  
ATOM   2758  O   TYR A 360      27.544   3.011 -13.610  1.00 91.39           O  
ATOM   2759  CG  TYR A 360      26.443   4.563  -9.495  1.00 91.39           C  
ATOM   2760  CD1 TYR A 360      27.314   5.646  -9.582  1.00 91.39           C  
ATOM   2761  CD2 TYR A 360      25.675   4.426  -8.343  1.00 91.39           C  
ATOM   2762  CE1 TYR A 360      27.418   6.570  -8.547  1.00 91.39           C  
ATOM   2763  CE2 TYR A 360      25.771   5.344  -7.302  1.00 91.39           C  
ATOM   2764  OH  TYR A 360      26.742   7.323  -6.386  1.00 91.39           O  
ATOM   2765  CZ  TYR A 360      26.643   6.412  -7.414  1.00 91.39           C  
ATOM   2766  N   GLN A 361      25.437   2.383 -13.410  1.00 94.76           N  
ATOM   2767  CA  GLN A 361      25.529   1.380 -14.466  1.00 94.76           C  
ATOM   2768  C   GLN A 361      25.828   2.028 -15.815  1.00 94.76           C  
ATOM   2769  CB  GLN A 361      24.236   0.567 -14.550  1.00 94.76           C  
ATOM   2770  O   GLN A 361      26.611   1.495 -16.605  1.00 94.76           O  
ATOM   2771  CG  GLN A 361      24.072  -0.446 -13.425  1.00 94.76           C  
ATOM   2772  CD  GLN A 361      22.772  -1.221 -13.517  1.00 94.76           C  
ATOM   2773  NE2 GLN A 361      22.645  -2.265 -12.706  1.00 94.76           N  
ATOM   2774  OE1 GLN A 361      21.888  -0.884 -14.312  1.00 94.76           O  
ATOM   2775  N   GLU A 362      25.124   3.104 -16.084  1.00 95.11           N  
ATOM   2776  CA  GLU A 362      25.394   3.863 -17.302  1.00 95.11           C  
ATOM   2777  C   GLU A 362      26.835   4.363 -17.332  1.00 95.11           C  
ATOM   2778  CB  GLU A 362      24.426   5.042 -17.427  1.00 95.11           C  
ATOM   2779  O   GLU A 362      27.487   4.334 -18.378  1.00 95.11           O  
ATOM   2780  CG  GLU A 362      23.002   4.634 -17.775  1.00 95.11           C  
ATOM   2781  CD  GLU A 362      22.010   5.783 -17.687  1.00 95.11           C  
ATOM   2782  OE1 GLU A 362      20.790   5.546 -17.843  1.00 95.11           O  
ATOM   2783  OE2 GLU A 362      22.455   6.930 -17.460  1.00 95.11           O  
ATOM   2784  N   ALA A 363      27.301   4.906 -16.164  1.00 95.45           N  
ATOM   2785  CA  ALA A 363      28.679   5.377 -16.049  1.00 95.45           C  
ATOM   2786  C   ALA A 363      29.668   4.242 -16.296  1.00 95.45           C  
ATOM   2787  CB  ALA A 363      28.917   5.997 -14.675  1.00 95.45           C  
ATOM   2788  O   ALA A 363      30.686   4.432 -16.966  1.00 95.45           O  
ATOM   2789  N   ILE A 364      29.402   3.129 -15.703  1.00 94.41           N  
ATOM   2790  CA  ILE A 364      30.251   1.955 -15.879  1.00 94.41           C  
ATOM   2791  C   ILE A 364      30.277   1.552 -17.351  1.00 94.41           C  
ATOM   2792  CB  ILE A 364      29.767   0.773 -15.008  1.00 94.41           C  
ATOM   2793  O   ILE A 364      31.338   1.239 -17.897  1.00 94.41           O  
ATOM   2794  CG1 ILE A 364      29.987   1.079 -13.522  1.00 94.41           C  
ATOM   2795  CG2 ILE A 364      30.479  -0.522 -15.412  1.00 94.41           C  
ATOM   2796  CD1 ILE A 364      29.355   0.063 -12.581  1.00 94.41           C  
ATOM   2797  N   GLN A 365      29.128   1.514 -18.011  1.00 95.97           N  
ATOM   2798  CA  GLN A 365      29.035   1.162 -19.424  1.00 95.97           C  
ATOM   2799  C   GLN A 365      29.811   2.151 -20.290  1.00 95.97           C  
ATOM   2800  CB  GLN A 365      27.573   1.110 -19.870  1.00 95.97           C  
ATOM   2801  O   GLN A 365      30.474   1.756 -21.251  1.00 95.97           O  
ATOM   2802  CG  GLN A 365      26.802  -0.078 -19.311  1.00 95.97           C  
ATOM   2803  CD  GLN A 365      25.324  -0.033 -19.654  1.00 95.97           C  
ATOM   2804  NE2 GLN A 365      24.532  -0.854 -18.972  1.00 95.97           N  
ATOM   2805  OE1 GLN A 365      24.898   0.733 -20.523  1.00 95.97           O  
ATOM   2806  N   GLN A 366      29.682   3.419 -19.970  1.00 95.94           N  
ATOM   2807  CA  GLN A 366      30.426   4.459 -20.674  1.00 95.94           C  
ATOM   2808  C   GLN A 366      31.931   4.250 -20.531  1.00 95.94           C  
ATOM   2809  CB  GLN A 366      30.036   5.844 -20.155  1.00 95.94           C  
ATOM   2810  O   GLN A 366      32.676   4.385 -21.504  1.00 95.94           O  
ATOM   2811  CG  GLN A 366      28.650   6.297 -20.594  1.00 95.94           C  
ATOM   2812  CD  GLN A 366      28.255   7.636 -20.000  1.00 95.94           C  
ATOM   2813  NE2 GLN A 366      27.101   8.150 -20.411  1.00 95.94           N  
ATOM   2814  OE1 GLN A 366      28.980   8.203 -19.176  1.00 95.94           O  
ATOM   2815  N   LEU A 367      32.366   3.999 -19.312  1.00 95.58           N  
ATOM   2816  CA  LEU A 367      33.784   3.773 -19.050  1.00 95.58           C  
ATOM   2817  C   LEU A 367      34.268   2.503 -19.741  1.00 95.58           C  
ATOM   2818  CB  LEU A 367      34.042   3.679 -17.544  1.00 95.58           C  
ATOM   2819  O   LEU A 367      35.385   2.463 -20.264  1.00 95.58           O  
ATOM   2820  CG  LEU A 367      34.037   4.999 -16.772  1.00 95.58           C  
ATOM   2821  CD1 LEU A 367      34.109   4.736 -15.272  1.00 95.58           C  
ATOM   2822  CD2 LEU A 367      35.193   5.887 -17.221  1.00 95.58           C  
ATOM   2823  N   ASP A 368      33.535   1.459 -19.706  1.00 96.72           N  
ATOM   2824  CA  ASP A 368      33.865   0.221 -20.405  1.00 96.72           C  
ATOM   2825  C   ASP A 368      33.997   0.458 -21.908  1.00 96.72           C  
ATOM   2826  CB  ASP A 368      32.805  -0.848 -20.132  1.00 96.72           C  
ATOM   2827  O   ASP A 368      34.899  -0.086 -22.550  1.00 96.72           O  
ATOM   2828  CG  ASP A 368      32.965  -1.509 -18.775  1.00 96.72           C  
ATOM   2829  OD1 ASP A 368      34.062  -1.427 -18.182  1.00 96.72           O  
ATOM   2830  OD2 ASP A 368      31.985  -2.120 -18.294  1.00 96.72           O  
ATOM   2831  N   ALA A 369      33.067   1.204 -22.450  1.00 95.87           N  
ATOM   2832  CA  ALA A 369      33.112   1.544 -23.870  1.00 95.87           C  
ATOM   2833  C   ALA A 369      34.372   2.337 -24.204  1.00 95.87           C  
ATOM   2834  CB  ALA A 369      31.868   2.334 -24.267  1.00 95.87           C  
ATOM   2835  O   ALA A 369      35.013   2.093 -25.229  1.00 95.87           O  
ATOM   2836  N   GLU A 370      34.668   3.353 -23.358  1.00 96.23           N  
ATOM   2837  CA  GLU A 370      35.878   4.150 -23.534  1.00 96.23           C  
ATOM   2838  C   GLU A 370      37.129   3.279 -23.463  1.00 96.23           C  
ATOM   2839  CB  GLU A 370      35.950   5.259 -22.482  1.00 96.23           C  
ATOM   2840  O   GLU A 370      38.084   3.492 -24.213  1.00 96.23           O  
ATOM   2841  CG  GLU A 370      34.925   6.366 -22.683  1.00 96.23           C  
ATOM   2842  CD  GLU A 370      34.941   7.408 -21.576  1.00 96.23           C  
ATOM   2843  OE1 GLU A 370      34.077   8.314 -21.583  1.00 96.23           O  
ATOM   2844  OE2 GLU A 370      35.825   7.317 -20.695  1.00 96.23           O  
ATOM   2845  N   LEU A 371      37.139   2.393 -22.504  1.00 96.33           N  
ATOM   2846  CA  LEU A 371      38.256   1.465 -22.365  1.00 96.33           C  
ATOM   2847  C   LEU A 371      38.400   0.599 -23.612  1.00 96.33           C  
ATOM   2848  CB  LEU A 371      38.066   0.578 -21.132  1.00 96.33           C  
ATOM   2849  O   LEU A 371      39.513   0.388 -24.101  1.00 96.33           O  
ATOM   2850  CG  LEU A 371      39.294  -0.205 -20.664  1.00 96.33           C  
ATOM   2851  CD1 LEU A 371      39.139  -0.609 -19.202  1.00 96.33           C  
ATOM   2852  CD2 LEU A 371      39.512  -1.432 -21.543  1.00 96.33           C  
ATOM   2853  N   ARG A 372      37.335   0.042 -24.087  1.00 96.75           N  
ATOM   2854  CA  ARG A 372      37.350  -0.766 -25.302  1.00 96.75           C  
ATOM   2855  C   ARG A 372      37.843   0.047 -26.494  1.00 96.75           C  
ATOM   2856  CB  ARG A 372      35.956  -1.327 -25.591  1.00 96.75           C  
ATOM   2857  O   ARG A 372      38.633  -0.445 -27.303  1.00 96.75           O  
ATOM   2858  CG  ARG A 372      35.531  -2.440 -24.646  1.00 96.75           C  
ATOM   2859  CD  ARG A 372      34.208  -3.063 -25.068  1.00 96.75           C  
ATOM   2860  NE  ARG A 372      33.703  -3.990 -24.058  1.00 96.75           N  
ATOM   2861  NH1 ARG A 372      32.486  -2.398 -22.908  1.00 96.75           N  
ATOM   2862  NH2 ARG A 372      32.497  -4.576 -22.194  1.00 96.75           N  
ATOM   2863  CZ  ARG A 372      32.896  -3.652 -23.056  1.00 96.75           C  
ATOM   2864  N   ASN A 373      37.315   1.207 -26.632  1.00 96.49           N  
ATOM   2865  CA  ASN A 373      37.718   2.106 -27.709  1.00 96.49           C  
ATOM   2866  C   ASN A 373      39.215   2.400 -27.663  1.00 96.49           C  
ATOM   2867  CB  ASN A 373      36.919   3.409 -27.647  1.00 96.49           C  
ATOM   2868  O   ASN A 373      39.887   2.383 -28.696  1.00 96.49           O  
ATOM   2869  CG  ASN A 373      37.119   4.275 -28.876  1.00 96.49           C  
ATOM   2870  ND2 ASN A 373      37.136   5.588 -28.679  1.00 96.49           N  
ATOM   2871  OD1 ASN A 373      37.256   3.768 -29.992  1.00 96.49           O  
ATOM   2872  N   THR A 374      39.759   2.755 -26.467  1.00 95.92           N  
ATOM   2873  CA  THR A 374      41.179   3.048 -26.304  1.00 95.92           C  
ATOM   2874  C   THR A 374      42.025   1.822 -26.635  1.00 95.92           C  
ATOM   2875  CB  THR A 374      41.491   3.519 -24.872  1.00 95.92           C  
ATOM   2876  O   THR A 374      43.099   1.944 -27.227  1.00 95.92           O  
ATOM   2877  CG2 THR A 374      40.754   4.814 -24.546  1.00 95.92           C  
ATOM   2878  OG1 THR A 374      41.088   2.506 -23.942  1.00 95.92           O  
ATOM   2879  N   LYS A 375      41.602   0.677 -26.191  1.00 96.97           N  
ATOM   2880  CA  LYS A 375      42.302  -0.564 -26.512  1.00 96.97           C  
ATOM   2881  C   LYS A 375      42.339  -0.800 -28.019  1.00 96.97           C  
ATOM   2882  CB  LYS A 375      41.639  -1.751 -25.812  1.00 96.97           C  
ATOM   2883  O   LYS A 375      43.358  -1.234 -28.560  1.00 96.97           O  
ATOM   2884  CG  LYS A 375      41.907  -1.816 -24.316  1.00 96.97           C  
ATOM   2885  CD  LYS A 375      41.310  -3.072 -23.695  1.00 96.97           C  
ATOM   2886  CE  LYS A 375      41.588  -3.144 -22.199  1.00 96.97           C  
ATOM   2887  NZ  LYS A 375      40.897  -4.305 -21.562  1.00 96.97           N  
ATOM   2888  N   TRP A 376      41.178  -0.581 -28.674  1.00 97.25           N  
ATOM   2889  CA  TRP A 376      41.103  -0.716 -30.125  1.00 97.25           C  
ATOM   2890  C   TRP A 376      42.059   0.254 -30.812  1.00 97.25           C  
ATOM   2891  CB  TRP A 376      39.673  -0.476 -30.615  1.00 97.25           C  
ATOM   2892  O   TRP A 376      42.736  -0.110 -31.776  1.00 97.25           O  
ATOM   2893  CG  TRP A 376      39.407  -0.994 -31.997  1.00 97.25           C  
ATOM   2894  CD1 TRP A 376      39.113  -2.282 -32.351  1.00 97.25           C  
ATOM   2895  CD2 TRP A 376      39.417  -0.236 -33.210  1.00 97.25           C  
ATOM   2896  CE2 TRP A 376      39.119  -1.129 -34.263  1.00 97.25           C  
ATOM   2897  CE3 TRP A 376      39.648   1.113 -33.510  1.00 97.25           C  
ATOM   2898  NE1 TRP A 376      38.938  -2.369 -33.713  1.00 97.25           N  
ATOM   2899  CH2 TRP A 376      39.277   0.610 -35.861  1.00 97.25           C  
ATOM   2900  CZ2 TRP A 376      39.046  -0.715 -35.596  1.00 97.25           C  
ATOM   2901  CZ3 TRP A 376      39.575   1.523 -34.836  1.00 97.25           C  
ATOM   2902  N   GLU A 377      42.066   1.516 -30.370  1.00 96.75           N  
ATOM   2903  CA  GLU A 377      42.962   2.534 -30.910  1.00 96.75           C  
ATOM   2904  C   GLU A 377      44.424   2.145 -30.709  1.00 96.75           C  
ATOM   2905  CB  GLU A 377      42.685   3.893 -30.262  1.00 96.75           C  
ATOM   2906  O   GLU A 377      45.255   2.354 -31.595  1.00 96.75           O  
ATOM   2907  CG  GLU A 377      41.382   4.536 -30.716  1.00 96.75           C  
ATOM   2908  CD  GLU A 377      41.037   5.800 -29.945  1.00 96.75           C  
ATOM   2909  OE1 GLU A 377      39.956   6.384 -30.189  1.00 96.75           O  
ATOM   2910  OE2 GLU A 377      41.854   6.211 -29.091  1.00 96.75           O  
ATOM   2911  N   MET A 378      44.755   1.635 -29.501  1.00 95.76           N  
ATOM   2912  CA  MET A 378      46.112   1.185 -29.208  1.00 95.76           C  
ATOM   2913  C   MET A 378      46.521   0.047 -30.137  1.00 95.76           C  
ATOM   2914  CB  MET A 378      46.227   0.737 -27.750  1.00 95.76           C  
ATOM   2915  O   MET A 378      47.646   0.023 -30.639  1.00 95.76           O  
ATOM   2916  CG  MET A 378      47.658   0.512 -27.288  1.00 95.76           C  
ATOM   2917  SD  MET A 378      47.755  -0.027 -25.537  1.00 95.76           S  
ATOM   2918  CE  MET A 378      47.273  -1.768 -25.711  1.00 95.76           C  
ATOM   2919  N   ALA A 379      45.668  -0.925 -30.342  1.00 96.21           N  
ATOM   2920  CA  ALA A 379      45.923  -2.043 -31.246  1.00 96.21           C  
ATOM   2921  C   ALA A 379      46.134  -1.555 -32.677  1.00 96.21           C  
ATOM   2922  CB  ALA A 379      44.772  -3.044 -31.193  1.00 96.21           C  
ATOM   2923  O   ALA A 379      47.016  -2.047 -33.384  1.00 96.21           O  
ATOM   2924  N   ALA A 380      45.286  -0.648 -33.096  1.00 96.72           N  
ATOM   2925  CA  ALA A 380      45.416  -0.062 -34.427  1.00 96.72           C  
ATOM   2926  C   ALA A 380      46.761   0.642 -34.587  1.00 96.72           C  
ATOM   2927  CB  ALA A 380      44.273   0.915 -34.693  1.00 96.72           C  
ATOM   2928  O   ALA A 380      47.411   0.524 -35.628  1.00 96.72           O  
ATOM   2929  N   GLN A 381      47.171   1.465 -33.557  1.00 96.59           N  
ATOM   2930  CA  GLN A 381      48.454   2.159 -33.572  1.00 96.59           C  
ATOM   2931  C   GLN A 381      49.615   1.169 -33.629  1.00 96.59           C  
ATOM   2932  CB  GLN A 381      48.592   3.060 -32.344  1.00 96.59           C  
ATOM   2933  O   GLN A 381      50.621   1.422 -34.295  1.00 96.59           O  
ATOM   2934  CG  GLN A 381      47.680   4.278 -32.369  1.00 96.59           C  
ATOM   2935  CD  GLN A 381      47.830   5.150 -31.137  1.00 96.59           C  
ATOM   2936  NE2 GLN A 381      47.425   6.411 -31.249  1.00 96.59           N  
ATOM   2937  OE1 GLN A 381      48.307   4.695 -30.092  1.00 96.59           O  
ATOM   2938  N   LEU A 382      49.522   0.091 -32.869  1.00 97.10           N  
ATOM   2939  CA  LEU A 382      50.549  -0.945 -32.877  1.00 97.10           C  
ATOM   2940  C   LEU A 382      50.660  -1.589 -34.255  1.00 97.10           C  
ATOM   2941  CB  LEU A 382      50.240  -2.014 -31.825  1.00 97.10           C  
ATOM   2942  O   LEU A 382      51.764  -1.890 -34.716  1.00 97.10           O  
ATOM   2943  CG  LEU A 382      50.544  -1.643 -30.372  1.00 97.10           C  
ATOM   2944  CD1 LEU A 382      49.994  -2.707 -29.428  1.00 97.10           C  
ATOM   2945  CD2 LEU A 382      52.044  -1.463 -30.168  1.00 97.10           C  
ATOM   2946  N   ARG A 383      49.545  -1.830 -34.932  1.00 96.69           N  
ATOM   2947  CA  ARG A 383      49.549  -2.386 -36.281  1.00 96.69           C  
ATOM   2948  C   ARG A 383      50.200  -1.423 -37.269  1.00 96.69           C  
ATOM   2949  CB  ARG A 383      48.124  -2.715 -36.732  1.00 96.69           C  
ATOM   2950  O   ARG A 383      50.983  -1.839 -38.125  1.00 96.69           O  
ATOM   2951  CG  ARG A 383      47.600  -4.039 -36.201  1.00 96.69           C  
ATOM   2952  CD  ARG A 383      46.258  -4.405 -36.821  1.00 96.69           C  
ATOM   2953  NE  ARG A 383      45.422  -5.160 -35.892  1.00 96.69           N  
ATOM   2954  NH1 ARG A 383      43.856  -3.484 -35.616  1.00 96.69           N  
ATOM   2955  NH2 ARG A 383      43.617  -5.476 -34.508  1.00 96.69           N  
ATOM   2956  CZ  ARG A 383      44.301  -4.705 -35.341  1.00 96.69           C  
ATOM   2957  N   GLU A 384      49.790  -0.136 -37.160  1.00 96.45           N  
ATOM   2958  CA  GLU A 384      50.390   0.884 -38.015  1.00 96.45           C  
ATOM   2959  C   GLU A 384      51.897   0.973 -37.794  1.00 96.45           C  
ATOM   2960  CB  GLU A 384      49.740   2.247 -37.764  1.00 96.45           C  
ATOM   2961  O   GLU A 384      52.659   1.163 -38.745  1.00 96.45           O  
ATOM   2962  CG  GLU A 384      48.313   2.353 -38.282  1.00 96.45           C  
ATOM   2963  CD  GLU A 384      47.629   3.654 -37.894  1.00 96.45           C  
ATOM   2964  OE1 GLU A 384      46.410   3.796 -38.141  1.00 96.45           O  
ATOM   2965  OE2 GLU A 384      48.318   4.539 -37.339  1.00 96.45           O  
ATOM   2966  N   TYR A 385      52.318   0.947 -36.508  1.00 97.24           N  
ATOM   2967  CA  TYR A 385      53.737   0.969 -36.172  1.00 97.24           C  
ATOM   2968  C   TYR A 385      54.462  -0.224 -36.784  1.00 97.24           C  
ATOM   2969  CB  TYR A 385      53.930   0.974 -34.652  1.00 97.24           C  
ATOM   2970  O   TYR A 385      55.560  -0.079 -37.326  1.00 97.24           O  
ATOM   2971  CG  TYR A 385      53.836   2.347 -34.032  1.00 97.24           C  
ATOM   2972  CD1 TYR A 385      54.884   3.257 -34.146  1.00 97.24           C  
ATOM   2973  CD2 TYR A 385      52.700   2.736 -33.330  1.00 97.24           C  
ATOM   2974  CE1 TYR A 385      54.803   4.523 -33.575  1.00 97.24           C  
ATOM   2975  CE2 TYR A 385      52.608   3.999 -32.755  1.00 97.24           C  
ATOM   2976  OH  TYR A 385      53.576   6.136 -32.315  1.00 97.24           O  
ATOM   2977  CZ  TYR A 385      53.662   4.884 -32.883  1.00 97.24           C  
ATOM   2978  N   GLN A 386      53.953  -1.461 -36.690  1.00 96.65           N  
ATOM   2979  CA  GLN A 386      54.534  -2.661 -37.283  1.00 96.65           C  
ATOM   2980  C   GLN A 386      54.636  -2.531 -38.800  1.00 96.65           C  
ATOM   2981  CB  GLN A 386      53.710  -3.896 -36.917  1.00 96.65           C  
ATOM   2982  O   GLN A 386      55.637  -2.932 -39.397  1.00 96.65           O  
ATOM   2983  CG  GLN A 386      53.968  -4.411 -35.507  1.00 96.65           C  
ATOM   2984  CD  GLN A 386      53.150  -5.645 -35.174  1.00 96.65           C  
ATOM   2985  NE2 GLN A 386      53.133  -6.019 -33.899  1.00 96.65           N  
ATOM   2986  OE1 GLN A 386      52.537  -6.256 -36.055  1.00 96.65           O  
ATOM   2987  N   ASP A 387      53.553  -2.057 -39.411  1.00 96.45           N  
ATOM   2988  CA  ASP A 387      53.549  -1.830 -40.853  1.00 96.45           C  
ATOM   2989  C   ASP A 387      54.655  -0.860 -41.260  1.00 96.45           C  
ATOM   2990  CB  ASP A 387      52.188  -1.298 -41.308  1.00 96.45           C  
ATOM   2991  O   ASP A 387      55.339  -1.076 -42.263  1.00 96.45           O  
ATOM   2992  CG  ASP A 387      51.101  -2.358 -41.291  1.00 96.45           C  
ATOM   2993  OD1 ASP A 387      51.421  -3.558 -41.149  1.00 96.45           O  
ATOM   2994  OD2 ASP A 387      49.913  -1.990 -41.423  1.00 96.45           O  
ATOM   2995  N   LEU A 388      54.767   0.254 -40.522  1.00 96.72           N  
ATOM   2996  CA  LEU A 388      55.820   1.232 -40.773  1.00 96.72           C  
ATOM   2997  C   LEU A 388      57.198   0.608 -40.583  1.00 96.72           C  
ATOM   2998  CB  LEU A 388      55.661   2.441 -39.847  1.00 96.72           C  
ATOM   2999  O   LEU A 388      58.122   0.886 -41.351  1.00 96.72           O  
ATOM   3000  CG  LEU A 388      56.575   3.635 -40.129  1.00 96.72           C  
ATOM   3001  CD1 LEU A 388      56.376   4.128 -41.558  1.00 96.72           C  
ATOM   3002  CD2 LEU A 388      56.313   4.756 -39.129  1.00 96.72           C  
ATOM   3003  N   LEU A 389      57.374  -0.085 -39.530  1.00 96.34           N  
ATOM   3004  CA  LEU A 389      58.623  -0.796 -39.282  1.00 96.34           C  
ATOM   3005  C   LEU A 389      58.954  -1.734 -40.438  1.00 96.34           C  
ATOM   3006  CB  LEU A 389      58.537  -1.589 -37.975  1.00 96.34           C  
ATOM   3007  O   LEU A 389      60.108  -1.820 -40.862  1.00 96.34           O  
ATOM   3008  CG  LEU A 389      59.805  -2.330 -37.547  1.00 96.34           C  
ATOM   3009  CD1 LEU A 389      60.910  -1.336 -37.204  1.00 96.34           C  
ATOM   3010  CD2 LEU A 389      59.516  -3.246 -36.363  1.00 96.34           C  
ATOM   3011  N   ASN A 390      57.926  -2.533 -40.933  1.00 96.26           N  
ATOM   3012  CA  ASN A 390      58.120  -3.414 -42.079  1.00 96.26           C  
ATOM   3013  C   ASN A 390      58.580  -2.639 -43.310  1.00 96.26           C  
ATOM   3014  CB  ASN A 390      56.835  -4.186 -42.387  1.00 96.26           C  
ATOM   3015  O   ASN A 390      59.450  -3.102 -44.051  1.00 96.26           O  
ATOM   3016  CG  ASN A 390      56.528  -5.246 -41.348  1.00 96.26           C  
ATOM   3017  ND2 ASN A 390      55.276  -5.687 -41.303  1.00 96.26           N  
ATOM   3018  OD1 ASN A 390      57.408  -5.666 -40.592  1.00 96.26           O  
ATOM   3019  N   VAL A 391      57.993  -1.531 -43.656  1.00 96.41           N  
ATOM   3020  CA  VAL A 391      58.386  -0.662 -44.760  1.00 96.41           C  
ATOM   3021  C   VAL A 391      59.828  -0.199 -44.565  1.00 96.41           C  
ATOM   3022  CB  VAL A 391      57.447   0.559 -44.883  1.00 96.41           C  
ATOM   3023  O   VAL A 391      60.615  -0.182 -45.515  1.00 96.41           O  
ATOM   3024  CG1 VAL A 391      57.986   1.554 -45.909  1.00 96.41           C  
ATOM   3025  CG2 VAL A 391      56.036   0.110 -45.259  1.00 96.41           C  
ATOM   3026  N   LYS A 392      60.140   0.282 -43.282  1.00 96.35           N  
ATOM   3027  CA  LYS A 392      61.498   0.714 -42.963  1.00 96.35           C  
ATOM   3028  C   LYS A 392      62.506  -0.402 -43.227  1.00 96.35           C  
ATOM   3029  CB  LYS A 392      61.589   1.169 -41.506  1.00 96.35           C  
ATOM   3030  O   LYS A 392      63.572  -0.160 -43.796  1.00 96.35           O  
ATOM   3031  CG  LYS A 392      62.970   1.658 -41.095  1.00 96.35           C  
ATOM   3032  CD  LYS A 392      63.107   1.740 -39.580  1.00 96.35           C  
ATOM   3033  CE  LYS A 392      64.502   2.188 -39.167  1.00 96.35           C  
ATOM   3034  NZ  LYS A 392      64.636   2.283 -37.683  1.00 96.35           N  
ATOM   3035  N   MET A 393      62.153  -1.642 -42.819  1.00 96.78           N  
ATOM   3036  CA  MET A 393      63.026  -2.792 -43.034  1.00 96.78           C  
ATOM   3037  C   MET A 393      63.190  -3.080 -44.523  1.00 96.78           C  
ATOM   3038  CB  MET A 393      62.474  -4.027 -42.320  1.00 96.78           C  
ATOM   3039  O   MET A 393      64.291  -3.387 -44.982  1.00 96.78           O  
ATOM   3040  CG  MET A 393      62.583  -3.960 -40.806  1.00 96.78           C  
ATOM   3041  SD  MET A 393      61.950  -5.475 -39.987  1.00 96.78           S  
ATOM   3042  CE  MET A 393      63.132  -6.698 -40.618  1.00 96.78           C  
ATOM   3043  N   ALA A 394      62.079  -2.962 -45.317  1.00 96.27           N  
ATOM   3044  CA  ALA A 394      62.106  -3.146 -46.766  1.00 96.27           C  
ATOM   3045  C   ALA A 394      63.015  -2.118 -47.433  1.00 96.27           C  
ATOM   3046  CB  ALA A 394      60.695  -3.057 -47.341  1.00 96.27           C  
ATOM   3047  O   ALA A 394      63.785  -2.453 -48.336  1.00 96.27           O  
ATOM   3048  N   LEU A 395      62.884  -0.912 -46.979  1.00 96.44           N  
ATOM   3049  CA  LEU A 395      63.731   0.149 -47.514  1.00 96.44           C  
ATOM   3050  C   LEU A 395      65.195  -0.095 -47.163  1.00 96.44           C  
ATOM   3051  CB  LEU A 395      63.286   1.512 -46.977  1.00 96.44           C  
ATOM   3052  O   LEU A 395      66.085   0.175 -47.973  1.00 96.44           O  
ATOM   3053  CG  LEU A 395      61.986   2.076 -47.553  1.00 96.44           C  
ATOM   3054  CD1 LEU A 395      61.598   3.360 -46.827  1.00 96.44           C  
ATOM   3055  CD2 LEU A 395      62.128   2.325 -49.051  1.00 96.44           C  
ATOM   3056  N   ASP A 396      65.468  -0.437 -45.904  1.00 96.42           N  
ATOM   3057  CA  ASP A 396      66.828  -0.769 -45.489  1.00 96.42           C  
ATOM   3058  C   ASP A 396      67.428  -1.847 -46.389  1.00 96.42           C  
ATOM   3059  CB  ASP A 396      66.846  -1.232 -44.030  1.00 96.42           C  
ATOM   3060  O   ASP A 396      68.614  -1.795 -46.722  1.00 96.42           O  
ATOM   3061  CG  ASP A 396      66.702  -0.086 -43.043  1.00 96.42           C  
ATOM   3062  OD1 ASP A 396      67.021   1.069 -43.399  1.00 96.42           O  
ATOM   3063  OD2 ASP A 396      66.268  -0.342 -41.899  1.00 96.42           O  
ATOM   3064  N   ILE A 397      66.668  -2.884 -46.821  1.00 94.97           N  
ATOM   3065  CA  ILE A 397      67.108  -3.947 -47.718  1.00 94.97           C  
ATOM   3066  C   ILE A 397      67.395  -3.368 -49.102  1.00 94.97           C  
ATOM   3067  CB  ILE A 397      66.057  -5.075 -47.817  1.00 94.97           C  
ATOM   3068  O   ILE A 397      68.394  -3.721 -49.734  1.00 94.97           O  
ATOM   3069  CG1 ILE A 397      65.899  -5.777 -46.463  1.00 94.97           C  
ATOM   3070  CG2 ILE A 397      66.439  -6.075 -48.911  1.00 94.97           C  
ATOM   3071  CD1 ILE A 397      64.715  -6.733 -46.396  1.00 94.97           C  
ATOM   3072  N   GLU A 398      66.570  -2.474 -49.623  1.00 95.30           N  
ATOM   3073  CA  GLU A 398      66.752  -1.821 -50.916  1.00 95.30           C  
ATOM   3074  C   GLU A 398      68.031  -0.989 -50.939  1.00 95.30           C  
ATOM   3075  CB  GLU A 398      65.545  -0.939 -51.248  1.00 95.30           C  
ATOM   3076  O   GLU A 398      68.763  -0.993 -51.931  1.00 95.30           O  
ATOM   3077  CG  GLU A 398      64.288  -1.723 -51.597  1.00 95.30           C  
ATOM   3078  CD  GLU A 398      63.078  -0.837 -51.844  1.00 95.30           C  
ATOM   3079  OE1 GLU A 398      61.968  -1.373 -52.066  1.00 95.30           O  
ATOM   3080  OE2 GLU A 398      63.240   0.404 -51.816  1.00 95.30           O  
ATOM   3081  N   ILE A 399      68.143  -0.257 -49.769  1.00 94.23           N  
ATOM   3082  CA  ILE A 399      69.337   0.570 -49.635  1.00 94.23           C  
ATOM   3083  C   ILE A 399      70.581  -0.315 -49.646  1.00 94.23           C  
ATOM   3084  CB  ILE A 399      69.294   1.420 -48.345  1.00 94.23           C  
ATOM   3085  O   ILE A 399      71.579   0.014 -50.292  1.00 94.23           O  
ATOM   3086  CG1 ILE A 399      68.177   2.466 -48.431  1.00 94.23           C  
ATOM   3087  CG2 ILE A 399      70.650   2.086 -48.092  1.00 94.23           C  
ATOM   3088  CD1 ILE A 399      67.945   3.232 -47.136  1.00 94.23           C  
ATOM   3089  N   ALA A 400      70.559  -1.395 -48.900  1.00 95.07           N  
ATOM   3090  CA  ALA A 400      71.671  -2.341 -48.841  1.00 95.07           C  
ATOM   3091  C   ALA A 400      71.944  -2.952 -50.213  1.00 95.07           C  
ATOM   3092  CB  ALA A 400      71.382  -3.439 -47.821  1.00 95.07           C  
ATOM   3093  O   ALA A 400      73.101  -3.146 -50.593  1.00 95.07           O  
ATOM   3094  N   ALA A 401      70.865  -3.266 -50.926  1.00 93.57           N  
ATOM   3095  CA  ALA A 401      70.999  -3.790 -52.283  1.00 93.57           C  
ATOM   3096  C   ALA A 401      71.636  -2.758 -53.209  1.00 93.57           C  
ATOM   3097  CB  ALA A 401      69.637  -4.218 -52.825  1.00 93.57           C  
ATOM   3098  O   ALA A 401      72.504  -3.093 -54.018  1.00 93.57           O  
ATOM   3099  N   TYR A 402      71.062  -1.471 -53.146  1.00 95.01           N  
ATOM   3100  CA  TYR A 402      71.636  -0.390 -53.940  1.00 95.01           C  
ATOM   3101  C   TYR A 402      73.089  -0.142 -53.554  1.00 95.01           C  
ATOM   3102  CB  TYR A 402      70.822   0.896 -53.765  1.00 95.01           C  
ATOM   3103  O   TYR A 402      73.930   0.123 -54.417  1.00 95.01           O  
ATOM   3104  CG  TYR A 402      69.459   0.844 -54.411  1.00 95.01           C  
ATOM   3105  CD1 TYR A 402      69.325   0.696 -55.790  1.00 95.01           C  
ATOM   3106  CD2 TYR A 402      68.302   0.945 -53.645  1.00 95.01           C  
ATOM   3107  CE1 TYR A 402      68.071   0.650 -56.390  1.00 95.01           C  
ATOM   3108  CE2 TYR A 402      67.043   0.900 -54.234  1.00 95.01           C  
ATOM   3109  OH  TYR A 402      65.694   0.707 -56.194  1.00 95.01           O  
ATOM   3110  CZ  TYR A 402      66.938   0.752 -55.605  1.00 95.01           C  
ATOM   3111  N   ARG A 403      73.389  -0.124 -52.334  1.00 93.22           N  
ATOM   3112  CA  ARG A 403      74.763   0.025 -51.865  1.00 93.22           C  
ATOM   3113  C   ARG A 403      75.658  -1.071 -52.434  1.00 93.22           C  
ATOM   3114  CB  ARG A 403      74.816   0.004 -50.336  1.00 93.22           C  
ATOM   3115  O   ARG A 403      76.795  -0.808 -52.831  1.00 93.22           O  
ATOM   3116  CG  ARG A 403      74.388   1.310 -49.686  1.00 93.22           C  
ATOM   3117  CD  ARG A 403      74.571   1.275 -48.176  1.00 93.22           C  
ATOM   3118  NE  ARG A 403      74.185   2.540 -47.557  1.00 93.22           N  
ATOM   3119  NH1 ARG A 403      74.277   1.745 -45.389  1.00 93.22           N  
ATOM   3120  NH2 ARG A 403      73.699   3.927 -45.792  1.00 93.22           N  
ATOM   3121  CZ  ARG A 403      74.055   2.734 -46.247  1.00 93.22           C  
ATOM   3122  N   LYS A 404      75.190  -2.399 -52.443  1.00 90.94           N  
ATOM   3123  CA  LYS A 404      75.929  -3.528 -53.002  1.00 90.94           C  
ATOM   3124  C   LYS A 404      76.148  -3.354 -54.502  1.00 90.94           C  
ATOM   3125  CB  LYS A 404      75.191  -4.840 -52.729  1.00 90.94           C  
ATOM   3126  O   LYS A 404      77.216  -3.684 -55.021  1.00 90.94           O  
ATOM   3127  CG  LYS A 404      75.418  -5.399 -51.332  1.00 90.94           C  
ATOM   3128  CD  LYS A 404      74.765  -6.764 -51.163  1.00 90.94           C  
ATOM   3129  CE  LYS A 404      74.924  -7.290 -49.743  1.00 90.94           C  
ATOM   3130  NZ  LYS A 404      74.140  -8.542 -49.524  1.00 90.94           N  
ATOM   3131  N   LEU A 405      75.189  -2.943 -55.342  1.00 88.91           N  
ATOM   3132  CA  LEU A 405      75.269  -2.722 -56.781  1.00 88.91           C  
ATOM   3133  C   LEU A 405      76.235  -1.588 -57.104  1.00 88.91           C  
ATOM   3134  CB  LEU A 405      73.884  -2.408 -57.353  1.00 88.91           C  
ATOM   3135  O   LEU A 405      76.979  -1.660 -58.085  1.00 88.91           O  
ATOM   3136  CG  LEU A 405      73.764  -2.408 -58.878  1.00 88.91           C  
ATOM   3137  CD1 LEU A 405      74.085  -3.792 -59.434  1.00 88.91           C  
ATOM   3138  CD2 LEU A 405      72.369  -1.964 -59.305  1.00 88.91           C  
ATOM   3139  N   LEU A 406      76.152  -0.469 -56.308  1.00 87.23           N  
ATOM   3140  CA  LEU A 406      77.052   0.664 -56.495  1.00 87.23           C  
ATOM   3141  C   LEU A 406      78.494   0.268 -56.194  1.00 87.23           C  
ATOM   3142  CB  LEU A 406      76.635   1.834 -55.600  1.00 87.23           C  
ATOM   3143  O   LEU A 406      79.421   0.727 -56.864  1.00 87.23           O  
ATOM   3144  CG  LEU A 406      75.439   2.659 -56.077  1.00 87.23           C  
ATOM   3145  CD1 LEU A 406      74.927   3.550 -54.950  1.00 87.23           C  
ATOM   3146  CD2 LEU A 406      75.817   3.494 -57.296  1.00 87.23           C  
ATOM   3147  N   GLU A 407      78.656  -0.527 -55.012  1.00 82.59           N  
ATOM   3148  CA  GLU A 407      79.976  -1.057 -54.686  1.00 82.59           C  
ATOM   3149  C   GLU A 407      80.465  -2.022 -55.762  1.00 82.59           C  
ATOM   3150  CB  GLU A 407      79.955  -1.755 -53.324  1.00 82.59           C  
ATOM   3151  O   GLU A 407      81.665  -2.102 -56.033  1.00 82.59           O  
ATOM   3152  CG  GLU A 407      79.763  -0.806 -52.149  1.00 82.59           C  
ATOM   3153  CD  GLU A 407      79.499  -1.523 -50.835  1.00 82.59           C  
ATOM   3154  OE1 GLU A 407      79.260  -0.845 -49.810  1.00 82.59           O  
ATOM   3155  OE2 GLU A 407      79.534  -2.774 -50.830  1.00 82.59           O  
ATOM   3156  N   GLY A 408      79.623  -2.871 -56.479  1.00 76.66           N  
ATOM   3157  CA  GLY A 408      79.929  -3.752 -57.595  1.00 76.66           C  
ATOM   3158  C   GLY A 408      80.297  -3.004 -58.862  1.00 76.66           C  
ATOM   3159  O   GLY A 408      81.167  -3.442 -59.618  1.00 76.66           O  
ATOM   3160  N   GLU A 409      79.689  -1.857 -59.196  1.00 67.56           N  
ATOM   3161  CA  GLU A 409      79.947  -1.011 -60.357  1.00 67.56           C  
ATOM   3162  C   GLU A 409      81.212  -0.179 -60.163  1.00 67.56           C  
ATOM   3163  CB  GLU A 409      78.752  -0.094 -60.632  1.00 67.56           C  
ATOM   3164  O   GLU A 409      81.934   0.096 -61.124  1.00 67.56           O  
ATOM   3165  CG  GLU A 409      77.747  -0.673 -61.617  1.00 67.56           C  
ATOM   3166  CD  GLU A 409      76.625   0.292 -61.966  1.00 67.56           C  
ATOM   3167  OE1 GLU A 409      75.800  -0.031 -62.851  1.00 67.56           O  
ATOM   3168  OE2 GLU A 409      76.572   1.380 -61.352  1.00 67.56           O  
ATOM   3169  N   GLU A 410      81.412   0.259 -58.879  1.00 65.17           N  
ATOM   3170  CA  GLU A 410      82.654   0.953 -58.550  1.00 65.17           C  
ATOM   3171  C   GLU A 410      83.855   0.020 -58.666  1.00 65.17           C  
ATOM   3172  CB  GLU A 410      82.582   1.545 -57.140  1.00 65.17           C  
ATOM   3173  O   GLU A 410      84.971   0.466 -58.943  1.00 65.17           O  
ATOM   3174  CG  GLU A 410      81.560   2.664 -56.994  1.00 65.17           C  
ATOM   3175  CD  GLU A 410      81.351   3.102 -55.553  1.00 65.17           C  
ATOM   3176  OE1 GLU A 410      80.527   4.011 -55.309  1.00 65.17           O  
ATOM   3177  OE2 GLU A 410      82.019   2.531 -54.662  1.00 65.17           O  
ATOM   3178  N   CYS A 411      83.461  -1.318 -58.501  1.00 60.02           N  
ATOM   3179  CA  CYS A 411      84.465  -2.354 -58.718  1.00 60.02           C  
ATOM   3180  C   CYS A 411      84.697  -2.586 -60.206  1.00 60.02           C  
ATOM   3181  CB  CYS A 411      84.041  -3.661 -58.049  1.00 60.02           C  
ATOM   3182  O   CYS A 411      85.797  -2.960 -60.617  1.00 60.02           O  
ATOM   3183  SG  CYS A 411      83.929  -3.554 -56.249  1.00 60.02           S  
ATOM   3184  N   ARG A 412      83.886  -2.068 -61.359  1.00 60.50           N  
ATOM   3185  CA  ARG A 412      83.947  -2.244 -62.807  1.00 60.50           C  
ATOM   3186  C   ARG A 412      84.478  -0.987 -63.489  1.00 60.50           C  
ATOM   3187  CB  ARG A 412      82.568  -2.600 -63.364  1.00 60.50           C  
ATOM   3188  O   ARG A 412      85.208  -1.073 -64.479  1.00 60.50           O  
ATOM   3189  CG  ARG A 412      82.092  -3.994 -62.988  1.00 60.50           C  
ATOM   3190  CD  ARG A 412      80.780  -4.347 -63.676  1.00 60.50           C  
ATOM   3191  NE  ARG A 412      80.102  -5.454 -63.007  1.00 60.50           N  
ATOM   3192  NH1 ARG A 412      80.230  -6.893 -64.809  1.00 60.50           N  
ATOM   3193  NH2 ARG A 412      79.232  -7.574 -62.861  1.00 60.50           N  
ATOM   3194  CZ  ARG A 412      79.856  -6.638 -63.560  1.00 60.50           C  
ATOM   3195  N   ILE A 413      84.324   0.344 -63.098  1.00 58.94           N  
ATOM   3196  CA  ILE A 413      84.594   1.616 -63.759  1.00 58.94           C  
ATOM   3197  C   ILE A 413      85.685   2.370 -63.001  1.00 58.94           C  
ATOM   3198  CB  ILE A 413      83.318   2.481 -63.862  1.00 58.94           C  
ATOM   3199  O   ILE A 413      86.403   3.186 -63.584  1.00 58.94           O  
ATOM   3200  CG1 ILE A 413      82.218   1.722 -64.613  1.00 58.94           C  
ATOM   3201  CG2 ILE A 413      83.625   3.818 -64.544  1.00 58.94           C  
ATOM   3202  CD1 ILE A 413      80.823   2.304 -64.422  1.00 58.94           C  
ATOM   3203  N   GLY A 414      86.780   1.906 -62.618  1.00 43.97           N  
ATOM   3204  CA  GLY A 414      87.906   2.761 -62.279  1.00 43.97           C  
ATOM   3205  C   GLY A 414      88.458   2.499 -60.891  1.00 43.97           C  
ATOM   3206  O   GLY A 414      87.698   2.373 -59.928  1.00 43.97           O  
ATOM   3207  N   PHE A 415      89.631   1.537 -60.865  1.00 47.55           N  
ATOM   3208  CA  PHE A 415      90.919   1.484 -60.183  1.00 47.55           C  
ATOM   3209  C   PHE A 415      91.079   0.169 -59.429  1.00 47.55           C  
ATOM   3210  CB  PHE A 415      91.066   2.664 -59.217  1.00 47.55           C  
ATOM   3211  O   PHE A 415      90.282  -0.146 -58.543  1.00 47.55           O  
ATOM   3212  CG  PHE A 415      92.263   3.532 -59.497  1.00 47.55           C  
ATOM   3213  CD1 PHE A 415      93.480   3.283 -58.875  1.00 47.55           C  
ATOM   3214  CD2 PHE A 415      92.170   4.598 -60.382  1.00 47.55           C  
ATOM   3215  CE1 PHE A 415      94.590   4.085 -59.132  1.00 47.55           C  
ATOM   3216  CE2 PHE A 415      93.275   5.404 -60.644  1.00 47.55           C  
ATOM   3217  CZ  PHE A 415      94.483   5.146 -60.017  1.00 47.55           C  
ATOM   3218  N   GLY A 416      91.637  -0.900 -60.067  1.00 40.67           N  
ATOM   3219  CA  GLY A 416      92.832  -1.690 -59.817  1.00 40.67           C  
ATOM   3220  C   GLY A 416      93.291  -1.637 -58.372  1.00 40.67           C  
ATOM   3221  O   GLY A 416      93.232  -0.583 -57.735  1.00 40.67           O  
ATOM   3222  N   PRO A 417      93.799  -2.956 -57.659  1.00 44.44           N  
ATOM   3223  CA  PRO A 417      93.841  -4.239 -56.954  1.00 44.44           C  
ATOM   3224  C   PRO A 417      94.490  -4.133 -55.576  1.00 44.44           C  
ATOM   3225  CB  PRO A 417      94.673  -5.125 -57.883  1.00 44.44           C  
ATOM   3226  O   PRO A 417      95.408  -3.331 -55.382  1.00 44.44           O  
ATOM   3227  CG  PRO A 417      95.634  -4.191 -58.543  1.00 44.44           C  
ATOM   3228  CD  PRO A 417      95.336  -2.794 -58.080  1.00 44.44           C  
ATOM   3229  N   ILE A 418      93.852  -4.670 -54.463  1.00 46.26           N  
ATOM   3230  CA  ILE A 418      94.306  -5.690 -53.524  1.00 46.26           C  
ATOM   3231  C   ILE A 418      93.846  -5.332 -52.112  1.00 46.26           C  
ATOM   3232  CB  ILE A 418      95.843  -5.850 -53.562  1.00 46.26           C  
ATOM   3233  O   ILE A 418      94.018  -4.196 -51.665  1.00 46.26           O  
ATOM   3234  CG1 ILE A 418      96.347  -5.818 -55.009  1.00 46.26           C  
ATOM   3235  CG2 ILE A 418      96.268  -7.144 -52.862  1.00 46.26           C  
ATOM   3236  CD1 ILE A 418      97.857  -5.669 -55.136  1.00 46.26           C  
ATOM   3237  N   PRO A 419      93.645  -6.569 -51.215  1.00 44.90           N  
ATOM   3238  CA  PRO A 419      93.229  -7.912 -50.804  1.00 44.90           C  
ATOM   3239  C   PRO A 419      92.793  -7.973 -49.342  1.00 44.90           C  
ATOM   3240  CB  PRO A 419      94.484  -8.756 -51.035  1.00 44.90           C  
ATOM   3241  O   PRO A 419      93.120  -7.078 -48.558  1.00 44.90           O  
ATOM   3242  CG  PRO A 419      95.623  -7.848 -50.701  1.00 44.90           C  
ATOM   3243  CD  PRO A 419      95.077  -6.472 -50.449  1.00 44.90           C  
ATOM   3244  N   PHE A 420      91.593  -8.473 -48.993  1.00 39.11           N  
ATOM   3245  CA  PHE A 420      91.547  -9.396 -47.866  1.00 39.11           C  
ATOM   3246  C   PHE A 420      90.216  -9.287 -47.131  1.00 39.11           C  
ATOM   3247  CB  PHE A 420      92.704  -9.125 -46.899  1.00 39.11           C  
ATOM   3248  O   PHE A 420      89.823  -8.199 -46.706  1.00 39.11           O  
ATOM   3249  CG  PHE A 420      93.151 -10.339 -46.131  1.00 39.11           C  
ATOM   3250  CD1 PHE A 420      92.656 -10.595 -44.858  1.00 39.11           C  
ATOM   3251  CD2 PHE A 420      94.067 -11.225 -46.682  1.00 39.11           C  
ATOM   3252  CE1 PHE A 420      93.068 -11.719 -44.145  1.00 39.11           C  
ATOM   3253  CE2 PHE A 420      94.483 -12.350 -45.976  1.00 39.11           C  
ATOM   3254  CZ  PHE A 420      93.983 -12.594 -44.707  1.00 39.11           C  
ATOM   3255  N   SER A 421      89.315 -10.291 -47.379  1.00 41.70           N  
ATOM   3256  CA  SER A 421      88.829 -11.499 -46.720  1.00 41.70           C  
ATOM   3257  C   SER A 421      87.325 -11.430 -46.477  1.00 41.70           C  
ATOM   3258  CB  SER A 421      89.558 -11.718 -45.394  1.00 41.70           C  
ATOM   3259  O   SER A 421      86.849 -10.557 -45.748  1.00 41.70           O  
ATOM   3260  OG  SER A 421      90.963 -11.715 -45.586  1.00 41.70           O  
ATOM   3261  N   LEU A 422      86.594 -12.143 -47.248  1.00 39.79           N  
ATOM   3262  CA  LEU A 422      85.678 -13.266 -47.082  1.00 39.79           C  
ATOM   3263  C   LEU A 422      85.619 -13.707 -45.623  1.00 39.79           C  
ATOM   3264  CB  LEU A 422      86.105 -14.442 -47.965  1.00 39.79           C  
ATOM   3265  O   LEU A 422      86.656 -13.911 -44.989  1.00 39.79           O  
ATOM   3266  CG  LEU A 422      85.028 -15.482 -48.276  1.00 39.79           C  
ATOM   3267  CD1 LEU A 422      83.994 -14.903 -49.237  1.00 39.79           C  
ATOM   3268  CD2 LEU A 422      85.655 -16.745 -48.856  1.00 39.79           C  
ATOM   3269  N   PRO A 423      84.424 -14.279 -44.917  1.00 43.81           N  
ATOM   3270  CA  PRO A 423      83.146 -14.948 -45.174  1.00 43.81           C  
ATOM   3271  C   PRO A 423      82.368 -15.247 -43.895  1.00 43.81           C  
ATOM   3272  CB  PRO A 423      83.562 -16.243 -45.876  1.00 43.81           C  
ATOM   3273  O   PRO A 423      82.885 -15.045 -42.793  1.00 43.81           O  
ATOM   3274  CG  PRO A 423      84.868 -16.614 -45.251  1.00 43.81           C  
ATOM   3275  CD  PRO A 423      85.288 -15.505 -44.330  1.00 43.81           C  
ATOM   3276  N   GLU A 424      80.916 -14.987 -43.723  1.00 36.37           N  
ATOM   3277  CA  GLU A 424      80.303 -16.101 -43.006  1.00 36.37           C  
ATOM   3278  C   GLU A 424      79.051 -15.653 -42.257  1.00 36.37           C  
ATOM   3279  CB  GLU A 424      81.303 -16.728 -42.031  1.00 36.37           C  
ATOM   3280  O   GLU A 424      79.089 -14.683 -41.497  1.00 36.37           O  
ATOM   3281  CG  GLU A 424      81.035 -18.197 -41.736  1.00 36.37           C  
ATOM   3282  CD  GLU A 424      81.734 -19.140 -42.702  1.00 36.37           C  
ATOM   3283  OE1 GLU A 424      81.280 -20.296 -42.859  1.00 36.37           O  
ATOM   3284  OE2 GLU A 424      82.746 -18.719 -43.307  1.00 36.37           O  
ATOM   3285  N   GLY A 425      77.750 -15.990 -42.729  1.00 33.08           N  
ATOM   3286  CA  GLY A 425      76.927 -17.073 -42.214  1.00 33.08           C  
ATOM   3287  C   GLY A 425      75.514 -16.638 -41.871  1.00 33.08           C  
ATOM   3288  O   GLY A 425      75.320 -15.663 -41.143  1.00 33.08           O  
ATOM   3289  N   LEU A 426      74.499 -16.861 -42.812  1.00 40.56           N  
ATOM   3290  CA  LEU A 426      73.208 -17.442 -42.459  1.00 40.56           C  
ATOM   3291  C   LEU A 426      73.267 -18.105 -41.087  1.00 40.56           C  
ATOM   3292  CB  LEU A 426      72.774 -18.463 -43.513  1.00 40.56           C  
ATOM   3293  O   LEU A 426      74.257 -18.759 -40.751  1.00 40.56           O  
ATOM   3294  CG  LEU A 426      71.765 -17.976 -44.555  1.00 40.56           C  
ATOM   3295  CD1 LEU A 426      72.327 -18.155 -45.961  1.00 40.56           C  
ATOM   3296  CD2 LEU A 426      70.441 -18.716 -44.404  1.00 40.56           C  
ATOM   3297  N   PRO A 427      71.969 -18.321 -40.205  1.00 41.08           N  
ATOM   3298  CA  PRO A 427      70.731 -17.971 -39.506  1.00 41.08           C  
ATOM   3299  C   PRO A 427      70.791 -18.275 -38.011  1.00 41.08           C  
ATOM   3300  CB  PRO A 427      69.677 -18.839 -40.198  1.00 41.08           C  
ATOM   3301  O   PRO A 427      71.644 -19.049 -37.569  1.00 41.08           O  
ATOM   3302  CG  PRO A 427      70.390 -20.108 -40.538  1.00 41.08           C  
ATOM   3303  CD  PRO A 427      71.845 -19.942 -40.201  1.00 41.08           C  
ATOM   3304  N   LYS A 428      70.560 -17.081 -37.091  1.00 32.09           N  
ATOM   3305  CA  LYS A 428      70.105 -17.434 -35.749  1.00 32.09           C  
ATOM   3306  C   LYS A 428      69.091 -16.420 -35.228  1.00 32.09           C  
ATOM   3307  CB  LYS A 428      71.291 -17.531 -34.788  1.00 32.09           C  
ATOM   3308  O   LYS A 428      69.366 -15.218 -35.198  1.00 32.09           O  
ATOM   3309  CG  LYS A 428      71.897 -18.923 -34.691  1.00 32.09           C  
ATOM   3310  CD  LYS A 428      73.231 -18.902 -33.956  1.00 32.09           C  
ATOM   3311  CE  LYS A 428      73.871 -20.284 -33.918  1.00 32.09           C  
ATOM   3312  NZ  LYS A 428      75.256 -20.237 -33.360  1.00 32.09           N  
ATOM   3313  N   ILE A 429      67.713 -16.583 -35.398  1.00 40.52           N  
ATOM   3314  CA  ILE A 429      66.682 -16.454 -34.373  1.00 40.52           C  
ATOM   3315  C   ILE A 429      67.213 -16.976 -33.040  1.00 40.52           C  
ATOM   3316  CB  ILE A 429      65.394 -17.209 -34.770  1.00 40.52           C  
ATOM   3317  O   ILE A 429      67.812 -18.052 -32.981  1.00 40.52           O  
ATOM   3318  CG1 ILE A 429      64.944 -16.796 -36.176  1.00 40.52           C  
ATOM   3319  CG2 ILE A 429      64.284 -16.959 -33.744  1.00 40.52           C  
ATOM   3320  CD1 ILE A 429      64.108 -17.848 -36.892  1.00 40.52           C  
ATOM   3321  N   PRO A 430      66.843 -16.201 -31.791  1.00 38.87           N  
ATOM   3322  CA  PRO A 430      65.845 -15.362 -31.124  1.00 38.87           C  
ATOM   3323  C   PRO A 430      66.396 -14.664 -29.883  1.00 38.87           C  
ATOM   3324  CB  PRO A 430      64.743 -16.355 -30.748  1.00 38.87           C  
ATOM   3325  O   PRO A 430      67.505 -14.971 -29.438  1.00 38.87           O  
ATOM   3326  CG  PRO A 430      65.466 -17.621 -30.419  1.00 38.87           C  
ATOM   3327  CD  PRO A 430      66.922 -17.436 -30.738  1.00 38.87           C  
ATOM   3328  N   SER A 431      66.144 -13.250 -29.792  1.00 36.41           N  
ATOM   3329  CA  SER A 431      65.720 -12.923 -28.435  1.00 36.41           C  
ATOM   3330  C   SER A 431      65.295 -11.463 -28.325  1.00 36.41           C  
ATOM   3331  CB  SER A 431      66.843 -13.213 -27.438  1.00 36.41           C  
ATOM   3332  O   SER A 431      66.009 -10.567 -28.780  1.00 36.41           O  
ATOM   3333  OG  SER A 431      66.536 -12.672 -26.164  1.00 36.41           O  
ATOM   3334  N   VAL A 432      63.988 -11.136 -28.597  1.00 35.61           N  
ATOM   3335  CA  VAL A 432      63.038 -10.168 -28.059  1.00 35.61           C  
ATOM   3336  C   VAL A 432      63.752  -9.228 -27.090  1.00 35.61           C  
ATOM   3337  CB  VAL A 432      61.856 -10.866 -27.350  1.00 35.61           C  
ATOM   3338  O   VAL A 432      64.334  -9.674 -26.098  1.00 35.61           O  
ATOM   3339  CG1 VAL A 432      60.548 -10.125 -27.624  1.00 35.61           C  
ATOM   3340  CG2 VAL A 432      61.752 -12.323 -27.797  1.00 35.61           C  
ATOM   3341  N   SER A 433      64.319  -8.081 -27.586  1.00 34.51           N  
ATOM   3342  CA  SER A 433      64.618  -7.026 -26.623  1.00 34.51           C  
ATOM   3343  C   SER A 433      63.999  -5.699 -27.048  1.00 34.51           C  
ATOM   3344  CB  SER A 433      66.129  -6.864 -26.457  1.00 34.51           C  
ATOM   3345  O   SER A 433      64.247  -5.218 -28.156  1.00 34.51           O  
ATOM   3346  OG  SER A 433      66.425  -5.932 -25.431  1.00 34.51           O  
ATOM   3347  N   THR A 434      62.612  -5.461 -26.741  1.00 39.07           N  
ATOM   3348  CA  THR A 434      61.829  -4.257 -26.484  1.00 39.07           C  
ATOM   3349  C   THR A 434      62.624  -3.266 -25.639  1.00 39.07           C  
ATOM   3350  CB  THR A 434      60.504  -4.594 -25.775  1.00 39.07           C  
ATOM   3351  O   THR A 434      63.077  -3.600 -24.542  1.00 39.07           O  
ATOM   3352  CG2 THR A 434      59.544  -5.313 -26.716  1.00 39.07           C  
ATOM   3353  OG1 THR A 434      60.773  -5.437 -24.648  1.00 39.07           O  
ATOM   3354  N   HIS A 435      63.358  -2.274 -26.225  1.00 33.58           N  
ATOM   3355  CA  HIS A 435      63.676  -1.062 -25.479  1.00 33.58           C  
ATOM   3356  C   HIS A 435      63.023   0.162 -26.112  1.00 33.58           C  
ATOM   3357  CB  HIS A 435      65.190  -0.865 -25.397  1.00 33.58           C  
ATOM   3358  O   HIS A 435      63.338   0.521 -27.249  1.00 33.58           O  
ATOM   3359  CG  HIS A 435      65.827  -1.582 -24.249  1.00 33.58           C  
ATOM   3360  CD2 HIS A 435      66.589  -2.700 -24.211  1.00 33.58           C  
ATOM   3361  ND1 HIS A 435      65.705  -1.153 -22.945  1.00 33.58           N  
ATOM   3362  CE1 HIS A 435      66.368  -1.979 -22.152  1.00 33.58           C  
ATOM   3363  NE2 HIS A 435      66.913  -2.927 -22.896  1.00 33.58           N  
ATOM   3364  N   ILE A 436      61.719   0.405 -25.774  1.00 43.91           N  
ATOM   3365  CA  ILE A 436      61.053   1.695 -25.632  1.00 43.91           C  
ATOM   3366  C   ILE A 436      61.087   2.134 -24.169  1.00 43.91           C  
ATOM   3367  CB  ILE A 436      59.595   1.638 -26.141  1.00 43.91           C  
ATOM   3368  O   ILE A 436      60.690   1.379 -23.279  1.00 43.91           O  
ATOM   3369  CG1 ILE A 436      59.565   1.328 -27.642  1.00 43.91           C  
ATOM   3370  CG2 ILE A 436      58.865   2.949 -25.837  1.00 43.91           C  
ATOM   3371  CD1 ILE A 436      58.186   0.960 -28.171  1.00 43.91           C  
ATOM   3372  N   LYS A 437      62.022   2.978 -23.722  1.00 33.60           N  
ATOM   3373  CA  LYS A 437      62.315   4.058 -22.785  1.00 33.60           C  
ATOM   3374  C   LYS A 437      61.031   4.700 -22.267  1.00 33.60           C  
ATOM   3375  CB  LYS A 437      63.201   5.116 -23.444  1.00 33.60           C  
ATOM   3376  O   LYS A 437      60.284   5.312 -23.034  1.00 33.60           O  
ATOM   3377  CG  LYS A 437      64.511   5.368 -22.713  1.00 33.60           C  
ATOM   3378  CD  LYS A 437      65.453   6.236 -23.538  1.00 33.60           C  
ATOM   3379  CE  LYS A 437      66.743   6.534 -22.786  1.00 33.60           C  
ATOM   3380  NZ  LYS A 437      67.794   7.092 -23.688  1.00 33.60           N  
ATOM   3381  N   VAL A 438      60.394   4.132 -21.168  1.00 35.78           N  
ATOM   3382  CA  VAL A 438      59.625   4.798 -20.122  1.00 35.78           C  
ATOM   3383  C   VAL A 438      60.206   4.451 -18.753  1.00 35.78           C  
ATOM   3384  CB  VAL A 438      58.131   4.411 -20.181  1.00 35.78           C  
ATOM   3385  O   VAL A 438      60.437   3.278 -18.450  1.00 35.78           O  
ATOM   3386  CG1 VAL A 438      57.367   5.022 -19.007  1.00 35.78           C  
ATOM   3387  CG2 VAL A 438      57.518   4.852 -21.509  1.00 35.78           C  
ATOM   3388  N   LYS A 439      61.112   5.190 -18.195  1.00 35.39           N  
ATOM   3389  CA  LYS A 439      61.598   5.646 -16.896  1.00 35.39           C  
ATOM   3390  C   LYS A 439      60.628   5.266 -15.781  1.00 35.39           C  
ATOM   3391  CB  LYS A 439      61.819   7.159 -16.907  1.00 35.39           C  
ATOM   3392  O   LYS A 439      59.487   5.732 -15.759  1.00 35.39           O  
ATOM   3393  CG  LYS A 439      63.235   7.577 -17.275  1.00 35.39           C  
ATOM   3394  CD  LYS A 439      63.372   9.092 -17.342  1.00 35.39           C  
ATOM   3395  CE  LYS A 439      64.799   9.512 -17.665  1.00 35.39           C  
ATOM   3396  NZ  LYS A 439      64.902  10.981 -17.911  1.00 35.39           N  
ATOM   3397  N   SER A 440      60.756   4.073 -15.157  1.00 35.83           N  
ATOM   3398  CA  SER A 440      60.434   3.592 -13.817  1.00 35.83           C  
ATOM   3399  C   SER A 440      61.695   3.214 -13.047  1.00 35.83           C  
ATOM   3400  CB  SER A 440      59.492   2.390 -13.891  1.00 35.83           C  
ATOM   3401  O   SER A 440      62.560   2.509 -13.571  1.00 35.83           O  
ATOM   3402  OG  SER A 440      60.068   1.345 -14.655  1.00 35.83           O  
ATOM   3403  N   GLU A 441      62.059   4.078 -11.999  1.00 39.11           N  
ATOM   3404  CA  GLU A 441      62.702   3.641 -10.763  1.00 39.11           C  
ATOM   3405  C   GLU A 441      62.426   4.618  -9.622  1.00 39.11           C  
ATOM   3406  CB  GLU A 441      64.211   3.484 -10.967  1.00 39.11           C  
ATOM   3407  O   GLU A 441      62.668   5.819  -9.755  1.00 39.11           O  
ATOM   3408  CG  GLU A 441      64.630   2.086 -11.397  1.00 39.11           C  
ATOM   3409  CD  GLU A 441      66.134   1.936 -11.567  1.00 39.11           C  
ATOM   3410  OE1 GLU A 441      66.606   0.805 -11.823  1.00 39.11           O  
ATOM   3411  OE2 GLU A 441      66.845   2.958 -11.441  1.00 39.11           O  
ATOM   3412  N   GLU A 442      61.312   4.270  -8.701  1.00 38.22           N  
ATOM   3413  CA  GLU A 442      61.463   4.145  -7.254  1.00 38.22           C  
ATOM   3414  C   GLU A 442      60.116   3.917  -6.576  1.00 38.22           C  
ATOM   3415  CB  GLU A 442      62.140   5.390  -6.674  1.00 38.22           C  
ATOM   3416  O   GLU A 442      59.186   4.707  -6.749  1.00 38.22           O  
ATOM   3417  CG  GLU A 442      63.303   5.081  -5.744  1.00 38.22           C  
ATOM   3418  CD  GLU A 442      63.989   6.326  -5.206  1.00 38.22           C  
ATOM   3419  OE1 GLU A 442      64.917   6.198  -4.375  1.00 38.22           O  
ATOM   3420  OE2 GLU A 442      63.595   7.440  -5.618  1.00 38.22           O  
ATOM   3421  N   LYS A 443      59.709   2.523  -6.214  1.00 38.57           N  
ATOM   3422  CA  LYS A 443      59.399   1.798  -4.985  1.00 38.57           C  
ATOM   3423  C   LYS A 443      58.308   0.757  -5.221  1.00 38.57           C  
ATOM   3424  CB  LYS A 443      58.969   2.768  -3.884  1.00 38.57           C  
ATOM   3425  O   LYS A 443      57.215   1.090  -5.685  1.00 38.57           O  
ATOM   3426  CG  LYS A 443      60.107   3.602  -3.314  1.00 38.57           C  
ATOM   3427  CD  LYS A 443      59.622   4.524  -2.203  1.00 38.57           C  
ATOM   3428  CE  LYS A 443      60.756   5.375  -1.647  1.00 38.57           C  
ATOM   3429  NZ  LYS A 443      60.330   6.146  -0.441  1.00 38.57           N  
ATOM   3430  N   ILE A 444      58.575  -0.456  -5.385  1.00 32.49           N  
ATOM   3431  CA  ILE A 444      58.306  -1.856  -5.077  1.00 32.49           C  
ATOM   3432  C   ILE A 444      57.804  -1.982  -3.640  1.00 32.49           C  
ATOM   3433  CB  ILE A 444      59.562  -2.731  -5.285  1.00 32.49           C  
ATOM   3434  O   ILE A 444      58.513  -1.627  -2.696  1.00 32.49           O  
ATOM   3435  CG1 ILE A 444      60.050  -2.630  -6.735  1.00 32.49           C  
ATOM   3436  CG2 ILE A 444      59.275  -4.187  -4.905  1.00 32.49           C  
ATOM   3437  CD1 ILE A 444      61.428  -3.233  -6.968  1.00 32.49           C  
ATOM   3438  N   LYS A 445      56.365  -2.132  -3.466  1.00 34.98           N  
ATOM   3439  CA  LYS A 445      55.578  -2.991  -2.587  1.00 34.98           C  
ATOM   3440  C   LYS A 445      54.476  -3.709  -3.361  1.00 34.98           C  
ATOM   3441  CB  LYS A 445      54.970  -2.177  -1.444  1.00 34.98           C  
ATOM   3442  O   LYS A 445      53.629  -3.066  -3.984  1.00 34.98           O  
ATOM   3443  CG  LYS A 445      54.994  -2.887  -0.098  1.00 34.98           C  
ATOM   3444  CD  LYS A 445      54.559  -1.961   1.030  1.00 34.98           C  
ATOM   3445  CE  LYS A 445      54.587  -2.669   2.378  1.00 34.98           C  
ATOM   3446  NZ  LYS A 445      54.366  -1.717   3.508  1.00 34.98           N  
ATOM   3447  N   VAL A 446      54.631  -4.876  -3.922  1.00 35.12           N  
ATOM   3448  CA  VAL A 446      54.049  -6.204  -4.092  1.00 35.12           C  
ATOM   3449  C   VAL A 446      53.316  -6.614  -2.817  1.00 35.12           C  
ATOM   3450  CB  VAL A 446      55.125  -7.254  -4.450  1.00 35.12           C  
ATOM   3451  O   VAL A 446      53.877  -6.543  -1.721  1.00 35.12           O  
ATOM   3452  CG1 VAL A 446      54.509  -8.648  -4.542  1.00 35.12           C  
ATOM   3453  CG2 VAL A 446      55.816  -6.884  -5.761  1.00 35.12           C  
ATOM   3454  N   VAL A 447      51.815  -6.303  -2.731  1.00 30.40           N  
ATOM   3455  CA  VAL A 447      50.846  -7.175  -2.075  1.00 30.40           C  
ATOM   3456  C   VAL A 447      49.466  -6.520  -2.093  1.00 30.40           C  
ATOM   3457  CB  VAL A 447      51.264  -7.496  -0.622  1.00 30.40           C  
ATOM   3458  O   VAL A 447      49.338  -5.321  -1.835  1.00 30.40           O  
ATOM   3459  CG1 VAL A 447      50.155  -8.259   0.102  1.00 30.40           C  
ATOM   3460  CG2 VAL A 447      52.565  -8.296  -0.607  1.00 30.40           C  
ATOM   3461  N   GLU A 448      48.547  -6.749  -3.140  1.00 29.93           N  
ATOM   3462  CA  GLU A 448      47.113  -6.981  -2.992  1.00 29.93           C  
ATOM   3463  C   GLU A 448      46.329  -5.676  -3.101  1.00 29.93           C  
ATOM   3464  CB  GLU A 448      46.814  -7.664  -1.655  1.00 29.93           C  
ATOM   3465  O   GLU A 448      46.477  -4.785  -2.262  1.00 29.93           O  
ATOM   3466  CG  GLU A 448      46.368  -9.113  -1.791  1.00 29.93           C  
ATOM   3467  CD  GLU A 448      46.062  -9.775  -0.457  1.00 29.93           C  
ATOM   3468  OE1 GLU A 448      45.536 -10.911  -0.450  1.00 29.93           O  
ATOM   3469  OE2 GLU A 448      46.350  -9.151   0.589  1.00 29.93           O  
ATOM   3470  N   LYS A 449      46.096  -5.127  -4.243  1.00 32.77           N  
ATOM   3471  CA  LYS A 449      45.146  -4.023  -4.353  1.00 32.77           C  
ATOM   3472  C   LYS A 449      43.950  -4.412  -5.216  1.00 32.77           C  
ATOM   3473  CB  LYS A 449      45.829  -2.783  -4.931  1.00 32.77           C  
ATOM   3474  O   LYS A 449      44.077  -4.558  -6.434  1.00 32.77           O  
ATOM   3475  CG  LYS A 449      46.895  -2.184  -4.025  1.00 32.77           C  
ATOM   3476  CD  LYS A 449      47.480  -0.908  -4.617  1.00 32.77           C  
ATOM   3477  CE  LYS A 449      48.541  -0.304  -3.708  1.00 32.77           C  
ATOM   3478  NZ  LYS A 449      49.113   0.951  -4.282  1.00 32.77           N  
ATOM   3479  N   SER A 450      43.239  -5.531  -4.957  1.00 35.48           N  
ATOM   3480  CA  SER A 450      41.808  -5.816  -4.932  1.00 35.48           C  
ATOM   3481  C   SER A 450      41.176  -5.355  -3.623  1.00 35.48           C  
ATOM   3482  CB  SER A 450      41.556  -7.311  -5.131  1.00 35.48           C  
ATOM   3483  O   SER A 450      39.950  -5.314  -3.500  1.00 35.48           O  
ATOM   3484  OG  SER A 450      42.234  -8.071  -4.146  1.00 35.48           O  
ATOM   3485  N   GLU A 451      41.219  -4.106  -3.170  1.00 31.61           N  
ATOM   3486  CA  GLU A 451      40.368  -3.570  -2.112  1.00 31.61           C  
ATOM   3487  C   GLU A 451      40.556  -2.063  -1.962  1.00 31.61           C  
ATOM   3488  CB  GLU A 451      40.657  -4.272  -0.782  1.00 31.61           C  
ATOM   3489  O   GLU A 451      41.644  -1.600  -1.613  1.00 31.61           O  
ATOM   3490  CG  GLU A 451      40.183  -5.717  -0.733  1.00 31.61           C  
ATOM   3491  CD  GLU A 451      40.541  -6.422   0.566  1.00 31.61           C  
ATOM   3492  OE1 GLU A 451      40.186  -7.612   0.728  1.00 31.61           O  
ATOM   3493  OE2 GLU A 451      41.180  -5.779   1.428  1.00 31.61           O  
ATOM   3494  N   LYS A 452      40.375  -1.282  -3.066  1.00 34.31           N  
ATOM   3495  CA  LYS A 452      40.178   0.152  -2.876  1.00 34.31           C  
ATOM   3496  C   LYS A 452      39.270   0.730  -3.959  1.00 34.31           C  
ATOM   3497  CB  LYS A 452      41.521   0.882  -2.873  1.00 34.31           C  
ATOM   3498  O   LYS A 452      38.991   1.931  -3.965  1.00 34.31           O  
ATOM   3499  CG  LYS A 452      42.392   0.571  -1.665  1.00 34.31           C  
ATOM   3500  CD  LYS A 452      43.735   1.287  -1.744  1.00 34.31           C  
ATOM   3501  CE  LYS A 452      44.644   0.903  -0.585  1.00 34.31           C  
ATOM   3502  NZ  LYS A 452      46.033   1.417  -0.776  1.00 34.31           N  
ATOM   3503  N   GLU A 453      38.230   0.009  -4.319  1.00 35.95           N  
ATOM   3504  CA  GLU A 453      37.010   0.443  -4.994  1.00 35.95           C  
ATOM   3505  C   GLU A 453      35.781  -0.247  -4.408  1.00 35.95           C  
ATOM   3506  CB  GLU A 453      37.101   0.169  -6.497  1.00 35.95           C  
ATOM   3507  O   GLU A 453      34.668  -0.074  -4.910  1.00 35.95           O  
ATOM   3508  CG  GLU A 453      36.260   1.112  -7.346  1.00 35.95           C  
ATOM   3509  CD  GLU A 453      36.466   0.920  -8.840  1.00 35.95           C  
ATOM   3510  OE1 GLU A 453      35.804   1.621  -9.639  1.00 35.95           O  
ATOM   3511  OE2 GLU A 453      37.296   0.062  -9.214  1.00 35.95           O  
ATOM   3512  N   THR A 454      35.711  -0.399  -3.052  1.00 33.52           N  
ATOM   3513  CA  THR A 454      34.683  -0.744  -2.077  1.00 33.52           C  
ATOM   3514  C   THR A 454      34.871   0.052  -0.788  1.00 33.52           C  
ATOM   3515  CB  THR A 454      34.696  -2.251  -1.760  1.00 33.52           C  
ATOM   3516  O   THR A 454      34.027  -0.001   0.109  1.00 33.52           O  
ATOM   3517  CG2 THR A 454      34.188  -3.066  -2.944  1.00 33.52           C  
ATOM   3518  OG1 THR A 454      36.036  -2.656  -1.455  1.00 33.52           O  
ATOM   3519  N   VAL A 455      35.113   1.474  -0.727  1.00 39.69           N  
ATOM   3520  CA  VAL A 455      35.207   2.241   0.510  1.00 39.69           C  
ATOM   3521  C   VAL A 455      34.984   3.723   0.218  1.00 39.69           C  
ATOM   3522  CB  VAL A 455      36.572   2.034   1.204  1.00 39.69           C  
ATOM   3523  O   VAL A 455      34.651   4.497   1.119  1.00 39.69           O  
ATOM   3524  CG1 VAL A 455      36.719   2.975   2.399  1.00 39.69           C  
ATOM   3525  CG2 VAL A 455      36.733   0.580   1.642  1.00 39.69           C  
ATOM   3526  N   ILE A 456      33.997   4.010  -0.755  1.00 35.84           N  
ATOM   3527  CA  ILE A 456      33.291   5.287  -0.739  1.00 35.84           C  
ATOM   3528  C   ILE A 456      31.890   5.109  -1.319  1.00 35.84           C  
ATOM   3529  CB  ILE A 456      34.063   6.370  -1.524  1.00 35.84           C  
ATOM   3530  O   ILE A 456      31.029   5.978  -1.159  1.00 35.84           O  
ATOM   3531  CG1 ILE A 456      35.442   6.604  -0.896  1.00 35.84           C  
ATOM   3532  CG2 ILE A 456      33.259   7.672  -1.581  1.00 35.84           C  
ATOM   3533  CD1 ILE A 456      36.371   7.460  -1.745  1.00 35.84           C  
ATOM   3534  N   VAL A 457      31.299   3.931  -1.080  1.00 39.45           N  
ATOM   3535  CA  VAL A 457      29.913   3.473  -1.055  1.00 39.45           C  
ATOM   3536  C   VAL A 457      29.694   2.556   0.146  1.00 39.45           C  
ATOM   3537  CB  VAL A 457      29.534   2.741  -2.362  1.00 39.45           C  
ATOM   3538  O   VAL A 457      28.553   2.271   0.517  1.00 39.45           O  
ATOM   3539  CG1 VAL A 457      28.120   2.170  -2.270  1.00 39.45           C  
ATOM   3540  CG2 VAL A 457      29.656   3.685  -3.557  1.00 39.45           C  
ATOM   3541  N   GLU A 458      30.455   2.725   1.318  1.00 41.77           N  
ATOM   3542  CA  GLU A 458      30.412   2.036   2.605  1.00 41.77           C  
ATOM   3543  C   GLU A 458      30.396   3.030   3.762  1.00 41.77           C  
ATOM   3544  CB  GLU A 458      31.603   1.085   2.745  1.00 41.77           C  
ATOM   3545  O   GLU A 458      30.101   2.661   4.900  1.00 41.77           O  
ATOM   3546  CG  GLU A 458      31.300  -0.346   2.325  1.00 41.77           C  
ATOM   3547  CD  GLU A 458      32.494  -1.277   2.460  1.00 41.77           C  
ATOM   3548  OE1 GLU A 458      32.343  -2.497   2.222  1.00 41.77           O  
ATOM   3549  OE2 GLU A 458      33.590  -0.783   2.807  1.00 41.77           O  
ATOM   3550  N   GLU A 459      30.051   4.346   3.585  1.00 40.77           N  
ATOM   3551  CA  GLU A 459      29.694   5.363   4.569  1.00 40.77           C  
ATOM   3552  C   GLU A 459      28.299   5.922   4.305  1.00 40.77           C  
ATOM   3553  CB  GLU A 459      30.723   6.497   4.568  1.00 40.77           C  
ATOM   3554  O   GLU A 459      27.628   6.393   5.226  1.00 40.77           O  
ATOM   3555  CG  GLU A 459      31.368   6.743   5.924  1.00 40.77           C  
ATOM   3556  CD  GLU A 459      32.348   7.906   5.921  1.00 40.77           C  
ATOM   3557  OE1 GLU A 459      32.833   8.294   7.007  1.00 40.77           O  
ATOM   3558  OE2 GLU A 459      32.633   8.432   4.822  1.00 40.77           O  
ATOM   3559  N   GLN A 460      27.503   5.251   3.446  1.00 36.56           N  
ATOM   3560  CA  GLN A 460      26.091   5.531   3.204  1.00 36.56           C  
ATOM   3561  C   GLN A 460      25.287   4.240   3.084  1.00 36.56           C  
ATOM   3562  CB  GLN A 460      25.920   6.375   1.940  1.00 36.56           C  
ATOM   3563  O   GLN A 460      24.057   4.274   3.007  1.00 36.56           O  
ATOM   3564  CG  GLN A 460      26.295   7.840   2.123  1.00 36.56           C  
ATOM   3565  CD  GLN A 460      25.943   8.691   0.917  1.00 36.56           C  
ATOM   3566  NE2 GLN A 460      26.003  10.008   1.083  1.00 36.56           N  
ATOM   3567  OE1 GLN A 460      25.620   8.169  -0.155  1.00 36.56           O  
ATOM   3568  N   THR A 461      25.806   3.057   3.611  1.00 39.06           N  
ATOM   3569  CA  THR A 461      25.151   1.759   3.725  1.00 39.06           C  
ATOM   3570  C   THR A 461      25.294   1.203   5.139  1.00 39.06           C  
ATOM   3571  CB  THR A 461      25.728   0.751   2.714  1.00 39.06           C  
ATOM   3572  O   THR A 461      24.706   0.170   5.469  1.00 39.06           O  
ATOM   3573  CG2 THR A 461      25.388   1.153   1.283  1.00 39.06           C  
ATOM   3574  OG1 THR A 461      27.152   0.699   2.859  1.00 39.06           O  
ATOM   3575  N   GLU A 462      25.582   2.085   6.127  1.00 42.10           N  
ATOM   3576  CA  GLU A 462      25.513   1.811   7.560  1.00 42.10           C  
ATOM   3577  C   GLU A 462      24.395   2.610   8.222  1.00 42.10           C  
ATOM   3578  CB  GLU A 462      26.853   2.124   8.232  1.00 42.10           C  
ATOM   3579  O   GLU A 462      23.890   2.223   9.278  1.00 42.10           O  
ATOM   3580  CG  GLU A 462      27.960   1.139   7.886  1.00 42.10           C  
ATOM   3581  CD  GLU A 462      29.273   1.442   8.589  1.00 42.10           C  
ATOM   3582  OE1 GLU A 462      30.238   0.659   8.436  1.00 42.10           O  
ATOM   3583  OE2 GLU A 462      29.338   2.470   9.299  1.00 42.10           O  
ATOM   3584  N   GLU A 463      23.523   3.260   7.452  1.00 44.34           N  
ATOM   3585  CA  GLU A 463      22.355   3.990   7.935  1.00 44.34           C  
ATOM   3586  C   GLU A 463      21.065   3.399   7.376  1.00 44.34           C  
ATOM   3587  CB  GLU A 463      22.458   5.473   7.566  1.00 44.34           C  
ATOM   3588  O   GLU A 463      20.024   3.429   8.037  1.00 44.34           O  
ATOM   3589  CG  GLU A 463      22.778   6.379   8.746  1.00 44.34           C  
ATOM   3590  CD  GLU A 463      22.845   7.851   8.371  1.00 44.34           C  
ATOM   3591  OE1 GLU A 463      23.009   8.701   9.275  1.00 44.34           O  
ATOM   3592  OE2 GLU A 463      22.732   8.157   7.163  1.00 44.34           O  
ATOM   3593  N   THR A 464      21.147   2.345   6.563  1.00 41.94           N  
ATOM   3594  CA  THR A 464      20.015   1.618   5.998  1.00 41.94           C  
ATOM   3595  C   THR A 464      20.070   0.144   6.388  1.00 41.94           C  
ATOM   3596  CB  THR A 464      19.979   1.746   4.464  1.00 41.94           C  
ATOM   3597  O   THR A 464      19.035  -0.518   6.482  1.00 41.94           O  
ATOM   3598  CG2 THR A 464      19.294   3.040   4.036  1.00 41.94           C  
ATOM   3599  OG1 THR A 464      21.320   1.738   3.958  1.00 41.94           O  
ATOM   3600  N   GLN A 465      21.014  -0.305   7.317  1.00 42.88           N  
ATOM   3601  CA  GLN A 465      21.137  -1.593   7.990  1.00 42.88           C  
ATOM   3602  C   GLN A 465      21.023  -1.436   9.504  1.00 42.88           C  
ATOM   3603  CB  GLN A 465      22.463  -2.264   7.630  1.00 42.88           C  
ATOM   3604  O   GLN A 465      20.656  -2.380  10.206  1.00 42.88           O  
ATOM   3605  CG  GLN A 465      22.305  -3.552   6.834  1.00 42.88           C  
ATOM   3606  CD  GLN A 465      23.633  -4.124   6.374  1.00 42.88           C  
ATOM   3607  NE2 GLN A 465      23.637  -4.744   5.199  1.00 42.88           N  
ATOM   3608  OE1 GLN A 465      24.647  -4.011   7.070  1.00 42.88           O  
ATOM   3609  N   VAL A 466      20.788  -0.195  10.053  1.00 41.97           N  
ATOM   3610  CA  VAL A 466      20.502   0.155  11.441  1.00 41.97           C  
ATOM   3611  C   VAL A 466      19.041   0.580  11.575  1.00 41.97           C  
ATOM   3612  CB  VAL A 466      21.432   1.280  11.947  1.00 41.97           C  
ATOM   3613  O   VAL A 466      18.407   0.329  12.603  1.00 41.97           O  
ATOM   3614  CG1 VAL A 466      21.044   1.706  13.361  1.00 41.97           C  
ATOM   3615  CG2 VAL A 466      22.890   0.825  11.903  1.00 41.97           C  
ATOM   3616  N   THR A 467      18.195   0.474  10.519  1.00 42.40           N  
ATOM   3617  CA  THR A 467      16.767   0.768  10.570  1.00 42.40           C  
ATOM   3618  C   THR A 467      15.952  -0.424  10.079  1.00 42.40           C  
ATOM   3619  CB  THR A 467      16.423   2.011   9.728  1.00 42.40           C  
ATOM   3620  O   THR A 467      14.816  -0.627  10.513  1.00 42.40           O  
ATOM   3621  CG2 THR A 467      16.874   3.290  10.426  1.00 42.40           C  
ATOM   3622  OG1 THR A 467      17.078   1.916   8.457  1.00 42.40           O  
ATOM   3623  N   GLU A 468      16.649  -1.579   9.752  1.00 43.55           N  
ATOM   3624  CA  GLU A 468      16.090  -2.878   9.389  1.00 43.55           C  
ATOM   3625  C   GLU A 468      16.599  -3.976  10.318  1.00 43.55           C  
ATOM   3626  CB  GLU A 468      16.425  -3.221   7.935  1.00 43.55           C  
ATOM   3627  O   GLU A 468      15.901  -4.962  10.563  1.00 43.55           O  
ATOM   3628  CG  GLU A 468      15.300  -3.929   7.195  1.00 43.55           C  
ATOM   3629  CD  GLU A 468      15.659  -4.293   5.764  1.00 43.55           C  
ATOM   3630  OE1 GLU A 468      14.870  -5.006   5.102  1.00 43.55           O  
ATOM   3631  OE2 GLU A 468      16.738  -3.863   5.300  1.00 43.55           O  
ATOM   3632  N   GLU A 469      17.511  -3.696  11.271  1.00 45.94           N  
ATOM   3633  CA  GLU A 469      18.023  -4.511  12.369  1.00 45.94           C  
ATOM   3634  C   GLU A 469      17.456  -4.051  13.709  1.00 45.94           C  
ATOM   3635  CB  GLU A 469      19.552  -4.470  12.403  1.00 45.94           C  
ATOM   3636  O   GLU A 469      17.272  -4.859  14.622  1.00 45.94           O  
ATOM   3637  CG  GLU A 469      20.216  -5.545  11.553  1.00 45.94           C  
ATOM   3638  CD  GLU A 469      21.709  -5.675  11.810  1.00 45.94           C  
ATOM   3639  OE1 GLU A 469      22.322  -6.657  11.334  1.00 45.94           O  
ATOM   3640  OE2 GLU A 469      22.269  -4.789  12.493  1.00 45.94           O  
ATOM   3641  N   VAL A 470      16.580  -2.957  13.781  1.00 44.98           N  
ATOM   3642  CA  VAL A 470      15.818  -2.491  14.935  1.00 44.98           C  
ATOM   3643  C   VAL A 470      14.328  -2.728  14.700  1.00 44.98           C  
ATOM   3644  CB  VAL A 470      16.081  -0.996  15.223  1.00 44.98           C  
ATOM   3645  O   VAL A 470      13.575  -2.972  15.645  1.00 44.98           O  
ATOM   3646  CG1 VAL A 470      15.249  -0.522  16.413  1.00 44.98           C  
ATOM   3647  CG2 VAL A 470      17.568  -0.756  15.478  1.00 44.98           C  
ATOM   3648  N   THR A 471      13.972  -3.439  13.559  1.00 43.89           N  
ATOM   3649  CA  THR A 471      12.594  -3.784  13.228  1.00 43.89           C  
ATOM   3650  C   THR A 471      12.470  -5.272  12.914  1.00 43.89           C  
ATOM   3651  CB  THR A 471      12.083  -2.960  12.032  1.00 43.89           C  
ATOM   3652  O   THR A 471      11.427  -5.880  13.164  1.00 43.89           O  
ATOM   3653  CG2 THR A 471      11.866  -1.501  12.422  1.00 43.89           C  
ATOM   3654  OG1 THR A 471      13.045  -3.021  10.972  1.00 43.89           O  
ATOM   3655  N   GLU A 472      13.636  -6.023  13.033  1.00 43.97           N  
ATOM   3656  CA  GLU A 472      13.723  -7.477  12.938  1.00 43.97           C  
ATOM   3657  C   GLU A 472      14.269  -8.083  14.227  1.00 43.97           C  
ATOM   3658  CB  GLU A 472      14.600  -7.886  11.752  1.00 43.97           C  
ATOM   3659  O   GLU A 472      13.976  -9.237  14.549  1.00 43.97           O  
ATOM   3660  CG  GLU A 472      13.914  -7.745  10.401  1.00 43.97           C  
ATOM   3661  CD  GLU A 472      14.760  -8.247   9.242  1.00 43.97           C  
ATOM   3662  OE1 GLU A 472      14.257  -8.287   8.096  1.00 43.97           O  
ATOM   3663  OE2 GLU A 472      15.935  -8.604   9.482  1.00 43.97           O  
ATOM   3664  N   GLU A 473      14.590  -7.243  15.265  1.00 46.91           N  
ATOM   3665  CA  GLU A 473      14.992  -7.580  16.628  1.00 46.91           C  
ATOM   3666  C   GLU A 473      13.890  -7.243  17.628  1.00 46.91           C  
ATOM   3667  CB  GLU A 473      16.284  -6.851  17.003  1.00 46.91           C  
ATOM   3668  O   GLU A 473      13.764  -7.896  18.665  1.00 46.91           O  
ATOM   3669  CG  GLU A 473      17.534  -7.453  16.377  1.00 46.91           C  
ATOM   3670  CD  GLU A 473      18.820  -6.995  17.046  1.00 46.91           C  
ATOM   3671  OE1 GLU A 473      19.890  -7.588  16.776  1.00 46.91           O  
ATOM   3672  OE2 GLU A 473      18.758  -6.035  17.847  1.00 46.91           O  
ATOM   3673  N   GLU A 474      12.660  -6.721  17.169  1.00 40.99           N  
ATOM   3674  CA  GLU A 474      11.447  -6.446  17.933  1.00 40.99           C  
ATOM   3675  C   GLU A 474      10.277  -7.291  17.435  1.00 40.99           C  
ATOM   3676  CB  GLU A 474      11.091  -4.959  17.861  1.00 40.99           C  
ATOM   3677  O   GLU A 474       9.369  -7.617  18.203  1.00 40.99           O  
ATOM   3678  CG  GLU A 474      11.354  -4.200  19.153  1.00 40.99           C  
ATOM   3679  CD  GLU A 474      10.774  -2.794  19.151  1.00 40.99           C  
ATOM   3680  OE1 GLU A 474      10.706  -2.165  20.231  1.00 40.99           O  
ATOM   3681  OE2 GLU A 474      10.385  -2.319  18.061  1.00 40.99           O  
ATOM   3682  N   GLU A 475      10.531  -8.113  16.347  1.00 41.63           N  
ATOM   3683  CA  GLU A 475       9.609  -9.085  15.768  1.00 41.63           C  
ATOM   3684  C   GLU A 475      10.148 -10.507  15.905  1.00 41.63           C  
ATOM   3685  CB  GLU A 475       9.343  -8.763  14.295  1.00 41.63           C  
ATOM   3686  O   GLU A 475       9.376 -11.463  15.997  1.00 41.63           O  
ATOM   3687  CG  GLU A 475       8.339  -7.639  14.083  1.00 41.63           C  
ATOM   3688  CD  GLU A 475       7.910  -7.484  12.633  1.00 41.63           C  
ATOM   3689  OE1 GLU A 475       6.942  -6.737  12.363  1.00 41.63           O  
ATOM   3690  OE2 GLU A 475       8.546  -8.115  11.759  1.00 41.63           O  
ATOM   3691  N   LYS A 476      11.334 -10.696  16.534  1.00 40.15           N  
ATOM   3692  CA  LYS A 476      11.989 -11.929  16.961  1.00 40.15           C  
ATOM   3693  C   LYS A 476      12.171 -11.959  18.476  1.00 40.15           C  
ATOM   3694  CB  LYS A 476      13.343 -12.087  16.267  1.00 40.15           C  
ATOM   3695  O   LYS A 476      12.172 -13.030  19.086  1.00 40.15           O  
ATOM   3696  CG  LYS A 476      13.287 -12.895  14.979  1.00 40.15           C  
ATOM   3697  CD  LYS A 476      14.681 -13.159  14.424  1.00 40.15           C  
ATOM   3698  CE  LYS A 476      14.626 -13.951  13.125  1.00 40.15           C  
ATOM   3699  NZ  LYS A 476      15.990 -14.336  12.652  1.00 40.15           N  
ATOM   3700  N   GLU A 477      11.582 -10.975  19.225  1.00 40.61           N  
ATOM   3701  CA  GLU A 477      11.528 -10.829  20.677  1.00 40.61           C  
ATOM   3702  C   GLU A 477      10.092 -10.641  21.159  1.00 40.61           C  
ATOM   3703  CB  GLU A 477      12.394  -9.651  21.132  1.00 40.61           C  
ATOM   3704  O   GLU A 477       9.769 -10.965  22.304  1.00 40.61           O  
ATOM   3705  CG  GLU A 477      13.771 -10.059  21.636  1.00 40.61           C  
ATOM   3706  CD  GLU A 477      14.523  -8.923  22.310  1.00 40.61           C  
ATOM   3707  OE1 GLU A 477      15.628  -9.163  22.850  1.00 40.61           O  
ATOM   3708  OE2 GLU A 477      14.004  -7.785  22.300  1.00 40.61           O  
ATOM   3709  N   ALA A 478       9.018 -10.942  20.337  1.00 39.14           N  
ATOM   3710  CA  ALA A 478       7.582 -10.980  20.605  1.00 39.14           C  
ATOM   3711  C   ALA A 478       6.950 -12.243  20.028  1.00 39.14           C  
ATOM   3712  CB  ALA A 478       6.901  -9.739  20.033  1.00 39.14           C  
ATOM   3713  O   ALA A 478       5.868 -12.653  20.454  1.00 39.14           O  
ATOM   3714  N   LYS A 479       7.802 -13.287  19.686  1.00 36.74           N  
ATOM   3715  CA  LYS A 479       7.431 -14.647  19.305  1.00 36.74           C  
ATOM   3716  C   LYS A 479       8.285 -15.676  20.040  1.00 36.74           C  
ATOM   3717  CB  LYS A 479       7.566 -14.837  17.794  1.00 36.74           C  
ATOM   3718  O   LYS A 479       8.027 -16.878  19.956  1.00 36.74           O  
ATOM   3719  CG  LYS A 479       6.249 -15.115  17.085  1.00 36.74           C  
ATOM   3720  CD  LYS A 479       6.460 -15.401  15.604  1.00 36.74           C  
ATOM   3721  CE  LYS A 479       5.145 -15.703  14.898  1.00 36.74           C  
ATOM   3722  NZ  LYS A 479       5.343 -15.944  13.437  1.00 36.74           N  
ATOM   3723  N   GLU A 480       8.852 -15.336  21.222  1.00 34.69           N  
ATOM   3724  CA  GLU A 480       9.555 -16.233  22.135  1.00 34.69           C  
ATOM   3725  C   GLU A 480       9.040 -16.080  23.563  1.00 34.69           C  
ATOM   3726  CB  GLU A 480      11.063 -15.974  22.088  1.00 34.69           C  
ATOM   3727  O   GLU A 480       9.492 -16.783  24.470  1.00 34.69           O  
ATOM   3728  CG  GLU A 480      11.807 -16.852  21.093  1.00 34.69           C  
ATOM   3729  CD  GLU A 480      13.318 -16.780  21.242  1.00 34.69           C  
ATOM   3730  OE1 GLU A 480      14.035 -17.518  20.527  1.00 34.69           O  
ATOM   3731  OE2 GLU A 480      13.790 -15.980  22.080  1.00 34.69           O  
ATOM   3732  N   GLU A 481       7.732 -15.967  23.823  1.00 32.08           N  
ATOM   3733  CA  GLU A 481       7.067 -16.229  25.097  1.00 32.08           C  
ATOM   3734  C   GLU A 481       5.735 -16.943  24.888  1.00 32.08           C  
ATOM   3735  CB  GLU A 481       6.850 -14.925  25.868  1.00 32.08           C  
ATOM   3736  O   GLU A 481       4.854 -16.432  24.193  1.00 32.08           O  
ATOM   3737  CG  GLU A 481       7.979 -14.584  26.830  1.00 32.08           C  
ATOM   3738  CD  GLU A 481       7.512 -13.809  28.052  1.00 32.08           C  
ATOM   3739  OE1 GLU A 481       8.302 -13.654  29.011  1.00 32.08           O  
ATOM   3740  OE2 GLU A 481       6.346 -13.353  28.051  1.00 32.08           O  
ATOM   3741  N   GLU A 482       5.682 -18.113  24.202  1.00 35.60           N  
ATOM   3742  CA  GLU A 482       4.648 -19.122  24.415  1.00 35.60           C  
ATOM   3743  C   GLU A 482       4.996 -20.426  23.703  1.00 35.60           C  
ATOM   3744  CB  GLU A 482       3.288 -18.608  23.936  1.00 35.60           C  
ATOM   3745  O   GLU A 482       5.285 -20.428  22.504  1.00 35.60           O  
ATOM   3746  CG  GLU A 482       2.447 -17.977  25.036  1.00 35.60           C  
ATOM   3747  CD  GLU A 482       0.956 -18.001  24.739  1.00 35.60           C  
ATOM   3748  OE1 GLU A 482       0.152 -17.693  25.648  1.00 35.60           O  
ATOM   3749  OE2 GLU A 482       0.589 -18.331  23.589  1.00 35.60           O  
ATOM   3750  N   GLY A 483       5.906 -21.297  24.274  1.00 33.51           N  
ATOM   3751  CA  GLY A 483       5.651 -22.701  24.556  1.00 33.51           C  
ATOM   3752  C   GLY A 483       6.859 -23.587  24.312  1.00 33.51           C  
ATOM   3753  O   GLY A 483       7.402 -23.614  23.206  1.00 33.51           O  
ATOM   3754  N   LYS A 484       7.654 -23.833  25.304  1.00 27.26           N  
ATOM   3755  CA  LYS A 484       8.362 -24.947  25.927  1.00 27.26           C  
ATOM   3756  C   LYS A 484       7.476 -26.187  26.005  1.00 27.26           C  
ATOM   3757  CB  LYS A 484       8.848 -24.561  27.324  1.00 27.26           C  
ATOM   3758  O   LYS A 484       6.354 -26.124  26.512  1.00 27.26           O  
ATOM   3759  CG  LYS A 484      10.361 -24.464  27.449  1.00 27.26           C  
ATOM   3760  CD  LYS A 484      10.783 -24.103  28.868  1.00 27.26           C  
ATOM   3761  CE  LYS A 484      12.296 -23.969  28.985  1.00 27.26           C  
ATOM   3762  NZ  LYS A 484      12.713 -23.605  30.372  1.00 27.26           N  
ATOM   3763  N   GLU A 485       7.656 -27.248  25.069  1.00 31.99           N  
ATOM   3764  CA  GLU A 485       7.859 -28.612  25.547  1.00 31.99           C  
ATOM   3765  C   GLU A 485       8.364 -29.519  24.428  1.00 31.99           C  
ATOM   3766  CB  GLU A 485       6.562 -29.174  26.135  1.00 31.99           C  
ATOM   3767  O   GLU A 485       7.785 -29.552  23.340  1.00 31.99           O  
ATOM   3768  CG  GLU A 485       6.236 -28.645  27.524  1.00 31.99           C  
ATOM   3769  CD  GLU A 485       5.117 -29.410  28.211  1.00 31.99           C  
ATOM   3770  OE1 GLU A 485       4.797 -29.099  29.380  1.00 31.99           O  
ATOM   3771  OE2 GLU A 485       4.555 -30.330  27.574  1.00 31.99           O  
ATOM   3772  N   GLU A 486       9.671 -29.957  24.429  1.00 32.43           N  
ATOM   3773  CA  GLU A 486      10.358 -31.192  24.797  1.00 32.43           C  
ATOM   3774  C   GLU A 486      11.030 -31.832  23.586  1.00 32.43           C  
ATOM   3775  CB  GLU A 486       9.381 -32.180  25.440  1.00 32.43           C  
ATOM   3776  O   GLU A 486      10.393 -32.030  22.549  1.00 32.43           O  
ATOM   3777  CG  GLU A 486       9.210 -31.987  26.940  1.00 32.43           C  
ATOM   3778  CD  GLU A 486       8.874 -33.274  27.676  1.00 32.43           C  
ATOM   3779  OE1 GLU A 486       8.885 -33.279  28.928  1.00 32.43           O  
ATOM   3780  OE2 GLU A 486       8.597 -34.287  26.995  1.00 32.43           O  
ATOM   3781  N   GLU A 487      12.378 -31.883  23.491  1.00 31.52           N  
ATOM   3782  CA  GLU A 487      13.447 -32.829  23.796  1.00 31.52           C  
ATOM   3783  C   GLU A 487      13.960 -33.508  22.529  1.00 31.52           C  
ATOM   3784  CB  GLU A 487      12.965 -33.881  24.798  1.00 31.52           C  
ATOM   3785  O   GLU A 487      13.175 -34.049  21.747  1.00 31.52           O  
ATOM   3786  CG  GLU A 487      13.552 -33.716  26.193  1.00 31.52           C  
ATOM   3787  CD  GLU A 487      13.397 -34.955  27.059  1.00 31.52           C  
ATOM   3788  OE1 GLU A 487      13.989 -35.004  28.161  1.00 31.52           O  
ATOM   3789  OE2 GLU A 487      12.678 -35.887  26.632  1.00 31.52           O  
ATOM   3790  N   GLY A 488      15.211 -33.252  22.080  1.00 29.08           N  
ATOM   3791  CA  GLY A 488      16.439 -34.027  22.168  1.00 29.08           C  
ATOM   3792  C   GLY A 488      17.071 -34.298  20.816  1.00 29.08           C  
ATOM   3793  O   GLY A 488      16.392 -34.735  19.885  1.00 29.08           O  
ATOM   3794  N   GLY A 489      18.199 -33.672  20.451  1.00 26.06           N  
ATOM   3795  CA  GLY A 489      19.631 -33.904  20.346  1.00 26.06           C  
ATOM   3796  C   GLY A 489      20.000 -34.861  19.228  1.00 26.06           C  
ATOM   3797  O   GLY A 489      19.345 -35.888  19.041  1.00 26.06           O  
ATOM   3798  N   GLU A 490      20.741 -34.387  18.203  1.00 30.48           N  
ATOM   3799  CA  GLU A 490      22.125 -34.709  17.870  1.00 30.48           C  
ATOM   3800  C   GLU A 490      22.416 -34.435  16.397  1.00 30.48           C  
ATOM   3801  CB  GLU A 490      22.433 -36.171  18.203  1.00 30.48           C  
ATOM   3802  O   GLU A 490      21.691 -34.905  15.518  1.00 30.48           O  
ATOM   3803  CG  GLU A 490      23.037 -36.373  19.586  1.00 30.48           C  
ATOM   3804  CD  GLU A 490      23.330 -37.830  19.906  1.00 30.48           C  
ATOM   3805  OE1 GLU A 490      23.845 -38.117  21.010  1.00 30.48           O  
ATOM   3806  OE2 GLU A 490      23.042 -38.691  19.045  1.00 30.48           O  
ATOM   3807  N   GLU A 491      23.267 -33.473  16.036  1.00 25.66           N  
ATOM   3808  CA  GLU A 491      24.532 -33.090  15.415  1.00 25.66           C  
ATOM   3809  C   GLU A 491      25.205 -34.288  14.752  1.00 25.66           C  
ATOM   3810  CB  GLU A 491      25.472 -32.465  16.450  1.00 25.66           C  
ATOM   3811  O   GLU A 491      25.298 -35.364  15.347  1.00 25.66           O  
ATOM   3812  CG  GLU A 491      25.175 -31.002  16.744  1.00 25.66           C  
ATOM   3813  CD  GLU A 491      26.236 -30.337  17.607  1.00 25.66           C  
ATOM   3814  OE1 GLU A 491      26.124 -29.119  17.877  1.00 25.66           O  
ATOM   3815  OE2 GLU A 491      27.188 -31.039  18.016  1.00 25.66           O  
ATOM   3816  N   GLU A 492      25.487 -34.200  13.438  1.00 30.82           N  
ATOM   3817  CA  GLU A 492      26.791 -34.404  12.814  1.00 30.82           C  
ATOM   3818  C   GLU A 492      26.737 -34.115  11.317  1.00 30.82           C  
ATOM   3819  CB  GLU A 492      27.286 -35.832  13.057  1.00 30.82           C  
ATOM   3820  O   GLU A 492      25.896 -34.665  10.603  1.00 30.82           O  
ATOM   3821  CG  GLU A 492      28.190 -35.971  14.273  1.00 30.82           C  
ATOM   3822  CD  GLU A 492      29.273 -37.023  14.099  1.00 30.82           C  
ATOM   3823  OE1 GLU A 492      30.194 -37.092  14.944  1.00 30.82           O  
ATOM   3824  OE2 GLU A 492      29.200 -37.785  13.108  1.00 30.82           O  
ATOM   3825  N   GLU A 493      27.454 -33.073  10.797  1.00 26.32           N  
ATOM   3826  CA  GLU A 493      28.663 -32.662  10.089  1.00 26.32           C  
ATOM   3827  C   GLU A 493      29.038 -33.671   9.006  1.00 26.32           C  
ATOM   3828  CB  GLU A 493      29.826 -32.485  11.068  1.00 26.32           C  
ATOM   3829  O   GLU A 493      29.056 -34.878   9.255  1.00 26.32           O  
ATOM   3830  CG  GLU A 493      29.786 -31.174  11.839  1.00 26.32           C  
ATOM   3831  CD  GLU A 493      30.647 -30.086  11.218  1.00 26.32           C  
ATOM   3832  OE1 GLU A 493      30.504 -28.904  11.604  1.00 26.32           O  
ATOM   3833  OE2 GLU A 493      31.472 -30.419  10.337  1.00 26.32           O  
ATOM   3834  N   ALA A 494      29.181 -33.236   7.754  1.00 29.72           N  
ATOM   3835  CA  ALA A 494      30.391 -33.108   6.945  1.00 29.72           C  
ATOM   3836  C   ALA A 494      30.125 -33.500   5.495  1.00 29.72           C  
ATOM   3837  CB  ALA A 494      31.513 -33.965   7.527  1.00 29.72           C  
ATOM   3838  O   ALA A 494      29.561 -34.563   5.225  1.00 29.72           O  
ATOM   3839  N   GLU A 495      30.315 -32.539   4.557  1.00 29.91           N  
ATOM   3840  CA  GLU A 495      31.439 -32.304   3.655  1.00 29.91           C  
ATOM   3841  C   GLU A 495      31.079 -32.670   2.218  1.00 29.91           C  
ATOM   3842  CB  GLU A 495      32.668 -33.096   4.109  1.00 29.91           C  
ATOM   3843  O   GLU A 495      30.573 -33.764   1.959  1.00 29.91           O  
ATOM   3844  CG  GLU A 495      33.681 -32.269   4.886  1.00 29.91           C  
ATOM   3845  CD  GLU A 495      35.107 -32.778   4.744  1.00 29.91           C  
ATOM   3846  OE1 GLU A 495      36.051 -32.058   5.141  1.00 29.91           O  
ATOM   3847  OE2 GLU A 495      35.281 -33.905   4.230  1.00 29.91           O  
ATOM   3848  N   GLY A 496      31.146 -31.661   1.307  1.00 28.16           N  
ATOM   3849  CA  GLY A 496      32.178 -31.351   0.330  1.00 28.16           C  
ATOM   3850  C   GLY A 496      31.758 -31.650  -1.096  1.00 28.16           C  
ATOM   3851  O   GLY A 496      31.199 -32.713  -1.375  1.00 28.16           O  
ATOM   3852  N   GLY A 497      31.729 -30.601  -1.932  1.00 26.87           N  
ATOM   3853  CA  GLY A 497      32.687 -30.158  -2.931  1.00 26.87           C  
ATOM   3854  C   GLY A 497      32.251 -30.462  -4.352  1.00 26.87           C  
ATOM   3855  O   GLY A 497      31.778 -31.563  -4.640  1.00 26.87           O  
ATOM   3856  N   GLU A 498      32.058 -29.404  -5.158  1.00 29.46           N  
ATOM   3857  CA  GLU A 498      32.874 -28.793  -6.203  1.00 29.46           C  
ATOM   3858  C   GLU A 498      32.129 -28.759  -7.535  1.00 29.46           C  
ATOM   3859  CB  GLU A 498      34.198 -29.545  -6.361  1.00 29.46           C  
ATOM   3860  O   GLU A 498      31.605 -29.780  -7.985  1.00 29.46           O  
ATOM   3861  CG  GLU A 498      35.313 -29.019  -5.469  1.00 29.46           C  
ATOM   3862  CD  GLU A 498      36.642 -29.723  -5.693  1.00 29.46           C  
ATOM   3863  OE1 GLU A 498      37.646 -29.345  -5.046  1.00 29.46           O  
ATOM   3864  OE2 GLU A 498      36.681 -30.659  -6.522  1.00 29.46           O  
ATOM   3865  N   GLU A 499      31.926 -27.612  -8.155  1.00 25.39           N  
ATOM   3866  CA  GLU A 499      32.328 -26.615  -9.143  1.00 25.39           C  
ATOM   3867  C   GLU A 499      32.231 -27.172 -10.560  1.00 25.39           C  
ATOM   3868  CB  GLU A 499      33.752 -26.126  -8.866  1.00 25.39           C  
ATOM   3869  O   GLU A 499      32.723 -28.268 -10.837  1.00 25.39           O  
ATOM   3870  CG  GLU A 499      33.854 -24.624  -8.643  1.00 25.39           C  
ATOM   3871  CD  GLU A 499      35.287 -24.116  -8.626  1.00 25.39           C  
ATOM   3872  OE1 GLU A 499      35.494 -22.887  -8.515  1.00 25.39           O  
ATOM   3873  OE2 GLU A 499      36.210 -24.955  -8.726  1.00 25.39           O  
ATOM   3874  N   GLU A 500      31.478 -26.542 -11.516  1.00 30.07           N  
ATOM   3875  CA  GLU A 500      31.955 -26.007 -12.787  1.00 30.07           C  
ATOM   3876  C   GLU A 500      30.793 -25.553 -13.666  1.00 30.07           C  
ATOM   3877  CB  GLU A 500      32.798 -27.049 -13.527  1.00 30.07           C  
ATOM   3878  O   GLU A 500      29.848 -26.312 -13.896  1.00 30.07           O  
ATOM   3879  CG  GLU A 500      34.273 -26.690 -13.624  1.00 30.07           C  
ATOM   3880  CD  GLU A 500      35.063 -27.635 -14.515  1.00 30.07           C  
ATOM   3881  OE1 GLU A 500      36.278 -27.407 -14.716  1.00 30.07           O  
ATOM   3882  OE2 GLU A 500      34.463 -28.612 -15.017  1.00 30.07           O  
ATOM   3883  N   THR A 501      30.648 -24.265 -14.001  1.00 25.32           N  
ATOM   3884  CA  THR A 501      30.685 -23.206 -15.003  1.00 25.32           C  
ATOM   3885  C   THR A 501      30.210 -23.725 -16.357  1.00 25.32           C  
ATOM   3886  CB  THR A 501      32.103 -22.620 -15.144  1.00 25.32           C  
ATOM   3887  O   THR A 501      30.611 -24.808 -16.789  1.00 25.32           O  
ATOM   3888  CG2 THR A 501      32.432 -21.692 -13.979  1.00 25.32           C  
ATOM   3889  OG1 THR A 501      33.055 -23.691 -15.171  1.00 25.32           O  
ATOM   3890  N   LYS A 502      29.116 -23.178 -16.976  1.00 30.99           N  
ATOM   3891  CA  LYS A 502      29.038 -22.519 -18.277  1.00 30.99           C  
ATOM   3892  C   LYS A 502      27.623 -22.588 -18.844  1.00 30.99           C  
ATOM   3893  CB  LYS A 502      30.027 -23.150 -19.258  1.00 30.99           C  
ATOM   3894  O   LYS A 502      27.052 -23.674 -18.972  1.00 30.99           O  
ATOM   3895  CG  LYS A 502      31.343 -22.396 -19.381  1.00 30.99           C  
ATOM   3896  CD  LYS A 502      32.253 -23.027 -20.427  1.00 30.99           C  
ATOM   3897  CE  LYS A 502      33.594 -22.311 -20.508  1.00 30.99           C  
ATOM   3898  NZ  LYS A 502      34.523 -22.981 -21.467  1.00 30.99           N  
ATOM   3899  N   SER A 503      26.773 -21.534 -18.817  1.00 29.63           N  
ATOM   3900  CA  SER A 503      25.885 -20.714 -19.634  1.00 29.63           C  
ATOM   3901  C   SER A 503      25.642 -21.353 -20.997  1.00 29.63           C  
ATOM   3902  CB  SER A 503      26.465 -19.311 -19.815  1.00 29.63           C  
ATOM   3903  O   SER A 503      26.577 -21.840 -21.636  1.00 29.63           O  
ATOM   3904  OG  SER A 503      27.866 -19.315 -19.601  1.00 29.63           O  
ATOM   3905  N   PRO A 504      24.425 -21.070 -21.729  1.00 38.69           N  
ATOM   3906  CA  PRO A 504      23.234 -21.511 -22.459  1.00 38.69           C  
ATOM   3907  C   PRO A 504      23.318 -21.223 -23.956  1.00 38.69           C  
ATOM   3908  CB  PRO A 504      22.105 -20.707 -21.810  1.00 38.69           C  
ATOM   3909  O   PRO A 504      24.373 -20.818 -24.452  1.00 38.69           O  
ATOM   3910  CG  PRO A 504      22.718 -19.384 -21.482  1.00 38.69           C  
ATOM   3911  CD  PRO A 504      24.192 -19.459 -21.759  1.00 38.69           C  
ATOM   3912  N   PRO A 505      22.191 -21.527 -24.831  1.00 36.15           N  
ATOM   3913  CA  PRO A 505      21.198 -20.534 -25.247  1.00 36.15           C  
ATOM   3914  C   PRO A 505      20.054 -21.146 -26.052  1.00 36.15           C  
ATOM   3915  CB  PRO A 505      22.010 -19.561 -26.106  1.00 36.15           C  
ATOM   3916  O   PRO A 505      20.101 -22.329 -26.398  1.00 36.15           O  
ATOM   3917  CG  PRO A 505      23.018 -20.417 -26.803  1.00 36.15           C  
ATOM   3918  CD  PRO A 505      22.917 -21.813 -26.259  1.00 36.15           C  
ATOM   3919  N   ALA A 506      18.806 -20.516 -26.056  1.00 29.00           N  
ATOM   3920  CA  ALA A 506      17.786 -19.794 -26.813  1.00 29.00           C  
ATOM   3921  C   ALA A 506      17.559 -20.436 -28.178  1.00 29.00           C  
ATOM   3922  CB  ALA A 506      18.182 -18.329 -26.976  1.00 29.00           C  
ATOM   3923  O   ALA A 506      18.516 -20.769 -28.881  1.00 29.00           O  
ATOM   3924  N   GLU A 507      16.256 -20.791 -28.632  1.00 30.81           N  
ATOM   3925  CA  GLU A 507      15.400 -20.259 -29.689  1.00 30.81           C  
ATOM   3926  C   GLU A 507      14.477 -21.338 -30.247  1.00 30.81           C  
ATOM   3927  CB  GLU A 507      16.245 -19.656 -30.813  1.00 30.81           C  
ATOM   3928  O   GLU A 507      14.928 -22.436 -30.581  1.00 30.81           O  
ATOM   3929  CG  GLU A 507      16.419 -18.148 -30.712  1.00 30.81           C  
ATOM   3930  CD  GLU A 507      16.965 -17.519 -31.984  1.00 30.81           C  
ATOM   3931  OE1 GLU A 507      17.081 -16.274 -32.045  1.00 30.81           O  
ATOM   3932  OE2 GLU A 507      17.278 -18.278 -32.928  1.00 30.81           O  
ATOM   3933  N   GLU A 508      13.113 -21.133 -30.227  1.00 31.12           N  
ATOM   3934  CA  GLU A 508      12.245 -20.896 -31.377  1.00 31.12           C  
ATOM   3935  C   GLU A 508      10.824 -21.380 -31.105  1.00 31.12           C  
ATOM   3936  CB  GLU A 508      12.805 -21.586 -32.624  1.00 31.12           C  
ATOM   3937  O   GLU A 508      10.620 -22.521 -30.687  1.00 31.12           O  
ATOM   3938  CG  GLU A 508      13.348 -20.621 -33.669  1.00 31.12           C  
ATOM   3939  CD  GLU A 508      13.652 -21.287 -35.001  1.00 31.12           C  
ATOM   3940  OE1 GLU A 508      14.014 -20.577 -35.966  1.00 31.12           O  
ATOM   3941  OE2 GLU A 508      13.525 -22.530 -35.080  1.00 31.12           O  
ATOM   3942  N   ALA A 509       9.762 -20.534 -31.057  1.00 27.54           N  
ATOM   3943  CA  ALA A 509       8.606 -20.027 -31.792  1.00 27.54           C  
ATOM   3944  C   ALA A 509       7.509 -21.084 -31.884  1.00 27.54           C  
ATOM   3945  CB  ALA A 509       9.021 -19.571 -33.188  1.00 27.54           C  
ATOM   3946  O   ALA A 509       7.779 -22.239 -32.222  1.00 27.54           O  
ATOM   3947  N   ALA A 510       6.297 -20.883 -31.286  1.00 32.96           N  
ATOM   3948  CA  ALA A 510       4.990 -20.889 -31.938  1.00 32.96           C  
ATOM   3949  C   ALA A 510       3.887 -21.268 -30.953  1.00 32.96           C  
ATOM   3950  CB  ALA A 510       4.992 -21.850 -33.125  1.00 32.96           C  
ATOM   3951  O   ALA A 510       3.987 -22.284 -30.261  1.00 32.96           O  
ATOM   3952  N   SER A 511       3.101 -20.426 -30.393  1.00 29.71           N  
ATOM   3953  CA  SER A 511       1.700 -20.472 -29.987  1.00 29.71           C  
ATOM   3954  C   SER A 511       0.854 -21.231 -31.003  1.00 29.71           C  
ATOM   3955  CB  SER A 511       1.147 -19.057 -29.807  1.00 29.71           C  
ATOM   3956  O   SER A 511       1.108 -21.159 -32.207  1.00 29.71           O  
ATOM   3957  OG  SER A 511       2.009 -18.280 -28.993  1.00 29.71           O  
ATOM   3958  N   PRO A 512      -0.428 -21.830 -30.618  1.00 34.97           N  
ATOM   3959  CA  PRO A 512      -1.760 -21.553 -30.077  1.00 34.97           C  
ATOM   3960  C   PRO A 512      -2.542 -22.824 -29.753  1.00 34.97           C  
ATOM   3961  CB  PRO A 512      -2.440 -20.765 -31.199  1.00 34.97           C  
ATOM   3962  O   PRO A 512      -2.174 -23.912 -30.205  1.00 34.97           O  
ATOM   3963  CG  PRO A 512      -1.916 -21.369 -32.462  1.00 34.97           C  
ATOM   3964  CD  PRO A 512      -0.836 -22.351 -32.108  1.00 34.97           C  
ATOM   3965  N   GLU A 513      -3.458 -22.784 -28.687  1.00 27.89           N  
ATOM   3966  CA  GLU A 513      -4.845 -22.966 -28.269  1.00 27.89           C  
ATOM   3967  C   GLU A 513      -5.257 -24.433 -28.343  1.00 27.89           C  
ATOM   3968  CB  GLU A 513      -5.782 -22.113 -29.129  1.00 27.89           C  
ATOM   3969  O   GLU A 513      -4.989 -25.109 -29.339  1.00 27.89           O  
ATOM   3970  CG  GLU A 513      -5.845 -20.652 -28.706  1.00 27.89           C  
ATOM   3971  CD  GLU A 513      -6.947 -19.872 -29.406  1.00 27.89           C  
ATOM   3972  OE1 GLU A 513      -7.185 -18.699 -29.041  1.00 27.89           O  
ATOM   3973  OE2 GLU A 513      -7.577 -20.440 -30.326  1.00 27.89           O  
ATOM   3974  N   LYS A 514      -5.800 -25.061 -27.228  1.00 31.75           N  
ATOM   3975  CA  LYS A 514      -7.069 -25.729 -26.950  1.00 31.75           C  
ATOM   3976  C   LYS A 514      -6.848 -27.035 -26.193  1.00 31.75           C  
ATOM   3977  CB  LYS A 514      -7.830 -25.997 -28.249  1.00 31.75           C  
ATOM   3978  O   LYS A 514      -6.012 -27.852 -26.585  1.00 31.75           O  
ATOM   3979  CG  LYS A 514      -8.756 -24.865 -28.669  1.00 31.75           C  
ATOM   3980  CD  LYS A 514      -9.687 -25.293 -29.796  1.00 31.75           C  
ATOM   3981  CE  LYS A 514     -10.529 -24.129 -30.300  1.00 31.75           C  
ATOM   3982  NZ  LYS A 514     -11.453 -24.547 -31.396  1.00 31.75           N  
ATOM   3983  N   GLU A 515      -7.423 -27.185 -24.946  1.00 29.85           N  
ATOM   3984  CA  GLU A 515      -8.514 -28.081 -24.574  1.00 29.85           C  
ATOM   3985  C   GLU A 515      -8.058 -29.105 -23.537  1.00 29.85           C  
ATOM   3986  CB  GLU A 515      -9.069 -28.795 -25.809  1.00 29.85           C  
ATOM   3987  O   GLU A 515      -7.016 -29.742 -23.704  1.00 29.85           O  
ATOM   3988  CG  GLU A 515     -10.315 -28.141 -26.388  1.00 29.85           C  
ATOM   3989  CD  GLU A 515     -11.050 -29.027 -27.383  1.00 29.85           C  
ATOM   3990  OE1 GLU A 515     -12.125 -28.620 -27.878  1.00 29.85           O  
ATOM   3991  OE2 GLU A 515     -10.545 -30.136 -27.668  1.00 29.85           O  
ATOM   3992  N   ALA A 516      -8.680 -29.059 -22.330  1.00 27.50           N  
ATOM   3993  CA  ALA A 516      -9.639 -29.948 -21.679  1.00 27.50           C  
ATOM   3994  C   ALA A 516      -8.927 -30.984 -20.814  1.00 27.50           C  
ATOM   3995  CB  ALA A 516     -10.516 -30.640 -22.720  1.00 27.50           C  
ATOM   3996  O   ALA A 516      -7.947 -31.595 -21.247  1.00 27.50           O  
ATOM   3997  N   LYS A 517      -9.187 -30.951 -19.472  1.00 30.96           N  
ATOM   3998  CA  LYS A 517      -9.864 -32.030 -18.759  1.00 30.96           C  
ATOM   3999  C   LYS A 517      -9.029 -32.518 -17.579  1.00 30.96           C  
ATOM   4000  CB  LYS A 517     -10.163 -33.194 -19.706  1.00 30.96           C  
ATOM   4001  O   LYS A 517      -7.863 -32.882 -17.744  1.00 30.96           O  
ATOM   4002  CG  LYS A 517     -11.406 -32.993 -20.560  1.00 30.96           C  
ATOM   4003  CD  LYS A 517     -11.743 -34.245 -21.359  1.00 30.96           C  
ATOM   4004  CE  LYS A 517     -12.965 -34.033 -22.244  1.00 30.96           C  
ATOM   4005  NZ  LYS A 517     -13.279 -35.247 -23.055  1.00 30.96           N  
ATOM   4006  N   SER A 518      -9.426 -32.158 -16.347  1.00 32.90           N  
ATOM   4007  CA  SER A 518      -9.464 -32.761 -15.019  1.00 32.90           C  
ATOM   4008  C   SER A 518      -9.374 -34.281 -15.099  1.00 32.90           C  
ATOM   4009  CB  SER A 518     -10.741 -32.356 -14.281  1.00 32.90           C  
ATOM   4010  O   SER A 518      -9.795 -34.882 -16.090  1.00 32.90           O  
ATOM   4011  OG  SER A 518     -11.877 -32.533 -15.109  1.00 32.90           O  
ATOM   4012  N   PRO A 519      -8.901 -35.010 -14.038  1.00 37.04           N  
ATOM   4013  CA  PRO A 519      -9.708 -36.106 -13.495  1.00 37.04           C  
ATOM   4014  C   PRO A 519      -9.644 -36.186 -11.971  1.00 37.04           C  
ATOM   4015  CB  PRO A 519      -9.087 -37.351 -14.134  1.00 37.04           C  
ATOM   4016  O   PRO A 519      -8.645 -35.783 -11.369  1.00 37.04           O  
ATOM   4017  CG  PRO A 519      -7.629 -37.040 -14.240  1.00 37.04           C  
ATOM   4018  CD  PRO A 519      -7.423 -35.595 -13.886  1.00 37.04           C  
ATOM   4019  N   VAL A 520     -10.852 -36.312 -11.253  1.00 35.41           N  
ATOM   4020  CA  VAL A 520     -11.652 -37.470 -10.868  1.00 35.41           C  
ATOM   4021  C   VAL A 520     -11.347 -37.850  -9.421  1.00 35.41           C  
ATOM   4022  CB  VAL A 520     -11.395 -38.674 -11.801  1.00 35.41           C  
ATOM   4023  O   VAL A 520     -10.184 -38.034  -9.053  1.00 35.41           O  
ATOM   4024  CG1 VAL A 520     -12.246 -39.872 -11.384  1.00 35.41           C  
ATOM   4025  CG2 VAL A 520     -11.678 -38.293 -13.253  1.00 35.41           C  
ATOM   4026  N   LYS A 521     -12.414 -37.810  -8.437  1.00 31.46           N  
ATOM   4027  CA  LYS A 521     -13.466 -38.718  -7.988  1.00 31.46           C  
ATOM   4028  C   LYS A 521     -13.114 -39.343  -6.640  1.00 31.46           C  
ATOM   4029  CB  LYS A 521     -13.708 -39.815  -9.026  1.00 31.46           C  
ATOM   4030  O   LYS A 521     -12.041 -39.928  -6.483  1.00 31.46           O  
ATOM   4031  CG  LYS A 521     -15.006 -39.656  -9.803  1.00 31.46           C  
ATOM   4032  CD  LYS A 521     -15.239 -40.827 -10.749  1.00 31.46           C  
ATOM   4033  CE  LYS A 521     -16.497 -40.630 -11.584  1.00 31.46           C  
ATOM   4034  NZ  LYS A 521     -16.699 -41.750 -12.552  1.00 31.46           N  
ATOM   4035  N   GLU A 522     -14.013 -39.153  -5.535  1.00 32.62           N  
ATOM   4036  CA  GLU A 522     -15.165 -39.920  -5.070  1.00 32.62           C  
ATOM   4037  C   GLU A 522     -14.983 -40.367  -3.622  1.00 32.62           C  
ATOM   4038  CB  GLU A 522     -15.401 -41.136  -5.970  1.00 32.62           C  
ATOM   4039  O   GLU A 522     -13.987 -41.012  -3.287  1.00 32.62           O  
ATOM   4040  CG  GLU A 522     -16.712 -41.085  -6.741  1.00 32.62           C  
ATOM   4041  CD  GLU A 522     -17.020 -42.374  -7.486  1.00 32.62           C  
ATOM   4042  OE1 GLU A 522     -18.118 -42.486  -8.078  1.00 32.62           O  
ATOM   4043  OE2 GLU A 522     -16.157 -43.281  -7.477  1.00 32.62           O  
ATOM   4044  N   GLU A 523     -15.877 -39.952  -2.637  1.00 31.50           N  
ATOM   4045  CA  GLU A 523     -17.145 -40.392  -2.062  1.00 31.50           C  
ATOM   4046  C   GLU A 523     -16.945 -40.973  -0.665  1.00 31.50           C  
ATOM   4047  CB  GLU A 523     -17.817 -41.425  -2.971  1.00 31.50           C  
ATOM   4048  O   GLU A 523     -16.070 -41.816  -0.457  1.00 31.50           O  
ATOM   4049  CG  GLU A 523     -18.939 -40.854  -3.825  1.00 31.50           C  
ATOM   4050  CD  GLU A 523     -19.802 -41.924  -4.475  1.00 31.50           C  
ATOM   4051  OE1 GLU A 523     -20.849 -41.581  -5.071  1.00 31.50           O  
ATOM   4052  OE2 GLU A 523     -19.430 -43.116  -4.385  1.00 31.50           O  
ATOM   4053  N   ALA A 524     -17.707 -40.433   0.417  1.00 32.02           N  
ATOM   4054  CA  ALA A 524     -18.988 -40.802   1.014  1.00 32.02           C  
ATOM   4055  C   ALA A 524     -18.940 -40.681   2.534  1.00 32.02           C  
ATOM   4056  CB  ALA A 524     -19.375 -42.222   0.608  1.00 32.02           C  
ATOM   4057  O   ALA A 524     -18.027 -41.204   3.176  1.00 32.02           O  
ATOM   4058  N   LYS A 525     -19.876 -39.803   3.144  1.00 30.85           N  
ATOM   4059  CA  LYS A 525     -21.188 -39.983   3.759  1.00 30.85           C  
ATOM   4060  C   LYS A 525     -21.354 -39.076   4.975  1.00 30.85           C  
ATOM   4061  CB  LYS A 525     -21.397 -41.443   4.162  1.00 30.85           C  
ATOM   4062  O   LYS A 525     -20.550 -39.125   5.907  1.00 30.85           O  
ATOM   4063  CG  LYS A 525     -22.621 -42.090   3.532  1.00 30.85           C  
ATOM   4064  CD  LYS A 525     -22.722 -43.567   3.894  1.00 30.85           C  
ATOM   4065  CE  LYS A 525     -23.908 -44.232   3.208  1.00 30.85           C  
ATOM   4066  NZ  LYS A 525     -23.887 -45.715   3.381  1.00 30.85           N  
ATOM   4067  N   SER A 526     -22.143 -38.007   5.066  1.00 26.90           N  
ATOM   4068  CA  SER A 526     -23.222 -37.338   5.785  1.00 26.90           C  
ATOM   4069  C   SER A 526     -23.936 -38.298   6.729  1.00 26.90           C  
ATOM   4070  CB  SER A 526     -24.226 -36.733   4.803  1.00 26.90           C  
ATOM   4071  O   SER A 526     -24.037 -39.494   6.447  1.00 26.90           O  
ATOM   4072  OG  SER A 526     -24.468 -37.617   3.722  1.00 26.90           O  
ATOM   4073  N   PRO A 527     -24.884 -37.753   7.769  1.00 34.86           N  
ATOM   4074  CA  PRO A 527     -25.498 -36.521   8.269  1.00 34.86           C  
ATOM   4075  C   PRO A 527     -26.190 -36.710   9.617  1.00 34.86           C  
ATOM   4076  CB  PRO A 527     -26.513 -36.165   7.179  1.00 34.86           C  
ATOM   4077  O   PRO A 527     -26.207 -37.820  10.155  1.00 34.86           O  
ATOM   4078  CG  PRO A 527     -27.012 -37.482   6.679  1.00 34.86           C  
ATOM   4079  CD  PRO A 527     -26.214 -38.574   7.330  1.00 34.86           C  
ATOM   4080  N   ALA A 528     -26.316 -35.599  10.552  1.00 32.30           N  
ATOM   4081  CA  ALA A 528     -27.577 -35.203  11.173  1.00 32.30           C  
ATOM   4082  C   ALA A 528     -27.348 -34.651  12.577  1.00 32.30           C  
ATOM   4083  CB  ALA A 528     -28.542 -36.386  11.221  1.00 32.30           C  
ATOM   4084  O   ALA A 528     -26.647 -35.265  13.386  1.00 32.30           O  
ATOM   4085  N   GLU A 529     -27.697 -33.330  12.947  1.00 31.26           N  
ATOM   4086  CA  GLU A 529     -28.841 -32.782  13.670  1.00 31.26           C  
ATOM   4087  C   GLU A 529     -28.395 -32.030  14.921  1.00 31.26           C  
ATOM   4088  CB  GLU A 529     -29.822 -33.895  14.047  1.00 31.26           C  
ATOM   4089  O   GLU A 529     -27.616 -32.552  15.721  1.00 31.26           O  
ATOM   4090  CG  GLU A 529     -31.121 -33.865  13.255  1.00 31.26           C  
ATOM   4091  CD  GLU A 529     -32.215 -34.727  13.863  1.00 31.26           C  
ATOM   4092  OE1 GLU A 529     -33.367 -34.681  13.374  1.00 31.26           O  
ATOM   4093  OE2 GLU A 529     -31.919 -35.454  14.838  1.00 31.26           O  
ATOM   4094  N   ALA A 530     -28.611 -30.677  15.086  1.00 29.23           N  
ATOM   4095  CA  ALA A 530     -29.578 -29.884  15.840  1.00 29.23           C  
ATOM   4096  C   ALA A 530     -29.034 -29.521  17.219  1.00 29.23           C  
ATOM   4097  CB  ALA A 530     -30.897 -30.640  15.975  1.00 29.23           C  
ATOM   4098  O   ALA A 530     -28.524 -30.383  17.939  1.00 29.23           O  
ATOM   4099  N   LYS A 531     -28.778 -28.202  17.587  1.00 31.78           N  
ATOM   4100  CA  LYS A 531     -29.516 -27.368  18.531  1.00 31.78           C  
ATOM   4101  C   LYS A 531     -28.568 -26.653  19.490  1.00 31.78           C  
ATOM   4102  CB  LYS A 531     -30.521 -28.209  19.319  1.00 31.78           C  
ATOM   4103  O   LYS A 531     -27.724 -27.288  20.126  1.00 31.78           O  
ATOM   4104  CG  LYS A 531     -31.868 -28.372  18.629  1.00 31.78           C  
ATOM   4105  CD  LYS A 531     -32.900 -28.997  19.558  1.00 31.78           C  
ATOM   4106  CE  LYS A 531     -34.241 -29.183  18.860  1.00 31.78           C  
ATOM   4107  NZ  LYS A 531     -35.220 -29.906  19.726  1.00 31.78           N  
ATOM   4108  N   SER A 532     -28.263 -25.355  19.386  1.00 30.79           N  
ATOM   4109  CA  SER A 532     -28.182 -24.337  20.429  1.00 30.79           C  
ATOM   4110  C   SER A 532     -28.855 -24.807  21.713  1.00 30.79           C  
ATOM   4111  CB  SER A 532     -28.823 -23.032  19.956  1.00 30.79           C  
ATOM   4112  O   SER A 532     -29.824 -25.569  21.670  1.00 30.79           O  
ATOM   4113  OG  SER A 532     -30.076 -23.280  19.343  1.00 30.79           O  
ATOM   4114  N   PRO A 533     -28.448 -24.281  22.961  1.00 31.11           N  
ATOM   4115  CA  PRO A 533     -28.742 -23.016  23.638  1.00 31.11           C  
ATOM   4116  C   PRO A 533     -27.893 -22.805  24.890  1.00 31.11           C  
ATOM   4117  CB  PRO A 533     -30.224 -23.145  23.999  1.00 31.11           C  
ATOM   4118  O   PRO A 533     -27.257 -23.745  25.374  1.00 31.11           O  
ATOM   4119  CG  PRO A 533     -30.415 -24.594  24.316  1.00 31.11           C  
ATOM   4120  CD  PRO A 533     -29.142 -25.324  23.996  1.00 31.11           C  
ATOM   4121  N   GLU A 534     -27.440 -21.501  25.308  1.00 30.27           N  
ATOM   4122  CA  GLU A 534     -27.898 -20.594  26.356  1.00 30.27           C  
ATOM   4123  C   GLU A 534     -27.053 -20.739  27.619  1.00 30.27           C  
ATOM   4124  CB  GLU A 534     -29.373 -20.845  26.678  1.00 30.27           C  
ATOM   4125  O   GLU A 534     -26.828 -21.852  28.097  1.00 30.27           O  
ATOM   4126  CG  GLU A 534     -30.332 -19.951  25.906  1.00 30.27           C  
ATOM   4127  CD  GLU A 534     -31.766 -20.040  26.403  1.00 30.27           C  
ATOM   4128  OE1 GLU A 534     -32.615 -19.236  25.954  1.00 30.27           O  
ATOM   4129  OE2 GLU A 534     -32.044 -20.919  27.249  1.00 30.27           O  
ATOM   4130  N   LYS A 535     -26.325 -19.673  28.113  1.00 25.06           N  
ATOM   4131  CA  LYS A 535     -26.283 -18.707  29.206  1.00 25.06           C  
ATOM   4132  C   LYS A 535     -26.620 -19.369  30.539  1.00 25.06           C  
ATOM   4133  CB  LYS A 535     -27.246 -17.549  28.938  1.00 25.06           C  
ATOM   4134  O   LYS A 535     -27.627 -20.072  30.651  1.00 25.06           O  
ATOM   4135  CG  LYS A 535     -26.561 -16.204  28.753  1.00 25.06           C  
ATOM   4136  CD  LYS A 535     -27.573 -15.084  28.547  1.00 25.06           C  
ATOM   4137  CE  LYS A 535     -26.888 -13.755  28.260  1.00 25.06           C  
ATOM   4138  NZ  LYS A 535     -27.876 -12.648  28.089  1.00 25.06           N  
ATOM   4139  N   GLU A 536     -25.644 -19.376  31.553  1.00 29.84           N  
ATOM   4140  CA  GLU A 536     -25.878 -19.011  32.947  1.00 29.84           C  
ATOM   4141  C   GLU A 536     -24.715 -19.444  33.835  1.00 29.84           C  
ATOM   4142  CB  GLU A 536     -27.184 -19.630  33.453  1.00 29.84           C  
ATOM   4143  O   GLU A 536     -24.318 -20.611  33.821  1.00 29.84           O  
ATOM   4144  CG  GLU A 536     -28.365 -18.671  33.439  1.00 29.84           C  
ATOM   4145  CD  GLU A 536     -29.544 -19.158  34.266  1.00 29.84           C  
ATOM   4146  OE1 GLU A 536     -30.532 -18.404  34.419  1.00 29.84           O  
ATOM   4147  OE2 GLU A 536     -29.479 -20.302  34.767  1.00 29.84           O  
ATOM   4148  N   GLU A 537     -23.926 -18.444  34.419  1.00 27.82           N  
ATOM   4149  CA  GLU A 537     -23.865 -17.826  35.740  1.00 27.82           C  
ATOM   4150  C   GLU A 537     -22.972 -18.626  36.683  1.00 27.82           C  
ATOM   4151  CB  GLU A 537     -25.269 -17.690  36.335  1.00 27.82           C  
ATOM   4152  O   GLU A 537     -23.129 -19.842  36.814  1.00 27.82           O  
ATOM   4153  CG  GLU A 537     -25.864 -16.296  36.195  1.00 27.82           C  
ATOM   4154  CD  GLU A 537     -27.062 -16.061  37.101  1.00 27.82           C  
ATOM   4155  OE1 GLU A 537     -27.567 -14.917  37.154  1.00 27.82           O  
ATOM   4156  OE2 GLU A 537     -27.498 -17.028  37.764  1.00 27.82           O  
ATOM   4157  N   ALA A 538     -21.821 -18.022  37.158  1.00 25.87           N  
ATOM   4158  CA  ALA A 538     -21.279 -17.499  38.409  1.00 25.87           C  
ATOM   4159  C   ALA A 538     -20.972 -18.629  39.388  1.00 25.87           C  
ATOM   4160  CB  ALA A 538     -22.253 -16.506  39.037  1.00 25.87           C  
ATOM   4161  O   ALA A 538     -21.806 -19.510  39.611  1.00 25.87           O  
ATOM   4162  N   LYS A 539     -19.646 -18.749  39.748  1.00 33.26           N  
ATOM   4163  CA  LYS A 539     -19.222 -18.764  41.145  1.00 33.26           C  
ATOM   4164  C   LYS A 539     -17.703 -18.863  41.258  1.00 33.26           C  
ATOM   4165  CB  LYS A 539     -19.880 -19.924  41.893  1.00 33.26           C  
ATOM   4166  O   LYS A 539     -17.097 -19.802  40.737  1.00 33.26           O  
ATOM   4167  CG  LYS A 539     -21.181 -19.553  42.590  1.00 33.26           C  
ATOM   4168  CD  LYS A 539     -21.766 -20.736  43.349  1.00 33.26           C  
ATOM   4169  CE  LYS A 539     -23.110 -20.390  43.976  1.00 33.26           C  
ATOM   4170  NZ  LYS A 539     -23.709 -21.561  44.684  1.00 33.26           N  
ATOM   4171  N   SER A 540     -16.922 -17.766  41.422  1.00 31.57           N  
ATOM   4172  CA  SER A 540     -15.772 -17.484  42.274  1.00 31.57           C  
ATOM   4173  C   SER A 540     -15.735 -18.417  43.480  1.00 31.57           C  
ATOM   4174  CB  SER A 540     -15.798 -16.029  42.746  1.00 31.57           C  
ATOM   4175  O   SER A 540     -16.772 -18.925  43.910  1.00 31.57           O  
ATOM   4176  OG  SER A 540     -16.978 -15.760  43.483  1.00 31.57           O  
ATOM   4177  N   PRO A 541     -14.535 -18.554  44.103  1.00 33.94           N  
ATOM   4178  CA  PRO A 541     -14.133 -17.792  45.287  1.00 33.94           C  
ATOM   4179  C   PRO A 541     -12.621 -17.786  45.500  1.00 33.94           C  
ATOM   4180  CB  PRO A 541     -14.842 -18.519  46.432  1.00 33.94           C  
ATOM   4181  O   PRO A 541     -11.910 -18.616  44.927  1.00 33.94           O  
ATOM   4182  CG  PRO A 541     -14.836 -19.959  46.032  1.00 33.94           C  
ATOM   4183  CD  PRO A 541     -14.285 -20.065  44.639  1.00 33.94           C  
ATOM   4184  N   ALA A 542     -12.026 -16.547  45.848  1.00 32.40           N  
ATOM   4185  CA  ALA A 542     -11.613 -16.203  47.206  1.00 32.40           C  
ATOM   4186  C   ALA A 542     -10.121 -16.452  47.405  1.00 32.40           C  
ATOM   4187  CB  ALA A 542     -12.423 -16.999  48.226  1.00 32.40           C  
ATOM   4188  O   ALA A 542      -9.618 -17.533  47.090  1.00 32.40           O  
ATOM   4189  N   GLU A 543      -9.250 -15.325  47.592  1.00 31.44           N  
ATOM   4190  CA  GLU A 543      -8.683 -14.899  48.867  1.00 31.44           C  
ATOM   4191  C   GLU A 543      -7.172 -14.707  48.763  1.00 31.44           C  
ATOM   4192  CB  GLU A 543      -9.009 -15.913  49.967  1.00 31.44           C  
ATOM   4193  O   GLU A 543      -6.455 -15.610  48.328  1.00 31.44           O  
ATOM   4194  CG  GLU A 543      -9.929 -15.370  51.051  1.00 31.44           C  
ATOM   4195  CD  GLU A 543     -10.126 -16.334  52.210  1.00 31.44           C  
ATOM   4196  OE1 GLU A 543     -10.694 -15.928  53.248  1.00 31.44           O  
ATOM   4197  OE2 GLU A 543      -9.707 -17.506  52.078  1.00 31.44           O  
ATOM   4198  N   VAL A 544      -6.567 -13.438  48.844  1.00 26.27           N  
ATOM   4199  CA  VAL A 544      -5.867 -12.586  49.798  1.00 26.27           C  
ATOM   4200  C   VAL A 544      -4.673 -13.336  50.383  1.00 26.27           C  
ATOM   4201  CB  VAL A 544      -6.805 -12.112  50.931  1.00 26.27           C  
ATOM   4202  O   VAL A 544      -4.817 -14.457  50.878  1.00 26.27           O  
ATOM   4203  CG1 VAL A 544      -6.081 -11.139  51.860  1.00 26.27           C  
ATOM   4204  CG2 VAL A 544      -8.060 -11.465  50.348  1.00 26.27           C  
ATOM   4205  N   LYS A 545      -3.369 -12.893  50.056  1.00 30.90           N  
ATOM   4206  CA  LYS A 545      -2.405 -12.504  51.082  1.00 30.90           C  
ATOM   4207  C   LYS A 545      -1.054 -12.159  50.463  1.00 30.90           C  
ATOM   4208  CB  LYS A 545      -2.240 -13.620  52.114  1.00 30.90           C  
ATOM   4209  O   LYS A 545      -0.470 -12.970  49.741  1.00 30.90           O  
ATOM   4210  CG  LYS A 545      -3.352 -13.675  53.150  1.00 30.90           C  
ATOM   4211  CD  LYS A 545      -2.967 -14.547  54.338  1.00 30.90           C  
ATOM   4212  CE  LYS A 545      -4.096 -14.636  55.357  1.00 30.90           C  
ATOM   4213  NZ  LYS A 545      -3.765 -15.576  56.470  1.00 30.90           N  
ATOM   4214  N   SER A 546      -0.591 -10.893  50.185  1.00 26.45           N  
ATOM   4215  CA  SER A 546       0.666 -10.228  50.514  1.00 26.45           C  
ATOM   4216  C   SER A 546       1.411 -10.970  51.618  1.00 26.45           C  
ATOM   4217  CB  SER A 546       0.411  -8.782  50.942  1.00 26.45           C  
ATOM   4218  O   SER A 546       0.791 -11.546  52.515  1.00 26.45           O  
ATOM   4219  OG  SER A 546      -0.356  -8.097  49.967  1.00 26.45           O  
ATOM   4220  N   PRO A 547       2.840 -10.764  51.769  1.00 33.03           N  
ATOM   4221  CA  PRO A 547       3.921  -9.797  51.977  1.00 33.03           C  
ATOM   4222  C   PRO A 547       5.305 -10.440  51.924  1.00 33.03           C  
ATOM   4223  CB  PRO A 547       3.631  -9.239  53.373  1.00 33.03           C  
ATOM   4224  O   PRO A 547       5.422 -11.667  51.964  1.00 33.03           O  
ATOM   4225  CG  PRO A 547       3.082 -10.398  54.141  1.00 33.03           C  
ATOM   4226  CD  PRO A 547       2.887 -11.548  53.195  1.00 33.03           C  
ATOM   4227  N   GLU A 548       6.352  -9.569  51.435  1.00 29.39           N  
ATOM   4228  CA  GLU A 548       7.449  -9.040  52.239  1.00 29.39           C  
ATOM   4229  C   GLU A 548       8.711  -9.883  52.074  1.00 29.39           C  
ATOM   4230  CB  GLU A 548       7.051  -8.973  53.716  1.00 29.39           C  
ATOM   4231  O   GLU A 548       8.686 -11.096  52.292  1.00 29.39           O  
ATOM   4232  CG  GLU A 548       7.645  -7.785  54.459  1.00 29.39           C  
ATOM   4233  CD  GLU A 548       7.283  -7.760  55.936  1.00 29.39           C  
ATOM   4234  OE1 GLU A 548       8.005  -7.110  56.726  1.00 29.39           O  
ATOM   4235  OE2 GLU A 548       6.270  -8.395  56.305  1.00 29.39           O  
ATOM   4236  N   LYS A 549       9.804  -9.244  51.500  1.00 26.35           N  
ATOM   4237  CA  LYS A 549      11.027  -8.736  52.114  1.00 26.35           C  
ATOM   4238  C   LYS A 549      12.223  -9.619  51.771  1.00 26.35           C  
ATOM   4239  CB  LYS A 549      10.865  -8.640  53.632  1.00 26.35           C  
ATOM   4240  O   LYS A 549      12.167 -10.840  51.935  1.00 26.35           O  
ATOM   4241  CG  LYS A 549      11.006  -7.228  54.182  1.00 26.35           C  
ATOM   4242  CD  LYS A 549      10.934  -7.210  55.703  1.00 26.35           C  
ATOM   4243  CE  LYS A 549      10.952  -5.789  56.248  1.00 26.35           C  
ATOM   4244  NZ  LYS A 549      10.897  -5.767  57.741  1.00 26.35           N  
ATOM   4245  N   ALA A 550      13.231  -9.038  51.063  1.00 29.17           N  
ATOM   4246  CA  ALA A 550      14.561  -8.760  51.599  1.00 29.17           C  
ATOM   4247  C   ALA A 550      15.648  -9.302  50.676  1.00 29.17           C  
ATOM   4248  CB  ALA A 550      14.707  -9.358  52.996  1.00 29.17           C  
ATOM   4249  O   ALA A 550      15.580 -10.451  50.233  1.00 29.17           O  
ATOM   4250  N   LYS A 551      16.404  -8.398  49.978  1.00 32.13           N  
ATOM   4251  CA  LYS A 551      17.797  -8.113  50.309  1.00 32.13           C  
ATOM   4252  C   LYS A 551      18.658  -8.038  49.051  1.00 32.13           C  
ATOM   4253  CB  LYS A 551      18.351  -9.176  51.260  1.00 32.13           C  
ATOM   4254  O   LYS A 551      18.702  -8.987  48.266  1.00 32.13           O  
ATOM   4255  CG  LYS A 551      18.888  -8.615  52.569  1.00 32.13           C  
ATOM   4256  CD  LYS A 551      19.341  -9.726  53.508  1.00 32.13           C  
ATOM   4257  CE  LYS A 551      19.815  -9.170  54.844  1.00 32.13           C  
ATOM   4258  NZ  LYS A 551      19.967 -10.246  55.869  1.00 32.13           N  
ATOM   4259  N   SER A 552      18.983  -6.860  48.501  1.00 30.26           N  
ATOM   4260  CA  SER A 552      20.243  -6.343  47.976  1.00 30.26           C  
ATOM   4261  C   SER A 552      21.437  -6.963  48.695  1.00 30.26           C  
ATOM   4262  CB  SER A 552      20.294  -4.820  48.106  1.00 30.26           C  
ATOM   4263  O   SER A 552      21.330  -7.364  49.855  1.00 30.26           O  
ATOM   4264  OG  SER A 552      19.295  -4.358  49.000  1.00 30.26           O  
ATOM   4265  N   PRO A 553      22.740  -6.871  48.154  1.00 33.43           N  
ATOM   4266  CA  PRO A 553      23.666  -5.780  47.842  1.00 33.43           C  
ATOM   4267  C   PRO A 553      24.986  -6.275  47.255  1.00 33.43           C  
ATOM   4268  CB  PRO A 553      23.890  -5.109  49.200  1.00 33.43           C  
ATOM   4269  O   PRO A 553      25.235  -7.482  47.219  1.00 33.43           O  
ATOM   4270  CG  PRO A 553      23.861  -6.229  50.189  1.00 33.43           C  
ATOM   4271  CD  PRO A 553      23.467  -7.489  49.472  1.00 33.43           C  
ATOM   4272  N   ALA A 554      25.578  -5.438  46.335  1.00 32.91           N  
ATOM   4273  CA  ALA A 554      26.909  -4.906  46.616  1.00 32.91           C  
ATOM   4274  C   ALA A 554      27.636  -4.538  45.326  1.00 32.91           C  
ATOM   4275  CB  ALA A 554      27.728  -5.916  47.416  1.00 32.91           C  
ATOM   4276  O   ALA A 554      27.722  -5.349  44.401  1.00 32.91           O  
ATOM   4277  N   LYS A 555      27.903  -3.207  45.111  1.00 29.12           N  
ATOM   4278  CA  LYS A 555      29.022  -2.337  45.461  1.00 29.12           C  
ATOM   4279  C   LYS A 555      30.068  -2.314  44.351  1.00 29.12           C  
ATOM   4280  CB  LYS A 555      29.662  -2.788  46.775  1.00 29.12           C  
ATOM   4281  O   LYS A 555      30.538  -3.365  43.911  1.00 29.12           O  
ATOM   4282  CG  LYS A 555      29.880  -1.663  47.776  1.00 29.12           C  
ATOM   4283  CD  LYS A 555      30.483  -2.180  49.075  1.00 29.12           C  
ATOM   4284  CE  LYS A 555      30.631  -1.069  50.106  1.00 29.12           C  
ATOM   4285  NZ  LYS A 555      31.123  -1.590  51.416  1.00 29.12           N  
ATOM   4286  N   GLU A 556      30.194  -1.134  43.656  1.00 31.11           N  
ATOM   4287  CA  GLU A 556      31.381  -0.287  43.730  1.00 31.11           C  
ATOM   4288  C   GLU A 556      31.368   0.778  42.637  1.00 31.11           C  
ATOM   4289  CB  GLU A 556      32.653  -1.133  43.625  1.00 31.11           C  
ATOM   4290  O   GLU A 556      31.224   0.460  41.455  1.00 31.11           O  
ATOM   4291  CG  GLU A 556      33.629  -0.919  44.773  1.00 31.11           C  
ATOM   4292  CD  GLU A 556      34.910  -1.725  44.628  1.00 31.11           C  
ATOM   4293  OE1 GLU A 556      35.812  -1.592  45.486  1.00 31.11           O  
ATOM   4294  OE2 GLU A 556      35.014  -2.496  43.647  1.00 31.11           O  
ATOM   4295  N   GLU A 557      31.072   2.067  42.995  1.00 31.40           N  
ATOM   4296  CA  GLU A 557      31.949   3.161  43.402  1.00 31.40           C  
ATOM   4297  C   GLU A 557      32.174   4.144  42.257  1.00 31.40           C  
ATOM   4298  CB  GLU A 557      33.291   2.617  43.899  1.00 31.40           C  
ATOM   4299  O   GLU A 557      32.497   3.738  41.138  1.00 31.40           O  
ATOM   4300  CG  GLU A 557      33.332   2.357  45.398  1.00 31.40           C  
ATOM   4301  CD  GLU A 557      34.729   2.055  45.917  1.00 31.40           C  
ATOM   4302  OE1 GLU A 557      34.903   1.920  47.149  1.00 31.40           O  
ATOM   4303  OE2 GLU A 557      35.657   1.952  45.084  1.00 31.40           O  
ATOM   4304  N   ALA A 558      31.616   5.405  42.327  1.00 30.74           N  
ATOM   4305  CA  ALA A 558      32.307   6.624  42.738  1.00 30.74           C  
ATOM   4306  C   ALA A 558      32.389   7.622  41.587  1.00 30.74           C  
ATOM   4307  CB  ALA A 558      33.706   6.295  43.254  1.00 30.74           C  
ATOM   4308  O   ALA A 558      32.772   7.262  40.471  1.00 30.74           O  
ATOM   4309  N   LYS A 559      31.628   8.776  41.572  1.00 31.57           N  
ATOM   4310  CA  LYS A 559      32.019  10.148  41.883  1.00 31.57           C  
ATOM   4311  C   LYS A 559      31.844  11.058  40.671  1.00 31.57           C  
ATOM   4312  CB  LYS A 559      33.469  10.195  42.369  1.00 31.57           C  
ATOM   4313  O   LYS A 559      32.400  10.793  39.603  1.00 31.57           O  
ATOM   4314  CG  LYS A 559      33.612  10.382  43.872  1.00 31.57           C  
ATOM   4315  CD  LYS A 559      35.074  10.379  44.299  1.00 31.57           C  
ATOM   4316  CE  LYS A 559      35.216  10.501  45.810  1.00 31.57           C  
ATOM   4317  NZ  LYS A 559      36.639  10.365  46.245  1.00 31.57           N  
ATOM   4318  N   SER A 560      30.744  11.869  40.479  1.00 27.78           N  
ATOM   4319  CA  SER A 560      30.477  13.304  40.480  1.00 27.78           C  
ATOM   4320  C   SER A 560      31.717  14.096  40.078  1.00 27.78           C  
ATOM   4321  CB  SER A 560      29.995  13.759  41.858  1.00 27.78           C  
ATOM   4322  O   SER A 560      32.827  13.787  40.517  1.00 27.78           O  
ATOM   4323  OG  SER A 560      30.882  13.318  42.872  1.00 27.78           O  
ATOM   4324  N   PRO A 561      31.510  15.361  39.367  1.00 37.08           N  
ATOM   4325  CA  PRO A 561      31.762  16.427  38.395  1.00 37.08           C  
ATOM   4326  C   PRO A 561      32.435  17.648  39.019  1.00 37.08           C  
ATOM   4327  CB  PRO A 561      30.362  16.777  37.884  1.00 37.08           C  
ATOM   4328  O   PRO A 561      32.821  17.613  40.190  1.00 37.08           O  
ATOM   4329  CG  PRO A 561      29.467  16.594  39.066  1.00 37.08           C  
ATOM   4330  CD  PRO A 561      30.273  16.005  40.188  1.00 37.08           C  
ATOM   4331  N   PRO A 562      32.859  18.853  38.210  1.00 35.96           N  
ATOM   4332  CA  PRO A 562      32.297  20.103  37.691  1.00 35.96           C  
ATOM   4333  C   PRO A 562      33.370  21.068  37.190  1.00 35.96           C  
ATOM   4334  CB  PRO A 562      31.559  20.686  38.899  1.00 35.96           C  
ATOM   4335  O   PRO A 562      34.565  20.801  37.339  1.00 35.96           O  
ATOM   4336  CG  PRO A 562      32.398  20.310  40.077  1.00 35.96           C  
ATOM   4337  CD  PRO A 562      33.492  19.392  39.611  1.00 35.96           C  
ATOM   4338  N   GLU A 563      33.033  21.954  36.105  1.00 31.77           N  
ATOM   4339  CA  GLU A 563      33.331  23.372  36.283  1.00 31.77           C  
ATOM   4340  C   GLU A 563      33.548  24.063  34.940  1.00 31.77           C  
ATOM   4341  CB  GLU A 563      34.562  23.555  37.175  1.00 31.77           C  
ATOM   4342  O   GLU A 563      34.331  23.592  34.113  1.00 31.77           O  
ATOM   4343  CG  GLU A 563      34.228  23.850  38.630  1.00 31.77           C  
ATOM   4344  CD  GLU A 563      35.433  24.299  39.443  1.00 31.77           C  
ATOM   4345  OE1 GLU A 563      35.257  24.709  40.612  1.00 31.77           O  
ATOM   4346  OE2 GLU A 563      36.561  24.242  38.904  1.00 31.77           O  
ATOM   4347  N   ALA A 564      32.706  25.047  34.479  1.00 30.06           N  
ATOM   4348  CA  ALA A 564      32.693  26.500  34.622  1.00 30.06           C  
ATOM   4349  C   ALA A 564      33.039  27.185  33.303  1.00 30.06           C  
ATOM   4350  CB  ALA A 564      33.667  26.936  35.714  1.00 30.06           C  
ATOM   4351  O   ALA A 564      34.051  26.864  32.676  1.00 30.06           O  
ATOM   4352  N   LYS A 565      32.030  27.917  32.666  1.00 33.24           N  
ATOM   4353  CA  LYS A 565      31.897  29.368  32.574  1.00 33.24           C  
ATOM   4354  C   LYS A 565      30.988  29.764  31.414  1.00 33.24           C  
ATOM   4355  CB  LYS A 565      33.269  30.024  32.412  1.00 33.24           C  
ATOM   4356  O   LYS A 565      31.256  29.418  30.262  1.00 33.24           O  
ATOM   4357  CG  LYS A 565      34.016  30.228  33.721  1.00 33.24           C  
ATOM   4358  CD  LYS A 565      35.253  31.096  33.530  1.00 33.24           C  
ATOM   4359  CE  LYS A 565      36.018  31.276  34.834  1.00 33.24           C  
ATOM   4360  NZ  LYS A 565      37.271  32.066  34.637  1.00 33.24           N  
ATOM   4361  N   SER A 566      29.686  30.201  31.648  1.00 25.29           N  
ATOM   4362  CA  SER A 566      28.732  31.291  31.475  1.00 25.29           C  
ATOM   4363  C   SER A 566      29.379  32.486  30.782  1.00 25.29           C  
ATOM   4364  CB  SER A 566      28.161  31.723  32.826  1.00 25.29           C  
ATOM   4365  O   SER A 566      30.577  32.729  30.941  1.00 25.29           O  
ATOM   4366  OG  SER A 566      29.191  31.852  33.790  1.00 25.29           O  
ATOM   4367  N   PRO A 567      28.468  33.500  30.223  1.00 34.48           N  
ATOM   4368  CA  PRO A 567      27.081  33.945  30.374  1.00 34.48           C  
ATOM   4369  C   PRO A 567      26.570  34.708  29.154  1.00 34.48           C  
ATOM   4370  CB  PRO A 567      27.134  34.854  31.604  1.00 34.48           C  
ATOM   4371  O   PRO A 567      27.345  35.018  28.245  1.00 34.48           O  
ATOM   4372  CG  PRO A 567      28.466  35.528  31.524  1.00 34.48           C  
ATOM   4373  CD  PRO A 567      29.239  34.922  30.387  1.00 34.48           C  
ATOM   4374  N   GLU A 568      25.213  34.677  28.887  1.00 33.36           N  
ATOM   4375  CA  GLU A 568      24.162  35.665  29.113  1.00 33.36           C  
ATOM   4376  C   GLU A 568      23.573  36.156  27.794  1.00 33.36           C  
ATOM   4377  CB  GLU A 568      24.701  36.849  29.921  1.00 33.36           C  
ATOM   4378  O   GLU A 568      24.309  36.557  26.890  1.00 33.36           O  
ATOM   4379  CG  GLU A 568      24.437  36.744  31.416  1.00 33.36           C  
ATOM   4380  CD  GLU A 568      24.798  38.009  32.179  1.00 33.36           C  
ATOM   4381  OE1 GLU A 568      24.496  38.094  33.390  1.00 33.36           O  
ATOM   4382  OE2 GLU A 568      25.388  38.922  31.559  1.00 33.36           O  
ATOM   4383  N   LYS A 569      22.176  35.893  27.589  1.00 28.36           N  
ATOM   4384  CA  LYS A 569      20.979  36.728  27.635  1.00 28.36           C  
ATOM   4385  C   LYS A 569      19.805  36.045  26.939  1.00 28.36           C  
ATOM   4386  CB  LYS A 569      21.249  38.089  26.992  1.00 28.36           C  
ATOM   4387  O   LYS A 569      19.927  35.604  25.794  1.00 28.36           O  
ATOM   4388  CG  LYS A 569      21.176  39.258  27.963  1.00 28.36           C  
ATOM   4389  CD  LYS A 569      21.431  40.586  27.261  1.00 28.36           C  
ATOM   4390  CE  LYS A 569      21.463  41.744  28.248  1.00 28.36           C  
ATOM   4391  NZ  LYS A 569      21.688  43.051  27.561  1.00 28.36           N  
ATOM   4392  N   GLU A 570      18.685  35.635  27.720  1.00 32.46           N  
ATOM   4393  CA  GLU A 570      17.382  36.152  28.128  1.00 32.46           C  
ATOM   4394  C   GLU A 570      16.275  35.647  27.207  1.00 32.46           C  
ATOM   4395  CB  GLU A 570      17.392  37.682  28.149  1.00 32.46           C  
ATOM   4396  O   GLU A 570      16.358  35.799  25.987  1.00 32.46           O  
ATOM   4397  CG  GLU A 570      17.578  38.277  29.537  1.00 32.46           C  
ATOM   4398  CD  GLU A 570      17.389  39.785  29.574  1.00 32.46           C  
ATOM   4399  OE1 GLU A 570      17.476  40.382  30.671  1.00 32.46           O  
ATOM   4400  OE2 GLU A 570      17.151  40.375  28.496  1.00 32.46           O  
ATOM   4401  N   GLU A 571      15.353  34.756  27.784  1.00 30.38           N  
ATOM   4402  CA  GLU A 571      14.036  34.777  28.414  1.00 30.38           C  
ATOM   4403  C   GLU A 571      13.041  33.916  27.641  1.00 30.38           C  
ATOM   4404  CB  GLU A 571      13.515  36.212  28.524  1.00 30.38           C  
ATOM   4405  O   GLU A 571      12.901  34.060  26.425  1.00 30.38           O  
ATOM   4406  CG  GLU A 571      13.834  36.882  29.853  1.00 30.38           C  
ATOM   4407  CD  GLU A 571      13.015  38.138  30.104  1.00 30.38           C  
ATOM   4408  OE1 GLU A 571      13.126  38.725  31.204  1.00 30.38           O  
ATOM   4409  OE2 GLU A 571      12.254  38.536  29.194  1.00 30.38           O  
ATOM   4410  N   ALA A 572      12.590  32.764  28.312  1.00 31.21           N  
ATOM   4411  CA  ALA A 572      11.494  32.304  29.161  1.00 31.21           C  
ATOM   4412  C   ALA A 572      10.529  31.418  28.379  1.00 31.21           C  
ATOM   4413  CB  ALA A 572      10.750  33.496  29.761  1.00 31.21           C  
ATOM   4414  O   ALA A 572      10.063  31.796  27.302  1.00 31.21           O  
ATOM   4415  N   LYS A 573      10.534  30.078  28.653  1.00 31.70           N  
ATOM   4416  CA  LYS A 573       9.901  29.068  29.496  1.00 31.70           C  
ATOM   4417  C   LYS A 573       8.607  28.559  28.867  1.00 31.70           C  
ATOM   4418  CB  LYS A 573       9.619  29.633  30.890  1.00 31.70           C  
ATOM   4419  O   LYS A 573       7.709  29.346  28.559  1.00 31.70           O  
ATOM   4420  CG  LYS A 573      10.755  29.428  31.881  1.00 31.70           C  
ATOM   4421  CD  LYS A 573      10.390  29.951  33.265  1.00 31.70           C  
ATOM   4422  CE  LYS A 573      11.558  29.829  34.235  1.00 31.70           C  
ATOM   4423  NZ  LYS A 573      11.219  30.380  35.581  1.00 31.70           N  
ATOM   4424  N   SER A 574       8.495  27.423  28.253  1.00 23.45           N  
ATOM   4425  CA  SER A 574       7.928  26.080  28.321  1.00 23.45           C  
ATOM   4426  C   SER A 574       7.231  25.841  29.656  1.00 23.45           C  
ATOM   4427  CB  SER A 574       9.017  25.027  28.109  1.00 23.45           C  
ATOM   4428  O   SER A 574       7.647  26.378  30.685  1.00 23.45           O  
ATOM   4429  OG  SER A 574      10.050  25.172  29.068  1.00 23.45           O  
ATOM   4430  N   PRO A 575       6.305  24.760  29.796  1.00 35.73           N  
ATOM   4431  CA  PRO A 575       5.274  23.740  29.593  1.00 35.73           C  
ATOM   4432  C   PRO A 575       5.085  22.842  30.813  1.00 35.73           C  
ATOM   4433  CB  PRO A 575       5.802  22.938  28.401  1.00 35.73           C  
ATOM   4434  O   PRO A 575       5.710  23.066  31.852  1.00 35.73           O  
ATOM   4435  CG  PRO A 575       7.288  22.945  28.564  1.00 35.73           C  
ATOM   4436  CD  PRO A 575       7.638  23.849  29.710  1.00 35.73           C  
ATOM   4437  N   ALA A 576       3.893  22.134  31.021  1.00 27.97           N  
ATOM   4438  CA  ALA A 576       3.757  20.710  31.318  1.00 27.97           C  
ATOM   4439  C   ALA A 576       2.567  20.452  32.237  1.00 27.97           C  
ATOM   4440  CB  ALA A 576       5.040  20.175  31.950  1.00 27.97           C  
ATOM   4441  O   ALA A 576       2.348  21.190  33.201  1.00 27.97           O  
ATOM   4442  N   GLU A 577       1.560  19.514  31.986  1.00 30.36           N  
ATOM   4443  CA  GLU A 577       1.384  18.235  32.669  1.00 30.36           C  
ATOM   4444  C   GLU A 577      -0.081  17.992  33.016  1.00 30.36           C  
ATOM   4445  CB  GLU A 577       2.241  18.180  33.936  1.00 30.36           C  
ATOM   4446  O   GLU A 577      -0.745  18.866  33.579  1.00 30.36           O  
ATOM   4447  CG  GLU A 577       3.294  17.081  33.919  1.00 30.36           C  
ATOM   4448  CD  GLU A 577       4.028  16.933  35.243  1.00 30.36           C  
ATOM   4449  OE1 GLU A 577       4.772  15.941  35.416  1.00 30.36           O  
ATOM   4450  OE2 GLU A 577       3.857  17.815  36.113  1.00 30.36           O  
ATOM   4451  N   VAL A 578      -0.850  17.003  32.579  1.00 25.37           N  
ATOM   4452  CA  VAL A 578      -1.570  15.758  32.821  1.00 25.37           C  
ATOM   4453  C   VAL A 578      -1.853  15.607  34.314  1.00 25.37           C  
ATOM   4454  CB  VAL A 578      -0.780  14.535  32.303  1.00 25.37           C  
ATOM   4455  O   VAL A 578      -0.957  15.781  35.143  1.00 25.37           O  
ATOM   4456  CG1 VAL A 578      -1.585  13.251  32.495  1.00 25.37           C  
ATOM   4457  CG2 VAL A 578      -0.412  14.723  30.832  1.00 25.37           C  
ATOM   4458  N   LYS A 579      -3.195  15.440  34.827  1.00 28.46           N  
ATOM   4459  CA  LYS A 579      -3.853  14.376  35.579  1.00 28.46           C  
ATOM   4460  C   LYS A 579      -4.592  14.936  36.791  1.00 28.46           C  
ATOM   4461  CB  LYS A 579      -2.836  13.324  36.025  1.00 28.46           C  
ATOM   4462  O   LYS A 579      -4.001  15.634  37.618  1.00 28.46           O  
ATOM   4463  CG  LYS A 579      -2.483  12.309  34.948  1.00 28.46           C  
ATOM   4464  CD  LYS A 579      -1.724  11.121  35.527  1.00 28.46           C  
ATOM   4465  CE  LYS A 579      -1.380  10.099  34.452  1.00 28.46           C  
ATOM   4466  NZ  LYS A 579      -0.573   8.968  35.001  1.00 28.46           N  
ATOM   4467  N   SER A 580      -5.966  14.938  36.907  1.00 22.76           N  
ATOM   4468  CA  SER A 580      -7.152  14.563  37.670  1.00 22.76           C  
ATOM   4469  C   SER A 580      -6.826  14.392  39.150  1.00 22.76           C  
ATOM   4470  CB  SER A 580      -7.757  13.271  37.120  1.00 22.76           C  
ATOM   4471  O   SER A 580      -5.740  13.928  39.502  1.00 22.76           O  
ATOM   4472  OG  SER A 580      -6.790  12.531  36.395  1.00 22.76           O  
ATOM   4473  N   PRO A 581      -8.002  14.302  40.088  1.00 34.85           N  
ATOM   4474  CA  PRO A 581      -9.300  14.631  40.683  1.00 34.85           C  
ATOM   4475  C   PRO A 581      -9.295  14.525  42.206  1.00 34.85           C  
ATOM   4476  CB  PRO A 581     -10.242  13.594  40.066  1.00 34.85           C  
ATOM   4477  O   PRO A 581      -8.278  14.159  42.800  1.00 34.85           O  
ATOM   4478  CG  PRO A 581      -9.416  12.355  39.938  1.00 34.85           C  
ATOM   4479  CD  PRO A 581      -7.999  12.687  40.307  1.00 34.85           C  
ATOM   4480  N   GLU A 582     -10.243  15.303  42.960  1.00 29.91           N  
ATOM   4481  CA  GLU A 582     -10.947  14.927  44.183  1.00 29.91           C  
ATOM   4482  C   GLU A 582     -11.708  16.113  44.769  1.00 29.91           C  
ATOM   4483  CB  GLU A 582      -9.966  14.368  45.218  1.00 29.91           C  
ATOM   4484  O   GLU A 582     -11.144  17.195  44.942  1.00 29.91           O  
ATOM   4485  CG  GLU A 582     -10.212  12.909  45.573  1.00 29.91           C  
ATOM   4486  CD  GLU A 582      -9.317  12.406  46.694  1.00 29.91           C  
ATOM   4487  OE1 GLU A 582      -9.561  11.292  47.212  1.00 29.91           O  
ATOM   4488  OE2 GLU A 582      -8.365  13.131  47.058  1.00 29.91           O  
ATOM   4489  N   LYS A 583     -13.060  16.062  44.922  1.00 25.15           N  
ATOM   4490  CA  LYS A 583     -14.173  15.907  45.855  1.00 25.15           C  
ATOM   4491  C   LYS A 583     -13.892  16.631  47.170  1.00 25.15           C  
ATOM   4492  CB  LYS A 583     -14.449  14.427  46.121  1.00 25.15           C  
ATOM   4493  O   LYS A 583     -12.823  16.465  47.760  1.00 25.15           O  
ATOM   4494  CG  LYS A 583     -15.832  13.967  45.685  1.00 25.15           C  
ATOM   4495  CD  LYS A 583     -16.080  12.510  46.055  1.00 25.15           C  
ATOM   4496  CE  LYS A 583     -17.409  12.011  45.504  1.00 25.15           C  
ATOM   4497  NZ  LYS A 583     -17.684  10.602  45.916  1.00 25.15           N  
ATOM   4498  N   ALA A 584     -14.776  17.586  47.592  1.00 26.03           N  
ATOM   4499  CA  ALA A 584     -15.650  17.616  48.762  1.00 26.03           C  
ATOM   4500  C   ALA A 584     -15.612  18.983  49.440  1.00 26.03           C  
ATOM   4501  CB  ALA A 584     -15.252  16.523  49.751  1.00 26.03           C  
ATOM   4502  O   ALA A 584     -14.537  19.548  49.652  1.00 26.03           O  
ATOM   4503  N   LYS A 585     -16.817  19.698  49.566  1.00 30.86           N  
ATOM   4504  CA  LYS A 585     -17.426  19.981  50.863  1.00 30.86           C  
ATOM   4505  C   LYS A 585     -18.191  21.301  50.834  1.00 30.86           C  
ATOM   4506  CB  LYS A 585     -16.360  20.017  51.959  1.00 30.86           C  
ATOM   4507  O   LYS A 585     -17.630  22.343  50.490  1.00 30.86           O  
ATOM   4508  CG  LYS A 585     -16.333  18.774  52.837  1.00 30.86           C  
ATOM   4509  CD  LYS A 585     -15.286  18.890  53.937  1.00 30.86           C  
ATOM   4510  CE  LYS A 585     -15.202  17.615  54.766  1.00 30.86           C  
ATOM   4511  NZ  LYS A 585     -14.100  17.681  55.772  1.00 30.86           N  
ATOM   4512  N   SER A 586     -19.526  21.367  50.713  1.00 26.03           N  
ATOM   4513  CA  SER A 586     -20.609  22.068  51.396  1.00 26.03           C  
ATOM   4514  C   SER A 586     -20.105  22.778  52.648  1.00 26.03           C  
ATOM   4515  CB  SER A 586     -21.728  21.094  51.768  1.00 26.03           C  
ATOM   4516  O   SER A 586     -19.164  22.313  53.295  1.00 26.03           O  
ATOM   4517  OG  SER A 586     -21.195  19.902  52.319  1.00 26.03           O  
ATOM   4518  N   PRO A 587     -20.911  23.838  53.215  1.00 32.08           N  
ATOM   4519  CA  PRO A 587     -22.223  24.321  53.652  1.00 32.08           C  
ATOM   4520  C   PRO A 587     -22.190  25.772  54.125  1.00 32.08           C  
ATOM   4521  CB  PRO A 587     -22.580  23.379  54.804  1.00 32.08           C  
ATOM   4522  O   PRO A 587     -21.116  26.375  54.204  1.00 32.08           O  
ATOM   4523  CG  PRO A 587     -21.277  23.088  55.477  1.00 32.08           C  
ATOM   4524  CD  PRO A 587     -20.173  23.694  54.661  1.00 32.08           C  
ATOM   4525  N   ALA A 588     -23.362  26.564  53.911  1.00 30.26           N  
ATOM   4526  CA  ALA A 588     -24.129  27.233  54.958  1.00 30.26           C  
ATOM   4527  C   ALA A 588     -24.403  28.689  54.592  1.00 30.26           C  
ATOM   4528  CB  ALA A 588     -23.392  27.152  56.293  1.00 30.26           C  
ATOM   4529  O   ALA A 588     -23.487  29.424  54.218  1.00 30.26           O  
ATOM   4530  N   LYS A 589     -25.701  29.098  54.392  1.00 26.99           N  
ATOM   4531  CA  LYS A 589     -26.742  29.711  55.213  1.00 26.99           C  
ATOM   4532  C   LYS A 589     -26.684  31.234  55.126  1.00 26.99           C  
ATOM   4533  CB  LYS A 589     -26.610  29.264  56.670  1.00 26.99           C  
ATOM   4534  O   LYS A 589     -25.631  31.834  55.348  1.00 26.99           O  
ATOM   4535  CG  LYS A 589     -27.860  28.602  57.229  1.00 26.99           C  
ATOM   4536  CD  LYS A 589     -27.659  28.158  58.672  1.00 26.99           C  
ATOM   4537  CE  LYS A 589     -28.879  27.419  59.206  1.00 26.99           C  
ATOM   4538  NZ  LYS A 589     -28.674  26.953  60.610  1.00 26.99           N  
ATOM   4539  N   GLU A 590     -27.800  31.905  54.584  1.00 29.19           N  
ATOM   4540  CA  GLU A 590     -28.736  32.729  55.342  1.00 29.19           C  
ATOM   4541  C   GLU A 590     -29.011  34.050  54.629  1.00 29.19           C  
ATOM   4542  CB  GLU A 590     -28.201  32.993  56.752  1.00 29.19           C  
ATOM   4543  O   GLU A 590     -28.079  34.766  54.256  1.00 29.19           O  
ATOM   4544  CG  GLU A 590     -28.943  32.236  57.844  1.00 29.19           C  
ATOM   4545  CD  GLU A 590     -28.422  32.533  59.241  1.00 29.19           C  
ATOM   4546  OE1 GLU A 590     -28.958  31.968  60.221  1.00 29.19           O  
ATOM   4547  OE2 GLU A 590     -27.471  33.338  59.356  1.00 29.19           O  
ATOM   4548  N   GLU A 591     -30.268  34.298  54.124  1.00 29.25           N  
ATOM   4549  CA  GLU A 591     -31.285  35.180  54.687  1.00 29.25           C  
ATOM   4550  C   GLU A 591     -31.527  36.389  53.788  1.00 29.25           C  
ATOM   4551  CB  GLU A 591     -30.882  35.640  56.090  1.00 29.25           C  
ATOM   4552  O   GLU A 591     -30.578  37.048  53.358  1.00 29.25           O  
ATOM   4553  CG  GLU A 591     -31.336  34.703  57.200  1.00 29.25           C  
ATOM   4554  CD  GLU A 591     -31.327  35.351  58.575  1.00 29.25           C  
ATOM   4555  OE1 GLU A 591     -31.779  34.711  59.551  1.00 29.25           O  
ATOM   4556  OE2 GLU A 591     -30.863  36.509  58.677  1.00 29.25           O  
ATOM   4557  N   ALA A 592     -32.757  36.489  53.157  1.00 31.09           N  
ATOM   4558  CA  ALA A 592     -33.803  37.449  53.498  1.00 31.09           C  
ATOM   4559  C   ALA A 592     -34.205  38.277  52.281  1.00 31.09           C  
ATOM   4560  CB  ALA A 592     -33.339  38.362  54.630  1.00 31.09           C  
ATOM   4561  O   ALA A 592     -33.349  38.838  51.593  1.00 31.09           O  
ATOM   4562  N   LYS A 593     -35.513  38.102  51.746  1.00 32.73           N  
ATOM   4563  CA  LYS A 593     -36.750  38.866  51.877  1.00 32.73           C  
ATOM   4564  C   LYS A 593     -36.885  39.892  50.756  1.00 32.73           C  
ATOM   4565  CB  LYS A 593     -36.807  39.566  53.236  1.00 32.73           C  
ATOM   4566  O   LYS A 593     -36.020  40.755  50.589  1.00 32.73           O  
ATOM   4567  CG  LYS A 593     -37.613  38.814  54.286  1.00 32.73           C  
ATOM   4568  CD  LYS A 593     -37.665  39.578  55.603  1.00 32.73           C  
ATOM   4569  CE  LYS A 593     -38.407  38.793  56.676  1.00 32.73           C  
ATOM   4570  NZ  LYS A 593     -38.376  39.493  57.995  1.00 32.73           N  
ATOM   4571  N   SER A 594     -37.937  39.660  49.840  1.00 30.56           N  
ATOM   4572  CA  SER A 594     -39.272  40.035  49.386  1.00 30.56           C  
ATOM   4573  C   SER A 594     -39.228  41.280  48.506  1.00 30.56           C  
ATOM   4574  CB  SER A 594     -40.196  40.278  50.581  1.00 30.56           C  
ATOM   4575  O   SER A 594     -38.408  42.174  48.726  1.00 30.56           O  
ATOM   4576  OG  SER A 594     -39.685  41.308  51.410  1.00 30.56           O  
ATOM   4577  N   PRO A 595     -40.458  41.523  47.686  1.00 36.75           N  
ATOM   4578  CA  PRO A 595     -41.782  41.129  47.197  1.00 36.75           C  
ATOM   4579  C   PRO A 595     -42.311  42.059  46.108  1.00 36.75           C  
ATOM   4580  CB  PRO A 595     -42.657  41.203  48.451  1.00 36.75           C  
ATOM   4581  O   PRO A 595     -41.642  43.028  45.741  1.00 36.75           O  
ATOM   4582  CG  PRO A 595     -42.097  42.343  49.240  1.00 36.75           C  
ATOM   4583  CD  PRO A 595     -40.846  42.822  48.564  1.00 36.75           C  
ATOM   4584  N   ALA A 596     -43.252  41.489  45.162  1.00 34.70           N  
ATOM   4585  CA  ALA A 596     -44.579  42.048  44.922  1.00 34.70           C  
ATOM   4586  C   ALA A 596     -44.929  42.014  43.437  1.00 34.70           C  
ATOM   4587  CB  ALA A 596     -44.657  43.479  45.450  1.00 34.70           C  
ATOM   4588  O   ALA A 596     -44.130  42.429  42.594  1.00 34.70           O  
ATOM   4589  N   GLU A 597     -45.977  41.186  43.018  1.00 34.08           N  
ATOM   4590  CA  GLU A 597     -47.352  41.547  42.684  1.00 34.08           C  
ATOM   4591  C   GLU A 597     -47.779  40.924  41.358  1.00 34.08           C  
ATOM   4592  CB  GLU A 597     -47.509  43.068  42.626  1.00 34.08           C  
ATOM   4593  O   GLU A 597     -47.081  41.055  40.351  1.00 34.08           O  
ATOM   4594  CG  GLU A 597     -48.319  43.647  43.776  1.00 34.08           C  
ATOM   4595  CD  GLU A 597     -48.583  45.138  43.634  1.00 34.08           C  
ATOM   4596  OE1 GLU A 597     -49.312  45.709  44.477  1.00 34.08           O  
ATOM   4597  OE2 GLU A 597     -48.058  45.740  42.671  1.00 34.08           O  
ATOM   4598  N   ALA A 598     -48.811  39.965  41.383  1.00 34.31           N  
ATOM   4599  CA  ALA A 598     -50.259  40.096  41.236  1.00 34.31           C  
ATOM   4600  C   ALA A 598     -50.754  39.351  40.000  1.00 34.31           C  
ATOM   4601  CB  ALA A 598     -50.656  41.568  41.162  1.00 34.31           C  
ATOM   4602  O   ALA A 598     -50.203  39.513  38.908  1.00 34.31           O  
ATOM   4603  N   LYS A 599     -51.626  38.247  40.153  1.00 35.04           N  
ATOM   4604  CA  LYS A 599     -53.072  38.049  40.150  1.00 35.04           C  
ATOM   4605  C   LYS A 599     -53.530  37.365  38.864  1.00 35.04           C  
ATOM   4606  CB  LYS A 599     -53.798  39.384  40.320  1.00 35.04           C  
ATOM   4607  O   LYS A 599     -53.253  37.850  37.765  1.00 35.04           O  
ATOM   4608  CG  LYS A 599     -53.953  39.824  41.768  1.00 35.04           C  
ATOM   4609  CD  LYS A 599     -54.899  41.012  41.894  1.00 35.04           C  
ATOM   4610  CE  LYS A 599     -55.021  41.480  43.337  1.00 35.04           C  
ATOM   4611  NZ  LYS A 599     -55.898  42.683  43.457  1.00 35.04           N  
ATOM   4612  N   SER A 600     -53.989  36.107  38.799  1.00 29.23           N  
ATOM   4613  CA  SER A 600     -55.160  35.278  38.528  1.00 29.23           C  
ATOM   4614  C   SER A 600     -56.139  35.991  37.601  1.00 29.23           C  
ATOM   4615  CB  SER A 600     -55.862  34.900  39.832  1.00 29.23           C  
ATOM   4616  O   SER A 600     -56.252  37.218  37.634  1.00 29.23           O  
ATOM   4617  OG  SER A 600     -56.077  36.045  40.639  1.00 29.23           O  
ATOM   4618  N   PRO A 601     -57.206  35.246  36.910  1.00 36.23           N  
ATOM   4619  CA  PRO A 601     -57.927  33.974  36.998  1.00 36.23           C  
ATOM   4620  C   PRO A 601     -58.983  33.818  35.906  1.00 36.23           C  
ATOM   4621  CB  PRO A 601     -58.577  34.032  38.382  1.00 36.23           C  
ATOM   4622  O   PRO A 601     -59.205  34.743  35.120  1.00 36.23           O  
ATOM   4623  CG  PRO A 601     -58.932  35.471  38.578  1.00 36.23           C  
ATOM   4624  CD  PRO A 601     -58.364  36.262  37.434  1.00 36.23           C  
ATOM   4625  N   GLU A 602     -59.434  32.509  35.486  1.00 29.67           N  
ATOM   4626  CA  GLU A 602     -60.689  31.773  35.606  1.00 29.67           C  
ATOM   4627  C   GLU A 602     -61.563  31.967  34.371  1.00 29.67           C  
ATOM   4628  CB  GLU A 602     -61.449  32.208  36.862  1.00 29.67           C  
ATOM   4629  O   GLU A 602     -61.759  33.095  33.913  1.00 29.67           O  
ATOM   4630  CG  GLU A 602     -61.521  31.136  37.940  1.00 29.67           C  
ATOM   4631  CD  GLU A 602     -62.405  31.524  39.114  1.00 29.67           C  
ATOM   4632  OE1 GLU A 602     -62.651  30.671  39.996  1.00 29.67           O  
ATOM   4633  OE2 GLU A 602     -62.855  32.691  39.152  1.00 29.67           O  
ATOM   4634  N   LYS A 603     -62.100  30.842  33.622  1.00 28.46           N  
ATOM   4635  CA  LYS A 603     -63.421  30.224  33.554  1.00 28.46           C  
ATOM   4636  C   LYS A 603     -64.068  30.460  32.193  1.00 28.46           C  
ATOM   4637  CB  LYS A 603     -64.324  30.762  34.665  1.00 28.46           C  
ATOM   4638  O   LYS A 603     -64.095  31.589  31.700  1.00 28.46           O  
ATOM   4639  CG  LYS A 603     -64.578  29.770  35.791  1.00 28.46           C  
ATOM   4640  CD  LYS A 603     -65.719  30.227  36.690  1.00 28.46           C  
ATOM   4641  CE  LYS A 603     -65.881  29.313  37.897  1.00 28.46           C  
ATOM   4642  NZ  LYS A 603     -67.042  29.716  38.746  1.00 28.46           N  
ATOM   4643  N   ALA A 604     -64.497  29.383  31.360  1.00 29.58           N  
ATOM   4644  CA  ALA A 604     -65.869  28.920  31.167  1.00 29.58           C  
ATOM   4645  C   ALA A 604     -66.291  29.049  29.707  1.00 29.58           C  
ATOM   4646  CB  ALA A 604     -66.825  29.702  32.065  1.00 29.58           C  
ATOM   4647  O   ALA A 604     -66.023  30.067  29.064  1.00 29.58           O  
ATOM   4648  N   LYS A 605     -66.611  27.939  28.899  1.00 31.93           N  
ATOM   4649  CA  LYS A 605     -67.935  27.581  28.398  1.00 31.93           C  
ATOM   4650  C   LYS A 605     -68.067  27.905  26.913  1.00 31.93           C  
ATOM   4651  CB  LYS A 605     -69.023  28.306  29.192  1.00 31.93           C  
ATOM   4652  O   LYS A 605     -67.820  29.038  26.495  1.00 31.93           O  
ATOM   4653  CG  LYS A 605     -69.408  27.613  30.491  1.00 31.93           C  
ATOM   4654  CD  LYS A 605     -70.631  28.259  31.128  1.00 31.93           C  
ATOM   4655  CE  LYS A 605     -70.990  27.595  32.451  1.00 31.93           C  
ATOM   4656  NZ  LYS A 605     -72.138  28.278  33.120  1.00 31.93           N  
ATOM   4657  N   SER A 606     -68.029  26.934  25.962  1.00 31.25           N  
ATOM   4658  CA  SER A 606     -68.732  26.511  24.755  1.00 31.25           C  
ATOM   4659  C   SER A 606     -69.775  27.540  24.333  1.00 31.25           C  
ATOM   4660  CB  SER A 606     -69.402  25.154  24.972  1.00 31.25           C  
ATOM   4661  O   SER A 606     -70.332  28.249  25.175  1.00 31.25           O  
ATOM   4662  OG  SER A 606     -70.130  25.141  26.188  1.00 31.25           O  
ATOM   4663  N   PRO A 607     -70.296  27.571  22.925  1.00 33.12           N  
ATOM   4664  CA  PRO A 607     -71.091  26.795  21.970  1.00 33.12           C  
ATOM   4665  C   PRO A 607     -71.080  27.398  20.567  1.00 33.12           C  
ATOM   4666  CB  PRO A 607     -72.498  26.834  22.570  1.00 33.12           C  
ATOM   4667  O   PRO A 607     -70.692  28.556  20.392  1.00 33.12           O  
ATOM   4668  CG  PRO A 607     -72.609  28.185  23.198  1.00 33.12           C  
ATOM   4669  CD  PRO A 607     -71.270  28.861  23.116  1.00 33.12           C  
ATOM   4670  N   VAL A 608     -71.115  26.498  19.525  1.00 29.11           N  
ATOM   4671  CA  VAL A 608     -71.951  25.951  18.462  1.00 29.11           C  
ATOM   4672  C   VAL A 608     -72.181  27.011  17.388  1.00 29.11           C  
ATOM   4673  CB  VAL A 608     -73.305  25.444  19.009  1.00 29.11           C  
ATOM   4674  O   VAL A 608     -72.523  28.154  17.698  1.00 29.11           O  
ATOM   4675  CG1 VAL A 608     -74.150  24.845  17.887  1.00 29.11           C  
ATOM   4676  CG2 VAL A 608     -73.081  24.419  20.119  1.00 29.11           C  
ATOM   4677  N   LYS A 609     -71.851  26.655  16.054  1.00 30.58           N  
ATOM   4678  CA  LYS A 609     -72.770  26.427  14.942  1.00 30.58           C  
ATOM   4679  C   LYS A 609     -72.120  26.787  13.609  1.00 30.58           C  
ATOM   4680  CB  LYS A 609     -74.055  27.233  15.133  1.00 30.58           C  
ATOM   4681  O   LYS A 609     -71.632  27.905  13.433  1.00 30.58           O  
ATOM   4682  CG  LYS A 609     -75.293  26.378  15.363  1.00 30.58           C  
ATOM   4683  CD  LYS A 609     -76.545  27.234  15.508  1.00 30.58           C  
ATOM   4684  CE  LYS A 609     -77.770  26.387  15.819  1.00 30.58           C  
ATOM   4685  NZ  LYS A 609     -78.988  27.227  16.023  1.00 30.58           N  
ATOM   4686  N   GLU A 610     -71.970  25.776  12.645  1.00 32.92           N  
ATOM   4687  CA  GLU A 610     -72.717  25.222  11.519  1.00 32.92           C  
ATOM   4688  C   GLU A 610     -72.209  25.779  10.193  1.00 32.92           C  
ATOM   4689  CB  GLU A 610     -74.213  25.511  11.672  1.00 32.92           C  
ATOM   4690  O   GLU A 610     -72.070  26.994  10.035  1.00 32.92           O  
ATOM   4691  CG  GLU A 610     -75.020  24.321  12.170  1.00 32.92           C  
ATOM   4692  CD  GLU A 610     -76.520  24.573  12.174  1.00 32.92           C  
ATOM   4693  OE1 GLU A 610     -77.289  23.655  12.537  1.00 32.92           O  
ATOM   4694  OE2 GLU A 610     -76.929  25.699  11.810  1.00 32.92           O  
ATOM   4695  N   GLU A 611     -71.755  24.807   9.256  1.00 33.00           N  
ATOM   4696  CA  GLU A 611     -72.478  24.310   8.089  1.00 33.00           C  
ATOM   4697  C   GLU A 611     -71.525  24.013   6.935  1.00 33.00           C  
ATOM   4698  CB  GLU A 611     -73.543  25.316   7.647  1.00 33.00           C  
ATOM   4699  O   GLU A 611     -70.676  24.840   6.596  1.00 33.00           O  
ATOM   4700  CG  GLU A 611     -74.926  25.039   8.218  1.00 33.00           C  
ATOM   4701  CD  GLU A 611     -76.036  25.774   7.483  1.00 33.00           C  
ATOM   4702  OE1 GLU A 611     -77.227  25.514   7.768  1.00 33.00           O  
ATOM   4703  OE2 GLU A 611     -75.712  26.616   6.616  1.00 33.00           O  
ATOM   4704  N   ALA A 612     -71.469  22.642   6.475  1.00 33.17           N  
ATOM   4705  CA  ALA A 612     -72.199  22.015   5.376  1.00 33.17           C  
ATOM   4706  C   ALA A 612     -71.285  21.109   4.557  1.00 33.17           C  
ATOM   4707  CB  ALA A 612     -72.830  23.079   4.481  1.00 33.17           C  
ATOM   4708  O   ALA A 612     -70.207  21.527   4.129  1.00 33.17           O  
ATOM   4709  N   LYS A 613     -71.592  19.696   4.579  1.00 34.20           N  
ATOM   4710  CA  LYS A 613     -72.349  18.768   3.744  1.00 34.20           C  
ATOM   4711  C   LYS A 613     -71.467  17.622   3.257  1.00 34.20           C  
ATOM   4712  CB  LYS A 613     -72.966  19.499   2.551  1.00 34.20           C  
ATOM   4713  O   LYS A 613     -70.452  17.851   2.595  1.00 34.20           O  
ATOM   4714  CG  LYS A 613     -74.464  19.734   2.675  1.00 34.20           C  
ATOM   4715  CD  LYS A 613     -75.018  20.465   1.459  1.00 34.20           C  
ATOM   4716  CE  LYS A 613     -76.501  20.772   1.618  1.00 34.20           C  
ATOM   4717  NZ  LYS A 613     -77.020  21.598   0.487  1.00 34.20           N  
ATOM   4718  N   SER A 614     -71.621  16.308   3.727  1.00 29.67           N  
ATOM   4719  CA  SER A 614     -71.977  14.909   3.511  1.00 29.67           C  
ATOM   4720  C   SER A 614     -72.099  14.593   2.025  1.00 29.67           C  
ATOM   4721  CB  SER A 614     -73.290  14.574   4.222  1.00 29.67           C  
ATOM   4722  O   SER A 614     -72.461  15.461   1.228  1.00 29.67           O  
ATOM   4723  OG  SER A 614     -74.331  15.430   3.784  1.00 29.67           O  
ATOM   4724  N   PRO A 615     -72.164  13.163   1.625  1.00 37.35           N  
ATOM   4725  CA  PRO A 615     -72.400  11.854   2.240  1.00 37.35           C  
ATOM   4726  C   PRO A 615     -72.186  10.697   1.267  1.00 37.35           C  
ATOM   4727  CB  PRO A 615     -73.864  11.932   2.683  1.00 37.35           C  
ATOM   4728  O   PRO A 615     -71.923  10.923   0.083  1.00 37.35           O  
ATOM   4729  CG  PRO A 615     -74.535  12.766   1.639  1.00 37.35           C  
ATOM   4730  CD  PRO A 615     -73.486  13.293   0.703  1.00 37.35           C  
ATOM   4731  N   ALA A 616     -71.833   9.402   1.806  1.00 34.46           N  
ATOM   4732  CA  ALA A 616     -72.682   8.214   1.828  1.00 34.46           C  
ATOM   4733  C   ALA A 616     -71.906   6.976   1.390  1.00 34.46           C  
ATOM   4734  CB  ALA A 616     -73.903   8.416   0.933  1.00 34.46           C  
ATOM   4735  O   ALA A 616     -71.219   6.996   0.365  1.00 34.46           O  
ATOM   4736  N   GLU A 617     -71.778   5.905   2.334  1.00 34.24           N  
ATOM   4737  CA  GLU A 617     -72.581   4.687   2.382  1.00 34.24           C  
ATOM   4738  C   GLU A 617     -71.834   3.561   3.091  1.00 34.24           C  
ATOM   4739  CB  GLU A 617     -72.978   4.248   0.970  1.00 34.24           C  
ATOM   4740  O   GLU A 617     -70.705   3.229   2.722  1.00 34.24           O  
ATOM   4741  CG  GLU A 617     -74.411   4.597   0.598  1.00 34.24           C  
ATOM   4742  CD  GLU A 617     -74.863   3.962  -0.708  1.00 34.24           C  
ATOM   4743  OE1 GLU A 617     -76.059   4.081  -1.058  1.00 34.24           O  
ATOM   4744  OE2 GLU A 617     -74.015   3.339  -1.384  1.00 34.24           O  
ATOM   4745  N   ALA A 618     -72.231   3.051   4.277  1.00 28.43           N  
ATOM   4746  CA  ALA A 618     -72.932   2.027   5.048  1.00 28.43           C  
ATOM   4747  C   ALA A 618     -73.340   0.855   4.159  1.00 28.43           C  
ATOM   4748  CB  ALA A 618     -74.159   2.623   5.733  1.00 28.43           C  
ATOM   4749  O   ALA A 618     -73.876   1.054   3.066  1.00 28.43           O  
ATOM   4750  N   LYS A 619     -72.951  -0.406   4.525  1.00 36.92           N  
ATOM   4751  CA  LYS A 619     -73.743  -1.602   4.802  1.00 36.92           C  
ATOM   4752  C   LYS A 619     -72.925  -2.636   5.571  1.00 36.92           C  
ATOM   4753  CB  LYS A 619     -74.268  -2.211   3.501  1.00 36.92           C  
ATOM   4754  O   LYS A 619     -71.857  -3.053   5.117  1.00 36.92           O  
ATOM   4755  CG  LYS A 619     -75.491  -1.503   2.936  1.00 36.92           C  
ATOM   4756  CD  LYS A 619     -76.094  -2.275   1.769  1.00 36.92           C  
ATOM   4757  CE  LYS A 619     -77.297  -1.551   1.181  1.00 36.92           C  
ATOM   4758  NZ  LYS A 619     -77.864  -2.281   0.008  1.00 36.92           N  
ATOM   4759  N   SER A 620     -73.089  -2.987   6.911  1.00 27.72           N  
ATOM   4760  CA  SER A 620     -73.543  -3.951   7.908  1.00 27.72           C  
ATOM   4761  C   SER A 620     -73.879  -5.293   7.267  1.00 27.72           C  
ATOM   4762  CB  SER A 620     -74.764  -3.414   8.657  1.00 27.72           C  
ATOM   4763  O   SER A 620     -74.319  -5.344   6.116  1.00 27.72           O  
ATOM   4764  OG  SER A 620     -75.754  -2.965   7.748  1.00 27.72           O  
ATOM   4765  N   PRO A 621     -74.034  -6.518   8.162  1.00 36.58           N  
ATOM   4766  CA  PRO A 621     -74.059  -7.112   9.501  1.00 36.58           C  
ATOM   4767  C   PRO A 621     -74.283  -8.622   9.472  1.00 36.58           C  
ATOM   4768  CB  PRO A 621     -75.230  -6.399  10.182  1.00 36.58           C  
ATOM   4769  O   PRO A 621     -74.446  -9.206   8.397  1.00 36.58           O  
ATOM   4770  CG  PRO A 621     -76.233  -6.188   9.094  1.00 36.58           C  
ATOM   4771  CD  PRO A 621     -75.618  -6.607   7.790  1.00 36.58           C  
ATOM   4772  N   VAL A 622     -73.716  -9.482  10.539  1.00 33.61           N  
ATOM   4773  CA  VAL A 622     -74.553 -10.462  11.222  1.00 33.61           C  
ATOM   4774  C   VAL A 622     -73.702 -11.648  11.667  1.00 33.61           C  
ATOM   4775  CB  VAL A 622     -75.712 -10.946  10.321  1.00 33.61           C  
ATOM   4776  O   VAL A 622     -72.910 -12.181  10.885  1.00 33.61           O  
ATOM   4777  CG1 VAL A 622     -76.597 -11.942  11.068  1.00 33.61           C  
ATOM   4778  CG2 VAL A 622     -76.536  -9.758   9.829  1.00 33.61           C  
ATOM   4779  N   LYS A 623     -73.568 -12.044  13.012  1.00 31.54           N  
ATOM   4780  CA  LYS A 623     -74.307 -13.054  13.764  1.00 31.54           C  
ATOM   4781  C   LYS A 623     -73.423 -14.255  14.087  1.00 31.54           C  
ATOM   4782  CB  LYS A 623     -75.542 -13.507  12.984  1.00 31.54           C  
ATOM   4783  O   LYS A 623     -72.791 -14.825  13.194  1.00 31.54           O  
ATOM   4784  CG  LYS A 623     -76.860 -13.190  13.674  1.00 31.54           C  
ATOM   4785  CD  LYS A 623     -78.050 -13.689  12.863  1.00 31.54           C  
ATOM   4786  CE  LYS A 623     -79.372 -13.303  13.513  1.00 31.54           C  
ATOM   4787  NZ  LYS A 623     -80.541 -13.735  12.690  1.00 31.54           N  
ATOM   4788  N   GLU A 624     -73.081 -14.584  15.368  1.00 31.42           N  
ATOM   4789  CA  GLU A 624     -73.638 -15.652  16.192  1.00 31.42           C  
ATOM   4790  C   GLU A 624     -72.636 -16.790  16.372  1.00 31.42           C  
ATOM   4791  CB  GLU A 624     -74.934 -16.185  15.578  1.00 31.42           C  
ATOM   4792  O   GLU A 624     -72.074 -17.289  15.395  1.00 31.42           O  
ATOM   4793  CG  GLU A 624     -76.188 -15.777  16.338  1.00 31.42           C  
ATOM   4794  CD  GLU A 624     -77.457 -16.404  15.782  1.00 31.42           C  
ATOM   4795  OE1 GLU A 624     -78.549 -16.168  16.348  1.00 31.42           O  
ATOM   4796  OE2 GLU A 624     -77.359 -17.137  14.773  1.00 31.42           O  
ATOM   4797  N   GLU A 625     -72.083 -17.050  17.581  1.00 30.59           N  
ATOM   4798  CA  GLU A 625     -72.441 -18.190  18.420  1.00 30.59           C  
ATOM   4799  C   GLU A 625     -71.264 -19.149  18.578  1.00 30.59           C  
ATOM   4800  CB  GLU A 625     -73.648 -18.929  17.837  1.00 30.59           C  
ATOM   4801  O   GLU A 625     -70.609 -19.503  17.595  1.00 30.59           O  
ATOM   4802  CG  GLU A 625     -74.988 -18.399  18.326  1.00 30.59           C  
ATOM   4803  CD  GLU A 625     -76.099 -19.435  18.270  1.00 30.59           C  
ATOM   4804  OE1 GLU A 625     -77.201 -19.172  18.804  1.00 30.59           O  
ATOM   4805  OE2 GLU A 625     -75.866 -20.519  17.690  1.00 30.59           O  
ATOM   4806  N   ALA A 626     -70.693 -19.286  19.803  1.00 31.00           N  
ATOM   4807  CA  ALA A 626     -70.851 -20.447  20.676  1.00 31.00           C  
ATOM   4808  C   ALA A 626     -69.558 -21.253  20.757  1.00 31.00           C  
ATOM   4809  CB  ALA A 626     -71.995 -21.330  20.184  1.00 31.00           C  
ATOM   4810  O   ALA A 626     -68.963 -21.588  19.730  1.00 31.00           O  
ATOM   4811  N   LYS A 627     -68.899 -21.284  21.919  1.00 29.30           N  
ATOM   4812  CA  LYS A 627     -68.820 -22.239  23.020  1.00 29.30           C  
ATOM   4813  C   LYS A 627     -68.305 -23.592  22.538  1.00 29.30           C  
ATOM   4814  CB  LYS A 627     -70.188 -22.406  23.685  1.00 29.30           C  
ATOM   4815  O   LYS A 627     -68.864 -24.181  21.611  1.00 29.30           O  
ATOM   4816  CG  LYS A 627     -70.346 -21.623  24.980  1.00 29.30           C  
ATOM   4817  CD  LYS A 627     -71.724 -21.832  25.595  1.00 29.30           C  
ATOM   4818  CE  LYS A 627     -71.922 -20.968  26.833  1.00 29.30           C  
ATOM   4819  NZ  LYS A 627     -73.295 -21.118  27.400  1.00 29.30           N  
ATOM   4820  N   SER A 628     -67.082 -23.915  22.987  1.00 35.46           N  
ATOM   4821  CA  SER A 628     -66.228 -24.865  23.694  1.00 35.46           C  
ATOM   4822  C   SER A 628     -66.566 -26.302  23.311  1.00 35.46           C  
ATOM   4823  CB  SER A 628     -66.364 -24.686  25.206  1.00 35.46           C  
ATOM   4824  O   SER A 628     -67.684 -26.588  22.878  1.00 35.46           O  
ATOM   4825  OG  SER A 628     -67.711 -24.850  25.614  1.00 35.46           O  
ATOM   4826  N   PRO A 629     -65.713 -27.251  23.500  1.00 33.51           N  
ATOM   4827  CA  PRO A 629     -65.749 -27.915  24.805  1.00 33.51           C  
ATOM   4828  C   PRO A 629     -64.444 -28.635  25.137  1.00 33.51           C  
ATOM   4829  CB  PRO A 629     -66.901 -28.912  24.662  1.00 33.51           C  
ATOM   4830  O   PRO A 629     -63.639 -28.906  24.241  1.00 33.51           O  
ATOM   4831  CG  PRO A 629     -66.849 -29.354  23.236  1.00 33.51           C  
ATOM   4832  CD  PRO A 629     -65.809 -28.540  22.522  1.00 33.51           C  
ATOM   4833  N   ALA A 630     -64.014 -28.392  26.386  1.00 30.51           N  
ATOM   4834  CA  ALA A 630     -64.384 -29.368  27.408  1.00 30.51           C  
ATOM   4835  C   ALA A 630     -63.335 -30.471  27.518  1.00 30.51           C  
ATOM   4836  CB  ALA A 630     -65.753 -29.969  27.099  1.00 30.51           C  
ATOM   4837  O   ALA A 630     -62.946 -31.069  26.512  1.00 30.51           O  
ATOM   4838  N   GLU A 631     -62.585 -30.403  28.655  1.00 32.40           N  
ATOM   4839  CA  GLU A 631     -62.814 -31.410  29.687  1.00 32.40           C  
ATOM   4840  C   GLU A 631     -61.579 -31.589  30.566  1.00 32.40           C  
ATOM   4841  CB  GLU A 631     -63.208 -32.748  29.055  1.00 32.40           C  
ATOM   4842  O   GLU A 631     -60.491 -31.881  30.065  1.00 32.40           O  
ATOM   4843  CG  GLU A 631     -64.626 -33.190  29.386  1.00 32.40           C  
ATOM   4844  CD  GLU A 631     -64.941 -34.600  28.912  1.00 32.40           C  
ATOM   4845  OE1 GLU A 631     -66.019 -35.132  29.263  1.00 32.40           O  
ATOM   4846  OE2 GLU A 631     -64.103 -35.177  28.183  1.00 32.40           O  
ATOM   4847  N   VAL A 632     -61.594 -31.076  31.850  1.00 27.48           N  
ATOM   4848  CA  VAL A 632     -62.074 -31.626  33.114  1.00 27.48           C  
ATOM   4849  C   VAL A 632     -61.233 -32.840  33.502  1.00 27.48           C  
ATOM   4850  CB  VAL A 632     -63.567 -32.015  33.033  1.00 27.48           C  
ATOM   4851  O   VAL A 632     -61.048 -33.758  32.699  1.00 27.48           O  
ATOM   4852  CG1 VAL A 632     -64.059 -32.549  34.377  1.00 27.48           C  
ATOM   4853  CG2 VAL A 632     -64.407 -30.819  32.590  1.00 27.48           C  
ATOM   4854  N   LYS A 633     -60.395 -32.706  34.584  1.00 33.25           N  
ATOM   4855  CA  LYS A 633     -60.633 -33.367  35.864  1.00 33.25           C  
ATOM   4856  C   LYS A 633     -59.327 -33.863  36.478  1.00 33.25           C  
ATOM   4857  CB  LYS A 633     -61.609 -34.533  35.693  1.00 33.25           C  
ATOM   4858  O   LYS A 633     -58.622 -34.675  35.876  1.00 33.25           O  
ATOM   4859  CG  LYS A 633     -63.069 -34.112  35.622  1.00 33.25           C  
ATOM   4860  CD  LYS A 633     -64.002 -35.312  35.729  1.00 33.25           C  
ATOM   4861  CE  LYS A 633     -65.464 -34.892  35.658  1.00 33.25           C  
ATOM   4862  NZ  LYS A 633     -66.380 -36.071  35.676  1.00 33.25           N  
ATOM   4863  N   SER A 634     -58.697 -33.150  37.405  1.00 33.70           N  
ATOM   4864  CA  SER A 634     -58.186 -33.436  38.741  1.00 33.70           C  
ATOM   4865  C   SER A 634     -58.480 -34.875  39.150  1.00 33.70           C  
ATOM   4866  CB  SER A 634     -58.790 -32.473  39.764  1.00 33.70           C  
ATOM   4867  O   SER A 634     -59.472 -35.460  38.710  1.00 33.70           O  
ATOM   4868  OG  SER A 634     -59.826 -31.702  39.178  1.00 33.70           O  
ATOM   4869  N   PRO A 635     -57.729 -35.488  40.141  1.00 31.44           N  
ATOM   4870  CA  PRO A 635     -57.739 -35.266  41.589  1.00 31.44           C  
ATOM   4871  C   PRO A 635     -56.639 -36.040  42.312  1.00 31.44           C  
ATOM   4872  CB  PRO A 635     -59.124 -35.761  42.012  1.00 31.44           C  
ATOM   4873  O   PRO A 635     -56.033 -36.945  41.733  1.00 31.44           O  
ATOM   4874  CG  PRO A 635     -59.406 -36.920  41.112  1.00 31.44           C  
ATOM   4875  CD  PRO A 635     -58.313 -37.005  40.086  1.00 31.44           C  
ATOM   4876  N   GLU A 636     -55.963 -35.370  43.276  1.00 30.18           N  
ATOM   4877  CA  GLU A 636     -56.204 -35.866  44.628  1.00 30.18           C  
ATOM   4878  C   GLU A 636     -54.929 -36.437  45.241  1.00 30.18           C  
ATOM   4879  CB  GLU A 636     -57.307 -36.927  44.623  1.00 30.18           C  
ATOM   4880  O   GLU A 636     -54.288 -37.310  44.653  1.00 30.18           O  
ATOM   4881  CG  GLU A 636     -58.488 -36.591  45.523  1.00 30.18           C  
ATOM   4882  CD  GLU A 636     -59.512 -37.711  45.612  1.00 30.18           C  
ATOM   4883  OE1 GLU A 636     -60.399 -37.653  46.493  1.00 30.18           O  
ATOM   4884  OE2 GLU A 636     -59.425 -38.655  44.796  1.00 30.18           O  
ATOM   4885  N   LYS A 637     -54.307 -35.721  46.136  1.00 31.48           N  
ATOM   4886  CA  LYS A 637     -54.330 -36.077  47.552  1.00 31.48           C  
ATOM   4887  C   LYS A 637     -53.044 -35.641  48.249  1.00 31.48           C  
ATOM   4888  CB  LYS A 637     -54.535 -37.583  47.724  1.00 31.48           C  
ATOM   4889  O   LYS A 637     -51.945 -35.981  47.805  1.00 31.48           O  
ATOM   4890  CG  LYS A 637     -55.893 -37.961  48.296  1.00 31.48           C  
ATOM   4891  CD  LYS A 637     -55.959 -39.442  48.647  1.00 31.48           C  
ATOM   4892  CE  LYS A 637     -57.357 -39.850  49.093  1.00 31.48           C  
ATOM   4893  NZ  LYS A 637     -57.417 -41.292  49.477  1.00 31.48           N  
ATOM   4894  N   ALA A 638     -53.082 -34.597  49.095  1.00 29.11           N  
ATOM   4895  CA  ALA A 638     -53.280 -34.653  50.541  1.00 29.11           C  
ATOM   4896  C   ALA A 638     -51.990 -35.042  51.257  1.00 29.11           C  
ATOM   4897  CB  ALA A 638     -54.395 -35.637  50.888  1.00 29.11           C  
ATOM   4898  O   ALA A 638     -51.381 -36.066  50.938  1.00 29.11           O  
ATOM   4899  N   LYS A 639     -51.315 -34.028  51.810  1.00 32.58           N  
ATOM   4900  CA  LYS A 639     -51.088 -33.846  53.240  1.00 32.58           C  
ATOM   4901  C   LYS A 639     -50.014 -32.793  53.497  1.00 32.58           C  
ATOM   4902  CB  LYS A 639     -50.690 -35.171  53.893  1.00 32.58           C  
ATOM   4903  O   LYS A 639     -48.879 -32.932  53.039  1.00 32.58           O  
ATOM   4904  CG  LYS A 639     -51.869 -36.000  54.379  1.00 32.58           C  
ATOM   4905  CD  LYS A 639     -51.406 -37.247  55.123  1.00 32.58           C  
ATOM   4906  CE  LYS A 639     -52.584 -38.106  55.563  1.00 32.58           C  
ATOM   4907  NZ  LYS A 639     -52.133 -39.383  56.193  1.00 32.58           N  
ATOM   4908  N   SER A 640     -50.334 -31.494  53.872  1.00 24.02           N  
ATOM   4909  CA  SER A 640     -50.218 -30.706  55.095  1.00 24.02           C  
ATOM   4910  C   SER A 640     -49.159 -31.286  56.027  1.00 24.02           C  
ATOM   4911  CB  SER A 640     -51.563 -30.637  55.818  1.00 24.02           C  
ATOM   4912  O   SER A 640     -49.002 -32.506  56.115  1.00 24.02           O  
ATOM   4913  OG  SER A 640     -52.087 -31.937  56.032  1.00 24.02           O  
ATOM   4914  N   PRO A 641     -48.446 -30.453  56.893  1.00 30.56           N  
ATOM   4915  CA  PRO A 641     -48.616 -29.154  57.547  1.00 30.56           C  
ATOM   4916  C   PRO A 641     -47.308 -28.597  58.104  1.00 30.56           C  
ATOM   4917  CB  PRO A 641     -49.606 -29.455  58.676  1.00 30.56           C  
ATOM   4918  O   PRO A 641     -46.303 -29.310  58.158  1.00 30.56           O  
ATOM   4919  CG  PRO A 641     -49.259 -30.836  59.130  1.00 30.56           C  
ATOM   4920  CD  PRO A 641     -48.227 -31.400  58.195  1.00 30.56           C  
ATOM   4921  N   THR A 642     -47.198 -27.211  58.152  1.00 24.25           N  
ATOM   4922  CA  THR A 642     -47.313 -26.310  59.294  1.00 24.25           C  
ATOM   4923  C   THR A 642     -46.436 -26.786  60.449  1.00 24.25           C  
ATOM   4924  CB  THR A 642     -48.773 -26.194  59.769  1.00 24.25           C  
ATOM   4925  O   THR A 642     -46.404 -27.979  60.760  1.00 24.25           O  
ATOM   4926  CG2 THR A 642     -49.500 -25.066  59.044  1.00 24.25           C  
ATOM   4927  OG1 THR A 642     -49.454 -27.429  59.511  1.00 24.25           O  
ATOM   4928  N   LYS A 643     -45.445 -25.942  60.816  1.00 23.45           N  
ATOM   4929  CA  LYS A 643     -45.428 -25.344  62.148  1.00 23.45           C  
ATOM   4930  C   LYS A 643     -44.511 -26.123  63.088  1.00 23.45           C  
ATOM   4931  CB  LYS A 643     -46.842 -25.283  62.728  1.00 23.45           C  
ATOM   4932  O   LYS A 643     -44.630 -27.344  63.209  1.00 23.45           O  
ATOM   4933  CG  LYS A 643     -47.286 -23.884  63.129  1.00 23.45           C  
ATOM   4934  CD  LYS A 643     -48.700 -23.888  63.697  1.00 23.45           C  
ATOM   4935  CE  LYS A 643     -49.178 -22.479  64.020  1.00 23.45           C  
ATOM   4936  NZ  LYS A 643     -50.587 -22.472  64.513  1.00 23.45           N  
ATOM   4937  N   GLU A 644     -43.392 -25.463  63.408  1.00 25.68           N
[truncated: 57,997 more chars]
