# Supplementary material for: The 2022 Lady Estelle Wolfson lectureship on neurofilaments
Source: J Neurochem. 2022 Sep 19;163(3):179–219. doi: 10.1111/jnc.15682 (PMC9826399; doi:10.1111/jnc.15682)
Supplement: Supplementary file 1 — Supplementary material S1 [file JNC-163-179-s001.gz › NEFH2a_0f88b_unrelaxed_rank_5_model_5.pdb]

MODEL     1                                                                     
ATOM      1  N   MET A   1     -44.585  -2.971 -18.998  1.00 37.95           N  
ATOM      2  CA  MET A   1     -44.504  -4.398 -18.701  1.00 37.95           C  
ATOM      3  C   MET A   1     -43.271  -5.019 -19.349  1.00 37.95           C  
ATOM      4  CB  MET A   1     -45.765  -5.120 -19.179  1.00 37.95           C  
ATOM      5  O   MET A   1     -43.236  -5.218 -20.565  1.00 37.95           O  
ATOM      6  CG  MET A   1     -46.834  -5.260 -18.108  1.00 37.95           C  
ATOM      7  SD  MET A   1     -48.103  -6.513 -18.540  1.00 37.95           S  
ATOM      8  CE  MET A   1     -49.399  -6.081 -17.346  1.00 37.95           C  
ATOM      9  N   MET A   2     -42.066  -4.596 -19.065  1.00 37.39           N  
ATOM     10  CA  MET A   2     -40.757  -4.991 -19.579  1.00 37.39           C  
ATOM     11  C   MET A   2     -39.888  -5.571 -18.468  1.00 37.39           C  
ATOM     12  CB  MET A   2     -40.052  -3.799 -20.228  1.00 37.39           C  
ATOM     13  O   MET A   2     -39.525  -4.864 -17.526  1.00 37.39           O  
ATOM     14  CG  MET A   2     -40.717  -3.314 -21.505  1.00 37.39           C  
ATOM     15  SD  MET A   2     -39.577  -2.343 -22.566  1.00 37.39           S  
ATOM     16  CE  MET A   2     -40.585  -2.195 -24.068  1.00 37.39           C  
ATOM     17  N   SER A   3     -40.172  -6.827 -18.019  1.00 39.79           N  
ATOM     18  CA  SER A   3     -39.545  -7.859 -17.200  1.00 39.79           C  
ATOM     19  C   SER A   3     -38.318  -8.444 -17.890  1.00 39.79           C  
ATOM     20  CB  SER A   3     -40.544  -8.974 -16.886  1.00 39.79           C  
ATOM     21  O   SER A   3     -38.398  -8.893 -19.035  1.00 39.79           O  
ATOM     22  OG  SER A   3     -41.411  -8.592 -15.833  1.00 39.79           O  
ATOM     23  N   PHE A   4     -37.095  -7.936 -17.638  1.00 44.88           N  
ATOM     24  CA  PHE A   4     -35.729  -8.431 -17.770  1.00 44.88           C  
ATOM     25  C   PHE A   4     -35.426  -9.475 -16.702  1.00 44.88           C  
ATOM     26  CB  PHE A   4     -34.727  -7.276 -17.675  1.00 44.88           C  
ATOM     27  O   PHE A   4     -35.629  -9.229 -15.511  1.00 44.88           O  
ATOM     28  CG  PHE A   4     -34.393  -6.651 -19.002  1.00 44.88           C  
ATOM     29  CD1 PHE A   4     -33.388  -7.181 -19.803  1.00 44.88           C  
ATOM     30  CD2 PHE A   4     -35.084  -5.534 -19.450  1.00 44.88           C  
ATOM     31  CE1 PHE A   4     -33.077  -6.605 -21.032  1.00 44.88           C  
ATOM     32  CE2 PHE A   4     -34.779  -4.952 -20.678  1.00 44.88           C  
ATOM     33  CZ  PHE A   4     -33.774  -5.489 -21.466  1.00 44.88           C  
ATOM     34  N   GLY A   5     -35.843 -10.747 -16.844  1.00 40.02           N  
ATOM     35  CA  GLY A   5     -35.443 -12.134 -16.666  1.00 40.02           C  
ATOM     36  C   GLY A   5     -33.940 -12.312 -16.563  1.00 40.02           C  
ATOM     37  O   GLY A   5     -33.188 -11.773 -17.377  1.00 40.02           O  
ATOM     38  N   GLY A   6     -33.356 -12.246 -15.331  1.00 36.87           N  
ATOM     39  CA  GLY A   6     -32.571 -13.003 -14.369  1.00 36.87           C  
ATOM     40  C   GLY A   6     -31.954 -14.258 -14.958  1.00 36.87           C  
ATOM     41  O   GLY A   6     -32.669 -15.152 -15.415  1.00 36.87           O  
ATOM     42  N   ALA A   7     -30.836 -14.186 -15.670  1.00 38.96           N  
ATOM     43  CA  ALA A   7     -29.769 -15.085 -16.100  1.00 38.96           C  
ATOM     44  C   ALA A   7     -28.875 -15.476 -14.926  1.00 38.96           C  
ATOM     45  CB  ALA A   7     -28.938 -14.436 -17.204  1.00 38.96           C  
ATOM     46  O   ALA A   7     -28.061 -14.673 -14.463  1.00 38.96           O  
ATOM     47  N   ASP A   8     -29.416 -16.070 -13.872  1.00 36.20           N  
ATOM     48  CA  ASP A   8     -28.670 -16.744 -12.814  1.00 36.20           C  
ATOM     49  C   ASP A   8     -28.940 -18.247 -12.823  1.00 36.20           C  
ATOM     50  CB  ASP A   8     -29.025 -16.154 -11.448  1.00 36.20           C  
ATOM     51  O   ASP A   8     -30.082 -18.679 -12.651  1.00 36.20           O  
ATOM     52  CG  ASP A   8     -27.993 -15.159 -10.946  1.00 36.20           C  
ATOM     53  OD1 ASP A   8     -26.860 -15.137 -11.472  1.00 36.20           O  
ATOM     54  OD2 ASP A   8     -28.316 -14.392 -10.013  1.00 36.20           O  
ATOM     55  N   ALA A   9     -28.564 -19.010 -13.858  1.00 38.19           N  
ATOM     56  CA  ALA A   9     -28.496 -20.436 -13.551  1.00 38.19           C  
ATOM     57  C   ALA A   9     -27.622 -21.174 -14.561  1.00 38.19           C  
ATOM     58  CB  ALA A   9     -29.897 -21.041 -13.522  1.00 38.19           C  
ATOM     59  O   ALA A   9     -27.948 -21.230 -15.749  1.00 38.19           O  
ATOM     60  N   LEU A  10     -26.332 -20.950 -14.623  1.00 35.79           N  
ATOM     61  CA  LEU A  10     -25.564 -22.069 -15.156  1.00 35.79           C  
ATOM     62  C   LEU A  10     -24.084 -21.924 -14.817  1.00 35.79           C  
ATOM     63  CB  LEU A  10     -25.744 -22.169 -16.673  1.00 35.79           C  
ATOM     64  O   LEU A  10     -23.468 -20.903 -15.133  1.00 35.79           O  
ATOM     65  CG  LEU A  10     -27.055 -22.786 -17.161  1.00 35.79           C  
ATOM     66  CD1 LEU A  10     -27.176 -22.647 -18.675  1.00 35.79           C  
ATOM     67  CD2 LEU A  10     -27.145 -24.250 -16.745  1.00 35.79           C  
ATOM     68  N   LEU A  11     -23.632 -22.347 -13.594  1.00 32.87           N  
ATOM     69  CA  LEU A  11     -22.577 -23.353 -13.579  1.00 32.87           C  
ATOM     70  C   LEU A  11     -21.948 -23.461 -12.194  1.00 32.87           C  
ATOM     71  CB  LEU A  11     -21.501 -23.017 -14.616  1.00 32.87           C  
ATOM     72  O   LEU A  11     -21.260 -22.541 -11.747  1.00 32.87           O  
ATOM     73  CG  LEU A  11     -21.593 -23.757 -15.952  1.00 32.87           C  
ATOM     74  CD1 LEU A  11     -21.728 -22.763 -17.100  1.00 32.87           C  
ATOM     75  CD2 LEU A  11     -20.375 -24.652 -16.152  1.00 32.87           C  
ATOM     76  N   GLY A  12     -22.686 -23.824 -11.138  1.00 31.26           N  
ATOM     77  CA  GLY A  12     -22.645 -24.731 -10.001  1.00 31.26           C  
ATOM     78  C   GLY A  12     -22.200 -26.133 -10.372  1.00 31.26           C  
ATOM     79  O   GLY A  12     -22.834 -26.793 -11.198  1.00 31.26           O  
ATOM     80  N   ALA A  13     -20.892 -26.404 -10.446  1.00 37.02           N  
ATOM     81  CA  ALA A  13     -20.456 -27.732 -10.024  1.00 37.02           C  
ATOM     82  C   ALA A  13     -19.077 -27.676  -9.373  1.00 37.02           C  
ATOM     83  CB  ALA A  13     -20.441 -28.690 -11.212  1.00 37.02           C  
ATOM     84  O   ALA A  13     -18.161 -27.039  -9.899  1.00 37.02           O  
ATOM     85  N   PRO A  14     -18.969 -28.129  -8.090  1.00 36.97           N  
ATOM     86  CA  PRO A  14     -17.966 -28.205  -7.025  1.00 36.97           C  
ATOM     87  C   PRO A  14     -16.854 -29.205  -7.332  1.00 36.97           C  
ATOM     88  CB  PRO A  14     -18.778 -28.649  -5.806  1.00 36.97           C  
ATOM     89  O   PRO A  14     -17.121 -30.288  -7.860  1.00 36.97           O  
ATOM     90  CG  PRO A  14     -19.935 -29.406  -6.374  1.00 36.97           C  
ATOM     91  CD  PRO A  14     -19.957 -29.200  -7.861  1.00 36.97           C  
ATOM     92  N   PHE A  15     -15.692 -28.767  -7.761  1.00 33.81           N  
ATOM     93  CA  PHE A  15     -14.355 -29.339  -7.862  1.00 33.81           C  
ATOM     94  C   PHE A  15     -13.902 -29.900  -6.519  1.00 33.81           C  
ATOM     95  CB  PHE A  15     -13.355 -28.289  -8.356  1.00 33.81           C  
ATOM     96  O   PHE A  15     -13.970 -29.212  -5.499  1.00 33.81           O  
ATOM     97  CG  PHE A  15     -13.241 -28.216  -9.855  1.00 33.81           C  
ATOM     98  CD1 PHE A  15     -12.427 -29.104 -10.548  1.00 33.81           C  
ATOM     99  CD2 PHE A  15     -13.949 -27.260 -10.571  1.00 33.81           C  
ATOM    100  CE1 PHE A  15     -12.320 -29.040 -11.935  1.00 33.81           C  
ATOM    101  CE2 PHE A  15     -13.847 -27.189 -11.958  1.00 33.81           C  
ATOM    102  CZ  PHE A  15     -13.031 -28.079 -12.638  1.00 33.81           C  
ATOM    103  N   ALA A  16     -14.226 -31.095  -6.208  1.00 39.23           N  
ATOM    104  CA  ALA A  16     -13.613 -32.139  -5.391  1.00 39.23           C  
ATOM    105  C   ALA A  16     -12.099 -32.164  -5.578  1.00 39.23           C  
ATOM    106  CB  ALA A  16     -14.211 -33.502  -5.733  1.00 39.23           C  
ATOM    107  O   ALA A  16     -11.605 -32.071  -6.705  1.00 39.23           O  
ATOM    108  N   PRO A  17     -11.261 -32.132  -4.423  1.00 35.67           N  
ATOM    109  CA  PRO A  17      -9.840 -32.086  -4.068  1.00 35.67           C  
ATOM    110  C   PRO A  17      -9.140 -33.429  -4.263  1.00 35.67           C  
ATOM    111  CB  PRO A  17      -9.859 -31.689  -2.590  1.00 35.67           C  
ATOM    112  O   PRO A  17      -9.673 -34.470  -3.872  1.00 35.67           O  
ATOM    113  CG  PRO A  17     -11.308 -31.585  -2.240  1.00 35.67           C  
ATOM    114  CD  PRO A  17     -12.105 -32.308  -3.288  1.00 35.67           C  
ATOM    115  N   LEU A  18      -8.527 -33.667  -5.414  1.00 30.37           N  
ATOM    116  CA  LEU A  18      -7.598 -34.765  -5.657  1.00 30.37           C  
ATOM    117  C   LEU A  18      -6.259 -34.505  -4.974  1.00 30.37           C  
ATOM    118  CB  LEU A  18      -7.386 -34.966  -7.160  1.00 30.37           C  
ATOM    119  O   LEU A  18      -5.658 -33.445  -5.160  1.00 30.37           O  
ATOM    120  CG  LEU A  18      -7.126 -36.401  -7.622  1.00 30.37           C  
ATOM    121  CD1 LEU A  18      -8.357 -37.268  -7.378  1.00 30.37           C  
ATOM    122  CD2 LEU A  18      -6.732 -36.426  -9.095  1.00 30.37           C  
ATOM    123  N   HIS A  19      -6.026 -34.951  -3.721  1.00 31.28           N  
ATOM    124  CA  HIS A  19      -5.078 -35.723  -2.925  1.00 31.28           C  
ATOM    125  C   HIS A  19      -4.191 -36.590  -3.812  1.00 31.28           C  
ATOM    126  CB  HIS A  19      -5.818 -36.595  -1.910  1.00 31.28           C  
ATOM    127  O   HIS A  19      -4.687 -37.453  -4.539  1.00 31.28           O  
ATOM    128  CG  HIS A  19      -5.924 -35.977  -0.552  1.00 31.28           C  
ATOM    129  CD2 HIS A  19      -5.197 -36.171   0.573  1.00 31.28           C  
ATOM    130  ND1 HIS A  19      -6.878 -35.033  -0.237  1.00 31.28           N  
ATOM    131  CE1 HIS A  19      -6.731 -34.672   1.027  1.00 31.28           C  
ATOM    132  NE2 HIS A  19      -5.718 -35.348   1.541  1.00 31.28           N  
ATOM    133  N   GLY A  20      -2.972 -36.150  -4.200  1.00 35.24           N  
ATOM    134  CA  GLY A  20      -1.835 -37.057  -4.207  1.00 35.24           C  
ATOM    135  C   GLY A  20      -0.646 -36.519  -4.979  1.00 35.24           C  
ATOM    136  O   GLY A  20      -0.798 -36.020  -6.096  1.00 35.24           O  
ATOM    137  N   GLY A  21       0.395 -35.983  -4.274  1.00 29.01           N  
ATOM    138  CA  GLY A  21       1.741 -36.508  -4.115  1.00 29.01           C  
ATOM    139  C   GLY A  21       2.623 -36.267  -5.326  1.00 29.01           C  
ATOM    140  O   GLY A  21       2.237 -36.583  -6.454  1.00 29.01           O  
ATOM    141  N   GLY A  22       3.586 -35.286  -5.207  1.00 31.83           N  
ATOM    142  CA  GLY A  22       4.974 -35.591  -5.516  1.00 31.83           C  
ATOM    143  C   GLY A  22       5.805 -34.356  -5.812  1.00 31.83           C  
ATOM    144  O   GLY A  22       5.401 -33.507  -6.609  1.00 31.83           O  
ATOM    145  N   SER A  23       6.440 -33.820  -4.768  1.00 30.85           N  
ATOM    146  CA  SER A  23       7.798 -33.438  -4.392  1.00 30.85           C  
ATOM    147  C   SER A  23       8.826 -34.044  -5.341  1.00 30.85           C  
ATOM    148  CB  SER A  23       8.098 -33.873  -2.957  1.00 30.85           C  
ATOM    149  O   SER A  23       8.870 -35.262  -5.521  1.00 30.85           O  
ATOM    150  OG  SER A  23       9.397 -33.460  -2.568  1.00 30.85           O  
ATOM    151  N   LEU A  24       9.159 -33.432  -6.467  1.00 32.93           N  
ATOM    152  CA  LEU A  24      10.464 -33.669  -7.075  1.00 32.93           C  
ATOM    153  C   LEU A  24      11.004 -32.396  -7.716  1.00 32.93           C  
ATOM    154  CB  LEU A  24      10.373 -34.783  -8.121  1.00 32.93           C  
ATOM    155  O   LEU A  24      10.350 -31.803  -8.576  1.00 32.93           O  
ATOM    156  CG  LEU A  24      11.134 -36.072  -7.807  1.00 32.93           C  
ATOM    157  CD1 LEU A  24      10.346 -37.284  -8.293  1.00 32.93           C  
ATOM    158  CD2 LEU A  24      12.522 -36.041  -8.439  1.00 32.93           C  
ATOM    159  N   HIS A  25      11.684 -31.514  -6.953  1.00 33.38           N  
ATOM    160  CA  HIS A  25      12.866 -30.664  -7.031  1.00 33.38           C  
ATOM    161  C   HIS A  25      13.872 -31.211  -8.038  1.00 33.38           C  
ATOM    162  CB  HIS A  25      13.521 -30.529  -5.655  1.00 33.38           C  
ATOM    163  O   HIS A  25      14.314 -32.357  -7.921  1.00 33.38           O  
ATOM    164  CG  HIS A  25      13.077 -29.319  -4.896  1.00 33.38           C  
ATOM    165  CD2 HIS A  25      12.103 -29.159  -3.969  1.00 33.38           C  
ATOM    166  ND1 HIS A  25      13.661 -28.081  -5.061  1.00 33.38           N  
ATOM    167  CE1 HIS A  25      13.064 -27.210  -4.265  1.00 33.38           C  
ATOM    168  NE2 HIS A  25      12.115 -27.838  -3.592  1.00 33.38           N  
ATOM    169  N   TYR A  26      13.697 -31.073  -9.320  1.00 30.94           N  
ATOM    170  CA  TYR A  26      14.760 -31.182 -10.314  1.00 30.94           C  
ATOM    171  C   TYR A  26      15.511 -29.863 -10.456  1.00 30.94           C  
ATOM    172  CB  TYR A  26      14.187 -31.605 -11.670  1.00 30.94           C  
ATOM    173  O   TYR A  26      14.904 -28.821 -10.713  1.00 30.94           O  
ATOM    174  CG  TYR A  26      14.783 -32.883 -12.208  1.00 30.94           C  
ATOM    175  CD1 TYR A  26      15.844 -32.853 -13.111  1.00 30.94           C  
ATOM    176  CD2 TYR A  26      14.286 -34.122 -11.818  1.00 30.94           C  
ATOM    177  CE1 TYR A  26      16.395 -34.028 -13.611  1.00 30.94           C  
ATOM    178  CE2 TYR A  26      14.829 -35.303 -12.312  1.00 30.94           C  
ATOM    179  OH  TYR A  26      16.424 -36.413 -13.698  1.00 30.94           O  
ATOM    180  CZ  TYR A  26      15.882 -35.246 -13.206  1.00 30.94           C  
ATOM    181  N   ALA A  27      16.457 -29.490  -9.568  1.00 32.43           N  
ATOM    182  CA  ALA A  27      17.713 -28.748  -9.648  1.00 32.43           C  
ATOM    183  C   ALA A  27      18.517 -29.163 -10.877  1.00 32.43           C  
ATOM    184  CB  ALA A  27      18.538 -28.960  -8.381  1.00 32.43           C  
ATOM    185  O   ALA A  27      18.793 -30.348 -11.076  1.00 32.43           O  
ATOM    186  N   LEU A  28      18.204 -28.655 -11.987  1.00 28.77           N  
ATOM    187  CA  LEU A  28      18.923 -28.506 -13.247  1.00 28.77           C  
ATOM    188  C   LEU A  28      20.242 -27.770 -13.036  1.00 28.77           C  
ATOM    189  CB  LEU A  28      18.064 -27.757 -14.269  1.00 28.77           C  
ATOM    190  O   LEU A  28      20.253 -26.630 -12.566  1.00 28.77           O  
ATOM    191  CG  LEU A  28      18.421 -27.971 -15.741  1.00 28.77           C  
ATOM    192  CD1 LEU A  28      18.192 -29.426 -16.136  1.00 28.77           C  
ATOM    193  CD2 LEU A  28      17.607 -27.036 -16.630  1.00 28.77           C  
ATOM    194  N   ALA A  29      21.211 -28.345 -12.426  1.00 32.54           N  
ATOM    195  CA  ALA A  29      22.669 -28.362 -12.507  1.00 32.54           C  
ATOM    196  C   ALA A  29      23.137 -28.398 -13.959  1.00 32.54           C  
ATOM    197  CB  ALA A  29      23.230 -29.558 -11.741  1.00 32.54           C  
ATOM    198  O   ALA A  29      22.789 -29.315 -14.708  1.00 32.54           O  
ATOM    199  N   ARG A  30      23.062 -27.402 -14.738  1.00 33.46           N  
ATOM    200  CA  ARG A  30      23.738 -27.222 -16.019  1.00 33.46           C  
ATOM    201  C   ARG A  30      25.237 -27.021 -15.823  1.00 33.46           C  
ATOM    202  CB  ARG A  30      23.145 -26.034 -16.779  1.00 33.46           C  
ATOM    203  O   ARG A  30      25.657 -26.128 -15.084  1.00 33.46           O  
ATOM    204  CG  ARG A  30      22.610 -26.388 -18.157  1.00 33.46           C  
ATOM    205  CD  ARG A  30      22.037 -25.172 -18.870  1.00 33.46           C  
ATOM    206  NE  ARG A  30      21.104 -25.555 -19.925  1.00 33.46           N  
ATOM    207  NH1 ARG A  30      22.120 -24.288 -21.569  1.00 33.46           N  
ATOM    208  NH2 ARG A  30      20.263 -25.539 -22.063  1.00 33.46           N  
ATOM    209  CZ  ARG A  30      21.164 -25.127 -21.183  1.00 33.46           C  
ATOM    210  N   LYS A  31      25.948 -28.076 -15.440  1.00 31.23           N  
ATOM    211  CA  LYS A  31      27.122 -28.821 -15.887  1.00 31.23           C  
ATOM    212  C   LYS A  31      27.716 -28.205 -17.150  1.00 31.23           C  
ATOM    213  CB  LYS A  31      26.764 -30.287 -16.137  1.00 31.23           C  
ATOM    214  O   LYS A  31      27.003 -27.970 -18.127  1.00 31.23           O  
ATOM    215  CG  LYS A  31      27.961 -31.226 -16.134  1.00 31.23           C  
ATOM    216  CD  LYS A  31      27.561 -32.641 -15.735  1.00 31.23           C  
ATOM    217  CE  LYS A  31      28.684 -33.635 -15.997  1.00 31.23           C  
ATOM    218  NZ  LYS A  31      28.277 -35.032 -15.659  1.00 31.23           N  
ATOM    219  N   GLY A  32      28.663 -27.274 -16.945  1.00 31.29           N  
ATOM    220  CA  GLY A  32      30.086 -27.185 -17.235  1.00 31.29           C  
ATOM    221  C   GLY A  32      30.529 -28.122 -18.342  1.00 31.29           C  
ATOM    222  O   GLY A  32      30.472 -29.344 -18.188  1.00 31.29           O  
ATOM    223  N   GLY A  33      30.011 -27.939 -19.573  1.00 31.78           N  
ATOM    224  CA  GLY A  33      30.563 -28.647 -20.717  1.00 31.78           C  
ATOM    225  C   GLY A  33      31.616 -27.848 -21.461  1.00 31.78           C  
ATOM    226  O   GLY A  33      31.443 -26.651 -21.698  1.00 31.78           O  
ATOM    227  N   ALA A  34      32.859 -27.985 -21.042  1.00 33.54           N  
ATOM    228  CA  ALA A  34      34.024 -28.649 -21.621  1.00 33.54           C  
ATOM    229  C   ALA A  34      33.780 -29.007 -23.084  1.00 33.54           C  
ATOM    230  CB  ALA A  34      34.376 -29.900 -20.821  1.00 33.54           C  
ATOM    231  O   ALA A  34      32.747 -29.590 -23.423  1.00 33.54           O  
ATOM    232  N   GLY A  35      34.105 -28.123 -24.008  1.00 29.58           N  
ATOM    233  CA  GLY A  35      34.755 -28.752 -25.146  1.00 29.58           C  
ATOM    234  C   GLY A  35      34.249 -28.237 -26.481  1.00 29.58           C  
ATOM    235  O   GLY A  35      33.055 -28.324 -26.774  1.00 29.58           O  
ATOM    236  N   GLY A  36      34.698 -27.045 -26.935  1.00 30.51           N  
ATOM    237  CA  GLY A  36      34.916 -27.164 -28.368  1.00 30.51           C  
ATOM    238  C   GLY A  36      36.042 -26.282 -28.875  1.00 30.51           C  
ATOM    239  O   GLY A  36      36.105 -25.096 -28.545  1.00 30.51           O  
ATOM    240  N   THR A  37      37.296 -26.648 -28.653  1.00 31.07           N  
ATOM    241  CA  THR A  37      38.478 -26.834 -29.487  1.00 31.07           C  
ATOM    242  C   THR A  37      38.091 -26.941 -30.959  1.00 31.07           C  
ATOM    243  CB  THR A  37      39.266 -28.089 -29.067  1.00 31.07           C  
ATOM    244  O   THR A  37      37.336 -27.836 -31.344  1.00 31.07           O  
ATOM    245  CG2 THR A  37      39.771 -27.968 -27.634  1.00 31.07           C  
ATOM    246  OG1 THR A  37      38.412 -29.236 -29.166  1.00 31.07           O  
ATOM    247  N   ARG A  38      37.757 -25.783 -31.561  1.00 30.45           N  
ATOM    248  CA  ARG A  38      38.045 -25.742 -32.991  1.00 30.45           C  
ATOM    249  C   ARG A  38      39.035 -24.628 -33.319  1.00 30.45           C  
ATOM    250  CB  ARG A  38      36.757 -25.550 -33.794  1.00 30.45           C  
ATOM    251  O   ARG A  38      38.916 -23.514 -32.805  1.00 30.45           O  
ATOM    252  CG  ARG A  38      36.006 -24.271 -33.459  1.00 30.45           C  
ATOM    253  CD  ARG A  38      34.720 -24.145 -34.263  1.00 30.45           C  
ATOM    254  NE  ARG A  38      33.949 -22.970 -33.866  1.00 30.45           N  
ATOM    255  NH1 ARG A  38      32.071 -24.158 -33.235  1.00 30.45           N  
ATOM    256  NH2 ARG A  38      32.101 -21.873 -33.057  1.00 30.45           N  
ATOM    257  CZ  ARG A  38      32.709 -23.003 -33.387  1.00 30.45           C  
ATOM    258  N   SER A  39      40.248 -24.839 -33.327  1.00 30.67           N  
ATOM    259  CA  SER A  39      41.218 -24.817 -34.418  1.00 30.67           C  
ATOM    260  C   SER A  39      41.633 -23.391 -34.760  1.00 30.67           C  
ATOM    261  CB  SER A  39      40.643 -25.501 -35.660  1.00 30.67           C  
ATOM    262  O   SER A  39      40.787 -22.501 -34.870  1.00 30.67           O  
ATOM    263  OG  SER A  39      40.315 -26.852 -35.383  1.00 30.67           O  
ATOM    264  N   ALA A  40      42.805 -22.980 -34.301  1.00 27.31           N  
ATOM    265  CA  ALA A  40      44.023 -23.070 -35.102  1.00 27.31           C  
ATOM    266  C   ALA A  40      43.793 -22.537 -36.513  1.00 27.31           C  
ATOM    267  CB  ALA A  40      44.519 -24.513 -35.156  1.00 27.31           C  
ATOM    268  O   ALA A  40      42.821 -22.911 -37.174  1.00 27.31           O  
ATOM    269  N   ALA A  41      44.161 -21.261 -36.723  1.00 31.18           N  
ATOM    270  CA  ALA A  41      45.239 -21.060 -37.688  1.00 31.18           C  
ATOM    271  C   ALA A  41      44.729 -20.352 -38.940  1.00 31.18           C  
ATOM    272  CB  ALA A  41      45.877 -22.396 -38.059  1.00 31.18           C  
ATOM    273  O   ALA A  41      43.824 -20.847 -39.616  1.00 31.18           O  
ATOM    274  N   GLY A  42      44.750 -19.052 -39.007  1.00 33.71           N  
ATOM    275  CA  GLY A  42      45.517 -18.427 -40.073  1.00 33.71           C  
ATOM    276  C   GLY A  42      45.527 -16.912 -39.991  1.00 33.71           C  
ATOM    277  O   GLY A  42      44.497 -16.293 -39.713  1.00 33.71           O  
ATOM    278  N   SER A  43      46.479 -16.229 -39.375  1.00 35.28           N  
ATOM    279  CA  SER A  43      47.616 -15.500 -39.925  1.00 35.28           C  
ATOM    280  C   SER A  43      47.158 -14.387 -40.862  1.00 35.28           C  
ATOM    281  CB  SER A  43      48.554 -16.450 -40.670  1.00 35.28           C  
ATOM    282  O   SER A  43      46.317 -14.610 -41.735  1.00 35.28           O  
ATOM    283  OG  SER A  43      49.385 -17.152 -39.761  1.00 35.28           O  
ATOM    284  N   SER A  44      47.338 -13.113 -40.431  1.00 32.88           N  
ATOM    285  CA  SER A  44      48.375 -12.133 -40.739  1.00 32.88           C  
ATOM    286  C   SER A  44      48.091 -11.424 -42.058  1.00 32.88           C  
ATOM    287  CB  SER A  44      49.748 -12.805 -40.796  1.00 32.88           C  
ATOM    288  O   SER A  44      47.663 -12.054 -43.028  1.00 32.88           O  
ATOM    289  OG  SER A  44      49.985 -13.355 -42.081  1.00 32.88           O  
ATOM    290  N   SER A  45      47.984 -10.085 -41.920  1.00 35.85           N  
ATOM    291  CA  SER A  45      48.877  -9.080 -42.488  1.00 35.85           C  
ATOM    292  C   SER A  45      48.092  -7.966 -43.172  1.00 35.85           C  
ATOM    293  CB  SER A  45      49.841  -9.722 -43.486  1.00 35.85           C  
ATOM    294  O   SER A  45      47.153  -8.233 -43.925  1.00 35.85           O  
ATOM    295  OG  SER A  45      49.231  -9.862 -44.757  1.00 35.85           O  
ATOM    296  N   GLY A  46      48.102  -6.745 -42.600  1.00 30.36           N  
ATOM    297  CA  GLY A  46      48.834  -5.546 -42.975  1.00 30.36           C  
ATOM    298  C   GLY A  46      48.350  -4.933 -44.275  1.00 30.36           C  
ATOM    299  O   GLY A  46      48.132  -5.643 -45.259  1.00 30.36           O  
ATOM    300  N   PHE A  47      47.609  -3.775 -44.213  1.00 34.51           N  
ATOM    301  CA  PHE A  47      47.848  -2.717 -45.187  1.00 34.51           C  
ATOM    302  C   PHE A  47      47.333  -1.379 -44.670  1.00 34.51           C  
ATOM    303  CB  PHE A  47      47.183  -3.055 -46.525  1.00 34.51           C  
ATOM    304  O   PHE A  47      46.190  -1.281 -44.217  1.00 34.51           O  
ATOM    305  CG  PHE A  47      47.758  -2.304 -47.695  1.00 34.51           C  
ATOM    306  CD1 PHE A  47      47.092  -1.210 -48.233  1.00 34.51           C  
ATOM    307  CD2 PHE A  47      48.967  -2.693 -48.259  1.00 34.51           C  
ATOM    308  CE1 PHE A  47      47.622  -0.513 -49.316  1.00 34.51           C  
ATOM    309  CE2 PHE A  47      49.503  -2.002 -49.341  1.00 34.51           C  
ATOM    310  CZ  PHE A  47      48.828  -0.913 -49.869  1.00 34.51           C  
ATOM    311  N   HIS A  48      48.227  -0.492 -44.139  1.00 37.23           N  
ATOM    312  CA  HIS A  48      48.788   0.849 -44.251  1.00 37.23           C  
ATOM    313  C   HIS A  48      48.380   1.510 -45.563  1.00 37.23           C  
ATOM    314  CB  HIS A  48      50.313   0.803 -44.138  1.00 37.23           C  
ATOM    315  O   HIS A  48      48.647   0.975 -46.642  1.00 37.23           O  
ATOM    316  CG  HIS A  48      50.803   0.204 -42.858  1.00 37.23           C  
ATOM    317  CD2 HIS A  48      51.714  -0.769 -42.623  1.00 37.23           C  
ATOM    318  ND1 HIS A  48      50.338   0.605 -41.624  1.00 37.23           N  
ATOM    319  CE1 HIS A  48      50.946  -0.097 -40.683  1.00 37.23           C  
ATOM    320  NE2 HIS A  48      51.786  -0.938 -41.262  1.00 37.23           N  
ATOM    321  N   SER A  49      47.267   2.184 -45.608  1.00 32.54           N  
ATOM    322  CA  SER A  49      46.600   3.274 -46.312  1.00 32.54           C  
ATOM    323  C   SER A  49      47.107   4.631 -45.836  1.00 32.54           C  
ATOM    324  CB  SER A  49      45.085   3.190 -46.118  1.00 32.54           C  
ATOM    325  O   SER A  49      47.099   4.917 -44.637  1.00 32.54           O  
ATOM    326  OG  SER A  49      44.405   3.541 -47.311  1.00 32.54           O  
ATOM    327  N   TRP A  50      48.104   5.211 -46.491  1.00 31.09           N  
ATOM    328  CA  TRP A  50      48.414   6.589 -46.858  1.00 31.09           C  
ATOM    329  C   TRP A  50      47.261   7.220 -47.630  1.00 31.09           C  
ATOM    330  CB  TRP A  50      49.697   6.647 -47.693  1.00 31.09           C  
ATOM    331  O   TRP A  50      46.803   6.670 -48.635  1.00 31.09           O  
ATOM    332  CG  TRP A  50      50.930   6.948 -46.895  1.00 31.09           C  
ATOM    333  CD1 TRP A  50      50.999   7.622 -45.707  1.00 31.09           C  
ATOM    334  CD2 TRP A  50      52.273   6.589 -47.231  1.00 31.09           C  
ATOM    335  CE2 TRP A  50      53.107   7.077 -46.200  1.00 31.09           C  
ATOM    336  CE3 TRP A  50      52.854   5.900 -48.304  1.00 31.09           C  
ATOM    337  NE1 TRP A  50      52.305   7.703 -45.284  1.00 31.09           N  
ATOM    338  CH2 TRP A  50      55.034   6.220 -47.273  1.00 31.09           C  
ATOM    339  CZ2 TRP A  50      54.492   6.897 -46.212  1.00 31.09           C  
ATOM    340  CZ3 TRP A  50      54.233   5.722 -48.314  1.00 31.09           C  
ATOM    341  N   THR A  51      46.233   7.766 -46.971  1.00 33.34           N  
ATOM    342  CA  THR A  51      45.319   8.898 -47.077  1.00 33.34           C  
ATOM    343  C   THR A  51      46.090  10.200 -47.274  1.00 33.34           C  
ATOM    344  CB  THR A  51      44.424   9.012 -45.829  1.00 33.34           C  
ATOM    345  O   THR A  51      47.048  10.475 -46.549  1.00 33.34           O  
ATOM    346  CG2 THR A  51      43.103   8.276 -46.031  1.00 33.34           C  
ATOM    347  OG1 THR A  51      45.107   8.445 -44.705  1.00 33.34           O  
ATOM    348  N   ARG A  52      46.087  10.693 -48.476  1.00 36.57           N  
ATOM    349  CA  ARG A  52      45.670  11.819 -49.306  1.00 36.57           C  
ATOM    350  C   ARG A  52      44.532  12.592 -48.650  1.00 36.57           C  
ATOM    351  CB  ARG A  52      45.243  11.334 -50.694  1.00 36.57           C  
ATOM    352  O   ARG A  52      43.526  12.004 -48.247  1.00 36.57           O  
ATOM    353  CG  ARG A  52      46.353  10.652 -51.477  1.00 36.57           C  
ATOM    354  CD  ARG A  52      45.948  10.396 -52.922  1.00 36.57           C  
ATOM    355  NE  ARG A  52      47.112  10.293 -53.798  1.00 36.57           N  
ATOM    356  NH1 ARG A  52      46.697  12.267 -54.925  1.00 36.57           N  
ATOM    357  NH2 ARG A  52      48.522  10.992 -55.470  1.00 36.57           N  
ATOM    358  CZ  ARG A  52      47.441  11.184 -54.729  1.00 36.57           C  
ATOM    359  N   THR A  53      44.864  13.651 -47.915  1.00 35.90           N  
ATOM    360  CA  THR A  53      43.986  14.790 -47.669  1.00 35.90           C  
ATOM    361  C   THR A  53      44.765  16.100 -47.745  1.00 35.90           C  
ATOM    362  CB  THR A  53      43.297  14.678 -46.297  1.00 35.90           C  
ATOM    363  O   THR A  53      45.897  16.184 -47.264  1.00 35.90           O  
ATOM    364  CG2 THR A  53      42.668  13.301 -46.108  1.00 35.90           C  
ATOM    365  OG1 THR A  53      44.265  14.894 -45.263  1.00 35.90           O  
ATOM    366  N   SER A  54      44.458  16.914 -48.742  1.00 31.76           N  
ATOM    367  CA  SER A  54      43.594  18.085 -48.835  1.00 31.76           C  
ATOM    368  C   SER A  54      44.352  19.361 -48.486  1.00 31.76           C  
ATOM    369  CB  SER A  54      42.383  17.934 -47.913  1.00 31.76           C  
ATOM    370  O   SER A  54      45.156  19.376 -47.551  1.00 31.76           O  
ATOM    371  OG  SER A  54      41.544  16.880 -48.354  1.00 31.76           O  
ATOM    372  N   VAL A  55      44.535  20.278 -49.428  1.00 28.60           N  
ATOM    373  CA  VAL A  55      43.892  21.546 -49.759  1.00 28.60           C  
ATOM    374  C   VAL A  55      44.127  22.553 -48.635  1.00 28.60           C  
ATOM    375  CB  VAL A  55      42.377  21.366 -50.006  1.00 28.60           C  
ATOM    376  O   VAL A  55      44.017  22.213 -47.455  1.00 28.60           O  
ATOM    377  CG1 VAL A  55      42.121  20.215 -50.977  1.00 28.60           C  
ATOM    378  CG2 VAL A  55      41.646  21.129 -48.686  1.00 28.60           C  
ATOM    379  N   SER A  56      44.898  23.572 -48.960  1.00 26.80           N  
ATOM    380  CA  SER A  56      44.423  24.951 -48.972  1.00 26.80           C  
ATOM    381  C   SER A  56      45.193  25.810 -47.974  1.00 26.80           C  
ATOM    382  CB  SER A  56      42.927  25.006 -48.657  1.00 26.80           C  
ATOM    383  O   SER A  56      45.441  25.385 -46.844  1.00 26.80           O  
ATOM    384  OG  SER A  56      42.654  24.398 -47.406  1.00 26.80           O  
ATOM    385  N   SER A  57      46.078  26.610 -48.491  1.00 31.63           N  
ATOM    386  CA  SER A  57      45.854  28.031 -48.251  1.00 31.63           C  
ATOM    387  C   SER A  57      47.115  28.844 -48.524  1.00 31.63           C  
ATOM    388  CB  SER A  57      45.388  28.266 -46.813  1.00 31.63           C  
ATOM    389  O   SER A  57      48.209  28.461 -48.106  1.00 31.63           O  
ATOM    390  OG  SER A  57      44.120  27.673 -46.592  1.00 31.63           O  
ATOM    391  N   VAL A  58      47.210  29.412 -49.679  1.00 28.84           N  
ATOM    392  CA  VAL A  58      47.112  30.771 -50.200  1.00 28.84           C  
ATOM    393  C   VAL A  58      47.340  31.775 -49.073  1.00 28.84           C  
ATOM    394  CB  VAL A  58      45.742  31.024 -50.870  1.00 28.84           C  
ATOM    395  O   VAL A  58      46.732  31.668 -48.005  1.00 28.84           O  
ATOM    396  CG1 VAL A  58      45.234  29.758 -51.557  1.00 28.84           C  
ATOM    397  CG2 VAL A  58      44.729  31.520 -49.840  1.00 28.84           C  
ATOM    398  N   SER A  59      48.596  32.188 -48.888  1.00 30.66           N  
ATOM    399  CA  SER A  59      48.697  33.580 -48.462  1.00 30.66           C  
ATOM    400  C   SER A  59      50.109  34.119 -48.663  1.00 30.66           C  
ATOM    401  CB  SER A  59      48.292  33.723 -46.994  1.00 30.66           C  
ATOM    402  O   SER A  59      51.086  33.468 -48.286  1.00 30.66           O  
ATOM    403  OG  SER A  59      48.518  35.045 -46.537  1.00 30.66           O  
ATOM    404  N   ALA A  60      50.353  34.733 -49.784  1.00 26.96           N  
ATOM    405  CA  ALA A  60      50.423  36.190 -49.856  1.00 26.96           C  
ATOM    406  C   ALA A  60      51.823  36.690 -49.511  1.00 26.96           C  
ATOM    407  CB  ALA A  60      49.392  36.820 -48.923  1.00 26.96           C  
ATOM    408  O   ALA A  60      52.382  36.322 -48.475  1.00 26.96           O  
ATOM    409  N   SER A  61      52.637  36.830 -50.515  1.00 33.58           N  
ATOM    410  CA  SER A  61      53.243  38.103 -50.893  1.00 33.58           C  
ATOM    411  C   SER A  61      54.716  37.930 -51.249  1.00 33.58           C  
ATOM    412  CB  SER A  61      53.100  39.122 -49.761  1.00 33.58           C  
ATOM    413  O   SER A  61      55.455  37.245 -50.539  1.00 33.58           O  
ATOM    414  OG  SER A  61      51.765  39.590 -49.672  1.00 33.58           O  
ATOM    415  N   PRO A  62      55.069  38.575 -52.275  1.00 32.84           N  
ATOM    416  CA  PRO A  62      56.027  38.850 -53.349  1.00 32.84           C  
ATOM    417  C   PRO A  62      57.004  39.969 -52.995  1.00 32.84           C  
ATOM    418  CB  PRO A  62      55.134  39.256 -54.523  1.00 32.84           C  
ATOM    419  O   PRO A  62      56.598  40.998 -52.448  1.00 32.84           O  
ATOM    420  CG  PRO A  62      53.851  39.694 -53.894  1.00 32.84           C  
ATOM    421  CD  PRO A  62      54.051  39.773 -52.408  1.00 32.84           C  
ATOM    422  N   SER A  63      58.245  39.595 -52.743  1.00 33.72           N  
ATOM    423  CA  SER A  63      59.250  40.647 -52.857  1.00 33.72           C  
ATOM    424  C   SER A  63      60.537  40.116 -53.479  1.00 33.72           C  
ATOM    425  CB  SER A  63      59.549  41.254 -51.486  1.00 33.72           C  
ATOM    426  O   SER A  63      61.032  39.057 -53.087  1.00 33.72           O  
ATOM    427  OG  SER A  63      60.502  42.298 -51.596  1.00 33.72           O  
ATOM    428  N   ARG A  64      60.573  40.112 -54.792  1.00 33.92           N  
ATOM    429  CA  ARG A  64      61.484  40.865 -55.648  1.00 33.92           C  
ATOM    430  C   ARG A  64      62.045  39.983 -56.759  1.00 33.92           C  
ATOM    431  CB  ARG A  64      62.627  41.460 -54.823  1.00 33.92           C  
ATOM    432  O   ARG A  64      62.568  38.899 -56.494  1.00 33.92           O  
ATOM    433  CG  ARG A  64      62.193  42.571 -53.880  1.00 33.92           C  
ATOM    434  CD  ARG A  64      63.073  43.805 -54.019  1.00 33.92           C  
ATOM    435  NE  ARG A  64      63.595  44.243 -52.727  1.00 33.92           N  
ATOM    436  NH1 ARG A  64      64.163  46.365 -53.443  1.00 33.92           N  
ATOM    437  NH2 ARG A  64      64.548  45.741 -51.271  1.00 33.92           N  
ATOM    438  CZ  ARG A  64      64.101  45.448 -52.483  1.00 33.92           C  
ATOM    439  N   PHE A  65      61.340  39.813 -57.835  1.00 28.45           N  
ATOM    440  CA  PHE A  65      61.450  40.435 -59.149  1.00 28.45           C  
ATOM    441  C   PHE A  65      62.911  40.644 -59.529  1.00 28.45           C  
ATOM    442  CB  PHE A  65      60.704  41.773 -59.175  1.00 28.45           C  
ATOM    443  O   PHE A  65      63.699  41.152 -58.729  1.00 28.45           O  
ATOM    444  CG  PHE A  65      59.471  41.764 -60.038  1.00 28.45           C  
ATOM    445  CD1 PHE A  65      59.553  42.049 -61.395  1.00 28.45           C  
ATOM    446  CD2 PHE A  65      58.229  41.471 -59.491  1.00 28.45           C  
ATOM    447  CE1 PHE A  65      58.413  42.042 -62.196  1.00 28.45           C  
ATOM    448  CE2 PHE A  65      57.085  41.461 -60.285  1.00 28.45           C  
ATOM    449  CZ  PHE A  65      57.180  41.748 -61.637  1.00 28.45           C  
ATOM    450  N   ARG A  66      63.418  39.724 -60.372  1.00 29.96           N  
ATOM    451  CA  ARG A  66      63.853  39.989 -61.740  1.00 29.96           C  
ATOM    452  C   ARG A  66      65.310  40.438 -61.773  1.00 29.96           C  
ATOM    453  CB  ARG A  66      62.963  41.048 -62.392  1.00 29.96           C  
ATOM    454  O   ARG A  66      65.670  41.441 -61.153  1.00 29.96           O  
ATOM    455  CG  ARG A  66      62.833  40.901 -63.900  1.00 29.96           C  
ATOM    456  CD  ARG A  66      62.054  42.055 -64.515  1.00 29.96           C  
ATOM    457  NE  ARG A  66      61.017  41.580 -65.426  1.00 29.96           N  
ATOM    458  NH1 ARG A  66      62.100  42.269 -67.347  1.00 29.96           N  
ATOM    459  NH2 ARG A  66      60.064  41.225 -67.486  1.00 29.96           N  
ATOM    460  CZ  ARG A  66      61.063  41.692 -66.751  1.00 29.96           C  
ATOM    461  N   GLY A  67      66.235  39.438 -61.873  1.00 29.81           N  
ATOM    462  CA  GLY A  67      67.125  39.660 -63.002  1.00 29.81           C  
ATOM    463  C   GLY A  67      67.790  38.390 -63.497  1.00 29.81           C  
ATOM    464  O   GLY A  67      68.309  37.604 -62.702  1.00 29.81           O  
ATOM    465  N   ALA A  68      67.156  37.516 -64.230  1.00 31.12           N  
ATOM    466  CA  ALA A  68      67.333  37.138 -65.630  1.00 31.12           C  
ATOM    467  C   ALA A  68      68.209  38.149 -66.364  1.00 31.12           C  
ATOM    468  CB  ALA A  68      65.979  37.009 -66.322  1.00 31.12           C  
ATOM    469  O   ALA A  68      67.834  39.315 -66.507  1.00 31.12           O  
ATOM    470  N   GLY A  69      69.518  38.035 -66.245  1.00 29.74           N  
ATOM    471  CA  GLY A  69      70.350  38.308 -67.406  1.00 29.74           C  
ATOM    472  C   GLY A  69      71.594  37.442 -67.465  1.00 29.74           C  
ATOM    473  O   GLY A  69      72.292  37.280 -66.462  1.00 29.74           O  
ATOM    474  N   ALA A  70      71.559  36.194 -67.933  1.00 30.99           N  
ATOM    475  CA  ALA A  70      72.158  35.759 -69.192  1.00 30.99           C  
ATOM    476  C   ALA A  70      73.187  36.770 -69.689  1.00 30.99           C  
ATOM    477  CB  ALA A  70      71.077  35.542 -70.248  1.00 30.99           C  
ATOM    478  O   ALA A  70      72.924  37.975 -69.707  1.00 30.99           O  
ATOM    479  N   ALA A  71      74.450  36.465 -69.362  1.00 29.67           N  
ATOM    480  CA  ALA A  71      75.419  36.413 -70.454  1.00 29.67           C  
ATOM    481  C   ALA A  71      76.847  36.504 -69.925  1.00 29.67           C  
ATOM    482  CB  ALA A  71      75.153  37.534 -71.455  1.00 29.67           C  
ATOM    483  O   ALA A  71      77.176  37.416 -69.162  1.00 29.67           O  
ATOM    484  N   SER A  72      77.436  35.427 -69.422  1.00 30.03           N  
ATOM    485  CA  SER A  72      78.652  34.723 -69.814  1.00 30.03           C  
ATOM    486  C   SER A  72      79.127  35.166 -71.194  1.00 30.03           C  
ATOM    487  CB  SER A  72      78.424  33.211 -69.806  1.00 30.03           C  
ATOM    488  O   SER A  72      78.377  35.087 -72.169  1.00 30.03           O  
ATOM    489  OG  SER A  72      79.648  32.517 -69.973  1.00 30.03           O  
ATOM    490  N   SER A  73      79.493  36.448 -71.294  1.00 30.83           N  
ATOM    491  CA  SER A  73      80.491  37.171 -72.076  1.00 30.83           C  
ATOM    492  C   SER A  73      81.757  36.341 -72.260  1.00 30.83           C  
ATOM    493  CB  SER A  73      80.836  38.501 -71.405  1.00 30.83           C  
ATOM    494  O   SER A  73      82.319  35.833 -71.288  1.00 30.83           O  
ATOM    495  OG  SER A  73      79.946  39.521 -71.823  1.00 30.83           O  
ATOM    496  N   THR A  74      81.638  35.306 -73.102  1.00 30.29           N  
ATOM    497  CA  THR A  74      82.392  35.013 -74.316  1.00 30.29           C  
ATOM    498  C   THR A  74      83.558  35.985 -74.477  1.00 30.29           C  
ATOM    499  CB  THR A  74      81.491  35.077 -75.563  1.00 30.29           C  
ATOM    500  O   THR A  74      83.374  37.201 -74.398  1.00 30.29           O  
ATOM    501  CG2 THR A  74      80.304  34.127 -75.433  1.00 30.29           C  
ATOM    502  OG1 THR A  74      81.003  36.414 -75.724  1.00 30.29           O  
ATOM    503  N   ASP A  75      84.605  35.851 -73.737  1.00 32.81           N  
ATOM    504  CA  ASP A  75      85.982  36.058 -74.173  1.00 32.81           C  
ATOM    505  C   ASP A  75      86.244  35.372 -75.512  1.00 32.81           C  
ATOM    506  CB  ASP A  75      86.963  35.543 -73.118  1.00 32.81           C  
ATOM    507  O   ASP A  75      86.116  34.152 -75.626  1.00 32.81           O  
ATOM    508  CG  ASP A  75      87.462  36.636 -72.189  1.00 32.81           C  
ATOM    509  OD1 ASP A  75      87.375  37.829 -72.549  1.00 32.81           O  
ATOM    510  OD2 ASP A  75      87.951  36.299 -71.088  1.00 32.81           O  
ATOM    511  N   SER A  76      85.538  35.858 -76.520  1.00 32.21           N  
ATOM    512  CA  SER A  76      85.720  36.149 -77.939  1.00 32.21           C  
ATOM    513  C   SER A  76      87.130  36.656 -78.222  1.00 32.21           C  
ATOM    514  CB  SER A  76      84.694  37.179 -78.411  1.00 32.21           C  
ATOM    515  O   SER A  76      87.549  37.678 -77.675  1.00 32.21           O  
ATOM    516  OG  SER A  76      83.906  36.657 -79.467  1.00 32.21           O  
ATOM    517  N   LEU A  77      88.222  35.851 -78.235  1.00 32.77           N  
ATOM    518  CA  LEU A  77      89.499  35.849 -78.942  1.00 32.77           C  
ATOM    519  C   LEU A  77      89.284  35.884 -80.451  1.00 32.77           C  
ATOM    520  CB  LEU A  77      90.322  34.616 -78.560  1.00 32.77           C  
ATOM    521  O   LEU A  77      88.483  35.113 -80.986  1.00 32.77           O  
ATOM    522  CG  LEU A  77      91.703  34.883 -77.959  1.00 32.77           C  
ATOM    523  CD1 LEU A  77      92.170  33.678 -77.149  1.00 32.77           C  
ATOM    524  CD2 LEU A  77      92.708  35.217 -79.057  1.00 32.77           C  
ATOM    525  N   ASP A  78      89.420  37.095 -81.047  1.00 29.73           N  
ATOM    526  CA  ASP A  78      90.397  37.797 -81.874  1.00 29.73           C  
ATOM    527  C   ASP A  78      90.953  36.882 -82.962  1.00 29.73           C  
ATOM    528  CB  ASP A  78      91.538  38.341 -81.011  1.00 29.73           C  
ATOM    529  O   ASP A  78      91.301  35.730 -82.695  1.00 29.73           O  
ATOM    530  CG  ASP A  78      91.180  39.636 -80.303  1.00 29.73           C  
ATOM    531  OD1 ASP A  78      90.355  40.412 -80.832  1.00 29.73           O  
ATOM    532  OD2 ASP A  78      91.730  39.884 -79.209  1.00 29.73           O  
ATOM    533  N   THR A  79      90.456  37.045 -84.196  1.00 29.35           N  
ATOM    534  CA  THR A  79      91.128  37.520 -85.400  1.00 29.35           C  
ATOM    535  C   THR A  79      92.131  36.486 -85.904  1.00 29.35           C  
ATOM    536  CB  THR A  79      91.849  38.857 -85.147  1.00 29.35           C  
ATOM    537  O   THR A  79      92.987  36.024 -85.147  1.00 29.35           O  
ATOM    538  CG2 THR A  79      90.852  40.005 -85.029  1.00 29.35           C  
ATOM    539  OG1 THR A  79      92.600  38.765 -83.930  1.00 29.35           O  
ATOM    540  N   LEU A  80      91.737  35.582 -86.937  1.00 32.56           N  
ATOM    541  CA  LEU A  80      92.471  35.691 -88.194  1.00 32.56           C  
ATOM    542  C   LEU A  80      91.814  34.848 -89.282  1.00 32.56           C  
ATOM    543  CB  LEU A  80      93.927  35.258 -88.004  1.00 32.56           C  
ATOM    544  O   LEU A  80      91.628  33.641 -89.110  1.00 32.56           O  
ATOM    545  CG  LEU A  80      94.797  36.167 -87.135  1.00 32.56           C  
ATOM    546  CD1 LEU A  80      96.137  35.499 -86.846  1.00 32.56           C  
ATOM    547  CD2 LEU A  80      95.002  37.518 -87.812  1.00 32.56           C  
ATOM    548  N   SER A  81      90.713  35.244 -89.851  1.00 33.19           N  
ATOM    549  CA  SER A  81      90.460  35.459 -91.272  1.00 33.19           C  
ATOM    550  C   SER A  81      91.710  35.959 -91.987  1.00 33.19           C  
ATOM    551  CB  SER A  81      89.317  36.456 -91.469  1.00 33.19           C  
ATOM    552  O   SER A  81      92.355  36.906 -91.531  1.00 33.19           O  
ATOM    553  OG  SER A  81      88.921  36.505 -92.829  1.00 33.19           O  
ATOM    554  N   ASN A  82      92.475  35.017 -92.648  1.00 34.54           N  
ATOM    555  CA  ASN A  82      92.745  35.012 -94.081  1.00 34.54           C  
ATOM    556  C   ASN A  82      94.236  35.166 -94.371  1.00 34.54           C  
ATOM    557  CB  ASN A  82      91.952  36.118 -94.781  1.00 34.54           C  
ATOM    558  O   ASN A  82      94.837  36.184 -94.027  1.00 34.54           O  
ATOM    559  CG  ASN A  82      91.392  35.677 -96.120  1.00 34.54           C  
ATOM    560  ND2 ASN A  82      91.631  36.475 -97.153  1.00 34.54           N  
ATOM    561  OD1 ASN A  82      90.750  34.629 -96.223  1.00 34.54           O  
ATOM    562  N   GLY A  83      94.963  34.042 -94.471  1.00 36.30           N  
ATOM    563  CA  GLY A  83      95.778  33.858 -95.661  1.00 36.30           C  
ATOM    564  C   GLY A  83      96.420  32.486 -95.738  1.00 36.30           C  
ATOM    565  O   GLY A  83      96.902  31.962 -94.731  1.00 36.30           O  
ATOM    566  N   PRO A  84      96.058  31.748 -96.865  1.00 40.39           N  
ATOM    567  CA  PRO A  84      96.173  30.427 -97.487  1.00 40.39           C  
ATOM    568  C   PRO A  84      97.582  30.137 -98.001  1.00 40.39           C  
ATOM    569  CB  PRO A  84      95.174  30.494 -98.644  1.00 40.39           C  
ATOM    570  O   PRO A  84      98.322  31.064 -98.340  1.00 40.39           O  
ATOM    571  CG  PRO A  84      95.239  31.907 -99.124  1.00 40.39           C  
ATOM    572  CD  PRO A  84      96.120  32.688 -98.192  1.00 40.39           C  
ATOM    573  N   GLU A  85      98.451  29.411 -97.236  1.00 35.31           N  
ATOM    574  CA  GLU A  85      99.413  28.565 -97.936  1.00 35.31           C  
ATOM    575  C   GLU A  85     100.555  28.148 -97.014  1.00 35.31           C  
ATOM    576  CB  GLU A  85      99.968  29.287 -99.167  1.00 35.31           C  
ATOM    577  O   GLU A  85     101.264  28.999 -96.471  1.00 35.31           O  
ATOM    578  CG  GLU A  85      98.978  29.389-100.319  1.00 35.31           C  
ATOM    579  CD  GLU A  85      99.639  29.707-101.651  1.00 35.31           C  
ATOM    580  OE1 GLU A  85      98.969  29.593-102.703  1.00 35.31           O  
ATOM    581  OE2 GLU A  85     100.836  30.071-101.643  1.00 35.31           O  
ATOM    582  N   GLY A  86     100.368  27.155 -96.100  1.00 36.32           N  
ATOM    583  CA  GLY A  86     101.463  26.215 -95.921  1.00 36.32           C  
ATOM    584  C   GLY A  86     101.109  25.053 -95.013  1.00 36.32           C  
ATOM    585  O   GLY A  86     100.825  25.247 -93.829  1.00 36.32           O  
ATOM    586  N   CYS A  87     100.299  24.038 -95.485  1.00 34.40           N  
ATOM    587  CA  CYS A  87      99.997  22.628 -95.707  1.00 34.40           C  
ATOM    588  C   CYS A  87     101.238  21.767 -95.508  1.00 34.40           C  
ATOM    589  CB  CYS A  87      99.438  22.415 -97.113  1.00 34.40           C  
ATOM    590  O   CYS A  87     102.213  21.894 -96.250  1.00 34.40           O  
ATOM    591  SG  CYS A  87      98.370  20.966 -97.260  1.00 34.40           S  
ATOM    592  N   MET A  88     101.781  21.677 -94.158  1.00 37.35           N  
ATOM    593  CA  MET A  88     102.276  20.326 -93.908  1.00 37.35           C  
ATOM    594  C   MET A  88     102.825  20.201 -92.491  1.00 37.35           C  
ATOM    595  CB  MET A  88     103.359  19.953 -94.923  1.00 37.35           C  
ATOM    596  O   MET A  88     103.085  19.093 -92.017  1.00 37.35           O  
ATOM    597  CG  MET A  88     103.042  18.702 -95.726  1.00 37.35           C  
ATOM    598  SD  MET A  88     104.499  17.604 -95.921  1.00 37.35           S  
ATOM    599  CE  MET A  88     104.182  16.944 -97.581  1.00 37.35           C  
ATOM    600  N   VAL A  89     102.661  21.222 -91.583  1.00 42.58           N  
ATOM    601  CA  VAL A  89     103.137  20.908 -90.240  1.00 42.58           C  
ATOM    602  C   VAL A  89     101.981  21.001 -89.247  1.00 42.58           C  
ATOM    603  CB  VAL A  89     104.285  21.848 -89.811  1.00 42.58           C  
ATOM    604  O   VAL A  89     102.071  20.485 -88.130  1.00 42.58           O  
ATOM    605  CG1 VAL A  89     104.698  21.572 -88.366  1.00 42.58           C  
ATOM    606  CG2 VAL A  89     105.481  21.693 -90.749  1.00 42.58           C  
ATOM    607  N   ALA A  90     100.746  21.351 -89.698  1.00 40.23           N  
ATOM    608  CA  ALA A  90      99.469  21.274 -88.994  1.00 40.23           C  
ATOM    609  C   ALA A  90      98.792  19.927 -89.229  1.00 40.23           C  
ATOM    610  CB  ALA A  90      98.550  22.412 -89.433  1.00 40.23           C  
ATOM    611  O   ALA A  90      97.943  19.505 -88.440  1.00 40.23           O  
ATOM    612  N   VAL A  91      99.290  18.934 -89.915  1.00 46.88           N  
ATOM    613  CA  VAL A  91      98.741  17.586 -90.006  1.00 46.88           C  
ATOM    614  C   VAL A  91      99.440  16.673 -89.001  1.00 46.88           C  
ATOM    615  CB  VAL A  91      98.881  17.011 -91.434  1.00 46.88           C  
ATOM    616  O   VAL A  91      98.813  15.785 -88.418  1.00 46.88           O  
ATOM    617  CG1 VAL A  91      98.563  15.517 -91.448  1.00 46.88           C  
ATOM    618  CG2 VAL A  91      97.971  17.764 -92.403  1.00 46.88           C  
ATOM    619  N   ALA A  92     100.656  16.959 -88.376  1.00 53.68           N  
ATOM    620  CA  ALA A  92     101.149  16.009 -87.383  1.00 53.68           C  
ATOM    621  C   ALA A  92     100.788  16.457 -85.969  1.00 53.68           C  
ATOM    622  CB  ALA A  92     102.660  15.837 -87.514  1.00 53.68           C  
ATOM    623  O   ALA A  92     100.539  15.626 -85.092  1.00 53.68           O  
ATOM    624  N   THR A  93     100.704  17.796 -85.680  1.00 53.54           N  
ATOM    625  CA  THR A  93     100.099  18.177 -84.408  1.00 53.54           C  
ATOM    626  C   THR A  93      98.580  18.038 -84.468  1.00 53.54           C  
ATOM    627  CB  THR A  93     100.470  19.621 -84.024  1.00 53.54           C  
ATOM    628  O   THR A  93      97.932  17.807 -83.446  1.00 53.54           O  
ATOM    629  CG2 THR A  93     101.265  19.657 -82.722  1.00 53.54           C  
ATOM    630  OG1 THR A  93     101.261  20.199 -85.069  1.00 53.54           O  
ATOM    631  N   SER A  94      97.902  17.987 -85.548  1.00 54.80           N  
ATOM    632  CA  SER A  94      96.499  17.618 -85.704  1.00 54.80           C  
ATOM    633  C   SER A  94      96.311  16.107 -85.616  1.00 54.80           C  
ATOM    634  CB  SER A  94      95.955  18.131 -87.038  1.00 54.80           C  
ATOM    635  O   SER A  94      95.264  15.631 -85.173  1.00 54.80           O  
ATOM    636  OG  SER A  94      96.673  17.570 -88.123  1.00 54.80           O  
ATOM    637  N   ARG A  95      97.283  15.132 -85.897  1.00 60.93           N  
ATOM    638  CA  ARG A  95      97.136  13.693 -85.703  1.00 60.93           C  
ATOM    639  C   ARG A  95      97.298  13.319 -84.234  1.00 60.93           C  
ATOM    640  CB  ARG A  95      98.153  12.929 -86.554  1.00 60.93           C  
ATOM    641  O   ARG A  95      96.593  12.442 -83.730  1.00 60.93           O  
ATOM    642  CG  ARG A  95      97.684  12.654 -87.974  1.00 60.93           C  
ATOM    643  CD  ARG A  95      98.672  11.779 -88.734  1.00 60.93           C  
ATOM    644  NE  ARG A  95      98.052  11.151 -89.897  1.00 60.93           N  
ATOM    645  NH1 ARG A  95     100.034  10.368 -90.789  1.00 60.93           N  
ATOM    646  NH2 ARG A  95      98.050   9.962 -91.862  1.00 60.93           N  
ATOM    647  CZ  ARG A  95      98.714  10.495 -90.847  1.00 60.93           C  
ATOM    648  N   SER A  96      98.263  13.943 -83.561  1.00 65.38           N  
ATOM    649  CA  SER A  96      98.393  13.671 -82.133  1.00 65.38           C  
ATOM    650  C   SER A  96      97.175  14.167 -81.362  1.00 65.38           C  
ATOM    651  CB  SER A  96      99.660  14.322 -81.576  1.00 65.38           C  
ATOM    652  O   SER A  96      96.734  13.524 -80.407  1.00 65.38           O  
ATOM    653  OG  SER A  96      99.390  15.636 -81.118  1.00 65.38           O  
ATOM    654  N   GLU A  97      96.563  15.180 -81.574  1.00 71.22           N  
ATOM    655  CA  GLU A  97      95.332  15.736 -81.021  1.00 71.22           C  
ATOM    656  C   GLU A  97      94.127  14.868 -81.374  1.00 71.22           C  
ATOM    657  CB  GLU A  97      95.114  17.166 -81.523  1.00 71.22           C  
ATOM    658  O   GLU A  97      93.241  14.660 -80.543  1.00 71.22           O  
ATOM    659  CG  GLU A  97      94.077  17.946 -80.728  1.00 71.22           C  
ATOM    660  CD  GLU A  97      94.127  19.444 -80.983  1.00 71.22           C  
ATOM    661  OE1 GLU A  97      93.395  20.200 -80.305  1.00 71.22           O  
ATOM    662  OE2 GLU A  97      94.904  19.865 -81.869  1.00 71.22           O  
ATOM    663  N   LYS A  98      94.171  14.199 -82.458  1.00 79.16           N  
ATOM    664  CA  LYS A  98      93.086  13.319 -82.882  1.00 79.16           C  
ATOM    665  C   LYS A  98      93.065  12.036 -82.057  1.00 79.16           C  
ATOM    666  CB  LYS A  98      93.216  12.985 -84.369  1.00 79.16           C  
ATOM    667  O   LYS A  98      91.994  11.526 -81.720  1.00 79.16           O  
ATOM    668  CG  LYS A  98      92.815  14.122 -85.297  1.00 79.16           C  
ATOM    669  CD  LYS A  98      92.806  13.678 -86.754  1.00 79.16           C  
ATOM    670  CE  LYS A  98      92.455  14.828 -87.687  1.00 79.16           C  
ATOM    671  NZ  LYS A  98      92.498  14.411 -89.121  1.00 79.16           N  
ATOM    672  N   GLU A  99      94.270  11.550 -81.829  1.00 79.35           N  
ATOM    673  CA  GLU A  99      94.384  10.343 -81.015  1.00 79.35           C  
ATOM    674  C   GLU A  99      93.947  10.605 -79.577  1.00 79.35           C  
ATOM    675  CB  GLU A  99      95.819   9.811 -81.041  1.00 79.35           C  
ATOM    676  O   GLU A  99      93.295   9.762 -78.957  1.00 79.35           O  
ATOM    677  CG  GLU A  99      96.170   9.050 -82.311  1.00 79.35           C  
ATOM    678  CD  GLU A  99      97.632   8.637 -82.378  1.00 79.35           C  
ATOM    679  OE1 GLU A  99      98.037   7.998 -83.376  1.00 79.35           O  
ATOM    680  OE2 GLU A  99      98.378   8.953 -81.424  1.00 79.35           O  
ATOM    681  N   GLN A 100      94.492  11.705 -79.036  1.00 80.64           N  
ATOM    682  CA  GLN A 100      94.051  12.103 -77.703  1.00 80.64           C  
ATOM    683  C   GLN A 100      92.539  12.306 -77.662  1.00 80.64           C  
ATOM    684  CB  GLN A 100      94.764  13.381 -77.260  1.00 80.64           C  
ATOM    685  O   GLN A 100      91.885  11.941 -76.683  1.00 80.64           O  
ATOM    686  CG  GLN A 100      96.052  13.130 -76.486  1.00 80.64           C  
ATOM    687  CD  GLN A 100      96.961  14.344 -76.451  1.00 80.64           C  
ATOM    688  NE2 GLN A 100      98.119  14.199 -75.815  1.00 80.64           N  
ATOM    689  OE1 GLN A 100      96.626  15.403 -76.990  1.00 80.64           O  
ATOM    690  N   LEU A 101      91.997  12.814 -78.692  1.00 80.77           N  
ATOM    691  CA  LEU A 101      90.559  13.040 -78.787  1.00 80.77           C  
ATOM    692  C   LEU A 101      89.809  11.720 -78.922  1.00 80.77           C  
ATOM    693  CB  LEU A 101      90.237  13.948 -79.977  1.00 80.77           C  
ATOM    694  O   LEU A 101      88.708  11.569 -78.387  1.00 80.77           O  
ATOM    695  CG  LEU A 101      90.534  15.437 -79.795  1.00 80.77           C  
ATOM    696  CD1 LEU A 101      90.304  16.188 -81.102  1.00 80.77           C  
ATOM    697  CD2 LEU A 101      89.675  16.021 -78.678  1.00 80.77           C  
ATOM    698  N   GLN A 102      90.515  10.725 -79.595  1.00 85.93           N  
ATOM    699  CA  GLN A 102      89.919   9.399 -79.713  1.00 85.93           C  
ATOM    700  C   GLN A 102      89.863   8.699 -78.358  1.00 85.93           C  
ATOM    701  CB  GLN A 102      90.701   8.545 -80.712  1.00 85.93           C  
ATOM    702  O   GLN A 102      88.871   8.043 -78.033  1.00 85.93           O  
ATOM    703  CG  GLN A 102      89.822   7.814 -81.717  1.00 85.93           C  
ATOM    704  CD  GLN A 102      90.621   7.149 -82.822  1.00 85.93           C  
ATOM    705  NE2 GLN A 102      89.933   6.427 -83.700  1.00 85.93           N  
ATOM    706  OE1 GLN A 102      91.847   7.284 -82.887  1.00 85.93           O  
ATOM    707  N   ALA A 103      91.041   8.700 -77.667  1.00 84.98           N  
ATOM    708  CA  ALA A 103      91.102   8.120 -76.328  1.00 84.98           C  
ATOM    709  C   ALA A 103      90.081   8.772 -75.400  1.00 84.98           C  
ATOM    710  CB  ALA A 103      92.508   8.262 -75.750  1.00 84.98           C  
ATOM    711  O   ALA A 103      89.432   8.090 -74.604  1.00 84.98           O  
ATOM    712  N   LEU A 104      90.059  10.050 -75.465  1.00 89.07           N  
ATOM    713  CA  LEU A 104      89.075  10.800 -74.692  1.00 89.07           C  
ATOM    714  C   LEU A 104      87.656  10.414 -75.097  1.00 89.07           C  
ATOM    715  CB  LEU A 104      89.280  12.305 -74.878  1.00 89.07           C  
ATOM    716  O   LEU A 104      86.787  10.238 -74.240  1.00 89.07           O  
ATOM    717  CG  LEU A 104      89.251  13.156 -73.608  1.00 89.07           C  
ATOM    718  CD1 LEU A 104      90.582  13.877 -73.422  1.00 89.07           C  
ATOM    719  CD2 LEU A 104      88.099  14.154 -73.658  1.00 89.07           C  
ATOM    720  N   ASN A 105      87.344  10.268 -76.289  1.00 89.59           N  
ATOM    721  CA  ASN A 105      86.047   9.842 -76.804  1.00 89.59           C  
ATOM    722  C   ASN A 105      85.681   8.443 -76.317  1.00 89.59           C  
ATOM    723  CB  ASN A 105      86.034   9.891 -78.334  1.00 89.59           C  
ATOM    724  O   ASN A 105      84.520   8.172 -76.007  1.00 89.59           O  
ATOM    725  CG  ASN A 105      84.888  10.718 -78.882  1.00 89.59           C  
ATOM    726  ND2 ASN A 105      84.924  10.994 -80.180  1.00 89.59           N  
ATOM    727  OD1 ASN A 105      83.979  11.107 -78.145  1.00 89.59           O  
ATOM    728  N   ASP A 106      86.671   7.539 -76.363  1.00 87.39           N  
ATOM    729  CA  ASP A 106      86.432   6.185 -75.872  1.00 87.39           C  
ATOM    730  C   ASP A 106      86.069   6.196 -74.389  1.00 87.39           C  
ATOM    731  CB  ASP A 106      87.661   5.304 -76.107  1.00 87.39           C  
ATOM    732  O   ASP A 106      85.207   5.432 -73.950  1.00 87.39           O  
ATOM    733  CG  ASP A 106      87.882   4.975 -77.572  1.00 87.39           C  
ATOM    734  OD1 ASP A 106      86.913   5.013 -78.360  1.00 87.39           O  
ATOM    735  OD2 ASP A 106      89.037   4.670 -77.943  1.00 87.39           O  
ATOM    736  N   ARG A 107      86.760   6.934 -73.494  1.00 92.43           N  
ATOM    737  CA  ARG A 107      86.438   7.081 -72.078  1.00 92.43           C  
ATOM    738  C   ARG A 107      85.047   7.678 -71.892  1.00 92.43           C  
ATOM    739  CB  ARG A 107      87.481   7.955 -71.377  1.00 92.43           C  
ATOM    740  O   ARG A 107      84.295   7.250 -71.013  1.00 92.43           O  
ATOM    741  CG  ARG A 107      88.847   7.301 -71.251  1.00 92.43           C  
ATOM    742  CD  ARG A 107      89.833   8.193 -70.508  1.00 92.43           C  
ATOM    743  NE  ARG A 107      91.179   7.629 -70.513  1.00 92.43           N  
ATOM    744  NH1 ARG A 107      92.106   9.297 -69.210  1.00 92.43           N  
ATOM    745  NH2 ARG A 107      93.409   7.569 -69.965  1.00 92.43           N  
ATOM    746  CZ  ARG A 107      92.228   8.167 -69.896  1.00 92.43           C  
ATOM    747  N   PHE A 108      84.729   8.737 -72.769  1.00 93.08           N  
ATOM    748  CA  PHE A 108      83.396   9.327 -72.757  1.00 93.08           C  
ATOM    749  C   PHE A 108      82.340   8.288 -73.112  1.00 93.08           C  
ATOM    750  CB  PHE A 108      83.320  10.507 -73.732  1.00 93.08           C  
ATOM    751  O   PHE A 108      81.241   8.295 -72.552  1.00 93.08           O  
ATOM    752  CG  PHE A 108      83.874  11.791 -73.176  1.00 93.08           C  
ATOM    753  CD1 PHE A 108      83.726  12.102 -71.830  1.00 93.08           C  
ATOM    754  CD2 PHE A 108      84.542  12.687 -74.000  1.00 93.08           C  
ATOM    755  CE1 PHE A 108      84.238  13.290 -71.313  1.00 93.08           C  
ATOM    756  CE2 PHE A 108      85.056  13.876 -73.490  1.00 93.08           C  
ATOM    757  CZ  PHE A 108      84.902  14.176 -72.146  1.00 93.08           C  
ATOM    758  N   ALA A 109      82.707   7.464 -74.104  1.00 94.47           N  
ATOM    759  CA  ALA A 109      81.788   6.400 -74.498  1.00 94.47           C  
ATOM    760  C   ALA A 109      81.482   5.476 -73.322  1.00 94.47           C  
ATOM    761  CB  ALA A 109      82.367   5.600 -75.662  1.00 94.47           C  
ATOM    762  O   ALA A 109      80.339   5.052 -73.139  1.00 94.47           O  
ATOM    763  N   GLY A 110      82.562   5.157 -72.583  1.00 93.15           N  
ATOM    764  CA  GLY A 110      82.357   4.356 -71.386  1.00 93.15           C  
ATOM    765  C   GLY A 110      81.506   5.052 -70.341  1.00 93.15           C  
ATOM    766  O   GLY A 110      80.672   4.418 -69.691  1.00 93.15           O  
ATOM    767  N   TYR A 111      81.828   6.339 -70.150  1.00 95.30           N  
ATOM    768  CA  TYR A 111      81.044   7.135 -69.212  1.00 95.30           C  
ATOM    769  C   TYR A 111      79.589   7.225 -69.657  1.00 95.30           C  
ATOM    770  CB  TYR A 111      81.635   8.541 -69.074  1.00 95.30           C  
ATOM    771  O   TYR A 111      78.676   7.191 -68.828  1.00 95.30           O  
ATOM    772  CG  TYR A 111      82.874   8.596 -68.213  1.00 95.30           C  
ATOM    773  CD1 TYR A 111      82.841   8.181 -66.884  1.00 95.30           C  
ATOM    774  CD2 TYR A 111      84.078   9.065 -68.726  1.00 95.30           C  
ATOM    775  CE1 TYR A 111      83.979   8.232 -66.086  1.00 95.30           C  
ATOM    776  CE2 TYR A 111      85.223   9.120 -67.937  1.00 95.30           C  
ATOM    777  OH  TYR A 111      86.293   8.755 -65.836  1.00 95.30           O  
ATOM    778  CZ  TYR A 111      85.164   8.702 -66.621  1.00 95.30           C  
ATOM    779  N   ILE A 112      79.372   7.293 -70.947  1.00 94.44           N  
ATOM    780  CA  ILE A 112      78.021   7.364 -71.494  1.00 94.44           C  
ATOM    781  C   ILE A 112      77.277   6.063 -71.200  1.00 94.44           C  
ATOM    782  CB  ILE A 112      78.041   7.638 -73.015  1.00 94.44           C  
ATOM    783  O   ILE A 112      76.097   6.084 -70.840  1.00 94.44           O  
ATOM    784  CG1 ILE A 112      78.533   9.063 -73.294  1.00 94.44           C  
ATOM    785  CG2 ILE A 112      76.655   7.408 -73.623  1.00 94.44           C  
ATOM    786  CD1 ILE A 112      78.745   9.366 -74.771  1.00 94.44           C  
ATOM    787  N   ASP A 113      77.980   4.971 -71.399  1.00 94.85           N  
ATOM    788  CA  ASP A 113      77.373   3.670 -71.133  1.00 94.85           C  
ATOM    789  C   ASP A 113      77.035   3.515 -69.652  1.00 94.85           C  
ATOM    790  CB  ASP A 113      78.303   2.541 -71.581  1.00 94.85           C  
ATOM    791  O   ASP A 113      75.989   2.964 -69.303  1.00 94.85           O  
ATOM    792  CG  ASP A 113      78.389   2.409 -73.092  1.00 94.85           C  
ATOM    793  OD1 ASP A 113      77.462   2.862 -73.798  1.00 94.85           O  
ATOM    794  OD2 ASP A 113      79.391   1.843 -73.580  1.00 94.85           O  
ATOM    795  N   LYS A 114      78.015   3.978 -68.864  1.00 95.15           N  
ATOM    796  CA  LYS A 114      77.763   3.939 -67.427  1.00 95.15           C  
ATOM    797  C   LYS A 114      76.549   4.788 -67.058  1.00 95.15           C  
ATOM    798  CB  LYS A 114      78.992   4.418 -66.653  1.00 95.15           C  
ATOM    799  O   LYS A 114      75.723   4.377 -66.240  1.00 95.15           O  
ATOM    800  CG  LYS A 114      78.936   4.126 -65.161  1.00 95.15           C  
ATOM    801  CD  LYS A 114      80.324   4.153 -64.534  1.00 95.15           C  
ATOM    802  CE  LYS A 114      80.282   3.764 -63.062  1.00 95.15           C  
ATOM    803  NZ  LYS A 114      81.641   3.791 -62.443  1.00 95.15           N  
ATOM    804  N   VAL A 115      76.511   5.970 -67.650  1.00 95.57           N  
ATOM    805  CA  VAL A 115      75.382   6.861 -67.402  1.00 95.57           C  
ATOM    806  C   VAL A 115      74.090   6.203 -67.879  1.00 95.57           C  
ATOM    807  CB  VAL A 115      75.574   8.226 -68.100  1.00 95.57           C  
ATOM    808  O   VAL A 115      73.054   6.302 -67.216  1.00 95.57           O  
ATOM    809  CG1 VAL A 115      74.305   9.071 -67.991  1.00 95.57           C  
ATOM    810  CG2 VAL A 115      76.767   8.969 -67.500  1.00 95.57           C  
ATOM    811  N   ARG A 116      74.134   5.498 -68.954  1.00 95.38           N  
ATOM    812  CA  ARG A 116      72.956   4.808 -69.470  1.00 95.38           C  
ATOM    813  C   ARG A 116      72.516   3.694 -68.526  1.00 95.38           C  
ATOM    814  CB  ARG A 116      73.235   4.235 -70.862  1.00 95.38           C  
ATOM    815  O   ARG A 116      71.320   3.507 -68.294  1.00 95.38           O  
ATOM    816  CG  ARG A 116      73.244   5.279 -71.967  1.00 95.38           C  
ATOM    817  CD  ARG A 116      73.398   4.643 -73.342  1.00 95.38           C  
ATOM    818  NE  ARG A 116      73.257   5.628 -74.410  1.00 95.38           N  
ATOM    819  NH1 ARG A 116      74.021   4.229 -76.083  1.00 95.38           N  
ATOM    820  NH2 ARG A 116      73.390   6.377 -76.577  1.00 95.38           N  
ATOM    821  CZ  ARG A 116      73.556   5.409 -75.688  1.00 95.38           C  
ATOM    822  N   GLN A 117      73.539   2.918 -68.127  1.00 96.32           N  
ATOM    823  CA  GLN A 117      73.252   1.851 -67.174  1.00 96.32           C  
ATOM    824  C   GLN A 117      72.667   2.412 -65.880  1.00 96.32           C  
ATOM    825  CB  GLN A 117      74.517   1.046 -66.872  1.00 96.32           C  
ATOM    826  O   GLN A 117      71.736   1.837 -65.313  1.00 96.32           O  
ATOM    827  CG  GLN A 117      74.950   0.132 -68.011  1.00 96.32           C  
ATOM    828  CD  GLN A 117      76.279  -0.549 -67.744  1.00 96.32           C  
ATOM    829  NE2 GLN A 117      76.853  -1.156 -68.777  1.00 96.32           N  
ATOM    830  OE1 GLN A 117      76.787  -0.529 -66.618  1.00 96.32           O  
ATOM    831  N   LEU A 118      73.301   3.455 -65.429  1.00 96.42           N  
ATOM    832  CA  LEU A 118      72.807   4.088 -64.211  1.00 96.42           C  
ATOM    833  C   LEU A 118      71.402   4.645 -64.419  1.00 96.42           C  
ATOM    834  CB  LEU A 118      73.752   5.208 -63.768  1.00 96.42           C  
ATOM    835  O   LEU A 118      70.556   4.556 -63.526  1.00 96.42           O  
ATOM    836  CG  LEU A 118      75.046   4.770 -63.079  1.00 96.42           C  
ATOM    837  CD1 LEU A 118      75.981   5.962 -62.900  1.00 96.42           C  
ATOM    838  CD2 LEU A 118      74.742   4.116 -61.735  1.00 96.42           C  
ATOM    839  N   GLU A 119      71.124   5.195 -65.503  1.00 95.56           N  
ATOM    840  CA  GLU A 119      69.799   5.713 -65.829  1.00 95.56           C  
ATOM    841  C   GLU A 119      68.765   4.591 -65.879  1.00 95.56           C  
ATOM    842  CB  GLU A 119      69.827   6.462 -67.164  1.00 95.56           C  
ATOM    843  O   GLU A 119      67.632   4.764 -65.424  1.00 95.56           O  
ATOM    844  CG  GLU A 119      70.497   7.826 -67.089  1.00 95.56           C  
ATOM    845  CD  GLU A 119      70.594   8.521 -68.438  1.00 95.56           C  
ATOM    846  OE1 GLU A 119      70.992   9.708 -68.482  1.00 95.56           O  
ATOM    847  OE2 GLU A 119      70.269   7.875 -69.458  1.00 95.56           O  
ATOM    848  N   ALA A 120      69.198   3.528 -66.513  1.00 95.96           N  
ATOM    849  CA  ALA A 120      68.319   2.363 -66.575  1.00 95.96           C  
ATOM    850  C   ALA A 120      68.018   1.828 -65.178  1.00 95.96           C  
ATOM    851  CB  ALA A 120      68.945   1.270 -67.437  1.00 95.96           C  
ATOM    852  O   ALA A 120      66.873   1.488 -64.870  1.00 95.96           O  
ATOM    853  N   HIS A 121      69.084   1.762 -64.362  1.00 95.54           N  
ATOM    854  CA  HIS A 121      68.913   1.317 -62.983  1.00 95.54           C  
ATOM    855  C   HIS A 121      68.055   2.298 -62.191  1.00 95.54           C  
ATOM    856  CB  HIS A 121      70.272   1.141 -62.304  1.00 95.54           C  
ATOM    857  O   HIS A 121      67.202   1.886 -61.401  1.00 95.54           O  
ATOM    858  CG  HIS A 121      70.197   0.438 -60.986  1.00 95.54           C  
ATOM    859  CD2 HIS A 121      69.942  -0.856 -60.681  1.00 95.54           C  
ATOM    860  ND1 HIS A 121      70.396   1.086 -59.785  1.00 95.54           N  
ATOM    861  CE1 HIS A 121      70.267   0.217 -58.797  1.00 95.54           C  
ATOM    862  NE2 HIS A 121      69.991  -0.968 -59.313  1.00 95.54           N  
ATOM    863  N   ASN A 122      68.289   3.560 -62.350  1.00 95.77           N  
ATOM    864  CA  ASN A 122      67.492   4.573 -61.667  1.00 95.77           C  
ATOM    865  C   ASN A 122      66.020   4.488 -62.061  1.00 95.77           C  
ATOM    866  CB  ASN A 122      68.040   5.972 -61.958  1.00 95.77           C  
ATOM    867  O   ASN A 122      65.137   4.677 -61.222  1.00 95.77           O  
ATOM    868  CG  ASN A 122      69.113   6.395 -60.975  1.00 95.77           C  
ATOM    869  ND2 ASN A 122      69.905   7.392 -61.354  1.00 95.77           N  
ATOM    870  OD1 ASN A 122      69.231   5.831 -59.884  1.00 95.77           O  
ATOM    871  N   ARG A 123      65.784   4.223 -63.275  1.00 96.74           N  
ATOM    872  CA  ARG A 123      64.413   4.067 -63.749  1.00 96.74           C  
ATOM    873  C   ARG A 123      63.746   2.855 -63.107  1.00 96.74           C  
ATOM    874  CB  ARG A 123      64.383   3.935 -65.273  1.00 96.74           C  
ATOM    875  O   ARG A 123      62.567   2.905 -62.750  1.00 96.74           O  
ATOM    876  CG  ARG A 123      64.597   5.248 -66.010  1.00 96.74           C  
ATOM    877  CD  ARG A 123      64.357   5.101 -67.506  1.00 96.74           C  
ATOM    878  NE  ARG A 123      65.295   5.905 -68.284  1.00 96.74           N  
ATOM    879  NH1 ARG A 123      66.616   4.121 -68.921  1.00 96.74           N  
ATOM    880  NH2 ARG A 123      67.136   6.243 -69.615  1.00 96.74           N  
ATOM    881  CZ  ARG A 123      66.347   5.421 -68.938  1.00 96.74           C  
ATOM    882  N   SER A 124      64.480   1.795 -63.100  1.00 96.95           N  
ATOM    883  CA  SER A 124      63.975   0.591 -62.448  1.00 96.95           C  
ATOM    884  C   SER A 124      63.704   0.836 -60.968  1.00 96.95           C  
ATOM    885  CB  SER A 124      64.968  -0.562 -62.608  1.00 96.95           C  
ATOM    886  O   SER A 124      62.666   0.424 -60.445  1.00 96.95           O  
ATOM    887  OG  SER A 124      64.547  -1.694 -61.866  1.00 96.95           O  
ATOM    888  N   LEU A 125      64.670   1.511 -60.274  1.00 96.27           N  
ATOM    889  CA  LEU A 125      64.498   1.819 -58.858  1.00 96.27           C  
ATOM    890  C   LEU A 125      63.328   2.774 -58.648  1.00 96.27           C  
ATOM    891  CB  LEU A 125      65.779   2.428 -58.283  1.00 96.27           C  
ATOM    892  O   LEU A 125      62.583   2.645 -57.674  1.00 96.27           O  
ATOM    893  CG  LEU A 125      66.934   1.459 -58.024  1.00 96.27           C  
ATOM    894  CD1 LEU A 125      68.177   2.223 -57.579  1.00 96.27           C  
ATOM    895  CD2 LEU A 125      66.537   0.420 -56.981  1.00 96.27           C  
ATOM    896  N   GLU A 126      63.156   3.790 -59.518  1.00 95.95           N  
ATOM    897  CA  GLU A 126      62.019   4.703 -59.456  1.00 95.95           C  
ATOM    898  C   GLU A 126      60.700   3.954 -59.629  1.00 95.95           C  
ATOM    899  CB  GLU A 126      62.147   5.795 -60.522  1.00 95.95           C  
ATOM    900  O   GLU A 126      59.703   4.286 -58.984  1.00 95.95           O  
ATOM    901  CG  GLU A 126      63.199   6.847 -60.201  1.00 95.95           C  
ATOM    902  CD  GLU A 126      63.443   7.819 -61.344  1.00 95.95           C  
ATOM    903  OE1 GLU A 126      64.273   8.743 -61.188  1.00 95.95           O  
ATOM    904  OE2 GLU A 126      62.799   7.656 -62.404  1.00 95.95           O  
ATOM    905  N   GLY A 127      60.736   2.962 -60.611  1.00 96.51           N  
ATOM    906  CA  GLY A 127      59.553   2.135 -60.779  1.00 96.51           C  
ATOM    907  C   GLY A 127      59.213   1.321 -59.544  1.00 96.51           C  
ATOM    908  O   GLY A 127      58.044   1.215 -59.167  1.00 96.51           O  
ATOM    909  N   GLU A 128      60.231   0.697 -58.904  1.00 96.10           N  
ATOM    910  CA  GLU A 128      60.038  -0.068 -57.675  1.00 96.10           C  
ATOM    911  C   GLU A 128      59.558   0.828 -56.537  1.00 96.10           C  
ATOM    912  CB  GLU A 128      61.332  -0.780 -57.275  1.00 96.10           C  
ATOM    913  O   GLU A 128      58.700   0.430 -55.746  1.00 96.10           O  
ATOM    914  CG  GLU A 128      61.161  -1.774 -56.135  1.00 96.10           C  
ATOM    915  CD  GLU A 128      62.452  -2.481 -55.756  1.00 96.10           C  
ATOM    916  OE1 GLU A 128      62.456  -3.249 -54.768  1.00 96.10           O  
ATOM    917  OE2 GLU A 128      63.469  -2.264 -56.453  1.00 96.10           O  
ATOM    918  N   ALA A 129      60.142   2.035 -56.470  1.00 93.33           N  
ATOM    919  CA  ALA A 129      59.723   2.989 -55.447  1.00 93.33           C  
ATOM    920  C   ALA A 129      58.265   3.394 -55.638  1.00 93.33           C  
ATOM    921  CB  ALA A 129      60.622   4.223 -55.471  1.00 93.33           C  
ATOM    922  O   ALA A 129      57.510   3.497 -54.668  1.00 93.33           O  
ATOM    923  N   ALA A 130      57.848   3.653 -56.893  1.00 94.97           N  
ATOM    924  CA  ALA A 130      56.467   4.026 -57.188  1.00 94.97           C  
ATOM    925  C   ALA A 130      55.508   2.887 -56.853  1.00 94.97           C  
ATOM    926  CB  ALA A 130      56.325   4.422 -58.656  1.00 94.97           C  
ATOM    927  O   ALA A 130      54.419   3.120 -56.323  1.00 94.97           O  
ATOM    928  N   ALA A 131      55.894   1.626 -57.249  1.00 94.31           N  
ATOM    929  CA  ALA A 131      55.077   0.451 -56.955  1.00 94.31           C  
ATOM    930  C   ALA A 131      54.894   0.273 -55.451  1.00 94.31           C  
ATOM    931  CB  ALA A 131      55.704  -0.800 -57.565  1.00 94.31           C  
ATOM    932  O   ALA A 131      53.795  -0.037 -54.985  1.00 94.31           O  
ATOM    933  N   LEU A 132      55.950   0.486 -54.618  1.00 94.74           N  
ATOM    934  CA  LEU A 132      55.885   0.371 -53.165  1.00 94.74           C  
ATOM    935  C   LEU A 132      55.017   1.476 -52.571  1.00 94.74           C  
ATOM    936  CB  LEU A 132      57.290   0.428 -52.559  1.00 94.74           C  
ATOM    937  O   LEU A 132      54.281   1.244 -51.610  1.00 94.74           O  
ATOM    938  CG  LEU A 132      58.143  -0.832 -52.706  1.00 94.74           C  
ATOM    939  CD1 LEU A 132      59.560  -0.574 -52.205  1.00 94.74           C  
ATOM    940  CD2 LEU A 132      57.509  -1.998 -51.955  1.00 94.74           C  
ATOM    941  N   ARG A 133      55.096   2.687 -53.148  1.00 94.62           N  
ATOM    942  CA  ARG A 133      54.263   3.795 -52.688  1.00 94.62           C  
ATOM    943  C   ARG A 133      52.787   3.512 -52.942  1.00 94.62           C  
ATOM    944  CB  ARG A 133      54.673   5.098 -53.378  1.00 94.62           C  
ATOM    945  O   ARG A 133      51.934   3.853 -52.120  1.00 94.62           O  
ATOM    946  CG  ARG A 133      56.019   5.639 -52.922  1.00 94.62           C  
ATOM    947  CD  ARG A 133      56.281   7.034 -53.472  1.00 94.62           C  
ATOM    948  NE  ARG A 133      57.551   7.572 -52.994  1.00 94.62           N  
ATOM    949  NH1 ARG A 133      58.821   6.636 -54.682  1.00 94.62           N  
ATOM    950  NH2 ARG A 133      59.822   7.908 -53.059  1.00 94.62           N  
ATOM    951  CZ  ARG A 133      58.729   7.371 -53.580  1.00 94.62           C  
ATOM    952  N   GLN A 134      52.437   2.958 -54.073  1.00 93.28           N  
ATOM    953  CA  GLN A 134      51.057   2.604 -54.392  1.00 93.28           C  
ATOM    954  C   GLN A 134      50.534   1.525 -53.448  1.00 93.28           C  
ATOM    955  CB  GLN A 134      50.945   2.131 -55.842  1.00 93.28           C  
ATOM    956  O   GLN A 134      49.375   1.568 -53.029  1.00 93.28           O  
ATOM    957  CG  GLN A 134      51.002   3.260 -56.863  1.00 93.28           C  
ATOM    958  CD  GLN A 134      50.901   2.764 -58.293  1.00 93.28           C  
ATOM    959  NE2 GLN A 134      50.806   3.694 -59.238  1.00 93.28           N  
ATOM    960  OE1 GLN A 134      50.908   1.556 -58.547  1.00 93.28           O  
ATOM    961  N   GLN A 135      51.405   0.509 -53.203  1.00 92.38           N  
ATOM    962  CA  GLN A 135      51.033  -0.539 -52.258  1.00 92.38           C  
ATOM    963  C   GLN A 135      50.796   0.036 -50.865  1.00 92.38           C  
ATOM    964  CB  GLN A 135      52.112  -1.621 -52.204  1.00 92.38           C  
ATOM    965  O   GLN A 135      49.854  -0.360 -50.176  1.00 92.38           O  
ATOM    966  CG  GLN A 135      51.748  -2.808 -51.321  1.00 92.38           C  
ATOM    967  CD  GLN A 135      52.846  -3.853 -51.261  1.00 92.38           C  
ATOM    968  NE2 GLN A 135      52.475  -5.085 -50.932  1.00 92.38           N  
ATOM    969  OE1 GLN A 135      54.019  -3.556 -51.510  1.00 92.38           O  
ATOM    970  N   GLN A 136      51.702   0.945 -50.431  1.00 91.06           N  
ATOM    971  CA  GLN A 136      51.576   1.591 -49.129  1.00 91.06           C  
ATOM    972  C   GLN A 136      50.312   2.444 -49.059  1.00 91.06           C  
ATOM    973  CB  GLN A 136      52.806   2.451 -48.834  1.00 91.06           C  
ATOM    974  O   GLN A 136      49.639   2.482 -48.027  1.00 91.06           O  
ATOM    975  CG  GLN A 136      54.051   1.644 -48.491  1.00 91.06           C  
ATOM    976  CD  GLN A 136      55.257   2.520 -48.205  1.00 91.06           C  
ATOM    977  NE2 GLN A 136      56.286   1.934 -47.602  1.00 91.06           N  
ATOM    978  OE1 GLN A 136      55.264   3.713 -48.523  1.00 91.06           O  
ATOM    979  N   ALA A 137      50.031   3.147 -50.166  1.00 89.69           N  
ATOM    980  CA  ALA A 137      48.814   3.952 -50.228  1.00 89.69           C  
ATOM    981  C   ALA A 137      47.570   3.076 -50.108  1.00 89.69           C  
ATOM    982  CB  ALA A 137      48.772   4.754 -51.527  1.00 89.69           C  
ATOM    983  O   ALA A 137      46.592   3.461 -49.463  1.00 89.69           O  
ATOM    984  N   GLY A 138      47.593   1.876 -50.769  1.00 92.31           N  
ATOM    985  CA  GLY A 138      46.498   0.925 -50.658  1.00 92.31           C  
ATOM    986  C   GLY A 138      46.307   0.395 -49.250  1.00 92.31           C  
ATOM    987  O   GLY A 138      45.177   0.280 -48.772  1.00 92.31           O  
ATOM    988  N   ARG A 139      47.429   0.037 -48.481  1.00 91.64           N  
ATOM    989  CA  ARG A 139      47.388  -0.456 -47.108  1.00 91.64           C  
ATOM    990  C   ARG A 139      46.876   0.619 -46.155  1.00 91.64           C  
ATOM    991  CB  ARG A 139      48.773  -0.931 -46.665  1.00 91.64           C  
ATOM    992  O   ARG A 139      46.103   0.328 -45.239  1.00 91.64           O  
ATOM    993  CG  ARG A 139      49.227  -2.217 -47.338  1.00 91.64           C  
ATOM    994  CD  ARG A 139      50.578  -2.682 -46.812  1.00 91.64           C  
ATOM    995  NE  ARG A 139      50.951  -3.983 -47.360  1.00 91.64           N  
ATOM    996  NH1 ARG A 139      53.088  -3.971 -46.482  1.00 91.64           N  
ATOM    997  NH2 ARG A 139      52.367  -5.752 -47.733  1.00 91.64           N  
ATOM    998  CZ  ARG A 139      52.135  -4.566 -47.190  1.00 91.64           C  
ATOM    999  N   SER A 140      47.331   1.823 -46.333  1.00 91.27           N  
ATOM   1000  CA  SER A 140      46.895   2.948 -45.512  1.00 91.27           C  
ATOM   1001  C   SER A 140      45.407   3.223 -45.697  1.00 91.27           C  
ATOM   1002  CB  SER A 140      47.700   4.203 -45.852  1.00 91.27           C  
ATOM   1003  O   SER A 140      44.698   3.509 -44.730  1.00 91.27           O  
ATOM   1004  OG  SER A 140      49.072   4.018 -45.551  1.00 91.27           O  
ATOM   1005  N   ALA A 141      44.902   3.215 -47.005  1.00 92.41           N  
ATOM   1006  CA  ALA A 141      43.486   3.402 -47.309  1.00 92.41           C  
ATOM   1007  C   ALA A 141      42.631   2.352 -46.606  1.00 92.41           C  
ATOM   1008  CB  ALA A 141      43.254   3.349 -48.817  1.00 92.41           C  
ATOM   1009  O   ALA A 141      41.573   2.669 -46.057  1.00 92.41           O  
ATOM   1010  N   MET A 142      43.054   1.120 -46.635  1.00 93.85           N  
ATOM   1011  CA  MET A 142      42.368   0.031 -45.946  1.00 93.85           C  
ATOM   1012  C   MET A 142      42.376   0.252 -44.437  1.00 93.85           C  
ATOM   1013  CB  MET A 142      43.019  -1.313 -46.280  1.00 93.85           C  
ATOM   1014  O   MET A 142      41.373   0.005 -43.764  1.00 93.85           O  
ATOM   1015  CG  MET A 142      42.236  -2.515 -45.779  1.00 93.85           C  
ATOM   1016  SD  MET A 142      42.817  -4.091 -46.517  1.00 93.85           S  
ATOM   1017  CE  MET A 142      41.563  -5.230 -45.870  1.00 93.85           C  
ATOM   1018  N   GLY A 143      43.553   0.619 -43.902  1.00 95.39           N  
ATOM   1019  CA  GLY A 143      43.654   0.943 -42.488  1.00 95.39           C  
ATOM   1020  C   GLY A 143      42.690   2.032 -42.055  1.00 95.39           C  
ATOM   1021  O   GLY A 143      42.071   1.933 -40.993  1.00 95.39           O  
ATOM   1022  N   GLU A 144      42.483   3.044 -42.860  1.00 95.71           N  
ATOM   1023  CA  GLU A 144      41.566   4.147 -42.586  1.00 95.71           C  
ATOM   1024  C   GLU A 144      40.118   3.666 -42.553  1.00 95.71           C  
ATOM   1025  CB  GLU A 144      41.728   5.254 -43.632  1.00 95.71           C  
ATOM   1026  O   GLU A 144      39.324   4.127 -41.730  1.00 95.71           O  
ATOM   1027  CG  GLU A 144      43.047   6.007 -43.530  1.00 95.71           C  
ATOM   1028  CD  GLU A 144      43.249   7.016 -44.649  1.00 95.71           C  
ATOM   1029  OE1 GLU A 144      44.326   7.652 -44.705  1.00 95.71           O  
ATOM   1030  OE2 GLU A 144      42.323   7.171 -45.477  1.00 95.71           O  
ATOM   1031  N   LEU A 145      39.708   2.709 -43.386  1.00 95.39           N  
ATOM   1032  CA  LEU A 145      38.358   2.160 -43.420  1.00 95.39           C  
ATOM   1033  C   LEU A 145      38.058   1.373 -42.149  1.00 95.39           C  
ATOM   1034  CB  LEU A 145      38.176   1.260 -44.645  1.00 95.39           C  
ATOM   1035  O   LEU A 145      36.971   1.496 -41.579  1.00 95.39           O  
ATOM   1036  CG  LEU A 145      38.197   1.956 -46.007  1.00 95.39           C  
ATOM   1037  CD1 LEU A 145      38.088   0.928 -47.129  1.00 95.39           C  
ATOM   1038  CD2 LEU A 145      37.070   2.979 -46.102  1.00 95.39           C  
ATOM   1039  N   TYR A 146      39.090   0.561 -41.696  1.00 96.61           N  
ATOM   1040  CA  TYR A 146      38.922  -0.188 -40.456  1.00 96.61           C  
ATOM   1041  C   TYR A 146      38.851   0.750 -39.257  1.00 96.61           C  
ATOM   1042  CB  TYR A 146      40.070  -1.186 -40.271  1.00 96.61           C  
ATOM   1043  O   TYR A 146      38.059   0.532 -38.336  1.00 96.61           O  
ATOM   1044  CG  TYR A 146      39.991  -2.379 -41.191  1.00 96.61           C  
ATOM   1045  CD1 TYR A 146      38.836  -3.157 -41.259  1.00 96.61           C  
ATOM   1046  CD2 TYR A 146      41.069  -2.733 -41.995  1.00 96.61           C  
ATOM   1047  CE1 TYR A 146      38.759  -4.259 -42.104  1.00 96.61           C  
ATOM   1048  CE2 TYR A 146      41.004  -3.833 -42.844  1.00 96.61           C  
ATOM   1049  OH  TYR A 146      39.776  -5.678 -43.730  1.00 96.61           O  
ATOM   1050  CZ  TYR A 146      39.846  -4.588 -42.892  1.00 96.61           C  
ATOM   1051  N   GLU A 147      39.659   1.706 -39.269  1.00 96.63           N  
ATOM   1052  CA  GLU A 147      39.645   2.687 -38.188  1.00 96.63           C  
ATOM   1053  C   GLU A 147      38.303   3.411 -38.117  1.00 96.63           C  
ATOM   1054  CB  GLU A 147      40.780   3.699 -38.364  1.00 96.63           C  
ATOM   1055  O   GLU A 147      37.782   3.657 -37.027  1.00 96.63           O  
ATOM   1056  CG  GLU A 147      42.150   3.159 -37.982  1.00 96.63           C  
ATOM   1057  CD  GLU A 147      43.267   4.174 -38.163  1.00 96.63           C  
ATOM   1058  OE1 GLU A 147      44.437   3.851 -37.856  1.00 96.63           O  
ATOM   1059  OE2 GLU A 147      42.970   5.303 -38.615  1.00 96.63           O  
ATOM   1060  N   ARG A 148      37.761   3.756 -39.191  1.00 97.16           N  
ATOM   1061  CA  ARG A 148      36.442   4.378 -39.242  1.00 97.16           C  
ATOM   1062  C   ARG A 148      35.375   3.447 -38.676  1.00 97.16           C  
ATOM   1063  CB  ARG A 148      36.088   4.769 -40.678  1.00 97.16           C  
ATOM   1064  O   ARG A 148      34.492   3.884 -37.934  1.00 97.16           O  
ATOM   1065  CG  ARG A 148      36.857   5.974 -41.196  1.00 97.16           C  
ATOM   1066  CD  ARG A 148      36.538   6.261 -42.657  1.00 97.16           C  
ATOM   1067  NE  ARG A 148      37.410   7.296 -43.205  1.00 97.16           N  
ATOM   1068  NH1 ARG A 148      37.105   6.676 -45.410  1.00 97.16           N  
ATOM   1069  NH2 ARG A 148      38.469   8.444 -44.890  1.00 97.16           N  
ATOM   1070  CZ  ARG A 148      37.659   7.470 -44.500  1.00 97.16           C  
ATOM   1071  N   GLU A 149      35.372   2.235 -39.109  1.00 96.94           N  
ATOM   1072  CA  GLU A 149      34.411   1.249 -38.623  1.00 96.94           C  
ATOM   1073  C   GLU A 149      34.535   1.054 -37.114  1.00 96.94           C  
ATOM   1074  CB  GLU A 149      34.602  -0.089 -39.343  1.00 96.94           C  
ATOM   1075  O   GLU A 149      33.529   0.926 -36.415  1.00 96.94           O  
ATOM   1076  CG  GLU A 149      34.174  -0.068 -40.803  1.00 96.94           C  
ATOM   1077  CD  GLU A 149      34.337  -1.411 -41.496  1.00 96.94           C  
ATOM   1078  OE1 GLU A 149      33.947  -1.535 -42.679  1.00 96.94           O  
ATOM   1079  OE2 GLU A 149      34.858  -2.348 -40.849  1.00 96.94           O  
ATOM   1080  N   VAL A 150      35.773   0.953 -36.649  1.00 97.19           N  
ATOM   1081  CA  VAL A 150      36.013   0.816 -35.216  1.00 97.19           C  
ATOM   1082  C   VAL A 150      35.476   2.043 -34.482  1.00 97.19           C  
ATOM   1083  CB  VAL A 150      37.515   0.627 -34.908  1.00 97.19           C  
ATOM   1084  O   VAL A 150      34.853   1.918 -33.425  1.00 97.19           O  
ATOM   1085  CG1 VAL A 150      37.768   0.671 -33.402  1.00 97.19           C  
ATOM   1086  CG2 VAL A 150      38.019  -0.689 -35.499  1.00 97.19           C  
ATOM   1087  N   ARG A 151      35.740   3.174 -35.044  1.00 97.86           N  
ATOM   1088  CA  ARG A 151      35.231   4.412 -34.461  1.00 97.86           C  
ATOM   1089  C   ARG A 151      33.707   4.415 -34.429  1.00 97.86           C  
ATOM   1090  CB  ARG A 151      35.742   5.624 -35.243  1.00 97.86           C  
ATOM   1091  O   ARG A 151      33.103   4.818 -33.432  1.00 97.86           O  
ATOM   1092  CG  ARG A 151      37.184   5.994 -34.934  1.00 97.86           C  
ATOM   1093  CD  ARG A 151      37.586   7.302 -35.600  1.00 97.86           C  
ATOM   1094  NE  ARG A 151      38.563   7.087 -36.664  1.00 97.86           N  
ATOM   1095  NH1 ARG A 151      37.003   7.009 -38.365  1.00 97.86           N  
ATOM   1096  NH2 ARG A 151      39.232   6.761 -38.836  1.00 97.86           N  
ATOM   1097  CZ  ARG A 151      38.264   6.953 -37.953  1.00 97.86           C  
ATOM   1098  N   GLU A 152      33.116   4.037 -35.438  1.00 97.92           N  
ATOM   1099  CA  GLU A 152      31.660   3.962 -35.510  1.00 97.92           C  
ATOM   1100  C   GLU A 152      31.106   2.983 -34.478  1.00 97.92           C  
ATOM   1101  CB  GLU A 152      31.211   3.554 -36.916  1.00 97.92           C  
ATOM   1102  O   GLU A 152      30.093   3.260 -33.833  1.00 97.92           O  
ATOM   1103  CG  GLU A 152      31.380   4.649 -37.958  1.00 97.92           C  
ATOM   1104  CD  GLU A 152      31.039   4.195 -39.368  1.00 97.92           C  
ATOM   1105  OE1 GLU A 152      31.146   5.010 -40.311  1.00 97.92           O  
ATOM   1106  OE2 GLU A 152      30.659   3.013 -39.530  1.00 97.92           O  
ATOM   1107  N   MET A 153      31.751   1.855 -34.436  1.00 97.38           N  
ATOM   1108  CA  MET A 153      31.311   0.862 -33.460  1.00 97.38           C  
ATOM   1109  C   MET A 153      31.456   1.397 -32.038  1.00 97.38           C  
ATOM   1110  CB  MET A 153      32.107  -0.435 -33.614  1.00 97.38           C  
ATOM   1111  O   MET A 153      30.576   1.190 -31.201  1.00 97.38           O  
ATOM   1112  CG  MET A 153      31.857  -1.154 -34.930  1.00 97.38           C  
ATOM   1113  SD  MET A 153      30.081  -1.529 -35.200  1.00 97.38           S  
ATOM   1114  CE  MET A 153      29.804  -2.735 -33.873  1.00 97.38           C  
ATOM   1115  N   ARG A 154      32.529   2.018 -31.807  1.00 98.09           N  
ATOM   1116  CA  ARG A 154      32.740   2.631 -30.500  1.00 98.09           C  
ATOM   1117  C   ARG A 154      31.673   3.680 -30.208  1.00 98.09           C  
ATOM   1118  CB  ARG A 154      34.132   3.262 -30.421  1.00 98.09           C  
ATOM   1119  O   ARG A 154      31.172   3.768 -29.085  1.00 98.09           O  
ATOM   1120  CG  ARG A 154      35.266   2.250 -30.367  1.00 98.09           C  
ATOM   1121  CD  ARG A 154      36.625   2.930 -30.288  1.00 98.09           C  
ATOM   1122  NE  ARG A 154      37.715   1.959 -30.305  1.00 98.09           N  
ATOM   1123  NH1 ARG A 154      39.063   3.136 -28.843  1.00 98.09           N  
ATOM   1124  NH2 ARG A 154      39.774   1.135 -29.707  1.00 98.09           N  
ATOM   1125  CZ  ARG A 154      38.848   2.079 -29.618  1.00 98.09           C  
ATOM   1126  N   GLY A 155      31.432   4.464 -31.250  1.00 98.11           N  
ATOM   1127  CA  GLY A 155      30.360   5.435 -31.103  1.00 98.11           C  
ATOM   1128  C   GLY A 155      29.014   4.799 -30.810  1.00 98.11           C  
ATOM   1129  O   GLY A 155      28.261   5.287 -29.965  1.00 98.11           O  
ATOM   1130  N   ALA A 156      28.687   3.721 -31.461  1.00 97.80           N  
ATOM   1131  CA  ALA A 156      27.441   2.990 -31.240  1.00 97.80           C  
ATOM   1132  C   ALA A 156      27.364   2.456 -29.813  1.00 97.80           C  
ATOM   1133  CB  ALA A 156      27.311   1.845 -32.241  1.00 97.80           C  
ATOM   1134  O   ALA A 156      26.308   2.511 -29.179  1.00 97.80           O  
ATOM   1135  N   VAL A 157      28.469   1.927 -29.299  1.00 97.74           N  
ATOM   1136  CA  VAL A 157      28.527   1.402 -27.939  1.00 97.74           C  
ATOM   1137  C   VAL A 157      28.267   2.526 -26.939  1.00 97.74           C  
ATOM   1138  CB  VAL A 157      29.888   0.732 -27.646  1.00 97.74           C  
ATOM   1139  O   VAL A 157      27.528   2.344 -25.969  1.00 97.74           O  
ATOM   1140  CG1 VAL A 157      30.021   0.405 -26.160  1.00 97.74           C  
ATOM   1141  CG2 VAL A 157      30.054  -0.530 -28.491  1.00 97.74           C  
ATOM   1142  N   LEU A 158      28.797   3.651 -27.171  1.00 97.94           N  
ATOM   1143  CA  LEU A 158      28.597   4.794 -26.288  1.00 97.94           C  
ATOM   1144  C   LEU A 158      27.144   5.256 -26.318  1.00 97.94           C  
ATOM   1145  CB  LEU A 158      29.519   5.949 -26.688  1.00 97.94           C  
ATOM   1146  O   LEU A 158      26.558   5.544 -25.271  1.00 97.94           O  
ATOM   1147  CG  LEU A 158      31.004   5.775 -26.363  1.00 97.94           C  
ATOM   1148  CD1 LEU A 158      31.812   6.934 -26.937  1.00 97.94           C  
ATOM   1149  CD2 LEU A 158      31.212   5.666 -24.856  1.00 97.94           C  
ATOM   1150  N   ARG A 159      26.530   5.372 -27.477  1.00 98.11           N  
ATOM   1151  CA  ARG A 159      25.133   5.770 -27.620  1.00 98.11           C  
ATOM   1152  C   ARG A 159      24.207   4.774 -26.931  1.00 98.11           C  
ATOM   1153  CB  ARG A 159      24.758   5.899 -29.098  1.00 98.11           C  
ATOM   1154  O   ARG A 159      23.248   5.168 -26.264  1.00 98.11           O  
ATOM   1155  CG  ARG A 159      25.330   7.136 -29.773  1.00 98.11           C  
ATOM   1156  CD  ARG A 159      24.694   7.380 -31.134  1.00 98.11           C  
ATOM   1157  NE  ARG A 159      25.023   6.318 -32.081  1.00 98.11           N  
ATOM   1158  NH1 ARG A 159      26.448   7.615 -33.357  1.00 98.11           N  
ATOM   1159  NH2 ARG A 159      26.078   5.422 -33.914  1.00 98.11           N  
ATOM   1160  CZ  ARG A 159      25.849   6.454 -33.115  1.00 98.11           C  
ATOM   1161  N   LEU A 160      24.489   3.519 -27.185  1.00 98.26           N  
ATOM   1162  CA  LEU A 160      23.699   2.477 -26.538  1.00 98.26           C  
ATOM   1163  C   LEU A 160      23.842   2.548 -25.022  1.00 98.26           C  
ATOM   1164  CB  LEU A 160      24.125   1.094 -27.039  1.00 98.26           C  
ATOM   1165  O   LEU A 160      22.868   2.351 -24.292  1.00 98.26           O  
ATOM   1166  CG  LEU A 160      23.023   0.223 -27.644  1.00 98.26           C  
ATOM   1167  CD1 LEU A 160      22.624   0.753 -29.018  1.00 98.26           C  
ATOM   1168  CD2 LEU A 160      23.479  -1.229 -27.737  1.00 98.26           C  
ATOM   1169  N   GLY A 161      25.066   2.796 -24.563  1.00 98.22           N  
ATOM   1170  CA  GLY A 161      25.266   2.973 -23.134  1.00 98.22           C  
ATOM   1171  C   GLY A 161      24.472   4.131 -22.559  1.00 98.22           C  
ATOM   1172  O   GLY A 161      23.877   4.010 -21.486  1.00 98.22           O  
ATOM   1173  N   ALA A 162      24.445   5.236 -23.229  1.00 97.43           N  
ATOM   1174  CA  ALA A 162      23.673   6.402 -22.808  1.00 97.43           C  
ATOM   1175  C   ALA A 162      22.179   6.094 -22.792  1.00 97.43           C  
ATOM   1176  CB  ALA A 162      23.959   7.589 -23.725  1.00 97.43           C  
ATOM   1177  O   ALA A 162      21.471   6.468 -21.854  1.00 97.43           O  
ATOM   1178  N   ALA A 163      21.698   5.444 -23.839  1.00 97.45           N  
ATOM   1179  CA  ALA A 163      20.291   5.060 -23.923  1.00 97.45           C  
ATOM   1180  C   ALA A 163      19.920   4.091 -22.803  1.00 97.45           C  
ATOM   1181  CB  ALA A 163      19.989   4.436 -25.283  1.00 97.45           C  
ATOM   1182  O   ALA A 163      18.850   4.209 -22.202  1.00 97.45           O  
ATOM   1183  N   ARG A 164      20.834   3.109 -22.623  1.00 97.98           N  
ATOM   1184  CA  ARG A 164      20.608   2.171 -21.529  1.00 97.98           C  
ATOM   1185  C   ARG A 164      20.519   2.900 -20.192  1.00 97.98           C  
ATOM   1186  CB  ARG A 164      21.722   1.123 -21.481  1.00 97.98           C  
ATOM   1187  O   ARG A 164      19.656   2.592 -19.368  1.00 97.98           O  
ATOM   1188  CG  ARG A 164      21.504   0.040 -20.436  1.00 97.98           C  
ATOM   1189  CD  ARG A 164      22.631  -0.984 -20.441  1.00 97.98           C  
ATOM   1190  NE  ARG A 164      23.854  -0.443 -19.854  1.00 97.98           N  
ATOM   1191  NH1 ARG A 164      25.160  -2.277 -20.372  1.00 97.98           N  
ATOM   1192  NH2 ARG A 164      26.075  -0.485 -19.274  1.00 97.98           N  
ATOM   1193  CZ  ARG A 164      25.027  -1.069 -19.835  1.00 97.98           C  
ATOM   1194  N   GLY A 165      21.427   3.788 -19.947  1.00 97.83           N  
ATOM   1195  CA  GLY A 165      21.387   4.585 -18.731  1.00 97.83           C  
ATOM   1196  C   GLY A 165      20.101   5.375 -18.578  1.00 97.83           C  
ATOM   1197  O   GLY A 165      19.525   5.427 -17.489  1.00 97.83           O  
ATOM   1198  N   GLN A 166      19.612   6.007 -19.597  1.00 97.87           N  
ATOM   1199  CA  GLN A 166      18.355   6.749 -19.600  1.00 97.87           C  
ATOM   1200  C   GLN A 166      17.175   5.835 -19.286  1.00 97.87           C  
ATOM   1201  CB  GLN A 166      18.142   7.439 -20.948  1.00 97.87           C  
ATOM   1202  O   GLN A 166      16.281   6.206 -18.523  1.00 97.87           O  
ATOM   1203  CG  GLN A 166      16.903   8.323 -20.997  1.00 97.87           C  
ATOM   1204  CD  GLN A 166      17.003   9.525 -20.077  1.00 97.87           C  
ATOM   1205  NE2 GLN A 166      15.870  10.168 -19.815  1.00 97.87           N  
ATOM   1206  OE1 GLN A 166      18.090   9.874 -19.605  1.00 97.87           O  
ATOM   1207  N   LEU A 167      17.156   4.663 -19.889  1.00 97.79           N  
ATOM   1208  CA  LEU A 167      16.089   3.699 -19.645  1.00 97.79           C  
ATOM   1209  C   LEU A 167      16.104   3.227 -18.195  1.00 97.79           C  
ATOM   1210  CB  LEU A 167      16.226   2.499 -20.586  1.00 97.79           C  
ATOM   1211  O   LEU A 167      15.048   3.033 -17.590  1.00 97.79           O  
ATOM   1212  CG  LEU A 167      15.819   2.730 -22.043  1.00 97.79           C  
ATOM   1213  CD1 LEU A 167      16.198   1.525 -22.896  1.00 97.79           C  
ATOM   1214  CD2 LEU A 167      14.324   3.014 -22.142  1.00 97.79           C  
ATOM   1215  N   ARG A 168      17.241   3.030 -17.649  1.00 98.49           N  
ATOM   1216  CA  ARG A 168      17.359   2.624 -16.252  1.00 98.49           C  
ATOM   1217  C   ARG A 168      16.810   3.699 -15.321  1.00 98.49           C  
ATOM   1218  CB  ARG A 168      18.818   2.322 -15.901  1.00 98.49           C  
ATOM   1219  O   ARG A 168      16.133   3.390 -14.338  1.00 98.49           O  
ATOM   1220  CG  ARG A 168      19.324   0.999 -16.454  1.00 98.49           C  
ATOM   1221  CD  ARG A 168      20.713   0.664 -15.931  1.00 98.49           C  
ATOM   1222  NE  ARG A 168      21.175  -0.632 -16.420  1.00 98.49           N  
ATOM   1223  NH1 ARG A 168      23.419  -0.187 -16.099  1.00 98.49           N  
ATOM   1224  NH2 ARG A 168      22.758  -2.210 -16.950  1.00 98.49           N  
ATOM   1225  CZ  ARG A 168      22.449  -1.007 -16.489  1.00 98.49           C  
ATOM   1226  N   LEU A 169      17.095   4.911 -15.584  1.00 97.72           N  
ATOM   1227  CA  LEU A 169      16.567   6.010 -14.783  1.00 97.72           C  
ATOM   1228  C   LEU A 169      15.045   6.066 -14.873  1.00 97.72           C  
ATOM   1229  CB  LEU A 169      17.166   7.343 -15.239  1.00 97.72           C  
ATOM   1230  O   LEU A 169      14.367   6.286 -13.867  1.00 97.72           O  
ATOM   1231  CG  LEU A 169      18.645   7.566 -14.920  1.00 97.72           C  
ATOM   1232  CD1 LEU A 169      19.139   8.854 -15.571  1.00 97.72           C  
ATOM   1233  CD2 LEU A 169      18.867   7.603 -13.412  1.00 97.72           C  
ATOM   1234  N   GLU A 170      14.511   5.884 -16.067  1.00 97.97           N  
ATOM   1235  CA  GLU A 170      13.065   5.845 -16.259  1.00 97.97           C  
ATOM   1236  C   GLU A 170      12.439   4.677 -15.504  1.00 97.97           C  
ATOM   1237  CB  GLU A 170      12.722   5.753 -17.748  1.00 97.97           C  
ATOM   1238  O   GLU A 170      11.363   4.814 -14.918  1.00 97.97           O  
ATOM   1239  CG  GLU A 170      13.017   7.027 -18.527  1.00 97.97           C  
ATOM   1240  CD  GLU A 170      12.795   6.879 -20.024  1.00 97.97           C  
ATOM   1241  OE1 GLU A 170      13.024   7.858 -20.771  1.00 97.97           O  
ATOM   1242  OE2 GLU A 170      12.389   5.777 -20.454  1.00 97.97           O  
ATOM   1243  N   GLN A 171      13.108   3.567 -15.615  1.00 97.69           N  
ATOM   1244  CA  GLN A 171      12.633   2.407 -14.868  1.00 97.69           C  
ATOM   1245  C   GLN A 171      12.576   2.702 -13.372  1.00 97.69           C  
ATOM   1246  CB  GLN A 171      13.529   1.195 -15.131  1.00 97.69           C  
ATOM   1247  O   GLN A 171      11.596   2.365 -12.705  1.00 97.69           O  
ATOM   1248  CG  GLN A 171      13.075  -0.071 -14.418  1.00 97.69           C  
ATOM   1249  CD  GLN A 171      14.029  -1.233 -14.620  1.00 97.69           C  
ATOM   1250  NE2 GLN A 171      13.481  -2.407 -14.914  1.00 97.69           N  
ATOM   1251  OE1 GLN A 171      15.250  -1.076 -14.513  1.00 97.69           O  
ATOM   1252  N   GLU A 172      13.626   3.282 -12.851  1.00 97.95           N  
ATOM   1253  CA  GLU A 172      13.660   3.654 -11.440  1.00 97.95           C  
ATOM   1254  C   GLU A 172      12.553   4.650 -11.105  1.00 97.95           C  
ATOM   1255  CB  GLU A 172      15.024   4.241 -11.070  1.00 97.95           C  
ATOM   1256  O   GLU A 172      11.915   4.548 -10.055  1.00 97.95           O  
ATOM   1257  CG  GLU A 172      16.161   3.231 -11.118  1.00 97.95           C  
ATOM   1258  CD  GLU A 172      17.526   3.851 -10.865  1.00 97.95           C  
ATOM   1259  OE1 GLU A 172      18.539   3.115 -10.874  1.00 97.95           O  
ATOM   1260  OE2 GLU A 172      17.583   5.083 -10.655  1.00 97.95           O  
ATOM   1261  N   HIS A 173      12.420   5.602 -11.952  1.00 96.79           N  
ATOM   1262  CA  HIS A 173      11.361   6.589 -11.769  1.00 96.79           C  
ATOM   1263  C   HIS A 173       9.988   5.925 -11.741  1.00 96.79           C  
ATOM   1264  CB  HIS A 173      11.413   7.642 -12.878  1.00 96.79           C  
ATOM   1265  O   HIS A 173       9.146   6.266 -10.908  1.00 96.79           O  
ATOM   1266  CG  HIS A 173      10.360   8.696 -12.753  1.00 96.79           C  
ATOM   1267  CD2 HIS A 173      10.333   9.845 -12.037  1.00 96.79           C  
ATOM   1268  ND1 HIS A 173       9.154   8.627 -13.417  1.00 96.79           N  
ATOM   1269  CE1 HIS A 173       8.430   9.691 -13.114  1.00 96.79           C  
ATOM   1270  NE2 HIS A 173       9.122  10.446 -12.279  1.00 96.79           N  
ATOM   1271  N   LEU A 174       9.748   5.026 -12.667  1.00 97.54           N  
ATOM   1272  CA  LEU A 174       8.478   4.312 -12.730  1.00 97.54           C  
ATOM   1273  C   LEU A 174       8.283   3.438 -11.496  1.00 97.54           C  
ATOM   1274  CB  LEU A 174       8.410   3.452 -13.995  1.00 97.54           C  
ATOM   1275  O   LEU A 174       7.173   3.341 -10.968  1.00 97.54           O  
ATOM   1276  CG  LEU A 174       8.255   4.202 -15.318  1.00 97.54           C  
ATOM   1277  CD1 LEU A 174       8.339   3.232 -16.492  1.00 97.54           C  
ATOM   1278  CD2 LEU A 174       6.937   4.970 -15.347  1.00 97.54           C  
ATOM   1279  N   LEU A 175       9.308   2.812 -11.059  1.00 97.98           N  
ATOM   1280  CA  LEU A 175       9.221   1.999  -9.850  1.00 97.98           C  
ATOM   1281  C   LEU A 175       8.870   2.859  -8.641  1.00 97.98           C  
ATOM   1282  CB  LEU A 175      10.541   1.264  -9.603  1.00 97.98           C  
ATOM   1283  O   LEU A 175       8.078   2.447  -7.790  1.00 97.98           O  
ATOM   1284  CG  LEU A 175      10.842   0.082 -10.526  1.00 97.98           C  
ATOM   1285  CD1 LEU A 175      12.240  -0.462 -10.251  1.00 97.98           C  
ATOM   1286  CD2 LEU A 175       9.794  -1.012 -10.354  1.00 97.98           C  
ATOM   1287  N   GLU A 176       9.451   4.007  -8.531  1.00 97.35           N  
ATOM   1288  CA  GLU A 176       9.109   4.951  -7.472  1.00 97.35           C  
ATOM   1289  C   GLU A 176       7.646   5.378  -7.564  1.00 97.35           C  
ATOM   1290  CB  GLU A 176      10.020   6.180  -7.530  1.00 97.35           C  
ATOM   1291  O   GLU A 176       6.962   5.491  -6.545  1.00 97.35           O  
ATOM   1292  CG  GLU A 176      11.465   5.892  -7.151  1.00 97.35           C  
ATOM   1293  CD  GLU A 176      12.403   7.054  -7.436  1.00 97.35           C  
ATOM   1294  OE1 GLU A 176      13.636   6.888  -7.292  1.00 97.35           O  
ATOM   1295  OE2 GLU A 176      11.901   8.139  -7.806  1.00 97.35           O  
ATOM   1296  N   ASP A 177       7.197   5.633  -8.742  1.00 97.47           N  
ATOM   1297  CA  ASP A 177       5.801   6.000  -8.956  1.00 97.47           C  
ATOM   1298  C   ASP A 177       4.866   4.866  -8.542  1.00 97.47           C  
ATOM   1299  CB  ASP A 177       5.561   6.370 -10.421  1.00 97.47           C  
ATOM   1300  O   ASP A 177       3.818   5.108  -7.939  1.00 97.47           O  
ATOM   1301  CG  ASP A 177       6.196   7.694 -10.810  1.00 97.47           C  
ATOM   1302  OD1 ASP A 177       6.605   8.461  -9.912  1.00 97.47           O  
ATOM   1303  OD2 ASP A 177       6.286   7.973 -12.025  1.00 97.47           O  
ATOM   1304  N   ILE A 178       5.225   3.686  -8.913  1.00 95.41           N  
ATOM   1305  CA  ILE A 178       4.434   2.519  -8.535  1.00 95.41           C  
ATOM   1306  C   ILE A 178       4.380   2.403  -7.014  1.00 95.41           C  
ATOM   1307  CB  ILE A 178       5.008   1.224  -9.152  1.00 95.41           C  
ATOM   1308  O   ILE A 178       3.323   2.123  -6.443  1.00 95.41           O  
ATOM   1309  CG1 ILE A 178       4.803   1.219 -10.671  1.00 95.41           C  
ATOM   1310  CG2 ILE A 178       4.368  -0.010  -8.509  1.00 95.41           C  
ATOM   1311  CD1 ILE A 178       5.511   0.078 -11.388  1.00 95.41           C  
ATOM   1312  N   ALA A 179       5.488   2.571  -6.370  1.00 96.01           N  
ATOM   1313  CA  ALA A 179       5.538   2.527  -4.911  1.00 96.01           C  
ATOM   1314  C   ALA A 179       4.638   3.597  -4.298  1.00 96.01           C  
ATOM   1315  CB  ALA A 179       6.974   2.701  -4.422  1.00 96.01           C  
ATOM   1316  O   ALA A 179       3.937   3.340  -3.317  1.00 96.01           O  
ATOM   1317  N   HIS A 180       4.709   4.796  -4.884  1.00 95.66           N  
ATOM   1318  CA  HIS A 180       3.868   5.891  -4.415  1.00 95.66           C  
ATOM   1319  C   HIS A 180       2.388   5.552  -4.563  1.00 95.66           C  
ATOM   1320  CB  HIS A 180       4.190   7.178  -5.177  1.00 95.66           C  
ATOM   1321  O   HIS A 180       1.592   5.824  -3.661  1.00 95.66           O  
ATOM   1322  CG  HIS A 180       5.501   7.789  -4.797  1.00 95.66           C  
ATOM   1323  CD2 HIS A 180       6.586   8.103  -5.543  1.00 95.66           C  
ATOM   1324  ND1 HIS A 180       5.807   8.145  -3.501  1.00 95.66           N  
ATOM   1325  CE1 HIS A 180       7.028   8.654  -3.468  1.00 95.66           C  
ATOM   1326  NE2 HIS A 180       7.522   8.640  -4.694  1.00 95.66           N  
ATOM   1327  N   VAL A 181       1.989   5.005  -5.655  1.00 94.77           N  
ATOM   1328  CA  VAL A 181       0.597   4.642  -5.896  1.00 94.77           C  
ATOM   1329  C   VAL A 181       0.185   3.516  -4.951  1.00 94.77           C  
ATOM   1330  CB  VAL A 181       0.367   4.217  -7.364  1.00 94.77           C  
ATOM   1331  O   VAL A 181      -0.929   3.517  -4.421  1.00 94.77           O  
ATOM   1332  CG1 VAL A 181      -1.043   3.658  -7.550  1.00 94.77           C  
ATOM   1333  CG2 VAL A 181       0.606   5.396  -8.304  1.00 94.77           C  
ATOM   1334  N   ARG A 182       1.014   2.603  -4.749  1.00 96.29           N  
ATOM   1335  CA  ARG A 182       0.732   1.523  -3.808  1.00 96.29           C  
ATOM   1336  C   ARG A 182       0.526   2.065  -2.398  1.00 96.29           C  
ATOM   1337  CB  ARG A 182       1.866   0.495  -3.814  1.00 96.29           C  
ATOM   1338  O   ARG A 182      -0.362   1.608  -1.675  1.00 96.29           O  
ATOM   1339  CG  ARG A 182       1.903  -0.375  -5.060  1.00 96.29           C  
ATOM   1340  CD  ARG A 182       2.979  -1.447  -4.968  1.00 96.29           C  
ATOM   1341  NE  ARG A 182       2.939  -2.352  -6.113  1.00 96.29           N  
ATOM   1342  NH1 ARG A 182       5.233  -2.553  -6.299  1.00 96.29           N  
ATOM   1343  NH2 ARG A 182       3.858  -3.670  -7.754  1.00 96.29           N  
ATOM   1344  CZ  ARG A 182       4.010  -2.856  -6.719  1.00 96.29           C  
ATOM   1345  N   GLN A 183       1.349   2.921  -1.978  1.00 94.67           N  
ATOM   1346  CA  GLN A 183       1.212   3.566  -0.676  1.00 94.67           C  
ATOM   1347  C   GLN A 183      -0.120   4.301  -0.564  1.00 94.67           C  
ATOM   1348  CB  GLN A 183       2.369   4.535  -0.432  1.00 94.67           C  
ATOM   1349  O   GLN A 183      -0.797   4.217   0.463  1.00 94.67           O  
ATOM   1350  CG  GLN A 183       2.369   5.156   0.958  1.00 94.67           C  
ATOM   1351  CD  GLN A 183       3.506   6.139   1.163  1.00 94.67           C  
ATOM   1352  NE2 GLN A 183       3.524   6.793   2.319  1.00 94.67           N  
ATOM   1353  OE1 GLN A 183       4.363   6.308   0.289  1.00 94.67           O  
ATOM   1354  N   ARG A 184      -0.456   5.019  -1.589  1.00 95.88           N  
ATOM   1355  CA  ARG A 184      -1.728   5.735  -1.612  1.00 95.88           C  
ATOM   1356  C   ARG A 184      -2.903   4.766  -1.541  1.00 95.88           C  
ATOM   1357  CB  ARG A 184      -1.836   6.599  -2.871  1.00 95.88           C  
ATOM   1358  O   ARG A 184      -3.898   5.038  -0.866  1.00 95.88           O  
ATOM   1359  CG  ARG A 184      -0.945   7.831  -2.851  1.00 95.88           C  
ATOM   1360  CD  ARG A 184      -1.166   8.706  -4.077  1.00 95.88           C  
ATOM   1361  NE  ARG A 184      -0.153   9.752  -4.182  1.00 95.88           N  
ATOM   1362  NH1 ARG A 184      -1.474  11.196  -5.410  1.00 95.88           N  
ATOM   1363  NH2 ARG A 184       0.666  11.792  -4.847  1.00 95.88           N  
ATOM   1364  CZ  ARG A 184      -0.323  10.911  -4.813  1.00 95.88           C  
ATOM   1365  N   LEU A 185      -2.813   3.685  -2.225  1.00 95.10           N  
ATOM   1366  CA  LEU A 185      -3.855   2.665  -2.178  1.00 95.10           C  
ATOM   1367  C   LEU A 185      -4.000   2.100  -0.769  1.00 95.10           C  
ATOM   1368  CB  LEU A 185      -3.543   1.535  -3.163  1.00 95.10           C  
ATOM   1369  O   LEU A 185      -5.118   1.890  -0.292  1.00 95.10           O  
ATOM   1370  CG  LEU A 185      -3.791   1.837  -4.642  1.00 95.10           C  
ATOM   1371  CD1 LEU A 185      -3.281   0.691  -5.509  1.00 95.10           C  
ATOM   1372  CD2 LEU A 185      -5.274   2.087  -4.895  1.00 95.10           C  
ATOM   1373  N   ASP A 186      -2.970   1.843  -0.119  1.00 94.97           N  
ATOM   1374  CA  ASP A 186      -2.984   1.335   1.249  1.00 94.97           C  
ATOM   1375  C   ASP A 186      -3.575   2.364   2.211  1.00 94.97           C  
ATOM   1376  CB  ASP A 186      -1.571   0.952   1.694  1.00 94.97           C  
ATOM   1377  O   ASP A 186      -4.350   2.013   3.103  1.00 94.97           O  
ATOM   1378  CG  ASP A 186      -1.040  -0.282   0.984  1.00 94.97           C  
ATOM   1379  OD1 ASP A 186      -1.849  -1.096   0.490  1.00 94.97           O  
ATOM   1380  OD2 ASP A 186       0.198  -0.442   0.922  1.00 94.97           O  
ATOM   1381  N   ASP A 187      -3.184   3.583   2.050  1.00 94.08           N  
ATOM   1382  CA  ASP A 187      -3.727   4.658   2.875  1.00 94.08           C  
ATOM   1383  C   ASP A 187      -5.234   4.797   2.674  1.00 94.08           C  
ATOM   1384  CB  ASP A 187      -3.030   5.983   2.557  1.00 94.08           C  
ATOM   1385  O   ASP A 187      -5.980   4.982   3.638  1.00 94.08           O  
ATOM   1386  CG  ASP A 187      -1.583   6.016   3.016  1.00 94.08           C  
ATOM   1387  OD1 ASP A 187      -1.206   5.222   3.905  1.00 94.08           O  
ATOM   1388  OD2 ASP A 187      -0.813   6.846   2.486  1.00 94.08           O  
ATOM   1389  N   GLU A 188      -5.632   4.764   1.415  1.00 93.49           N  
ATOM   1390  CA  GLU A 188      -7.059   4.827   1.113  1.00 93.49           C  
ATOM   1391  C   GLU A 188      -7.806   3.647   1.729  1.00 93.49           C  
ATOM   1392  CB  GLU A 188      -7.287   4.862  -0.401  1.00 93.49           C  
ATOM   1393  O   GLU A 188      -8.924   3.804   2.225  1.00 93.49           O  
ATOM   1394  CG  GLU A 188      -6.941   6.197  -1.044  1.00 93.49           C  
ATOM   1395  CD  GLU A 188      -7.084   6.188  -2.558  1.00 93.49           C  
ATOM   1396  OE1 GLU A 188      -6.886   7.249  -3.192  1.00 93.49           O  
ATOM   1397  OE2 GLU A 188      -7.397   5.112  -3.114  1.00 93.49           O  
ATOM   1398  N   ALA A 189      -7.284   2.521   1.639  1.00 91.58           N  
ATOM   1399  CA  ALA A 189      -7.883   1.344   2.262  1.00 91.58           C  
ATOM   1400  C   ALA A 189      -8.028   1.535   3.769  1.00 91.58           C  
ATOM   1401  CB  ALA A 189      -7.048   0.100   1.965  1.00 91.58           C  
ATOM   1402  O   ALA A 189      -9.054   1.176   4.352  1.00 91.58           O  
ATOM   1403  N   ARG A 190      -6.990   2.052   4.401  1.00 92.43           N  
ATOM   1404  CA  ARG A 190      -7.037   2.333   5.832  1.00 92.43           C  
ATOM   1405  C   ARG A 190      -8.119   3.357   6.154  1.00 92.43           C  
ATOM   1406  CB  ARG A 190      -5.678   2.833   6.327  1.00 92.43           C  
ATOM   1407  O   ARG A 190      -8.878   3.187   7.111  1.00 92.43           O  
ATOM   1408  CG  ARG A 190      -4.600   1.761   6.354  1.00 92.43           C  
ATOM   1409  CD  ARG A 190      -3.295   2.288   6.937  1.00 92.43           C  
ATOM   1410  NE  ARG A 190      -2.240   1.279   6.895  1.00 92.43           N  
ATOM   1411  NH1 ARG A 190      -1.276   2.070   4.951  1.00 92.43           N  
ATOM   1412  NH2 ARG A 190      -0.392   0.240   6.012  1.00 92.43           N  
ATOM   1413  CZ  ARG A 190      -1.305   1.199   5.953  1.00 92.43           C  
ATOM   1414  N   GLN A 191      -8.196   4.396   5.413  1.00 90.83           N  
ATOM   1415  CA  GLN A 191      -9.202   5.434   5.608  1.00 90.83           C  
ATOM   1416  C   GLN A 191     -10.610   4.880   5.410  1.00 90.83           C  
ATOM   1417  CB  GLN A 191      -8.959   6.605   4.654  1.00 90.83           C  
ATOM   1418  O   GLN A 191     -11.537   5.250   6.135  1.00 90.83           O  
ATOM   1419  CG  GLN A 191      -7.731   7.436   5.001  1.00 90.83           C  
ATOM   1420  CD  GLN A 191      -7.394   8.459   3.933  1.00 90.83           C  
ATOM   1421  NE2 GLN A 191      -6.375   9.271   4.190  1.00 90.83           N  
ATOM   1422  OE1 GLN A 191      -8.044   8.518   2.884  1.00 90.83           O  
ATOM   1423  N   ARG A 192     -10.769   4.077   4.405  1.00 91.45           N  
ATOM   1424  CA  ARG A 192     -12.061   3.435   4.185  1.00 91.45           C  
ATOM   1425  C   ARG A 192     -12.461   2.583   5.385  1.00 91.45           C  
ATOM   1426  CB  ARG A 192     -12.027   2.576   2.920  1.00 91.45           C  
ATOM   1427  O   ARG A 192     -13.622   2.589   5.798  1.00 91.45           O  
ATOM   1428  CG  ARG A 192     -12.118   3.374   1.629  1.00 91.45           C  
ATOM   1429  CD  ARG A 192     -12.429   2.483   0.435  1.00 91.45           C  
ATOM   1430  NE  ARG A 192     -12.345   3.219  -0.823  1.00 91.45           N  
ATOM   1431  NH1 ARG A 192     -10.044   3.084  -0.987  1.00 91.45           N  
ATOM   1432  NH2 ARG A 192     -11.252   4.165  -2.608  1.00 91.45           N  
ATOM   1433  CZ  ARG A 192     -11.214   3.488  -1.470  1.00 91.45           C  
ATOM   1434  N   GLU A 193     -11.584   1.779   5.869  1.00 91.76           N  
ATOM   1435  CA  GLU A 193     -11.855   0.958   7.045  1.00 91.76           C  
ATOM   1436  C   GLU A 193     -12.240   1.821   8.243  1.00 91.76           C  
ATOM   1437  CB  GLU A 193     -10.640   0.092   7.389  1.00 91.76           C  
ATOM   1438  O   GLU A 193     -13.153   1.474   8.996  1.00 91.76           O  
ATOM   1439  CG  GLU A 193     -10.380  -1.026   6.390  1.00 91.76           C  
ATOM   1440  CD  GLU A 193      -9.067  -1.753   6.633  1.00 91.76           C  
ATOM   1441  OE1 GLU A 193      -8.698  -2.629   5.817  1.00 91.76           O  
ATOM   1442  OE2 GLU A 193      -8.402  -1.445   7.647  1.00 91.76           O  
ATOM   1443  N   GLU A 194     -11.550   2.926   8.460  1.00 92.39           N  
ATOM   1444  CA  GLU A 194     -11.866   3.852   9.544  1.00 92.39           C  
ATOM   1445  C   GLU A 194     -13.255   4.458   9.365  1.00 92.39           C  
ATOM   1446  CB  GLU A 194     -10.815   4.962   9.627  1.00 92.39           C  
ATOM   1447  O   GLU A 194     -14.007   4.597  10.332  1.00 92.39           O  
ATOM   1448  CG  GLU A 194      -9.454   4.485  10.112  1.00 92.39           C  
ATOM   1449  CD  GLU A 194      -8.366   5.539   9.979  1.00 92.39           C  
ATOM   1450  OE1 GLU A 194      -7.182   5.225  10.236  1.00 92.39           O  
ATOM   1451  OE2 GLU A 194      -8.702   6.689   9.617  1.00 92.39           O  
ATOM   1452  N   ALA A 195     -13.524   4.846   8.167  1.00 87.10           N  
ATOM   1453  CA  ALA A 195     -14.839   5.407   7.869  1.00 87.10           C  
ATOM   1454  C   ALA A 195     -15.937   4.367   8.070  1.00 87.10           C  
ATOM   1455  CB  ALA A 195     -14.877   5.947   6.442  1.00 87.10           C  
ATOM   1456  O   ALA A 195     -17.007   4.679   8.599  1.00 87.10           O  
ATOM   1457  N   GLU A 196     -15.704   3.136   7.615  1.00 91.97           N  
ATOM   1458  CA  GLU A 196     -16.665   2.055   7.811  1.00 91.97           C  
ATOM   1459  C   GLU A 196     -16.880   1.770   9.295  1.00 91.97           C  
ATOM   1460  CB  GLU A 196     -16.200   0.785   7.093  1.00 91.97           C  
ATOM   1461  O   GLU A 196     -18.006   1.517   9.727  1.00 91.97           O  
ATOM   1462  CG  GLU A 196     -16.324   0.855   5.578  1.00 91.97           C  
ATOM   1463  CD  GLU A 196     -15.757  -0.366   4.873  1.00 91.97           C  
ATOM   1464  OE1 GLU A 196     -15.820  -0.431   3.624  1.00 91.97           O  
ATOM   1465  OE2 GLU A 196     -15.245  -1.267   5.575  1.00 91.97           O  
ATOM   1466  N   ALA A 197     -15.809   1.774  10.050  1.00 89.91           N  
ATOM   1467  CA  ALA A 197     -15.919   1.599  11.496  1.00 89.91           C  
ATOM   1468  C   ALA A 197     -16.750   2.715  12.123  1.00 89.91           C  
ATOM   1469  CB  ALA A 197     -14.533   1.549  12.134  1.00 89.91           C  
ATOM   1470  O   ALA A 197     -17.582   2.463  12.997  1.00 89.91           O  
ATOM   1471  N   ALA A 198     -16.513   3.969  11.688  1.00 92.47           N  
ATOM   1472  CA  ALA A 198     -17.288   5.112  12.165  1.00 92.47           C  
ATOM   1473  C   ALA A 198     -18.757   4.978  11.776  1.00 92.47           C  
ATOM   1474  CB  ALA A 198     -16.711   6.414  11.613  1.00 92.47           C  
ATOM   1475  O   ALA A 198     -19.647   5.297  12.568  1.00 92.47           O  
ATOM   1476  N   ALA A 199     -19.013   4.544  10.594  1.00 89.19           N  
ATOM   1477  CA  ALA A 199     -20.382   4.330  10.130  1.00 89.19           C  
ATOM   1478  C   ALA A 199     -21.087   3.273  10.974  1.00 89.19           C  
ATOM   1479  CB  ALA A 199     -20.387   3.923   8.659  1.00 89.19           C  
ATOM   1480  O   ALA A 199     -22.263   3.425  11.316  1.00 89.19           O  
ATOM   1481  N   ARG A 200     -20.365   2.204  11.266  1.00 93.43           N  
ATOM   1482  CA  ARG A 200     -20.940   1.158  12.105  1.00 93.43           C  
ATOM   1483  C   ARG A 200     -21.258   1.687  13.499  1.00 93.43           C  
ATOM   1484  CB  ARG A 200     -19.988  -0.037  12.203  1.00 93.43           C  
ATOM   1485  O   ARG A 200     -22.289   1.342  14.080  1.00 93.43           O  
ATOM   1486  CG  ARG A 200     -19.937  -0.888  10.945  1.00 93.43           C  
ATOM   1487  CD  ARG A 200     -19.111  -2.150  11.151  1.00 93.43           C  
ATOM   1488  NE  ARG A 200     -17.691  -1.910  10.910  1.00 93.43           N  
ATOM   1489  NH1 ARG A 200     -17.018  -2.502  13.039  1.00 93.43           N  
ATOM   1490  NH2 ARG A 200     -15.469  -1.835  11.486  1.00 93.43           N  
ATOM   1491  CZ  ARG A 200     -16.729  -2.083  11.812  1.00 93.43           C  
ATOM   1492  N   ALA A 201     -20.398   2.434  14.011  1.00 93.28           N  
ATOM   1493  CA  ALA A 201     -20.622   3.043  15.320  1.00 93.28           C  
ATOM   1494  C   ALA A 201     -21.853   3.945  15.302  1.00 93.28           C  
ATOM   1495  CB  ALA A 201     -19.392   3.836  15.755  1.00 93.28           C  
ATOM   1496  O   ALA A 201     -22.663   3.919  16.231  1.00 93.28           O  
ATOM   1497  N   LEU A 202     -21.960   4.743  14.305  1.00 92.21           N  
ATOM   1498  CA  LEU A 202     -23.116   5.623  14.169  1.00 92.21           C  
ATOM   1499  C   LEU A 202     -24.397   4.813  13.992  1.00 92.21           C  
ATOM   1500  CB  LEU A 202     -22.931   6.573  12.983  1.00 92.21           C  
ATOM   1501  O   LEU A 202     -25.450   5.189  14.511  1.00 92.21           O  
ATOM   1502  CG  LEU A 202     -21.965   7.740  13.194  1.00 92.21           C  
ATOM   1503  CD1 LEU A 202     -21.711   8.462  11.875  1.00 92.21           C  
ATOM   1504  CD2 LEU A 202     -22.511   8.704  14.241  1.00 92.21           C  
ATOM   1505  N   ALA A 203     -24.283   3.792  13.268  1.00 94.47           N  
ATOM   1506  CA  ALA A 203     -25.441   2.920  13.090  1.00 94.47           C  
ATOM   1507  C   ALA A 203     -25.891   2.328  14.423  1.00 94.47           C  
ATOM   1508  CB  ALA A 203     -25.119   1.804  12.098  1.00 94.47           C  
ATOM   1509  O   ALA A 203     -27.091   2.243  14.697  1.00 94.47           O  
ATOM   1510  N   ARG A 204     -24.962   1.902  15.201  1.00 95.71           N  
ATOM   1511  CA  ARG A 204     -25.285   1.380  16.525  1.00 95.71           C  
ATOM   1512  C   ARG A 204     -25.944   2.449  17.389  1.00 95.71           C  
ATOM   1513  CB  ARG A 204     -24.027   0.849  17.216  1.00 95.71           C  
ATOM   1514  O   ARG A 204     -26.912   2.171  18.100  1.00 95.71           O  
ATOM   1515  CG  ARG A 204     -23.472  -0.423  16.594  1.00 95.71           C  
ATOM   1516  CD  ARG A 204     -22.215  -0.898  17.309  1.00 95.71           C  
ATOM   1517  NE  ARG A 204     -21.587  -2.016  16.610  1.00 95.71           N  
ATOM   1518  NH1 ARG A 204     -19.704  -2.064  17.947  1.00 95.71           N  
ATOM   1519  NH2 ARG A 204     -19.931  -3.559  16.225  1.00 95.71           N  
ATOM   1520  CZ  ARG A 204     -20.409  -2.544  16.929  1.00 95.71           C  
ATOM   1521  N   PHE A 205     -25.398   3.594  17.390  1.00 94.09           N  
ATOM   1522  CA  PHE A 205     -25.976   4.712  18.126  1.00 94.09           C  
ATOM   1523  C   PHE A 205     -27.395   4.998  17.650  1.00 94.09           C  
ATOM   1524  CB  PHE A 205     -25.108   5.965  17.972  1.00 94.09           C  
ATOM   1525  O   PHE A 205     -28.279   5.294  18.457  1.00 94.09           O  
ATOM   1526  CG  PHE A 205     -23.833   5.923  18.770  1.00 94.09           C  
ATOM   1527  CD1 PHE A 205     -23.862   5.691  20.140  1.00 94.09           C  
ATOM   1528  CD2 PHE A 205     -22.605   6.114  18.150  1.00 94.09           C  
ATOM   1529  CE1 PHE A 205     -22.683   5.652  20.881  1.00 94.09           C  
ATOM   1530  CE2 PHE A 205     -21.423   6.076  18.884  1.00 94.09           C  
ATOM   1531  CZ  PHE A 205     -21.464   5.845  20.250  1.00 94.09           C  
ATOM   1532  N   ALA A 206     -27.617   4.956  16.397  1.00 94.77           N  
ATOM   1533  CA  ALA A 206     -28.949   5.175  15.838  1.00 94.77           C  
ATOM   1534  C   ALA A 206     -29.929   4.111  16.323  1.00 94.77           C  
ATOM   1535  CB  ALA A 206     -28.890   5.185  14.313  1.00 94.77           C  
ATOM   1536  O   ALA A 206     -31.070   4.422  16.673  1.00 94.77           O  
ATOM   1537  N   GLN A 207     -29.489   2.888  16.296  1.00 96.03           N  
ATOM   1538  CA  GLN A 207     -30.327   1.801  16.790  1.00 96.03           C  
ATOM   1539  C   GLN A 207     -30.663   1.992  18.266  1.00 96.03           C  
ATOM   1540  CB  GLN A 207     -29.638   0.452  16.578  1.00 96.03           C  
ATOM   1541  O   GLN A 207     -31.800   1.765  18.684  1.00 96.03           O  
ATOM   1542  CG  GLN A 207     -29.547   0.030  15.118  1.00 96.03           C  
ATOM   1543  CD  GLN A 207     -28.750  -1.246  14.924  1.00 96.03           C  
ATOM   1544  NE2 GLN A 207     -28.638  -1.692  13.678  1.00 96.03           N  
ATOM   1545  OE1 GLN A 207     -28.239  -1.827  15.887  1.00 96.03           O  
ATOM   1546  N   GLU A 208     -29.722   2.376  19.021  1.00 94.75           N  
ATOM   1547  CA  GLU A 208     -29.936   2.636  20.442  1.00 94.75           C  
ATOM   1548  C   GLU A 208     -30.910   3.793  20.650  1.00 94.75           C  
ATOM   1549  CB  GLU A 208     -28.607   2.934  21.140  1.00 94.75           C  
ATOM   1550  O   GLU A 208     -31.761   3.742  21.541  1.00 94.75           O  
ATOM   1551  CG  GLU A 208     -27.695   1.723  21.269  1.00 94.75           C  
ATOM   1552  CD  GLU A 208     -26.311   2.068  21.795  1.00 94.75           C  
ATOM   1553  OE1 GLU A 208     -25.418   1.190  21.776  1.00 94.75           O  
ATOM   1554  OE2 GLU A 208     -26.117   3.225  22.231  1.00 94.75           O  
ATOM   1555  N   ALA A 209     -30.720   4.836  19.913  1.00 94.84           N  
ATOM   1556  CA  ALA A 209     -31.624   5.982  19.973  1.00 94.84           C  
ATOM   1557  C   ALA A 209     -33.048   5.576  19.603  1.00 94.84           C  
ATOM   1558  CB  ALA A 209     -31.135   7.095  19.049  1.00 94.84           C  
ATOM   1559  O   ALA A 209     -34.011   6.026  20.229  1.00 94.84           O  
ATOM   1560  N   GLU A 210     -33.168   4.762  18.568  1.00 96.09           N  
ATOM   1561  CA  GLU A 210     -34.484   4.269  18.173  1.00 96.09           C  
ATOM   1562  C   GLU A 210     -35.118   3.435  19.283  1.00 96.09           C  
ATOM   1563  CB  GLU A 210     -34.385   3.445  16.887  1.00 96.09           C  
ATOM   1564  O   GLU A 210     -36.318   3.544  19.540  1.00 96.09           O  
ATOM   1565  CG  GLU A 210     -34.159   4.281  15.636  1.00 96.09           C  
ATOM   1566  CD  GLU A 210     -33.930   3.444  14.387  1.00 96.09           C  
ATOM   1567  OE1 GLU A 210     -33.641   4.021  13.314  1.00 96.09           O  
ATOM   1568  OE2 GLU A 210     -34.040   2.201  14.483  1.00 96.09           O  
ATOM   1569  N   ALA A 211     -34.330   2.572  19.875  1.00 94.58           N  
ATOM   1570  CA  ALA A 211     -34.835   1.778  20.992  1.00 94.58           C  
ATOM   1571  C   ALA A 211     -35.327   2.674  22.125  1.00 94.58           C  
ATOM   1572  CB  ALA A 211     -33.754   0.827  21.500  1.00 94.58           C  
ATOM   1573  O   ALA A 211     -36.372   2.411  22.724  1.00 94.58           O  
ATOM   1574  N   ALA A 212     -34.576   3.692  22.438  1.00 95.53           N  
ATOM   1575  CA  ALA A 212     -34.965   4.646  23.473  1.00 95.53           C  
ATOM   1576  C   ALA A 212     -36.242   5.386  23.085  1.00 95.53           C  
ATOM   1577  CB  ALA A 212     -33.836   5.641  23.732  1.00 95.53           C  
ATOM   1578  O   ALA A 212     -37.115   5.615  23.926  1.00 95.53           O  
ATOM   1579  N   ARG A 213     -36.307   5.826  21.883  1.00 95.83           N  
ATOM   1580  CA  ARG A 213     -37.506   6.496  21.391  1.00 95.83           C  
ATOM   1581  C   ARG A 213     -38.735   5.610  21.556  1.00 95.83           C  
ATOM   1582  CB  ARG A 213     -37.337   6.890  19.922  1.00 95.83           C  
ATOM   1583  O   ARG A 213     -39.799   6.083  21.961  1.00 95.83           O  
ATOM   1584  CG  ARG A 213     -38.467   7.751  19.381  1.00 95.83           C  
ATOM   1585  CD  ARG A 213     -38.285   8.057  17.901  1.00 95.83           C  
ATOM   1586  NE  ARG A 213     -38.957   7.069  17.061  1.00 95.83           N  
ATOM   1587  NH1 ARG A 213     -38.604   8.209  15.082  1.00 95.83           N  
ATOM   1588  NH2 ARG A 213     -39.722   6.207  15.074  1.00 95.83           N  
ATOM   1589  CZ  ARG A 213     -39.092   7.164  15.741  1.00 95.83           C  
ATOM   1590  N   VAL A 214     -38.634   4.358  21.152  1.00 97.05           N  
ATOM   1591  CA  VAL A 214     -39.749   3.423  21.265  1.00 97.05           C  
ATOM   1592  C   VAL A 214     -40.169   3.293  22.727  1.00 97.05           C  
ATOM   1593  CB  VAL A 214     -39.387   2.036  20.688  1.00 97.05           C  
ATOM   1594  O   VAL A 214     -41.362   3.267  23.037  1.00 97.05           O  
ATOM   1595  CG1 VAL A 214     -40.466   1.010  21.033  1.00 97.05           C  
ATOM   1596  CG2 VAL A 214     -39.191   2.122  19.176  1.00 97.05           C  
ATOM   1597  N   ASP A 215     -39.258   3.143  23.675  1.00 96.36           N  
ATOM   1598  CA  ASP A 215     -39.555   3.059  25.102  1.00 96.36           C  
ATOM   1599  C   ASP A 215     -40.301   4.302  25.581  1.00 96.36           C  
ATOM   1600  CB  ASP A 215     -38.267   2.875  25.907  1.00 96.36           C  
ATOM   1601  O   ASP A 215     -41.263   4.199  26.345  1.00 96.36           O  
ATOM   1602  CG  ASP A 215     -37.611   1.525  25.676  1.00 96.36           C  
ATOM   1603  OD1 ASP A 215     -38.291   0.589  25.205  1.00 96.36           O  
ATOM   1604  OD2 ASP A 215     -36.403   1.396  25.971  1.00 96.36           O  
ATOM   1605  N   LEU A 216     -39.821   5.466  25.155  1.00 96.85           N  
ATOM   1606  CA  LEU A 216     -40.471   6.720  25.519  1.00 96.85           C  
ATOM   1607  C   LEU A 216     -41.864   6.808  24.905  1.00 96.85           C  
ATOM   1608  CB  LEU A 216     -39.625   7.913  25.067  1.00 96.85           C  
ATOM   1609  O   LEU A 216     -42.792   7.325  25.531  1.00 96.85           O  
ATOM   1610  CG  LEU A 216     -38.380   8.217  25.903  1.00 96.85           C  
ATOM   1611  CD1 LEU A 216     -37.565   9.331  25.255  1.00 96.85           C  
ATOM   1612  CD2 LEU A 216     -38.772   8.594  27.328  1.00 96.85           C  
ATOM   1613  N   GLN A 217     -41.979   6.370  23.699  1.00 97.86           N  
ATOM   1614  CA  GLN A 217     -43.285   6.339  23.050  1.00 97.86           C  
ATOM   1615  C   GLN A 217     -44.259   5.447  23.816  1.00 97.86           C  
ATOM   1616  CB  GLN A 217     -43.156   5.855  21.605  1.00 97.86           C  
ATOM   1617  O   GLN A 217     -45.433   5.789  23.969  1.00 97.86           O  
ATOM   1618  CG  GLN A 217     -44.440   5.981  20.797  1.00 97.86           C  
ATOM   1619  CD  GLN A 217     -44.240   5.670  19.326  1.00 97.86           C  
ATOM   1620  NE2 GLN A 217     -45.331   5.668  18.567  1.00 97.86           N  
ATOM   1621  OE1 GLN A 217     -43.115   5.435  18.874  1.00 97.86           O  
ATOM   1622  N   LYS A 218     -43.846   4.312  24.276  1.00 96.96           N  
ATOM   1623  CA  LYS A 218     -44.682   3.423  25.079  1.00 96.96           C  
ATOM   1624  C   LYS A 218     -45.122   4.103  26.372  1.00 96.96           C  
ATOM   1625  CB  LYS A 218     -43.936   2.127  25.397  1.00 96.96           C  
ATOM   1626  O   LYS A 218     -46.278   3.977  26.783  1.00 96.96           O  
ATOM   1627  CG  LYS A 218     -43.727   1.221  24.191  1.00 96.96           C  
ATOM   1628  CD  LYS A 218     -42.968  -0.045  24.568  1.00 96.96           C  
ATOM   1629  CE  LYS A 218     -42.661  -0.898  23.344  1.00 96.96           C  
ATOM   1630  NZ  LYS A 218     -41.790  -2.062  23.686  1.00 96.96           N  
ATOM   1631  N   LYS A 219     -44.193   4.785  27.008  1.00 97.40           N  
ATOM   1632  CA  LYS A 219     -44.523   5.512  28.230  1.00 97.40           C  
ATOM   1633  C   LYS A 219     -45.529   6.626  27.953  1.00 97.40           C  
ATOM   1634  CB  LYS A 219     -43.260   6.094  28.867  1.00 97.40           C  
ATOM   1635  O   LYS A 219     -46.450   6.849  28.742  1.00 97.40           O  
ATOM   1636  CG  LYS A 219     -42.311   5.045  29.429  1.00 97.40           C  
ATOM   1637  CD  LYS A 219     -41.044   5.680  29.987  1.00 97.40           C  
ATOM   1638  CE  LYS A 219     -40.042   4.626  30.439  1.00 97.40           C  
ATOM   1639  NZ  LYS A 219     -38.739   5.236  30.838  1.00 97.40           N  
ATOM   1640  N   ALA A 220     -45.252   7.326  26.836  1.00 96.88           N  
ATOM   1641  CA  ALA A 220     -46.181   8.383  26.442  1.00 96.88           C  
ATOM   1642  C   ALA A 220     -47.574   7.819  26.180  1.00 96.88           C  
ATOM   1643  CB  ALA A 220     -45.664   9.111  25.204  1.00 96.88           C  
ATOM   1644  O   ALA A 220     -48.577   8.415  26.581  1.00 96.88           O  
ATOM   1645  N   GLN A 221     -47.636   6.680  25.502  1.00 97.60           N  
ATOM   1646  CA  GLN A 221     -48.914   6.025  25.245  1.00 97.60           C  
ATOM   1647  C   GLN A 221     -49.576   5.582  26.547  1.00 97.60           C  
ATOM   1648  CB  GLN A 221     -48.725   4.823  24.317  1.00 97.60           C  
ATOM   1649  O   GLN A 221     -50.789   5.724  26.712  1.00 97.60           O  
ATOM   1650  CG  GLN A 221     -48.424   5.203  22.874  1.00 97.60           C  
ATOM   1651  CD  GLN A 221     -48.174   3.996  21.990  1.00 97.60           C  
ATOM   1652  NE2 GLN A 221     -48.024   4.232  20.691  1.00 97.60           N  
ATOM   1653  OE1 GLN A 221     -48.114   2.859  22.470  1.00 97.60           O  
ATOM   1654  N   ALA A 222     -48.819   5.011  27.445  1.00 96.57           N  
ATOM   1655  CA  ALA A 222     -49.335   4.589  28.745  1.00 96.57           C  
ATOM   1656  C   ALA A 222     -49.921   5.771  29.513  1.00 96.57           C  
ATOM   1657  CB  ALA A 222     -48.232   3.922  29.564  1.00 96.57           C  
ATOM   1658  O   ALA A 222     -50.978   5.651  30.136  1.00 96.57           O  
ATOM   1659  N   LEU A 223     -49.256   6.906  29.492  1.00 97.82           N  
ATOM   1660  CA  LEU A 223     -49.731   8.107  30.170  1.00 97.82           C  
ATOM   1661  C   LEU A 223     -50.999   8.639  29.509  1.00 97.82           C  
ATOM   1662  CB  LEU A 223     -48.648   9.189  30.168  1.00 97.82           C  
ATOM   1663  O   LEU A 223     -51.911   9.107  30.194  1.00 97.82           O  
ATOM   1664  CG  LEU A 223     -47.486   8.986  31.141  1.00 97.82           C  
ATOM   1665  CD1 LEU A 223     -46.418  10.053  30.921  1.00 97.82           C  
ATOM   1666  CD2 LEU A 223     -47.984   9.011  32.582  1.00 97.82           C  
ATOM   1667  N   GLN A 224     -51.013   8.566  28.193  1.00 98.16           N  
ATOM   1668  CA  GLN A 224     -52.214   8.962  27.463  1.00 98.16           C  
ATOM   1669  C   GLN A 224     -53.400   8.078  27.837  1.00 98.16           C  
ATOM   1670  CB  GLN A 224     -51.969   8.903  25.955  1.00 98.16           C  
ATOM   1671  O   GLN A 224     -54.519   8.569  28.001  1.00 98.16           O  
ATOM   1672  CG  GLN A 224     -51.224  10.112  25.405  1.00 98.16           C  
ATOM   1673  CD  GLN A 224     -51.001  10.032  23.906  1.00 98.16           C  
ATOM   1674  NE2 GLN A 224     -50.551  11.133  23.314  1.00 98.16           N  
ATOM   1675  OE1 GLN A 224     -51.231   8.989  23.286  1.00 98.16           O  
ATOM   1676  N   GLU A 225     -53.228   6.791  27.931  1.00 97.56           N  
ATOM   1677  CA  GLU A 225     -54.279   5.867  28.348  1.00 97.56           C  
ATOM   1678  C   GLU A 225     -54.710   6.135  29.787  1.00 97.56           C  
ATOM   1679  CB  GLU A 225     -53.809   4.417  28.202  1.00 97.56           C  
ATOM   1680  O   GLU A 225     -55.898   6.063  30.108  1.00 97.56           O  
ATOM   1681  CG  GLU A 225     -53.602   3.980  26.759  1.00 97.56           C  
ATOM   1682  CD  GLU A 225     -52.981   2.598  26.634  1.00 97.56           C  
ATOM   1683  OE1 GLU A 225     -52.744   2.140  25.493  1.00 97.56           O  
ATOM   1684  OE2 GLU A 225     -52.730   1.968  27.685  1.00 97.56           O  
ATOM   1685  N   GLU A 226     -53.808   6.458  30.644  1.00 97.37           N  
ATOM   1686  CA  GLU A 226     -54.114   6.777  32.035  1.00 97.37           C  
ATOM   1687  C   GLU A 226     -54.961   8.042  32.138  1.00 97.37           C  
ATOM   1688  CB  GLU A 226     -52.825   6.940  32.845  1.00 97.37           C  
ATOM   1689  O   GLU A 226     -55.905   8.100  32.929  1.00 97.37           O  
ATOM   1690  CG  GLU A 226     -52.100   5.630  33.118  1.00 97.37           C  
ATOM   1691  CD  GLU A 226     -50.796   5.813  33.877  1.00 97.37           C  
ATOM   1692  OE1 GLU A 226     -50.069   4.815  34.086  1.00 97.37           O  
ATOM   1693  OE2 GLU A 226     -50.498   6.964  34.268  1.00 97.37           O  
ATOM   1694  N   CYS A 227     -54.523   9.039  31.363  1.00 96.52           N  
ATOM   1695  CA  CYS A 227     -55.308  10.268  31.335  1.00 96.52           C  
ATOM   1696  C   CYS A 227     -56.724  10.000  30.840  1.00 96.52           C  
ATOM   1697  CB  CYS A 227     -54.636  11.313  30.445  1.00 96.52           C  
ATOM   1698  O   CYS A 227     -57.689  10.539  31.384  1.00 96.52           O  
ATOM   1699  SG  CYS A 227     -53.097  11.969  31.127  1.00 96.52           S  
ATOM   1700  N   GLY A 228     -56.798   9.173  29.727  1.00 97.80           N  
ATOM   1701  CA  GLY A 228     -58.116   8.782  29.251  1.00 97.80           C  
ATOM   1702  C   GLY A 228     -58.923   8.022  30.286  1.00 97.80           C  
ATOM   1703  O   GLY A 228     -60.123   8.257  30.440  1.00 97.80           O  
ATOM   1704  N   TYR A 229     -58.317   7.123  30.975  1.00 97.81           N  
ATOM   1705  CA  TYR A 229     -58.959   6.346  32.029  1.00 97.81           C  
ATOM   1706  C   TYR A 229     -59.475   7.254  33.139  1.00 97.81           C  
ATOM   1707  CB  TYR A 229     -57.983   5.316  32.608  1.00 97.81           C  
ATOM   1708  O   TYR A 229     -60.595   7.076  33.625  1.00 97.81           O  
ATOM   1709  CG  TYR A 229     -58.512   4.596  33.825  1.00 97.81           C  
ATOM   1710  CD1 TYR A 229     -58.160   5.007  35.109  1.00 97.81           C  
ATOM   1711  CD2 TYR A 229     -59.364   3.505  33.694  1.00 97.81           C  
ATOM   1712  CE1 TYR A 229     -58.643   4.345  36.233  1.00 97.81           C  
ATOM   1713  CE2 TYR A 229     -59.853   2.836  34.811  1.00 97.81           C  
ATOM   1714  OH  TYR A 229     -59.969   2.604  37.184  1.00 97.81           O  
ATOM   1715  CZ  TYR A 229     -59.488   3.263  36.074  1.00 97.81           C  
ATOM   1716  N   LEU A 230     -58.746   8.210  33.592  1.00 97.85           N  
ATOM   1717  CA  LEU A 230     -59.110   9.123  34.670  1.00 97.85           C  
ATOM   1718  C   LEU A 230     -60.283  10.007  34.260  1.00 97.85           C  
ATOM   1719  CB  LEU A 230     -57.913   9.993  35.064  1.00 97.85           C  
ATOM   1720  O   LEU A 230     -61.175  10.277  35.068  1.00 97.85           O  
ATOM   1721  CG  LEU A 230     -56.802   9.299  35.854  1.00 97.85           C  
ATOM   1722  CD1 LEU A 230     -55.616  10.240  36.037  1.00 97.85           C  
ATOM   1723  CD2 LEU A 230     -57.325   8.820  37.204  1.00 97.85           C  
ATOM   1724  N   ARG A 231     -60.296  10.440  33.044  1.00 97.68           N  
ATOM   1725  CA  ARG A 231     -61.393  11.256  32.535  1.00 97.68           C  
ATOM   1726  C   ARG A 231     -62.695  10.463  32.498  1.00 97.68           C  
ATOM   1727  CB  ARG A 231     -61.065  11.789  31.139  1.00 97.68           C  
ATOM   1728  O   ARG A 231     -63.747  10.967  32.895  1.00 97.68           O  
ATOM   1729  CG  ARG A 231     -60.053  12.925  31.135  1.00 97.68           C  
ATOM   1730  CD  ARG A 231     -59.933  13.568  29.761  1.00 97.68           C  
ATOM   1731  NE  ARG A 231     -58.879  12.945  28.965  1.00 97.68           N  
ATOM   1732  NH1 ARG A 231     -59.451  14.010  26.996  1.00 97.68           N  
ATOM   1733  NH2 ARG A 231     -57.685  12.549  27.044  1.00 97.68           N  
ATOM   1734  CZ  ARG A 231     -58.674  13.170  27.670  1.00 97.68           C  
ATOM   1735  N   ARG A 232     -62.627   9.259  31.934  1.00 97.84           N  
ATOM   1736  CA  ARG A 232     -63.805   8.400  31.871  1.00 97.84           C  
ATOM   1737  C   ARG A 232     -64.308   8.057  33.269  1.00 97.84           C  
ATOM   1738  CB  ARG A 232     -63.495   7.117  31.096  1.00 97.84           C  
ATOM   1739  O   ARG A 232     -65.515   8.059  33.518  1.00 97.84           O  
ATOM   1740  CG  ARG A 232     -63.383   7.317  29.593  1.00 97.84           C  
ATOM   1741  CD  ARG A 232     -63.197   5.996  28.861  1.00 97.84           C  
ATOM   1742  NE  ARG A 232     -62.060   6.041  27.946  1.00 97.84           N  
ATOM   1743  NH1 ARG A 232     -61.267   3.943  28.499  1.00 97.84           N  
ATOM   1744  NH2 ARG A 232     -60.172   5.211  26.935  1.00 97.84           N  
ATOM   1745  CZ  ARG A 232     -61.169   5.065  27.796  1.00 97.84           C  
ATOM   1746  N   HIS A 233     -63.372   7.743  34.082  1.00 97.35           N  
ATOM   1747  CA  HIS A 233     -63.720   7.410  35.459  1.00 97.35           C  
ATOM   1748  C   HIS A 233     -64.403   8.584  36.154  1.00 97.35           C  
ATOM   1749  CB  HIS A 233     -62.473   6.991  36.241  1.00 97.35           C  
ATOM   1750  O   HIS A 233     -65.392   8.399  36.867  1.00 97.35           O  
ATOM   1751  CG  HIS A 233     -62.757   6.592  37.654  1.00 97.35           C  
ATOM   1752  CD2 HIS A 233     -63.124   5.402  38.185  1.00 97.35           C  
ATOM   1753  ND1 HIS A 233     -62.676   7.477  38.707  1.00 97.35           N  
ATOM   1754  CE1 HIS A 233     -62.981   6.846  39.829  1.00 97.35           C  
ATOM   1755  NE2 HIS A 233     -63.257   5.586  39.539  1.00 97.35           N  
ATOM   1756  N   HIS A 234     -63.831   9.734  35.994  1.00 95.28           N  
ATOM   1757  CA  HIS A 234     -64.436  10.926  36.577  1.00 95.28           C  
ATOM   1758  C   HIS A 234     -65.830  11.171  36.008  1.00 95.28           C  
ATOM   1759  CB  HIS A 234     -63.549  12.150  36.338  1.00 95.28           C  
ATOM   1760  O   HIS A 234     -66.752  11.526  36.745  1.00 95.28           O  
ATOM   1761  CG  HIS A 234     -64.042  13.390  37.013  1.00 95.28           C  
ATOM   1762  CD2 HIS A 234     -64.572  14.527  36.505  1.00 95.28           C  
ATOM   1763  ND1 HIS A 234     -64.017  13.553  38.381  1.00 95.28           N  
ATOM   1764  CE1 HIS A 234     -64.511  14.741  38.686  1.00 95.28           C  
ATOM   1765  NE2 HIS A 234     -64.856  15.352  37.565  1.00 95.28           N  
ATOM   1766  N   GLN A 235     -66.002  10.997  34.769  1.00 96.96           N  
ATOM   1767  CA  GLN A 235     -67.303  11.155  34.128  1.00 96.96           C  
ATOM   1768  C   GLN A 235     -68.319  10.168  34.696  1.00 96.96           C  
ATOM   1769  CB  GLN A 235     -67.182  10.971  32.614  1.00 96.96           C  
ATOM   1770  O   GLN A 235     -69.481  10.521  34.911  1.00 96.96           O  
ATOM   1771  CG  GLN A 235     -66.693  12.213  31.882  1.00 96.96           C  
ATOM   1772  CD  GLN A 235     -66.459  11.968  30.403  1.00 96.96           C  
ATOM   1773  NE2 GLN A 235     -65.772  12.899  29.749  1.00 96.96           N  
ATOM   1774  OE1 GLN A 235     -66.891  10.950  29.853  1.00 96.96           O  
ATOM   1775  N   GLU A 236     -67.915   8.990  34.935  1.00 96.51           N  
ATOM   1776  CA  GLU A 236     -68.778   7.965  35.515  1.00 96.51           C  
ATOM   1777  C   GLU A 236     -69.174   8.322  36.945  1.00 96.51           C  
ATOM   1778  CB  GLU A 236     -68.088   6.599  35.485  1.00 96.51           C  
ATOM   1779  O   GLU A 236     -70.322   8.119  37.346  1.00 96.51           O  
ATOM   1780  CG  GLU A 236     -67.939   6.016  34.087  1.00 96.51           C  
ATOM   1781  CD  GLU A 236     -67.054   4.781  34.043  1.00 96.51           C  
ATOM   1782  OE1 GLU A 236     -66.796   4.258  32.935  1.00 96.51           O  
ATOM   1783  OE2 GLU A 236     -66.615   4.333  35.125  1.00 96.51           O  
ATOM   1784  N   GLU A 237     -68.181   8.778  37.747  1.00 94.69           N  
ATOM   1785  CA  GLU A 237     -68.451   9.176  39.126  1.00 94.69           C  
ATOM   1786  C   GLU A 237     -69.441  10.336  39.182  1.00 94.69           C  
ATOM   1787  CB  GLU A 237     -67.152   9.557  39.840  1.00 94.69           C  
ATOM   1788  O   GLU A 237     -70.332  10.359  40.033  1.00 94.69           O  
ATOM   1789  CG  GLU A 237     -66.228   8.378  40.106  1.00 94.69           C  
ATOM   1790  CD  GLU A 237     -64.952   8.768  40.836  1.00 94.69           C  
ATOM   1791  OE1 GLU A 237     -64.274   7.876  41.393  1.00 94.69           O  
ATOM   1792  OE2 GLU A 237     -64.628   9.977  40.850  1.00 94.69           O  
ATOM   1793  N   VAL A 238     -69.173  11.294  38.291  1.00 95.25           N  
ATOM   1794  CA  VAL A 238     -70.083  12.433  38.221  1.00 95.25           C  
ATOM   1795  C   VAL A 238     -71.469  11.962  37.787  1.00 95.25           C  
ATOM   1796  CB  VAL A 238     -69.561  13.518  37.252  1.00 95.25           C  
ATOM   1797  O   VAL A 238     -72.482  12.413  38.327  1.00 95.25           O  
ATOM   1798  CG1 VAL A 238     -70.618  14.598  37.031  1.00 95.25           C  
ATOM   1799  CG2 VAL A 238     -68.268  14.132  37.786  1.00 95.25           C  
ATOM   1800  N   GLY A 239     -71.575  11.020  36.780  1.00 94.97           N  
ATOM   1801  CA  GLY A 239     -72.843  10.442  36.365  1.00 94.97           C  
ATOM   1802  C   GLY A 239     -73.563   9.716  37.485  1.00 94.97           C  
ATOM   1803  O   GLY A 239     -74.783   9.828  37.621  1.00 94.97           O  
ATOM   1804  N   GLU A 240     -72.821   8.944  38.239  1.00 94.41           N  
ATOM   1805  CA  GLU A 240     -73.385   8.211  39.368  1.00 94.41           C  
ATOM   1806  C   GLU A 240     -73.937   9.163  40.424  1.00 94.41           C  
ATOM   1807  CB  GLU A 240     -72.333   7.288  39.989  1.00 94.41           C  
ATOM   1808  O   GLU A 240     -75.007   8.921  40.987  1.00 94.41           O  
ATOM   1809  CG  GLU A 240     -71.974   6.091  39.120  1.00 94.41           C  
ATOM   1810  CD  GLU A 240     -70.832   5.262  39.684  1.00 94.41           C  
ATOM   1811  OE1 GLU A 240     -70.390   4.301  39.013  1.00 94.41           O  
ATOM   1812  OE2 GLU A 240     -70.375   5.574  40.806  1.00 94.41           O  
ATOM   1813  N   LEU A 241     -73.165  10.213  40.764  1.00 90.24           N  
ATOM   1814  CA  LEU A 241     -73.608  11.182  41.761  1.00 90.24           C  
ATOM   1815  C   LEU A 241     -74.849  11.927  41.281  1.00 90.24           C  
ATOM   1816  CB  LEU A 241     -72.489  12.179  42.073  1.00 90.24           C  
ATOM   1817  O   LEU A 241     -75.776  12.163  42.060  1.00 90.24           O  
ATOM   1818  CG  LEU A 241     -71.299  11.636  42.866  1.00 90.24           C  
ATOM   1819  CD1 LEU A 241     -70.224  12.709  43.010  1.00 90.24           C  
ATOM   1820  CD2 LEU A 241     -71.750  11.137  44.234  1.00 90.24           C  
ATOM   1821  N   LEU A 242     -74.868  12.300  40.020  1.00 90.10           N  
ATOM   1822  CA  LEU A 242     -76.044  12.959  39.464  1.00 90.10           C  
ATOM   1823  C   LEU A 242     -77.242  12.015  39.452  1.00 90.10           C  
ATOM   1824  CB  LEU A 242     -75.759  13.458  38.045  1.00 90.10           C  
ATOM   1825  O   LEU A 242     -78.373  12.438  39.704  1.00 90.10           O  
ATOM   1826  CG  LEU A 242     -74.884  14.707  37.928  1.00 90.10           C  
ATOM   1827  CD1 LEU A 242     -74.523  14.967  36.469  1.00 90.10           C  
ATOM   1828  CD2 LEU A 242     -75.592  15.915  38.532  1.00 90.10           C  
ATOM   1829  N   GLY A 243     -77.047  10.687  39.106  1.00 89.95           N  
ATOM   1830  CA  GLY A 243     -78.097   9.682  39.167  1.00 89.95           C  
ATOM   1831  C   GLY A 243     -78.662   9.492  40.562  1.00 89.95           C  
ATOM   1832  O   GLY A 243     -79.869   9.308  40.729  1.00 89.95           O  
ATOM   1833  N   GLN A 244     -77.745   9.418  41.551  1.00 86.61           N  
ATOM   1834  CA  GLN A 244     -78.145   9.298  42.949  1.00 86.61           C  
ATOM   1835  C   GLN A 244     -79.006  10.482  43.379  1.00 86.61           C  
ATOM   1836  CB  GLN A 244     -76.915   9.188  43.851  1.00 86.61           C  
ATOM   1837  O   GLN A 244     -79.979  10.313  44.116  1.00 86.61           O  
ATOM   1838  CG  GLN A 244     -76.244   7.822  43.814  1.00 86.61           C  
ATOM   1839  CD  GLN A 244     -74.974   7.768  44.641  1.00 86.61           C  
ATOM   1840  NE2 GLN A 244     -74.253   6.656  44.550  1.00 86.61           N  
ATOM   1841  OE1 GLN A 244     -74.642   8.719  45.356  1.00 86.61           O  
ATOM   1842  N   ILE A 245     -78.659  11.642  43.007  1.00 82.07           N  
ATOM   1843  CA  ILE A 245     -79.412  12.836  43.375  1.00 82.07           C  
ATOM   1844  C   ILE A 245     -80.773  12.820  42.683  1.00 82.07           C  
ATOM   1845  CB  ILE A 245     -78.641  14.125  43.013  1.00 82.07           C  
ATOM   1846  O   ILE A 245     -81.790  13.165  43.291  1.00 82.07           O  
ATOM   1847  CG1 ILE A 245     -77.349  14.222  43.832  1.00 82.07           C  
ATOM   1848  CG2 ILE A 245     -79.521  15.359  43.229  1.00 82.07           C  
ATOM   1849  CD1 ILE A 245     -76.423  15.349  43.397  1.00 82.07           C  
ATOM   1850  N   GLN A 246     -80.843  12.378  41.417  1.00 82.47           N  
ATOM   1851  CA  GLN A 246     -82.118  12.321  40.709  1.00 82.47           C  
ATOM   1852  C   GLN A 246     -82.979  11.169  41.218  1.00 82.47           C  
ATOM   1853  CB  GLN A 246     -81.890  12.180  39.203  1.00 82.47           C  
ATOM   1854  O   GLN A 246     -84.206  11.275  41.258  1.00 82.47           O  
ATOM   1855  CG  GLN A 246     -81.277  13.414  38.555  1.00 82.47           C  
ATOM   1856  CD  GLN A 246     -80.944  13.205  37.090  1.00 82.47           C  
ATOM   1857  NE2 GLN A 246     -79.956  13.942  36.595  1.00 82.47           N  
ATOM   1858  OE1 GLN A 246     -81.570  12.386  36.409  1.00 82.47           O  
ATOM   1859  N   GLY A 247     -82.391   9.962  41.515  1.00 74.85           N  
ATOM   1860  CA  GLY A 247     -83.138   8.835  42.050  1.00 74.85           C  
ATOM   1861  C   GLY A 247     -83.603   9.051  43.478  1.00 74.85           C  
ATOM   1862  O   GLY A 247     -84.669   8.571  43.869  1.00 74.85           O  
ATOM   1863  N   SER A 248     -82.840   9.666  44.366  1.00 67.57           N  
ATOM   1864  CA  SER A 248     -83.299   9.967  45.718  1.00 67.57           C  
ATOM   1865  C   SER A 248     -84.384  11.038  45.707  1.00 67.57           C  
ATOM   1866  CB  SER A 248     -82.130  10.423  46.593  1.00 67.57           C  
ATOM   1867  O   SER A 248     -85.255  11.056  46.580  1.00 67.57           O  
ATOM   1868  OG  SER A 248     -81.550  11.610  46.078  1.00 67.57           O  
ATOM   1869  N   GLY A 249     -84.384  11.889  44.770  1.00 58.07           N  
ATOM   1870  CA  GLY A 249     -85.533  12.780  44.787  1.00 58.07           C  
ATOM   1871  C   GLY A 249     -86.814  12.110  44.327  1.00 58.07           C  
ATOM   1872  O   GLY A 249     -87.887  12.367  44.877  1.00 58.07           O  
ATOM   1873  N   ALA A 250     -86.859  11.016  43.596  1.00 55.77           N  
ATOM   1874  CA  ALA A 250     -88.094  10.378  43.147  1.00 55.77           C  
ATOM   1875  C   ALA A 250     -88.453   9.192  44.037  1.00 55.77           C  
ATOM   1876  CB  ALA A 250     -87.963   9.929  41.694  1.00 55.77           C  
ATOM   1877  O   ALA A 250     -89.632   8.930  44.288  1.00 55.77           O  
ATOM   1878  N   ALA A 251     -87.512   8.586  44.738  1.00 54.90           N  
ATOM   1879  CA  ALA A 251     -87.830   7.463  45.617  1.00 54.90           C  
ATOM   1880  C   ALA A 251     -88.072   7.937  47.047  1.00 54.90           C  
ATOM   1881  CB  ALA A 251     -86.707   6.429  45.585  1.00 54.90           C  
ATOM   1882  O   ALA A 251     -88.705   7.237  47.841  1.00 54.90           O  
ATOM   1883  N   GLN A 252     -87.686   9.156  47.397  1.00 49.82           N  
ATOM   1884  CA  GLN A 252     -88.070   9.669  48.708  1.00 49.82           C  
ATOM   1885  C   GLN A 252     -89.513  10.164  48.704  1.00 49.82           C  
ATOM   1886  CB  GLN A 252     -87.129  10.795  49.141  1.00 49.82           C  
ATOM   1887  O   GLN A 252     -90.199  10.104  49.727  1.00 49.82           O  
ATOM   1888  CG  GLN A 252     -87.124  11.049  50.643  1.00 49.82           C  
ATOM   1889  CD  GLN A 252     -85.865  11.750  51.115  1.00 49.82           C  
ATOM   1890  NE2 GLN A 252     -85.876  12.216  52.359  1.00 49.82           N  
ATOM   1891  OE1 GLN A 252     -84.889  11.872  50.368  1.00 49.82           O  
ATOM   1892  N   ALA A 253     -90.191  10.148  47.643  1.00 49.43           N  
ATOM   1893  CA  ALA A 253     -91.592  10.538  47.777  1.00 49.43           C  
ATOM   1894  C   ALA A 253     -92.510   9.321  47.702  1.00 49.43           C  
ATOM   1895  CB  ALA A 253     -91.968  11.551  46.699  1.00 49.43           C  
ATOM   1896  O   ALA A 253     -93.531   9.262  48.392  1.00 49.43           O  
ATOM   1897  N   GLN A 254     -92.141   8.137  47.497  1.00 44.89           N  
ATOM   1898  CA  GLN A 254     -93.139   7.075  47.412  1.00 44.89           C  
ATOM   1899  C   GLN A 254     -92.861   5.977  48.435  1.00 44.89           C  
ATOM   1900  CB  GLN A 254     -93.176   6.483  46.003  1.00 44.89           C  
ATOM   1901  O   GLN A 254     -93.783   5.294  48.885  1.00 44.89           O  
ATOM   1902  CG  GLN A 254     -94.526   5.893  45.618  1.00 44.89           C  
ATOM   1903  CD  GLN A 254     -94.864   6.105  44.155  1.00 44.89           C  
ATOM   1904  NE2 GLN A 254     -95.646   5.193  43.589  1.00 44.89           N  
ATOM   1905  OE1 GLN A 254     -94.427   7.082  43.538  1.00 44.89           O  
ATOM   1906  N   MET A 255     -92.030   6.136  49.336  1.00 42.27           N  
ATOM   1907  CA  MET A 255     -91.746   4.997  50.205  1.00 42.27           C  
ATOM   1908  C   MET A 255     -91.894   5.382  51.673  1.00 42.27           C  
ATOM   1909  CB  MET A 255     -90.338   4.459  49.944  1.00 42.27           C  
ATOM   1910  O   MET A 255     -91.350   4.712  52.553  1.00 42.27           O  
ATOM   1911  CG  MET A 255     -90.062   3.118  50.606  1.00 42.27           C  
ATOM   1912  SD  MET A 255     -88.342   2.540  50.333  1.00 42.27           S  
ATOM   1913  CE  MET A 255     -88.524   1.749  48.710  1.00 42.27           C  
ATOM   1914  N   GLN A 256     -92.568   6.568  52.036  1.00 38.75           N  
ATOM   1915  CA  GLN A 256     -92.660   6.981  53.432  1.00 38.75           C  
ATOM   1916  C   GLN A 256     -94.009   6.597  54.032  1.00 38.75           C  
ATOM   1917  CB  GLN A 256     -92.438   8.489  53.561  1.00 38.75           C  
ATOM   1918  O   GLN A 256     -94.118   6.382  55.241  1.00 38.75           O  
ATOM   1919  CG  GLN A 256     -90.999   8.922  53.319  1.00 38.75           C  
ATOM   1920  CD  GLN A 256     -90.746  10.366  53.712  1.00 38.75           C  
ATOM   1921  NE2 GLN A 256     -89.480  10.767  53.714  1.00 38.75           N  
ATOM   1922  OE1 GLN A 256     -91.682  11.115  54.011  1.00 38.75           O  
ATOM   1923  N   ALA A 257     -94.797   5.584  53.365  1.00 43.44           N  
ATOM   1924  CA  ALA A 257     -95.952   5.452  54.250  1.00 43.44           C  
ATOM   1925  C   ALA A 257     -96.399   3.997  54.356  1.00 43.44           C  
ATOM   1926  CB  ALA A 257     -97.103   6.324  53.755  1.00 43.44           C  
ATOM   1927  O   ALA A 257     -96.973   3.590  55.368  1.00 43.44           O  
ATOM   1928  N   GLU A 258     -95.796   2.990  53.782  1.00 38.44           N  
ATOM   1929  CA  GLU A 258     -96.508   1.731  53.976  1.00 38.44           C  
ATOM   1930  C   GLU A 258     -95.560   0.625  54.429  1.00 38.44           C  
ATOM   1931  CB  GLU A 258     -97.224   1.315  52.688  1.00 38.44           C  
ATOM   1932  O   GLU A 258     -95.997  -0.391  54.973  1.00 38.44           O  
ATOM   1933  CG  GLU A 258     -98.409   2.200  52.330  1.00 38.44           C  
ATOM   1934  CD  GLU A 258     -99.102   1.784  51.042  1.00 38.44           C  
ATOM   1935  OE1 GLU A 258    -100.134   2.396  50.683  1.00 38.44           O  
ATOM   1936  OE2 GLU A 258     -98.609   0.838  50.388  1.00 38.44           O  
ATOM   1937  N   THR A 259     -94.543   0.959  55.292  1.00 41.56           N  
ATOM   1938  CA  THR A 259     -93.696  -0.062  55.898  1.00 41.56           C  
ATOM   1939  C   THR A 259     -93.299   0.337  57.317  1.00 41.56           C  
ATOM   1940  CB  THR A 259     -92.430  -0.308  55.058  1.00 41.56           C  
ATOM   1941  O   THR A 259     -92.172   0.083  57.746  1.00 41.56           O  
ATOM   1942  CG2 THR A 259     -92.774  -0.960  53.723  1.00 41.56           C  
ATOM   1943  OG1 THR A 259     -91.776   0.943  54.812  1.00 41.56           O  
ATOM   1944  N   ARG A 260     -94.047   0.961  58.306  1.00 37.34           N  
ATOM   1945  CA  ARG A 260     -93.587   1.438  59.606  1.00 37.34           C  
ATOM   1946  C   ARG A 260     -93.956   0.455  60.712  1.00 37.34           C  
ATOM   1947  CB  ARG A 260     -94.176   2.817  59.912  1.00 37.34           C  
ATOM   1948  O   ARG A 260     -93.173   0.231  61.637  1.00 37.34           O  
ATOM   1949  CG  ARG A 260     -93.131   3.902  60.116  1.00 37.34           C  
ATOM   1950  CD  ARG A 260     -93.749   5.187  60.648  1.00 37.34           C  
ATOM   1951  NE  ARG A 260     -92.729   6.176  60.986  1.00 37.34           N  
ATOM   1952  NH1 ARG A 260     -93.598   7.838  59.637  1.00 37.34           N  
ATOM   1953  NH2 ARG A 260     -91.708   8.230  60.874  1.00 37.34           N  
ATOM   1954  CZ  ARG A 260     -92.681   7.413  60.498  1.00 37.34           C  
ATOM   1955  N   ASP A 261     -94.558  -0.809  60.595  1.00 40.50           N  
ATOM   1956  CA  ASP A 261     -94.751  -1.447  61.894  1.00 40.50           C  
ATOM   1957  C   ASP A 261     -94.505  -2.951  61.810  1.00 40.50           C  
ATOM   1958  CB  ASP A 261     -96.160  -1.173  62.423  1.00 40.50           C  
ATOM   1959  O   ASP A 261     -94.002  -3.558  62.758  1.00 40.50           O  
ATOM   1960  CG  ASP A 261     -96.309   0.213  63.027  1.00 40.50           C  
ATOM   1961  OD1 ASP A 261     -95.282   0.866  63.313  1.00 40.50           O  
ATOM   1962  OD2 ASP A 261     -97.462   0.654  63.220  1.00 40.50           O  
ATOM   1963  N   ALA A 262     -94.477  -3.693  60.705  1.00 45.46           N  
ATOM   1964  CA  ALA A 262     -94.004  -5.049  60.436  1.00 45.46           C  
ATOM   1965  C   ALA A 262     -92.597  -5.032  59.846  1.00 45.46           C  
ATOM   1966  CB  ALA A 262     -94.965  -5.771  59.494  1.00 45.46           C  
ATOM   1967  O   ALA A 262     -91.918  -6.061  59.814  1.00 45.46           O  
ATOM   1968  N   LEU A 263     -91.893  -3.964  59.614  1.00 49.68           N  
ATOM   1969  CA  LEU A 263     -90.635  -3.275  59.345  1.00 49.68           C  
ATOM   1970  C   LEU A 263     -89.929  -2.907  60.645  1.00 49.68           C  
ATOM   1971  CB  LEU A 263     -90.882  -2.016  58.510  1.00 49.68           C  
ATOM   1972  O   LEU A 263     -88.724  -2.647  60.650  1.00 49.68           O  
ATOM   1973  CG  LEU A 263     -91.264  -2.238  57.045  1.00 49.68           C  
ATOM   1974  CD1 LEU A 263     -91.789  -0.944  56.433  1.00 49.68           C  
ATOM   1975  CD2 LEU A 263     -90.071  -2.765  56.255  1.00 49.68           C  
ATOM   1976  N   LYS A 264     -90.435  -2.909  61.882  1.00 51.19           N  
ATOM   1977  CA  LYS A 264     -89.553  -2.585  63.000  1.00 51.19           C  
ATOM   1978  C   LYS A 264     -88.826  -3.828  63.504  1.00 51.19           C  
ATOM   1979  CB  LYS A 264     -90.345  -1.942  64.140  1.00 51.19           C  
ATOM   1980  O   LYS A 264     -87.641  -3.767  63.840  1.00 51.19           O  
ATOM   1981  CG  LYS A 264     -90.842  -0.538  63.833  1.00 51.19           C  
ATOM   1982  CD  LYS A 264     -91.564   0.073  65.027  1.00 51.19           C  
ATOM   1983  CE  LYS A 264     -92.101   1.462  64.707  1.00 51.19           C  
ATOM   1984  NZ  LYS A 264     -93.076   1.930  65.737  1.00 51.19           N  
ATOM   1985  N   CYS A 265     -89.491  -5.064  63.498  1.00 52.53           N  
ATOM   1986  CA  CYS A 265     -88.726  -6.245  63.884  1.00 52.53           C  
ATOM   1987  C   CYS A 265     -88.016  -6.852  62.680  1.00 52.53           C  
ATOM   1988  CB  CYS A 265     -89.640  -7.288  64.527  1.00 52.53           C  
ATOM   1989  O   CYS A 265     -86.877  -7.311  62.792  1.00 52.53           O  
ATOM   1990  SG  CYS A 265     -90.390  -6.742  66.077  1.00 52.53           S  
ATOM   1991  N   ASP A 266     -88.400  -6.792  61.363  1.00 60.28           N  
ATOM   1992  CA  ASP A 266     -87.675  -6.933  60.104  1.00 60.28           C  
ATOM   1993  C   ASP A 266     -86.727  -5.758  59.881  1.00 60.28           C  
ATOM   1994  CB  ASP A 266     -88.653  -7.050  58.933  1.00 60.28           C  
ATOM   1995  O   ASP A 266     -85.619  -5.936  59.371  1.00 60.28           O  
ATOM   1996  CG  ASP A 266     -88.252  -8.118  57.930  1.00 60.28           C  
ATOM   1997  OD1 ASP A 266     -87.316  -8.897  58.210  1.00 60.28           O  
ATOM   1998  OD2 ASP A 266     -88.877  -8.179  56.849  1.00 60.28           O  
ATOM   1999  N   VAL A 267     -86.952  -4.690  60.547  1.00 76.20           N  
ATOM   2000  CA  VAL A 267     -86.076  -3.531  60.408  1.00 76.20           C  
ATOM   2001  C   VAL A 267     -84.850  -3.699  61.303  1.00 76.20           C  
ATOM   2002  CB  VAL A 267     -86.814  -2.218  60.754  1.00 76.20           C  
ATOM   2003  O   VAL A 267     -83.726  -3.409  60.887  1.00 76.20           O  
ATOM   2004  CG1 VAL A 267     -85.848  -1.035  60.731  1.00 76.20           C  
ATOM   2005  CG2 VAL A 267     -87.972  -1.986  59.786  1.00 76.20           C  
ATOM   2006  N   THR A 268     -85.204  -4.233  62.576  1.00 79.56           N  
ATOM   2007  CA  THR A 268     -84.045  -4.401  63.446  1.00 79.56           C  
ATOM   2008  C   THR A 268     -83.110  -5.476  62.900  1.00 79.56           C  
ATOM   2009  CB  THR A 268     -84.471  -4.767  64.880  1.00 79.56           C  
ATOM   2010  O   THR A 268     -81.888  -5.312  62.919  1.00 79.56           O  
ATOM   2011  CG2 THR A 268     -83.691  -3.956  65.909  1.00 79.56           C  
ATOM   2012  OG1 THR A 268     -85.870  -4.501  65.039  1.00 79.56           O  
ATOM   2013  N   SER A 269     -83.631  -6.683  62.507  1.00 79.88           N  
ATOM   2014  CA  SER A 269     -82.843  -7.751  61.901  1.00 79.88           C  
ATOM   2015  C   SER A 269     -82.157  -7.277  60.624  1.00 79.88           C  
ATOM   2016  CB  SER A 269     -83.727  -8.961  61.595  1.00 79.88           C  
ATOM   2017  O   SER A 269     -80.984  -7.578  60.395  1.00 79.88           O  
ATOM   2018  OG  SER A 269     -83.057  -9.869  60.737  1.00 79.88           O  
ATOM   2019  N   ALA A 270     -82.871  -6.667  59.759  1.00 84.69           N  
ATOM   2020  CA  ALA A 270     -82.316  -6.071  58.547  1.00 84.69           C  
ATOM   2021  C   ALA A 270     -81.238  -5.045  58.884  1.00 84.69           C  
ATOM   2022  CB  ALA A 270     -83.422  -5.424  57.717  1.00 84.69           C  
ATOM   2023  O   ALA A 270     -80.202  -4.981  58.218  1.00 84.69           O  
ATOM   2024  N   LEU A 271     -81.449  -4.290  60.019  1.00 84.83           N  
ATOM   2025  CA  LEU A 271     -80.451  -3.304  60.421  1.00 84.83           C  
ATOM   2026  C   LEU A 271     -79.195  -3.987  60.950  1.00 84.83           C  
ATOM   2027  CB  LEU A 271     -81.024  -2.366  61.487  1.00 84.83           C  
ATOM   2028  O   LEU A 271     -78.079  -3.531  60.691  1.00 84.83           O  
ATOM   2029  CG  LEU A 271     -82.026  -1.318  61.001  1.00 84.83           C  
ATOM   2030  CD1 LEU A 271     -82.667  -0.607  62.188  1.00 84.83           C  
ATOM   2031  CD2 LEU A 271     -81.345  -0.316  60.075  1.00 84.83           C  
ATOM   2032  N   ARG A 272     -79.330  -5.089  61.743  1.00 88.81           N  
ATOM   2033  CA  ARG A 272     -78.193  -5.848  62.254  1.00 88.81           C  
ATOM   2034  C   ARG A 272     -77.411  -6.494  61.115  1.00 88.81           C  
ATOM   2035  CB  ARG A 272     -78.660  -6.918  63.242  1.00 88.81           C  
ATOM   2036  O   ARG A 272     -76.178  -6.489  61.120  1.00 88.81           O  
ATOM   2037  CG  ARG A 272     -78.178  -6.693  64.667  1.00 88.81           C  
ATOM   2038  CD  ARG A 272     -78.599  -7.828  65.590  1.00 88.81           C  
ATOM   2039  NE  ARG A 272     -80.033  -7.797  65.864  1.00 88.81           N  
ATOM   2040  NH1 ARG A 272     -80.564  -9.483  64.378  1.00 88.81           N  
ATOM   2041  NH2 ARG A 272     -82.213  -8.471  65.607  1.00 88.81           N  
ATOM   2042  CZ  ARG A 272     -80.933  -8.584  65.282  1.00 88.81           C  
ATOM   2043  N   GLU A 273     -78.055  -7.063  60.148  1.00 88.51           N  
ATOM   2044  CA  GLU A 273     -77.436  -7.652  58.964  1.00 88.51           C  
ATOM   2045  C   GLU A 273     -76.701  -6.597  58.143  1.00 88.51           C  
ATOM   2046  CB  GLU A 273     -78.488  -8.352  58.099  1.00 88.51           C  
ATOM   2047  O   GLU A 273     -75.598  -6.843  57.651  1.00 88.51           O  
ATOM   2048  CG  GLU A 273     -77.909  -9.079  56.895  1.00 88.51           C  
ATOM   2049  CD  GLU A 273     -78.902 -10.016  56.225  1.00 88.51           C  
ATOM   2050  OE1 GLU A 273     -78.494 -10.802  55.340  1.00 88.51           O  
ATOM   2051  OE2 GLU A 273     -80.099  -9.962  56.587  1.00 88.51           O  
ATOM   2052  N   ILE A 274     -77.344  -5.435  57.914  1.00 90.46           N  
ATOM   2053  CA  ILE A 274     -76.711  -4.350  57.172  1.00 90.46           C  
ATOM   2054  C   ILE A 274     -75.454  -3.889  57.905  1.00 90.46           C  
ATOM   2055  CB  ILE A 274     -77.680  -3.163  56.971  1.00 90.46           C  
ATOM   2056  O   ILE A 274     -74.423  -3.630  57.279  1.00 90.46           O  
ATOM   2057  CG1 ILE A 274     -78.840  -3.571  56.055  1.00 90.46           C  
ATOM   2058  CG2 ILE A 274     -76.937  -1.949  56.406  1.00 90.46           C  
ATOM   2059  CD1 ILE A 274     -79.952  -2.534  55.966  1.00 90.46           C  
ATOM   2060  N   ARG A 275     -75.592  -3.856  59.272  1.00 91.40           N  
ATOM   2061  CA  ARG A 275     -74.423  -3.469  60.054  1.00 91.40           C  
ATOM   2062  C   ARG A 275     -73.304  -4.495  59.911  1.00 91.40           C  
ATOM   2063  CB  ARG A 275     -74.794  -3.301  61.529  1.00 91.40           C  
ATOM   2064  O   ARG A 275     -72.138  -4.130  59.746  1.00 91.40           O  
ATOM   2065  CG  ARG A 275     -73.697  -2.671  62.373  1.00 91.40           C  
ATOM   2066  CD  ARG A 275     -74.186  -2.335  63.775  1.00 91.40           C  
ATOM   2067  NE  ARG A 275     -73.148  -1.678  64.564  1.00 91.40           N  
ATOM   2068  NH1 ARG A 275     -74.541  -1.138  66.326  1.00 91.40           N  
ATOM   2069  NH2 ARG A 275     -72.326  -0.553  66.390  1.00 91.40           N  
ATOM   2070  CZ  ARG A 275     -73.341  -1.124  65.758  1.00 91.40           C  
ATOM   2071  N   ALA A 276     -73.613  -5.821  60.014  1.00 92.15           N  
ATOM   2072  CA  ALA A 276     -72.641  -6.900  59.856  1.00 92.15           C  
ATOM   2073  C   ALA A 276     -72.004  -6.865  58.469  1.00 92.15           C  
ATOM   2074  CB  ALA A 276     -73.303  -8.254  60.100  1.00 92.15           C  
ATOM   2075  O   ALA A 276     -70.794  -7.057  58.330  1.00 92.15           O  
ATOM   2076  N   GLN A 277     -72.774  -6.591  57.403  1.00 91.81           N  
ATOM   2077  CA  GLN A 277     -72.276  -6.501  56.034  1.00 91.81           C  
ATOM   2078  C   GLN A 277     -71.340  -5.308  55.866  1.00 91.81           C  
ATOM   2079  CB  GLN A 277     -73.438  -6.400  55.045  1.00 91.81           C  
ATOM   2080  O   GLN A 277     -70.314  -5.408  55.190  1.00 91.81           O  
ATOM   2081  CG  GLN A 277     -74.202  -7.704  54.858  1.00 91.81           C  
ATOM   2082  CD  GLN A 277     -75.372  -7.567  53.902  1.00 91.81           C  
ATOM   2083  NE2 GLN A 277     -76.198  -8.604  53.823  1.00 91.81           N  
ATOM   2084  OE1 GLN A 277     -75.532  -6.537  53.239  1.00 91.81           O  
ATOM   2085  N   LEU A 278     -71.698  -4.170  56.408  1.00 89.67           N  
ATOM   2086  CA  LEU A 278     -70.862  -2.981  56.287  1.00 89.67           C  
ATOM   2087  C   LEU A 278     -69.548  -3.162  57.039  1.00 89.67           C  
ATOM   2088  CB  LEU A 278     -71.601  -1.750  56.816  1.00 89.67           C  
ATOM   2089  O   LEU A 278     -68.488  -2.766  56.550  1.00 89.67           O  
ATOM   2090  CG  LEU A 278     -72.709  -1.188  55.923  1.00 89.67           C  
ATOM   2091  CD1 LEU A 278     -73.428  -0.043  56.628  1.00 89.67           C  
ATOM   2092  CD2 LEU A 278     -72.136  -0.725  54.588  1.00 89.67           C  
ATOM   2093  N   GLU A 279     -69.734  -3.771  58.221  1.00 94.29           N  
ATOM   2094  CA  GLU A 279     -68.528  -4.045  58.996  1.00 94.29           C  
ATOM   2095  C   GLU A 279     -67.628  -5.048  58.280  1.00 94.29           C  
ATOM   2096  CB  GLU A 279     -68.890  -4.564  60.390  1.00 94.29           C  
ATOM   2097  O   GLU A 279     -66.405  -4.890  58.261  1.00 94.29           O  
ATOM   2098  CG  GLU A 279     -69.441  -3.494  61.321  1.00 94.29           C  
ATOM   2099  CD  GLU A 279     -69.944  -4.050  62.643  1.00 94.29           C  
ATOM   2100  OE1 GLU A 279     -70.452  -3.267  63.478  1.00 94.29           O  
ATOM   2101  OE2 GLU A 279     -69.829  -5.280  62.847  1.00 94.29           O  
ATOM   2102  N   GLY A 280     -68.271  -6.091  57.758  1.00 95.38           N  
ATOM   2103  CA  GLY A 280     -67.508  -7.042  56.967  1.00 95.38           C  
ATOM   2104  C   GLY A 280     -66.838  -6.413  55.760  1.00 95.38           C  
ATOM   2105  O   GLY A 280     -65.669  -6.687  55.479  1.00 95.38           O  
ATOM   2106  N   HIS A 281     -67.600  -5.579  55.085  1.00 93.01           N  
ATOM   2107  CA  HIS A 281     -67.071  -4.878  53.920  1.00 93.01           C  
ATOM   2108  C   HIS A 281     -65.939  -3.934  54.312  1.00 93.01           C  
ATOM   2109  CB  HIS A 281     -68.183  -4.099  53.214  1.00 93.01           C  
ATOM   2110  O   HIS A 281     -64.946  -3.816  53.590  1.00 93.01           O  
ATOM   2111  CG  HIS A 281     -67.724  -3.380  51.985  1.00 93.01           C  
ATOM   2112  CD2 HIS A 281     -67.561  -3.810  50.712  1.00 93.01           C  
ATOM   2113  ND1 HIS A 281     -67.369  -2.048  51.992  1.00 93.01           N  
ATOM   2114  CE1 HIS A 281     -67.007  -1.690  50.771  1.00 93.01           C  
ATOM   2115  NE2 HIS A 281     -67.114  -2.741  49.976  1.00 93.01           N  
ATOM   2116  N   ALA A 282     -66.167  -3.244  55.393  1.00 93.90           N  
ATOM   2117  CA  ALA A 282     -65.152  -2.303  55.861  1.00 93.90           C  
ATOM   2118  C   ALA A 282     -63.840  -3.019  56.168  1.00 93.90           C  
ATOM   2119  CB  ALA A 282     -65.649  -1.556  57.096  1.00 93.90           C  
ATOM   2120  O   ALA A 282     -62.765  -2.546  55.793  1.00 93.90           O  
ATOM   2121  N   VAL A 283     -63.894  -4.209  56.867  1.00 95.24           N  
ATOM   2122  CA  VAL A 283     -62.721  -5.009  57.205  1.00 95.24           C  
ATOM   2123  C   VAL A 283     -62.075  -5.544  55.929  1.00 95.24           C  
ATOM   2124  CB  VAL A 283     -63.084  -6.178  58.148  1.00 95.24           C  
ATOM   2125  O   VAL A 283     -60.855  -5.468  55.764  1.00 95.24           O  
ATOM   2126  CG1 VAL A 283     -61.900  -7.130  58.309  1.00 95.24           C  
ATOM   2127  CG2 VAL A 283     -63.534  -5.645  59.508  1.00 95.24           C  
ATOM   2128  N   GLN A 284     -62.862  -6.124  54.983  1.00 95.78           N  
ATOM   2129  CA  GLN A 284     -62.357  -6.639  53.715  1.00 95.78           C  
ATOM   2130  C   GLN A 284     -61.696  -5.534  52.896  1.00 95.78           C  
ATOM   2131  CB  GLN A 284     -63.485  -7.286  52.909  1.00 95.78           C  
ATOM   2132  O   GLN A 284     -60.666  -5.758  52.257  1.00 95.78           O  
ATOM   2133  CG  GLN A 284     -63.977  -8.605  53.490  1.00 95.78           C  
ATOM   2134  CD  GLN A 284     -65.128  -9.200  52.701  1.00 95.78           C  
ATOM   2135  NE2 GLN A 284     -65.771 -10.217  53.266  1.00 95.78           N  
ATOM   2136  OE1 GLN A 284     -65.437  -8.750  51.594  1.00 95.78           O  
ATOM   2137  N   SER A 285     -62.339  -4.389  52.870  1.00 92.48           N  
ATOM   2138  CA  SER A 285     -61.805  -3.248  52.133  1.00 92.48           C  
ATOM   2139  C   SER A 285     -60.433  -2.842  52.660  1.00 92.48           C  
ATOM   2140  CB  SER A 285     -62.765  -2.060  52.215  1.00 92.48           C  
ATOM   2141  O   SER A 285     -59.521  -2.560  51.880  1.00 92.48           O  
ATOM   2142  OG  SER A 285     -62.249  -0.947  51.505  1.00 92.48           O  
ATOM   2143  N   THR A 286     -60.371  -2.870  53.976  1.00 94.28           N  
ATOM   2144  CA  THR A 286     -59.099  -2.503  54.590  1.00 94.28           C  
ATOM   2145  C   THR A 286     -58.032  -3.553  54.292  1.00 94.28           C  
ATOM   2146  CB  THR A 286     -59.244  -2.333  56.114  1.00 94.28           C  
ATOM   2147  O   THR A 286     -56.879  -3.213  54.019  1.00 94.28           O  
ATOM   2148  CG2 THR A 286     -60.251  -1.238  56.451  1.00 94.28           C  
ATOM   2149  OG1 THR A 286     -59.688  -3.569  56.687  1.00 94.28           O  
ATOM   2150  N   LEU A 287     -58.332  -4.836  54.369  1.00 96.32           N  
ATOM   2151  CA  LEU A 287     -57.403  -5.921  54.074  1.00 96.32           C  
ATOM   2152  C   LEU A 287     -56.973  -5.886  52.611  1.00 96.32           C  
ATOM   2153  CB  LEU A 287     -58.039  -7.275  54.399  1.00 96.32           C  
ATOM   2154  O   LEU A 287     -55.797  -6.086  52.301  1.00 96.32           O  
ATOM   2155  CG  LEU A 287     -58.202  -7.609  55.883  1.00 96.32           C  
ATOM   2156  CD1 LEU A 287     -58.916  -8.947  56.050  1.00 96.32           C  
ATOM   2157  CD2 LEU A 287     -56.845  -7.632  56.578  1.00 96.32           C  
ATOM   2158  N   GLN A 288     -57.918  -5.653  51.707  1.00 93.85           N  
ATOM   2159  CA  GLN A 288     -57.625  -5.561  50.281  1.00 93.85           C  
ATOM   2160  C   GLN A 288     -56.678  -4.401  49.988  1.00 93.85           C  
ATOM   2161  CB  GLN A 288     -58.916  -5.400  49.476  1.00 93.85           C  
ATOM   2162  O   GLN A 288     -55.755  -4.534  49.182  1.00 93.85           O  
ATOM   2163  CG  GLN A 288     -59.779  -6.654  49.442  1.00 93.85           C  
ATOM   2164  CD  GLN A 288     -60.999  -6.503  48.553  1.00 93.85           C  
ATOM   2165  NE2 GLN A 288     -61.612  -7.625  48.191  1.00 93.85           N  
ATOM   2166  OE1 GLN A 288     -61.388  -5.386  48.194  1.00 93.85           O  
ATOM   2167  N   SER A 289     -56.958  -3.314  50.647  1.00 94.28           N  
ATOM   2168  CA  SER A 289     -56.096  -2.156  50.436  1.00 94.28           C  
ATOM   2169  C   SER A 289     -54.685  -2.417  50.952  1.00 94.28           C  
ATOM   2170  CB  SER A 289     -56.679  -0.921  51.123  1.00 94.28           C  
ATOM   2171  O   SER A 289     -53.703  -2.043  50.307  1.00 94.28           O  
ATOM   2172  OG  SER A 289     -57.962  -0.615  50.605  1.00 94.28           O  
ATOM   2173  N   GLU A 290     -54.648  -3.123  52.117  1.00 95.50           N  
ATOM   2174  CA  GLU A 290     -53.343  -3.485  52.661  1.00 95.50           C  
ATOM   2175  C   GLU A 290     -52.599  -4.434  51.726  1.00 95.50           C  
ATOM   2176  CB  GLU A 290     -53.494  -4.121  54.045  1.00 95.50           C  
ATOM   2177  O   GLU A 290     -51.394  -4.287  51.514  1.00 95.50           O  
ATOM   2178  CG  GLU A 290     -53.994  -3.159  55.113  1.00 95.50           C  
ATOM   2179  CD  GLU A 290     -54.197  -3.819  56.467  1.00 95.50           C  
ATOM   2180  OE1 GLU A 290     -54.374  -3.097  57.474  1.00 95.50           O  
ATOM   2181  OE2 GLU A 290     -54.178  -5.069  56.522  1.00 95.50           O  
ATOM   2182  N   GLU A 291     -53.269  -5.429  51.211  1.00 96.51           N  
ATOM   2183  CA  GLU A 291     -52.662  -6.368  50.272  1.00 96.51           C  
ATOM   2184  C   GLU A 291     -52.201  -5.658  49.003  1.00 96.51           C  
ATOM   2185  CB  GLU A 291     -53.645  -7.488  49.921  1.00 96.51           C  
ATOM   2186  O   GLU A 291     -51.137  -5.969  48.463  1.00 96.51           O  
ATOM   2187  CG  GLU A 291     -53.851  -8.498  51.041  1.00 96.51           C  
ATOM   2188  CD  GLU A 291     -55.059  -9.396  50.823  1.00 96.51           C  
ATOM   2189  OE1 GLU A 291     -55.401 -10.184  51.734  1.00 96.51           O  
ATOM   2190  OE2 GLU A 291     -55.667  -9.312  49.733  1.00 96.51           O  
ATOM   2191  N   TRP A 292     -53.071  -4.691  48.575  1.00 95.92           N  
ATOM   2192  CA  TRP A 292     -52.717  -3.927  47.383  1.00 95.92           C  
ATOM   2193  C   TRP A 292     -51.412  -3.166  47.591  1.00 95.92           C  
ATOM   2194  CB  TRP A 292     -53.838  -2.950  47.017  1.00 95.92           C  
ATOM   2195  O   TRP A 292     -50.533  -3.181  46.726  1.00 95.92           O  
ATOM   2196  CG  TRP A 292     -53.573  -2.157  45.773  1.00 95.92           C  
ATOM   2197  CD1 TRP A 292     -53.781  -2.556  44.482  1.00 95.92           C  
ATOM   2198  CD2 TRP A 292     -53.046  -0.829  45.703  1.00 95.92           C  
ATOM   2199  CE2 TRP A 292     -52.961  -0.485  44.335  1.00 95.92           C  
ATOM   2200  CE3 TRP A 292     -52.637   0.105  46.664  1.00 95.92           C  
ATOM   2201  NE1 TRP A 292     -53.415  -1.554  43.612  1.00 95.92           N  
ATOM   2202  CH2 TRP A 292     -52.090   1.651  44.867  1.00 95.92           C  
ATOM   2203  CZ2 TRP A 292     -52.483   0.756  43.906  1.00 95.92           C  
ATOM   2204  CZ3 TRP A 292     -52.162   1.339  46.235  1.00 95.92           C  
ATOM   2205  N   PHE A 293     -51.241  -2.523  48.744  1.00 94.58           N  
ATOM   2206  CA  PHE A 293     -50.032  -1.766  49.046  1.00 94.58           C  
ATOM   2207  C   PHE A 293     -48.846  -2.700  49.252  1.00 94.58           C  
ATOM   2208  CB  PHE A 293     -50.237  -0.895  50.289  1.00 94.58           C  
ATOM   2209  O   PHE A 293     -47.724  -2.388  48.847  1.00 94.58           O  
ATOM   2210  CG  PHE A 293     -51.111   0.306  50.051  1.00 94.58           C  
ATOM   2211  CD1 PHE A 293     -50.716   1.307  49.172  1.00 94.58           C  
ATOM   2212  CD2 PHE A 293     -52.329   0.435  50.707  1.00 94.58           C  
ATOM   2213  CE1 PHE A 293     -51.524   2.421  48.950  1.00 94.58           C  
ATOM   2214  CE2 PHE A 293     -53.141   1.544  50.490  1.00 94.58           C  
ATOM   2215  CZ  PHE A 293     -52.736   2.537  49.612  1.00 94.58           C  
ATOM   2216  N   ARG A 294     -49.129  -3.821  49.838  1.00 96.93           N  
ATOM   2217  CA  ARG A 294     -48.061  -4.794  50.047  1.00 96.93           C  
ATOM   2218  C   ARG A 294     -47.489  -5.274  48.717  1.00 96.93           C  
ATOM   2219  CB  ARG A 294     -48.572  -5.987  50.858  1.00 96.93           C  
ATOM   2220  O   ARG A 294     -46.270  -5.340  48.548  1.00 96.93           O  
ATOM   2221  CG  ARG A 294     -48.408  -5.825  52.361  1.00 96.93           C  
ATOM   2222  CD  ARG A 294     -48.676  -7.129  53.101  1.00 96.93           C  
ATOM   2223  NE  ARG A 294     -48.839  -6.910  54.535  1.00 96.93           N  
ATOM   2224  NH1 ARG A 294     -51.142  -7.090  54.512  1.00 96.93           N  
ATOM   2225  NH2 ARG A 294     -50.039  -6.690  56.481  1.00 96.93           N  
ATOM   2226  CZ  ARG A 294     -50.006  -6.897  55.173  1.00 96.93           C  
ATOM   2227  N   VAL A 295     -48.313  -5.628  47.803  1.00 96.57           N  
ATOM   2228  CA  VAL A 295     -47.882  -6.098  46.491  1.00 96.57           C  
ATOM   2229  C   VAL A 295     -47.151  -4.978  45.755  1.00 96.57           C  
ATOM   2230  CB  VAL A 295     -49.075  -6.601  45.648  1.00 96.57           C  
ATOM   2231  O   VAL A 295     -46.103  -5.208  45.146  1.00 96.57           O  
ATOM   2232  CG1 VAL A 295     -48.639  -6.889  44.213  1.00 96.57           C  
ATOM   2233  CG2 VAL A 295     -49.690  -7.846  46.284  1.00 96.57           C  
ATOM   2234  N   ARG A 296     -47.717  -3.774  45.803  1.00 97.49           N  
ATOM   2235  CA  ARG A 296     -47.092  -2.647  45.118  1.00 97.49           C  
ATOM   2236  C   ARG A 296     -45.713  -2.350  45.697  1.00 97.49           C  
ATOM   2237  CB  ARG A 296     -47.978  -1.403  45.210  1.00 97.49           C  
ATOM   2238  O   ARG A 296     -44.762  -2.104  44.953  1.00 97.49           O  
ATOM   2239  CG  ARG A 296     -47.460  -0.217  44.413  1.00 97.49           C  
ATOM   2240  CD  ARG A 296     -47.392  -0.525  42.924  1.00 97.49           C  
ATOM   2241  NE  ARG A 296     -46.972   0.641  42.151  1.00 97.49           N  
ATOM   2242  NH1 ARG A 296     -46.817  -0.489  40.142  1.00 97.49           N  
ATOM   2243  NH2 ARG A 296     -46.334   1.750  40.244  1.00 97.49           N  
ATOM   2244  CZ  ARG A 296     -46.709   0.631  40.847  1.00 97.49           C  
ATOM   2245  N   LEU A 297     -45.594  -2.385  47.012  1.00 97.20           N  
ATOM   2246  CA  LEU A 297     -44.309  -2.153  47.662  1.00 97.20           C  
ATOM   2247  C   LEU A 297     -43.308  -3.241  47.290  1.00 97.20           C  
ATOM   2248  CB  LEU A 297     -44.479  -2.098  49.182  1.00 97.20           C  
ATOM   2249  O   LEU A 297     -42.129  -2.956  47.067  1.00 97.20           O  
ATOM   2250  CG  LEU A 297     -45.096  -0.818  49.750  1.00 97.20           C  
ATOM   2251  CD1 LEU A 297     -45.317  -0.958  51.252  1.00 97.20           C  
ATOM   2252  CD2 LEU A 297     -44.210   0.384  49.444  1.00 97.20           C  
ATOM   2253  N   ASP A 298     -43.757  -4.517  47.230  1.00 96.44           N  
ATOM   2254  CA  ASP A 298     -42.911  -5.635  46.826  1.00 96.44           C  
ATOM   2255  C   ASP A 298     -42.419  -5.461  45.391  1.00 96.44           C  
ATOM   2256  CB  ASP A 298     -43.666  -6.958  46.965  1.00 96.44           C  
ATOM   2257  O   ASP A 298     -41.247  -5.706  45.096  1.00 96.44           O  
ATOM   2258  CG  ASP A 298     -43.843  -7.391  48.410  1.00 96.44           C  
ATOM   2259  OD1 ASP A 298     -43.138  -6.860  49.296  1.00 96.44           O  
ATOM   2260  OD2 ASP A 298     -44.692  -8.272  48.665  1.00 96.44           O  
ATOM   2261  N   ARG A 299     -43.320  -4.976  44.542  1.00 96.26           N  
ATOM   2262  CA  ARG A 299     -42.946  -4.743  43.151  1.00 96.26           C  
ATOM   2263  C   ARG A 299     -41.910  -3.630  43.041  1.00 96.26           C  
ATOM   2264  CB  ARG A 299     -44.179  -4.397  42.313  1.00 96.26           C  
ATOM   2265  O   ARG A 299     -40.951  -3.740  42.275  1.00 96.26           O  
ATOM   2266  CG  ARG A 299     -45.094  -5.581  42.045  1.00 96.26           C  
ATOM   2267  CD  ARG A 299     -46.285  -5.189  41.181  1.00 96.26           C  
ATOM   2268  NE  ARG A 299     -47.224  -6.296  41.023  1.00 96.26           N  
ATOM   2269  NH1 ARG A 299     -48.924  -5.001  40.145  1.00 96.26           N  
ATOM   2270  NH2 ARG A 299     -49.226  -7.255  40.434  1.00 96.26           N  
ATOM   2271  CZ  ARG A 299     -48.456  -6.181  40.534  1.00 96.26           C  
ATOM   2272  N   LEU A 300     -42.172  -2.573  43.757  1.00 96.39           N  
ATOM   2273  CA  LEU A 300     -41.227  -1.462  43.738  1.00 96.39           C  
ATOM   2274  C   LEU A 300     -39.886  -1.879  44.333  1.00 96.39           C  
ATOM   2275  CB  LEU A 300     -41.791  -0.265  44.508  1.00 96.39           C  
ATOM   2276  O   LEU A 300     -38.830  -1.494  43.825  1.00 96.39           O  
ATOM   2277  CG  LEU A 300     -42.860   0.560  43.790  1.00 96.39           C  
ATOM   2278  CD1 LEU A 300     -43.523   1.530  44.763  1.00 96.39           C  
ATOM   2279  CD2 LEU A 300     -42.254   1.310  42.608  1.00 96.39           C  
ATOM   2280  N   SER A 301     -39.929  -2.669  45.416  1.00 96.35           N  
ATOM   2281  CA  SER A 301     -38.711  -3.171  46.044  1.00 96.35           C  
ATOM   2282  C   SER A 301     -37.933  -4.077  45.096  1.00 96.35           C  
ATOM   2283  CB  SER A 301     -39.044  -3.931  47.329  1.00 96.35           C  
ATOM   2284  O   SER A 301     -36.704  -4.006  45.030  1.00 96.35           O  
ATOM   2285  OG  SER A 301     -39.761  -5.119  47.039  1.00 96.35           O  
ATOM   2286  N   GLU A 302     -38.598  -4.985  44.359  1.00 96.32           N  
ATOM   2287  CA  GLU A 302     -37.969  -5.855  43.369  1.00 96.32           C  
ATOM   2288  C   GLU A 302     -37.357  -5.043  42.231  1.00 96.32           C  
ATOM   2289  CB  GLU A 302     -38.982  -6.859  42.814  1.00 96.32           C  
ATOM   2290  O   GLU A 302     -36.256  -5.347  41.767  1.00 96.32           O  
ATOM   2291  CG  GLU A 302     -39.364  -7.955  43.798  1.00 96.32           C  
ATOM   2292  CD  GLU A 302     -40.505  -8.831  43.307  1.00 96.32           C  
ATOM   2293  OE1 GLU A 302     -40.941  -9.736  44.055  1.00 96.32           O  
ATOM   2294  OE2 GLU A 302     -40.968  -8.611  42.165  1.00 96.32           O  
ATOM   2295  N   ALA A 303     -38.165  -4.052  41.756  1.00 95.30           N  
ATOM   2296  CA  ALA A 303     -37.650  -3.197  40.690  1.00 95.30           C  
ATOM   2297  C   ALA A 303     -36.401  -2.446  41.144  1.00 95.30           C  
ATOM   2298  CB  ALA A 303     -38.723  -2.211  40.233  1.00 95.30           C  
ATOM   2299  O   ALA A 303     -35.445  -2.299  40.379  1.00 95.30           O  
ATOM   2300  N   ALA A 304     -36.407  -1.939  42.393  1.00 94.89           N  
ATOM   2301  CA  ALA A 304     -35.245  -1.247  42.945  1.00 94.89           C  
ATOM   2302  C   ALA A 304     -34.042  -2.182  43.034  1.00 94.89           C  
ATOM   2303  CB  ALA A 304     -35.572  -0.674  44.322  1.00 94.89           C  
ATOM   2304  O   ALA A 304     -32.917  -1.787  42.717  1.00 94.89           O  
ATOM   2305  N   LYS A 305     -34.228  -3.453  43.406  1.00 96.33           N  
ATOM   2306  CA  LYS A 305     -33.165  -4.450  43.490  1.00 96.33           C  
ATOM   2307  C   LYS A 305     -32.580  -4.748  42.113  1.00 96.33           C  
ATOM   2308  CB  LYS A 305     -33.687  -5.739  44.128  1.00 96.33           C  
ATOM   2309  O   LYS A 305     -31.361  -4.850  41.959  1.00 96.33           O  
ATOM   2310  CG  LYS A 305     -33.997  -5.613  45.612  1.00 96.33           C  
ATOM   2311  CD  LYS A 305     -34.515  -6.925  46.187  1.00 96.33           C  
ATOM   2312  CE  LYS A 305     -34.899  -6.781  47.654  1.00 96.33           C  
ATOM   2313  NZ  LYS A 305     -35.581  -8.005  48.171  1.00 96.33           N  
ATOM   2314  N   VAL A 306     -33.426  -4.922  41.148  1.00 95.63           N  
ATOM   2315  CA  VAL A 306     -32.980  -5.207  39.788  1.00 95.63           C  
ATOM   2316  C   VAL A 306     -32.154  -4.036  39.260  1.00 95.63           C  
ATOM   2317  CB  VAL A 306     -34.172  -5.486  38.846  1.00 95.63           C  
ATOM   2318  O   VAL A 306     -31.121  -4.237  38.617  1.00 95.63           O  
ATOM   2319  CG1 VAL A 306     -33.704  -5.580  37.395  1.00 95.63           C  
ATOM   2320  CG2 VAL A 306     -34.892  -6.767  39.263  1.00 95.63           C  
ATOM   2321  N   ASN A 307     -32.663  -2.796  39.468  1.00 94.21           N  
ATOM   2322  CA  ASN A 307     -31.937  -1.603  39.046  1.00 94.21           C  
ATOM   2323  C   ASN A 307     -30.561  -1.524  39.701  1.00 94.21           C  
ATOM   2324  CB  ASN A 307     -32.747  -0.343  39.358  1.00 94.21           C  
ATOM   2325  O   ASN A 307     -29.571  -1.209  39.038  1.00 94.21           O  
ATOM   2326  CG  ASN A 307     -32.135   0.908  38.758  1.00 94.21           C  
ATOM   2327  ND2 ASN A 307     -32.730   2.058  39.051  1.00 94.21           N  
ATOM   2328  OD1 ASN A 307     -31.136   0.841  38.037  1.00 94.21           O  
ATOM   2329  N   THR A 308     -30.492  -1.803  41.036  1.00 95.22           N  
ATOM   2330  CA  THR A 308     -29.224  -1.800  41.758  1.00 95.22           C  
ATOM   2331  C   THR A 308     -28.290  -2.877  41.214  1.00 95.22           C  
ATOM   2332  CB  THR A 308     -29.440  -2.018  43.267  1.00 95.22           C  
ATOM   2333  O   THR A 308     -27.089  -2.643  41.057  1.00 95.22           O  
ATOM   2334  CG2 THR A 308     -30.203  -0.853  43.887  1.00 95.22           C  
ATOM   2335  OG1 THR A 308     -30.186  -3.225  43.467  1.00 95.22           O  
ATOM   2336  N   ASP A 309     -28.824  -4.047  40.915  1.00 94.73           N  
ATOM   2337  CA  ASP A 309     -28.035  -5.128  40.332  1.00 94.73           C  
ATOM   2338  C   ASP A 309     -27.532  -4.751  38.940  1.00 94.73           C  
ATOM   2339  CB  ASP A 309     -28.858  -6.416  40.264  1.00 94.73           C  
ATOM   2340  O   ASP A 309     -26.391  -5.054  38.584  1.00 94.73           O  
ATOM   2341  CG  ASP A 309     -29.061  -7.063  41.622  1.00 94.73           C  
ATOM   2342  OD1 ASP A 309     -28.347  -6.701  42.583  1.00 94.73           O  
ATOM   2343  OD2 ASP A 309     -29.940  -7.944  41.733  1.00 94.73           O  
ATOM   2344  N   ALA A 310     -28.388  -4.159  38.147  1.00 93.99           N  
ATOM   2345  CA  ALA A 310     -27.999  -3.711  36.813  1.00 93.99           C  
ATOM   2346  C   ALA A 310     -26.887  -2.668  36.886  1.00 93.99           C  
ATOM   2347  CB  ALA A 310     -29.207  -3.145  36.068  1.00 93.99           C  
ATOM   2348  O   ALA A 310     -25.944  -2.701  36.093  1.00 93.99           O  
ATOM   2349  N   MET A 311     -26.978  -1.761  37.850  1.00 94.37           N  
ATOM   2350  CA  MET A 311     -25.947  -0.744  38.040  1.00 94.37           C  
ATOM   2351  C   MET A 311     -24.625  -1.380  38.458  1.00 94.37           C  
ATOM   2352  CB  MET A 311     -26.388   0.280  39.087  1.00 94.37           C  
ATOM   2353  O   MET A 311     -23.563  -0.991  37.970  1.00 94.37           O  
ATOM   2354  CG  MET A 311     -27.480   1.220  38.603  1.00 94.37           C  
ATOM   2355  SD  MET A 311     -27.914   2.495  39.849  1.00 94.37           S  
ATOM   2356  CE  MET A 311     -26.377   3.460  39.869  1.00 94.37           C  
ATOM   2357  N   ARG A 312     -24.718  -2.357  39.361  1.00 95.97           N  
ATOM   2358  CA  ARG A 312     -23.524  -3.070  39.800  1.00 95.97           C  
ATOM   2359  C   ARG A 312     -22.877  -3.820  38.640  1.00 95.97           C  
ATOM   2360  CB  ARG A 312     -23.863  -4.045  40.929  1.00 95.97           C  
ATOM   2361  O   ARG A 312     -21.653  -3.811  38.494  1.00 95.97           O  
ATOM   2362  CG  ARG A 312     -23.674  -3.465  42.322  1.00 95.97           C  
ATOM   2363  CD  ARG A 312     -23.903  -4.511  43.404  1.00 95.97           C  
ATOM   2364  NE  ARG A 312     -25.310  -4.590  43.788  1.00 95.97           N  
ATOM   2365  NH1 ARG A 312     -25.581  -6.787  43.128  1.00 95.97           N  
ATOM   2366  NH2 ARG A 312     -27.342  -5.631  44.032  1.00 95.97           N  
ATOM   2367  CZ  ARG A 312     -26.074  -5.669  43.649  1.00 95.97           C  
ATOM   2368  N   SER A 313     -23.702  -4.496  37.888  1.00 93.90           N  
ATOM   2369  CA  SER A 313     -23.196  -5.209  36.719  1.00 93.90           C  
ATOM   2370  C   SER A 313     -22.517  -4.257  35.741  1.00 93.90           C  
ATOM   2371  CB  SER A 313     -24.330  -5.954  36.014  1.00 93.90           C  
ATOM   2372  O   SER A 313     -21.479  -4.588  35.163  1.00 93.90           O  
ATOM   2373  OG  SER A 313     -25.246  -5.042  35.433  1.00 93.90           O  
ATOM   2374  N   ALA A 314     -23.138  -3.140  35.466  1.00 92.13           N  
ATOM   2375  CA  ALA A 314     -22.557  -2.138  34.576  1.00 92.13           C  
ATOM   2376  C   ALA A 314     -21.230  -1.621  35.124  1.00 92.13           C  
ATOM   2377  CB  ALA A 314     -23.531  -0.981  34.369  1.00 92.13           C  
ATOM   2378  O   ALA A 314     -20.265  -1.452  34.374  1.00 92.13           O  
ATOM   2379  N   GLN A 315     -21.154  -1.362  36.367  1.00 94.49           N  
ATOM   2380  CA  GLN A 315     -19.928  -0.906  37.013  1.00 94.49           C  
ATOM   2381  C   GLN A 315     -18.823  -1.952  36.896  1.00 94.49           C  
ATOM   2382  CB  GLN A 315     -20.187  -0.578  38.485  1.00 94.49           C  
ATOM   2383  O   GLN A 315     -17.661  -1.611  36.668  1.00 94.49           O  
ATOM   2384  CG  GLN A 315     -20.937   0.729  38.700  1.00 94.49           C  
ATOM   2385  CD  GLN A 315     -21.132   1.059  40.168  1.00 94.49           C  
ATOM   2386  NE2 GLN A 315     -21.542   2.291  40.450  1.00 94.49           N  
ATOM   2387  OE1 GLN A 315     -20.918   0.212  41.042  1.00 94.49           O  
ATOM   2388  N   GLU A 316     -19.143  -3.239  37.074  1.00 94.17           N  
ATOM   2389  CA  GLU A 316     -18.187  -4.330  36.912  1.00 94.17           C  
ATOM   2390  C   GLU A 316     -17.662  -4.395  35.481  1.00 94.17           C  
ATOM   2391  CB  GLU A 316     -18.825  -5.666  37.300  1.00 94.17           C  
ATOM   2392  O   GLU A 316     -16.471  -4.625  35.261  1.00 94.17           O  
ATOM   2393  CG  GLU A 316     -19.080  -5.817  38.792  1.00 94.17           C  
ATOM   2394  CD  GLU A 316     -19.918  -7.037  39.138  1.00 94.17           C  
ATOM   2395  OE1 GLU A 316     -20.233  -7.238  40.333  1.00 94.17           O  
ATOM   2396  OE2 GLU A 316     -20.261  -7.800  38.207  1.00 94.17           O  
ATOM   2397  N   GLU A 317     -18.540  -4.160  34.553  1.00 93.29           N  
ATOM   2398  CA  GLU A 317     -18.126  -4.160  33.154  1.00 93.29           C  
ATOM   2399  C   GLU A 317     -17.179  -3.000  32.859  1.00 93.29           C  
ATOM   2400  CB  GLU A 317     -19.346  -4.091  32.231  1.00 93.29           C  
ATOM   2401  O   GLU A 317     -16.198  -3.162  32.130  1.00 93.29           O  
ATOM   2402  CG  GLU A 317     -20.195  -5.353  32.239  1.00 93.29           C  
ATOM   2403  CD  GLU A 317     -21.466  -5.226  31.415  1.00 93.29           C  
ATOM   2404  OE1 GLU A 317     -22.266  -6.189  31.380  1.00 93.29           O  
ATOM   2405  OE2 GLU A 317     -21.664  -4.155  30.799  1.00 93.29           O  
ATOM   2406  N   ILE A 318     -17.514  -1.856  33.395  1.00 93.83           N  
ATOM   2407  CA  ILE A 318     -16.654  -0.690  33.222  1.00 93.83           C  
ATOM   2408  C   ILE A 318     -15.274  -0.976  33.809  1.00 93.83           C  
ATOM   2409  CB  ILE A 318     -17.266   0.567  33.880  1.00 93.83           C  
ATOM   2410  O   ILE A 318     -14.253  -0.671  33.188  1.00 93.83           O  
ATOM   2411  CG1 ILE A 318     -18.527   1.004  33.125  1.00 93.83           C  
ATOM   2412  CG2 ILE A 318     -16.239   1.701  33.935  1.00 93.83           C  
ATOM   2413  CD1 ILE A 318     -19.311   2.109  33.818  1.00 93.83           C  
ATOM   2414  N   THR A 319     -15.243  -1.518  34.961  1.00 95.07           N  
ATOM   2415  CA  THR A 319     -13.974  -1.845  35.602  1.00 95.07           C  
ATOM   2416  C   THR A 319     -13.209  -2.885  34.787  1.00 95.07           C  
ATOM   2417  CB  THR A 319     -14.189  -2.368  37.034  1.00 95.07           C  
ATOM   2418  O   THR A 319     -11.982  -2.826  34.692  1.00 95.07           O  
ATOM   2419  CG2 THR A 319     -14.853  -1.312  37.911  1.00 95.07           C  
ATOM   2420  OG1 THR A 319     -15.025  -3.531  36.991  1.00 95.07           O  
ATOM   2421  N   GLU A 320     -13.853  -3.839  34.211  1.00 95.69           N  
ATOM   2422  CA  GLU A 320     -13.223  -4.842  33.356  1.00 95.69           C  
ATOM   2423  C   GLU A 320     -12.626  -4.203  32.105  1.00 95.69           C  
ATOM   2424  CB  GLU A 320     -14.232  -5.924  32.964  1.00 95.69           C  
ATOM   2425  O   GLU A 320     -11.524  -4.561  31.685  1.00 95.69           O  
ATOM   2426  CG  GLU A 320     -14.556  -6.898  34.088  1.00 95.69           C  
ATOM   2427  CD  GLU A 320     -15.767  -7.770  33.795  1.00 95.69           C  
ATOM   2428  OE1 GLU A 320     -16.239  -8.481  34.712  1.00 95.69           O  
ATOM   2429  OE2 GLU A 320     -16.247  -7.743  32.640  1.00 95.69           O  
ATOM   2430  N   TYR A 321     -13.419  -3.331  31.530  1.00 94.33           N  
ATOM   2431  CA  TYR A 321     -12.912  -2.640  30.350  1.00 94.33           C  
ATOM   2432  C   TYR A 321     -11.712  -1.769  30.701  1.00 94.33           C  
ATOM   2433  CB  TYR A 321     -14.012  -1.782  29.715  1.00 94.33           C  
ATOM   2434  O   TYR A 321     -10.760  -1.671  29.923  1.00 94.33           O  
ATOM   2435  CG  TYR A 321     -15.081  -2.586  29.016  1.00 94.33           C  
ATOM   2436  CD1 TYR A 321     -14.759  -3.450  27.971  1.00 94.33           C  
ATOM   2437  CD2 TYR A 321     -16.414  -2.484  29.397  1.00 94.33           C  
ATOM   2438  CE1 TYR A 321     -15.741  -4.191  27.322  1.00 94.33           C  
ATOM   2439  CE2 TYR A 321     -17.404  -3.220  28.755  1.00 94.33           C  
ATOM   2440  OH  TYR A 321     -18.035  -4.802  27.082  1.00 94.33           O  
ATOM   2441  CZ  TYR A 321     -17.058  -4.070  27.721  1.00 94.33           C  
ATOM   2442  N   ARG A 322     -11.710  -1.181  31.803  1.00 95.17           N  
ATOM   2443  CA  ARG A 322     -10.567  -0.401  32.268  1.00 95.17           C  
ATOM   2444  C   ARG A 322      -9.340  -1.287  32.454  1.00 95.17           C  
ATOM   2445  CB  ARG A 322     -10.901   0.314  33.579  1.00 95.17           C  
ATOM   2446  O   ARG A 322      -8.232  -0.912  32.064  1.00 95.17           O  
ATOM   2447  CG  ARG A 322     -11.794   1.532  33.406  1.00 95.17           C  
ATOM   2448  CD  ARG A 322     -11.926   2.323  34.700  1.00 95.17           C  
ATOM   2449  NE  ARG A 322     -12.718   3.535  34.512  1.00 95.17           N  
ATOM   2450  NH1 ARG A 322     -14.477   2.840  35.839  1.00 95.17           N  
ATOM   2451  NH2 ARG A 322     -14.545   4.893  34.820  1.00 95.17           N  
ATOM   2452  CZ  ARG A 322     -13.911   3.753  35.058  1.00 95.17           C  
ATOM   2453  N   ARG A 323      -9.560  -2.438  33.073  1.00 94.64           N  
ATOM   2454  CA  ARG A 323      -8.476  -3.398  33.248  1.00 94.64           C  
ATOM   2455  C   ARG A 323      -7.928  -3.858  31.901  1.00 94.64           C  
ATOM   2456  CB  ARG A 323      -8.952  -4.605  34.060  1.00 94.64           C  
ATOM   2457  O   ARG A 323      -6.712  -3.934  31.713  1.00 94.64           O  
ATOM   2458  CG  ARG A 323      -7.847  -5.592  34.403  1.00 94.64           C  
ATOM   2459  CD  ARG A 323      -8.398  -6.849  35.061  1.00 94.64           C  
ATOM   2460  NE  ARG A 323      -9.243  -7.611  34.146  1.00 94.64           N  
ATOM   2461  NH1 ARG A 323      -7.488  -8.498  32.935  1.00 94.64           N  
ATOM   2462  NH2 ARG A 323      -9.649  -9.026  32.383  1.00 94.64           N  
ATOM   2463  CZ  ARG A 323      -8.791  -8.377  33.157  1.00 94.64           C  
ATOM   2464  N   GLN A 324      -8.818  -4.136  30.989  1.00 95.86           N  
ATOM   2465  CA  GLN A 324      -8.410  -4.562  29.654  1.00 95.86           C  
ATOM   2466  C   GLN A 324      -7.619  -3.467  28.945  1.00 95.86           C  
ATOM   2467  CB  GLN A 324      -9.630  -4.953  28.818  1.00 95.86           C  
ATOM   2468  O   GLN A 324      -6.647  -3.752  28.242  1.00 95.86           O  
ATOM   2469  CG  GLN A 324     -10.274  -6.265  29.247  1.00 95.86           C  
ATOM   2470  CD  GLN A 324     -11.568  -6.552  28.508  1.00 95.86           C  
ATOM   2471  NE2 GLN A 324     -12.334  -7.516  29.007  1.00 95.86           N  
ATOM   2472  OE1 GLN A 324     -11.876  -5.912  27.498  1.00 95.86           O  
ATOM   2473  N   LEU A 325      -8.104  -2.293  29.106  1.00 93.52           N  
ATOM   2474  CA  LEU A 325      -7.405  -1.165  28.501  1.00 93.52           C  
ATOM   2475  C   LEU A 325      -5.987  -1.046  29.049  1.00 93.52           C  
ATOM   2476  CB  LEU A 325      -8.171   0.137  28.749  1.00 93.52           C  
ATOM   2477  O   LEU A 325      -5.039  -0.829  28.290  1.00 93.52           O  
ATOM   2478  CG  LEU A 325      -7.705   1.360  27.958  1.00 93.52           C  
ATOM   2479  CD1 LEU A 325      -8.899   2.074  27.333  1.00 93.52           C  
ATOM   2480  CD2 LEU A 325      -6.917   2.309  28.855  1.00 93.52           C  
ATOM   2481  N   GLN A 326      -5.856  -1.190  30.319  1.00 94.15           N  
ATOM   2482  CA  GLN A 326      -4.540  -1.136  30.947  1.00 94.15           C  
ATOM   2483  C   GLN A 326      -3.655  -2.283  30.470  1.00 94.15           C  
ATOM   2484  CB  GLN A 326      -4.671  -1.172  32.471  1.00 94.15           C  
ATOM   2485  O   GLN A 326      -2.466  -2.090  30.209  1.00 94.15           O  
ATOM   2486  CG  GLN A 326      -5.217   0.116  33.072  1.00 94.15           C  
ATOM   2487  CD  GLN A 326      -5.297   0.069  34.586  1.00 94.15           C  
ATOM   2488  NE2 GLN A 326      -5.369   1.239  35.213  1.00 94.15           N  
ATOM   2489  OE1 GLN A 326      -5.294  -1.009  35.188  1.00 94.15           O  
ATOM   2490  N   ALA A 327      -4.197  -3.482  30.417  1.00 93.23           N  
ATOM   2491  CA  ALA A 327      -3.462  -4.652  29.944  1.00 93.23           C  
ATOM   2492  C   ALA A 327      -2.970  -4.449  28.514  1.00 93.23           C  
ATOM   2493  CB  ALA A 327      -4.337  -5.900  30.031  1.00 93.23           C  
ATOM   2494  O   ALA A 327      -1.811  -4.733  28.204  1.00 93.23           O  
ATOM   2495  N   ARG A 328      -3.873  -3.947  27.640  1.00 94.93           N  
ATOM   2496  CA  ARG A 328      -3.502  -3.705  26.250  1.00 94.93           C  
ATOM   2497  C   ARG A 328      -2.466  -2.590  26.146  1.00 94.93           C  
ATOM   2498  CB  ARG A 328      -4.736  -3.353  25.417  1.00 94.93           C  
ATOM   2499  O   ARG A 328      -1.548  -2.663  25.326  1.00 94.93           O  
ATOM   2500  CG  ARG A 328      -5.755  -4.477  25.319  1.00 94.93           C  
ATOM   2501  CD  ARG A 328      -5.177  -5.701  24.622  1.00 94.93           C  
ATOM   2502  NE  ARG A 328      -6.128  -6.809  24.602  1.00 94.93           N  
ATOM   2503  NH1 ARG A 328      -4.995  -8.025  22.998  1.00 94.93           N  
ATOM   2504  NH2 ARG A 328      -6.943  -8.836  23.893  1.00 94.93           N  
ATOM   2505  CZ  ARG A 328      -6.020  -7.888  23.831  1.00 94.93           C  
ATOM   2506  N   THR A 329      -2.580  -1.613  26.959  1.00 94.79           N  
ATOM   2507  CA  THR A 329      -1.626  -0.510  26.979  1.00 94.79           C  
ATOM   2508  C   THR A 329      -0.237  -1.003  27.377  1.00 94.79           C  
ATOM   2509  CB  THR A 329      -2.076   0.601  27.947  1.00 94.79           C  
ATOM   2510  O   THR A 329       0.763  -0.613  26.770  1.00 94.79           O  
ATOM   2511  CG2 THR A 329      -1.095   1.768  27.939  1.00 94.79           C  
ATOM   2512  OG1 THR A 329      -3.369   1.075  27.553  1.00 94.79           O  
ATOM   2513  N   THR A 330      -0.122  -1.814  28.377  1.00 94.45           N  
ATOM   2514  CA  THR A 330       1.162  -2.373  28.785  1.00 94.45           C  
ATOM   2515  C   THR A 330       1.734  -3.269  27.691  1.00 94.45           C  
ATOM   2516  CB  THR A 330       1.033  -3.174  30.093  1.00 94.45           C  
ATOM   2517  O   THR A 330       2.947  -3.288  27.467  1.00 94.45           O  
ATOM   2518  CG2 THR A 330       0.586  -2.279  31.245  1.00 94.45           C  
ATOM   2519  OG1 THR A 330       0.068  -4.219  29.913  1.00 94.45           O  
ATOM   2520  N   GLU A 331       0.886  -4.086  27.047  1.00 94.25           N  
ATOM   2521  CA  GLU A 331       1.336  -4.925  25.940  1.00 94.25           C  
ATOM   2522  C   GLU A 331       1.873  -4.079  24.789  1.00 94.25           C  
ATOM   2523  CB  GLU A 331       0.196  -5.820  25.446  1.00 94.25           C  
ATOM   2524  O   GLU A 331       2.892  -4.420  24.184  1.00 94.25           O  
ATOM   2525  CG  GLU A 331      -0.130  -6.973  26.385  1.00 94.25           C  
ATOM   2526  CD  GLU A 331      -1.324  -7.797  25.930  1.00 94.25           C  
ATOM   2527  OE1 GLU A 331      -1.802  -8.654  26.708  1.00 94.25           O  
ATOM   2528  OE2 GLU A 331      -1.785  -7.585  24.786  1.00 94.25           O  
ATOM   2529  N   LEU A 332       1.166  -3.007  24.459  1.00 91.60           N  
ATOM   2530  CA  LEU A 332       1.623  -2.099  23.412  1.00 91.60           C  
ATOM   2531  C   LEU A 332       2.982  -1.504  23.763  1.00 91.60           C  
ATOM   2532  CB  LEU A 332       0.604  -0.979  23.191  1.00 91.60           C  
ATOM   2533  O   LEU A 332       3.866  -1.417  22.908  1.00 91.60           O  
ATOM   2534  CG  LEU A 332      -0.632  -1.339  22.364  1.00 91.60           C  
ATOM   2535  CD1 LEU A 332      -1.620  -0.177  22.356  1.00 91.60           C  
ATOM   2536  CD2 LEU A 332      -0.232  -1.718  20.943  1.00 91.60           C  
ATOM   2537  N   GLU A 333       3.170  -1.095  24.996  1.00 95.22           N  
ATOM   2538  CA  GLU A 333       4.439  -0.534  25.448  1.00 95.22           C  
ATOM   2539  C   GLU A 333       5.553  -1.576  25.396  1.00 95.22           C  
ATOM   2540  CB  GLU A 333       4.306   0.022  26.868  1.00 95.22           C  
ATOM   2541  O   GLU A 333       6.685  -1.264  25.021  1.00 95.22           O  
ATOM   2542  CG  GLU A 333       3.451   1.278  26.959  1.00 95.22           C  
ATOM   2543  CD  GLU A 333       3.200   1.731  28.388  1.00 95.22           C  
ATOM   2544  OE1 GLU A 333       2.512   2.759  28.587  1.00 95.22           O  
ATOM   2545  OE2 GLU A 333       3.696   1.055  29.316  1.00 95.22           O  
ATOM   2546  N   ALA A 334       5.230  -2.780  25.809  1.00 93.78           N  
ATOM   2547  CA  ALA A 334       6.191  -3.877  25.738  1.00 93.78           C  
ATOM   2548  C   ALA A 334       6.630  -4.129  24.298  1.00 93.78           C  
ATOM   2549  CB  ALA A 334       5.594  -5.147  26.339  1.00 93.78           C  
ATOM   2550  O   ALA A 334       7.820  -4.310  24.028  1.00 93.78           O  
ATOM   2551  N   LEU A 335       5.680  -4.199  23.375  1.00 92.82           N  
ATOM   2552  CA  LEU A 335       5.987  -4.425  21.967  1.00 92.82           C  
ATOM   2553  C   LEU A 335       6.791  -3.263  21.393  1.00 92.82           C  
ATOM   2554  CB  LEU A 335       4.700  -4.618  21.162  1.00 92.82           C  
ATOM   2555  O   LEU A 335       7.697  -3.470  20.583  1.00 92.82           O  
ATOM   2556  CG  LEU A 335       3.962  -5.942  21.369  1.00 92.82           C  
ATOM   2557  CD1 LEU A 335       2.630  -5.928  20.628  1.00 92.82           C  
ATOM   2558  CD2 LEU A 335       4.824  -7.112  20.908  1.00 92.82           C  
ATOM   2559  N   LYS A 336       6.447  -2.083  21.774  1.00 95.93           N  
ATOM   2560  CA  LYS A 336       7.205  -0.910  21.347  1.00 95.93           C  
ATOM   2561  C   LYS A 336       8.653  -0.990  21.823  1.00 95.93           C  
ATOM   2562  CB  LYS A 336       6.552   0.371  21.868  1.00 95.93           C  
ATOM   2563  O   LYS A 336       9.576  -0.647  21.080  1.00 95.93           O  
ATOM   2564  CG  LYS A 336       5.267   0.748  21.147  1.00 95.93           C  
ATOM   2565  CD  LYS A 336       4.691   2.055  21.677  1.00 95.93           C  
ATOM   2566  CE  LYS A 336       3.421   2.449  20.935  1.00 95.93           C  
ATOM   2567  NZ  LYS A 336       2.764   3.638  21.554  1.00 95.93           N  
ATOM   2568  N   SER A 337       8.806  -1.334  23.060  1.00 93.24           N  
ATOM   2569  CA  SER A 337      10.148  -1.510  23.606  1.00 93.24           C  
ATOM   2570  C   SER A 337      10.918  -2.582  22.844  1.00 93.24           C  
ATOM   2571  CB  SER A 337      10.079  -1.876  25.089  1.00 93.24           C  
ATOM   2572  O   SER A 337      12.111  -2.424  22.575  1.00 93.24           O  
ATOM   2573  OG  SER A 337       9.610  -3.202  25.259  1.00 93.24           O  
ATOM   2574  N   THR A 338      10.290  -3.700  22.564  1.00 94.81           N  
ATOM   2575  CA  THR A 338      10.918  -4.765  21.790  1.00 94.81           C  
ATOM   2576  C   THR A 338      11.259  -4.282  20.383  1.00 94.81           C  
ATOM   2577  CB  THR A 338      10.008  -6.004  21.704  1.00 94.81           C  
ATOM   2578  O   THR A 338      12.324  -4.603  19.852  1.00 94.81           O  
ATOM   2579  CG2 THR A 338       9.698  -6.556  23.091  1.00 94.81           C  
ATOM   2580  OG1 THR A 338       8.780  -5.644  21.060  1.00 94.81           O  
ATOM   2581  N   LYS A 339      10.349  -3.630  19.716  1.00 93.86           N  
ATOM   2582  CA  LYS A 339      10.612  -3.052  18.401  1.00 93.86           C  
ATOM   2583  C   LYS A 339      11.830  -2.133  18.437  1.00 93.86           C  
ATOM   2584  CB  LYS A 339       9.389  -2.282  17.899  1.00 93.86           C  
ATOM   2585  O   LYS A 339      12.700  -2.213  17.568  1.00 93.86           O  
ATOM   2586  CG  LYS A 339       9.589  -1.619  16.544  1.00 93.86           C  
ATOM   2587  CD  LYS A 339       8.461  -0.646  16.225  1.00 93.86           C  
ATOM   2588  CE  LYS A 339       8.799   0.230  15.026  1.00 93.86           C  
ATOM   2589  NZ  LYS A 339       7.649   1.099  14.634  1.00 93.86           N  
ATOM   2590  N   ASP A 340      11.859  -1.221  19.414  1.00 94.65           N  
ATOM   2591  CA  ASP A 340      12.975  -0.291  19.560  1.00 94.65           C  
ATOM   2592  C   ASP A 340      14.293  -1.040  19.747  1.00 94.65           C  
ATOM   2593  CB  ASP A 340      12.735   0.654  20.739  1.00 94.65           C  
ATOM   2594  O   ASP A 340      15.316  -0.658  19.176  1.00 94.65           O  
ATOM   2595  CG  ASP A 340      11.653   1.683  20.464  1.00 94.65           C  
ATOM   2596  OD1 ASP A 340      11.232   1.828  19.296  1.00 94.65           O  
ATOM   2597  OD2 ASP A 340      11.219   2.357  21.423  1.00 94.65           O  
ATOM   2598  N   SER A 341      14.300  -2.125  20.547  1.00 94.74           N  
ATOM   2599  CA  SER A 341      15.502  -2.923  20.768  1.00 94.74           C  
ATOM   2600  C   SER A 341      15.953  -3.611  19.484  1.00 94.74           C  
ATOM   2601  CB  SER A 341      15.260  -3.967  21.858  1.00 94.74           C  
ATOM   2602  O   SER A 341      17.148  -3.661  19.186  1.00 94.74           O  
ATOM   2603  OG  SER A 341      15.092  -5.255  21.292  1.00 94.74           O  
ATOM   2604  N   LEU A 342      15.037  -4.153  18.664  1.00 95.22           N  
ATOM   2605  CA  LEU A 342      15.361  -4.804  17.400  1.00 95.22           C  
ATOM   2606  C   LEU A 342      15.889  -3.793  16.388  1.00 95.22           C  
ATOM   2607  CB  LEU A 342      14.131  -5.517  16.833  1.00 95.22           C  
ATOM   2608  O   LEU A 342      16.809  -4.095  15.624  1.00 95.22           O  
ATOM   2609  CG  LEU A 342      13.710  -6.808  17.538  1.00 95.22           C  
ATOM   2610  CD1 LEU A 342      12.414  -7.342  16.936  1.00 95.22           C  
ATOM   2611  CD2 LEU A 342      14.817  -7.852  17.448  1.00 95.22           C  
ATOM   2612  N   GLU A 343      15.317  -2.615  16.415  1.00 95.87           N  
ATOM   2613  CA  GLU A 343      15.802  -1.551  15.540  1.00 95.87           C  
ATOM   2614  C   GLU A 343      17.225  -1.141  15.907  1.00 95.87           C  
ATOM   2615  CB  GLU A 343      14.871  -0.338  15.604  1.00 95.87           C  
ATOM   2616  O   GLU A 343      18.051  -0.889  15.027  1.00 95.87           O  
ATOM   2617  CG  GLU A 343      13.549  -0.537  14.878  1.00 95.87           C  
ATOM   2618  CD  GLU A 343      12.591   0.631  15.043  1.00 95.87           C  
ATOM   2619  OE1 GLU A 343      11.545   0.660  14.357  1.00 95.87           O  
ATOM   2620  OE2 GLU A 343      12.890   1.526  15.866  1.00 95.87           O  
ATOM   2621  N   ARG A 344      17.432  -1.039  17.185  1.00 95.87           N  
ATOM   2622  CA  ARG A 344      18.785  -0.748  17.648  1.00 95.87           C  
ATOM   2623  C   ARG A 344      19.757  -1.844  17.223  1.00 95.87           C  
ATOM   2624  CB  ARG A 344      18.810  -0.587  19.170  1.00 95.87           C  
ATOM   2625  O   ARG A 344      20.889  -1.557  16.826  1.00 95.87           O  
ATOM   2626  CG  ARG A 344      18.168   0.700  19.664  1.00 95.87           C  
ATOM   2627  CD  ARG A 344      18.439   0.934  21.143  1.00 95.87           C  
ATOM   2628  NE  ARG A 344      17.691   2.079  21.654  1.00 95.87           N  
ATOM   2629  NH1 ARG A 344      15.699   0.934  21.892  1.00 95.87           N  
ATOM   2630  NH2 ARG A 344      15.825   3.154  22.451  1.00 95.87           N  
ATOM   2631  CZ  ARG A 344      16.407   2.053  21.998  1.00 95.87           C  
ATOM   2632  N   GLN A 345      19.339  -3.106  17.380  1.00 95.99           N  
ATOM   2633  CA  GLN A 345      20.155  -4.236  16.948  1.00 95.99           C  
ATOM   2634  C   GLN A 345      20.409  -4.188  15.444  1.00 95.99           C  
ATOM   2635  CB  GLN A 345      19.486  -5.558  17.326  1.00 95.99           C  
ATOM   2636  O   GLN A 345      21.520  -4.466  14.988  1.00 95.99           O  
ATOM   2637  CG  GLN A 345      19.556  -5.881  18.812  1.00 95.99           C  
ATOM   2638  CD  GLN A 345      18.889  -7.199  19.159  1.00 95.99           C  
ATOM   2639  NE2 GLN A 345      19.139  -7.690  20.368  1.00 95.99           N  
ATOM   2640  OE1 GLN A 345      18.156  -7.772  18.347  1.00 95.99           O  
ATOM   2641  N   ARG A 346      19.420  -3.902  14.689  1.00 94.19           N  
ATOM   2642  CA  ARG A 346      19.576  -3.779  13.244  1.00 94.19           C  
ATOM   2643  C   ARG A 346      20.584  -2.690  12.892  1.00 94.19           C  
ATOM   2644  CB  ARG A 346      18.229  -3.480  12.581  1.00 94.19           C  
ATOM   2645  O   ARG A 346      21.438  -2.884  12.025  1.00 94.19           O  
ATOM   2646  CG  ARG A 346      18.281  -3.458  11.062  1.00 94.19           C  
ATOM   2647  CD  ARG A 346      16.952  -3.028  10.458  1.00 94.19           C  
ATOM   2648  NE  ARG A 346      16.943  -1.605  10.132  1.00 94.19           N  
ATOM   2649  NH1 ARG A 346      14.668  -1.497   9.741  1.00 94.19           N  
ATOM   2650  NH2 ARG A 346      15.964   0.381   9.522  1.00 94.19           N  
ATOM   2651  CZ  ARG A 346      15.858  -0.910   9.799  1.00 94.19           C  
ATOM   2652  N   SER A 347      20.415  -1.587  13.508  1.00 95.27           N  
ATOM   2653  CA  SER A 347      21.333  -0.478  13.272  1.00 95.27           C  
ATOM   2654  C   SER A 347      22.765  -0.857  13.637  1.00 95.27           C  
ATOM   2655  CB  SER A 347      20.904   0.753  14.072  1.00 95.27           C  
ATOM   2656  O   SER A 347      23.706  -0.508  12.922  1.00 95.27           O  
ATOM   2657  OG  SER A 347      20.980   0.499  15.464  1.00 95.27           O  
ATOM   2658  N   GLU A 348      22.963  -1.534  14.730  1.00 96.73           N  
ATOM   2659  CA  GLU A 348      24.274  -2.010  15.162  1.00 96.73           C  
ATOM   2660  C   GLU A 348      24.874  -2.973  14.142  1.00 96.73           C  
ATOM   2661  CB  GLU A 348      24.176  -2.686  16.531  1.00 96.73           C  
ATOM   2662  O   GLU A 348      26.067  -2.901  13.840  1.00 96.73           O  
ATOM   2663  CG  GLU A 348      23.916  -1.719  17.678  1.00 96.73           C  
ATOM   2664  CD  GLU A 348      23.669  -2.416  19.006  1.00 96.73           C  
ATOM   2665  OE1 GLU A 348      23.286  -1.738  19.986  1.00 96.73           O  
ATOM   2666  OE2 GLU A 348      23.861  -3.651  19.068  1.00 96.73           O  
ATOM   2667  N   LEU A 349      24.049  -3.896  13.647  1.00 96.45           N  
ATOM   2668  CA  LEU A 349      24.507  -4.845  12.638  1.00 96.45           C  
ATOM   2669  C   LEU A 349      24.878  -4.127  11.345  1.00 96.45           C  
ATOM   2670  CB  LEU A 349      23.428  -5.895  12.361  1.00 96.45           C  
ATOM   2671  O   LEU A 349      25.881  -4.462  10.709  1.00 96.45           O  
ATOM   2672  CG  LEU A 349      23.238  -6.971  13.431  1.00 96.45           C  
ATOM   2673  CD1 LEU A 349      22.054  -7.866  13.079  1.00 96.45           C  
ATOM   2674  CD2 LEU A 349      24.510  -7.797  13.591  1.00 96.45           C  
ATOM   2675  N   GLU A 350      24.086  -3.211  10.943  1.00 96.63           N  
ATOM   2676  CA  GLU A 350      24.380  -2.419   9.753  1.00 96.63           C  
ATOM   2677  C   GLU A 350      25.700  -1.667   9.903  1.00 96.63           C  
ATOM   2678  CB  GLU A 350      23.243  -1.434   9.468  1.00 96.63           C  
ATOM   2679  O   GLU A 350      26.499  -1.612   8.966  1.00 96.63           O  
ATOM   2680  CG  GLU A 350      21.984  -2.090   8.920  1.00 96.63           C  
ATOM   2681  CD  GLU A 350      20.798  -1.142   8.844  1.00 96.63           C  
ATOM   2682  OE1 GLU A 350      19.718  -1.558   8.367  1.00 96.63           O  
ATOM   2683  OE2 GLU A 350      20.950   0.027   9.264  1.00 96.63           O  
ATOM   2684  N   ASP A 351      25.894  -1.016  11.048  1.00 96.07           N  
ATOM   2685  CA  ASP A 351      27.139  -0.306  11.323  1.00 96.07           C  
ATOM   2686  C   ASP A 351      28.333  -1.257  11.284  1.00 96.07           C  
ATOM   2687  CB  ASP A 351      27.069   0.395  12.681  1.00 96.07           C  
ATOM   2688  O   ASP A 351      29.384  -0.920  10.735  1.00 96.07           O  
ATOM   2689  CG  ASP A 351      26.122   1.582  12.687  1.00 96.07           C  
ATOM   2690  OD1 ASP A 351      25.781   2.096  11.599  1.00 96.07           O  
ATOM   2691  OD2 ASP A 351      25.716   2.010  13.789  1.00 96.07           O  
ATOM   2692  N   ARG A 352      28.155  -2.442  11.901  1.00 97.95           N  
ATOM   2693  CA  ARG A 352      29.209  -3.451  11.874  1.00 97.95           C  
ATOM   2694  C   ARG A 352      29.538  -3.861  10.443  1.00 97.95           C  
ATOM   2695  CB  ARG A 352      28.798  -4.679  12.690  1.00 97.95           C  
ATOM   2696  O   ARG A 352      30.709  -4.005  10.086  1.00 97.95           O  
ATOM   2697  CG  ARG A 352      28.885  -4.477  14.194  1.00 97.95           C  
ATOM   2698  CD  ARG A 352      28.680  -5.781  14.951  1.00 97.95           C  
ATOM   2699  NE  ARG A 352      28.701  -5.575  16.397  1.00 97.95           N  
ATOM   2700  NH1 ARG A 352      26.410  -5.369  16.608  1.00 97.95           N  
ATOM   2701  NH2 ARG A 352      27.755  -5.205  18.457  1.00 97.95           N  
ATOM   2702  CZ  ARG A 352      27.622  -5.383  17.150  1.00 97.95           C  
ATOM   2703  N   HIS A 353      28.510  -4.110   9.661  1.00 96.80           N  
ATOM   2704  CA  HIS A 353      28.717  -4.493   8.269  1.00 96.80           C  
ATOM   2705  C   HIS A 353      29.418  -3.385   7.491  1.00 96.80           C  
ATOM   2706  CB  HIS A 353      27.383  -4.838   7.604  1.00 96.80           C  
ATOM   2707  O   HIS A 353      30.299  -3.658   6.672  1.00 96.80           O  
ATOM   2708  CG  HIS A 353      26.779  -6.114   8.097  1.00 96.80           C  
ATOM   2709  CD2 HIS A 353      25.544  -6.384   8.583  1.00 96.80           C  
ATOM   2710  ND1 HIS A 353      27.474  -7.304   8.126  1.00 96.80           N  
ATOM   2711  CE1 HIS A 353      26.690  -8.253   8.610  1.00 96.80           C  
ATOM   2712  NE2 HIS A 353      25.514  -7.721   8.895  1.00 96.80           N  
ATOM   2713  N   GLN A 354      28.977  -2.197   7.756  1.00 96.31           N  
ATOM   2714  CA  GLN A 354      29.623  -1.068   7.094  1.00 96.31           C  
ATOM   2715  C   GLN A 354      31.106  -0.999   7.447  1.00 96.31           C  
ATOM   2716  CB  GLN A 354      28.932   0.243   7.472  1.00 96.31           C  
ATOM   2717  O   GLN A 354      31.941  -0.713   6.587  1.00 96.31           O  
ATOM   2718  CG  GLN A 354      29.170   1.372   6.478  1.00 96.31           C  
ATOM   2719  CD  GLN A 354      28.593   1.079   5.106  1.00 96.31           C  
ATOM   2720  NE2 GLN A 354      28.618   2.075   4.227  1.00 96.31           N  
ATOM   2721  OE1 GLN A 354      28.130  -0.034   4.838  1.00 96.31           O  
ATOM   2722  N   ALA A 355      31.406  -1.193   8.675  1.00 96.98           N  
ATOM   2723  CA  ALA A 355      32.799  -1.214   9.113  1.00 96.98           C  
ATOM   2724  C   ALA A 355      33.571  -2.344   8.437  1.00 96.98           C  
ATOM   2725  CB  ALA A 355      32.877  -1.355  10.632  1.00 96.98           C  
ATOM   2726  O   ALA A 355      34.716  -2.159   8.020  1.00 96.98           O  
ATOM   2727  N   ASP A 356      32.980  -3.516   8.320  1.00 97.92           N  
ATOM   2728  CA  ASP A 356      33.608  -4.658   7.664  1.00 97.92           C  
ATOM   2729  C   ASP A 356      33.867  -4.369   6.187  1.00 97.92           C  
ATOM   2730  CB  ASP A 356      32.736  -5.907   7.811  1.00 97.92           C  
ATOM   2731  O   ASP A 356      34.932  -4.700   5.662  1.00 97.92           O  
ATOM   2732  CG  ASP A 356      32.703  -6.444   9.231  1.00 97.92           C  
ATOM   2733  OD1 ASP A 356      33.553  -6.042  10.055  1.00 97.92           O  
ATOM   2734  OD2 ASP A 356      31.820  -7.277   9.528  1.00 97.92           O  
ATOM   2735  N   ILE A 357      32.892  -3.831   5.548  1.00 97.42           N  
ATOM   2736  CA  ILE A 357      33.029  -3.485   4.138  1.00 97.42           C  
ATOM   2737  C   ILE A 357      34.178  -2.496   3.959  1.00 97.42           C  
ATOM   2738  CB  ILE A 357      31.719  -2.894   3.571  1.00 97.42           C  
ATOM   2739  O   ILE A 357      34.989  -2.637   3.041  1.00 97.42           O  
ATOM   2740  CG1 ILE A 357      30.627  -3.969   3.517  1.00 97.42           C  
ATOM   2741  CG2 ILE A 357      31.957  -2.285   2.186  1.00 97.42           C  
ATOM   2742  CD1 ILE A 357      29.243  -3.430   3.183  1.00 97.42           C  
ATOM   2743  N   ALA A 358      34.211  -1.505   4.805  1.00 97.53           N  
ATOM   2744  CA  ALA A 358      35.294  -0.526   4.750  1.00 97.53           C  
ATOM   2745  C   ALA A 358      36.651  -1.197   4.946  1.00 97.53           C  
ATOM   2746  CB  ALA A 358      35.084   0.559   5.802  1.00 97.53           C  
ATOM   2747  O   ALA A 358      37.619  -0.867   4.258  1.00 97.53           O  
ATOM   2748  N   SER A 359      36.730  -2.107   5.917  1.00 98.21           N  
ATOM   2749  CA  SER A 359      37.957  -2.853   6.174  1.00 98.21           C  
ATOM   2750  C   SER A 359      38.373  -3.670   4.955  1.00 98.21           C  
ATOM   2751  CB  SER A 359      37.782  -3.775   7.381  1.00 98.21           C  
ATOM   2752  O   SER A 359      39.551  -3.700   4.593  1.00 98.21           O  
ATOM   2753  OG  SER A 359      36.904  -4.845   7.073  1.00 98.21           O  
ATOM   2754  N   TYR A 360      37.414  -4.397   4.313  1.00 97.49           N  
ATOM   2755  CA  TYR A 360      37.696  -5.172   3.110  1.00 97.49           C  
ATOM   2756  C   TYR A 360      38.117  -4.263   1.962  1.00 97.49           C  
ATOM   2757  CB  TYR A 360      36.472  -5.997   2.702  1.00 97.49           C  
ATOM   2758  O   TYR A 360      39.009  -4.608   1.184  1.00 97.49           O  
ATOM   2759  CG  TYR A 360      36.150  -7.120   3.657  1.00 97.49           C  
ATOM   2760  CD1 TYR A 360      37.135  -8.015   4.069  1.00 97.49           C  
ATOM   2761  CD2 TYR A 360      34.860  -7.289   4.151  1.00 97.49           C  
ATOM   2762  CE1 TYR A 360      36.843  -9.052   4.948  1.00 97.49           C  
ATOM   2763  CE2 TYR A 360      34.557  -8.323   5.030  1.00 97.49           C  
ATOM   2764  OH  TYR A 360      35.258 -10.223   6.293  1.00 97.49           O  
ATOM   2765  CZ  TYR A 360      35.553  -9.198   5.423  1.00 97.49           C  
ATOM   2766  N   GLN A 361      37.547  -3.122   1.834  1.00 97.78           N  
ATOM   2767  CA  GLN A 361      37.916  -2.172   0.790  1.00 97.78           C  
ATOM   2768  C   GLN A 361      39.345  -1.672   0.980  1.00 97.78           C  
ATOM   2769  CB  GLN A 361      36.945  -0.990   0.771  1.00 97.78           C  
ATOM   2770  O   GLN A 361      40.091  -1.525   0.010  1.00 97.78           O  
ATOM   2771  CG  GLN A 361      35.584  -1.322   0.175  1.00 97.78           C  
ATOM   2772  CD  GLN A 361      34.672  -0.113   0.085  1.00 97.78           C  
ATOM   2773  NE2 GLN A 361      33.568  -0.255  -0.640  1.00 97.78           N  
ATOM   2774  OE1 GLN A 361      34.957   0.941   0.663  1.00 97.78           O  
ATOM   2775  N   GLU A 362      39.669  -1.369   2.198  1.00 97.97           N  
ATOM   2776  CA  GLU A 362      41.040  -0.977   2.512  1.00 97.97           C  
ATOM   2777  C   GLU A 362      42.022  -2.099   2.188  1.00 97.97           C  
ATOM   2778  CB  GLU A 362      41.162  -0.580   3.985  1.00 97.97           C  
ATOM   2779  O   GLU A 362      43.109  -1.847   1.662  1.00 97.97           O  
ATOM   2780  CG  GLU A 362      40.486   0.741   4.324  1.00 97.97           C  
ATOM   2781  CD  GLU A 362      40.427   1.018   5.818  1.00 97.97           C  
ATOM   2782  OE1 GLU A 362      39.777   2.007   6.226  1.00 97.97           O  
ATOM   2783  OE2 GLU A 362      41.037   0.241   6.586  1.00 97.97           O  
ATOM   2784  N   ALA A 363      41.652  -3.315   2.546  1.00 98.07           N  
ATOM   2785  CA  ALA A 363      42.493  -4.471   2.247  1.00 98.07           C  
ATOM   2786  C   ALA A 363      42.678  -4.641   0.742  1.00 98.07           C  
ATOM   2787  CB  ALA A 363      41.890  -5.737   2.851  1.00 98.07           C  
ATOM   2788  O   ALA A 363      43.786  -4.915   0.273  1.00 98.07           O  
ATOM   2789  N   ILE A 364      41.647  -4.490  -0.007  1.00 97.22           N  
ATOM   2790  CA  ILE A 364      41.710  -4.601  -1.460  1.00 97.22           C  
ATOM   2791  C   ILE A 364      42.626  -3.515  -2.021  1.00 97.22           C  
ATOM   2792  CB  ILE A 364      40.306  -4.499  -2.097  1.00 97.22           C  
ATOM   2793  O   ILE A 364      43.454  -3.783  -2.895  1.00 97.22           O  
ATOM   2794  CG1 ILE A 364      39.471  -5.737  -1.748  1.00 97.22           C  
ATOM   2795  CG2 ILE A 364      40.413  -4.320  -3.614  1.00 97.22           C  
ATOM   2796  CD1 ILE A 364      38.005  -5.625  -2.144  1.00 97.22           C  
ATOM   2797  N   GLN A 365      42.481  -2.347  -1.501  1.00 98.00           N  
ATOM   2798  CA  GLN A 365      43.309  -1.235  -1.958  1.00 98.00           C  
ATOM   2799  C   GLN A 365      44.783  -1.485  -1.654  1.00 98.00           C  
ATOM   2800  CB  GLN A 365      42.854   0.074  -1.312  1.00 98.00           C  
ATOM   2801  O   GLN A 365      45.651  -1.186  -2.477  1.00 98.00           O  
ATOM   2802  CG  GLN A 365      41.516   0.583  -1.829  1.00 98.00           C  
ATOM   2803  CD  GLN A 365      41.057   1.848  -1.127  1.00 98.00           C  
ATOM   2804  NE2 GLN A 365      39.814   2.246  -1.373  1.00 98.00           N  
ATOM   2805  OE1 GLN A 365      41.814   2.461  -0.368  1.00 98.00           O  
ATOM   2806  N   GLN A 366      45.038  -1.966  -0.486  1.00 98.32           N  
ATOM   2807  CA  GLN A 366      46.403  -2.303  -0.095  1.00 98.32           C  
ATOM   2808  C   GLN A 366      46.993  -3.365  -1.018  1.00 98.32           C  
ATOM   2809  CB  GLN A 366      46.442  -2.786   1.355  1.00 98.32           C  
ATOM   2810  O   GLN A 366      48.145  -3.255  -1.443  1.00 98.32           O  
ATOM   2811  CG  GLN A 366      46.241  -1.676   2.379  1.00 98.32           C  
ATOM   2812  CD  GLN A 366      46.195  -2.193   3.804  1.00 98.32           C  
ATOM   2813  NE2 GLN A 366      46.186  -1.278   4.767  1.00 98.32           N  
ATOM   2814  OE1 GLN A 366      46.167  -3.406   4.038  1.00 98.32           O  
ATOM   2815  N   LEU A 367      46.239  -4.389  -1.299  1.00 97.95           N  
ATOM   2816  CA  LEU A 367      46.695  -5.457  -2.182  1.00 97.95           C  
ATOM   2817  C   LEU A 367      46.893  -4.940  -3.603  1.00 97.95           C  
ATOM   2818  CB  LEU A 367      45.696  -6.617  -2.182  1.00 97.95           C  
ATOM   2819  O   LEU A 367      47.853  -5.319  -4.278  1.00 97.95           O  
ATOM   2820  CG  LEU A 367      45.704  -7.519  -0.948  1.00 97.95           C  
ATOM   2821  CD1 LEU A 367      44.518  -8.478  -0.984  1.00 97.95           C  
ATOM   2822  CD2 LEU A 367      47.017  -8.289  -0.856  1.00 97.95           C  
ATOM   2823  N   ASP A 368      46.002  -4.113  -4.079  1.00 97.82           N  
ATOM   2824  CA  ASP A 368      46.139  -3.498  -5.395  1.00 97.82           C  
ATOM   2825  C   ASP A 368      47.411  -2.656  -5.478  1.00 97.82           C  
ATOM   2826  CB  ASP A 368      44.916  -2.636  -5.715  1.00 97.82           C  
ATOM   2827  O   ASP A 368      48.109  -2.676  -6.493  1.00 97.82           O  
ATOM   2828  CG  ASP A 368      43.718  -3.452  -6.167  1.00 97.82           C  
ATOM   2829  OD1 ASP A 368      43.902  -4.592  -6.645  1.00 97.82           O  
ATOM   2830  OD2 ASP A 368      42.580  -2.948  -6.048  1.00 97.82           O  
ATOM   2831  N   ALA A 369      47.673  -1.937  -4.423  1.00 97.45           N  
ATOM   2832  CA  ALA A 369      48.890  -1.131  -4.362  1.00 97.45           C  
ATOM   2833  C   ALA A 369      50.135  -2.013  -4.390  1.00 97.45           C  
ATOM   2834  CB  ALA A 369      48.888  -0.259  -3.108  1.00 97.45           C  
ATOM   2835  O   ALA A 369      51.112  -1.696  -5.072  1.00 97.45           O  
ATOM   2836  N   GLU A 370      50.127  -3.090  -3.621  1.00 97.97           N  
ATOM   2837  CA  GLU A 370      51.241  -4.034  -3.609  1.00 97.97           C  
ATOM   2838  C   GLU A 370      51.449  -4.659  -4.986  1.00 97.97           C  
ATOM   2839  CB  GLU A 370      51.009  -5.128  -2.564  1.00 97.97           C  
ATOM   2840  O   GLU A 370      52.586  -4.862  -5.416  1.00 97.97           O  
ATOM   2841  CG  GLU A 370      51.083  -4.632  -1.128  1.00 97.97           C  
ATOM   2842  CD  GLU A 370      50.783  -5.715  -0.103  1.00 97.97           C  
ATOM   2843  OE1 GLU A 370      50.787  -5.417   1.113  1.00 97.97           O  
ATOM   2844  OE2 GLU A 370      50.542  -6.870  -0.520  1.00 97.97           O  
ATOM   2845  N   LEU A 371      50.350  -5.019  -5.635  1.00 97.85           N  
ATOM   2846  CA  LEU A 371      50.435  -5.589  -6.975  1.00 97.85           C  
ATOM   2847  C   LEU A 371      51.048  -4.591  -7.952  1.00 97.85           C  
ATOM   2848  CB  LEU A 371      49.050  -6.016  -7.465  1.00 97.85           C  
ATOM   2849  O   LEU A 371      51.898  -4.957  -8.767  1.00 97.85           O  
ATOM   2850  CG  LEU A 371      48.879  -7.497  -7.808  1.00 97.85           C  
ATOM   2851  CD1 LEU A 371      47.423  -7.918  -7.631  1.00 97.85           C  
ATOM   2852  CD2 LEU A 371      49.351  -7.774  -9.232  1.00 97.85           C  
ATOM   2853  N   ARG A 372      50.595  -3.425  -7.888  1.00 97.96           N  
ATOM   2854  CA  ARG A 372      51.152  -2.373  -8.733  1.00 97.96           C  
ATOM   2855  C   ARG A 372      52.633  -2.162  -8.440  1.00 97.96           C  
ATOM   2856  CB  ARG A 372      50.387  -1.063  -8.536  1.00 97.96           C  
ATOM   2857  O   ARG A 372      53.432  -1.970  -9.359  1.00 97.96           O  
ATOM   2858  CG  ARG A 372      48.984  -1.075  -9.122  1.00 97.96           C  
ATOM   2859  CD  ARG A 372      48.324   0.294  -9.034  1.00 97.96           C  
ATOM   2860  NE  ARG A 372      46.897   0.225  -9.333  1.00 97.96           N  
ATOM   2861  NH1 ARG A 372      46.243  -0.117  -7.143  1.00 97.96           N  
ATOM   2862  NH2 ARG A 372      44.673  -0.015  -8.810  1.00 97.96           N  
ATOM   2863  CZ  ARG A 372      45.941   0.031  -8.428  1.00 97.96           C  
ATOM   2864  N   ASN A 373      52.934  -2.116  -7.210  1.00 97.87           N  
ATOM   2865  CA  ASN A 373      54.323  -1.956  -6.792  1.00 97.87           C  
ATOM   2866  C   ASN A 373      55.203  -3.080  -7.329  1.00 97.87           C  
ATOM   2867  CB  ASN A 373      54.420  -1.888  -5.267  1.00 97.87           C  
ATOM   2868  O   ASN A 373      56.302  -2.830  -7.828  1.00 97.87           O  
ATOM   2869  CG  ASN A 373      55.815  -1.542  -4.785  1.00 97.87           C  
ATOM   2870  ND2 ASN A 373      56.246  -2.184  -3.706  1.00 97.87           N  
ATOM   2871  OD1 ASN A 373      56.500  -0.704  -5.377  1.00 97.87           O  
ATOM   2872  N   THR A 374      54.811  -4.361  -7.234  1.00 96.70           N  
ATOM   2873  CA  THR A 374      55.558  -5.510  -7.734  1.00 96.70           C  
ATOM   2874  C   THR A 374      55.708  -5.439  -9.251  1.00 96.70           C  
ATOM   2875  CB  THR A 374      54.874  -6.834  -7.345  1.00 96.70           C  
ATOM   2876  O   THR A 374      56.761  -5.783  -9.793  1.00 96.70           O  
ATOM   2877  CG2 THR A 374      54.806  -6.993  -5.830  1.00 96.70           C  
ATOM   2878  OG1 THR A 374      53.543  -6.851  -7.876  1.00 96.70           O  
ATOM   2879  N   LYS A 375      54.678  -5.076  -9.909  1.00 97.27           N  
ATOM   2880  CA  LYS A 375      54.758  -4.900 -11.356  1.00 97.27           C  
ATOM   2881  C   LYS A 375      55.812  -3.860 -11.725  1.00 97.27           C  
ATOM   2882  CB  LYS A 375      53.398  -4.492 -11.924  1.00 97.27           C  
ATOM   2883  O   LYS A 375      56.577  -4.052 -12.673  1.00 97.27           O  
ATOM   2884  CG  LYS A 375      52.381  -5.623 -11.965  1.00 97.27           C  
ATOM   2885  CD  LYS A 375      51.071  -5.173 -12.599  1.00 97.27           C  
ATOM   2886  CE  LYS A 375      50.041  -6.295 -12.612  1.00 97.27           C  
ATOM   2887  NZ  LYS A 375      48.721  -5.829 -13.134  1.00 97.27           N  
ATOM   2888  N   TRP A 376      55.731  -2.748 -11.006  1.00 97.35           N  
ATOM   2889  CA  TRP A 376      56.714  -1.695 -11.239  1.00 97.35           C  
ATOM   2890  C   TRP A 376      58.129  -2.206 -10.991  1.00 97.35           C  
ATOM   2891  CB  TRP A 376      56.429  -0.486 -10.342  1.00 97.35           C  
ATOM   2892  O   TRP A 376      59.048  -1.903 -11.755  1.00 97.35           O  
ATOM   2893  CG  TRP A 376      55.426   0.471 -10.912  1.00 97.35           C  
ATOM   2894  CD1 TRP A 376      54.128   0.636 -10.517  1.00 97.35           C  
ATOM   2895  CD2 TRP A 376      55.639   1.394 -11.984  1.00 97.35           C  
ATOM   2896  CE2 TRP A 376      54.426   2.088 -12.186  1.00 97.35           C  
ATOM   2897  CE3 TRP A 376      56.741   1.703 -12.794  1.00 97.35           C  
ATOM   2898  NE1 TRP A 376      53.520   1.607 -11.279  1.00 97.35           N  
ATOM   2899  CH2 TRP A 376      55.376   3.355 -13.945  1.00 97.35           C  
ATOM   2900  CZ2 TRP A 376      54.283   3.073 -13.167  1.00 97.35           C  
ATOM   2901  CZ3 TRP A 376      56.596   2.683 -13.769  1.00 97.35           C  
ATOM   2902  N   GLU A 377      58.330  -2.913  -9.923  1.00 97.60           N  
ATOM   2903  CA  GLU A 377      59.628  -3.494  -9.592  1.00 97.60           C  
ATOM   2904  C   GLU A 377      60.087  -4.471 -10.671  1.00 97.60           C  
ATOM   2905  CB  GLU A 377      59.572  -4.198  -8.234  1.00 97.60           C  
ATOM   2906  O   GLU A 377      61.265  -4.496 -11.033  1.00 97.60           O  
ATOM   2907  CG  GLU A 377      59.523  -3.245  -7.048  1.00 97.60           C  
ATOM   2908  CD  GLU A 377      59.293  -3.950  -5.721  1.00 97.60           C  
ATOM   2909  OE1 GLU A 377      59.172  -3.263  -4.682  1.00 97.60           O  
ATOM   2910  OE2 GLU A 377      59.233  -5.200  -5.721  1.00 97.60           O  
ATOM   2911  N   MET A 378      59.168  -5.297 -11.132  1.00 96.79           N  
ATOM   2912  CA  MET A 378      59.496  -6.238 -12.199  1.00 96.79           C  
ATOM   2913  C   MET A 378      59.943  -5.500 -13.457  1.00 96.79           C  
ATOM   2914  CB  MET A 378      58.296  -7.133 -12.516  1.00 96.79           C  
ATOM   2915  O   MET A 378      60.926  -5.886 -14.093  1.00 96.79           O  
ATOM   2916  CG  MET A 378      58.624  -8.293 -13.441  1.00 96.79           C  
ATOM   2917  SD  MET A 378      57.203  -9.431 -13.673  1.00 96.79           S  
ATOM   2918  CE  MET A 378      55.982  -8.281 -14.366  1.00 96.79           C  
ATOM   2919  N   ALA A 379      59.176  -4.517 -13.821  1.00 96.36           N  
ATOM   2920  CA  ALA A 379      59.532  -3.712 -14.987  1.00 96.36           C  
ATOM   2921  C   ALA A 379      60.904  -3.068 -14.811  1.00 96.36           C  
ATOM   2922  CB  ALA A 379      58.474  -2.641 -15.237  1.00 96.36           C  
ATOM   2923  O   ALA A 379      61.701  -3.023 -15.751  1.00 96.36           O  
ATOM   2924  N   ALA A 380      61.129  -2.537 -13.638  1.00 96.89           N  
ATOM   2925  CA  ALA A 380      62.419  -1.925 -13.329  1.00 96.89           C  
ATOM   2926  C   ALA A 380      63.552  -2.939 -13.454  1.00 96.89           C  
ATOM   2927  CB  ALA A 380      62.400  -1.323 -11.926  1.00 96.89           C  
ATOM   2928  O   ALA A 380      64.612  -2.631 -14.004  1.00 96.89           O  
ATOM   2929  N   GLN A 381      63.395  -4.138 -12.908  1.00 96.62           N  
ATOM   2930  CA  GLN A 381      64.398  -5.194 -12.999  1.00 96.62           C  
ATOM   2931  C   GLN A 381      64.654  -5.586 -14.452  1.00 96.62           C  
ATOM   2932  CB  GLN A 381      63.962  -6.420 -12.194  1.00 96.62           C  
ATOM   2933  O   GLN A 381      65.796  -5.839 -14.840  1.00 96.62           O  
ATOM   2934  CG  GLN A 381      63.981  -6.203 -10.687  1.00 96.62           C  
ATOM   2935  CD  GLN A 381      63.711  -7.476  -9.908  1.00 96.62           C  
ATOM   2936  NE2 GLN A 381      64.251  -7.556  -8.696  1.00 96.62           N  
ATOM   2937  OE1 GLN A 381      63.021  -8.380 -10.390  1.00 96.62           O  
ATOM   2938  N   LEU A 382      63.621  -5.662 -15.307  1.00 96.87           N  
ATOM   2939  CA  LEU A 382      63.765  -6.005 -16.718  1.00 96.87           C  
ATOM   2940  C   LEU A 382      64.577  -4.945 -17.455  1.00 96.87           C  
ATOM   2941  CB  LEU A 382      62.391  -6.159 -17.375  1.00 96.87           C  
ATOM   2942  O   LEU A 382      65.380  -5.271 -18.332  1.00 96.87           O  
ATOM   2943  CG  LEU A 382      61.616  -7.434 -17.035  1.00 96.87           C  
ATOM   2944  CD1 LEU A 382      60.206  -7.366 -17.611  1.00 96.87           C  
ATOM   2945  CD2 LEU A 382      62.354  -8.663 -17.555  1.00 96.87           C  
ATOM   2946  N   ARG A 383      64.310  -3.715 -17.038  1.00 97.10           N  
ATOM   2947  CA  ARG A 383      65.075  -2.624 -17.633  1.00 97.10           C  
ATOM   2948  C   ARG A 383      66.544  -2.700 -17.228  1.00 97.10           C  
ATOM   2949  CB  ARG A 383      64.489  -1.271 -17.226  1.00 97.10           C  
ATOM   2950  O   ARG A 383      67.433  -2.515 -18.061  1.00 97.10           O  
ATOM   2951  CG  ARG A 383      64.986  -0.106 -18.068  1.00 97.10           C  
ATOM   2952  CD  ARG A 383      64.366   1.213 -17.627  1.00 97.10           C  
ATOM   2953  NE  ARG A 383      62.968   1.315 -18.037  1.00 97.10           N  
ATOM   2954  NH1 ARG A 383      62.132   1.438 -15.887  1.00 97.10           N  
ATOM   2955  NH2 ARG A 383      60.707   1.507 -17.682  1.00 97.10           N  
ATOM   2956  CZ  ARG A 383      61.939   1.420 -17.201  1.00 97.10           C  
ATOM   2957  N   GLU A 384      66.829  -2.871 -16.000  1.00 96.65           N  
ATOM   2958  CA  GLU A 384      68.195  -3.003 -15.503  1.00 96.65           C  
ATOM   2959  C   GLU A 384      68.899  -4.200 -16.136  1.00 96.65           C  
ATOM   2960  CB  GLU A 384      68.202  -3.135 -13.978  1.00 96.65           C  
ATOM   2961  O   GLU A 384      70.092  -4.135 -16.440  1.00 96.65           O  
ATOM   2962  CG  GLU A 384      67.801  -1.862 -13.249  1.00 96.65           C  
ATOM   2963  CD  GLU A 384      67.642  -2.054 -11.749  1.00 96.65           C  
ATOM   2964  OE1 GLU A 384      67.146  -1.128 -11.067  1.00 96.65           O  
ATOM   2965  OE2 GLU A 384      68.017  -3.139 -11.251  1.00 96.65           O  
ATOM   2966  N   TYR A 385      68.185  -5.338 -16.268  1.00 97.06           N  
ATOM   2967  CA  TYR A 385      68.734  -6.526 -16.910  1.00 97.06           C  
ATOM   2968  C   TYR A 385      69.113  -6.238 -18.358  1.00 97.06           C  
ATOM   2969  CB  TYR A 385      67.730  -7.681 -16.853  1.00 97.06           C  
ATOM   2970  O   TYR A 385      70.172  -6.664 -18.826  1.00 97.06           O  
ATOM   2971  CG  TYR A 385      67.849  -8.529 -15.610  1.00 97.06           C  
ATOM   2972  CD1 TYR A 385      68.891  -9.441 -15.462  1.00 97.06           C  
ATOM   2973  CD2 TYR A 385      66.920  -8.419 -14.581  1.00 97.06           C  
ATOM   2974  CE1 TYR A 385      69.004 -10.226 -14.319  1.00 97.06           C  
ATOM   2975  CE2 TYR A 385      67.023  -9.199 -13.433  1.00 97.06           C  
ATOM   2976  OH  TYR A 385      68.174 -10.871 -12.178  1.00 97.06           O  
ATOM   2977  CZ  TYR A 385      68.067 -10.097 -13.311  1.00 97.06           C  
ATOM   2978  N   GLN A 386      68.267  -5.592 -19.070  1.00 97.03           N  
ATOM   2979  CA  GLN A 386      68.569  -5.206 -20.444  1.00 97.03           C  
ATOM   2980  C   GLN A 386      69.803  -4.310 -20.505  1.00 97.03           C  
ATOM   2981  CB  GLN A 386      67.373  -4.495 -21.078  1.00 97.03           C  
ATOM   2982  O   GLN A 386      70.642  -4.460 -21.395  1.00 97.03           O  
ATOM   2983  CG  GLN A 386      67.557  -4.180 -22.556  1.00 97.03           C  
ATOM   2984  CD  GLN A 386      67.725  -5.425 -23.406  1.00 97.03           C  
ATOM   2985  NE2 GLN A 386      68.778  -5.453 -24.215  1.00 97.03           N  
ATOM   2986  OE1 GLN A 386      66.916  -6.356 -23.334  1.00 97.03           O  
ATOM   2987  N   ASP A 387      69.877  -3.338 -19.652  1.00 96.19           N  
ATOM   2988  CA  ASP A 387      71.032  -2.450 -19.567  1.00 96.19           C  
ATOM   2989  C   ASP A 387      72.312  -3.237 -19.296  1.00 96.19           C  
ATOM   2990  CB  ASP A 387      70.821  -1.397 -18.477  1.00 96.19           C  
ATOM   2991  O   ASP A 387      73.353  -2.968 -19.899  1.00 96.19           O  
ATOM   2992  CG  ASP A 387      69.779  -0.357 -18.850  1.00 96.19           C  
ATOM   2993  OD1 ASP A 387      69.395  -0.278 -20.037  1.00 96.19           O  
ATOM   2994  OD2 ASP A 387      69.341   0.392 -17.950  1.00 96.19           O  
ATOM   2995  N   LEU A 388      72.181  -4.182 -18.363  1.00 96.86           N  
ATOM   2996  CA  LEU A 388      73.315  -5.043 -18.045  1.00 96.86           C  
ATOM   2997  C   LEU A 388      73.711  -5.889 -19.250  1.00 96.86           C  
ATOM   2998  CB  LEU A 388      72.983  -5.951 -16.857  1.00 96.86           C  
ATOM   2999  O   LEU A 388      74.900  -6.086 -19.512  1.00 96.86           O  
ATOM   3000  CG  LEU A 388      74.145  -6.753 -16.271  1.00 96.86           C  
ATOM   3001  CD1 LEU A 388      75.270  -5.818 -15.840  1.00 96.86           C  
ATOM   3002  CD2 LEU A 388      73.670  -7.603 -15.097  1.00 96.86           C  
ATOM   3003  N   LEU A 389      72.820  -6.445 -19.989  1.00 96.58           N  
ATOM   3004  CA  LEU A 389      73.076  -7.227 -21.194  1.00 96.58           C  
ATOM   3005  C   LEU A 389      73.793  -6.386 -22.245  1.00 96.58           C  
ATOM   3006  CB  LEU A 389      71.766  -7.773 -21.767  1.00 96.58           C  
ATOM   3007  O   LEU A 389      74.714  -6.868 -22.909  1.00 96.58           O  
ATOM   3008  CG  LEU A 389      71.895  -8.800 -22.893  1.00 96.58           C  
ATOM   3009  CD1 LEU A 389      72.399 -10.130 -22.342  1.00 96.58           C  
ATOM   3010  CD2 LEU A 389      70.559  -8.983 -23.606  1.00 96.58           C  
ATOM   3011  N   ASN A 390      73.278  -5.120 -22.385  1.00 95.72           N  
ATOM   3012  CA  ASN A 390      73.921  -4.211 -23.327  1.00 95.72           C  
ATOM   3013  C   ASN A 390      75.379  -3.956 -22.953  1.00 95.72           C  
ATOM   3014  CB  ASN A 390      73.155  -2.889 -23.406  1.00 95.72           C  
ATOM   3015  O   ASN A 390      76.252  -3.932 -23.822  1.00 95.72           O  
ATOM   3016  CG  ASN A 390      71.818  -3.030 -24.107  1.00 95.72           C  
ATOM   3017  ND2 ASN A 390      70.925  -2.075 -23.879  1.00 95.72           N  
ATOM   3018  OD1 ASN A 390      71.590  -3.991 -24.847  1.00 95.72           O  
ATOM   3019  N   VAL A 391      75.703  -3.693 -21.630  1.00 96.45           N  
ATOM   3020  CA  VAL A 391      77.064  -3.474 -21.149  1.00 96.45           C  
ATOM   3021  C   VAL A 391      77.898  -4.734 -21.370  1.00 96.45           C  
ATOM   3022  CB  VAL A 391      77.081  -3.078 -19.656  1.00 96.45           C  
ATOM   3023  O   VAL A 391      79.064  -4.652 -21.765  1.00 96.45           O  
ATOM   3024  CG1 VAL A 391      78.511  -3.067 -19.117  1.00 96.45           C  
ATOM   3025  CG2 VAL A 391      76.421  -1.715 -19.458  1.00 96.45           C  
ATOM   3026  N   LYS A 392      77.303  -5.936 -21.163  1.00 96.23           N  
ATOM   3027  CA  LYS A 392      78.009  -7.197 -21.370  1.00 96.23           C  
ATOM   3028  C   LYS A 392      78.413  -7.368 -22.832  1.00 96.23           C  
ATOM   3029  CB  LYS A 392      77.143  -8.377 -20.925  1.00 96.23           C  
ATOM   3030  O   LYS A 392      79.535  -7.786 -23.127  1.00 96.23           O  
ATOM   3031  CG  LYS A 392      77.828  -9.730 -21.051  1.00 96.23           C  
ATOM   3032  CD  LYS A 392      77.285 -10.524 -22.232  1.00 96.23           C  
ATOM   3033  CE  LYS A 392      77.930 -11.900 -22.326  1.00 96.23           C  
ATOM   3034  NZ  LYS A 392      77.365 -12.701 -23.453  1.00 96.23           N  
ATOM   3035  N   MET A 393      77.515  -7.058 -23.723  1.00 95.38           N  
ATOM   3036  CA  MET A 393      77.792  -7.166 -25.152  1.00 95.38           C  
ATOM   3037  C   MET A 393      78.906  -6.209 -25.565  1.00 95.38           C  
ATOM   3038  CB  MET A 393      76.530  -6.883 -25.968  1.00 95.38           C  
ATOM   3039  O   MET A 393      79.766  -6.563 -26.373  1.00 95.38           O  
ATOM   3040  CG  MET A 393      75.548  -8.043 -26.000  1.00 95.38           C  
ATOM   3041  SD  MET A 393      74.076  -7.689 -27.038  1.00 95.38           S  
ATOM   3042  CE  MET A 393      74.872  -7.448 -28.650  1.00 95.38           C  
ATOM   3043  N   ALA A 394      78.769  -4.956 -24.945  1.00 95.31           N  
ATOM   3044  CA  ALA A 394      79.790  -3.949 -25.220  1.00 95.31           C  
ATOM   3045  C   ALA A 394      81.165  -4.420 -24.754  1.00 95.31           C  
ATOM   3046  CB  ALA A 394      79.428  -2.627 -24.547  1.00 95.31           C  
ATOM   3047  O   ALA A 394      82.162  -4.235 -25.455  1.00 95.31           O  
ATOM   3048  N   LEU A 395      81.256  -5.041 -23.644  1.00 94.91           N  
ATOM   3049  CA  LEU A 395      82.514  -5.553 -23.112  1.00 94.91           C  
ATOM   3050  C   LEU A 395      83.028  -6.716 -23.953  1.00 94.91           C  
ATOM   3051  CB  LEU A 395      82.339  -5.998 -21.657  1.00 94.91           C  
ATOM   3052  O   LEU A 395      84.236  -6.851 -24.161  1.00 94.91           O  
ATOM   3053  CG  LEU A 395      82.190  -4.883 -20.621  1.00 94.91           C  
ATOM   3054  CD1 LEU A 395      81.897  -5.475 -19.246  1.00 94.91           C  
ATOM   3055  CD2 LEU A 395      83.444  -4.018 -20.580  1.00 94.91           C  
ATOM   3056  N   ASP A 396      82.104  -7.584 -24.427  1.00 95.24           N  
ATOM   3057  CA  ASP A 396      82.497  -8.713 -25.265  1.00 95.24           C  
ATOM   3058  C   ASP A 396      83.152  -8.235 -26.559  1.00 95.24           C  
ATOM   3059  CB  ASP A 396      81.286  -9.593 -25.582  1.00 95.24           C  
ATOM   3060  O   ASP A 396      84.113  -8.843 -27.036  1.00 95.24           O  
ATOM   3061  CG  ASP A 396      80.882 -10.487 -24.423  1.00 95.24           C  
ATOM   3062  OD1 ASP A 396      81.736 -10.793 -23.563  1.00 95.24           O  
ATOM   3063  OD2 ASP A 396      79.701 -10.892 -24.371  1.00 95.24           O  
ATOM   3064  N   ILE A 397      82.599  -7.142 -27.166  1.00 93.68           N  
ATOM   3065  CA  ILE A 397      83.173  -6.552 -28.371  1.00 93.68           C  
ATOM   3066  C   ILE A 397      84.550  -5.972 -28.056  1.00 93.68           C  
ATOM   3067  CB  ILE A 397      82.252  -5.458 -28.957  1.00 93.68           C  
ATOM   3068  O   ILE A 397      85.483  -6.106 -28.851  1.00 93.68           O  
ATOM   3069  CG1 ILE A 397      80.936  -6.073 -29.446  1.00 93.68           C  
ATOM   3070  CG2 ILE A 397      82.960  -4.707 -30.089  1.00 93.68           C  
ATOM   3071  CD1 ILE A 397      79.868  -5.048 -29.801  1.00 93.68           C  
ATOM   3072  N   GLU A 398      84.706  -5.310 -26.860  1.00 94.47           N  
ATOM   3073  CA  GLU A 398      85.968  -4.709 -26.440  1.00 94.47           C  
ATOM   3074  C   GLU A 398      87.036  -5.774 -26.208  1.00 94.47           C  
ATOM   3075  CB  GLU A 398      85.772  -3.877 -25.170  1.00 94.47           C  
ATOM   3076  O   GLU A 398      88.189  -5.603 -26.611  1.00 94.47           O  
ATOM   3077  CG  GLU A 398      85.034  -2.566 -25.402  1.00 94.47           C  
ATOM   3078  CD  GLU A 398      84.837  -1.756 -24.131  1.00 94.47           C  
ATOM   3079  OE1 GLU A 398      84.221  -0.667 -24.194  1.00 94.47           O  
ATOM   3080  OE2 GLU A 398      85.303  -2.212 -23.063  1.00 94.47           O  
ATOM   3081  N   ILE A 399      86.624  -6.806 -25.560  1.00 90.61           N  
ATOM   3082  CA  ILE A 399      87.549  -7.906 -25.308  1.00 90.61           C  
ATOM   3083  C   ILE A 399      87.973  -8.538 -26.632  1.00 90.61           C  
ATOM   3084  CB  ILE A 399      86.922  -8.971 -24.382  1.00 90.61           C  
ATOM   3085  O   ILE A 399      89.143  -8.881 -26.817  1.00 90.61           O  
ATOM   3086  CG1 ILE A 399      86.722  -8.403 -22.972  1.00 90.61           C  
ATOM   3087  CG2 ILE A 399      87.790 -10.233 -24.346  1.00 90.61           C  
ATOM   3088  CD1 ILE A 399      85.902  -9.298 -22.054  1.00 90.61           C  
ATOM   3089  N   ALA A 400      86.980  -8.764 -27.524  1.00 93.34           N  
ATOM   3090  CA  ALA A 400      87.280  -9.318 -28.841  1.00 93.34           C  
ATOM   3091  C   ALA A 400      88.252  -8.422 -29.605  1.00 93.34           C  
ATOM   3092  CB  ALA A 400      85.996  -9.510 -29.643  1.00 93.34           C  
ATOM   3093  O   ALA A 400      89.146  -8.914 -30.297  1.00 93.34           O  
ATOM   3094  N   ALA A 401      88.001  -7.172 -29.442  1.00 91.28           N  
ATOM   3095  CA  ALA A 401      88.890  -6.205 -30.081  1.00 91.28           C  
ATOM   3096  C   ALA A 401      90.295  -6.277 -29.490  1.00 91.28           C  
ATOM   3097  CB  ALA A 401      88.329  -4.792 -29.941  1.00 91.28           C  
ATOM   3098  O   ALA A 401      91.287  -6.223 -30.221  1.00 91.28           O  
ATOM   3099  N   TYR A 402      90.340  -6.237 -28.104  1.00 91.18           N  
ATOM   3100  CA  TYR A 402      91.637  -6.358 -27.449  1.00 91.18           C  
ATOM   3101  C   TYR A 402      92.302  -7.685 -27.797  1.00 91.18           C  
ATOM   3102  CB  TYR A 402      91.487  -6.232 -25.930  1.00 91.18           C  
ATOM   3103  O   TYR A 402      93.520  -7.748 -27.976  1.00 91.18           O  
ATOM   3104  CG  TYR A 402      91.270  -4.815 -25.458  1.00 91.18           C  
ATOM   3105  CD1 TYR A 402      92.274  -3.857 -25.580  1.00 91.18           C  
ATOM   3106  CD2 TYR A 402      90.061  -4.431 -24.887  1.00 91.18           C  
ATOM   3107  CE1 TYR A 402      92.079  -2.551 -25.144  1.00 91.18           C  
ATOM   3108  CE2 TYR A 402      89.855  -3.128 -24.447  1.00 91.18           C  
ATOM   3109  OH  TYR A 402      90.670  -0.904 -24.147  1.00 91.18           O  
ATOM   3110  CZ  TYR A 402      90.868  -2.196 -24.581  1.00 91.18           C  
ATOM   3111  N   ARG A 403      91.609  -8.816 -27.780  1.00 89.85           N  
ATOM   3112  CA  ARG A 403      92.165 -10.099 -28.198  1.00 89.85           C  
ATOM   3113  C   ARG A 403      92.802  -9.995 -29.580  1.00 89.85           C  
ATOM   3114  CB  ARG A 403      91.082 -11.180 -28.199  1.00 89.85           C  
ATOM   3115  O   ARG A 403      93.862 -10.574 -29.825  1.00 89.85           O  
ATOM   3116  CG  ARG A 403      90.730 -11.700 -26.815  1.00 89.85           C  
ATOM   3117  CD  ARG A 403      89.714 -12.833 -26.880  1.00 89.85           C  
ATOM   3118  NE  ARG A 403      89.331 -13.291 -25.548  1.00 89.85           N  
ATOM   3119  NH1 ARG A 403      87.409 -14.367 -26.244  1.00 89.85           N  
ATOM   3120  NH2 ARG A 403      87.992 -14.372 -24.027  1.00 89.85           N  
ATOM   3121  CZ  ARG A 403      88.245 -14.009 -25.276  1.00 89.85           C  
ATOM   3122  N   LYS A 404      92.148  -9.265 -30.593  1.00 86.47           N  
ATOM   3123  CA  LYS A 404      92.641  -9.081 -31.955  1.00 86.47           C  
ATOM   3124  C   LYS A 404      93.909  -8.233 -31.971  1.00 86.47           C  
ATOM   3125  CB  LYS A 404      91.567  -8.434 -32.831  1.00 86.47           C  
ATOM   3126  O   LYS A 404      94.828  -8.496 -32.750  1.00 86.47           O  
ATOM   3127  CG  LYS A 404      90.498  -9.402 -33.316  1.00 86.47           C  
ATOM   3128  CD  LYS A 404      89.501  -8.716 -34.242  1.00 86.47           C  
ATOM   3129  CE  LYS A 404      88.347  -9.640 -34.606  1.00 86.47           C  
ATOM   3130  NZ  LYS A 404      87.241  -8.903 -35.288  1.00 86.47           N  
ATOM   3131  N   LEU A 405      93.967  -7.255 -31.182  1.00 84.12           N  
ATOM   3132  CA  LEU A 405      95.138  -6.389 -31.104  1.00 84.12           C  
ATOM   3133  C   LEU A 405      96.314  -7.122 -30.466  1.00 84.12           C  
ATOM   3134  CB  LEU A 405      94.817  -5.124 -30.305  1.00 84.12           C  
ATOM   3135  O   LEU A 405      97.463  -6.931 -30.871  1.00 84.12           O  
ATOM   3136  CG  LEU A 405      94.108  -4.003 -31.067  1.00 84.12           C  
ATOM   3137  CD1 LEU A 405      93.439  -3.040 -30.092  1.00 84.12           C  
ATOM   3138  CD2 LEU A 405      95.091  -3.263 -31.967  1.00 84.12           C  
ATOM   3139  N   LEU A 406      96.155  -7.931 -29.415  1.00 82.75           N  
ATOM   3140  CA  LEU A 406      97.241  -8.659 -28.769  1.00 82.75           C  
ATOM   3141  C   LEU A 406      97.731  -9.801 -29.653  1.00 82.75           C  
ATOM   3142  CB  LEU A 406      96.787  -9.207 -27.413  1.00 82.75           C  
ATOM   3143  O   LEU A 406      98.914 -10.148 -29.627  1.00 82.75           O  
ATOM   3144  CG  LEU A 406      96.684  -8.194 -26.272  1.00 82.75           C  
ATOM   3145  CD1 LEU A 406      95.942  -8.803 -25.087  1.00 82.75           C  
ATOM   3146  CD2 LEU A 406      98.070  -7.716 -25.854  1.00 82.75           C  
ATOM   3147  N   GLU A 407      96.981 -10.474 -30.509  1.00 74.18           N  
ATOM   3148  CA  GLU A 407      97.464 -11.494 -31.434  1.00 74.18           C  
ATOM   3149  C   GLU A 407      98.309 -10.878 -32.545  1.00 74.18           C  
ATOM   3150  CB  GLU A 407      96.291 -12.273 -32.036  1.00 74.18           C  
ATOM   3151  O   GLU A 407      99.215 -11.524 -33.075  1.00 74.18           O  
ATOM   3152  CG  GLU A 407      95.584 -13.184 -31.044  1.00 74.18           C  
ATOM   3153  CD  GLU A 407      94.318 -13.813 -31.603  1.00 74.18           C  
ATOM   3154  OE1 GLU A 407      93.649 -14.582 -30.876  1.00 74.18           O  
ATOM   3155  OE2 GLU A 407      93.992 -13.535 -32.779  1.00 74.18           O  
ATOM   3156  N   GLY A 408      98.008  -9.642 -32.992  1.00 68.74           N  
ATOM   3157  CA  GLY A 408      98.888  -9.015 -33.965  1.00 68.74           C  
ATOM   3158  C   GLY A 408     100.208  -8.562 -33.370  1.00 68.74           C  
ATOM   3159  O   GLY A 408     101.238  -8.576 -34.047  1.00 68.74           O  
ATOM   3160  N   GLU A 409     100.210  -8.120 -32.165  1.00 63.26           N  
ATOM   3161  CA  GLU A 409     101.497  -7.783 -31.565  1.00 63.26           C  
ATOM   3162  C   GLU A 409     102.262  -9.038 -31.156  1.00 63.26           C  
ATOM   3163  CB  GLU A 409     101.302  -6.868 -30.353  1.00 63.26           C  
ATOM   3164  O   GLU A 409     103.493  -9.068 -31.215  1.00 63.26           O  
ATOM   3165  CG  GLU A 409     100.801  -5.475 -30.707  1.00 63.26           C  
ATOM   3166  CD  GLU A 409     101.312  -4.396 -29.767  1.00 63.26           C  
ATOM   3167  OE1 GLU A 409     101.284  -3.202 -30.141  1.00 63.26           O  
ATOM   3168  OE2 GLU A 409     101.745  -4.748 -28.646  1.00 63.26           O  
ATOM   3169  N   GLU A 410     101.665 -10.100 -30.709  1.00 62.61           N  
ATOM   3170  CA  GLU A 410     102.514 -11.271 -30.508  1.00 62.61           C  
ATOM   3171  C   GLU A 410     102.989 -11.844 -31.840  1.00 62.61           C  
ATOM   3172  CB  GLU A 410     101.769 -12.344 -29.709  1.00 62.61           C  
ATOM   3173  O   GLU A 410     103.991 -12.560 -31.891  1.00 62.61           O  
ATOM   3174  CG  GLU A 410     101.472 -11.944 -28.271  1.00 62.61           C  
ATOM   3175  CD  GLU A 410     100.547 -12.916 -27.557  1.00 62.61           C  
ATOM   3176  OE1 GLU A 410     100.180 -12.658 -26.388  1.00 62.61           O  
ATOM   3177  OE2 GLU A 410     100.186 -13.945 -28.171  1.00 62.61           O  
ATOM   3178  N   CYS A 411     102.397 -11.536 -32.989  1.00 59.61           N  
ATOM   3179  CA  CYS A 411     103.050 -11.944 -34.228  1.00 59.61           C  
ATOM   3180  C   CYS A 411     104.165 -10.975 -34.602  1.00 59.61           C  
ATOM   3181  CB  CYS A 411     102.033 -12.029 -35.367  1.00 59.61           C  
ATOM   3182  O   CYS A 411     105.124 -11.355 -35.276  1.00 59.61           O  
ATOM   3183  SG  CYS A 411     100.825 -13.356 -35.166  1.00 59.61           S  
ATOM   3184  N   ARG A 412     104.326  -9.799 -34.088  1.00 62.24           N  
ATOM   3185  CA  ARG A 412     105.503  -9.009 -34.435  1.00 62.24           C  
ATOM   3186  C   ARG A 412     106.501  -8.979 -33.282  1.00 62.24           C  
ATOM   3187  CB  ARG A 412     105.101  -7.583 -34.817  1.00 62.24           C  
ATOM   3188  O   ARG A 412     107.714  -8.955 -33.504  1.00 62.24           O  
ATOM   3189  CG  ARG A 412     104.271  -7.496 -36.088  1.00 62.24           C  
ATOM   3190  CD  ARG A 412     104.164  -6.065 -36.595  1.00 62.24           C  
ATOM   3191  NE  ARG A 412     103.149  -5.937 -37.636  1.00 62.24           N  
ATOM   3192  NH1 ARG A 412     104.232  -4.242 -38.773  1.00 62.24           N  
ATOM   3193  NH2 ARG A 412     102.225  -5.042 -39.539  1.00 62.24           N  
ATOM   3194  CZ  ARG A 412     103.204  -5.074 -38.647  1.00 62.24           C  
ATOM   3195  N   ILE A 413     106.061  -9.214 -32.000  1.00 53.87           N  
ATOM   3196  CA  ILE A 413     107.166  -9.048 -31.062  1.00 53.87           C  
ATOM   3197  C   ILE A 413     107.490 -10.388 -30.404  1.00 53.87           C  
ATOM   3198  CB  ILE A 413     106.841  -7.987 -29.987  1.00 53.87           C  
ATOM   3199  O   ILE A 413     108.604 -10.595 -29.919  1.00 53.87           O  
ATOM   3200  CG1 ILE A 413     106.600  -6.621 -30.640  1.00 53.87           C  
ATOM   3201  CG2 ILE A 413     107.965  -7.908 -28.950  1.00 53.87           C  
ATOM   3202  CD1 ILE A 413     105.982  -5.590 -29.707  1.00 53.87           C  
ATOM   3203  N   GLY A 414     107.236 -11.606 -30.896  1.00 47.24           N  
ATOM   3204  CA  GLY A 414     108.090 -12.666 -30.385  1.00 47.24           C  
ATOM   3205  C   GLY A 414     107.840 -14.006 -31.051  1.00 47.24           C  
ATOM   3206  O   GLY A 414     107.680 -15.023 -30.373  1.00 47.24           O  
ATOM   3207  N   PHE A 415     107.693 -14.095 -32.443  1.00 49.67           N  
ATOM   3208  CA  PHE A 415     108.058 -15.431 -32.899  1.00 49.67           C  
ATOM   3209  C   PHE A 415     109.517 -15.473 -33.338  1.00 49.67           C  
ATOM   3210  CB  PHE A 415     107.150 -15.874 -34.051  1.00 49.67           C  
ATOM   3211  O   PHE A 415     109.859 -14.992 -34.420  1.00 49.67           O  
ATOM   3212  CG  PHE A 415     106.302 -17.075 -33.728  1.00 49.67           C  
ATOM   3213  CD1 PHE A 415     106.718 -18.353 -34.079  1.00 49.67           C  
ATOM   3214  CD2 PHE A 415     105.087 -16.924 -33.071  1.00 49.67           C  
ATOM   3215  CE1 PHE A 415     105.935 -19.465 -33.781  1.00 49.67           C  
ATOM   3216  CE2 PHE A 415     104.299 -18.031 -32.770  1.00 49.67           C  
ATOM   3217  CZ  PHE A 415     104.724 -19.301 -33.127  1.00 49.67           C  
ATOM   3218  N   GLY A 416     110.299 -14.721 -32.579  1.00 38.88           N  
ATOM   3219  CA  GLY A 416     111.677 -15.184 -32.617  1.00 38.88           C  
ATOM   3220  C   GLY A 416     111.823 -16.651 -32.260  1.00 38.88           C  
ATOM   3221  O   GLY A 416     111.078 -17.170 -31.426  1.00 38.88           O  
ATOM   3222  N   PRO A 417     112.278 -17.541 -33.225  1.00 41.30           N  
ATOM   3223  CA  PRO A 417     112.659 -18.955 -33.183  1.00 41.30           C  
ATOM   3224  C   PRO A 417     113.503 -19.303 -31.960  1.00 41.30           C  
ATOM   3225  CB  PRO A 417     113.462 -19.142 -34.473  1.00 41.30           C  
ATOM   3226  O   PRO A 417     114.558 -18.701 -31.742  1.00 41.30           O  
ATOM   3227  CG  PRO A 417     113.734 -17.755 -34.958  1.00 41.30           C  
ATOM   3228  CD  PRO A 417     113.074 -16.784 -34.021  1.00 41.30           C  
ATOM   3229  N   ILE A 418     112.903 -19.566 -30.779  1.00 38.62           N  
ATOM   3230  CA  ILE A 418     113.700 -20.410 -29.895  1.00 38.62           C  
ATOM   3231  C   ILE A 418     113.082 -21.805 -29.819  1.00 38.62           C  
ATOM   3232  CB  ILE A 418     113.816 -19.798 -28.481  1.00 38.62           C  
ATOM   3233  O   ILE A 418     111.872 -21.945 -29.625  1.00 38.62           O  
ATOM   3234  CG1 ILE A 418     114.301 -18.346 -28.566  1.00 38.62           C  
ATOM   3235  CG2 ILE A 418     114.750 -20.637 -27.604  1.00 38.62           C  
ATOM   3236  CD1 ILE A 418     114.021 -17.526 -27.315  1.00 38.62           C  
ATOM   3237  N   PRO A 419     113.760 -22.816 -30.426  1.00 37.10           N  
ATOM   3238  CA  PRO A 419     113.722 -24.275 -30.312  1.00 37.10           C  
ATOM   3239  C   PRO A 419     113.997 -24.764 -28.891  1.00 37.10           C  
ATOM   3240  CB  PRO A 419     114.825 -24.733 -31.269  1.00 37.10           C  
ATOM   3241  O   PRO A 419     114.990 -24.363 -28.279  1.00 37.10           O  
ATOM   3242  CG  PRO A 419     115.857 -23.653 -31.207  1.00 37.10           C  
ATOM   3243  CD  PRO A 419     115.284 -22.489 -30.452  1.00 37.10           C  
ATOM   3244  N   PHE A 420     113.028 -24.868 -28.029  1.00 31.87           N  
ATOM   3245  CA  PHE A 420     113.216 -25.899 -27.016  1.00 31.87           C  
ATOM   3246  C   PHE A 420     112.061 -26.893 -27.033  1.00 31.87           C  
ATOM   3247  CB  PHE A 420     113.347 -25.270 -25.625  1.00 31.87           C  
ATOM   3248  O   PHE A 420     110.897 -26.502 -26.920  1.00 31.87           O  
ATOM   3249  CG  PHE A 420     114.184 -26.077 -24.670  1.00 31.87           C  
ATOM   3250  CD1 PHE A 420     113.586 -26.931 -23.751  1.00 31.87           C  
ATOM   3251  CD2 PHE A 420     115.569 -25.982 -24.691  1.00 31.87           C  
ATOM   3252  CE1 PHE A 420     114.359 -27.680 -22.866  1.00 31.87           C  
ATOM   3253  CE2 PHE A 420     116.348 -26.727 -23.809  1.00 31.87           C  
ATOM   3254  CZ  PHE A 420     115.741 -27.574 -22.897  1.00 31.87           C  
ATOM   3255  N   SER A 421     112.071 -27.803 -28.042  1.00 34.83           N  
ATOM   3256  CA  SER A 421     112.013 -29.260 -28.007  1.00 34.83           C  
ATOM   3257  C   SER A 421     112.248 -29.790 -26.597  1.00 34.83           C  
ATOM   3258  CB  SER A 421     113.042 -29.861 -28.965  1.00 34.83           C  
ATOM   3259  O   SER A 421     113.339 -29.634 -26.044  1.00 34.83           O  
ATOM   3260  OG  SER A 421     112.976 -29.234 -30.234  1.00 34.83           O  
ATOM   3261  N   LEU A 422     111.187 -29.841 -25.774  1.00 38.15           N  
ATOM   3262  CA  LEU A 422     111.273 -30.948 -24.827  1.00 38.15           C  
ATOM   3263  C   LEU A 422     110.202 -31.995 -25.116  1.00 38.15           C  
ATOM   3264  CB  LEU A 422     111.129 -30.437 -23.391  1.00 38.15           C  
ATOM   3265  O   LEU A 422     109.011 -31.678 -25.150  1.00 38.15           O  
ATOM   3266  CG  LEU A 422     111.488 -31.426 -22.280  1.00 38.15           C  
ATOM   3267  CD1 LEU A 422     112.989 -31.695 -22.275  1.00 38.15           C  
ATOM   3268  CD2 LEU A 422     111.029 -30.898 -20.925  1.00 38.15           C  
ATOM   3269  N   PRO A 423     110.567 -33.066 -25.761  1.00 37.06           N  
ATOM   3270  CA  PRO A 423     110.064 -34.416 -26.028  1.00 37.06           C  
ATOM   3271  C   PRO A 423     109.779 -35.203 -24.751  1.00 37.06           C  
ATOM   3272  CB  PRO A 423     111.199 -35.063 -26.826  1.00 37.06           C  
ATOM   3273  O   PRO A 423     110.487 -35.045 -23.753  1.00 37.06           O  
ATOM   3274  CG  PRO A 423     112.427 -34.315 -26.419  1.00 37.06           C  
ATOM   3275  CD  PRO A 423     112.069 -33.385 -25.296  1.00 37.06           C  
ATOM   3276  N   GLU A 424     108.602 -35.683 -24.707  1.00 31.80           N  
ATOM   3277  CA  GLU A 424     108.638 -37.117 -24.439  1.00 31.80           C  
ATOM   3278  C   GLU A 424     107.925 -37.452 -23.131  1.00 31.80           C  
ATOM   3279  CB  GLU A 424     110.083 -37.621 -24.394  1.00 31.80           C  
ATOM   3280  O   GLU A 424     108.276 -36.924 -22.074  1.00 31.80           O  
ATOM   3281  CG  GLU A 424     110.215 -39.128 -24.559  1.00 31.80           C  
ATOM   3282  CD  GLU A 424     109.671 -39.636 -25.885  1.00 31.80           C  
ATOM   3283  OE1 GLU A 424     109.380 -40.849 -25.996  1.00 31.80           O  
ATOM   3284  OE2 GLU A 424     109.535 -38.815 -26.819  1.00 31.80           O  
ATOM   3285  N   GLY A 425     106.743 -37.930 -23.228  1.00 39.09           N  
ATOM   3286  CA  GLY A 425     106.600 -39.280 -22.708  1.00 39.09           C  
ATOM   3287  C   GLY A 425     105.225 -39.554 -22.127  1.00 39.09           C  
ATOM   3288  O   GLY A 425     104.744 -38.801 -21.278  1.00 39.09           O  
ATOM   3289  N   LEU A 426     104.404 -40.307 -22.857  1.00 39.96           N  
ATOM   3290  CA  LEU A 426     103.946 -41.685 -22.716  1.00 39.96           C  
ATOM   3291  C   LEU A 426     102.468 -41.731 -22.345  1.00 39.96           C  
ATOM   3292  CB  LEU A 426     104.773 -42.419 -21.657  1.00 39.96           C  
ATOM   3293  O   LEU A 426     102.018 -40.985 -21.473  1.00 39.96           O  
ATOM   3294  CG  LEU A 426     105.820 -43.405 -22.177  1.00 39.96           C  
ATOM   3295  CD1 LEU A 426     107.183 -42.728 -22.275  1.00 39.96           C  
ATOM   3296  CD2 LEU A 426     105.891 -44.634 -21.278  1.00 39.96           C  
ATOM   3297  N   PRO A 427     101.795 -42.803 -22.726  1.00 40.20           N  
ATOM   3298  CA  PRO A 427     100.592 -43.385 -23.326  1.00 40.20           C  
ATOM   3299  C   PRO A 427      99.614 -43.923 -22.284  1.00 40.20           C  
ATOM   3300  CB  PRO A 427     101.144 -44.519 -24.193  1.00 40.20           C  
ATOM   3301  O   PRO A 427      99.985 -44.109 -21.122  1.00 40.20           O  
ATOM   3302  CG  PRO A 427     102.309 -45.054 -23.425  1.00 40.20           C  
ATOM   3303  CD  PRO A 427     102.548 -44.165 -22.238  1.00 40.20           C  
ATOM   3304  N   LYS A 428      98.317 -43.857 -22.508  1.00 30.05           N  
ATOM   3305  CA  LYS A 428      97.340 -44.941 -22.546  1.00 30.05           C  
ATOM   3306  C   LYS A 428      96.430 -44.904 -21.322  1.00 30.05           C  
ATOM   3307  CB  LYS A 428      98.044 -46.296 -22.634  1.00 30.05           C  
ATOM   3308  O   LYS A 428      96.907 -44.937 -20.185  1.00 30.05           O  
ATOM   3309  CG  LYS A 428      97.915 -46.975 -23.989  1.00 30.05           C  
ATOM   3310  CD  LYS A 428      99.275 -47.372 -24.548  1.00 30.05           C  
ATOM   3311  CE  LYS A 428      99.153 -47.981 -25.938  1.00 30.05           C  
ATOM   3312  NZ  LYS A 428     100.483 -48.383 -26.485  1.00 30.05           N  
ATOM   3313  N   ILE A 429      95.147 -44.606 -21.508  1.00 40.60           N  
ATOM   3314  CA  ILE A 429      94.083 -45.562 -21.221  1.00 40.60           C  
ATOM   3315  C   ILE A 429      92.782 -45.096 -21.872  1.00 40.60           C  
ATOM   3316  CB  ILE A 429      93.884 -45.748 -19.700  1.00 40.60           C  
ATOM   3317  O   ILE A 429      92.393 -43.934 -21.733  1.00 40.60           O  
ATOM   3318  CG1 ILE A 429      95.204 -46.154 -19.035  1.00 40.60           C  
ATOM   3319  CG2 ILE A 429      92.790 -46.782 -19.421  1.00 40.60           C  
ATOM   3320  CD1 ILE A 429      95.242 -45.907 -17.533  1.00 40.60           C  
ATOM   3321  N   PRO A 430      92.202 -45.916 -22.776  1.00 35.52           N  
ATOM   3322  CA  PRO A 430      91.036 -46.018 -23.656  1.00 35.52           C  
ATOM   3323  C   PRO A 430      89.721 -46.116 -22.885  1.00 35.52           C  
ATOM   3324  CB  PRO A 430      91.302 -47.302 -24.447  1.00 35.52           C  
ATOM   3325  O   PRO A 430      89.719 -46.472 -21.704  1.00 35.52           O  
ATOM   3326  CG  PRO A 430      91.995 -48.208 -23.481  1.00 35.52           C  
ATOM   3327  CD  PRO A 430      92.281 -47.437 -22.225  1.00 35.52           C  
ATOM   3328  N   SER A 431      88.685 -45.468 -23.377  1.00 32.19           N  
ATOM   3329  CA  SER A 431      87.378 -45.842 -23.907  1.00 32.19           C  
ATOM   3330  C   SER A 431      86.387 -46.126 -22.783  1.00 32.19           C  
ATOM   3331  CB  SER A 431      87.497 -47.068 -24.814  1.00 32.19           C  
ATOM   3332  O   SER A 431      86.636 -46.980 -21.929  1.00 32.19           O  
ATOM   3333  OG  SER A 431      86.283 -47.300 -25.507  1.00 32.19           O  
ATOM   3334  N   VAL A 432      85.576 -45.135 -22.411  1.00 40.99           N  
ATOM   3335  CA  VAL A 432      84.238 -45.533 -21.986  1.00 40.99           C  
ATOM   3336  C   VAL A 432      83.194 -44.887 -22.894  1.00 40.99           C  
ATOM   3337  CB  VAL A 432      83.973 -45.150 -20.513  1.00 40.99           C  
ATOM   3338  O   VAL A 432      83.239 -43.679 -23.141  1.00 40.99           O  
ATOM   3339  CG1 VAL A 432      83.389 -46.334 -19.745  1.00 40.99           C  
ATOM   3340  CG2 VAL A 432      85.259 -44.661 -19.850  1.00 40.99           C  
ATOM   3341  N   SER A 433      82.905 -45.467 -24.093  1.00 34.45           N  
ATOM   3342  CA  SER A 433      81.705 -45.808 -24.851  1.00 34.45           C  
ATOM   3343  C   SER A 433      80.725 -46.612 -24.002  1.00 34.45           C  
ATOM   3344  CB  SER A 433      82.071 -46.598 -26.108  1.00 34.45           C  
ATOM   3345  O   SER A 433      81.110 -47.593 -23.363  1.00 34.45           O  
ATOM   3346  OG  SER A 433      80.913 -46.898 -26.868  1.00 34.45           O  
ATOM   3347  N   THR A 434      79.604 -46.058 -23.547  1.00 31.59           N  
ATOM   3348  CA  THR A 434      78.249 -46.592 -23.623  1.00 31.59           C  
ATOM   3349  C   THR A 434      77.388 -46.045 -22.488  1.00 31.59           C  
ATOM   3350  CB  THR A 434      78.252 -48.131 -23.573  1.00 31.59           C  
ATOM   3351  O   THR A 434      77.810 -46.035 -21.330  1.00 31.59           O  
ATOM   3352  CG2 THR A 434      78.207 -48.727 -24.977  1.00 31.59           C  
ATOM   3353  OG1 THR A 434      79.441 -48.580 -22.913  1.00 31.59           O  
ATOM   3354  N   HIS A 435      76.443 -45.151 -22.860  1.00 28.05           N  
ATOM   3355  CA  HIS A 435      75.011 -45.425 -22.823  1.00 28.05           C  
ATOM   3356  C   HIS A 435      74.366 -44.817 -21.582  1.00 28.05           C  
ATOM   3357  CB  HIS A 435      74.752 -46.932 -22.863  1.00 28.05           C  
ATOM   3358  O   HIS A 435      74.856 -45.005 -20.466  1.00 28.05           O  
ATOM   3359  CG  HIS A 435      74.605 -47.479 -24.247  1.00 28.05           C  
ATOM   3360  CD2 HIS A 435      75.486 -48.128 -25.045  1.00 28.05           C  
ATOM   3361  ND1 HIS A 435      73.434 -47.379 -24.966  1.00 28.05           N  
ATOM   3362  CE1 HIS A 435      73.601 -47.946 -26.149  1.00 28.05           C  
ATOM   3363  NE2 HIS A 435      74.837 -48.409 -26.222  1.00 28.05           N  
ATOM   3364  N   ILE A 436      73.679 -43.768 -21.763  1.00 37.38           N  
ATOM   3365  CA  ILE A 436      72.288 -43.800 -21.325  1.00 37.38           C  
ATOM   3366  C   ILE A 436      71.717 -42.384 -21.318  1.00 37.38           C  
ATOM   3367  CB  ILE A 436      72.150 -44.440 -19.925  1.00 37.38           C  
ATOM   3368  O   ILE A 436      72.311 -41.471 -20.738  1.00 37.38           O  
ATOM   3369  CG1 ILE A 436      72.640 -45.893 -19.952  1.00 37.38           C  
ATOM   3370  CG2 ILE A 436      70.702 -44.360 -19.434  1.00 37.38           C  
ATOM   3371  CD1 ILE A 436      72.783 -46.524 -18.574  1.00 37.38           C  
ATOM   3372  N   LYS A 437      70.907 -42.065 -22.297  1.00 30.06           N  
ATOM   3373  CA  LYS A 437      69.453 -41.977 -22.392  1.00 30.06           C  
ATOM   3374  C   LYS A 437      68.942 -40.667 -21.798  1.00 30.06           C  
ATOM   3375  CB  LYS A 437      68.796 -43.164 -21.686  1.00 30.06           C  
ATOM   3376  O   LYS A 437      69.231 -40.349 -20.642  1.00 30.06           O  
ATOM   3377  CG  LYS A 437      67.667 -43.806 -22.478  1.00 30.06           C  
ATOM   3378  CD  LYS A 437      67.174 -45.084 -21.811  1.00 30.06           C  
ATOM   3379  CE  LYS A 437      66.409 -44.788 -20.528  1.00 30.06           C  
ATOM   3380  NZ  LYS A 437      65.779 -46.018 -19.962  1.00 30.06           N  
ATOM   3381  N   VAL A 438      68.432 -39.828 -22.638  1.00 26.20           N  
ATOM   3382  CA  VAL A 438      67.023 -39.518 -22.857  1.00 26.20           C  
ATOM   3383  C   VAL A 438      66.681 -38.182 -22.202  1.00 26.20           C  
ATOM   3384  CB  VAL A 438      66.104 -40.632 -22.308  1.00 26.20           C  
ATOM   3385  O   VAL A 438      67.008 -37.953 -21.035  1.00 26.20           O  
ATOM   3386  CG1 VAL A 438      64.636 -40.226 -22.424  1.00 26.20           C  
ATOM   3387  CG2 VAL A 438      66.359 -41.945 -23.047  1.00 26.20           C  
ATOM   3388  N   LYS A 439      66.372 -37.218 -23.075  1.00 36.48           N  
ATOM   3389  CA  LYS A 439      65.057 -36.590 -23.160  1.00 36.48           C  
ATOM   3390  C   LYS A 439      65.148 -35.209 -23.805  1.00 36.48           C  
ATOM   3391  CB  LYS A 439      64.424 -36.479 -21.773  1.00 36.48           C  
ATOM   3392  O   LYS A 439      65.975 -34.386 -23.407  1.00 36.48           O  
ATOM   3393  CG  LYS A 439      63.814 -37.778 -21.265  1.00 36.48           C  
ATOM   3394  CD  LYS A 439      63.068 -37.570 -19.954  1.00 36.48           C  
ATOM   3395  CE  LYS A 439      62.453 -38.868 -19.448  1.00 36.48           C  
ATOM   3396  NZ  LYS A 439      61.960 -38.737 -18.044  1.00 36.48           N  
ATOM   3397  N   SER A 440      64.950 -35.085 -25.048  1.00 31.89           N  
ATOM   3398  CA  SER A 440      63.917 -34.426 -25.840  1.00 31.89           C  
ATOM   3399  C   SER A 440      63.424 -33.155 -25.157  1.00 31.89           C  
ATOM   3400  CB  SER A 440      62.742 -35.373 -26.084  1.00 31.89           C  
ATOM   3401  O   SER A 440      63.064 -33.177 -23.979  1.00 31.89           O  
ATOM   3402  OG  SER A 440      62.264 -35.907 -24.861  1.00 31.89           O  
ATOM   3403  N   GLU A 441      63.781 -31.962 -25.711  1.00 33.55           N  
ATOM   3404  CA  GLU A 441      62.709 -31.003 -25.956  1.00 33.55           C  
ATOM   3405  C   GLU A 441      63.218 -29.793 -26.734  1.00 33.55           C  
ATOM   3406  CB  GLU A 441      62.078 -30.552 -24.636  1.00 33.55           C  
ATOM   3407  O   GLU A 441      64.214 -29.175 -26.350  1.00 33.55           O  
ATOM   3408  CG  GLU A 441      60.564 -30.406 -24.695  1.00 33.55           C  
ATOM   3409  CD  GLU A 441      59.929 -30.187 -23.332  1.00 33.55           C  
ATOM   3410  OE1 GLU A 441      58.687 -30.050 -23.256  1.00 33.55           O  
ATOM   3411  OE2 GLU A 441      60.679 -30.151 -22.331  1.00 33.55           O  
ATOM   3412  N   GLU A 442      63.268 -29.870 -28.031  1.00 29.26           N  
ATOM   3413  CA  GLU A 442      62.490 -29.163 -29.043  1.00 29.26           C  
ATOM   3414  C   GLU A 442      62.630 -27.651 -28.892  1.00 29.26           C  
ATOM   3415  CB  GLU A 442      61.015 -29.566 -28.966  1.00 29.26           C  
ATOM   3416  O   GLU A 442      62.410 -27.108 -27.807  1.00 29.26           O  
ATOM   3417  CG  GLU A 442      60.203 -29.165 -30.189  1.00 29.26           C  
ATOM   3418  CD  GLU A 442      58.789 -29.725 -30.180  1.00 29.26           C  
ATOM   3419  OE1 GLU A 442      58.012 -29.426 -31.115  1.00 29.26           O  
ATOM   3420  OE2 GLU A 442      58.455 -30.467 -29.229  1.00 29.26           O  
ATOM   3421  N   LYS A 443      63.496 -26.983 -29.594  1.00 30.22           N  
ATOM   3422  CA  LYS A 443      63.770 -25.953 -30.592  1.00 30.22           C  
ATOM   3423  C   LYS A 443      62.513 -25.150 -30.912  1.00 30.22           C  
ATOM   3424  CB  LYS A 443      64.332 -26.578 -31.870  1.00 30.22           C  
ATOM   3425  O   LYS A 443      61.541 -25.693 -31.441  1.00 30.22           O  
ATOM   3426  CG  LYS A 443      65.740 -27.135 -31.719  1.00 30.22           C  
ATOM   3427  CD  LYS A 443      66.225 -27.786 -33.008  1.00 30.22           C  
ATOM   3428  CE  LYS A 443      67.594 -28.428 -32.831  1.00 30.22           C  
ATOM   3429  NZ  LYS A 443      68.292 -28.613 -34.138  1.00 30.22           N  
ATOM   3430  N   ILE A 444      62.047 -24.265 -30.045  1.00 30.49           N  
ATOM   3431  CA  ILE A 444      61.263 -23.153 -30.570  1.00 30.49           C  
ATOM   3432  C   ILE A 444      62.093 -21.872 -30.530  1.00 30.49           C  
ATOM   3433  CB  ILE A 444      59.949 -22.964 -29.778  1.00 30.49           C  
ATOM   3434  O   ILE A 444      62.560 -21.460 -29.465  1.00 30.49           O  
ATOM   3435  CG1 ILE A 444      59.100 -24.239 -29.841  1.00 30.49           C  
ATOM   3436  CG2 ILE A 444      59.167 -21.758 -30.309  1.00 30.49           C  
ATOM   3437  CD1 ILE A 444      57.901 -24.231 -28.902  1.00 30.49           C  
ATOM   3438  N   LYS A 445      62.951 -21.610 -31.489  1.00 30.38           N  
ATOM   3439  CA  LYS A 445      63.437 -20.463 -32.250  1.00 30.38           C  
ATOM   3440  C   LYS A 445      62.344 -19.410 -32.415  1.00 30.38           C  
ATOM   3441  CB  LYS A 445      63.949 -20.906 -33.622  1.00 30.38           C  
ATOM   3442  O   LYS A 445      61.278 -19.695 -32.964  1.00 30.38           O  
ATOM   3443  CG  LYS A 445      65.442 -20.692 -33.824  1.00 30.38           C  
ATOM   3444  CD  LYS A 445      65.903 -21.216 -35.178  1.00 30.38           C  
ATOM   3445  CE  LYS A 445      67.389 -20.969 -35.397  1.00 30.38           C  
ATOM   3446  NZ  LYS A 445      67.836 -21.436 -36.743  1.00 30.38           N  
ATOM   3447  N   VAL A 446      62.235 -18.550 -31.504  1.00 29.10           N  
ATOM   3448  CA  VAL A 446      62.022 -17.145 -31.173  1.00 29.10           C  
ATOM   3449  C   VAL A 446      62.707 -16.259 -32.212  1.00 29.10           C  
ATOM   3450  CB  VAL A 446      62.546 -16.809 -29.758  1.00 29.10           C  
ATOM   3451  O   VAL A 446      63.910 -16.387 -32.449  1.00 29.10           O  
ATOM   3452  CG1 VAL A 446      62.355 -15.325 -29.450  1.00 29.10           C  
ATOM   3453  CG2 VAL A 446      61.842 -17.670 -28.711  1.00 29.10           C  
ATOM   3454  N   VAL A 447      62.178 -16.108 -33.415  1.00 28.45           N  
ATOM   3455  CA  VAL A 447      62.271 -14.953 -34.302  1.00 28.45           C  
ATOM   3456  C   VAL A 447      61.983 -13.674 -33.518  1.00 28.45           C  
ATOM   3457  CB  VAL A 447      61.300 -15.075 -35.498  1.00 28.45           C  
ATOM   3458  O   VAL A 447      60.977 -13.587 -32.810  1.00 28.45           O  
ATOM   3459  CG1 VAL A 447      61.278 -13.782 -36.310  1.00 28.45           C  
ATOM   3460  CG2 VAL A 447      61.689 -16.259 -36.382  1.00 28.45           C  
ATOM   3461  N   GLU A 448      63.031 -13.045 -33.024  1.00 30.29           N  
ATOM   3462  CA  GLU A 448      63.648 -11.723 -32.971  1.00 30.29           C  
ATOM   3463  C   GLU A 448      62.985 -10.765 -33.957  1.00 30.29           C  
ATOM   3464  CB  GLU A 448      65.149 -11.819 -33.259  1.00 30.29           C  
ATOM   3465  O   GLU A 448      63.032 -10.982 -35.169  1.00 30.29           O  
ATOM   3466  CG  GLU A 448      66.019 -11.768 -32.011  1.00 30.29           C  
ATOM   3467  CD  GLU A 448      67.505 -11.689 -32.319  1.00 30.29           C  
ATOM   3468  OE1 GLU A 448      68.309 -11.476 -31.383  1.00 30.29           O  
ATOM   3469  OE2 GLU A 448      67.870 -11.841 -33.506  1.00 30.29           O  
ATOM   3470  N   LYS A 449      61.863 -10.069 -33.557  1.00 31.91           N  
ATOM   3471  CA  LYS A 449      61.582  -8.713 -34.021  1.00 31.91           C  
ATOM   3472  C   LYS A 449      61.506  -7.736 -32.852  1.00 31.91           C  
ATOM   3473  CB  LYS A 449      60.278  -8.678 -34.819  1.00 31.91           C  
ATOM   3474  O   LYS A 449      60.748  -7.953 -31.904  1.00 31.91           O  
ATOM   3475  CG  LYS A 449      60.388  -9.283 -36.212  1.00 31.91           C  
ATOM   3476  CD  LYS A 449      59.086  -9.137 -36.988  1.00 31.91           C  
ATOM   3477  CE  LYS A 449      59.193  -9.746 -38.380  1.00 31.91           C  
ATOM   3478  NZ  LYS A 449      57.929  -9.576 -39.158  1.00 31.91           N  
ATOM   3479  N   SER A 450      62.599  -7.254 -32.394  1.00 29.80           N  
ATOM   3480  CA  SER A 450      63.145  -5.937 -32.085  1.00 29.80           C  
ATOM   3481  C   SER A 450      62.219  -4.827 -32.569  1.00 29.80           C  
ATOM   3482  CB  SER A 450      64.529  -5.769 -32.715  1.00 29.80           C  
ATOM   3483  O   SER A 450      61.996  -4.678 -33.773  1.00 29.80           O  
ATOM   3484  OG  SER A 450      64.494  -6.081 -34.097  1.00 29.80           O  
ATOM   3485  N   GLU A 451      61.112  -4.500 -31.866  1.00 31.95           N  
ATOM   3486  CA  GLU A 451      60.421  -3.216 -31.801  1.00 31.95           C  
ATOM   3487  C   GLU A 451      60.785  -2.457 -30.528  1.00 31.95           C  
ATOM   3488  CB  GLU A 451      58.906  -3.416 -31.879  1.00 31.95           C  
ATOM   3489  O   GLU A 451      60.641  -2.984 -29.423  1.00 31.95           O  
ATOM   3490  CG  GLU A 451      58.403  -3.774 -33.270  1.00 31.95           C  
ATOM   3491  CD  GLU A 451      56.904  -4.025 -33.320  1.00 31.95           C  
ATOM   3492  OE1 GLU A 451      56.370  -4.294 -34.420  1.00 31.95           O  
ATOM   3493  OE2 GLU A 451      56.258  -3.950 -32.251  1.00 31.95           O  
ATOM   3494  N   LYS A 452      61.859  -1.785 -30.516  1.00 34.06           N  
ATOM   3495  CA  LYS A 452      62.252  -0.425 -30.157  1.00 34.06           C  
ATOM   3496  C   LYS A 452      61.033   0.483 -30.028  1.00 34.06           C  
ATOM   3497  CB  LYS A 452      63.222   0.144 -31.194  1.00 34.06           C  
ATOM   3498  O   LYS A 452      60.345   0.752 -31.015  1.00 34.06           O  
ATOM   3499  CG  LYS A 452      64.546  -0.601 -31.277  1.00 34.06           C  
ATOM   3500  CD  LYS A 452      65.474   0.021 -32.313  1.00 34.06           C  
ATOM   3501  CE  LYS A 452      66.759  -0.781 -32.468  1.00 34.06           C  
ATOM   3502  NZ  LYS A 452      67.717  -0.118 -33.402  1.00 34.06           N  
ATOM   3503  N   GLU A 453      60.223   0.401 -28.959  1.00 34.27           N  
ATOM   3504  CA  GLU A 453      59.330   1.316 -28.253  1.00 34.27           C  
ATOM   3505  C   GLU A 453      60.118   2.330 -27.430  1.00 34.27           C  
ATOM   3506  CB  GLU A 453      58.369   0.538 -27.350  1.00 34.27           C  
ATOM   3507  O   GLU A 453      60.872   1.955 -26.529  1.00 34.27           O  
ATOM   3508  CG  GLU A 453      57.018   1.215 -27.164  1.00 34.27           C  
ATOM   3509  CD  GLU A 453      56.039   0.384 -26.349  1.00 34.27           C  
ATOM   3510  OE1 GLU A 453      54.911   0.860 -26.087  1.00 34.27           O  
ATOM   3511  OE2 GLU A 453      56.403  -0.751 -25.970  1.00 34.27           O  
ATOM   3512  N   THR A 454      60.723   3.329 -28.048  1.00 29.23           N  
ATOM   3513  CA  THR A 454      61.130   4.662 -27.618  1.00 29.23           C  
ATOM   3514  C   THR A 454      59.924   5.472 -27.151  1.00 29.23           C  
ATOM   3515  CB  THR A 454      61.853   5.418 -28.748  1.00 29.23           C  
ATOM   3516  O   THR A 454      58.939   5.605 -27.881  1.00 29.23           O  
ATOM   3517  CG2 THR A 454      63.149   4.715 -29.139  1.00 29.23           C  
ATOM   3518  OG1 THR A 454      60.995   5.486 -29.894  1.00 29.23           O  
ATOM   3519  N   VAL A 455      59.507   5.389 -25.913  1.00 29.66           N  
ATOM   3520  CA  VAL A 455      58.843   6.126 -24.844  1.00 29.66           C  
ATOM   3521  C   VAL A 455      59.596   7.425 -24.567  1.00 29.66           C  
ATOM   3522  CB  VAL A 455      58.740   5.284 -23.553  1.00 29.66           C  
ATOM   3523  O   VAL A 455      60.793   7.405 -24.271  1.00 29.66           O  
ATOM   3524  CG1 VAL A 455      58.143   6.110 -22.415  1.00 29.66           C  
ATOM   3525  CG2 VAL A 455      57.906   4.028 -23.800  1.00 29.66           C  
ATOM   3526  N   ILE A 456      59.646   8.365 -25.420  1.00 34.70           N  
ATOM   3527  CA  ILE A 456      59.983   9.761 -25.162  1.00 34.70           C  
ATOM   3528  C   ILE A 456      58.839  10.438 -24.411  1.00 34.70           C  
ATOM   3529  CB  ILE A 456      60.287  10.520 -26.473  1.00 34.70           C  
ATOM   3530  O   ILE A 456      57.691  10.414 -24.863  1.00 34.70           O  
ATOM   3531  CG1 ILE A 456      61.440   9.845 -27.226  1.00 34.70           C  
ATOM   3532  CG2 ILE A 456      60.606  11.989 -26.185  1.00 34.70           C  
ATOM   3533  CD1 ILE A 456      61.640  10.362 -28.644  1.00 34.70           C  
ATOM   3534  N   VAL A 457      58.883  10.379 -23.137  1.00 32.06           N  
ATOM   3535  CA  VAL A 457      58.671  11.199 -21.948  1.00 32.06           C  
ATOM   3536  C   VAL A 457      59.090  12.640 -22.232  1.00 32.06           C  
ATOM   3537  CB  VAL A 457      59.449  10.648 -20.732  1.00 32.06           C  
ATOM   3538  O   VAL A 457      60.249  12.903 -22.559  1.00 32.06           O  
ATOM   3539  CG1 VAL A 457      59.271  11.559 -19.519  1.00 32.06           C  
ATOM   3540  CG2 VAL A 457      58.995   9.226 -20.409  1.00 32.06           C  
ATOM   3541  N   GLU A 458      58.267  13.427 -22.840  1.00 36.32           N  
ATOM   3542  CA  GLU A 458      58.315  14.884 -22.759  1.00 36.32           C  
ATOM   3543  C   GLU A 458      57.273  15.416 -21.780  1.00 36.32           C  
ATOM   3544  CB  GLU A 458      58.105  15.507 -24.141  1.00 36.32           C  
ATOM   3545  O   GLU A 458      56.078  15.154 -21.933  1.00 36.32           O  
ATOM   3546  CG  GLU A 458      59.376  15.603 -24.973  1.00 36.32           C  
ATOM   3547  CD  GLU A 458      59.166  16.290 -26.313  1.00 36.32           C  
ATOM   3548  OE1 GLU A 458      60.162  16.541 -27.029  1.00 36.32           O  
ATOM   3549  OE2 GLU A 458      57.996  16.580 -26.649  1.00 36.32           O  
ATOM   3550  N   GLU A 459      57.551  15.362 -20.526  1.00 30.98           N  
ATOM   3551  CA  GLU A 459      57.416  16.277 -19.397  1.00 30.98           C  
ATOM   3552  C   GLU A 459      57.570  17.728 -19.841  1.00 30.98           C  
ATOM   3553  CB  GLU A 459      58.445  15.947 -18.312  1.00 30.98           C  
ATOM   3554  O   GLU A 459      58.615  18.113 -20.371  1.00 30.98           O  
ATOM   3555  CG  GLU A 459      57.845  15.297 -17.073  1.00 30.98           C  
ATOM   3556  CD  GLU A 459      58.795  15.275 -15.887  1.00 30.98           C  
ATOM   3557  OE1 GLU A 459      58.344  15.002 -14.752  1.00 30.98           O  
ATOM   3558  OE2 GLU A 459      60.002  15.535 -16.094  1.00 30.98           O  
ATOM   3559  N   GLN A 460      56.536  18.330 -20.377  1.00 37.11           N  
ATOM   3560  CA  GLN A 460      56.417  19.783 -20.312  1.00 37.11           C  
ATOM   3561  C   GLN A 460      55.272  20.201 -19.394  1.00 37.11           C  
ATOM   3562  CB  GLN A 460      56.210  20.368 -21.710  1.00 37.11           C  
ATOM   3563  O   GLN A 460      54.179  19.633 -19.458  1.00 37.11           O  
ATOM   3564  CG  GLN A 460      57.448  20.301 -22.594  1.00 37.11           C  
ATOM   3565  CD  GLN A 460      57.253  20.992 -23.931  1.00 37.11           C  
ATOM   3566  NE2 GLN A 460      58.246  20.880 -24.806  1.00 37.11           N  
ATOM   3567  OE1 GLN A 460      56.218  21.619 -24.175  1.00 37.11           O  
ATOM   3568  N   THR A 461      55.549  20.457 -18.133  1.00 31.46           N  
ATOM   3569  CA  THR A 461      55.461  21.547 -17.167  1.00 31.46           C  
ATOM   3570  C   THR A 461      54.431  22.581 -17.612  1.00 31.46           C  
ATOM   3571  CB  THR A 461      56.827  22.229 -16.970  1.00 31.46           C  
ATOM   3572  O   THR A 461      54.430  23.006 -18.769  1.00 31.46           O  
ATOM   3573  CG2 THR A 461      57.706  21.434 -16.011  1.00 31.46           C  
ATOM   3574  OG1 THR A 461      57.491  22.332 -18.236  1.00 31.46           O  
ATOM   3575  N   GLU A 462      53.264  22.481 -17.067  1.00 28.72           N  
ATOM   3576  CA  GLU A 462      52.397  23.309 -16.234  1.00 28.72           C  
ATOM   3577  C   GLU A 462      52.662  24.794 -16.466  1.00 28.72           C  
ATOM   3578  CB  GLU A 462      52.585  22.966 -14.754  1.00 28.72           C  
ATOM   3579  O   GLU A 462      53.805  25.248 -16.372  1.00 28.72           O  
ATOM   3580  CG  GLU A 462      51.949  21.647 -14.343  1.00 28.72           C  
ATOM   3581  CD  GLU A 462      52.081  21.354 -12.856  1.00 28.72           C  
ATOM   3582  OE1 GLU A 462      51.538  20.327 -12.389  1.00 28.72           O  
ATOM   3583  OE2 GLU A 462      52.732  22.159 -12.153  1.00 28.72           O  
ATOM   3584  N   GLU A 463      51.725  25.454 -17.197  1.00 34.05           N  
ATOM   3585  CA  GLU A 463      51.319  26.770 -16.715  1.00 34.05           C  
ATOM   3586  C   GLU A 463      50.035  27.235 -17.395  1.00 34.05           C  
ATOM   3587  CB  GLU A 463      52.434  27.794 -16.940  1.00 34.05           C  
ATOM   3588  O   GLU A 463      49.962  27.290 -18.625  1.00 34.05           O  
ATOM   3589  CG  GLU A 463      53.369  27.958 -15.750  1.00 34.05           C  
ATOM   3590  CD  GLU A 463      54.331  29.125 -15.899  1.00 34.05           C  
ATOM   3591  OE1 GLU A 463      55.025  29.469 -14.916  1.00 34.05           O  
ATOM   3592  OE2 GLU A 463      54.390  29.702 -17.008  1.00 34.05           O  
ATOM   3593  N   THR A 464      48.877  26.899 -16.868  1.00 27.60           N  
ATOM   3594  CA  THR A 464      47.568  27.445 -16.531  1.00 27.60           C  
ATOM   3595  C   THR A 464      47.626  28.967 -16.431  1.00 27.60           C  
ATOM   3596  CB  THR A 464      47.042  26.860 -15.207  1.00 27.60           C  
ATOM   3597  O   THR A 464      48.396  29.513 -15.637  1.00 27.60           O  
ATOM   3598  CG2 THR A 464      45.547  26.568 -15.290  1.00 27.60           C  
ATOM   3599  OG1 THR A 464      47.740  25.643 -14.919  1.00 27.60           O  
ATOM   3600  N   GLN A 465      47.313  29.732 -17.479  1.00 32.53           N  
ATOM   3601  CA  GLN A 465      46.677  31.045 -17.429  1.00 32.53           C  
ATOM   3602  C   GLN A 465      45.371  31.054 -18.219  1.00 32.53           C  
ATOM   3603  CB  GLN A 465      47.623  32.121 -17.966  1.00 32.53           C  
ATOM   3604  O   GLN A 465      45.351  30.700 -19.400  1.00 32.53           O  
ATOM   3605  CG  GLN A 465      48.621  32.632 -16.936  1.00 32.53           C  
ATOM   3606  CD  GLN A 465      49.524  33.721 -17.483  1.00 32.53           C  
ATOM   3607  NE2 GLN A 465      50.736  33.813 -16.945  1.00 32.53           N  
ATOM   3608  OE1 GLN A 465      49.137  34.473 -18.383  1.00 32.53           O  
ATOM   3609  N   VAL A 466      44.261  30.666 -17.639  1.00 30.70           N  
ATOM   3610  CA  VAL A 466      42.822  30.899 -17.699  1.00 30.70           C  
ATOM   3611  C   VAL A 466      42.544  32.395 -17.818  1.00 30.70           C  
ATOM   3612  CB  VAL A 466      42.102  30.320 -16.460  1.00 30.70           C  
ATOM   3613  O   VAL A 466      42.940  33.178 -16.951  1.00 30.70           O  
ATOM   3614  CG1 VAL A 466      40.595  30.558 -16.551  1.00 30.70           C  
ATOM   3615  CG2 VAL A 466      42.402  28.829 -16.317  1.00 30.70           C  
ATOM   3616  N   THR A 467      42.720  32.987 -18.976  1.00 30.30           N  
ATOM   3617  CA  THR A 467      42.221  34.308 -19.342  1.00 30.30           C  
ATOM   3618  C   THR A 467      40.800  34.218 -19.890  1.00 30.30           C  
ATOM   3619  CB  THR A 467      43.134  34.981 -20.384  1.00 30.30           C  
ATOM   3620  O   THR A 467      40.523  33.412 -20.781  1.00 30.30           O  
ATOM   3621  CG2 THR A 467      44.454  35.419 -19.757  1.00 30.30           C  
ATOM   3622  OG1 THR A 467      43.406  34.054 -21.442  1.00 30.30           O  
ATOM   3623  N   GLU A 468      39.779  34.138 -19.031  1.00 28.38           N  
ATOM   3624  CA  GLU A 468      38.397  34.608 -18.998  1.00 28.38           C  
ATOM   3625  C   GLU A 468      38.259  35.965 -19.682  1.00 28.38           C  
ATOM   3626  CB  GLU A 468      37.892  34.692 -17.555  1.00 28.38           C  
ATOM   3627  O   GLU A 468      38.902  36.937 -19.280  1.00 28.38           O  
ATOM   3628  CG  GLU A 468      36.897  33.601 -17.187  1.00 28.38           C  
ATOM   3629  CD  GLU A 468      36.221  33.833 -15.846  1.00 28.38           C  
ATOM   3630  OE1 GLU A 468      35.217  33.148 -15.546  1.00 28.38           O  
ATOM   3631  OE2 GLU A 468      36.698  34.708 -15.089  1.00 28.38           O  
ATOM   3632  N   GLU A 469      38.186  36.070 -20.991  1.00 32.50           N  
ATOM   3633  CA  GLU A 469      37.723  37.161 -21.844  1.00 32.50           C  
ATOM   3634  C   GLU A 469      36.202  37.159 -21.963  1.00 32.50           C  
ATOM   3635  CB  GLU A 469      38.360  37.065 -23.233  1.00 32.50           C  
ATOM   3636  O   GLU A 469      35.601  36.136 -22.296  1.00 32.50           O  
ATOM   3637  CG  GLU A 469      39.822  37.484 -23.269  1.00 32.50           C  
ATOM   3638  CD  GLU A 469      40.278  37.955 -24.641  1.00 32.50           C  
ATOM   3639  OE1 GLU A 469      41.334  38.622 -24.734  1.00 32.50           O  
ATOM   3640  OE2 GLU A 469      39.573  37.656 -25.630  1.00 32.50           O  
ATOM   3641  N   VAL A 470      35.475  37.784 -21.072  1.00 30.52           N  
ATOM   3642  CA  VAL A 470      34.225  38.527 -20.954  1.00 30.52           C  
ATOM   3643  C   VAL A 470      33.991  39.349 -22.220  1.00 30.52           C  
ATOM   3644  CB  VAL A 470      34.226  39.447 -19.713  1.00 30.52           C  
ATOM   3645  O   VAL A 470      34.868  40.103 -22.648  1.00 30.52           O  
ATOM   3646  CG1 VAL A 470      32.904  40.205 -19.602  1.00 30.52           C  
ATOM   3647  CG2 VAL A 470      34.488  38.634 -18.447  1.00 30.52           C  
ATOM   3648  N   THR A 471      33.317  38.787 -23.256  1.00 29.95           N  
ATOM   3649  CA  THR A 471      32.444  39.113 -24.378  1.00 29.95           C  
ATOM   3650  C   THR A 471      31.412  40.161 -23.974  1.00 29.95           C  
ATOM   3651  CB  THR A 471      31.726  37.860 -24.910  1.00 29.95           C  
ATOM   3652  O   THR A 471      30.648  39.955 -23.028  1.00 29.95           O  
ATOM   3653  CG2 THR A 471      32.708  36.910 -25.589  1.00 29.95           C  
ATOM   3654  OG1 THR A 471      31.096  37.178 -23.818  1.00 29.95           O  
ATOM   3655  N   GLU A 472      31.746  41.414 -23.837  1.00 29.01           N  
ATOM   3656  CA  GLU A 472      30.819  42.542 -23.862  1.00 29.01           C  
ATOM   3657  C   GLU A 472      30.711  43.137 -25.263  1.00 29.01           C  
ATOM   3658  CB  GLU A 472      31.257  43.620 -22.866  1.00 29.01           C  
ATOM   3659  O   GLU A 472      31.725  43.447 -25.892  1.00 29.01           O  
ATOM   3660  CG  GLU A 472      30.924  43.290 -21.418  1.00 29.01           C  
ATOM   3661  CD  GLU A 472      31.187  44.445 -20.464  1.00 29.01           C  
ATOM   3662  OE1 GLU A 472      30.796  44.354 -19.278  1.00 29.01           O  
ATOM   3663  OE2 GLU A 472      31.789  45.449 -20.907  1.00 29.01           O  
ATOM   3664  N   GLU A 473      29.731  42.719 -26.015  1.00 28.88           N  
ATOM   3665  CA  GLU A 473      28.692  43.143 -26.949  1.00 28.88           C  
ATOM   3666  C   GLU A 473      28.274  44.588 -26.691  1.00 28.88           C  
ATOM   3667  CB  GLU A 473      27.475  42.219 -26.857  1.00 28.88           C  
ATOM   3668  O   GLU A 473      27.808  44.918 -25.598  1.00 28.88           O  
ATOM   3669  CG  GLU A 473      27.690  40.854 -27.497  1.00 28.88           C  
ATOM   3670  CD  GLU A 473      26.394  40.178 -27.914  1.00 28.88           C  
ATOM   3671  OE1 GLU A 473      26.444  39.199 -28.694  1.00 28.88           O  
ATOM   3672  OE2 GLU A 473      25.320  40.630 -27.459  1.00 28.88           O  
ATOM   3673  N   GLU A 474      28.961  45.566 -27.216  1.00 32.15           N  
ATOM   3674  CA  GLU A 474      28.468  46.926 -27.408  1.00 32.15           C  
ATOM   3675  C   GLU A 474      28.219  47.221 -28.885  1.00 32.15           C  
ATOM   3676  CB  GLU A 474      29.454  47.943 -26.828  1.00 32.15           C  
ATOM   3677  O   GLU A 474      29.090  46.984 -29.725  1.00 32.15           O  
ATOM   3678  CG  GLU A 474      29.282  48.184 -25.335  1.00 32.15           C  
ATOM   3679  CD  GLU A 474      29.894  49.494 -24.864  1.00 32.15           C  
ATOM   3680  OE1 GLU A 474      29.576  49.943 -23.739  1.00 32.15           O  
ATOM   3681  OE2 GLU A 474      30.697  50.076 -25.626  1.00 32.15           O  
ATOM   3682  N   GLU A 475      26.961  47.124 -29.330  1.00 26.95           N  
ATOM   3683  CA  GLU A 475      25.948  47.748 -30.176  1.00 26.95           C  
ATOM   3684  C   GLU A 475      26.298  49.202 -30.475  1.00 26.95           C  
ATOM   3685  CB  GLU A 475      24.570  47.664 -29.515  1.00 26.95           C  
ATOM   3686  O   GLU A 475      26.456  50.010 -29.557  1.00 26.95           O  
ATOM   3687  CG  GLU A 475      23.899  46.306 -29.662  1.00 26.95           C  
ATOM   3688  CD  GLU A 475      22.442  46.306 -29.227  1.00 26.95           C  
ATOM   3689  OE1 GLU A 475      21.737  45.299 -29.466  1.00 26.95           O  
ATOM   3690  OE2 GLU A 475      22.002  47.321 -28.643  1.00 26.95           O  
ATOM   3691  N   LYS A 476      27.070  49.496 -31.508  1.00 29.68           N  
ATOM   3692  CA  LYS A 476      27.172  50.822 -32.110  1.00 29.68           C  
ATOM   3693  C   LYS A 476      26.419  50.883 -33.436  1.00 29.68           C  
ATOM   3694  CB  LYS A 476      28.638  51.203 -32.322  1.00 29.68           C  
ATOM   3695  O   LYS A 476      26.618  50.035 -34.309  1.00 29.68           O  
ATOM   3696  CG  LYS A 476      29.145  52.269 -31.361  1.00 29.68           C  
ATOM   3697  CD  LYS A 476      30.579  52.673 -31.681  1.00 29.68           C  
ATOM   3698  CE  LYS A 476      31.077  53.761 -30.739  1.00 29.68           C  
ATOM   3699  NZ  LYS A 476      32.439  54.241 -31.119  1.00 29.68           N  
ATOM   3700  N   GLU A 477      25.176  51.314 -33.429  1.00 25.48           N  
ATOM   3701  CA  GLU A 477      24.274  52.246 -34.098  1.00 25.48           C  
ATOM   3702  C   GLU A 477      25.012  53.505 -34.545  1.00 25.48           C  
ATOM   3703  CB  GLU A 477      23.108  52.619 -33.179  1.00 25.48           C  
ATOM   3704  O   GLU A 477      25.721  54.129 -33.753  1.00 25.48           O  
ATOM   3705  CG  GLU A 477      21.903  51.698 -33.310  1.00 25.48           C  
ATOM   3706  CD  GLU A 477      20.652  52.249 -32.645  1.00 25.48           C  
ATOM   3707  OE1 GLU A 477      19.565  51.648 -32.806  1.00 25.48           O  
ATOM   3708  OE2 GLU A 477      20.759  53.290 -31.960  1.00 25.48           O  
ATOM   3709  N   ALA A 478      25.316  53.643 -35.865  1.00 29.73           N  
ATOM   3710  CA  ALA A 478      25.282  54.961 -36.494  1.00 29.73           C  
ATOM   3711  C   ALA A 478      25.539  54.859 -37.995  1.00 29.73           C  
ATOM   3712  CB  ALA A 478      26.306  55.887 -35.844  1.00 29.73           C  
ATOM   3713  O   ALA A 478      26.473  54.179 -38.427  1.00 29.73           O  
ATOM   3714  N   LYS A 479      24.443  55.060 -38.817  1.00 24.31           N  
ATOM   3715  CA  LYS A 479      23.948  56.174 -39.622  1.00 24.31           C  
ATOM   3716  C   LYS A 479      24.719  56.289 -40.934  1.00 24.31           C  
ATOM   3717  CB  LYS A 479      24.046  57.485 -38.840  1.00 24.31           C  
ATOM   3718  O   LYS A 479      25.951  56.319 -40.936  1.00 24.31           O  
ATOM   3719  CG  LYS A 479      22.698  58.096 -38.486  1.00 24.31           C  
ATOM   3720  CD  LYS A 479      22.843  59.539 -38.021  1.00 24.31           C  
ATOM   3721  CE  LYS A 479      21.488  60.175 -37.739  1.00 24.31           C  
ATOM   3722  NZ  LYS A 479      21.626  61.586 -37.267  1.00 24.31           N  
ATOM   3723  N   GLU A 480      23.962  56.021 -42.017  1.00 23.34           N  
ATOM   3724  CA  GLU A 480      23.456  56.880 -43.084  1.00 23.34           C  
ATOM   3725  C   GLU A 480      24.509  57.090 -44.168  1.00 23.34           C  
ATOM   3726  CB  GLU A 480      23.005  58.229 -42.520  1.00 23.34           C  
ATOM   3727  O   GLU A 480      25.666  57.391 -43.867  1.00 23.34           O  
ATOM   3728  CG  GLU A 480      21.524  58.286 -42.172  1.00 23.34           C  
ATOM   3729  CD  GLU A 480      21.039  59.689 -41.843  1.00 23.34           C  
ATOM   3730  OE1 GLU A 480      19.821  59.873 -41.618  1.00 23.34           O  
ATOM   3731  OE2 GLU A 480      21.883  60.612 -41.810  1.00 23.34           O  
ATOM   3732  N   GLU A 481      24.135  56.655 -45.383  1.00 26.72           N  
ATOM   3733  CA  GLU A 481      24.066  57.521 -46.556  1.00 26.72           C  
ATOM   3734  C   GLU A 481      24.562  56.799 -47.806  1.00 26.72           C  
ATOM   3735  CB  GLU A 481      24.877  58.799 -46.330  1.00 26.72           C  
ATOM   3736  O   GLU A 481      25.629  56.182 -47.790  1.00 26.72           O  
ATOM   3737  CG  GLU A 481      24.023  60.044 -46.135  1.00 26.72           C  
ATOM   3738  CD  GLU A 481      24.828  61.334 -46.161  1.00 26.72           C  
ATOM   3739  OE1 GLU A 481      24.221  62.428 -46.131  1.00 26.72           O  
ATOM   3740  OE2 GLU A 481      26.075  61.249 -46.214  1.00 26.72           O  
ATOM   3741  N   GLU A 482      23.623  56.556 -48.715  1.00 28.04           N  
ATOM   3742  CA  GLU A 482      23.577  57.194 -50.027  1.00 28.04           C  
ATOM   3743  C   GLU A 482      23.503  56.156 -51.143  1.00 28.04           C  
ATOM   3744  CB  GLU A 482      24.797  58.097 -50.229  1.00 28.04           C  
ATOM   3745  O   GLU A 482      24.298  55.214 -51.176  1.00 28.04           O  
ATOM   3746  CG  GLU A 482      24.475  59.584 -50.184  1.00 28.04           C  
ATOM   3747  CD  GLU A 482      25.570  60.453 -50.783  1.00 28.04           C  
ATOM   3748  OE1 GLU A 482      25.343  61.670 -50.972  1.00 28.04           O  
ATOM   3749  OE2 GLU A 482      26.662  59.912 -51.067  1.00 28.04           O  
ATOM   3750  N   GLY A 483      22.302  56.122 -51.776  1.00 26.02           N  
ATOM   3751  CA  GLY A 483      22.024  56.620 -53.114  1.00 26.02           C  
ATOM   3752  C   GLY A 483      21.964  55.522 -54.159  1.00 26.02           C  
ATOM   3753  O   GLY A 483      22.804  54.620 -54.168  1.00 26.02           O  
ATOM   3754  N   LYS A 484      20.749  55.315 -54.694  1.00 28.58           N  
ATOM   3755  CA  LYS A 484      20.556  55.483 -56.131  1.00 28.58           C  
ATOM   3756  C   LYS A 484      19.440  54.578 -56.646  1.00 28.58           C  
ATOM   3757  CB  LYS A 484      21.855  55.194 -56.885  1.00 28.58           C  
ATOM   3758  O   LYS A 484      19.444  53.373 -56.389  1.00 28.58           O  
ATOM   3759  CG  LYS A 484      22.353  56.358 -57.729  1.00 28.58           C  
ATOM   3760  CD  LYS A 484      23.635  56.002 -58.471  1.00 28.58           C  
ATOM   3761  CE  LYS A 484      24.120  57.158 -59.336  1.00 28.58           C  
ATOM   3762  NZ  LYS A 484      25.385  56.818 -60.055  1.00 28.58           N  
ATOM   3763  N   GLU A 485      18.284  55.144 -56.937  1.00 23.07           N  
ATOM   3764  CA  GLU A 485      17.492  55.552 -58.093  1.00 23.07           C  
ATOM   3765  C   GLU A 485      17.291  54.391 -59.062  1.00 23.07           C  
ATOM   3766  CB  GLU A 485      18.156  56.729 -58.812  1.00 23.07           C  
ATOM   3767  O   GLU A 485      18.246  53.693 -59.409  1.00 23.07           O  
ATOM   3768  CG  GLU A 485      17.791  58.089 -58.234  1.00 23.07           C  
ATOM   3769  CD  GLU A 485      18.356  59.252 -59.034  1.00 23.07           C  
ATOM   3770  OE1 GLU A 485      18.075  60.421 -58.686  1.00 23.07           O  
ATOM   3771  OE2 GLU A 485      19.084  58.992 -60.018  1.00 23.07           O  
ATOM   3772  N   GLU A 486      16.012  54.082 -59.337  1.00 27.82           N  
ATOM   3773  CA  GLU A 486      15.383  54.197 -60.649  1.00 27.82           C  
ATOM   3774  C   GLU A 486      14.434  53.031 -60.910  1.00 27.82           C  
ATOM   3775  CB  GLU A 486      16.445  54.267 -61.750  1.00 27.82           C  
ATOM   3776  O   GLU A 486      14.792  51.872 -60.695  1.00 27.82           O  
ATOM   3777  CG  GLU A 486      16.652  55.664 -62.316  1.00 27.82           C  
ATOM   3778  CD  GLU A 486      17.465  55.677 -63.601  1.00 27.82           C  
ATOM   3779  OE1 GLU A 486      17.595  56.753 -64.226  1.00 27.82           O  
ATOM   3780  OE2 GLU A 486      17.974  54.601 -63.986  1.00 27.82           O  
ATOM   3781  N   GLU A 487      13.139  53.318 -60.989  1.00 25.04           N  
ATOM   3782  CA  GLU A 487      12.221  53.486 -62.112  1.00 25.04           C  
ATOM   3783  C   GLU A 487      11.525  52.172 -62.456  1.00 25.04           C  
ATOM   3784  CB  GLU A 487      12.963  54.025 -63.337  1.00 25.04           C  
ATOM   3785  O   GLU A 487      12.180  51.142 -62.627  1.00 25.04           O  
ATOM   3786  CG  GLU A 487      12.750  55.512 -63.579  1.00 25.04           C  
ATOM   3787  CD  GLU A 487      13.141  55.954 -64.981  1.00 25.04           C  
ATOM   3788  OE1 GLU A 487      12.876  57.122 -65.346  1.00 25.04           O  
ATOM   3789  OE2 GLU A 487      13.716  55.124 -65.721  1.00 25.04           O  
ATOM   3790  N   GLY A 488      10.205  52.140 -62.221  1.00 22.96           N  
ATOM   3791  CA  GLY A 488       9.112  52.175 -63.179  1.00 22.96           C  
ATOM   3792  C   GLY A 488       8.677  50.797 -63.641  1.00 22.96           C  
ATOM   3793  O   GLY A 488       9.515  49.954 -63.969  1.00 22.96           O  
ATOM   3794  N   GLY A 489       7.469  50.380 -63.283  1.00 27.06           N  
ATOM   3795  CA  GLY A 489       6.528  49.928 -64.296  1.00 27.06           C  
ATOM   3796  C   GLY A 489       5.421  49.057 -63.735  1.00 27.06           C  
ATOM   3797  O   GLY A 489       5.671  48.188 -62.897  1.00 27.06           O  
ATOM   3798  N   GLU A 490       4.256  49.572 -63.584  1.00 23.00           N  
ATOM   3799  CA  GLU A 490       2.954  49.491 -64.240  1.00 23.00           C  
ATOM   3800  C   GLU A 490       2.526  48.040 -64.441  1.00 23.00           C  
ATOM   3801  CB  GLU A 490       2.983  50.222 -65.585  1.00 23.00           C  
ATOM   3802  O   GLU A 490       3.302  47.222 -64.939  1.00 23.00           O  
ATOM   3803  CG  GLU A 490       2.231  51.545 -65.583  1.00 23.00           C  
ATOM   3804  CD  GLU A 490       2.276  52.263 -66.922  1.00 23.00           C  
ATOM   3805  OE1 GLU A 490       1.651  53.340 -67.055  1.00 23.00           O  
ATOM   3806  OE2 GLU A 490       2.942  51.745 -67.846  1.00 23.00           O  
ATOM   3807  N   GLU A 491       1.373  47.686 -63.849  1.00 22.98           N  
ATOM   3808  CA  GLU A 491       0.076  47.323 -64.414  1.00 22.98           C  
ATOM   3809  C   GLU A 491      -0.133  45.811 -64.389  1.00 22.98           C  
ATOM   3810  CB  GLU A 491      -0.052  47.848 -65.846  1.00 22.98           C  
ATOM   3811  O   GLU A 491       0.756  45.050 -64.776  1.00 22.98           O  
ATOM   3812  CG  GLU A 491      -0.587  49.270 -65.935  1.00 22.98           C  
ATOM   3813  CD  GLU A 491      -0.837  49.729 -67.362  1.00 22.98           C  
ATOM   3814  OE1 GLU A 491      -1.305  50.874 -67.558  1.00 22.98           O  
ATOM   3815  OE2 GLU A 491      -0.565  48.938 -68.292  1.00 22.98           O  
ATOM   3816  N   GLU A 492      -1.209  45.395 -63.744  1.00 24.50           N  
ATOM   3817  CA  GLU A 492      -2.382  44.770 -64.349  1.00 24.50           C  
ATOM   3818  C   GLU A 492      -2.570  43.343 -63.844  1.00 24.50           C  
ATOM   3819  CB  GLU A 492      -2.268  44.777 -65.876  1.00 24.50           C  
ATOM   3820  O   GLU A 492      -1.617  42.561 -63.807  1.00 24.50           O  
ATOM   3821  CG  GLU A 492      -2.912  45.987 -66.535  1.00 24.50           C  
ATOM   3822  CD  GLU A 492      -3.213  45.777 -68.011  1.00 24.50           C  
ATOM   3823  OE1 GLU A 492      -3.925  46.614 -68.610  1.00 24.50           O  
ATOM   3824  OE2 GLU A 492      -2.733  44.767 -68.572  1.00 24.50           O  
ATOM   3825  N   GLU A 493      -3.657  43.137 -63.145  1.00 22.52           N  
ATOM   3826  CA  GLU A 493      -4.886  42.429 -63.492  1.00 22.52           C  
ATOM   3827  C   GLU A 493      -4.726  40.923 -63.307  1.00 22.52           C  
ATOM   3828  CB  GLU A 493      -5.299  42.741 -64.932  1.00 22.52           C  
ATOM   3829  O   GLU A 493      -3.731  40.341 -63.744  1.00 22.52           O  
ATOM   3830  CG  GLU A 493      -6.031  44.066 -65.089  1.00 22.52           C  
ATOM   3831  CD  GLU A 493      -7.360  43.935 -65.815  1.00 22.52           C  
ATOM   3832  OE1 GLU A 493      -8.158  44.900 -65.799  1.00 22.52           O  
ATOM   3833  OE2 GLU A 493      -7.605  42.860 -66.406  1.00 22.52           O  
ATOM   3834  N   ALA A 494      -5.571  40.414 -62.478  1.00 23.41           N  
ATOM   3835  CA  ALA A 494      -6.703  39.515 -62.691  1.00 23.41           C  
ATOM   3836  C   ALA A 494      -6.314  38.066 -62.413  1.00 23.41           C  
ATOM   3837  CB  ALA A 494      -7.233  39.656 -64.116  1.00 23.41           C  
ATOM   3838  O   ALA A 494      -5.256  37.607 -62.850  1.00 23.41           O  
ATOM   3839  N   GLU A 495      -6.991  37.480 -61.494  1.00 24.12           N  
ATOM   3840  CA  GLU A 495      -7.932  36.381 -61.690  1.00 24.12           C  
ATOM   3841  C   GLU A 495      -7.485  35.132 -60.935  1.00 24.12           C  
ATOM   3842  CB  GLU A 495      -8.090  36.066 -63.179  1.00 24.12           C  
ATOM   3843  O   GLU A 495      -6.330  34.715 -61.042  1.00 24.12           O  
ATOM   3844  CG  GLU A 495      -9.535  36.059 -63.656  1.00 24.12           C  
ATOM   3845  CD  GLU A 495      -9.717  35.388 -65.009  1.00 24.12           C  
ATOM   3846  OE1 GLU A 495     -10.876  35.150 -65.417  1.00 24.12           O  
ATOM   3847  OE2 GLU A 495      -8.691  35.096 -65.664  1.00 24.12           O  
ATOM   3848  N   GLY A 496      -8.266  34.758 -59.943  1.00 22.19           N  
ATOM   3849  CA  GLY A 496      -9.152  33.607 -59.860  1.00 22.19           C  
ATOM   3850  C   GLY A 496      -8.503  32.401 -59.207  1.00 22.19           C  
ATOM   3851  O   GLY A 496      -7.476  31.910 -59.681  1.00 22.19           O  
ATOM   3852  N   GLY A 497      -8.710  32.216 -57.897  1.00 28.78           N  
ATOM   3853  CA  GLY A 497      -8.704  30.834 -57.444  1.00 28.78           C  
ATOM   3854  C   GLY A 497      -9.715  30.561 -56.346  1.00 28.78           C  
ATOM   3855  O   GLY A 497      -9.849  31.350 -55.408  1.00 28.78           O  
ATOM   3856  N   GLU A 498     -10.890  30.062 -56.700  1.00 25.62           N  
ATOM   3857  CA  GLU A 498     -11.687  28.842 -56.603  1.00 25.62           C  
ATOM   3858  C   GLU A 498     -11.505  28.171 -55.244  1.00 25.62           C  
ATOM   3859  CB  GLU A 498     -11.318  27.868 -57.724  1.00 25.62           C  
ATOM   3860  O   GLU A 498     -10.376  27.980 -54.787  1.00 25.62           O  
ATOM   3861  CG  GLU A 498     -12.099  28.089 -59.012  1.00 25.62           C  
ATOM   3862  CD  GLU A 498     -11.785  27.061 -60.088  1.00 25.62           C  
ATOM   3863  OE1 GLU A 498     -12.417  27.100 -61.167  1.00 25.62           O  
ATOM   3864  OE2 GLU A 498     -10.900  26.209 -59.848  1.00 25.62           O  
ATOM   3865  N   GLU A 499     -12.567  28.072 -54.467  1.00 23.58           N  
ATOM   3866  CA  GLU A 499     -13.390  26.940 -54.052  1.00 23.58           C  
ATOM   3867  C   GLU A 499     -13.090  26.537 -52.611  1.00 23.58           C  
ATOM   3868  CB  GLU A 499     -13.175  25.747 -54.987  1.00 23.58           C  
ATOM   3869  O   GLU A 499     -11.928  26.361 -52.240  1.00 23.58           O  
ATOM   3870  CG  GLU A 499     -14.458  25.017 -55.359  1.00 23.58           C  
ATOM   3871  CD  GLU A 499     -14.218  23.767 -56.190  1.00 23.58           C  
ATOM   3872  OE1 GLU A 499     -15.190  23.031 -56.474  1.00 23.58           O  
ATOM   3873  OE2 GLU A 499     -13.048  23.521 -56.559  1.00 23.58           O  
ATOM   3874  N   GLU A 500     -14.038  26.672 -51.712  1.00 27.71           N  
ATOM   3875  CA  GLU A 500     -14.601  25.534 -50.992  1.00 27.71           C  
ATOM   3876  C   GLU A 500     -15.118  25.952 -49.618  1.00 27.71           C  
ATOM   3877  CB  GLU A 500     -13.560  24.421 -50.846  1.00 27.71           C  
ATOM   3878  O   GLU A 500     -14.431  26.658 -48.879  1.00 27.71           O  
ATOM   3879  CG  GLU A 500     -13.779  23.247 -51.789  1.00 27.71           C  
ATOM   3880  CD  GLU A 500     -12.875  22.061 -51.490  1.00 27.71           C  
ATOM   3881  OE1 GLU A 500     -13.026  21.003 -52.143  1.00 27.71           O  
ATOM   3882  OE2 GLU A 500     -12.009  22.191 -50.596  1.00 27.71           O  
ATOM   3883  N   THR A 501     -16.446  26.015 -49.446  1.00 27.67           N  
ATOM   3884  CA  THR A 501     -17.385  25.223 -48.659  1.00 27.67           C  
ATOM   3885  C   THR A 501     -18.147  26.107 -47.676  1.00 27.67           C  
ATOM   3886  CB  THR A 501     -16.662  24.101 -47.891  1.00 27.67           C  
ATOM   3887  O   THR A 501     -17.541  26.785 -46.844  1.00 27.67           O  
ATOM   3888  CG2 THR A 501     -16.331  22.930 -48.810  1.00 27.67           C  
ATOM   3889  OG1 THR A 501     -15.446  24.617 -47.336  1.00 27.67           O  
ATOM   3890  N   LYS A 502     -19.165  26.820 -48.066  1.00 24.61           N  
ATOM   3891  CA  LYS A 502     -20.255  27.486 -47.358  1.00 24.61           C  
ATOM   3892  C   LYS A 502     -21.505  26.611 -47.326  1.00 24.61           C  
ATOM   3893  CB  LYS A 502     -20.575  28.832 -48.010  1.00 24.61           C  
ATOM   3894  O   LYS A 502     -21.960  26.131 -48.366  1.00 24.61           O  
ATOM   3895  CG  LYS A 502     -19.990  30.030 -47.276  1.00 24.61           C  
ATOM   3896  CD  LYS A 502     -20.509  31.343 -47.846  1.00 24.61           C  
ATOM   3897  CE  LYS A 502     -19.843  32.543 -47.186  1.00 24.61           C  
ATOM   3898  NZ  LYS A 502     -20.396  33.833 -47.695  1.00 24.61           N  
ATOM   3899  N   SER A 503     -21.687  25.818 -46.310  1.00 28.21           N  
ATOM   3900  CA  SER A 503     -22.961  25.274 -45.850  1.00 28.21           C  
ATOM   3901  C   SER A 503     -23.716  26.283 -44.992  1.00 28.21           C  
ATOM   3902  CB  SER A 503     -22.738  23.985 -45.057  1.00 28.21           C  
ATOM   3903  O   SER A 503     -23.128  26.929 -44.122  1.00 28.21           O  
ATOM   3904  OG  SER A 503     -21.653  24.129 -44.157  1.00 28.21           O  
ATOM   3905  N   PRO A 504     -25.086  26.475 -45.348  1.00 27.56           N  
ATOM   3906  CA  PRO A 504     -26.105  27.457 -44.969  1.00 27.56           C  
ATOM   3907  C   PRO A 504     -26.821  27.093 -43.670  1.00 27.56           C  
ATOM   3908  CB  PRO A 504     -27.075  27.434 -46.153  1.00 27.56           C  
ATOM   3909  O   PRO A 504     -26.901  25.914 -43.315  1.00 27.56           O  
ATOM   3910  CG  PRO A 504     -27.076  26.013 -46.618  1.00 27.56           C  
ATOM   3911  CD  PRO A 504     -25.980  25.276 -45.902  1.00 27.56           C  
ATOM   3912  N   PRO A 505     -26.985  28.042 -42.733  1.00 31.08           N  
ATOM   3913  CA  PRO A 505     -28.087  27.790 -41.801  1.00 31.08           C  
ATOM   3914  C   PRO A 505     -29.282  28.710 -42.039  1.00 31.08           C  
ATOM   3915  CB  PRO A 505     -27.458  28.054 -40.431  1.00 31.08           C  
ATOM   3916  O   PRO A 505     -29.112  29.842 -42.499  1.00 31.08           O  
ATOM   3917  CG  PRO A 505     -26.482  29.161 -40.666  1.00 31.08           C  
ATOM   3918  CD  PRO A 505     -26.391  29.412 -42.144  1.00 31.08           C  
ATOM   3919  N   ALA A 506     -30.357  28.233 -42.662  1.00 27.43           N  
ATOM   3920  CA  ALA A 506     -31.795  28.488 -42.693  1.00 27.43           C  
ATOM   3921  C   ALA A 506     -32.377  28.520 -41.282  1.00 27.43           C  
ATOM   3922  CB  ALA A 506     -32.505  27.430 -43.534  1.00 27.43           C  
ATOM   3923  O   ALA A 506     -32.119  27.623 -40.477  1.00 27.43           O  
ATOM   3924  N   GLU A 507     -32.721  29.738 -40.804  1.00 24.69           N  
ATOM   3925  CA  GLU A 507     -33.895  30.579 -40.586  1.00 24.69           C  
ATOM   3926  C   GLU A 507     -34.816  29.977 -39.529  1.00 24.69           C  
ATOM   3927  CB  GLU A 507     -34.660  30.785 -41.895  1.00 24.69           C  
ATOM   3928  O   GLU A 507     -35.153  28.793 -39.593  1.00 24.69           O  
ATOM   3929  CG  GLU A 507     -34.269  32.051 -42.643  1.00 24.69           C  
ATOM   3930  CD  GLU A 507     -35.281  32.459 -43.702  1.00 24.69           C  
ATOM   3931  OE1 GLU A 507     -35.120  33.541 -44.312  1.00 24.69           O  
ATOM   3932  OE2 GLU A 507     -36.244  31.691 -43.923  1.00 24.69           O  
ATOM   3933  N   GLU A 508     -34.912  30.609 -38.409  1.00 25.42           N  
ATOM   3934  CA  GLU A 508     -36.199  31.100 -37.925  1.00 25.42           C  
ATOM   3935  C   GLU A 508     -36.205  31.226 -36.404  1.00 25.42           C  
ATOM   3936  CB  GLU A 508     -37.332  30.177 -38.381  1.00 25.42           C  
ATOM   3937  O   GLU A 508     -35.874  30.273 -35.696  1.00 25.42           O  
ATOM   3938  CG  GLU A 508     -38.246  30.797 -39.428  1.00 25.42           C  
ATOM   3939  CD  GLU A 508     -39.531  30.013 -39.643  1.00 25.42           C  
ATOM   3940  OE1 GLU A 508     -40.417  30.493 -40.385  1.00 25.42           O  
ATOM   3941  OE2 GLU A 508     -39.652  28.911 -39.063  1.00 25.42           O  
ATOM   3942  N   ALA A 509     -36.047  32.382 -35.874  1.00 29.87           N  
ATOM   3943  CA  ALA A 509     -37.040  32.898 -34.935  1.00 29.87           C  
ATOM   3944  C   ALA A 509     -36.595  34.234 -34.346  1.00 29.87           C  
ATOM   3945  CB  ALA A 509     -37.296  31.887 -33.820  1.00 29.87           C  
ATOM   3946  O   ALA A 509     -35.436  34.392 -33.955  1.00 29.87           O  
ATOM   3947  N   ALA A 510     -37.035  35.377 -34.912  1.00 27.76           N  
ATOM   3948  CA  ALA A 510     -37.907  36.506 -34.600  1.00 27.76           C  
ATOM   3949  C   ALA A 510     -37.712  36.968 -33.159  1.00 27.76           C  
ATOM   3950  CB  ALA A 510     -39.368  36.134 -34.843  1.00 27.76           C  
ATOM   3951  O   ALA A 510     -37.736  36.155 -32.231  1.00 27.76           O  
ATOM   3952  N   SER A 511     -36.916  38.023 -32.921  1.00 23.72           N  
ATOM   3953  CA  SER A 511     -36.921  39.278 -32.177  1.00 23.72           C  
ATOM   3954  C   SER A 511     -38.311  39.594 -31.635  1.00 23.72           C  
ATOM   3955  CB  SER A 511     -36.437  40.428 -33.062  1.00 23.72           C  
ATOM   3956  O   SER A 511     -39.318  39.296 -32.281  1.00 23.72           O  
ATOM   3957  OG  SER A 511     -37.371  40.696 -34.093  1.00 23.72           O  
ATOM   3958  N   PRO A 512     -38.443  40.502 -30.707  1.00 40.72           N  
ATOM   3959  CA  PRO A 512     -37.814  41.229 -29.601  1.00 40.72           C  
ATOM   3960  C   PRO A 512     -38.825  41.711 -28.562  1.00 40.72           C  
ATOM   3961  CB  PRO A 512     -37.138  42.413 -30.296  1.00 40.72           C  
ATOM   3962  O   PRO A 512     -40.031  41.514 -28.731  1.00 40.72           O  
ATOM   3963  CG  PRO A 512     -38.063  42.782 -31.410  1.00 40.72           C  
ATOM   3964  CD  PRO A 512     -39.154  41.752 -31.485  1.00 40.72           C  
ATOM   3965  N   GLU A 513     -38.436  41.947 -27.372  1.00 25.72           N  
ATOM   3966  CA  GLU A 513     -38.807  43.217 -26.756  1.00 25.72           C  
ATOM   3967  C   GLU A 513     -38.961  43.074 -25.245  1.00 25.72           C  
ATOM   3968  CB  GLU A 513     -40.104  43.753 -27.369  1.00 25.72           C  
ATOM   3969  O   GLU A 513     -39.586  42.125 -24.767  1.00 25.72           O  
ATOM   3970  CG  GLU A 513     -39.920  44.390 -28.738  1.00 25.72           C  
ATOM   3971  CD  GLU A 513     -41.116  45.218 -29.181  1.00 25.72           C  
ATOM   3972  OE1 GLU A 513     -41.013  45.936 -30.201  1.00 25.72           O  
ATOM   3973  OE2 GLU A 513     -42.164  45.148 -28.501  1.00 25.72           O  
ATOM   3974  N   LYS A 514     -38.086  43.733 -24.475  1.00 26.51           N  
ATOM   3975  CA  LYS A 514     -38.361  44.927 -23.682  1.00 26.51           C  
ATOM   3976  C   LYS A 514     -37.941  44.730 -22.228  1.00 26.51           C  
ATOM   3977  CB  LYS A 514     -39.845  45.291 -23.754  1.00 26.51           C  
ATOM   3978  O   LYS A 514     -38.293  43.726 -21.605  1.00 26.51           O  
ATOM   3979  CG  LYS A 514     -40.178  46.322 -24.822  1.00 26.51           C  
ATOM   3980  CD  LYS A 514     -41.601  46.844 -24.670  1.00 26.51           C  
ATOM   3981  CE  LYS A 514     -41.971  47.796 -25.799  1.00 26.51           C  
ATOM   3982  NZ  LYS A 514     -43.372  48.297 -25.665  1.00 26.51           N  
ATOM   3983  N   GLU A 515     -36.822  45.276 -21.849  1.00 26.11           N  
ATOM   3984  CA  GLU A 515     -36.209  46.319 -21.033  1.00 26.11           C  
ATOM   3985  C   GLU A 515     -37.071  46.647 -19.817  1.00 26.11           C  
ATOM   3986  CB  GLU A 515     -35.972  47.583 -21.865  1.00 26.11           C  
ATOM   3987  O   GLU A 515     -38.241  47.007 -19.957  1.00 26.11           O  
ATOM   3988  CG  GLU A 515     -34.592  47.649 -22.502  1.00 26.11           C  
ATOM   3989  CD  GLU A 515     -34.209  49.047 -22.961  1.00 26.11           C  
ATOM   3990  OE1 GLU A 515     -33.045  49.253 -23.374  1.00 26.11           O  
ATOM   3991  OE2 GLU A 515     -35.080  49.944 -22.906  1.00 26.11           O  
ATOM   3992  N   ALA A 516     -36.870  46.033 -18.683  1.00 29.64           N  
ATOM   3993  CA  ALA A 516     -37.174  46.170 -17.261  1.00 29.64           C  
ATOM   3994  C   ALA A 516     -36.258  47.197 -16.601  1.00 29.64           C  
ATOM   3995  CB  ALA A 516     -37.048  44.820 -16.558  1.00 29.64           C  
ATOM   3996  O   ALA A 516     -35.033  47.089 -16.683  1.00 29.64           O  
ATOM   3997  N   LYS A 517     -36.558  48.490 -16.721  1.00 27.69           N  
ATOM   3998  CA  LYS A 517     -36.279  49.688 -15.935  1.00 27.69           C  
ATOM   3999  C   LYS A 517     -37.317  49.876 -14.833  1.00 27.69           C  
ATOM   4000  CB  LYS A 517     -36.241  50.924 -16.836  1.00 27.69           C  
ATOM   4001  O   LYS A 517     -38.519  49.758 -15.078  1.00 27.69           O  
ATOM   4002  CG  LYS A 517     -34.887  51.176 -17.483  1.00 27.69           C  
ATOM   4003  CD  LYS A 517     -34.847  52.526 -18.187  1.00 27.69           C  
ATOM   4004  CE  LYS A 517     -33.513  52.755 -18.885  1.00 27.69           C  
ATOM   4005  NZ  LYS A 517     -33.481  54.063 -19.604  1.00 27.69           N  
ATOM   4006  N   SER A 518     -36.902  49.919 -13.510  1.00 26.16           N  
ATOM   4007  CA  SER A 518     -36.698  50.795 -12.360  1.00 26.16           C  
ATOM   4008  C   SER A 518     -37.845  50.674 -11.362  1.00 26.16           C  
ATOM   4009  CB  SER A 518     -36.556  52.249 -12.812  1.00 26.16           C  
ATOM   4010  O   SER A 518     -39.014  50.654 -11.752  1.00 26.16           O  
ATOM   4011  OG  SER A 518     -37.333  52.493 -13.972  1.00 26.16           O  
ATOM   4012  N   PRO A 519     -37.576  50.661  -9.989  1.00 31.28           N  
ATOM   4013  CA  PRO A 519     -38.325  50.711  -8.731  1.00 31.28           C  
ATOM   4014  C   PRO A 519     -38.407  52.120  -8.149  1.00 31.28           C  
ATOM   4015  CB  PRO A 519     -37.528  49.785  -7.809  1.00 31.28           C  
ATOM   4016  O   PRO A 519     -37.484  52.919  -8.324  1.00 31.28           O  
ATOM   4017  CG  PRO A 519     -36.103  49.971  -8.220  1.00 31.28           C  
ATOM   4018  CD  PRO A 519     -36.071  50.816  -9.461  1.00 31.28           C  
ATOM   4019  N   VAL A 520     -39.598  52.771  -8.194  1.00 27.64           N  
ATOM   4020  CA  VAL A 520     -40.034  54.026  -7.593  1.00 27.64           C  
ATOM   4021  C   VAL A 520     -41.008  53.742  -6.452  1.00 27.64           C  
ATOM   4022  CB  VAL A 520     -40.692  54.957  -8.636  1.00 27.64           C  
ATOM   4023  O   VAL A 520     -41.962  52.977  -6.617  1.00 27.64           O  
ATOM   4024  CG1 VAL A 520     -41.077  56.292  -8.001  1.00 27.64           C  
ATOM   4025  CG2 VAL A 520     -39.753  55.177  -9.821  1.00 27.64           C  
ATOM   4026  N   LYS A 521     -40.740  54.107  -5.175  1.00 23.63           N  
ATOM   4027  CA  LYS A 521     -41.090  54.993  -4.069  1.00 23.63           C  
ATOM   4028  C   LYS A 521     -42.402  55.722  -4.343  1.00 23.63           C  
ATOM   4029  CB  LYS A 521     -39.971  56.004  -3.816  1.00 23.63           C  
ATOM   4030  O   LYS A 521     -42.599  56.270  -5.430  1.00 23.63           O  
ATOM   4031  CG  LYS A 521     -39.078  55.657  -2.634  1.00 23.63           C  
ATOM   4032  CD  LYS A 521     -38.029  56.734  -2.391  1.00 23.63           C  
ATOM   4033  CE  LYS A 521     -37.071  56.341  -1.274  1.00 23.63           C  
ATOM   4034  NZ  LYS A 521     -36.050  57.401  -1.021  1.00 23.63           N  
ATOM   4035  N   GLU A 522     -43.390  55.611  -3.351  1.00 29.61           N  
ATOM   4036  CA  GLU A 522     -44.319  56.644  -2.903  1.00 29.61           C  
ATOM   4037  C   GLU A 522     -45.285  56.099  -1.855  1.00 29.61           C  
ATOM   4038  CB  GLU A 522     -45.099  57.217  -4.089  1.00 29.61           C  
ATOM   4039  O   GLU A 522     -45.860  55.023  -2.032  1.00 29.61           O  
ATOM   4040  CG  GLU A 522     -44.452  58.445  -4.714  1.00 29.61           C  
ATOM   4041  CD  GLU A 522     -45.462  59.459  -5.228  1.00 29.61           C  
ATOM   4042  OE1 GLU A 522     -45.072  60.615  -5.510  1.00 29.61           O  
ATOM   4043  OE2 GLU A 522     -46.653  59.096  -5.347  1.00 29.61           O  
ATOM   4044  N   GLU A 523     -45.263  56.518  -0.590  1.00 22.91           N  
ATOM   4045  CA  GLU A 523     -45.961  57.401   0.340  1.00 22.91           C  
ATOM   4046  C   GLU A 523     -47.471  57.349   0.122  1.00 22.91           C  
ATOM   4047  CB  GLU A 523     -45.458  58.839   0.197  1.00 22.91           C  
ATOM   4048  O   GLU A 523     -47.942  57.411  -1.016  1.00 22.91           O  
ATOM   4049  CG  GLU A 523     -44.309  59.185   1.133  1.00 22.91           C  
ATOM   4050  CD  GLU A 523     -44.196  60.673   1.421  1.00 22.91           C  
ATOM   4051  OE1 GLU A 523     -43.480  61.054   2.375  1.00 22.91           O  
ATOM   4052  OE2 GLU A 523     -44.829  61.465   0.687  1.00 22.91           O  
ATOM   4053  N   ALA A 524     -48.218  57.167   1.263  1.00 27.41           N  
ATOM   4054  CA  ALA A 524     -49.267  58.009   1.830  1.00 27.41           C  
ATOM   4055  C   ALA A 524     -50.367  57.163   2.464  1.00 27.41           C  
ATOM   4056  CB  ALA A 524     -49.855  58.922   0.757  1.00 27.41           C  
ATOM   4057  O   ALA A 524     -50.816  56.176   1.877  1.00 27.41           O  
ATOM   4058  N   LYS A 525     -50.691  57.441   3.789  1.00 26.55           N  
ATOM   4059  CA  LYS A 525     -51.678  58.262   4.484  1.00 26.55           C  
ATOM   4060  C   LYS A 525     -52.754  57.397   5.134  1.00 26.55           C  
ATOM   4061  CB  LYS A 525     -52.320  59.261   3.520  1.00 26.55           C  
ATOM   4062  O   LYS A 525     -53.345  56.536   4.479  1.00 26.55           O  
ATOM   4063  CG  LYS A 525     -51.987  60.715   3.822  1.00 26.55           C  
ATOM   4064  CD  LYS A 525     -52.731  61.664   2.892  1.00 26.55           C  
ATOM   4065  CE  LYS A 525     -52.366  63.117   3.166  1.00 26.55           C  
ATOM   4066  NZ  LYS A 525     -52.997  64.042   2.177  1.00 26.55           N  
ATOM   4067  N   SER A 526     -52.937  57.493   6.494  1.00 26.53           N  
ATOM   4068  CA  SER A 526     -53.887  57.727   7.577  1.00 26.53           C  
ATOM   4069  C   SER A 526     -55.326  57.590   7.090  1.00 26.53           C  
ATOM   4070  CB  SER A 526     -53.676  59.115   8.184  1.00 26.53           C  
ATOM   4071  O   SER A 526     -55.648  57.990   5.970  1.00 26.53           O  
ATOM   4072  OG  SER A 526     -53.184  60.020   7.211  1.00 26.53           O  
ATOM   4073  N   PRO A 527     -56.235  57.282   8.073  1.00 31.61           N  
ATOM   4074  CA  PRO A 527     -57.129  58.238   8.729  1.00 31.61           C  
ATOM   4075  C   PRO A 527     -57.659  57.728  10.067  1.00 31.61           C  
ATOM   4076  CB  PRO A 527     -58.267  58.408   7.720  1.00 31.61           C  
ATOM   4077  O   PRO A 527     -57.633  56.522  10.327  1.00 31.61           O  
ATOM   4078  CG  PRO A 527     -58.420  57.062   7.087  1.00 31.61           C  
ATOM   4079  CD  PRO A 527     -57.305  56.179   7.569  1.00 31.61           C  
ATOM   4080  N   ALA A 528     -57.680  58.601  11.168  1.00 24.14           N  
ATOM   4081  CA  ALA A 528     -58.510  59.358  12.102  1.00 24.14           C  
ATOM   4082  C   ALA A 528     -59.938  58.820  12.127  1.00 24.14           C  
ATOM   4083  CB  ALA A 528     -58.509  60.840  11.734  1.00 24.14           C  
ATOM   4084  O   ALA A 528     -60.568  58.665  11.078  1.00 24.14           O  
ATOM   4085  N   GLU A 529     -60.393  58.204  13.218  1.00 29.93           N  
ATOM   4086  CA  GLU A 529     -61.783  57.975  13.602  1.00 29.93           C  
ATOM   4087  C   GLU A 529     -62.081  58.566  14.977  1.00 29.93           C  
ATOM   4088  CB  GLU A 529     -62.103  56.478  13.593  1.00 29.93           C  
ATOM   4089  O   GLU A 529     -61.342  58.327  15.934  1.00 29.93           O  
ATOM   4090  CG  GLU A 529     -63.309  56.111  12.741  1.00 29.93           C  
ATOM   4091  CD  GLU A 529     -63.743  54.663  12.905  1.00 29.93           C  
ATOM   4092  OE1 GLU A 529     -64.837  54.299  12.420  1.00 29.93           O  
ATOM   4093  OE2 GLU A 529     -62.981  53.887  13.525  1.00 29.93           O  
ATOM   4094  N   ALA A 530     -62.645  59.769  15.123  1.00 26.04           N  
ATOM   4095  CA  ALA A 530     -63.764  60.601  15.558  1.00 26.04           C  
ATOM   4096  C   ALA A 530     -64.717  59.813  16.452  1.00 26.04           C  
ATOM   4097  CB  ALA A 530     -64.512  61.161  14.351  1.00 26.04           C  
ATOM   4098  O   ALA A 530     -65.097  58.686  16.124  1.00 26.04           O  
ATOM   4099  N   LYS A 531     -65.016  60.255  17.734  1.00 23.94           N  
ATOM   4100  CA  LYS A 531     -65.973  60.927  18.609  1.00 23.94           C  
ATOM   4101  C   LYS A 531     -67.311  60.193  18.626  1.00 23.94           C  
ATOM   4102  CB  LYS A 531     -66.176  62.377  18.169  1.00 23.94           C  
ATOM   4103  O   LYS A 531     -67.855  59.858  17.572  1.00 23.94           O  
ATOM   4104  CG  LYS A 531     -65.215  63.362  18.819  1.00 23.94           C  
ATOM   4105  CD  LYS A 531     -65.725  64.793  18.714  1.00 23.94           C  
ATOM   4106  CE  LYS A 531     -64.756  65.781  19.349  1.00 23.94           C  
ATOM   4107  NZ  LYS A 531     -65.213  67.193  19.179  1.00 23.94           N  
ATOM   4108  N   SER A 532     -67.813  59.972  19.839  1.00 26.77           N  
ATOM   4109  CA  SER A 532     -69.079  60.300  20.485  1.00 26.77           C  
ATOM   4110  C   SER A 532     -69.039  59.981  21.976  1.00 26.77           C  
ATOM   4111  CB  SER A 532     -70.231  59.541  19.824  1.00 26.77           C  
ATOM   4112  O   SER A 532     -68.554  58.921  22.376  1.00 26.77           O  
ATOM   4113  OG  SER A 532     -69.743  58.446  19.069  1.00 26.77           O  
ATOM   4114  N   PRO A 533     -69.580  60.815  22.940  1.00 35.34           N  
ATOM   4115  CA  PRO A 533     -70.149  60.786  24.290  1.00 35.34           C  
ATOM   4116  C   PRO A 533     -71.675  60.740  24.286  1.00 35.34           C  
ATOM   4117  CB  PRO A 533     -69.643  62.090  24.913  1.00 35.34           C  
ATOM   4118  O   PRO A 533     -72.303  61.028  23.264  1.00 35.34           O  
ATOM   4119  CG  PRO A 533     -69.631  63.072  23.787  1.00 35.34           C  
ATOM   4120  CD  PRO A 533     -69.946  62.342  22.513  1.00 35.34           C  
ATOM   4121  N   GLU A 534     -72.312  60.083  25.328  1.00 23.84           N  
ATOM   4122  CA  GLU A 534     -73.486  60.459  26.110  1.00 23.84           C  
ATOM   4123  C   GLU A 534     -74.337  59.238  26.448  1.00 23.84           C  
ATOM   4124  CB  GLU A 534     -74.326  61.493  25.357  1.00 23.84           C  
ATOM   4125  O   GLU A 534     -74.598  58.398  25.584  1.00 23.84           O  
ATOM   4126  CG  GLU A 534     -73.770  62.908  25.431  1.00 23.84           C  
ATOM   4127  CD  GLU A 534     -74.810  63.977  25.137  1.00 23.84           C  
ATOM   4128  OE1 GLU A 534     -74.591  65.154  25.503  1.00 23.84           O  
ATOM   4129  OE2 GLU A 534     -75.853  63.635  24.536  1.00 23.84           O  
ATOM   4130  N   LYS A 535     -74.687  59.055  27.762  1.00 25.23           N  
ATOM   4131  CA  LYS A 535     -76.032  58.956  28.320  1.00 25.23           C  
ATOM   4132  C   LYS A 535     -76.042  58.098  29.582  1.00 25.23           C  
ATOM   4133  CB  LYS A 535     -77.001  58.379  27.287  1.00 25.23           C  
ATOM   4134  O   LYS A 535     -75.512  56.985  29.586  1.00 25.23           O  
ATOM   4135  CG  LYS A 535     -78.077  59.356  26.834  1.00 25.23           C  
ATOM   4136  CD  LYS A 535     -79.052  58.703  25.864  1.00 25.23           C  
ATOM   4137  CE  LYS A 535     -80.070  59.704  25.334  1.00 25.23           C  
ATOM   4138  NZ  LYS A 535     -81.062  59.057  24.424  1.00 25.23           N  
ATOM   4139  N   GLU A 536     -76.337  58.636  30.841  1.00 22.94           N  
ATOM   4140  CA  GLU A 536     -77.369  58.916  31.834  1.00 22.94           C  
ATOM   4141  C   GLU A 536     -78.263  57.700  32.060  1.00 22.94           C  
ATOM   4142  CB  GLU A 536     -78.215  60.119  31.407  1.00 22.94           C  
ATOM   4143  O   GLU A 536     -78.708  57.064  31.102  1.00 22.94           O  
ATOM   4144  CG  GLU A 536     -77.664  61.457  31.877  1.00 22.94           C  
ATOM   4145  CD  GLU A 536     -78.691  62.577  31.835  1.00 22.94           C  
ATOM   4146  OE1 GLU A 536     -78.413  63.676  32.367  1.00 22.94           O  
ATOM   4147  OE2 GLU A 536     -79.782  62.354  31.265  1.00 22.94           O  
ATOM   4148  N   GLU A 537     -78.427  57.314  33.325  1.00 25.08           N  
ATOM   4149  CA  GLU A 537     -79.736  57.145  33.948  1.00 25.08           C  
ATOM   4150  C   GLU A 537     -79.638  56.312  35.222  1.00 25.08           C  
ATOM   4151  CB  GLU A 537     -80.718  56.496  32.969  1.00 25.08           C  
ATOM   4152  O   GLU A 537     -79.060  55.223  35.215  1.00 25.08           O  
ATOM   4153  CG  GLU A 537     -81.893  57.388  32.593  1.00 25.08           C  
ATOM   4154  CD  GLU A 537     -82.966  56.663  31.796  1.00 25.08           C  
ATOM   4155  OE1 GLU A 537     -84.049  57.246  31.567  1.00 25.08           O  
ATOM   4156  OE2 GLU A 537     -82.721  55.502  31.399  1.00 25.08           O  
ATOM   4157  N   ALA A 538     -79.756  56.991  36.469  1.00 26.16           N  
ATOM   4158  CA  ALA A 538     -80.863  57.210  37.396  1.00 26.16           C  
ATOM   4159  C   ALA A 538     -81.096  55.983  38.272  1.00 26.16           C  
ATOM   4160  CB  ALA A 538     -82.136  57.564  36.631  1.00 26.16           C  
ATOM   4161  O   ALA A 538     -81.150  54.857  37.771  1.00 26.16           O  
ATOM   4162  N   LYS A 539     -80.975  56.169  39.663  1.00 26.72           N  
ATOM   4163  CA  LYS A 539     -81.904  56.428  40.759  1.00 26.72           C  
ATOM   4164  C   LYS A 539     -82.198  55.152  41.543  1.00 26.72           C  
ATOM   4165  CB  LYS A 539     -83.206  57.029  40.229  1.00 26.72           C  
ATOM   4166  O   LYS A 539     -82.559  54.128  40.960  1.00 26.72           O  
ATOM   4167  CG  LYS A 539     -83.231  58.550  40.231  1.00 26.72           C  
ATOM   4168  CD  LYS A 539     -84.637  59.087  39.990  1.00 26.72           C  
ATOM   4169  CE  LYS A 539     -84.646  60.606  39.883  1.00 26.72           C  
ATOM   4170  NZ  LYS A 539     -86.022  61.136  39.649  1.00 26.72           N  
ATOM   4171  N   SER A 540     -81.843  55.098  42.884  1.00 30.10           N  
ATOM   4172  CA  SER A 540     -82.262  55.037  44.281  1.00 30.10           C  
ATOM   4173  C   SER A 540     -83.487  54.145  44.452  1.00 30.10           C  
ATOM   4174  CB  SER A 540     -82.565  56.439  44.811  1.00 30.10           C  
ATOM   4175  O   SER A 540     -84.341  54.077  43.566  1.00 30.10           O  
ATOM   4176  OG  SER A 540     -83.560  57.071  44.023  1.00 30.10           O  
ATOM   4177  N   PRO A 541     -83.884  53.879  45.715  1.00 47.28           N  
ATOM   4178  CA  PRO A 541     -83.678  53.984  47.161  1.00 47.28           C  
ATOM   4179  C   PRO A 541     -84.375  52.869  47.939  1.00 47.28           C  
ATOM   4180  CB  PRO A 541     -84.281  55.348  47.505  1.00 47.28           C  
ATOM   4181  O   PRO A 541     -85.197  52.140  47.377  1.00 47.28           O  
ATOM   4182  CG  PRO A 541     -85.450  55.492  46.585  1.00 47.28           C  
ATOM   4183  CD  PRO A 541     -85.431  54.352  45.608  1.00 47.28           C  
ATOM   4184  N   ALA A 542     -84.085  52.636  49.223  1.00 25.76           N  
ATOM   4185  CA  ALA A 542     -84.853  52.755  50.460  1.00 25.76           C  
ATOM   4186  C   ALA A 542     -84.935  51.415  51.186  1.00 25.76           C  
ATOM   4187  CB  ALA A 542     -86.254  53.285  50.167  1.00 25.76           C  
ATOM   4188  O   ALA A 542     -85.211  50.384  50.568  1.00 25.76           O  
ATOM   4189  N   GLU A 543     -84.505  51.327  52.476  1.00 26.04           N  
ATOM   4190  CA  GLU A 543     -85.352  51.047  53.631  1.00 26.04           C  
ATOM   4191  C   GLU A 543     -84.640  50.142  54.632  1.00 26.04           C  
ATOM   4192  CB  GLU A 543     -86.671  50.408  53.188  1.00 26.04           C  
ATOM   4193  O   GLU A 543     -84.052  49.128  54.251  1.00 26.04           O  
ATOM   4194  CG  GLU A 543     -87.902  51.030  53.830  1.00 26.04           C  
ATOM   4195  CD  GLU A 543     -89.192  50.302  53.485  1.00 26.04           C  
ATOM   4196  OE1 GLU A 543     -90.192  50.456  54.223  1.00 26.04           O  
ATOM   4197  OE2 GLU A 543     -89.202  49.571  52.470  1.00 26.04           O  
ATOM   4198  N   VAL A 544     -84.429  50.563  55.959  1.00 28.05           N  
ATOM   4199  CA  VAL A 544     -85.120  50.288  57.214  1.00 28.05           C  
ATOM   4200  C   VAL A 544     -84.099  50.001  58.313  1.00 28.05           C  
ATOM   4201  CB  VAL A 544     -86.101  49.102  57.075  1.00 28.05           C  
ATOM   4202  O   VAL A 544     -83.164  49.222  58.113  1.00 28.05           O  
ATOM   4203  CG1 VAL A 544     -87.296  49.277  58.010  1.00 28.05           C  
ATOM   4204  CG2 VAL A 544     -86.567  48.964  55.627  1.00 28.05           C  
ATOM   4205  N   LYS A 545     -83.955  50.858  59.337  1.00 25.58           N  
ATOM   4206  CA  LYS A 545     -84.178  51.161  60.747  1.00 25.58           C  
ATOM   4207  C   LYS A 545     -84.465  49.892  61.544  1.00 25.58           C  
ATOM   4208  CB  LYS A 545     -85.333  52.152  60.907  1.00 25.58           C  
ATOM   4209  O   LYS A 545     -85.326  49.096  61.164  1.00 25.58           O  
ATOM   4210  CG  LYS A 545     -84.950  53.598  60.631  1.00 25.58           C  
ATOM   4211  CD  LYS A 545     -85.863  54.569  61.369  1.00 25.58           C  
ATOM   4212  CE  LYS A 545     -85.399  56.010  61.205  1.00 25.58           C  
ATOM   4213  NZ  LYS A 545     -86.389  56.978  61.765  1.00 25.58           N  
ATOM   4214  N   SER A 546     -83.691  49.736  62.666  1.00 31.95           N  
ATOM   4215  CA  SER A 546     -83.893  49.646  64.109  1.00 31.95           C  
ATOM   4216  C   SER A 546     -82.613  49.219  64.820  1.00 31.95           C  
ATOM   4217  CB  SER A 546     -85.018  48.663  64.433  1.00 31.95           C  
ATOM   4218  O   SER A 546     -81.937  48.284  64.385  1.00 31.95           O  
ATOM   4219  OG  SER A 546     -86.250  49.113  63.895  1.00 31.95           O  
ATOM   4220  N   PRO A 547     -82.316  49.636  66.087  1.00 34.48           N  
ATOM   4221  CA  PRO A 547     -81.389  49.777  67.212  1.00 34.48           C  
ATOM   4222  C   PRO A 547     -81.835  48.997  68.447  1.00 34.48           C  
ATOM   4223  CB  PRO A 547     -81.395  51.283  67.487  1.00 34.48           C  
ATOM   4224  O   PRO A 547     -83.003  48.614  68.551  1.00 34.48           O  
ATOM   4225  CG  PRO A 547     -82.798  51.717  67.205  1.00 34.48           C  
ATOM   4226  CD  PRO A 547     -83.548  50.555  66.622  1.00 34.48           C  
ATOM   4227  N   GLU A 548     -80.914  48.466  69.307  1.00 27.65           N  
ATOM   4228  CA  GLU A 548     -80.917  48.584  70.762  1.00 27.65           C  
ATOM   4229  C   GLU A 548     -80.027  47.523  71.404  1.00 27.65           C  
ATOM   4230  CB  GLU A 548     -82.343  48.474  71.308  1.00 27.65           C  
ATOM   4231  O   GLU A 548     -80.133  46.338  71.081  1.00 27.65           O  
ATOM   4232  CG  GLU A 548     -82.765  49.656  72.169  1.00 27.65           C  
ATOM   4233  CD  GLU A 548     -84.075  49.425  72.905  1.00 27.65           C  
ATOM   4234  OE1 GLU A 548     -84.309  50.077  73.948  1.00 27.65           O  
ATOM   4235  OE2 GLU A 548     -84.875  48.585  72.434  1.00 27.65           O  
ATOM   4236  N   LYS A 549     -78.917  47.909  72.083  1.00 24.98           N  
ATOM   4237  CA  LYS A 549     -78.765  47.877  73.534  1.00 24.98           C  
ATOM   4238  C   LYS A 549     -77.344  47.486  73.930  1.00 24.98           C  
ATOM   4239  CB  LYS A 549     -79.769  46.905  74.157  1.00 24.98           C  
ATOM   4240  O   LYS A 549     -76.801  46.502  73.424  1.00 24.98           O  
ATOM   4241  CG  LYS A 549     -80.237  47.307  75.548  1.00 24.98           C  
ATOM   4242  CD  LYS A 549     -81.246  46.312  76.107  1.00 24.98           C  
ATOM   4243  CE  LYS A 549     -81.766  46.747  77.471  1.00 24.98           C  
ATOM   4244  NZ  LYS A 549     -82.722  45.753  78.042  1.00 24.98           N  
ATOM   4245  N   ALA A 550     -76.534  48.449  74.493  1.00 27.79           N  
ATOM   4246  CA  ALA A 550     -76.161  48.827  75.853  1.00 27.79           C  
ATOM   4247  C   ALA A 550     -74.844  48.173  76.263  1.00 27.79           C  
ATOM   4248  CB  ALA A 550     -77.268  48.445  76.834  1.00 27.79           C  
ATOM   4249  O   ALA A 550     -74.643  46.976  76.042  1.00 27.79           O  
ATOM   4250  N   LYS A 551     -73.760  49.005  76.501  1.00 26.48           N  
ATOM   4251  CA  LYS A 551     -73.211  49.456  77.777  1.00 26.48           C  
ATOM   4252  C   LYS A 551     -71.777  48.968  77.962  1.00 26.48           C  
ATOM   4253  CB  LYS A 551     -74.083  48.974  78.937  1.00 26.48           C  
ATOM   4254  O   LYS A 551     -71.516  47.764  77.919  1.00 26.48           O  
ATOM   4255  CG  LYS A 551     -74.475  50.072  79.915  1.00 26.48           C  
ATOM   4256  CD  LYS A 551     -75.388  49.543  81.014  1.00 26.48           C  
ATOM   4257  CE  LYS A 551     -75.833  50.654  81.955  1.00 26.48           C  
ATOM   4258  NZ  LYS A 551     -76.978  50.226  82.814  1.00 26.48           N  
ATOM   4259  N   SER A 552     -70.775  49.917  77.762  1.00 27.67           N  
ATOM   4260  CA  SER A 552     -69.696  50.704  78.348  1.00 27.67           C  
ATOM   4261  C   SER A 552     -68.583  49.807  78.879  1.00 27.67           C  
ATOM   4262  CB  SER A 552     -70.229  51.590  79.475  1.00 27.67           C  
ATOM   4263  O   SER A 552     -68.852  48.767  79.484  1.00 27.67           O  
ATOM   4264  OG  SER A 552     -71.183  50.890  80.256  1.00 27.67           O  
ATOM   4265  N   PRO A 553     -67.401  50.435  79.233  1.00 42.77           N  
ATOM   4266  CA  PRO A 553     -66.298  51.324  78.859  1.00 42.77           C  
ATOM   4267  C   PRO A 553     -65.006  51.009  79.609  1.00 42.77           C  
ATOM   4268  CB  PRO A 553     -66.822  52.713  79.233  1.00 42.77           C  
ATOM   4269  O   PRO A 553     -65.004  50.172  80.516  1.00 42.77           O  
ATOM   4270  CG  PRO A 553     -67.629  52.495  80.473  1.00 42.77           C  
ATOM   4271  CD  PRO A 553     -67.730  51.018  80.723  1.00 42.77           C  
ATOM   4272  N   ALA A 554     -63.829  51.326  79.114  1.00 24.82           N  
ATOM   4273  CA  ALA A 554     -62.880  52.309  79.628  1.00 24.82           C  
ATOM   4274  C   ALA A 554     -61.524  51.668  79.911  1.00 24.82           C  
ATOM   4275  CB  ALA A 554     -63.427  52.968  80.892  1.00 24.82           C  
ATOM   4276  O   ALA A 554     -61.451  50.610  80.542  1.00 24.82           O  
ATOM   4277  N   LYS A 555     -60.528  51.998  79.149  1.00 27.00           N  
ATOM   4278  CA  LYS A 555     -59.417  52.764  79.707  1.00 27.00           C  
ATOM   4279  C   LYS A 555     -58.181  52.665  78.818  1.00 27.00           C  
ATOM   4280  CB  LYS A 555     -59.087  52.281  81.120  1.00 27.00           C  
ATOM   4281  O   LYS A 555     -57.726  51.565  78.498  1.00 27.00           O  
ATOM   4282  CG  LYS A 555     -59.234  53.351  82.191  1.00 27.00           C  
ATOM   4283  CD  LYS A 555     -58.848  52.823  83.566  1.00 27.00           C  
ATOM   4284  CE  LYS A 555     -59.080  53.865  84.652  1.00 27.00           C  
ATOM   4285  NZ  LYS A 555     -58.737  53.339  86.007  1.00 27.00           N  
ATOM   4286  N   GLU A 556     -57.882  53.685  78.051  1.00 23.58           N  
ATOM   4287  CA  GLU A 556     -57.008  54.853  78.005  1.00 23.58           C  
ATOM   4288  C   GLU A 556     -55.545  54.454  78.180  1.00 23.58           C  
ATOM   4289  CB  GLU A 556     -57.408  55.867  79.079  1.00 23.58           C  
ATOM   4290  O   GLU A 556     -55.203  53.719  79.108  1.00 23.58           O  
ATOM   4291  CG  GLU A 556     -58.254  57.018  78.554  1.00 23.58           C  
ATOM   4292  CD  GLU A 556     -58.332  58.193  79.515  1.00 23.58           C  
ATOM   4293  OE1 GLU A 556     -58.883  59.251  79.137  1.00 23.58           O  
ATOM   4294  OE2 GLU A 556     -57.838  58.054  80.656  1.00 23.58           O  
ATOM   4295  N   GLU A 557     -54.729  54.563  77.209  1.00 26.26           N  
ATOM   4296  CA  GLU A 557     -53.585  55.453  77.383  1.00 26.26           C  
ATOM   4297  C   GLU A 557     -52.533  55.218  76.303  1.00 26.26           C  
ATOM   4298  CB  GLU A 557     -52.965  55.267  78.770  1.00 26.26           C  
ATOM   4299  O   GLU A 557     -52.129  54.078  76.060  1.00 26.26           O  
ATOM   4300  CG  GLU A 557     -53.452  56.275  79.801  1.00 26.26           C  
ATOM   4301  CD  GLU A 557     -52.637  56.261  81.085  1.00 26.26           C  
ATOM   4302  OE1 GLU A 557     -52.847  57.145  81.946  1.00 26.26           O  
ATOM   4303  OE2 GLU A 557     -51.781  55.360  81.229  1.00 26.26           O  
ATOM   4304  N   ALA A 558     -52.480  56.084  75.337  1.00 28.57           N  
ATOM   4305  CA  ALA A 558     -51.464  57.127  75.229  1.00 28.57           C  
ATOM   4306  C   ALA A 558     -50.732  57.044  73.893  1.00 28.57           C  
ATOM   4307  CB  ALA A 558     -50.470  57.024  76.384  1.00 28.57           C  
ATOM   4308  O   ALA A 558     -50.307  55.964  73.477  1.00 28.57           O  
ATOM   4309  N   LYS A 559     -51.105  57.885  72.955  1.00 28.84           N  
ATOM   4310  CA  LYS A 559     -50.527  59.152  72.517  1.00 28.84           C  
ATOM   4311  C   LYS A 559     -49.571  58.945  71.346  1.00 28.84           C  
ATOM   4312  CB  LYS A 559     -49.799  59.839  73.673  1.00 28.84           C  
ATOM   4313  O   LYS A 559     -48.607  58.184  71.453  1.00 28.84           O  
ATOM   4314  CG  LYS A 559     -50.538  61.041  74.243  1.00 28.84           C  
ATOM   4315  CD  LYS A 559     -49.724  61.734  75.329  1.00 28.84           C  
ATOM   4316  CE  LYS A 559     -50.491  62.895  75.948  1.00 28.84           C  
ATOM   4317  NZ  LYS A 559     -49.731  63.526  77.068  1.00 28.84           N  
ATOM   4318  N   SER A 560     -50.070  59.105  70.086  1.00 24.86           N  
ATOM   4319  CA  SER A 560     -49.864  59.885  68.870  1.00 24.86           C  
ATOM   4320  C   SER A 560     -48.501  60.569  68.876  1.00 24.86           C  
ATOM   4321  CB  SER A 560     -50.968  60.931  68.709  1.00 24.86           C  
ATOM   4322  O   SER A 560     -48.047  61.051  69.915  1.00 24.86           O  
ATOM   4323  OG  SER A 560     -51.043  61.762  69.855  1.00 24.86           O  
ATOM   4324  N   PRO A 561     -48.027  61.047  67.812  1.00 43.74           N  
ATOM   4325  CA  PRO A 561     -47.742  61.080  66.375  1.00 43.74           C  
ATOM   4326  C   PRO A 561     -46.424  61.778  66.050  1.00 43.74           C  
ATOM   4327  CB  PRO A 561     -48.928  61.857  65.799  1.00 43.74           C  
ATOM   4328  O   PRO A 561     -45.780  62.335  66.943  1.00 43.74           O  
ATOM   4329  CG  PRO A 561     -49.259  62.877  66.840  1.00 43.74           C  
ATOM   4330  CD  PRO A 561     -48.422  62.605  68.057  1.00 43.74           C  
ATOM   4331  N   PRO A 562     -46.004  62.037  64.945  1.00 38.49           N  
ATOM   4332  CA  PRO A 562     -46.200  62.091  63.494  1.00 38.49           C  
ATOM   4333  C   PRO A 562     -44.883  62.107  62.721  1.00 38.49           C  
ATOM   4334  CB  PRO A 562     -46.969  63.399  63.291  1.00 38.49           C  
ATOM   4335  O   PRO A 562     -43.819  62.307  63.312  1.00 38.49           O  
ATOM   4336  CG  PRO A 562     -46.410  64.334  64.314  1.00 38.49           C  
ATOM   4337  CD  PRO A 562     -45.478  63.563  65.205  1.00 38.49           C  
ATOM   4338  N   GLU A 563     -44.787  61.590  61.513  1.00 23.42           N  
ATOM   4339  CA  GLU A 563     -44.827  62.313  60.245  1.00 23.42           C  
ATOM   4340  C   GLU A 563     -43.420  62.603  59.731  1.00 23.42           C  
ATOM   4341  CB  GLU A 563     -45.612  63.618  60.395  1.00 23.42           C  
ATOM   4342  O   GLU A 563     -42.577  63.117  60.470  1.00 23.42           O  
ATOM   4343  CG  GLU A 563     -47.021  63.557  59.823  1.00 23.42           C  
ATOM   4344  CD  GLU A 563     -47.667  64.926  59.672  1.00 23.42           C  
ATOM   4345  OE1 GLU A 563     -48.768  65.015  59.082  1.00 23.42           O  
ATOM   4346  OE2 GLU A 563     -47.067  65.916  60.146  1.00 23.42           O  
ATOM   4347  N   ALA A 564     -43.056  62.035  58.557  1.00 24.26           N  
ATOM   4348  CA  ALA A 564     -42.950  62.862  57.358  1.00 24.26           C  
ATOM   4349  C   ALA A 564     -41.587  62.693  56.693  1.00 24.26           C  
ATOM   4350  CB  ALA A 564     -43.192  64.330  57.702  1.00 24.26           C  
ATOM   4351  O   ALA A 564     -40.552  62.763  57.359  1.00 24.26           O  
ATOM   4352  N   LYS A 565     -41.516  62.054  55.540  1.00 26.07           N  
ATOM   4353  CA  LYS A 565     -41.208  62.623  54.231  1.00 26.07           C  
ATOM   4354  C   LYS A 565     -39.845  62.152  53.733  1.00 26.07           C  
ATOM   4355  CB  LYS A 565     -41.245  64.151  54.288  1.00 26.07           C  
ATOM   4356  O   LYS A 565     -38.851  62.234  54.458  1.00 26.07           O  
ATOM   4357  CG  LYS A 565     -42.637  64.743  54.126  1.00 26.07           C  
ATOM   4358  CD  LYS A 565     -42.578  66.220  53.757  1.00 26.07           C  
ATOM   4359  CE  LYS A 565     -43.971  66.819  53.618  1.00 26.07           C  
ATOM   4360  NZ  LYS A 565     -43.918  68.286  53.344  1.00 26.07           N  
ATOM   4361  N   SER A 566     -39.802  61.252  52.755  1.00 23.54           N  
ATOM   4362  CA  SER A 566     -39.391  61.110  51.362  1.00 23.54           C  
ATOM   4363  C   SER A 566     -38.051  61.793  51.110  1.00 23.54           C  
ATOM   4364  CB  SER A 566     -40.453  61.690  50.427  1.00 23.54           C  
ATOM   4365  O   SER A 566     -37.779  62.862  51.661  1.00 23.54           O  
ATOM   4366  OG  SER A 566     -41.317  62.567  51.130  1.00 23.54           O  
ATOM   4367  N   PRO A 567     -37.416  61.582  50.041  1.00 44.48           N  
ATOM   4368  CA  PRO A 567     -36.506  60.817  49.185  1.00 44.48           C  
ATOM   4369  C   PRO A 567     -35.336  61.653  48.672  1.00 44.48           C  
ATOM   4370  CB  PRO A 567     -37.404  60.368  48.030  1.00 44.48           C  
ATOM   4371  O   PRO A 567     -35.339  62.879  48.815  1.00 44.48           O  
ATOM   4372  CG  PRO A 567     -38.351  61.504  47.818  1.00 44.48           C  
ATOM   4373  CD  PRO A 567     -38.145  62.509  48.915  1.00 44.48           C  
ATOM   4374  N   GLU A 568     -34.248  61.057  48.259  1.00 24.35           N  
ATOM   4375  CA  GLU A 568     -33.513  60.940  47.003  1.00 24.35           C  
ATOM   4376  C   GLU A 568     -32.374  61.953  46.933  1.00 24.35           C  
ATOM   4377  CB  GLU A 568     -34.454  61.124  45.810  1.00 24.35           C  
ATOM   4378  O   GLU A 568     -32.563  63.130  47.247  1.00 24.35           O  
ATOM   4379  CG  GLU A 568     -35.336  59.915  45.531  1.00 24.35           C  
ATOM   4380  CD  GLU A 568     -35.945  59.926  44.137  1.00 24.35           C  
ATOM   4381  OE1 GLU A 568     -36.473  58.879  43.698  1.00 24.35           O  
ATOM   4382  OE2 GLU A 568     -35.892  60.989  43.480  1.00 24.35           O  
ATOM   4383  N   LYS A 569     -31.156  61.415  46.739  1.00 25.20           N  
ATOM   4384  CA  LYS A 569     -30.273  61.959  45.712  1.00 25.20           C  
ATOM   4385  C   LYS A 569     -28.837  61.482  45.913  1.00 25.20           C  
ATOM   4386  CB  LYS A 569     -30.323  63.488  45.716  1.00 25.20           C  
ATOM   4387  O   LYS A 569     -28.304  61.550  47.022  1.00 25.20           O  
ATOM   4388  CG  LYS A 569     -31.089  64.085  44.545  1.00 25.20           C  
ATOM   4389  CD  LYS A 569     -31.028  65.607  44.556  1.00 25.20           C  
ATOM   4390  CE  LYS A 569     -31.877  66.209  43.444  1.00 25.20           C  
ATOM   4391  NZ  LYS A 569     -31.777  67.699  43.416  1.00 25.20           N  
ATOM   4392  N   GLU A 570     -28.334  60.583  45.049  1.00 24.72           N  
ATOM   4393  CA  GLU A 570     -27.325  60.448  44.003  1.00 24.72           C  
ATOM   4394  C   GLU A 570     -26.164  61.412  44.228  1.00 24.72           C  
ATOM   4395  CB  GLU A 570     -27.946  60.685  42.624  1.00 24.72           C  
ATOM   4396  O   GLU A 570     -26.377  62.598  44.489  1.00 24.72           O  
ATOM   4397  CG  GLU A 570     -28.512  59.428  41.980  1.00 24.72           C  
ATOM   4398  CD  GLU A 570     -28.836  59.602  40.505  1.00 24.72           C  
ATOM   4399  OE1 GLU A 570     -29.214  58.608  39.844  1.00 24.72           O  
ATOM   4400  OE2 GLU A 570     -28.709  60.742  40.005  1.00 24.72           O  
ATOM   4401  N   GLU A 571     -24.932  60.833  44.252  1.00 25.13           N  
ATOM   4402  CA  GLU A 571     -23.834  61.163  43.347  1.00 25.13           C  
ATOM   4403  C   GLU A 571     -22.500  61.193  44.086  1.00 25.13           C  
ATOM   4404  CB  GLU A 571     -24.088  62.509  42.662  1.00 25.13           C  
ATOM   4405  O   GLU A 571     -22.381  61.823  45.139  1.00 25.13           O  
ATOM   4406  CG  GLU A 571     -24.554  62.387  41.219  1.00 25.13           C  
ATOM   4407  CD  GLU A 571     -24.533  63.708  40.468  1.00 25.13           C  
ATOM   4408  OE1 GLU A 571     -24.784  63.714  39.241  1.00 25.13           O  
ATOM   4409  OE2 GLU A 571     -24.263  64.747  41.111  1.00 25.13           O  
ATOM   4410  N   ALA A 572     -21.622  60.170  43.790  1.00 25.78           N  
ATOM   4411  CA  ALA A 572     -20.302  59.997  43.190  1.00 25.78           C  
ATOM   4412  C   ALA A 572     -19.408  61.202  43.473  1.00 25.78           C  
ATOM   4413  CB  ALA A 572     -20.427  59.773  41.685  1.00 25.78           C  
ATOM   4414  O   ALA A 572     -19.832  62.348  43.310  1.00 25.78           O  
ATOM   4415  N   LYS A 573     -18.172  60.904  44.037  1.00 29.08           N  
ATOM   4416  CA  LYS A 573     -16.821  61.243  43.599  1.00 29.08           C  
ATOM   4417  C   LYS A 573     -15.942  61.638  44.782  1.00 29.08           C  
ATOM   4418  CB  LYS A 573     -16.857  62.376  42.572  1.00 29.08           C  
ATOM   4419  O   LYS A 573     -16.326  62.483  45.592  1.00 29.08           O  
ATOM   4420  CG  LYS A 573     -16.873  61.901  41.126  1.00 29.08           C  
ATOM   4421  CD  LYS A 573     -16.631  63.051  40.157  1.00 29.08           C  
ATOM   4422  CE  LYS A 573     -16.716  62.590  38.709  1.00 29.08           C  
ATOM   4423  NZ  LYS A 573     -16.466  63.712  37.755  1.00 29.08           N  
ATOM   4424  N   SER A 574     -14.805  60.884  45.000  1.00 25.81           N  
ATOM   4425  CA  SER A 574     -13.372  60.971  44.738  1.00 25.81           C  
ATOM   4426  C   SER A 574     -12.563  60.746  46.011  1.00 25.81           C  
ATOM   4427  CB  SER A 574     -13.018  62.330  44.133  1.00 25.81           C  
ATOM   4428  O   SER A 574     -12.921  61.250  47.078  1.00 25.81           O  
ATOM   4429  OG  SER A 574     -13.434  63.384  44.986  1.00 25.81           O  
ATOM   4430  N   PRO A 575     -11.455  60.073  45.990  1.00 32.98           N  
ATOM   4431  CA  PRO A 575     -10.219  59.832  46.738  1.00 32.98           C  
ATOM   4432  C   PRO A 575      -9.081  60.758  46.312  1.00 32.98           C  
ATOM   4433  CB  PRO A 575      -9.887  58.374  46.411  1.00 32.98           C  
ATOM   4434  O   PRO A 575      -9.071  61.250  45.181  1.00 32.98           O  
ATOM   4435  CG  PRO A 575     -10.326  58.191  44.994  1.00 32.98           C  
ATOM   4436  CD  PRO A 575     -11.041  59.436  44.552  1.00 32.98           C  
ATOM   4437  N   ALA A 576      -8.340  61.425  47.291  1.00 27.73           N  
ATOM   4438  CA  ALA A 576      -7.040  62.090  47.260  1.00 27.73           C  
ATOM   4439  C   ALA A 576      -6.550  62.402  48.671  1.00 27.73           C  
ATOM   4440  CB  ALA A 576      -7.117  63.370  46.431  1.00 27.73           C  
ATOM   4441  O   ALA A 576      -7.309  62.909  49.500  1.00 27.73           O  
ATOM   4442  N   GLU A 577      -5.439  61.745  49.128  1.00 25.38           N  
ATOM   4443  CA  GLU A 577      -4.099  62.308  49.267  1.00 25.38           C  
ATOM   4444  C   GLU A 577      -3.810  62.691  50.716  1.00 25.38           C  
ATOM   4445  CB  GLU A 577      -3.932  63.528  48.358  1.00 25.38           C  
ATOM   4446  O   GLU A 577      -4.615  63.368  51.358  1.00 25.38           O  
ATOM   4447  CG  GLU A 577      -2.646  63.516  47.544  1.00 25.38           C  
ATOM   4448  CD  GLU A 577      -2.456  64.768  46.703  1.00 25.38           C  
ATOM   4449  OE1 GLU A 577      -1.320  65.022  46.241  1.00 25.38           O  
ATOM   4450  OE2 GLU A 577      -3.450  65.502  46.507  1.00 25.38           O  
ATOM   4451  N   VAL A 578      -2.717  62.089  51.341  1.00 28.14           N  
ATOM   4452  CA  VAL A 578      -1.479  62.787  51.673  1.00 28.14           C  
ATOM   4453  C   VAL A 578      -0.944  62.282  53.011  1.00 28.14           C  
ATOM   4454  CB  VAL A 578      -1.686  64.317  51.725  1.00 28.14           C  
ATOM   4455  O   VAL A 578      -1.675  62.241  54.003  1.00 28.14           O  
ATOM   4456  CG1 VAL A 578      -0.356  65.035  51.944  1.00 28.14           C  
ATOM   4457  CG2 VAL A 578      -2.357  64.808  50.443  1.00 28.14           C  
ATOM   4458  N   LYS A 579       0.193  61.568  53.062  1.00 27.97           N  
ATOM   4459  CA  LYS A 579       1.618  61.812  53.264  1.00 27.97           C  
ATOM   4460  C   LYS A 579       1.909  62.208  54.709  1.00 27.97           C  
ATOM   4461  CB  LYS A 579       2.117  62.900  52.312  1.00 27.97           C  
ATOM   4462  O   LYS A 579       1.242  63.083  55.264  1.00 27.97           O  
ATOM   4463  CG  LYS A 579       2.501  62.386  50.932  1.00 27.97           C  
ATOM   4464  CD  LYS A 579       3.505  63.307  50.251  1.00 27.97           C  
ATOM   4465  CE  LYS A 579       3.960  62.748  48.910  1.00 27.97           C  
ATOM   4466  NZ  LYS A 579       4.841  63.707  48.180  1.00 27.97           N  
ATOM   4467  N   SER A 580       2.964  61.512  55.235  1.00 29.63           N  
ATOM   4468  CA  SER A 580       4.266  62.028  55.644  1.00 29.63           C  
ATOM   4469  C   SER A 580       5.062  60.976  56.408  1.00 29.63           C  
ATOM   4470  CB  SER A 580       4.100  63.279  56.507  1.00 29.63           C  
ATOM   4471  O   SER A 580       4.513  60.268  57.255  1.00 29.63           O  
ATOM   4472  OG  SER A 580       2.737  63.483  56.841  1.00 29.63           O  
ATOM   4473  N   PRO A 581       6.309  60.851  56.228  1.00 34.67           N  
ATOM   4474  CA  PRO A 581       7.616  60.218  56.418  1.00 34.67           C  
ATOM   4475  C   PRO A 581       8.439  60.883  57.519  1.00 34.67           C  
ATOM   4476  CB  PRO A 581       8.291  60.386  55.054  1.00 34.67           C  
ATOM   4477  O   PRO A 581       8.172  62.029  57.888  1.00 34.67           O  
ATOM   4478  CG  PRO A 581       7.814  61.711  54.553  1.00 34.67           C  
ATOM   4479  CD  PRO A 581       6.769  62.231  55.498  1.00 34.67           C  
ATOM   4480  N   GLU A 582       9.333  60.134  58.184  1.00 25.51           N  
ATOM   4481  CA  GLU A 582      10.782  60.201  58.343  1.00 25.51           C  
ATOM   4482  C   GLU A 582      11.164  60.565  59.775  1.00 25.51           C  
ATOM   4483  CB  GLU A 582      11.385  61.212  57.365  1.00 25.51           C  
ATOM   4484  O   GLU A 582      10.610  61.504  60.351  1.00 25.51           O  
ATOM   4485  CG  GLU A 582      11.906  60.588  56.079  1.00 25.51           C  
ATOM   4486  CD  GLU A 582      12.768  61.534  55.259  1.00 25.51           C  
ATOM   4487  OE1 GLU A 582      13.418  61.079  54.291  1.00 25.51           O  
ATOM   4488  OE2 GLU A 582      12.795  62.741  55.588  1.00 25.51           O  
ATOM   4489  N   LYS A 583      12.089  59.734  60.323  1.00 26.16           N  
ATOM   4490  CA  LYS A 583      13.445  60.111  60.713  1.00 26.16           C  
ATOM   4491  C   LYS A 583      13.966  59.213  61.831  1.00 26.16           C  
ATOM   4492  CB  LYS A 583      13.490  61.575  61.153  1.00 26.16           C  
ATOM   4493  O   LYS A 583      13.289  59.016  62.842  1.00 26.16           O  
ATOM   4494  CG  LYS A 583      14.768  62.301  60.758  1.00 26.16           C  
ATOM   4495  CD  LYS A 583      14.736  63.762  61.189  1.00 26.16           C  
ATOM   4496  CE  LYS A 583      15.978  64.510  60.723  1.00 26.16           C  
ATOM   4497  NZ  LYS A 583      16.032  65.895  61.280  1.00 26.16           N  
ATOM   4498  N   ALA A 584      15.032  58.367  61.603  1.00 24.81           N  
ATOM   4499  CA  ALA A 584      16.481  58.212  61.706  1.00 24.81           C  
ATOM   4500  C   ALA A 584      16.960  58.467  63.132  1.00 24.81           C  
ATOM   4501  CB  ALA A 584      17.187  59.155  60.734  1.00 24.81           C  
ATOM   4502  O   ALA A 584      16.549  59.441  63.767  1.00 24.81           O  
ATOM   4503  N   LYS A 585      17.824  57.521  63.648  1.00 31.23           N  
ATOM   4504  CA  LYS A 585      19.193  57.662  64.134  1.00 31.23           C  
ATOM   4505  C   LYS A 585      19.572  56.505  65.054  1.00 31.23           C  
ATOM   4506  CB  LYS A 585      19.368  58.993  64.866  1.00 31.23           C  
ATOM   4507  O   LYS A 585      18.852  56.203  66.008  1.00 31.23           O  
ATOM   4508  CG  LYS A 585      20.262  59.987  64.140  1.00 31.23           C  
ATOM   4509  CD  LYS A 585      20.501  61.239  64.974  1.00 31.23           C  
ATOM   4510  CE  LYS A 585      21.346  62.259  64.223  1.00 31.23           C  
ATOM   4511  NZ  LYS A 585      21.520  63.518  65.008  1.00 31.23           N  
ATOM   4512  N   SER A 586      20.562  55.620  64.679  1.00 31.45           N  
ATOM   4513  CA  SER A 586      21.980  55.287  64.600  1.00 31.45           C  
ATOM   4514  C   SER A 586      22.392  54.351  65.732  1.00 31.45           C  
ATOM   4515  CB  SER A 586      22.832  56.557  64.642  1.00 31.45           C  
ATOM   4516  O   SER A 586      21.908  54.480  66.858  1.00 31.45           O  
ATOM   4517  OG  SER A 586      22.475  57.365  65.750  1.00 31.45           O  
ATOM   4518  N   PRO A 587      23.588  53.729  65.665  1.00 41.28           N  
ATOM   4519  CA  PRO A 587      24.383  52.503  65.781  1.00 41.28           C  
ATOM   4520  C   PRO A 587      25.520  52.631  66.791  1.00 41.28           C  
ATOM   4521  CB  PRO A 587      24.929  52.302  64.365  1.00 41.28           C  
ATOM   4522  O   PRO A 587      25.860  53.742  67.207  1.00 41.28           O  
ATOM   4523  CG  PRO A 587      25.184  53.683  63.854  1.00 41.28           C  
ATOM   4524  CD  PRO A 587      24.642  54.668  64.850  1.00 41.28           C  
ATOM   4525  N   ALA A 588      25.951  51.460  67.439  1.00 29.27           N  
ATOM   4526  CA  ALA A 588      27.333  51.097  67.743  1.00 29.27           C  
ATOM   4527  C   ALA A 588      27.393  49.843  68.610  1.00 29.27           C  
ATOM   4528  CB  ALA A 588      28.046  52.255  68.438  1.00 29.27           C  
ATOM   4529  O   ALA A 588      26.638  49.712  69.576  1.00 29.27           O  
ATOM   4530  N   LYS A 589      27.998  48.675  68.164  1.00 25.52           N  
ATOM   4531  CA  LYS A 589      29.324  48.070  68.246  1.00 25.52           C  
ATOM   4532  C   LYS A 589      29.337  46.903  69.228  1.00 25.52           C  
ATOM   4533  CB  LYS A 589      30.366  49.112  68.657  1.00 25.52           C  
ATOM   4534  O   LYS A 589      28.865  47.032  70.360  1.00 25.52           O  
ATOM   4535  CG  LYS A 589      31.361  49.459  67.560  1.00 25.52           C  
ATOM   4536  CD  LYS A 589      32.405  50.455  68.047  1.00 25.52           C  
ATOM   4537  CE  LYS A 589      33.347  50.873  66.925  1.00 25.52           C  
ATOM   4538  NZ  LYS A 589      34.373  51.850  67.398  1.00 25.52           N  
ATOM   4539  N   GLU A 590      29.654  45.643  68.807  1.00 24.90           N  
ATOM   4540  CA  GLU A 590      30.777  44.714  68.727  1.00 24.90           C  
ATOM   4541  C   GLU A 590      30.996  43.996  70.056  1.00 24.90           C  
ATOM   4542  CB  GLU A 590      32.054  45.448  68.309  1.00 24.90           C  
ATOM   4543  O   GLU A 590      31.023  44.631  71.112  1.00 24.90           O  
ATOM   4544  CG  GLU A 590      32.262  45.512  66.803  1.00 24.90           C  
ATOM   4545  CD  GLU A 590      33.637  46.028  66.409  1.00 24.90           C  
ATOM   4546  OE1 GLU A 590      33.944  46.072  65.196  1.00 24.90           O  
ATOM   4547  OE2 GLU A 590      34.414  46.391  67.321  1.00 24.90           O  
ATOM   4548  N   GLU A 591      31.034  42.617  70.045  1.00 26.83           N  
ATOM   4549  CA  GLU A 591      32.167  41.725  70.271  1.00 26.83           C  
ATOM   4550  C   GLU A 591      31.731  40.447  70.981  1.00 26.83           C  
ATOM   4551  CB  GLU A 591      33.255  42.433  71.083  1.00 26.83           C  
ATOM   4552  O   GLU A 591      31.022  40.501  71.988  1.00 26.83           O  
ATOM   4553  CG  GLU A 591      34.264  43.189  70.232  1.00 26.83           C  
ATOM   4554  CD  GLU A 591      35.521  43.577  70.994  1.00 26.83           C  
ATOM   4555  OE1 GLU A 591      36.486  44.068  70.365  1.00 26.83           O  
ATOM   4556  OE2 GLU A 591      35.542  43.388  72.231  1.00 26.83           O  
ATOM   4557  N   ALA A 592      31.735  39.243  70.289  1.00 25.07           N  
ATOM   4558  CA  ALA A 592      32.588  38.072  70.103  1.00 25.07           C  
ATOM   4559  C   ALA A 592      32.554  37.168  71.332  1.00 25.07           C  
ATOM   4560  CB  ALA A 592      34.022  38.500  69.800  1.00 25.07           C  
ATOM   4561  O   ALA A 592      32.635  37.648  72.465  1.00 25.07           O  
ATOM   4562  N   LYS A 593      32.210  35.827  71.080  1.00 29.30           N  
ATOM   4563  CA  LYS A 593      33.008  34.610  71.202  1.00 29.30           C  
ATOM   4564  C   LYS A 593      32.131  33.407  71.535  1.00 29.30           C  
ATOM   4565  CB  LYS A 593      34.089  34.782  72.270  1.00 29.30           C  
ATOM   4566  O   LYS A 593      31.342  33.451  72.481  1.00 29.30           O  
ATOM   4567  CG  LYS A 593      35.468  35.098  71.711  1.00 29.30           C  
ATOM   4568  CD  LYS A 593      36.531  35.084  72.802  1.00 29.30           C  
ATOM   4569  CE  LYS A 593      37.902  35.454  72.253  1.00 29.30           C  
ATOM   4570  NZ  LYS A 593      38.947  35.445  73.320  1.00 29.30           N  
ATOM   4571  N   SER A 594      31.829  32.436  70.586  1.00 28.88           N  
ATOM   4572  CA  SER A 594      31.907  31.058  70.111  1.00 28.88           C  
ATOM   4573  C   SER A 594      32.165  30.091  71.262  1.00 28.88           C  
ATOM   4574  CB  SER A 594      33.006  30.915  69.058  1.00 28.88           C  
ATOM   4575  O   SER A 594      32.880  30.423  72.210  1.00 28.88           O  
ATOM   4576  OG  SER A 594      34.264  31.296  69.588  1.00 28.88           O  
ATOM   4577  N   PRO A 595      32.153  28.665  70.983  1.00 50.72           N  
ATOM   4578  CA  PRO A 595      31.386  27.498  70.542  1.00 50.72           C  
ATOM   4579  C   PRO A 595      31.556  26.296  71.467  1.00 50.72           C  
ATOM   4580  CB  PRO A 595      31.959  27.204  69.153  1.00 50.72           C  
ATOM   4581  O   PRO A 595      32.404  26.316  72.362  1.00 50.72           O  
ATOM   4582  CG  PRO A 595      33.411  27.541  69.260  1.00 50.72           C  
ATOM   4583  CD  PRO A 595      33.655  28.180  70.597  1.00 50.72           C  
ATOM   4584  N   ALA A 596      30.689  25.188  71.314  1.00 26.69           N  
ATOM   4585  CA  ALA A 596      30.965  23.783  71.024  1.00 26.69           C  
ATOM   4586  C   ALA A 596      30.120  22.865  71.902  1.00 26.69           C  
ATOM   4587  CB  ALA A 596      32.449  23.481  71.217  1.00 26.69           C  
ATOM   4588  O   ALA A 596      29.983  23.099  73.105  1.00 26.69           O  
ATOM   4589  N   GLU A 597      29.262  21.973  71.305  1.00 27.21           N  
ATOM   4590  CA  GLU A 597      29.369  20.520  71.217  1.00 27.21           C  
ATOM   4591  C   GLU A 597      28.009  19.854  71.404  1.00 27.21           C  
ATOM   4592  CB  GLU A 597      30.362  19.989  72.255  1.00 27.21           C  
ATOM   4593  O   GLU A 597      27.292  20.153  72.361  1.00 27.21           O  
ATOM   4594  CG  GLU A 597      31.536  19.232  71.652  1.00 27.21           C  
ATOM   4595  CD  GLU A 597      32.413  18.557  72.694  1.00 27.21           C  
ATOM   4596  OE1 GLU A 597      33.342  17.808  72.314  1.00 27.21           O  
ATOM   4597  OE2 GLU A 597      32.170  18.778  73.902  1.00 27.21           O  
ATOM   4598  N   ALA A 598      27.404  19.252  70.316  1.00 25.08           N  
ATOM   4599  CA  ALA A 598      27.086  17.997  69.639  1.00 25.08           C  
ATOM   4600  C   ALA A 598      26.632  16.935  70.637  1.00 25.08           C  
ATOM   4601  CB  ALA A 598      28.293  17.498  68.848  1.00 25.08           C  
ATOM   4602  O   ALA A 598      27.308  16.686  71.638  1.00 25.08           O  
ATOM   4603  N   LYS A 599      25.377  16.491  70.540  1.00 31.91           N  
ATOM   4604  CA  LYS A 599      24.875  15.155  70.843  1.00 31.91           C  
ATOM   4605  C   LYS A 599      23.767  14.751  69.874  1.00 31.91           C  
ATOM   4606  CB  LYS A 599      24.362  15.088  72.283  1.00 31.91           C  
ATOM   4607  O   LYS A 599      22.828  15.515  69.643  1.00 31.91           O  
ATOM   4608  CG  LYS A 599      25.443  14.791  73.312  1.00 31.91           C  
ATOM   4609  CD  LYS A 599      24.843  14.339  74.637  1.00 31.91           C  
ATOM   4610  CE  LYS A 599      25.923  14.061  75.674  1.00 31.91           C  
ATOM   4611  NZ  LYS A 599      25.338  13.717  77.005  1.00 31.91           N  
ATOM   4612  N   SER A 600      23.983  14.036  68.787  1.00 27.10           N  
ATOM   4613  CA  SER A 600      23.329  12.971  68.034  1.00 27.10           C  
ATOM   4614  C   SER A 600      22.814  11.874  68.960  1.00 27.10           C  
ATOM   4615  CB  SER A 600      24.290  12.372  67.006  1.00 27.10           C  
ATOM   4616  O   SER A 600      23.431  11.581  69.986  1.00 27.10           O  
ATOM   4617  OG  SER A 600      25.579  12.195  67.567  1.00 27.10           O  
ATOM   4618  N   PRO A 601      21.809  11.028  68.513  1.00 44.77           N  
ATOM   4619  CA  PRO A 601      21.351  10.299  67.328  1.00 44.77           C  
ATOM   4620  C   PRO A 601      19.938   9.742  67.487  1.00 44.77           C  
ATOM   4621  CB  PRO A 601      22.373   9.167  67.194  1.00 44.77           C  
ATOM   4622  O   PRO A 601      19.442   9.620  68.610  1.00 44.77           O  
ATOM   4623  CG  PRO A 601      22.717   8.794  68.600  1.00 44.77           C  
ATOM   4624  CD  PRO A 601      22.065   9.779  69.527  1.00 44.77           C  
ATOM   4625  N   GLU A 602      19.131   9.774  66.413  1.00 26.27           N  
ATOM   4626  CA  GLU A 602      18.019   9.290  65.600  1.00 26.27           C  
ATOM   4627  C   GLU A 602      18.256   7.853  65.141  1.00 26.27           C  
ATOM   4628  CB  GLU A 602      17.803  10.200  64.388  1.00 26.27           C  
ATOM   4629  O   GLU A 602      19.347   7.516  64.677  1.00 26.27           O  
ATOM   4630  CG  GLU A 602      16.599  11.121  64.518  1.00 26.27           C  
ATOM   4631  CD  GLU A 602      16.284  11.882  63.240  1.00 26.27           C  
ATOM   4632  OE1 GLU A 602      15.226  12.548  63.174  1.00 26.27           O  
ATOM   4633  OE2 GLU A 602      17.103  11.811  62.296  1.00 26.27           O  
ATOM   4634  N   LYS A 603      17.296   6.911  65.522  1.00 24.30           N  
ATOM   4635  CA  LYS A 603      16.276   6.041  64.945  1.00 24.30           C  
ATOM   4636  C   LYS A 603      16.828   4.641  64.691  1.00 24.30           C  
ATOM   4637  CB  LYS A 603      15.738   6.635  63.642  1.00 24.30           C  
ATOM   4638  O   LYS A 603      17.863   4.484  64.041  1.00 24.30           O  
ATOM   4639  CG  LYS A 603      14.219   6.639  63.545  1.00 24.30           C  
ATOM   4640  CD  LYS A 603      13.745   7.227  62.222  1.00 24.30           C  
ATOM   4641  CE  LYS A 603      12.228   7.339  62.171  1.00 24.30           C  
ATOM   4642  NZ  LYS A 603      11.747   7.744  60.816  1.00 24.30           N  
ATOM   4643  N   ALA A 604      16.267   3.632  65.491  1.00 28.10           N  
ATOM   4644  CA  ALA A 604      16.150   2.255  65.017  1.00 28.10           C  
ATOM   4645  C   ALA A 604      14.998   1.533  65.710  1.00 28.10           C  
ATOM   4646  CB  ALA A 604      17.459   1.502  65.242  1.00 28.10           C  
ATOM   4647  O   ALA A 604      14.865   1.595  66.935  1.00 28.10           O  
ATOM   4648  N   LYS A 605      13.762   1.329  65.116  1.00 29.19           N  
ATOM   4649  CA  LYS A 605      12.597   0.463  64.961  1.00 29.19           C  
ATOM   4650  C   LYS A 605      12.984  -0.874  64.336  1.00 29.19           C  
ATOM   4651  CB  LYS A 605      11.528   1.150  64.110  1.00 29.19           C  
ATOM   4652  O   LYS A 605      13.663  -0.911  63.308  1.00 29.19           O  
ATOM   4653  CG  LYS A 605      10.601   2.063  64.899  1.00 29.19           C  
ATOM   4654  CD  LYS A 605       9.457   2.579  64.035  1.00 29.19           C  
ATOM   4655  CE  LYS A 605       8.544   3.514  64.816  1.00 29.19           C  
ATOM   4656  NZ  LYS A 605       7.462   4.079  63.955  1.00 29.19           N  
ATOM   4657  N   SER A 606      12.825  -1.959  65.179  1.00 24.35           N  
ATOM   4658  CA  SER A 606      12.197  -3.225  65.544  1.00 24.35           C  
ATOM   4659  C   SER A 606      12.372  -4.266  64.444  1.00 24.35           C  
ATOM   4660  CB  SER A 606      10.709  -3.022  65.833  1.00 24.35           C  
ATOM   4661  O   SER A 606      12.260  -3.949  63.258  1.00 24.35           O  
ATOM   4662  OG  SER A 606      10.110  -2.208  64.839  1.00 24.35           O  
ATOM   4663  N   PRO A 607      12.831  -5.598  64.937  1.00 30.74           N  
ATOM   4664  CA  PRO A 607      12.128  -6.808  64.505  1.00 30.74           C  
ATOM   4665  C   PRO A 607      12.108  -7.894  65.579  1.00 30.74           C  
ATOM   4666  CB  PRO A 607      12.930  -7.264  63.283  1.00 30.74           C  
ATOM   4667  O   PRO A 607      12.968  -7.908  66.463  1.00 30.74           O  
ATOM   4668  CG  PRO A 607      14.348  -6.917  63.605  1.00 30.74           C  
ATOM   4669  CD  PRO A 607      14.367  -6.129  64.883  1.00 30.74           C  
ATOM   4670  N   VAL A 608      10.965  -8.556  65.774  1.00 24.56           N  
ATOM   4671  CA  VAL A 608      10.433  -9.909  65.643  1.00 24.56           C  
ATOM   4672  C   VAL A 608      10.387 -10.581  67.013  1.00 24.56           C  
ATOM   4673  CB  VAL A 608      11.273 -10.756  64.662  1.00 24.56           C  
ATOM   4674  O   VAL A 608      11.370 -10.556  67.758  1.00 24.56           O  
ATOM   4675  CG1 VAL A 608      10.662 -12.146  64.490  1.00 24.56           C  
ATOM   4676  CG2 VAL A 608      11.389 -10.050  63.312  1.00 24.56           C  
ATOM   4677  N   LYS A 609       9.131 -10.977  67.441  1.00 30.01           N  
ATOM   4678  CA  LYS A 609       9.007 -12.321  67.998  1.00 30.01           C  
ATOM   4679  C   LYS A 609       7.545 -12.678  68.251  1.00 30.01           C  
ATOM   4680  CB  LYS A 609       9.808 -12.440  69.296  1.00 30.01           C  
ATOM   4681  O   LYS A 609       6.805 -11.897  68.853  1.00 30.01           O  
ATOM   4682  CG  LYS A 609      11.167 -13.103  69.125  1.00 30.01           C  
ATOM   4683  CD  LYS A 609      11.884 -13.259  70.460  1.00 30.01           C  
ATOM   4684  CE  LYS A 609      13.284 -13.830  70.280  1.00 30.01           C  
ATOM   4685  NZ  LYS A 609      13.977 -14.021  71.589  1.00 30.01           N  
ATOM   4686  N   GLU A 610       6.862 -13.429  67.383  1.00 24.03           N  
ATOM   4687  CA  GLU A 610       6.137 -14.674  67.151  1.00 24.03           C  
ATOM   4688  C   GLU A 610       6.342 -15.655  68.302  1.00 24.03           C  
ATOM   4689  CB  GLU A 610       6.574 -15.314  65.831  1.00 24.03           C  
ATOM   4690  O   GLU A 610       7.476 -15.907  68.715  1.00 24.03           O  
ATOM   4691  CG  GLU A 610       5.859 -14.755  64.609  1.00 24.03           C  
ATOM   4692  CD  GLU A 610       5.971 -15.651  63.386  1.00 24.03           C  
ATOM   4693  OE1 GLU A 610       5.318 -15.358  62.358  1.00 24.03           O  
ATOM   4694  OE2 GLU A 610       6.716 -16.653  63.456  1.00 24.03           O  
ATOM   4695  N   GLU A 611       5.298 -15.977  69.041  1.00 25.57           N  
ATOM   4696  CA  GLU A 611       4.780 -17.274  69.468  1.00 25.57           C  
ATOM   4697  C   GLU A 611       4.202 -17.200  70.878  1.00 25.57           C  
ATOM   4698  CB  GLU A 611       5.878 -18.339  69.404  1.00 25.57           C  
ATOM   4699  O   GLU A 611       4.841 -16.673  71.790  1.00 25.57           O  
ATOM   4700  CG  GLU A 611       6.034 -18.980  68.033  1.00 25.57           C  
ATOM   4701  CD  GLU A 611       6.611 -20.385  68.090  1.00 25.57           C  
ATOM   4702  OE1 GLU A 611       6.554 -21.107  67.068  1.00 25.57           O  
ATOM   4703  OE2 GLU A 611       7.124 -20.769  69.165  1.00 25.57           O  
ATOM   4704  N   ALA A 612       2.868 -17.440  71.017  1.00 27.40           N  
ATOM   4705  CA  ALA A 612       2.151 -18.565  71.612  1.00 27.40           C  
ATOM   4706  C   ALA A 612       1.198 -18.092  72.705  1.00 27.40           C  
ATOM   4707  CB  ALA A 612       3.136 -19.587  72.174  1.00 27.40           C  
ATOM   4708  O   ALA A 612       1.570 -17.272  73.549  1.00 27.40           O  
ATOM   4709  N   LYS A 613      -0.153 -18.340  72.517  1.00 28.14           N  
ATOM   4710  CA  LYS A 613      -1.208 -19.233  72.987  1.00 28.14           C  
ATOM   4711  C   LYS A 613      -2.225 -18.482  73.841  1.00 28.14           C  
ATOM   4712  CB  LYS A 613      -0.612 -20.395  73.783  1.00 28.14           C  
ATOM   4713  O   LYS A 613      -1.856 -17.808  74.805  1.00 28.14           O  
ATOM   4714  CG  LYS A 613      -0.657 -21.731  73.056  1.00 28.14           C  
ATOM   4715  CD  LYS A 613      -0.125 -22.861  73.928  1.00 28.14           C  
ATOM   4716  CE  LYS A 613      -0.107 -24.186  73.179  1.00 28.14           C  
ATOM   4717  NZ  LYS A 613       0.470 -25.285  74.010  1.00 28.14           N  
ATOM   4718  N   SER A 614      -3.395 -18.237  73.261  1.00 25.93           N  
ATOM   4719  CA  SER A 614      -4.846 -18.382  73.313  1.00 25.93           C  
ATOM   4720  C   SER A 614      -5.279 -19.169  74.546  1.00 25.93           C  
ATOM   4721  CB  SER A 614      -5.362 -19.072  72.050  1.00 25.93           C  
ATOM   4722  O   SER A 614      -4.760 -20.256  74.808  1.00 25.93           O  
ATOM   4723  OG  SER A 614      -4.729 -20.327  71.869  1.00 25.93           O  
ATOM   4724  N   PRO A 615      -6.076 -18.543  75.421  1.00 34.92           N  
ATOM   4725  CA  PRO A 615      -7.281 -19.206  75.925  1.00 34.92           C  
ATOM   4726  C   PRO A 615      -8.561 -18.455  75.567  1.00 34.92           C  
ATOM   4727  CB  PRO A 615      -7.064 -19.227  77.440  1.00 34.92           C  
ATOM   4728  O   PRO A 615      -8.553 -17.225  75.472  1.00 34.92           O  
ATOM   4729  CG  PRO A 615      -6.330 -17.960  77.738  1.00 34.92           C  
ATOM   4730  CD  PRO A 615      -5.972 -17.299  76.438  1.00 34.92           C  
ATOM   4731  N   ALA A 616      -9.404 -19.001  74.687  1.00 28.63           N  
ATOM   4732  CA  ALA A 616     -10.748 -19.538  74.491  1.00 28.63           C  
ATOM   4733  C   ALA A 616     -11.700 -19.042  75.576  1.00 28.63           C  
ATOM   4734  CB  ALA A 616     -10.714 -21.064  74.475  1.00 28.63           C  
ATOM   4735  O   ALA A 616     -11.380 -19.099  76.765  1.00 28.63           O  
ATOM   4736  N   GLU A 617     -12.688 -18.211  75.198  1.00 25.84           N  
ATOM   4737  CA  GLU A 617     -14.097 -18.187  74.819  1.00 25.84           C  
ATOM   4738  C   GLU A 617     -14.993 -17.979  76.036  1.00 25.84           C  
ATOM   4739  CB  GLU A 617     -14.482 -19.481  74.097  1.00 25.84           C  
ATOM   4740  O   GLU A 617     -14.962 -18.773  76.979  1.00 25.84           O  
ATOM   4741  CG  GLU A 617     -14.418 -19.382  72.580  1.00 25.84           C  
ATOM   4742  CD  GLU A 617     -15.118 -20.532  71.874  1.00 25.84           C  
ATOM   4743  OE1 GLU A 617     -15.265 -20.482  70.631  1.00 25.84           O  
ATOM   4744  OE2 GLU A 617     -15.522 -21.491  72.568  1.00 25.84           O  
ATOM   4745  N   ALA A 618     -15.454 -16.735  76.298  1.00 30.51           N  
ATOM   4746  CA  ALA A 618     -16.752 -16.370  76.861  1.00 30.51           C  
ATOM   4747  C   ALA A 618     -17.451 -15.326  75.995  1.00 30.51           C  
ATOM   4748  CB  ALA A 618     -16.586 -15.851  78.287  1.00 30.51           C  
ATOM   4749  O   ALA A 618     -16.854 -14.310  75.633  1.00 30.51           O  
ATOM   4750  N   LYS A 619     -18.270 -15.687  75.062  1.00 28.32           N  
ATOM   4751  CA  LYS A 619     -19.553 -15.518  74.386  1.00 28.32           C  
ATOM   4752  C   LYS A 619     -20.593 -14.913  75.324  1.00 28.32           C  
ATOM   4753  CB  LYS A 619     -20.053 -16.856  73.841  1.00 28.32           C  
ATOM   4754  O   LYS A 619     -20.843 -15.446  76.408  1.00 28.32           O  
ATOM   4755  CG  LYS A 619     -19.427 -17.257  72.513  1.00 28.32           C  
ATOM   4756  CD  LYS A 619     -20.100 -18.492  71.927  1.00 28.32           C  
ATOM   4757  CE  LYS A 619     -19.456 -18.911  70.613  1.00 28.32           C  
ATOM   4758  NZ  LYS A 619     -20.045 -20.179  70.087  1.00 28.32           N  
ATOM   4759  N   SER A 620     -20.967 -13.646  75.182  1.00 25.99           N  
ATOM   4760  CA  SER A 620     -22.279 -13.010  75.218  1.00 25.99           C  
ATOM   4761  C   SER A 620     -22.583 -12.292  73.907  1.00 25.99           C  
ATOM   4762  CB  SER A 620     -22.364 -12.021  76.382  1.00 25.99           C  
ATOM   4763  O   SER A 620     -21.754 -11.530  73.405  1.00 25.99           O  
ATOM   4764  OG  SER A 620     -21.101 -11.426  76.629  1.00 25.99           O  
ATOM   4765  N   PRO A 621     -23.656 -12.788  73.160  1.00 31.12           N  
ATOM   4766  CA  PRO A 621     -24.456 -12.116  72.134  1.00 31.12           C  
ATOM   4767  C   PRO A 621     -25.743 -11.512  72.692  1.00 31.12           C  
ATOM   4768  CB  PRO A 621     -24.766 -13.237  71.139  1.00 31.12           C  
ATOM   4769  O   PRO A 621     -26.205 -11.914  73.763  1.00 31.12           O  
ATOM   4770  CG  PRO A 621     -24.930 -14.461  71.980  1.00 31.12           C  
ATOM   4771  CD  PRO A 621     -24.555 -14.121  73.395  1.00 31.12           C  
ATOM   4772  N   VAL A 622     -26.155 -10.324  72.188  1.00 27.60           N  
ATOM   4773  CA  VAL A 622     -27.389  -9.931  71.516  1.00 27.60           C  
ATOM   4774  C   VAL A 622     -27.757  -8.501  71.906  1.00 27.60           C  
ATOM   4775  CB  VAL A 622     -28.551 -10.892  71.856  1.00 27.60           C  
ATOM   4776  O   VAL A 622     -27.793  -8.164  73.092  1.00 27.60           O  
ATOM   4777  CG1 VAL A 622     -29.805 -10.524  71.064  1.00 27.60           C  
ATOM   4778  CG2 VAL A 622     -28.145 -12.338  71.579  1.00 27.60           C  
ATOM   4779  N   LYS A 623     -27.647  -7.561  71.006  1.00 22.01           N  
ATOM   4780  CA  LYS A 623     -28.390  -6.606  70.190  1.00 22.01           C  
ATOM   4781  C   LYS A 623     -29.871  -6.968  70.131  1.00 22.01           C  
ATOM   4782  CB  LYS A 623     -27.810  -6.542  68.776  1.00 22.01           C  
ATOM   4783  O   LYS A 623     -30.224  -8.120  69.867  1.00 22.01           O  
ATOM   4784  CG  LYS A 623     -26.960  -5.308  68.511  1.00 22.01           C  
ATOM   4785  CD  LYS A 623     -26.457  -5.275  67.074  1.00 22.01           C  
ATOM   4786  CE  LYS A 623     -25.528  -4.092  66.833  1.00 22.01           C  
ATOM   4787  NZ  LYS A 623     -25.044  -4.046  65.421  1.00 22.01           N  
ATOM   4788  N   GLU A 624     -30.771  -6.094  70.648  1.00 27.86           N  
ATOM   4789  CA  GLU A 624     -32.015  -5.654  70.024  1.00 27.86           C  
ATOM   4790  C   GLU A 624     -32.811  -4.748  70.958  1.00 27.86           C  
ATOM   4791  CB  GLU A 624     -32.864  -6.858  69.609  1.00 27.86           C  
ATOM   4792  O   GLU A 624     -33.046  -5.095  72.117  1.00 27.86           O  
ATOM   4793  CG  GLU A 624     -32.570  -7.364  68.205  1.00 27.86           C  
ATOM   4794  CD  GLU A 624     -33.658  -8.273  67.654  1.00 27.86           C  
ATOM   4795  OE1 GLU A 624     -33.598  -8.636  66.458  1.00 27.86           O  
ATOM   4796  OE2 GLU A 624     -34.579  -8.624  68.426  1.00 27.86           O  
ATOM   4797  N   GLU A 625     -32.915  -3.446  70.646  1.00 23.94           N  
ATOM   4798  CA  GLU A 625     -33.800  -2.458  70.037  1.00 23.94           C  
ATOM   4799  C   GLU A 625     -34.978  -2.134  70.951  1.00 23.94           C  
ATOM   4800  CB  GLU A 625     -34.308  -2.953  68.680  1.00 23.94           C  
ATOM   4801  O   GLU A 625     -35.639  -3.038  71.465  1.00 23.94           O  
ATOM   4802  CG  GLU A 625     -33.325  -2.734  67.539  1.00 23.94           C  
ATOM   4803  CD  GLU A 625     -34.001  -2.365  66.228  1.00 23.94           C  
ATOM   4804  OE1 GLU A 625     -33.312  -1.870  65.308  1.00 23.94           O  
ATOM   4805  OE2 GLU A 625     -35.231  -2.572  66.120  1.00 23.94           O  
ATOM   4806  N   ALA A 626     -35.067  -0.929  71.395  1.00 29.96           N  
ATOM   4807  CA  ALA A 626     -36.325  -0.203  71.237  1.00 29.96           C  
ATOM   4808  C   ALA A 626     -36.148   1.279  71.554  1.00 29.96           C  
ATOM   4809  CB  ALA A 626     -37.405  -0.810  72.130  1.00 29.96           C  
ATOM   4810  O   ALA A 626     -35.503   1.635  72.543  1.00 29.96           O  
ATOM   4811  N   LYS A 627     -36.060   2.205  70.595  1.00 26.93           N  
ATOM   4812  CA  LYS A 627     -36.584   3.446  70.032  1.00 26.93           C  
ATOM   4813  C   LYS A 627     -37.850   3.888  70.760  1.00 26.93           C  
ATOM   4814  CB  LYS A 627     -36.869   3.280  68.539  1.00 26.93           C  
ATOM   4815  O   LYS A 627     -38.755   3.081  70.989  1.00 26.93           O  
ATOM   4816  CG  LYS A 627     -35.762   3.804  67.636  1.00 26.93           C  
ATOM   4817  CD  LYS A 627     -36.144   3.699  66.165  1.00 26.93           C  
ATOM   4818  CE  LYS A 627     -35.010   4.157  65.258  1.00 26.93           C  
ATOM   4819  NZ  LYS A 627     -35.374   4.039  63.814  1.00 26.93           N  
ATOM   4820  N   SER A 628     -37.936   5.052  71.376  1.00 25.61           N  
ATOM   4821  CA  SER A 628     -38.664   6.299  71.589  1.00 25.61           C  
ATOM   4822  C   SER A 628     -39.987   6.303  70.831  1.00 25.61           C  
ATOM   4823  CB  SER A 628     -37.816   7.496  71.156  1.00 25.61           C  
ATOM   4824  O   SER A 628     -40.080   5.756  69.730  1.00 25.61           O  
ATOM   4825  OG  SER A 628     -37.433   7.376  69.797  1.00 25.61           O  
ATOM   4826  N   PRO A 629     -40.953   7.194  71.089  1.00 42.89           N  
ATOM   4827  CA  PRO A 629     -41.465   8.141  72.083  1.00 42.89           C  
ATOM   4828  C   PRO A 629     -42.985   8.275  72.041  1.00 42.89           C  
ATOM   4829  CB  PRO A 629     -40.789   9.458  71.695  1.00 42.89           C  
ATOM   4830  O   PRO A 629     -43.616   7.892  71.053  1.00 42.89           O  
ATOM   4831  CG  PRO A 629     -40.712   9.423  70.203  1.00 42.89           C  
ATOM   4832  CD  PRO A 629     -41.153   8.066  69.734  1.00 42.89           C  
ATOM   4833  N   ALA A 630     -43.568   8.752  73.093  1.00 26.94           N  
ATOM   4834  CA  ALA A 630     -44.599   9.784  73.162  1.00 26.94           C  
ATOM   4835  C   ALA A 630     -44.831  10.233  74.601  1.00 26.94           C  
ATOM   4836  CB  ALA A 630     -45.903   9.275  72.550  1.00 26.94           C  
ATOM   4837  O   ALA A 630     -44.927   9.404  75.509  1.00 26.94           O  
ATOM   4838  N   GLU A 631     -44.432  11.466  75.038  1.00 24.24           N  
ATOM   4839  CA  GLU A 631     -44.919  12.804  75.356  1.00 24.24           C  
ATOM   4840  C   GLU A 631     -45.847  12.781  76.567  1.00 24.24           C  
ATOM   4841  CB  GLU A 631     -45.641  13.414  74.152  1.00 24.24           C  
ATOM   4842  O   GLU A 631     -46.802  12.003  76.609  1.00 24.24           O  
ATOM   4843  CG  GLU A 631     -45.105  14.778  73.739  1.00 24.24           C  
ATOM   4844  CD  GLU A 631     -45.942  15.450  72.663  1.00 24.24           C  
ATOM   4845  OE1 GLU A 631     -45.785  16.674  72.447  1.00 24.24           O  
ATOM   4846  OE2 GLU A 631     -46.763  14.749  72.030  1.00 24.24           O  
ATOM   4847  N   VAL A 632     -45.504  13.386  77.675  1.00 23.59           N  
ATOM   4848  CA  VAL A 632     -45.577  14.473  78.646  1.00 23.59           C  
ATOM   4849  C   VAL A 632     -47.028  14.917  78.815  1.00 23.59           C  
ATOM   4850  CB  VAL A 632     -44.699  15.672  78.223  1.00 23.59           C  
ATOM   4851  O   VAL A 632     -47.728  15.162  77.829  1.00 23.59           O  
ATOM   4852  CG1 VAL A 632     -44.630  16.711  79.340  1.00 23.59           C  
ATOM   4853  CG2 VAL A 632     -43.297  15.198  77.843  1.00 23.59           C  
ATOM   4854  N   LYS A 633     -47.450  14.908  80.087  1.00 31.38           N  
ATOM   4855  CA  LYS A 633     -48.032  16.048  80.789  1.00 31.38           C  
ATOM   4856  C   LYS A 633     -48.284  15.718  82.258  1.00 31.38           C  
ATOM   4857  CB  LYS A 633     -49.337  16.482  80.119  1.00 31.38           C  
ATOM   4858  O   LYS A 633     -48.890  14.692  82.575  1.00 31.38           O  
ATOM   4859  CG  LYS A 633     -49.140  17.354  78.888  1.00 31.38           C  
ATOM   4860  CD  LYS A 633     -50.424  18.078  78.504  1.00 31.38           C  
ATOM   4861  CE  LYS A 633     -50.203  19.029  77.336  1.00 31.38           C  
ATOM   4862  NZ  LYS A 633     -51.486  19.621  76.852  1.00 31.38           N  
ATOM   4863  N   SER A 634     -47.465  16.220  83.212  1.00 25.01           N  
ATOM   4864  CA  SER A 634     -47.189  16.980  84.427  1.00 25.01           C  
ATOM   4865  C   SER A 634     -48.337  16.866  85.424  1.00 25.01           C  
ATOM   4866  CB  SER A 634     -46.938  18.452  84.092  1.00 25.01           C  
ATOM   4867  O   SER A 634     -49.507  16.935  85.042  1.00 25.01           O  
ATOM   4868  OG  SER A 634     -47.125  18.692  82.708  1.00 25.01           O  
ATOM   4869  N   PRO A 635     -47.963  16.892  86.692  1.00 29.79           N  
ATOM   4870  CA  PRO A 635     -48.381  16.563  88.057  1.00 29.79           C  
ATOM   4871  C   PRO A 635     -49.089  17.722  88.754  1.00 29.79           C  
ATOM   4872  CB  PRO A 635     -47.062  16.227  88.758  1.00 29.79           C  
ATOM   4873  O   PRO A 635     -48.922  18.879  88.358  1.00 29.79           O  
ATOM   4874  CG  PRO A 635     -46.058  17.149  88.145  1.00 29.79           C  
ATOM   4875  CD  PRO A 635     -46.713  17.879  87.008  1.00 29.79           C  
ATOM   4876  N   GLU A 636     -50.156  17.408  89.474  1.00 27.64           N  
ATOM   4877  CA  GLU A 636     -50.482  18.216  90.645  1.00 27.64           C  
ATOM   4878  C   GLU A 636     -51.576  17.558  91.481  1.00 27.64           C  
ATOM   4879  CB  GLU A 636     -50.915  19.622  90.224  1.00 27.64           C  
ATOM   4880  O   GLU A 636     -52.591  17.110  90.944  1.00 27.64           O  
ATOM   4881  CG  GLU A 636     -49.854  20.688  90.456  1.00 27.64           C  
ATOM   4882  CD  GLU A 636     -50.371  22.104  90.257  1.00 27.64           C  
ATOM   4883  OE1 GLU A 636     -49.678  23.066  90.660  1.00 27.64           O  
ATOM   4884  OE2 GLU A 636     -51.479  22.252  89.694  1.00 27.64           O  
ATOM   4885  N   LYS A 637     -51.241  17.101  92.706  1.00 22.17           N  
ATOM   4886  CA  LYS A 637     -51.311  17.574  94.085  1.00 22.17           C  
ATOM   4887  C   LYS A 637     -52.634  17.181  94.735  1.00 22.17           C  
ATOM   4888  CB  LYS A 637     -51.129  19.091  94.143  1.00 22.17           C  
ATOM   4889  O   LYS A 637     -53.701  17.364  94.143  1.00 22.17           O  
ATOM   4890  CG  LYS A 637     -50.197  19.561  95.251  1.00 22.17           C  
ATOM   4891  CD  LYS A 637     -50.050  21.077  95.252  1.00 22.17           C  
ATOM   4892  CE  LYS A 637     -49.038  21.541  96.290  1.00 22.17           C  
ATOM   4893  NZ  LYS A 637     -49.032  23.027  96.434  1.00 22.17           N  
ATOM   4894  N   ALA A 638     -52.559  16.279  95.702  1.00 23.32           N  
ATOM   4895  CA  ALA A 638     -52.851  16.235  97.132  1.00 23.32           C  
ATOM   4896  C   ALA A 638     -53.477  17.544  97.605  1.00 23.32           C  
ATOM   4897  CB  ALA A 638     -51.581  15.938  97.926  1.00 23.32           C  
ATOM   4898  O   ALA A 638     -52.948  18.625  97.336  1.00 23.32           O  
ATOM   4899  N   LYS A 639     -54.804  17.571  97.882  1.00 28.54           N  
ATOM   4900  CA  LYS A 639     -55.530  18.170  98.997  1.00 28.54           C  
ATOM   4901  C   LYS A 639     -56.754  17.337  99.368  1.00 28.54           C  
ATOM   4902  CB  LYS A 639     -55.953  19.600  98.656  1.00 28.54           C  
ATOM   4903  O   LYS A 639     -57.537  16.954  98.496  1.00 28.54           O  
ATOM   4904  CG  LYS A 639     -54.879  20.644  98.923  1.00 28.54           C  
ATOM   4905  CD  LYS A 639     -55.406  22.056  98.703  1.00 28.54           C  
ATOM   4906  CE  LYS A 639     -54.329  23.102  98.961  1.00 28.54           C  
ATOM   4907  NZ  LYS A 639     -54.790  24.474  98.594  1.00 28.54           N  
ATOM   4908  N   SER A 640     -56.732  16.718 100.513  1.00 24.66           N  
ATOM   4909  CA  SER A 640     -57.582  16.315 101.628  1.00 24.66           C  
ATOM   4910  C   SER A 640     -58.933  17.020 101.576  1.00 24.66           C  
ATOM   4911  CB  SER A 640     -56.894  16.612 102.961  1.00 24.66           C  
ATOM   4912  O   SER A 640     -59.006  18.213 101.274  1.00 24.66           O  
ATOM   4913  OG  SER A 640     -56.401  17.941 102.988  1.00 24.66           O  
ATOM   4914  N   PRO A 641     -59.993  16.228 101.918  1.00 31.35           N  
ATOM   4915  CA  PRO A 641     -60.941  16.602 102.970  1.00 31.35           C  
ATOM   4916  C   PRO A 641     -61.533  15.391 103.688  1.00 31.35           C  
ATOM   4917  CB  PRO A 641     -62.026  17.370 102.210  1.00 31.35           C  
ATOM   4918  O   PRO A 641     -61.535  14.285 103.142  1.00 31.35           O  
ATOM   4919  CG  PRO A 641     -62.120  16.687 100.884  1.00 31.35           C  
ATOM   4920  CD  PRO A 641     -61.012  15.678 100.788  1.00 31.35           C  
ATOM   4921  N   THR A 642     -61.557  15.375 105.047  1.00 24.50           N  
ATOM   4922  CA  THR A 642     -62.292  15.279 106.303  1.00 24.50           C  
ATOM   4923  C   THR A 642     -63.789  15.137 106.045  1.00 24.50           C  
ATOM   4924  CB  THR A 642     -62.037  16.509 107.195  1.00 24.50           C  
ATOM   4925  O   THR A 642     -64.349  15.843 105.204  1.00 24.50           O  
ATOM   4926  CG2 THR A 642     -60.715  16.380 107.945  1.00 24.50           C  
ATOM   4927  OG1 THR A 642     -61.996  17.685 106.377  1.00 24.50           O  
ATOM   4928  N   LYS A 643     -64.443  14.130 106.682  1.00 25.78           N  
ATOM   4929  CA  LYS A 643     -65.390  13.986 107.784  1.00 25.78           C  
ATOM   4930  C   LYS A 643     -66.777  13.610 107.270  1.00 25.78           C  
ATOM   4931  CB  LYS A 643     -65.466  15.278 108.599  1.00 25.78           C  
ATOM   4932  O   LYS A 643     -67.289  14.231 106.337  1.00 25.78           O  
ATOM   4933  CG  LYS A 643     -65.243  15.083 110.091  1.00 25.78           C  
ATOM   4934  CD  LYS A 643     -65.343  16.400 110.849  1.00 25.78           C  
ATOM   4935  CE  LYS A 643     -65.078  16.213 112.336  1.00 25.78           C  
ATOM   4936  NZ  LYS A 643     -65.185  17.501 113.085  1.00 25.78           N  
ATOM   4937  N   GLU A 644     -67.392  12.512 107.853  1.00 28.48           N
[truncated: 57,997 more chars]
