# Supplementary material for: The 2022 Lady Estelle Wolfson lectureship on neurofilaments
Source: J Neurochem. 2022 Sep 19;163(3):179–219. doi: 10.1111/jnc.15682 (PMC9826399; doi:10.1111/jnc.15682)
Supplement: Supplementary file 1 — Supplementary material S1 [file JNC-163-179-s001.gz › NEFH2b_c6d2f_unrelaxed_rank_1_model_2.pdb]

MODEL     1                                                                     
ATOM      1  N   PRO A   1      42.080  -6.558 -38.144  1.00 44.73           N  
ATOM      2  CA  PRO A   1      41.355  -5.633 -37.269  1.00 44.73           C  
ATOM      3  C   PRO A   1      40.112  -5.045 -37.932  1.00 44.73           C  
ATOM      4  CB  PRO A   1      42.388  -4.540 -36.980  1.00 44.73           C  
ATOM      5  O   PRO A   1      40.173  -4.599 -39.081  1.00 44.73           O  
ATOM      6  CG  PRO A   1      43.405  -4.679 -38.066  1.00 44.73           C  
ATOM      7  CD  PRO A   1      43.278  -6.049 -38.667  1.00 44.73           C  
ATOM      8  N   GLU A   2      39.134  -5.937 -37.975  1.00 45.81           N  
ATOM      9  CA  GLU A   2      37.781  -6.183 -37.484  1.00 45.81           C  
ATOM     10  C   GLU A   2      36.995  -4.882 -37.357  1.00 45.81           C  
ATOM     11  CB  GLU A   2      37.822  -6.907 -36.136  1.00 45.81           C  
ATOM     12  O   GLU A   2      37.442  -3.942 -36.697  1.00 45.81           O  
ATOM     13  CG  GLU A   2      37.531  -8.398 -36.229  1.00 45.81           C  
ATOM     14  CD  GLU A   2      37.329  -9.055 -34.873  1.00 45.81           C  
ATOM     15  OE1 GLU A   2      36.169  -9.355 -34.511  1.00 45.81           O  
ATOM     16  OE2 GLU A   2      38.339  -9.272 -34.167  1.00 45.81           O  
ATOM     17  N   LYS A   3      36.602  -4.259 -38.549  1.00 53.36           N  
ATOM     18  CA  LYS A   3      35.469  -3.380 -38.824  1.00 53.36           C  
ATOM     19  C   LYS A   3      34.357  -3.579 -37.798  1.00 53.36           C  
ATOM     20  CB  LYS A   3      34.930  -3.623 -40.234  1.00 53.36           C  
ATOM     21  O   LYS A   3      33.930  -4.708 -37.549  1.00 53.36           O  
ATOM     22  CG  LYS A   3      35.887  -3.210 -41.343  1.00 53.36           C  
ATOM     23  CD  LYS A   3      35.139  -2.670 -42.555  1.00 53.36           C  
ATOM     24  CE  LYS A   3      36.084  -2.387 -43.715  1.00 53.36           C  
ATOM     25  NZ  LYS A   3      35.341  -2.141 -44.987  1.00 53.36           N  
ATOM     26  N   ALA A   4      34.420  -2.950 -36.663  1.00 52.58           N  
ATOM     27  CA  ALA A   4      33.515  -2.271 -35.739  1.00 52.58           C  
ATOM     28  C   ALA A   4      32.174  -1.973 -36.404  1.00 52.58           C  
ATOM     29  CB  ALA A   4      34.149  -0.981 -35.225  1.00 52.58           C  
ATOM     30  O   ALA A   4      32.127  -1.369 -37.478  1.00 52.58           O  
ATOM     31  N   LYS A   5      31.321  -2.952 -36.593  1.00 56.13           N  
ATOM     32  CA  LYS A   5      29.867  -3.083 -36.561  1.00 56.13           C  
ATOM     33  C   LYS A   5      29.213  -1.827 -35.993  1.00 56.13           C  
ATOM     34  CB  LYS A   5      29.456  -4.305 -35.739  1.00 56.13           C  
ATOM     35  O   LYS A   5      29.480  -1.444 -34.852  1.00 56.13           O  
ATOM     36  CG  LYS A   5      29.678  -5.633 -36.449  1.00 56.13           C  
ATOM     37  CD  LYS A   5      29.139  -6.800 -35.633  1.00 56.13           C  
ATOM     38  CE  LYS A   5      29.330  -8.126 -36.358  1.00 56.13           C  
ATOM     39  NZ  LYS A   5      29.150  -9.290 -35.440  1.00 56.13           N  
ATOM     40  N   SER A   6      29.155  -0.743 -36.625  1.00 56.12           N  
ATOM     41  CA  SER A   6      28.250   0.377 -36.388  1.00 56.12           C  
ATOM     42  C   SER A   6      26.806  -0.097 -36.257  1.00 56.12           C  
ATOM     43  CB  SER A   6      28.358   1.403 -37.517  1.00 56.12           C  
ATOM     44  O   SER A   6      26.370  -0.985 -36.992  1.00 56.12           O  
ATOM     45  OG  SER A   6      29.361   2.363 -37.230  1.00 56.12           O  
ATOM     46  N   PRO A   7      26.131   0.094 -35.044  1.00 54.42           N  
ATOM     47  CA  PRO A   7      24.771  -0.278 -34.646  1.00 54.42           C  
ATOM     48  C   PRO A   7      23.710   0.243 -35.612  1.00 54.42           C  
ATOM     49  CB  PRO A   7      24.619   0.370 -33.267  1.00 54.42           C  
ATOM     50  O   PRO A   7      23.869   1.323 -36.187  1.00 54.42           O  
ATOM     51  CG  PRO A   7      25.566   1.526 -33.281  1.00 54.42           C  
ATOM     52  CD  PRO A   7      26.569   1.308 -34.378  1.00 54.42           C  
ATOM     53  N   VAL A   8      23.286  -0.454 -36.706  1.00 53.65           N  
ATOM     54  CA  VAL A   8      21.981  -0.578 -37.347  1.00 53.65           C  
ATOM     55  C   VAL A   8      20.974   0.336 -36.652  1.00 53.65           C  
ATOM     56  CB  VAL A   8      21.476  -2.038 -37.330  1.00 53.65           C  
ATOM     57  O   VAL A   8      20.858   0.321 -35.424  1.00 53.65           O  
ATOM     58  CG1 VAL A   8      20.134  -2.154 -38.051  1.00 53.65           C  
ATOM     59  CG2 VAL A   8      22.509  -2.967 -37.965  1.00 53.65           C  
ATOM     60  N   LYS A   9      21.032   1.668 -36.763  1.00 54.07           N  
ATOM     61  CA  LYS A   9      19.877   2.550 -36.907  1.00 54.07           C  
ATOM     62  C   LYS A   9      18.581   1.817 -36.574  1.00 54.07           C  
ATOM     63  CB  LYS A   9      19.808   3.117 -38.326  1.00 54.07           C  
ATOM     64  O   LYS A   9      18.203   0.868 -37.264  1.00 54.07           O  
ATOM     65  CG  LYS A   9      19.938   4.632 -38.394  1.00 54.07           C  
ATOM     66  CD  LYS A   9      20.003   5.124 -39.834  1.00 54.07           C  
ATOM     67  CE  LYS A   9      20.234   6.627 -39.902  1.00 54.07           C  
ATOM     68  NZ  LYS A   9      20.851   7.034 -41.201  1.00 54.07           N  
ATOM     69  N   GLU A  10      18.356   1.209 -35.380  1.00 48.81           N  
ATOM     70  CA  GLU A  10      17.173   1.000 -34.551  1.00 48.81           C  
ATOM     71  C   GLU A  10      16.138   2.098 -34.779  1.00 48.81           C  
ATOM     72  CB  GLU A  10      17.558   0.940 -33.070  1.00 48.81           C  
ATOM     73  O   GLU A  10      16.436   3.283 -34.617  1.00 48.81           O  
ATOM     74  CG  GLU A  10      16.448   0.422 -32.167  1.00 48.81           C  
ATOM     75  CD  GLU A  10      16.911   0.145 -30.746  1.00 48.81           C  
ATOM     76  OE1 GLU A  10      16.689   0.999 -29.857  1.00 48.81           O  
ATOM     77  OE2 GLU A  10      17.502  -0.935 -30.519  1.00 48.81           O  
ATOM     78  N   GLU A  11      15.422   2.211 -35.936  1.00 50.85           N  
ATOM     79  CA  GLU A  11      13.991   2.432 -36.121  1.00 50.85           C  
ATOM     80  C   GLU A  11      13.282   2.610 -34.782  1.00 50.85           C  
ATOM     81  CB  GLU A  11      13.364   1.271 -36.898  1.00 50.85           C  
ATOM     82  O   GLU A  11      13.123   1.651 -34.025  1.00 50.85           O  
ATOM     83  CG  GLU A  11      13.293   1.502 -38.400  1.00 50.85           C  
ATOM     84  CD  GLU A  11      12.652   0.349 -39.155  1.00 50.85           C  
ATOM     85  OE1 GLU A  11      11.445   0.431 -39.477  1.00 50.85           O  
ATOM     86  OE2 GLU A  11      13.362  -0.645 -39.426  1.00 50.85           O  
ATOM     87  N   ALA A  12      13.622   3.512 -34.016  1.00 49.29           N  
ATOM     88  CA  ALA A  12      12.788   4.168 -33.012  1.00 49.29           C  
ATOM     89  C   ALA A  12      11.385   4.432 -33.551  1.00 49.29           C  
ATOM     90  CB  ALA A  12      13.433   5.474 -32.555  1.00 49.29           C  
ATOM     91  O   ALA A  12      11.213   5.192 -34.507  1.00 49.29           O  
ATOM     92  N   LYS A  13      10.633   3.469 -33.955  1.00 55.34           N  
ATOM     93  CA  LYS A  13       9.177   3.473 -33.850  1.00 55.34           C  
ATOM     94  C   LYS A  13       8.713   4.320 -32.668  1.00 55.34           C  
ATOM     95  CB  LYS A  13       8.645   2.046 -33.713  1.00 55.34           C  
ATOM     96  O   LYS A  13       9.216   4.168 -31.553  1.00 55.34           O  
ATOM     97  CG  LYS A  13       8.343   1.368 -35.041  1.00 55.34           C  
ATOM     98  CD  LYS A  13       7.408   0.179 -34.862  1.00 55.34           C  
ATOM     99  CE  LYS A  13       7.073  -0.476 -36.195  1.00 55.34           C  
ATOM    100  NZ  LYS A  13       6.029  -1.534 -36.045  1.00 55.34           N  
ATOM    101  N   ALA A  14       8.693   5.537 -32.701  1.00 58.70           N  
ATOM    102  CA  ALA A  14       7.768   6.517 -32.138  1.00 58.70           C  
ATOM    103  C   ALA A  14       6.702   5.838 -31.282  1.00 58.70           C  
ATOM    104  CB  ALA A  14       7.113   7.331 -33.252  1.00 58.70           C  
ATOM    105  O   ALA A  14       6.152   4.804 -31.669  1.00 58.70           O  
ATOM    106  N   PRO A  15       6.552   5.924 -29.921  1.00 49.69           N  
ATOM    107  CA  PRO A  15       5.314   5.504 -29.260  1.00 49.69           C  
ATOM    108  C   PRO A  15       4.088   6.260 -29.767  1.00 49.69           C  
ATOM    109  CB  PRO A  15       5.579   5.819 -27.785  1.00 49.69           C  
ATOM    110  O   PRO A  15       4.153   7.472 -29.986  1.00 49.69           O  
ATOM    111  CG  PRO A  15       6.669   6.840 -27.802  1.00 49.69           C  
ATOM    112  CD  PRO A  15       7.369   6.769 -29.129  1.00 49.69           C  
ATOM    113  N   GLU A  16       3.594   6.051 -30.976  1.00 51.92           N  
ATOM    114  CA  GLU A  16       2.221   6.409 -31.320  1.00 51.92           C  
ATOM    115  C   GLU A  16       1.396   6.696 -30.069  1.00 51.92           C  
ATOM    116  CB  GLU A  16       1.564   5.297 -32.141  1.00 51.92           C  
ATOM    117  O   GLU A  16       1.206   5.814 -29.229  1.00 51.92           O  
ATOM    118  CG  GLU A  16       1.183   5.718 -33.553  1.00 51.92           C  
ATOM    119  CD  GLU A  16       0.473   4.623 -34.335  1.00 51.92           C  
ATOM    120  OE1 GLU A  16      -0.770   4.682 -34.469  1.00 51.92           O  
ATOM    121  OE2 GLU A  16       1.166   3.699 -34.815  1.00 51.92           O  
ATOM    122  N   LYS A  17       1.702   7.580 -29.217  1.00 55.63           N  
ATOM    123  CA  LYS A  17       0.761   8.407 -28.467  1.00 55.63           C  
ATOM    124  C   LYS A  17      -0.662   8.232 -28.989  1.00 55.63           C  
ATOM    125  CB  LYS A  17       1.167   9.880 -28.536  1.00 55.63           C  
ATOM    126  O   LYS A  17      -0.960   8.598 -30.128  1.00 55.63           O  
ATOM    127  CG  LYS A  17       2.358  10.236 -27.658  1.00 55.63           C  
ATOM    128  CD  LYS A  17       2.545  11.744 -27.554  1.00 55.63           C  
ATOM    129  CE  LYS A  17       3.751  12.101 -26.696  1.00 55.63           C  
ATOM    130  NZ  LYS A  17       4.173  13.519 -26.896  1.00 55.63           N  
ATOM    131  N   GLU A  18      -1.276   7.104 -28.999  1.00 49.07           N  
ATOM    132  CA  GLU A  18      -2.697   6.813 -28.837  1.00 49.07           C  
ATOM    133  C   GLU A  18      -3.423   7.969 -28.154  1.00 49.07           C  
ATOM    134  CB  GLU A  18      -2.895   5.523 -28.037  1.00 49.07           C  
ATOM    135  O   GLU A  18      -3.057   8.372 -27.048  1.00 49.07           O  
ATOM    136  CG  GLU A  18      -4.298   4.943 -28.142  1.00 49.07           C  
ATOM    137  CD  GLU A  18      -4.479   3.664 -27.340  1.00 49.07           C  
ATOM    138  OE1 GLU A  18      -4.991   3.730 -26.199  1.00 49.07           O  
ATOM    139  OE2 GLU A  18      -4.106   2.587 -27.857  1.00 49.07           O  
ATOM    140  N   ILE A  19      -3.661   9.026 -28.705  1.00 57.74           N  
ATOM    141  CA  ILE A  19      -4.794   9.944 -28.662  1.00 57.74           C  
ATOM    142  C   ILE A  19      -5.976   9.272 -27.968  1.00 57.74           C  
ATOM    143  CB  ILE A  19      -5.198  10.410 -30.079  1.00 57.74           C  
ATOM    144  O   ILE A  19      -6.392   8.178 -28.356  1.00 57.74           O  
ATOM    145  CG1 ILE A  19      -3.980  10.407 -31.010  1.00 57.74           C  
ATOM    146  CG2 ILE A  19      -5.844  11.798 -30.027  1.00 57.74           C  
ATOM    147  CD1 ILE A  19      -4.313  10.703 -32.466  1.00 57.74           C  
ATOM    148  N   PRO A  20      -6.299   9.429 -26.626  1.00 50.63           N  
ATOM    149  CA  PRO A  20      -7.656   9.016 -26.260  1.00 50.63           C  
ATOM    150  C   PRO A  20      -8.733   9.843 -26.959  1.00 50.63           C  
ATOM    151  CB  PRO A  20      -7.695   9.235 -24.746  1.00 50.63           C  
ATOM    152  O   PRO A  20      -8.624  11.069 -27.032  1.00 50.63           O  
ATOM    153  CG  PRO A  20      -6.541  10.142 -24.461  1.00 50.63           C  
ATOM    154  CD  PRO A  20      -5.686  10.227 -25.693  1.00 50.63           C  
ATOM    155  N   LYS A  21      -8.996   9.605 -28.234  1.00 54.41           N  
ATOM    156  CA  LYS A  21     -10.301   9.787 -28.863  1.00 54.41           C  
ATOM    157  C   LYS A  21     -11.382  10.052 -27.819  1.00 54.41           C  
ATOM    158  CB  LYS A  21     -10.670   8.562 -29.701  1.00 54.41           C  
ATOM    159  O   LYS A  21     -11.506   9.308 -26.843  1.00 54.41           O  
ATOM    160  CG  LYS A  21     -10.807   8.848 -31.189  1.00 54.41           C  
ATOM    161  CD  LYS A  21     -10.881   7.561 -32.001  1.00 54.41           C  
ATOM    162  CE  LYS A  21     -11.106   7.844 -33.480  1.00 54.41           C  
ATOM    163  NZ  LYS A  21     -10.737   6.673 -34.330  1.00 54.41           N  
ATOM    164  N   LYS A  22     -11.532  11.282 -27.305  1.00 58.51           N  
ATOM    165  CA  LYS A  22     -12.815  11.978 -27.291  1.00 58.51           C  
ATOM    166  C   LYS A  22     -13.972  10.996 -27.127  1.00 58.51           C  
ATOM    167  CB  LYS A  22     -12.998  12.792 -28.573  1.00 58.51           C  
ATOM    168  O   LYS A  22     -14.315  10.270 -28.062  1.00 58.51           O  
ATOM    169  CG  LYS A  22     -12.676  14.271 -28.417  1.00 58.51           C  
ATOM    170  CD  LYS A  22     -13.096  15.067 -29.646  1.00 58.51           C  
ATOM    171  CE  LYS A  22     -12.780  16.548 -29.489  1.00 58.51           C  
ATOM    172  NZ  LYS A  22     -13.001  17.300 -30.761  1.00 58.51           N  
ATOM    173  N   GLU A  23     -14.152  10.307 -26.027  1.00 50.48           N  
ATOM    174  CA  GLU A  23     -15.380   9.774 -25.443  1.00 50.48           C  
ATOM    175  C   GLU A  23     -16.153  10.858 -24.699  1.00 50.48           C  
ATOM    176  CB  GLU A  23     -15.065   8.611 -24.500  1.00 50.48           C  
ATOM    177  O   GLU A  23     -15.777  11.248 -23.592  1.00 50.48           O  
ATOM    178  CG  GLU A  23     -16.275   7.755 -24.154  1.00 50.48           C  
ATOM    179  CD  GLU A  23     -15.955   6.626 -23.187  1.00 50.48           C  
ATOM    180  OE1 GLU A  23     -16.402   6.682 -22.019  1.00 50.48           O  
ATOM    181  OE2 GLU A  23     -15.249   5.678 -23.600  1.00 50.48           O  
ATOM    182  N   GLU A  24     -16.466  11.923 -25.299  1.00 52.72           N  
ATOM    183  CA  GLU A  24     -17.684  12.726 -25.271  1.00 52.72           C  
ATOM    184  C   GLU A  24     -18.878  11.937 -25.803  1.00 52.72           C  
ATOM    185  CB  GLU A  24     -17.500  14.011 -26.081  1.00 52.72           C  
ATOM    186  O   GLU A  24     -18.881  11.512 -26.960  1.00 52.72           O  
ATOM    187  CG  GLU A  24     -18.138  15.237 -25.444  1.00 52.72           C  
ATOM    188  CD  GLU A  24     -18.032  16.485 -26.305  1.00 52.72           C  
ATOM    189  OE1 GLU A  24     -18.994  16.796 -27.045  1.00 52.72           O  
ATOM    190  OE2 GLU A  24     -16.979  17.158 -26.241  1.00 52.72           O  
ATOM    191  N   VAL A  25     -19.455  11.004 -25.029  1.00 54.47           N  
ATOM    192  CA  VAL A  25     -20.897  10.786 -25.044  1.00 54.47           C  
ATOM    193  C   VAL A  25     -21.270   9.719 -24.017  1.00 54.47           C  
ATOM    194  CB  VAL A  25     -21.394  10.371 -26.447  1.00 54.47           C  
ATOM    195  O   VAL A  25     -20.806   8.580 -24.099  1.00 54.47           O  
ATOM    196  CG1 VAL A  25     -22.893  10.627 -26.587  1.00 54.47           C  
ATOM    197  CG2 VAL A  25     -20.617  11.118 -27.530  1.00 54.47           C  
ATOM    198  N   LYS A  26     -21.429  10.129 -22.800  1.00 45.70           N  
ATOM    199  CA  LYS A  26     -22.743   9.960 -22.186  1.00 45.70           C  
ATOM    200  C   LYS A  26     -22.664  10.108 -20.669  1.00 45.70           C  
ATOM    201  CB  LYS A  26     -23.334   8.597 -22.549  1.00 45.70           C  
ATOM    202  O   LYS A  26     -21.937   9.367 -20.004  1.00 45.70           O  
ATOM    203  CG  LYS A  26     -23.956   8.541 -23.936  1.00 45.70           C  
ATOM    204  CD  LYS A  26     -24.503   7.154 -24.249  1.00 45.70           C  
ATOM    205  CE  LYS A  26     -25.139   7.102 -25.631  1.00 45.70           C  
ATOM    206  NZ  LYS A  26     -25.622   5.729 -25.967  1.00 45.70           N  
ATOM    207  N   SER A  27     -22.455  11.179 -20.083  1.00 45.41           N  
ATOM    208  CA  SER A  27     -23.246  11.595 -18.930  1.00 45.41           C  
ATOM    209  C   SER A  27     -23.782  10.391 -18.163  1.00 45.41           C  
ATOM    210  CB  SER A  27     -24.407  12.487 -19.370  1.00 45.41           C  
ATOM    211  O   SER A  27     -24.415   9.508 -18.747  1.00 45.41           O  
ATOM    212  OG  SER A  27     -23.930  13.629 -20.061  1.00 45.41           O  
ATOM    213  N   PRO A  28     -23.320   9.954 -16.992  1.00 45.53           N  
ATOM    214  CA  PRO A  28     -24.330   9.286 -16.168  1.00 45.53           C  
ATOM    215  C   PRO A  28     -25.317  10.264 -15.536  1.00 45.53           C  
ATOM    216  CB  PRO A  28     -23.497   8.580 -15.094  1.00 45.53           C  
ATOM    217  O   PRO A  28     -24.917  11.137 -14.762  1.00 45.53           O  
ATOM    218  CG  PRO A  28     -22.206   9.333 -15.055  1.00 45.53           C  
ATOM    219  CD  PRO A  28     -22.045  10.070 -16.354  1.00 45.53           C  
ATOM    220  N   VAL A  29     -25.986  11.201 -16.357  1.00 48.23           N  
ATOM    221  CA  VAL A  29     -27.198  11.847 -15.865  1.00 48.23           C  
ATOM    222  C   VAL A  29     -28.212  10.787 -15.439  1.00 48.23           C  
ATOM    223  CB  VAL A  29     -27.818  12.778 -16.930  1.00 48.23           C  
ATOM    224  O   VAL A  29     -28.482   9.842 -16.184  1.00 48.23           O  
ATOM    225  CG1 VAL A  29     -29.243  13.168 -16.543  1.00 48.23           C  
ATOM    226  CG2 VAL A  29     -26.953  14.023 -17.118  1.00 48.23           C  
ATOM    227  N   LYS A  30     -28.132  10.349 -14.228  1.00 52.69           N  
ATOM    228  CA  LYS A  30     -29.350  10.398 -13.425  1.00 52.69           C  
ATOM    229  C   LYS A  30     -30.038   9.037 -13.385  1.00 52.69           C  
ATOM    230  CB  LYS A  30     -30.311  11.456 -13.970  1.00 52.69           C  
ATOM    231  O   LYS A  30     -30.625   8.604 -14.378  1.00 52.69           O  
ATOM    232  CG  LYS A  30     -31.039  12.246 -12.893  1.00 52.69           C  
ATOM    233  CD  LYS A  30     -31.647  13.525 -13.452  1.00 52.69           C  
ATOM    234  CE  LYS A  30     -32.518  14.229 -12.420  1.00 52.69           C  
ATOM    235  NZ  LYS A  30     -32.042  15.618 -12.149  1.00 52.69           N  
ATOM    236  N   GLU A  31     -29.496   8.169 -12.683  1.00 44.70           N  
ATOM    237  CA  GLU A  31     -30.356   7.245 -11.951  1.00 44.70           C  
ATOM    238  C   GLU A  31     -30.041   7.262 -10.458  1.00 44.70           C  
ATOM    239  CB  GLU A  31     -30.213   5.824 -12.503  1.00 44.70           C  
ATOM    240  O   GLU A  31     -28.906   6.996 -10.055  1.00 44.70           O  
ATOM    241  CG  GLU A  31     -31.376   4.908 -12.152  1.00 44.70           C  
ATOM    242  CD  GLU A  31     -31.289   3.545 -12.821  1.00 44.70           C  
ATOM    243  OE1 GLU A  31     -30.822   2.580 -12.175  1.00 44.70           O  
ATOM    244  OE2 GLU A  31     -31.691   3.443 -14.002  1.00 44.70           O  
ATOM    245  N   GLU A  32     -30.364   8.334  -9.754  1.00 52.16           N  
ATOM    246  CA  GLU A  32     -31.520   8.225  -8.869  1.00 52.16           C  
ATOM    247  C   GLU A  32     -31.668   6.806  -8.327  1.00 52.16           C  
ATOM    248  CB  GLU A  32     -32.798   8.646  -9.598  1.00 52.16           C  
ATOM    249  O   GLU A  32     -32.172   5.921  -9.021  1.00 52.16           O  
ATOM    250  CG  GLU A  32     -33.924   9.076  -8.669  1.00 52.16           C  
ATOM    251  CD  GLU A  32     -35.172   9.529  -9.408  1.00 52.16           C  
ATOM    252  OE1 GLU A  32     -36.094   8.704  -9.605  1.00 52.16           O  
ATOM    253  OE2 GLU A  32     -35.229  10.718  -9.794  1.00 52.16           O  
ATOM    254  N   GLU A  33     -30.696   6.369  -7.618  1.00 46.82           N  
ATOM    255  CA  GLU A  33     -31.080   5.445  -6.555  1.00 46.82           C  
ATOM    256  C   GLU A  33     -30.565   5.919  -5.199  1.00 46.82           C  
ATOM    257  CB  GLU A  33     -30.559   4.036  -6.853  1.00 46.82           C  
ATOM    258  O   GLU A  33     -29.356   6.070  -5.007  1.00 46.82           O  
ATOM    259  CG  GLU A  33     -31.274   2.940  -6.077  1.00 46.82           C  
ATOM    260  CD  GLU A  33     -30.555   1.601  -6.130  1.00 46.82           C  
ATOM    261  OE1 GLU A  33     -29.986   1.176  -5.099  1.00 46.82           O  
ATOM    262  OE2 GLU A  33     -30.561   0.972  -7.212  1.00 46.82           O  
ATOM    263  N   LYS A  34     -30.871   7.101  -4.854  1.00 47.04           N  
ATOM    264  CA  LYS A  34     -31.239   7.283  -3.453  1.00 47.04           C  
ATOM    265  C   LYS A  34     -30.655   6.175  -2.582  1.00 47.04           C  
ATOM    266  CB  LYS A  34     -32.761   7.324  -3.299  1.00 47.04           C  
ATOM    267  O   LYS A  34     -30.834   4.990  -2.872  1.00 47.04           O  
ATOM    268  CG  LYS A  34     -33.287   8.618  -2.696  1.00 47.04           C  
ATOM    269  CD  LYS A  34     -34.798   8.571  -2.505  1.00 47.04           C  
ATOM    270  CE  LYS A  34     -35.334   9.887  -1.955  1.00 47.04           C  
ATOM    271  NZ  LYS A  34     -36.786   9.796  -1.620  1.00 47.04           N  
ATOM    272  N   PRO A  35     -29.627   6.274  -1.757  1.00 45.42           N  
ATOM    273  CA  PRO A  35     -29.792   5.326  -0.653  1.00 45.42           C  
ATOM    274  C   PRO A  35     -31.065   5.573   0.152  1.00 45.42           C  
ATOM    275  CB  PRO A  35     -28.547   5.566   0.206  1.00 45.42           C  
ATOM    276  O   PRO A  35     -31.301   6.693   0.613  1.00 45.42           O  
ATOM    277  CG  PRO A  35     -28.055   6.916  -0.204  1.00 45.42           C  
ATOM    278  CD  PRO A  35     -28.670   7.266  -1.529  1.00 45.42           C  
ATOM    279  N   GLN A  36     -32.283   5.591  -0.485  1.00 45.19           N  
ATOM    280  CA  GLN A  36     -33.426   5.233   0.349  1.00 45.19           C  
ATOM    281  C   GLN A  36     -32.980   4.486   1.603  1.00 45.19           C  
ATOM    282  CB  GLN A  36     -34.422   4.384  -0.442  1.00 45.19           C  
ATOM    283  O   GLN A  36     -32.157   3.572   1.527  1.00 45.19           O  
ATOM    284  CG  GLN A  36     -35.880   4.707  -0.141  1.00 45.19           C  
ATOM    285  CD  GLN A  36     -36.847   3.804  -0.885  1.00 45.19           C  
ATOM    286  NE2 GLN A  36     -37.874   4.399  -1.481  1.00 45.19           N  
ATOM    287  OE1 GLN A  36     -36.671   2.583  -0.924  1.00 45.19           O  
ATOM    288  N   GLU A  37     -32.423   5.128   2.664  1.00 53.40           N  
ATOM    289  CA  GLU A  37     -32.840   4.848   4.035  1.00 53.40           C  
ATOM    290  C   GLU A  37     -32.466   3.426   4.446  1.00 53.40           C  
ATOM    291  CB  GLU A  37     -34.348   5.062   4.193  1.00 53.40           C  
ATOM    292  O   GLU A  37     -33.108   2.463   4.021  1.00 53.40           O  
ATOM    293  CG  GLU A  37     -34.736   6.501   4.499  1.00 53.40           C  
ATOM    294  CD  GLU A  37     -36.150   6.640   5.038  1.00 53.40           C  
ATOM    295  OE1 GLU A  37     -36.320   6.763   6.272  1.00 53.40           O  
ATOM    296  OE2 GLU A  37     -37.097   6.625   4.220  1.00 53.40           O  
ATOM    297  N   VAL A  38     -31.226   3.021   4.449  1.00 45.25           N  
ATOM    298  CA  VAL A  38     -30.832   1.930   5.335  1.00 45.25           C  
ATOM    299  C   VAL A  38     -30.794   2.425   6.779  1.00 45.25           C  
ATOM    300  CB  VAL A  38     -29.460   1.343   4.936  1.00 45.25           C  
ATOM    301  O   VAL A  38     -29.998   3.304   7.119  1.00 45.25           O  
ATOM    302  CG1 VAL A  38     -29.142   0.101   5.766  1.00 45.25           C  
ATOM    303  CG2 VAL A  38     -29.435   1.013   3.444  1.00 45.25           C  
ATOM    304  N   LYS A  39     -31.888   2.986   7.361  1.00 54.52           N  
ATOM    305  CA  LYS A  39     -32.243   2.544   8.707  1.00 54.52           C  
ATOM    306  C   LYS A  39     -31.552   1.229   9.053  1.00 54.52           C  
ATOM    307  CB  LYS A  39     -33.759   2.392   8.840  1.00 54.52           C  
ATOM    308  O   LYS A  39     -31.900   0.177   8.512  1.00 54.52           O  
ATOM    309  CG  LYS A  39     -34.371   3.238   9.946  1.00 54.52           C  
ATOM    310  CD  LYS A  39     -35.878   3.381   9.771  1.00 54.52           C  
ATOM    311  CE  LYS A  39     -36.498   4.192  10.901  1.00 54.52           C  
ATOM    312  NZ  LYS A  39     -37.939   4.487  10.645  1.00 54.52           N  
ATOM    313  N   VAL A  40     -30.305   1.056   9.010  1.00 45.19           N  
ATOM    314  CA  VAL A  40     -29.530   0.124   9.823  1.00 45.19           C  
ATOM    315  C   VAL A  40     -29.899   0.291  11.295  1.00 45.19           C  
ATOM    316  CB  VAL A  40     -28.011   0.329   9.628  1.00 45.19           C  
ATOM    317  O   VAL A  40     -29.775   1.384  11.853  1.00 45.19           O  
ATOM    318  CG1 VAL A  40     -27.219  -0.699  10.434  1.00 45.19           C  
ATOM    319  CG2 VAL A  40     -27.647   0.245   8.146  1.00 45.19           C  
ATOM    320  N   LYS A  41     -31.092   0.121  11.676  1.00 49.58           N  
ATOM    321  CA  LYS A  41     -31.309  -0.611  12.921  1.00 49.58           C  
ATOM    322  C   LYS A  41     -30.009  -1.225  13.432  1.00 49.58           C  
ATOM    323  CB  LYS A  41     -32.362  -1.703  12.724  1.00 49.58           C  
ATOM    324  O   LYS A  41     -29.325  -1.942  12.698  1.00 49.58           O  
ATOM    325  CG  LYS A  41     -33.781  -1.261  13.052  1.00 49.58           C  
ATOM    326  CD  LYS A  41     -34.753  -2.434  13.025  1.00 49.58           C  
ATOM    327  CE  LYS A  41     -36.113  -2.047  13.588  1.00 49.58           C  
ATOM    328  NZ  LYS A  41     -37.111  -3.147  13.433  1.00 49.58           N  
ATOM    329  N   GLU A  42     -29.096  -0.435  13.896  1.00 48.31           N  
ATOM    330  CA  GLU A  42     -28.370  -0.890  15.078  1.00 48.31           C  
ATOM    331  C   GLU A  42     -28.184  -2.404  15.062  1.00 48.31           C  
ATOM    332  CB  GLU A  42     -29.099  -0.462  16.354  1.00 48.31           C  
ATOM    333  O   GLU A  42     -29.140  -3.150  14.842  1.00 48.31           O  
ATOM    334  CG  GLU A  42     -28.176  -0.241  17.544  1.00 48.31           C  
ATOM    335  CD  GLU A  42     -28.915  -0.169  18.871  1.00 48.31           C  
ATOM    336  OE1 GLU A  42     -28.554  -0.916  19.809  1.00 48.31           O  
ATOM    337  OE2 GLU A  42     -29.864   0.641  18.974  1.00 48.31           O  
ATOM    338  N   PRO A  43     -27.144  -2.975  14.704  1.00 53.33           N  
ATOM    339  CA  PRO A  43     -26.828  -4.383  14.953  1.00 53.33           C  
ATOM    340  C   PRO A  43     -27.157  -4.818  16.379  1.00 53.33           C  
ATOM    341  CB  PRO A  43     -25.321  -4.458  14.693  1.00 53.33           C  
ATOM    342  O   PRO A  43     -27.110  -4.003  17.303  1.00 53.33           O  
ATOM    343  CG  PRO A  43     -24.840  -3.049  14.830  1.00 53.33           C  
ATOM    344  CD  PRO A  43     -26.007  -2.125  14.636  1.00 53.33           C  
ATOM    345  N   PRO A  44     -28.163  -5.784  16.783  1.00 51.95           N  
ATOM    346  CA  PRO A  44     -28.337  -6.342  18.126  1.00 51.95           C  
ATOM    347  C   PRO A  44     -27.011  -6.560  18.851  1.00 51.95           C  
ATOM    348  CB  PRO A  44     -29.043  -7.675  17.865  1.00 51.95           C  
ATOM    349  O   PRO A  44     -25.999  -6.866  18.216  1.00 51.95           O  
ATOM    350  CG  PRO A  44     -28.761  -7.982  16.430  1.00 51.95           C  
ATOM    351  CD  PRO A  44     -28.381  -6.706  15.735  1.00 51.95           C  
ATOM    352  N   LYS A  45     -26.491  -5.612  19.698  1.00 53.77           N  
ATOM    353  CA  LYS A  45     -25.741  -5.979  20.896  1.00 53.77           C  
ATOM    354  C   LYS A  45     -25.443  -7.475  20.922  1.00 53.77           C  
ATOM    355  CB  LYS A  45     -26.511  -5.576  22.155  1.00 53.77           C  
ATOM    356  O   LYS A  45     -26.361  -8.296  20.962  1.00 53.77           O  
ATOM    357  CG  LYS A  45     -26.226  -4.158  22.628  1.00 53.77           C  
ATOM    358  CD  LYS A  45     -26.987  -3.832  23.907  1.00 53.77           C  
ATOM    359  CE  LYS A  45     -26.656  -2.435  24.414  1.00 53.77           C  
ATOM    360  NZ  LYS A  45     -27.866  -1.736  24.942  1.00 53.77           N  
ATOM    361  N   LYS A  46     -24.614  -8.114  20.142  1.00 49.77           N  
ATOM    362  CA  LYS A  46     -23.775  -9.290  20.353  1.00 49.77           C  
ATOM    363  C   LYS A  46     -23.275  -9.358  21.793  1.00 49.77           C  
ATOM    364  CB  LYS A  46     -22.590  -9.284  19.386  1.00 49.77           C  
ATOM    365  O   LYS A  46     -22.465  -8.529  22.214  1.00 49.77           O  
ATOM    366  CG  LYS A  46     -22.956  -9.649  17.955  1.00 49.77           C  
ATOM    367  CD  LYS A  46     -21.740 -10.130  17.173  1.00 49.77           C  
ATOM    368  CE  LYS A  46     -22.083 -10.395  15.713  1.00 49.77           C  
ATOM    369  NZ  LYS A  46     -20.876 -10.782  14.922  1.00 49.77           N  
ATOM    370  N   ALA A  47     -24.137  -9.467  22.798  1.00 55.17           N  
ATOM    371  CA  ALA A  47     -24.184 -10.370  23.945  1.00 55.17           C  
ATOM    372  C   ALA A  47     -23.754 -11.780  23.551  1.00 55.17           C  
ATOM    373  CB  ALA A  47     -25.587 -10.394  24.547  1.00 55.17           C  
ATOM    374  O   ALA A  47     -24.380 -12.411  22.696  1.00 55.17           O  
ATOM    375  N   GLU A  48     -22.543 -12.041  23.427  1.00 41.90           N  
ATOM    376  CA  GLU A  48     -22.208 -13.413  23.797  1.00 41.90           C  
ATOM    377  C   GLU A  48     -20.697 -13.615  23.859  1.00 41.90           C  
ATOM    378  CB  GLU A  48     -22.831 -14.404  22.809  1.00 41.90           C  
ATOM    379  O   GLU A  48     -20.005 -13.479  22.848  1.00 41.90           O  
ATOM    380  CG  GLU A  48     -22.787 -15.850  23.279  1.00 41.90           C  
ATOM    381  CD  GLU A  48     -23.363 -16.828  22.266  1.00 41.90           C  
ATOM    382  OE1 GLU A  48     -22.593 -17.374  21.444  1.00 41.90           O  
ATOM    383  OE2 GLU A  48     -24.595 -17.048  22.295  1.00 41.90           O  
ATOM    384  N   GLU A  49     -19.942 -12.839  24.781  1.00 45.43           N  
ATOM    385  CA  GLU A  49     -18.974 -13.342  25.751  1.00 45.43           C  
ATOM    386  C   GLU A  49     -18.796 -14.852  25.621  1.00 45.43           C  
ATOM    387  CB  GLU A  49     -19.403 -12.983  27.176  1.00 45.43           C  
ATOM    388  O   GLU A  49     -19.766 -15.607  25.717  1.00 45.43           O  
ATOM    389  CG  GLU A  49     -18.239 -12.753  28.129  1.00 45.43           C  
ATOM    390  CD  GLU A  49     -18.680 -12.449  29.552  1.00 45.43           C  
ATOM    391  OE1 GLU A  49     -18.645 -13.364  30.406  1.00 45.43           O  
ATOM    392  OE2 GLU A  49     -19.063 -11.287  29.814  1.00 45.43           O  
ATOM    393  N   GLU A  50     -18.203 -15.373  24.581  1.00 39.65           N  
ATOM    394  CA  GLU A  50     -17.128 -16.357  24.497  1.00 39.65           C  
ATOM    395  C   GLU A  50     -16.689 -16.815  25.885  1.00 39.65           C  
ATOM    396  CB  GLU A  50     -15.933 -15.784  23.730  1.00 39.65           C  
ATOM    397  O   GLU A  50     -16.062 -16.056  26.625  1.00 39.65           O  
ATOM    398  CG  GLU A  50     -14.934 -16.836  23.272  1.00 39.65           C  
ATOM    399  CD  GLU A  50     -13.751 -16.252  22.517  1.00 39.65           C  
ATOM    400  OE1 GLU A  50     -12.605 -16.352  23.012  1.00 39.65           O  
ATOM    401  OE2 GLU A  50     -13.972 -15.689  21.422  1.00 39.65           O  
ATOM    402  N   LYS A  51     -17.599 -17.256  26.800  1.00 47.79           N  
ATOM    403  CA  LYS A  51     -17.417 -18.318  27.785  1.00 47.79           C  
ATOM    404  C   LYS A  51     -16.530 -19.432  27.234  1.00 47.79           C  
ATOM    405  CB  LYS A  51     -18.769 -18.890  28.215  1.00 47.79           C  
ATOM    406  O   LYS A  51     -16.767 -19.934  26.134  1.00 47.79           O  
ATOM    407  CG  LYS A  51     -19.595 -17.943  29.073  1.00 47.79           C  
ATOM    408  CD  LYS A  51     -19.780 -18.485  30.485  1.00 47.79           C  
ATOM    409  CE  LYS A  51     -20.724 -17.612  31.301  1.00 47.79           C  
ATOM    410  NZ  LYS A  51     -20.742 -18.011  32.740  1.00 47.79           N  
ATOM    411  N   ALA A  52     -15.229 -19.287  27.213  1.00 47.19           N  
ATOM    412  CA  ALA A  52     -14.111 -20.153  27.578  1.00 47.19           C  
ATOM    413  C   ALA A  52     -14.542 -21.617  27.617  1.00 47.19           C  
ATOM    414  CB  ALA A  52     -13.534 -19.737  28.929  1.00 47.19           C  
ATOM    415  O   ALA A  52     -15.636 -21.937  28.088  1.00 47.19           O  
ATOM    416  N   PRO A  53     -13.993 -22.637  26.744  1.00 39.01           N  
ATOM    417  CA  PRO A  53     -14.207 -24.080  26.612  1.00 39.01           C  
ATOM    418  C   PRO A  53     -14.028 -24.826  27.932  1.00 39.01           C  
ATOM    419  CB  PRO A  53     -13.143 -24.503  25.597  1.00 39.01           C  
ATOM    420  O   PRO A  53     -13.212 -24.426  28.766  1.00 39.01           O  
ATOM    421  CG  PRO A  53     -12.050 -23.494  25.746  1.00 39.01           C  
ATOM    422  CD  PRO A  53     -12.617 -22.272  26.410  1.00 39.01           C  
ATOM    423  N   ALA A  54     -15.069 -25.129  28.748  1.00 41.13           N  
ATOM    424  CA  ALA A  54     -15.529 -26.326  29.448  1.00 41.13           C  
ATOM    425  C   ALA A  54     -14.350 -27.190  29.888  1.00 41.13           C  
ATOM    426  CB  ALA A  54     -16.473 -27.132  28.559  1.00 41.13           C  
ATOM    427  O   ALA A  54     -13.598 -27.696  29.052  1.00 41.13           O  
ATOM    428  N   THR A  55     -13.620 -26.870  30.989  1.00 44.82           N  
ATOM    429  CA  THR A  55     -12.842 -27.813  31.785  1.00 44.82           C  
ATOM    430  C   THR A  55     -13.749 -28.860  32.424  1.00 44.82           C  
ATOM    431  CB  THR A  55     -12.038 -27.089  32.881  1.00 44.82           C  
ATOM    432  O   THR A  55     -14.861 -28.546  32.854  1.00 44.82           O  
ATOM    433  CG2 THR A  55     -11.002 -26.149  32.274  1.00 44.82           C  
ATOM    434  OG1 THR A  55     -12.936 -26.328  33.699  1.00 44.82           O  
ATOM    435  N   PRO A  56     -13.597 -30.251  32.079  1.00 43.28           N  
ATOM    436  CA  PRO A  56     -14.252 -31.491  32.501  1.00 43.28           C  
ATOM    437  C   PRO A  56     -14.112 -31.751  33.999  1.00 43.28           C  
ATOM    438  CB  PRO A  56     -13.526 -32.567  31.690  1.00 43.28           C  
ATOM    439  O   PRO A  56     -13.118 -31.349  34.609  1.00 43.28           O  
ATOM    440  CG  PRO A  56     -12.170 -31.996  31.425  1.00 43.28           C  
ATOM    441  CD  PRO A  56     -12.231 -30.510  31.628  1.00 43.28           C  
ATOM    442  N   LYS A  57     -15.167 -31.545  34.877  1.00 43.70           N  
ATOM    443  CA  LYS A  57     -15.807 -32.323  35.935  1.00 43.70           C  
ATOM    444  C   LYS A  57     -14.809 -33.262  36.607  1.00 43.70           C  
ATOM    445  CB  LYS A  57     -16.984 -33.123  35.376  1.00 43.70           C  
ATOM    446  O   LYS A  57     -14.310 -34.198  35.979  1.00 43.70           O  
ATOM    447  CG  LYS A  57     -18.282 -32.334  35.287  1.00 43.70           C  
ATOM    448  CD  LYS A  57     -19.445 -33.217  34.852  1.00 43.70           C  
ATOM    449  CE  LYS A  57     -20.770 -32.471  34.918  1.00 43.70           C  
ATOM    450  NZ  LYS A  57     -21.865 -33.225  34.238  1.00 43.70           N  
ATOM    451  N   THR A  58     -14.134 -32.901  37.668  1.00 44.41           N  
ATOM    452  CA  THR A  58     -13.716 -33.854  38.689  1.00 44.41           C  
ATOM    453  C   THR A  58     -14.407 -33.562  40.018  1.00 44.41           C  
ATOM    454  CB  THR A  58     -12.188 -33.828  38.885  1.00 44.41           C  
ATOM    455  O   THR A  58     -14.392 -32.425  40.494  1.00 44.41           O  
ATOM    456  CG2 THR A  58     -11.614 -35.240  38.924  1.00 44.41           C  
ATOM    457  OG1 THR A  58     -11.586 -33.109  37.802  1.00 44.41           O  
ATOM    458  N   GLU A  59     -15.611 -34.215  40.348  1.00 38.89           N  
ATOM    459  CA  GLU A  59     -16.024 -35.168  41.374  1.00 38.89           C  
ATOM    460  C   GLU A  59     -14.992 -35.253  42.495  1.00 38.89           C  
ATOM    461  CB  GLU A  59     -16.251 -36.553  40.762  1.00 38.89           C  
ATOM    462  O   GLU A  59     -13.815 -35.520  42.243  1.00 38.89           O  
ATOM    463  CG  GLU A  59     -17.133 -37.461  41.606  1.00 38.89           C  
ATOM    464  CD  GLU A  59     -17.387 -38.816  40.965  1.00 38.89           C  
ATOM    465  OE1 GLU A  59     -16.655 -39.782  41.277  1.00 38.89           O  
ATOM    466  OE2 GLU A  59     -18.325 -38.911  40.142  1.00 38.89           O  
ATOM    467  N   GLU A  60     -15.165 -34.532  43.628  1.00 45.03           N  
ATOM    468  CA  GLU A  60     -14.849 -35.140  44.917  1.00 45.03           C  
ATOM    469  C   GLU A  60     -15.509 -34.379  46.063  1.00 45.03           C  
ATOM    470  CB  GLU A  60     -13.334 -35.198  45.128  1.00 45.03           C  
ATOM    471  O   GLU A  60     -15.358 -33.160  46.174  1.00 45.03           O  
ATOM    472  CG  GLU A  60     -12.875 -36.378  45.973  1.00 45.03           C  
ATOM    473  CD  GLU A  60     -11.385 -36.358  46.272  1.00 45.03           C  
ATOM    474  OE1 GLU A  60     -10.994 -35.924  47.380  1.00 45.03           O  
ATOM    475  OE2 GLU A  60     -10.602 -36.779  45.392  1.00 45.03           O  
ATOM    476  N   LYS A  61     -16.701 -34.633  46.476  1.00 44.17           N  
ATOM    477  CA  LYS A  61     -17.181 -35.348  47.655  1.00 44.17           C  
ATOM    478  C   LYS A  61     -17.037 -34.496  48.912  1.00 44.17           C  
ATOM    479  CB  LYS A  61     -16.427 -36.668  47.827  1.00 44.17           C  
ATOM    480  O   LYS A  61     -15.950 -33.994  49.207  1.00 44.17           O  
ATOM    481  CG  LYS A  61     -17.146 -37.873  47.239  1.00 44.17           C  
ATOM    482  CD  LYS A  61     -16.587 -39.180  47.787  1.00 44.17           C  
ATOM    483  CE  LYS A  61     -17.394 -40.379  47.309  1.00 44.17           C  
ATOM    484  NZ  LYS A  61     -16.574 -41.627  47.290  1.00 44.17           N  
ATOM    485  N   LYS A  62     -18.129 -33.990  49.438  1.00 41.67           N  
ATOM    486  CA  LYS A  62     -18.922 -34.362  50.605  1.00 41.67           C  
ATOM    487  C   LYS A  62     -18.323 -33.784  51.884  1.00 41.67           C  
ATOM    488  CB  LYS A  62     -19.030 -35.884  50.719  1.00 41.67           C  
ATOM    489  O   LYS A  62     -17.124 -33.923  52.132  1.00 41.67           O  
ATOM    490  CG  LYS A  62     -20.365 -36.446  50.252  1.00 41.67           C  
ATOM    491  CD  LYS A  62     -20.728 -37.720  51.004  1.00 41.67           C  
ATOM    492  CE  LYS A  62     -21.741 -38.556  50.234  1.00 41.67           C  
ATOM    493  NZ  LYS A  62     -22.716 -39.225  51.147  1.00 41.67           N  
ATOM    494  N   ASP A  63     -18.928 -32.793  52.529  1.00 38.51           N  
ATOM    495  CA  ASP A  63     -19.548 -32.864  53.848  1.00 38.51           C  
ATOM    496  C   ASP A  63     -18.787 -32.010  54.860  1.00 38.51           C  
ATOM    497  CB  ASP A  63     -19.619 -34.314  54.331  1.00 38.51           C  
ATOM    498  O   ASP A  63     -17.587 -32.204  55.065  1.00 38.51           O  
ATOM    499  CG  ASP A  63     -20.835 -34.592  55.197  1.00 38.51           C  
ATOM    500  OD1 ASP A  63     -20.704 -34.624  56.440  1.00 38.51           O  
ATOM    501  OD2 ASP A  63     -21.933 -34.785  54.632  1.00 38.51           O  
ATOM    502  N   SER A  64     -19.264 -30.861  55.309  1.00 44.46           N  
ATOM    503  CA  SER A  64     -19.525 -30.697  56.736  1.00 44.46           C  
ATOM    504  C   SER A  64     -19.578 -29.223  57.121  1.00 44.46           C  
ATOM    505  CB  SER A  64     -18.454 -31.411  57.562  1.00 44.46           C  
ATOM    506  O   SER A  64     -18.673 -28.455  56.787  1.00 44.46           O  
ATOM    507  OG  SER A  64     -18.689 -32.808  57.591  1.00 44.46           O  
ATOM    508  N   LYS A  65     -20.807 -28.608  57.274  1.00 42.90           N  
ATOM    509  CA  LYS A  65     -21.538 -28.128  58.444  1.00 42.90           C  
ATOM    510  C   LYS A  65     -20.585 -27.789  59.587  1.00 42.90           C  
ATOM    511  CB  LYS A  65     -22.559 -29.170  58.904  1.00 42.90           C  
ATOM    512  O   LYS A  65     -19.742 -28.606  59.962  1.00 42.90           O  
ATOM    513  CG  LYS A  65     -23.667 -28.606  59.780  1.00 42.90           C  
ATOM    514  CD  LYS A  65     -24.971 -29.372  59.595  1.00 42.90           C  
ATOM    515  CE  LYS A  65     -26.081 -28.808  60.470  1.00 42.90           C  
ATOM    516  NZ  LYS A  65     -27.351 -29.579  60.320  1.00 42.90           N  
ATOM    517  N   LYS A  66     -20.269 -26.458  59.859  1.00 37.90           N  
ATOM    518  CA  LYS A  66     -20.330 -25.913  61.212  1.00 37.90           C  
ATOM    519  C   LYS A  66     -19.307 -24.797  61.402  1.00 37.90           C  
ATOM    520  CB  LYS A  66     -20.100 -27.017  62.246  1.00 37.90           C  
ATOM    521  O   LYS A  66     -18.131 -24.962  61.071  1.00 37.90           O  
ATOM    522  CG  LYS A  66     -20.629 -26.685  63.633  1.00 37.90           C  
ATOM    523  CD  LYS A  66     -20.518 -27.879  64.574  1.00 37.90           C  
ATOM    524  CE  LYS A  66     -21.174 -27.595  65.918  1.00 37.90           C  
ATOM    525  NZ  LYS A  66     -21.078 -28.767  66.840  1.00 37.90           N  
ATOM    526  N   GLU A  67     -19.636 -23.452  61.418  1.00 40.83           N  
ATOM    527  CA  GLU A  67     -19.664 -22.498  62.523  1.00 40.83           C  
ATOM    528  C   GLU A  67     -18.338 -22.488  63.278  1.00 40.83           C  
ATOM    529  CB  GLU A  67     -20.813 -22.821  63.482  1.00 40.83           C  
ATOM    530  O   GLU A  67     -17.829 -23.542  63.663  1.00 40.83           O  
ATOM    531  CG  GLU A  67     -21.233 -21.647  64.355  1.00 40.83           C  
ATOM    532  CD  GLU A  67     -22.321 -22.003  65.355  1.00 40.83           C  
ATOM    533  OE1 GLU A  67     -22.112 -21.809  66.575  1.00 40.83           O  
ATOM    534  OE2 GLU A  67     -23.392 -22.479  64.917  1.00 40.83           O  
ATOM    535  N   GLU A  68     -17.452 -21.439  63.165  1.00 35.93           N  
ATOM    536  CA  GLU A  68     -16.910 -20.787  64.353  1.00 35.93           C  
ATOM    537  C   GLU A  68     -15.526 -20.206  64.081  1.00 35.93           C  
ATOM    538  CB  GLU A  68     -16.846 -21.771  65.525  1.00 35.93           C  
ATOM    539  O   GLU A  68     -14.616 -20.925  63.663  1.00 35.93           O  
ATOM    540  CG  GLU A  68     -16.601 -21.107  66.872  1.00 35.93           C  
ATOM    541  CD  GLU A  68     -16.469 -22.101  68.015  1.00 35.93           C  
ATOM    542  OE1 GLU A  68     -15.326 -22.410  68.422  1.00 35.93           O  
ATOM    543  OE2 GLU A  68     -17.517 -22.576  68.507  1.00 35.93           O  
ATOM    544  N   ALA A  69     -15.324 -18.956  63.595  1.00 44.56           N  
ATOM    545  CA  ALA A  69     -14.411 -17.873  63.952  1.00 44.56           C  
ATOM    546  C   ALA A  69     -13.099 -18.422  64.507  1.00 44.56           C  
ATOM    547  CB  ALA A  69     -15.064 -16.939  64.968  1.00 44.56           C  
ATOM    548  O   ALA A  69     -13.095 -19.417  65.235  1.00 44.56           O  
ATOM    549  N   PRO A  70     -11.934 -17.461  64.508  1.00 54.00           N  
ATOM    550  CA  PRO A  70     -10.683 -16.852  64.049  1.00 54.00           C  
ATOM    551  C   PRO A  70      -9.506 -17.153  64.975  1.00 54.00           C  
ATOM    552  CB  PRO A  70     -11.002 -15.355  64.040  1.00 54.00           C  
ATOM    553  O   PRO A  70      -9.702 -17.656  66.084  1.00 54.00           O  
ATOM    554  CG  PRO A  70     -11.918 -15.153  65.204  1.00 54.00           C  
ATOM    555  CD  PRO A  70     -12.264 -16.496  65.778  1.00 54.00           C  
ATOM    556  N   LYS A  71      -8.421 -17.721  64.549  1.00 43.35           N  
ATOM    557  CA  LYS A  71      -7.151 -17.795  65.266  1.00 43.35           C  
ATOM    558  C   LYS A  71      -6.032 -17.125  64.475  1.00 43.35           C  
ATOM    559  CB  LYS A  71      -6.785 -19.250  65.562  1.00 43.35           C  
ATOM    560  O   LYS A  71      -5.806 -17.454  63.308  1.00 43.35           O  
ATOM    561  CG  LYS A  71      -7.372 -19.785  66.860  1.00 43.35           C  
ATOM    562  CD  LYS A  71      -6.891 -21.201  67.150  1.00 43.35           C  
ATOM    563  CE  LYS A  71      -7.512 -21.754  68.425  1.00 43.35           C  
ATOM    564  NZ  LYS A  71      -7.383 -23.239  68.505  1.00 43.35           N  
ATOM    565  N   LYS A  72      -5.618 -15.814  64.781  1.00 45.23           N  
ATOM    566  CA  LYS A  72      -4.477 -15.239  65.487  1.00 45.23           C  
ATOM    567  C   LYS A  72      -3.192 -15.999  65.167  1.00 45.23           C  
ATOM    568  CB  LYS A  72      -4.723 -15.238  66.996  1.00 45.23           C  
ATOM    569  O   LYS A  72      -3.151 -17.227  65.266  1.00 45.23           O  
ATOM    570  CG  LYS A  72      -5.350 -13.955  67.521  1.00 45.23           C  
ATOM    571  CD  LYS A  72      -5.052 -13.751  69.001  1.00 45.23           C  
ATOM    572  CE  LYS A  72      -5.797 -12.548  69.562  1.00 45.23           C  
ATOM    573  NZ  LYS A  72      -5.659 -12.454  71.046  1.00 45.23           N  
ATOM    574  N   GLU A  73      -2.224 -15.387  64.487  1.00 38.46           N  
ATOM    575  CA  GLU A  73      -0.929 -15.441  65.158  1.00 38.46           C  
ATOM    576  C   GLU A  73       0.217 -15.399  64.152  1.00 38.46           C  
ATOM    577  CB  GLU A  73      -0.823 -16.700  66.023  1.00 38.46           C  
ATOM    578  O   GLU A  73       0.269 -16.213  63.227  1.00 38.46           O  
ATOM    579  CG  GLU A  73       0.186 -16.585  67.156  1.00 38.46           C  
ATOM    580  CD  GLU A  73       0.304 -17.855  67.985  1.00 38.46           C  
ATOM    581  OE1 GLU A  73       1.369 -18.512  67.940  1.00 38.46           O  
ATOM    582  OE2 GLU A  73      -0.676 -18.195  68.684  1.00 38.46           O  
ATOM    583  N   ALA A  74       0.807 -14.205  63.960  1.00 43.60           N  
ATOM    584  CA  ALA A  74       2.128 -13.836  64.463  1.00 43.60           C  
ATOM    585  C   ALA A  74       3.078 -13.503  63.317  1.00 43.60           C  
ATOM    586  CB  ALA A  74       2.705 -14.962  65.319  1.00 43.60           C  
ATOM    587  O   ALA A  74       3.166 -14.249  62.338  1.00 43.60           O  
ATOM    588  N   PRO A  75       3.823 -12.320  63.573  1.00 48.98           N  
ATOM    589  CA  PRO A  75       4.802 -11.322  63.136  1.00 48.98           C  
ATOM    590  C   PRO A  75       6.244 -11.780  63.345  1.00 48.98           C  
ATOM    591  CB  PRO A  75       4.482 -10.108  64.012  1.00 48.98           C  
ATOM    592  O   PRO A  75       6.500 -12.676  64.153  1.00 48.98           O  
ATOM    593  CG  PRO A  75       4.048 -10.685  65.321  1.00 48.98           C  
ATOM    594  CD  PRO A  75       3.953 -12.177  65.177  1.00 48.98           C  
ATOM    595  N   LYS A  76       7.149 -11.724  62.236  1.00 45.11           N  
ATOM    596  CA  LYS A  76       8.400 -11.259  61.645  1.00 45.11           C  
ATOM    597  C   LYS A  76       9.533 -12.249  61.904  1.00 45.11           C  
ATOM    598  CB  LYS A  76       8.773  -9.881  62.193  1.00 45.11           C  
ATOM    599  O   LYS A  76       9.585 -12.876  62.964  1.00 45.11           O  
ATOM    600  CG  LYS A  76       7.858  -8.759  61.724  1.00 45.11           C  
ATOM    601  CD  LYS A  76       8.414  -7.391  62.096  1.00 45.11           C  
ATOM    602  CE  LYS A  76       7.491  -6.269  61.641  1.00 45.11           C  
ATOM    603  NZ  LYS A  76       7.667  -5.037  62.467  1.00 45.11           N  
ATOM    604  N   PRO A  77      10.777 -12.093  61.265  1.00 46.46           N  
ATOM    605  CA  PRO A  77      11.808 -11.053  61.238  1.00 46.46           C  
ATOM    606  C   PRO A  77      12.861 -11.294  60.159  1.00 46.46           C  
ATOM    607  CB  PRO A  77      12.429 -11.135  62.635  1.00 46.46           C  
ATOM    608  O   PRO A  77      12.866 -12.349  59.520  1.00 46.46           O  
ATOM    609  CG  PRO A  77      12.392 -12.588  62.984  1.00 46.46           C  
ATOM    610  CD  PRO A  77      11.635 -13.318  61.912  1.00 46.46           C  
ATOM    611  N   LYS A  78      13.295 -10.188  59.328  1.00 44.69           N  
ATOM    612  CA  LYS A  78      14.497  -9.406  59.053  1.00 44.69           C  
ATOM    613  C   LYS A  78      15.696 -10.314  58.794  1.00 44.69           C  
ATOM    614  CB  LYS A  78      14.799  -8.459  60.215  1.00 44.69           C  
ATOM    615  O   LYS A  78      15.976 -11.221  59.581  1.00 44.69           O  
ATOM    616  CG  LYS A  78      14.266  -7.047  60.016  1.00 44.69           C  
ATOM    617  CD  LYS A  78      14.236  -6.272  61.327  1.00 44.69           C  
ATOM    618  CE  LYS A  78      13.662  -4.874  61.138  1.00 44.69           C  
ATOM    619  NZ  LYS A  78      13.561  -4.137  62.433  1.00 44.69           N  
ATOM    620  N   VAL A  79      16.316 -10.272  57.596  1.00 42.76           N  
ATOM    621  CA  VAL A  79      17.771 -10.169  57.627  1.00 42.76           C  
ATOM    622  C   VAL A  79      18.298  -9.889  56.221  1.00 42.76           C  
ATOM    623  CB  VAL A  79      18.419 -11.452  58.194  1.00 42.76           C  
ATOM    624  O   VAL A  79      18.011 -10.636  55.283  1.00 42.76           O  
ATOM    625  CG1 VAL A  79      19.923 -11.460  57.926  1.00 42.76           C  
ATOM    626  CG2 VAL A  79      18.139 -11.574  59.690  1.00 42.76           C  
ATOM    627  N   GLU A  80      18.638  -8.605  55.839  1.00 38.83           N  
ATOM    628  CA  GLU A  80      19.848  -7.822  55.606  1.00 38.83           C  
ATOM    629  C   GLU A  80      21.085  -8.715  55.569  1.00 38.83           C  
ATOM    630  CB  GLU A  80      20.008  -6.746  56.683  1.00 38.83           C  
ATOM    631  O   GLU A  80      21.320  -9.497  56.492  1.00 38.83           O  
ATOM    632  CG  GLU A  80      20.888  -5.578  56.260  1.00 38.83           C  
ATOM    633  CD  GLU A  80      20.976  -4.482  57.310  1.00 38.83           C  
ATOM    634  OE1 GLU A  80      21.964  -4.456  58.078  1.00 38.83           O  
ATOM    635  OE2 GLU A  80      20.049  -3.644  57.365  1.00 38.83           O  
ATOM    636  N   GLU A  81      21.768  -8.921  54.404  1.00 42.41           N  
ATOM    637  CA  GLU A  81      23.225  -8.924  54.329  1.00 42.41           C  
ATOM    638  C   GLU A  81      23.705  -9.278  52.925  1.00 42.41           C  
ATOM    639  CB  GLU A  81      23.815  -9.902  55.349  1.00 42.41           C  
ATOM    640  O   GLU A  81      23.318 -10.311  52.373  1.00 42.41           O  
ATOM    641  CG  GLU A  81      25.232  -9.558  55.783  1.00 42.41           C  
ATOM    642  CD  GLU A  81      25.804 -10.538  56.795  1.00 42.41           C  
ATOM    643  OE1 GLU A  81      26.615 -11.409  56.407  1.00 42.41           O  
ATOM    644  OE2 GLU A  81      25.437 -10.433  57.987  1.00 42.41           O  
ATOM    645  N   LYS A  82      24.161  -8.295  52.080  1.00 39.30           N  
ATOM    646  CA  LYS A  82      25.543  -7.884  51.851  1.00 39.30           C  
ATOM    647  C   LYS A  82      26.280  -8.897  50.978  1.00 39.30           C  
ATOM    648  CB  LYS A  82      26.278  -7.706  53.180  1.00 39.30           C  
ATOM    649  O   LYS A  82      26.309 -10.089  51.291  1.00 39.30           O  
ATOM    650  CG  LYS A  82      26.654  -6.265  53.491  1.00 39.30           C  
ATOM    651  CD  LYS A  82      27.349  -6.147  54.842  1.00 39.30           C  
ATOM    652  CE  LYS A  82      27.702  -4.702  55.166  1.00 39.30           C  
ATOM    653  NZ  LYS A  82      28.290  -4.569  56.532  1.00 39.30           N  
ATOM    654  N   LYS A  83      26.709  -8.442  49.684  1.00 41.78           N  
ATOM    655  CA  LYS A  83      28.072  -8.206  49.217  1.00 41.78           C  
ATOM    656  C   LYS A  83      28.365  -9.003  47.949  1.00 41.78           C  
ATOM    657  CB  LYS A  83      29.082  -8.566  50.307  1.00 41.78           C  
ATOM    658  O   LYS A  83      28.263 -10.231  47.944  1.00 41.78           O  
ATOM    659  CG  LYS A  83      29.385  -7.428  51.270  1.00 41.78           C  
ATOM    660  CD  LYS A  83      30.885  -7.212  51.427  1.00 41.78           C  
ATOM    661  CE  LYS A  83      31.197  -6.246  52.562  1.00 41.78           C  
ATOM    662  NZ  LYS A  83      32.667  -6.110  52.785  1.00 41.78           N  
ATOM    663  N   GLU A  84      28.431  -8.396  46.774  1.00 44.03           N  
ATOM    664  CA  GLU A  84      29.414  -8.065  45.747  1.00 44.03           C  
ATOM    665  C   GLU A  84      29.833  -9.306  44.964  1.00 44.03           C  
ATOM    666  CB  GLU A  84      30.643  -7.399  46.373  1.00 44.03           C  
ATOM    667  O   GLU A  84      29.933 -10.398  45.527  1.00 44.03           O  
ATOM    668  CG  GLU A  84      30.556  -5.880  46.430  1.00 44.03           C  
ATOM    669  CD  GLU A  84      31.878  -5.217  46.783  1.00 44.03           C  
ATOM    670  OE1 GLU A  84      32.446  -4.502  45.927  1.00 44.03           O  
ATOM    671  OE2 GLU A  84      32.350  -5.416  47.925  1.00 44.03           O  
ATOM    672  N   PRO A  85      30.301  -9.058  43.576  1.00 53.13           N  
ATOM    673  CA  PRO A  85      30.480  -9.301  42.143  1.00 53.13           C  
ATOM    674  C   PRO A  85      31.811  -9.977  41.821  1.00 53.13           C  
ATOM    675  CB  PRO A  85      30.420  -7.897  41.537  1.00 53.13           C  
ATOM    676  O   PRO A  85      32.801  -9.768  42.528  1.00 53.13           O  
ATOM    677  CG  PRO A  85      31.047  -7.010  42.564  1.00 53.13           C  
ATOM    678  CD  PRO A  85      31.265  -7.811  43.816  1.00 53.13           C  
ATOM    679  N   ALA A  86      31.887 -11.252  41.537  1.00 41.53           N  
ATOM    680  CA  ALA A  86      33.041 -12.040  41.115  1.00 41.53           C  
ATOM    681  C   ALA A  86      32.986 -12.337  39.619  1.00 41.53           C  
ATOM    682  CB  ALA A  86      33.117 -13.341  41.910  1.00 41.53           C  
ATOM    683  O   ALA A  86      31.966 -12.809  39.112  1.00 41.53           O  
ATOM    684  N   VAL A  87      33.644 -11.458  38.719  1.00 45.37           N  
ATOM    685  CA  VAL A  87      34.838 -11.611  37.894  1.00 45.37           C  
ATOM    686  C   VAL A  87      34.757 -12.916  37.105  1.00 45.37           C  
ATOM    687  CB  VAL A  87      36.125 -11.583  38.747  1.00 45.37           C  
ATOM    688  O   VAL A  87      34.766 -14.003  37.688  1.00 45.37           O  
ATOM    689  CG1 VAL A  87      37.362 -11.731  37.863  1.00 45.37           C  
ATOM    690  CG2 VAL A  87      36.198 -10.293  39.561  1.00 45.37           C  
ATOM    691  N   GLU A  88      34.274 -12.895  35.819  1.00 39.83           N  
ATOM    692  CA  GLU A  88      34.901 -13.863  34.923  1.00 39.83           C  
ATOM    693  C   GLU A  88      34.915 -13.354  33.485  1.00 39.83           C  
ATOM    694  CB  GLU A  88      34.179 -15.211  34.998  1.00 39.83           C  
ATOM    695  O   GLU A  88      33.859 -13.155  32.881  1.00 39.83           O  
ATOM    696  CG  GLU A  88      35.015 -16.384  34.507  1.00 39.83           C  
ATOM    697  CD  GLU A  88      34.211 -17.663  34.335  1.00 39.83           C  
ATOM    698  OE1 GLU A  88      34.141 -18.188  33.200  1.00 39.83           O  
ATOM    699  OE2 GLU A  88      33.646 -18.143  35.342  1.00 39.83           O  
ATOM    700  N   LYS A  89      35.769 -12.393  33.122  1.00 46.37           N  
ATOM    701  CA  LYS A  89      36.391 -12.562  31.811  1.00 46.37           C  
ATOM    702  C   LYS A  89      37.752 -13.242  31.932  1.00 46.37           C  
ATOM    703  CB  LYS A  89      36.540 -11.212  31.109  1.00 46.37           C  
ATOM    704  O   LYS A  89      38.478 -13.021  32.903  1.00 46.37           O  
ATOM    705  CG  LYS A  89      35.230 -10.632  30.597  1.00 46.37           C  
ATOM    706  CD  LYS A  89      35.467  -9.439  29.680  1.00 46.37           C  
ATOM    707  CE  LYS A  89      34.161  -8.907  29.104  1.00 46.37           C  
ATOM    708  NZ  LYS A  89      34.388  -7.735  28.207  1.00 46.37           N  
ATOM    709  N   PRO A  90      38.405 -13.870  30.694  1.00 50.32           N  
ATOM    710  CA  PRO A  90      38.706 -13.565  29.294  1.00 50.32           C  
ATOM    711  C   PRO A  90      39.207 -14.781  28.519  1.00 50.32           C  
ATOM    712  CB  PRO A  90      39.797 -12.495  29.393  1.00 50.32           C  
ATOM    713  O   PRO A  90      39.746 -15.718  29.114  1.00 50.32           O  
ATOM    714  CG  PRO A  90      40.595 -12.874  30.598  1.00 50.32           C  
ATOM    715  CD  PRO A  90      39.916 -14.029  31.277  1.00 50.32           C  
ATOM    716  N   LYS A  91      38.587 -15.136  27.365  1.00 45.36           N  
ATOM    717  CA  LYS A  91      39.373 -15.818  26.341  1.00 45.36           C  
ATOM    718  C   LYS A  91      39.334 -15.056  25.019  1.00 45.36           C  
ATOM    719  CB  LYS A  91      38.865 -17.247  26.137  1.00 45.36           C  
ATOM    720  O   LYS A  91      38.262 -14.850  24.447  1.00 45.36           O  
ATOM    721  CG  LYS A  91      39.928 -18.316  26.340  1.00 45.36           C  
ATOM    722  CD  LYS A  91      39.333 -19.717  26.262  1.00 45.36           C  
ATOM    723  CE  LYS A  91      40.399 -20.789  26.444  1.00 45.36           C  
ATOM    724  NZ  LYS A  91      39.813 -22.080  26.911  1.00 45.36           N  
ATOM    725  N   GLU A  92      40.320 -14.115  24.732  1.00 44.65           N  
ATOM    726  CA  GLU A  92      41.376 -13.830  23.766  1.00 44.65           C  
ATOM    727  C   GLU A  92      41.419 -14.888  22.667  1.00 44.65           C  
ATOM    728  CB  GLU A  92      42.735 -13.743  24.465  1.00 44.65           C  
ATOM    729  O   GLU A  92      41.535 -16.082  22.951  1.00 44.65           O  
ATOM    730  CG  GLU A  92      42.868 -12.553  25.405  1.00 44.65           C  
ATOM    731  CD  GLU A  92      44.307 -12.251  25.791  1.00 44.65           C  
ATOM    732  OE1 GLU A  92      44.791 -11.133  25.500  1.00 44.65           O  
ATOM    733  OE2 GLU A  92      44.957 -13.139  26.387  1.00 44.65           O  
ATOM    734  N   SER A  93      41.012 -14.597  21.449  1.00 48.07           N  
ATOM    735  CA  SER A  93      41.724 -15.005  20.243  1.00 48.07           C  
ATOM    736  C   SER A  93      41.587 -13.960  19.140  1.00 48.07           C  
ATOM    737  CB  SER A  93      41.206 -16.355  19.745  1.00 48.07           C  
ATOM    738  O   SER A  93      40.474 -13.585  18.768  1.00 48.07           O  
ATOM    739  OG  SER A  93      42.210 -17.349  19.853  1.00 48.07           O  
ATOM    740  N   LYS A  94      42.632 -13.041  19.021  1.00 41.54           N  
ATOM    741  CA  LYS A  94      43.792 -13.024  18.134  1.00 41.54           C  
ATOM    742  C   LYS A  94      43.409 -12.542  16.738  1.00 41.54           C  
ATOM    743  CB  LYS A  94      44.426 -14.413  18.053  1.00 41.54           C  
ATOM    744  O   LYS A  94      42.544 -13.133  16.087  1.00 41.54           O  
ATOM    745  CG  LYS A  94      45.940 -14.395  17.906  1.00 41.54           C  
ATOM    746  CD  LYS A  94      46.525 -15.800  17.970  1.00 41.54           C  
ATOM    747  CE  LYS A  94      48.045 -15.778  17.882  1.00 41.54           C  
ATOM    748  NZ  LYS A  94      48.627 -17.148  18.009  1.00 41.54           N  
ATOM    749  N   VAL A  95      43.728 -11.233  16.333  1.00 42.30           N  
ATOM    750  CA  VAL A  95      44.794 -10.564  15.593  1.00 42.30           C  
ATOM    751  C   VAL A  95      44.612 -10.802  14.096  1.00 42.30           C  
ATOM    752  CB  VAL A  95      46.189 -11.049  16.045  1.00 42.30           C  
ATOM    753  O   VAL A  95      44.462 -11.945  13.657  1.00 42.30           O  
ATOM    754  CG1 VAL A  95      47.270 -10.551  15.087  1.00 42.30           C  
ATOM    755  CG2 VAL A  95      46.479 -10.585  17.471  1.00 42.30           C  
ATOM    756  N   GLU A  96      44.422  -9.752  13.320  1.00 40.43           N  
ATOM    757  CA  GLU A  96      45.271  -9.441  12.174  1.00 40.43           C  
ATOM    758  C   GLU A  96      44.625  -8.387  11.279  1.00 40.43           C  
ATOM    759  CB  GLU A  96      45.570 -10.706  11.366  1.00 40.43           C  
ATOM    760  O   GLU A  96      43.473  -8.537  10.868  1.00 40.43           O  
ATOM    761  CG  GLU A  96      47.021 -11.158  11.445  1.00 40.43           C  
ATOM    762  CD  GLU A  96      47.378 -12.212  10.409  1.00 40.43           C  
ATOM    763  OE1 GLU A  96      48.087 -11.886   9.430  1.00 40.43           O  
ATOM    764  OE2 GLU A  96      46.944 -13.374  10.577  1.00 40.43           O  
ATOM    765  N   ALA A  97      45.031  -7.067  11.393  1.00 45.61           N  
ATOM    766  CA  ALA A  97      46.001  -6.447  10.494  1.00 45.61           C  
ATOM    767  C   ALA A  97      45.321  -5.459   9.551  1.00 45.61           C  
ATOM    768  CB  ALA A  97      46.745  -7.514   9.695  1.00 45.61           C  
ATOM    769  O   ALA A  97      44.454  -5.841   8.762  1.00 45.61           O  
ATOM    770  N   LYS A  98      45.389  -4.143   9.837  1.00 37.99           N  
ATOM    771  CA  LYS A  98      46.386  -3.154   9.437  1.00 37.99           C  
ATOM    772  C   LYS A  98      46.395  -2.964   7.923  1.00 37.99           C  
ATOM    773  CB  LYS A  98      47.777  -3.567   9.921  1.00 37.99           C  
ATOM    774  O   LYS A  98      46.527  -3.933   7.171  1.00 37.99           O  
ATOM    775  CG  LYS A  98      48.757  -2.410  10.047  1.00 37.99           C  
ATOM    776  CD  LYS A  98      49.890  -2.739  11.010  1.00 37.99           C  
ATOM    777  CE  LYS A  98      50.961  -1.657  11.006  1.00 37.99           C  
ATOM    778  NZ  LYS A  98      52.068  -1.969  11.960  1.00 37.99           N  
ATOM    779  N   LYS A  99      45.940  -1.760   7.387  1.00 46.97           N  
ATOM    780  CA  LYS A  99      46.829  -0.822   6.708  1.00 46.97           C  
ATOM    781  C   LYS A  99      46.124  -0.146   5.535  1.00 46.97           C  
ATOM    782  CB  LYS A  99      48.091  -1.536   6.220  1.00 46.97           C  
ATOM    783  O   LYS A  99      45.598  -0.821   4.648  1.00 46.97           O  
ATOM    784  CG  LYS A  99      49.321  -0.642   6.153  1.00 46.97           C  
ATOM    785  CD  LYS A  99      50.535  -1.401   5.633  1.00 46.97           C  
ATOM    786  CE  LYS A  99      51.778  -0.521   5.610  1.00 46.97           C  
ATOM    787  NZ  LYS A  99      52.929  -1.205   4.950  1.00 46.97           N  
ATOM    788  N   GLU A 100      45.868   1.199   5.627  1.00 37.97           N  
ATOM    789  CA  GLU A 100      46.607   2.412   5.290  1.00 37.97           C  
ATOM    790  C   GLU A 100      46.924   2.468   3.798  1.00 37.97           C  
ATOM    791  CB  GLU A 100      47.900   2.499   6.105  1.00 37.97           C  
ATOM    792  O   GLU A 100      47.420   1.495   3.226  1.00 37.97           O  
ATOM    793  CG  GLU A 100      48.571   3.864   6.050  1.00 37.97           C  
ATOM    794  CD  GLU A 100      49.816   3.956   6.918  1.00 37.97           C  
ATOM    795  OE1 GLU A 100      50.942   3.878   6.376  1.00 37.97           O  
ATOM    796  OE2 GLU A 100      49.664   4.106   8.151  1.00 37.97           O  
ATOM    797  N   GLU A 101      46.415   3.458   2.955  1.00 38.57           N  
ATOM    798  CA  GLU A 101      47.304   4.441   2.345  1.00 38.57           C  
ATOM    799  C   GLU A 101      46.785   4.884   0.980  1.00 38.57           C  
ATOM    800  CB  GLU A 101      48.720   3.875   2.210  1.00 38.57           C  
ATOM    801  O   GLU A 101      46.500   4.050   0.118  1.00 38.57           O  
ATOM    802  CG  GLU A 101      49.795   4.939   2.043  1.00 38.57           C  
ATOM    803  CD  GLU A 101      51.166   4.363   1.729  1.00 38.57           C  
ATOM    804  OE1 GLU A 101      51.551   4.327   0.538  1.00 38.57           O  
ATOM    805  OE2 GLU A 101      51.861   3.944   2.681  1.00 38.57           O  
ATOM    806  N   ALA A 102      46.255   6.119   0.850  1.00 41.14           N  
ATOM    807  CA  ALA A 102      46.830   7.387   0.407  1.00 41.14           C  
ATOM    808  C   ALA A 102      47.389   7.272  -1.008  1.00 41.14           C  
ATOM    809  CB  ALA A 102      47.922   7.842   1.372  1.00 41.14           C  
ATOM    810  O   ALA A 102      48.107   6.320  -1.323  1.00 41.14           O  
ATOM    811  N   GLU A 103      46.814   8.008  -1.989  1.00 38.02           N  
ATOM    812  CA  GLU A 103      47.618   8.982  -2.721  1.00 38.02           C  
ATOM    813  C   GLU A 103      47.379   8.877  -4.224  1.00 38.02           C  
ATOM    814  CB  GLU A 103      49.105   8.795  -2.410  1.00 38.02           C  
ATOM    815  O   GLU A 103      47.471   7.790  -4.798  1.00 38.02           O  
ATOM    816  CG  GLU A 103      49.878  10.101  -2.297  1.00 38.02           C  
ATOM    817  CD  GLU A 103      51.355   9.899  -1.995  1.00 38.02           C  
ATOM    818  OE1 GLU A 103      52.174   9.906  -2.942  1.00 38.02           O  
ATOM    819  OE2 GLU A 103      51.695   9.732  -0.803  1.00 38.02           O  
ATOM    820  N   ASP A 104      46.711   9.855  -4.838  1.00 35.85           N  
ATOM    821  CA  ASP A 104      47.419  10.897  -5.575  1.00 35.85           C  
ATOM    822  C   ASP A 104      47.494  10.563  -7.063  1.00 35.85           C  
ATOM    823  CB  ASP A 104      48.827  11.092  -5.008  1.00 35.85           C  
ATOM    824  O   ASP A 104      47.990   9.499  -7.442  1.00 35.85           O  
ATOM    825  CG  ASP A 104      49.384  12.481  -5.268  1.00 35.85           C  
ATOM    826  OD1 ASP A 104      50.177  12.652  -6.219  1.00 35.85           O  
ATOM    827  OD2 ASP A 104      49.029  13.412  -4.514  1.00 35.85           O  
ATOM    828  N   LYS A 105      46.765  11.307  -7.961  1.00 45.98           N  
ATOM    829  CA  LYS A 105      47.234  12.347  -8.872  1.00 45.98           C  
ATOM    830  C   LYS A 105      47.151  11.884 -10.324  1.00 45.98           C  
ATOM    831  CB  LYS A 105      48.669  12.752  -8.533  1.00 45.98           C  
ATOM    832  O   LYS A 105      47.628  10.799 -10.663  1.00 45.98           O  
ATOM    833  CG  LYS A 105      48.777  13.734  -7.375  1.00 45.98           C  
ATOM    834  CD  LYS A 105      50.206  14.232  -7.197  1.00 45.98           C  
ATOM    835  CE  LYS A 105      50.329  15.163  -5.998  1.00 45.98           C  
ATOM    836  NZ  LYS A 105      51.741  15.593  -5.773  1.00 45.98           N  
ATOM    837  N   LYS A 106      46.361  12.601 -11.181  1.00 41.90           N  
ATOM    838  CA  LYS A 106      46.828  13.552 -12.186  1.00 41.90           C  
ATOM    839  C   LYS A 106      46.688  12.979 -13.593  1.00 41.90           C  
ATOM    840  CB  LYS A 106      48.284  13.941 -11.921  1.00 41.90           C  
ATOM    841  O   LYS A 106      47.123  11.857 -13.858  1.00 41.90           O  
ATOM    842  CG  LYS A 106      48.446  15.244 -11.153  1.00 41.90           C  
ATOM    843  CD  LYS A 106      49.815  15.868 -11.393  1.00 41.90           C  
ATOM    844  CE  LYS A 106      50.067  17.044 -10.459  1.00 41.90           C  
ATOM    845  NZ  LYS A 106      51.508  17.435 -10.436  1.00 41.90           N  
ATOM    846  N   LYS A 107      45.769  13.645 -14.465  1.00 43.47           N  
ATOM    847  CA  LYS A 107      45.828  14.541 -15.616  1.00 43.47           C  
ATOM    848  C   LYS A 107      45.987  13.757 -16.916  1.00 43.47           C  
ATOM    849  CB  LYS A 107      46.977  15.539 -15.461  1.00 43.47           C  
ATOM    850  O   LYS A 107      46.851  12.884 -17.018  1.00 43.47           O  
ATOM    851  CG  LYS A 107      46.637  16.745 -14.599  1.00 43.47           C  
ATOM    852  CD  LYS A 107      47.182  18.034 -15.202  1.00 43.47           C  
ATOM    853  CE  LYS A 107      47.124  19.186 -14.207  1.00 43.47           C  
ATOM    854  NZ  LYS A 107      46.907  20.496 -14.889  1.00 43.47           N  
ATOM    855  N   VAL A 108      45.041  13.937 -17.919  1.00 40.11           N  
ATOM    856  CA  VAL A 108      44.813  14.654 -19.169  1.00 40.11           C  
ATOM    857  C   VAL A 108      45.379  13.850 -20.337  1.00 40.11           C  
ATOM    858  CB  VAL A 108      45.443  16.064 -19.138  1.00 40.11           C  
ATOM    859  O   VAL A 108      46.518  13.382 -20.282  1.00 40.11           O  
ATOM    860  CG1 VAL A 108      45.053  16.858 -20.384  1.00 40.11           C  
ATOM    861  CG2 VAL A 108      45.020  16.809 -17.872  1.00 40.11           C  
ATOM    862  N   PRO A 109      44.677  13.863 -21.491  1.00 57.73           N  
ATOM    863  CA  PRO A 109      44.210  13.380 -22.793  1.00 57.73           C  
ATOM    864  C   PRO A 109      45.126  13.798 -23.941  1.00 57.73           C  
ATOM    865  CB  PRO A 109      42.829  14.025 -22.933  1.00 57.73           C  
ATOM    866  O   PRO A 109      46.088  14.541 -23.728  1.00 57.73           O  
ATOM    867  CG  PRO A 109      42.965  15.364 -22.283  1.00 57.73           C  
ATOM    868  CD  PRO A 109      44.317  15.445 -21.636  1.00 57.73           C  
ATOM    869  N   THR A 110      45.459  12.900 -24.866  1.00 37.99           N  
ATOM    870  CA  THR A 110      45.333  12.954 -26.318  1.00 37.99           C  
ATOM    871  C   THR A 110      46.225  11.906 -26.978  1.00 37.99           C  
ATOM    872  CB  THR A 110      45.693  14.350 -26.858  1.00 37.99           C  
ATOM    873  O   THR A 110      47.267  11.538 -26.432  1.00 37.99           O  
ATOM    874  CG2 THR A 110      44.473  15.267 -26.868  1.00 37.99           C  
ATOM    875  OG1 THR A 110      46.706  14.931 -26.028  1.00 37.99           O  
ATOM    876  N   PRO A 111      46.130  11.636 -28.427  1.00 52.86           N  
ATOM    877  CA  PRO A 111      46.099  12.257 -29.753  1.00 52.86           C  
ATOM    878  C   PRO A 111      46.178  11.235 -30.885  1.00 52.86           C  
ATOM    879  CB  PRO A 111      47.334  13.162 -29.748  1.00 52.86           C  
ATOM    880  O   PRO A 111      46.280  10.032 -30.630  1.00 52.86           O  
ATOM    881  CG  PRO A 111      48.351  12.415 -28.946  1.00 52.86           C  
ATOM    882  CD  PRO A 111      47.695  11.199 -28.358  1.00 52.86           C  
ATOM    883  N   GLU A 112      45.527  11.586 -32.146  1.00 43.46           N  
ATOM    884  CA  GLU A 112      45.974  11.877 -33.505  1.00 43.46           C  
ATOM    885  C   GLU A 112      46.420  10.607 -34.224  1.00 43.46           C  
ATOM    886  CB  GLU A 112      47.112  12.900 -33.490  1.00 43.46           C  
ATOM    887  O   GLU A 112      47.204   9.824 -33.683  1.00 43.46           O  
ATOM    888  CG  GLU A 112      47.066  13.889 -34.645  1.00 43.46           C  
ATOM    889  CD  GLU A 112      48.304  14.768 -34.733  1.00 43.46           C  
ATOM    890  OE1 GLU A 112      49.194  14.481 -35.566  1.00 43.46           O  
ATOM    891  OE2 GLU A 112      48.385  15.750 -33.962  1.00 43.46           O  
ATOM    892  N   LYS A 113      45.829  10.297 -35.431  1.00 45.02           N  
ATOM    893  CA  LYS A 113      46.632   9.956 -36.601  1.00 45.02           C  
ATOM    894  C   LYS A 113      45.748   9.539 -37.773  1.00 45.02           C  
ATOM    895  CB  LYS A 113      47.620   8.837 -36.267  1.00 45.02           C  
ATOM    896  O   LYS A 113      44.870   8.686 -37.623  1.00 45.02           O  
ATOM    897  CG  LYS A 113      49.049   9.315 -36.057  1.00 45.02           C  
ATOM    898  CD  LYS A 113      50.049   8.419 -36.776  1.00 45.02           C  
ATOM    899  CE  LYS A 113      51.482   8.876 -36.537  1.00 45.02           C  
ATOM    900  NZ  LYS A 113      52.468   7.986 -37.221  1.00 45.02           N  
ATOM    901  N   GLU A 114      45.756  10.359 -38.956  1.00 37.05           N  
ATOM    902  CA  GLU A 114      46.539  10.398 -40.187  1.00 37.05           C  
ATOM    903  C   GLU A 114      45.831   9.654 -41.315  1.00 37.05           C  
ATOM    904  CB  GLU A 114      47.932   9.804 -39.957  1.00 37.05           C  
ATOM    905  O   GLU A 114      45.472   8.484 -41.166  1.00 37.05           O  
ATOM    906  CG  GLU A 114      49.067  10.687 -40.454  1.00 37.05           C  
ATOM    907  CD  GLU A 114      50.410   9.975 -40.489  1.00 37.05           C  
ATOM    908  OE1 GLU A 114      50.873   9.607 -41.593  1.00 37.05           O  
ATOM    909  OE2 GLU A 114      51.003   9.783 -39.405  1.00 37.05           O  
ATOM    910  N   ALA A 115      45.323  10.260 -42.360  1.00 38.09           N  
ATOM    911  CA  ALA A 115      45.103  10.284 -43.804  1.00 38.09           C  
ATOM    912  C   ALA A 115      46.145   9.440 -44.532  1.00 38.09           C  
ATOM    913  CB  ALA A 115      45.131  11.720 -44.322  1.00 38.09           C  
ATOM    914  O   ALA A 115      47.306   9.383 -44.119  1.00 38.09           O  
ATOM    915  N   PRO A 116      45.843   9.023 -45.960  1.00 53.39           N  
ATOM    916  CA  PRO A 116      45.513   9.592 -47.268  1.00 53.39           C  
ATOM    917  C   PRO A 116      45.119   8.530 -48.292  1.00 53.39           C  
ATOM    918  CB  PRO A 116      46.807  10.297 -47.682  1.00 53.39           C  
ATOM    919  O   PRO A 116      45.185   7.333 -48.001  1.00 53.39           O  
ATOM    920  CG  PRO A 116      47.901   9.430 -47.149  1.00 53.39           C  
ATOM    921  CD  PRO A 116      47.286   8.348 -46.309  1.00 53.39           C  
ATOM    922  N   ALA A 117      44.097   8.715 -49.348  1.00 38.30           N  
ATOM    923  CA  ALA A 117      44.410   8.554 -50.766  1.00 38.30           C  
ATOM    924  C   ALA A 117      43.152   8.247 -51.574  1.00 38.30           C  
ATOM    925  CB  ALA A 117      45.446   7.450 -50.960  1.00 38.30           C  
ATOM    926  O   ALA A 117      42.355   7.388 -51.191  1.00 38.30           O  
ATOM    927  N   LYS A 118      42.626   9.119 -52.475  1.00 47.16           N  
ATOM    928  CA  LYS A 118      42.382   9.352 -53.896  1.00 47.16           C  
ATOM    929  C   LYS A 118      41.555   8.223 -54.504  1.00 47.16           C  
ATOM    930  CB  LYS A 118      43.703   9.499 -54.651  1.00 47.16           C  
ATOM    931  O   LYS A 118      41.858   7.046 -54.302  1.00 47.16           O  
ATOM    932  CG  LYS A 118      44.409  10.826 -54.411  1.00 47.16           C  
ATOM    933  CD  LYS A 118      45.674  10.946 -55.252  1.00 47.16           C  
ATOM    934  CE  LYS A 118      46.414  12.246 -54.966  1.00 47.16           C  
ATOM    935  NZ  LYS A 118      47.597  12.417 -55.862  1.00 47.16           N  
ATOM    936  N   VAL A 119      40.324   8.442 -55.102  1.00 44.54           N  
ATOM    937  CA  VAL A 119      39.964   8.157 -56.487  1.00 44.54           C  
ATOM    938  C   VAL A 119      38.449   8.253 -56.657  1.00 44.54           C  
ATOM    939  CB  VAL A 119      40.462   6.762 -56.928  1.00 44.54           C  
ATOM    940  O   VAL A 119      37.694   7.599 -55.934  1.00 44.54           O  
ATOM    941  CG1 VAL A 119      39.919   6.407 -58.311  1.00 44.54           C  
ATOM    942  CG2 VAL A 119      41.989   6.715 -56.921  1.00 44.54           C  
ATOM    943  N   GLU A 120      37.915   9.356 -57.296  1.00 38.64           N  
ATOM    944  CA  GLU A 120      37.281   9.735 -58.555  1.00 38.64           C  
ATOM    945  C   GLU A 120      36.522   8.560 -59.166  1.00 38.64           C  
ATOM    946  CB  GLU A 120      38.323  10.260 -59.546  1.00 38.64           C  
ATOM    947  O   GLU A 120      37.060   7.456 -59.277  1.00 38.64           O  
ATOM    948  CG  GLU A 120      37.921  11.557 -60.232  1.00 38.64           C  
ATOM    949  CD  GLU A 120      39.008  12.121 -61.134  1.00 38.64           C  
ATOM    950  OE1 GLU A 120      38.856  12.063 -62.375  1.00 38.64           O  
ATOM    951  OE2 GLU A 120      40.019  12.623 -60.595  1.00 38.64           O  
ATOM    952  N   VAL A 121      35.086   8.593 -59.351  1.00 39.28           N  
ATOM    953  CA  VAL A 121      34.224   8.629 -60.528  1.00 39.28           C  
ATOM    954  C   VAL A 121      33.073   7.640 -60.357  1.00 39.28           C  
ATOM    955  CB  VAL A 121      35.012   8.311 -61.819  1.00 39.28           C  
ATOM    956  O   VAL A 121      33.294   6.472 -60.028  1.00 39.28           O  
ATOM    957  CG1 VAL A 121      34.060   7.946 -62.957  1.00 39.28           C  
ATOM    958  CG2 VAL A 121      35.890   9.498 -62.213  1.00 39.28           C  
ATOM    959  N   LYS A 122      31.872   8.131 -60.122  1.00 40.66           N  
ATOM    960  CA  LYS A 122      30.794   7.643 -60.978  1.00 40.66           C  
ATOM    961  C   LYS A 122      29.456   8.264 -60.586  1.00 40.66           C  
ATOM    962  CB  LYS A 122      30.703   6.118 -60.911  1.00 40.66           C  
ATOM    963  O   LYS A 122      29.013   8.127 -59.443  1.00 40.66           O  
ATOM    964  CG  LYS A 122      30.143   5.475 -62.171  1.00 40.66           C  
ATOM    965  CD  LYS A 122      30.601   4.028 -62.311  1.00 40.66           C  
ATOM    966  CE  LYS A 122      30.032   3.380 -63.566  1.00 40.66           C  
ATOM    967  NZ  LYS A 122      30.512   1.976 -63.730  1.00 40.66           N  
ATOM    968  N   GLU A 123      29.099   9.461 -61.245  1.00 46.67           N  
ATOM    969  CA  GLU A 123      28.070   9.881 -62.191  1.00 46.67           C  
ATOM    970  C   GLU A 123      26.799   9.052 -62.028  1.00 46.67           C  
ATOM    971  CB  GLU A 123      28.586   9.777 -63.628  1.00 46.67           C  
ATOM    972  O   GLU A 123      26.827   7.828 -62.177  1.00 46.67           O  
ATOM    973  CG  GLU A 123      27.725  10.513 -64.645  1.00 46.67           C  
ATOM    974  CD  GLU A 123      27.935  10.029 -66.071  1.00 46.67           C  
ATOM    975  OE1 GLU A 123      27.023   9.381 -66.633  1.00 46.67           O  
ATOM    976  OE2 GLU A 123      29.021  10.298 -66.630  1.00 46.67           O  
ATOM    977  N   ASP A 124      25.725   9.602 -61.400  1.00 36.95           N  
ATOM    978  CA  ASP A 124      24.368   9.264 -61.818  1.00 36.95           C  
ATOM    979  C   ASP A 124      23.387  10.374 -61.450  1.00 36.95           C  
ATOM    980  CB  ASP A 124      23.927   7.941 -61.188  1.00 36.95           C  
ATOM    981  O   ASP A 124      23.093  10.584 -60.271  1.00 36.95           O  
ATOM    982  CG  ASP A 124      22.869   7.219 -62.005  1.00 36.95           C  
ATOM    983  OD1 ASP A 124      21.673   7.285 -61.648  1.00 36.95           O  
ATOM    984  OD2 ASP A 124      23.236   6.576 -63.013  1.00 36.95           O  
ATOM    985  N   ALA A 125      23.305  11.433 -62.194  1.00 45.87           N  
ATOM    986  CA  ALA A 125      22.307  12.439 -62.547  1.00 45.87           C  
ATOM    987  C   ALA A 125      21.382  11.933 -63.650  1.00 45.87           C  
ATOM    988  CB  ALA A 125      22.989  13.735 -62.981  1.00 45.87           C  
ATOM    989  O   ALA A 125      21.840  11.585 -64.741  1.00 45.87           O  
ATOM    990  N   LYS A 126      20.085  11.525 -63.239  1.00 46.63           N  
ATOM    991  CA  LYS A 126      18.809  12.022 -63.747  1.00 46.63           C  
ATOM    992  C   LYS A 126      17.641  11.465 -62.938  1.00 46.63           C  
ATOM    993  CB  LYS A 126      18.643  11.661 -65.224  1.00 46.63           C  
ATOM    994  O   LYS A 126      17.552  10.255 -62.718  1.00 46.63           O  
ATOM    995  CG  LYS A 126      18.731  12.853 -66.166  1.00 46.63           C  
ATOM    996  CD  LYS A 126      18.409  12.457 -67.601  1.00 46.63           C  
ATOM    997  CE  LYS A 126      18.516  13.645 -68.547  1.00 46.63           C  
ATOM    998  NZ  LYS A 126      18.619  13.210 -69.973  1.00 46.63           N  
ATOM    999  N   PRO A 127      16.527  12.291 -62.626  1.00 57.78           N  
ATOM   1000  CA  PRO A 127      15.253  11.805 -63.161  1.00 57.78           C  
ATOM   1001  C   PRO A 127      14.444  12.903 -63.848  1.00 57.78           C  
ATOM   1002  CB  PRO A 127      14.525  11.287 -61.918  1.00 57.78           C  
ATOM   1003  O   PRO A 127      14.570  14.079 -63.498  1.00 57.78           O  
ATOM   1004  CG  PRO A 127      15.051  12.117 -60.793  1.00 57.78           C  
ATOM   1005  CD  PRO A 127      16.204  12.935 -61.301  1.00 57.78           C  
ATOM   1006  N   LYS A 128      14.106  12.667 -65.216  1.00 45.42           N  
ATOM   1007  CA  LYS A 128      13.033  12.778 -66.201  1.00 45.42           C  
ATOM   1008  C   LYS A 128      11.665  12.769 -65.526  1.00 45.42           C  
ATOM   1009  CB  LYS A 128      13.122  11.643 -67.222  1.00 45.42           C  
ATOM   1010  O   LYS A 128      11.384  11.905 -64.692  1.00 45.42           O  
ATOM   1011  CG  LYS A 128      14.093  11.910 -68.362  1.00 45.42           C  
ATOM   1012  CD  LYS A 128      13.667  11.195 -69.638  1.00 45.42           C  
ATOM   1013  CE  LYS A 128      14.644  11.452 -70.777  1.00 45.42           C  
ATOM   1014  NZ  LYS A 128      14.653  10.331 -71.763  1.00 45.42           N  
ATOM   1015  N   GLU A 129      10.856  13.917 -65.320  1.00 44.55           N  
ATOM   1016  CA  GLU A 129       9.664  14.562 -65.863  1.00 44.55           C  
ATOM   1017  C   GLU A 129       8.435  13.673 -65.702  1.00 44.55           C  
ATOM   1018  CB  GLU A 129       9.869  14.914 -67.339  1.00 44.55           C  
ATOM   1019  O   GLU A 129       8.441  12.514 -66.122  1.00 44.55           O  
ATOM   1020  CG  GLU A 129       9.557  16.365 -67.674  1.00 44.55           C  
ATOM   1021  CD  GLU A 129       9.528  16.644 -69.168  1.00 44.55           C  
ATOM   1022  OE1 GLU A 129       8.422  16.779 -69.739  1.00 44.55           O  
ATOM   1023  OE2 GLU A 129      10.620  16.726 -69.773  1.00 44.55           O  
ATOM   1024  N   LYS A 130       7.335  14.071 -64.896  1.00 49.62           N  
ATOM   1025  CA  LYS A 130       5.944  14.120 -65.337  1.00 49.62           C  
ATOM   1026  C   LYS A 130       5.073  14.860 -64.326  1.00 49.62           C  
ATOM   1027  CB  LYS A 130       5.401  12.707 -65.560  1.00 49.62           C  
ATOM   1028  O   LYS A 130       4.996  14.468 -63.159  1.00 49.62           O  
ATOM   1029  CG  LYS A 130       5.973  12.012 -66.787  1.00 49.62           C  
ATOM   1030  CD  LYS A 130       5.301  10.666 -67.030  1.00 49.62           C  
ATOM   1031  CE  LYS A 130       5.866   9.973 -68.263  1.00 49.62           C  
ATOM   1032  NZ  LYS A 130       5.112   8.727 -68.592  1.00 49.62           N  
ATOM   1033  N   THR A 131       4.777  16.137 -64.431  1.00 48.39           N  
ATOM   1034  CA  THR A 131       3.695  17.116 -64.409  1.00 48.39           C  
ATOM   1035  C   THR A 131       2.666  16.808 -65.493  1.00 48.39           C  
ATOM   1036  CB  THR A 131       4.232  18.546 -64.599  1.00 48.39           C  
ATOM   1037  O   THR A 131       3.027  16.467 -66.621  1.00 48.39           O  
ATOM   1038  CG2 THR A 131       3.247  19.579 -64.060  1.00 48.39           C  
ATOM   1039  OG1 THR A 131       5.476  18.680 -63.900  1.00 48.39           O  
ATOM   1040  N   GLU A 132       1.259  16.746 -65.170  1.00 42.83           N  
ATOM   1041  CA  GLU A 132       0.212  17.649 -65.640  1.00 42.83           C  
ATOM   1042  C   GLU A 132      -1.044  16.879 -66.036  1.00 42.83           C  
ATOM   1043  CB  GLU A 132       0.713  18.482 -66.822  1.00 42.83           C  
ATOM   1044  O   GLU A 132      -0.979  15.944 -66.837  1.00 42.83           O  
ATOM   1045  CG  GLU A 132      -0.210  19.632 -67.198  1.00 42.83           C  
ATOM   1046  CD  GLU A 132       0.318  20.473 -68.350  1.00 42.83           C  
ATOM   1047  OE1 GLU A 132      -0.025  20.185 -69.519  1.00 42.83           O  
ATOM   1048  OE2 GLU A 132       1.082  21.428 -68.080  1.00 42.83           O  
ATOM   1049  N   VAL A 133      -2.305  17.050 -65.393  1.00 47.18           N  
ATOM   1050  CA  VAL A 133      -3.626  17.668 -65.339  1.00 47.18           C  
ATOM   1051  C   VAL A 133      -4.589  16.909 -66.248  1.00 47.18           C  
ATOM   1052  CB  VAL A 133      -3.573  19.158 -65.744  1.00 47.18           C  
ATOM   1053  O   VAL A 133      -4.244  16.567 -67.382  1.00 47.18           O  
ATOM   1054  CG1 VAL A 133      -4.951  19.803 -65.612  1.00 47.18           C  
ATOM   1055  CG2 VAL A 133      -2.546  19.905 -64.894  1.00 47.18           C  
ATOM   1056  N   ALA A 134      -5.918  16.531 -65.804  1.00 41.01           N  
ATOM   1057  CA  ALA A 134      -7.188  16.841 -66.456  1.00 41.01           C  
ATOM   1058  C   ALA A 134      -8.285  15.880 -66.006  1.00 41.01           C  
ATOM   1059  CB  ALA A 134      -7.032  16.794 -67.974  1.00 41.01           C  
ATOM   1060  O   ALA A 134      -8.144  14.662 -66.138  1.00 41.01           O  
ATOM   1061  N   LYS A 135      -9.342  16.331 -65.154  1.00 47.69           N  
ATOM   1062  CA  LYS A 135     -10.748  16.495 -65.511  1.00 47.69           C  
ATOM   1063  C   LYS A 135     -11.637  16.476 -64.271  1.00 47.69           C  
ATOM   1064  CB  LYS A 135     -11.186  15.400 -66.486  1.00 47.69           C  
ATOM   1065  O   LYS A 135     -11.662  15.489 -63.534  1.00 47.69           O  
ATOM   1066  CG  LYS A 135     -10.844  15.693 -67.939  1.00 47.69           C  
ATOM   1067  CD  LYS A 135     -11.323  14.578 -68.861  1.00 47.69           C  
ATOM   1068  CE  LYS A 135     -10.919  14.836 -70.307  1.00 47.69           C  
ATOM   1069  NZ  LYS A 135     -11.384  13.744 -71.214  1.00 47.69           N  
ATOM   1070  N   LYS A 136     -12.120  17.635 -63.773  1.00 53.07           N  
ATOM   1071  CA  LYS A 136     -13.350  18.418 -63.694  1.00 53.07           C  
ATOM   1072  C   LYS A 136     -14.569  17.563 -64.027  1.00 53.07           C  
ATOM   1073  CB  LYS A 136     -13.282  19.622 -64.635  1.00 53.07           C  
ATOM   1074  O   LYS A 136     -14.623  16.937 -65.087  1.00 53.07           O  
ATOM   1075  CG  LYS A 136     -13.625  20.947 -63.971  1.00 53.07           C  
ATOM   1076  CD  LYS A 136     -13.977  22.013 -65.000  1.00 53.07           C  
ATOM   1077  CE  LYS A 136     -14.269  23.354 -64.340  1.00 53.07           C  
ATOM   1078  NZ  LYS A 136     -14.542  24.421 -65.349  1.00 53.07           N  
ATOM   1079  N   GLU A 137     -15.561  17.360 -63.075  1.00 45.58           N  
ATOM   1080  CA  GLU A 137     -16.968  17.724 -63.213  1.00 45.58           C  
ATOM   1081  C   GLU A 137     -17.651  17.811 -61.851  1.00 45.58           C  
ATOM   1082  CB  GLU A 137     -17.699  16.719 -64.105  1.00 45.58           C  
ATOM   1083  O   GLU A 137     -17.585  16.871 -61.057  1.00 45.58           O  
ATOM   1084  CG  GLU A 137     -19.005  17.245 -64.683  1.00 45.58           C  
ATOM   1085  CD  GLU A 137     -19.723  16.234 -65.563  1.00 45.58           C  
ATOM   1086  OE1 GLU A 137     -20.808  15.749 -65.169  1.00 45.58           O  
ATOM   1087  OE2 GLU A 137     -19.195  15.924 -66.654  1.00 45.58           O  
ATOM   1088  N   PRO A 138     -18.323  18.994 -61.465  1.00 62.78           N  
ATOM   1089  CA  PRO A 138     -19.279  19.539 -60.498  1.00 62.78           C  
ATOM   1090  C   PRO A 138     -20.703  19.596 -61.046  1.00 62.78           C  
ATOM   1091  CB  PRO A 138     -18.742  20.946 -60.226  1.00 62.78           C  
ATOM   1092  O   PRO A 138     -20.910  19.459 -62.254  1.00 62.78           O  
ATOM   1093  CG  PRO A 138     -18.162  21.393 -61.529  1.00 62.78           C  
ATOM   1094  CD  PRO A 138     -18.166  20.228 -62.477  1.00 62.78           C  
ATOM   1095  N   ASP A 139     -21.810  19.018 -60.424  1.00 40.52           N  
ATOM   1096  CA  ASP A 139     -23.088  19.724 -60.430  1.00 40.52           C  
ATOM   1097  C   ASP A 139     -24.252  18.754 -60.247  1.00 40.52           C  
ATOM   1098  CB  ASP A 139     -23.259  20.514 -61.729  1.00 40.52           C  
ATOM   1099  O   ASP A 139     -24.393  17.794 -61.008  1.00 40.52           O  
ATOM   1100  CG  ASP A 139     -24.327  21.589 -61.633  1.00 40.52           C  
ATOM   1101  OD1 ASP A 139     -25.445  21.387 -62.153  1.00 40.52           O  
ATOM   1102  OD2 ASP A 139     -24.046  22.650 -61.035  1.00 40.52           O  
ATOM   1103  N   ASP A 140     -25.071  18.832 -59.151  1.00 42.26           N  
ATOM   1104  CA  ASP A 140     -26.366  19.456 -58.899  1.00 42.26           C  
ATOM   1105  C   ASP A 140     -27.481  18.413 -58.869  1.00 42.26           C  
ATOM   1106  CB  ASP A 140     -26.667  20.518 -59.959  1.00 42.26           C  
ATOM   1107  O   ASP A 140     -27.655  17.655 -59.825  1.00 42.26           O  
ATOM   1108  CG  ASP A 140     -27.569  21.627 -59.448  1.00 42.26           C  
ATOM   1109  OD1 ASP A 140     -28.778  21.624 -59.765  1.00 42.26           O  
ATOM   1110  OD2 ASP A 140     -27.066  22.514 -58.725  1.00 42.26           O  
ATOM   1111  N   ALA A 141     -28.227  18.228 -57.703  1.00 57.75           N  
ATOM   1112  CA  ALA A 141     -29.600  18.501 -57.286  1.00 57.75           C  
ATOM   1113  C   ALA A 141     -30.601  17.927 -58.284  1.00 57.75           C  
ATOM   1114  CB  ALA A 141     -29.817  20.003 -57.123  1.00 57.75           C  
ATOM   1115  O   ALA A 141     -30.556  18.250 -59.473  1.00 57.75           O  
ATOM   1116  N   LYS A 142     -31.428  16.878 -57.933  1.00 42.84           N  
ATOM   1117  CA  LYS A 142     -32.797  16.668 -58.394  1.00 42.84           C  
ATOM   1118  C   LYS A 142     -33.487  15.570 -57.589  1.00 42.84           C  
ATOM   1119  CB  LYS A 142     -32.815  16.316 -59.882  1.00 42.84           C  
ATOM   1120  O   LYS A 142     -32.954  14.467 -57.451  1.00 42.84           O  
ATOM   1121  CG  LYS A 142     -33.180  17.482 -60.790  1.00 42.84           C  
ATOM   1122  CD  LYS A 142     -33.908  17.008 -62.041  1.00 42.84           C  
ATOM   1123  CE  LYS A 142     -33.924  18.083 -63.120  1.00 42.84           C  
ATOM   1124  NZ  LYS A 142     -34.767  17.684 -64.287  1.00 42.84           N  
ATOM   1125  N   ALA A 143     -34.434  15.948 -56.485  1.00 46.67           N  
ATOM   1126  CA  ALA A 143     -35.885  15.998 -56.642  1.00 46.67           C  
ATOM   1127  C   ALA A 143     -36.434  14.650 -57.099  1.00 46.67           C  
ATOM   1128  CB  ALA A 143     -36.276  17.092 -57.633  1.00 46.67           C  
ATOM   1129  O   ALA A 143     -35.894  14.034 -58.021  1.00 46.67           O  
ATOM   1130  N   LYS A 144     -37.200  13.963 -56.152  1.00 41.42           N  
ATOM   1131  CA  LYS A 144     -38.586  13.575 -56.396  1.00 41.42           C  
ATOM   1132  C   LYS A 144     -38.731  12.057 -56.447  1.00 41.42           C  
ATOM   1133  CB  LYS A 144     -39.096  14.194 -57.698  1.00 41.42           C  
ATOM   1134  O   LYS A 144     -38.149  11.401 -57.313  1.00 41.42           O  
ATOM   1135  CG  LYS A 144     -39.592  15.625 -57.550  1.00 41.42           C  
ATOM   1136  CD  LYS A 144     -40.819  15.883 -58.415  1.00 41.42           C  
ATOM   1137  CE  LYS A 144     -41.249  17.343 -58.356  1.00 41.42           C  
ATOM   1138  NZ  LYS A 144     -42.404  17.618 -59.262  1.00 41.42           N  
ATOM   1139  N   GLU A 145     -38.999  11.369 -55.349  1.00 43.56           N  
ATOM   1140  CA  GLU A 145     -39.995  10.337 -55.081  1.00 43.56           C  
ATOM   1141  C   GLU A 145     -40.606   9.809 -56.376  1.00 43.56           C  
ATOM   1142  CB  GLU A 145     -41.095  10.876 -54.163  1.00 43.56           C  
ATOM   1143  O   GLU A 145     -40.742  10.551 -57.351  1.00 43.56           O  
ATOM   1144  CG  GLU A 145     -41.105  10.246 -52.778  1.00 43.56           C  
ATOM   1145  CD  GLU A 145     -42.428  10.418 -52.049  1.00 43.56           C  
ATOM   1146  OE1 GLU A 145     -42.987   9.411 -51.559  1.00 43.56           O  
ATOM   1147  OE2 GLU A 145     -42.910  11.570 -51.969  1.00 43.56           O  
ATOM   1148  N   PRO A 146     -41.333   8.572 -56.300  1.00 61.34           N  
ATOM   1149  CA  PRO A 146     -42.203   7.669 -55.543  1.00 61.34           C  
ATOM   1150  C   PRO A 146     -42.498   6.370 -56.290  1.00 61.34           C  
ATOM   1151  CB  PRO A 146     -43.481   8.490 -55.350  1.00 61.34           C  
ATOM   1152  O   PRO A 146     -42.084   6.208 -57.441  1.00 61.34           O  
ATOM   1153  CG  PRO A 146     -43.618   9.285 -56.608  1.00 61.34           C  
ATOM   1154  CD  PRO A 146     -42.390   9.069 -57.445  1.00 61.34           C  
ATOM   1155  N   SER A 147     -42.338   5.239 -55.643  1.00 43.85           N  
ATOM   1156  CA  SER A 147     -43.321   4.230 -56.023  1.00 43.85           C  
ATOM   1157  C   SER A 147     -43.082   2.918 -55.284  1.00 43.85           C  
ATOM   1158  CB  SER A 147     -43.284   3.988 -57.533  1.00 43.85           C  
ATOM   1159  O   SER A 147     -42.052   2.269 -55.478  1.00 43.85           O  
ATOM   1160  OG  SER A 147     -44.571   3.648 -58.019  1.00 43.85           O  
ATOM   1161  N   LYS A 148     -43.802   2.717 -54.117  1.00 47.82           N  
ATOM   1162  CA  LYS A 148     -44.868   1.868 -53.594  1.00 47.82           C  
ATOM   1163  C   LYS A 148     -44.654   0.410 -53.991  1.00 47.82           C  
ATOM   1164  CB  LYS A 148     -46.232   2.351 -54.090  1.00 47.82           C  
ATOM   1165  O   LYS A 148     -44.269   0.120 -55.125  1.00 47.82           O  
ATOM   1166  CG  LYS A 148     -46.788   3.537 -53.316  1.00 47.82           C  
ATOM   1167  CD  LYS A 148     -48.183   3.915 -53.797  1.00 47.82           C  
ATOM   1168  CE  LYS A 148     -48.679   5.190 -53.130  1.00 47.82           C  
ATOM   1169  NZ  LYS A 148     -50.092   5.498 -53.505  1.00 47.82           N  
ATOM   1170  N   PRO A 149     -45.450  -0.705 -53.255  1.00 55.89           N  
ATOM   1171  CA  PRO A 149     -46.344  -0.906 -52.112  1.00 55.89           C  
ATOM   1172  C   PRO A 149     -46.556  -2.381 -51.782  1.00 55.89           C  
ATOM   1173  CB  PRO A 149     -47.652  -0.255 -52.570  1.00 55.89           C  
ATOM   1174  O   PRO A 149     -46.063  -3.256 -52.499  1.00 55.89           O  
ATOM   1175  CG  PRO A 149     -47.726  -0.535 -54.036  1.00 55.89           C  
ATOM   1176  CD  PRO A 149     -46.439  -1.180 -54.464  1.00 55.89           C  
ATOM   1177  N   ALA A 150     -46.493  -2.838 -50.548  1.00 40.05           N  
ATOM   1178  CA  ALA A 150     -47.415  -3.910 -50.181  1.00 40.05           C  
ATOM   1179  C   ALA A 150     -47.781  -3.836 -48.702  1.00 40.05           C  
ATOM   1180  CB  ALA A 150     -46.806  -5.271 -50.509  1.00 40.05           C  
ATOM   1181  O   ALA A 150     -46.905  -3.689 -47.846  1.00 40.05           O  
ATOM   1182  N   GLU A 151     -48.916  -3.156 -48.483  1.00 43.91           N  
ATOM   1183  CA  GLU A 151     -50.188  -3.721 -48.042  1.00 43.91           C  
ATOM   1184  C   GLU A 151     -50.343  -3.616 -46.528  1.00 43.91           C  
ATOM   1185  CB  GLU A 151     -50.310  -5.182 -48.484  1.00 43.91           C  
ATOM   1186  O   GLU A 151     -49.457  -4.029 -45.778  1.00 43.91           O  
ATOM   1187  CG  GLU A 151     -51.514  -5.458 -49.373  1.00 43.91           C  
ATOM   1188  CD  GLU A 151     -51.696  -6.932 -49.695  1.00 43.91           C  
ATOM   1189  OE1 GLU A 151     -52.585  -7.579 -49.097  1.00 43.91           O  
ATOM   1190  OE2 GLU A 151     -50.943  -7.445 -50.553  1.00 43.91           O  
ATOM   1191  N   LYS A 152     -51.135  -2.611 -46.128  1.00 41.79           N  
ATOM   1192  CA  LYS A 152     -52.514  -2.515 -45.660  1.00 41.79           C  
ATOM   1193  C   LYS A 152     -52.647  -3.036 -44.231  1.00 41.79           C  
ATOM   1194  CB  LYS A 152     -53.452  -3.288 -46.588  1.00 41.79           C  
ATOM   1195  O   LYS A 152     -52.259  -4.169 -43.940  1.00 41.79           O  
ATOM   1196  CG  LYS A 152     -54.182  -2.414 -47.597  1.00 41.79           C  
ATOM   1197  CD  LYS A 152     -55.370  -3.142 -48.212  1.00 41.79           C  
ATOM   1198  CE  LYS A 152     -56.015  -2.325 -49.323  1.00 41.79           C  
ATOM   1199  NZ  LYS A 152     -56.974  -3.141 -50.126  1.00 41.79           N  
ATOM   1200  N   LYS A 153     -52.910  -2.081 -43.369  1.00 41.73           N  
ATOM   1201  CA  LYS A 153     -54.154  -1.507 -42.864  1.00 41.73           C  
ATOM   1202  C   LYS A 153     -54.476  -2.034 -41.469  1.00 41.73           C  
ATOM   1203  CB  LYS A 153     -55.311  -1.811 -43.818  1.00 41.73           C  
ATOM   1204  O   LYS A 153     -54.375  -3.236 -41.214  1.00 41.73           O  
ATOM   1205  CG  LYS A 153     -55.466  -0.798 -44.944  1.00 41.73           C  
ATOM   1206  CD  LYS A 153     -56.917  -0.679 -45.392  1.00 41.73           C  
ATOM   1207  CE  LYS A 153     -57.055   0.227 -46.608  1.00 41.73           C  
ATOM   1208  NZ  LYS A 153     -58.469   0.305 -47.083  1.00 41.73           N  
ATOM   1209  N   GLU A 154     -54.553  -1.079 -40.530  1.00 41.97           N  
ATOM   1210  CA  GLU A 154     -55.750  -0.397 -40.049  1.00 41.97           C  
ATOM   1211  C   GLU A 154     -55.890  -0.529 -38.535  1.00 41.97           C  
ATOM   1212  CB  GLU A 154     -56.999  -0.948 -40.743  1.00 41.97           C  
ATOM   1213  O   GLU A 154     -55.742  -1.623 -37.986  1.00 41.97           O  
ATOM   1214  CG  GLU A 154     -57.579  -0.016 -41.797  1.00 41.97           C  
ATOM   1215  CD  GLU A 154     -58.800  -0.589 -42.498  1.00 41.97           C  
ATOM   1216  OE1 GLU A 154     -59.785   0.155 -42.708  1.00 41.97           O  
ATOM   1217  OE2 GLU A 154     -58.772  -1.793 -42.839  1.00 41.97           O  
ATOM   1218  N   ALA A 155     -55.794   0.617 -37.863  1.00 42.41           N  
ATOM   1219  CA  ALA A 155     -56.860   1.474 -37.348  1.00 42.41           C  
ATOM   1220  C   ALA A 155     -57.012   1.312 -35.838  1.00 42.41           C  
ATOM   1221  CB  ALA A 155     -58.179   1.162 -38.049  1.00 42.41           C  
ATOM   1222  O   ALA A 155     -57.211   0.199 -35.344  1.00 42.41           O  
ATOM   1223  N   ALA A 156     -56.662   2.296 -35.090  1.00 44.80           N  
ATOM   1224  CA  ALA A 156     -57.296   3.397 -34.370  1.00 44.80           C  
ATOM   1225  C   ALA A 156     -57.473   3.056 -32.893  1.00 44.80           C  
ATOM   1226  CB  ALA A 156     -58.645   3.737 -34.999  1.00 44.80           C  
ATOM   1227  O   ALA A 156     -57.896   1.949 -32.551  1.00 44.80           O  
ATOM   1228  N   PRO A 157     -57.276   4.065 -31.968  1.00 61.55           N  
ATOM   1229  CA  PRO A 157     -57.246   4.542 -30.583  1.00 61.55           C  
ATOM   1230  C   PRO A 157     -58.569   5.167 -30.145  1.00 61.55           C  
ATOM   1231  CB  PRO A 157     -56.126   5.587 -30.595  1.00 61.55           C  
ATOM   1232  O   PRO A 157     -59.445   5.414 -30.978  1.00 61.55           O  
ATOM   1233  CG  PRO A 157     -56.217   6.228 -31.942  1.00 61.55           C  
ATOM   1234  CD  PRO A 157     -57.222   5.474 -32.763  1.00 61.55           C  
ATOM   1235  N   GLU A 158     -59.258   4.604 -29.027  1.00 40.33           N  
ATOM   1236  CA  GLU A 158     -60.285   5.353 -28.310  1.00 40.33           C  
ATOM   1237  C   GLU A 158     -60.690   4.641 -27.023  1.00 40.33           C  
ATOM   1238  CB  GLU A 158     -61.512   5.571 -29.199  1.00 40.33           C  
ATOM   1239  O   GLU A 158     -60.900   3.426 -27.019  1.00 40.33           O  
ATOM   1240  CG  GLU A 158     -61.471   6.866 -29.998  1.00 40.33           C  
ATOM   1241  CD  GLU A 158     -62.753   7.137 -30.768  1.00 40.33           C  
ATOM   1242  OE1 GLU A 158     -63.523   8.039 -30.368  1.00 40.33           O  
ATOM   1243  OE2 GLU A 158     -62.990   6.440 -31.781  1.00 40.33           O  
ATOM   1244  N   LYS A 159     -60.450   5.227 -25.779  1.00 49.03           N  
ATOM   1245  CA  LYS A 159     -61.238   5.939 -24.777  1.00 49.03           C  
ATOM   1246  C   LYS A 159     -62.114   4.976 -23.980  1.00 49.03           C  
ATOM   1247  CB  LYS A 159     -62.106   7.011 -25.439  1.00 49.03           C  
ATOM   1248  O   LYS A 159     -62.771   4.106 -24.555  1.00 49.03           O  
ATOM   1249  CG  LYS A 159     -61.316   8.171 -26.026  1.00 49.03           C  
ATOM   1250  CD  LYS A 159     -62.192   9.402 -26.222  1.00 49.03           C  
ATOM   1251  CE  LYS A 159     -61.417  10.546 -26.860  1.00 49.03           C  
ATOM   1252  NZ  LYS A 159     -62.327  11.604 -27.391  1.00 49.03           N  
ATOM   1253  N   LYS A 160     -61.988   4.969 -22.598  1.00 45.29           N  
ATOM   1254  CA  LYS A 160     -63.065   5.297 -21.669  1.00 45.29           C  
ATOM   1255  C   LYS A 160     -63.149   4.275 -20.540  1.00 45.29           C  
ATOM   1256  CB  LYS A 160     -64.404   5.376 -22.405  1.00 45.29           C  
ATOM   1257  O   LYS A 160     -63.202   3.069 -20.790  1.00 45.29           O  
ATOM   1258  CG  LYS A 160     -64.714   6.750 -22.981  1.00 45.29           C  
ATOM   1259  CD  LYS A 160     -66.202   6.915 -23.263  1.00 45.29           C  
ATOM   1260  CE  LYS A 160     -66.485   8.188 -24.049  1.00 45.29           C  
ATOM   1261  NZ  LYS A 160     -67.919   8.592 -23.950  1.00 45.29           N  
ATOM   1262  N   ASP A 161     -62.807   4.691 -19.309  1.00 45.12           N  
ATOM   1263  CA  ASP A 161     -63.551   5.066 -18.110  1.00 45.12           C  
ATOM   1264  C   ASP A 161     -64.285   3.864 -17.521  1.00 45.12           C  
ATOM   1265  CB  ASP A 161     -64.543   6.188 -18.423  1.00 45.12           C  
ATOM   1266  O   ASP A 161     -64.919   3.098 -18.251  1.00 45.12           O  
ATOM   1267  CG  ASP A 161     -64.253   7.467 -17.658  1.00 45.12           C  
ATOM   1268  OD1 ASP A 161     -64.741   7.620 -16.517  1.00 45.12           O  
ATOM   1269  OD2 ASP A 161     -63.531   8.331 -18.202  1.00 45.12           O  
ATOM   1270  N   THR A 162     -64.089   3.483 -16.186  1.00 43.55           N  
ATOM   1271  CA  THR A 162     -64.844   3.444 -14.939  1.00 43.55           C  
ATOM   1272  C   THR A 162     -65.576   2.113 -14.791  1.00 43.55           C  
ATOM   1273  CB  THR A 162     -65.857   4.601 -14.862  1.00 43.55           C  
ATOM   1274  O   THR A 162     -66.401   1.755 -15.634  1.00 43.55           O  
ATOM   1275  CG2 THR A 162     -66.013   5.102 -13.430  1.00 43.55           C  
ATOM   1276  OG1 THR A 162     -65.403   5.681 -15.687  1.00 43.55           O  
ATOM   1277  N   LYS A 163     -65.105   1.244 -14.025  1.00 46.58           N  
ATOM   1278  CA  LYS A 163     -65.993   0.394 -13.237  1.00 46.58           C  
ATOM   1279  C   LYS A 163     -65.369   0.049 -11.888  1.00 46.58           C  
ATOM   1280  CB  LYS A 163     -66.329  -0.887 -14.002  1.00 46.58           C  
ATOM   1281  O   LYS A 163     -64.240  -0.443 -11.828  1.00 46.58           O  
ATOM   1282  CG  LYS A 163     -67.393  -1.746 -13.335  1.00 46.58           C  
ATOM   1283  CD  LYS A 163     -67.818  -2.904 -14.228  1.00 46.58           C  
ATOM   1284  CE  LYS A 163     -68.916  -3.737 -13.581  1.00 46.58           C  
ATOM   1285  NZ  LYS A 163     -69.244  -4.948 -14.392  1.00 46.58           N  
ATOM   1286  N   GLU A 164     -65.650   0.780 -10.770  1.00 42.69           N  
ATOM   1287  CA  GLU A 164     -66.509   0.547  -9.613  1.00 42.69           C  
ATOM   1288  C   GLU A 164     -66.370  -0.884  -9.102  1.00 42.69           C  
ATOM   1289  CB  GLU A 164     -67.970   0.842  -9.959  1.00 42.69           C  
ATOM   1290  O   GLU A 164     -66.537  -1.840  -9.862  1.00 42.69           O  
ATOM   1291  CG  GLU A 164     -68.853   1.087  -8.744  1.00 42.69           C  
ATOM   1292  CD  GLU A 164     -70.307   1.351  -9.102  1.00 42.69           C  
ATOM   1293  OE1 GLU A 164     -71.172   0.502  -8.791  1.00 42.69           O  
ATOM   1294  OE2 GLU A 164     -70.583   2.415  -9.700  1.00 42.69           O  
ATOM   1295  N   GLU A 165     -65.566  -1.118  -8.052  1.00 45.04           N  
ATOM   1296  CA  GLU A 165     -66.081  -1.977  -6.990  1.00 45.04           C  
ATOM   1297  C   GLU A 165     -65.438  -1.642  -5.648  1.00 45.04           C  
ATOM   1298  CB  GLU A 165     -65.848  -3.451  -7.332  1.00 45.04           C  
ATOM   1299  O   GLU A 165     -64.216  -1.718  -5.502  1.00 45.04           O  
ATOM   1300  CG  GLU A 165     -66.522  -4.419  -6.370  1.00 45.04           C  
ATOM   1301  CD  GLU A 165     -66.292  -5.879  -6.729  1.00 45.04           C  
ATOM   1302  OE1 GLU A 165     -65.430  -6.531  -6.096  1.00 45.04           O  
ATOM   1303  OE2 GLU A 165     -66.978  -6.375  -7.650  1.00 45.04           O  
ATOM   1304  N   LYS A 166     -65.929  -0.733  -4.823  1.00 47.39           N  
ATOM   1305  CA  LYS A 166     -66.386  -0.524  -3.452  1.00 47.39           C  
ATOM   1306  C   LYS A 166     -66.816  -1.840  -2.810  1.00 47.39           C  
ATOM   1307  CB  LYS A 166     -67.542   0.478  -3.418  1.00 47.39           C  
ATOM   1308  O   LYS A 166     -67.626  -2.578  -3.375  1.00 47.39           O  
ATOM   1309  CG  LYS A 166     -67.217   1.771  -2.685  1.00 47.39           C  
ATOM   1310  CD  LYS A 166     -68.479   2.458  -2.179  1.00 47.39           C  
ATOM   1311  CE  LYS A 166     -68.160   3.774  -1.483  1.00 47.39           C  
ATOM   1312  NZ  LYS A 166     -69.390   4.585  -1.239  1.00 47.39           N  
ATOM   1313  N   ALA A 167     -66.052  -2.325  -1.718  1.00 46.13           N  
ATOM   1314  CA  ALA A 167     -66.709  -2.743  -0.482  1.00 46.13           C  
ATOM   1315  C   ALA A 167     -65.688  -3.201   0.555  1.00 46.13           C  
ATOM   1316  CB  ALA A 167     -67.713  -3.858  -0.764  1.00 46.13           C  
ATOM   1317  O   ALA A 167     -64.792  -3.991   0.246  1.00 46.13           O  
ATOM   1318  N   LYS A 168     -65.442  -2.258   1.669  1.00 44.50           N  
ATOM   1319  CA  LYS A 168     -65.848  -2.344   3.069  1.00 44.50           C  
ATOM   1320  C   LYS A 168     -64.633  -2.358   3.994  1.00 44.50           C  
ATOM   1321  CB  LYS A 168     -66.700  -3.591   3.306  1.00 44.50           C  
ATOM   1322  O   LYS A 168     -63.797  -3.260   3.915  1.00 44.50           O  
ATOM   1323  CG  LYS A 168     -67.774  -3.414   4.370  1.00 44.50           C  
ATOM   1324  CD  LYS A 168     -68.736  -4.595   4.395  1.00 44.50           C  
ATOM   1325  CE  LYS A 168     -69.768  -4.453   5.505  1.00 44.50           C  
ATOM   1326  NZ  LYS A 168     -70.813  -5.517   5.430  1.00 44.50           N  
ATOM   1327  N   LYS A 169     -64.109  -1.259   4.533  1.00 50.95           N  
ATOM   1328  CA  LYS A 169     -63.454  -0.757   5.737  1.00 50.95           C  
ATOM   1329  C   LYS A 169     -63.624  -1.728   6.901  1.00 50.95           C  
ATOM   1330  CB  LYS A 169     -64.007   0.618   6.116  1.00 50.95           C  
ATOM   1331  O   LYS A 169     -64.667  -2.373   7.031  1.00 50.95           O  
ATOM   1332  CG  LYS A 169     -63.150   1.782   5.641  1.00 50.95           C  
ATOM   1333  CD  LYS A 169     -63.645   3.108   6.205  1.00 50.95           C  
ATOM   1334  CE  LYS A 169     -62.836   4.282   5.671  1.00 50.95           C  
ATOM   1335  NZ  LYS A 169     -63.448   5.592   6.044  1.00 50.95           N  
ATOM   1336  N   PRO A 170     -62.785  -1.361   8.130  1.00 59.28           N  
ATOM   1337  CA  PRO A 170     -61.654  -1.184   9.044  1.00 59.28           C  
ATOM   1338  C   PRO A 170     -61.978  -1.612  10.474  1.00 59.28           C  
ATOM   1339  CB  PRO A 170     -61.376   0.319   8.973  1.00 59.28           C  
ATOM   1340  O   PRO A 170     -63.113  -2.001  10.764  1.00 59.28           O  
ATOM   1341  CG  PRO A 170     -62.721   0.950   8.813  1.00 59.28           C  
ATOM   1342  CD  PRO A 170     -63.739  -0.139   8.627  1.00 59.28           C  
ATOM   1343  N   GLU A 171     -61.199  -2.562  11.191  1.00 43.58           N  
ATOM   1344  CA  GLU A 171     -61.242  -2.574  12.650  1.00 43.58           C  
ATOM   1345  C   GLU A 171     -60.375  -3.694  13.219  1.00 43.58           C  
ATOM   1346  CB  GLU A 171     -62.683  -2.721  13.145  1.00 43.58           C  
ATOM   1347  O   GLU A 171     -60.473  -4.843  12.783  1.00 43.58           O  
ATOM   1348  CG  GLU A 171     -63.012  -1.850  14.349  1.00 43.58           C  
ATOM   1349  CD  GLU A 171     -64.394  -2.116  14.923  1.00 43.58           C  
ATOM   1350  OE1 GLU A 171     -64.499  -2.833  15.944  1.00 43.58           O  
ATOM   1351  OE2 GLU A 171     -65.380  -1.605  14.347  1.00 43.58           O  
ATOM   1352  N   GLU A 172     -59.257  -3.390  13.943  1.00 42.08           N  
ATOM   1353  CA  GLU A 172     -59.119  -3.697  15.364  1.00 42.08           C  
ATOM   1354  C   GLU A 172     -57.744  -4.283  15.671  1.00 42.08           C  
ATOM   1355  CB  GLU A 172     -60.216  -4.665  15.815  1.00 42.08           C  
ATOM   1356  O   GLU A 172     -57.348  -5.291  15.083  1.00 42.08           O  
ATOM   1357  CG  GLU A 172     -60.576  -4.543  17.288  1.00 42.08           C  
ATOM   1358  CD  GLU A 172     -61.439  -5.689  17.792  1.00 42.08           C  
ATOM   1359  OE1 GLU A 172     -60.968  -6.473  18.647  1.00 42.08           O  
ATOM   1360  OE2 GLU A 172     -62.595  -5.804  17.327  1.00 42.08           O  
ATOM   1361  N   LYS A 173     -56.861  -3.429  16.488  1.00 54.62           N  
ATOM   1362  CA  LYS A 173     -56.423  -3.323  17.877  1.00 54.62           C  
ATOM   1363  C   LYS A 173     -54.926  -3.039  17.960  1.00 54.62           C  
ATOM   1364  CB  LYS A 173     -56.757  -4.603  18.644  1.00 54.62           C  
ATOM   1365  O   LYS A 173     -54.127  -3.686  17.280  1.00 54.62           O  
ATOM   1366  CG  LYS A 173     -58.248  -4.846  18.824  1.00 54.62           C  
ATOM   1367  CD  LYS A 173     -58.526  -5.764  20.007  1.00 54.62           C  
ATOM   1368  CE  LYS A 173     -60.012  -6.064  20.147  1.00 54.62           C  
ATOM   1369  NZ  LYS A 173     -60.272  -7.114  21.176  1.00 54.62           N  
ATOM   1370  N   PRO A 174     -54.576  -1.984  19.054  1.00 53.03           N  
ATOM   1371  CA  PRO A 174     -53.408  -2.043  19.936  1.00 53.03           C  
ATOM   1372  C   PRO A 174     -53.764  -2.471  21.358  1.00 53.03           C  
ATOM   1373  CB  PRO A 174     -52.878  -0.607  19.915  1.00 53.03           C  
ATOM   1374  O   PRO A 174     -54.908  -2.306  21.789  1.00 53.03           O  
ATOM   1375  CG  PRO A 174     -54.095   0.248  19.764  1.00 53.03           C  
ATOM   1376  CD  PRO A 174     -55.259  -0.636  19.419  1.00 53.03           C  
ATOM   1377  N   LYS A 175     -53.270  -3.675  21.894  1.00 52.94           N  
ATOM   1378  CA  LYS A 175     -53.281  -4.076  23.298  1.00 52.94           C  
ATOM   1379  C   LYS A 175     -51.877  -4.433  23.779  1.00 52.94           C  
ATOM   1380  CB  LYS A 175     -54.226  -5.259  23.512  1.00 52.94           C  
ATOM   1381  O   LYS A 175     -51.183  -5.230  23.145  1.00 52.94           O  
ATOM   1382  CG  LYS A 175     -55.676  -4.861  23.743  1.00 52.94           C  
ATOM   1383  CD  LYS A 175     -56.568  -6.081  23.933  1.00 52.94           C  
ATOM   1384  CE  LYS A 175     -58.025  -5.684  24.123  1.00 52.94           C  
ATOM   1385  NZ  LYS A 175     -58.939  -6.860  24.008  1.00 52.94           N  
ATOM   1386  N   THR A 176     -51.286  -3.735  24.939  1.00 45.86           N  
ATOM   1387  CA  THR A 176     -51.148  -3.704  26.391  1.00 45.86           C  
ATOM   1388  C   THR A 176     -49.959  -4.548  26.840  1.00 45.86           C  
ATOM   1389  CB  THR A 176     -52.429  -4.206  27.084  1.00 45.86           C  
ATOM   1390  O   THR A 176     -49.720  -5.630  26.299  1.00 45.86           O  
ATOM   1391  CG2 THR A 176     -53.393  -3.056  27.358  1.00 45.86           C  
ATOM   1392  OG1 THR A 176     -53.076  -5.167  26.242  1.00 45.86           O  
ATOM   1393  N   GLU A 177     -49.030  -3.978  27.827  1.00 45.01           N  
ATOM   1394  CA  GLU A 177     -48.853  -4.462  29.192  1.00 45.01           C  
ATOM   1395  C   GLU A 177     -47.469  -4.106  29.729  1.00 45.01           C  
ATOM   1396  CB  GLU A 177     -49.070  -5.976  29.259  1.00 45.01           C  
ATOM   1397  O   GLU A 177     -46.456  -4.395  29.089  1.00 45.01           O  
ATOM   1398  CG  GLU A 177     -49.744  -6.445  30.540  1.00 45.01           C  
ATOM   1399  CD  GLU A 177     -49.940  -7.952  30.598  1.00 45.01           C  
ATOM   1400  OE1 GLU A 177     -49.139  -8.643  31.267  1.00 45.01           O  
ATOM   1401  OE2 GLU A 177     -50.901  -8.445  29.968  1.00 45.01           O  
ATOM   1402  N   ALA A 178     -47.246  -3.139  30.661  1.00 51.17           N  
ATOM   1403  CA  ALA A 178     -47.053  -2.963  32.098  1.00 51.17           C  
ATOM   1404  C   ALA A 178     -46.439  -4.212  32.726  1.00 51.17           C  
ATOM   1405  CB  ALA A 178     -48.379  -2.628  32.777  1.00 51.17           C  
ATOM   1406  O   ALA A 178     -46.981  -5.311  32.593  1.00 51.17           O  
ATOM   1407  N   LYS A 179     -45.146  -4.161  33.280  1.00 43.89           N  
ATOM   1408  CA  LYS A 179     -44.728  -4.691  34.575  1.00 43.89           C  
ATOM   1409  C   LYS A 179     -43.370  -4.130  34.986  1.00 43.89           C  
ATOM   1410  CB  LYS A 179     -44.674  -6.219  34.537  1.00 43.89           C  
ATOM   1411  O   LYS A 179     -42.418  -4.156  34.203  1.00 43.89           O  
ATOM   1412  CG  LYS A 179     -46.041  -6.887  34.524  1.00 43.89           C  
ATOM   1413  CD  LYS A 179     -46.229  -7.799  35.729  1.00 43.89           C  
ATOM   1414  CE  LYS A 179     -47.617  -8.425  35.746  1.00 43.89           C  
ATOM   1415  NZ  LYS A 179     -47.820  -9.289  36.947  1.00 43.89           N  
ATOM   1416  N   ALA A 180     -43.278  -3.154  36.013  1.00 44.89           N  
ATOM   1417  CA  ALA A 180     -43.072  -3.272  37.454  1.00 44.89           C  
ATOM   1418  C   ALA A 180     -41.585  -3.320  37.794  1.00 44.89           C  
ATOM   1419  CB  ALA A 180     -43.778  -4.513  37.994  1.00 44.89           C  
ATOM   1420  O   ALA A 180     -40.841  -4.130  37.235  1.00 44.89           O  
ATOM   1421  N   LYS A 181     -40.964  -2.261  38.428  1.00 49.44           N  
ATOM   1422  CA  LYS A 181     -40.399  -1.741  39.670  1.00 49.44           C  
ATOM   1423  C   LYS A 181     -39.637  -2.826  40.424  1.00 49.44           C  
ATOM   1424  CB  LYS A 181     -41.500  -1.160  40.559  1.00 49.44           C  
ATOM   1425  O   LYS A 181     -40.123  -3.950  40.565  1.00 49.44           O  
ATOM   1426  CG  LYS A 181     -41.805   0.306  40.289  1.00 49.44           C  
ATOM   1427  CD  LYS A 181     -42.873   0.838  41.235  1.00 49.44           C  
ATOM   1428  CE  LYS A 181     -43.215   2.291  40.934  1.00 49.44           C  
ATOM   1429  NZ  LYS A 181     -44.241   2.827  41.878  1.00 49.44           N  
ATOM   1430  N   GLU A 182     -38.386  -2.658  40.801  1.00 39.87           N  
ATOM   1431  CA  GLU A 182     -37.980  -2.564  42.200  1.00 39.87           C  
ATOM   1432  C   GLU A 182     -36.806  -3.492  42.497  1.00 39.87           C  
ATOM   1433  CB  GLU A 182     -39.156  -2.889  43.124  1.00 39.87           C  
ATOM   1434  O   GLU A 182     -36.842  -4.676  42.157  1.00 39.87           O  
ATOM   1435  CG  GLU A 182     -38.987  -2.363  44.542  1.00 39.87           C  
ATOM   1436  CD  GLU A 182     -40.055  -2.867  45.500  1.00 39.87           C  
ATOM   1437  OE1 GLU A 182     -39.709  -3.552  46.489  1.00 39.87           O  
ATOM   1438  OE2 GLU A 182     -41.248  -2.574  45.259  1.00 39.87           O  
ATOM   1439  N   ASP A 183     -35.602  -2.979  42.753  1.00 43.69           N  
ATOM   1440  CA  ASP A 183     -34.880  -3.293  43.982  1.00 43.69           C  
ATOM   1441  C   ASP A 183     -33.407  -2.910  43.868  1.00 43.69           C  
ATOM   1442  CB  ASP A 183     -35.013  -4.780  44.318  1.00 43.69           C  
ATOM   1443  O   ASP A 183     -32.717  -3.343  42.942  1.00 43.69           O  
ATOM   1444  CG  ASP A 183     -35.908  -5.040  45.517  1.00 43.69           C  
ATOM   1445  OD1 ASP A 183     -35.410  -5.032  46.663  1.00 43.69           O  
ATOM   1446  OD2 ASP A 183     -37.122  -5.258  45.313  1.00 43.69           O  
ATOM   1447  N   ASP A 184     -32.947  -1.811  44.539  1.00 38.12           N  
ATOM   1448  CA  ASP A 184     -32.376  -1.832  45.882  1.00 38.12           C  
ATOM   1449  C   ASP A 184     -30.854  -1.720  45.835  1.00 38.12           C  
ATOM   1450  CB  ASP A 184     -32.787  -3.108  46.620  1.00 38.12           C  
ATOM   1451  O   ASP A 184     -30.172  -2.646  45.389  1.00 38.12           O  
ATOM   1452  CG  ASP A 184     -32.543  -3.032  48.117  1.00 38.12           C  
ATOM   1453  OD1 ASP A 184     -31.524  -3.574  48.597  1.00 38.12           O  
ATOM   1454  OD2 ASP A 184     -33.379  -2.427  48.823  1.00 38.12           O  
ATOM   1455  N   LYS A 185     -30.345  -0.530  45.969  1.00 50.30           N  
ATOM   1456  CA  LYS A 185     -29.605   0.103  47.057  1.00 50.30           C  
ATOM   1457  C   LYS A 185     -28.823  -0.930  47.864  1.00 50.30           C  
ATOM   1458  CB  LYS A 185     -30.554   0.876  47.974  1.00 50.30           C  
ATOM   1459  O   LYS A 185     -29.398  -1.901  48.360  1.00 50.30           O  
ATOM   1460  CG  LYS A 185     -30.607   2.370  47.692  1.00 50.30           C  
ATOM   1461  CD  LYS A 185     -31.353   3.120  48.788  1.00 50.30           C  
ATOM   1462  CE  LYS A 185     -31.847   4.476  48.303  1.00 50.30           C  
ATOM   1463  NZ  LYS A 185     -31.341   5.589  49.160  1.00 50.30           N  
ATOM   1464  N   THR A 186     -27.489  -1.016  47.713  1.00 39.49           N  
ATOM   1465  CA  THR A 186     -26.653  -1.067  48.907  1.00 39.49           C  
ATOM   1466  C   THR A 186     -25.191  -1.293  48.535  1.00 39.49           C  
ATOM   1467  CB  THR A 186     -27.118  -2.177  49.868  1.00 39.49           C  
ATOM   1468  O   THR A 186     -24.867  -2.239  47.814  1.00 39.49           O  
ATOM   1469  CG2 THR A 186     -28.556  -1.946  50.321  1.00 39.49           C  
ATOM   1470  OG1 THR A 186     -27.037  -3.443  49.200  1.00 39.49           O  
ATOM   1471  N   LEU A 187     -24.366  -0.277  48.453  1.00 43.47           N  
ATOM   1472  CA  LEU A 187     -23.321  -0.013  49.436  1.00 43.47           C  
ATOM   1473  C   LEU A 187     -21.942  -0.058  48.788  1.00 43.47           C  
ATOM   1474  CB  LEU A 187     -23.394  -1.027  50.581  1.00 43.47           C  
ATOM   1475  O   LEU A 187     -21.552  -1.080  48.218  1.00 43.47           O  
ATOM   1476  CG  LEU A 187     -24.452  -0.764  51.653  1.00 43.47           C  
ATOM   1477  CD1 LEU A 187     -24.610  -1.985  52.553  1.00 43.47           C  
ATOM   1478  CD2 LEU A 187     -24.088   0.468  52.474  1.00 43.47           C  
ATOM   1479  N   SER A 188     -21.387   1.083  48.417  1.00 48.09           N  
ATOM   1480  CA  SER A 188     -20.332   1.857  49.062  1.00 48.09           C  
ATOM   1481  C   SER A 188     -19.316   0.947  49.743  1.00 48.09           C  
ATOM   1482  CB  SER A 188     -20.927   2.826  50.084  1.00 48.09           C  
ATOM   1483  O   SER A 188     -19.690   0.032  50.480  1.00 48.09           O  
ATOM   1484  OG  SER A 188     -21.653   3.858  49.437  1.00 48.09           O  
ATOM   1485  N   LYS A 189     -18.176   0.913  49.213  1.00 40.38           N  
ATOM   1486  CA  LYS A 189     -16.973   1.302  49.943  1.00 40.38           C  
ATOM   1487  C   LYS A 189     -15.751   0.545  49.431  1.00 40.38           C  
ATOM   1488  CB  LYS A 189     -17.151   1.058  51.442  1.00 40.38           C  
ATOM   1489  O   LYS A 189     -15.733  -0.688  49.432  1.00 40.38           O  
ATOM   1490  CG  LYS A 189     -18.047   2.076  52.132  1.00 40.38           C  
ATOM   1491  CD  LYS A 189     -17.650   2.272  53.590  1.00 40.38           C  
ATOM   1492  CE  LYS A 189     -18.533   3.305  54.277  1.00 40.38           C  
ATOM   1493  NZ  LYS A 189     -18.058   3.608  55.660  1.00 40.38           N  
ATOM   1494  N   GLU A 190     -14.969   1.277  48.705  1.00 40.38           N  
ATOM   1495  CA  GLU A 190     -13.651   1.881  48.879  1.00 40.38           C  
ATOM   1496  C   GLU A 190     -12.562   1.023  48.241  1.00 40.38           C  
ATOM   1497  CB  GLU A 190     -13.349   2.095  50.365  1.00 40.38           C  
ATOM   1498  O   GLU A 190     -12.633  -0.207  48.276  1.00 40.38           O  
ATOM   1499  CG  GLU A 190     -12.225   3.086  50.627  1.00 40.38           C  
ATOM   1500  CD  GLU A 190     -12.056   3.425  52.100  1.00 40.38           C  
ATOM   1501  OE1 GLU A 190     -11.095   2.928  52.730  1.00 40.38           O  
ATOM   1502  OE2 GLU A 190     -12.891   4.193  52.627  1.00 40.38           O  
ATOM   1503  N   PRO A 191     -11.348   1.765  48.016  1.00 54.14           N  
ATOM   1504  CA  PRO A 191     -10.317   2.405  47.195  1.00 54.14           C  
ATOM   1505  C   PRO A 191      -8.964   1.703  47.294  1.00 54.14           C  
ATOM   1506  CB  PRO A 191     -10.240   3.822  47.768  1.00 54.14           C  
ATOM   1507  O   PRO A 191      -8.818   0.740  48.051  1.00 54.14           O  
ATOM   1508  CG  PRO A 191     -10.466   3.654  49.236  1.00 54.14           C  
ATOM   1509  CD  PRO A 191     -10.834   2.222  49.501  1.00 54.14           C  
ATOM   1510  N   SER A 192      -8.264   1.535  46.254  1.00 38.94           N  
ATOM   1511  CA  SER A 192      -6.885   2.006  46.167  1.00 38.94           C  
ATOM   1512  C   SER A 192      -5.910   0.840  46.043  1.00 38.94           C  
ATOM   1513  CB  SER A 192      -6.529   2.852  47.389  1.00 38.94           C  
ATOM   1514  O   SER A 192      -5.930  -0.082  46.861  1.00 38.94           O  
ATOM   1515  OG  SER A 192      -5.701   3.943  47.022  1.00 38.94           O  
ATOM   1516  N   LYS A 193      -5.288   0.769  44.894  1.00 51.21           N  
ATOM   1517  CA  LYS A 193      -3.882   1.071  44.645  1.00 51.21           C  
ATOM   1518  C   LYS A 193      -3.404   0.431  43.345  1.00 51.21           C  
ATOM   1519  CB  LYS A 193      -3.016   0.596  45.813  1.00 51.21           C  
ATOM   1520  O   LYS A 193      -3.786  -0.696  43.024  1.00 51.21           O  
ATOM   1521  CG  LYS A 193      -3.240   1.369  47.104  1.00 51.21           C  
ATOM   1522  CD  LYS A 193      -2.206   1.002  48.161  1.00 51.21           C  
ATOM   1523  CE  LYS A 193      -2.535   1.633  49.508  1.00 51.21           C  
ATOM   1524  NZ  LYS A 193      -1.555   1.232  50.561  1.00 51.21           N  
ATOM   1525  N   PRO A 194      -2.346   1.170  42.827  1.00 53.16           N  
ATOM   1526  CA  PRO A 194      -1.572   1.499  41.628  1.00 53.16           C  
ATOM   1527  C   PRO A 194      -0.357   0.593  41.443  1.00 53.16           C  
ATOM   1528  CB  PRO A 194      -1.140   2.947  41.874  1.00 53.16           C  
ATOM   1529  O   PRO A 194       0.101  -0.035  42.401  1.00 53.16           O  
ATOM   1530  CG  PRO A 194      -0.910   3.033  43.348  1.00 53.16           C  
ATOM   1531  CD  PRO A 194      -1.350   1.741  43.975  1.00 53.16           C  
ATOM   1532  N   LYS A 195      -0.308  -0.233  40.415  1.00 45.41           N  
ATOM   1533  CA  LYS A 195       0.998  -0.823  40.137  1.00 45.41           C  
ATOM   1534  C   LYS A 195       1.520  -0.385  38.772  1.00 45.41           C  
ATOM   1535  CB  LYS A 195       0.924  -2.349  40.205  1.00 45.41           C  
ATOM   1536  O   LYS A 195       0.850  -0.577  37.755  1.00 45.41           O  
ATOM   1537  CG  LYS A 195       2.099  -2.995  40.923  1.00 45.41           C  
ATOM   1538  CD  LYS A 195       1.883  -4.490  41.116  1.00 45.41           C  
ATOM   1539  CE  LYS A 195       3.098  -5.154  41.750  1.00 45.41           C  
ATOM   1540  NZ  LYS A 195       2.785  -6.530  42.239  1.00 45.41           N  
ATOM   1541  N   ALA A 196       2.223   0.742  38.723  1.00 51.92           N  
ATOM   1542  CA  ALA A 196       3.519   1.139  38.178  1.00 51.92           C  
ATOM   1543  C   ALA A 196       4.471  -0.051  38.105  1.00 51.92           C  
ATOM   1544  CB  ALA A 196       4.131   2.255  39.021  1.00 51.92           C  
ATOM   1545  O   ALA A 196       4.585  -0.822  39.061  1.00 51.92           O  
ATOM   1546  N   GLU A 197       4.880  -0.480  36.941  1.00 40.17           N  
ATOM   1547  CA  GLU A 197       6.282  -0.824  36.722  1.00 40.17           C  
ATOM   1548  C   GLU A 197       6.534  -1.213  35.268  1.00 40.17           C  
ATOM   1549  CB  GLU A 197       6.708  -1.963  37.652  1.00 40.17           C  
ATOM   1550  O   GLU A 197       5.886  -2.120  34.741  1.00 40.17           O  
ATOM   1551  CG  GLU A 197       8.216  -2.125  37.774  1.00 40.17           C  
ATOM   1552  CD  GLU A 197       8.624  -3.266  38.693  1.00 40.17           C  
ATOM   1553  OE1 GLU A 197       8.979  -4.355  38.188  1.00 40.17           O  
ATOM   1554  OE2 GLU A 197       8.587  -3.069  39.929  1.00 40.17           O  
ATOM   1555  N   LYS A 198       7.107  -0.233  34.441  1.00 52.02           N  
ATOM   1556  CA  LYS A 198       8.400   0.084  33.841  1.00 52.02           C  
ATOM   1557  C   LYS A 198       9.054  -1.164  33.255  1.00 52.02           C  
ATOM   1558  CB  LYS A 198       9.328   0.727  34.873  1.00 52.02           C  
ATOM   1559  O   LYS A 198       9.159  -2.191  33.929  1.00 52.02           O  
ATOM   1560  CG  LYS A 198       9.628   2.195  34.606  1.00 52.02           C  
ATOM   1561  CD  LYS A 198      10.842   2.669  35.394  1.00 52.02           C  
ATOM   1562  CE  LYS A 198      11.104   4.154  35.179  1.00 52.02           C  
ATOM   1563  NZ  LYS A 198      12.238   4.644  36.019  1.00 52.02           N  
ATOM   1564  N   ALA A 199       9.137  -1.245  31.859  1.00 45.21           N  
ATOM   1565  CA  ALA A 199      10.386  -1.334  31.107  1.00 45.21           C  
ATOM   1566  C   ALA A 199      10.244  -2.280  29.918  1.00 45.21           C  
ATOM   1567  CB  ALA A 199      11.523  -1.795  32.016  1.00 45.21           C  
ATOM   1568  O   ALA A 199       9.877  -3.446  30.085  1.00 45.21           O  
ATOM   1569  N   GLU A 200      10.136  -1.702  28.694  1.00 45.31           N  
ATOM   1570  CA  GLU A 200      11.090  -2.167  27.691  1.00 45.31           C  
ATOM   1571  C   GLU A 200      10.933  -1.399  26.382  1.00 45.31           C  
ATOM   1572  CB  GLU A 200      10.922  -3.668  27.444  1.00 45.31           C  
ATOM   1573  O   GLU A 200       9.870  -1.434  25.759  1.00 45.31           O  
ATOM   1574  CG  GLU A 200      11.540  -4.543  28.525  1.00 45.31           C  
ATOM   1575  CD  GLU A 200      11.725  -5.989  28.093  1.00 45.31           C  
ATOM   1576  OE1 GLU A 200      12.877  -6.397  27.818  1.00 45.31           O  
ATOM   1577  OE2 GLU A 200      10.711  -6.719  28.028  1.00 45.31           O  
ATOM   1578  N   LYS A 201      11.462  -0.205  26.260  1.00 55.70           N  
ATOM   1579  CA  LYS A 201      12.261   0.439  25.222  1.00 55.70           C  
ATOM   1580  C   LYS A 201      13.272  -0.535  24.622  1.00 55.70           C  
ATOM   1581  CB  LYS A 201      12.985   1.664  25.784  1.00 55.70           C  
ATOM   1582  O   LYS A 201      13.956  -1.256  25.352  1.00 55.70           O  
ATOM   1583  CG  LYS A 201      12.054   2.782  26.229  1.00 55.70           C  
ATOM   1584  CD  LYS A 201      12.784   4.116  26.316  1.00 55.70           C  
ATOM   1585  CE  LYS A 201      11.822   5.263  26.595  1.00 55.70           C  
ATOM   1586  NZ  LYS A 201      12.497   6.391  27.304  1.00 55.70           N  
ATOM   1587  N   SER A 202      12.969  -1.049  23.439  1.00 48.92           N  
ATOM   1588  CA  SER A 202      13.895  -0.925  22.318  1.00 48.92           C  
ATOM   1589  C   SER A 202      13.822  -2.143  21.404  1.00 48.92           C  
ATOM   1590  CB  SER A 202      15.327  -0.742  22.824  1.00 48.92           C  
ATOM   1591  O   SER A 202      14.034  -3.274  21.849  1.00 48.92           O  
ATOM   1592  OG  SER A 202      15.474   0.507  23.476  1.00 48.92           O  
ATOM   1593  N   SER A 203      13.178  -2.077  20.245  1.00 50.86           N  
ATOM   1594  CA  SER A 203      13.530  -2.899  19.092  1.00 50.86           C  
ATOM   1595  C   SER A 203      13.626  -2.059  17.823  1.00 50.86           C  
ATOM   1596  CB  SER A 203      12.505  -4.017  18.897  1.00 50.86           C  
ATOM   1597  O   SER A 203      12.695  -1.323  17.488  1.00 50.86           O  
ATOM   1598  OG  SER A 203      12.380  -4.351  17.525  1.00 50.86           O  
ATOM   1599  N   SER A 204      14.920  -1.665  17.499  1.00 54.13           N  
ATOM   1600  CA  SER A 204      16.056  -2.121  16.705  1.00 54.13           C  
ATOM   1601  C   SER A 204      15.838  -1.851  15.220  1.00 54.13           C  
ATOM   1602  CB  SER A 204      16.302  -3.614  16.929  1.00 54.13           C  
ATOM   1603  O   SER A 204      14.830  -2.270  14.649  1.00 54.13           O  
ATOM   1604  OG  SER A 204      17.512  -4.022  16.314  1.00 54.13           O  
ATOM   1605  N   THR A 205      16.550  -0.686  14.627  1.00 54.58           N  
ATOM   1606  CA  THR A 205      17.463  -0.167  13.614  1.00 54.58           C  
ATOM   1607  C   THR A 205      18.219  -1.304  12.933  1.00 54.58           C  
ATOM   1608  CB  THR A 205      18.469   0.827  14.226  1.00 54.58           C  
ATOM   1609  O   THR A 205      18.809  -2.154  13.604  1.00 54.58           O  
ATOM   1610  CG2 THR A 205      19.751   0.889  13.402  1.00 54.58           C  
ATOM   1611  OG1 THR A 205      17.877   2.131  14.268  1.00 54.58           O  
ATOM   1612  N   ASP A 206      17.958  -1.651  11.626  1.00 51.00           N  
ATOM   1613  CA  ASP A 206      19.100  -1.972  10.776  1.00 51.00           C  
ATOM   1614  C   ASP A 206      18.649  -2.327   9.361  1.00 51.00           C  
ATOM   1615  CB  ASP A 206      19.909  -3.125  11.375  1.00 51.00           C  
ATOM   1616  O   ASP A 206      18.172  -3.438   9.116  1.00 51.00           O  
ATOM   1617  CG  ASP A 206      21.324  -3.203  10.830  1.00 51.00           C  
ATOM   1618  OD1 ASP A 206      21.597  -4.062   9.963  1.00 51.00           O  
ATOM   1619  OD2 ASP A 206      22.174  -2.401  11.272  1.00 51.00           O  
ATOM   1620  N   GLN A 207      18.145  -1.425   8.573  1.00 54.69           N  
ATOM   1621  CA  GLN A 207      17.999  -1.510   7.123  1.00 54.69           C  
ATOM   1622  C   GLN A 207      19.150  -0.805   6.411  1.00 54.69           C  
ATOM   1623  CB  GLN A 207      16.662  -0.911   6.682  1.00 54.69           C  
ATOM   1624  O   GLN A 207      18.936   0.177   5.697  1.00 54.69           O  
ATOM   1625  CG  GLN A 207      15.690  -1.933   6.109  1.00 54.69           C  
ATOM   1626  CD  GLN A 207      14.776  -1.344   5.051  1.00 54.69           C  
ATOM   1627  NE2 GLN A 207      14.667  -2.025   3.915  1.00 54.69           N  
ATOM   1628  OE1 GLN A 207      14.172  -0.285   5.252  1.00 54.69           O  
ATOM   1629  N   LYS A 208      20.329  -1.227   6.480  1.00 64.90           N  
ATOM   1630  CA  LYS A 208      21.174  -0.892   5.336  1.00 64.90           C  
ATOM   1631  C   LYS A 208      22.398  -1.800   5.273  1.00 64.90           C  
ATOM   1632  CB  LYS A 208      21.610   0.572   5.402  1.00 64.90           C  
ATOM   1633  O   LYS A 208      23.532  -1.319   5.216  1.00 64.90           O  
ATOM   1634  CG  LYS A 208      20.460   1.565   5.321  1.00 64.90           C  
ATOM   1635  CD  LYS A 208      19.895   1.652   3.909  1.00 64.90           C  
ATOM   1636  CE  LYS A 208      18.846   2.749   3.792  1.00 64.90           C  
ATOM   1637  NZ  LYS A 208      18.167   2.728   2.461  1.00 64.90           N  
ATOM   1638  N   ASP A 209      22.280  -2.986   5.137  1.00 59.99           N  
ATOM   1639  CA  ASP A 209      23.499  -3.612   4.635  1.00 59.99           C  
ATOM   1640  C   ASP A 209      23.179  -4.676   3.588  1.00 59.99           C  
ATOM   1641  CB  ASP A 209      24.298  -4.229   5.784  1.00 59.99           C  
ATOM   1642  O   ASP A 209      22.868  -5.819   3.931  1.00 59.99           O  
ATOM   1643  CG  ASP A 209      25.784  -3.926   5.703  1.00 59.99           C  
ATOM   1644  OD1 ASP A 209      26.542  -4.738   5.129  1.00 59.99           O  
ATOM   1645  OD2 ASP A 209      26.202  -2.868   6.220  1.00 59.99           O  
ATOM   1646  N   SER A 210      22.668  -4.400   2.466  1.00 58.81           N  
ATOM   1647  CA  SER A 210      22.720  -5.185   1.237  1.00 58.81           C  
ATOM   1648  C   SER A 210      23.923  -4.796   0.384  1.00 58.81           C  
ATOM   1649  CB  SER A 210      21.433  -5.005   0.431  1.00 58.81           C  
ATOM   1650  O   SER A 210      23.990  -3.678  -0.132  1.00 58.81           O  
ATOM   1651  OG  SER A 210      20.550  -6.093   0.645  1.00 58.81           O  
ATOM   1652  N   LYS A 211      25.127  -5.136   0.752  1.00 67.50           N  
ATOM   1653  CA  LYS A 211      26.197  -5.235  -0.237  1.00 67.50           C  
ATOM   1654  C   LYS A 211      26.189  -6.599  -0.921  1.00 67.50           C  
ATOM   1655  CB  LYS A 211      27.557  -4.985   0.417  1.00 67.50           C  
ATOM   1656  O   LYS A 211      26.024  -7.629  -0.263  1.00 67.50           O  
ATOM   1657  CG  LYS A 211      28.476  -4.082  -0.391  1.00 67.50           C  
ATOM   1658  CD  LYS A 211      29.794  -3.834   0.331  1.00 67.50           C  
ATOM   1659  CE  LYS A 211      30.368  -2.465  -0.005  1.00 67.50           C  
ATOM   1660  NZ  LYS A 211      31.821  -2.541  -0.343  1.00 67.50           N  
ATOM   1661  N   PRO A 212      26.574  -6.739  -2.391  1.00 62.43           N  
ATOM   1662  CA  PRO A 212      27.153  -8.032  -2.762  1.00 62.43           C  
ATOM   1663  C   PRO A 212      28.671  -7.975  -2.920  1.00 62.43           C  
ATOM   1664  CB  PRO A 212      26.477  -8.351  -4.098  1.00 62.43           C  
ATOM   1665  O   PRO A 212      29.217  -6.938  -3.306  1.00 62.43           O  
ATOM   1666  CG  PRO A 212      26.180  -7.017  -4.704  1.00 62.43           C  
ATOM   1667  CD  PRO A 212      26.255  -5.976  -3.624  1.00 62.43           C  
ATOM   1668  N   PRO A 213      29.503  -9.043  -2.363  1.00 58.65           N  
ATOM   1669  CA  PRO A 213      30.891  -9.027  -2.830  1.00 58.65           C  
ATOM   1670  C   PRO A 213      31.159 -10.064  -3.919  1.00 58.65           C  
ATOM   1671  CB  PRO A 213      31.692  -9.342  -1.565  1.00 58.65           C  
ATOM   1672  O   PRO A 213      30.581 -11.154  -3.894  1.00 58.65           O  
ATOM   1673  CG  PRO A 213      30.776 -10.177  -0.731  1.00 58.65           C  
ATOM   1674  CD  PRO A 213      29.365  -9.940  -1.188  1.00 58.65           C  
ATOM   1675  N   GLU A 214      31.210  -9.749  -5.200  1.00 65.33           N  
ATOM   1676  CA  GLU A 214      31.745 -10.699  -6.171  1.00 65.33           C  
ATOM   1677  C   GLU A 214      33.192 -10.369  -6.527  1.00 65.33           C  
ATOM   1678  CB  GLU A 214      30.883 -10.717  -7.437  1.00 65.33           C  
ATOM   1679  O   GLU A 214      33.487  -9.265  -6.989  1.00 65.33           O  
ATOM   1680  CG  GLU A 214      29.774 -11.759  -7.411  1.00 65.33           C  
ATOM   1681  CD  GLU A 214      29.238 -12.099  -8.792  1.00 65.33           C  
ATOM   1682  OE1 GLU A 214      29.608 -13.162  -9.342  1.00 65.33           O  
ATOM   1683  OE2 GLU A 214      28.444 -11.296  -9.330  1.00 65.33           O  
ATOM   1684  N   LYS A 215      34.228 -10.831  -5.847  1.00 59.11           N  
ATOM   1685  CA  LYS A 215      35.619 -11.199  -6.093  1.00 59.11           C  
ATOM   1686  C   LYS A 215      35.716 -12.573  -6.750  1.00 59.11           C  
ATOM   1687  CB  LYS A 215      36.418 -11.184  -4.789  1.00 59.11           C  
ATOM   1688  O   LYS A 215      35.021 -13.509  -6.348  1.00 59.11           O  
ATOM   1689  CG  LYS A 215      36.504  -9.815  -4.131  1.00 59.11           C  
ATOM   1690  CD  LYS A 215      37.861  -9.165  -4.368  1.00 59.11           C  
ATOM   1691  CE  LYS A 215      38.021  -7.889  -3.553  1.00 59.11           C  
ATOM   1692  NZ  LYS A 215      38.601  -6.780  -4.368  1.00 59.11           N  
ATOM   1693  N   ALA A 216      36.382 -12.803  -7.966  1.00 56.23           N  
ATOM   1694  CA  ALA A 216      37.536 -13.692  -8.074  1.00 56.23           C  
ATOM   1695  C   ALA A 216      37.615 -14.323  -9.461  1.00 56.23           C  
ATOM   1696  CB  ALA A 216      37.474 -14.778  -7.002  1.00 56.23           C  
ATOM   1697  O   ALA A 216      36.723 -15.075  -9.860  1.00 56.23           O  
ATOM   1698  N   THR A 217      38.316 -13.821 -10.482  1.00 50.26           N  
ATOM   1699  CA  THR A 217      39.176 -14.733 -11.229  1.00 50.26           C  
ATOM   1700  C   THR A 217      40.397 -13.999 -11.776  1.00 50.26           C  
ATOM   1701  CB  THR A 217      38.412 -15.399 -12.388  1.00 50.26           C  
ATOM   1702  O   THR A 217      40.261 -13.033 -12.530  1.00 50.26           O  
ATOM   1703  CG2 THR A 217      38.331 -16.910 -12.198  1.00 50.26           C  
ATOM   1704  OG1 THR A 217      37.084 -14.864 -12.446  1.00 50.26           O  
ATOM   1705  N   GLU A 218      41.441 -13.719 -10.972  1.00 51.10           N  
ATOM   1706  CA  GLU A 218      42.873 -13.943 -11.140  1.00 51.10           C  
ATOM   1707  C   GLU A 218      43.143 -15.207 -11.952  1.00 51.10           C  
ATOM   1708  CB  GLU A 218      43.567 -14.034  -9.778  1.00 51.10           C  
ATOM   1709  O   GLU A 218      42.658 -16.287 -11.608  1.00 51.10           O  
ATOM   1710  CG  GLU A 218      45.077 -13.856  -9.844  1.00 51.10           C  
ATOM   1711  CD  GLU A 218      45.750 -13.932  -8.483  1.00 51.10           C  
ATOM   1712  OE1 GLU A 218      46.531 -14.881  -8.244  1.00 51.10           O  
ATOM   1713  OE2 GLU A 218      45.493 -13.036  -7.648  1.00 51.10           O  
ATOM   1714  N   ASP A 219      43.305 -15.141 -13.264  1.00 49.53           N  
ATOM   1715  CA  ASP A 219      43.982 -16.204 -14.000  1.00 49.53           C  
ATOM   1716  C   ASP A 219      44.925 -15.628 -15.055  1.00 49.53           C  
ATOM   1717  CB  ASP A 219      42.962 -17.135 -14.659  1.00 49.53           C  
ATOM   1718  O   ASP A 219      44.497 -14.878 -15.934  1.00 49.53           O  
ATOM   1719  CG  ASP A 219      43.584 -18.415 -15.189  1.00 49.53           C  
ATOM   1720  OD1 ASP A 219      43.807 -18.523 -16.414  1.00 49.53           O  
ATOM   1721  OD2 ASP A 219      43.849 -19.326 -14.375  1.00 49.53           O  
ATOM   1722  N   LYS A 220      46.264 -15.433 -14.756  1.00 57.66           N  
ATOM   1723  CA  LYS A 220      47.580 -15.996 -15.046  1.00 57.66           C  
ATOM   1724  C   LYS A 220      47.841 -16.037 -16.549  1.00 57.66           C  
ATOM   1725  CB  LYS A 220      47.705 -17.400 -14.453  1.00 57.66           C  
ATOM   1726  O   LYS A 220      47.056 -16.614 -17.304  1.00 57.66           O  
ATOM   1727  CG  LYS A 220      47.738 -17.429 -12.932  1.00 57.66           C  
ATOM   1728  CD  LYS A 220      49.068 -17.960 -12.411  1.00 57.66           C  
ATOM   1729  CE  LYS A 220      49.123 -17.936 -10.890  1.00 57.66           C  
ATOM   1730  NZ  LYS A 220      50.344 -18.621 -10.369  1.00 57.66           N  
ATOM   1731  N   ALA A 221      48.625 -15.154 -17.098  1.00 53.55           N  
ATOM   1732  CA  ALA A 221      49.626 -15.661 -18.033  1.00 53.55           C  
ATOM   1733  C   ALA A 221      50.692 -14.608 -18.319  1.00 53.55           C  
ATOM   1734  CB  ALA A 221      48.961 -16.109 -19.333  1.00 53.55           C  
ATOM   1735  O   ALA A 221      50.379 -13.506 -18.776  1.00 53.55           O  
ATOM   1736  N   ALA A 222      51.736 -14.515 -17.452  1.00 53.91           N  
ATOM   1737  CA  ALA A 222      53.128 -14.939 -17.570  1.00 53.91           C  
ATOM   1738  C   ALA A 222      53.450 -15.374 -18.997  1.00 53.91           C  
ATOM   1739  CB  ALA A 222      53.424 -16.074 -16.592  1.00 53.91           C  
ATOM   1740  O   ALA A 222      52.687 -16.123 -19.611  1.00 53.91           O  
ATOM   1741  N   LYS A 223      54.054 -14.592 -19.763  1.00 55.51           N  
ATOM   1742  CA  LYS A 223      55.317 -14.879 -20.436  1.00 55.51           C  
ATOM   1743  C   LYS A 223      55.128 -14.963 -21.948  1.00 55.51           C  
ATOM   1744  CB  LYS A 223      55.922 -16.182 -19.911  1.00 55.51           C  
ATOM   1745  O   LYS A 223      54.270 -15.705 -22.431  1.00 55.51           O  
ATOM   1746  CG  LYS A 223      57.341 -16.037 -19.381  1.00 55.51           C  
ATOM   1747  CD  LYS A 223      57.857 -17.346 -18.798  1.00 55.51           C  
ATOM   1748  CE  LYS A 223      59.262 -17.191 -18.232  1.00 55.51           C  
ATOM   1749  NZ  LYS A 223      59.636 -18.342 -17.356  1.00 55.51           N  
ATOM   1750  N   GLY A 224      55.539 -14.027 -22.725  1.00 53.83           N  
ATOM   1751  CA  GLY A 224      56.501 -14.500 -23.708  1.00 53.83           C  
ATOM   1752  C   GLY A 224      56.298 -13.892 -25.083  1.00 53.83           C  
ATOM   1753  O   GLY A 224      55.163 -13.750 -25.543  1.00 53.83           O  
ATOM   1754  N   LYS A 225      57.132 -12.864 -25.521  1.00 42.14           N  
ATOM   1755  CA  LYS A 225      58.046 -12.584 -26.625  1.00 42.14           C  
ATOM   1756  C   LYS A 225      57.409 -11.638 -27.639  1.00 42.14           C  
ATOM   1757  CB  LYS A 225      58.469 -13.882 -27.314  1.00 42.14           C  
ATOM   1758  O   LYS A 225      56.254 -11.821 -28.028  1.00 42.14           O  
ATOM   1759  CG  LYS A 225      59.969 -14.138 -27.285  1.00 42.14           C  
ATOM   1760  CD  LYS A 225      60.349 -15.336 -28.145  1.00 42.14           C  
ATOM   1761  CE  LYS A 225      61.819 -15.697 -27.984  1.00 42.14           C  
ATOM   1762  NZ  LYS A 225      62.670 -15.028 -29.013  1.00 42.14           N  
TER    1763      LYS A 225                                                      
ENDMDL                                                                          
END                                                                             
