# Supplementary material for: The 2022 Lady Estelle Wolfson lectureship on neurofilaments
Source: J Neurochem. 2022 Sep 19;163(3):179–219. doi: 10.1111/jnc.15682 (PMC9826399; doi:10.1111/jnc.15682)
Supplement: Supplementary file 1 — Supplementary material S1 [file JNC-163-179-s001.gz › NEFH2b_c6d2f_unrelaxed_rank_2_model_1.pdb]

MODEL     1                                                                     
ATOM      1  N   PRO A   1      48.725 -23.785 -17.427  1.00 43.58           N  
ATOM      2  CA  PRO A   1      48.852 -24.761 -16.343  1.00 43.58           C  
ATOM      3  C   PRO A   1      49.656 -24.227 -15.159  1.00 43.58           C  
ATOM      4  CB  PRO A   1      49.575 -25.935 -17.008  1.00 43.58           C  
ATOM      5  O   PRO A   1      50.766 -23.721 -15.340  1.00 43.58           O  
ATOM      6  CG  PRO A   1      50.400 -25.313 -18.089  1.00 43.58           C  
ATOM      7  CD  PRO A   1      49.900 -23.917 -18.326  1.00 43.58           C  
ATOM      8  N   GLU A   2      48.905 -23.479 -14.268  1.00 42.22           N  
ATOM      9  CA  GLU A   2      48.588 -23.986 -12.936  1.00 42.22           C  
ATOM     10  C   GLU A   2      49.234 -23.128 -11.851  1.00 42.22           C  
ATOM     11  CB  GLU A   2      49.039 -25.442 -12.793  1.00 42.22           C  
ATOM     12  O   GLU A   2      50.459 -22.992 -11.807  1.00 42.22           O  
ATOM     13  CG  GLU A   2      47.903 -26.449 -12.888  1.00 42.22           C  
ATOM     14  CD  GLU A   2      48.266 -27.818 -12.333  1.00 42.22           C  
ATOM     15  OE1 GLU A   2      47.802 -28.165 -11.223  1.00 42.22           O  
ATOM     16  OE2 GLU A   2      49.021 -28.547 -13.013  1.00 42.22           O  
ATOM     17  N   LYS A   3      48.510 -22.218 -11.408  1.00 50.45           N  
ATOM     18  CA  LYS A   3      47.865 -22.392 -10.109  1.00 50.45           C  
ATOM     19  C   LYS A   3      48.548 -21.547  -9.038  1.00 50.45           C  
ATOM     20  CB  LYS A   3      47.874 -23.866  -9.699  1.00 50.45           C  
ATOM     21  O   LYS A   3      49.746 -21.701  -8.789  1.00 50.45           O  
ATOM     22  CG  LYS A   3      47.025 -24.761 -10.588  1.00 50.45           C  
ATOM     23  CD  LYS A   3      46.320 -25.844  -9.781  1.00 50.45           C  
ATOM     24  CE  LYS A   3      45.606 -26.840 -10.685  1.00 50.45           C  
ATOM     25  NZ  LYS A   3      45.568 -28.206 -10.082  1.00 50.45           N  
ATOM     26  N   ALA A   4      47.754 -20.486  -8.605  1.00 51.51           N  
ATOM     27  CA  ALA A   4      46.947 -20.561  -7.389  1.00 51.51           C  
ATOM     28  C   ALA A   4      47.582 -19.757  -6.259  1.00 51.51           C  
ATOM     29  CB  ALA A   4      46.760 -22.015  -6.964  1.00 51.51           C  
ATOM     30  O   ALA A   4      48.750 -19.963  -5.922  1.00 51.51           O  
ATOM     31  N   LYS A   5      46.811 -18.584  -5.924  1.00 48.38           N  
ATOM     32  CA  LYS A   5      45.854 -18.502  -4.825  1.00 48.38           C  
ATOM     33  C   LYS A   5      46.335 -17.535  -3.747  1.00 48.38           C  
ATOM     34  CB  LYS A   5      45.613 -19.885  -4.218  1.00 48.38           C  
ATOM     35  O   LYS A   5      47.280 -17.835  -3.014  1.00 48.38           O  
ATOM     36  CG  LYS A   5      44.547 -20.699  -4.936  1.00 48.38           C  
ATOM     37  CD  LYS A   5      44.128 -21.916  -4.121  1.00 48.38           C  
ATOM     38  CE  LYS A   5      42.989 -22.673  -4.789  1.00 48.38           C  
ATOM     39  NZ  LYS A   5      42.814 -24.037  -4.207  1.00 48.38           N  
ATOM     40  N   SER A   6      45.884 -16.345  -3.725  1.00 57.15           N  
ATOM     41  CA  SER A   6      45.149 -15.308  -3.008  1.00 57.15           C  
ATOM     42  C   SER A   6      45.210 -15.531  -1.500  1.00 57.15           C  
ATOM     43  CB  SER A   6      43.691 -15.269  -3.467  1.00 57.15           C  
ATOM     44  O   SER A   6      45.247 -16.673  -1.037  1.00 57.15           O  
ATOM     45  OG  SER A   6      43.537 -14.400  -4.577  1.00 57.15           O  
ATOM     46  N   PRO A   7      44.780 -14.575  -0.605  1.00 52.05           N  
ATOM     47  CA  PRO A   7      44.002 -13.377  -0.284  1.00 52.05           C  
ATOM     48  C   PRO A   7      44.180 -12.929   1.165  1.00 52.05           C  
ATOM     49  CB  PRO A   7      42.558 -13.813  -0.547  1.00 52.05           C  
ATOM     50  O   PRO A   7      44.760 -13.658   1.974  1.00 52.05           O  
ATOM     51  CG  PRO A   7      42.512 -15.249  -0.137  1.00 52.05           C  
ATOM     52  CD  PRO A   7      43.908 -15.697   0.189  1.00 52.05           C  
ATOM     53  N   VAL A   8      44.201 -11.458   1.573  1.00 47.16           N  
ATOM     54  CA  VAL A   8      43.264 -10.730   2.422  1.00 47.16           C  
ATOM     55  C   VAL A   8      44.022 -10.028   3.546  1.00 47.16           C  
ATOM     56  CB  VAL A   8      42.186 -11.667   3.011  1.00 47.16           C  
ATOM     57  O   VAL A   8      44.803 -10.656   4.263  1.00 47.16           O  
ATOM     58  CG1 VAL A   8      41.308 -10.919   4.013  1.00 47.16           C  
ATOM     59  CG2 VAL A   8      41.334 -12.268   1.894  1.00 47.16           C  
ATOM     60  N   LYS A   9      44.118  -8.681   3.572  1.00 52.47           N  
ATOM     61  CA  LYS A   9      43.671  -8.211   4.880  1.00 52.47           C  
ATOM     62  C   LYS A   9      44.210  -6.814   5.175  1.00 52.47           C  
ATOM     63  CB  LYS A   9      44.105  -9.183   5.977  1.00 52.47           C  
ATOM     64  O   LYS A   9      45.424  -6.619   5.270  1.00 52.47           O  
ATOM     65  CG  LYS A   9      43.064  -9.392   7.067  1.00 52.47           C  
ATOM     66  CD  LYS A   9      43.462 -10.518   8.012  1.00 52.47           C  
ATOM     67  CE  LYS A   9      42.384 -10.781   9.055  1.00 52.47           C  
ATOM     68  NZ  LYS A   9      42.210 -12.241   9.316  1.00 52.47           N  
ATOM     69  N   GLU A  10      43.454  -5.661   4.975  1.00 47.60           N  
ATOM     70  CA  GLU A  10      42.573  -5.030   5.953  1.00 47.60           C  
ATOM     71  C   GLU A  10      43.374  -4.303   7.029  1.00 47.60           C  
ATOM     72  CB  GLU A  10      41.651  -6.070   6.596  1.00 47.60           C  
ATOM     73  O   GLU A  10      44.205  -4.909   7.708  1.00 47.60           O  
ATOM     74  CG  GLU A  10      40.456  -5.467   7.321  1.00 47.60           C  
ATOM     75  CD  GLU A  10      39.549  -6.511   7.952  1.00 47.60           C  
ATOM     76  OE1 GLU A  10      39.667  -6.759   9.174  1.00 47.60           O  
ATOM     77  OE2 GLU A  10      38.714  -7.087   7.220  1.00 47.60           O  
ATOM     78  N   GLU A  11      43.503  -2.855   6.977  1.00 45.02           N  
ATOM     79  CA  GLU A  11      42.823  -2.061   7.996  1.00 45.02           C  
ATOM     80  C   GLU A  11      43.815  -1.502   9.012  1.00 45.02           C  
ATOM     81  CB  GLU A  11      41.757  -2.897   8.708  1.00 45.02           C  
ATOM     82  O   GLU A  11      44.464  -2.260   9.736  1.00 45.02           O  
ATOM     83  CG  GLU A  11      40.331  -2.540   8.313  1.00 45.02           C  
ATOM     84  CD  GLU A  11      39.281  -3.336   9.073  1.00 45.02           C  
ATOM     85  OE1 GLU A  11      38.768  -2.838  10.100  1.00 45.02           O  
ATOM     86  OE2 GLU A  11      38.970  -4.467   8.637  1.00 45.02           O  
ATOM     87  N   ALA A  12      44.215  -0.324   8.705  1.00 42.09           N  
ATOM     88  CA  ALA A  12      44.473   0.398   9.948  1.00 42.09           C  
ATOM     89  C   ALA A  12      44.662   1.890   9.687  1.00 42.09           C  
ATOM     90  CB  ALA A  12      45.700  -0.175  10.652  1.00 42.09           C  
ATOM     91  O   ALA A  12      45.569   2.288   8.952  1.00 42.09           O  
ATOM     92  N   LYS A  13      43.370   2.691   9.716  1.00 45.78           N  
ATOM     93  CA  LYS A  13      43.390   3.724  10.748  1.00 45.78           C  
ATOM     94  C   LYS A  13      42.475   4.888  10.378  1.00 45.78           C  
ATOM     95  CB  LYS A  13      44.815   4.229  10.976  1.00 45.78           C  
ATOM     96  O   LYS A  13      42.725   5.593   9.398  1.00 45.78           O  
ATOM     97  CG  LYS A  13      45.540   3.541  12.124  1.00 45.78           C  
ATOM     98  CD  LYS A  13      46.035   4.548  13.154  1.00 45.78           C  
ATOM     99  CE  LYS A  13      46.358   3.876  14.482  1.00 45.78           C  
ATOM    100  NZ  LYS A  13      47.032   4.815  15.428  1.00 45.78           N  
ATOM    101  N   ALA A  14      41.139   4.803  10.534  1.00 54.86           N  
ATOM    102  CA  ALA A  14      40.326   5.877  11.100  1.00 54.86           C  
ATOM    103  C   ALA A  14      41.006   6.494  12.319  1.00 54.86           C  
ATOM    104  CB  ALA A  14      38.941   5.355  11.474  1.00 54.86           C  
ATOM    105  O   ALA A  14      41.585   5.781  13.142  1.00 54.86           O  
ATOM    106  N   PRO A  15      40.918   7.830  12.394  1.00 41.58           N  
ATOM    107  CA  PRO A  15      40.209   8.442  13.521  1.00 41.58           C  
ATOM    108  C   PRO A  15      39.964   9.936  13.323  1.00 41.58           C  
ATOM    109  CB  PRO A  15      41.149   8.194  14.704  1.00 41.58           C  
ATOM    110  O   PRO A  15      40.629  10.571  12.501  1.00 41.58           O  
ATOM    111  CG  PRO A  15      42.524   8.307  14.130  1.00 41.58           C  
ATOM    112  CD  PRO A  15      42.409   8.443  12.639  1.00 41.58           C  
ATOM    113  N   GLU A  16      38.692  10.441  13.110  1.00 44.31           N  
ATOM    114  CA  GLU A  16      38.601  11.676  13.883  1.00 44.31           C  
ATOM    115  C   GLU A  16      37.637  12.664  13.232  1.00 44.31           C  
ATOM    116  CB  GLU A  16      39.983  12.316  14.040  1.00 44.31           C  
ATOM    117  O   GLU A  16      37.806  13.029  12.067  1.00 44.31           O  
ATOM    118  CG  GLU A  16      40.123  13.180  15.285  1.00 44.31           C  
ATOM    119  CD  GLU A  16      41.502  13.802  15.431  1.00 44.31           C  
ATOM    120  OE1 GLU A  16      41.645  15.024  15.197  1.00 44.31           O  
ATOM    121  OE2 GLU A  16      42.448  13.062  15.782  1.00 44.31           O  
ATOM    122  N   LYS A  17      36.411  12.508  13.498  1.00 47.58           N  
ATOM    123  CA  LYS A  17      35.987  13.567  14.409  1.00 47.58           C  
ATOM    124  C   LYS A  17      35.489  14.787  13.640  1.00 47.58           C  
ATOM    125  CB  LYS A  17      37.134  13.966  15.340  1.00 47.58           C  
ATOM    126  O   LYS A  17      36.227  15.366  12.840  1.00 47.58           O  
ATOM    127  CG  LYS A  17      37.461  12.925  16.400  1.00 47.58           C  
ATOM    128  CD  LYS A  17      38.005  13.571  17.668  1.00 47.58           C  
ATOM    129  CE  LYS A  17      38.316  12.532  18.737  1.00 47.58           C  
ATOM    130  NZ  LYS A  17      39.714  12.663  19.246  1.00 47.58           N  
ATOM    131  N   GLU A  18      34.160  14.877  13.316  1.00 46.21           N  
ATOM    132  CA  GLU A  18      33.477  15.939  14.050  1.00 46.21           C  
ATOM    133  C   GLU A  18      32.974  17.027  13.105  1.00 46.21           C  
ATOM    134  CB  GLU A  18      34.405  16.547  15.104  1.00 46.21           C  
ATOM    135  O   GLU A  18      33.770  17.745  12.497  1.00 46.21           O  
ATOM    136  CG  GLU A  18      33.671  17.224  16.253  1.00 46.21           C  
ATOM    137  CD  GLU A  18      34.599  17.961  17.206  1.00 46.21           C  
ATOM    138  OE1 GLU A  18      34.661  19.210  17.147  1.00 46.21           O  
ATOM    139  OE2 GLU A  18      35.269  17.284  18.017  1.00 46.21           O  
ATOM    140  N   ILE A  19      31.733  16.935  12.431  1.00 51.93           N  
ATOM    141  CA  ILE A  19      30.526  17.675  12.081  1.00 51.93           C  
ATOM    142  C   ILE A  19      30.732  19.161  12.363  1.00 51.93           C  
ATOM    143  CB  ILE A  19      29.296  17.149  12.855  1.00 51.93           C  
ATOM    144  O   ILE A  19      31.278  19.533  13.404  1.00 51.93           O  
ATOM    145  CG1 ILE A  19      29.624  15.814  13.534  1.00 51.93           C  
ATOM    146  CG2 ILE A  19      28.091  17.007  11.920  1.00 51.93           C  
ATOM    147  CD1 ILE A  19      28.553  15.334  14.505  1.00 51.93           C  
ATOM    148  N   PRO A  20      30.214  20.124  11.513  1.00 42.86           N  
ATOM    149  CA  PRO A  20      28.920  20.799  11.634  1.00 42.86           C  
ATOM    150  C   PRO A  20      28.539  21.576  10.376  1.00 42.86           C  
ATOM    151  CB  PRO A  20      29.125  21.746  12.819  1.00 42.86           C  
ATOM    152  O   PRO A  20      29.413  21.954   9.591  1.00 42.86           O  
ATOM    153  CG  PRO A  20      30.550  22.186  12.714  1.00 42.86           C  
ATOM    154  CD  PRO A  20      31.206  21.416  11.604  1.00 42.86           C  
ATOM    155  N   LYS A  21      27.251  21.243   9.700  1.00 42.40           N  
ATOM    156  CA  LYS A  21      26.323  22.358   9.544  1.00 42.40           C  
ATOM    157  C   LYS A  21      26.768  23.292   8.421  1.00 42.40           C  
ATOM    158  CB  LYS A  21      26.195  23.138  10.853  1.00 42.40           C  
ATOM    159  O   LYS A  21      27.806  23.948   8.528  1.00 42.40           O  
ATOM    160  CG  LYS A  21      24.779  23.603  11.162  1.00 42.40           C  
ATOM    161  CD  LYS A  21      24.642  24.055  12.610  1.00 42.40           C  
ATOM    162  CE  LYS A  21      23.279  24.679  12.875  1.00 42.40           C  
ATOM    163  NZ  LYS A  21      22.846  24.484  14.291  1.00 42.40           N  
ATOM    164  N   LYS A  22      26.211  22.993   7.195  1.00 51.02           N  
ATOM    165  CA  LYS A  22      25.787  24.274   6.637  1.00 51.02           C  
ATOM    166  C   LYS A  22      25.733  24.218   5.113  1.00 51.02           C  
ATOM    167  CB  LYS A  22      26.727  25.393   7.087  1.00 51.02           C  
ATOM    168  O   LYS A  22      26.764  24.062   4.455  1.00 51.02           O  
ATOM    169  CG  LYS A  22      26.014  26.592   7.696  1.00 51.02           C  
ATOM    170  CD  LYS A  22      26.989  27.719   8.014  1.00 51.02           C  
ATOM    171  CE  LYS A  22      26.302  28.862   8.750  1.00 51.02           C  
ATOM    172  NZ  LYS A  22      27.267  29.647   9.577  1.00 51.02           N  
ATOM    173  N   GLU A  23      24.467  23.910   4.534  1.00 47.43           N  
ATOM    174  CA  GLU A  23      23.862  25.120   3.985  1.00 47.43           C  
ATOM    175  C   GLU A  23      23.758  25.045   2.465  1.00 47.43           C  
ATOM    176  CB  GLU A  23      24.666  26.357   4.397  1.00 47.43           C  
ATOM    177  O   GLU A  23      24.773  24.947   1.772  1.00 47.43           O  
ATOM    178  CG  GLU A  23      23.884  27.659   4.300  1.00 47.43           C  
ATOM    179  CD  GLU A  23      24.725  28.888   4.605  1.00 47.43           C  
ATOM    180  OE1 GLU A  23      25.177  29.566   3.655  1.00 47.43           O  
ATOM    181  OE2 GLU A  23      24.935  29.174   5.805  1.00 47.43           O  
ATOM    182  N   GLU A  24      22.499  24.465   1.950  1.00 42.13           N  
ATOM    183  CA  GLU A  24      21.550  25.393   1.343  1.00 42.13           C  
ATOM    184  C   GLU A  24      21.900  25.666  -0.117  1.00 42.13           C  
ATOM    185  CB  GLU A  24      21.506  26.707   2.128  1.00 42.13           C  
ATOM    186  O   GLU A  24      22.991  26.155  -0.418  1.00 42.13           O  
ATOM    187  CG  GLU A  24      20.181  26.958   2.834  1.00 42.13           C  
ATOM    188  CD  GLU A  24      20.051  28.371   3.379  1.00 42.13           C  
ATOM    189  OE1 GLU A  24      19.441  29.230   2.702  1.00 42.13           O  
ATOM    190  OE2 GLU A  24      20.563  28.622   4.493  1.00 42.13           O  
ATOM    191  N   VAL A  25      21.248  24.800  -1.003  1.00 44.37           N  
ATOM    192  CA  VAL A  25      20.519  25.585  -1.993  1.00 44.37           C  
ATOM    193  C   VAL A  25      20.381  24.786  -3.287  1.00 44.37           C  
ATOM    194  CB  VAL A  25      21.217  26.935  -2.273  1.00 44.37           C  
ATOM    195  O   VAL A  25      21.381  24.445  -3.923  1.00 44.37           O  
ATOM    196  CG1 VAL A  25      20.266  28.100  -2.006  1.00 44.37           C  
ATOM    197  CG2 VAL A  25      22.480  27.067  -1.424  1.00 44.37           C  
ATOM    198  N   LYS A  26      19.168  23.950  -3.426  1.00 44.37           N  
ATOM    199  CA  LYS A  26      18.155  24.477  -4.337  1.00 44.37           C  
ATOM    200  C   LYS A  26      17.883  23.503  -5.480  1.00 44.37           C  
ATOM    201  CB  LYS A  26      18.589  25.833  -4.896  1.00 44.37           C  
ATOM    202  O   LYS A  26      18.732  23.311  -6.353  1.00 44.37           O  
ATOM    203  CG  LYS A  26      18.123  27.022  -4.067  1.00 44.37           C  
ATOM    204  CD  LYS A  26      18.526  28.343  -4.709  1.00 44.37           C  
ATOM    205  CE  LYS A  26      18.002  29.533  -3.917  1.00 44.37           C  
ATOM    206  NZ  LYS A  26      18.462  30.830  -4.497  1.00 44.37           N  
ATOM    207  N   SER A  27      16.876  22.442  -5.452  1.00 42.84           N  
ATOM    208  CA  SER A  27      15.530  22.475  -6.015  1.00 42.84           C  
ATOM    209  C   SER A  27      15.288  21.285  -6.938  1.00 42.84           C  
ATOM    210  CB  SER A  27      15.301  23.779  -6.781  1.00 42.84           C  
ATOM    211  O   SER A  27      16.096  21.007  -7.826  1.00 42.84           O  
ATOM    212  OG  SER A  27      15.461  24.899  -5.926  1.00 42.84           O  
ATOM    213  N   PRO A  28      14.064  20.567  -6.815  1.00 38.94           N  
ATOM    214  CA  PRO A  28      12.945  21.185  -7.530  1.00 38.94           C  
ATOM    215  C   PRO A  28      11.725  21.406  -6.639  1.00 38.94           C  
ATOM    216  CB  PRO A  28      12.635  20.176  -8.639  1.00 38.94           C  
ATOM    217  O   PRO A  28      11.389  20.545  -5.821  1.00 38.94           O  
ATOM    218  CG  PRO A  28      12.972  18.845  -8.049  1.00 38.94           C  
ATOM    219  CD  PRO A  28      13.749  19.066  -6.784  1.00 38.94           C  
ATOM    220  N   VAL A  29      11.628  22.507  -5.943  1.00 47.05           N  
ATOM    221  CA  VAL A  29      10.489  23.404  -6.105  1.00 47.05           C  
ATOM    222  C   VAL A  29       9.610  22.920  -7.256  1.00 47.05           C  
ATOM    223  CB  VAL A  29      10.943  24.859  -6.357  1.00 47.05           C  
ATOM    224  O   VAL A  29      10.037  22.917  -8.413  1.00 47.05           O  
ATOM    225  CG1 VAL A  29       9.931  25.597  -7.232  1.00 47.05           C  
ATOM    226  CG2 VAL A  29      11.142  25.592  -5.031  1.00 47.05           C  
ATOM    227  N   LYS A  30       9.038  21.570  -7.142  1.00 48.31           N  
ATOM    228  CA  LYS A  30       7.867  21.508  -8.012  1.00 48.31           C  
ATOM    229  C   LYS A  30       7.203  20.136  -7.942  1.00 48.31           C  
ATOM    230  CB  LYS A  30       8.254  21.829  -9.457  1.00 48.31           C  
ATOM    231  O   LYS A  30       7.199  19.391  -8.925  1.00 48.31           O  
ATOM    232  CG  LYS A  30       7.209  22.637 -10.212  1.00 48.31           C  
ATOM    233  CD  LYS A  30       7.731  23.097 -11.568  1.00 48.31           C  
ATOM    234  CE  LYS A  30       6.633  23.747 -12.399  1.00 48.31           C  
ATOM    235  NZ  LYS A  30       6.829  25.223 -12.518  1.00 48.31           N  
ATOM    236  N   GLU A  31       6.867  19.575  -6.659  1.00 46.41           N  
ATOM    237  CA  GLU A  31       5.668  18.754  -6.800  1.00 46.41           C  
ATOM    238  C   GLU A  31       4.925  18.629  -5.473  1.00 46.41           C  
ATOM    239  CB  GLU A  31       6.026  17.366  -7.335  1.00 46.41           C  
ATOM    240  O   GLU A  31       4.760  17.525  -4.950  1.00 46.41           O  
ATOM    241  CG  GLU A  31       4.848  16.616  -7.940  1.00 46.41           C  
ATOM    242  CD  GLU A  31       5.229  15.260  -8.511  1.00 46.41           C  
ATOM    243  OE1 GLU A  31       5.031  14.234  -7.821  1.00 46.41           O  
ATOM    244  OE2 GLU A  31       5.730  15.222  -9.657  1.00 46.41           O  
ATOM    245  N   GLU A  32       5.193  19.633  -4.656  1.00 48.35           N  
ATOM    246  CA  GLU A  32       4.428  20.125  -3.514  1.00 48.35           C  
ATOM    247  C   GLU A  32       3.742  21.449  -3.839  1.00 48.35           C  
ATOM    248  CB  GLU A  32       5.333  20.288  -2.290  1.00 48.35           C  
ATOM    249  O   GLU A  32       4.077  22.486  -3.262  1.00 48.35           O  
ATOM    250  CG  GLU A  32       4.575  20.394  -0.975  1.00 48.35           C  
ATOM    251  CD  GLU A  32       5.487  20.470   0.239  1.00 48.35           C  
ATOM    252  OE1 GLU A  32       5.835  21.594   0.667  1.00 48.35           O  
ATOM    253  OE2 GLU A  32       5.858  19.397   0.765  1.00 48.35           O  
ATOM    254  N   GLU A  33       3.031  21.582  -5.089  1.00 44.01           N  
ATOM    255  CA  GLU A  33       2.156  22.703  -5.422  1.00 44.01           C  
ATOM    256  C   GLU A  33       0.971  22.245  -6.267  1.00 44.01           C  
ATOM    257  CB  GLU A  33       2.937  23.794  -6.158  1.00 44.01           C  
ATOM    258  O   GLU A  33       1.150  21.762  -7.387  1.00 44.01           O  
ATOM    259  CG  GLU A  33       2.199  25.122  -6.251  1.00 44.01           C  
ATOM    260  CD  GLU A  33       2.948  26.169  -7.060  1.00 44.01           C  
ATOM    261  OE1 GLU A  33       2.476  26.539  -8.159  1.00 44.01           O  
ATOM    262  OE2 GLU A  33       4.015  26.624  -6.591  1.00 44.01           O  
ATOM    263  N   LYS A  34       0.097  21.355  -5.890  1.00 41.78           N  
ATOM    264  CA  LYS A  34      -1.350  21.536  -5.826  1.00 41.78           C  
ATOM    265  C   LYS A  34      -1.986  21.378  -7.204  1.00 41.78           C  
ATOM    266  CB  LYS A  34      -1.694  22.908  -5.245  1.00 41.78           C  
ATOM    267  O   LYS A  34      -1.710  22.163  -8.114  1.00 41.78           O  
ATOM    268  CG  LYS A  34      -1.879  22.912  -3.734  1.00 41.78           C  
ATOM    269  CD  LYS A  34      -2.667  24.131  -3.270  1.00 41.78           C  
ATOM    270  CE  LYS A  34      -2.753  24.197  -1.751  1.00 41.78           C  
ATOM    271  NZ  LYS A  34      -3.101  25.569  -1.275  1.00 41.78           N  
ATOM    272  N   PRO A  35      -2.887  20.327  -7.392  1.00 40.88           N  
ATOM    273  CA  PRO A  35      -4.198  20.956  -7.567  1.00 40.88           C  
ATOM    274  C   PRO A  35      -5.172  20.612  -6.443  1.00 40.88           C  
ATOM    275  CB  PRO A  35      -4.685  20.390  -8.904  1.00 40.88           C  
ATOM    276  O   PRO A  35      -5.180  19.480  -5.952  1.00 40.88           O  
ATOM    277  CG  PRO A  35      -4.055  19.038  -8.998  1.00 40.88           C  
ATOM    278  CD  PRO A  35      -3.039  18.907  -7.900  1.00 40.88           C  
ATOM    279  N   GLN A  36      -5.297  21.322  -5.246  1.00 39.67           N  
ATOM    280  CA  GLN A  36      -6.676  21.793  -5.171  1.00 39.67           C  
ATOM    281  C   GLN A  36      -7.641  20.763  -5.749  1.00 39.67           C  
ATOM    282  CB  GLN A  36      -6.828  23.126  -5.905  1.00 39.67           C  
ATOM    283  O   GLN A  36      -7.631  20.503  -6.954  1.00 39.67           O  
ATOM    284  CG  GLN A  36      -7.945  24.005  -5.358  1.00 39.67           C  
ATOM    285  CD  GLN A  36      -8.140  25.275  -6.164  1.00 39.67           C  
ATOM    286  NE2 GLN A  36      -8.752  26.281  -5.548  1.00 39.67           N  
ATOM    287  OE1 GLN A  36      -7.744  25.353  -7.331  1.00 39.67           O  
ATOM    288  N   GLU A  37      -7.726  19.465  -5.213  1.00 50.53           N  
ATOM    289  CA  GLU A  37      -9.003  18.761  -5.280  1.00 50.53           C  
ATOM    290  C   GLU A  37      -9.642  18.644  -3.900  1.00 50.53           C  
ATOM    291  CB  GLU A  37      -8.819  17.371  -5.894  1.00 50.53           C  
ATOM    292  O   GLU A  37      -9.008  18.173  -2.954  1.00 50.53           O  
ATOM    293  CG  GLU A  37      -8.701  17.379  -7.411  1.00 50.53           C  
ATOM    294  CD  GLU A  37      -8.819  15.995  -8.030  1.00 50.53           C  
ATOM    295  OE1 GLU A  37      -9.930  15.620  -8.469  1.00 50.53           O  
ATOM    296  OE2 GLU A  37      -7.793  15.280  -8.074  1.00 50.53           O  
ATOM    297  N   VAL A  38     -10.088  19.746  -3.427  1.00 46.58           N  
ATOM    298  CA  VAL A  38     -11.542  19.825  -3.527  1.00 46.58           C  
ATOM    299  C   VAL A  38     -12.183  18.959  -2.445  1.00 46.58           C  
ATOM    300  CB  VAL A  38     -12.039  19.388  -4.923  1.00 46.58           C  
ATOM    301  O   VAL A  38     -11.911  17.759  -2.359  1.00 46.58           O  
ATOM    302  CG1 VAL A  38     -13.454  19.903  -5.178  1.00 46.58           C  
ATOM    303  CG2 VAL A  38     -11.084  19.882  -6.008  1.00 46.58           C  
ATOM    304  N   LYS A  39     -12.147  19.453  -1.143  1.00 45.95           N  
ATOM    305  CA  LYS A  39     -13.500  19.678  -0.643  1.00 45.95           C  
ATOM    306  C   LYS A  39     -14.104  18.388  -0.093  1.00 45.95           C  
ATOM    307  CB  LYS A  39     -14.394  20.244  -1.748  1.00 45.95           C  
ATOM    308  O   LYS A  39     -14.340  17.438  -0.842  1.00 45.95           O  
ATOM    309  CG  LYS A  39     -14.471  21.764  -1.763  1.00 45.95           C  
ATOM    310  CD  LYS A  39     -15.216  22.274  -2.990  1.00 45.95           C  
ATOM    311  CE  LYS A  39     -15.324  23.793  -2.988  1.00 45.95           C  
ATOM    312  NZ  LYS A  39     -15.630  24.328  -4.348  1.00 45.95           N  
ATOM    313  N   VAL A  40     -13.907  18.124   1.288  1.00 47.51           N  
ATOM    314  CA  VAL A  40     -15.133  18.016   2.071  1.00 47.51           C  
ATOM    315  C   VAL A  40     -14.877  17.177   3.321  1.00 47.51           C  
ATOM    316  CB  VAL A  40     -16.284  17.402   1.243  1.00 47.51           C  
ATOM    317  O   VAL A  40     -14.353  16.064   3.231  1.00 47.51           O  
ATOM    318  CG1 VAL A  40     -17.592  17.432   2.031  1.00 47.51           C  
ATOM    319  CG2 VAL A  40     -16.439  18.141  -0.085  1.00 47.51           C  
ATOM    320  N   LYS A  41     -14.573  17.772   4.530  1.00 43.63           N  
ATOM    321  CA  LYS A  41     -15.435  17.831   5.706  1.00 43.63           C  
ATOM    322  C   LYS A  41     -15.288  16.575   6.560  1.00 43.63           C  
ATOM    323  CB  LYS A  41     -16.896  18.016   5.292  1.00 43.63           C  
ATOM    324  O   LYS A  41     -15.737  15.496   6.167  1.00 43.63           O  
ATOM    325  CG  LYS A  41     -17.376  19.459   5.343  1.00 43.63           C  
ATOM    326  CD  LYS A  41     -18.896  19.545   5.279  1.00 43.63           C  
ATOM    327  CE  LYS A  41     -19.385  20.973   5.477  1.00 43.63           C  
ATOM    328  NZ  LYS A  41     -20.784  21.153   4.987  1.00 43.63           N  
ATOM    329  N   GLU A  42     -14.464  16.500   7.517  1.00 45.65           N  
ATOM    330  CA  GLU A  42     -14.612  16.230   8.944  1.00 45.65           C  
ATOM    331  C   GLU A  42     -15.590  15.085   9.190  1.00 45.65           C  
ATOM    332  CB  GLU A  42     -15.076  17.487   9.685  1.00 45.65           C  
ATOM    333  O   GLU A  42     -16.665  15.039   8.589  1.00 45.65           O  
ATOM    334  CG  GLU A  42     -14.475  17.639  11.074  1.00 45.65           C  
ATOM    335  CD  GLU A  42     -15.153  18.716  11.906  1.00 45.65           C  
ATOM    336  OE1 GLU A  42     -15.769  18.383  12.944  1.00 45.65           O  
ATOM    337  OE2 GLU A  42     -15.068  19.902  11.516  1.00 45.65           O  
ATOM    338  N   PRO A  43     -15.560  14.338  10.395  1.00 46.84           N  
ATOM    339  CA  PRO A  43     -14.792  14.313  11.642  1.00 46.84           C  
ATOM    340  C   PRO A  43     -15.188  13.156  12.557  1.00 46.84           C  
ATOM    341  CB  PRO A  43     -15.126  15.660  12.289  1.00 46.84           C  
ATOM    342  O   PRO A  43     -15.977  12.294  12.162  1.00 46.84           O  
ATOM    343  CG  PRO A  43     -16.556  15.911  11.931  1.00 46.84           C  
ATOM    344  CD  PRO A  43     -16.998  14.852  10.962  1.00 46.84           C  
ATOM    345  N   PRO A  44     -14.570  12.902  13.818  1.00 50.37           N  
ATOM    346  CA  PRO A  44     -13.963  12.312  15.013  1.00 50.37           C  
ATOM    347  C   PRO A  44     -14.822  11.210  15.629  1.00 50.37           C  
ATOM    348  CB  PRO A  44     -13.834  13.501  15.968  1.00 50.37           C  
ATOM    349  O   PRO A  44     -15.990  11.055  15.261  1.00 50.37           O  
ATOM    350  CG  PRO A  44     -15.040  14.342  15.695  1.00 50.37           C  
ATOM    351  CD  PRO A  44     -15.763  13.769  14.510  1.00 50.37           C  
ATOM    352  N   LYS A  45     -14.206  10.003  15.979  1.00 44.01           N  
ATOM    353  CA  LYS A  45     -14.644   9.453  17.258  1.00 44.01           C  
ATOM    354  C   LYS A  45     -14.956   7.964  17.138  1.00 44.01           C  
ATOM    355  CB  LYS A  45     -15.872  10.205  17.774  1.00 44.01           C  
ATOM    356  O   LYS A  45     -15.697   7.550  16.243  1.00 44.01           O  
ATOM    357  CG  LYS A  45     -15.560  11.237  18.848  1.00 44.01           C  
ATOM    358  CD  LYS A  45     -16.830  11.768  19.499  1.00 44.01           C  
ATOM    359  CE  LYS A  45     -16.516  12.718  20.647  1.00 44.01           C  
ATOM    360  NZ  LYS A  45     -17.536  13.802  20.764  1.00 44.01           N  
ATOM    361  N   LYS A  46     -14.081   7.212  17.902  1.00 47.81           N  
ATOM    362  CA  LYS A  46     -14.443   6.359  19.031  1.00 47.81           C  
ATOM    363  C   LYS A  46     -15.318   5.193  18.580  1.00 47.81           C  
ATOM    364  CB  LYS A  46     -15.166   7.171  20.107  1.00 47.81           C  
ATOM    365  O   LYS A  46     -16.325   5.393  17.897  1.00 47.81           O  
ATOM    366  CG  LYS A  46     -14.234   7.945  21.028  1.00 47.81           C  
ATOM    367  CD  LYS A  46     -14.229   7.364  22.436  1.00 47.81           C  
ATOM    368  CE  LYS A  46     -13.481   8.264  23.410  1.00 47.81           C  
ATOM    369  NZ  LYS A  46     -13.651   7.812  24.824  1.00 47.81           N  
ATOM    370  N   ALA A  47     -14.653   4.103  18.588  1.00 42.99           N  
ATOM    371  CA  ALA A  47     -15.320   3.049  19.347  1.00 42.99           C  
ATOM    372  C   ALA A  47     -15.149   1.692  18.669  1.00 42.99           C  
ATOM    373  CB  ALA A  47     -16.803   3.372  19.516  1.00 42.99           C  
ATOM    374  O   ALA A  47     -15.476   1.534  17.491  1.00 42.99           O  
ATOM    375  N   GLU A  48     -14.281   0.959  19.364  1.00 39.87           N  
ATOM    376  CA  GLU A  48     -14.926  -0.157  20.049  1.00 39.87           C  
ATOM    377  C   GLU A  48     -14.553  -1.489  19.404  1.00 39.87           C  
ATOM    378  CB  GLU A  48     -16.446   0.019  20.051  1.00 39.87           C  
ATOM    379  O   GLU A  48     -14.863  -1.727  18.235  1.00 39.87           O  
ATOM    380  CG  GLU A  48     -17.172  -0.916  21.008  1.00 39.87           C  
ATOM    381  CD  GLU A  48     -18.686  -0.798  20.929  1.00 39.87           C  
ATOM    382  OE1 GLU A  48     -19.309  -1.517  20.116  1.00 39.87           O  
ATOM    383  OE2 GLU A  48     -19.253   0.021  21.686  1.00 39.87           O  
ATOM    384  N   GLU A  49     -13.615  -2.208  20.086  1.00 43.06           N  
ATOM    385  CA  GLU A  49     -13.957  -3.388  20.874  1.00 43.06           C  
ATOM    386  C   GLU A  49     -14.278  -4.578  19.974  1.00 43.06           C  
ATOM    387  CB  GLU A  49     -15.140  -3.094  21.799  1.00 43.06           C  
ATOM    388  O   GLU A  49     -15.162  -4.495  19.118  1.00 43.06           O  
ATOM    389  CG  GLU A  49     -15.244  -4.042  22.985  1.00 43.06           C  
ATOM    390  CD  GLU A  49     -16.377  -3.690  23.937  1.00 43.06           C  
ATOM    391  OE1 GLU A  49     -17.475  -4.280  23.819  1.00 43.06           O  
ATOM    392  OE2 GLU A  49     -16.165  -2.816  24.807  1.00 43.06           O  
ATOM    393  N   GLU A  50     -13.304  -5.478  20.026  1.00 39.91           N  
ATOM    394  CA  GLU A  50     -13.899  -6.798  20.212  1.00 39.91           C  
ATOM    395  C   GLU A  50     -12.903  -7.904  19.873  1.00 39.91           C  
ATOM    396  CB  GLU A  50     -15.160  -6.945  19.356  1.00 39.91           C  
ATOM    397  O   GLU A  50     -12.520  -8.068  18.713  1.00 39.91           O  
ATOM    398  CG  GLU A  50     -16.055  -8.103  19.775  1.00 39.91           C  
ATOM    399  CD  GLU A  50     -17.308  -8.231  18.923  1.00 39.91           C  
ATOM    400  OE1 GLU A  50     -17.372  -9.147  18.072  1.00 39.91           O  
ATOM    401  OE2 GLU A  50     -18.232  -7.407  19.107  1.00 39.91           O  
ATOM    402  N   LYS A  51     -12.105  -8.327  20.786  1.00 46.69           N  
ATOM    403  CA  LYS A  51     -11.881  -9.715  21.182  1.00 46.69           C  
ATOM    404  C   LYS A  51     -12.244  -9.934  22.648  1.00 46.69           C  
ATOM    405  CB  LYS A  51     -10.426 -10.116  20.936  1.00 46.69           C  
ATOM    406  O   LYS A  51     -11.468  -9.592  23.542  1.00 46.69           O  
ATOM    407  CG  LYS A  51     -10.061 -10.250  19.465  1.00 46.69           C  
ATOM    408  CD  LYS A  51     -10.480 -11.604  18.906  1.00 46.69           C  
ATOM    409  CE  LYS A  51     -10.069 -11.759  17.448  1.00 46.69           C  
ATOM    410  NZ  LYS A  51      -9.763 -13.181  17.108  1.00 46.69           N  
ATOM    411  N   ALA A  52     -13.447  -9.998  23.186  1.00 47.81           N  
ATOM    412  CA  ALA A  52     -14.387 -10.861  23.897  1.00 47.81           C  
ATOM    413  C   ALA A  52     -13.892 -12.304  23.927  1.00 47.81           C  
ATOM    414  CB  ALA A  52     -15.769 -10.788  23.252  1.00 47.81           C  
ATOM    415  O   ALA A  52     -13.296 -12.783  22.959  1.00 47.81           O  
ATOM    416  N   PRO A  53     -14.455 -13.354  24.929  1.00 44.91           N  
ATOM    417  CA  PRO A  53     -15.816 -13.893  24.979  1.00 44.91           C  
ATOM    418  C   PRO A  53     -16.115 -14.620  26.288  1.00 44.91           C  
ATOM    419  CB  PRO A  53     -15.856 -14.861  23.794  1.00 44.91           C  
ATOM    420  O   PRO A  53     -15.212 -14.834  27.100  1.00 44.91           O  
ATOM    421  CG  PRO A  53     -14.484 -15.452  23.738  1.00 44.91           C  
ATOM    422  CD  PRO A  53     -13.615 -14.737  24.733  1.00 44.91           C  
ATOM    423  N   ALA A  54     -17.237 -14.420  27.000  1.00 45.25           N  
ATOM    424  CA  ALA A  54     -18.031 -15.605  27.313  1.00 45.25           C  
ATOM    425  C   ALA A  54     -18.500 -15.583  28.765  1.00 45.25           C  
ATOM    426  CB  ALA A  54     -17.227 -16.873  27.036  1.00 45.25           C  
ATOM    427  O   ALA A  54     -17.684 -15.647  29.688  1.00 45.25           O  
ATOM    428  N   THR A  55     -19.552 -15.027  29.138  1.00 43.04           N  
ATOM    429  CA  THR A  55     -20.720 -15.679  29.721  1.00 43.04           C  
ATOM    430  C   THR A  55     -20.641 -15.667  31.245  1.00 43.04           C  
ATOM    431  CB  THR A  55     -20.856 -17.129  29.222  1.00 43.04           C  
ATOM    432  O   THR A  55     -19.622 -16.052  31.822  1.00 43.04           O  
ATOM    433  CG2 THR A  55     -21.159 -17.171  27.728  1.00 43.04           C  
ATOM    434  OG1 THR A  55     -19.632 -17.831  29.470  1.00 43.04           O  
ATOM    435  N   PRO A  56     -21.829 -15.299  31.941  1.00 44.35           N  
ATOM    436  CA  PRO A  56     -23.286 -15.146  31.983  1.00 44.35           C  
ATOM    437  C   PRO A  56     -23.757 -14.298  33.163  1.00 44.35           C  
ATOM    438  CB  PRO A  56     -23.788 -16.586  32.111  1.00 44.35           C  
ATOM    439  O   PRO A  56     -22.993 -14.063  34.102  1.00 44.35           O  
ATOM    440  CG  PRO A  56     -22.768 -17.272  32.962  1.00 44.35           C  
ATOM    441  CD  PRO A  56     -21.615 -16.333  33.175  1.00 44.35           C  
ATOM    442  N   LYS A  57     -24.598 -13.321  32.964  1.00 41.94           N  
ATOM    443  CA  LYS A  57     -25.979 -13.368  33.435  1.00 41.94           C  
ATOM    444  C   LYS A  57     -26.065 -13.987  34.827  1.00 41.94           C  
ATOM    445  CB  LYS A  57     -26.854 -14.154  32.457  1.00 41.94           C  
ATOM    446  O   LYS A  57     -25.675 -15.140  35.025  1.00 41.94           O  
ATOM    447  CG  LYS A  57     -27.908 -13.311  31.755  1.00 41.94           C  
ATOM    448  CD  LYS A  57     -28.778 -14.158  30.834  1.00 41.94           C  
ATOM    449  CE  LYS A  57     -29.947 -13.358  30.276  1.00 41.94           C  
ATOM    450  NZ  LYS A  57     -30.551 -14.019  29.081  1.00 41.94           N  
ATOM    451  N   THR A  58     -26.026 -13.067  35.983  1.00 44.59           N  
ATOM    452  CA  THR A  58     -26.856 -13.311  37.157  1.00 44.59           C  
ATOM    453  C   THR A  58     -26.453 -12.391  38.305  1.00 44.59           C  
ATOM    454  CB  THR A  58     -26.759 -14.779  37.614  1.00 44.59           C  
ATOM    455  O   THR A  58     -25.281 -12.340  38.686  1.00 44.59           O  
ATOM    456  CG2 THR A  58     -28.056 -15.237  38.272  1.00 44.59           C  
ATOM    457  OG1 THR A  58     -26.493 -15.610  36.478  1.00 44.59           O  
ATOM    458  N   GLU A  59     -27.046 -11.189  38.539  1.00 36.28           N  
ATOM    459  CA  GLU A  59     -28.093 -11.097  39.551  1.00 36.28           C  
ATOM    460  C   GLU A  59     -27.577 -11.532  40.920  1.00 36.28           C  
ATOM    461  CB  GLU A  59     -29.304 -11.945  39.152  1.00 36.28           C  
ATOM    462  O   GLU A  59     -26.991 -12.608  41.055  1.00 36.28           O  
ATOM    463  CG  GLU A  59     -30.637 -11.361  39.595  1.00 36.28           C  
ATOM    464  CD  GLU A  59     -31.825 -12.240  39.239  1.00 36.28           C  
ATOM    465  OE1 GLU A  59     -32.278 -13.027  40.101  1.00 36.28           O  
ATOM    466  OE2 GLU A  59     -32.307 -12.142  38.089  1.00 36.28           O  
ATOM    467  N   GLU A  60     -27.020 -10.572  41.724  1.00 37.69           N  
ATOM    468  CA  GLU A  60     -27.580 -10.690  43.067  1.00 37.69           C  
ATOM    469  C   GLU A  60     -26.621 -11.421  44.002  1.00 37.69           C  
ATOM    470  CB  GLU A  60     -28.928 -11.413  43.026  1.00 37.69           C  
ATOM    471  O   GLU A  60     -26.236 -12.562  43.737  1.00 37.69           O  
ATOM    472  CG  GLU A  60     -29.928 -10.909  44.057  1.00 37.69           C  
ATOM    473  CD  GLU A  60     -31.213 -11.720  44.093  1.00 37.69           C  
ATOM    474  OE1 GLU A  60     -31.339 -12.621  44.953  1.00 37.69           O  
ATOM    475  OE2 GLU A  60     -32.102 -11.452  43.253  1.00 37.69           O  
ATOM    476  N   LYS A  61     -25.638 -10.712  44.519  1.00 44.00           N  
ATOM    477  CA  LYS A  61     -25.615 -11.077  45.932  1.00 44.00           C  
ATOM    478  C   LYS A  61     -24.261 -10.759  46.560  1.00 44.00           C  
ATOM    479  CB  LYS A  61     -25.938 -12.562  46.109  1.00 44.00           C  
ATOM    480  O   LYS A  61     -23.234 -11.299  46.142  1.00 44.00           O  
ATOM    481  CG  LYS A  61     -27.412 -12.849  46.354  1.00 44.00           C  
ATOM    482  CD  LYS A  61     -27.603 -14.066  47.250  1.00 44.00           C  
ATOM    483  CE  LYS A  61     -29.075 -14.318  47.547  1.00 44.00           C  
ATOM    484  NZ  LYS A  61     -29.342 -15.757  47.845  1.00 44.00           N  
ATOM    485  N   LYS A  62     -24.063  -9.526  46.843  1.00 47.70           N  
ATOM    486  CA  LYS A  62     -23.853  -9.514  48.288  1.00 47.70           C  
ATOM    487  C   LYS A  62     -22.860  -8.427  48.690  1.00 47.70           C  
ATOM    488  CB  LYS A  62     -23.358 -10.879  48.770  1.00 47.70           C  
ATOM    489  O   LYS A  62     -21.681  -8.494  48.335  1.00 47.70           O  
ATOM    490  CG  LYS A  62     -24.469 -11.894  49.000  1.00 47.70           C  
ATOM    491  CD  LYS A  62     -24.638 -12.212  50.480  1.00 47.70           C  
ATOM    492  CE  LYS A  62     -25.560 -13.404  50.694  1.00 47.70           C  
ATOM    493  NZ  LYS A  62     -25.681 -13.758  52.140  1.00 47.70           N  
ATOM    494  N   ASP A  63     -23.355  -7.132  48.719  1.00 45.00           N  
ATOM    495  CA  ASP A  63     -23.667  -6.716  50.084  1.00 45.00           C  
ATOM    496  C   ASP A  63     -22.499  -5.957  50.707  1.00 45.00           C  
ATOM    497  CB  ASP A  63     -24.026  -7.929  50.945  1.00 45.00           C  
ATOM    498  O   ASP A  63     -21.390  -6.486  50.808  1.00 45.00           O  
ATOM    499  CG  ASP A  63     -25.166  -7.654  51.911  1.00 45.00           C  
ATOM    500  OD1 ASP A  63     -24.903  -7.369  53.099  1.00 45.00           O  
ATOM    501  OD2 ASP A  63     -26.337  -7.725  51.480  1.00 45.00           O  
ATOM    502  N   SER A  64     -22.380  -4.563  50.386  1.00 49.09           N  
ATOM    503  CA  SER A  64     -22.436  -3.497  51.380  1.00 49.09           C  
ATOM    504  C   SER A  64     -21.863  -3.956  52.717  1.00 49.09           C  
ATOM    505  CB  SER A  64     -23.875  -3.016  51.571  1.00 49.09           C  
ATOM    506  O   SER A  64     -22.281  -4.982  53.257  1.00 49.09           O  
ATOM    507  OG  SER A  64     -24.249  -2.126  50.533  1.00 49.09           O  
ATOM    508  N   LYS A  65     -20.480  -3.748  52.929  1.00 39.94           N  
ATOM    509  CA  LYS A  65     -20.114  -3.673  54.340  1.00 39.94           C  
ATOM    510  C   LYS A  65     -18.656  -4.074  54.552  1.00 39.94           C  
ATOM    511  CB  LYS A  65     -21.029  -4.565  55.181  1.00 39.94           C  
ATOM    512  O   LYS A  65     -18.267  -5.202  54.244  1.00 39.94           O  
ATOM    513  CG  LYS A  65     -21.060  -4.202  56.658  1.00 39.94           C  
ATOM    514  CD  LYS A  65     -22.190  -4.919  57.386  1.00 39.94           C  
ATOM    515  CE  LYS A  65     -22.159  -4.638  58.882  1.00 39.94           C  
ATOM    516  NZ  LYS A  65     -23.406  -5.104  59.560  1.00 39.94           N  
ATOM    517  N   LYS A  66     -17.655  -3.048  54.465  1.00 47.70           N  
ATOM    518  CA  LYS A  66     -16.670  -3.159  55.536  1.00 47.70           C  
ATOM    519  C   LYS A  66     -15.778  -1.922  55.593  1.00 47.70           C  
ATOM    520  CB  LYS A  66     -15.815  -4.413  55.352  1.00 47.70           C  
ATOM    521  O   LYS A  66     -14.984  -1.680  54.682  1.00 47.70           O  
ATOM    522  CG  LYS A  66     -15.116  -4.878  56.621  1.00 47.70           C  
ATOM    523  CD  LYS A  66     -14.443  -6.230  56.425  1.00 47.70           C  
ATOM    524  CE  LYS A  66     -13.741  -6.696  57.694  1.00 47.70           C  
ATOM    525  NZ  LYS A  66     -13.579  -8.180  57.724  1.00 47.70           N  
ATOM    526  N   GLU A  67     -16.103  -0.731  56.479  1.00 42.07           N  
ATOM    527  CA  GLU A  67     -15.749  -0.746  57.895  1.00 42.07           C  
ATOM    528  C   GLU A  67     -14.270  -0.430  58.098  1.00 42.07           C  
ATOM    529  CB  GLU A  67     -16.088  -2.101  58.521  1.00 42.07           C  
ATOM    530  O   GLU A  67     -13.402  -1.133  57.575  1.00 42.07           O  
ATOM    531  CG  GLU A  67     -16.075  -2.097  60.043  1.00 42.07           C  
ATOM    532  CD  GLU A  67     -16.782  -3.297  60.652  1.00 42.07           C  
ATOM    533  OE1 GLU A  67     -16.105  -4.296  60.984  1.00 42.07           O  
ATOM    534  OE2 GLU A  67     -18.023  -3.237  60.798  1.00 42.07           O  
ATOM    535  N   GLU A  68     -14.042   1.050  58.542  1.00 42.57           N  
ATOM    536  CA  GLU A  68     -13.228   1.085  59.754  1.00 42.57           C  
ATOM    537  C   GLU A  68     -12.810   2.512  60.098  1.00 42.57           C  
ATOM    538  CB  GLU A  68     -11.990   0.198  59.595  1.00 42.57           C  
ATOM    539  O   GLU A  68     -11.944   3.087  59.436  1.00 42.57           O  
ATOM    540  CG  GLU A  68     -11.265  -0.085  60.903  1.00 42.57           C  
ATOM    541  CD  GLU A  68     -10.017  -0.935  60.725  1.00 42.57           C  
ATOM    542  OE1 GLU A  68      -8.902  -0.370  60.662  1.00 42.57           O  
ATOM    543  OE2 GLU A  68     -10.155  -2.176  60.646  1.00 42.57           O  
ATOM    544  N   ALA A  69     -13.665   3.442  61.016  1.00 45.36           N  
ATOM    545  CA  ALA A  69     -13.763   3.641  62.459  1.00 45.36           C  
ATOM    546  C   ALA A  69     -12.963   4.863  62.900  1.00 45.36           C  
ATOM    547  CB  ALA A  69     -13.282   2.397  63.202  1.00 45.36           C  
ATOM    548  O   ALA A  69     -11.834   5.070  62.449  1.00 45.36           O  
ATOM    549  N   PRO A  70     -13.520   5.624  64.347  1.00 50.40           N  
ATOM    550  CA  PRO A  70     -14.254   5.414  65.597  1.00 50.40           C  
ATOM    551  C   PRO A  70     -14.358   6.682  66.441  1.00 50.40           C  
ATOM    552  CB  PRO A  70     -13.426   4.346  66.317  1.00 50.40           C  
ATOM    553  O   PRO A  70     -13.686   7.676  66.154  1.00 50.40           O  
ATOM    554  CG  PRO A  70     -12.008   4.659  65.963  1.00 50.40           C  
ATOM    555  CD  PRO A  70     -12.004   5.758  64.940  1.00 50.40           C  
ATOM    556  N   LYS A  71     -15.653   6.910  67.203  1.00 49.66           N  
ATOM    557  CA  LYS A  71     -15.718   6.961  68.660  1.00 49.66           C  
ATOM    558  C   LYS A  71     -16.259   8.306  69.139  1.00 49.66           C  
ATOM    559  CB  LYS A  71     -14.339   6.705  69.269  1.00 49.66           C  
ATOM    560  O   LYS A  71     -15.609   9.339  68.968  1.00 49.66           O  
ATOM    561  CG  LYS A  71     -14.161   5.301  69.828  1.00 49.66           C  
ATOM    562  CD  LYS A  71     -12.779   5.115  70.442  1.00 49.66           C  
ATOM    563  CE  LYS A  71     -12.620   3.731  71.056  1.00 49.66           C  
ATOM    564  NZ  LYS A  71     -11.183   3.358  71.218  1.00 49.66           N  
ATOM    565  N   LYS A  72     -17.735   8.475  69.782  1.00 52.24           N  
ATOM    566  CA  LYS A  72     -18.139   8.376  71.181  1.00 52.24           C  
ATOM    567  C   LYS A  72     -18.523   9.743  71.741  1.00 52.24           C  
ATOM    568  CB  LYS A  72     -17.018   7.762  72.021  1.00 52.24           C  
ATOM    569  O   LYS A  72     -17.696  10.655  71.786  1.00 52.24           O  
ATOM    570  CG  LYS A  72     -17.159   6.263  72.241  1.00 52.24           C  
ATOM    571  CD  LYS A  72     -16.882   5.882  73.690  1.00 52.24           C  
ATOM    572  CE  LYS A  72     -16.793   4.372  73.864  1.00 52.24           C  
ATOM    573  NZ  LYS A  72     -16.213   4.000  75.189  1.00 52.24           N  
ATOM    574  N   GLU A  73     -20.034  10.051  72.015  1.00 50.60           N  
ATOM    575  CA  GLU A  73     -20.518  10.344  73.360  1.00 50.60           C  
ATOM    576  C   GLU A  73     -21.656  11.360  73.329  1.00 50.60           C  
ATOM    577  CB  GLU A  73     -19.378  10.859  74.242  1.00 50.60           C  
ATOM    578  O   GLU A  73     -21.481  12.482  72.848  1.00 50.60           O  
ATOM    579  CG  GLU A  73     -19.392  10.297  75.657  1.00 50.60           C  
ATOM    580  CD  GLU A  73     -18.394  10.975  76.582  1.00 50.60           C  
ATOM    581  OE1 GLU A  73     -18.814  11.778  77.444  1.00 50.60           O  
ATOM    582  OE2 GLU A  73     -17.181  10.700  76.442  1.00 50.60           O  
ATOM    583  N   ALA A  74     -23.073  10.854  73.373  1.00 54.71           N  
ATOM    584  CA  ALA A  74     -23.926  10.959  74.554  1.00 54.71           C  
ATOM    585  C   ALA A  74     -25.288  11.548  74.196  1.00 54.71           C  
ATOM    586  CB  ALA A  74     -23.248  11.807  75.627  1.00 54.71           C  
ATOM    587  O   ALA A  74     -25.368  12.583  73.531  1.00 54.71           O  
ATOM    588  N   PRO A  75     -26.547  10.937  74.562  1.00 51.52           N  
ATOM    589  CA  PRO A  75     -27.523   9.914  74.945  1.00 51.52           C  
ATOM    590  C   PRO A  75     -28.898  10.499  75.259  1.00 51.52           C  
ATOM    591  CB  PRO A  75     -26.901   9.282  76.192  1.00 51.52           C  
ATOM    592  O   PRO A  75     -29.007  11.680  75.601  1.00 51.52           O  
ATOM    593  CG  PRO A  75     -26.210  10.410  76.888  1.00 51.52           C  
ATOM    594  CD  PRO A  75     -26.265  11.622  76.003  1.00 51.52           C  
ATOM    595  N   LYS A  76     -30.106  10.103  74.358  1.00 48.63           N  
ATOM    596  CA  LYS A  76     -30.855   9.094  75.100  1.00 48.63           C  
ATOM    597  C   LYS A  76     -32.339   9.139  74.745  1.00 48.63           C  
ATOM    598  CB  LYS A  76     -30.671   9.287  76.606  1.00 48.63           C  
ATOM    599  O   LYS A  76     -32.933  10.217  74.677  1.00 48.63           O  
ATOM    600  CG  LYS A  76     -29.275   8.947  77.107  1.00 48.63           C  
ATOM    601  CD  LYS A  76     -29.254   8.758  78.619  1.00 48.63           C  
ATOM    602  CE  LYS A  76     -27.923   8.191  79.094  1.00 48.63           C  
ATOM    603  NZ  LYS A  76     -27.529   8.745  80.424  1.00 48.63           N  
ATOM    604  N   PRO A  77     -33.219   7.846  74.703  1.00 46.72           N  
ATOM    605  CA  PRO A  77     -33.372   6.821  75.739  1.00 46.72           C  
ATOM    606  C   PRO A  77     -34.004   5.536  75.209  1.00 46.72           C  
ATOM    607  CB  PRO A  77     -34.284   7.494  76.768  1.00 46.72           C  
ATOM    608  O   PRO A  77     -34.625   5.543  74.143  1.00 46.72           O  
ATOM    609  CG  PRO A  77     -35.220   8.333  75.959  1.00 46.72           C  
ATOM    610  CD  PRO A  77     -34.773   8.298  74.526  1.00 46.72           C  
ATOM    611  N   LYS A  78     -33.220   4.470  74.975  1.00 47.62           N  
ATOM    612  CA  LYS A  78     -33.713   3.195  75.489  1.00 47.62           C  
ATOM    613  C   LYS A  78     -34.245   2.316  74.360  1.00 47.62           C  
ATOM    614  CB  LYS A  78     -34.806   3.424  76.533  1.00 47.62           C  
ATOM    615  O   LYS A  78     -35.193   2.692  73.668  1.00 47.62           O  
ATOM    616  CG  LYS A  78     -34.491   2.831  77.899  1.00 47.62           C  
ATOM    617  CD  LYS A  78     -35.479   3.306  78.956  1.00 47.62           C  
ATOM    618  CE  LYS A  78     -35.195   2.675  80.313  1.00 47.62           C  
ATOM    619  NZ  LYS A  78     -35.430   3.637  81.431  1.00 47.62           N  
ATOM    620  N   VAL A  79     -33.475   1.765  73.326  1.00 47.95           N  
ATOM    621  CA  VAL A  79     -33.905   0.387  73.112  1.00 47.95           C  
ATOM    622  C   VAL A  79     -33.428  -0.097  71.745  1.00 47.95           C  
ATOM    623  CB  VAL A  79     -35.440   0.249  73.221  1.00 47.95           C  
ATOM    624  O   VAL A  79     -33.786   0.480  70.715  1.00 47.95           O  
ATOM    625  CG1 VAL A  79     -35.917  -1.030  72.535  1.00 47.95           C  
ATOM    626  CG2 VAL A  79     -35.875   0.267  74.685  1.00 47.95           C  
ATOM    627  N   GLU A  80     -32.181  -0.285  71.529  1.00 44.10           N  
ATOM    628  CA  GLU A  80     -31.625  -1.521  70.987  1.00 44.10           C  
ATOM    629  C   GLU A  80     -30.570  -1.231  69.923  1.00 44.10           C  
ATOM    630  CB  GLU A  80     -32.735  -2.398  70.402  1.00 44.10           C  
ATOM    631  O   GLU A  80     -30.872  -0.630  68.889  1.00 44.10           O  
ATOM    632  CG  GLU A  80     -32.471  -3.891  70.533  1.00 44.10           C  
ATOM    633  CD  GLU A  80     -33.544  -4.749  69.881  1.00 44.10           C  
ATOM    634  OE1 GLU A  80     -33.341  -5.209  68.734  1.00 44.10           O  
ATOM    635  OE2 GLU A  80     -34.597  -4.963  70.522  1.00 44.10           O  
ATOM    636  N   GLU A  81     -29.452  -0.453  70.407  1.00 50.18           N  
ATOM    637  CA  GLU A  81     -28.080  -0.950  70.436  1.00 50.18           C  
ATOM    638  C   GLU A  81     -27.331  -0.581  69.159  1.00 50.18           C  
ATOM    639  CB  GLU A  81     -28.062  -2.467  70.637  1.00 50.18           C  
ATOM    640  O   GLU A  81     -27.596  -1.142  68.094  1.00 50.18           O  
ATOM    641  CG  GLU A  81     -26.829  -2.976  71.371  1.00 50.18           C  
ATOM    642  CD  GLU A  81     -26.808  -4.487  71.531  1.00 50.18           C  
ATOM    643  OE1 GLU A  81     -26.105  -5.170  70.752  1.00 50.18           O  
ATOM    644  OE2 GLU A  81     -27.500  -4.993  72.443  1.00 50.18           O  
ATOM    645  N   LYS A  82     -27.036   0.979  68.979  1.00 48.16           N  
ATOM    646  CA  LYS A  82     -25.770   1.665  69.224  1.00 48.16           C  
ATOM    647  C   LYS A  82     -24.929   1.736  67.952  1.00 48.16           C  
ATOM    648  CB  LYS A  82     -24.985   0.963  70.333  1.00 48.16           C  
ATOM    649  O   LYS A  82     -24.414   0.719  67.484  1.00 48.16           O  
ATOM    650  CG  LYS A  82     -24.703   1.842  71.543  1.00 48.16           C  
ATOM    651  CD  LYS A  82     -23.993   1.065  72.644  1.00 48.16           C  
ATOM    652  CE  LYS A  82     -23.608   1.969  73.807  1.00 48.16           C  
ATOM    653  NZ  LYS A  82     -23.597   1.229  75.104  1.00 48.16           N  
ATOM    654  N   LYS A  83     -24.868   3.031  67.169  1.00 45.20           N  
ATOM    655  CA  LYS A  83     -24.309   4.379  67.175  1.00 45.20           C  
ATOM    656  C   LYS A  83     -22.853   4.373  66.720  1.00 45.20           C  
ATOM    657  CB  LYS A  83     -24.421   5.000  68.568  1.00 45.20           C  
ATOM    658  O   LYS A  83     -22.009   3.713  67.331  1.00 45.20           O  
ATOM    659  CG  LYS A  83     -25.812   5.515  68.907  1.00 45.20           C  
ATOM    660  CD  LYS A  83     -25.904   7.026  68.744  1.00 45.20           C  
ATOM    661  CE  LYS A  83     -27.104   7.598  69.486  1.00 45.20           C  
ATOM    662  NZ  LYS A  83     -27.052   9.089  69.559  1.00 45.20           N  
ATOM    663  N   GLU A  84     -22.525   5.248  65.618  1.00 40.79           N  
ATOM    664  CA  GLU A  84     -22.185   6.664  65.519  1.00 40.79           C  
ATOM    665  C   GLU A  84     -21.708   7.020  64.113  1.00 40.79           C  
ATOM    666  CB  GLU A  84     -21.114   7.034  66.548  1.00 40.79           C  
ATOM    667  O   GLU A  84     -20.805   6.374  63.577  1.00 40.79           O  
ATOM    668  CG  GLU A  84     -21.627   7.906  67.684  1.00 40.79           C  
ATOM    669  CD  GLU A  84     -20.517   8.469  68.557  1.00 40.79           C  
ATOM    670  OE1 GLU A  84     -20.214   9.679  68.450  1.00 40.79           O  
ATOM    671  OE2 GLU A  84     -19.945   7.693  69.355  1.00 40.79           O  
ATOM    672  N   PRO A  85     -22.140   8.109  63.259  1.00 46.80           N  
ATOM    673  CA  PRO A  85     -22.387   9.188  62.300  1.00 46.80           C  
ATOM    674  C   PRO A  85     -21.813  10.527  62.757  1.00 46.80           C  
ATOM    675  CB  PRO A  85     -23.915   9.247  62.222  1.00 46.80           C  
ATOM    676  O   PRO A  85     -21.543  10.713  63.947  1.00 46.80           O  
ATOM    677  CG  PRO A  85     -24.381   8.919  63.603  1.00 46.80           C  
ATOM    678  CD  PRO A  85     -23.204   8.439  64.403  1.00 46.80           C  
ATOM    679  N   ALA A  86     -20.977  11.438  61.831  1.00 42.21           N  
ATOM    680  CA  ALA A  86     -21.261  12.832  61.502  1.00 42.21           C  
ATOM    681  C   ALA A  86     -20.237  13.766  62.141  1.00 42.21           C  
ATOM    682  CB  ALA A  86     -22.671  13.208  61.949  1.00 42.21           C  
ATOM    683  O   ALA A  86     -19.929  13.640  63.328  1.00 42.21           O  
ATOM    684  N   VAL A  87     -19.272  14.571  61.390  1.00 43.80           N  
ATOM    685  CA  VAL A  87     -19.373  16.024  61.478  1.00 43.80           C  
ATOM    686  C   VAL A  87     -17.975  16.638  61.510  1.00 43.80           C  
ATOM    687  CB  VAL A  87     -20.177  16.463  62.722  1.00 43.80           C  
ATOM    688  O   VAL A  87     -17.154  16.284  62.359  1.00 43.80           O  
ATOM    689  CG1 VAL A  87     -20.140  17.982  62.881  1.00 43.80           C  
ATOM    690  CG2 VAL A  87     -21.618  15.967  62.628  1.00 43.80           C  
ATOM    691  N   GLU A  88     -17.503  17.413  60.311  1.00 39.72           N  
ATOM    692  CA  GLU A  88     -17.520  18.868  60.430  1.00 39.72           C  
ATOM    693  C   GLU A  88     -16.113  19.447  60.315  1.00 39.72           C  
ATOM    694  CB  GLU A  88     -18.157  19.292  61.756  1.00 39.72           C  
ATOM    695  O   GLU A  88     -15.245  19.152  61.140  1.00 39.72           O  
ATOM    696  CG  GLU A  88     -18.628  20.739  61.776  1.00 39.72           C  
ATOM    697  CD  GLU A  88     -19.070  21.207  63.154  1.00 39.72           C  
ATOM    698  OE1 GLU A  88     -18.582  22.260  63.623  1.00 39.72           O  
ATOM    699  OE2 GLU A  88     -19.910  20.514  63.770  1.00 39.72           O  
ATOM    700  N   LYS A  89     -15.607  19.906  59.149  1.00 47.53           N  
ATOM    701  CA  LYS A  89     -15.296  21.267  58.721  1.00 47.53           C  
ATOM    702  C   LYS A  89     -13.797  21.543  58.810  1.00 47.53           C  
ATOM    703  CB  LYS A  89     -16.066  22.284  59.564  1.00 47.53           C  
ATOM    704  O   LYS A  89     -13.157  21.207  59.808  1.00 47.53           O  
ATOM    705  CG  LYS A  89     -17.572  22.254  59.347  1.00 47.53           C  
ATOM    706  CD  LYS A  89     -18.183  23.644  59.471  1.00 47.53           C  
ATOM    707  CE  LYS A  89     -19.704  23.593  59.431  1.00 47.53           C  
ATOM    708  NZ  LYS A  89     -20.309  24.942  59.645  1.00 47.53           N  
ATOM    709  N   PRO A  90     -13.286  22.612  57.900  1.00 47.43           N  
ATOM    710  CA  PRO A  90     -12.735  23.327  56.747  1.00 47.43           C  
ATOM    711  C   PRO A  90     -11.579  24.251  57.122  1.00 47.43           C  
ATOM    712  CB  PRO A  90     -13.930  24.131  56.227  1.00 47.43           C  
ATOM    713  O   PRO A  90     -11.420  24.603  58.294  1.00 47.43           O  
ATOM    714  CG  PRO A  90     -14.691  24.520  57.454  1.00 47.43           C  
ATOM    715  CD  PRO A  90     -14.061  23.847  58.639  1.00 47.43           C  
ATOM    716  N   LYS A  91     -10.415  24.248  56.419  1.00 46.27           N  
ATOM    717  CA  LYS A  91      -9.638  25.484  56.437  1.00 46.27           C  
ATOM    718  C   LYS A  91      -8.635  25.519  55.288  1.00 46.27           C  
ATOM    719  CB  LYS A  91      -8.910  25.640  57.773  1.00 46.27           C  
ATOM    720  O   LYS A  91      -7.787  24.633  55.169  1.00 46.27           O  
ATOM    721  CG  LYS A  91      -9.660  26.487  58.791  1.00 46.27           C  
ATOM    722  CD  LYS A  91      -8.841  26.693  60.058  1.00 46.27           C  
ATOM    723  CE  LYS A  91      -9.572  27.576  61.061  1.00 46.27           C  
ATOM    724  NZ  LYS A  91      -9.737  26.896  62.380  1.00 46.27           N  
ATOM    725  N   GLU A  92      -8.930  26.116  54.070  1.00 43.04           N  
ATOM    726  CA  GLU A  92      -8.449  27.311  53.383  1.00 43.04           C  
ATOM    727  C   GLU A  92      -6.985  27.586  53.713  1.00 43.04           C  
ATOM    728  CB  GLU A  92      -9.308  28.525  53.751  1.00 43.04           C  
ATOM    729  O   GLU A  92      -6.600  27.607  54.884  1.00 43.04           O  
ATOM    730  CG  GLU A  92     -10.702  28.499  53.141  1.00 43.04           C  
ATOM    731  CD  GLU A  92     -11.370  29.865  53.115  1.00 43.04           C  
ATOM    732  OE1 GLU A  92     -11.766  30.326  52.020  1.00 43.04           O  
ATOM    733  OE2 GLU A  92     -11.498  30.479  54.198  1.00 43.04           O  
ATOM    734  N   SER A  93      -6.079  27.418  52.748  1.00 46.96           N  
ATOM    735  CA  SER A  93      -5.396  28.434  51.954  1.00 46.96           C  
ATOM    736  C   SER A  93      -4.132  28.924  52.653  1.00 46.96           C  
ATOM    737  CB  SER A  93      -6.327  29.615  51.679  1.00 46.96           C  
ATOM    738  O   SER A  93      -4.175  29.318  53.820  1.00 46.96           O  
ATOM    739  OG  SER A  93      -7.450  29.205  50.918  1.00 46.96           O  
ATOM    740  N   LYS A  94      -2.979  28.526  52.267  1.00 46.08           N  
ATOM    741  CA  LYS A  94      -1.908  29.518  52.258  1.00 46.08           C  
ATOM    742  C   LYS A  94      -0.546  28.854  52.081  1.00 46.08           C  
ATOM    743  CB  LYS A  94      -1.927  30.341  53.547  1.00 46.08           C  
ATOM    744  O   LYS A  94      -0.124  28.057  52.921  1.00 46.08           O  
ATOM    745  CG  LYS A  94      -1.692  31.829  53.335  1.00 46.08           C  
ATOM    746  CD  LYS A  94      -1.711  32.592  54.653  1.00 46.08           C  
ATOM    747  CE  LYS A  94      -1.442  34.076  54.446  1.00 46.08           C  
ATOM    748  NZ  LYS A  94      -2.326  34.924  55.301  1.00 46.08           N  
ATOM    749  N   VAL A  95       0.043  28.786  50.852  1.00 45.70           N  
ATOM    750  CA  VAL A  95       1.253  29.545  50.554  1.00 45.70           C  
ATOM    751  C   VAL A  95       2.376  28.591  50.154  1.00 45.70           C  
ATOM    752  CB  VAL A  95       1.691  30.409  51.758  1.00 45.70           C  
ATOM    753  O   VAL A  95       2.660  27.624  50.864  1.00 45.70           O  
ATOM    754  CG1 VAL A  95       3.072  31.016  51.513  1.00 45.70           C  
ATOM    755  CG2 VAL A  95       0.663  31.505  52.030  1.00 45.70           C  
ATOM    756  N   GLU A  96       2.789  28.551  48.778  1.00 34.47           N  
ATOM    757  CA  GLU A  96       4.026  29.016  48.158  1.00 34.47           C  
ATOM    758  C   GLU A  96       5.248  28.558  48.950  1.00 34.47           C  
ATOM    759  CB  GLU A  96       4.024  30.542  48.031  1.00 34.47           C  
ATOM    760  O   GLU A  96       5.299  28.721  50.170  1.00 34.47           O  
ATOM    761  CG  GLU A  96       4.071  31.040  46.593  1.00 34.47           C  
ATOM    762  CD  GLU A  96       4.491  32.496  46.476  1.00 34.47           C  
ATOM    763  OE1 GLU A  96       5.675  32.763  46.170  1.00 34.47           O  
ATOM    764  OE2 GLU A  96       3.630  33.377  46.694  1.00 34.47           O  
ATOM    765  N   ALA A  97       5.912  27.418  48.483  1.00 45.46           N  
ATOM    766  CA  ALA A  97       7.368  27.485  48.572  1.00 45.46           C  
ATOM    767  C   ALA A  97       7.994  26.110  48.359  1.00 45.46           C  
ATOM    768  CB  ALA A  97       7.793  28.057  49.922  1.00 45.46           C  
ATOM    769  O   ALA A  97       7.706  25.168  49.102  1.00 45.46           O  
ATOM    770  N   LYS A  98       8.358  25.758  47.089  1.00 35.28           N  
ATOM    771  CA  LYS A  98       9.718  25.725  46.558  1.00 35.28           C  
ATOM    772  C   LYS A  98      10.726  25.379  47.650  1.00 35.28           C  
ATOM    773  CB  LYS A  98      10.077  27.068  45.920  1.00 35.28           C  
ATOM    774  O   LYS A  98      10.772  26.038  48.691  1.00 35.28           O  
ATOM    775  CG  LYS A  98      11.239  26.996  44.940  1.00 35.28           C  
ATOM    776  CD  LYS A  98      11.042  27.950  43.768  1.00 35.28           C  
ATOM    777  CE  LYS A  98      12.297  28.050  42.911  1.00 35.28           C  
ATOM    778  NZ  LYS A  98      11.971  28.349  41.485  1.00 35.28           N  
ATOM    779  N   LYS A  99      11.244  24.135  47.695  1.00 39.68           N  
ATOM    780  CA  LYS A  99      12.656  23.777  47.597  1.00 39.68           C  
ATOM    781  C   LYS A  99      13.161  23.170  48.903  1.00 39.68           C  
ATOM    782  CB  LYS A  99      13.496  25.001  47.229  1.00 39.68           C  
ATOM    783  O   LYS A  99      12.982  23.753  49.975  1.00 39.68           O  
ATOM    784  CG  LYS A  99      14.708  24.683  46.365  1.00 39.68           C  
ATOM    785  CD  LYS A  99      15.522  25.934  46.063  1.00 39.68           C  
ATOM    786  CE  LYS A  99      16.709  25.625  45.160  1.00 39.68           C  
ATOM    787  NZ  LYS A  99      17.232  26.855  44.492  1.00 39.68           N  
ATOM    788  N   GLU A 100      13.579  21.951  48.904  1.00 32.43           N  
ATOM    789  CA  GLU A 100      14.913  21.435  49.197  1.00 32.43           C  
ATOM    790  C   GLU A 100      15.026  20.995  50.654  1.00 32.43           C  
ATOM    791  CB  GLU A 100      15.979  22.488  48.882  1.00 32.43           C  
ATOM    792  O   GLU A 100      14.685  21.752  51.565  1.00 32.43           O  
ATOM    793  CG  GLU A 100      17.397  21.937  48.851  1.00 32.43           C  
ATOM    794  CD  GLU A 100      18.448  23.000  48.574  1.00 32.43           C  
ATOM    795  OE1 GLU A 100      19.056  23.518  49.538  1.00 32.43           O  
ATOM    796  OE2 GLU A 100      18.664  23.319  47.384  1.00 32.43           O  
ATOM    797  N   GLU A 101      15.016  19.652  50.936  1.00 33.96           N  
ATOM    798  CA  GLU A 101      15.926  19.184  51.976  1.00 33.96           C  
ATOM    799  C   GLU A 101      15.317  18.027  52.763  1.00 33.96           C  
ATOM    800  CB  GLU A 101      16.294  20.329  52.924  1.00 33.96           C  
ATOM    801  O   GLU A 101      14.224  18.156  53.320  1.00 33.96           O  
ATOM    802  CG  GLU A 101      17.491  20.029  53.815  1.00 33.96           C  
ATOM    803  CD  GLU A 101      17.733  21.093  54.873  1.00 33.96           C  
ATOM    804  OE1 GLU A 101      17.211  20.955  56.003  1.00 33.96           O  
ATOM    805  OE2 GLU A 101      18.449  22.073  54.570  1.00 33.96           O  
ATOM    806  N   ALA A 102      15.576  16.764  52.390  1.00 38.66           N  
ATOM    807  CA  ALA A 102      16.350  16.098  53.434  1.00 38.66           C  
ATOM    808  C   ALA A 102      15.595  14.898  53.997  1.00 38.66           C  
ATOM    809  CB  ALA A 102      16.690  17.081  54.552  1.00 38.66           C  
ATOM    810  O   ALA A 102      14.422  15.009  54.360  1.00 38.66           O  
ATOM    811  N   GLU A 103      15.822  13.706  53.523  1.00 38.63           N  
ATOM    812  CA  GLU A 103      16.419  12.797  54.497  1.00 38.63           C  
ATOM    813  C   GLU A 103      15.354  11.954  55.192  1.00 38.63           C  
ATOM    814  CB  GLU A 103      17.231  13.577  55.534  1.00 38.63           C  
ATOM    815  O   GLU A 103      14.411  12.493  55.775  1.00 38.63           O  
ATOM    816  CG  GLU A 103      18.733  13.548  55.288  1.00 38.63           C  
ATOM    817  CD  GLU A 103      19.549  13.924  56.514  1.00 38.63           C  
ATOM    818  OE1 GLU A 103      20.000  13.014  57.246  1.00 38.63           O  
ATOM    819  OE2 GLU A 103      19.739  15.139  56.745  1.00 38.63           O  
ATOM    820  N   ASP A 104      15.111  10.777  54.597  1.00 39.84           N  
ATOM    821  CA  ASP A 104      15.625   9.603  55.297  1.00 39.84           C  
ATOM    822  C   ASP A 104      15.090   9.538  56.726  1.00 39.84           C  
ATOM    823  CB  ASP A 104      17.155   9.612  55.308  1.00 39.84           C  
ATOM    824  O   ASP A 104      15.280  10.472  57.509  1.00 39.84           O  
ATOM    825  CG  ASP A 104      17.758   8.263  54.956  1.00 39.84           C  
ATOM    826  OD1 ASP A 104      18.032   7.459  55.873  1.00 39.84           O  
ATOM    827  OD2 ASP A 104      17.963   8.003  53.751  1.00 39.84           O  
ATOM    828  N   LYS A 105      14.120   8.626  56.893  1.00 50.36           N  
ATOM    829  CA  LYS A 105      14.407   7.589  57.880  1.00 50.36           C  
ATOM    830  C   LYS A 105      13.376   7.599  59.005  1.00 50.36           C  
ATOM    831  CB  LYS A 105      15.813   7.770  58.456  1.00 50.36           C  
ATOM    832  O   LYS A 105      13.258   8.584  59.736  1.00 50.36           O  
ATOM    833  CG  LYS A 105      16.923   7.252  57.553  1.00 50.36           C  
ATOM    834  CD  LYS A 105      18.285   7.355  58.228  1.00 50.36           C  
ATOM    835  CE  LYS A 105      19.404   6.895  57.303  1.00 50.36           C  
ATOM    836  NZ  LYS A 105      20.750   7.109  57.913  1.00 50.36           N  
ATOM    837  N   LYS A 106      12.487   6.739  58.765  1.00 50.00           N  
ATOM    838  CA  LYS A 106      12.394   5.951  59.991  1.00 50.00           C  
ATOM    839  C   LYS A 106      11.481   4.744  59.799  1.00 50.00           C  
ATOM    840  CB  LYS A 106      11.886   6.814  61.147  1.00 50.00           C  
ATOM    841  O   LYS A 106      10.273   4.897  59.604  1.00 50.00           O  
ATOM    842  CG  LYS A 106      12.991   7.421  61.999  1.00 50.00           C  
ATOM    843  CD  LYS A 106      12.471   7.858  63.362  1.00 50.00           C  
ATOM    844  CE  LYS A 106      13.527   8.625  64.145  1.00 50.00           C  
ATOM    845  NZ  LYS A 106      12.927   9.401  65.271  1.00 50.00           N  
ATOM    846  N   LYS A 107      12.110   3.487  59.418  1.00 53.68           N  
ATOM    847  CA  LYS A 107      12.834   2.439  60.132  1.00 53.68           C  
ATOM    848  C   LYS A 107      11.901   1.654  61.050  1.00 53.68           C  
ATOM    849  CB  LYS A 107      13.985   3.037  60.942  1.00 53.68           C  
ATOM    850  O   LYS A 107      11.212   2.238  61.889  1.00 53.68           O  
ATOM    851  CG  LYS A 107      15.299   3.124  60.179  1.00 53.68           C  
ATOM    852  CD  LYS A 107      16.444   2.499  60.966  1.00 53.68           C  
ATOM    853  CE  LYS A 107      17.787   2.745  60.291  1.00 53.68           C  
ATOM    854  NZ  LYS A 107      18.910   2.111  61.045  1.00 53.68           N  
ATOM    855  N   VAL A 108      11.778   0.478  60.457  1.00 45.50           N  
ATOM    856  CA  VAL A 108      12.116  -0.604  61.377  1.00 45.50           C  
ATOM    857  C   VAL A 108      12.421  -1.876  60.589  1.00 45.50           C  
ATOM    858  CB  VAL A 108      10.978  -0.864  62.390  1.00 45.50           C  
ATOM    859  O   VAL A 108      11.599  -2.331  59.790  1.00 45.50           O  
ATOM    860  CG1 VAL A 108      11.387  -1.937  63.397  1.00 45.50           C  
ATOM    861  CG2 VAL A 108      10.597   0.430  63.107  1.00 45.50           C  
ATOM    862  N   PRO A 109      13.793  -2.401  60.754  1.00 47.16           N  
ATOM    863  CA  PRO A 109      15.196  -2.482  61.168  1.00 47.16           C  
ATOM    864  C   PRO A 109      15.892  -3.738  60.650  1.00 47.16           C  
ATOM    865  CB  PRO A 109      15.113  -2.495  62.697  1.00 47.16           C  
ATOM    866  O   PRO A 109      15.245  -4.769  60.448  1.00 47.16           O  
ATOM    867  CG  PRO A 109      13.861  -3.251  63.005  1.00 47.16           C  
ATOM    868  CD  PRO A 109      13.130  -3.508  61.718  1.00 47.16           C  
ATOM    869  N   THR A 110      17.056  -3.533  60.051  1.00 41.10           N  
ATOM    870  CA  THR A 110      18.469  -3.784  60.308  1.00 41.10           C  
ATOM    871  C   THR A 110      18.695  -5.238  60.713  1.00 41.10           C  
ATOM    872  CB  THR A 110      19.011  -2.852  61.408  1.00 41.10           C  
ATOM    873  O   THR A 110      17.907  -5.807  61.471  1.00 41.10           O  
ATOM    874  CG2 THR A 110      19.270  -1.451  60.864  1.00 41.10           C  
ATOM    875  OG1 THR A 110      18.053  -2.770  62.471  1.00 41.10           O  
ATOM    876  N   PRO A 111      19.905  -5.822  60.167  1.00 43.66           N  
ATOM    877  CA  PRO A 111      21.293  -5.486  60.494  1.00 43.66           C  
ATOM    878  C   PRO A 111      22.294  -6.092  59.512  1.00 43.66           C  
ATOM    879  CB  PRO A 111      21.477  -6.075  61.895  1.00 43.66           C  
ATOM    880  O   PRO A 111      21.996  -7.097  58.862  1.00 43.66           O  
ATOM    881  CG  PRO A 111      20.646  -7.317  61.899  1.00 43.66           C  
ATOM    882  CD  PRO A 111      19.803  -7.332  60.656  1.00 43.66           C  
ATOM    883  N   GLU A 112      23.093  -5.211  58.861  1.00 42.35           N  
ATOM    884  CA  GLU A 112      24.480  -5.453  59.247  1.00 42.35           C  
ATOM    885  C   GLU A 112      25.350  -5.746  58.028  1.00 42.35           C  
ATOM    886  CB  GLU A 112      24.567  -6.610  60.246  1.00 42.35           C  
ATOM    887  O   GLU A 112      25.075  -6.682  57.274  1.00 42.35           O  
ATOM    888  CG  GLU A 112      25.853  -6.625  61.060  1.00 42.35           C  
ATOM    889  CD  GLU A 112      25.958  -7.820  61.994  1.00 42.35           C  
ATOM    890  OE1 GLU A 112      26.626  -8.815  61.633  1.00 42.35           O  
ATOM    891  OE2 GLU A 112      25.366  -7.761  63.095  1.00 42.35           O  
ATOM    892  N   LYS A 113      25.953  -4.738  57.322  1.00 51.08           N  
ATOM    893  CA  LYS A 113      27.412  -4.706  57.368  1.00 51.08           C  
ATOM    894  C   LYS A 113      28.007  -4.728  55.963  1.00 51.08           C  
ATOM    895  CB  LYS A 113      27.949  -5.883  58.184  1.00 51.08           C  
ATOM    896  O   LYS A 113      27.795  -5.679  55.208  1.00 51.08           O  
ATOM    897  CG  LYS A 113      28.036  -5.612  59.678  1.00 51.08           C  
ATOM    898  CD  LYS A 113      29.477  -5.651  60.171  1.00 51.08           C  
ATOM    899  CE  LYS A 113      29.566  -5.368  61.665  1.00 51.08           C  
ATOM    900  NZ  LYS A 113      30.491  -6.317  62.354  1.00 51.08           N  
ATOM    901  N   GLU A 114      28.452  -3.592  55.350  1.00 41.49           N  
ATOM    902  CA  GLU A 114      29.881  -3.312  55.242  1.00 41.49           C  
ATOM    903  C   GLU A 114      30.308  -3.179  53.783  1.00 41.49           C  
ATOM    904  CB  GLU A 114      30.697  -4.409  55.931  1.00 41.49           C  
ATOM    905  O   GLU A 114      30.090  -4.090  52.981  1.00 41.49           O  
ATOM    906  CG  GLU A 114      31.411  -3.944  57.192  1.00 41.49           C  
ATOM    907  CD  GLU A 114      32.551  -4.859  57.609  1.00 41.49           C  
ATOM    908  OE1 GLU A 114      33.728  -4.518  57.355  1.00 41.49           O  
ATOM    909  OE2 GLU A 114      32.264  -5.928  58.193  1.00 41.49           O  
ATOM    910  N   ALA A 115      30.425  -2.157  53.176  1.00 40.77           N  
ATOM    911  CA  ALA A 115      31.375  -1.595  52.220  1.00 40.77           C  
ATOM    912  C   ALA A 115      32.750  -2.238  52.371  1.00 40.77           C  
ATOM    913  CB  ALA A 115      31.476  -0.082  52.396  1.00 40.77           C  
ATOM    914  O   ALA A 115      33.178  -2.549  53.485  1.00 40.77           O  
ATOM    915  N   PRO A 116      33.662  -2.326  51.248  1.00 45.97           N  
ATOM    916  CA  PRO A 116      34.354  -1.296  50.470  1.00 45.97           C  
ATOM    917  C   PRO A 116      34.938  -1.835  49.165  1.00 45.97           C  
ATOM    918  CB  PRO A 116      35.465  -0.829  51.413  1.00 45.97           C  
ATOM    919  O   PRO A 116      35.062  -3.051  48.996  1.00 45.97           O  
ATOM    920  CG  PRO A 116      35.883  -2.060  52.151  1.00 45.97           C  
ATOM    921  CD  PRO A 116      34.931  -3.169  51.805  1.00 45.97           C  
ATOM    922  N   ALA A 117      34.936  -1.157  47.979  1.00 38.12           N  
ATOM    923  CA  ALA A 117      36.037  -0.678  47.149  1.00 38.12           C  
ATOM    924  C   ALA A 117      36.887  -1.840  46.641  1.00 38.12           C  
ATOM    925  CB  ALA A 117      36.903   0.307  47.930  1.00 38.12           C  
ATOM    926  O   ALA A 117      37.295  -2.706  47.419  1.00 38.12           O  
ATOM    927  N   LYS A 118      36.827  -2.227  45.224  1.00 44.27           N  
ATOM    928  CA  LYS A 118      37.967  -2.408  44.331  1.00 44.27           C  
ATOM    929  C   LYS A 118      37.759  -3.607  43.410  1.00 44.27           C  
ATOM    930  CB  LYS A 118      39.256  -2.584  45.135  1.00 44.27           C  
ATOM    931  O   LYS A 118      37.405  -4.695  43.868  1.00 44.27           O  
ATOM    932  CG  LYS A 118      39.700  -1.330  45.874  1.00 44.27           C  
ATOM    933  CD  LYS A 118      41.081  -1.506  46.494  1.00 44.27           C  
ATOM    934  CE  LYS A 118      41.586  -0.209  47.112  1.00 44.27           C  
ATOM    935  NZ  LYS A 118      42.797  -0.433  47.957  1.00 44.27           N  
ATOM    936  N   VAL A 119      37.704  -3.430  42.046  1.00 45.14           N  
ATOM    937  CA  VAL A 119      38.737  -3.910  41.135  1.00 45.14           C  
ATOM    938  C   VAL A 119      38.210  -5.100  40.336  1.00 45.14           C  
ATOM    939  CB  VAL A 119      40.024  -4.304  41.893  1.00 45.14           C  
ATOM    940  O   VAL A 119      37.727  -6.077  40.912  1.00 45.14           O  
ATOM    941  CG1 VAL A 119      41.023  -4.973  40.950  1.00 45.14           C  
ATOM    942  CG2 VAL A 119      40.649  -3.078  42.556  1.00 45.14           C  
ATOM    943  N   GLU A 120      37.874  -4.868  39.010  1.00 34.56           N  
ATOM    944  CA  GLU A 120      38.583  -5.429  37.864  1.00 34.56           C  
ATOM    945  C   GLU A 120      38.611  -6.954  37.925  1.00 34.56           C  
ATOM    946  CB  GLU A 120      40.011  -4.880  37.794  1.00 34.56           C  
ATOM    947  O   GLU A 120      39.003  -7.534  38.940  1.00 34.56           O  
ATOM    948  CG  GLU A 120      40.580  -4.827  36.384  1.00 34.56           C  
ATOM    949  CD  GLU A 120      41.996  -4.277  36.329  1.00 34.56           C  
ATOM    950  OE1 GLU A 120      42.952  -5.073  36.190  1.00 34.56           O  
ATOM    951  OE2 GLU A 120      42.151  -3.039  36.427  1.00 34.56           O  
ATOM    952  N   VAL A 121      37.787  -7.572  37.046  1.00 35.33           N  
ATOM    953  CA  VAL A 121      38.131  -8.559  36.028  1.00 35.33           C  
ATOM    954  C   VAL A 121      37.504  -9.906  36.381  1.00 35.33           C  
ATOM    955  CB  VAL A 121      39.662  -8.707  35.876  1.00 35.33           C  
ATOM    956  O   VAL A 121      37.681 -10.407  37.494  1.00 35.33           O  
ATOM    957  CG1 VAL A 121      40.005  -9.952  35.059  1.00 35.33           C  
ATOM    958  CG2 VAL A 121      40.256  -7.458  35.228  1.00 35.33           C  
ATOM    959  N   LYS A 122      36.494 -10.221  35.522  1.00 41.50           N  
ATOM    960  CA  LYS A 122      36.791 -11.503  34.890  1.00 41.50           C  
ATOM    961  C   LYS A 122      35.752 -12.555  35.266  1.00 41.50           C  
ATOM    962  CB  LYS A 122      38.189 -11.984  35.282  1.00 41.50           C  
ATOM    963  O   LYS A 122      35.618 -12.912  36.439  1.00 41.50           O  
ATOM    964  CG  LYS A 122      38.828 -12.920  34.267  1.00 41.50           C  
ATOM    965  CD  LYS A 122      40.345 -12.943  34.406  1.00 41.50           C  
ATOM    966  CE  LYS A 122      40.980 -13.943  33.449  1.00 41.50           C  
ATOM    967  NZ  LYS A 122      42.414 -13.621  33.183  1.00 41.50           N  
ATOM    968  N   GLU A 123      34.902 -12.842  34.298  1.00 38.48           N  
ATOM    969  CA  GLU A 123      35.135 -14.071  33.545  1.00 38.48           C  
ATOM    970  C   GLU A 123      34.372 -15.244  34.152  1.00 38.48           C  
ATOM    971  CB  GLU A 123      36.631 -14.390  33.487  1.00 38.48           C  
ATOM    972  O   GLU A 123      34.538 -15.554  35.334  1.00 38.48           O  
ATOM    973  CG  GLU A 123      36.998 -15.430  32.439  1.00 38.48           C  
ATOM    974  CD  GLU A 123      38.343 -16.091  32.694  1.00 38.48           C  
ATOM    975  OE1 GLU A 123      38.371 -17.232  33.210  1.00 38.48           O  
ATOM    976  OE2 GLU A 123      39.378 -15.463  32.377  1.00 38.48           O  
ATOM    977  N   ASP A 124      33.265 -15.742  33.301  1.00 41.72           N  
ATOM    978  CA  ASP A 124      33.411 -17.075  32.725  1.00 41.72           C  
ATOM    979  C   ASP A 124      32.383 -18.041  33.308  1.00 41.72           C  
ATOM    980  CB  ASP A 124      34.826 -17.608  32.959  1.00 41.72           C  
ATOM    981  O   ASP A 124      32.331 -18.241  34.523  1.00 41.72           O  
ATOM    982  CG  ASP A 124      35.290 -18.556  31.867  1.00 41.72           C  
ATOM    983  OD1 ASP A 124      35.272 -19.788  32.080  1.00 41.72           O  
ATOM    984  OD2 ASP A 124      35.681 -18.067  30.785  1.00 41.72           O  
ATOM    985  N   ALA A 125      31.402 -18.416  32.437  1.00 43.09           N  
ATOM    986  CA  ALA A 125      31.459 -19.833  32.088  1.00 43.09           C  
ATOM    987  C   ALA A 125      30.062 -20.388  31.820  1.00 43.09           C  
ATOM    988  CB  ALA A 125      32.140 -20.628  33.199  1.00 43.09           C  
ATOM    989  O   ALA A 125      29.206 -20.385  32.707  1.00 43.09           O  
ATOM    990  N   LYS A 126      29.868 -20.580  30.635  1.00 43.63           N  
ATOM    991  CA  LYS A 126      29.594 -21.915  30.110  1.00 43.63           C  
ATOM    992  C   LYS A 126      30.232 -22.107  28.737  1.00 43.63           C  
ATOM    993  CB  LYS A 126      28.087 -22.160  30.026  1.00 43.63           C  
ATOM    994  O   LYS A 126      29.950 -21.352  27.805  1.00 43.63           O  
ATOM    995  CG  LYS A 126      27.592 -23.286  30.922  1.00 43.63           C  
ATOM    996  CD  LYS A 126      26.085 -23.472  30.803  1.00 43.63           C  
ATOM    997  CE  LYS A 126      25.576 -24.542  31.760  1.00 43.63           C  
ATOM    998  NZ  LYS A 126      24.104 -24.428  31.987  1.00 43.63           N  
ATOM    999  N   PRO A 127      31.276 -23.195  28.648  1.00 58.01           N  
ATOM   1000  CA  PRO A 127      32.364 -24.053  28.177  1.00 58.01           C  
ATOM   1001  C   PRO A 127      31.894 -25.109  27.178  1.00 58.01           C  
ATOM   1002  CB  PRO A 127      32.879 -24.708  29.461  1.00 58.01           C  
ATOM   1003  O   PRO A 127      30.693 -25.375  27.076  1.00 58.01           O  
ATOM   1004  CG  PRO A 127      31.660 -24.912  30.301  1.00 58.01           C  
ATOM   1005  CD  PRO A 127      30.493 -24.260  29.615  1.00 58.01           C  
ATOM   1006  N   LYS A 128      32.643 -25.242  26.047  1.00 46.76           N  
ATOM   1007  CA  LYS A 128      33.242 -26.516  25.662  1.00 46.76           C  
ATOM   1008  C   LYS A 128      32.860 -26.894  24.234  1.00 46.76           C  
ATOM   1009  CB  LYS A 128      32.818 -27.623  26.628  1.00 46.76           C  
ATOM   1010  O   LYS A 128      31.676 -26.925  23.890  1.00 46.76           O  
ATOM   1011  CG  LYS A 128      33.612 -27.649  27.926  1.00 46.76           C  
ATOM   1012  CD  LYS A 128      33.635 -29.044  28.539  1.00 46.76           C  
ATOM   1013  CE  LYS A 128      34.413 -29.067  29.848  1.00 46.76           C  
ATOM   1014  NZ  LYS A 128      33.831 -30.040  30.821  1.00 46.76           N  
ATOM   1015  N   GLU A 129      33.844 -26.813  23.181  1.00 43.74           N  
ATOM   1016  CA  GLU A 129      34.471 -28.001  22.610  1.00 43.74           C  
ATOM   1017  C   GLU A 129      34.453 -27.955  21.085  1.00 43.74           C  
ATOM   1018  CB  GLU A 129      33.771 -29.269  23.106  1.00 43.74           C  
ATOM   1019  O   GLU A 129      33.386 -27.881  20.473  1.00 43.74           O  
ATOM   1020  CG  GLU A 129      34.709 -30.452  23.302  1.00 43.74           C  
ATOM   1021  CD  GLU A 129      33.980 -31.756  23.580  1.00 43.74           C  
ATOM   1022  OE1 GLU A 129      33.888 -32.607  22.665  1.00 43.74           O  
ATOM   1023  OE2 GLU A 129      33.495 -31.929  24.720  1.00 43.74           O  
ATOM   1024  N   LYS A 130      35.619 -27.577  20.463  1.00 53.12           N  
ATOM   1025  CA  LYS A 130      36.536 -28.448  19.733  1.00 53.12           C  
ATOM   1026  C   LYS A 130      37.565 -27.633  18.956  1.00 53.12           C  
ATOM   1027  CB  LYS A 130      35.764 -29.363  18.781  1.00 53.12           C  
ATOM   1028  O   LYS A 130      37.207 -26.849  18.075  1.00 53.12           O  
ATOM   1029  CG  LYS A 130      34.865 -30.370  19.484  1.00 53.12           C  
ATOM   1030  CD  LYS A 130      34.406 -31.468  18.533  1.00 53.12           C  
ATOM   1031  CE  LYS A 130      33.535 -32.495  19.243  1.00 53.12           C  
ATOM   1032  NZ  LYS A 130      32.990 -33.511  18.293  1.00 53.12           N  
ATOM   1033  N   THR A 131      38.828 -27.502  19.437  1.00 46.46           N  
ATOM   1034  CA  THR A 131      40.072 -28.258  19.353  1.00 46.46           C  
ATOM   1035  C   THR A 131      40.660 -28.178  17.948  1.00 46.46           C  
ATOM   1036  CB  THR A 131      39.856 -29.734  19.738  1.00 46.46           C  
ATOM   1037  O   THR A 131      39.962 -28.424  16.962  1.00 46.46           O  
ATOM   1038  CG2 THR A 131      41.118 -30.556  19.498  1.00 46.46           C  
ATOM   1039  OG1 THR A 131      39.504 -29.813  21.125  1.00 46.46           O  
ATOM   1040  N   GLU A 132      42.002 -27.595  17.891  1.00 42.46           N  
ATOM   1041  CA  GLU A 132      43.287 -28.286  17.845  1.00 42.46           C  
ATOM   1042  C   GLU A 132      44.150 -27.769  16.697  1.00 42.46           C  
ATOM   1043  CB  GLU A 132      43.081 -29.796  17.709  1.00 42.46           C  
ATOM   1044  O   GLU A 132      43.753 -27.842  15.533  1.00 42.46           O  
ATOM   1045  CG  GLU A 132      44.345 -30.613  17.939  1.00 42.46           C  
ATOM   1046  CD  GLU A 132      44.153 -32.099  17.684  1.00 42.46           C  
ATOM   1047  OE1 GLU A 132      44.403 -32.557  16.546  1.00 42.46           O  
ATOM   1048  OE2 GLU A 132      43.749 -32.811  18.630  1.00 42.46           O  
ATOM   1049  N   VAL A 133      45.297 -26.961  16.896  1.00 51.25           N  
ATOM   1050  CA  VAL A 133      46.722 -27.214  17.081  1.00 51.25           C  
ATOM   1051  C   VAL A 133      47.476 -26.887  15.794  1.00 51.25           C  
ATOM   1052  CB  VAL A 133      46.989 -28.678  17.499  1.00 51.25           C  
ATOM   1053  O   VAL A 133      47.138 -27.396  14.723  1.00 51.25           O  
ATOM   1054  CG1 VAL A 133      48.489 -28.969  17.517  1.00 51.25           C  
ATOM   1055  CG2 VAL A 133      46.370 -28.964  18.866  1.00 51.25           C  
ATOM   1056  N   ALA A 134      48.401 -25.800  15.852  1.00 46.48           N  
ATOM   1057  CA  ALA A 134      49.842 -26.003  15.974  1.00 46.48           C  
ATOM   1058  C   ALA A 134      50.592 -25.305  14.843  1.00 46.48           C  
ATOM   1059  CB  ALA A 134      50.171 -27.494  15.986  1.00 46.48           C  
ATOM   1060  O   ALA A 134      50.376 -25.607  13.667  1.00 46.48           O  
ATOM   1061  N   LYS A 135      51.286 -24.038  15.108  1.00 55.22           N  
ATOM   1062  CA  LYS A 135      52.724 -23.924  15.331  1.00 55.22           C  
ATOM   1063  C   LYS A 135      53.402 -23.190  14.178  1.00 55.22           C  
ATOM   1064  CB  LYS A 135      53.350 -25.308  15.512  1.00 55.22           C  
ATOM   1065  O   LYS A 135      53.396 -23.668  13.042  1.00 55.22           O  
ATOM   1066  CG  LYS A 135      53.148 -25.902  16.898  1.00 55.22           C  
ATOM   1067  CD  LYS A 135      53.851 -27.246  17.038  1.00 55.22           C  
ATOM   1068  CE  LYS A 135      53.689 -27.820  18.439  1.00 55.22           C  
ATOM   1069  NZ  LYS A 135      54.044 -29.270  18.489  1.00 55.22           N  
ATOM   1070  N   LYS A 136      53.839 -21.876  14.301  1.00 51.25           N  
ATOM   1071  CA  LYS A 136      55.218 -21.509  14.608  1.00 51.25           C  
ATOM   1072  C   LYS A 136      55.926 -20.950  13.377  1.00 51.25           C  
ATOM   1073  CB  LYS A 136      55.986 -22.715  15.152  1.00 51.25           C  
ATOM   1074  O   LYS A 136      56.153 -21.672  12.404  1.00 51.25           O  
ATOM   1075  CG  LYS A 136      56.494 -22.535  16.575  1.00 51.25           C  
ATOM   1076  CD  LYS A 136      58.016 -22.565  16.633  1.00 51.25           C  
ATOM   1077  CE  LYS A 136      58.522 -22.572  18.069  1.00 51.25           C  
ATOM   1078  NZ  LYS A 136      59.806 -23.323  18.201  1.00 51.25           N  
ATOM   1079  N   GLU A 137      56.203 -19.659  13.201  1.00 46.61           N  
ATOM   1080  CA  GLU A 137      57.234 -18.656  13.450  1.00 46.61           C  
ATOM   1081  C   GLU A 137      58.439 -18.865  12.536  1.00 46.61           C  
ATOM   1082  CB  GLU A 137      57.674 -18.690  14.915  1.00 46.61           C  
ATOM   1083  O   GLU A 137      58.860 -20.000  12.305  1.00 46.61           O  
ATOM   1084  CG  GLU A 137      57.747 -17.317  15.567  1.00 46.61           C  
ATOM   1085  CD  GLU A 137      58.545 -17.308  16.862  1.00 46.61           C  
ATOM   1086  OE1 GLU A 137      59.607 -16.648  16.916  1.00 46.61           O  
ATOM   1087  OE2 GLU A 137      58.105 -17.969  17.829  1.00 46.61           O  
ATOM   1088  N   PRO A 138      59.412 -17.785  12.225  1.00 52.99           N  
ATOM   1089  CA  PRO A 138      59.894 -16.415  12.416  1.00 52.99           C  
ATOM   1090  C   PRO A 138      61.160 -16.118  11.615  1.00 52.99           C  
ATOM   1091  CB  PRO A 138      60.171 -16.346  13.920  1.00 52.99           C  
ATOM   1092  O   PRO A 138      61.772 -17.034  11.059  1.00 52.99           O  
ATOM   1093  CG  PRO A 138      60.676 -17.706  14.279  1.00 52.99           C  
ATOM   1094  CD  PRO A 138      60.533 -18.599  13.081  1.00 52.99           C  
ATOM   1095  N   ASP A 139      61.342 -14.915  11.035  1.00 41.76           N  
ATOM   1096  CA  ASP A 139      62.479 -14.137  11.517  1.00 41.76           C  
ATOM   1097  C   ASP A 139      63.521 -13.948  10.416  1.00 41.76           C  
ATOM   1098  CB  ASP A 139      63.116 -14.814  12.732  1.00 41.76           C  
ATOM   1099  O   ASP A 139      64.029 -14.924   9.861  1.00 41.76           O  
ATOM   1100  CG  ASP A 139      63.987 -13.874  13.546  1.00 41.76           C  
ATOM   1101  OD1 ASP A 139      65.229 -13.934  13.423  1.00 41.76           O  
ATOM   1102  OD2 ASP A 139      63.426 -13.069  14.320  1.00 41.76           O  
ATOM   1103  N   ASP A 140      63.682 -12.712   9.846  1.00 47.13           N  
ATOM   1104  CA  ASP A 140      64.782 -11.802  10.149  1.00 47.13           C  
ATOM   1105  C   ASP A 140      65.870 -11.881   9.080  1.00 47.13           C  
ATOM   1106  CB  ASP A 140      65.374 -12.113  11.525  1.00 47.13           C  
ATOM   1107  O   ASP A 140      66.384 -12.962   8.789  1.00 47.13           O  
ATOM   1108  CG  ASP A 140      65.974 -10.893  12.202  1.00 47.13           C  
ATOM   1109  OD1 ASP A 140      67.211 -10.720  12.162  1.00 47.13           O  
ATOM   1110  OD2 ASP A 140      65.203 -10.099  12.783  1.00 47.13           O  
ATOM   1111  N   ALA A 141      66.045 -10.768   8.303  1.00 51.93           N  
ATOM   1112  CA  ALA A 141      67.305 -10.052   8.481  1.00 51.93           C  
ATOM   1113  C   ALA A 141      68.140 -10.085   7.204  1.00 51.93           C  
ATOM   1114  CB  ALA A 141      68.096 -10.646   9.644  1.00 51.93           C  
ATOM   1115  O   ALA A 141      68.366 -11.153   6.630  1.00 51.93           O  
ATOM   1116  N   LYS A 142      68.132  -8.925   6.448  1.00 52.44           N  
ATOM   1117  CA  LYS A 142      69.464  -8.341   6.316  1.00 52.44           C  
ATOM   1118  C   LYS A 142      69.832  -8.138   4.849  1.00 52.44           C  
ATOM   1119  CB  LYS A 142      70.507  -9.224   7.001  1.00 52.44           C  
ATOM   1120  O   LYS A 142      69.859  -9.095   4.072  1.00 52.44           O  
ATOM   1121  CG  LYS A 142      70.585  -9.034   8.509  1.00 52.44           C  
ATOM   1122  CD  LYS A 142      71.883  -8.351   8.921  1.00 52.44           C  
ATOM   1123  CE  LYS A 142      72.051  -8.334  10.434  1.00 52.44           C  
ATOM   1124  NZ  LYS A 142      73.323  -7.667  10.842  1.00 52.44           N  
ATOM   1125  N   ALA A 143      69.588  -6.956   4.301  1.00 45.14           N  
ATOM   1126  CA  ALA A 143      70.755  -6.097   4.114  1.00 45.14           C  
ATOM   1127  C   ALA A 143      71.532  -6.494   2.862  1.00 45.14           C  
ATOM   1128  CB  ALA A 143      71.661  -6.156   5.341  1.00 45.14           C  
ATOM   1129  O   ALA A 143      71.986  -7.634   2.741  1.00 45.14           O  
ATOM   1130  N   LYS A 144      71.287  -5.757   1.711  1.00 48.58           N  
ATOM   1131  CA  LYS A 144      72.430  -5.140   1.045  1.00 48.58           C  
ATOM   1132  C   LYS A 144      72.063  -4.677  -0.362  1.00 48.58           C  
ATOM   1133  CB  LYS A 144      73.608  -6.115   0.986  1.00 48.58           C  
ATOM   1134  O   LYS A 144      71.831  -5.500  -1.251  1.00 48.58           O  
ATOM   1135  CG  LYS A 144      74.422  -6.180   2.270  1.00 48.58           C  
ATOM   1136  CD  LYS A 144      75.892  -5.870   2.015  1.00 48.58           C  
ATOM   1137  CE  LYS A 144      76.730  -6.059   3.273  1.00 48.58           C  
ATOM   1138  NZ  LYS A 144      78.190  -6.104   2.964  1.00 48.58           N  
ATOM   1139  N   GLU A 145      71.517  -3.518  -0.571  1.00 45.16           N  
ATOM   1140  CA  GLU A 145      71.875  -2.438  -1.485  1.00 45.16           C  
ATOM   1141  C   GLU A 145      73.278  -2.637  -2.052  1.00 45.16           C  
ATOM   1142  CB  GLU A 145      71.781  -1.083  -0.780  1.00 45.16           C  
ATOM   1143  O   GLU A 145      74.161  -3.159  -1.369  1.00 45.16           O  
ATOM   1144  CG  GLU A 145      70.819  -0.109  -1.445  1.00 45.16           C  
ATOM   1145  CD  GLU A 145      71.078   1.341  -1.069  1.00 45.16           C  
ATOM   1146  OE1 GLU A 145      71.372   2.159  -1.970  1.00 45.16           O  
ATOM   1147  OE2 GLU A 145      70.986   1.662   0.137  1.00 45.16           O  
ATOM   1148  N   PRO A 146      73.661  -2.006  -3.325  1.00 49.81           N  
ATOM   1149  CA  PRO A 146      73.589  -0.596  -3.716  1.00 49.81           C  
ATOM   1150  C   PRO A 146      73.766  -0.390  -5.219  1.00 49.81           C  
ATOM   1151  CB  PRO A 146      74.741   0.044  -2.938  1.00 49.81           C  
ATOM   1152  O   PRO A 146      74.215  -1.299  -5.921  1.00 49.81           O  
ATOM   1153  CG  PRO A 146      75.818  -0.993  -2.927  1.00 49.81           C  
ATOM   1154  CD  PRO A 146      75.266  -2.259  -3.516  1.00 49.81           C  
ATOM   1155  N   SER A 147      72.923   0.461  -5.894  1.00 46.36           N  
ATOM   1156  CA  SER A 147      73.550   1.596  -6.564  1.00 46.36           C  
ATOM   1157  C   SER A 147      72.909   1.858  -7.923  1.00 46.36           C  
ATOM   1158  CB  SER A 147      75.050   1.355  -6.736  1.00 46.36           C  
ATOM   1159  O   SER A 147      73.019   1.038  -8.836  1.00 46.36           O  
ATOM   1160  OG  SER A 147      75.755   2.583  -6.780  1.00 46.36           O  
ATOM   1161  N   LYS A 148      71.921   2.790  -7.996  1.00 54.18           N  
ATOM   1162  CA  LYS A 148      71.816   4.145  -8.529  1.00 54.18           C  
ATOM   1163  C   LYS A 148      71.873   4.142 -10.054  1.00 54.18           C  
ATOM   1164  CB  LYS A 148      72.927   5.032  -7.965  1.00 54.18           C  
ATOM   1165  O   LYS A 148      72.775   3.545 -10.646  1.00 54.18           O  
ATOM   1166  CG  LYS A 148      72.736   5.409  -6.503  1.00 54.18           C  
ATOM   1167  CD  LYS A 148      73.661   6.548  -6.095  1.00 54.18           C  
ATOM   1168  CE  LYS A 148      73.570   6.835  -4.602  1.00 54.18           C  
ATOM   1169  NZ  LYS A 148      74.383   8.028  -4.217  1.00 54.18           N  
ATOM   1170  N   PRO A 149      71.221   5.033 -10.845  1.00 51.12           N  
ATOM   1171  CA  PRO A 149      70.179   6.048 -10.672  1.00 51.12           C  
ATOM   1172  C   PRO A 149      69.625   6.556 -12.001  1.00 51.12           C  
ATOM   1173  CB  PRO A 149      70.900   7.167  -9.916  1.00 51.12           C  
ATOM   1174  O   PRO A 149      70.307   6.487 -13.026  1.00 51.12           O  
ATOM   1175  CG  PRO A 149      72.293   7.158 -10.458  1.00 51.12           C  
ATOM   1176  CD  PRO A 149      72.440   5.980 -11.376  1.00 51.12           C  
ATOM   1177  N   ALA A 150      68.345   6.447 -12.168  1.00 41.46           N  
ATOM   1178  CA  ALA A 150      67.794   7.617 -12.848  1.00 41.46           C  
ATOM   1179  C   ALA A 150      66.420   7.978 -12.291  1.00 41.46           C  
ATOM   1180  CB  ALA A 150      67.705   7.365 -14.352  1.00 41.46           C  
ATOM   1181  O   ALA A 150      65.465   7.210 -12.431  1.00 41.46           O  
ATOM   1182  N   GLU A 151      66.399   8.784 -11.157  1.00 42.63           N  
ATOM   1183  CA  GLU A 151      65.712   9.918 -10.547  1.00 42.63           C  
ATOM   1184  C   GLU A 151      66.068  11.224 -11.251  1.00 42.63           C  
ATOM   1185  CB  GLU A 151      66.051  10.015  -9.057  1.00 42.63           C  
ATOM   1186  O   GLU A 151      67.246  11.540 -11.427  1.00 42.63           O  
ATOM   1187  CG  GLU A 151      64.846  10.287  -8.168  1.00 42.63           C  
ATOM   1188  CD  GLU A 151      65.215  10.516  -6.711  1.00 42.63           C  
ATOM   1189  OE1 GLU A 151      65.285  11.689  -6.280  1.00 42.63           O  
ATOM   1190  OE2 GLU A 151      65.438   9.514  -5.995  1.00 42.63           O  
ATOM   1191  N   LYS A 152      65.208  11.807 -12.012  1.00 43.27           N  
ATOM   1192  CA  LYS A 152      64.561  13.040 -11.575  1.00 43.27           C  
ATOM   1193  C   LYS A 152      63.704  13.636 -12.688  1.00 43.27           C  
ATOM   1194  CB  LYS A 152      65.604  14.059 -11.114  1.00 43.27           C  
ATOM   1195  O   LYS A 152      64.184  13.841 -13.805  1.00 43.27           O  
ATOM   1196  CG  LYS A 152      65.804  14.101  -9.606  1.00 43.27           C  
ATOM   1197  CD  LYS A 152      66.590  15.335  -9.180  1.00 43.27           C  
ATOM   1198  CE  LYS A 152      66.847  15.345  -7.679  1.00 43.27           C  
ATOM   1199  NZ  LYS A 152      67.929  16.305  -7.309  1.00 43.27           N  
ATOM   1200  N   LYS A 153      62.554  13.560 -12.493  1.00 42.95           N  
ATOM   1201  CA  LYS A 153      61.745  14.775 -12.446  1.00 42.95           C  
ATOM   1202  C   LYS A 153      60.352  14.530 -13.019  1.00 42.95           C  
ATOM   1203  CB  LYS A 153      62.433  15.908 -13.208  1.00 42.95           C  
ATOM   1204  O   LYS A 153      60.213  13.969 -14.108  1.00 42.95           O  
ATOM   1205  CG  LYS A 153      63.377  16.744 -12.355  1.00 42.95           C  
ATOM   1206  CD  LYS A 153      63.579  18.134 -12.943  1.00 42.95           C  
ATOM   1207  CE  LYS A 153      64.581  18.945 -12.133  1.00 42.95           C  
ATOM   1208  NZ  LYS A 153      64.941  20.223 -12.816  1.00 42.95           N  
ATOM   1209  N   GLU A 154      59.548  14.430 -12.028  1.00 40.85           N  
ATOM   1210  CA  GLU A 154      58.622  15.496 -11.654  1.00 40.85           C  
ATOM   1211  C   GLU A 154      57.187  15.135 -12.025  1.00 40.85           C  
ATOM   1212  CB  GLU A 154      59.023  16.814 -12.322  1.00 40.85           C  
ATOM   1213  O   GLU A 154      56.923  14.680 -13.140  1.00 40.85           O  
ATOM   1214  CG  GLU A 154      59.741  17.781 -11.392  1.00 40.85           C  
ATOM   1215  CD  GLU A 154      59.934  19.163 -11.996  1.00 40.85           C  
ATOM   1216  OE1 GLU A 154      59.471  20.159 -11.395  1.00 40.85           O  
ATOM   1217  OE2 GLU A 154      60.553  19.250 -13.080  1.00 40.85           O  
ATOM   1218  N   ALA A 155      56.552  14.547 -10.993  1.00 42.07           N  
ATOM   1219  CA  ALA A 155      55.452  15.211 -10.299  1.00 42.07           C  
ATOM   1220  C   ALA A 155      54.121  14.526 -10.598  1.00 42.07           C  
ATOM   1221  CB  ALA A 155      55.388  16.685 -10.693  1.00 42.07           C  
ATOM   1222  O   ALA A 155      53.659  14.526 -11.742  1.00 42.07           O  
ATOM   1223  N   ALA A 156      53.935  13.342  -9.960  1.00 44.19           N  
ATOM   1224  CA  ALA A 156      52.778  12.611  -9.449  1.00 44.19           C  
ATOM   1225  C   ALA A 156      51.779  13.558  -8.791  1.00 44.19           C  
ATOM   1226  CB  ALA A 156      53.222  11.538  -8.458  1.00 44.19           C  
ATOM   1227  O   ALA A 156      52.166  14.451  -8.033  1.00 44.19           O  
ATOM   1228  N   PRO A 157      50.503  13.308  -9.029  1.00 43.29           N  
ATOM   1229  CA  PRO A 157      49.886  12.000  -9.260  1.00 43.29           C  
ATOM   1230  C   PRO A 157      48.391  12.097  -9.558  1.00 43.29           C  
ATOM   1231  CB  PRO A 157      50.134  11.256  -7.946  1.00 43.29           C  
ATOM   1232  O   PRO A 157      47.728  13.035  -9.108  1.00 43.29           O  
ATOM   1233  CG  PRO A 157      50.030  12.305  -6.887  1.00 43.29           C  
ATOM   1234  CD  PRO A 157      49.918  13.646  -7.554  1.00 43.29           C  
ATOM   1235  N   GLU A 158      47.951  11.679 -10.741  1.00 38.52           N  
ATOM   1236  CA  GLU A 158      46.865  10.943 -11.382  1.00 38.52           C  
ATOM   1237  C   GLU A 158      46.587   9.629 -10.659  1.00 38.52           C  
ATOM   1238  CB  GLU A 158      47.192  10.675 -12.853  1.00 38.52           C  
ATOM   1239  O   GLU A 158      47.508   8.856 -10.388  1.00 38.52           O  
ATOM   1240  CG  GLU A 158      46.650  11.731 -13.806  1.00 38.52           C  
ATOM   1241  CD  GLU A 158      46.784  11.343 -15.270  1.00 38.52           C  
ATOM   1242  OE1 GLU A 158      45.751  11.071 -15.923  1.00 38.52           O  
ATOM   1243  OE2 GLU A 158      47.932  11.311 -15.768  1.00 38.52           O  
ATOM   1244  N   LYS A 159      45.628   9.654  -9.694  1.00 44.09           N  
ATOM   1245  CA  LYS A 159      44.281   9.091  -9.707  1.00 44.09           C  
ATOM   1246  C   LYS A 159      44.323   7.565  -9.697  1.00 44.09           C  
ATOM   1247  CB  LYS A 159      43.505   9.586 -10.929  1.00 44.09           C  
ATOM   1248  O   LYS A 159      45.014   6.952 -10.513  1.00 44.09           O  
ATOM   1249  CG  LYS A 159      43.190  11.074 -10.901  1.00 44.09           C  
ATOM   1250  CD  LYS A 159      41.836  11.371 -11.531  1.00 44.09           C  
ATOM   1251  CE  LYS A 159      41.549  12.866 -11.565  1.00 44.09           C  
ATOM   1252  NZ  LYS A 159      40.724  13.245 -12.751  1.00 44.09           N  
ATOM   1253  N   LYS A 160      44.031   7.144  -8.548  1.00 46.59           N  
ATOM   1254  CA  LYS A 160      43.227   5.936  -8.718  1.00 46.59           C  
ATOM   1255  C   LYS A 160      41.946   6.008  -7.893  1.00 46.59           C  
ATOM   1256  CB  LYS A 160      44.033   4.696  -8.329  1.00 46.59           C  
ATOM   1257  O   LYS A 160      41.993   6.230  -6.682  1.00 46.59           O  
ATOM   1258  CG  LYS A 160      44.693   3.992  -9.506  1.00 46.59           C  
ATOM   1259  CD  LYS A 160      45.046   2.549  -9.168  1.00 46.59           C  
ATOM   1260  CE  LYS A 160      45.937   1.926 -10.234  1.00 46.59           C  
ATOM   1261  NZ  LYS A 160      46.237   0.494  -9.937  1.00 46.59           N  
ATOM   1262  N   ASP A 161      40.813   6.073  -8.458  1.00 50.51           N  
ATOM   1263  CA  ASP A 161      39.741   5.279  -9.051  1.00 50.51           C  
ATOM   1264  C   ASP A 161      38.949   4.538  -7.976  1.00 50.51           C  
ATOM   1265  CB  ASP A 161      40.308   4.284 -10.066  1.00 50.51           C  
ATOM   1266  O   ASP A 161      39.532   3.914  -7.087  1.00 50.51           O  
ATOM   1267  CG  ASP A 161      39.933   4.621 -11.499  1.00 50.51           C  
ATOM   1268  OD1 ASP A 161      38.842   4.216 -11.955  1.00 50.51           O  
ATOM   1269  OD2 ASP A 161      40.737   5.296 -12.178  1.00 50.51           O  
ATOM   1270  N   THR A 162      37.639   4.833  -7.810  1.00 44.45           N  
ATOM   1271  CA  THR A 162      36.313   4.275  -8.051  1.00 44.45           C  
ATOM   1272  C   THR A 162      36.047   3.093  -7.122  1.00 44.45           C  
ATOM   1273  CB  THR A 162      36.154   3.826  -9.515  1.00 44.45           C  
ATOM   1274  O   THR A 162      36.841   2.152  -7.064  1.00 44.45           O  
ATOM   1275  CG2 THR A 162      34.695   3.895  -9.956  1.00 44.45           C  
ATOM   1276  OG1 THR A 162      36.937   4.679 -10.359  1.00 44.45           O  
ATOM   1277  N   LYS A 163      35.302   3.186  -6.070  1.00 45.65           N  
ATOM   1278  CA  LYS A 163      34.062   2.417  -6.104  1.00 45.65           C  
ATOM   1279  C   LYS A 163      33.387   2.400  -4.735  1.00 45.65           C  
ATOM   1280  CB  LYS A 163      34.330   0.986  -6.574  1.00 45.65           C  
ATOM   1281  O   LYS A 163      34.021   2.076  -3.729  1.00 45.65           O  
ATOM   1282  CG  LYS A 163      33.071   0.189  -6.880  1.00 45.65           C  
ATOM   1283  CD  LYS A 163      33.329  -0.880  -7.934  1.00 45.65           C  
ATOM   1284  CE  LYS A 163      32.079  -1.703  -8.215  1.00 45.65           C  
ATOM   1285  NZ  LYS A 163      32.168  -2.416  -9.525  1.00 45.65           N  
ATOM   1286  N   GLU A 164      32.224   2.876  -4.579  1.00 43.07           N  
ATOM   1287  CA  GLU A 164      30.881   2.328  -4.409  1.00 43.07           C  
ATOM   1288  C   GLU A 164      30.342   2.613  -3.009  1.00 43.07           C  
ATOM   1289  CB  GLU A 164      30.877   0.821  -4.677  1.00 43.07           C  
ATOM   1290  O   GLU A 164      31.000   2.310  -2.012  1.00 43.07           O  
ATOM   1291  CG  GLU A 164      29.531   0.283  -5.140  1.00 43.07           C  
ATOM   1292  CD  GLU A 164      29.501  -1.232  -5.262  1.00 43.07           C  
ATOM   1293  OE1 GLU A 164      28.818  -1.893  -4.446  1.00 43.07           O  
ATOM   1294  OE2 GLU A 164      30.165  -1.763  -6.179  1.00 43.07           O  
ATOM   1295  N   GLU A 165      29.340   3.391  -2.930  1.00 40.76           N  
ATOM   1296  CA  GLU A 165      27.972   2.987  -2.619  1.00 40.76           C  
ATOM   1297  C   GLU A 165      27.383   3.848  -1.506  1.00 40.76           C  
ATOM   1298  CB  GLU A 165      27.925   1.510  -2.223  1.00 40.76           C  
ATOM   1299  O   GLU A 165      28.004   4.025  -0.456  1.00 40.76           O  
ATOM   1300  CG  GLU A 165      26.515   0.943  -2.130  1.00 40.76           C  
ATOM   1301  CD  GLU A 165      26.482  -0.514  -1.695  1.00 40.76           C  
ATOM   1302  OE1 GLU A 165      26.274  -0.783  -0.491  1.00 40.76           O  
ATOM   1303  OE2 GLU A 165      26.665  -1.393  -2.567  1.00 40.76           O  
ATOM   1304  N   LYS A 166      26.510   4.602  -1.761  1.00 39.40           N  
ATOM   1305  CA  LYS A 166      25.169   4.792  -1.216  1.00 39.40           C  
ATOM   1306  C   LYS A 166      25.068   6.106  -0.447  1.00 39.40           C  
ATOM   1307  CB  LYS A 166      24.788   3.622  -0.308  1.00 39.40           C  
ATOM   1308  O   LYS A 166      25.896   6.387   0.422  1.00 39.40           O  
ATOM   1309  CG  LYS A 166      24.296   2.391  -1.056  1.00 39.40           C  
ATOM   1310  CD  LYS A 166      22.826   2.113  -0.770  1.00 39.40           C  
ATOM   1311  CE  LYS A 166      22.372   0.802  -1.397  1.00 39.40           C  
ATOM   1312  NZ  LYS A 166      21.015   0.401  -0.920  1.00 39.40           N  
ATOM   1313  N   ALA A 167      24.526   7.100  -1.138  1.00 40.21           N  
ATOM   1314  CA  ALA A 167      23.249   7.786  -0.960  1.00 40.21           C  
ATOM   1315  C   ALA A 167      23.461   9.238  -0.542  1.00 40.21           C  
ATOM   1316  CB  ALA A 167      22.393   7.057   0.073  1.00 40.21           C  
ATOM   1317  O   ALA A 167      24.180   9.515   0.422  1.00 40.21           O  
ATOM   1318  N   LYS A 168      23.424  10.272  -1.561  1.00 37.60           N  
ATOM   1319  CA  LYS A 168      22.411  11.323  -1.546  1.00 37.60           C  
ATOM   1320  C   LYS A 168      23.045  12.700  -1.721  1.00 37.60           C  
ATOM   1321  CB  LYS A 168      21.609  11.277  -0.245  1.00 37.60           C  
ATOM   1322  O   LYS A 168      23.918  13.091  -0.943  1.00 37.60           O  
ATOM   1323  CG  LYS A 168      20.122  11.019  -0.443  1.00 37.60           C  
ATOM   1324  CD  LYS A 168      19.366  11.069   0.879  1.00 37.60           C  
ATOM   1325  CE  LYS A 168      17.877  10.816   0.681  1.00 37.60           C  
ATOM   1326  NZ  LYS A 168      17.201  10.461   1.964  1.00 37.60           N  
ATOM   1327  N   LYS A 169      23.224  13.342  -3.066  1.00 52.98           N  
ATOM   1328  CA  LYS A 169      23.142  14.650  -3.711  1.00 52.98           C  
ATOM   1329  C   LYS A 169      23.153  15.773  -2.679  1.00 52.98           C  
ATOM   1330  CB  LYS A 169      21.883  14.744  -4.574  1.00 52.98           C  
ATOM   1331  O   LYS A 169      22.575  15.637  -1.598  1.00 52.98           O  
ATOM   1332  CG  LYS A 169      22.105  15.416  -5.921  1.00 52.98           C  
ATOM   1333  CD  LYS A 169      20.889  15.270  -6.826  1.00 52.98           C  
ATOM   1334  CE  LYS A 169      21.142  15.864  -8.205  1.00 52.98           C  
ATOM   1335  NZ  LYS A 169      20.103  15.439  -9.191  1.00 52.98           N  
ATOM   1336  N   PRO A 170      23.471  17.101  -3.156  1.00 38.57           N  
ATOM   1337  CA  PRO A 170      22.560  17.875  -4.002  1.00 38.57           C  
ATOM   1338  C   PRO A 170      23.279  18.951  -4.813  1.00 38.57           C  
ATOM   1339  CB  PRO A 170      21.594  18.505  -2.995  1.00 38.57           C  
ATOM   1340  O   PRO A 170      24.373  19.382  -4.441  1.00 38.57           O  
ATOM   1341  CG  PRO A 170      22.432  18.794  -1.792  1.00 38.57           C  
ATOM   1342  CD  PRO A 170      23.795  18.203  -2.006  1.00 38.57           C  
ATOM   1343  N   GLU A 171      23.456  18.650  -6.334  1.00 47.98           N  
ATOM   1344  CA  GLU A 171      23.285  19.607  -7.423  1.00 47.98           C  
ATOM   1345  C   GLU A 171      23.344  21.043  -6.911  1.00 47.98           C  
ATOM   1346  CB  GLU A 171      21.961  19.362  -8.151  1.00 47.98           C  
ATOM   1347  O   GLU A 171      22.658  21.393  -5.948  1.00 47.98           O  
ATOM   1348  CG  GLU A 171      21.977  19.781  -9.614  1.00 47.98           C  
ATOM   1349  CD  GLU A 171      20.648  19.555 -10.317  1.00 47.98           C  
ATOM   1350  OE1 GLU A 171      19.832  20.501 -10.393  1.00 47.98           O  
ATOM   1351  OE2 GLU A 171      20.420  18.421 -10.796  1.00 47.98           O  
ATOM   1352  N   GLU A 172      24.486  21.735  -7.243  1.00 40.24           N  
ATOM   1353  CA  GLU A 172      24.168  22.786  -8.204  1.00 40.24           C  
ATOM   1354  C   GLU A 172      25.307  23.795  -8.315  1.00 40.24           C  
ATOM   1355  CB  GLU A 172      22.871  23.498  -7.813  1.00 40.24           C  
ATOM   1356  O   GLU A 172      25.699  24.409  -7.320  1.00 40.24           O  
ATOM   1357  CG  GLU A 172      21.976  23.840  -8.996  1.00 40.24           C  
ATOM   1358  CD  GLU A 172      20.868  24.820  -8.647  1.00 40.24           C  
ATOM   1359  OE1 GLU A 172      20.990  26.020  -8.983  1.00 40.24           O  
ATOM   1360  OE2 GLU A 172      19.869  24.385  -8.032  1.00 40.24           O  
ATOM   1361  N   LYS A 173      25.937  23.795  -9.362  1.00 49.36           N  
ATOM   1362  CA  LYS A 173      25.908  24.393 -10.693  1.00 49.36           C  
ATOM   1363  C   LYS A 173      27.269  24.973 -11.066  1.00 49.36           C  
ATOM   1364  CB  LYS A 173      24.835  25.481 -10.770  1.00 49.36           C  
ATOM   1365  O   LYS A 173      27.945  25.571 -10.226  1.00 49.36           O  
ATOM   1366  CG  LYS A 173      23.418  24.969 -10.563  1.00 49.36           C  
ATOM   1367  CD  LYS A 173      22.480  25.463 -11.657  1.00 49.36           C  
ATOM   1368  CE  LYS A 173      21.042  25.034 -11.398  1.00 49.36           C  
ATOM   1369  NZ  LYS A 173      20.081  25.749 -12.291  1.00 49.36           N  
ATOM   1370  N   PRO A 174      27.399  25.179 -12.478  1.00 49.95           N  
ATOM   1371  CA  PRO A 174      27.473  24.950 -13.923  1.00 49.95           C  
ATOM   1372  C   PRO A 174      28.602  25.736 -14.587  1.00 49.95           C  
ATOM   1373  CB  PRO A 174      26.108  25.426 -14.425  1.00 49.95           C  
ATOM   1374  O   PRO A 174      29.195  26.618 -13.963  1.00 49.95           O  
ATOM   1375  CG  PRO A 174      25.762  26.588 -13.551  1.00 49.95           C  
ATOM   1376  CD  PRO A 174      26.795  26.691 -12.465  1.00 49.95           C  
ATOM   1377  N   LYS A 175      29.451  24.908 -15.374  1.00 50.21           N  
ATOM   1378  CA  LYS A 175      29.740  25.629 -16.610  1.00 50.21           C  
ATOM   1379  C   LYS A 175      30.821  24.918 -17.420  1.00 50.21           C  
ATOM   1380  CB  LYS A 175      30.171  27.064 -16.306  1.00 50.21           C  
ATOM   1381  O   LYS A 175      31.920  24.673 -16.919  1.00 50.21           O  
ATOM   1382  CG  LYS A 175      29.020  28.057 -16.247  1.00 50.21           C  
ATOM   1383  CD  LYS A 175      29.515  29.473 -15.982  1.00 50.21           C  
ATOM   1384  CE  LYS A 175      28.365  30.469 -15.936  1.00 50.21           C  
ATOM   1385  NZ  LYS A 175      28.801  31.794 -15.401  1.00 50.21           N  
ATOM   1386  N   THR A 176      30.369  24.107 -18.412  1.00 41.62           N  
ATOM   1387  CA  THR A 176      30.493  24.466 -19.821  1.00 41.62           C  
ATOM   1388  C   THR A 176      31.752  23.851 -20.426  1.00 41.62           C  
ATOM   1389  CB  THR A 176      30.524  25.994 -20.008  1.00 41.62           C  
ATOM   1390  O   THR A 176      32.840  23.966 -19.859  1.00 41.62           O  
ATOM   1391  CG2 THR A 176      29.119  26.553 -20.208  1.00 41.62           C  
ATOM   1392  OG1 THR A 176      31.106  26.600 -18.847  1.00 41.62           O  
ATOM   1393  N   GLU A 177      31.574  22.765 -21.105  1.00 43.86           N  
ATOM   1394  CA  GLU A 177      32.037  22.852 -22.487  1.00 43.86           C  
ATOM   1395  C   GLU A 177      32.145  21.468 -23.121  1.00 43.86           C  
ATOM   1396  CB  GLU A 177      33.387  23.570 -22.559  1.00 43.86           C  
ATOM   1397  O   GLU A 177      32.842  20.594 -22.600  1.00 43.86           O  
ATOM   1398  CG  GLU A 177      33.509  24.535 -23.730  1.00 43.86           C  
ATOM   1399  CD  GLU A 177      34.893  25.151 -23.858  1.00 43.86           C  
ATOM   1400  OE1 GLU A 177      35.667  24.727 -24.745  1.00 43.86           O  
ATOM   1401  OE2 GLU A 177      35.206  26.066 -23.063  1.00 43.86           O  
ATOM   1402  N   ALA A 178      31.064  20.946 -23.679  1.00 47.69           N  
ATOM   1403  CA  ALA A 178      30.907  20.954 -25.131  1.00 47.69           C  
ATOM   1404  C   ALA A 178      32.086  20.266 -25.813  1.00 47.69           C  
ATOM   1405  CB  ALA A 178      30.761  22.385 -25.643  1.00 47.69           C  
ATOM   1406  O   ALA A 178      33.244  20.585 -25.536  1.00 47.69           O  
ATOM   1407  N   LYS A 179      31.912  18.925 -26.177  1.00 46.29           N  
ATOM   1408  CA  LYS A 179      32.062  18.683 -27.609  1.00 46.29           C  
ATOM   1409  C   LYS A 179      32.611  17.285 -27.877  1.00 46.29           C  
ATOM   1410  CB  LYS A 179      32.977  19.735 -28.239  1.00 46.29           C  
ATOM   1411  O   LYS A 179      33.643  16.901 -27.322  1.00 46.29           O  
ATOM   1412  CG  LYS A 179      32.381  21.135 -28.270  1.00 46.29           C  
ATOM   1413  CD  LYS A 179      31.651  21.402 -29.580  1.00 46.29           C  
ATOM   1414  CE  LYS A 179      31.026  22.790 -29.600  1.00 46.29           C  
ATOM   1415  NZ  LYS A 179      30.365  23.082 -30.908  1.00 46.29           N  
ATOM   1416  N   ALA A 180      31.725  16.332 -28.200  1.00 49.86           N  
ATOM   1417  CA  ALA A 180      31.670  15.981 -29.617  1.00 49.86           C  
ATOM   1418  C   ALA A 180      32.477  14.718 -29.900  1.00 49.86           C  
ATOM   1419  CB  ALA A 180      32.180  17.138 -30.472  1.00 49.86           C  
ATOM   1420  O   ALA A 180      33.648  14.625 -29.525  1.00 49.86           O  
ATOM   1421  N   LYS A 181      31.748  13.539 -30.021  1.00 54.45           N  
ATOM   1422  CA  LYS A 181      31.730  12.891 -31.330  1.00 54.45           C  
ATOM   1423  C   LYS A 181      31.937  11.385 -31.200  1.00 54.45           C  
ATOM   1424  CB  LYS A 181      32.802  13.491 -32.240  1.00 54.45           C  
ATOM   1425  O   LYS A 181      32.931  10.936 -30.626  1.00 54.45           O  
ATOM   1426  CG  LYS A 181      32.328  14.690 -33.049  1.00 54.45           C  
ATOM   1427  CD  LYS A 181      33.393  15.157 -34.033  1.00 54.45           C  
ATOM   1428  CE  LYS A 181      32.932  16.378 -34.818  1.00 54.45           C  
ATOM   1429  NZ  LYS A 181      34.071  17.052 -35.511  1.00 54.45           N  
ATOM   1430  N   GLU A 182      30.839  10.637 -31.350  1.00 42.75           N  
ATOM   1431  CA  GLU A 182      30.401  10.022 -32.599  1.00 42.75           C  
ATOM   1432  C   GLU A 182      31.245   8.796 -32.937  1.00 42.75           C  
ATOM   1433  CB  GLU A 182      30.461  11.034 -33.747  1.00 42.75           C  
ATOM   1434  O   GLU A 182      32.476   8.867 -32.946  1.00 42.75           O  
ATOM   1435  CG  GLU A 182      29.674  10.612 -34.980  1.00 42.75           C  
ATOM   1436  CD  GLU A 182      29.829  11.573 -36.148  1.00 42.75           C  
ATOM   1437  OE1 GLU A 182      30.544  11.237 -37.119  1.00 42.75           O  
ATOM   1438  OE2 GLU A 182      29.232  12.671 -36.090  1.00 42.75           O  
ATOM   1439  N   ASP A 183      30.645   7.636 -32.719  1.00 46.86           N  
ATOM   1440  CA  ASP A 183      30.260   6.747 -33.811  1.00 46.86           C  
ATOM   1441  C   ASP A 183      31.185   5.534 -33.884  1.00 46.86           C  
ATOM   1442  CB  ASP A 183      30.271   7.498 -35.144  1.00 46.86           C  
ATOM   1443  O   ASP A 183      32.408   5.682 -33.936  1.00 46.86           O  
ATOM   1444  CG  ASP A 183      28.881   7.707 -35.718  1.00 46.86           C  
ATOM   1445  OD1 ASP A 183      28.405   6.849 -36.492  1.00 46.86           O  
ATOM   1446  OD2 ASP A 183      28.257   8.741 -35.396  1.00 46.86           O  
ATOM   1447  N   ASP A 184      30.594   4.388 -33.487  1.00 47.56           N  
ATOM   1448  CA  ASP A 184      30.632   3.504 -34.648  1.00 47.56           C  
ATOM   1449  C   ASP A 184      31.265   2.160 -34.295  1.00 47.56           C  
ATOM   1450  CB  ASP A 184      31.399   4.161 -35.798  1.00 47.56           C  
ATOM   1451  O   ASP A 184      32.406   2.108 -33.831  1.00 47.56           O  
ATOM   1452  CG  ASP A 184      31.155   3.485 -37.135  1.00 47.56           C  
ATOM   1453  OD1 ASP A 184      32.084   2.847 -37.675  1.00 47.56           O  
ATOM   1454  OD2 ASP A 184      30.023   3.594 -37.656  1.00 47.56           O  
ATOM   1455  N   LYS A 185      30.332   1.181 -34.006  1.00 52.58           N  
ATOM   1456  CA  LYS A 185      30.358   0.043 -34.920  1.00 52.58           C  
ATOM   1457  C   LYS A 185      30.599  -1.262 -34.167  1.00 52.58           C  
ATOM   1458  CB  LYS A 185      31.435   0.237 -35.989  1.00 52.58           C  
ATOM   1459  O   LYS A 185      31.609  -1.408 -33.475  1.00 52.58           O  
ATOM   1460  CG  LYS A 185      30.957   0.995 -37.219  1.00 52.58           C  
ATOM   1461  CD  LYS A 185      31.845   0.721 -38.425  1.00 52.58           C  
ATOM   1462  CE  LYS A 185      31.479   1.612 -39.605  1.00 52.58           C  
ATOM   1463  NZ  LYS A 185      32.063   1.106 -40.883  1.00 52.58           N  
ATOM   1464  N   THR A 186      29.442  -1.987 -33.854  1.00 43.72           N  
ATOM   1465  CA  THR A 186      29.209  -3.201 -34.627  1.00 43.72           C  
ATOM   1466  C   THR A 186      29.821  -4.412 -33.929  1.00 43.72           C  
ATOM   1467  CB  THR A 186      29.787  -3.078 -36.049  1.00 43.72           C  
ATOM   1468  O   THR A 186      31.018  -4.426 -33.635  1.00 43.72           O  
ATOM   1469  CG2 THR A 186      29.152  -1.913 -36.801  1.00 43.72           C  
ATOM   1470  OG1 THR A 186      31.201  -2.866 -35.967  1.00 43.72           O  
ATOM   1471  N   LEU A 187      28.935  -5.170 -33.223  1.00 49.79           N  
ATOM   1472  CA  LEU A 187      28.981  -6.568 -33.638  1.00 49.79           C  
ATOM   1473  C   LEU A 187      28.524  -7.486 -32.509  1.00 49.79           C  
ATOM   1474  CB  LEU A 187      30.397  -6.949 -34.080  1.00 49.79           C  
ATOM   1475  O   LEU A 187      29.114  -7.488 -31.427  1.00 49.79           O  
ATOM   1476  CG  LEU A 187      30.692  -6.841 -35.577  1.00 49.79           C  
ATOM   1477  CD1 LEU A 187      32.190  -6.685 -35.812  1.00 49.79           C  
ATOM   1478  CD2 LEU A 187      30.154  -8.061 -36.317  1.00 49.79           C  
ATOM   1479  N   SER A 188      27.197  -7.816 -32.557  1.00 51.72           N  
ATOM   1480  CA  SER A 188      27.023  -9.181 -33.044  1.00 51.72           C  
ATOM   1481  C   SER A 188      26.727 -10.143 -31.899  1.00 51.72           C  
ATOM   1482  CB  SER A 188      28.269  -9.643 -33.801  1.00 51.72           C  
ATOM   1483  O   SER A 188      27.470 -10.194 -30.916  1.00 51.72           O  
ATOM   1484  OG  SER A 188      28.102  -9.471 -35.198  1.00 51.72           O  
ATOM   1485  N   LYS A 189      25.426 -10.375 -31.752  1.00 49.80           N  
ATOM   1486  CA  LYS A 189      24.910 -11.701 -32.083  1.00 49.80           C  
ATOM   1487  C   LYS A 189      24.289 -12.370 -30.860  1.00 49.80           C  
ATOM   1488  CB  LYS A 189      26.021 -12.582 -32.655  1.00 49.80           C  
ATOM   1489  O   LYS A 189      24.980 -12.636 -29.874  1.00 49.80           O  
ATOM   1490  CG  LYS A 189      26.431 -12.217 -34.074  1.00 49.80           C  
ATOM   1491  CD  LYS A 189      26.103 -13.335 -35.056  1.00 49.80           C  
ATOM   1492  CE  LYS A 189      26.448 -12.943 -36.486  1.00 49.80           C  
ATOM   1493  NZ  LYS A 189      25.831 -13.872 -37.479  1.00 49.80           N  
ATOM   1494  N   GLU A 190      22.997 -12.278 -30.728  1.00 49.55           N  
ATOM   1495  CA  GLU A 190      22.083 -13.406 -30.886  1.00 49.55           C  
ATOM   1496  C   GLU A 190      21.200 -13.577 -29.653  1.00 49.55           C  
ATOM   1497  CB  GLU A 190      22.862 -14.695 -31.158  1.00 49.55           C  
ATOM   1498  O   GLU A 190      21.690 -13.543 -28.522  1.00 49.55           O  
ATOM   1499  CG  GLU A 190      22.020 -15.805 -31.769  1.00 49.55           C  
ATOM   1500  CD  GLU A 190      22.824 -17.049 -32.111  1.00 49.55           C  
ATOM   1501  OE1 GLU A 190      22.882 -17.982 -31.277  1.00 49.55           O  
ATOM   1502  OE2 GLU A 190      23.400 -17.092 -33.221  1.00 49.55           O  
ATOM   1503  N   PRO A 191      19.855 -13.843 -30.053  1.00 52.48           N  
ATOM   1504  CA  PRO A 191      18.416 -14.021 -29.845  1.00 52.48           C  
ATOM   1505  C   PRO A 191      18.041 -15.464 -29.517  1.00 52.48           C  
ATOM   1506  CB  PRO A 191      17.809 -13.589 -31.182  1.00 52.48           C  
ATOM   1507  O   PRO A 191      18.797 -16.388 -29.827  1.00 52.48           O  
ATOM   1508  CG  PRO A 191      18.791 -14.048 -32.212  1.00 52.48           C  
ATOM   1509  CD  PRO A 191      20.017 -14.555 -31.510  1.00 52.48           C  
ATOM   1510  N   SER A 192      17.653 -15.762 -28.247  1.00 43.28           N  
ATOM   1511  CA  SER A 192      16.996 -17.060 -28.133  1.00 43.28           C  
ATOM   1512  C   SER A 192      16.934 -17.523 -26.681  1.00 43.28           C  
ATOM   1513  CB  SER A 192      17.723 -18.106 -28.980  1.00 43.28           C  
ATOM   1514  O   SER A 192      17.970 -17.736 -26.047  1.00 43.28           O  
ATOM   1515  OG  SER A 192      16.855 -18.655 -29.956  1.00 43.28           O  
ATOM   1516  N   LYS A 193      15.771 -17.123 -26.018  1.00 54.69           N  
ATOM   1517  CA  LYS A 193      14.854 -18.129 -25.490  1.00 54.69           C  
ATOM   1518  C   LYS A 193      13.772 -17.488 -24.626  1.00 54.69           C  
ATOM   1519  CB  LYS A 193      15.616 -19.179 -24.681  1.00 54.69           C  
ATOM   1520  O   LYS A 193      14.070 -16.899 -23.585  1.00 54.69           O  
ATOM   1521  CG  LYS A 193      16.587 -20.012 -25.506  1.00 54.69           C  
ATOM   1522  CD  LYS A 193      17.093 -21.217 -24.724  1.00 54.69           C  
ATOM   1523  CE  LYS A 193      18.208 -21.940 -25.469  1.00 54.69           C  
ATOM   1524  NZ  LYS A 193      18.773 -23.064 -24.665  1.00 54.69           N  
ATOM   1525  N   PRO A 194      12.402 -17.543 -25.095  1.00 59.28           N  
ATOM   1526  CA  PRO A 194      11.115 -17.527 -24.396  1.00 59.28           C  
ATOM   1527  C   PRO A 194      10.602 -18.928 -24.071  1.00 59.28           C  
ATOM   1528  CB  PRO A 194      10.185 -16.822 -25.387  1.00 59.28           C  
ATOM   1529  O   PRO A 194      10.942 -19.891 -24.764  1.00 59.28           O  
ATOM   1530  CG  PRO A 194      10.662 -17.258 -26.735  1.00 59.28           C  
ATOM   1531  CD  PRO A 194      11.930 -18.043 -26.561  1.00 59.28           C  
ATOM   1532  N   LYS A 195      10.764 -19.401 -22.751  1.00 49.71           N  
ATOM   1533  CA  LYS A 195      10.298 -20.748 -22.438  1.00 49.71           C  
ATOM   1534  C   LYS A 195       9.913 -20.869 -20.967  1.00 49.71           C  
ATOM   1535  CB  LYS A 195      11.371 -21.782 -22.785  1.00 49.71           C  
ATOM   1536  O   LYS A 195      10.730 -20.605 -20.082  1.00 49.71           O  
ATOM   1537  CG  LYS A 195      10.926 -22.815 -23.810  1.00 49.71           C  
ATOM   1538  CD  LYS A 195      11.985 -23.892 -24.013  1.00 49.71           C  
ATOM   1539  CE  LYS A 195      11.575 -24.882 -25.095  1.00 49.71           C  
ATOM   1540  NZ  LYS A 195      12.752 -25.620 -25.644  1.00 49.71           N  
ATOM   1541  N   ALA A 196       8.611 -20.721 -20.756  1.00 45.58           N  
ATOM   1542  CA  ALA A 196       7.688 -21.828 -20.520  1.00 45.58           C  
ATOM   1543  C   ALA A 196       7.791 -22.332 -19.084  1.00 45.58           C  
ATOM   1544  CB  ALA A 196       7.959 -22.966 -21.501  1.00 45.58           C  
ATOM   1545  O   ALA A 196       8.890 -22.603 -18.592  1.00 45.58           O  
ATOM   1546  N   GLU A 197       6.710 -22.020 -18.407  1.00 41.88           N  
ATOM   1547  CA  GLU A 197       5.948 -23.235 -18.135  1.00 41.88           C  
ATOM   1548  C   GLU A 197       5.994 -23.596 -16.653  1.00 41.88           C  
ATOM   1549  CB  GLU A 197       6.475 -24.400 -18.977  1.00 41.88           C  
ATOM   1550  O   GLU A 197       7.073 -23.790 -16.089  1.00 41.88           O  
ATOM   1551  CG  GLU A 197       5.420 -25.445 -19.309  1.00 41.88           C  
ATOM   1552  CD  GLU A 197       5.988 -26.672 -20.003  1.00 41.88           C  
ATOM   1553  OE1 GLU A 197       6.193 -27.709 -19.332  1.00 41.88           O  
ATOM   1554  OE2 GLU A 197       6.232 -26.596 -21.228  1.00 41.88           O  
ATOM   1555  N   LYS A 198       4.912 -23.105 -15.920  1.00 53.45           N  
ATOM   1556  CA  LYS A 198       4.036 -24.120 -15.342  1.00 53.45           C  
ATOM   1557  C   LYS A 198       3.611 -23.737 -13.927  1.00 53.45           C  
ATOM   1558  CB  LYS A 198       4.728 -25.484 -15.330  1.00 53.45           C  
ATOM   1559  O   LYS A 198       4.451 -23.609 -13.034  1.00 53.45           O  
ATOM   1560  CG  LYS A 198       4.745 -26.181 -16.683  1.00 53.45           C  
ATOM   1561  CD  LYS A 198       4.093 -27.556 -16.611  1.00 53.45           C  
ATOM   1562  CE  LYS A 198       4.142 -28.269 -17.955  1.00 53.45           C  
ATOM   1563  NZ  LYS A 198       4.293 -29.746 -17.793  1.00 53.45           N  
ATOM   1564  N   ALA A 199       2.383 -23.213 -13.767  1.00 42.96           N  
ATOM   1565  CA  ALA A 199       1.200 -23.984 -13.393  1.00 42.96           C  
ATOM   1566  C   ALA A 199       1.215 -24.324 -11.906  1.00 42.96           C  
ATOM   1567  CB  ALA A 199       1.111 -25.260 -14.227  1.00 42.96           C  
ATOM   1568  O   ALA A 199       2.191 -24.883 -11.400  1.00 42.96           O  
ATOM   1569  N   GLU A 200       0.436 -23.612 -11.154  1.00 47.17           N  
ATOM   1570  CA  GLU A 200      -0.474 -24.433 -10.361  1.00 47.17           C  
ATOM   1571  C   GLU A 200      -0.838 -23.745  -9.049  1.00 47.17           C  
ATOM   1572  CB  GLU A 200       0.146 -25.805 -10.081  1.00 47.17           C  
ATOM   1573  O   GLU A 200       0.044 -23.348  -8.284  1.00 47.17           O  
ATOM   1574  CG  GLU A 200      -0.083 -26.821 -11.191  1.00 47.17           C  
ATOM   1575  CD  GLU A 200      -0.072 -28.260 -10.699  1.00 47.17           C  
ATOM   1576  OE1 GLU A 200      -1.163 -28.846 -10.514  1.00 47.17           O  
ATOM   1577  OE2 GLU A 200       1.036 -28.805 -10.496  1.00 47.17           O  
ATOM   1578  N   LYS A 201      -1.958 -22.919  -9.005  1.00 55.98           N  
ATOM   1579  CA  LYS A 201      -3.221 -23.307  -8.383  1.00 55.98           C  
ATOM   1580  C   LYS A 201      -3.647 -22.292  -7.325  1.00 55.98           C  
ATOM   1581  CB  LYS A 201      -3.106 -24.698  -7.758  1.00 55.98           C  
ATOM   1582  O   LYS A 201      -2.930 -22.068  -6.348  1.00 55.98           O  
ATOM   1583  CG  LYS A 201      -2.899 -25.816  -8.769  1.00 55.98           C  
ATOM   1584  CD  LYS A 201      -3.519 -27.123  -8.293  1.00 55.98           C  
ATOM   1585  CE  LYS A 201      -3.359 -28.229  -9.327  1.00 55.98           C  
ATOM   1586  NZ  LYS A 201      -3.471 -29.585  -8.711  1.00 55.98           N  
ATOM   1587  N   SER A 202      -4.486 -21.331  -7.586  1.00 41.62           N  
ATOM   1588  CA  SER A 202      -5.913 -21.378  -7.283  1.00 41.62           C  
ATOM   1589  C   SER A 202      -6.172 -22.057  -5.942  1.00 41.62           C  
ATOM   1590  CB  SER A 202      -6.672 -22.112  -8.390  1.00 41.62           C  
ATOM   1591  O   SER A 202      -5.635 -23.133  -5.671  1.00 41.62           O  
ATOM   1592  OG  SER A 202      -6.595 -21.398  -9.611  1.00 41.62           O  
ATOM   1593  N   SER A 203      -6.682 -21.217  -4.901  1.00 45.40           N  
ATOM   1594  CA  SER A 203      -7.979 -21.576  -4.337  1.00 45.40           C  
ATOM   1595  C   SER A 203      -8.295 -20.739  -3.102  1.00 45.40           C  
ATOM   1596  CB  SER A 203      -8.015 -23.062  -3.978  1.00 45.40           C  
ATOM   1597  O   SER A 203      -7.538 -20.746  -2.130  1.00 45.40           O  
ATOM   1598  OG  SER A 203      -9.086 -23.340  -3.092  1.00 45.40           O  
ATOM   1599  N   SER A 204      -9.024 -19.677  -3.267  1.00 51.98           N  
ATOM   1600  CA  SER A 204     -10.442 -19.931  -3.033  1.00 51.98           C  
ATOM   1601  C   SER A 204     -10.953 -19.148  -1.829  1.00 51.98           C  
ATOM   1602  CB  SER A 204     -10.691 -21.425  -2.822  1.00 51.98           C  
ATOM   1603  O   SER A 204     -10.422 -19.281  -0.724  1.00 51.98           O  
ATOM   1604  OG  SER A 204     -12.075 -21.720  -2.897  1.00 51.98           O  
ATOM   1605  N   THR A 205     -11.686 -17.985  -2.189  1.00 51.51           N  
ATOM   1606  CA  THR A 205     -13.123 -17.795  -2.351  1.00 51.51           C  
ATOM   1607  C   THR A 205     -13.647 -16.764  -1.355  1.00 51.51           C  
ATOM   1608  CB  THR A 205     -13.886 -19.120  -2.173  1.00 51.51           C  
ATOM   1609  O   THR A 205     -13.491 -16.929  -0.143  1.00 51.51           O  
ATOM   1610  CG2 THR A 205     -15.367 -18.871  -1.905  1.00 51.51           C  
ATOM   1611  OG1 THR A 205     -13.753 -19.905  -3.364  1.00 51.51           O  
ATOM   1612  N   ASP A 206     -13.913 -15.476  -1.888  1.00 57.85           N  
ATOM   1613  CA  ASP A 206     -15.218 -15.021  -2.358  1.00 57.85           C  
ATOM   1614  C   ASP A 206     -16.334 -15.515  -1.440  1.00 57.85           C  
ATOM   1615  CB  ASP A 206     -15.467 -15.495  -3.791  1.00 57.85           C  
ATOM   1616  O   ASP A 206     -16.559 -16.721  -1.322  1.00 57.85           O  
ATOM   1617  CG  ASP A 206     -16.563 -14.711  -4.492  1.00 57.85           C  
ATOM   1618  OD1 ASP A 206     -17.700 -15.218  -4.602  1.00 57.85           O  
ATOM   1619  OD2 ASP A 206     -16.286 -13.578  -4.941  1.00 57.85           O  
ATOM   1620  N   GLN A 207     -16.713 -14.687  -0.538  1.00 51.31           N  
ATOM   1621  CA  GLN A 207     -18.168 -14.648  -0.431  1.00 51.31           C  
ATOM   1622  C   GLN A 207     -18.621 -13.534   0.509  1.00 51.31           C  
ATOM   1623  CB  GLN A 207     -18.707 -15.995   0.054  1.00 51.31           C  
ATOM   1624  O   GLN A 207     -18.134 -13.429   1.636  1.00 51.31           O  
ATOM   1625  CG  GLN A 207     -19.381 -16.816  -1.037  1.00 51.31           C  
ATOM   1626  CD  GLN A 207     -20.698 -17.420  -0.587  1.00 51.31           C  
ATOM   1627  NE2 GLN A 207     -21.576 -17.706  -1.542  1.00 51.31           N  
ATOM   1628  OE1 GLN A 207     -20.925 -17.628   0.609  1.00 51.31           O  
ATOM   1629  N   LYS A 208     -18.587 -12.275  -0.092  1.00 60.26           N  
ATOM   1630  CA  LYS A 208     -19.941 -11.727  -0.106  1.00 60.26           C  
ATOM   1631  C   LYS A 208     -19.945 -10.264   0.325  1.00 60.26           C  
ATOM   1632  CB  LYS A 208     -20.860 -12.545   0.802  1.00 60.26           C  
ATOM   1633  O   LYS A 208     -19.578  -9.944   1.457  1.00 60.26           O  
ATOM   1634  CG  LYS A 208     -20.975 -14.010   0.410  1.00 60.26           C  
ATOM   1635  CD  LYS A 208     -21.863 -14.194  -0.814  1.00 60.26           C  
ATOM   1636  CE  LYS A 208     -22.413 -15.611  -0.899  1.00 60.26           C  
ATOM   1637  NZ  LYS A 208     -23.247 -15.809  -2.122  1.00 60.26           N  
ATOM   1638  N   ASP A 209     -19.483  -9.424  -0.571  1.00 56.92           N  
ATOM   1639  CA  ASP A 209     -20.735  -9.014  -1.201  1.00 56.92           C  
ATOM   1640  C   ASP A 209     -21.817  -8.758  -0.155  1.00 56.92           C  
ATOM   1641  CB  ASP A 209     -21.206 -10.075  -2.198  1.00 56.92           C  
ATOM   1642  O   ASP A 209     -22.223  -9.674   0.564  1.00 56.92           O  
ATOM   1643  CG  ASP A 209     -21.907  -9.482  -3.408  1.00 56.92           C  
ATOM   1644  OD1 ASP A 209     -23.156  -9.483  -3.450  1.00 56.92           O  
ATOM   1645  OD2 ASP A 209     -21.203  -9.011  -4.328  1.00 56.92           O  
ATOM   1646  N   SER A 210     -21.628  -7.769   0.653  1.00 55.98           N  
ATOM   1647  CA  SER A 210     -22.907  -7.072   0.561  1.00 55.98           C  
ATOM   1648  C   SER A 210     -22.883  -5.766   1.348  1.00 55.98           C  
ATOM   1649  CB  SER A 210     -24.042  -7.963   1.068  1.00 55.98           C  
ATOM   1650  O   SER A 210     -22.859  -5.779   2.580  1.00 55.98           O  
ATOM   1651  OG  SER A 210     -24.381  -8.945   0.104  1.00 55.98           O  
ATOM   1652  N   LYS A 211     -22.101  -4.902   0.914  1.00 58.01           N  
ATOM   1653  CA  LYS A 211     -22.625  -3.544   0.803  1.00 58.01           C  
ATOM   1654  C   LYS A 211     -24.108  -3.496   1.160  1.00 58.01           C  
ATOM   1655  CB  LYS A 211     -22.407  -2.998  -0.609  1.00 58.01           C  
ATOM   1656  O   LYS A 211     -24.875  -4.379   0.769  1.00 58.01           O  
ATOM   1657  CG  LYS A 211     -21.969  -1.541  -0.649  1.00 58.01           C  
ATOM   1658  CD  LYS A 211     -21.675  -1.085  -2.072  1.00 58.01           C  
ATOM   1659  CE  LYS A 211     -20.531  -0.080  -2.112  1.00 58.01           C  
ATOM   1660  NZ  LYS A 211     -20.891   1.137  -2.898  1.00 58.01           N  
ATOM   1661  N   PRO A 212     -24.742  -2.558   1.702  1.00 56.21           N  
ATOM   1662  CA  PRO A 212     -24.551  -1.211   1.159  1.00 56.21           C  
ATOM   1663  C   PRO A 212     -25.095  -0.121   2.080  1.00 56.21           C  
ATOM   1664  CB  PRO A 212     -25.327  -1.249  -0.160  1.00 56.21           C  
ATOM   1665  O   PRO A 212     -25.703  -0.424   3.109  1.00 56.21           O  
ATOM   1666  CG  PRO A 212     -26.513  -2.114   0.119  1.00 56.21           C  
ATOM   1667  CD  PRO A 212     -26.350  -2.721   1.483  1.00 56.21           C  
ATOM   1668  N   PRO A 213     -24.728   1.047   1.959  1.00 51.94           N  
ATOM   1669  CA  PRO A 213     -24.621   2.461   2.327  1.00 51.94           C  
ATOM   1670  C   PRO A 213     -25.982   3.145   2.440  1.00 51.94           C  
ATOM   1671  CB  PRO A 213     -23.801   3.063   1.183  1.00 51.94           C  
ATOM   1672  O   PRO A 213     -26.964   2.675   1.860  1.00 51.94           O  
ATOM   1673  CG  PRO A 213     -24.235   2.311  -0.034  1.00 51.94           C  
ATOM   1674  CD  PRO A 213     -25.109   1.169   0.397  1.00 51.94           C  
ATOM   1675  N   GLU A 214     -26.255   3.599   3.659  1.00 52.77           N  
ATOM   1676  CA  GLU A 214     -26.800   4.945   3.809  1.00 52.77           C  
ATOM   1677  C   GLU A 214     -28.162   5.069   3.133  1.00 52.77           C  
ATOM   1678  CB  GLU A 214     -25.832   5.984   3.235  1.00 52.77           C  
ATOM   1679  O   GLU A 214     -28.324   4.678   1.975  1.00 52.77           O  
ATOM   1680  CG  GLU A 214     -25.002   6.700   4.291  1.00 52.77           C  
ATOM   1681  CD  GLU A 214     -24.589   8.104   3.878  1.00 52.77           C  
ATOM   1682  OE1 GLU A 214     -25.099   9.084   4.467  1.00 52.77           O  
ATOM   1683  OE2 GLU A 214     -23.749   8.225   2.959  1.00 52.77           O  
ATOM   1684  N   LYS A 215     -29.052   5.218   3.982  1.00 54.57           N  
ATOM   1685  CA  LYS A 215     -30.013   6.259   3.629  1.00 54.57           C  
ATOM   1686  C   LYS A 215     -31.058   6.437   4.727  1.00 54.57           C  
ATOM   1687  CB  LYS A 215     -30.699   5.929   2.302  1.00 54.57           C  
ATOM   1688  O   LYS A 215     -31.669   5.464   5.174  1.00 54.57           O  
ATOM   1689  CG  LYS A 215     -29.749   5.853   1.116  1.00 54.57           C  
ATOM   1690  CD  LYS A 215     -29.397   7.240   0.593  1.00 54.57           C  
ATOM   1691  CE  LYS A 215     -28.604   7.164  -0.705  1.00 54.57           C  
ATOM   1692  NZ  LYS A 215     -28.361   8.518  -1.286  1.00 54.57           N  
ATOM   1693  N   ALA A 216     -30.847   7.415   5.609  1.00 50.31           N  
ATOM   1694  CA  ALA A 216     -31.775   8.530   5.444  1.00 50.31           C  
ATOM   1695  C   ALA A 216     -33.033   8.326   6.282  1.00 50.31           C  
ATOM   1696  CB  ALA A 216     -32.143   8.703   3.972  1.00 50.31           C  
ATOM   1697  O   ALA A 216     -33.641   7.253   6.251  1.00 50.31           O  
ATOM   1698  N   THR A 217     -33.017   8.917   7.522  1.00 46.27           N  
ATOM   1699  CA  THR A 217     -34.036   9.945   7.701  1.00 46.27           C  
ATOM   1700  C   THR A 217     -35.283   9.362   8.360  1.00 46.27           C  
ATOM   1701  CB  THR A 217     -34.418  10.593   6.357  1.00 46.27           C  
ATOM   1702  O   THR A 217     -35.782   8.317   7.940  1.00 46.27           O  
ATOM   1703  CG2 THR A 217     -33.250  11.382   5.775  1.00 46.27           C  
ATOM   1704  OG1 THR A 217     -34.796   9.567   5.430  1.00 46.27           O  
ATOM   1705  N   GLU A 218     -35.362   9.570   9.683  1.00 42.51           N  
ATOM   1706  CA  GLU A 218     -36.513  10.364  10.103  1.00 42.51           C  
ATOM   1707  C   GLU A 218     -37.620   9.477  10.665  1.00 42.51           C  
ATOM   1708  CB  GLU A 218     -37.048  11.196   8.934  1.00 42.51           C  
ATOM   1709  O   GLU A 218     -38.094   8.562   9.988  1.00 42.51           O  
ATOM   1710  CG  GLU A 218     -37.955  12.341   9.359  1.00 42.51           C  
ATOM   1711  CD  GLU A 218     -38.458  13.174   8.191  1.00 42.51           C  
ATOM   1712  OE1 GLU A 218     -39.638  13.025   7.802  1.00 42.51           O  
ATOM   1713  OE2 GLU A 218     -37.663  13.982   7.658  1.00 42.51           O  
ATOM   1714  N   ASP A 219     -37.568   9.364  11.995  1.00 57.58           N  
ATOM   1715  CA  ASP A 219     -38.945   9.476  12.465  1.00 57.58           C  
ATOM   1716  C   ASP A 219     -39.002   9.540  13.989  1.00 57.58           C  
ATOM   1717  CB  ASP A 219     -39.783   8.300  11.957  1.00 57.58           C  
ATOM   1718  O   ASP A 219     -38.628   8.583  14.671  1.00 57.58           O  
ATOM   1719  CG  ASP A 219     -41.277   8.542  12.075  1.00 57.58           C  
ATOM   1720  OD1 ASP A 219     -41.913   7.990  12.999  1.00 57.58           O  
ATOM   1721  OD2 ASP A 219     -41.825   9.288  11.235  1.00 57.58           O  
ATOM   1722  N   LYS A 220     -38.763  10.691  14.669  1.00 56.78           N  
ATOM   1723  CA  LYS A 220     -39.600  11.487  15.562  1.00 56.78           C  
ATOM   1724  C   LYS A 220     -41.067  11.087  15.443  1.00 56.78           C  
ATOM   1725  CB  LYS A 220     -39.437  12.978  15.263  1.00 56.78           C  
ATOM   1726  O   LYS A 220     -41.597  10.972  14.336  1.00 56.78           O  
ATOM   1727  CG  LYS A 220     -38.048  13.522  15.562  1.00 56.78           C  
ATOM   1728  CD  LYS A 220     -38.061  14.457  16.765  1.00 56.78           C  
ATOM   1729  CE  LYS A 220     -36.668  14.986  17.077  1.00 56.78           C  
ATOM   1730  NZ  LYS A 220     -36.714  16.365  17.651  1.00 56.78           N  
ATOM   1731  N   ALA A 221     -41.515  10.254  16.214  1.00 49.41           N  
ATOM   1732  CA  ALA A 221     -42.888  10.415  16.686  1.00 49.41           C  
ATOM   1733  C   ALA A 221     -43.548   9.060  16.925  1.00 49.41           C  
ATOM   1734  CB  ALA A 221     -43.702  11.231  15.685  1.00 49.41           C  
ATOM   1735  O   ALA A 221     -43.597   8.219  16.025  1.00 49.41           O  
ATOM   1736  N   ALA A 222     -43.489   8.580  18.193  1.00 54.77           N  
ATOM   1737  CA  ALA A 222     -44.796   8.072  18.601  1.00 54.77           C  
ATOM   1738  C   ALA A 222     -44.734   7.454  19.995  1.00 54.77           C  
ATOM   1739  CB  ALA A 222     -45.308   7.048  17.590  1.00 54.77           C  
ATOM   1740  O   ALA A 222     -43.978   6.508  20.228  1.00 54.77           O  
ATOM   1741  N   LYS A 223     -44.778   8.276  21.072  1.00 50.21           N  
ATOM   1742  CA  LYS A 223     -45.924   8.438  21.962  1.00 50.21           C  
ATOM   1743  C   LYS A 223     -46.287   7.118  22.637  1.00 50.21           C  
ATOM   1744  CB  LYS A 223     -47.129   8.983  21.194  1.00 50.21           C  
ATOM   1745  O   LYS A 223     -46.506   6.110  21.962  1.00 50.21           O  
ATOM   1746  CG  LYS A 223     -47.333  10.483  21.347  1.00 50.21           C  
ATOM   1747  CD  LYS A 223     -48.686  10.921  20.802  1.00 50.21           C  
ATOM   1748  CE  LYS A 223     -48.892  12.422  20.953  1.00 50.21           C  
ATOM   1749  NZ  LYS A 223     -49.933  12.936  20.013  1.00 50.21           N  
ATOM   1750  N   GLY A 224     -45.941   6.974  23.977  1.00 52.80           N  
ATOM   1751  CA  GLY A 224     -47.067   6.929  24.895  1.00 52.80           C  
ATOM   1752  C   GLY A 224     -47.456   5.518  25.294  1.00 52.80           C  
ATOM   1753  O   GLY A 224     -47.509   4.621  24.451  1.00 52.80           O  
ATOM   1754  N   LYS A 225     -47.035   5.174  26.500  1.00 44.61           N  
ATOM   1755  CA  LYS A 225     -47.923   4.699  27.557  1.00 44.61           C  
ATOM   1756  C   LYS A 225     -47.129   4.128  28.727  1.00 44.61           C  
ATOM   1757  CB  LYS A 225     -48.888   3.644  27.013  1.00 44.61           C  
ATOM   1758  O   LYS A 225     -46.138   3.423  28.527  1.00 44.61           O  
ATOM   1759  CG  LYS A 225     -50.338   3.864  27.419  1.00 44.61           C  
ATOM   1760  CD  LYS A 225     -51.232   2.729  26.936  1.00 44.61           C  
ATOM   1761  CE  LYS A 225     -52.692   3.157  26.866  1.00 44.61           C  
ATOM   1762  NZ  LYS A 225     -53.484   2.613  28.008  1.00 44.61           N  
TER    1763      LYS A 225                                                      
ENDMDL                                                                          
END                                                                             
