# Supplementary material for: The 2022 Lady Estelle Wolfson lectureship on neurofilaments
Source: J Neurochem. 2022 Sep 19;163(3):179–219. doi: 10.1111/jnc.15682 (PMC9826399; doi:10.1111/jnc.15682)
Supplement: Supplementary file 1 — Supplementary material S1 [file JNC-163-179-s001.gz › NEFH2b_c6d2f_unrelaxed_rank_3_model_3.pdb]

MODEL     1                                                                     
ATOM      1  N   PRO A   1      28.188 -20.926 -33.446  1.00 46.63           N  
ATOM      2  CA  PRO A   1      28.120 -21.859 -32.320  1.00 46.63           C  
ATOM      3  C   PRO A   1      27.417 -21.264 -31.102  1.00 46.63           C  
ATOM      4  CB  PRO A   1      29.591 -22.150 -32.013  1.00 46.63           C  
ATOM      5  O   PRO A   1      27.782 -20.179 -30.643  1.00 46.63           O  
ATOM      6  CG  PRO A   1      30.339 -20.999 -32.606  1.00 46.63           C  
ATOM      7  CD  PRO A   1      29.497 -20.392 -33.691  1.00 46.63           C  
ATOM      8  N   GLU A   2      26.027 -20.712 -31.254  1.00 36.07           N  
ATOM      9  CA  GLU A   2      25.057 -20.733 -30.163  1.00 36.07           C  
ATOM     10  C   GLU A   2      25.653 -21.363 -28.907  1.00 36.07           C  
ATOM     11  CB  GLU A   2      23.793 -21.488 -30.581  1.00 36.07           C  
ATOM     12  O   GLU A   2      26.253 -22.438 -28.970  1.00 36.07           O  
ATOM     13  CG  GLU A   2      22.744 -20.610 -31.248  1.00 36.07           C  
ATOM     14  CD  GLU A   2      21.327 -21.135 -31.081  1.00 36.07           C  
ATOM     15  OE1 GLU A   2      20.564 -20.574 -30.262  1.00 36.07           O  
ATOM     16  OE2 GLU A   2      20.978 -22.117 -31.773  1.00 36.07           O  
ATOM     17  N   LYS A   3      25.922 -20.621 -27.940  1.00 40.40           N  
ATOM     18  CA  LYS A   3      25.496 -20.343 -26.571  1.00 40.40           C  
ATOM     19  C   LYS A   3      25.674 -21.569 -25.680  1.00 40.40           C  
ATOM     20  CB  LYS A   3      24.037 -19.885 -26.546  1.00 40.40           C  
ATOM     21  O   LYS A   3      25.022 -22.594 -25.887  1.00 40.40           O  
ATOM     22  CG  LYS A   3      23.797 -18.544 -27.224  1.00 40.40           C  
ATOM     23  CD  LYS A   3      22.499 -17.903 -26.752  1.00 40.40           C  
ATOM     24  CE  LYS A   3      21.670 -17.389 -27.922  1.00 40.40           C  
ATOM     25  NZ  LYS A   3      20.277 -17.047 -27.507  1.00 40.40           N  
ATOM     26  N   ALA A   4      26.765 -21.801 -25.169  1.00 45.07           N  
ATOM     27  CA  ALA A   4      26.720 -22.583 -23.936  1.00 45.07           C  
ATOM     28  C   ALA A   4      26.930 -21.692 -22.715  1.00 45.07           C  
ATOM     29  CB  ALA A   4      27.769 -23.691 -23.970  1.00 45.07           C  
ATOM     30  O   ALA A   4      27.872 -20.898 -22.673  1.00 45.07           O  
ATOM     31  N   LYS A   5      26.004 -21.105 -22.118  1.00 42.11           N  
ATOM     32  CA  LYS A   5      25.378 -21.275 -20.809  1.00 42.11           C  
ATOM     33  C   LYS A   5      26.360 -21.870 -19.804  1.00 42.11           C  
ATOM     34  CB  LYS A   5      24.137 -22.163 -20.919  1.00 42.11           C  
ATOM     35  O   LYS A   5      26.826 -22.998 -19.976  1.00 42.11           O  
ATOM     36  CG  LYS A   5      22.979 -21.518 -21.666  1.00 42.11           C  
ATOM     37  CD  LYS A   5      21.710 -22.353 -21.557  1.00 42.11           C  
ATOM     38  CE  LYS A   5      20.592 -21.787 -22.422  1.00 42.11           C  
ATOM     39  NZ  LYS A   5      19.471 -22.761 -22.584  1.00 42.11           N  
ATOM     40  N   SER A   6      27.108 -21.138 -19.032  1.00 45.49           N  
ATOM     41  CA  SER A   6      27.250 -21.681 -17.685  1.00 45.49           C  
ATOM     42  C   SER A   6      27.149 -20.582 -16.633  1.00 45.49           C  
ATOM     43  CB  SER A   6      28.585 -22.414 -17.541  1.00 45.49           C  
ATOM     44  O   SER A   6      27.836 -19.562 -16.723  1.00 45.49           O  
ATOM     45  OG  SER A   6      28.638 -23.535 -18.406  1.00 45.49           O  
ATOM     46  N   PRO A   7      26.012 -20.383 -16.004  1.00 58.56           N  
ATOM     47  CA  PRO A   7      25.866 -19.742 -14.695  1.00 58.56           C  
ATOM     48  C   PRO A   7      26.698 -20.422 -13.610  1.00 58.56           C  
ATOM     49  CB  PRO A   7      24.370 -19.877 -14.400  1.00 58.56           C  
ATOM     50  O   PRO A   7      26.795 -21.652 -13.580  1.00 58.56           O  
ATOM     51  CG  PRO A   7      23.919 -21.031 -15.236  1.00 58.56           C  
ATOM     52  CD  PRO A   7      24.855 -21.171 -16.402  1.00 58.56           C  
ATOM     53  N   VAL A   8      27.928 -20.305 -13.548  1.00 46.52           N  
ATOM     54  CA  VAL A   8      28.704 -20.711 -12.380  1.00 46.52           C  
ATOM     55  C   VAL A   8      28.077 -20.129 -11.116  1.00 46.52           C  
ATOM     56  CB  VAL A   8      30.179 -20.267 -12.497  1.00 46.52           C  
ATOM     57  O   VAL A   8      27.871 -18.916 -11.018  1.00 46.52           O  
ATOM     58  CG1 VAL A   8      30.754 -19.939 -11.120  1.00 46.52           C  
ATOM     59  CG2 VAL A   8      31.009 -21.351 -13.182  1.00 46.52           C  
ATOM     60  N   LYS A   9      27.013 -20.759 -10.659  1.00 47.30           N  
ATOM     61  CA  LYS A   9      26.749 -21.285  -9.323  1.00 47.30           C  
ATOM     62  C   LYS A   9      27.763 -20.757  -8.313  1.00 47.30           C  
ATOM     63  CB  LYS A   9      26.768 -22.814  -9.335  1.00 47.30           C  
ATOM     64  O   LYS A   9      28.941 -21.117  -8.362  1.00 47.30           O  
ATOM     65  CG  LYS A   9      25.391 -23.450  -9.453  1.00 47.30           C  
ATOM     66  CD  LYS A   9      25.482 -24.968  -9.546  1.00 47.30           C  
ATOM     67  CE  LYS A   9      24.356 -25.546 -10.393  1.00 47.30           C  
ATOM     68  NZ  LYS A   9      24.831 -26.666 -11.258  1.00 47.30           N  
ATOM     69  N   GLU A  10      27.952 -19.458  -7.844  1.00 52.55           N  
ATOM     70  CA  GLU A  10      28.189 -19.030  -6.468  1.00 52.55           C  
ATOM     71  C   GLU A  10      27.154 -19.628  -5.519  1.00 52.55           C  
ATOM     72  CB  GLU A  10      28.172 -17.502  -6.370  1.00 52.55           C  
ATOM     73  O   GLU A  10      25.955 -19.382  -5.664  1.00 52.55           O  
ATOM     74  CG  GLU A  10      28.782 -16.962  -5.085  1.00 52.55           C  
ATOM     75  CD  GLU A  10      28.711 -15.447  -4.977  1.00 52.55           C  
ATOM     76  OE1 GLU A  10      27.791 -14.928  -4.305  1.00 52.55           O  
ATOM     77  OE2 GLU A  10      29.583 -14.774  -5.571  1.00 52.55           O  
ATOM     78  N   GLU A  11      27.227 -20.881  -5.110  1.00 44.51           N  
ATOM     79  CA  GLU A  11      27.526 -21.537  -3.841  1.00 44.51           C  
ATOM     80  C   GLU A  11      27.182 -20.635  -2.659  1.00 44.51           C  
ATOM     81  CB  GLU A  11      29.000 -21.946  -3.780  1.00 44.51           C  
ATOM     82  O   GLU A  11      27.634 -19.490  -2.594  1.00 44.51           O  
ATOM     83  CG  GLU A  11      29.217 -23.447  -3.659  1.00 44.51           C  
ATOM     84  CD  GLU A  11      30.662 -23.823  -3.372  1.00 44.51           C  
ATOM     85  OE1 GLU A  11      30.995 -24.102  -2.198  1.00 44.51           O  
ATOM     86  OE2 GLU A  11      31.468 -23.837  -4.329  1.00 44.51           O  
ATOM     87  N   ALA A  12      26.009 -20.618  -2.096  1.00 43.61           N  
ATOM     88  CA  ALA A  12      25.921 -21.048  -0.703  1.00 43.61           C  
ATOM     89  C   ALA A  12      25.450 -19.906   0.194  1.00 43.61           C  
ATOM     90  CB  ALA A  12      27.270 -21.577  -0.222  1.00 43.61           C  
ATOM     91  O   ALA A  12      26.232 -19.017   0.540  1.00 43.61           O  
ATOM     92  N   LYS A  13      24.188 -19.424   0.144  1.00 46.61           N  
ATOM     93  CA  LYS A  13      23.523 -19.317   1.439  1.00 46.61           C  
ATOM     94  C   LYS A  13      22.103 -19.872   1.375  1.00 46.61           C  
ATOM     95  CB  LYS A  13      23.496 -17.862   1.910  1.00 46.61           C  
ATOM     96  O   LYS A  13      21.299 -19.441   0.546  1.00 46.61           O  
ATOM     97  CG  LYS A  13      24.124 -17.642   3.278  1.00 46.61           C  
ATOM     98  CD  LYS A  13      23.644 -16.342   3.911  1.00 46.61           C  
ATOM     99  CE  LYS A  13      24.611 -15.849   4.979  1.00 46.61           C  
ATOM    100  NZ  LYS A  13      24.061 -14.680   5.728  1.00 46.61           N  
ATOM    101  N   ALA A  14      21.780 -21.049   1.088  1.00 45.84           N  
ATOM    102  CA  ALA A  14      20.716 -21.746   1.806  1.00 45.84           C  
ATOM    103  C   ALA A  14      19.654 -20.767   2.298  1.00 45.84           C  
ATOM    104  CB  ALA A  14      21.294 -22.535   2.979  1.00 45.84           C  
ATOM    105  O   ALA A  14      19.969 -19.798   2.993  1.00 45.84           O  
ATOM    106  N   PRO A  15      18.524 -20.711   1.672  1.00 51.49           N  
ATOM    107  CA  PRO A  15      17.437 -20.319   2.572  1.00 51.49           C  
ATOM    108  C   PRO A  15      17.022 -21.443   3.520  1.00 51.49           C  
ATOM    109  CB  PRO A  15      16.297 -19.964   1.615  1.00 51.49           C  
ATOM    110  O   PRO A  15      16.883 -22.593   3.096  1.00 51.49           O  
ATOM    111  CG  PRO A  15      16.576 -20.755   0.378  1.00 51.49           C  
ATOM    112  CD  PRO A  15      18.039 -21.094   0.348  1.00 51.49           C  
ATOM    113  N   GLU A  16      17.962 -22.068   4.293  1.00 43.35           N  
ATOM    114  CA  GLU A  16      17.394 -22.726   5.466  1.00 43.35           C  
ATOM    115  C   GLU A  16      15.899 -22.446   5.586  1.00 43.35           C  
ATOM    116  CB  GLU A  16      18.118 -22.276   6.738  1.00 43.35           C  
ATOM    117  O   GLU A  16      15.479 -21.287   5.601  1.00 43.35           O  
ATOM    118  CG  GLU A  16      18.856 -23.397   7.455  1.00 43.35           C  
ATOM    119  CD  GLU A  16      19.383 -22.990   8.822  1.00 43.35           C  
ATOM    120  OE1 GLU A  16      18.746 -23.332   9.845  1.00 43.35           O  
ATOM    121  OE2 GLU A  16      20.440 -22.323   8.871  1.00 43.35           O  
ATOM    122  N   LYS A  17      15.130 -22.828   4.787  1.00 44.77           N  
ATOM    123  CA  LYS A  17      13.988 -23.568   5.315  1.00 44.77           C  
ATOM    124  C   LYS A  17      13.697 -23.171   6.760  1.00 44.77           C  
ATOM    125  CB  LYS A  17      14.236 -25.074   5.225  1.00 44.77           C  
ATOM    126  O   LYS A  17      14.413 -23.577   7.677  1.00 44.77           O  
ATOM    127  CG  LYS A  17      13.902 -25.677   3.869  1.00 44.77           C  
ATOM    128  CD  LYS A  17      13.960 -27.199   3.904  1.00 44.77           C  
ATOM    129  CE  LYS A  17      14.063 -27.787   2.503  1.00 44.77           C  
ATOM    130  NZ  LYS A  17      14.965 -28.978   2.468  1.00 44.77           N  
ATOM    131  N   GLU A  18      13.456 -22.027   7.122  1.00 45.22           N  
ATOM    132  CA  GLU A  18      12.631 -21.795   8.303  1.00 45.22           C  
ATOM    133  C   GLU A  18      11.148 -21.959   7.982  1.00 45.22           C  
ATOM    134  CB  GLU A  18      12.894 -20.400   8.877  1.00 45.22           C  
ATOM    135  O   GLU A  18      10.605 -21.234   7.146  1.00 45.22           O  
ATOM    136  CG  GLU A  18      12.767 -20.324  10.392  1.00 45.22           C  
ATOM    137  CD  GLU A  18      12.836 -18.903  10.929  1.00 45.22           C  
ATOM    138  OE1 GLU A  18      11.772 -18.314  11.225  1.00 45.22           O  
ATOM    139  OE2 GLU A  18      13.963 -18.375  11.054  1.00 45.22           O  
ATOM    140  N   ILE A  19      10.811 -23.079   7.456  1.00 48.27           N  
ATOM    141  CA  ILE A  19       9.422 -23.298   7.844  1.00 48.27           C  
ATOM    142  C   ILE A  19       9.359 -23.759   9.299  1.00 48.27           C  
ATOM    143  CB  ILE A  19       8.734 -24.332   6.925  1.00 48.27           C  
ATOM    144  O   ILE A  19      10.014 -24.733   9.677  1.00 48.27           O  
ATOM    145  CG1 ILE A  19       9.218 -24.167   5.480  1.00 48.27           C  
ATOM    146  CG2 ILE A  19       7.210 -24.203   7.011  1.00 48.27           C  
ATOM    147  CD1 ILE A  19       8.780 -25.288   4.548  1.00 48.27           C  
ATOM    148  N   PRO A  20       9.022 -22.900  10.386  1.00 46.34           N  
ATOM    149  CA  PRO A  20       8.017 -23.527  11.247  1.00 46.34           C  
ATOM    150  C   PRO A  20       6.588 -23.194  10.824  1.00 46.34           C  
ATOM    151  CB  PRO A  20       8.326 -22.949  12.630  1.00 46.34           C  
ATOM    152  O   PRO A  20       6.305 -22.060  10.430  1.00 46.34           O  
ATOM    153  CG  PRO A  20       8.967 -21.627  12.356  1.00 46.34           C  
ATOM    154  CD  PRO A  20       9.288 -21.546  10.892  1.00 46.34           C  
ATOM    155  N   LYS A  21       5.852 -23.951   9.992  1.00 41.12           N  
ATOM    156  CA  LYS A  21       4.777 -24.802  10.494  1.00 41.12           C  
ATOM    157  C   LYS A  21       4.319 -24.348  11.877  1.00 41.12           C  
ATOM    158  CB  LYS A  21       5.226 -26.263  10.544  1.00 41.12           C  
ATOM    159  O   LYS A  21       5.121 -24.278  12.811  1.00 41.12           O  
ATOM    160  CG  LYS A  21       4.258 -27.231   9.882  1.00 41.12           C  
ATOM    161  CD  LYS A  21       4.978 -28.458   9.338  1.00 41.12           C  
ATOM    162  CE  LYS A  21       3.995 -29.515   8.852  1.00 41.12           C  
ATOM    163  NZ  LYS A  21       4.612 -30.419   7.836  1.00 41.12           N  
ATOM    164  N   LYS A  22       3.432 -23.382  12.049  1.00 44.47           N  
ATOM    165  CA  LYS A  22       2.157 -23.566  12.737  1.00 44.47           C  
ATOM    166  C   LYS A  22       2.336 -23.509  14.251  1.00 44.47           C  
ATOM    167  CB  LYS A  22       1.516 -24.895  12.334  1.00 44.47           C  
ATOM    168  O   LYS A  22       2.912 -24.421  14.848  1.00 44.47           O  
ATOM    169  CG  LYS A  22       0.623 -24.804  11.106  1.00 44.47           C  
ATOM    170  CD  LYS A  22      -0.517 -25.814  11.168  1.00 44.47           C  
ATOM    171  CE  LYS A  22      -1.073 -26.116   9.783  1.00 44.47           C  
ATOM    172  NZ  LYS A  22      -1.968 -27.311   9.794  1.00 44.47           N  
ATOM    173  N   GLU A  23       2.517 -22.424  14.948  1.00 44.51           N  
ATOM    174  CA  GLU A  23       2.022 -22.430  16.322  1.00 44.51           C  
ATOM    175  C   GLU A  23       1.209 -21.173  16.621  1.00 44.51           C  
ATOM    176  CB  GLU A  23       3.184 -22.553  17.312  1.00 44.51           C  
ATOM    177  O   GLU A  23       1.699 -20.055  16.449  1.00 44.51           O  
ATOM    178  CG  GLU A  23       2.808 -23.235  18.619  1.00 44.51           C  
ATOM    179  CD  GLU A  23       3.863 -23.079  19.702  1.00 44.51           C  
ATOM    180  OE1 GLU A  23       3.670 -22.251  20.622  1.00 44.51           O  
ATOM    181  OE2 GLU A  23       4.892 -23.788  19.630  1.00 44.51           O  
ATOM    182  N   GLU A  24       0.130 -20.829  15.967  1.00 44.67           N  
ATOM    183  CA  GLU A  24      -0.989 -20.421  16.812  1.00 44.67           C  
ATOM    184  C   GLU A  24      -0.499 -19.825  18.128  1.00 44.67           C  
ATOM    185  CB  GLU A  24      -1.917 -21.607  17.085  1.00 44.67           C  
ATOM    186  O   GLU A  24      -1.024 -20.148  19.196  1.00 44.67           O  
ATOM    187  CG  GLU A  24      -3.079 -21.717  16.107  1.00 44.67           C  
ATOM    188  CD  GLU A  24      -4.162 -22.679  16.569  1.00 44.67           C  
ATOM    189  OE1 GLU A  24      -5.165 -22.223  17.164  1.00 44.67           O  
ATOM    190  OE2 GLU A  24      -4.006 -23.898  16.335  1.00 44.67           O  
ATOM    191  N   VAL A  25       0.309 -18.764  18.229  1.00 42.78           N  
ATOM    192  CA  VAL A  25       0.262 -17.921  19.419  1.00 42.78           C  
ATOM    193  C   VAL A  25      -0.713 -16.767  19.197  1.00 42.78           C  
ATOM    194  CB  VAL A  25       1.661 -17.375  19.783  1.00 42.78           C  
ATOM    195  O   VAL A  25      -0.557 -15.987  18.255  1.00 42.78           O  
ATOM    196  CG1 VAL A  25       1.612 -16.596  21.096  1.00 42.78           C  
ATOM    197  CG2 VAL A  25       2.672 -18.517  19.873  1.00 42.78           C  
ATOM    198  N   LYS A  26      -1.960 -16.893  18.911  1.00 40.57           N  
ATOM    199  CA  LYS A  26      -2.991 -16.178  19.657  1.00 40.57           C  
ATOM    200  C   LYS A  26      -2.385 -15.053  20.493  1.00 40.57           C  
ATOM    201  CB  LYS A  26      -3.766 -17.140  20.558  1.00 40.57           C  
ATOM    202  O   LYS A  26      -1.519 -15.296  21.335  1.00 40.57           O  
ATOM    203  CG  LYS A  26      -4.634 -18.134  19.801  1.00 40.57           C  
ATOM    204  CD  LYS A  26      -5.197 -19.205  20.727  1.00 40.57           C  
ATOM    205  CE  LYS A  26      -6.003 -20.243  19.958  1.00 40.57           C  
ATOM    206  NZ  LYS A  26      -6.420 -21.379  20.832  1.00 40.57           N  
ATOM    207  N   SER A  27      -2.187 -13.757  20.102  1.00 38.09           N  
ATOM    208  CA  SER A  27      -2.704 -12.530  20.699  1.00 38.09           C  
ATOM    209  C   SER A  27      -1.583 -11.701  21.317  1.00 38.09           C  
ATOM    210  CB  SER A  27      -3.756 -12.852  21.762  1.00 38.09           C  
ATOM    211  O   SER A  27      -0.815 -12.202  22.141  1.00 38.09           O  
ATOM    212  OG  SER A  27      -4.351 -14.114  21.514  1.00 38.09           O  
ATOM    213  N   PRO A  28      -0.954 -10.733  20.672  1.00 48.79           N  
ATOM    214  CA  PRO A  28      -0.161  -9.803  21.479  1.00 48.79           C  
ATOM    215  C   PRO A  28      -0.989  -9.095  22.548  1.00 48.79           C  
ATOM    216  CB  PRO A  28       0.368  -8.804  20.447  1.00 48.79           C  
ATOM    217  O   PRO A  28      -2.024  -8.500  22.239  1.00 48.79           O  
ATOM    218  CG  PRO A  28      -0.545  -8.948  19.273  1.00 48.79           C  
ATOM    219  CD  PRO A  28      -1.217 -10.289  19.353  1.00 48.79           C  
ATOM    220  N   VAL A  29      -1.831  -9.806  23.417  1.00 43.33           N  
ATOM    221  CA  VAL A  29      -2.142  -9.240  24.725  1.00 43.33           C  
ATOM    222  C   VAL A  29      -0.883  -8.630  25.337  1.00 43.33           C  
ATOM    223  CB  VAL A  29      -2.736 -10.304  25.676  1.00 43.33           C  
ATOM    224  O   VAL A  29       0.155  -9.290  25.423  1.00 43.33           O  
ATOM    225  CG1 VAL A  29      -2.300 -10.043  27.117  1.00 43.33           C  
ATOM    226  CG2 VAL A  29      -4.259 -10.322  25.570  1.00 43.33           C  
ATOM    227  N   LYS A  30      -0.543  -7.331  25.058  1.00 42.92           N  
ATOM    228  CA  LYS A  30      -0.467  -6.342  26.130  1.00 42.92           C  
ATOM    229  C   LYS A  30       0.515  -6.780  27.213  1.00 42.92           C  
ATOM    230  CB  LYS A  30      -1.849  -6.104  26.741  1.00 42.92           C  
ATOM    231  O   LYS A  30       0.321  -7.817  27.851  1.00 42.92           O  
ATOM    232  CG  LYS A  30      -1.968  -4.798  27.513  1.00 42.92           C  
ATOM    233  CD  LYS A  30      -3.203  -4.011  27.093  1.00 42.92           C  
ATOM    234  CE  LYS A  30      -3.174  -2.591  27.641  1.00 42.92           C  
ATOM    235  NZ  LYS A  30      -3.719  -1.607  26.658  1.00 42.92           N  
ATOM    236  N   GLU A  31       1.848  -6.482  27.096  1.00 43.78           N  
ATOM    237  CA  GLU A  31       2.514  -6.151  28.352  1.00 43.78           C  
ATOM    238  C   GLU A  31       4.024  -6.042  28.164  1.00 43.78           C  
ATOM    239  CB  GLU A  31       2.192  -7.196  29.423  1.00 43.78           C  
ATOM    240  O   GLU A  31       4.663  -6.973  27.669  1.00 43.78           O  
ATOM    241  CG  GLU A  31       2.469  -6.726  30.844  1.00 43.78           C  
ATOM    242  CD  GLU A  31       2.161  -7.781  31.895  1.00 43.78           C  
ATOM    243  OE1 GLU A  31       3.103  -8.453  32.374  1.00 43.78           O  
ATOM    244  OE2 GLU A  31       0.969  -7.937  32.243  1.00 43.78           O  
ATOM    245  N   GLU A  32       4.661  -4.946  27.853  1.00 45.81           N  
ATOM    246  CA  GLU A  32       5.645  -4.499  28.834  1.00 45.81           C  
ATOM    247  C   GLU A  32       7.046  -4.456  28.230  1.00 45.81           C  
ATOM    248  CB  GLU A  32       5.631  -5.409  30.065  1.00 45.81           C  
ATOM    249  O   GLU A  32       7.568  -5.481  27.786  1.00 45.81           O  
ATOM    250  CG  GLU A  32       6.170  -4.749  31.325  1.00 45.81           C  
ATOM    251  CD  GLU A  32       6.212  -5.685  32.522  1.00 45.81           C  
ATOM    252  OE1 GLU A  32       7.276  -6.291  32.782  1.00 45.81           O  
ATOM    253  OE2 GLU A  32       5.171  -5.814  33.206  1.00 45.81           O  
ATOM    254  N   GLU A  33       7.462  -3.399  27.463  1.00 44.44           N  
ATOM    255  CA  GLU A  33       8.812  -2.929  27.763  1.00 44.44           C  
ATOM    256  C   GLU A  33       9.158  -1.687  26.948  1.00 44.44           C  
ATOM    257  CB  GLU A  33       9.837  -4.035  27.499  1.00 44.44           C  
ATOM    258  O   GLU A  33       9.126  -1.717  25.716  1.00 44.44           O  
ATOM    259  CG  GLU A  33      11.176  -3.809  28.186  1.00 44.44           C  
ATOM    260  CD  GLU A  33      12.277  -4.722  27.670  1.00 44.44           C  
ATOM    261  OE1 GLU A  33      13.067  -4.289  26.801  1.00 44.44           O  
ATOM    262  OE2 GLU A  33      12.349  -5.881  28.138  1.00 44.44           O  
ATOM    263  N   LYS A  34       8.567  -0.549  27.004  1.00 43.01           N  
ATOM    264  CA  LYS A  34       9.389   0.651  27.135  1.00 43.01           C  
ATOM    265  C   LYS A  34      10.767   0.444  26.513  1.00 43.01           C  
ATOM    266  CB  LYS A  34       9.532   1.045  28.606  1.00 43.01           C  
ATOM    267  O   LYS A  34      11.527  -0.423  26.949  1.00 43.01           O  
ATOM    268  CG  LYS A  34       8.853   2.359  28.963  1.00 43.01           C  
ATOM    269  CD  LYS A  34       9.174   2.784  30.390  1.00 43.01           C  
ATOM    270  CE  LYS A  34       8.077   3.666  30.972  1.00 43.01           C  
ATOM    271  NZ  LYS A  34       8.630   4.920  31.565  1.00 43.01           N  
ATOM    272  N   PRO A  35      11.084   0.749  25.266  1.00 54.47           N  
ATOM    273  CA  PRO A  35      12.510   0.906  24.973  1.00 54.47           C  
ATOM    274  C   PRO A  35      13.169   1.997  25.815  1.00 54.47           C  
ATOM    275  CB  PRO A  35      12.526   1.278  23.488  1.00 54.47           C  
ATOM    276  O   PRO A  35      12.573   3.054  26.037  1.00 54.47           O  
ATOM    277  CG  PRO A  35      11.172   1.853  23.224  1.00 54.47           C  
ATOM    278  CD  PRO A  35      10.212   1.299  24.237  1.00 54.47           C  
ATOM    279  N   GLN A  36      13.479   1.814  27.134  1.00 43.07           N  
ATOM    280  CA  GLN A  36      14.869   2.058  27.505  1.00 43.07           C  
ATOM    281  C   GLN A  36      15.456   3.218  26.707  1.00 43.07           C  
ATOM    282  CB  GLN A  36      15.710   0.798  27.296  1.00 43.07           C  
ATOM    283  O   GLN A  36      15.341   3.256  25.480  1.00 43.07           O  
ATOM    284  CG  GLN A  36      17.146   0.929  27.785  1.00 43.07           C  
ATOM    285  CD  GLN A  36      17.963  -0.328  27.553  1.00 43.07           C  
ATOM    286  NE2 GLN A  36      19.124  -0.408  28.194  1.00 43.07           N  
ATOM    287  OE1 GLN A  36      17.553  -1.222  26.805  1.00 43.07           O  
ATOM    288  N   GLU A  37      15.201   4.505  26.958  1.00 48.57           N  
ATOM    289  CA  GLU A  37      16.208   5.512  27.282  1.00 48.57           C  
ATOM    290  C   GLU A  37      17.342   5.507  26.261  1.00 48.57           C  
ATOM    291  CB  GLU A  37      16.766   5.281  28.688  1.00 48.57           C  
ATOM    292  O   GLU A  37      18.416   4.960  26.521  1.00 48.57           O  
ATOM    293  CG  GLU A  37      15.755   5.526  29.799  1.00 48.57           C  
ATOM    294  CD  GLU A  37      16.390   6.005  31.094  1.00 48.57           C  
ATOM    295  OE1 GLU A  37      16.392   7.231  31.352  1.00 48.57           O  
ATOM    296  OE2 GLU A  37      16.891   5.149  31.857  1.00 48.57           O  
ATOM    297  N   VAL A  38      17.116   5.729  25.034  1.00 49.03           N  
ATOM    298  CA  VAL A  38      18.267   6.269  24.318  1.00 49.03           C  
ATOM    299  C   VAL A  38      18.268   7.793  24.416  1.00 49.03           C  
ATOM    300  CB  VAL A  38      18.272   5.829  22.837  1.00 49.03           C  
ATOM    301  O   VAL A  38      17.302   8.447  24.018  1.00 49.03           O  
ATOM    302  CG1 VAL A  38      19.697   5.799  22.288  1.00 49.03           C  
ATOM    303  CG2 VAL A  38      17.608   4.462  22.685  1.00 49.03           C  
ATOM    304  N   LYS A  39      18.289   8.410  25.610  1.00 49.24           N  
ATOM    305  CA  LYS A  39      19.275   9.410  26.008  1.00 49.24           C  
ATOM    306  C   LYS A  39      20.314   9.625  24.910  1.00 49.24           C  
ATOM    307  CB  LYS A  39      19.965   8.996  27.308  1.00 49.24           C  
ATOM    308  O   LYS A  39      21.215   8.804  24.732  1.00 49.24           O  
ATOM    309  CG  LYS A  39      19.248   9.464  28.566  1.00 49.24           C  
ATOM    310  CD  LYS A  39      19.453   8.492  29.721  1.00 49.24           C  
ATOM    311  CE  LYS A  39      18.331   8.596  30.746  1.00 49.24           C  
ATOM    312  NZ  LYS A  39      18.368   7.467  31.723  1.00 49.24           N  
ATOM    313  N   VAL A  40      20.020   9.916  23.687  1.00 56.96           N  
ATOM    314  CA  VAL A  40      20.988  10.631  22.862  1.00 56.96           C  
ATOM    315  C   VAL A  40      20.775  12.137  23.003  1.00 56.96           C  
ATOM    316  CB  VAL A  40      20.885  10.215  21.377  1.00 56.96           C  
ATOM    317  O   VAL A  40      19.647  12.623  22.899  1.00 56.96           O  
ATOM    318  CG1 VAL A  40      21.934  10.945  20.539  1.00 56.96           C  
ATOM    319  CG2 VAL A  40      21.041   8.702  21.235  1.00 56.96           C  
ATOM    320  N   LYS A  41      21.104  12.853  24.134  1.00 48.41           N  
ATOM    321  CA  LYS A  41      22.038  13.973  24.191  1.00 48.41           C  
ATOM    322  C   LYS A  41      21.808  14.941  23.034  1.00 48.41           C  
ATOM    323  CB  LYS A  41      23.482  13.470  24.174  1.00 48.41           C  
ATOM    324  O   LYS A  41      21.974  14.574  21.869  1.00 48.41           O  
ATOM    325  CG  LYS A  41      24.389  14.155  25.186  1.00 48.41           C  
ATOM    326  CD  LYS A  41      25.106  13.143  26.070  1.00 48.41           C  
ATOM    327  CE  LYS A  41      26.134  13.815  26.971  1.00 48.41           C  
ATOM    328  NZ  LYS A  41      26.888  12.819  27.789  1.00 48.41           N  
ATOM    329  N   GLU A  42      20.857  15.823  22.916  1.00 40.33           N  
ATOM    330  CA  GLU A  42      20.888  17.272  22.741  1.00 40.33           C  
ATOM    331  C   GLU A  42      21.262  17.647  21.310  1.00 40.33           C  
ATOM    332  CB  GLU A  42      21.869  17.912  23.726  1.00 40.33           C  
ATOM    333  O   GLU A  42      22.215  17.103  20.749  1.00 40.33           O  
ATOM    334  CG  GLU A  42      21.375  19.222  24.323  1.00 40.33           C  
ATOM    335  CD  GLU A  42      22.499  20.115  24.824  1.00 40.33           C  
ATOM    336  OE1 GLU A  42      22.817  21.124  24.155  1.00 40.33           O  
ATOM    337  OE2 GLU A  42      23.067  19.802  25.894  1.00 40.33           O  
ATOM    338  N   PRO A  43      20.701  18.990  20.729  1.00 50.37           N  
ATOM    339  CA  PRO A  43      19.796  20.035  21.212  1.00 50.37           C  
ATOM    340  C   PRO A  43      18.677  20.351  20.222  1.00 50.37           C  
ATOM    341  CB  PRO A  43      20.718  21.243  21.397  1.00 50.37           C  
ATOM    342  O   PRO A  43      18.706  19.880  19.082  1.00 50.37           O  
ATOM    343  CG  PRO A  43      21.716  21.134  20.289  1.00 50.37           C  
ATOM    344  CD  PRO A  43      21.494  19.833  19.573  1.00 50.37           C  
ATOM    345  N   PRO A  44      17.638  21.334  20.677  1.00 47.94           N  
ATOM    346  CA  PRO A  44      16.340  21.722  21.233  1.00 47.94           C  
ATOM    347  C   PRO A  44      15.392  22.288  20.179  1.00 47.94           C  
ATOM    348  CB  PRO A  44      16.704  22.788  22.269  1.00 47.94           C  
ATOM    349  O   PRO A  44      15.834  22.706  19.106  1.00 47.94           O  
ATOM    350  CG  PRO A  44      17.873  23.509  21.680  1.00 47.94           C  
ATOM    351  CD  PRO A  44      18.316  22.774  20.448  1.00 47.94           C  
ATOM    352  N   LYS A  45      14.112  21.849  20.090  1.00 47.08           N  
ATOM    353  CA  LYS A  45      12.789  22.458  20.185  1.00 47.08           C  
ATOM    354  C   LYS A  45      12.760  23.822  19.502  1.00 47.08           C  
ATOM    355  CB  LYS A  45      12.365  22.596  21.649  1.00 47.08           C  
ATOM    356  O   LYS A  45      13.396  24.769  19.968  1.00 47.08           O  
ATOM    357  CG  LYS A  45      11.628  21.383  22.197  1.00 47.08           C  
ATOM    358  CD  LYS A  45      11.061  21.654  23.585  1.00 47.08           C  
ATOM    359  CE  LYS A  45       9.987  20.642  23.958  1.00 47.08           C  
ATOM    360  NZ  LYS A  45      10.448  19.717  25.037  1.00 47.08           N  
ATOM    361  N   LYS A  46      12.436  23.917  18.214  1.00 48.23           N  
ATOM    362  CA  LYS A  46      11.655  25.030  17.681  1.00 48.23           C  
ATOM    363  C   LYS A  46      10.695  24.557  16.593  1.00 48.23           C  
ATOM    364  CB  LYS A  46      12.577  26.118  17.130  1.00 48.23           C  
ATOM    365  O   LYS A  46      11.123  24.189  15.497  1.00 48.23           O  
ATOM    366  CG  LYS A  46      13.355  26.871  18.199  1.00 48.23           C  
ATOM    367  CD  LYS A  46      12.958  28.341  18.247  1.00 48.23           C  
ATOM    368  CE  LYS A  46      14.128  29.223  18.664  1.00 48.23           C  
ATOM    369  NZ  LYS A  46      13.730  30.659  18.764  1.00 48.23           N  
ATOM    370  N   ALA A  47       9.753  23.870  16.826  1.00 48.79           N  
ATOM    371  CA  ALA A  47       8.318  23.870  16.552  1.00 48.79           C  
ATOM    372  C   ALA A  47       7.760  25.290  16.554  1.00 48.79           C  
ATOM    373  CB  ALA A  47       7.581  23.010  17.576  1.00 48.79           C  
ATOM    374  O   ALA A  47       7.667  25.926  17.607  1.00 48.79           O  
ATOM    375  N   GLU A  48       8.000  26.134  15.597  1.00 41.27           N  
ATOM    376  CA  GLU A  48       7.069  27.165  15.149  1.00 41.27           C  
ATOM    377  C   GLU A  48       6.586  26.893  13.727  1.00 41.27           C  
ATOM    378  CB  GLU A  48       7.720  28.548  15.228  1.00 41.27           C  
ATOM    379  O   GLU A  48       7.383  26.879  12.787  1.00 41.27           O  
ATOM    380  CG  GLU A  48       6.727  29.700  15.161  1.00 41.27           C  
ATOM    381  CD  GLU A  48       7.394  31.058  15.009  1.00 41.27           C  
ATOM    382  OE1 GLU A  48       7.574  31.521  13.860  1.00 41.27           O  
ATOM    383  OE2 GLU A  48       7.739  31.664  16.048  1.00 41.27           O  
ATOM    384  N   GLU A  49       5.705  25.968  13.504  1.00 46.09           N  
ATOM    385  CA  GLU A  49       4.307  26.090  13.104  1.00 46.09           C  
ATOM    386  C   GLU A  49       4.161  26.975  11.870  1.00 46.09           C  
ATOM    387  CB  GLU A  49       3.465  26.648  14.254  1.00 46.09           C  
ATOM    388  O   GLU A  49       4.334  28.193  11.949  1.00 46.09           O  
ATOM    389  CG  GLU A  49       2.199  25.851  14.534  1.00 46.09           C  
ATOM    390  CD  GLU A  49       1.206  26.591  15.415  1.00 46.09           C  
ATOM    391  OE1 GLU A  49       0.241  27.181  14.878  1.00 46.09           O  
ATOM    392  OE2 GLU A  49       1.394  26.582  16.652  1.00 46.09           O  
ATOM    393  N   GLU A  50       4.594  26.688  10.836  1.00 45.49           N  
ATOM    394  CA  GLU A  50       4.157  26.717   9.443  1.00 45.49           C  
ATOM    395  C   GLU A  50       2.746  26.154   9.296  1.00 45.49           C  
ATOM    396  CB  GLU A  50       5.130  25.934   8.557  1.00 45.49           C  
ATOM    397  O   GLU A  50       2.467  25.039   9.743  1.00 45.49           O  
ATOM    398  CG  GLU A  50       5.005  26.254   7.075  1.00 45.49           C  
ATOM    399  CD  GLU A  50       5.866  25.363   6.194  1.00 45.49           C  
ATOM    400  OE1 GLU A  50       5.336  24.388   5.614  1.00 45.49           O  
ATOM    401  OE2 GLU A  50       7.081  25.641   6.084  1.00 45.49           O  
ATOM    402  N   LYS A  51       1.658  26.993   9.702  1.00 42.49           N  
ATOM    403  CA  LYS A  51       0.564  27.453   8.852  1.00 42.49           C  
ATOM    404  C   LYS A  51      -0.583  26.446   8.838  1.00 42.49           C  
ATOM    405  CB  LYS A  51       1.059  27.703   7.427  1.00 42.49           C  
ATOM    406  O   LYS A  51      -0.385  25.277   8.501  1.00 42.49           O  
ATOM    407  CG  LYS A  51       1.917  28.951   7.280  1.00 42.49           C  
ATOM    408  CD  LYS A  51       1.063  30.203   7.127  1.00 42.49           C  
ATOM    409  CE  LYS A  51       1.904  31.412   6.742  1.00 42.49           C  
ATOM    410  NZ  LYS A  51       1.173  32.693   6.976  1.00 42.49           N  
ATOM    411  N   ALA A  52      -1.510  26.311   9.707  1.00 48.31           N  
ATOM    412  CA  ALA A  52      -2.960  26.166   9.598  1.00 48.31           C  
ATOM    413  C   ALA A  52      -3.404  26.183   8.138  1.00 48.31           C  
ATOM    414  CB  ALA A  52      -3.666  27.271  10.379  1.00 48.31           C  
ATOM    415  O   ALA A  52      -2.836  26.910   7.319  1.00 48.31           O  
ATOM    416  N   PRO A  53      -4.466  25.309   7.745  1.00 44.19           N  
ATOM    417  CA  PRO A  53      -5.870  25.727   7.729  1.00 44.19           C  
ATOM    418  C   PRO A  53      -6.837  24.548   7.810  1.00 44.19           C  
ATOM    419  CB  PRO A  53      -6.007  26.453   6.388  1.00 44.19           C  
ATOM    420  O   PRO A  53      -6.455  23.410   7.524  1.00 44.19           O  
ATOM    421  CG  PRO A  53      -5.116  25.700   5.454  1.00 44.19           C  
ATOM    422  CD  PRO A  53      -4.334  24.693   6.247  1.00 44.19           C  
ATOM    423  N   ALA A  54      -7.771  24.387   8.743  1.00 40.86           N  
ATOM    424  CA  ALA A  54      -9.176  24.328   8.350  1.00 40.86           C  
ATOM    425  C   ALA A  54      -9.961  23.387   9.259  1.00 40.86           C  
ATOM    426  CB  ALA A  54      -9.304  23.887   6.894  1.00 40.86           C  
ATOM    427  O   ALA A  54      -9.667  22.191   9.327  1.00 40.86           O  
ATOM    428  N   THR A  55     -10.291  23.637  10.439  1.00 49.86           N  
ATOM    429  CA  THR A  55     -11.614  23.470  11.031  1.00 49.86           C  
ATOM    430  C   THR A  55     -12.584  22.858  10.025  1.00 49.86           C  
ATOM    431  CB  THR A  55     -12.174  24.813  11.536  1.00 49.86           C  
ATOM    432  O   THR A  55     -12.534  23.175   8.834  1.00 49.86           O  
ATOM    433  CG2 THR A  55     -11.272  25.417  12.607  1.00 49.86           C  
ATOM    434  OG1 THR A  55     -12.269  25.728  10.436  1.00 49.86           O  
ATOM    435  N   PRO A  56     -13.375  21.840  10.454  1.00 43.93           N  
ATOM    436  CA  PRO A  56     -14.661  22.179  11.068  1.00 43.93           C  
ATOM    437  C   PRO A  56     -15.189  21.074  11.980  1.00 43.93           C  
ATOM    438  CB  PRO A  56     -15.584  22.381   9.864  1.00 43.93           C  
ATOM    439  O   PRO A  56     -14.803  19.911  11.835  1.00 43.93           O  
ATOM    440  CG  PRO A  56     -15.120  21.382   8.855  1.00 43.93           C  
ATOM    441  CD  PRO A  56     -13.875  20.722   9.375  1.00 43.93           C  
ATOM    442  N   LYS A  57     -15.321  21.256  13.249  1.00 42.73           N  
ATOM    443  CA  LYS A  57     -16.703  21.123  13.703  1.00 42.73           C  
ATOM    444  C   LYS A  57     -16.832  20.032  14.761  1.00 42.73           C  
ATOM    445  CB  LYS A  57     -17.628  20.821  12.523  1.00 42.73           C  
ATOM    446  O   LYS A  57     -16.476  18.877  14.517  1.00 42.73           O  
ATOM    447  CG  LYS A  57     -18.885  21.678  12.487  1.00 42.73           C  
ATOM    448  CD  LYS A  57     -19.602  21.561  11.148  1.00 42.73           C  
ATOM    449  CE  LYS A  57     -20.917  22.329  11.149  1.00 42.73           C  
ATOM    450  NZ  LYS A  57     -21.441  22.533   9.765  1.00 42.73           N  
ATOM    451  N   THR A  58     -16.670  20.259  16.011  1.00 37.87           N  
ATOM    452  CA  THR A  58     -17.809  20.319  16.920  1.00 37.87           C  
ATOM    453  C   THR A  58     -18.349  18.921  17.205  1.00 37.87           C  
ATOM    454  CB  THR A  58     -18.935  21.200  16.347  1.00 37.87           C  
ATOM    455  O   THR A  58     -18.740  18.201  16.283  1.00 37.87           O  
ATOM    456  CG2 THR A  58     -18.947  22.575  17.007  1.00 37.87           C  
ATOM    457  OG1 THR A  58     -18.737  21.361  14.937  1.00 37.87           O  
ATOM    458  N   GLU A  59     -17.955  18.215  18.148  1.00 43.44           N  
ATOM    459  CA  GLU A  59     -18.917  17.626  19.076  1.00 43.44           C  
ATOM    460  C   GLU A  59     -18.211  16.833  20.172  1.00 43.44           C  
ATOM    461  CB  GLU A  59     -19.903  16.725  18.328  1.00 43.44           C  
ATOM    462  O   GLU A  59     -17.429  15.925  19.884  1.00 43.44           O  
ATOM    463  CG  GLU A  59     -21.288  16.674  18.957  1.00 43.44           C  
ATOM    464  CD  GLU A  59     -22.292  15.882  18.135  1.00 43.44           C  
ATOM    465  OE1 GLU A  59     -22.490  14.678  18.415  1.00 43.44           O  
ATOM    466  OE2 GLU A  59     -22.884  16.469  17.202  1.00 43.44           O  
ATOM    467  N   GLU A  60     -17.604  17.281  21.207  1.00 39.82           N  
ATOM    468  CA  GLU A  60     -18.327  17.205  22.473  1.00 39.82           C  
ATOM    469  C   GLU A  60     -18.911  15.812  22.692  1.00 39.82           C  
ATOM    470  CB  GLU A  60     -19.440  18.255  22.522  1.00 39.82           C  
ATOM    471  O   GLU A  60     -19.597  15.276  21.819  1.00 39.82           O  
ATOM    472  CG  GLU A  60     -19.315  19.230  23.683  1.00 39.82           C  
ATOM    473  CD  GLU A  60     -20.545  20.104  23.869  1.00 39.82           C  
ATOM    474  OE1 GLU A  60     -21.414  19.760  24.702  1.00 39.82           O  
ATOM    475  OE2 GLU A  60     -20.642  21.140  23.174  1.00 39.82           O  
ATOM    476  N   LYS A  61     -18.254  14.852  23.347  1.00 45.56           N  
ATOM    477  CA  LYS A  61     -18.910  14.204  24.479  1.00 45.56           C  
ATOM    478  C   LYS A  61     -18.927  12.688  24.310  1.00 45.56           C  
ATOM    479  CB  LYS A  61     -20.336  14.729  24.647  1.00 45.56           C  
ATOM    480  O   LYS A  61     -19.696  12.157  23.505  1.00 45.56           O  
ATOM    481  CG  LYS A  61     -20.420  16.090  25.324  1.00 45.56           C  
ATOM    482  CD  LYS A  61     -21.803  16.338  25.910  1.00 45.56           C  
ATOM    483  CE  LYS A  61     -21.838  17.612  26.743  1.00 45.56           C  
ATOM    484  NZ  LYS A  61     -23.225  17.947  27.186  1.00 45.56           N  
ATOM    485  N   LYS A  62     -17.842  11.843  24.393  1.00 49.28           N  
ATOM    486  CA  LYS A  62     -18.232  10.566  24.984  1.00 49.28           C  
ATOM    487  C   LYS A  62     -17.122  10.009  25.871  1.00 49.28           C  
ATOM    488  CB  LYS A  62     -18.588   9.555  23.893  1.00 49.28           C  
ATOM    489  O   LYS A  62     -16.793   8.824  25.793  1.00 49.28           O  
ATOM    490  CG  LYS A  62     -20.032   9.080  23.937  1.00 49.28           C  
ATOM    491  CD  LYS A  62     -20.200   7.736  23.239  1.00 49.28           C  
ATOM    492  CE  LYS A  62     -21.561   7.622  22.565  1.00 49.28           C  
ATOM    493  NZ  LYS A  62     -22.202   6.300  22.832  1.00 49.28           N  
ATOM    494  N   ASP A  63     -16.239  10.774  26.463  1.00 46.62           N  
ATOM    495  CA  ASP A  63     -15.706  10.401  27.770  1.00 46.62           C  
ATOM    496  C   ASP A  63     -16.783  10.493  28.849  1.00 46.62           C  
ATOM    497  CB  ASP A  63     -14.516  11.290  28.138  1.00 46.62           C  
ATOM    498  O   ASP A  63     -17.189  11.591  29.236  1.00 46.62           O  
ATOM    499  CG  ASP A  63     -13.641  10.689  29.224  1.00 46.62           C  
ATOM    500  OD1 ASP A  63     -13.725  11.132  30.389  1.00 46.62           O  
ATOM    501  OD2 ASP A  63     -12.858   9.766  28.910  1.00 46.62           O  
ATOM    502  N   SER A  64     -18.084   9.920  28.792  1.00 42.91           N  
ATOM    503  CA  SER A  64     -18.938   9.626  29.939  1.00 42.91           C  
ATOM    504  C   SER A  64     -19.359   8.160  29.953  1.00 42.91           C  
ATOM    505  CB  SER A  64     -20.178  10.521  29.929  1.00 42.91           C  
ATOM    506  O   SER A  64     -19.908   7.657  28.971  1.00 42.91           O  
ATOM    507  OG  SER A  64     -20.026  11.601  30.834  1.00 42.91           O  
ATOM    508  N   LYS A  65     -18.515   7.211  30.477  1.00 49.28           N  
ATOM    509  CA  LYS A  65     -18.873   6.519  31.712  1.00 49.28           C  
ATOM    510  C   LYS A  65     -20.207   5.792  31.568  1.00 49.28           C  
ATOM    511  CB  LYS A  65     -18.937   7.504  32.880  1.00 49.28           C  
ATOM    512  O   LYS A  65     -21.270   6.404  31.695  1.00 49.28           O  
ATOM    513  CG  LYS A  65     -18.685   6.869  34.240  1.00 49.28           C  
ATOM    514  CD  LYS A  65     -17.384   7.367  34.857  1.00 49.28           C  
ATOM    515  CE  LYS A  65     -17.073   6.647  36.163  1.00 49.28           C  
ATOM    516  NZ  LYS A  65     -15.675   6.908  36.619  1.00 49.28           N  
ATOM    517  N   LYS A  66     -20.500   4.969  30.512  1.00 44.65           N  
ATOM    518  CA  LYS A  66     -21.456   3.873  30.648  1.00 44.65           C  
ATOM    519  C   LYS A  66     -20.814   2.665  31.324  1.00 44.65           C  
ATOM    520  CB  LYS A  66     -22.013   3.474  29.281  1.00 44.65           C  
ATOM    521  O   LYS A  66     -19.796   2.152  30.853  1.00 44.65           O  
ATOM    522  CG  LYS A  66     -23.290   2.648  29.350  1.00 44.65           C  
ATOM    523  CD  LYS A  66     -23.963   2.545  27.988  1.00 44.65           C  
ATOM    524  CE  LYS A  66     -25.362   1.953  28.098  1.00 44.65           C  
ATOM    525  NZ  LYS A  66     -26.029   1.857  26.765  1.00 44.65           N  
ATOM    526  N   GLU A  67     -20.419   2.607  32.624  1.00 44.99           N  
ATOM    527  CA  GLU A  67     -21.235   1.879  33.591  1.00 44.99           C  
ATOM    528  C   GLU A  67     -21.867   0.642  32.960  1.00 44.99           C  
ATOM    529  CB  GLU A  67     -22.322   2.787  34.171  1.00 44.99           C  
ATOM    530  O   GLU A  67     -22.666   0.753  32.027  1.00 44.99           O  
ATOM    531  CG  GLU A  67     -23.038   2.197  35.377  1.00 44.99           C  
ATOM    532  CD  GLU A  67     -24.100   3.119  35.954  1.00 44.99           C  
ATOM    533  OE1 GLU A  67     -25.294   2.958  35.615  1.00 44.99           O  
ATOM    534  OE2 GLU A  67     -23.735   4.012  36.752  1.00 44.99           O  
ATOM    535  N   GLU A  68     -21.144  -0.487  32.562  1.00 44.65           N  
ATOM    536  CA  GLU A  68     -21.815  -1.779  32.675  1.00 44.65           C  
ATOM    537  C   GLU A  68     -20.807  -2.908  32.874  1.00 44.65           C  
ATOM    538  CB  GLU A  68     -22.671  -2.050  31.436  1.00 44.65           C  
ATOM    539  O   GLU A  68     -19.852  -3.036  32.106  1.00 44.65           O  
ATOM    540  CG  GLU A  68     -23.696  -3.158  31.627  1.00 44.65           C  
ATOM    541  CD  GLU A  68     -24.514  -3.442  30.377  1.00 44.65           C  
ATOM    542  OE1 GLU A  68     -24.173  -4.386  29.629  1.00 44.65           O  
ATOM    543  OE2 GLU A  68     -25.505  -2.714  30.144  1.00 44.65           O  
ATOM    544  N   ALA A  69     -20.044  -3.153  34.042  1.00 42.89           N  
ATOM    545  CA  ALA A  69     -20.020  -4.428  34.753  1.00 42.89           C  
ATOM    546  C   ALA A  69     -18.639  -5.073  34.677  1.00 42.89           C  
ATOM    547  CB  ALA A  69     -21.078  -5.373  34.186  1.00 42.89           C  
ATOM    548  O   ALA A  69     -18.155  -5.391  33.588  1.00 42.89           O  
ATOM    549  N   PRO A  70     -17.778  -4.948  35.722  1.00 51.34           N  
ATOM    550  CA  PRO A  70     -16.743  -5.968  35.907  1.00 51.34           C  
ATOM    551  C   PRO A  70     -17.171  -7.074  36.870  1.00 51.34           C  
ATOM    552  CB  PRO A  70     -15.564  -5.175  36.476  1.00 51.34           C  
ATOM    553  O   PRO A  70     -17.730  -6.791  37.932  1.00 51.34           O  
ATOM    554  CG  PRO A  70     -16.180  -3.948  37.069  1.00 51.34           C  
ATOM    555  CD  PRO A  70     -17.602  -3.852  36.596  1.00 51.34           C  
ATOM    556  N   LYS A  71     -17.823  -8.197  36.470  1.00 43.48           N  
ATOM    557  CA  LYS A  71     -18.001  -9.465  37.171  1.00 43.48           C  
ATOM    558  C   LYS A  71     -17.477 -10.632  36.339  1.00 43.48           C  
ATOM    559  CB  LYS A  71     -19.475  -9.686  37.514  1.00 43.48           C  
ATOM    560  O   LYS A  71     -17.911 -10.835  35.203  1.00 43.48           O  
ATOM    561  CG  LYS A  71     -19.950  -8.909  38.733  1.00 43.48           C  
ATOM    562  CD  LYS A  71     -21.303  -9.410  39.224  1.00 43.48           C  
ATOM    563  CE  LYS A  71     -21.734  -8.700  40.500  1.00 43.48           C  
ATOM    564  NZ  LYS A  71     -23.221  -8.651  40.631  1.00 43.48           N  
ATOM    565  N   LYS A  72     -16.215 -11.266  36.611  1.00 43.05           N  
ATOM    566  CA  LYS A  72     -16.029 -12.565  37.250  1.00 43.05           C  
ATOM    567  C   LYS A  72     -15.198 -13.496  36.372  1.00 43.05           C  
ATOM    568  CB  LYS A  72     -17.381 -13.208  37.563  1.00 43.05           C  
ATOM    569  O   LYS A  72     -15.522 -13.706  35.201  1.00 43.05           O  
ATOM    570  CG  LYS A  72     -17.949 -12.826  38.922  1.00 43.05           C  
ATOM    571  CD  LYS A  72     -18.574 -14.024  39.624  1.00 43.05           C  
ATOM    572  CE  LYS A  72     -20.003 -13.734  40.062  1.00 43.05           C  
ATOM    573  NZ  LYS A  72     -20.710 -14.973  40.504  1.00 43.05           N  
ATOM    574  N   GLU A  73     -13.890 -13.805  36.611  1.00 37.46           N  
ATOM    575  CA  GLU A  73     -13.291 -14.957  37.278  1.00 37.46           C  
ATOM    576  C   GLU A  73     -13.206 -16.156  36.339  1.00 37.46           C  
ATOM    577  CB  GLU A  73     -14.087 -15.326  38.532  1.00 37.46           C  
ATOM    578  O   GLU A  73     -14.223 -16.613  35.813  1.00 37.46           O  
ATOM    579  CG  GLU A  73     -13.227 -15.845  39.676  1.00 37.46           C  
ATOM    580  CD  GLU A  73     -14.037 -16.480  40.795  1.00 37.46           C  
ATOM    581  OE1 GLU A  73     -14.049 -17.727  40.903  1.00 37.46           O  
ATOM    582  OE2 GLU A  73     -14.665 -15.724  41.570  1.00 37.46           O  
ATOM    583  N   ALA A  74     -11.987 -16.505  35.794  1.00 40.28           N  
ATOM    584  CA  ALA A  74     -11.194 -17.691  36.105  1.00 40.28           C  
ATOM    585  C   ALA A  74      -9.887 -17.699  35.318  1.00 40.28           C  
ATOM    586  CB  ALA A  74     -11.995 -18.958  35.814  1.00 40.28           C  
ATOM    587  O   ALA A  74      -9.889 -17.531  34.097  1.00 40.28           O  
ATOM    588  N   PRO A  75      -8.791 -17.593  36.040  1.00 45.02           N  
ATOM    589  CA  PRO A  75      -7.383 -17.975  35.912  1.00 45.02           C  
ATOM    590  C   PRO A  75      -7.178 -19.489  35.929  1.00 45.02           C  
ATOM    591  CB  PRO A  75      -6.728 -17.322  37.131  1.00 45.02           C  
ATOM    592  O   PRO A  75      -7.928 -20.209  36.592  1.00 45.02           O  
ATOM    593  CG  PRO A  75      -7.812 -17.257  38.158  1.00 45.02           C  
ATOM    594  CD  PRO A  75      -9.098 -17.703  37.523  1.00 45.02           C  
ATOM    595  N   LYS A  76      -6.887 -20.366  34.845  1.00 36.95           N  
ATOM    596  CA  LYS A  76      -5.889 -21.412  34.641  1.00 36.95           C  
ATOM    597  C   LYS A  76      -6.500 -22.798  34.826  1.00 36.95           C  
ATOM    598  CB  LYS A  76      -4.712 -21.225  35.599  1.00 36.95           C  
ATOM    599  O   LYS A  76      -7.087 -23.089  35.870  1.00 36.95           O  
ATOM    600  CG  LYS A  76      -3.930 -19.939  35.377  1.00 36.95           C  
ATOM    601  CD  LYS A  76      -2.427 -20.181  35.434  1.00 36.95           C  
ATOM    602  CE  LYS A  76      -1.644 -18.900  35.183  1.00 36.95           C  
ATOM    603  NZ  LYS A  76      -0.345 -18.891  35.920  1.00 36.95           N  
ATOM    604  N   PRO A  77      -6.423 -23.754  33.800  1.00 50.11           N  
ATOM    605  CA  PRO A  77      -5.785 -25.036  34.107  1.00 50.11           C  
ATOM    606  C   PRO A  77      -4.617 -25.352  33.174  1.00 50.11           C  
ATOM    607  CB  PRO A  77      -6.919 -26.047  33.924  1.00 50.11           C  
ATOM    608  O   PRO A  77      -4.718 -25.148  31.962  1.00 50.11           O  
ATOM    609  CG  PRO A  77      -7.756 -25.487  32.819  1.00 50.11           C  
ATOM    610  CD  PRO A  77      -7.306 -24.081  32.546  1.00 50.11           C  
ATOM    611  N   LYS A  78      -3.345 -24.871  33.315  1.00 42.11           N  
ATOM    612  CA  LYS A  78      -2.105 -25.638  33.389  1.00 42.11           C  
ATOM    613  C   LYS A  78      -2.270 -26.864  34.283  1.00 42.11           C  
ATOM    614  CB  LYS A  78      -0.962 -24.764  33.906  1.00 42.11           C  
ATOM    615  O   LYS A  78      -2.533 -26.735  35.480  1.00 42.11           O  
ATOM    616  CG  LYS A  78      -0.116 -24.138  32.807  1.00 42.11           C  
ATOM    617  CD  LYS A  78       0.604 -22.888  33.298  1.00 42.11           C  
ATOM    618  CE  LYS A  78       1.249 -22.125  32.149  1.00 42.11           C  
ATOM    619  NZ  LYS A  78       1.439 -20.682  32.480  1.00 42.11           N  
ATOM    620  N   VAL A  79      -2.760 -27.938  33.764  1.00 42.88           N  
ATOM    621  CA  VAL A  79      -2.322 -29.206  34.338  1.00 42.88           C  
ATOM    622  C   VAL A  79      -2.725 -30.357  33.420  1.00 42.88           C  
ATOM    623  CB  VAL A  79      -2.908 -29.421  35.752  1.00 42.88           C  
ATOM    624  O   VAL A  79      -3.885 -30.456  33.012  1.00 42.88           O  
ATOM    625  CG1 VAL A  79      -2.640 -30.845  36.236  1.00 42.88           C  
ATOM    626  CG2 VAL A  79      -2.328 -28.402  36.730  1.00 42.88           C  
ATOM    627  N   GLU A  80      -1.750 -30.839  32.591  1.00 35.75           N  
ATOM    628  CA  GLU A  80      -1.188 -32.142  32.933  1.00 35.75           C  
ATOM    629  C   GLU A  80      -1.970 -33.272  32.269  1.00 35.75           C  
ATOM    630  CB  GLU A  80      -1.167 -32.337  34.451  1.00 35.75           C  
ATOM    631  O   GLU A  80      -3.176 -33.407  32.483  1.00 35.75           O  
ATOM    632  CG  GLU A  80       0.062 -33.076  34.959  1.00 35.75           C  
ATOM    633  CD  GLU A  80       0.135 -33.147  36.476  1.00 35.75           C  
ATOM    634  OE1 GLU A  80      -0.236 -34.194  37.053  1.00 35.75           O  
ATOM    635  OE2 GLU A  80       0.566 -32.147  37.093  1.00 35.75           O  
ATOM    636  N   GLU A  81      -1.409 -33.681  31.072  1.00 36.59           N  
ATOM    637  CA  GLU A  81      -0.870 -35.037  31.063  1.00 36.59           C  
ATOM    638  C   GLU A  81      -1.933 -36.051  30.652  1.00 36.59           C  
ATOM    639  CB  GLU A  81      -0.301 -35.399  32.438  1.00 36.59           C  
ATOM    640  O   GLU A  81      -3.005 -36.114  31.257  1.00 36.59           O  
ATOM    641  CG  GLU A  81       1.157 -35.007  32.623  1.00 36.59           C  
ATOM    642  CD  GLU A  81       1.789 -35.612  33.867  1.00 36.59           C  
ATOM    643  OE1 GLU A  81       2.637 -36.524  33.735  1.00 36.59           O  
ATOM    644  OE2 GLU A  81       1.431 -35.172  34.982  1.00 36.59           O  
ATOM    645  N   LYS A  82      -1.892 -36.474  29.393  1.00 41.72           N  
ATOM    646  CA  LYS A  82      -1.769 -37.929  29.374  1.00 41.72           C  
ATOM    647  C   LYS A  82      -3.018 -38.580  28.787  1.00 41.72           C  
ATOM    648  CB  LYS A  82      -1.514 -38.464  30.784  1.00 41.72           C  
ATOM    649  O   LYS A  82      -4.091 -38.535  29.392  1.00 41.72           O  
ATOM    650  CG  LYS A  82      -0.040 -38.628  31.127  1.00 41.72           C  
ATOM    651  CD  LYS A  82       0.148 -39.362  32.448  1.00 41.72           C  
ATOM    652  CE  LYS A  82       1.605 -39.355  32.891  1.00 41.72           C  
ATOM    653  NZ  LYS A  82       1.837 -40.268  34.049  1.00 41.72           N  
ATOM    654  N   LYS A  83      -3.172 -38.762  27.504  1.00 44.90           N  
ATOM    655  CA  LYS A  83      -3.618 -40.094  27.106  1.00 44.90           C  
ATOM    656  C   LYS A  83      -3.700 -40.216  25.587  1.00 44.90           C  
ATOM    657  CB  LYS A  83      -4.977 -40.414  27.731  1.00 44.90           C  
ATOM    658  O   LYS A  83      -4.431 -39.466  24.937  1.00 44.90           O  
ATOM    659  CG  LYS A  83      -4.927 -41.496  28.801  1.00 44.90           C  
ATOM    660  CD  LYS A  83      -5.232 -42.871  28.220  1.00 44.90           C  
ATOM    661  CE  LYS A  83      -6.274 -43.609  29.048  1.00 44.90           C  
ATOM    662  NZ  LYS A  83      -6.422 -45.031  28.613  1.00 44.90           N  
ATOM    663  N   GLU A  84      -2.653 -40.536  24.830  1.00 39.87           N  
ATOM    664  CA  GLU A  84      -2.534 -41.836  24.176  1.00 39.87           C  
ATOM    665  C   GLU A  84      -1.916 -41.701  22.787  1.00 39.87           C  
ATOM    666  CB  GLU A  84      -3.902 -42.517  24.080  1.00 39.87           C  
ATOM    667  O   GLU A  84      -2.382 -40.904  21.970  1.00 39.87           O  
ATOM    668  CG  GLU A  84      -3.949 -43.895  24.724  1.00 39.87           C  
ATOM    669  CD  GLU A  84      -5.153 -44.718  24.292  1.00 39.87           C  
ATOM    670  OE1 GLU A  84      -4.996 -45.622  23.440  1.00 39.87           O  
ATOM    671  OE2 GLU A  84      -6.262 -44.456  24.809  1.00 39.87           O  
ATOM    672  N   PRO A  85      -0.707 -42.376  22.558  1.00 47.45           N  
ATOM    673  CA  PRO A  85       0.252 -42.978  21.630  1.00 47.45           C  
ATOM    674  C   PRO A  85      -0.393 -43.997  20.694  1.00 47.45           C  
ATOM    675  CB  PRO A  85       1.264 -43.654  22.559  1.00 47.45           C  
ATOM    676  O   PRO A  85      -1.446 -44.556  21.014  1.00 47.45           O  
ATOM    677  CG  PRO A  85       0.455 -44.135  23.720  1.00 47.45           C  
ATOM    678  CD  PRO A  85      -0.924 -43.550  23.615  1.00 47.45           C  
ATOM    679  N   ALA A  86      -0.332 -43.855  19.375  1.00 36.99           N  
ATOM    680  CA  ALA A  86       0.005 -45.089  18.671  1.00 36.99           C  
ATOM    681  C   ALA A  86      -0.725 -45.174  17.334  1.00 36.99           C  
ATOM    682  CB  ALA A  86      -0.331 -46.303  19.535  1.00 36.99           C  
ATOM    683  O   ALA A  86      -1.956 -45.115  17.286  1.00 36.99           O  
ATOM    684  N   VAL A  87      -0.177 -44.772  16.237  1.00 40.17           N  
ATOM    685  CA  VAL A  87       0.083 -45.780  15.215  1.00 40.17           C  
ATOM    686  C   VAL A  87      -0.337 -45.250  13.846  1.00 40.17           C  
ATOM    687  CB  VAL A  87      -0.653 -47.103  15.522  1.00 40.17           C  
ATOM    688  O   VAL A  87      -1.525 -45.027  13.597  1.00 40.17           O  
ATOM    689  CG1 VAL A  87      -0.553 -48.065  14.340  1.00 40.17           C  
ATOM    690  CG2 VAL A  87      -0.088 -47.746  16.787  1.00 40.17           C  
ATOM    691  N   GLU A  88       0.447 -44.522  13.044  1.00 43.03           N  
ATOM    692  CA  GLU A  88       0.498 -45.058  11.687  1.00 43.03           C  
ATOM    693  C   GLU A  88       1.544 -44.331  10.846  1.00 43.03           C  
ATOM    694  CB  GLU A  88      -0.875 -44.960  11.018  1.00 43.03           C  
ATOM    695  O   GLU A  88       1.481 -43.111  10.686  1.00 43.03           O  
ATOM    696  CG  GLU A  88      -1.110 -46.010   9.941  1.00 43.03           C  
ATOM    697  CD  GLU A  88      -2.392 -45.785   9.154  1.00 43.03           C  
ATOM    698  OE1 GLU A  88      -2.315 -45.373   7.975  1.00 43.03           O  
ATOM    699  OE2 GLU A  88      -3.481 -46.023   9.722  1.00 43.03           O  
ATOM    700  N   LYS A  89       2.941 -44.660  10.960  1.00 40.88           N  
ATOM    701  CA  LYS A  89       3.928 -45.206  10.032  1.00 40.88           C  
ATOM    702  C   LYS A  89       4.977 -44.160   9.666  1.00 40.88           C  
ATOM    703  CB  LYS A  89       3.244 -45.728   8.768  1.00 40.88           C  
ATOM    704  O   LYS A  89       4.637 -43.026   9.323  1.00 40.88           O  
ATOM    705  CG  LYS A  89       2.451 -47.009   8.977  1.00 40.88           C  
ATOM    706  CD  LYS A  89       2.509 -47.910   7.749  1.00 40.88           C  
ATOM    707  CE  LYS A  89       1.377 -48.929   7.748  1.00 40.88           C  
ATOM    708  NZ  LYS A  89       1.244 -49.607   6.424  1.00 40.88           N  
ATOM    709  N   PRO A  90       6.257 -44.507   9.744  1.00 49.13           N  
ATOM    710  CA  PRO A  90       7.691 -44.279   9.548  1.00 49.13           C  
ATOM    711  C   PRO A  90       8.153 -44.610   8.131  1.00 49.13           C  
ATOM    712  CB  PRO A  90       8.340 -45.218  10.568  1.00 49.13           C  
ATOM    713  O   PRO A  90       7.543 -45.446   7.459  1.00 49.13           O  
ATOM    714  CG  PRO A  90       7.326 -46.293  10.796  1.00 49.13           C  
ATOM    715  CD  PRO A  90       6.081 -45.943  10.034  1.00 49.13           C  
ATOM    716  N   LYS A  91       8.798 -43.717   7.248  1.00 38.71           N  
ATOM    717  CA  LYS A  91      10.087 -43.859   6.577  1.00 38.71           C  
ATOM    718  C   LYS A  91       9.906 -44.296   5.126  1.00 38.71           C  
ATOM    719  CB  LYS A  91      10.971 -44.862   7.320  1.00 38.71           C  
ATOM    720  O   LYS A  91      10.005 -45.484   4.813  1.00 38.71           O  
ATOM    721  CG  LYS A  91      11.837 -44.239   8.405  1.00 38.71           C  
ATOM    722  CD  LYS A  91      12.991 -45.154   8.793  1.00 38.71           C  
ATOM    723  CE  LYS A  91      13.751 -44.617   9.999  1.00 38.71           C  
ATOM    724  NZ  LYS A  91      13.748 -45.588  11.134  1.00 38.71           N  
ATOM    725  N   GLU A  92       9.357 -43.550   4.172  1.00 44.43           N  
ATOM    726  CA  GLU A  92       9.715 -43.795   2.778  1.00 44.43           C  
ATOM    727  C   GLU A  92      10.070 -42.495   2.062  1.00 44.43           C  
ATOM    728  CB  GLU A  92       8.572 -44.504   2.046  1.00 44.43           C  
ATOM    729  O   GLU A  92       9.954 -42.402   0.839  1.00 44.43           O  
ATOM    730  CG  GLU A  92       8.260 -45.891   2.589  1.00 44.43           C  
ATOM    731  CD  GLU A  92       7.685 -46.830   1.540  1.00 44.43           C  
ATOM    732  OE1 GLU A  92       8.411 -47.738   1.075  1.00 44.43           O  
ATOM    733  OE2 GLU A  92       6.500 -46.656   1.181  1.00 44.43           O  
ATOM    734  N   SER A  93      11.115 -41.692   2.355  1.00 54.30           N  
ATOM    735  CA  SER A  93      11.710 -41.114   1.155  1.00 54.30           C  
ATOM    736  C   SER A  93      13.164 -40.722   1.392  1.00 54.30           C  
ATOM    737  CB  SER A  93      10.912 -39.892   0.696  1.00 54.30           C  
ATOM    738  O   SER A  93      13.791 -40.093   0.536  1.00 54.30           O  
ATOM    739  OG  SER A  93       9.706 -39.775   1.430  1.00 54.30           O  
ATOM    740  N   LYS A  94      13.990 -41.435   2.215  1.00 47.84           N  
ATOM    741  CA  LYS A  94      15.429 -41.676   2.246  1.00 47.84           C  
ATOM    742  C   LYS A  94      15.800 -42.897   1.409  1.00 47.84           C  
ATOM    743  CB  LYS A  94      15.912 -41.861   3.685  1.00 47.84           C  
ATOM    744  O   LYS A  94      15.418 -44.022   1.740  1.00 47.84           O  
ATOM    745  CG  LYS A  94      17.308 -41.313   3.945  1.00 47.84           C  
ATOM    746  CD  LYS A  94      17.794 -41.663   5.345  1.00 47.84           C  
ATOM    747  CE  LYS A  94      19.097 -40.951   5.680  1.00 47.84           C  
ATOM    748  NZ  LYS A  94      19.339 -40.901   7.153  1.00 47.84           N  
ATOM    749  N   VAL A  95      15.626 -42.930  -0.006  1.00 39.63           N  
ATOM    750  CA  VAL A  95      16.529 -43.779  -0.777  1.00 39.63           C  
ATOM    751  C   VAL A  95      16.358 -43.495  -2.268  1.00 39.63           C  
ATOM    752  CB  VAL A  95      16.284 -45.277  -0.489  1.00 39.63           C  
ATOM    753  O   VAL A  95      15.237 -43.494  -2.782  1.00 39.63           O  
ATOM    754  CG1 VAL A  95      17.595 -46.060  -0.553  1.00 39.63           C  
ATOM    755  CG2 VAL A  95      15.618 -45.456   0.874  1.00 39.63           C  
ATOM    756  N   GLU A  96      17.046 -42.462  -2.914  1.00 43.35           N  
ATOM    757  CA  GLU A  96      17.675 -42.784  -4.192  1.00 43.35           C  
ATOM    758  C   GLU A  96      17.733 -41.561  -5.102  1.00 43.35           C  
ATOM    759  CB  GLU A  96      16.927 -43.924  -4.888  1.00 43.35           C  
ATOM    760  O   GLU A  96      17.384 -41.642  -6.282  1.00 43.35           O  
ATOM    761  CG  GLU A  96      17.840 -44.957  -5.530  1.00 43.35           C  
ATOM    762  CD  GLU A  96      17.105 -45.919  -6.451  1.00 43.35           C  
ATOM    763  OE1 GLU A  96      17.204 -45.768  -7.690  1.00 43.35           O  
ATOM    764  OE2 GLU A  96      16.423 -46.829  -5.928  1.00 43.35           O  
ATOM    765  N   ALA A  97      18.472 -40.457  -4.797  1.00 50.18           N  
ATOM    766  CA  ALA A  97      19.064 -39.819  -5.970  1.00 50.18           C  
ATOM    767  C   ALA A  97      20.465 -39.299  -5.664  1.00 50.18           C  
ATOM    768  CB  ALA A  97      18.173 -38.681  -6.463  1.00 50.18           C  
ATOM    769  O   ALA A  97      20.823 -38.188  -6.063  1.00 50.18           O  
ATOM    770  N   LYS A  98      21.449 -39.902  -5.001  1.00 47.57           N  
ATOM    771  CA  LYS A  98      22.865 -40.242  -5.108  1.00 47.57           C  
ATOM    772  C   LYS A  98      23.169 -40.917  -6.442  1.00 47.57           C  
ATOM    773  CB  LYS A  98      23.288 -41.150  -3.953  1.00 47.57           C  
ATOM    774  O   LYS A  98      23.350 -42.135  -6.500  1.00 47.57           O  
ATOM    775  CG  LYS A  98      24.742 -40.985  -3.537  1.00 47.57           C  
ATOM    776  CD  LYS A  98      25.011 -41.623  -2.179  1.00 47.57           C  
ATOM    777  CE  LYS A  98      26.501 -41.669  -1.868  1.00 47.57           C  
ATOM    778  NZ  LYS A  98      26.765 -42.222  -0.505  1.00 47.57           N  
ATOM    779  N   LYS A  99      22.906 -40.328  -7.680  1.00 47.56           N  
ATOM    780  CA  LYS A  99      23.657 -40.636  -8.894  1.00 47.56           C  
ATOM    781  C   LYS A  99      23.697 -39.436  -9.835  1.00 47.56           C  
ATOM    782  CB  LYS A  99      23.048 -41.843  -9.610  1.00 47.56           C  
ATOM    783  O   LYS A  99      22.662 -39.011 -10.353  1.00 47.56           O  
ATOM    784  CG  LYS A  99      24.065 -42.706 -10.343  1.00 47.56           C  
ATOM    785  CD  LYS A  99      23.386 -43.802 -11.155  1.00 47.56           C  
ATOM    786  CE  LYS A  99      24.341 -44.950 -11.453  1.00 47.56           C  
ATOM    787  NZ  LYS A  99      23.706 -45.987 -12.321  1.00 47.56           N  
ATOM    788  N   GLU A 100      24.465 -38.397  -9.531  1.00 45.25           N  
ATOM    789  CA  GLU A 100      25.115 -37.847 -10.717  1.00 45.25           C  
ATOM    790  C   GLU A 100      26.374 -37.070 -10.347  1.00 45.25           C  
ATOM    791  CB  GLU A 100      24.149 -36.946 -11.491  1.00 45.25           C  
ATOM    792  O   GLU A 100      26.292 -35.943  -9.854  1.00 45.25           O  
ATOM    793  CG  GLU A 100      24.577 -36.673 -12.925  1.00 45.25           C  
ATOM    794  CD  GLU A 100      23.657 -35.706 -13.653  1.00 45.25           C  
ATOM    795  OE1 GLU A 100      23.998 -34.506 -13.759  1.00 45.25           O  
ATOM    796  OE2 GLU A 100      22.585 -36.152 -14.120  1.00 45.25           O  
ATOM    797  N   GLU A 101      27.320 -37.534  -9.523  1.00 39.85           N  
ATOM    798  CA  GLU A 101      28.771 -37.446  -9.392  1.00 39.85           C  
ATOM    799  C   GLU A 101      29.473 -38.348 -10.403  1.00 39.85           C  
ATOM    800  CB  GLU A 101      29.206 -37.811  -7.971  1.00 39.85           C  
ATOM    801  O   GLU A 101      29.175 -39.541 -10.490  1.00 39.85           O  
ATOM    802  CG  GLU A 101      30.614 -37.350  -7.621  1.00 39.85           C  
ATOM    803  CD  GLU A 101      31.031 -37.715  -6.205  1.00 39.85           C  
ATOM    804  OE1 GLU A 101      31.712 -38.749  -6.021  1.00 39.85           O  
ATOM    805  OE2 GLU A 101      30.671 -36.962  -5.273  1.00 39.85           O  
ATOM    806  N   ALA A 102      29.868 -37.838 -11.661  1.00 44.41           N  
ATOM    807  CA  ALA A 102      31.189 -38.174 -12.187  1.00 44.41           C  
ATOM    808  C   ALA A 102      31.182 -38.198 -13.713  1.00 44.41           C  
ATOM    809  CB  ALA A 102      31.653 -39.522 -11.639  1.00 44.41           C  
ATOM    810  O   ALA A 102      30.419 -38.950 -14.325  1.00 44.41           O  
ATOM    811  N   GLU A 103      31.470 -37.117 -14.367  1.00 40.40           N  
ATOM    812  CA  GLU A 103      32.383 -37.285 -15.494  1.00 40.40           C  
ATOM    813  C   GLU A 103      32.388 -36.048 -16.389  1.00 40.40           C  
ATOM    814  CB  GLU A 103      32.006 -38.523 -16.311  1.00 40.40           C  
ATOM    815  O   GLU A 103      31.354 -35.674 -16.946  1.00 40.40           O  
ATOM    816  CG  GLU A 103      33.188 -39.420 -16.648  1.00 40.40           C  
ATOM    817  CD  GLU A 103      32.845 -40.517 -17.643  1.00 40.40           C  
ATOM    818  OE1 GLU A 103      33.133 -40.353 -18.851  1.00 40.40           O  
ATOM    819  OE2 GLU A 103      32.281 -41.548 -17.213  1.00 40.40           O  
ATOM    820  N   ASP A 104      33.156 -34.938 -16.053  1.00 52.69           N  
ATOM    821  CA  ASP A 104      34.043 -34.485 -17.119  1.00 52.69           C  
ATOM    822  C   ASP A 104      34.669 -33.135 -16.776  1.00 52.69           C  
ATOM    823  CB  ASP A 104      33.285 -34.391 -18.445  1.00 52.69           C  
ATOM    824  O   ASP A 104      33.986 -32.108 -16.783  1.00 52.69           O  
ATOM    825  CG  ASP A 104      34.201 -34.426 -19.656  1.00 52.69           C  
ATOM    826  OD1 ASP A 104      34.515 -33.352 -20.214  1.00 52.69           O  
ATOM    827  OD2 ASP A 104      34.610 -35.537 -20.057  1.00 52.69           O  
ATOM    828  N   LYS A 105      35.561 -32.855 -15.868  1.00 50.77           N  
ATOM    829  CA  LYS A 105      36.981 -32.520 -15.841  1.00 50.77           C  
ATOM    830  C   LYS A 105      37.571 -32.510 -17.248  1.00 50.77           C  
ATOM    831  CB  LYS A 105      37.749 -33.505 -14.958  1.00 50.77           C  
ATOM    832  O   LYS A 105      37.572 -33.534 -17.934  1.00 50.77           O  
ATOM    833  CG  LYS A 105      37.406 -33.408 -13.478  1.00 50.77           C  
ATOM    834  CD  LYS A 105      38.313 -34.294 -12.635  1.00 50.77           C  
ATOM    835  CE  LYS A 105      37.881 -34.309 -11.175  1.00 50.77           C  
ATOM    836  NZ  LYS A 105      38.860 -35.040 -10.315  1.00 50.77           N  
ATOM    837  N   LYS A 106      37.879 -31.323 -17.961  1.00 49.21           N  
ATOM    838  CA  LYS A 106      39.134 -31.216 -18.699  1.00 49.21           C  
ATOM    839  C   LYS A 106      39.135 -29.989 -19.607  1.00 49.21           C  
ATOM    840  CB  LYS A 106      39.381 -32.479 -19.525  1.00 49.21           C  
ATOM    841  O   LYS A 106      38.237 -29.823 -20.435  1.00 49.21           O  
ATOM    842  CG  LYS A 106      39.954 -33.639 -18.725  1.00 49.21           C  
ATOM    843  CD  LYS A 106      41.255 -34.149 -19.332  1.00 49.21           C  
ATOM    844  CE  LYS A 106      41.579 -35.559 -18.859  1.00 49.21           C  
ATOM    845  NZ  LYS A 106      42.699 -36.163 -19.641  1.00 49.21           N  
ATOM    846  N   LYS A 107      39.707 -28.732 -19.262  1.00 40.49           N  
ATOM    847  CA  LYS A 107      40.949 -28.232 -19.844  1.00 40.49           C  
ATOM    848  C   LYS A 107      40.738 -26.875 -20.509  1.00 40.49           C  
ATOM    849  CB  LYS A 107      41.507 -29.231 -20.859  1.00 40.49           C  
ATOM    850  O   LYS A 107      39.918 -26.744 -21.419  1.00 40.49           O  
ATOM    851  CG  LYS A 107      42.401 -30.300 -20.249  1.00 40.49           C  
ATOM    852  CD  LYS A 107      43.604 -30.596 -21.135  1.00 40.49           C  
ATOM    853  CE  LYS A 107      44.229 -31.943 -20.800  1.00 40.49           C  
ATOM    854  NZ  LYS A 107      45.721 -31.883 -20.823  1.00 40.49           N  
ATOM    855  N   VAL A 108      41.138 -25.683 -19.922  1.00 46.68           N  
ATOM    856  CA  VAL A 108      42.335 -24.983 -20.375  1.00 46.68           C  
ATOM    857  C   VAL A 108      42.235 -23.502 -20.017  1.00 46.68           C  
ATOM    858  CB  VAL A 108      42.550 -25.150 -21.896  1.00 46.68           C  
ATOM    859  O   VAL A 108      41.185 -22.881 -20.203  1.00 46.68           O  
ATOM    860  CG1 VAL A 108      44.019 -24.943 -22.260  1.00 46.68           C  
ATOM    861  CG2 VAL A 108      42.072 -26.527 -22.353  1.00 46.68           C  
ATOM    862  N   PRO A 109      43.273 -22.947 -19.377  1.00 42.13           N  
ATOM    863  CA  PRO A 109      44.248 -22.083 -18.706  1.00 42.13           C  
ATOM    864  C   PRO A 109      44.191 -20.638 -19.195  1.00 42.13           C  
ATOM    865  CB  PRO A 109      45.591 -22.727 -19.061  1.00 42.13           C  
ATOM    866  O   PRO A 109      43.770 -20.381 -20.326  1.00 42.13           O  
ATOM    867  CG  PRO A 109      45.409 -23.252 -20.448  1.00 42.13           C  
ATOM    868  CD  PRO A 109      43.974 -23.059 -20.846  1.00 42.13           C  
ATOM    869  N   THR A 110      44.089 -19.565 -18.384  1.00 37.09           N  
ATOM    870  CA  THR A 110      44.981 -18.431 -18.165  1.00 37.09           C  
ATOM    871  C   THR A 110      45.195 -17.654 -19.461  1.00 37.09           C  
ATOM    872  CB  THR A 110      46.341 -18.890 -17.608  1.00 37.09           C  
ATOM    873  O   THR A 110      45.529 -18.239 -20.494  1.00 37.09           O  
ATOM    874  CG2 THR A 110      46.199 -19.434 -16.190  1.00 37.09           C  
ATOM    875  OG1 THR A 110      46.874 -19.918 -18.451  1.00 37.09           O  
ATOM    876  N   PRO A 111      44.828 -16.289 -19.557  1.00 42.20           N  
ATOM    877  CA  PRO A 111      45.911 -15.309 -19.454  1.00 42.20           C  
ATOM    878  C   PRO A 111      45.533 -14.100 -18.602  1.00 42.20           C  
ATOM    879  CB  PRO A 111      46.155 -14.898 -20.908  1.00 42.20           C  
ATOM    880  O   PRO A 111      44.376 -13.672 -18.609  1.00 42.20           O  
ATOM    881  CG  PRO A 111      44.807 -14.953 -21.551  1.00 42.20           C  
ATOM    882  CD  PRO A 111      43.849 -15.608 -20.598  1.00 42.20           C  
ATOM    883  N   GLU A 112      45.757 -14.023 -17.343  1.00 40.29           N  
ATOM    884  CA  GLU A 112      46.578 -12.962 -16.768  1.00 40.29           C  
ATOM    885  C   GLU A 112      47.306 -12.175 -17.854  1.00 40.29           C  
ATOM    886  CB  GLU A 112      47.588 -13.542 -15.774  1.00 40.29           C  
ATOM    887  O   GLU A 112      48.034 -12.753 -18.664  1.00 40.29           O  
ATOM    888  CG  GLU A 112      47.811 -12.672 -14.545  1.00 40.29           C  
ATOM    889  CD  GLU A 112      48.978 -13.134 -13.687  1.00 40.29           C  
ATOM    890  OE1 GLU A 112      50.085 -12.562 -13.809  1.00 40.29           O  
ATOM    891  OE2 GLU A 112      48.784 -14.076 -12.887  1.00 40.29           O  
ATOM    892  N   LYS A 113      46.720 -11.225 -18.629  1.00 44.47           N  
ATOM    893  CA  LYS A 113      47.481 -10.076 -19.111  1.00 44.47           C  
ATOM    894  C   LYS A 113      46.573  -9.071 -19.815  1.00 44.47           C  
ATOM    895  CB  LYS A 113      48.595 -10.528 -20.057  1.00 44.47           C  
ATOM    896  O   LYS A 113      45.908  -9.409 -20.796  1.00 44.47           O  
ATOM    897  CG  LYS A 113      49.987 -10.471 -19.446  1.00 44.47           C  
ATOM    898  CD  LYS A 113      50.910  -9.556 -20.241  1.00 44.47           C  
ATOM    899  CE  LYS A 113      52.317  -9.538 -19.660  1.00 44.47           C  
ATOM    900  NZ  LYS A 113      53.325 -10.057 -20.633  1.00 44.47           N  
ATOM    901  N   GLU A 114      45.892  -8.116 -19.251  1.00 43.34           N  
ATOM    902  CA  GLU A 114      46.126  -6.791 -19.817  1.00 43.34           C  
ATOM    903  C   GLU A 114      45.237  -5.742 -19.154  1.00 43.34           C  
ATOM    904  CB  GLU A 114      45.889  -6.802 -21.329  1.00 43.34           C  
ATOM    905  O   GLU A 114      44.012  -5.880 -19.140  1.00 43.34           O  
ATOM    906  CG  GLU A 114      47.119  -7.179 -22.142  1.00 43.34           C  
ATOM    907  CD  GLU A 114      47.090  -6.636 -23.562  1.00 43.34           C  
ATOM    908  OE1 GLU A 114      47.787  -5.635 -23.843  1.00 43.34           O  
ATOM    909  OE2 GLU A 114      46.363  -7.216 -24.399  1.00 43.34           O  
ATOM    910  N   ALA A 115      45.405  -5.274 -18.021  1.00 33.90           N  
ATOM    911  CA  ALA A 115      45.564  -3.854 -17.720  1.00 33.90           C  
ATOM    912  C   ALA A 115      45.937  -3.066 -18.973  1.00 33.90           C  
ATOM    913  CB  ALA A 115      46.619  -3.654 -16.635  1.00 33.90           C  
ATOM    914  O   ALA A 115      46.764  -3.513 -19.771  1.00 33.90           O  
ATOM    915  N   PRO A 116      45.313  -1.906 -19.194  1.00 47.06           N  
ATOM    916  CA  PRO A 116      45.103  -0.660 -18.454  1.00 47.06           C  
ATOM    917  C   PRO A 116      43.768   0.004 -18.783  1.00 47.06           C  
ATOM    918  CB  PRO A 116      46.275   0.218 -18.902  1.00 47.06           C  
ATOM    919  O   PRO A 116      43.151  -0.314 -19.803  1.00 47.06           O  
ATOM    920  CG  PRO A 116      46.488  -0.133 -20.339  1.00 47.06           C  
ATOM    921  CD  PRO A 116      45.595  -1.290 -20.685  1.00 47.06           C  
ATOM    922  N   ALA A 117      43.022   0.535 -17.830  1.00 36.57           N  
ATOM    923  CA  ALA A 117      43.171   1.980 -17.680  1.00 36.57           C  
ATOM    924  C   ALA A 117      42.230   2.729 -18.619  1.00 36.57           C  
ATOM    925  CB  ALA A 117      44.617   2.396 -17.938  1.00 36.57           C  
ATOM    926  O   ALA A 117      42.303   2.567 -19.840  1.00 36.57           O  
ATOM    927  N   LYS A 118      41.034   3.051 -18.153  1.00 42.41           N  
ATOM    928  CA  LYS A 118      40.477   4.387 -17.962  1.00 42.41           C  
ATOM    929  C   LYS A 118      39.618   4.800 -19.154  1.00 42.41           C  
ATOM    930  CB  LYS A 118      41.594   5.408 -17.742  1.00 42.41           C  
ATOM    931  O   LYS A 118      40.080   4.776 -20.297  1.00 42.41           O  
ATOM    932  CG  LYS A 118      42.404   5.175 -16.475  1.00 42.41           C  
ATOM    933  CD  LYS A 118      43.317   6.356 -16.171  1.00 42.41           C  
ATOM    934  CE  LYS A 118      44.291   6.036 -15.046  1.00 42.41           C  
ATOM    935  NZ  LYS A 118      45.240   7.162 -14.797  1.00 42.41           N  
ATOM    936  N   VAL A 119      38.306   4.701 -19.223  1.00 42.89           N  
ATOM    937  CA  VAL A 119      37.571   5.923 -19.531  1.00 42.89           C  
ATOM    938  C   VAL A 119      36.223   5.572 -20.157  1.00 42.89           C  
ATOM    939  CB  VAL A 119      38.373   6.845 -20.477  1.00 42.89           C  
ATOM    940  O   VAL A 119      36.168   4.980 -21.238  1.00 42.89           O  
ATOM    941  CG1 VAL A 119      37.512   8.016 -20.948  1.00 42.89           C  
ATOM    942  CG2 VAL A 119      39.636   7.352 -19.782  1.00 42.89           C  
ATOM    943  N   GLU A 120      35.187   5.244 -19.479  1.00 45.69           N  
ATOM    944  CA  GLU A 120      33.959   5.987 -19.748  1.00 45.69           C  
ATOM    945  C   GLU A 120      32.815   5.502 -18.862  1.00 45.69           C  
ATOM    946  CB  GLU A 120      33.570   5.866 -21.224  1.00 45.69           C  
ATOM    947  O   GLU A 120      32.213   4.461 -19.132  1.00 45.69           O  
ATOM    948  CG  GLU A 120      34.511   6.598 -22.170  1.00 45.69           C  
ATOM    949  CD  GLU A 120      33.972   6.706 -23.587  1.00 45.69           C  
ATOM    950  OE1 GLU A 120      33.798   7.841 -24.085  1.00 45.69           O  
ATOM    951  OE2 GLU A 120      33.720   5.647 -24.204  1.00 45.69           O  
ATOM    952  N   VAL A 121      32.961   5.397 -17.610  1.00 43.98           N  
ATOM    953  CA  VAL A 121      31.894   5.827 -16.712  1.00 43.98           C  
ATOM    954  C   VAL A 121      31.214   7.072 -17.276  1.00 43.98           C  
ATOM    955  CB  VAL A 121      32.428   6.109 -15.290  1.00 43.98           C  
ATOM    956  O   VAL A 121      31.762   8.174 -17.200  1.00 43.98           O  
ATOM    957  CG1 VAL A 121      31.336   6.720 -14.414  1.00 43.98           C  
ATOM    958  CG2 VAL A 121      32.968   4.826 -14.659  1.00 43.98           C  
ATOM    959  N   LYS A 122      30.641   7.097 -18.480  1.00 50.64           N  
ATOM    960  CA  LYS A 122      29.552   7.974 -18.902  1.00 50.64           C  
ATOM    961  C   LYS A 122      28.203   7.270 -18.790  1.00 50.64           C  
ATOM    962  CB  LYS A 122      29.775   8.454 -20.337  1.00 50.64           C  
ATOM    963  O   LYS A 122      27.909   6.354 -19.561  1.00 50.64           O  
ATOM    964  CG  LYS A 122      30.403   9.836 -20.438  1.00 50.64           C  
ATOM    965  CD  LYS A 122      30.470  10.316 -21.882  1.00 50.64           C  
ATOM    966  CE  LYS A 122      31.320  11.572 -22.015  1.00 50.64           C  
ATOM    967  NZ  LYS A 122      31.723  11.821 -23.432  1.00 50.64           N  
ATOM    968  N   GLU A 123      27.842   6.880 -17.591  1.00 46.23           N  
ATOM    969  CA  GLU A 123      26.384   6.914 -17.548  1.00 46.23           C  
ATOM    970  C   GLU A 123      25.880   7.239 -16.144  1.00 46.23           C  
ATOM    971  CB  GLU A 123      25.801   5.580 -18.020  1.00 46.23           C  
ATOM    972  O   GLU A 123      25.892   6.379 -15.261  1.00 46.23           O  
ATOM    973  CG  GLU A 123      24.327   5.650 -18.392  1.00 46.23           C  
ATOM    974  CD  GLU A 123      23.611   4.315 -18.263  1.00 46.23           C  
ATOM    975  OE1 GLU A 123      22.746   4.174 -17.368  1.00 46.23           O  
ATOM    976  OE2 GLU A 123      23.917   3.402 -19.062  1.00 46.23           O  
ATOM    977  N   ASP A 124      26.452   8.294 -15.490  1.00 40.73           N  
ATOM    978  CA  ASP A 124      25.817   9.320 -14.669  1.00 40.73           C  
ATOM    979  C   ASP A 124      24.483   9.757 -15.270  1.00 40.73           C  
ATOM    980  CB  ASP A 124      26.742  10.527 -14.507  1.00 40.73           C  
ATOM    981  O   ASP A 124      24.452  10.553 -16.211  1.00 40.73           O  
ATOM    982  CG  ASP A 124      26.289  11.479 -13.414  1.00 40.73           C  
ATOM    983  OD1 ASP A 124      25.709  12.540 -13.732  1.00 40.73           O  
ATOM    984  OD2 ASP A 124      26.517  11.168 -12.225  1.00 40.73           O  
ATOM    985  N   ALA A 125      23.544   8.885 -15.526  1.00 48.40           N  
ATOM    986  CA  ALA A 125      22.106   9.132 -15.469  1.00 48.40           C  
ATOM    987  C   ALA A 125      21.574   8.946 -14.051  1.00 48.40           C  
ATOM    988  CB  ALA A 125      21.368   8.208 -16.435  1.00 48.40           C  
ATOM    989  O   ALA A 125      21.782   7.898 -13.435  1.00 48.40           O  
ATOM    990  N   LYS A 126      22.031   9.840 -13.111  1.00 44.40           N  
ATOM    991  CA  LYS A 126      21.322  10.542 -12.044  1.00 44.40           C  
ATOM    992  C   LYS A 126      20.752   9.560 -11.025  1.00 44.40           C  
ATOM    993  CB  LYS A 126      20.200  11.406 -12.623  1.00 44.40           C  
ATOM    994  O   LYS A 126      19.791   8.844 -11.314  1.00 44.40           O  
ATOM    995  CG  LYS A 126      19.842  12.611 -11.766  1.00 44.40           C  
ATOM    996  CD  LYS A 126      18.512  13.222 -12.189  1.00 44.40           C  
ATOM    997  CE  LYS A 126      18.089  14.346 -11.252  1.00 44.40           C  
ATOM    998  NZ  LYS A 126      17.154  15.300 -11.919  1.00 44.40           N  
ATOM    999  N   PRO A 127      21.532   8.846 -10.041  1.00 49.14           N  
ATOM   1000  CA  PRO A 127      20.734   8.922  -8.815  1.00 49.14           C  
ATOM   1001  C   PRO A 127      21.403   9.760  -7.728  1.00 49.14           C  
ATOM   1002  CB  PRO A 127      20.615   7.459  -8.380  1.00 49.14           C  
ATOM   1003  O   PRO A 127      22.632   9.853  -7.683  1.00 49.14           O  
ATOM   1004  CG  PRO A 127      21.845   6.800  -8.915  1.00 49.14           C  
ATOM   1005  CD  PRO A 127      22.499   7.732  -9.895  1.00 49.14           C  
ATOM   1006  N   LYS A 128      20.903  10.971  -7.474  1.00 42.65           N  
ATOM   1007  CA  LYS A 128      20.748  11.277  -6.055  1.00 42.65           C  
ATOM   1008  C   LYS A 128      20.897  12.773  -5.795  1.00 42.65           C  
ATOM   1009  CB  LYS A 128      21.766  10.495  -5.223  1.00 42.65           C  
ATOM   1010  O   LYS A 128      21.868  13.391  -6.237  1.00 42.65           O  
ATOM   1011  CG  LYS A 128      21.453   9.012  -5.095  1.00 42.65           C  
ATOM   1012  CD  LYS A 128      20.975   8.660  -3.692  1.00 42.65           C  
ATOM   1013  CE  LYS A 128      21.044   7.161  -3.436  1.00 42.65           C  
ATOM   1014  NZ  LYS A 128      21.622   6.854  -2.093  1.00 42.65           N  
ATOM   1015  N   GLU A 129      19.908  13.736  -5.978  1.00 46.94           N  
ATOM   1016  CA  GLU A 129      19.403  14.770  -5.081  1.00 46.94           C  
ATOM   1017  C   GLU A 129      20.164  14.773  -3.758  1.00 46.94           C  
ATOM   1018  CB  GLU A 129      17.906  14.576  -4.825  1.00 46.94           C  
ATOM   1019  O   GLU A 129      19.594  15.076  -2.708  1.00 46.94           O  
ATOM   1020  CG  GLU A 129      17.022  15.026  -5.979  1.00 46.94           C  
ATOM   1021  CD  GLU A 129      15.713  15.651  -5.524  1.00 46.94           C  
ATOM   1022  OE1 GLU A 129      15.499  16.860  -5.773  1.00 46.94           O  
ATOM   1023  OE2 GLU A 129      14.896  14.928  -4.912  1.00 46.94           O  
ATOM   1024  N   LYS A 130      21.494  14.935  -3.805  1.00 53.72           N  
ATOM   1025  CA  LYS A 130      22.203  15.552  -2.687  1.00 53.72           C  
ATOM   1026  C   LYS A 130      23.412  16.346  -3.173  1.00 53.72           C  
ATOM   1027  CB  LYS A 130      22.644  14.490  -1.679  1.00 53.72           C  
ATOM   1028  O   LYS A 130      24.426  15.765  -3.565  1.00 53.72           O  
ATOM   1029  CG  LYS A 130      21.512  13.611  -1.170  1.00 53.72           C  
ATOM   1030  CD  LYS A 130      21.955  12.755   0.010  1.00 53.72           C  
ATOM   1031  CE  LYS A 130      20.790  11.975   0.604  1.00 53.72           C  
ATOM   1032  NZ  LYS A 130      21.226  11.110   1.742  1.00 53.72           N  
ATOM   1033  N   THR A 131      23.397  17.373  -4.036  1.00 57.48           N  
ATOM   1034  CA  THR A 131      24.235  18.560  -4.166  1.00 57.48           C  
ATOM   1035  C   THR A 131      24.265  19.347  -2.859  1.00 57.48           C  
ATOM   1036  CB  THR A 131      23.741  19.470  -5.306  1.00 57.48           C  
ATOM   1037  O   THR A 131      23.230  19.835  -2.399  1.00 57.48           O  
ATOM   1038  CG2 THR A 131      24.696  20.638  -5.530  1.00 57.48           C  
ATOM   1039  OG1 THR A 131      23.648  18.705  -6.514  1.00 57.48           O  
ATOM   1040  N   GLU A 132      24.822  18.861  -1.853  1.00 44.66           N  
ATOM   1041  CA  GLU A 132      25.781  19.418  -0.904  1.00 44.66           C  
ATOM   1042  C   GLU A 132      26.996  19.998  -1.623  1.00 44.66           C  
ATOM   1043  CB  GLU A 132      26.224  18.352   0.101  1.00 44.66           C  
ATOM   1044  O   GLU A 132      27.617  19.323  -2.446  1.00 44.66           O  
ATOM   1045  CG  GLU A 132      27.021  18.905   1.274  1.00 44.66           C  
ATOM   1046  CD  GLU A 132      27.582  17.823   2.182  1.00 44.66           C  
ATOM   1047  OE1 GLU A 132      28.729  17.374   1.955  1.00 44.66           O  
ATOM   1048  OE2 GLU A 132      26.869  17.419   3.128  1.00 44.66           O  
ATOM   1049  N   VAL A 133      27.164  21.290  -1.969  1.00 44.72           N  
ATOM   1050  CA  VAL A 133      28.131  22.280  -1.508  1.00 44.72           C  
ATOM   1051  C   VAL A 133      29.290  22.371  -2.498  1.00 44.72           C  
ATOM   1052  CB  VAL A 133      28.661  21.942  -0.096  1.00 44.72           C  
ATOM   1053  O   VAL A 133      30.044  21.411  -2.671  1.00 44.72           O  
ATOM   1054  CG1 VAL A 133      28.953  23.218   0.691  1.00 44.72           C  
ATOM   1055  CG2 VAL A 133      27.660  21.065   0.653  1.00 44.72           C  
ATOM   1056  N   ALA A 134      29.226  23.078  -3.631  1.00 47.93           N  
ATOM   1057  CA  ALA A 134      30.444  23.801  -3.990  1.00 47.93           C  
ATOM   1058  C   ALA A 134      30.141  24.938  -4.961  1.00 47.93           C  
ATOM   1059  CB  ALA A 134      31.470  22.847  -4.596  1.00 47.93           C  
ATOM   1060  O   ALA A 134      29.642  24.704  -6.064  1.00 47.93           O  
ATOM   1061  N   LYS A 135      29.785  26.110  -4.499  1.00 47.59           N  
ATOM   1062  CA  LYS A 135      30.696  27.208  -4.811  1.00 47.59           C  
ATOM   1063  C   LYS A 135      29.929  28.446  -5.267  1.00 47.59           C  
ATOM   1064  CB  LYS A 135      31.697  26.786  -5.887  1.00 47.59           C  
ATOM   1065  O   LYS A 135      29.305  28.440  -6.330  1.00 47.59           O  
ATOM   1066  CG  LYS A 135      32.881  25.992  -5.354  1.00 47.59           C  
ATOM   1067  CD  LYS A 135      34.198  26.508  -5.919  1.00 47.59           C  
ATOM   1068  CE  LYS A 135      35.272  25.429  -5.908  1.00 47.59           C  
ATOM   1069  NZ  LYS A 135      36.413  25.773  -6.809  1.00 47.59           N  
ATOM   1070  N   LYS A 136      29.406  29.298  -4.495  1.00 55.48           N  
ATOM   1071  CA  LYS A 136      29.687  30.633  -5.015  1.00 55.48           C  
ATOM   1072  C   LYS A 136      29.363  31.706  -3.980  1.00 55.48           C  
ATOM   1073  CB  LYS A 136      28.896  30.886  -6.299  1.00 55.48           C  
ATOM   1074  O   LYS A 136      28.271  31.715  -3.409  1.00 55.48           O  
ATOM   1075  CG  LYS A 136      29.744  31.380  -7.462  1.00 55.48           C  
ATOM   1076  CD  LYS A 136      29.392  32.812  -7.842  1.00 55.48           C  
ATOM   1077  CE  LYS A 136      29.403  33.009  -9.352  1.00 55.48           C  
ATOM   1078  NZ  LYS A 136      28.688  34.258  -9.754  1.00 55.48           N  
ATOM   1079  N   GLU A 137      29.998  31.870  -2.872  1.00 44.14           N  
ATOM   1080  CA  GLU A 137      30.313  33.185  -2.322  1.00 44.14           C  
ATOM   1081  C   GLU A 137      29.560  34.288  -3.061  1.00 44.14           C  
ATOM   1082  CB  GLU A 137      31.820  33.446  -2.383  1.00 44.14           C  
ATOM   1083  O   GLU A 137      29.626  34.376  -4.289  1.00 44.14           O  
ATOM   1084  CG  GLU A 137      32.529  33.274  -1.047  1.00 44.14           C  
ATOM   1085  CD  GLU A 137      33.912  33.904  -1.017  1.00 44.14           C  
ATOM   1086  OE1 GLU A 137      34.087  34.953  -0.357  1.00 44.14           O  
ATOM   1087  OE2 GLU A 137      34.829  33.343  -1.658  1.00 44.14           O  
ATOM   1088  N   PRO A 138      28.455  34.893  -2.581  1.00 53.92           N  
ATOM   1089  CA  PRO A 138      28.155  36.194  -3.184  1.00 53.92           C  
ATOM   1090  C   PRO A 138      28.879  37.346  -2.490  1.00 53.92           C  
ATOM   1091  CB  PRO A 138      26.639  36.320  -3.014  1.00 53.92           C  
ATOM   1092  O   PRO A 138      28.711  37.548  -1.285  1.00 53.92           O  
ATOM   1093  CG  PRO A 138      26.313  35.455  -1.840  1.00 53.92           C  
ATOM   1094  CD  PRO A 138      27.336  34.358  -1.756  1.00 53.92           C  
ATOM   1095  N   ASP A 139      30.271  37.366  -2.479  1.00 43.85           N  
ATOM   1096  CA  ASP A 139      31.039  38.604  -2.379  1.00 43.85           C  
ATOM   1097  C   ASP A 139      30.723  39.541  -3.543  1.00 43.85           C  
ATOM   1098  CB  ASP A 139      32.538  38.303  -2.337  1.00 43.85           C  
ATOM   1099  O   ASP A 139      30.912  39.180  -4.706  1.00 43.85           O  
ATOM   1100  CG  ASP A 139      33.372  39.503  -1.924  1.00 43.85           C  
ATOM   1101  OD1 ASP A 139      33.981  40.154  -2.800  1.00 43.85           O  
ATOM   1102  OD2 ASP A 139      33.423  39.799  -0.710  1.00 43.85           O  
ATOM   1103  N   ASP A 140      29.694  40.374  -3.444  1.00 43.80           N  
ATOM   1104  CA  ASP A 140      29.747  41.828  -3.558  1.00 43.80           C  
ATOM   1105  C   ASP A 140      29.506  42.275  -4.998  1.00 43.80           C  
ATOM   1106  CB  ASP A 140      31.095  42.356  -3.063  1.00 43.80           C  
ATOM   1107  O   ASP A 140      30.185  41.816  -5.919  1.00 43.80           O  
ATOM   1108  CG  ASP A 140      30.979  43.677  -2.322  1.00 43.80           C  
ATOM   1109  OD1 ASP A 140      31.327  44.731  -2.897  1.00 43.80           O  
ATOM   1110  OD2 ASP A 140      30.538  43.663  -1.153  1.00 43.80           O  
ATOM   1111  N   ALA A 141      28.266  42.735  -5.355  1.00 46.32           N  
ATOM   1112  CA  ALA A 141      28.173  44.091  -5.889  1.00 46.32           C  
ATOM   1113  C   ALA A 141      27.887  44.071  -7.388  1.00 46.32           C  
ATOM   1114  CB  ALA A 141      29.458  44.865  -5.606  1.00 46.32           C  
ATOM   1115  O   ALA A 141      28.668  43.521  -8.168  1.00 46.32           O  
ATOM   1116  N   LYS A 142      26.628  44.021  -7.818  1.00 42.42           N  
ATOM   1117  CA  LYS A 142      26.277  45.011  -8.833  1.00 42.42           C  
ATOM   1118  C   LYS A 142      25.216  44.469  -9.786  1.00 42.42           C  
ATOM   1119  CB  LYS A 142      27.518  45.438  -9.618  1.00 42.42           C  
ATOM   1120  O   LYS A 142      25.386  43.396 -10.367  1.00 42.42           O  
ATOM   1121  CG  LYS A 142      28.173  46.709  -9.097  1.00 42.42           C  
ATOM   1122  CD  LYS A 142      28.560  47.645 -10.235  1.00 42.42           C  
ATOM   1123  CE  LYS A 142      29.830  48.421  -9.915  1.00 42.42           C  
ATOM   1124  NZ  LYS A 142      30.217  49.335 -11.031  1.00 42.42           N  
ATOM   1125  N   ALA A 143      23.909  44.503  -9.528  1.00 46.28           N  
ATOM   1126  CA  ALA A 143      23.281  45.231 -10.628  1.00 46.28           C  
ATOM   1127  C   ALA A 143      21.988  44.550 -11.069  1.00 46.28           C  
ATOM   1128  CB  ALA A 143      24.245  45.349 -11.806  1.00 46.28           C  
ATOM   1129  O   ALA A 143      22.001  43.390 -11.486  1.00 46.28           O  
ATOM   1130  N   LYS A 144      20.899  44.713 -10.419  1.00 43.80           N  
ATOM   1131  CA  LYS A 144      19.801  45.115 -11.294  1.00 43.80           C  
ATOM   1132  C   LYS A 144      18.488  44.468 -10.861  1.00 43.80           C  
ATOM   1133  CB  LYS A 144      20.111  44.750 -12.746  1.00 43.80           C  
ATOM   1134  O   LYS A 144      18.250  43.291 -11.136  1.00 43.80           O  
ATOM   1135  CG  LYS A 144      19.743  45.834 -13.749  1.00 43.80           C  
ATOM   1136  CD  LYS A 144      18.549  45.425 -14.601  1.00 43.80           C  
ATOM   1137  CE  LYS A 144      18.387  46.334 -15.812  1.00 43.80           C  
ATOM   1138  NZ  LYS A 144      17.431  45.766 -16.808  1.00 43.80           N  
ATOM   1139  N   GLU A 145      18.062  44.566  -9.582  1.00 42.08           N  
ATOM   1140  CA  GLU A 145      16.613  44.442  -9.698  1.00 42.08           C  
ATOM   1141  C   GLU A 145      15.942  45.813  -9.723  1.00 42.08           C  
ATOM   1142  CB  GLU A 145      16.051  43.603  -8.548  1.00 42.08           C  
ATOM   1143  O   GLU A 145      16.180  46.643  -8.843  1.00 42.08           O  
ATOM   1144  CG  GLU A 145      16.295  42.108  -8.701  1.00 42.08           C  
ATOM   1145  CD  GLU A 145      15.222  41.255  -8.044  1.00 42.08           C  
ATOM   1146  OE1 GLU A 145      14.355  40.709  -8.764  1.00 42.08           O  
ATOM   1147  OE2 GLU A 145      15.247  41.131  -6.799  1.00 42.08           O  
ATOM   1148  N   PRO A 146      15.903  46.623 -10.862  1.00 48.59           N  
ATOM   1149  CA  PRO A 146      14.842  47.631 -10.796  1.00 48.59           C  
ATOM   1150  C   PRO A 146      13.496  47.104 -11.287  1.00 48.59           C  
ATOM   1151  CB  PRO A 146      15.357  48.746 -11.709  1.00 48.59           C  
ATOM   1152  O   PRO A 146      13.415  46.524 -12.373  1.00 48.59           O  
ATOM   1153  CG  PRO A 146      16.165  48.043 -12.752  1.00 48.59           C  
ATOM   1154  CD  PRO A 146      16.459  46.652 -12.269  1.00 48.59           C  
ATOM   1155  N   SER A 147      12.677  46.628 -10.598  1.00 47.29           N  
ATOM   1156  CA  SER A 147      11.312  47.021 -10.933  1.00 47.29           C  
ATOM   1157  C   SER A 147      10.396  46.928  -9.717  1.00 47.29           C  
ATOM   1158  CB  SER A 147      10.763  46.148 -12.062  1.00 47.29           C  
ATOM   1159  O   SER A 147      10.206  45.846  -9.158  1.00 47.29           O  
ATOM   1160  OG  SER A 147       9.732  46.821 -12.763  1.00 47.29           O  
ATOM   1161  N   LYS A 148      10.537  47.821  -8.702  1.00 49.59           N  
ATOM   1162  CA  LYS A 148       9.663  48.788  -8.044  1.00 49.59           C  
ATOM   1163  C   LYS A 148       8.204  48.347  -8.114  1.00 49.59           C  
ATOM   1164  CB  LYS A 148       9.823  50.172  -8.674  1.00 49.59           C  
ATOM   1165  O   LYS A 148       7.767  47.788  -9.122  1.00 49.59           O  
ATOM   1166  CG  LYS A 148      11.180  50.814  -8.421  1.00 49.59           C  
ATOM   1167  CD  LYS A 148      11.194  52.276  -8.847  1.00 49.59           C  
ATOM   1168  CE  LYS A 148      12.578  52.892  -8.690  1.00 49.59           C  
ATOM   1169  NZ  LYS A 148      12.591  54.334  -9.079  1.00 49.59           N  
ATOM   1170  N   PRO A 149       7.377  48.751  -7.133  1.00 50.90           N  
ATOM   1171  CA  PRO A 149       7.048  49.099  -5.748  1.00 50.90           C  
ATOM   1172  C   PRO A 149       5.624  48.703  -5.363  1.00 50.90           C  
ATOM   1173  CB  PRO A 149       7.219  50.620  -5.717  1.00 50.90           C  
ATOM   1174  O   PRO A 149       4.816  48.369  -6.232  1.00 50.90           O  
ATOM   1175  CG  PRO A 149       6.767  51.083  -7.064  1.00 50.90           C  
ATOM   1176  CD  PRO A 149       6.473  49.877  -7.909  1.00 50.90           C  
ATOM   1177  N   ALA A 150       5.267  48.196  -4.280  1.00 39.14           N  
ATOM   1178  CA  ALA A 150       4.198  48.936  -3.613  1.00 39.14           C  
ATOM   1179  C   ALA A 150       3.549  48.095  -2.519  1.00 39.14           C  
ATOM   1180  CB  ALA A 150       3.149  49.386  -4.628  1.00 39.14           C  
ATOM   1181  O   ALA A 150       3.045  47.001  -2.784  1.00 39.14           O  
ATOM   1182  N   GLU A 151       4.039  47.999  -1.335  1.00 42.08           N  
ATOM   1183  CA  GLU A 151       3.150  48.456  -0.271  1.00 42.08           C  
ATOM   1184  C   GLU A 151       3.671  48.037   1.101  1.00 42.08           C  
ATOM   1185  CB  GLU A 151       1.734  47.915  -0.484  1.00 42.08           C  
ATOM   1186  O   GLU A 151       3.663  46.852   1.438  1.00 42.08           O  
ATOM   1187  CG  GLU A 151       0.855  48.812  -1.344  1.00 42.08           C  
ATOM   1188  CD  GLU A 151      -0.612  48.416  -1.319  1.00 42.08           C  
ATOM   1189  OE1 GLU A 151      -1.407  49.076  -0.610  1.00 42.08           O  
ATOM   1190  OE2 GLU A 151      -0.971  47.438  -2.012  1.00 42.08           O  
ATOM   1191  N   LYS A 152       4.834  48.222   1.561  1.00 44.75           N  
ATOM   1192  CA  LYS A 152       5.255  48.831   2.820  1.00 44.75           C  
ATOM   1193  C   LYS A 152       4.279  49.918   3.258  1.00 44.75           C  
ATOM   1194  CB  LYS A 152       6.664  49.412   2.691  1.00 44.75           C  
ATOM   1195  O   LYS A 152       4.109  50.923   2.564  1.00 44.75           O  
ATOM   1196  CG  LYS A 152       7.755  48.524   3.269  1.00 44.75           C  
ATOM   1197  CD  LYS A 152       9.083  49.264   3.371  1.00 44.75           C  
ATOM   1198  CE  LYS A 152      10.241  48.306   3.614  1.00 44.75           C  
ATOM   1199  NZ  LYS A 152      11.444  49.014   4.145  1.00 44.75           N  
ATOM   1200  N   LYS A 153       3.044  49.595   3.636  1.00 35.67           N  
ATOM   1201  CA  LYS A 153       2.295  50.491   4.512  1.00 35.67           C  
ATOM   1202  C   LYS A 153       1.390  49.706   5.457  1.00 35.67           C  
ATOM   1203  CB  LYS A 153       1.464  51.476   3.688  1.00 35.67           C  
ATOM   1204  O   LYS A 153       0.619  48.850   5.019  1.00 35.67           O  
ATOM   1205  CG  LYS A 153       2.127  52.831   3.489  1.00 35.67           C  
ATOM   1206  CD  LYS A 153       1.108  53.906   3.135  1.00 35.67           C  
ATOM   1207  CE  LYS A 153       1.780  55.154   2.580  1.00 35.67           C  
ATOM   1208  NZ  LYS A 153       0.791  56.237   2.298  1.00 35.67           N  
ATOM   1209  N   GLU A 154       1.690  49.328   6.690  1.00 43.17           N  
ATOM   1210  CA  GLU A 154       0.962  49.795   7.867  1.00 43.17           C  
ATOM   1211  C   GLU A 154       1.750  49.526   9.145  1.00 43.17           C  
ATOM   1212  CB  GLU A 154      -0.414  49.129   7.947  1.00 43.17           C  
ATOM   1213  O   GLU A 154       2.164  48.393   9.399  1.00 43.17           O  
ATOM   1214  CG  GLU A 154      -1.465  49.778   7.058  1.00 43.17           C  
ATOM   1215  CD  GLU A 154      -2.852  49.181   7.234  1.00 43.17           C  
ATOM   1216  OE1 GLU A 154      -3.695  49.798   7.924  1.00 43.17           O  
ATOM   1217  OE2 GLU A 154      -3.096  48.087   6.678  1.00 43.17           O  
ATOM   1218  N   ALA A 155       2.805  50.212   9.613  1.00 37.09           N  
ATOM   1219  CA  ALA A 155       2.869  51.205  10.682  1.00 37.09           C  
ATOM   1220  C   ALA A 155       1.695  51.051  11.645  1.00 37.09           C  
ATOM   1221  CB  ALA A 155       2.892  52.615  10.097  1.00 37.09           C  
ATOM   1222  O   ALA A 155       0.535  51.141  11.238  1.00 37.09           O  
ATOM   1223  N   ALA A 156       1.867  50.377  12.788  1.00 47.66           N  
ATOM   1224  CA  ALA A 156       1.653  51.082  14.049  1.00 47.66           C  
ATOM   1225  C   ALA A 156       0.533  50.433  14.857  1.00 47.66           C  
ATOM   1226  CB  ALA A 156       1.334  52.553  13.788  1.00 47.66           C  
ATOM   1227  O   ALA A 156      -0.484  50.017  14.298  1.00 47.66           O  
ATOM   1228  N   PRO A 157       0.665  50.492  16.162  1.00 49.83           N  
ATOM   1229  CA  PRO A 157       0.832  49.933  17.506  1.00 49.83           C  
ATOM   1230  C   PRO A 157      -0.463  49.944  18.314  1.00 49.83           C  
ATOM   1231  CB  PRO A 157       1.880  50.850  18.141  1.00 49.83           C  
ATOM   1232  O   PRO A 157      -1.383  50.705  18.003  1.00 49.83           O  
ATOM   1233  CG  PRO A 157       1.593  52.205  17.580  1.00 49.83           C  
ATOM   1234  CD  PRO A 157       0.546  52.067  16.512  1.00 49.83           C  
ATOM   1235  N   GLU A 158      -0.952  48.922  18.909  1.00 45.58           N  
ATOM   1236  CA  GLU A 158      -1.769  49.129  20.101  1.00 45.58           C  
ATOM   1237  C   GLU A 158      -1.564  48.006  21.113  1.00 45.58           C  
ATOM   1238  CB  GLU A 158      -3.249  49.236  19.726  1.00 45.58           C  
ATOM   1239  O   GLU A 158      -1.691  46.827  20.774  1.00 45.58           O  
ATOM   1240  CG  GLU A 158      -3.583  50.457  18.882  1.00 45.58           C  
ATOM   1241  CD  GLU A 158      -5.069  50.779  18.854  1.00 45.58           C  
ATOM   1242  OE1 GLU A 158      -5.475  51.820  19.417  1.00 45.58           O  
ATOM   1243  OE2 GLU A 158      -5.833  49.982  18.264  1.00 45.58           O  
ATOM   1244  N   LYS A 159      -0.596  48.030  22.057  1.00 44.10           N  
ATOM   1245  CA  LYS A 159      -0.870  48.444  23.430  1.00 44.10           C  
ATOM   1246  C   LYS A 159      -1.743  47.421  24.150  1.00 44.10           C  
ATOM   1247  CB  LYS A 159      -1.545  49.817  23.451  1.00 44.10           C  
ATOM   1248  O   LYS A 159      -2.791  47.021  23.637  1.00 44.10           O  
ATOM   1249  CG  LYS A 159      -0.667  50.947  22.936  1.00 44.10           C  
ATOM   1250  CD  LYS A 159      -1.025  52.276  23.589  1.00 44.10           C  
ATOM   1251  CE  LYS A 159      -0.257  53.432  22.964  1.00 44.10           C  
ATOM   1252  NZ  LYS A 159      -0.833  54.754  23.353  1.00 44.10           N  
ATOM   1253  N   LYS A 160      -1.154  46.702  25.217  1.00 41.67           N  
ATOM   1254  CA  LYS A 160      -1.355  46.986  26.636  1.00 41.67           C  
ATOM   1255  C   LYS A 160      -2.450  46.100  27.224  1.00 41.67           C  
ATOM   1256  CB  LYS A 160      -1.704  48.460  26.844  1.00 41.67           C  
ATOM   1257  O   LYS A 160      -3.600  46.153  26.785  1.00 41.67           O  
ATOM   1258  CG  LYS A 160      -0.496  49.356  27.075  1.00 41.67           C  
ATOM   1259  CD  LYS A 160      -0.804  50.462  28.076  1.00 41.67           C  
ATOM   1260  CE  LYS A 160       0.220  51.587  27.999  1.00 41.67           C  
ATOM   1261  NZ  LYS A 160      -0.045  52.648  29.017  1.00 41.67           N  
ATOM   1262  N   ASP A 161      -2.047  45.026  27.987  1.00 42.57           N  
ATOM   1263  CA  ASP A 161      -2.271  44.995  29.429  1.00 42.57           C  
ATOM   1264  C   ASP A 161      -3.705  44.580  29.753  1.00 42.57           C  
ATOM   1265  CB  ASP A 161      -1.965  46.360  30.049  1.00 42.57           C  
ATOM   1266  O   ASP A 161      -4.658  45.176  29.248  1.00 42.57           O  
ATOM   1267  CG  ASP A 161      -0.478  46.650  30.139  1.00 42.57           C  
ATOM   1268  OD1 ASP A 161       0.211  46.047  30.991  1.00 42.57           O  
ATOM   1269  OD2 ASP A 161       0.010  47.491  29.353  1.00 42.57           O  
ATOM   1270  N   THR A 162      -3.938  43.443  30.445  1.00 47.33           N  
ATOM   1271  CA  THR A 162      -4.635  43.276  31.715  1.00 47.33           C  
ATOM   1272  C   THR A 162      -5.126  41.840  31.878  1.00 47.33           C  
ATOM   1273  CB  THR A 162      -5.827  44.244  31.831  1.00 47.33           C  
ATOM   1274  O   THR A 162      -5.808  41.308  31.000  1.00 47.33           O  
ATOM   1275  CG2 THR A 162      -6.296  44.370  33.276  1.00 47.33           C  
ATOM   1276  OG1 THR A 162      -5.432  45.537  31.354  1.00 47.33           O  
ATOM   1277  N   LYS A 163      -4.515  40.913  32.608  1.00 40.53           N  
ATOM   1278  CA  LYS A 163      -4.926  40.661  33.987  1.00 40.53           C  
ATOM   1279  C   LYS A 163      -6.315  40.032  34.040  1.00 40.53           C  
ATOM   1280  CB  LYS A 163      -4.906  41.956  34.799  1.00 40.53           C  
ATOM   1281  O   LYS A 163      -7.273  40.583  33.495  1.00 40.53           O  
ATOM   1282  CG  LYS A 163      -5.158  41.758  36.286  1.00 40.53           C  
ATOM   1283  CD  LYS A 163      -4.676  42.953  37.099  1.00 40.53           C  
ATOM   1284  CE  LYS A 163      -4.888  42.737  38.592  1.00 40.53           C  
ATOM   1285  NZ  LYS A 163      -5.197  44.016  39.298  1.00 40.53           N  
ATOM   1286  N   GLU A 164      -6.511  38.754  34.190  1.00 40.44           N  
ATOM   1287  CA  GLU A 164      -7.372  38.262  35.261  1.00 40.44           C  
ATOM   1288  C   GLU A 164      -8.164  37.036  34.813  1.00 40.44           C  
ATOM   1289  CB  GLU A 164      -8.327  39.362  35.731  1.00 40.44           C  
ATOM   1290  O   GLU A 164      -8.965  37.115  33.880  1.00 40.44           O  
ATOM   1291  CG  GLU A 164      -8.948  39.095  37.095  1.00 40.44           C  
ATOM   1292  CD  GLU A 164      -9.963  40.149  37.509  1.00 40.44           C  
ATOM   1293  OE1 GLU A 164     -11.183  39.895  37.393  1.00 40.44           O  
ATOM   1294  OE2 GLU A 164      -9.534  41.238  37.951  1.00 40.44           O  
ATOM   1295  N   GLU A 165      -7.729  35.795  34.941  1.00 47.89           N  
ATOM   1296  CA  GLU A 165      -8.780  34.898  35.410  1.00 47.89           C  
ATOM   1297  C   GLU A 165      -8.199  33.738  36.214  1.00 47.89           C  
ATOM   1298  CB  GLU A 165      -9.596  34.363  34.231  1.00 47.89           C  
ATOM   1299  O   GLU A 165      -7.467  32.906  35.673  1.00 47.89           O  
ATOM   1300  CG  GLU A 165     -10.890  33.675  34.640  1.00 47.89           C  
ATOM   1301  CD  GLU A 165     -11.660  33.095  33.464  1.00 47.89           C  
ATOM   1302  OE1 GLU A 165     -11.574  31.869  33.227  1.00 47.89           O  
ATOM   1303  OE2 GLU A 165     -12.354  33.874  32.773  1.00 47.89           O  
ATOM   1304  N   LYS A 166      -7.564  33.863  37.413  1.00 42.70           N  
ATOM   1305  CA  LYS A 166      -7.873  33.290  38.720  1.00 42.70           C  
ATOM   1306  C   LYS A 166      -9.227  32.587  38.706  1.00 42.70           C  
ATOM   1307  CB  LYS A 166      -7.856  34.373  39.799  1.00 42.70           C  
ATOM   1308  O   LYS A 166     -10.264  33.229  38.526  1.00 42.70           O  
ATOM   1309  CG  LYS A 166      -6.834  34.134  40.901  1.00 42.70           C  
ATOM   1310  CD  LYS A 166      -7.096  35.023  42.110  1.00 42.70           C  
ATOM   1311  CE  LYS A 166      -5.836  35.227  42.939  1.00 42.70           C  
ATOM   1312  NZ  LYS A 166      -6.091  36.086  44.134  1.00 42.70           N  
ATOM   1313  N   ALA A 167      -9.391  31.202  38.601  1.00 53.69           N  
ATOM   1314  CA  ALA A 167     -10.373  30.410  39.338  1.00 53.69           C  
ATOM   1315  C   ALA A 167      -9.707  29.236  40.050  1.00 53.69           C  
ATOM   1316  CB  ALA A 167     -11.466  29.908  38.398  1.00 53.69           C  
ATOM   1317  O   ALA A 167      -9.136  28.353  39.404  1.00 53.69           O  
ATOM   1318  N   LYS A 168      -8.980  29.301  41.203  1.00 38.25           N  
ATOM   1319  CA  LYS A 168      -9.042  28.915  42.610  1.00 38.25           C  
ATOM   1320  C   LYS A 168     -10.358  28.212  42.930  1.00 38.25           C  
ATOM   1321  CB  LYS A 168      -8.870  30.140  43.510  1.00 38.25           C  
ATOM   1322  O   LYS A 168     -11.435  28.783  42.743  1.00 38.25           O  
ATOM   1323  CG  LYS A 168      -8.353  29.816  44.904  1.00 38.25           C  
ATOM   1324  CD  LYS A 168      -7.523  30.960  45.472  1.00 38.25           C  
ATOM   1325  CE  LYS A 168      -7.048  30.659  46.887  1.00 38.25           C  
ATOM   1326  NZ  LYS A 168      -6.291  31.805  47.473  1.00 38.25           N  
ATOM   1327  N   LYS A 169     -10.386  26.779  43.217  1.00 48.30           N  
ATOM   1328  CA  LYS A 169     -10.609  26.151  44.516  1.00 48.30           C  
ATOM   1329  C   LYS A 169     -11.212  24.758  44.357  1.00 48.30           C  
ATOM   1330  CB  LYS A 169     -11.521  27.021  45.383  1.00 48.30           C  
ATOM   1331  O   LYS A 169     -12.065  24.540  43.494  1.00 48.30           O  
ATOM   1332  CG  LYS A 169     -10.843  28.263  45.941  1.00 48.30           C  
ATOM   1333  CD  LYS A 169     -11.007  28.358  47.453  1.00 48.30           C  
ATOM   1334  CE  LYS A 169     -10.729  29.767  47.959  1.00 48.30           C  
ATOM   1335  NZ  LYS A 169     -11.314  29.994  49.314  1.00 48.30           N  
ATOM   1336  N   PRO A 170     -11.104  23.818  45.490  1.00 51.33           N  
ATOM   1337  CA  PRO A 170     -10.758  22.575  46.184  1.00 51.33           C  
ATOM   1338  C   PRO A 170     -11.980  21.851  46.743  1.00 51.33           C  
ATOM   1339  CB  PRO A 170      -9.838  23.046  47.313  1.00 51.33           C  
ATOM   1340  O   PRO A 170     -13.054  22.447  46.861  1.00 51.33           O  
ATOM   1341  CG  PRO A 170     -10.392  24.370  47.730  1.00 51.33           C  
ATOM   1342  CD  PRO A 170     -11.478  24.757  46.768  1.00 51.33           C  
ATOM   1343  N   GLU A 171     -12.200  20.499  46.766  1.00 37.68           N  
ATOM   1344  CA  GLU A 171     -12.597  19.810  47.990  1.00 37.68           C  
ATOM   1345  C   GLU A 171     -13.827  18.937  47.758  1.00 37.68           C  
ATOM   1346  CB  GLU A 171     -12.872  20.818  49.109  1.00 37.68           C  
ATOM   1347  O   GLU A 171     -14.903  19.444  47.436  1.00 37.68           O  
ATOM   1348  CG  GLU A 171     -12.309  20.404  50.461  1.00 37.68           C  
ATOM   1349  CD  GLU A 171     -12.778  21.291  51.604  1.00 37.68           C  
ATOM   1350  OE1 GLU A 171     -13.755  20.923  52.295  1.00 37.68           O  
ATOM   1351  OE2 GLU A 171     -12.165  22.362  51.808  1.00 37.68           O  
ATOM   1352  N   GLU A 172     -13.766  17.534  47.529  1.00 43.82           N  
ATOM   1353  CA  GLU A 172     -14.599  16.623  48.308  1.00 43.82           C  
ATOM   1354  C   GLU A 172     -14.270  15.167  47.993  1.00 43.82           C  
ATOM   1355  CB  GLU A 172     -16.083  16.896  48.048  1.00 43.82           C  
ATOM   1356  O   GLU A 172     -14.356  14.742  46.839  1.00 43.82           O  
ATOM   1357  CG  GLU A 172     -16.795  17.582  49.205  1.00 43.82           C  
ATOM   1358  CD  GLU A 172     -18.280  17.264  49.269  1.00 43.82           C  
ATOM   1359  OE1 GLU A 172     -18.703  16.518  50.182  1.00 43.82           O  
ATOM   1360  OE2 GLU A 172     -19.027  17.763  48.398  1.00 43.82           O  
ATOM   1361  N   LYS A 173     -13.428  14.332  48.563  1.00 42.34           N  
ATOM   1362  CA  LYS A 173     -13.459  13.184  49.465  1.00 42.34           C  
ATOM   1363  C   LYS A 173     -14.745  12.381  49.288  1.00 42.34           C  
ATOM   1364  CB  LYS A 173     -13.321  13.639  50.918  1.00 42.34           C  
ATOM   1365  O   LYS A 173     -15.815  12.953  49.070  1.00 42.34           O  
ATOM   1366  CG  LYS A 173     -11.975  14.269  51.245  1.00 42.34           C  
ATOM   1367  CD  LYS A 173     -11.180  13.412  52.222  1.00 42.34           C  
ATOM   1368  CE  LYS A 173      -9.916  14.122  52.688  1.00 42.34           C  
ATOM   1369  NZ  LYS A 173      -9.356  13.501  53.926  1.00 42.34           N  
ATOM   1370  N   PRO A 174     -14.807  10.922  49.842  1.00 48.51           N  
ATOM   1371  CA  PRO A 174     -14.155   9.774  50.477  1.00 48.51           C  
ATOM   1372  C   PRO A 174     -14.686   8.437  49.965  1.00 48.51           C  
ATOM   1373  CB  PRO A 174     -14.483   9.959  51.961  1.00 48.51           C  
ATOM   1374  O   PRO A 174     -15.734   8.392  49.316  1.00 48.51           O  
ATOM   1375  CG  PRO A 174     -15.859  10.544  51.978  1.00 48.51           C  
ATOM   1376  CD  PRO A 174     -16.273  10.830  50.563  1.00 48.51           C  
ATOM   1377  N   LYS A 175     -14.020   7.055  49.966  1.00 46.33           N  
ATOM   1378  CA  LYS A 175     -13.915   5.749  50.611  1.00 46.33           C  
ATOM   1379  C   LYS A 175     -15.266   5.041  50.642  1.00 46.33           C  
ATOM   1380  CB  LYS A 175     -13.367   5.894  52.031  1.00 46.33           C  
ATOM   1381  O   LYS A 175     -16.194   5.491  51.317  1.00 46.33           O  
ATOM   1382  CG  LYS A 175     -11.892   6.263  52.090  1.00 46.33           C  
ATOM   1383  CD  LYS A 175     -11.375   6.274  53.523  1.00 46.33           C  
ATOM   1384  CE  LYS A 175      -9.917   6.709  53.590  1.00 46.33           C  
ATOM   1385  NZ  LYS A 175      -9.443   6.842  55.000  1.00 46.33           N  
ATOM   1386  N   THR A 176     -15.628   3.858  49.878  1.00 57.15           N  
ATOM   1387  CA  THR A 176     -16.490   2.756  50.289  1.00 57.15           C  
ATOM   1388  C   THR A 176     -15.859   1.413  49.931  1.00 57.15           C  
ATOM   1389  CB  THR A 176     -17.882   2.862  49.638  1.00 57.15           C  
ATOM   1390  O   THR A 176     -15.534   1.165  48.768  1.00 57.15           O  
ATOM   1391  CG2 THR A 176     -18.658   4.052  50.191  1.00 57.15           C  
ATOM   1392  OG1 THR A 176     -17.729   3.021  48.222  1.00 57.15           O  
ATOM   1393  N   GLU A 177     -14.964   0.604  50.648  1.00 38.88           N  
ATOM   1394  CA  GLU A 177     -14.987  -0.620  51.442  1.00 38.88           C  
ATOM   1395  C   GLU A 177     -16.412  -1.140  51.613  1.00 38.88           C  
ATOM   1396  CB  GLU A 177     -14.345  -0.386  52.811  1.00 38.88           C  
ATOM   1397  O   GLU A 177     -17.305  -0.395  52.022  1.00 38.88           O  
ATOM   1398  CG  GLU A 177     -13.368  -1.477  53.227  1.00 38.88           C  
ATOM   1399  CD  GLU A 177     -12.881  -1.332  54.660  1.00 38.88           C  
ATOM   1400  OE1 GLU A 177     -13.236  -2.179  55.510  1.00 38.88           O  
ATOM   1401  OE2 GLU A 177     -12.140  -0.362  54.935  1.00 38.88           O  
ATOM   1402  N   ALA A 178     -16.956  -2.274  50.882  1.00 44.31           N  
ATOM   1403  CA  ALA A 178     -17.807  -3.271  51.526  1.00 44.31           C  
ATOM   1404  C   ALA A 178     -18.579  -4.085  50.492  1.00 44.31           C  
ATOM   1405  CB  ALA A 178     -18.774  -2.598  52.498  1.00 44.31           C  
ATOM   1406  O   ALA A 178     -19.260  -3.521  49.632  1.00 44.31           O  
ATOM   1407  N   LYS A 179     -18.274  -5.429  50.151  1.00 46.57           N  
ATOM   1408  CA  LYS A 179     -19.037  -6.599  50.579  1.00 46.57           C  
ATOM   1409  C   LYS A 179     -19.448  -7.454  49.383  1.00 46.57           C  
ATOM   1410  CB  LYS A 179     -20.275  -6.173  51.369  1.00 46.57           C  
ATOM   1411  O   LYS A 179     -20.073  -6.957  48.444  1.00 46.57           O  
ATOM   1412  CG  LYS A 179     -19.962  -5.540  52.717  1.00 46.57           C  
ATOM   1413  CD  LYS A 179     -19.918  -6.583  53.827  1.00 46.57           C  
ATOM   1414  CE  LYS A 179     -19.737  -5.938  55.194  1.00 46.57           C  
ATOM   1415  NZ  LYS A 179     -19.662  -6.958  56.282  1.00 46.57           N  
ATOM   1416  N   ALA A 180     -18.879  -8.757  49.096  1.00 46.94           N  
ATOM   1417  CA  ALA A 180     -19.547 -10.004  49.458  1.00 46.94           C  
ATOM   1418  C   ALA A 180     -20.003 -10.763  48.215  1.00 46.94           C  
ATOM   1419  CB  ALA A 180     -20.736  -9.725  50.373  1.00 46.94           C  
ATOM   1420  O   ALA A 180     -20.719 -10.215  47.373  1.00 46.94           O  
ATOM   1421  N   LYS A 181     -19.428 -12.015  47.747  1.00 42.48           N  
ATOM   1422  CA  LYS A 181     -19.786 -13.425  47.861  1.00 42.48           C  
ATOM   1423  C   LYS A 181     -21.042 -13.741  47.054  1.00 42.48           C  
ATOM   1424  CB  LYS A 181     -19.994 -13.810  49.326  1.00 42.48           C  
ATOM   1425  O   LYS A 181     -22.058 -13.054  47.184  1.00 42.48           O  
ATOM   1426  CG  LYS A 181     -18.703 -13.947  50.119  1.00 42.48           C  
ATOM   1427  CD  LYS A 181     -18.444 -15.393  50.521  1.00 42.48           C  
ATOM   1428  CE  LYS A 181     -17.271 -15.505  51.486  1.00 42.48           C  
ATOM   1429  NZ  LYS A 181     -17.152 -16.881  52.056  1.00 42.48           N  
ATOM   1430  N   GLU A 182     -21.084 -14.622  45.994  1.00 46.82           N  
ATOM   1431  CA  GLU A 182     -21.984 -15.761  45.838  1.00 46.82           C  
ATOM   1432  C   GLU A 182     -21.718 -16.498  44.529  1.00 46.82           C  
ATOM   1433  CB  GLU A 182     -23.444 -15.306  45.898  1.00 46.82           C  
ATOM   1434  O   GLU A 182     -21.701 -15.887  43.458  1.00 46.82           O  
ATOM   1435  CG  GLU A 182     -24.400 -16.371  46.415  1.00 46.82           C  
ATOM   1436  CD  GLU A 182     -25.860 -16.053  46.137  1.00 46.82           C  
ATOM   1437  OE1 GLU A 182     -26.483 -16.744  45.300  1.00 46.82           O  
ATOM   1438  OE2 GLU A 182     -26.385 -15.104  46.762  1.00 46.82           O  
ATOM   1439  N   ASP A 183     -21.025 -17.679  44.311  1.00 38.57           N  
ATOM   1440  CA  ASP A 183     -21.374 -19.091  44.191  1.00 38.57           C  
ATOM   1441  C   ASP A 183     -22.432 -19.306  43.111  1.00 38.57           C  
ATOM   1442  CB  ASP A 183     -21.871 -19.637  45.531  1.00 38.57           C  
ATOM   1443  O   ASP A 183     -23.488 -18.669  43.134  1.00 38.57           O  
ATOM   1444  CG  ASP A 183     -20.796 -20.378  46.305  1.00 38.57           C  
ATOM   1445  OD1 ASP A 183     -20.566 -21.577  46.035  1.00 38.57           O  
ATOM   1446  OD2 ASP A 183     -20.174 -19.759  47.195  1.00 38.57           O  
ATOM   1447  N   ASP A 184     -22.284 -20.098  41.938  1.00 54.29           N  
ATOM   1448  CA  ASP A 184     -23.076 -21.266  41.566  1.00 54.29           C  
ATOM   1449  C   ASP A 184     -22.970 -21.546  40.068  1.00 54.29           C  
ATOM   1450  CB  ASP A 184     -24.541 -21.069  41.961  1.00 54.29           C  
ATOM   1451  O   ASP A 184     -23.408 -20.737  39.247  1.00 54.29           O  
ATOM   1452  CG  ASP A 184     -25.343 -22.358  41.927  1.00 54.29           C  
ATOM   1453  OD1 ASP A 184     -26.118 -22.568  40.969  1.00 54.29           O  
ATOM   1454  OD2 ASP A 184     -25.201 -23.169  42.867  1.00 54.29           O  
ATOM   1455  N   LYS A 185     -22.085 -22.420  39.446  1.00 44.78           N  
ATOM   1456  CA  LYS A 185     -22.301 -23.775  38.947  1.00 44.78           C  
ATOM   1457  C   LYS A 185     -23.654 -23.896  38.253  1.00 44.78           C  
ATOM   1458  CB  LYS A 185     -22.204 -24.789  40.088  1.00 44.78           C  
ATOM   1459  O   LYS A 185     -24.695 -23.642  38.863  1.00 44.78           O  
ATOM   1460  CG  LYS A 185     -20.784 -25.237  40.399  1.00 44.78           C  
ATOM   1461  CD  LYS A 185     -20.768 -26.561  41.152  1.00 44.78           C  
ATOM   1462  CE  LYS A 185     -19.726 -26.561  42.264  1.00 44.78           C  
ATOM   1463  NZ  LYS A 185     -18.997 -27.861  42.339  1.00 44.78           N  
ATOM   1464  N   THR A 186     -23.730 -24.031  36.834  1.00 43.17           N  
ATOM   1465  CA  THR A 186     -24.481 -25.039  36.094  1.00 43.17           C  
ATOM   1466  C   THR A 186     -24.635 -24.633  34.631  1.00 43.17           C  
ATOM   1467  CB  THR A 186     -25.871 -25.268  36.715  1.00 43.17           C  
ATOM   1468  O   THR A 186     -25.041 -23.508  34.333  1.00 43.17           O  
ATOM   1469  CG2 THR A 186     -25.757 -25.788  38.144  1.00 43.17           C  
ATOM   1470  OG1 THR A 186     -26.593 -24.030  36.725  1.00 43.17           O  
ATOM   1471  N   LEU A 187     -23.888 -25.114  33.545  1.00 42.82           N  
ATOM   1472  CA  LEU A 187     -24.253 -26.116  32.550  1.00 42.82           C  
ATOM   1473  C   LEU A 187     -25.359 -25.597  31.637  1.00 42.82           C  
ATOM   1474  CB  LEU A 187     -24.704 -27.410  33.232  1.00 42.82           C  
ATOM   1475  O   LEU A 187     -26.521 -25.523  32.043  1.00 42.82           O  
ATOM   1476  CG  LEU A 187     -23.594 -28.343  33.717  1.00 42.82           C  
ATOM   1477  CD1 LEU A 187     -24.157 -29.381  34.682  1.00 42.82           C  
ATOM   1478  CD2 LEU A 187     -22.911 -29.022  32.534  1.00 42.82           C  
ATOM   1479  N   SER A 188     -25.157 -24.995  30.463  1.00 49.59           N  
ATOM   1480  CA  SER A 188     -26.050 -25.117  29.315  1.00 49.59           C  
ATOM   1481  C   SER A 188     -25.276 -25.452  28.045  1.00 49.59           C  
ATOM   1482  CB  SER A 188     -26.844 -23.826  29.114  1.00 49.59           C  
ATOM   1483  O   SER A 188     -24.312 -24.765  27.700  1.00 49.59           O  
ATOM   1484  OG  SER A 188     -28.199 -24.004  29.489  1.00 49.59           O  
ATOM   1485  N   LYS A 189     -24.872 -26.718  27.636  1.00 40.12           N  
ATOM   1486  CA  LYS A 189     -25.408 -27.657  26.654  1.00 40.12           C  
ATOM   1487  C   LYS A 189     -25.771 -26.944  25.355  1.00 40.12           C  
ATOM   1488  CB  LYS A 189     -26.633 -28.380  27.215  1.00 40.12           C  
ATOM   1489  O   LYS A 189     -26.600 -26.032  25.351  1.00 40.12           O  
ATOM   1490  CG  LYS A 189     -26.298 -29.530  28.153  1.00 40.12           C  
ATOM   1491  CD  LYS A 189     -27.355 -30.625  28.095  1.00 40.12           C  
ATOM   1492  CE  LYS A 189     -27.056 -31.745  29.082  1.00 40.12           C  
ATOM   1493  NZ  LYS A 189     -27.889 -32.956  28.815  1.00 40.12           N  
ATOM   1494  N   GLU A 190     -24.867 -26.893  24.266  1.00 39.95           N  
ATOM   1495  CA  GLU A 190     -25.178 -27.372  22.923  1.00 39.95           C  
ATOM   1496  C   GLU A 190     -24.034 -27.084  21.955  1.00 39.95           C  
ATOM   1497  CB  GLU A 190     -26.473 -26.736  22.411  1.00 39.95           C  
ATOM   1498  O   GLU A 190     -23.570 -25.946  21.855  1.00 39.95           O  
ATOM   1499  CG  GLU A 190     -27.408 -27.716  21.718  1.00 39.95           C  
ATOM   1500  CD  GLU A 190     -28.658 -27.058  21.157  1.00 39.95           C  
ATOM   1501  OE1 GLU A 190     -28.645 -26.635  19.978  1.00 39.95           O  
ATOM   1502  OE2 GLU A 190     -29.659 -26.963  21.902  1.00 39.95           O  
ATOM   1503  N   PRO A 191     -23.314 -28.139  21.328  1.00 52.49           N  
ATOM   1504  CA  PRO A 191     -22.527 -28.239  20.097  1.00 52.49           C  
ATOM   1505  C   PRO A 191     -23.389 -28.501  18.864  1.00 52.49           C  
ATOM   1506  CB  PRO A 191     -21.593 -29.420  20.370  1.00 52.49           C  
ATOM   1507  O   PRO A 191     -24.219 -29.414  18.869  1.00 52.49           O  
ATOM   1508  CG  PRO A 191     -22.367 -30.316  21.282  1.00 52.49           C  
ATOM   1509  CD  PRO A 191     -23.488 -29.524  21.891  1.00 52.49           C  
ATOM   1510  N   SER A 192     -24.003 -27.548  18.076  1.00 44.41           N  
ATOM   1511  CA  SER A 192     -24.671 -27.640  16.782  1.00 44.41           C  
ATOM   1512  C   SER A 192     -23.706 -27.342  15.640  1.00 44.41           C  
ATOM   1513  CB  SER A 192     -25.858 -26.678  16.722  1.00 44.41           C  
ATOM   1514  O   SER A 192     -22.979 -26.347  15.677  1.00 44.41           O  
ATOM   1515  OG  SER A 192     -27.073 -27.361  16.975  1.00 44.41           O  
ATOM   1516  N   LYS A 193     -22.859 -28.290  15.136  1.00 44.75           N  
ATOM   1517  CA  LYS A 193     -22.670 -28.874  13.811  1.00 44.75           C  
ATOM   1518  C   LYS A 193     -21.756 -28.004  12.952  1.00 44.75           C  
ATOM   1519  CB  LYS A 193     -24.016 -29.069  13.112  1.00 44.75           C  
ATOM   1520  O   LYS A 193     -21.964 -26.794  12.845  1.00 44.75           O  
ATOM   1521  CG  LYS A 193     -24.962 -30.011  13.843  1.00 44.75           C  
ATOM   1522  CD  LYS A 193     -26.026 -30.571  12.908  1.00 44.75           C  
ATOM   1523  CE  LYS A 193     -27.074 -31.372  13.668  1.00 44.75           C  
ATOM   1524  NZ  LYS A 193     -28.270 -31.663  12.822  1.00 44.75           N  
ATOM   1525  N   PRO A 194     -20.579 -28.523  12.447  1.00 47.37           N  
ATOM   1526  CA  PRO A 194     -19.693 -28.113  11.354  1.00 47.37           C  
ATOM   1527  C   PRO A 194     -20.198 -28.565   9.986  1.00 47.37           C  
ATOM   1528  CB  PRO A 194     -18.368 -28.796  11.700  1.00 47.37           C  
ATOM   1529  O   PRO A 194     -20.583 -29.724   9.817  1.00 47.37           O  
ATOM   1530  CG  PRO A 194     -18.737 -29.887  12.653  1.00 47.37           C  
ATOM   1531  CD  PRO A 194     -20.107 -29.601  13.198  1.00 47.37           C  
ATOM   1532  N   LYS A 195     -21.089 -27.920   9.212  1.00 44.97           N  
ATOM   1533  CA  LYS A 195     -21.428 -28.008   7.794  1.00 44.97           C  
ATOM   1534  C   LYS A 195     -20.183 -27.883   6.922  1.00 44.97           C  
ATOM   1535  CB  LYS A 195     -22.443 -26.927   7.417  1.00 44.97           C  
ATOM   1536  O   LYS A 195     -19.436 -26.909   7.032  1.00 44.97           O  
ATOM   1537  CG  LYS A 195     -23.751 -27.472   6.863  1.00 44.97           C  
ATOM   1538  CD  LYS A 195     -24.603 -26.367   6.253  1.00 44.97           C  
ATOM   1539  CE  LYS A 195     -26.011 -26.854   5.940  1.00 44.97           C  
ATOM   1540  NZ  LYS A 195     -27.017 -25.756   6.061  1.00 44.97           N  
ATOM   1541  N   ALA A 196     -19.355 -28.840   6.641  1.00 45.77           N  
ATOM   1542  CA  ALA A 196     -19.147 -29.619   5.423  1.00 45.77           C  
ATOM   1543  C   ALA A 196     -19.381 -28.765   4.180  1.00 45.77           C  
ATOM   1544  CB  ALA A 196     -20.064 -30.839   5.407  1.00 45.77           C  
ATOM   1545  O   ALA A 196     -20.510 -28.350   3.908  1.00 45.77           O  
ATOM   1546  N   GLU A 197     -18.518 -27.960   3.616  1.00 45.69           N  
ATOM   1547  CA  GLU A 197     -18.497 -27.836   2.161  1.00 45.69           C  
ATOM   1548  C   GLU A 197     -17.146 -28.259   1.591  1.00 45.69           C  
ATOM   1549  CB  GLU A 197     -18.819 -26.400   1.740  1.00 45.69           C  
ATOM   1550  O   GLU A 197     -16.108 -27.709   1.965  1.00 45.69           O  
ATOM   1551  CG  GLU A 197     -19.627 -26.303   0.454  1.00 45.69           C  
ATOM   1552  CD  GLU A 197     -19.747 -24.883  -0.075  1.00 45.69           C  
ATOM   1553  OE1 GLU A 197     -18.953 -24.496  -0.962  1.00 45.69           O  
ATOM   1554  OE2 GLU A 197     -20.641 -24.150   0.404  1.00 45.69           O  
ATOM   1555  N   LYS A 198     -16.738 -29.545   1.487  1.00 47.64           N  
ATOM   1556  CA  LYS A 198     -16.515 -30.400   0.325  1.00 47.64           C  
ATOM   1557  C   LYS A 198     -15.952 -29.600  -0.846  1.00 47.64           C  
ATOM   1558  CB  LYS A 198     -17.814 -31.093  -0.090  1.00 47.64           C  
ATOM   1559  O   LYS A 198     -16.513 -28.571  -1.228  1.00 47.64           O  
ATOM   1560  CG  LYS A 198     -17.759 -32.611  -0.008  1.00 47.64           C  
ATOM   1561  CD  LYS A 198     -18.970 -33.251  -0.675  1.00 47.64           C  
ATOM   1562  CE  LYS A 198     -19.123 -34.712  -0.274  1.00 47.64           C  
ATOM   1563  NZ  LYS A 198     -20.380 -35.307  -0.819  1.00 47.64           N  
ATOM   1564  N   ALA A 199     -14.597 -29.591  -1.188  1.00 45.87           N  
ATOM   1565  CA  ALA A 199     -13.920 -30.322  -2.257  1.00 45.87           C  
ATOM   1566  C   ALA A 199     -14.121 -29.634  -3.604  1.00 45.87           C  
ATOM   1567  CB  ALA A 199     -14.423 -31.762  -2.318  1.00 45.87           C  
ATOM   1568  O   ALA A 199     -15.244 -29.558  -4.108  1.00 45.87           O  
ATOM   1569  N   GLU A 200     -13.347 -28.723  -4.069  1.00 43.17           N  
ATOM   1570  CA  GLU A 200     -13.106 -28.705  -5.509  1.00 43.17           C  
ATOM   1571  C   GLU A 200     -11.653 -28.356  -5.821  1.00 43.17           C  
ATOM   1572  CB  GLU A 200     -14.045 -27.712  -6.198  1.00 43.17           C  
ATOM   1573  O   GLU A 200     -11.170 -27.287  -5.441  1.00 43.17           O  
ATOM   1574  CG  GLU A 200     -15.490 -28.182  -6.273  1.00 43.17           C  
ATOM   1575  CD  GLU A 200     -16.281 -27.515  -7.387  1.00 43.17           C  
ATOM   1576  OE1 GLU A 200     -16.408 -28.111  -8.481  1.00 43.17           O  
ATOM   1577  OE2 GLU A 200     -16.777 -26.388  -7.165  1.00 43.17           O  
ATOM   1578  N   LYS A 201     -10.667 -29.006  -5.552  1.00 50.16           N  
ATOM   1579  CA  LYS A 201      -9.606 -29.518  -6.413  1.00 50.16           C  
ATOM   1580  C   LYS A 201     -10.117 -29.761  -7.830  1.00 50.16           C  
ATOM   1581  CB  LYS A 201      -9.023 -30.810  -5.838  1.00 50.16           C  
ATOM   1582  O   LYS A 201     -11.102 -30.476  -8.026  1.00 50.16           O  
ATOM   1583  CG  LYS A 201      -8.362 -30.639  -4.478  1.00 50.16           C  
ATOM   1584  CD  LYS A 201      -7.388 -31.772  -4.184  1.00 50.16           C  
ATOM   1585  CE  LYS A 201      -7.444 -32.193  -2.721  1.00 50.16           C  
ATOM   1586  NZ  LYS A 201      -6.850 -33.547  -2.511  1.00 50.16           N  
ATOM   1587  N   SER A 202     -10.131 -28.834  -8.878  1.00 48.89           N  
ATOM   1588  CA  SER A 202      -9.844 -29.168 -10.269  1.00 48.89           C  
ATOM   1589  C   SER A 202      -9.783 -27.916 -11.137  1.00 48.89           C  
ATOM   1590  CB  SER A 202     -10.900 -30.128 -10.818  1.00 48.89           C  
ATOM   1591  O   SER A 202     -10.643 -27.039 -11.033  1.00 48.89           O  
ATOM   1592  OG  SER A 202     -11.039 -31.259  -9.975  1.00 48.89           O  
ATOM   1593  N   SER A 203      -8.612 -27.449 -11.658  1.00 49.61           N  
ATOM   1594  CA  SER A 203      -8.263 -27.614 -13.065  1.00 49.61           C  
ATOM   1595  C   SER A 203      -8.345 -26.288 -13.814  1.00 49.61           C  
ATOM   1596  CB  SER A 203      -9.181 -28.641 -13.729  1.00 49.61           C  
ATOM   1597  O   SER A 203      -9.438 -25.768 -14.048  1.00 49.61           O  
ATOM   1598  OG  SER A 203      -9.366 -28.338 -15.101  1.00 49.61           O  
ATOM   1599  N   SER A 204      -7.436 -25.352 -13.761  1.00 61.67           N  
ATOM   1600  CA  SER A 204      -7.416 -24.589 -15.004  1.00 61.67           C  
ATOM   1601  C   SER A 204      -5.994 -24.429 -15.532  1.00 61.67           C  
ATOM   1602  CB  SER A 204      -8.050 -23.212 -14.799  1.00 61.67           C  
ATOM   1603  O   SER A 204      -5.097 -24.009 -14.797  1.00 61.67           O  
ATOM   1604  OG  SER A 204      -8.321 -22.593 -16.045  1.00 61.67           O  
ATOM   1605  N   THR A 205      -5.354 -25.510 -16.165  1.00 50.59           N  
ATOM   1606  CA  THR A 205      -4.659 -25.703 -17.432  1.00 50.59           C  
ATOM   1607  C   THR A 205      -3.799 -24.488 -17.769  1.00 50.59           C  
ATOM   1608  CB  THR A 205      -5.652 -25.967 -18.580  1.00 50.59           C  
ATOM   1609  O   THR A 205      -4.261 -23.349 -17.674  1.00 50.59           O  
ATOM   1610  CG2 THR A 205      -5.793 -24.742 -19.477  1.00 50.59           C  
ATOM   1611  OG1 THR A 205      -5.183 -27.069 -19.366  1.00 50.59           O  
ATOM   1612  N   ASP A 206      -2.474 -24.493 -17.544  1.00 48.85           N  
ATOM   1613  CA  ASP A 206      -1.369 -24.407 -18.493  1.00 48.85           C  
ATOM   1614  C   ASP A 206      -1.625 -23.322 -19.537  1.00 48.85           C  
ATOM   1615  CB  ASP A 206      -1.146 -25.756 -19.181  1.00 48.85           C  
ATOM   1616  O   ASP A 206      -2.452 -23.499 -20.434  1.00 48.85           O  
ATOM   1617  CG  ASP A 206       0.125 -25.795 -20.011  1.00 48.85           C  
ATOM   1618  OD1 ASP A 206       0.038 -25.810 -21.258  1.00 48.85           O  
ATOM   1619  OD2 ASP A 206       1.222 -25.814 -19.413  1.00 48.85           O  
ATOM   1620  N   GLN A 207      -1.691 -22.059 -19.301  1.00 56.72           N  
ATOM   1621  CA  GLN A 207      -1.527 -21.075 -20.366  1.00 56.72           C  
ATOM   1622  C   GLN A 207      -0.057 -20.710 -20.555  1.00 56.72           C  
ATOM   1623  CB  GLN A 207      -2.346 -19.819 -20.069  1.00 56.72           C  
ATOM   1624  O   GLN A 207       0.501 -19.937 -19.774  1.00 56.72           O  
ATOM   1625  CG  GLN A 207      -3.444 -19.545 -21.087  1.00 56.72           C  
ATOM   1626  CD  GLN A 207      -3.508 -18.088 -21.505  1.00 56.72           C  
ATOM   1627  NE2 GLN A 207      -4.155 -17.823 -22.635  1.00 56.72           N  
ATOM   1628  OE1 GLN A 207      -2.981 -17.208 -20.817  1.00 56.72           O  
ATOM   1629  N   LYS A 208       0.925 -21.644 -20.491  1.00 56.62           N  
ATOM   1630  CA  LYS A 208       2.218 -21.281 -21.062  1.00 56.62           C  
ATOM   1631  C   LYS A 208       2.255 -21.561 -22.562  1.00 56.62           C  
ATOM   1632  CB  LYS A 208       3.347 -22.037 -20.360  1.00 56.62           C  
ATOM   1633  O   LYS A 208       3.331 -21.711 -23.144  1.00 56.62           O  
ATOM   1634  CG  LYS A 208       3.380 -21.838 -18.851  1.00 56.62           C  
ATOM   1635  CD  LYS A 208       3.773 -20.413 -18.484  1.00 56.62           C  
ATOM   1636  CE  LYS A 208       3.908 -20.240 -16.977  1.00 56.62           C  
ATOM   1637  NZ  LYS A 208       4.246 -18.833 -16.609  1.00 56.62           N  
ATOM   1638  N   ASP A 209       1.296 -21.142 -23.472  1.00 59.98           N  
ATOM   1639  CA  ASP A 209       1.580 -21.167 -24.903  1.00 59.98           C  
ATOM   1640  C   ASP A 209       1.117 -19.878 -25.578  1.00 59.98           C  
ATOM   1641  CB  ASP A 209       0.910 -22.375 -25.562  1.00 59.98           C  
ATOM   1642  O   ASP A 209       0.500 -19.916 -26.645  1.00 59.98           O  
ATOM   1643  CG  ASP A 209       1.778 -23.028 -26.624  1.00 59.98           C  
ATOM   1644  OD1 ASP A 209       1.626 -22.703 -27.821  1.00 59.98           O  
ATOM   1645  OD2 ASP A 209       2.619 -23.879 -26.260  1.00 59.98           O  
ATOM   1646  N   SER A 210       1.311 -18.645 -25.101  1.00 61.32           N  
ATOM   1647  CA  SER A 210       1.083 -17.684 -26.175  1.00 61.32           C  
ATOM   1648  C   SER A 210       2.363 -16.935 -26.528  1.00 61.32           C  
ATOM   1649  CB  SER A 210      -0.008 -16.688 -25.780  1.00 61.32           C  
ATOM   1650  O   SER A 210       2.852 -16.124 -25.738  1.00 61.32           O  
ATOM   1651  OG  SER A 210      -1.275 -17.118 -26.248  1.00 61.32           O  
ATOM   1652  N   LYS A 211       3.508 -17.512 -26.817  1.00 55.64           N  
ATOM   1653  CA  LYS A 211       4.490 -17.001 -27.769  1.00 55.64           C  
ATOM   1654  C   LYS A 211       3.809 -16.453 -29.020  1.00 55.64           C  
ATOM   1655  CB  LYS A 211       5.487 -18.095 -28.151  1.00 55.64           C  
ATOM   1656  O   LYS A 211       3.055 -17.167 -29.686  1.00 55.64           O  
ATOM   1657  CG  LYS A 211       6.743 -18.116 -27.293  1.00 55.64           C  
ATOM   1658  CD  LYS A 211       7.839 -18.965 -27.924  1.00 55.64           C  
ATOM   1659  CE  LYS A 211       7.937 -20.334 -27.264  1.00 55.64           C  
ATOM   1660  NZ  LYS A 211       9.355 -20.724 -27.006  1.00 55.64           N  
ATOM   1661  N   PRO A 212       3.725 -15.112 -29.311  1.00 64.79           N  
ATOM   1662  CA  PRO A 212       4.000 -14.940 -30.740  1.00 64.79           C  
ATOM   1663  C   PRO A 212       5.470 -14.643 -31.027  1.00 64.79           C  
ATOM   1664  CB  PRO A 212       3.116 -13.752 -31.128  1.00 64.79           C  
ATOM   1665  O   PRO A 212       6.158 -14.052 -30.191  1.00 64.79           O  
ATOM   1666  CG  PRO A 212       3.000 -12.938 -29.880  1.00 64.79           C  
ATOM   1667  CD  PRO A 212       3.295 -13.824 -28.704  1.00 64.79           C  
ATOM   1668  N   PRO A 213       6.159 -15.479 -31.816  1.00 60.59           N  
ATOM   1669  CA  PRO A 213       7.426 -15.037 -32.402  1.00 60.59           C  
ATOM   1670  C   PRO A 213       7.230 -14.144 -33.626  1.00 60.59           C  
ATOM   1671  CB  PRO A 213       8.114 -16.349 -32.788  1.00 60.59           C  
ATOM   1672  O   PRO A 213       6.165 -14.170 -34.249  1.00 60.59           O  
ATOM   1673  CG  PRO A 213       6.998 -17.264 -33.179  1.00 60.59           C  
ATOM   1674  CD  PRO A 213       5.700 -16.648 -32.742  1.00 60.59           C  
ATOM   1675  N   GLU A 214       7.120 -12.922 -33.417  1.00 48.71           N  
ATOM   1676  CA  GLU A 214       7.059 -12.440 -34.794  1.00 48.71           C  
ATOM   1677  C   GLU A 214       7.567 -11.005 -34.900  1.00 48.71           C  
ATOM   1678  CB  GLU A 214       5.630 -12.534 -35.334  1.00 48.71           C  
ATOM   1679  O   GLU A 214       7.122 -10.127 -34.157  1.00 48.71           O  
ATOM   1680  CG  GLU A 214       5.288 -13.888 -35.939  1.00 48.71           C  
ATOM   1681  CD  GLU A 214       4.138 -13.828 -36.931  1.00 48.71           C  
ATOM   1682  OE1 GLU A 214       4.392 -13.850 -38.157  1.00 48.71           O  
ATOM   1683  OE2 GLU A 214       2.973 -13.759 -36.479  1.00 48.71           O  
ATOM   1684  N   LYS A 215       8.813 -10.823 -35.266  1.00 52.56           N  
ATOM   1685  CA  LYS A 215       9.271 -10.106 -36.452  1.00 52.56           C  
ATOM   1686  C   LYS A 215      10.718  -9.649 -36.293  1.00 52.56           C  
ATOM   1687  CB  LYS A 215       8.370  -8.903 -36.733  1.00 52.56           C  
ATOM   1688  O   LYS A 215      11.051  -8.944 -35.337  1.00 52.56           O  
ATOM   1689  CG  LYS A 215       6.898  -9.255 -36.891  1.00 52.56           C  
ATOM   1690  CD  LYS A 215       6.251  -8.465 -38.021  1.00 52.56           C  
ATOM   1691  CE  LYS A 215       4.904  -7.891 -37.604  1.00 52.56           C  
ATOM   1692  NZ  LYS A 215       4.272  -7.105 -38.705  1.00 52.56           N  
ATOM   1693  N   ALA A 216      11.708 -10.405 -36.654  1.00 56.09           N  
ATOM   1694  CA  ALA A 216      12.496 -10.381 -37.884  1.00 56.09           C  
ATOM   1695  C   ALA A 216      12.511  -8.985 -38.499  1.00 56.09           C  
ATOM   1696  CB  ALA A 216      11.951 -11.395 -38.886  1.00 56.09           C  
ATOM   1697  O   ALA A 216      11.458  -8.434 -38.828  1.00 56.09           O  
ATOM   1698  N   THR A 217      13.351  -8.016 -38.134  1.00 52.07           N  
ATOM   1699  CA  THR A 217      13.819  -7.130 -39.194  1.00 52.07           C  
ATOM   1700  C   THR A 217      15.089  -6.400 -38.767  1.00 52.07           C  
ATOM   1701  CB  THR A 217      12.739  -6.103 -39.581  1.00 52.07           C  
ATOM   1702  O   THR A 217      15.160  -5.862 -37.660  1.00 52.07           O  
ATOM   1703  CG2 THR A 217      11.655  -6.744 -40.442  1.00 52.07           C  
ATOM   1704  OG1 THR A 217      12.139  -5.577 -38.391  1.00 52.07           O  
ATOM   1705  N   GLU A 218      16.154  -6.930 -39.130  1.00 48.10           N  
ATOM   1706  CA  GLU A 218      16.938  -6.439 -40.259  1.00 48.10           C  
ATOM   1707  C   GLU A 218      18.338  -6.022 -39.819  1.00 48.10           C  
ATOM   1708  CB  GLU A 218      16.227  -5.263 -40.936  1.00 48.10           C  
ATOM   1709  O   GLU A 218      18.491  -5.194 -38.919  1.00 48.10           O  
ATOM   1710  CG  GLU A 218      16.699  -4.995 -42.358  1.00 48.10           C  
ATOM   1711  CD  GLU A 218      16.005  -3.809 -43.007  1.00 48.10           C  
ATOM   1712  OE1 GLU A 218      16.636  -2.735 -43.140  1.00 48.10           O  
ATOM   1713  OE2 GLU A 218      14.821  -3.953 -43.384  1.00 48.10           O  
ATOM   1714  N   ASP A 219      19.251  -6.883 -39.819  1.00 47.10           N  
ATOM   1715  CA  ASP A 219      20.307  -6.984 -40.821  1.00 47.10           C  
ATOM   1716  C   ASP A 219      20.840  -5.603 -41.198  1.00 47.10           C  
ATOM   1717  CB  ASP A 219      19.797  -7.709 -42.068  1.00 47.10           C  
ATOM   1718  O   ASP A 219      20.197  -4.869 -41.951  1.00 47.10           O  
ATOM   1719  CG  ASP A 219      20.911  -8.111 -43.018  1.00 47.10           C  
ATOM   1720  OD1 ASP A 219      21.054  -7.486 -44.090  1.00 47.10           O  
ATOM   1721  OD2 ASP A 219      21.652  -9.064 -42.692  1.00 47.10           O  
ATOM   1722  N   LYS A 220      21.592  -4.885 -40.485  1.00 54.59           N  
ATOM   1723  CA  LYS A 220      22.595  -4.175 -41.274  1.00 54.59           C  
ATOM   1724  C   LYS A 220      24.003  -4.655 -40.934  1.00 54.59           C  
ATOM   1725  CB  LYS A 220      22.486  -2.666 -41.047  1.00 54.59           C  
ATOM   1726  O   LYS A 220      24.493  -4.422 -39.828  1.00 54.59           O  
ATOM   1727  CG  LYS A 220      21.189  -2.055 -41.557  1.00 54.59           C  
ATOM   1728  CD  LYS A 220      21.325  -1.577 -42.997  1.00 54.59           C  
ATOM   1729  CE  LYS A 220      20.057  -0.887 -43.480  1.00 54.59           C  
ATOM   1730  NZ  LYS A 220      20.194  -0.395 -44.884  1.00 54.59           N  
ATOM   1731  N   ALA A 221      24.289  -5.847 -41.122  1.00 54.93           N  
ATOM   1732  CA  ALA A 221      25.486  -6.269 -41.846  1.00 54.93           C  
ATOM   1733  C   ALA A 221      25.706  -5.412 -43.089  1.00 54.93           C  
ATOM   1734  CB  ALA A 221      25.382  -7.743 -42.231  1.00 54.93           C  
ATOM   1735  O   ALA A 221      24.833  -5.330 -43.957  1.00 54.93           O  
ATOM   1736  N   ALA A 222      26.246  -4.203 -43.114  1.00 52.42           N  
ATOM   1737  CA  ALA A 222      27.021  -3.814 -44.290  1.00 52.42           C  
ATOM   1738  C   ALA A 222      28.207  -2.937 -43.899  1.00 52.42           C  
ATOM   1739  CB  ALA A 222      26.133  -3.085 -45.295  1.00 52.42           C  
ATOM   1740  O   ALA A 222      28.051  -1.967 -43.153  1.00 52.42           O  
ATOM   1741  N   LYS A 223      29.309  -3.398 -43.528  1.00 49.59           N  
ATOM   1742  CA  LYS A 223      30.578  -3.356 -44.249  1.00 49.59           C  
ATOM   1743  C   LYS A 223      30.815  -1.981 -44.866  1.00 49.59           C  
ATOM   1744  CB  LYS A 223      30.615  -4.432 -45.335  1.00 49.59           C  
ATOM   1745  O   LYS A 223      30.069  -1.555 -45.750  1.00 49.59           O  
ATOM   1746  CG  LYS A 223      32.015  -4.920 -45.676  1.00 49.59           C  
ATOM   1747  CD  LYS A 223      32.001  -6.367 -46.153  1.00 49.59           C  
ATOM   1748  CE  LYS A 223      33.396  -6.844 -46.534  1.00 49.59           C  
ATOM   1749  NZ  LYS A 223      33.507  -8.332 -46.480  1.00 49.59           N  
ATOM   1750  N   GLY A 224      31.174  -0.874 -44.266  1.00 57.54           N  
ATOM   1751  CA  GLY A 224      31.889   0.135 -45.032  1.00 57.54           C  
ATOM   1752  C   GLY A 224      33.380   0.149 -44.754  1.00 57.54           C  
ATOM   1753  O   GLY A 224      33.806  -0.025 -43.610  1.00 57.54           O  
ATOM   1754  N   LYS A 225      34.164  -0.757 -45.427  1.00 43.34           N  
ATOM   1755  CA  LYS A 225      35.367  -0.349 -46.147  1.00 43.34           C  
ATOM   1756  C   LYS A 225      36.055   0.821 -45.449  1.00 43.34           C  
ATOM   1757  CB  LYS A 225      35.029   0.027 -47.590  1.00 43.34           C  
ATOM   1758  O   LYS A 225      35.392   1.760 -45.002  1.00 43.34           O  
ATOM   1759  CG  LYS A 225      34.972  -1.160 -48.542  1.00 43.34           C  
ATOM   1760  CD  LYS A 225      35.648  -0.843 -49.870  1.00 43.34           C  
ATOM   1761  CE  LYS A 225      35.298  -1.873 -50.935  1.00 43.34           C  
ATOM   1762  NZ  LYS A 225      36.324  -2.955 -51.018  1.00 43.34           N  
TER    1763      LYS A 225                                                      
ENDMDL                                                                          
END                                                                             
