# Supplementary material for: The 2022 Lady Estelle Wolfson lectureship on neurofilaments
Source: J Neurochem. 2022 Sep 19;163(3):179–219. doi: 10.1111/jnc.15682 (PMC9826399; doi:10.1111/jnc.15682)
Supplement: Supplementary file 1 — Supplementary material S1 [file JNC-163-179-s001.gz › NEFH2b_c6d2f_unrelaxed_rank_4_model_5.pdb]

MODEL     1                                                                     
ATOM      1  N   PRO A   1      29.844  43.555 -10.295  1.00 50.05           N  
ATOM      2  CA  PRO A   1      29.004  42.358 -10.220  1.00 50.05           C  
ATOM      3  C   PRO A   1      29.603  41.271  -9.330  1.00 50.05           C  
ATOM      4  CB  PRO A   1      28.926  41.890 -11.675  1.00 50.05           C  
ATOM      5  O   PRO A   1      30.782  40.937  -9.467  1.00 50.05           O  
ATOM      6  CG  PRO A   1      30.092  42.539 -12.348  1.00 50.05           C  
ATOM      7  CD  PRO A   1      30.599  43.643 -11.465  1.00 50.05           C  
ATOM      8  N   GLU A   2      29.462  41.427  -8.060  1.00 50.09           N  
ATOM      9  CA  GLU A   2      29.012  40.580  -6.959  1.00 50.09           C  
ATOM     10  C   GLU A   2      28.958  39.113  -7.378  1.00 50.09           C  
ATOM     11  CB  GLU A   2      27.639  41.034  -6.457  1.00 50.09           C  
ATOM     12  O   GLU A   2      28.127  38.728  -8.204  1.00 50.09           O  
ATOM     13  CG  GLU A   2      27.686  41.785  -5.135  1.00 50.09           C  
ATOM     14  CD  GLU A   2      26.316  41.976  -4.504  1.00 50.09           C  
ATOM     15  OE1 GLU A   2      26.073  41.430  -3.404  1.00 50.09           O  
ATOM     16  OE2 GLU A   2      25.478  42.675  -5.116  1.00 50.09           O  
ATOM     17  N   LYS A   3      30.048  38.446  -7.587  1.00 62.14           N  
ATOM     18  CA  LYS A   3      30.283  37.008  -7.682  1.00 62.14           C  
ATOM     19  C   LYS A   3      30.122  36.334  -6.323  1.00 62.14           C  
ATOM     20  CB  LYS A   3      31.678  36.728  -8.243  1.00 62.14           C  
ATOM     21  O   LYS A   3      30.957  36.510  -5.433  1.00 62.14           O  
ATOM     22  CG  LYS A   3      31.905  37.283  -9.642  1.00 62.14           C  
ATOM     23  CD  LYS A   3      32.644  36.287 -10.526  1.00 62.14           C  
ATOM     24  CE  LYS A   3      33.053  36.911 -11.853  1.00 62.14           C  
ATOM     25  NZ  LYS A   3      34.305  36.299 -12.390  1.00 62.14           N  
ATOM     26  N   ALA A   4      29.057  36.468  -5.633  1.00 57.85           N  
ATOM     27  CA  ALA A   4      28.652  35.618  -4.517  1.00 57.85           C  
ATOM     28  C   ALA A   4      28.278  34.220  -5.000  1.00 57.85           C  
ATOM     29  CB  ALA A   4      27.484  36.248  -3.764  1.00 57.85           C  
ATOM     30  O   ALA A   4      27.513  34.071  -5.957  1.00 57.85           O  
ATOM     31  N   LYS A   5      29.232  33.368  -5.286  1.00 61.07           N  
ATOM     32  CA  LYS A   5      29.477  31.944  -5.075  1.00 61.07           C  
ATOM     33  C   LYS A   5      28.295  31.281  -4.374  1.00 61.07           C  
ATOM     34  CB  LYS A   5      30.754  31.734  -4.260  1.00 61.07           C  
ATOM     35  O   LYS A   5      27.904  31.693  -3.280  1.00 61.07           O  
ATOM     36  CG  LYS A   5      32.033  32.049  -5.022  1.00 61.07           C  
ATOM     37  CD  LYS A   5      33.263  31.532  -4.287  1.00 61.07           C  
ATOM     38  CE  LYS A   5      34.368  31.132  -5.256  1.00 61.07           C  
ATOM     39  NZ  LYS A   5      35.720  31.242  -4.632  1.00 61.07           N  
ATOM     40  N   SER A   6      27.149  31.205  -5.005  1.00 47.98           N  
ATOM     41  CA  SER A   6      26.095  30.196  -5.031  1.00 47.98           C  
ATOM     42  C   SER A   6      26.409  29.044  -4.084  1.00 47.98           C  
ATOM     43  CB  SER A   6      25.899  29.662  -6.451  1.00 47.98           C  
ATOM     44  O   SER A   6      27.542  28.560  -4.040  1.00 47.98           O  
ATOM     45  OG  SER A   6      25.698  30.726  -7.366  1.00 47.98           O  
ATOM     46  N   PRO A   7      25.567  28.887  -2.973  1.00 54.54           N  
ATOM     47  CA  PRO A   7      25.546  27.888  -1.902  1.00 54.54           C  
ATOM     48  C   PRO A   7      25.501  26.457  -2.431  1.00 54.54           C  
ATOM     49  CB  PRO A   7      24.268  28.226  -1.130  1.00 54.54           C  
ATOM     50  O   PRO A   7      24.799  26.177  -3.406  1.00 54.54           O  
ATOM     51  CG  PRO A   7      23.394  28.922  -2.123  1.00 54.54           C  
ATOM     52  CD  PRO A   7      24.266  29.512  -3.194  1.00 54.54           C  
ATOM     53  N   VAL A   8      26.603  25.796  -2.607  1.00 49.47           N  
ATOM     54  CA  VAL A   8      26.892  24.366  -2.624  1.00 49.47           C  
ATOM     55  C   VAL A   8      25.803  23.610  -1.867  1.00 49.47           C  
ATOM     56  CB  VAL A   8      28.277  24.059  -2.011  1.00 49.47           C  
ATOM     57  O   VAL A   8      25.508  23.925  -0.712  1.00 49.47           O  
ATOM     58  CG1 VAL A   8      28.408  22.572  -1.689  1.00 49.47           C  
ATOM     59  CG2 VAL A   8      29.389  24.504  -2.960  1.00 49.47           C  
ATOM     60  N   LYS A   9      24.551  23.586  -2.344  1.00 52.57           N  
ATOM     61  CA  LYS A   9      23.568  22.506  -2.337  1.00 52.57           C  
ATOM     62  C   LYS A   9      24.147  21.240  -1.711  1.00 52.57           C  
ATOM     63  CB  LYS A   9      23.081  22.214  -3.757  1.00 52.57           C  
ATOM     64  O   LYS A   9      25.194  20.752  -2.141  1.00 52.57           O  
ATOM     65  CG  LYS A   9      21.877  23.042  -4.181  1.00 52.57           C  
ATOM     66  CD  LYS A   9      21.400  22.661  -5.577  1.00 52.57           C  
ATOM     67  CE  LYS A   9      20.211  23.506  -6.013  1.00 52.57           C  
ATOM     68  NZ  LYS A   9      20.553  24.389  -7.168  1.00 52.57           N  
ATOM     69  N   GLU A  10      24.256  21.137  -0.393  1.00 46.46           N  
ATOM     70  CA  GLU A  10      23.815  20.209   0.643  1.00 46.46           C  
ATOM     71  C   GLU A  10      23.088  19.011   0.038  1.00 46.46           C  
ATOM     72  CB  GLU A  10      22.909  20.919   1.652  1.00 46.46           C  
ATOM     73  O   GLU A  10      21.961  19.142  -0.445  1.00 46.46           O  
ATOM     74  CG  GLU A  10      22.623  20.102   2.904  1.00 46.46           C  
ATOM     75  CD  GLU A  10      21.858  20.877   3.965  1.00 46.46           C  
ATOM     76  OE1 GLU A  10      20.724  20.476   4.310  1.00 46.46           O  
ATOM     77  OE2 GLU A  10      22.398  21.895   4.454  1.00 46.46           O  
ATOM     78  N   GLU A  11      23.663  18.245  -0.852  1.00 47.88           N  
ATOM     79  CA  GLU A  11      23.481  16.826  -1.143  1.00 47.88           C  
ATOM     80  C   GLU A  11      23.349  16.012   0.140  1.00 47.88           C  
ATOM     81  CB  GLU A  11      24.644  16.296  -1.986  1.00 47.88           C  
ATOM     82  O   GLU A  11      24.294  15.928   0.928  1.00 47.88           O  
ATOM     83  CG  GLU A  11      24.393  16.351  -3.485  1.00 47.88           C  
ATOM     84  CD  GLU A  11      25.450  15.622  -4.298  1.00 47.88           C  
ATOM     85  OE1 GLU A  11      25.126  14.590  -4.928  1.00 47.88           O  
ATOM     86  OE2 GLU A  11      26.612  16.086  -4.305  1.00 47.88           O  
ATOM     87  N   ALA A  12      22.359  16.218   0.922  1.00 47.48           N  
ATOM     88  CA  ALA A  12      21.466  15.318   1.646  1.00 47.48           C  
ATOM     89  C   ALA A  12      21.349  13.972   0.936  1.00 47.48           C  
ATOM     90  CB  ALA A  12      20.087  15.952   1.807  1.00 47.48           C  
ATOM     91  O   ALA A  12      20.721  13.873  -0.120  1.00 47.48           O  
ATOM     92  N   LYS A  13      22.373  13.297   0.586  1.00 51.27           N  
ATOM     93  CA  LYS A  13      22.422  11.844   0.451  1.00 51.27           C  
ATOM     94  C   LYS A  13      21.746  11.158   1.635  1.00 51.27           C  
ATOM     95  CB  LYS A  13      23.869  11.365   0.325  1.00 51.27           C  
ATOM     96  O   LYS A  13      22.084  11.426   2.790  1.00 51.27           O  
ATOM     97  CG  LYS A  13      24.409  11.395  -1.097  1.00 51.27           C  
ATOM     98  CD  LYS A  13      24.613   9.989  -1.647  1.00 51.27           C  
ATOM     99  CE  LYS A  13      24.723   9.992  -3.166  1.00 51.27           C  
ATOM    100  NZ  LYS A  13      25.328   8.727  -3.680  1.00 51.27           N  
ATOM    101  N   ALA A  14      20.468  11.178   1.755  1.00 46.82           N  
ATOM    102  CA  ALA A  14      19.448  10.147   1.928  1.00 46.82           C  
ATOM    103  C   ALA A  14      19.997   8.960   2.716  1.00 46.82           C  
ATOM    104  CB  ALA A  14      18.924   9.684   0.571  1.00 46.82           C  
ATOM    105  O   ALA A  14      21.116   8.506   2.468  1.00 46.82           O  
ATOM    106  N   PRO A  15      19.367   8.651   3.873  1.00 46.76           N  
ATOM    107  CA  PRO A  15      19.577   7.837   5.072  1.00 46.76           C  
ATOM    108  C   PRO A  15      19.708   6.348   4.760  1.00 46.76           C  
ATOM    109  CB  PRO A  15      18.325   8.112   5.909  1.00 46.76           C  
ATOM    110  O   PRO A  15      19.009   5.834   3.883  1.00 46.76           O  
ATOM    111  CG  PRO A  15      17.279   8.502   4.914  1.00 46.76           C  
ATOM    112  CD  PRO A  15      17.916   8.573   3.556  1.00 46.76           C  
ATOM    113  N   GLU A  16      20.892   5.796   4.659  1.00 44.63           N  
ATOM    114  CA  GLU A  16      21.425   4.492   5.044  1.00 44.63           C  
ATOM    115  C   GLU A  16      20.384   3.673   5.802  1.00 44.63           C  
ATOM    116  CB  GLU A  16      22.686   4.657   5.895  1.00 44.63           C  
ATOM    117  O   GLU A  16      20.176   3.879   7.000  1.00 44.63           O  
ATOM    118  CG  GLU A  16      23.971   4.726   5.083  1.00 44.63           C  
ATOM    119  CD  GLU A  16      25.220   4.833   5.944  1.00 44.63           C  
ATOM    120  OE1 GLU A  16      25.968   3.835   6.054  1.00 44.63           O  
ATOM    121  OE2 GLU A  16      25.452   5.923   6.513  1.00 44.63           O  
ATOM    122  N   LYS A  17      19.170   3.539   5.352  1.00 51.24           N  
ATOM    123  CA  LYS A  17      18.241   2.476   5.726  1.00 51.24           C  
ATOM    124  C   LYS A  17      18.746   1.115   5.255  1.00 51.24           C  
ATOM    125  CB  LYS A  17      16.852   2.748   5.149  1.00 51.24           C  
ATOM    126  O   LYS A  17      18.729   0.821   4.058  1.00 51.24           O  
ATOM    127  CG  LYS A  17      16.164   3.970   5.741  1.00 51.24           C  
ATOM    128  CD  LYS A  17      14.653   3.905   5.557  1.00 51.24           C  
ATOM    129  CE  LYS A  17      13.947   5.009   6.332  1.00 51.24           C  
ATOM    130  NZ  LYS A  17      13.424   6.074   5.426  1.00 51.24           N  
ATOM    131  N   GLU A  18      19.915   0.691   5.502  1.00 46.64           N  
ATOM    132  CA  GLU A  18      20.397  -0.680   5.639  1.00 46.64           C  
ATOM    133  C   GLU A  18      19.347  -1.571   6.296  1.00 46.64           C  
ATOM    134  CB  GLU A  18      21.697  -0.714   6.448  1.00 46.64           C  
ATOM    135  O   GLU A  18      18.840  -1.251   7.374  1.00 46.64           O  
ATOM    136  CG  GLU A  18      22.672  -1.792   5.998  1.00 46.64           C  
ATOM    137  CD  GLU A  18      23.876  -1.933   6.917  1.00 46.64           C  
ATOM    138  OE1 GLU A  18      23.936  -2.915   7.691  1.00 46.64           O  
ATOM    139  OE2 GLU A  18      24.765  -1.055   6.863  1.00 46.64           O  
ATOM    140  N   ILE A  19      18.220  -1.842   5.703  1.00 51.39           N  
ATOM    141  CA  ILE A  19      17.369  -3.027   5.696  1.00 51.39           C  
ATOM    142  C   ILE A  19      17.949  -4.084   6.633  1.00 51.39           C  
ATOM    143  CB  ILE A  19      17.212  -3.602   4.270  1.00 51.39           C  
ATOM    144  O   ILE A  19      19.139  -4.401   6.561  1.00 51.39           O  
ATOM    145  CG1 ILE A  19      18.584  -3.765   3.606  1.00 51.39           C  
ATOM    146  CG2 ILE A  19      16.297  -2.710   3.426  1.00 51.39           C  
ATOM    147  CD1 ILE A  19      18.572  -4.653   2.370  1.00 51.39           C  
ATOM    148  N   PRO A  20      17.395  -4.255   7.876  1.00 47.72           N  
ATOM    149  CA  PRO A  20      17.720  -5.409   8.718  1.00 47.72           C  
ATOM    150  C   PRO A  20      17.579  -6.737   7.978  1.00 47.72           C  
ATOM    151  CB  PRO A  20      16.705  -5.309   9.859  1.00 47.72           C  
ATOM    152  O   PRO A  20      16.605  -6.941   7.248  1.00 47.72           O  
ATOM    153  CG  PRO A  20      15.808  -4.176   9.475  1.00 47.72           C  
ATOM    154  CD  PRO A  20      16.295  -3.602   8.176  1.00 47.72           C  
ATOM    155  N   LYS A  21      18.496  -7.069   7.140  1.00 46.32           N  
ATOM    156  CA  LYS A  21      18.832  -8.463   6.863  1.00 46.32           C  
ATOM    157  C   LYS A  21      18.069  -9.407   7.787  1.00 46.32           C  
ATOM    158  CB  LYS A  21      20.338  -8.691   7.007  1.00 46.32           C  
ATOM    159  O   LYS A  21      18.257  -9.377   9.005  1.00 46.32           O  
ATOM    160  CG  LYS A  21      21.124  -8.457   5.726  1.00 46.32           C  
ATOM    161  CD  LYS A  21      22.626  -8.522   5.972  1.00 46.32           C  
ATOM    162  CE  LYS A  21      23.413  -8.397   4.674  1.00 46.32           C  
ATOM    163  NZ  LYS A  21      24.754  -7.779   4.896  1.00 46.32           N  
ATOM    164  N   LYS A  22      16.730  -9.452   7.777  1.00 48.44           N  
ATOM    165  CA  LYS A  22      15.851 -10.617   7.796  1.00 48.44           C  
ATOM    166  C   LYS A  22      16.623 -11.894   7.478  1.00 48.44           C  
ATOM    167  CB  LYS A  22      14.701 -10.439   6.804  1.00 48.44           C  
ATOM    168  O   LYS A  22      16.936 -12.164   6.316  1.00 48.44           O  
ATOM    169  CG  LYS A  22      13.363 -10.126   7.457  1.00 48.44           C  
ATOM    170  CD  LYS A  22      12.210 -10.283   6.473  1.00 48.44           C  
ATOM    171  CE  LYS A  22      10.870  -9.972   7.126  1.00 48.44           C  
ATOM    172  NZ  LYS A  22       9.956  -9.245   6.195  1.00 48.44           N  
ATOM    173  N   GLU A  23      17.749 -12.129   8.075  1.00 42.64           N  
ATOM    174  CA  GLU A  23      18.462 -13.402   8.111  1.00 42.64           C  
ATOM    175  C   GLU A  23      18.105 -14.201   9.361  1.00 42.64           C  
ATOM    176  CB  GLU A  23      19.974 -13.173   8.046  1.00 42.64           C  
ATOM    177  O   GLU A  23      18.251 -13.708  10.481  1.00 42.64           O  
ATOM    178  CG  GLU A  23      20.767 -14.408   7.642  1.00 42.64           C  
ATOM    179  CD  GLU A  23      22.272 -14.197   7.688  1.00 42.64           C  
ATOM    180  OE1 GLU A  23      22.946 -14.819   8.540  1.00 42.64           O  
ATOM    181  OE2 GLU A  23      22.780 -13.403   6.865  1.00 42.64           O  
ATOM    182  N   GLU A  24      16.947 -14.958   9.411  1.00 43.97           N  
ATOM    183  CA  GLU A  24      16.951 -16.400   9.634  1.00 43.97           C  
ATOM    184  C   GLU A  24      15.812 -16.818  10.560  1.00 43.97           C  
ATOM    185  CB  GLU A  24      18.294 -16.851  10.215  1.00 43.97           C  
ATOM    186  O   GLU A  24      15.838 -16.524  11.756  1.00 43.97           O  
ATOM    187  CG  GLU A  24      19.304 -17.285   9.163  1.00 43.97           C  
ATOM    188  CD  GLU A  24      20.544 -17.936   9.755  1.00 43.97           C  
ATOM    189  OE1 GLU A  24      20.640 -19.184   9.740  1.00 43.97           O  
ATOM    190  OE2 GLU A  24      21.427 -17.192  10.238  1.00 43.97           O  
ATOM    191  N   VAL A  25      14.600 -16.614  10.277  1.00 43.05           N  
ATOM    192  CA  VAL A  25      13.481 -17.531  10.460  1.00 43.05           C  
ATOM    193  C   VAL A  25      13.870 -18.926   9.975  1.00 43.05           C  
ATOM    194  CB  VAL A  25      12.218 -17.042   9.716  1.00 43.05           C  
ATOM    195  O   VAL A  25      14.007 -19.156   8.771  1.00 43.05           O  
ATOM    196  CG1 VAL A  25      10.953 -17.552  10.403  1.00 43.05           C  
ATOM    197  CG2 VAL A  25      12.206 -15.516   9.632  1.00 43.05           C  
ATOM    198  N   LYS A  26      14.959 -19.467  10.303  1.00 43.44           N  
ATOM    199  CA  LYS A  26      15.188 -20.908  10.322  1.00 43.44           C  
ATOM    200  C   LYS A  26      14.808 -21.508  11.672  1.00 43.44           C  
ATOM    201  CB  LYS A  26      16.650 -21.224  10.001  1.00 43.44           C  
ATOM    202  O   LYS A  26      15.379 -21.142  12.702  1.00 43.44           O  
ATOM    203  CG  LYS A  26      17.003 -21.091   8.527  1.00 43.44           C  
ATOM    204  CD  LYS A  26      18.368 -21.695   8.222  1.00 43.44           C  
ATOM    205  CE  LYS A  26      18.619 -21.783   6.723  1.00 43.44           C  
ATOM    206  NZ  LYS A  26      20.065 -21.999   6.416  1.00 43.44           N  
ATOM    207  N   SER A  27      13.459 -21.758  11.980  1.00 39.99           N  
ATOM    208  CA  SER A  27      13.130 -23.157  12.229  1.00 39.99           C  
ATOM    209  C   SER A  27      11.765 -23.293  12.895  1.00 39.99           C  
ATOM    210  CB  SER A  27      14.200 -23.813  13.102  1.00 39.99           C  
ATOM    211  O   SER A  27      11.598 -22.927  14.061  1.00 39.99           O  
ATOM    212  OG  SER A  27      15.486 -23.650  12.529  1.00 39.99           O  
ATOM    213  N   PRO A  28      10.614 -23.250  12.202  1.00 45.55           N  
ATOM    214  CA  PRO A  28       9.557 -24.010  12.873  1.00 45.55           C  
ATOM    215  C   PRO A  28       9.675 -25.515  12.643  1.00 45.55           C  
ATOM    216  CB  PRO A  28       8.274 -23.460  12.244  1.00 45.55           C  
ATOM    217  O   PRO A  28       9.516 -25.985  11.514  1.00 45.55           O  
ATOM    218  CG  PRO A  28       8.706 -22.887  10.933  1.00 45.55           C  
ATOM    219  CD  PRO A  28      10.166 -22.545  11.021  1.00 45.55           C  
ATOM    220  N   VAL A  29      10.903 -26.063  12.921  1.00 42.07           N  
ATOM    221  CA  VAL A  29      11.005 -27.518  12.883  1.00 42.07           C  
ATOM    222  C   VAL A  29      10.213 -28.122  14.040  1.00 42.07           C  
ATOM    223  CB  VAL A  29      12.476 -27.986  12.942  1.00 42.07           C  
ATOM    224  O   VAL A  29      10.394 -27.731  15.196  1.00 42.07           O  
ATOM    225  CG1 VAL A  29      12.741 -28.776  14.223  1.00 42.07           C  
ATOM    226  CG2 VAL A  29      12.818 -28.826  11.713  1.00 42.07           C  
ATOM    227  N   LYS A  30       8.904 -28.312  13.881  1.00 42.12           N  
ATOM    228  CA  LYS A  30       8.227 -29.601  13.767  1.00 42.12           C  
ATOM    229  C   LYS A  30       8.609 -30.526  14.918  1.00 42.12           C  
ATOM    230  CB  LYS A  30       8.557 -30.264  12.429  1.00 42.12           C  
ATOM    231  O   LYS A  30       9.747 -30.997  14.992  1.00 42.12           O  
ATOM    232  CG  LYS A  30       7.457 -31.174  11.901  1.00 42.12           C  
ATOM    233  CD  LYS A  30       7.427 -31.188  10.378  1.00 42.12           C  
ATOM    234  CE  LYS A  30       6.306 -32.072   9.848  1.00 42.12           C  
ATOM    235  NZ  LYS A  30       5.853 -31.640   8.492  1.00 42.12           N  
ATOM    236  N   GLU A  31       8.148 -30.242  16.159  1.00 41.81           N  
ATOM    237  CA  GLU A  31       8.011 -31.434  16.992  1.00 41.81           C  
ATOM    238  C   GLU A  31       6.613 -31.526  17.597  1.00 41.81           C  
ATOM    239  CB  GLU A  31       9.066 -31.439  18.101  1.00 41.81           C  
ATOM    240  O   GLU A  31       6.152 -30.590  18.253  1.00 41.81           O  
ATOM    241  CG  GLU A  31       9.329 -32.816  18.693  1.00 41.81           C  
ATOM    242  CD  GLU A  31      10.492 -32.837  19.673  1.00 41.81           C  
ATOM    243  OE1 GLU A  31      10.250 -32.889  20.900  1.00 41.81           O  
ATOM    244  OE2 GLU A  31      11.653 -32.798  19.209  1.00 41.81           O  
ATOM    245  N   GLU A  32       5.589 -31.907  16.869  1.00 41.90           N  
ATOM    246  CA  GLU A  32       4.916 -33.190  17.046  1.00 41.90           C  
ATOM    247  C   GLU A  32       3.925 -33.138  18.206  1.00 41.90           C  
ATOM    248  CB  GLU A  32       5.938 -34.306  17.278  1.00 41.90           C  
ATOM    249  O   GLU A  32       4.324 -33.153  19.372  1.00 41.90           O  
ATOM    250  CG  GLU A  32       5.550 -35.636  16.648  1.00 41.90           C  
ATOM    251  CD  GLU A  32       6.556 -36.744  16.920  1.00 41.90           C  
ATOM    252  OE1 GLU A  32       6.331 -37.553  17.848  1.00 41.90           O  
ATOM    253  OE2 GLU A  32       7.577 -36.802  16.199  1.00 41.90           O  
ATOM    254  N   GLU A  33       2.931 -32.451  18.091  1.00 42.31           N  
ATOM    255  CA  GLU A  33       1.618 -32.634  18.703  1.00 42.31           C  
ATOM    256  C   GLU A  33       0.734 -33.541  17.852  1.00 42.31           C  
ATOM    257  CB  GLU A  33       0.932 -31.282  18.919  1.00 42.31           C  
ATOM    258  O   GLU A  33       0.209 -33.115  16.821  1.00 42.31           O  
ATOM    259  CG  GLU A  33      -0.217 -31.328  19.915  1.00 42.31           C  
ATOM    260  CD  GLU A  33      -0.961 -30.008  20.034  1.00 42.31           C  
ATOM    261  OE1 GLU A  33      -2.032 -29.855  19.402  1.00 42.31           O  
ATOM    262  OE2 GLU A  33      -0.470 -29.118  20.764  1.00 42.31           O  
ATOM    263  N   LYS A  34       1.189 -34.745  17.453  1.00 43.20           N  
ATOM    264  CA  LYS A  34       0.161 -35.749  17.192  1.00 43.20           C  
ATOM    265  C   LYS A  34      -0.114 -36.590  18.435  1.00 43.20           C  
ATOM    266  CB  LYS A  34       0.576 -36.653  16.030  1.00 43.20           C  
ATOM    267  O   LYS A  34       0.762 -37.318  18.906  1.00 43.20           O  
ATOM    268  CG  LYS A  34      -0.348 -36.574  14.824  1.00 43.20           C  
ATOM    269  CD  LYS A  34       0.122 -37.486  13.698  1.00 43.20           C  
ATOM    270  CE  LYS A  34      -0.828 -37.444  12.509  1.00 43.20           C  
ATOM    271  NZ  LYS A  34      -0.246 -38.118  11.310  1.00 43.20           N  
ATOM    272  N   PRO A  35      -1.076 -36.270  19.343  1.00 48.60           N  
ATOM    273  CA  PRO A  35      -1.545 -37.389  20.164  1.00 48.60           C  
ATOM    274  C   PRO A  35      -2.461 -38.340  19.397  1.00 48.60           C  
ATOM    275  CB  PRO A  35      -2.302 -36.698  21.301  1.00 48.60           C  
ATOM    276  O   PRO A  35      -3.413 -37.897  18.749  1.00 48.60           O  
ATOM    277  CG  PRO A  35      -2.579 -35.320  20.794  1.00 48.60           C  
ATOM    278  CD  PRO A  35      -1.677 -35.052  19.623  1.00 48.60           C  
ATOM    279  N   GLN A  36      -1.939 -39.151  18.585  1.00 40.64           N  
ATOM    280  CA  GLN A  36      -2.491 -40.462  18.261  1.00 40.64           C  
ATOM    281  C   GLN A  36      -2.514 -41.368  19.489  1.00 40.64           C  
ATOM    282  CB  GLN A  36      -1.688 -41.121  17.138  1.00 40.64           C  
ATOM    283  O   GLN A  36      -1.496 -41.534  20.164  1.00 40.64           O  
ATOM    284  CG  GLN A  36      -2.517 -42.025  16.237  1.00 40.64           C  
ATOM    285  CD  GLN A  36      -1.674 -42.784  15.230  1.00 40.64           C  
ATOM    286  NE2 GLN A  36      -2.284 -43.753  14.556  1.00 40.64           N  
ATOM    287  OE1 GLN A  36      -0.484 -42.502  15.059  1.00 40.64           O  
ATOM    288  N   GLU A  37      -3.539 -41.367  20.392  1.00 43.36           N  
ATOM    289  CA  GLU A  37      -4.054 -42.639  20.890  1.00 43.36           C  
ATOM    290  C   GLU A  37      -5.028 -42.426  22.045  1.00 43.36           C  
ATOM    291  CB  GLU A  37      -2.904 -43.548  21.333  1.00 43.36           C  
ATOM    292  O   GLU A  37      -4.638 -41.949  23.113  1.00 43.36           O  
ATOM    293  CG  GLU A  37      -2.051 -44.065  20.183  1.00 43.36           C  
ATOM    294  CD  GLU A  37      -1.177 -45.247  20.569  1.00 43.36           C  
ATOM    295  OE1 GLU A  37      -1.527 -46.399  20.226  1.00 43.36           O  
ATOM    296  OE2 GLU A  37      -0.133 -45.020  21.221  1.00 43.36           O  
ATOM    297  N   VAL A  38      -6.261 -41.972  21.842  1.00 46.08           N  
ATOM    298  CA  VAL A  38      -7.167 -42.548  22.830  1.00 46.08           C  
ATOM    299  C   VAL A  38      -8.410 -43.098  22.134  1.00 46.08           C  
ATOM    300  CB  VAL A  38      -7.571 -41.512  23.903  1.00 46.08           C  
ATOM    301  O   VAL A  38      -9.098 -42.371  21.413  1.00 46.08           O  
ATOM    302  CG1 VAL A  38      -7.937 -42.205  25.214  1.00 46.08           C  
ATOM    303  CG2 VAL A  38      -6.443 -40.505  24.123  1.00 46.08           C  
ATOM    304  N   LYS A  39      -8.298 -44.097  21.260  1.00 51.07           N  
ATOM    305  CA  LYS A  39      -9.163 -45.272  21.277  1.00 51.07           C  
ATOM    306  C   LYS A  39      -9.962 -45.350  22.575  1.00 51.07           C  
ATOM    307  CB  LYS A  39      -8.340 -46.548  21.091  1.00 51.07           C  
ATOM    308  O   LYS A  39      -9.386 -45.479  23.657  1.00 51.07           O  
ATOM    309  CG  LYS A  39      -8.150 -46.956  19.638  1.00 51.07           C  
ATOM    310  CD  LYS A  39      -7.138 -48.086  19.503  1.00 51.07           C  
ATOM    311  CE  LYS A  39      -6.561 -48.155  18.095  1.00 51.07           C  
ATOM    312  NZ  LYS A  39      -5.337 -49.011  18.039  1.00 51.07           N  
ATOM    313  N   VAL A  40     -10.899 -44.543  22.791  1.00 48.87           N  
ATOM    314  CA  VAL A  40     -12.123 -44.752  23.556  1.00 48.87           C  
ATOM    315  C   VAL A  40     -12.874 -45.964  23.009  1.00 48.87           C  
ATOM    316  CB  VAL A  40     -13.032 -43.503  23.525  1.00 48.87           C  
ATOM    317  O   VAL A  40     -13.398 -45.926  21.893  1.00 48.87           O  
ATOM    318  CG1 VAL A  40     -14.260 -43.706  24.411  1.00 48.87           C  
ATOM    319  CG2 VAL A  40     -12.252 -42.265  23.963  1.00 48.87           C  
ATOM    320  N   LYS A  41     -12.334 -47.059  22.976  1.00 45.03           N  
ATOM    321  CA  LYS A  41     -13.091 -48.306  23.031  1.00 45.03           C  
ATOM    322  C   LYS A  41     -13.277 -48.774  24.471  1.00 45.03           C  
ATOM    323  CB  LYS A  41     -12.394 -49.393  22.212  1.00 45.03           C  
ATOM    324  O   LYS A  41     -12.305 -48.899  25.219  1.00 45.03           O  
ATOM    325  CG  LYS A  41     -13.162 -49.821  20.970  1.00 45.03           C  
ATOM    326  CD  LYS A  41     -12.364 -50.811  20.132  1.00 45.03           C  
ATOM    327  CE  LYS A  41     -13.276 -51.746  19.349  1.00 45.03           C  
ATOM    328  NZ  LYS A  41     -12.558 -52.399  18.214  1.00 45.03           N  
ATOM    329  N   GLU A  42     -14.373 -48.481  25.206  1.00 32.47           N  
ATOM    330  CA  GLU A  42     -15.415 -49.296  25.823  1.00 32.47           C  
ATOM    331  C   GLU A  42     -15.118 -49.546  27.299  1.00 32.47           C  
ATOM    332  CB  GLU A  42     -15.565 -50.628  25.084  1.00 32.47           C  
ATOM    333  O   GLU A  42     -14.039 -50.029  27.648  1.00 32.47           O  
ATOM    334  CG  GLU A  42     -17.011 -51.059  24.881  1.00 32.47           C  
ATOM    335  CD  GLU A  42     -17.170 -52.562  24.711  1.00 32.47           C  
ATOM    336  OE1 GLU A  42     -17.678 -53.228  25.642  1.00 32.47           O  
ATOM    337  OE2 GLU A  42     -16.783 -53.077  23.639  1.00 32.47           O  
ATOM    338  N   PRO A  43     -16.029 -49.198  28.134  1.00 53.18           N  
ATOM    339  CA  PRO A  43     -16.517 -50.314  28.947  1.00 53.18           C  
ATOM    340  C   PRO A  43     -18.011 -50.572  28.761  1.00 53.18           C  
ATOM    341  CB  PRO A  43     -16.215 -49.865  30.379  1.00 53.18           C  
ATOM    342  O   PRO A  43     -18.764 -49.650  28.438  1.00 53.18           O  
ATOM    343  CG  PRO A  43     -16.279 -48.373  30.333  1.00 53.18           C  
ATOM    344  CD  PRO A  43     -16.227 -47.937  28.897  1.00 53.18           C  
ATOM    345  N   PRO A  44     -18.405 -51.723  28.198  1.00 42.57           N  
ATOM    346  CA  PRO A  44     -19.630 -52.466  27.893  1.00 42.57           C  
ATOM    347  C   PRO A  44     -20.747 -52.202  28.901  1.00 42.57           C  
ATOM    348  CB  PRO A  44     -19.180 -53.928  27.950  1.00 42.57           C  
ATOM    349  O   PRO A  44     -20.474 -51.854  30.053  1.00 42.57           O  
ATOM    350  CG  PRO A  44     -18.005 -53.930  28.874  1.00 42.57           C  
ATOM    351  CD  PRO A  44     -17.661 -52.508  29.212  1.00 42.57           C  
ATOM    352  N   LYS A  45     -21.946 -51.796  28.408  1.00 45.01           N  
ATOM    353  CA  LYS A  45     -23.318 -52.283  28.522  1.00 45.01           C  
ATOM    354  C   LYS A  45     -23.479 -53.191  29.738  1.00 45.01           C  
ATOM    355  CB  LYS A  45     -23.731 -53.029  27.252  1.00 45.01           C  
ATOM    356  O   LYS A  45     -22.803 -54.216  29.848  1.00 45.01           O  
ATOM    357  CG  LYS A  45     -23.977 -52.123  26.055  1.00 45.01           C  
ATOM    358  CD  LYS A  45     -24.622 -52.882  24.903  1.00 45.01           C  
ATOM    359  CE  LYS A  45     -25.119 -51.937  23.817  1.00 45.01           C  
ATOM    360  NZ  LYS A  45     -24.800 -52.447  22.450  1.00 45.01           N  
ATOM    361  N   LYS A  46     -23.995 -52.630  30.852  1.00 46.56           N  
ATOM    362  CA  LYS A  46     -24.886 -53.438  31.679  1.00 46.56           C  
ATOM    363  C   LYS A  46     -25.983 -52.581  32.305  1.00 46.56           C  
ATOM    364  CB  LYS A  46     -24.097 -54.160  32.772  1.00 46.56           C  
ATOM    365  O   LYS A  46     -25.703 -51.521  32.869  1.00 46.56           O  
ATOM    366  CG  LYS A  46     -23.311 -55.364  32.276  1.00 46.56           C  
ATOM    367  CD  LYS A  46     -23.744 -56.643  32.980  1.00 46.56           C  
ATOM    368  CE  LYS A  46     -22.680 -57.728  32.874  1.00 46.56           C  
ATOM    369  NZ  LYS A  46     -23.027 -58.926  33.696  1.00 46.56           N  
ATOM    370  N   ALA A  47     -27.098 -52.472  31.750  1.00 42.66           N  
ATOM    371  CA  ALA A  47     -28.391 -53.097  32.017  1.00 42.66           C  
ATOM    372  C   ALA A  47     -28.561 -53.391  33.505  1.00 42.66           C  
ATOM    373  CB  ALA A  47     -28.539 -54.381  31.204  1.00 42.66           C  
ATOM    374  O   ALA A  47     -27.746 -54.100  34.101  1.00 42.66           O  
ATOM    375  N   GLU A  48     -29.169 -52.519  34.235  1.00 40.31           N  
ATOM    376  CA  GLU A  48     -30.083 -53.090  35.219  1.00 40.31           C  
ATOM    377  C   GLU A  48     -30.663 -52.009  36.126  1.00 40.31           C  
ATOM    378  CB  GLU A  48     -29.373 -54.156  36.058  1.00 40.31           C  
ATOM    379  O   GLU A  48     -29.920 -51.229  36.725  1.00 40.31           O  
ATOM    380  CG  GLU A  48     -30.316 -55.016  36.886  1.00 40.31           C  
ATOM    381  CD  GLU A  48     -29.598 -56.085  37.695  1.00 40.31           C  
ATOM    382  OE1 GLU A  48     -29.321 -55.855  38.894  1.00 40.31           O  
ATOM    383  OE2 GLU A  48     -29.311 -57.161  37.124  1.00 40.31           O  
ATOM    384  N   GLU A  49     -31.799 -51.362  35.735  1.00 40.66           N  
ATOM    385  CA  GLU A  49     -33.013 -51.470  36.537  1.00 40.66           C  
ATOM    386  C   GLU A  49     -33.818 -50.174  36.497  1.00 40.66           C  
ATOM    387  CB  GLU A  49     -32.671 -51.832  37.985  1.00 40.66           C  
ATOM    388  O   GLU A  49     -33.376 -49.146  37.014  1.00 40.66           O  
ATOM    389  CG  GLU A  49     -33.645 -52.815  38.620  1.00 40.66           C  
ATOM    390  CD  GLU A  49     -33.346 -53.094  40.084  1.00 40.66           C  
ATOM    391  OE1 GLU A  49     -34.009 -52.499  40.963  1.00 40.66           O  
ATOM    392  OE2 GLU A  49     -32.440 -53.914  40.354  1.00 40.66           O  
ATOM    393  N   GLU A  50     -34.361 -49.836  35.416  1.00 41.85           N  
ATOM    394  CA  GLU A  50     -35.678 -49.312  35.065  1.00 41.85           C  
ATOM    395  C   GLU A  50     -36.784 -50.056  35.808  1.00 41.85           C  
ATOM    396  CB  GLU A  50     -35.907 -49.402  33.554  1.00 41.85           C  
ATOM    397  O   GLU A  50     -37.029 -51.236  35.548  1.00 41.85           O  
ATOM    398  CG  GLU A  50     -37.029 -48.508  33.048  1.00 41.85           C  
ATOM    399  CD  GLU A  50     -37.323 -48.693  31.568  1.00 41.85           C  
ATOM    400  OE1 GLU A  50     -38.375 -49.279  31.226  1.00 41.85           O  
ATOM    401  OE2 GLU A  50     -36.494 -48.248  30.743  1.00 41.85           O  
ATOM    402  N   LYS A  51     -36.859 -50.035  37.069  1.00 48.45           N  
ATOM    403  CA  LYS A  51     -38.043 -50.165  37.914  1.00 48.45           C  
ATOM    404  C   LYS A  51     -38.935 -48.932  37.804  1.00 48.45           C  
ATOM    405  CB  LYS A  51     -37.640 -50.393  39.372  1.00 48.45           C  
ATOM    406  O   LYS A  51     -38.518 -47.825  38.153  1.00 48.45           O  
ATOM    407  CG  LYS A  51     -37.196 -51.816  39.677  1.00 48.45           C  
ATOM    408  CD  LYS A  51     -38.385 -52.725  39.958  1.00 48.45           C  
ATOM    409  CE  LYS A  51     -37.938 -54.107  40.415  1.00 48.45           C  
ATOM    410  NZ  LYS A  51     -39.095 -54.952  40.838  1.00 48.45           N  
ATOM    411  N   ALA A  52     -39.745 -48.698  36.848  1.00 38.67           N  
ATOM    412  CA  ALA A  52     -41.194 -48.561  36.725  1.00 38.67           C  
ATOM    413  C   ALA A  52     -41.822 -48.162  38.057  1.00 38.67           C  
ATOM    414  CB  ALA A  52     -41.810 -49.862  36.218  1.00 38.67           C  
ATOM    415  O   ALA A  52     -41.493 -48.730  39.101  1.00 38.67           O  
ATOM    416  N   PRO A  53     -42.831 -47.224  37.940  1.00 45.25           N  
ATOM    417  CA  PRO A  53     -44.210 -47.659  37.708  1.00 45.25           C  
ATOM    418  C   PRO A  53     -45.044 -46.612  36.974  1.00 45.25           C  
ATOM    419  CB  PRO A  53     -44.749 -47.892  39.122  1.00 45.25           C  
ATOM    420  O   PRO A  53     -44.740 -45.418  37.039  1.00 45.25           O  
ATOM    421  CG  PRO A  53     -44.096 -46.839  39.958  1.00 45.25           C  
ATOM    422  CD  PRO A  53     -43.063 -46.139  39.122  1.00 45.25           C  
ATOM    423  N   ALA A  54     -45.350 -46.853  35.795  1.00 40.30           N  
ATOM    424  CA  ALA A  54     -46.637 -46.934  35.109  1.00 40.30           C  
ATOM    425  C   ALA A  54     -47.793 -46.837  36.100  1.00 40.30           C  
ATOM    426  CB  ALA A  54     -46.733 -48.231  34.309  1.00 40.30           C  
ATOM    427  O   ALA A  54     -47.996 -47.739  36.918  1.00 40.30           O  
ATOM    428  N   THR A  55     -48.294 -45.613  36.430  1.00 45.69           N  
ATOM    429  CA  THR A  55     -49.744 -45.477  36.498  1.00 45.69           C  
ATOM    430  C   THR A  55     -50.209 -44.249  35.720  1.00 45.69           C  
ATOM    431  CB  THR A  55     -50.229 -45.376  37.956  1.00 45.69           C  
ATOM    432  O   THR A  55     -49.696 -43.147  35.925  1.00 45.69           O  
ATOM    433  CG2 THR A  55     -49.921 -46.656  38.727  1.00 45.69           C  
ATOM    434  OG1 THR A  55     -49.571 -44.276  38.597  1.00 45.69           O  
ATOM    435  N   PRO A  56     -50.726 -44.305  34.557  1.00 43.31           N  
ATOM    436  CA  PRO A  56     -51.652 -43.410  33.861  1.00 43.31           C  
ATOM    437  C   PRO A  56     -53.113 -43.681  34.215  1.00 43.31           C  
ATOM    438  CB  PRO A  56     -51.385 -43.706  32.383  1.00 43.31           C  
ATOM    439  O   PRO A  56     -53.610 -44.788  33.994  1.00 43.31           O  
ATOM    440  CG  PRO A  56     -50.945 -45.135  32.353  1.00 43.31           C  
ATOM    441  CD  PRO A  56     -50.645 -45.571  33.758  1.00 43.31           C  
ATOM    442  N   LYS A  57     -53.580 -43.053  35.307  1.00 46.57           N  
ATOM    443  CA  LYS A  57     -55.017 -42.957  35.548  1.00 46.57           C  
ATOM    444  C   LYS A  57     -55.482 -41.504  35.526  1.00 46.57           C  
ATOM    445  CB  LYS A  57     -55.381 -43.604  36.885  1.00 46.57           C  
ATOM    446  O   LYS A  57     -54.921 -40.657  36.224  1.00 46.57           O  
ATOM    447  CG  LYS A  57     -55.800 -45.063  36.773  1.00 46.57           C  
ATOM    448  CD  LYS A  57     -56.347 -45.590  38.094  1.00 46.57           C  
ATOM    449  CE  LYS A  57     -56.899 -47.002  37.947  1.00 46.57           C  
ATOM    450  NZ  LYS A  57     -56.749 -47.788  39.208  1.00 46.57           N  
ATOM    451  N   THR A  58     -55.858 -40.833  34.484  1.00 37.70           N  
ATOM    452  CA  THR A  58     -57.161 -40.439  33.961  1.00 37.70           C  
ATOM    453  C   THR A  58     -58.009 -39.793  35.053  1.00 37.70           C  
ATOM    454  CB  THR A  58     -57.913 -41.645  33.368  1.00 37.70           C  
ATOM    455  O   THR A  58     -58.129 -40.334  36.154  1.00 37.70           O  
ATOM    456  CG2 THR A  58     -58.447 -41.330  31.975  1.00 37.70           C  
ATOM    457  OG1 THR A  58     -57.021 -42.763  33.285  1.00 37.70           O  
ATOM    458  N   GLU A  59     -58.186 -38.436  34.851  1.00 35.02           N  
ATOM    459  CA  GLU A  59     -59.539 -37.937  34.620  1.00 35.02           C  
ATOM    460  C   GLU A  59     -60.081 -37.219  35.852  1.00 35.02           C  
ATOM    461  CB  GLU A  59     -60.474 -39.083  34.225  1.00 35.02           C  
ATOM    462  O   GLU A  59     -60.194 -37.816  36.925  1.00 35.02           O  
ATOM    463  CG  GLU A  59     -61.754 -38.624  33.540  1.00 35.02           C  
ATOM    464  CD  GLU A  59     -62.521 -39.759  32.879  1.00 35.02           C  
ATOM    465  OE1 GLU A  59     -63.719 -39.943  33.190  1.00 35.02           O  
ATOM    466  OE2 GLU A  59     -61.917 -40.470  32.045  1.00 35.02           O  
ATOM    467  N   GLU A  60     -59.939 -35.871  35.915  1.00 43.46           N  
ATOM    468  CA  GLU A  60     -61.097 -35.046  36.246  1.00 43.46           C  
ATOM    469  C   GLU A  60     -60.898 -33.605  35.784  1.00 43.46           C  
ATOM    470  CB  GLU A  60     -61.371 -35.082  37.752  1.00 43.46           C  
ATOM    471  O   GLU A  60     -59.883 -32.981  36.099  1.00 43.46           O  
ATOM    472  CG  GLU A  60     -62.814 -34.774  38.122  1.00 43.46           C  
ATOM    473  CD  GLU A  60     -63.092 -34.901  39.611  1.00 43.46           C  
ATOM    474  OE1 GLU A  60     -63.032 -33.877  40.329  1.00 43.46           O  
ATOM    475  OE2 GLU A  60     -63.371 -36.034  40.064  1.00 43.46           O  
ATOM    476  N   LYS A  61     -61.002 -33.137  34.544  1.00 46.44           N  
ATOM    477  CA  LYS A  61     -62.164 -32.409  34.043  1.00 46.44           C  
ATOM    478  C   LYS A  61     -62.532 -31.255  34.970  1.00 46.44           C  
ATOM    479  CB  LYS A  61     -63.358 -33.351  33.879  1.00 46.44           C  
ATOM    480  O   LYS A  61     -62.703 -31.450  36.175  1.00 46.44           O  
ATOM    481  CG  LYS A  61     -63.430 -34.028  32.519  1.00 46.44           C  
ATOM    482  CD  LYS A  61     -64.851 -34.028  31.969  1.00 46.44           C  
ATOM    483  CE  LYS A  61     -64.909 -34.618  30.567  1.00 46.44           C  
ATOM    484  NZ  LYS A  61     -65.921 -35.712  30.467  1.00 46.44           N  
ATOM    485  N   LYS A  62     -62.185 -30.041  34.568  1.00 39.30           N  
ATOM    486  CA  LYS A  62     -63.203 -29.130  34.054  1.00 39.30           C  
ATOM    487  C   LYS A  62     -63.890 -28.376  35.189  1.00 39.30           C  
ATOM    488  CB  LYS A  62     -64.240 -29.894  33.229  1.00 39.30           C  
ATOM    489  O   LYS A  62     -64.480 -28.989  36.081  1.00 39.30           O  
ATOM    490  CG  LYS A  62     -64.435 -29.349  31.822  1.00 39.30           C  
ATOM    491  CD  LYS A  62     -65.907 -29.330  31.430  1.00 39.30           C  
ATOM    492  CE  LYS A  62     -66.083 -29.234  29.920  1.00 39.30           C  
ATOM    493  NZ  LYS A  62     -67.478 -29.564  29.503  1.00 39.30           N  
ATOM    494  N   ASP A  63     -63.410 -27.137  35.400  1.00 46.20           N  
ATOM    495  CA  ASP A  63     -64.441 -26.109  35.502  1.00 46.20           C  
ATOM    496  C   ASP A  63     -63.822 -24.719  35.622  1.00 46.20           C  
ATOM    497  CB  ASP A  63     -65.355 -26.383  36.699  1.00 46.20           C  
ATOM    498  O   ASP A  63     -63.112 -24.431  36.587  1.00 46.20           O  
ATOM    499  CG  ASP A  63     -66.828 -26.403  36.328  1.00 46.20           C  
ATOM    500  OD1 ASP A  63     -67.484 -25.340  36.379  1.00 46.20           O  
ATOM    501  OD2 ASP A  63     -67.337 -27.491  35.985  1.00 46.20           O  
ATOM    502  N   SER A  64     -63.534 -23.997  34.612  1.00 44.08           N  
ATOM    503  CA  SER A  64     -64.523 -23.015  34.179  1.00 44.08           C  
ATOM    504  C   SER A  64     -64.187 -21.624  34.704  1.00 44.08           C  
ATOM    505  CB  SER A  64     -65.921 -23.421  34.645  1.00 44.08           C  
ATOM    506  O   SER A  64     -63.975 -21.442  35.905  1.00 44.08           O  
ATOM    507  OG  SER A  64     -66.756 -23.715  33.538  1.00 44.08           O  
ATOM    508  N   LYS A  65     -63.566 -20.789  33.804  1.00 41.42           N  
ATOM    509  CA  LYS A  65     -64.279 -19.727  33.099  1.00 41.42           C  
ATOM    510  C   LYS A  65     -64.362 -18.463  33.949  1.00 41.42           C  
ATOM    511  CB  LYS A  65     -65.683 -20.190  32.710  1.00 41.42           C  
ATOM    512  O   LYS A  65     -64.814 -18.507  35.095  1.00 41.42           O  
ATOM    513  CG  LYS A  65     -66.180 -19.620  31.390  1.00 41.42           C  
ATOM    514  CD  LYS A  65     -67.537 -20.196  31.007  1.00 41.42           C  
ATOM    515  CE  LYS A  65     -67.974 -19.728  29.625  1.00 41.42           C  
ATOM    516  NZ  LYS A  65     -69.365 -20.168  29.306  1.00 41.42           N  
ATOM    517  N   LYS A  66     -63.533 -17.457  33.666  1.00 42.83           N  
ATOM    518  CA  LYS A  66     -64.140 -16.231  33.158  1.00 42.83           C  
ATOM    519  C   LYS A  66     -63.569 -15.002  33.861  1.00 42.83           C  
ATOM    520  CB  LYS A  66     -65.660 -16.273  33.328  1.00 42.83           C  
ATOM    521  O   LYS A  66     -63.580 -14.924  35.091  1.00 42.83           O  
ATOM    522  CG  LYS A  66     -66.431 -15.695  32.151  1.00 42.83           C  
ATOM    523  CD  LYS A  66     -67.931 -15.687  32.414  1.00 42.83           C  
ATOM    524  CE  LYS A  66     -68.728 -15.701  31.117  1.00 42.83           C  
ATOM    525  NZ  LYS A  66     -70.146 -16.111  31.342  1.00 42.83           N  
ATOM    526  N   GLU A  67     -62.672 -14.235  33.191  1.00 40.27           N  
ATOM    527  CA  GLU A  67     -63.090 -12.951  32.636  1.00 40.27           C  
ATOM    528  C   GLU A  67     -62.533 -11.789  33.454  1.00 40.27           C  
ATOM    529  CB  GLU A  67     -64.617 -12.864  32.572  1.00 40.27           C  
ATOM    530  O   GLU A  67     -62.890 -11.617  34.621  1.00 40.27           O  
ATOM    531  CG  GLU A  67     -65.132 -11.726  31.703  1.00 40.27           C  
ATOM    532  CD  GLU A  67     -66.622 -11.819  31.414  1.00 40.27           C  
ATOM    533  OE1 GLU A  67     -67.312 -10.775  31.441  1.00 40.27           O  
ATOM    534  OE2 GLU A  67     -67.103 -12.946  31.159  1.00 40.27           O  
ATOM    535  N   GLU A  68     -61.430 -11.280  33.131  1.00 43.82           N  
ATOM    536  CA  GLU A  68     -61.395  -9.828  32.988  1.00 43.82           C  
ATOM    537  C   GLU A  68     -60.385  -9.401  31.927  1.00 43.82           C  
ATOM    538  CB  GLU A  68     -61.062  -9.164  34.327  1.00 43.82           C  
ATOM    539  O   GLU A  68     -59.213  -9.776  31.992  1.00 43.82           O  
ATOM    540  CG  GLU A  68     -61.339  -7.668  34.358  1.00 43.82           C  
ATOM    541  CD  GLU A  68     -60.929  -7.008  35.664  1.00 43.82           C  
ATOM    542  OE1 GLU A  68     -59.830  -6.411  35.724  1.00 43.82           O  
ATOM    543  OE2 GLU A  68     -61.712  -7.090  36.637  1.00 43.82           O  
ATOM    544  N   ALA A  69     -60.633  -9.513  30.584  1.00 47.55           N  
ATOM    545  CA  ALA A  69     -60.785  -8.554  29.494  1.00 47.55           C  
ATOM    546  C   ALA A  69     -59.555  -7.657  29.376  1.00 47.55           C  
ATOM    547  CB  ALA A  69     -62.038  -7.707  29.700  1.00 47.55           C  
ATOM    548  O   ALA A  69     -59.059  -7.140  30.380  1.00 47.55           O  
ATOM    549  N   PRO A  70     -59.140  -7.442  28.144  1.00 47.65           N  
ATOM    550  CA  PRO A  70     -57.991  -6.947  27.383  1.00 47.65           C  
ATOM    551  C   PRO A  70     -58.078  -5.451  27.088  1.00 47.65           C  
ATOM    552  CB  PRO A  70     -58.047  -7.762  26.089  1.00 47.65           C  
ATOM    553  O   PRO A  70     -59.163  -4.936  26.806  1.00 47.65           O  
ATOM    554  CG  PRO A  70     -59.497  -8.063  25.889  1.00 47.65           C  
ATOM    555  CD  PRO A  70     -60.266  -7.490  27.045  1.00 47.65           C  
ATOM    556  N   LYS A  71     -57.222  -4.644  27.598  1.00 45.78           N  
ATOM    557  CA  LYS A  71     -56.838  -3.289  27.213  1.00 45.78           C  
ATOM    558  C   LYS A  71     -55.955  -3.301  25.968  1.00 45.78           C  
ATOM    559  CB  LYS A  71     -56.113  -2.589  28.363  1.00 45.78           C  
ATOM    560  O   LYS A  71     -54.871  -3.888  25.975  1.00 45.78           O  
ATOM    561  CG  LYS A  71     -57.013  -2.238  29.539  1.00 45.78           C  
ATOM    562  CD  LYS A  71     -56.285  -1.373  30.560  1.00 45.78           C  
ATOM    563  CE  LYS A  71     -57.207  -0.955  31.698  1.00 45.78           C  
ATOM    564  NZ  LYS A  71     -56.537  -1.077  33.027  1.00 45.78           N  
ATOM    565  N   LYS A  72     -56.456  -3.637  24.812  1.00 45.14           N  
ATOM    566  CA  LYS A  72     -56.400  -3.090  23.459  1.00 45.14           C  
ATOM    567  C   LYS A  72     -56.106  -1.593  23.482  1.00 45.14           C  
ATOM    568  CB  LYS A  72     -57.712  -3.356  22.719  1.00 45.14           C  
ATOM    569  O   LYS A  72     -56.931  -0.800  23.940  1.00 45.14           O  
ATOM    570  CG  LYS A  72     -57.709  -4.632  21.890  1.00 45.14           C  
ATOM    571  CD  LYS A  72     -58.348  -4.414  20.525  1.00 45.14           C  
ATOM    572  CE  LYS A  72     -58.531  -5.727  19.776  1.00 45.14           C  
ATOM    573  NZ  LYS A  72     -59.900  -5.844  19.189  1.00 45.14           N  
ATOM    574  N   GLU A  73     -54.920  -1.112  23.748  1.00 42.50           N  
ATOM    575  CA  GLU A  73     -54.430   0.199  23.332  1.00 42.50           C  
ATOM    576  C   GLU A  73     -53.655   0.108  22.020  1.00 42.50           C  
ATOM    577  CB  GLU A  73     -53.548   0.814  24.421  1.00 42.50           C  
ATOM    578  O   GLU A  73     -52.709  -0.673  21.905  1.00 42.50           O  
ATOM    579  CG  GLU A  73     -53.766   2.308  24.618  1.00 42.50           C  
ATOM    580  CD  GLU A  73     -52.792   2.931  25.606  1.00 42.50           C  
ATOM    581  OE1 GLU A  73     -51.950   3.758  25.189  1.00 42.50           O  
ATOM    582  OE2 GLU A  73     -52.872   2.588  26.807  1.00 42.50           O  
ATOM    583  N   ALA A  74     -54.333  -0.021  20.907  1.00 47.34           N  
ATOM    584  CA  ALA A  74     -54.409   0.675  19.625  1.00 47.34           C  
ATOM    585  C   ALA A  74     -53.062   1.291  19.255  1.00 47.34           C  
ATOM    586  CB  ALA A  74     -55.489   1.754  19.668  1.00 47.34           C  
ATOM    587  O   ALA A  74     -52.431   1.959  20.077  1.00 47.34           O  
ATOM    588  N   PRO A  75     -52.390   0.814  18.153  1.00 47.38           N  
ATOM    589  CA  PRO A  75     -51.191   1.300  17.466  1.00 47.38           C  
ATOM    590  C   PRO A  75     -51.449   2.569  16.656  1.00 47.38           C  
ATOM    591  CB  PRO A  75     -50.813   0.135  16.549  1.00 47.38           C  
ATOM    592  O   PRO A  75     -52.485   2.686  15.997  1.00 47.38           O  
ATOM    593  CG  PRO A  75     -51.954  -0.824  16.659  1.00 47.38           C  
ATOM    594  CD  PRO A  75     -53.023  -0.197  17.507  1.00 47.38           C  
ATOM    595  N   LYS A  76     -51.283   3.775  17.168  1.00 45.87           N  
ATOM    596  CA  LYS A  76     -51.176   5.103  16.571  1.00 45.87           C  
ATOM    597  C   LYS A  76     -50.303   5.075  15.320  1.00 45.87           C  
ATOM    598  CB  LYS A  76     -50.611   6.102  17.582  1.00 45.87           C  
ATOM    599  O   LYS A  76     -49.196   4.532  15.342  1.00 45.87           O  
ATOM    600  CG  LYS A  76     -51.595   6.504  18.671  1.00 45.87           C  
ATOM    601  CD  LYS A  76     -51.120   7.738  19.426  1.00 45.87           C  
ATOM    602  CE  LYS A  76     -52.202   8.281  20.350  1.00 45.87           C  
ATOM    603  NZ  LYS A  76     -51.624   8.874  21.592  1.00 45.87           N  
ATOM    604  N   PRO A  77     -50.913   5.362  14.139  1.00 44.98           N  
ATOM    605  CA  PRO A  77     -50.618   5.372  12.705  1.00 44.98           C  
ATOM    606  C   PRO A  77     -49.539   6.387  12.332  1.00 44.98           C  
ATOM    607  CB  PRO A  77     -51.960   5.745  12.071  1.00 44.98           C  
ATOM    608  O   PRO A  77     -49.426   7.436  12.971  1.00 44.98           O  
ATOM    609  CG  PRO A  77     -52.620   6.639  13.071  1.00 44.98           C  
ATOM    610  CD  PRO A  77     -51.788   6.652  14.321  1.00 44.98           C  
ATOM    611  N   LYS A  78     -48.352   5.938  11.910  1.00 39.79           N  
ATOM    612  CA  LYS A  78     -47.332   6.238  10.910  1.00 39.79           C  
ATOM    613  C   LYS A  78     -47.961   6.774   9.627  1.00 39.79           C  
ATOM    614  CB  LYS A  78     -46.496   4.994  10.604  1.00 39.79           C  
ATOM    615  O   LYS A  78     -48.716   6.067   8.957  1.00 39.79           O  
ATOM    616  CG  LYS A  78     -45.183   4.927  11.370  1.00 39.79           C  
ATOM    617  CD  LYS A  78     -44.483   3.590  11.162  1.00 39.79           C  
ATOM    618  CE  LYS A  78     -43.150   3.536  11.897  1.00 39.79           C  
ATOM    619  NZ  LYS A  78     -43.021   2.296  12.718  1.00 39.79           N  
ATOM    620  N   VAL A  79     -48.405   8.071   9.627  1.00 46.60           N  
ATOM    621  CA  VAL A  79     -48.567   8.622   8.286  1.00 46.60           C  
ATOM    622  C   VAL A  79     -48.155  10.093   8.279  1.00 46.60           C  
ATOM    623  CB  VAL A  79     -50.020   8.474   7.782  1.00 46.60           C  
ATOM    624  O   VAL A  79     -48.573  10.866   9.143  1.00 46.60           O  
ATOM    625  CG1 VAL A  79     -50.254   9.338   6.545  1.00 46.60           C  
ATOM    626  CG2 VAL A  79     -50.332   7.009   7.482  1.00 46.60           C  
ATOM    627  N   GLU A  80     -46.896  10.337   7.779  1.00 39.55           N  
ATOM    628  CA  GLU A  80     -46.461  10.898   6.503  1.00 39.55           C  
ATOM    629  C   GLU A  80     -46.689  12.406   6.458  1.00 39.55           C  
ATOM    630  CB  GLU A  80     -47.192  10.220   5.341  1.00 39.55           C  
ATOM    631  O   GLU A  80     -47.830  12.869   6.514  1.00 39.55           O  
ATOM    632  CG  GLU A  80     -46.510  10.406   3.994  1.00 39.55           C  
ATOM    633  CD  GLU A  80     -47.107   9.542   2.895  1.00 39.55           C  
ATOM    634  OE1 GLU A  80     -47.356  10.060   1.782  1.00 39.55           O  
ATOM    635  OE2 GLU A  80     -47.330   8.337   3.148  1.00 39.55           O  
ATOM    636  N   GLU A  81     -45.905  13.243   7.161  1.00 41.71           N  
ATOM    637  CA  GLU A  81     -45.394  14.587   6.913  1.00 41.71           C  
ATOM    638  C   GLU A  81     -44.968  14.756   5.457  1.00 41.71           C  
ATOM    639  CB  GLU A  81     -44.219  14.896   7.844  1.00 41.71           C  
ATOM    640  O   GLU A  81     -44.146  13.988   4.953  1.00 41.71           O  
ATOM    641  CG  GLU A  81     -44.073  16.373   8.181  1.00 41.71           C  
ATOM    642  CD  GLU A  81     -42.982  16.651   9.202  1.00 41.71           C  
ATOM    643  OE1 GLU A  81     -41.851  17.007   8.800  1.00 41.71           O  
ATOM    644  OE2 GLU A  81     -43.259  16.510  10.414  1.00 41.71           O  
ATOM    645  N   LYS A  82     -45.901  14.848   4.596  1.00 47.94           N  
ATOM    646  CA  LYS A  82     -46.190  15.822   3.548  1.00 47.94           C  
ATOM    647  C   LYS A  82     -45.013  16.771   3.339  1.00 47.94           C  
ATOM    648  CB  LYS A  82     -47.451  16.619   3.888  1.00 47.94           C  
ATOM    649  O   LYS A  82     -44.557  17.420   4.283  1.00 47.94           O  
ATOM    650  CG  LYS A  82     -48.737  15.993   3.369  1.00 47.94           C  
ATOM    651  CD  LYS A  82     -49.875  17.005   3.331  1.00 47.94           C  
ATOM    652  CE  LYS A  82     -51.087  16.457   2.589  1.00 47.94           C  
ATOM    653  NZ  LYS A  82     -52.364  17.012   3.129  1.00 47.94           N  
ATOM    654  N   LYS A  83     -44.058  16.369   2.671  1.00 44.47           N  
ATOM    655  CA  LYS A  83     -43.449  16.816   1.422  1.00 44.47           C  
ATOM    656  C   LYS A  83     -44.278  17.919   0.769  1.00 44.47           C  
ATOM    657  CB  LYS A  83     -43.282  15.643   0.455  1.00 44.47           C  
ATOM    658  O   LYS A  83     -45.475  17.744   0.532  1.00 44.47           O  
ATOM    659  CG  LYS A  83     -42.037  14.805   0.707  1.00 44.47           C  
ATOM    660  CD  LYS A  83     -40.814  15.401   0.021  1.00 44.47           C  
ATOM    661  CE  LYS A  83     -39.768  14.337  -0.280  1.00 44.47           C  
ATOM    662  NZ  LYS A  83     -38.829  14.773  -1.356  1.00 44.47           N  
ATOM    663  N   GLU A  84     -43.859  19.150   1.027  1.00 38.85           N  
ATOM    664  CA  GLU A  84     -43.716  20.148  -0.029  1.00 38.85           C  
ATOM    665  C   GLU A  84     -44.000  21.552   0.496  1.00 38.85           C  
ATOM    666  CB  GLU A  84     -44.646  19.827  -1.202  1.00 38.85           C  
ATOM    667  O   GLU A  84     -44.939  21.753   1.269  1.00 38.85           O  
ATOM    668  CG  GLU A  84     -44.025  18.908  -2.245  1.00 38.85           C  
ATOM    669  CD  GLU A  84     -44.726  18.972  -3.593  1.00 38.85           C  
ATOM    670  OE1 GLU A  84     -44.045  18.853  -4.636  1.00 38.85           O  
ATOM    671  OE2 GLU A  84     -45.965  19.143  -3.605  1.00 38.85           O  
ATOM    672  N   PRO A  85     -43.402  22.555  -0.105  1.00 47.94           N  
ATOM    673  CA  PRO A  85     -42.765  22.881  -1.383  1.00 47.94           C  
ATOM    674  C   PRO A  85     -41.818  24.075  -1.283  1.00 47.94           C  
ATOM    675  CB  PRO A  85     -43.951  23.200  -2.297  1.00 47.94           C  
ATOM    676  O   PRO A  85     -41.802  24.770  -0.264  1.00 47.94           O  
ATOM    677  CG  PRO A  85     -44.944  23.881  -1.410  1.00 47.94           C  
ATOM    678  CD  PRO A  85     -44.450  23.804   0.006  1.00 47.94           C  
ATOM    679  N   ALA A  86     -40.664  23.914  -1.928  1.00 41.89           N  
ATOM    680  CA  ALA A  86     -40.135  24.627  -3.087  1.00 41.89           C  
ATOM    681  C   ALA A  86     -40.521  26.103  -3.045  1.00 41.89           C  
ATOM    682  CB  ALA A  86     -40.634  23.987  -4.380  1.00 41.89           C  
ATOM    683  O   ALA A  86     -41.680  26.455  -3.278  1.00 41.89           O  
ATOM    684  N   VAL A  87     -39.756  26.922  -2.261  1.00 47.44           N  
ATOM    685  CA  VAL A  87     -39.656  28.322  -2.659  1.00 47.44           C  
ATOM    686  C   VAL A  87     -38.209  28.658  -3.012  1.00 47.44           C  
ATOM    687  CB  VAL A  87     -40.166  29.266  -1.546  1.00 47.44           C  
ATOM    688  O   VAL A  87     -37.294  28.385  -2.232  1.00 47.44           O  
ATOM    689  CG1 VAL A  87     -39.917  30.726  -1.921  1.00 47.44           C  
ATOM    690  CG2 VAL A  87     -41.651  29.024  -1.281  1.00 47.44           C  
ATOM    691  N   GLU A  88     -37.701  28.286  -4.156  1.00 32.66           N  
ATOM    692  CA  GLU A  88     -37.271  29.090  -5.295  1.00 32.66           C  
ATOM    693  C   GLU A  88     -37.252  30.576  -4.947  1.00 32.66           C  
ATOM    694  CB  GLU A  88     -38.181  28.844  -6.501  1.00 32.66           C  
ATOM    695  O   GLU A  88     -38.256  31.123  -4.487  1.00 32.66           O  
ATOM    696  CG  GLU A  88     -37.462  28.248  -7.703  1.00 32.66           C  
ATOM    697  CD  GLU A  88     -38.168  28.523  -9.021  1.00 32.66           C  
ATOM    698  OE1 GLU A  88     -37.565  29.166  -9.910  1.00 32.66           O  
ATOM    699  OE2 GLU A  88     -39.334  28.092  -9.166  1.00 32.66           O  
ATOM    700  N   LYS A  89     -35.935  31.097  -4.692  1.00 40.03           N  
ATOM    701  CA  LYS A  89     -35.310  32.177  -5.449  1.00 40.03           C  
ATOM    702  C   LYS A  89     -34.704  33.223  -4.518  1.00 40.03           C  
ATOM    703  CB  LYS A  89     -36.326  32.835  -6.385  1.00 40.03           C  
ATOM    704  O   LYS A  89     -35.300  33.574  -3.498  1.00 40.03           O  
ATOM    705  CG  LYS A  89     -36.431  32.170  -7.749  1.00 40.03           C  
ATOM    706  CD  LYS A  89     -37.069  33.098  -8.775  1.00 40.03           C  
ATOM    707  CE  LYS A  89     -37.419  32.357 -10.059  1.00 40.03           C  
ATOM    708  NZ  LYS A  89     -37.966  33.279 -11.099  1.00 40.03           N  
ATOM    709  N   PRO A  90     -33.726  34.030  -5.010  1.00 50.02           N  
ATOM    710  CA  PRO A  90     -32.803  34.113  -6.145  1.00 50.02           C  
ATOM    711  C   PRO A  90     -31.419  34.618  -5.744  1.00 50.02           C  
ATOM    712  CB  PRO A  90     -33.493  35.101  -7.089  1.00 50.02           C  
ATOM    713  O   PRO A  90     -31.252  35.177  -4.657  1.00 50.02           O  
ATOM    714  CG  PRO A  90     -34.153  36.093  -6.187  1.00 50.02           C  
ATOM    715  CD  PRO A  90     -33.999  35.625  -4.769  1.00 50.02           C  
ATOM    716  N   LYS A  91     -30.480  33.989  -6.446  1.00 43.07           N  
ATOM    717  CA  LYS A  91     -29.377  34.372  -7.323  1.00 43.07           C  
ATOM    718  C   LYS A  91     -29.538  35.809  -7.813  1.00 43.07           C  
ATOM    719  CB  LYS A  91     -29.283  33.419  -8.516  1.00 43.07           C  
ATOM    720  O   LYS A  91     -30.468  36.114  -8.563  1.00 43.07           O  
ATOM    721  CG  LYS A  91     -28.309  32.268  -8.313  1.00 43.07           C  
ATOM    722  CD  LYS A  91     -27.473  32.016  -9.561  1.00 43.07           C  
ATOM    723  CE  LYS A  91     -26.376  30.992  -9.303  1.00 43.07           C  
ATOM    724  NZ  LYS A  91     -26.723  29.653  -9.866  1.00 43.07           N  
ATOM    725  N   GLU A  92     -29.056  36.744  -6.941  1.00 41.53           N  
ATOM    726  CA  GLU A  92     -28.620  38.025  -7.488  1.00 41.53           C  
ATOM    727  C   GLU A  92     -27.647  38.726  -6.545  1.00 41.53           C  
ATOM    728  CB  GLU A  92     -29.825  38.928  -7.767  1.00 41.53           C  
ATOM    729  O   GLU A  92     -27.932  38.885  -5.356  1.00 41.53           O  
ATOM    730  CG  GLU A  92     -30.717  38.432  -8.896  1.00 41.53           C  
ATOM    731  CD  GLU A  92     -31.343  39.558  -9.704  1.00 41.53           C  
ATOM    732  OE1 GLU A  92     -31.144  39.602 -10.939  1.00 41.53           O  
ATOM    733  OE2 GLU A  92     -32.039  40.402  -9.097  1.00 41.53           O  
ATOM    734  N   SER A  93     -26.340  38.663  -6.857  1.00 44.44           N  
ATOM    735  CA  SER A  93     -25.739  39.847  -7.465  1.00 44.44           C  
ATOM    736  C   SER A  93     -24.594  40.384  -6.613  1.00 44.44           C  
ATOM    737  CB  SER A  93     -26.791  40.938  -7.667  1.00 44.44           C  
ATOM    738  O   SER A  93     -24.750  40.580  -5.406  1.00 44.44           O  
ATOM    739  OG  SER A  93     -26.942  41.243  -9.043  1.00 44.44           O  
ATOM    740  N   LYS A  94     -23.337  40.025  -6.928  1.00 44.75           N  
ATOM    741  CA  LYS A  94     -22.341  40.848  -7.608  1.00 44.75           C  
ATOM    742  C   LYS A  94     -21.853  41.978  -6.706  1.00 44.75           C  
ATOM    743  CB  LYS A  94     -22.914  41.422  -8.905  1.00 44.75           C  
ATOM    744  O   LYS A  94     -22.609  42.902  -6.396  1.00 44.75           O  
ATOM    745  CG  LYS A  94     -22.161  40.995 -10.156  1.00 44.75           C  
ATOM    746  CD  LYS A  94     -22.632  41.767 -11.382  1.00 44.75           C  
ATOM    747  CE  LYS A  94     -21.866  41.355 -12.632  1.00 44.75           C  
ATOM    748  NZ  LYS A  94     -22.783  41.082 -13.779  1.00 44.75           N  
ATOM    749  N   VAL A  95     -20.832  41.744  -5.919  1.00 43.35           N  
ATOM    750  CA  VAL A  95     -19.949  42.894  -5.761  1.00 43.35           C  
ATOM    751  C   VAL A  95     -18.495  42.428  -5.725  1.00 43.35           C  
ATOM    752  CB  VAL A  95     -20.283  43.696  -4.483  1.00 43.35           C  
ATOM    753  O   VAL A  95     -18.036  41.883  -4.719  1.00 43.35           O  
ATOM    754  CG1 VAL A  95     -19.168  44.689  -4.162  1.00 43.35           C  
ATOM    755  CG2 VAL A  95     -21.619  44.420  -4.642  1.00 43.35           C  
ATOM    756  N   GLU A  96     -17.972  41.719  -6.764  1.00 37.12           N  
ATOM    757  CA  GLU A  96     -16.529  41.762  -6.979  1.00 37.12           C  
ATOM    758  C   GLU A  96     -16.194  42.262  -8.381  1.00 37.12           C  
ATOM    759  CB  GLU A  96     -15.909  40.381  -6.751  1.00 37.12           C  
ATOM    760  O   GLU A  96     -16.611  41.664  -9.375  1.00 37.12           O  
ATOM    761  CG  GLU A  96     -14.684  40.398  -5.849  1.00 37.12           C  
ATOM    762  CD  GLU A  96     -13.976  39.055  -5.773  1.00 37.12           C  
ATOM    763  OE1 GLU A  96     -12.811  38.956  -6.220  1.00 37.12           O  
ATOM    764  OE2 GLU A  96     -14.592  38.092  -5.263  1.00 37.12           O  
ATOM    765  N   ALA A  97     -16.609  43.489  -8.734  1.00 42.54           N  
ATOM    766  CA  ALA A  97     -16.016  44.128  -9.905  1.00 42.54           C  
ATOM    767  C   ALA A  97     -16.158  45.646  -9.832  1.00 42.54           C  
ATOM    768  CB  ALA A  97     -16.658  43.597 -11.184  1.00 42.54           C  
ATOM    769  O   ALA A  97     -17.274  46.170  -9.804  1.00 42.54           O  
ATOM    770  N   LYS A  98     -15.234  46.321  -9.231  1.00 44.36           N  
ATOM    771  CA  LYS A  98     -14.864  47.635  -9.748  1.00 44.36           C  
ATOM    772  C   LYS A  98     -13.712  48.236  -8.947  1.00 44.36           C  
ATOM    773  CB  LYS A  98     -16.067  48.579  -9.726  1.00 44.36           C  
ATOM    774  O   LYS A  98     -13.870  48.556  -7.767  1.00 44.36           O  
ATOM    775  CG  LYS A  98     -16.442  49.135 -11.092  1.00 44.36           C  
ATOM    776  CD  LYS A  98     -17.666  50.038 -11.011  1.00 44.36           C  
ATOM    777  CE  LYS A  98     -17.714  51.022 -12.172  1.00 44.36           C  
ATOM    778  NZ  LYS A  98     -19.098  51.528 -12.413  1.00 44.36           N  
ATOM    779  N   LYS A  99     -12.451  47.919  -9.317  1.00 43.82           N  
ATOM    780  CA  LYS A  99     -11.489  49.001  -9.502  1.00 43.82           C  
ATOM    781  C   LYS A  99     -10.342  48.567 -10.411  1.00 43.82           C  
ATOM    782  CB  LYS A  99     -10.940  49.468  -8.153  1.00 43.82           C  
ATOM    783  O   LYS A  99      -9.661  47.579 -10.132  1.00 43.82           O  
ATOM    784  CG  LYS A  99     -10.540  50.935  -8.122  1.00 43.82           C  
ATOM    785  CD  LYS A  99     -10.068  51.357  -6.736  1.00 43.82           C  
ATOM    786  CE  LYS A  99      -9.494  52.767  -6.745  1.00 43.82           C  
ATOM    787  NZ  LYS A  99      -9.766  53.485  -5.464  1.00 43.82           N  
ATOM    788  N   GLU A 100     -10.451  48.694 -11.691  1.00 35.39           N  
ATOM    789  CA  GLU A 100      -9.957  49.588 -12.734  1.00 35.39           C  
ATOM    790  C   GLU A 100      -9.046  50.665 -12.152  1.00 35.39           C  
ATOM    791  CB  GLU A 100     -11.123  50.235 -13.486  1.00 35.39           C  
ATOM    792  O   GLU A 100      -9.466  51.443 -11.293  1.00 35.39           O  
ATOM    793  CG  GLU A 100     -10.716  50.911 -14.787  1.00 35.39           C  
ATOM    794  CD  GLU A 100     -11.883  51.560 -15.515  1.00 35.39           C  
ATOM    795  OE1 GLU A 100     -12.007  52.805 -15.475  1.00 35.39           O  
ATOM    796  OE2 GLU A 100     -12.679  50.817 -16.131  1.00 35.39           O  
ATOM    797  N   GLU A 101      -7.719  50.517 -12.290  1.00 38.85           N  
ATOM    798  CA  GLU A 101      -6.840  51.598 -12.728  1.00 38.85           C  
ATOM    799  C   GLU A 101      -5.741  51.076 -13.649  1.00 38.85           C  
ATOM    800  CB  GLU A 101      -6.223  52.311 -11.523  1.00 38.85           C  
ATOM    801  O   GLU A 101      -5.011  50.149 -13.291  1.00 38.85           O  
ATOM    802  CG  GLU A 101      -5.560  53.637 -11.866  1.00 38.85           C  
ATOM    803  CD  GLU A 101      -4.929  54.321 -10.664  1.00 38.85           C  
ATOM    804  OE1 GLU A 101      -3.705  54.163 -10.450  1.00 38.85           O  
ATOM    805  OE2 GLU A 101      -5.663  55.020  -9.931  1.00 38.85           O  
ATOM    806  N   ALA A 102      -5.905  50.889 -14.954  1.00 42.20           N  
ATOM    807  CA  ALA A 102      -5.461  51.600 -16.151  1.00 42.20           C  
ATOM    808  C   ALA A 102      -4.207  52.421 -15.867  1.00 42.20           C  
ATOM    809  CB  ALA A 102      -6.575  52.500 -16.679  1.00 42.20           C  
ATOM    810  O   ALA A 102      -4.190  53.243 -14.948  1.00 42.20           O  
ATOM    811  N   GLU A 103      -3.036  51.970 -16.414  1.00 41.41           N  
ATOM    812  CA  GLU A 103      -2.258  52.850 -17.281  1.00 41.41           C  
ATOM    813  C   GLU A 103      -1.185  52.072 -18.037  1.00 41.41           C  
ATOM    814  CB  GLU A 103      -1.616  53.977 -16.468  1.00 41.41           C  
ATOM    815  O   GLU A 103      -0.274  51.509 -17.428  1.00 41.41           O  
ATOM    816  CG  GLU A 103      -1.279  55.213 -17.289  1.00 41.41           C  
ATOM    817  CD  GLU A 103      -0.588  56.299 -16.481  1.00 41.41           C  
ATOM    818  OE1 GLU A 103       0.619  56.546 -16.703  1.00 41.41           O  
ATOM    819  OE2 GLU A 103      -1.259  56.908 -15.618  1.00 41.41           O  
ATOM    820  N   ASP A 104      -1.420  51.309 -19.021  1.00 37.61           N  
ATOM    821  CA  ASP A 104      -1.125  51.186 -20.446  1.00 37.61           C  
ATOM    822  C   ASP A 104      -1.086  52.557 -21.118  1.00 37.61           C  
ATOM    823  CB  ASP A 104      -2.160  50.293 -21.133  1.00 37.61           C  
ATOM    824  O   ASP A 104      -2.072  53.296 -21.092  1.00 37.61           O  
ATOM    825  CG  ASP A 104      -1.566  49.443 -22.242  1.00 37.61           C  
ATOM    826  OD1 ASP A 104      -1.629  49.849 -23.423  1.00 37.61           O  
ATOM    827  OD2 ASP A 104      -1.032  48.355 -21.933  1.00 37.61           O  
ATOM    828  N   LYS A 105       0.101  53.097 -21.299  1.00 48.27           N  
ATOM    829  CA  LYS A 105       0.396  53.858 -22.509  1.00 48.27           C  
ATOM    830  C   LYS A 105       1.830  54.380 -22.494  1.00 48.27           C  
ATOM    831  CB  LYS A 105      -0.584  55.023 -22.663  1.00 48.27           C  
ATOM    832  O   LYS A 105       2.256  55.014 -21.526  1.00 48.27           O  
ATOM    833  CG  LYS A 105      -1.760  54.724 -23.581  1.00 48.27           C  
ATOM    834  CD  LYS A 105      -2.738  55.891 -23.634  1.00 48.27           C  
ATOM    835  CE  LYS A 105      -3.928  55.583 -24.532  1.00 48.27           C  
ATOM    836  NZ  LYS A 105      -4.860  56.747 -24.635  1.00 48.27           N  
ATOM    837  N   LYS A 106       2.735  53.697 -23.238  1.00 43.39           N  
ATOM    838  CA  LYS A 106       3.320  54.326 -24.419  1.00 43.39           C  
ATOM    839  C   LYS A 106       4.841  54.380 -24.317  1.00 43.39           C  
ATOM    840  CB  LYS A 106       2.757  55.735 -24.611  1.00 43.39           C  
ATOM    841  O   LYS A 106       5.386  55.041 -23.431  1.00 43.39           O  
ATOM    842  CG  LYS A 106       1.404  55.772 -25.306  1.00 43.39           C  
ATOM    843  CD  LYS A 106       1.461  56.577 -26.598  1.00 43.39           C  
ATOM    844  CE  LYS A 106       0.067  56.872 -27.136  1.00 43.39           C  
ATOM    845  NZ  LYS A 106       0.025  58.163 -27.886  1.00 43.39           N  
ATOM    846  N   LYS A 107       5.577  53.420 -24.889  1.00 42.14           N  
ATOM    847  CA  LYS A 107       6.598  53.710 -25.892  1.00 42.14           C  
ATOM    848  C   LYS A 107       7.030  52.440 -26.619  1.00 42.14           C  
ATOM    849  CB  LYS A 107       7.811  54.381 -25.245  1.00 42.14           C  
ATOM    850  O   LYS A 107       7.451  51.469 -25.988  1.00 42.14           O  
ATOM    851  CG  LYS A 107       7.621  55.865 -24.968  1.00 42.14           C  
ATOM    852  CD  LYS A 107       7.780  56.695 -26.235  1.00 42.14           C  
ATOM    853  CE  LYS A 107       7.876  58.182 -25.922  1.00 42.14           C  
ATOM    854  NZ  LYS A 107       8.135  58.991 -27.151  1.00 42.14           N  
ATOM    855  N   VAL A 108       6.445  51.894 -27.684  1.00 54.09           N  
ATOM    856  CA  VAL A 108       6.833  51.508 -29.037  1.00 54.09           C  
ATOM    857  C   VAL A 108       8.346  51.630 -29.196  1.00 54.09           C  
ATOM    858  CB  VAL A 108       6.114  52.369 -30.100  1.00 54.09           C  
ATOM    859  O   VAL A 108       8.947  52.610 -28.749  1.00 54.09           O  
ATOM    860  CG1 VAL A 108       6.135  51.676 -31.461  1.00 54.09           C  
ATOM    861  CG2 VAL A 108       4.678  52.662 -29.668  1.00 54.09           C  
ATOM    862  N   PRO A 109       8.952  50.859 -30.071  1.00 43.38           N  
ATOM    863  CA  PRO A 109      10.174  50.088 -30.314  1.00 43.38           C  
ATOM    864  C   PRO A 109      11.097  50.750 -31.334  1.00 43.38           C  
ATOM    865  CB  PRO A 109       9.648  48.750 -30.841  1.00 43.38           C  
ATOM    866  O   PRO A 109      10.626  51.436 -32.244  1.00 43.38           O  
ATOM    867  CG  PRO A 109       8.443  49.106 -31.650  1.00 43.38           C  
ATOM    868  CD  PRO A 109       8.167  50.571 -31.476  1.00 43.38           C  
ATOM    869  N   THR A 110      12.354  51.002 -31.031  1.00 41.61           N  
ATOM    870  CA  THR A 110      13.372  51.107 -32.071  1.00 41.61           C  
ATOM    871  C   THR A 110      14.271  49.874 -32.075  1.00 41.61           C  
ATOM    872  CB  THR A 110      14.231  52.372 -31.886  1.00 41.61           C  
ATOM    873  O   THR A 110      14.879  49.540 -31.056  1.00 41.61           O  
ATOM    874  CG2 THR A 110      13.452  53.627 -32.263  1.00 41.61           C  
ATOM    875  OG1 THR A 110      14.638  52.469 -30.515  1.00 41.61           O  
ATOM    876  N   PRO A 111      14.091  48.863 -32.904  1.00 44.82           N  
ATOM    877  CA  PRO A 111      15.148  47.922 -33.282  1.00 44.82           C  
ATOM    878  C   PRO A 111      15.982  48.414 -34.463  1.00 44.82           C  
ATOM    879  CB  PRO A 111      14.375  46.653 -33.651  1.00 44.82           C  
ATOM    880  O   PRO A 111      15.435  48.710 -35.529  1.00 44.82           O  
ATOM    881  CG  PRO A 111      12.978  47.118 -33.907  1.00 44.82           C  
ATOM    882  CD  PRO A 111      12.817  48.491 -33.319  1.00 44.82           C  
ATOM    883  N   GLU A 112      16.870  49.290 -34.282  1.00 42.58           N  
ATOM    884  CA  GLU A 112      17.902  49.627 -35.259  1.00 42.58           C  
ATOM    885  C   GLU A 112      19.077  48.656 -35.177  1.00 42.58           C  
ATOM    886  CB  GLU A 112      18.391  51.063 -35.052  1.00 42.58           C  
ATOM    887  O   GLU A 112      19.614  48.413 -34.095  1.00 42.58           O  
ATOM    888  CG  GLU A 112      18.487  51.871 -36.338  1.00 42.58           C  
ATOM    889  CD  GLU A 112      18.997  53.286 -36.120  1.00 42.58           C  
ATOM    890  OE1 GLU A 112      20.221  53.517 -36.249  1.00 42.58           O  
ATOM    891  OE2 GLU A 112      18.167  54.172 -35.816  1.00 42.58           O  
ATOM    892  N   LYS A 113      19.125  47.504 -35.793  1.00 39.43           N  
ATOM    893  CA  LYS A 113      19.848  47.004 -36.960  1.00 39.43           C  
ATOM    894  C   LYS A 113      20.995  47.938 -37.337  1.00 39.43           C  
ATOM    895  CB  LYS A 113      18.899  46.833 -38.147  1.00 39.43           C  
ATOM    896  O   LYS A 113      20.767  49.093 -37.703  1.00 39.43           O  
ATOM    897  CG  LYS A 113      18.328  45.429 -38.286  1.00 39.43           C  
ATOM    898  CD  LYS A 113      19.055  44.635 -39.363  1.00 39.43           C  
ATOM    899  CE  LYS A 113      18.766  43.144 -39.250  1.00 39.43           C  
ATOM    900  NZ  LYS A 113      17.760  42.696 -40.258  1.00 39.43           N  
ATOM    901  N   GLU A 114      22.199  47.692 -36.846  1.00 40.47           N  
ATOM    902  CA  GLU A 114      23.350  47.863 -37.727  1.00 40.47           C  
ATOM    903  C   GLU A 114      24.491  46.931 -37.332  1.00 40.47           C  
ATOM    904  CB  GLU A 114      23.829  49.317 -37.709  1.00 40.47           C  
ATOM    905  O   GLU A 114      24.933  46.934 -36.181  1.00 40.47           O  
ATOM    906  CG  GLU A 114      24.052  49.908 -39.094  1.00 40.47           C  
ATOM    907  CD  GLU A 114      24.645  51.308 -39.060  1.00 40.47           C  
ATOM    908  OE1 GLU A 114      25.820  51.479 -39.456  1.00 40.47           O  
ATOM    909  OE2 GLU A 114      23.928  52.241 -38.634  1.00 40.47           O  
ATOM    910  N   ALA A 115      24.624  45.720 -37.817  1.00 41.26           N  
ATOM    911  CA  ALA A 115      25.502  45.113 -38.814  1.00 41.26           C  
ATOM    912  C   ALA A 115      26.810  44.647 -38.181  1.00 41.26           C  
ATOM    913  CB  ALA A 115      25.784  46.099 -39.945  1.00 41.26           C  
ATOM    914  O   ALA A 115      27.431  45.383 -37.411  1.00 41.26           O  
ATOM    915  N   PRO A 116      27.189  43.372 -38.407  1.00 43.44           N  
ATOM    916  CA  PRO A 116      28.395  42.562 -38.224  1.00 43.44           C  
ATOM    917  C   PRO A 116      29.434  42.795 -39.319  1.00 43.44           C  
ATOM    918  CB  PRO A 116      27.867  41.126 -38.270  1.00 43.44           C  
ATOM    919  O   PRO A 116      29.098  42.788 -40.506  1.00 43.44           O  
ATOM    920  CG  PRO A 116      26.720  41.172 -39.228  1.00 43.44           C  
ATOM    921  CD  PRO A 116      26.400  42.610 -39.520  1.00 43.44           C  
ATOM    922  N   ALA A 117      30.404  43.649 -39.065  1.00 45.29           N  
ATOM    923  CA  ALA A 117      31.612  43.811 -39.871  1.00 45.29           C  
ATOM    924  C   ALA A 117      32.802  43.110 -39.222  1.00 45.29           C  
ATOM    925  CB  ALA A 117      31.919  45.292 -40.079  1.00 45.29           C  
ATOM    926  O   ALA A 117      33.073  43.305 -38.035  1.00 45.29           O  
ATOM    927  N   LYS A 118      33.092  41.850 -39.524  1.00 45.06           N  
ATOM    928  CA  LYS A 118      34.170  41.277 -40.326  1.00 45.06           C  
ATOM    929  C   LYS A 118      35.503  41.953 -40.018  1.00 45.06           C  
ATOM    930  CB  LYS A 118      33.852  41.399 -41.817  1.00 45.06           C  
ATOM    931  O   LYS A 118      35.616  43.178 -40.095  1.00 45.06           O  
ATOM    932  CG  LYS A 118      32.638  40.595 -42.259  1.00 45.06           C  
ATOM    933  CD  LYS A 118      32.459  40.639 -43.771  1.00 45.06           C  
ATOM    934  CE  LYS A 118      31.372  39.679 -44.235  1.00 45.06           C  
ATOM    935  NZ  LYS A 118      31.014  39.897 -45.668  1.00 45.06           N  
ATOM    936  N   VAL A 119      36.374  41.234 -39.273  1.00 41.83           N  
ATOM    937  CA  VAL A 119      37.703  41.037 -39.842  1.00 41.83           C  
ATOM    938  C   VAL A 119      38.571  40.245 -38.866  1.00 41.83           C  
ATOM    939  CB  VAL A 119      38.379  42.384 -40.184  1.00 41.83           C  
ATOM    940  O   VAL A 119      38.661  40.589 -37.685  1.00 41.83           O  
ATOM    941  CG1 VAL A 119      39.752  42.155 -40.814  1.00 41.83           C  
ATOM    942  CG2 VAL A 119      37.490  43.205 -41.116  1.00 41.83           C  
ATOM    943  N   GLU A 120      38.704  38.910 -39.004  1.00 36.49           N  
ATOM    944  CA  GLU A 120      39.812  38.186 -39.621  1.00 36.49           C  
ATOM    945  C   GLU A 120      41.133  38.921 -39.416  1.00 36.49           C  
ATOM    946  CB  GLU A 120      39.552  37.977 -41.115  1.00 36.49           C  
ATOM    947  O   GLU A 120      41.237  40.115 -39.705  1.00 36.49           O  
ATOM    948  CG  GLU A 120      40.259  36.762 -41.698  1.00 36.49           C  
ATOM    949  CD  GLU A 120      39.851  36.460 -43.131  1.00 36.49           C  
ATOM    950  OE1 GLU A 120      40.693  36.609 -44.046  1.00 36.49           O  
ATOM    951  OE2 GLU A 120      38.680  36.073 -43.341  1.00 36.49           O  
ATOM    952  N   VAL A 121      41.960  38.355 -38.556  1.00 37.18           N  
ATOM    953  CA  VAL A 121      43.249  37.885 -39.053  1.00 37.18           C  
ATOM    954  C   VAL A 121      44.361  38.322 -38.102  1.00 37.18           C  
ATOM    955  CB  VAL A 121      43.532  38.406 -40.479  1.00 37.18           C  
ATOM    956  O   VAL A 121      44.457  39.500 -37.749  1.00 37.18           O  
ATOM    957  CG1 VAL A 121      44.912  37.956 -40.955  1.00 37.18           C  
ATOM    958  CG2 VAL A 121      42.449  37.930 -41.445  1.00 37.18           C  
ATOM    959  N   LYS A 122      44.928  37.369 -37.409  1.00 44.05           N  
ATOM    960  CA  LYS A 122      46.281  36.896 -37.684  1.00 44.05           C  
ATOM    961  C   LYS A 122      47.241  37.296 -36.567  1.00 44.05           C  
ATOM    962  CB  LYS A 122      46.779  37.441 -39.023  1.00 44.05           C  
ATOM    963  O   LYS A 122      47.334  38.474 -36.214  1.00 44.05           O  
ATOM    964  CG  LYS A 122      46.626  36.468 -40.183  1.00 44.05           C  
ATOM    965  CD  LYS A 122      47.486  36.876 -41.372  1.00 44.05           C  
ATOM    966  CE  LYS A 122      47.382  35.869 -42.510  1.00 44.05           C  
ATOM    967  NZ  LYS A 122      47.275  36.543 -43.838  1.00 44.05           N  
ATOM    968  N   GLU A 123      47.658  36.354 -35.778  1.00 39.19           N  
ATOM    969  CA  GLU A 123      49.114  36.264 -35.747  1.00 39.19           C  
ATOM    970  C   GLU A 123      49.589  35.394 -34.587  1.00 39.19           C  
ATOM    971  CB  GLU A 123      49.738  37.659 -35.648  1.00 39.19           C  
ATOM    972  O   GLU A 123      49.629  35.846 -33.441  1.00 39.19           O  
ATOM    973  CG  GLU A 123      51.235  37.683 -35.920  1.00 39.19           C  
ATOM    974  CD  GLU A 123      51.845  39.070 -35.789  1.00 39.19           C  
ATOM    975  OE1 GLU A 123      52.415  39.384 -34.719  1.00 39.19           O  
ATOM    976  OE2 GLU A 123      51.753  39.848 -36.764  1.00 39.19           O  
ATOM    977  N   ASP A 124      49.330  34.094 -34.578  1.00 38.03           N  
ATOM    978  CA  ASP A 124      50.319  33.315 -33.839  1.00 38.03           C  
ATOM    979  C   ASP A 124      50.928  32.225 -34.719  1.00 38.03           C  
ATOM    980  CB  ASP A 124      49.690  32.694 -32.590  1.00 38.03           C  
ATOM    981  O   ASP A 124      50.220  31.331 -35.186  1.00 38.03           O  
ATOM    982  CG  ASP A 124      50.689  32.482 -31.466  1.00 38.03           C  
ATOM    983  OD1 ASP A 124      51.091  31.325 -31.218  1.00 38.03           O  
ATOM    984  OD2 ASP A 124      51.076  33.481 -30.822  1.00 38.03           O  
ATOM    985  N   ALA A 125      51.613  32.584 -35.777  1.00 41.62           N  
ATOM    986  CA  ALA A 125      52.786  32.017 -36.438  1.00 41.62           C  
ATOM    987  C   ALA A 125      54.048  32.254 -35.613  1.00 41.62           C  
ATOM    988  CB  ALA A 125      52.948  32.610 -37.835  1.00 41.62           C  
ATOM    989  O   ALA A 125      54.485  33.396 -35.450  1.00 41.62           O  
ATOM    990  N   LYS A 126      54.458  31.263 -34.825  1.00 44.96           N  
ATOM    991  CA  LYS A 126      55.835  30.776 -34.811  1.00 44.96           C  
ATOM    992  C   LYS A 126      55.878  29.252 -34.754  1.00 44.96           C  
ATOM    993  CB  LYS A 126      56.601  31.367 -33.626  1.00 44.96           C  
ATOM    994  O   LYS A 126      55.582  28.655 -33.717  1.00 44.96           O  
ATOM    995  CG  LYS A 126      58.107  31.428 -33.831  1.00 44.96           C  
ATOM    996  CD  LYS A 126      58.754  32.463 -32.920  1.00 44.96           C  
ATOM    997  CE  LYS A 126      60.251  32.226 -32.777  1.00 44.96           C  
ATOM    998  NZ  LYS A 126      60.885  33.223 -31.863  1.00 44.96           N  
ATOM    999  N   PRO A 127      55.864  28.495 -35.881  1.00 46.55           N  
ATOM   1000  CA  PRO A 127      56.618  27.248 -36.033  1.00 46.55           C  
ATOM   1001  C   PRO A 127      57.897  27.428 -36.847  1.00 46.55           C  
ATOM   1002  CB  PRO A 127      55.633  26.328 -36.760  1.00 46.55           C  
ATOM   1003  O   PRO A 127      57.904  28.160 -37.840  1.00 46.55           O  
ATOM   1004  CG  PRO A 127      54.695  27.253 -37.465  1.00 46.55           C  
ATOM   1005  CD  PRO A 127      55.121  28.667 -37.189  1.00 46.55           C  
ATOM   1006  N   LYS A 128      58.999  27.269 -36.167  1.00 46.48           N  
ATOM   1007  CA  LYS A 128      60.160  26.773 -36.902  1.00 46.48           C  
ATOM   1008  C   LYS A 128      61.395  26.722 -36.008  1.00 46.48           C  
ATOM   1009  CB  LYS A 128      60.435  27.649 -38.125  1.00 46.48           C  
ATOM   1010  O   LYS A 128      61.902  27.761 -35.579  1.00 46.48           O  
ATOM   1011  CG  LYS A 128      59.665  27.232 -39.370  1.00 46.48           C  
ATOM   1012  CD  LYS A 128      60.605  26.886 -40.518  1.00 46.48           C  
ATOM   1013  CE  LYS A 128      59.841  26.375 -41.732  1.00 46.48           C  
ATOM   1014  NZ  LYS A 128      59.992  27.286 -42.906  1.00 46.48           N  
ATOM   1015  N   GLU A 129      61.591  25.677 -35.225  1.00 39.16           N  
ATOM   1016  CA  GLU A 129      63.001  25.304 -35.170  1.00 39.16           C  
ATOM   1017  C   GLU A 129      63.196  23.832 -35.522  1.00 39.16           C  
ATOM   1018  CB  GLU A 129      63.581  25.594 -33.784  1.00 39.16           C  
ATOM   1019  O   GLU A 129      62.603  22.953 -34.893  1.00 39.16           O  
ATOM   1020  CG  GLU A 129      64.454  26.840 -33.731  1.00 39.16           C  
ATOM   1021  CD  GLU A 129      65.278  26.941 -32.457  1.00 39.16           C  
ATOM   1022  OE1 GLU A 129      66.523  26.834 -32.529  1.00 39.16           O  
ATOM   1023  OE2 GLU A 129      64.673  27.129 -31.378  1.00 39.16           O  
ATOM   1024  N   LYS A 130      63.114  23.326 -36.741  1.00 50.44           N  
ATOM   1025  CA  LYS A 130      63.905  22.450 -37.601  1.00 50.44           C  
ATOM   1026  C   LYS A 130      65.399  22.690 -37.404  1.00 50.44           C  
ATOM   1027  CB  LYS A 130      63.529  22.657 -39.069  1.00 50.44           C  
ATOM   1028  O   LYS A 130      65.860  23.833 -37.438  1.00 50.44           O  
ATOM   1029  CG  LYS A 130      62.094  22.278 -39.400  1.00 50.44           C  
ATOM   1030  CD  LYS A 130      61.880  22.156 -40.903  1.00 50.44           C  
ATOM   1031  CE  LYS A 130      60.449  21.757 -41.235  1.00 50.44           C  
ATOM   1032  NZ  LYS A 130      60.200  21.760 -42.708  1.00 50.44           N  
ATOM   1033  N   THR A 131      66.082  21.686 -36.789  1.00 47.80           N  
ATOM   1034  CA  THR A 131      67.275  21.210 -37.481  1.00 47.80           C  
ATOM   1035  C   THR A 131      67.877  20.009 -36.758  1.00 47.80           C  
ATOM   1036  CB  THR A 131      68.332  22.323 -37.602  1.00 47.80           C  
ATOM   1037  O   THR A 131      68.022  20.023 -35.534  1.00 47.80           O  
ATOM   1038  CG2 THR A 131      69.602  21.805 -38.270  1.00 47.80           C  
ATOM   1039  OG1 THR A 131      67.798  23.398 -38.384  1.00 47.80           O  
ATOM   1040  N   GLU A 132      67.675  18.797 -37.333  1.00 37.72           N  
ATOM   1041  CA  GLU A 132      68.600  18.003 -38.136  1.00 37.72           C  
ATOM   1042  C   GLU A 132      68.919  16.674 -37.456  1.00 37.72           C  
ATOM   1043  CB  GLU A 132      69.890  18.783 -38.400  1.00 37.72           C  
ATOM   1044  O   GLU A 132      69.390  16.652 -36.317  1.00 37.72           O  
ATOM   1045  CG  GLU A 132      70.792  18.144 -39.445  1.00 37.72           C  
ATOM   1046  CD  GLU A 132      72.022  18.977 -39.767  1.00 37.72           C  
ATOM   1047  OE1 GLU A 132      73.141  18.590 -39.359  1.00 37.72           O  
ATOM   1048  OE2 GLU A 132      71.866  20.027 -40.430  1.00 37.72           O  
ATOM   1049  N   VAL A 133      68.221  15.604 -37.672  1.00 37.65           N  
ATOM   1050  CA  VAL A 133      68.445  14.309 -38.304  1.00 37.65           C  
ATOM   1051  C   VAL A 133      69.781  14.319 -39.044  1.00 37.65           C  
ATOM   1052  CB  VAL A 133      67.300  13.946 -39.276  1.00 37.65           C  
ATOM   1053  O   VAL A 133      70.082  15.260 -39.782  1.00 37.65           O  
ATOM   1054  CG1 VAL A 133      67.072  12.435 -39.302  1.00 37.65           C  
ATOM   1055  CG2 VAL A 133      66.017  14.677 -38.885  1.00 37.65           C  
ATOM   1056  N   ALA A 134      70.697  13.461 -38.555  1.00 39.23           N  
ATOM   1057  CA  ALA A 134      71.142  12.375 -39.425  1.00 39.23           C  
ATOM   1058  C   ALA A 134      72.656  12.410 -39.615  1.00 39.23           C  
ATOM   1059  CB  ALA A 134      70.437  12.453 -40.777  1.00 39.23           C  
ATOM   1060  O   ALA A 134      73.221  13.451 -39.957  1.00 39.23           O  
ATOM   1061  N   LYS A 135      73.324  11.405 -39.001  1.00 44.14           N  
ATOM   1062  CA  LYS A 135      74.075  10.435 -39.793  1.00 44.14           C  
ATOM   1063  C   LYS A 135      75.425  10.130 -39.151  1.00 44.14           C  
ATOM   1064  CB  LYS A 135      74.277  10.947 -41.220  1.00 44.14           C  
ATOM   1065  O   LYS A 135      76.324  10.974 -39.151  1.00 44.14           O  
ATOM   1066  CG  LYS A 135      73.079  10.729 -42.131  1.00 44.14           C  
ATOM   1067  CD  LYS A 135      73.430  10.993 -43.590  1.00 44.14           C  
ATOM   1068  CE  LYS A 135      72.305  10.567 -44.523  1.00 44.14           C  
ATOM   1069  NZ  LYS A 135      72.318  11.345 -45.798  1.00 44.14           N  
ATOM   1070  N   LYS A 136      75.484   9.216 -38.288  1.00 43.74           N  
ATOM   1071  CA  LYS A 136      76.602   8.305 -38.512  1.00 43.74           C  
ATOM   1072  C   LYS A 136      76.158   6.850 -38.393  1.00 43.74           C  
ATOM   1073  CB  LYS A 136      77.733   8.590 -37.522  1.00 43.74           C  
ATOM   1074  O   LYS A 136      75.518   6.469 -37.411  1.00 43.74           O  
ATOM   1075  CG  LYS A 136      78.891   9.379 -38.116  1.00 43.74           C  
ATOM   1076  CD  LYS A 136      79.837   8.479 -38.899  1.00 43.74           C  
ATOM   1077  CE  LYS A 136      80.315   9.149 -40.181  1.00 43.74           C  
ATOM   1078  NZ  LYS A 136      81.384   8.354 -40.856  1.00 43.74           N  
ATOM   1079  N   GLU A 137      75.635   6.189 -39.391  1.00 46.21           N  
ATOM   1080  CA  GLU A 137      75.838   4.908 -40.061  1.00 46.21           C  
ATOM   1081  C   GLU A 137      76.755   3.999 -39.247  1.00 46.21           C  
ATOM   1082  CB  GLU A 137      76.417   5.120 -41.462  1.00 46.21           C  
ATOM   1083  O   GLU A 137      77.811   4.431 -38.781  1.00 46.21           O  
ATOM   1084  CG  GLU A 137      75.977   4.071 -42.474  1.00 46.21           C  
ATOM   1085  CD  GLU A 137      76.638   4.235 -43.833  1.00 46.21           C  
ATOM   1086  OE1 GLU A 137      77.551   3.444 -44.164  1.00 46.21           O  
ATOM   1087  OE2 GLU A 137      76.240   5.162 -44.574  1.00 46.21           O  
ATOM   1088  N   PRO A 138      76.511   2.657 -39.082  1.00 44.09           N  
ATOM   1089  CA  PRO A 138      77.153   1.418 -38.636  1.00 44.09           C  
ATOM   1090  C   PRO A 138      77.856   0.676 -39.770  1.00 44.09           C  
ATOM   1091  CB  PRO A 138      75.986   0.595 -38.085  1.00 44.09           C  
ATOM   1092  O   PRO A 138      77.331   0.604 -40.884  1.00 44.09           O  
ATOM   1093  CG  PRO A 138      74.779   1.122 -38.791  1.00 44.09           C  
ATOM   1094  CD  PRO A 138      75.179   2.341 -39.573  1.00 44.09           C  
ATOM   1095  N   ASP A 139      79.164   0.648 -39.801  1.00 39.17           N  
ATOM   1096  CA  ASP A 139      80.068  -0.210 -40.560  1.00 39.17           C  
ATOM   1097  C   ASP A 139      80.625  -1.331 -39.685  1.00 39.17           C  
ATOM   1098  CB  ASP A 139      81.214   0.611 -41.156  1.00 39.17           C  
ATOM   1099  O   ASP A 139      81.251  -1.070 -38.656  1.00 39.17           O  
ATOM   1100  CG  ASP A 139      81.925  -0.102 -42.293  1.00 39.17           C  
ATOM   1101  OD1 ASP A 139      83.021  -0.662 -42.071  1.00 39.17           O  
ATOM   1102  OD2 ASP A 139      81.387  -0.100 -43.421  1.00 39.17           O  
ATOM   1103  N   ASP A 140      80.048  -2.528 -39.614  1.00 38.84           N  
ATOM   1104  CA  ASP A 140      80.299  -3.885 -40.089  1.00 38.84           C  
ATOM   1105  C   ASP A 140      81.774  -4.083 -40.430  1.00 38.84           C  
ATOM   1106  CB  ASP A 140      79.430  -4.197 -41.309  1.00 38.84           C  
ATOM   1107  O   ASP A 140      82.337  -3.336 -41.233  1.00 38.84           O  
ATOM   1108  CG  ASP A 140      78.926  -5.629 -41.327  1.00 38.84           C  
ATOM   1109  OD1 ASP A 140      79.425  -6.442 -42.135  1.00 38.84           O  
ATOM   1110  OD2 ASP A 140      78.018  -5.948 -40.528  1.00 38.84           O  
ATOM   1111  N   ALA A 141      82.493  -4.767 -39.506  1.00 40.30           N  
ATOM   1112  CA  ALA A 141      83.346  -5.838 -40.015  1.00 40.30           C  
ATOM   1113  C   ALA A 141      84.565  -6.041 -39.119  1.00 40.30           C  
ATOM   1114  CB  ALA A 141      83.786  -5.532 -41.445  1.00 40.30           C  
ATOM   1115  O   ALA A 141      85.340  -5.109 -38.894  1.00 40.30           O  
ATOM   1116  N   LYS A 142      84.429  -7.024 -38.189  1.00 42.41           N  
ATOM   1117  CA  LYS A 142      85.549  -7.952 -38.060  1.00 42.41           C  
ATOM   1118  C   LYS A 142      85.218  -9.080 -37.086  1.00 42.41           C  
ATOM   1119  CB  LYS A 142      86.807  -7.214 -37.599  1.00 42.41           C  
ATOM   1120  O   LYS A 142      84.722  -8.831 -35.985  1.00 42.41           O  
ATOM   1121  CG  LYS A 142      88.091  -8.011 -37.777  1.00 42.41           C  
ATOM   1122  CD  LYS A 142      89.303  -7.238 -37.273  1.00 42.41           C  
ATOM   1123  CE  LYS A 142      90.218  -6.823 -38.418  1.00 42.41           C  
ATOM   1124  NZ  LYS A 142      91.396  -6.044 -37.931  1.00 42.41           N  
ATOM   1125  N   ALA A 143      84.670 -10.179 -37.466  1.00 40.56           N  
ATOM   1126  CA  ALA A 143      85.460 -11.408 -37.466  1.00 40.56           C  
ATOM   1127  C   ALA A 143      85.110 -12.284 -36.266  1.00 40.56           C  
ATOM   1128  CB  ALA A 143      86.951 -11.082 -37.466  1.00 40.56           C  
ATOM   1129  O   ALA A 143      85.089 -11.809 -35.128  1.00 40.56           O  
ATOM   1130  N   LYS A 144      84.208 -13.230 -36.407  1.00 39.59           N  
ATOM   1131  CA  LYS A 144      84.295 -14.687 -36.438  1.00 39.59           C  
ATOM   1132  C   LYS A 144      85.279 -15.202 -35.392  1.00 39.59           C  
ATOM   1133  CB  LYS A 144      84.708 -15.170 -37.829  1.00 39.59           C  
ATOM   1134  O   LYS A 144      86.482 -14.948 -35.486  1.00 39.59           O  
ATOM   1135  CG  LYS A 144      83.572 -15.185 -38.842  1.00 39.59           C  
ATOM   1136  CD  LYS A 144      82.672 -16.399 -38.655  1.00 39.59           C  
ATOM   1137  CE  LYS A 144      81.285 -16.164 -39.238  1.00 39.59           C  
ATOM   1138  NZ  LYS A 144      80.789 -17.356 -39.988  1.00 39.59           N  
ATOM   1139  N   GLU A 145      84.805 -15.529 -34.215  1.00 35.20           N  
ATOM   1140  CA  GLU A 145      85.281 -16.798 -33.671  1.00 35.20           C  
ATOM   1141  C   GLU A 145      84.119 -17.735 -33.357  1.00 35.20           C  
ATOM   1142  CB  GLU A 145      86.122 -16.562 -32.413  1.00 35.20           C  
ATOM   1143  O   GLU A 145      83.188 -17.359 -32.641  1.00 35.20           O  
ATOM   1144  CG  GLU A 145      87.529 -16.059 -32.699  1.00 35.20           C  
ATOM   1145  CD  GLU A 145      88.588 -16.709 -31.823  1.00 35.20           C  
ATOM   1146  OE1 GLU A 145      89.467 -17.421 -32.361  1.00 35.20           O  
ATOM   1147  OE2 GLU A 145      88.539 -16.505 -30.590  1.00 35.20           O  
ATOM   1148  N   PRO A 146      83.789 -18.690 -34.177  1.00 48.23           N  
ATOM   1149  CA  PRO A 146      83.070 -19.882 -33.723  1.00 48.23           C  
ATOM   1150  C   PRO A 146      83.986 -20.907 -33.060  1.00 48.23           C  
ATOM   1151  CB  PRO A 146      82.467 -20.442 -35.014  1.00 48.23           C  
ATOM   1152  O   PRO A 146      85.021 -21.273 -33.625  1.00 48.23           O  
ATOM   1153  CG  PRO A 146      83.372 -19.958 -36.100  1.00 48.23           C  
ATOM   1154  CD  PRO A 146      84.247 -18.873 -35.543  1.00 48.23           C  
ATOM   1155  N   SER A 147      84.252 -20.763 -31.793  1.00 40.49           N  
ATOM   1156  CA  SER A 147      84.941 -21.801 -31.035  1.00 40.49           C  
ATOM   1157  C   SER A 147      84.000 -22.481 -30.046  1.00 40.49           C  
ATOM   1158  CB  SER A 147      86.140 -21.214 -30.289  1.00 40.49           C  
ATOM   1159  O   SER A 147      83.316 -21.810 -29.271  1.00 40.49           O  
ATOM   1160  OG  SER A 147      87.089 -22.224 -29.988  1.00 40.49           O  
ATOM   1161  N   LYS A 148      83.274 -23.572 -30.532  1.00 37.87           N  
ATOM   1162  CA  LYS A 148      83.139 -24.932 -30.016  1.00 37.87           C  
ATOM   1163  C   LYS A 148      81.687 -25.397 -30.066  1.00 37.87           C  
ATOM   1164  CB  LYS A 148      83.668 -25.017 -28.584  1.00 37.87           C  
ATOM   1165  O   LYS A 148      80.793 -24.713 -29.564  1.00 37.87           O  
ATOM   1166  CG  LYS A 148      84.794 -24.039 -28.280  1.00 37.87           C  
ATOM   1167  CD  LYS A 148      85.517 -24.403 -26.989  1.00 37.87           C  
ATOM   1168  CE  LYS A 148      86.748 -23.533 -26.773  1.00 37.87           C  
ATOM   1169  NZ  LYS A 148      87.333 -23.728 -25.413  1.00 37.87           N  
ATOM   1170  N   PRO A 149      81.340 -26.333 -30.904  1.00 38.16           N  
ATOM   1171  CA  PRO A 149      80.362 -27.410 -30.737  1.00 38.16           C  
ATOM   1172  C   PRO A 149      80.952 -28.640 -30.051  1.00 38.16           C  
ATOM   1173  CB  PRO A 149      79.944 -27.733 -32.173  1.00 38.16           C  
ATOM   1174  O   PRO A 149      82.153 -28.897 -30.162  1.00 38.16           O  
ATOM   1175  CG  PRO A 149      81.184 -27.543 -32.984  1.00 38.16           C  
ATOM   1176  CD  PRO A 149      82.252 -26.970 -32.097  1.00 38.16           C  
ATOM   1177  N   ALA A 150      80.443 -28.913 -28.841  1.00 33.86           N  
ATOM   1178  CA  ALA A 150      80.197 -30.327 -28.567  1.00 33.86           C  
ATOM   1179  C   ALA A 150      80.867 -30.757 -27.265  1.00 33.86           C  
ATOM   1180  CB  ALA A 150      80.692 -31.188 -29.727  1.00 33.86           C  
ATOM   1181  O   ALA A 150      82.088 -30.657 -27.125  1.00 33.86           O  
ATOM   1182  N   GLU A 151      80.086 -30.789 -26.183  1.00 36.85           N  
ATOM   1183  CA  GLU A 151      80.213 -31.986 -25.357  1.00 36.85           C  
ATOM   1184  C   GLU A 151      79.046 -32.110 -24.382  1.00 36.85           C  
ATOM   1185  CB  GLU A 151      81.539 -31.973 -24.591  1.00 36.85           C  
ATOM   1186  O   GLU A 151      78.653 -31.128 -23.748  1.00 36.85           O  
ATOM   1187  CG  GLU A 151      82.215 -33.334 -24.510  1.00 36.85           C  
ATOM   1188  CD  GLU A 151      83.517 -33.310 -23.725  1.00 36.85           C  
ATOM   1189  OE1 GLU A 151      83.510 -33.671 -22.526  1.00 36.85           O  
ATOM   1190  OE2 GLU A 151      84.553 -32.928 -24.314  1.00 36.85           O  
ATOM   1191  N   LYS A 152      78.033 -32.874 -24.605  1.00 37.90           N  
ATOM   1192  CA  LYS A 152      77.638 -34.124 -23.963  1.00 37.90           C  
ATOM   1193  C   LYS A 152      76.627 -33.874 -22.847  1.00 37.90           C  
ATOM   1194  CB  LYS A 152      78.862 -34.853 -23.407  1.00 37.90           C  
ATOM   1195  O   LYS A 152      76.853 -33.032 -21.975  1.00 37.90           O  
ATOM   1196  CG  LYS A 152      79.559 -35.752 -24.417  1.00 37.90           C  
ATOM   1197  CD  LYS A 152      80.476 -36.757 -23.732  1.00 37.90           C  
ATOM   1198  CE  LYS A 152      81.215 -37.622 -24.744  1.00 37.90           C  
ATOM   1199  NZ  LYS A 152      82.468 -38.198 -24.170  1.00 37.90           N  
ATOM   1200  N   LYS A 153      75.328 -34.088 -23.012  1.00 29.99           N  
ATOM   1201  CA  LYS A 153      74.414 -35.153 -22.610  1.00 29.99           C  
ATOM   1202  C   LYS A 153      74.713 -35.627 -21.191  1.00 29.99           C  
ATOM   1203  CB  LYS A 153      74.500 -36.330 -23.584  1.00 29.99           C  
ATOM   1204  O   LYS A 153      75.866 -35.907 -20.854  1.00 29.99           O  
ATOM   1205  CG  LYS A 153      73.526 -36.240 -24.750  1.00 29.99           C  
ATOM   1206  CD  LYS A 153      73.189 -37.619 -25.303  1.00 29.99           C  
ATOM   1207  CE  LYS A 153      72.361 -37.523 -26.577  1.00 29.99           C  
ATOM   1208  NZ  LYS A 153      72.329 -38.821 -27.316  1.00 29.99           N  
ATOM   1209  N   GLU A 154      73.691 -35.386 -20.328  1.00 38.11           N  
ATOM   1210  CA  GLU A 154      72.938 -36.457 -19.682  1.00 38.11           C  
ATOM   1211  C   GLU A 154      72.698 -36.151 -18.207  1.00 38.11           C  
ATOM   1212  CB  GLU A 154      73.670 -37.793 -19.829  1.00 38.11           C  
ATOM   1213  O   GLU A 154      73.625 -35.777 -17.486  1.00 38.11           O  
ATOM   1214  CG  GLU A 154      73.227 -38.608 -21.036  1.00 38.11           C  
ATOM   1215  CD  GLU A 154      73.962 -39.932 -21.169  1.00 38.11           C  
ATOM   1216  OE1 GLU A 154      73.346 -40.926 -21.616  1.00 38.11           O  
ATOM   1217  OE2 GLU A 154      75.164 -39.976 -20.822  1.00 38.11           O  
ATOM   1218  N   ALA A 155      71.390 -35.877 -17.838  1.00 34.86           N  
ATOM   1219  CA  ALA A 155      70.476 -36.716 -17.068  1.00 34.86           C  
ATOM   1220  C   ALA A 155      70.645 -36.481 -15.570  1.00 34.86           C  
ATOM   1221  CB  ALA A 155      70.698 -38.190 -17.400  1.00 34.86           C  
ATOM   1222  O   ALA A 155      71.763 -36.524 -15.051  1.00 34.86           O  
ATOM   1223  N   ALA A 156      69.567 -35.906 -14.991  1.00 39.92           N  
ATOM   1224  CA  ALA A 156      68.557 -36.416 -14.067  1.00 39.92           C  
ATOM   1225  C   ALA A 156      68.581 -35.647 -12.749  1.00 39.92           C  
ATOM   1226  CB  ALA A 156      68.770 -37.906 -13.815  1.00 39.92           C  
ATOM   1227  O   ALA A 156      69.651 -35.386 -12.195  1.00 39.92           O  
ATOM   1228  N   PRO A 157      67.365 -35.192 -12.380  1.00 44.48           N  
ATOM   1229  CA  PRO A 157      66.828 -34.639 -11.134  1.00 44.48           C  
ATOM   1230  C   PRO A 157      66.551 -35.713 -10.083  1.00 44.48           C  
ATOM   1231  CB  PRO A 157      65.529 -33.963 -11.579  1.00 44.48           C  
ATOM   1232  O   PRO A 157      66.027 -36.781 -10.410  1.00 44.48           O  
ATOM   1233  CG  PRO A 157      65.107 -34.713 -12.801  1.00 44.48           C  
ATOM   1234  CD  PRO A 157      66.274 -35.519 -13.293  1.00 44.48           C  
ATOM   1235  N   GLU A 158      67.485 -36.034  -9.248  1.00 36.98           N  
ATOM   1236  CA  GLU A 158      67.493 -36.779  -7.993  1.00 36.98           C  
ATOM   1237  C   GLU A 158      67.682 -35.847  -6.799  1.00 36.98           C  
ATOM   1238  CB  GLU A 158      68.591 -37.845  -8.007  1.00 36.98           C  
ATOM   1239  O   GLU A 158      68.589 -35.012  -6.795  1.00 36.98           O  
ATOM   1240  CG  GLU A 158      68.214 -39.106  -8.771  1.00 36.98           C  
ATOM   1241  CD  GLU A 158      69.198 -40.248  -8.567  1.00 36.98           C  
ATOM   1242  OE1 GLU A 158      68.857 -41.224  -7.862  1.00 36.98           O  
ATOM   1243  OE2 GLU A 158      70.319 -40.164  -9.117  1.00 36.98           O  
ATOM   1244  N   LYS A 159      66.520 -35.609  -6.065  1.00 44.56           N  
ATOM   1245  CA  LYS A 159      66.356 -35.911  -4.646  1.00 44.56           C  
ATOM   1246  C   LYS A 159      65.425 -34.905  -3.975  1.00 44.56           C  
ATOM   1247  CB  LYS A 159      67.712 -35.923  -3.939  1.00 44.56           C  
ATOM   1248  O   LYS A 159      65.569 -33.695  -4.165  1.00 44.56           O  
ATOM   1249  CG  LYS A 159      68.625 -37.060  -4.371  1.00 44.56           C  
ATOM   1250  CD  LYS A 159      69.416 -37.620  -3.196  1.00 44.56           C  
ATOM   1251  CE  LYS A 159      70.376 -38.716  -3.638  1.00 44.56           C  
ATOM   1252  NZ  LYS A 159      71.642 -38.696  -2.844  1.00 44.56           N  
ATOM   1253  N   LYS A 160      64.162 -35.458  -3.600  1.00 41.66           N  
ATOM   1254  CA  LYS A 160      63.723 -35.883  -2.274  1.00 41.66           C  
ATOM   1255  C   LYS A 160      62.345 -35.317  -1.944  1.00 41.66           C  
ATOM   1256  CB  LYS A 160      64.735 -35.454  -1.210  1.00 41.66           C  
ATOM   1257  O   LYS A 160      62.143 -34.101  -1.977  1.00 41.66           O  
ATOM   1258  CG  LYS A 160      65.436 -36.614  -0.520  1.00 41.66           C  
ATOM   1259  CD  LYS A 160      66.266 -36.140   0.666  1.00 41.66           C  
ATOM   1260  CE  LYS A 160      67.250 -37.208   1.124  1.00 41.66           C  
ATOM   1261  NZ  LYS A 160      68.167 -36.697   2.187  1.00 41.66           N  
ATOM   1262  N   ASP A 161      61.276 -36.031  -2.204  1.00 34.94           N  
ATOM   1263  CA  ASP A 161      60.222 -36.735  -1.480  1.00 34.94           C  
ATOM   1264  C   ASP A 161      60.652 -37.045  -0.048  1.00 34.94           C  
ATOM   1265  CB  ASP A 161      59.842 -38.027  -2.206  1.00 34.94           C  
ATOM   1266  O   ASP A 161      61.719 -37.621   0.175  1.00 34.94           O  
ATOM   1267  CG  ASP A 161      58.741 -37.829  -3.233  1.00 34.94           C  
ATOM   1268  OD1 ASP A 161      57.549 -37.840  -2.859  1.00 34.94           O  
ATOM   1269  OD2 ASP A 161      59.069 -37.662  -4.428  1.00 34.94           O  
ATOM   1270  N   THR A 162      60.027 -36.352   0.943  1.00 44.84           N  
ATOM   1271  CA  THR A 162      59.545 -37.029   2.142  1.00 44.84           C  
ATOM   1272  C   THR A 162      58.388 -36.258   2.771  1.00 44.84           C  
ATOM   1273  CB  THR A 162      60.672 -37.204   3.177  1.00 44.84           C  
ATOM   1274  O   THR A 162      58.516 -35.067   3.064  1.00 44.84           O  
ATOM   1275  CG2 THR A 162      60.412 -38.409   4.075  1.00 44.84           C  
ATOM   1276  OG1 THR A 162      61.916 -37.392   2.492  1.00 44.84           O  
ATOM   1277  N   LYS A 163      57.156 -36.459   2.365  1.00 39.75           N  
ATOM   1278  CA  LYS A 163      55.899 -36.916   2.952  1.00 39.75           C  
ATOM   1279  C   LYS A 163      56.149 -37.756   4.201  1.00 39.75           C  
ATOM   1280  CB  LYS A 163      55.091 -37.720   1.932  1.00 39.75           C  
ATOM   1281  O   LYS A 163      56.832 -38.781   4.139  1.00 39.75           O  
ATOM   1282  CG  LYS A 163      53.667 -38.024   2.372  1.00 39.75           C  
ATOM   1283  CD  LYS A 163      52.726 -38.142   1.180  1.00 39.75           C  
ATOM   1284  CE  LYS A 163      51.333 -38.584   1.607  1.00 39.75           C  
ATOM   1285  NZ  LYS A 163      50.278 -37.656   1.099  1.00 39.75           N  
ATOM   1286  N   GLU A 164      56.173 -37.198   5.380  1.00 39.36           N  
ATOM   1287  CA  GLU A 164      55.936 -37.660   6.745  1.00 39.36           C  
ATOM   1288  C   GLU A 164      54.448 -37.646   7.082  1.00 39.36           C  
ATOM   1289  CB  GLU A 164      56.711 -36.800   7.746  1.00 39.36           C  
ATOM   1290  O   GLU A 164      53.786 -36.614   6.949  1.00 39.36           O  
ATOM   1291  CG  GLU A 164      56.991 -37.499   9.069  1.00 39.36           C  
ATOM   1292  CD  GLU A 164      57.681 -36.604  10.086  1.00 39.36           C  
ATOM   1293  OE1 GLU A 164      57.024 -36.175  11.061  1.00 39.36           O  
ATOM   1294  OE2 GLU A 164      58.888 -36.328   9.905  1.00 39.36           O  
ATOM   1295  N   GLU A 165      53.654 -38.683   6.815  1.00 34.43           N  
ATOM   1296  CA  GLU A 165      52.678 -39.617   7.368  1.00 34.43           C  
ATOM   1297  C   GLU A 165      53.155 -40.189   8.700  1.00 34.43           C  
ATOM   1298  CB  GLU A 165      52.397 -40.750   6.378  1.00 34.43           C  
ATOM   1299  O   GLU A 165      54.250 -40.750   8.784  1.00 34.43           O  
ATOM   1300  CG  GLU A 165      51.156 -41.565   6.712  1.00 34.43           C  
ATOM   1301  CD  GLU A 165      50.956 -42.759   5.792  1.00 34.43           C  
ATOM   1302  OE1 GLU A 165      51.207 -43.907   6.224  1.00 34.43           O  
ATOM   1303  OE2 GLU A 165      50.547 -42.544   4.629  1.00 34.43           O  
ATOM   1304  N   LYS A 166      52.559 -39.762   9.822  1.00 44.72           N  
ATOM   1305  CA  LYS A 166      52.226 -40.708  10.882  1.00 44.72           C  
ATOM   1306  C   LYS A 166      50.909 -40.336  11.558  1.00 44.72           C  
ATOM   1307  CB  LYS A 166      53.348 -40.769  11.920  1.00 44.72           C  
ATOM   1308  O   LYS A 166      50.728 -39.196  11.990  1.00 44.72           O  
ATOM   1309  CG  LYS A 166      54.563 -41.568  11.472  1.00 44.72           C  
ATOM   1310  CD  LYS A 166      55.095 -42.451  12.593  1.00 44.72           C  
ATOM   1311  CE  LYS A 166      56.390 -43.145  12.192  1.00 44.72           C  
ATOM   1312  NZ  LYS A 166      57.177 -43.583  13.384  1.00 44.72           N  
ATOM   1313  N   ALA A 167      49.774 -40.820  11.140  1.00 41.73           N  
ATOM   1314  CA  ALA A 167      48.661 -41.641  11.610  1.00 41.73           C  
ATOM   1315  C   ALA A 167      49.093 -42.542  12.763  1.00 41.73           C  
ATOM   1316  CB  ALA A 167      48.099 -42.480  10.465  1.00 41.73           C  
ATOM   1317  O   ALA A 167      49.883 -43.469  12.572  1.00 41.73           O  
ATOM   1318  N   LYS A 168      48.979 -42.122  13.975  1.00 40.20           N  
ATOM   1319  CA  LYS A 168      48.812 -42.904  15.196  1.00 40.20           C  
ATOM   1320  C   LYS A 168      47.339 -43.027  15.574  1.00 40.20           C  
ATOM   1321  CB  LYS A 168      49.598 -42.275  16.348  1.00 40.20           C  
ATOM   1322  O   LYS A 168      46.642 -42.020  15.714  1.00 40.20           O  
ATOM   1323  CG  LYS A 168      50.725 -43.149  16.879  1.00 40.20           C  
ATOM   1324  CD  LYS A 168      51.314 -42.581  18.164  1.00 40.20           C  
ATOM   1325  CE  LYS A 168      52.394 -43.491  18.734  1.00 40.20           C  
ATOM   1326  NZ  LYS A 168      53.383 -42.730  19.555  1.00 40.20           N  
ATOM   1327  N   LYS A 169      46.523 -43.932  15.089  1.00 46.74           N  
ATOM   1328  CA  LYS A 169      45.529 -44.861  15.619  1.00 46.74           C  
ATOM   1329  C   LYS A 169      45.853 -45.251  17.058  1.00 46.74           C  
ATOM   1330  CB  LYS A 169      45.443 -46.112  14.743  1.00 46.74           C  
ATOM   1331  O   LYS A 169      47.022 -45.411  17.415  1.00 46.74           O  
ATOM   1332  CG  LYS A 169      44.264 -46.114  13.781  1.00 46.74           C  
ATOM   1333  CD  LYS A 169      44.153 -47.438  13.036  1.00 46.74           C  
ATOM   1334  CE  LYS A 169      42.983 -47.436  12.062  1.00 46.74           C  
ATOM   1335  NZ  LYS A 169      43.014 -48.623  11.156  1.00 46.74           N  
ATOM   1336  N   PRO A 170      44.812 -45.906  17.760  1.00 48.75           N  
ATOM   1337  CA  PRO A 170      43.678 -45.747  18.673  1.00 48.75           C  
ATOM   1338  C   PRO A 170      43.807 -46.605  19.930  1.00 48.75           C  
ATOM   1339  CB  PRO A 170      42.481 -46.192  17.829  1.00 48.75           C  
ATOM   1340  O   PRO A 170      44.640 -47.513  19.978  1.00 48.75           O  
ATOM   1341  CG  PRO A 170      43.004 -47.307  16.982  1.00 48.75           C  
ATOM   1342  CD  PRO A 170      44.489 -47.404  17.186  1.00 48.75           C  
ATOM   1343  N   GLU A 171      43.411 -46.150  21.080  1.00 38.38           N  
ATOM   1344  CA  GLU A 171      43.021 -47.147  22.072  1.00 38.38           C  
ATOM   1345  C   GLU A 171      42.184 -46.521  23.185  1.00 38.38           C  
ATOM   1346  CB  GLU A 171      44.256 -47.830  22.665  1.00 38.38           C  
ATOM   1347  O   GLU A 171      42.592 -45.528  23.792  1.00 38.38           O  
ATOM   1348  CG  GLU A 171      43.951 -49.133  23.388  1.00 38.38           C  
ATOM   1349  CD  GLU A 171      45.187 -49.800  23.971  1.00 38.38           C  
ATOM   1350  OE1 GLU A 171      45.465 -49.614  25.177  1.00 38.38           O  
ATOM   1351  OE2 GLU A 171      45.884 -50.512  23.215  1.00 38.38           O  
ATOM   1352  N   GLU A 172      40.879 -46.459  23.108  1.00 33.65           N  
ATOM   1353  CA  GLU A 172      39.784 -47.076  23.850  1.00 33.65           C  
ATOM   1354  C   GLU A 172      40.309 -47.941  24.992  1.00 33.65           C  
ATOM   1355  CB  GLU A 172      38.905 -47.913  22.917  1.00 33.65           C  
ATOM   1356  O   GLU A 172      41.078 -48.878  24.765  1.00 33.65           O  
ATOM   1357  CG  GLU A 172      37.682 -47.173  22.396  1.00 33.65           C  
ATOM   1358  CD  GLU A 172      36.459 -48.065  22.250  1.00 33.65           C  
ATOM   1359  OE1 GLU A 172      35.519 -47.946  23.068  1.00 33.65           O  
ATOM   1360  OE2 GLU A 172      36.441 -48.890  21.309  1.00 33.65           O  
ATOM   1361  N   LYS A 173      40.383 -47.414  26.162  1.00 44.40           N  
ATOM   1362  CA  LYS A 173      40.170 -48.116  27.425  1.00 44.40           C  
ATOM   1363  C   LYS A 173      38.813 -47.764  28.027  1.00 44.40           C  
ATOM   1364  CB  LYS A 173      41.286 -47.785  28.417  1.00 44.40           C  
ATOM   1365  O   LYS A 173      38.457 -46.588  28.124  1.00 44.40           O  
ATOM   1366  CG  LYS A 173      42.685 -48.082  27.898  1.00 44.40           C  
ATOM   1367  CD  LYS A 173      43.675 -48.280  29.038  1.00 44.40           C  
ATOM   1368  CE  LYS A 173      45.089 -48.507  28.520  1.00 44.40           C  
ATOM   1369  NZ  LYS A 173      46.104 -48.382  29.608  1.00 44.40           N  
ATOM   1370  N   PRO A 174      37.965 -48.789  28.181  1.00 43.27           N  
ATOM   1371  CA  PRO A 174      36.735 -48.916  28.966  1.00 43.27           C  
ATOM   1372  C   PRO A 174      37.004 -49.172  30.448  1.00 43.27           C  
ATOM   1373  CB  PRO A 174      36.029 -50.113  28.325  1.00 43.27           C  
ATOM   1374  O   PRO A 174      37.883 -49.966  30.791  1.00 43.27           O  
ATOM   1375  CG  PRO A 174      37.132 -50.949  27.759  1.00 43.27           C  
ATOM   1376  CD  PRO A 174      38.430 -50.221  27.956  1.00 43.27           C  
ATOM   1377  N   LYS A 175      36.639 -48.289  31.303  1.00 47.88           N  
ATOM   1378  CA  LYS A 175      36.371 -48.715  32.674  1.00 47.88           C  
ATOM   1379  C   LYS A 175      34.977 -48.285  33.121  1.00 47.88           C  
ATOM   1380  CB  LYS A 175      37.425 -48.152  33.628  1.00 47.88           C  
ATOM   1381  O   LYS A 175      34.624 -47.108  33.023  1.00 47.88           O  
ATOM   1382  CG  LYS A 175      38.805 -48.770  33.461  1.00 47.88           C  
ATOM   1383  CD  LYS A 175      39.789 -48.226  34.488  1.00 47.88           C  
ATOM   1384  CE  LYS A 175      41.160 -48.873  34.347  1.00 47.88           C  
ATOM   1385  NZ  LYS A 175      42.211 -48.110  35.085  1.00 47.88           N  
ATOM   1386  N   THR A 176      33.967 -49.003  32.779  1.00 36.21           N  
ATOM   1387  CA  THR A 176      32.890 -49.593  33.566  1.00 36.21           C  
ATOM   1388  C   THR A 176      33.330 -49.803  35.012  1.00 36.21           C  
ATOM   1389  CB  THR A 176      32.429 -50.934  32.967  1.00 36.21           C  
ATOM   1390  O   THR A 176      34.338 -50.465  35.270  1.00 36.21           O  
ATOM   1391  CG2 THR A 176      31.560 -50.715  31.732  1.00 36.21           C  
ATOM   1392  OG1 THR A 176      33.579 -51.706  32.597  1.00 36.21           O  
ATOM   1393  N   GLU A 177      33.032 -48.919  35.948  1.00 33.00           N  
ATOM   1394  CA  GLU A 177      32.681 -49.305  37.312  1.00 33.00           C  
ATOM   1395  C   GLU A 177      31.543 -48.445  37.853  1.00 33.00           C  
ATOM   1396  CB  GLU A 177      33.901 -49.202  38.230  1.00 33.00           C  
ATOM   1397  O   GLU A 177      31.608 -47.215  37.801  1.00 33.00           O  
ATOM   1398  CG  GLU A 177      33.791 -50.041  39.495  1.00 33.00           C  
ATOM   1399  CD  GLU A 177      35.017 -49.944  40.389  1.00 33.00           C  
ATOM   1400  OE1 GLU A 177      34.882 -49.527  41.562  1.00 33.00           O  
ATOM   1401  OE2 GLU A 177      36.122 -50.285  39.911  1.00 33.00           O  
ATOM   1402  N   ALA A 178      30.304 -48.788  37.587  1.00 38.25           N  
ATOM   1403  CA  ALA A 178      29.229 -49.320  38.421  1.00 38.25           C  
ATOM   1404  C   ALA A 178      29.566 -49.186  39.903  1.00 38.25           C  
ATOM   1405  CB  ALA A 178      28.956 -50.780  38.070  1.00 38.25           C  
ATOM   1406  O   ALA A 178      30.432 -49.900  40.416  1.00 38.25           O  
ATOM   1407  N   LYS A 179      29.285 -48.042  40.529  1.00 38.58           N  
ATOM   1408  CA  LYS A 179      28.726 -47.987  41.876  1.00 38.58           C  
ATOM   1409  C   LYS A 179      27.385 -47.259  41.886  1.00 38.58           C  
ATOM   1410  CB  LYS A 179      29.701 -47.300  42.834  1.00 38.58           C  
ATOM   1411  O   LYS A 179      27.289 -46.116  41.434  1.00 38.58           O  
ATOM   1412  CG  LYS A 179      30.930 -48.133  43.169  1.00 38.58           C  
ATOM   1413  CD  LYS A 179      30.676 -49.052  44.357  1.00 38.58           C  
ATOM   1414  CE  LYS A 179      31.946 -49.773  44.789  1.00 38.58           C  
ATOM   1415  NZ  LYS A 179      31.842 -50.290  46.186  1.00 38.58           N  
ATOM   1416  N   ALA A 180      26.333 -47.832  41.475  1.00 41.28           N  
ATOM   1417  CA  ALA A 180      25.113 -48.270  42.148  1.00 41.28           C  
ATOM   1418  C   ALA A 180      24.933 -47.549  43.481  1.00 41.28           C  
ATOM   1419  CB  ALA A 180      25.138 -49.782  42.363  1.00 41.28           C  
ATOM   1420  O   ALA A 180      25.863 -47.483  44.289  1.00 41.28           O  
ATOM   1421  N   LYS A 181      24.008 -46.589  43.526  1.00 39.12           N  
ATOM   1422  CA  LYS A 181      22.692 -46.578  44.159  1.00 39.12           C  
ATOM   1423  C   LYS A 181      22.734 -45.857  45.503  1.00 39.12           C  
ATOM   1424  CB  LYS A 181      22.174 -48.005  44.345  1.00 39.12           C  
ATOM   1425  O   LYS A 181      23.596 -46.139  46.338  1.00 39.12           O  
ATOM   1426  CG  LYS A 181      21.466 -48.571  43.123  1.00 39.12           C  
ATOM   1427  CD  LYS A 181      20.399 -49.585  43.515  1.00 39.12           C  
ATOM   1428  CE  LYS A 181      19.686 -50.148  42.293  1.00 39.12           C  
ATOM   1429  NZ  LYS A 181      19.038 -51.462  42.586  1.00 39.12           N  
ATOM   1430  N   GLU A 182      22.090 -44.703  45.538  1.00 30.90           N  
ATOM   1431  CA  GLU A 182      20.792 -44.504  46.174  1.00 30.90           C  
ATOM   1432  C   GLU A 182      20.940 -44.307  47.680  1.00 30.90           C  
ATOM   1433  CB  GLU A 182      19.865 -45.689  45.888  1.00 30.90           C  
ATOM   1434  O   GLU A 182      21.606 -45.098  48.353  1.00 30.90           O  
ATOM   1435  CG  GLU A 182      18.530 -45.290  45.276  1.00 30.90           C  
ATOM   1436  CD  GLU A 182      17.488 -46.396  45.338  1.00 30.90           C  
ATOM   1437  OE1 GLU A 182      16.529 -46.283  46.136  1.00 30.90           O  
ATOM   1438  OE2 GLU A 182      17.632 -47.384  44.584  1.00 30.90           O  
ATOM   1439  N   ASP A 183      20.800 -43.060  48.044  1.00 33.62           N  
ATOM   1440  CA  ASP A 183      19.802 -42.786  49.073  1.00 33.62           C  
ATOM   1441  C   ASP A 183      20.207 -41.586  49.926  1.00 33.62           C  
ATOM   1442  CB  ASP A 183      19.593 -44.015  49.959  1.00 33.62           C  
ATOM   1443  O   ASP A 183      21.204 -41.641  50.650  1.00 33.62           O  
ATOM   1444  CG  ASP A 183      18.423 -44.875  49.514  1.00 33.62           C  
ATOM   1445  OD1 ASP A 183      17.260 -44.435  49.639  1.00 33.62           O  
ATOM   1446  OD2 ASP A 183      18.666 -46.004  49.036  1.00 33.62           O  
ATOM   1447  N   ASP A 184      19.909 -40.420  49.522  1.00 36.43           N  
ATOM   1448  CA  ASP A 184      19.617 -39.577  50.677  1.00 36.43           C  
ATOM   1449  C   ASP A 184      18.453 -38.632  50.388  1.00 36.43           C  
ATOM   1450  CB  ASP A 184      20.856 -38.776  51.084  1.00 36.43           C  
ATOM   1451  O   ASP A 184      18.589 -37.695  49.598  1.00 36.43           O  
ATOM   1452  CG  ASP A 184      20.808 -38.300  52.525  1.00 36.43           C  
ATOM   1453  OD1 ASP A 184      20.531 -37.104  52.763  1.00 36.43           O  
ATOM   1454  OD2 ASP A 184      21.051 -39.127  53.430  1.00 36.43           O  
ATOM   1455  N   LYS A 185      17.288 -39.221  50.123  1.00 40.37           N  
ATOM   1456  CA  LYS A 185      15.943 -38.828  50.536  1.00 40.37           C  
ATOM   1457  C   LYS A 185      15.776 -38.945  52.048  1.00 40.37           C  
ATOM   1458  CB  LYS A 185      14.892 -39.682  49.825  1.00 40.37           C  
ATOM   1459  O   LYS A 185      15.894 -40.037  52.608  1.00 40.37           O  
ATOM   1460  CG  LYS A 185      13.930 -38.884  48.957  1.00 40.37           C  
ATOM   1461  CD  LYS A 185      13.219 -39.775  47.947  1.00 40.37           C  
ATOM   1462  CE  LYS A 185      12.296 -38.969  47.042  1.00 40.37           C  
ATOM   1463  NZ  LYS A 185      11.123 -39.774  46.589  1.00 40.37           N  
ATOM   1464  N   THR A 186      16.210 -37.926  52.830  1.00 37.01           N  
ATOM   1465  CA  THR A 186      15.452 -37.633  54.041  1.00 37.01           C  
ATOM   1466  C   THR A 186      16.028 -36.416  54.758  1.00 37.01           C  
ATOM   1467  CB  THR A 186      15.441 -38.839  54.999  1.00 37.01           C  
ATOM   1468  O   THR A 186      17.244 -36.304  54.924  1.00 37.01           O  
ATOM   1469  CG2 THR A 186      14.872 -40.078  54.316  1.00 37.01           C  
ATOM   1470  OG1 THR A 186      16.781 -39.114  55.426  1.00 37.01           O  
ATOM   1471  N   LEU A 187      15.440 -35.261  54.573  1.00 35.41           N  
ATOM   1472  CA  LEU A 187      14.863 -34.511  55.684  1.00 35.41           C  
ATOM   1473  C   LEU A 187      15.382 -33.077  55.699  1.00 35.41           C  
ATOM   1474  CB  LEU A 187      15.182 -35.196  57.015  1.00 35.41           C  
ATOM   1475  O   LEU A 187      16.571 -32.845  55.933  1.00 35.41           O  
ATOM   1476  CG  LEU A 187      14.302 -36.389  57.392  1.00 35.41           C  
ATOM   1477  CD1 LEU A 187      14.901 -37.135  58.579  1.00 35.41           C  
ATOM   1478  CD2 LEU A 187      12.882 -35.928  57.704  1.00 35.41           C  
ATOM   1479  N   SER A 188      14.740 -32.135  54.975  1.00 38.71           N  
ATOM   1480  CA  SER A 188      14.516 -30.917  55.747  1.00 38.71           C  
ATOM   1481  C   SER A 188      13.305 -30.149  55.229  1.00 38.71           C  
ATOM   1482  CB  SER A 188      15.754 -30.021  55.707  1.00 38.71           C  
ATOM   1483  O   SER A 188      13.194 -29.891  54.028  1.00 38.71           O  
ATOM   1484  OG  SER A 188      16.461 -30.083  56.934  1.00 38.71           O  
ATOM   1485  N   LYS A 189      12.077 -30.527  55.535  1.00 35.08           N  
ATOM   1486  CA  LYS A 189      10.992 -29.919  56.300  1.00 35.08           C  
ATOM   1487  C   LYS A 189      11.486 -28.708  57.086  1.00 35.08           C  
ATOM   1488  CB  LYS A 189      10.367 -30.941  57.251  1.00 35.08           C  
ATOM   1489  O   LYS A 189      12.316 -28.842  57.987  1.00 35.08           O  
ATOM   1490  CG  LYS A 189       9.567 -32.030  56.550  1.00 35.08           C  
ATOM   1491  CD  LYS A 189       8.073 -31.736  56.585  1.00 35.08           C  
ATOM   1492  CE  LYS A 189       7.273 -32.814  55.865  1.00 35.08           C  
ATOM   1493  NZ  LYS A 189       6.009 -33.142  56.589  1.00 35.08           N  
ATOM   1494  N   GLU A 190      11.347 -27.472  56.457  1.00 49.00           N  
ATOM   1495  CA  GLU A 190      10.838 -26.261  57.094  1.00 49.00           C  
ATOM   1496  C   GLU A 190      11.309 -25.011  56.358  1.00 49.00           C  
ATOM   1497  CB  GLU A 190      11.272 -26.202  58.561  1.00 49.00           C  
ATOM   1498  O   GLU A 190      12.449 -24.950  55.892  1.00 49.00           O  
ATOM   1499  CG  GLU A 190      10.115 -26.062  59.540  1.00 49.00           C  
ATOM   1500  CD  GLU A 190      10.556 -25.653  60.936  1.00 49.00           C  
ATOM   1501  OE1 GLU A 190      10.380 -24.469  61.305  1.00 49.00           O  
ATOM   1502  OE2 GLU A 190      11.082 -26.522  61.666  1.00 49.00           O  
ATOM   1503  N   PRO A 191      10.604 -23.872  56.542  1.00 50.55           N  
ATOM   1504  CA  PRO A 191       9.332 -23.351  56.036  1.00 50.55           C  
ATOM   1505  C   PRO A 191       9.463 -21.953  55.436  1.00 50.55           C  
ATOM   1506  CB  PRO A 191       8.439 -23.331  57.279  1.00 50.55           C  
ATOM   1507  O   PRO A 191      10.546 -21.362  55.471  1.00 50.55           O  
ATOM   1508  CG  PRO A 191       9.356 -22.966  58.401  1.00 50.55           C  
ATOM   1509  CD  PRO A 191      10.765 -22.952  57.881  1.00 50.55           C  
ATOM   1510  N   SER A 192       8.623 -21.546  54.476  1.00 35.00           N  
ATOM   1511  CA  SER A 192       7.627 -20.483  54.548  1.00 35.00           C  
ATOM   1512  C   SER A 192       8.241 -19.127  54.213  1.00 35.00           C  
ATOM   1513  CB  SER A 192       6.994 -20.434  55.939  1.00 35.00           C  
ATOM   1514  O   SER A 192       9.264 -18.745  54.783  1.00 35.00           O  
ATOM   1515  OG  SER A 192       5.591 -20.624  55.860  1.00 35.00           O  
ATOM   1516  N   LYS A 193       7.988 -18.610  52.992  1.00 39.89           N  
ATOM   1517  CA  LYS A 193       7.302 -17.430  52.472  1.00 39.89           C  
ATOM   1518  C   LYS A 193       8.299 -16.348  52.068  1.00 39.89           C  
ATOM   1519  CB  LYS A 193       6.322 -16.879  53.509  1.00 39.89           C  
ATOM   1520  O   LYS A 193       9.255 -16.074  52.797  1.00 39.89           O  
ATOM   1521  CG  LYS A 193       5.301 -17.895  53.998  1.00 39.89           C  
ATOM   1522  CD  LYS A 193       4.193 -17.231  54.805  1.00 39.89           C  
ATOM   1523  CE  LYS A 193       3.152 -18.242  55.265  1.00 39.89           C  
ATOM   1524  NZ  LYS A 193       2.199 -17.647  56.249  1.00 39.89           N  
ATOM   1525  N   PRO A 194       7.865 -15.582  50.987  1.00 43.64           N  
ATOM   1526  CA  PRO A 194       6.686 -14.715  50.926  1.00 43.64           C  
ATOM   1527  C   PRO A 194       6.119 -14.589  49.514  1.00 43.64           C  
ATOM   1528  CB  PRO A 194       7.214 -13.367  51.425  1.00 43.64           C  
ATOM   1529  O   PRO A 194       6.822 -14.859  48.536  1.00 43.64           O  
ATOM   1530  CG  PRO A 194       8.617 -13.294  50.916  1.00 43.64           C  
ATOM   1531  CD  PRO A 194       8.965 -14.611  50.285  1.00 43.64           C  
ATOM   1532  N   LYS A 195       4.917 -15.068  49.241  1.00 42.96           N  
ATOM   1533  CA  LYS A 195       3.698 -14.508  48.664  1.00 42.96           C  
ATOM   1534  C   LYS A 195       3.976 -13.168  47.988  1.00 42.96           C  
ATOM   1535  CB  LYS A 195       2.623 -14.340  49.738  1.00 42.96           C  
ATOM   1536  O   LYS A 195       4.367 -12.203  48.649  1.00 42.96           O  
ATOM   1537  CG  LYS A 195       1.334 -15.095  49.447  1.00 42.96           C  
ATOM   1538  CD  LYS A 195       0.280 -14.835  50.516  1.00 42.96           C  
ATOM   1539  CE  LYS A 195      -1.003 -15.605  50.237  1.00 42.96           C  
ATOM   1540  NZ  LYS A 195      -1.482 -16.340  51.446  1.00 42.96           N  
ATOM   1541  N   ALA A 196       4.529 -13.100  46.906  1.00 47.99           N  
ATOM   1542  CA  ALA A 196       4.457 -12.011  45.936  1.00 47.99           C  
ATOM   1543  C   ALA A 196       3.069 -11.927  45.308  1.00 47.99           C  
ATOM   1544  CB  ALA A 196       5.518 -12.192  44.852  1.00 47.99           C  
ATOM   1545  O   ALA A 196       2.616 -12.873  44.659  1.00 47.99           O  
ATOM   1546  N   GLU A 197       2.116 -11.459  46.114  1.00 39.10           N  
ATOM   1547  CA  GLU A 197       0.986 -10.550  45.950  1.00 39.10           C  
ATOM   1548  C   GLU A 197       1.428  -9.225  45.334  1.00 39.10           C  
ATOM   1549  CB  GLU A 197       0.297 -10.301  47.294  1.00 39.10           C  
ATOM   1550  O   GLU A 197       2.416  -8.631  45.770  1.00 39.10           O  
ATOM   1551  CG  GLU A 197      -1.194 -10.021  47.179  1.00 39.10           C  
ATOM   1552  CD  GLU A 197      -1.850  -9.700  48.512  1.00 39.10           C  
ATOM   1553  OE1 GLU A 197      -2.168  -8.515  48.763  1.00 39.10           O  
ATOM   1554  OE2 GLU A 197      -2.047 -10.641  49.313  1.00 39.10           O  
ATOM   1555  N   LYS A 198       1.256  -9.032  44.014  1.00 50.55           N  
ATOM   1556  CA  LYS A 198       0.562  -7.891  43.425  1.00 50.55           C  
ATOM   1557  C   LYS A 198       1.208  -7.475  42.106  1.00 50.55           C  
ATOM   1558  CB  LYS A 198       0.550  -6.710  44.397  1.00 50.55           C  
ATOM   1559  O   LYS A 198       2.416  -7.237  42.048  1.00 50.55           O  
ATOM   1560  CG  LYS A 198      -0.342  -6.918  45.612  1.00 50.55           C  
ATOM   1561  CD  LYS A 198      -1.606  -6.073  45.530  1.00 50.55           C  
ATOM   1562  CE  LYS A 198      -2.367  -6.073  46.849  1.00 50.55           C  
ATOM   1563  NZ  LYS A 198      -3.470  -5.066  46.852  1.00 50.55           N  
ATOM   1564  N   ALA A 199       0.723  -7.967  40.976  1.00 48.29           N  
ATOM   1565  CA  ALA A 199       0.472  -6.870  40.046  1.00 48.29           C  
ATOM   1566  C   ALA A 199      -0.489  -7.297  38.940  1.00 48.29           C  
ATOM   1567  CB  ALA A 199       1.784  -6.372  39.444  1.00 48.29           C  
ATOM   1568  O   ALA A 199      -0.152  -8.145  38.110  1.00 48.29           O  
ATOM   1569  N   GLU A 200      -1.610  -7.751  39.316  1.00 42.05           N  
ATOM   1570  CA  GLU A 200      -2.847  -7.663  38.545  1.00 42.05           C  
ATOM   1571  C   GLU A 200      -3.120  -6.229  38.101  1.00 42.05           C  
ATOM   1572  CB  GLU A 200      -4.028  -8.196  39.360  1.00 42.05           C  
ATOM   1573  O   GLU A 200      -3.404  -5.361  38.929  1.00 42.05           O  
ATOM   1574  CG  GLU A 200      -4.199  -9.706  39.282  1.00 42.05           C  
ATOM   1575  CD  GLU A 200      -5.633 -10.159  39.501  1.00 42.05           C  
ATOM   1576  OE1 GLU A 200      -6.313 -10.523  38.515  1.00 42.05           O  
ATOM   1577  OE2 GLU A 200      -6.081 -10.151  40.670  1.00 42.05           O  
ATOM   1578  N   LYS A 201      -2.353  -5.563  37.380  1.00 61.77           N  
ATOM   1579  CA  LYS A 201      -2.774  -4.417  36.579  1.00 61.77           C  
ATOM   1580  C   LYS A 201      -3.664  -4.854  35.419  1.00 61.77           C  
ATOM   1581  CB  LYS A 201      -1.558  -3.657  36.049  1.00 61.77           C  
ATOM   1582  O   LYS A 201      -3.201  -5.522  34.492  1.00 61.77           O  
ATOM   1583  CG  LYS A 201      -0.704  -3.020  37.135  1.00 61.77           C  
ATOM   1584  CD  LYS A 201       0.147  -1.884  36.584  1.00 61.77           C  
ATOM   1585  CE  LYS A 201       0.932  -1.186  37.686  1.00 61.77           C  
ATOM   1586  NZ  LYS A 201       2.090  -0.416  37.140  1.00 61.77           N  
ATOM   1587  N   SER A 202      -4.811  -5.378  35.634  1.00 47.12           N  
ATOM   1588  CA  SER A 202      -6.011  -5.188  34.826  1.00 47.12           C  
ATOM   1589  C   SER A 202      -6.251  -3.710  34.533  1.00 47.12           C  
ATOM   1590  CB  SER A 202      -7.232  -5.780  35.532  1.00 47.12           C  
ATOM   1591  O   SER A 202      -6.485  -2.920  35.450  1.00 47.12           O  
ATOM   1592  OG  SER A 202      -6.959  -7.094  35.990  1.00 47.12           O  
ATOM   1593  N   SER A 203      -5.527  -3.035  33.695  1.00 53.11           N  
ATOM   1594  CA  SER A 203      -5.772  -1.761  33.027  1.00 53.11           C  
ATOM   1595  C   SER A 203      -6.765  -1.920  31.880  1.00 53.11           C  
ATOM   1596  CB  SER A 203      -4.464  -1.170  32.501  1.00 53.11           C  
ATOM   1597  O   SER A 203      -6.445  -2.524  30.854  1.00 53.11           O  
ATOM   1598  OG  SER A 203      -4.700   0.051  31.821  1.00 53.11           O  
ATOM   1599  N   SER A 204      -7.932  -2.395  32.094  1.00 52.66           N  
ATOM   1600  CA  SER A 204      -9.007  -2.358  31.108  1.00 52.66           C  
ATOM   1601  C   SER A 204      -9.923  -1.160  31.333  1.00 52.66           C  
ATOM   1602  CB  SER A 204      -9.824  -3.650  31.157  1.00 52.66           C  
ATOM   1603  O   SER A 204     -10.541  -1.034  32.393  1.00 52.66           O  
ATOM   1604  OG  SER A 204     -10.723  -3.719  30.063  1.00 52.66           O  
ATOM   1605  N   THR A 205      -9.476   0.072  31.197  1.00 58.65           N  
ATOM   1606  CA  THR A 205     -10.149   1.345  30.960  1.00 58.65           C  
ATOM   1607  C   THR A 205     -11.293   1.175  29.965  1.00 58.65           C  
ATOM   1608  CB  THR A 205      -9.165   2.408  30.438  1.00 58.65           C  
ATOM   1609  O   THR A 205     -11.082   0.713  28.841  1.00 58.65           O  
ATOM   1610  CG2 THR A 205      -8.429   3.088  31.588  1.00 58.65           C  
ATOM   1611  OG1 THR A 205      -8.207   1.781  29.576  1.00 58.65           O  
ATOM   1612  N   ASP A 206     -12.299   0.460  30.282  1.00 51.58           N  
ATOM   1613  CA  ASP A 206     -13.734   0.724  30.219  1.00 51.58           C  
ATOM   1614  C   ASP A 206     -14.009   2.164  29.789  1.00 51.58           C  
ATOM   1615  CB  ASP A 206     -14.391   0.445  31.572  1.00 51.58           C  
ATOM   1616  O   ASP A 206     -13.818   3.098  30.571  1.00 51.58           O  
ATOM   1617  CG  ASP A 206     -15.782  -0.151  31.443  1.00 51.58           C  
ATOM   1618  OD1 ASP A 206     -16.778   0.581  31.625  1.00 51.58           O  
ATOM   1619  OD2 ASP A 206     -15.882  -1.365  31.161  1.00 51.58           O  
ATOM   1620  N   GLN A 207     -13.520   2.647  28.729  1.00 58.44           N  
ATOM   1621  CA  GLN A 207     -13.986   3.743  27.886  1.00 58.44           C  
ATOM   1622  C   GLN A 207     -15.440   3.540  27.472  1.00 58.44           C  
ATOM   1623  CB  GLN A 207     -13.101   3.879  26.645  1.00 58.44           C  
ATOM   1624  O   GLN A 207     -15.875   4.053  26.439  1.00 58.44           O  
ATOM   1625  CG  GLN A 207     -11.913   4.812  26.836  1.00 58.44           C  
ATOM   1626  CD  GLN A 207     -11.654   5.689  25.625  1.00 58.44           C  
ATOM   1627  NE2 GLN A 207     -10.988   6.818  25.842  1.00 58.44           N  
ATOM   1628  OE1 GLN A 207     -12.049   5.354  24.504  1.00 58.44           O  
ATOM   1629  N   LYS A 208     -16.280   2.988  28.301  1.00 63.07           N  
ATOM   1630  CA  LYS A 208     -17.689   3.125  27.942  1.00 63.07           C  
ATOM   1631  C   LYS A 208     -18.376   4.180  28.804  1.00 63.07           C  
ATOM   1632  CB  LYS A 208     -18.411   1.784  28.081  1.00 63.07           C  
ATOM   1633  O   LYS A 208     -19.600   4.322  28.763  1.00 63.07           O  
ATOM   1634  CG  LYS A 208     -17.823   0.672  27.225  1.00 63.07           C  
ATOM   1635  CD  LYS A 208     -18.228   0.818  25.764  1.00 63.07           C  
ATOM   1636  CE  LYS A 208     -18.121  -0.505  25.018  1.00 63.07           C  
ATOM   1637  NZ  LYS A 208     -18.555  -0.376  23.595  1.00 63.07           N  
ATOM   1638  N   ASP A 209     -17.690   5.198  29.157  1.00 56.91           N  
ATOM   1639  CA  ASP A 209     -18.532   6.269  29.683  1.00 56.91           C  
ATOM   1640  C   ASP A 209     -18.626   7.428  28.694  1.00 56.91           C  
ATOM   1641  CB  ASP A 209     -17.992   6.766  31.025  1.00 56.91           C  
ATOM   1642  O   ASP A 209     -18.670   8.593  29.096  1.00 56.91           O  
ATOM   1643  CG  ASP A 209     -19.065   6.867  32.095  1.00 56.91           C  
ATOM   1644  OD1 ASP A 209     -19.640   7.961  32.280  1.00 56.91           O  
ATOM   1645  OD2 ASP A 209     -19.335   5.844  32.761  1.00 56.91           O  
ATOM   1646  N   SER A 210     -18.665   7.158  27.448  1.00 59.35           N  
ATOM   1647  CA  SER A 210     -19.107   8.229  26.561  1.00 59.35           C  
ATOM   1648  C   SER A 210     -20.625   8.236  26.416  1.00 59.35           C  
ATOM   1649  CB  SER A 210     -18.456   8.089  25.185  1.00 59.35           C  
ATOM   1650  O   SER A 210     -21.187   7.427  25.676  1.00 59.35           O  
ATOM   1651  OG  SER A 210     -17.087   8.452  25.236  1.00 59.35           O  
ATOM   1652  N   LYS A 211     -21.379   7.953  27.505  1.00 57.87           N  
ATOM   1653  CA  LYS A 211     -22.778   8.364  27.413  1.00 57.87           C  
ATOM   1654  C   LYS A 211     -22.903   9.884  27.383  1.00 57.87           C  
ATOM   1655  CB  LYS A 211     -23.582   7.794  28.583  1.00 57.87           C  
ATOM   1656  O   LYS A 211     -22.319  10.577  28.219  1.00 57.87           O  
ATOM   1657  CG  LYS A 211     -23.961   6.330  28.419  1.00 57.87           C  
ATOM   1658  CD  LYS A 211     -25.052   5.922  29.401  1.00 57.87           C  
ATOM   1659  CE  LYS A 211     -24.774   4.555  30.011  1.00 57.87           C  
ATOM   1660  NZ  LYS A 211     -26.012   3.934  30.569  1.00 57.87           N  
ATOM   1661  N   PRO A 212     -23.347  10.469  26.218  1.00 58.76           N  
ATOM   1662  CA  PRO A 212     -23.564  11.883  25.904  1.00 58.76           C  
ATOM   1663  C   PRO A 212     -24.536  12.559  26.867  1.00 58.76           C  
ATOM   1664  CB  PRO A 212     -24.139  11.845  24.485  1.00 58.76           C  
ATOM   1665  O   PRO A 212     -25.338  11.883  27.516  1.00 58.76           O  
ATOM   1666  CG  PRO A 212     -24.768  10.494  24.365  1.00 58.76           C  
ATOM   1667  CD  PRO A 212     -24.152   9.587  25.391  1.00 58.76           C  
ATOM   1668  N   PRO A 213     -24.120  13.793  27.319  1.00 56.99           N  
ATOM   1669  CA  PRO A 213     -24.787  14.606  28.338  1.00 56.99           C  
ATOM   1670  C   PRO A 213     -26.275  14.804  28.055  1.00 56.99           C  
ATOM   1671  CB  PRO A 213     -24.037  15.938  28.273  1.00 56.99           C  
ATOM   1672  O   PRO A 213     -26.657  15.098  26.919  1.00 56.99           O  
ATOM   1673  CG  PRO A 213     -23.438  15.973  26.904  1.00 56.99           C  
ATOM   1674  CD  PRO A 213     -23.338  14.565  26.391  1.00 56.99           C  
ATOM   1675  N   GLU A 214     -27.110  13.885  28.383  1.00 52.74           N  
ATOM   1676  CA  GLU A 214     -28.566  13.986  28.433  1.00 52.74           C  
ATOM   1677  C   GLU A 214     -29.017  14.907  29.563  1.00 52.74           C  
ATOM   1678  CB  GLU A 214     -29.196  12.601  28.600  1.00 52.74           C  
ATOM   1679  O   GLU A 214     -28.525  14.805  30.688  1.00 52.74           O  
ATOM   1680  CG  GLU A 214     -29.429  11.869  27.286  1.00 52.74           C  
ATOM   1681  CD  GLU A 214     -30.546  10.840  27.363  1.00 52.74           C  
ATOM   1682  OE1 GLU A 214     -31.600  11.039  26.717  1.00 52.74           O  
ATOM   1683  OE2 GLU A 214     -30.366   9.828  28.076  1.00 52.74           O  
ATOM   1684  N   LYS A 215     -29.190  16.243  29.307  1.00 57.36           N  
ATOM   1685  CA  LYS A 215     -30.421  16.990  29.546  1.00 57.36           C  
ATOM   1686  C   LYS A 215     -30.127  18.349  30.175  1.00 57.36           C  
ATOM   1687  CB  LYS A 215     -31.368  16.192  30.444  1.00 57.36           C  
ATOM   1688  O   LYS A 215     -29.686  18.425  31.324  1.00 57.36           O  
ATOM   1689  CG  LYS A 215     -30.661  15.364  31.507  1.00 57.36           C  
ATOM   1690  CD  LYS A 215     -31.145  13.919  31.503  1.00 57.36           C  
ATOM   1691  CE  LYS A 215     -30.492  13.107  32.613  1.00 57.36           C  
ATOM   1692  NZ  LYS A 215     -30.967  11.691  32.617  1.00 57.36           N  
ATOM   1693  N   ALA A 216     -29.667  19.365  29.527  1.00 59.35           N  
ATOM   1694  CA  ALA A 216     -29.971  20.721  29.977  1.00 59.35           C  
ATOM   1695  C   ALA A 216     -31.356  21.157  29.507  1.00 59.35           C  
ATOM   1696  CB  ALA A 216     -28.910  21.698  29.474  1.00 59.35           C  
ATOM   1697  O   ALA A 216     -31.589  21.320  28.307  1.00 59.35           O  
ATOM   1698  N   THR A 217     -32.408  20.474  29.827  1.00 58.81           N  
ATOM   1699  CA  THR A 217     -33.731  21.061  30.010  1.00 58.81           C  
ATOM   1700  C   THR A 217     -33.663  22.271  30.937  1.00 58.81           C  
ATOM   1701  CB  THR A 217     -34.726  20.031  30.578  1.00 58.81           C  
ATOM   1702  O   THR A 217     -33.370  22.133  32.126  1.00 58.81           O  
ATOM   1703  CG2 THR A 217     -35.199  19.068  29.494  1.00 58.81           C  
ATOM   1704  OG1 THR A 217     -34.087  19.284  31.620  1.00 58.81           O  
ATOM   1705  N   GLU A 218     -32.969  23.344  30.672  1.00 53.99           N  
ATOM   1706  CA  GLU A 218     -33.145  24.637  31.327  1.00 53.99           C  
ATOM   1707  C   GLU A 218     -34.347  25.385  30.757  1.00 53.99           C  
ATOM   1708  CB  GLU A 218     -31.881  25.488  31.186  1.00 53.99           C  
ATOM   1709  O   GLU A 218     -34.449  25.573  29.543  1.00 53.99           O  
ATOM   1710  CG  GLU A 218     -31.846  26.696  32.111  1.00 53.99           C  
ATOM   1711  CD  GLU A 218     -30.531  27.457  32.056  1.00 53.99           C  
ATOM   1712  OE1 GLU A 218     -30.551  28.688  31.831  1.00 53.99           O  
ATOM   1713  OE2 GLU A 218     -29.472  26.816  32.238  1.00 53.99           O  
ATOM   1714  N   ASP A 219     -35.526  24.916  31.167  1.00 53.47           N  
ATOM   1715  CA  ASP A 219     -36.544  25.592  31.966  1.00 53.47           C  
ATOM   1716  C   ASP A 219     -36.679  27.057  31.557  1.00 53.47           C  
ATOM   1717  CB  ASP A 219     -36.212  25.491  33.456  1.00 53.47           C  
ATOM   1718  O   ASP A 219     -35.777  27.862  31.802  1.00 53.47           O  
ATOM   1719  CG  ASP A 219     -37.442  25.566  34.343  1.00 53.47           C  
ATOM   1720  OD1 ASP A 219     -37.680  26.622  34.968  1.00 53.47           O  
ATOM   1721  OD2 ASP A 219     -38.179  24.559  34.421  1.00 53.47           O  
ATOM   1722  N   LYS A 220     -37.052  27.403  30.375  1.00 65.96           N  
ATOM   1723  CA  LYS A 220     -37.724  28.664  30.077  1.00 65.96           C  
ATOM   1724  C   LYS A 220     -39.108  28.715  30.718  1.00 65.96           C  
ATOM   1725  CB  LYS A 220     -37.839  28.868  28.565  1.00 65.96           C  
ATOM   1726  O   LYS A 220     -40.031  28.031  30.271  1.00 65.96           O  
ATOM   1727  CG  LYS A 220     -36.505  28.848  27.835  1.00 65.96           C  
ATOM   1728  CD  LYS A 220     -35.897  30.242  27.744  1.00 65.96           C  
ATOM   1729  CE  LYS A 220     -34.513  30.209  27.109  1.00 65.96           C  
ATOM   1730  NZ  LYS A 220     -34.116  31.546  26.577  1.00 65.96           N  
ATOM   1731  N   ALA A 221     -39.189  28.409  31.949  1.00 57.57           N  
ATOM   1732  CA  ALA A 221     -40.378  28.798  32.703  1.00 57.57           C  
ATOM   1733  C   ALA A 221     -40.091  29.999  33.599  1.00 57.57           C  
ATOM   1734  CB  ALA A 221     -40.886  27.625  33.537  1.00 57.57           C  
ATOM   1735  O   ALA A 221     -39.167  29.965  34.415  1.00 57.57           O  
ATOM   1736  N   ALA A 222     -40.065  31.233  33.149  1.00 52.18           N  
ATOM   1737  CA  ALA A 222     -40.701  32.190  34.051  1.00 52.18           C  
ATOM   1738  C   ALA A 222     -40.542  33.618  33.536  1.00 52.18           C  
ATOM   1739  CB  ALA A 222     -40.117  32.067  35.456  1.00 52.18           C  
ATOM   1740  O   ALA A 222     -39.444  34.179  33.572  1.00 52.18           O  
ATOM   1741  N   LYS A 223     -41.152  34.036  32.456  1.00 61.89           N  
ATOM   1742  CA  LYS A 223     -41.589  35.423  32.583  1.00 61.89           C  
ATOM   1743  C   LYS A 223     -43.086  35.554  32.316  1.00 61.89           C  
ATOM   1744  CB  LYS A 223     -40.806  36.323  31.625  1.00 61.89           C  
ATOM   1745  O   LYS A 223     -43.559  35.222  31.227  1.00 61.89           O  
ATOM   1746  CG  LYS A 223     -39.567  36.954  32.243  1.00 61.89           C  
ATOM   1747  CD  LYS A 223     -39.070  38.134  31.418  1.00 61.89           C  
ATOM   1748  CE  LYS A 223     -37.816  38.751  32.022  1.00 61.89           C  
ATOM   1749  NZ  LYS A 223     -37.065  39.569  31.023  1.00 61.89           N  
ATOM   1750  N   GLY A 224     -43.994  35.050  33.288  1.00 57.01           N  
ATOM   1751  CA  GLY A 224     -44.963  35.686  34.167  1.00 57.01           C  
ATOM   1752  C   GLY A 224     -45.345  37.085  33.722  1.00 57.01           C  
ATOM   1753  O   GLY A 224     -44.487  37.864  33.301  1.00 57.01           O  
ATOM   1754  N   LYS A 225     -46.521  37.189  33.026  1.00 44.95           N  
ATOM   1755  CA  LYS A 225     -47.730  38.006  33.094  1.00 44.95           C  
ATOM   1756  C   LYS A 225     -47.751  39.049  31.980  1.00 44.95           C  
ATOM   1757  CB  LYS A 225     -47.839  38.692  34.456  1.00 44.95           C  
ATOM   1758  O   LYS A 225     -46.740  39.704  31.716  1.00 44.95           O  
ATOM   1759  CG  LYS A 225     -48.488  37.833  35.531  1.00 44.95           C  
ATOM   1760  CD  LYS A 225     -49.535  38.615  36.314  1.00 44.95           C  
ATOM   1761  CE  LYS A 225     -50.041  37.826  37.515  1.00 44.95           C  
ATOM   1762  NZ  LYS A 225     -51.493  37.500  37.392  1.00 44.95           N  
TER    1763      LYS A 225                                                      
ENDMDL                                                                          
END                                                                             
