# Supplementary material for: The 2022 Lady Estelle Wolfson lectureship on neurofilaments
Source: J Neurochem. 2022 Sep 19;163(3):179–219. doi: 10.1111/jnc.15682 (PMC9826399; doi:10.1111/jnc.15682)
Supplement: Supplementary file 1 — Supplementary material S1 [file JNC-163-179-s001.gz › NEFH2b_c6d2f_unrelaxed_rank_5_model_4.pdb]

MODEL     1                                                                     
ATOM      1  N   PRO A   1      15.689 -53.643  31.567  1.00 51.35           N  
ATOM      2  CA  PRO A   1      15.538 -52.233  31.933  1.00 51.35           C  
ATOM      3  C   PRO A   1      15.736 -51.292  30.747  1.00 51.35           C  
ATOM      4  CB  PRO A   1      16.629 -52.023  32.986  1.00 51.35           C  
ATOM      5  O   PRO A   1      16.736 -51.396  30.032  1.00 51.35           O  
ATOM      6  CG  PRO A   1      17.675 -53.039  32.660  1.00 51.35           C  
ATOM      7  CD  PRO A   1      17.055 -54.103  31.801  1.00 51.35           C  
ATOM      8  N   GLU A   2      14.768 -51.249  29.839  1.00 45.46           N  
ATOM      9  CA  GLU A   2      13.907 -50.184  29.332  1.00 45.46           C  
ATOM     10  C   GLU A   2      14.689 -49.214  28.451  1.00 45.46           C  
ATOM     11  CB  GLU A   2      13.248 -49.429  30.490  1.00 45.46           C  
ATOM     12  O   GLU A   2      15.704 -48.659  28.878  1.00 45.46           O  
ATOM     13  CG  GLU A   2      11.768 -49.739  30.662  1.00 45.46           C  
ATOM     14  CD  GLU A   2      11.067 -48.799  31.630  1.00 45.46           C  
ATOM     15  OE1 GLU A   2      10.346 -47.884  31.172  1.00 45.46           O  
ATOM     16  OE2 GLU A   2      11.242 -48.979  32.856  1.00 45.46           O  
ATOM     17  N   LYS A   3      14.799 -49.457  27.183  1.00 53.01           N  
ATOM     18  CA  LYS A   3      14.531 -48.723  25.949  1.00 53.01           C  
ATOM     19  C   LYS A   3      14.371 -47.230  26.222  1.00 53.01           C  
ATOM     20  CB  LYS A   3      13.278 -49.267  25.262  1.00 53.01           C  
ATOM     21  O   LYS A   3      13.375 -46.804  26.811  1.00 53.01           O  
ATOM     22  CG  LYS A   3      13.423 -50.692  24.748  1.00 53.01           C  
ATOM     23  CD  LYS A   3      12.505 -50.955  23.562  1.00 53.01           C  
ATOM     24  CE  LYS A   3      12.579 -52.407  23.108  1.00 53.01           C  
ATOM     25  NZ  LYS A   3      11.356 -52.814  22.353  1.00 53.01           N  
ATOM     26  N   ALA A   4      15.358 -46.459  26.428  1.00 57.89           N  
ATOM     27  CA  ALA A   4      15.377 -45.006  26.286  1.00 57.89           C  
ATOM     28  C   ALA A   4      15.443 -44.599  24.817  1.00 57.89           C  
ATOM     29  CB  ALA A   4      16.556 -44.411  27.053  1.00 57.89           C  
ATOM     30  O   ALA A   4      16.436 -44.865  24.136  1.00 57.89           O  
ATOM     31  N   LYS A   5      14.506 -44.998  23.971  1.00 64.18           N  
ATOM     32  CA  LYS A   5      13.946 -44.344  22.792  1.00 64.18           C  
ATOM     33  C   LYS A   5      13.992 -42.825  22.932  1.00 64.18           C  
ATOM     34  CB  LYS A   5      12.508 -44.805  22.555  1.00 64.18           C  
ATOM     35  O   LYS A   5      13.461 -42.269  23.895  1.00 64.18           O  
ATOM     36  CG  LYS A   5      12.388 -46.253  22.101  1.00 64.18           C  
ATOM     37  CD  LYS A   5      11.046 -46.520  21.432  1.00 64.18           C  
ATOM     38  CE  LYS A   5      10.816 -48.009  21.214  1.00 64.18           C  
ATOM     39  NZ  LYS A   5       9.397 -48.304  20.851  1.00 64.18           N  
ATOM     40  N   SER A   6      15.106 -42.248  22.805  1.00 58.38           N  
ATOM     41  CA  SER A   6      15.521 -40.940  22.310  1.00 58.38           C  
ATOM     42  C   SER A   6      14.367 -40.215  21.626  1.00 58.38           C  
ATOM     43  CB  SER A   6      16.693 -41.082  21.337  1.00 58.38           C  
ATOM     44  O   SER A   6      13.685 -40.788  20.774  1.00 58.38           O  
ATOM     45  OG  SER A   6      17.896 -40.622  21.929  1.00 58.38           O  
ATOM     46  N   PRO A   7      13.659 -39.343  22.329  1.00 62.15           N  
ATOM     47  CA  PRO A   7      12.621 -38.457  21.795  1.00 62.15           C  
ATOM     48  C   PRO A   7      13.051 -37.754  20.509  1.00 62.15           C  
ATOM     49  CB  PRO A   7      12.406 -37.446  22.924  1.00 62.15           C  
ATOM     50  O   PRO A   7      14.160 -37.219  20.434  1.00 62.15           O  
ATOM     51  CG  PRO A   7      13.685 -37.457  23.697  1.00 62.15           C  
ATOM     52  CD  PRO A   7      14.372 -38.773  23.463  1.00 62.15           C  
ATOM     53  N   VAL A   8      13.133 -38.375  19.401  1.00 61.32           N  
ATOM     54  CA  VAL A   8      13.083 -37.729  18.094  1.00 61.32           C  
ATOM     55  C   VAL A   8      12.087 -36.572  18.127  1.00 61.32           C  
ATOM     56  CB  VAL A   8      12.700 -38.730  16.980  1.00 61.32           C  
ATOM     57  O   VAL A   8      10.926 -36.754  18.499  1.00 61.32           O  
ATOM     58  CG1 VAL A   8      12.263 -37.990  15.716  1.00 61.32           C  
ATOM     59  CG2 VAL A   8      13.869 -39.665  16.679  1.00 61.32           C  
ATOM     60  N   LYS A   9      12.299 -35.582  18.852  1.00 59.24           N  
ATOM     61  CA  LYS A   9      11.900 -34.195  18.631  1.00 59.24           C  
ATOM     62  C   LYS A   9      11.327 -34.005  17.229  1.00 59.24           C  
ATOM     63  CB  LYS A   9      13.086 -33.254  18.844  1.00 59.24           C  
ATOM     64  O   LYS A   9      12.038 -34.163  16.235  1.00 59.24           O  
ATOM     65  CG  LYS A   9      13.175 -32.678  20.250  1.00 59.24           C  
ATOM     66  CD  LYS A   9      14.416 -31.811  20.421  1.00 59.24           C  
ATOM     67  CE  LYS A   9      14.565 -31.325  21.857  1.00 59.24           C  
ATOM     68  NZ  LYS A   9      15.998 -31.263  22.274  1.00 59.24           N  
ATOM     69  N   GLU A  10      10.262 -34.643  16.823  1.00 55.19           N  
ATOM     70  CA  GLU A  10       9.142 -34.356  15.931  1.00 55.19           C  
ATOM     71  C   GLU A  10       8.886 -32.855  15.833  1.00 55.19           C  
ATOM     72  CB  GLU A  10       7.877 -35.075  16.406  1.00 55.19           C  
ATOM     73  O   GLU A  10       8.586 -32.204  16.836  1.00 55.19           O  
ATOM     74  CG  GLU A  10       6.760 -35.101  15.374  1.00 55.19           C  
ATOM     75  CD  GLU A  10       5.576 -35.957  15.793  1.00 55.19           C  
ATOM     76  OE1 GLU A  10       4.601 -35.411  16.359  1.00 55.19           O  
ATOM     77  OE2 GLU A  10       5.623 -37.185  15.554  1.00 55.19           O  
ATOM     78  N   GLU A  11       9.719 -32.003  15.220  1.00 46.02           N  
ATOM     79  CA  GLU A  11       9.438 -30.839  14.384  1.00 46.02           C  
ATOM     80  C   GLU A  11       7.953 -30.748  14.045  1.00 46.02           C  
ATOM     81  CB  GLU A  11      10.270 -30.886  13.100  1.00 46.02           C  
ATOM     82  O   GLU A  11       7.448 -31.524  13.231  1.00 46.02           O  
ATOM     83  CG  GLU A  11      11.618 -30.190  13.214  1.00 46.02           C  
ATOM     84  CD  GLU A  11      12.351 -30.080  11.886  1.00 46.02           C  
ATOM     85  OE1 GLU A  11      12.327 -28.992  11.268  1.00 46.02           O  
ATOM     86  OE2 GLU A  11      12.953 -31.091  11.460  1.00 46.02           O  
ATOM     87  N   ALA A  12       7.143 -30.807  15.015  1.00 46.13           N  
ATOM     88  CA  ALA A  12       5.780 -30.317  15.200  1.00 46.13           C  
ATOM     89  C   ALA A  12       5.723 -28.796  15.083  1.00 46.13           C  
ATOM     90  CB  ALA A  12       5.233 -30.764  16.554  1.00 46.13           C  
ATOM     91  O   ALA A  12       6.488 -28.088  15.742  1.00 46.13           O  
ATOM     92  N   LYS A  13       5.548 -28.213  13.864  1.00 45.52           N  
ATOM     93  CA  LYS A  13       4.432 -27.315  13.581  1.00 45.52           C  
ATOM     94  C   LYS A  13       4.925 -25.988  13.012  1.00 45.52           C  
ATOM     95  CB  LYS A  13       3.607 -27.069  14.845  1.00 45.52           C  
ATOM     96  O   LYS A  13       5.597 -25.221  13.704  1.00 45.52           O  
ATOM     97  CG  LYS A  13       2.110 -27.268  14.655  1.00 45.52           C  
ATOM     98  CD  LYS A  13       1.394 -27.434  15.989  1.00 45.52           C  
ATOM     99  CE  LYS A  13      -0.107 -27.606  15.802  1.00 45.52           C  
ATOM    100  NZ  LYS A  13      -0.816 -27.744  17.109  1.00 45.52           N  
ATOM    101  N   ALA A  14       5.099 -25.813  11.716  1.00 53.16           N  
ATOM    102  CA  ALA A  14       4.478 -24.567  11.275  1.00 53.16           C  
ATOM    103  C   ALA A  14       3.476 -24.822  10.152  1.00 53.16           C  
ATOM    104  CB  ALA A  14       5.543 -23.574  10.818  1.00 53.16           C  
ATOM    105  O   ALA A  14       3.744 -25.606   9.239  1.00 53.16           O  
ATOM    106  N   PRO A  15       2.194 -24.769  10.458  1.00 50.16           N  
ATOM    107  CA  PRO A  15       1.039 -24.803   9.558  1.00 50.16           C  
ATOM    108  C   PRO A  15       1.303 -24.095   8.231  1.00 50.16           C  
ATOM    109  CB  PRO A  15      -0.051 -24.081  10.354  1.00 50.16           C  
ATOM    110  O   PRO A  15       1.890 -23.009   8.213  1.00 50.16           O  
ATOM    111  CG  PRO A  15       0.691 -23.155  11.263  1.00 50.16           C  
ATOM    112  CD  PRO A  15       2.118 -23.612  11.349  1.00 50.16           C  
ATOM    113  N   GLU A  16       1.863 -24.663   7.362  1.00 44.03           N  
ATOM    114  CA  GLU A  16       1.636 -24.435   5.938  1.00 44.03           C  
ATOM    115  C   GLU A  16       0.241 -23.869   5.685  1.00 44.03           C  
ATOM    116  CB  GLU A  16       1.828 -25.732   5.148  1.00 44.03           C  
ATOM    117  O   GLU A  16      -0.750 -24.601   5.737  1.00 44.03           O  
ATOM    118  CG  GLU A  16       3.160 -25.814   4.416  1.00 44.03           C  
ATOM    119  CD  GLU A  16       3.339 -27.109   3.640  1.00 44.03           C  
ATOM    120  OE1 GLU A  16       3.219 -27.092   2.394  1.00 44.03           O  
ATOM    121  OE2 GLU A  16       3.601 -28.150   4.284  1.00 44.03           O  
ATOM    122  N   LYS A  17      -0.168 -22.864   6.431  1.00 52.13           N  
ATOM    123  CA  LYS A  17      -1.150 -21.963   5.836  1.00 52.13           C  
ATOM    124  C   LYS A  17      -0.870 -21.747   4.351  1.00 52.13           C  
ATOM    125  CB  LYS A  17      -1.160 -20.620   6.568  1.00 52.13           C  
ATOM    126  O   LYS A  17       0.162 -21.181   3.985  1.00 52.13           O  
ATOM    127  CG  LYS A  17      -1.683 -20.696   7.995  1.00 52.13           C  
ATOM    128  CD  LYS A  17      -2.494 -19.460   8.360  1.00 52.13           C  
ATOM    129  CE  LYS A  17      -3.064 -19.560   9.769  1.00 52.13           C  
ATOM    130  NZ  LYS A  17      -2.808 -18.319  10.559  1.00 52.13           N  
ATOM    131  N   GLU A  18      -0.902 -22.741   3.560  1.00 44.33           N  
ATOM    132  CA  GLU A  18      -1.457 -22.849   2.214  1.00 44.33           C  
ATOM    133  C   GLU A  18      -2.374 -21.671   1.900  1.00 44.33           C  
ATOM    134  CB  GLU A  18      -2.217 -24.167   2.049  1.00 44.33           C  
ATOM    135  O   GLU A  18      -3.480 -21.578   2.436  1.00 44.33           O  
ATOM    136  CG  GLU A  18      -2.456 -24.562   0.599  1.00 44.33           C  
ATOM    137  CD  GLU A  18      -3.159 -25.902   0.451  1.00 44.33           C  
ATOM    138  OE1 GLU A  18      -4.330 -25.928   0.008  1.00 44.33           O  
ATOM    139  OE2 GLU A  18      -2.534 -26.935   0.780  1.00 44.33           O  
ATOM    140  N   ILE A  19      -1.915 -20.432   2.115  1.00 55.05           N  
ATOM    141  CA  ILE A  19      -2.501 -19.309   1.391  1.00 55.05           C  
ATOM    142  C   ILE A  19      -2.605 -19.651  -0.094  1.00 55.05           C  
ATOM    143  CB  ILE A  19      -1.676 -18.018   1.587  1.00 55.05           C  
ATOM    144  O   ILE A  19      -1.620 -20.057  -0.715  1.00 55.05           O  
ATOM    145  CG1 ILE A  19      -0.919 -18.064   2.919  1.00 55.05           C  
ATOM    146  CG2 ILE A  19      -2.579 -16.783   1.512  1.00 55.05           C  
ATOM    147  CD1 ILE A  19       0.080 -16.930   3.104  1.00 55.05           C  
ATOM    148  N   PRO A  20      -3.718 -20.298  -0.453  1.00 49.63           N  
ATOM    149  CA  PRO A  20      -4.134 -20.509  -1.841  1.00 49.63           C  
ATOM    150  C   PRO A  20      -3.743 -19.351  -2.757  1.00 49.63           C  
ATOM    151  CB  PRO A  20      -5.656 -20.632  -1.738  1.00 49.63           C  
ATOM    152  O   PRO A  20      -3.825 -18.187  -2.356  1.00 49.63           O  
ATOM    153  CG  PRO A  20      -6.007 -19.966  -0.447  1.00 49.63           C  
ATOM    154  CD  PRO A  20      -4.756 -19.821   0.370  1.00 49.63           C  
ATOM    155  N   LYS A  21      -2.622 -19.422  -3.360  1.00 48.99           N  
ATOM    156  CA  LYS A  21      -2.373 -19.153  -4.773  1.00 48.99           C  
ATOM    157  C   LYS A  21      -3.672 -18.844  -5.512  1.00 48.99           C  
ATOM    158  CB  LYS A  21      -1.666 -20.340  -5.429  1.00 48.99           C  
ATOM    159  O   LYS A  21      -4.432 -19.755  -5.849  1.00 48.99           O  
ATOM    160  CG  LYS A  21      -0.217 -20.067  -5.805  1.00 48.99           C  
ATOM    161  CD  LYS A  21       0.514 -21.349  -6.182  1.00 48.99           C  
ATOM    162  CE  LYS A  21       1.896 -21.060  -6.752  1.00 48.99           C  
ATOM    163  NZ  LYS A  21       2.825 -22.213  -6.565  1.00 48.99           N  
ATOM    164  N   LYS A  22      -4.463 -17.891  -4.962  1.00 53.11           N  
ATOM    165  CA  LYS A  22      -5.515 -17.224  -5.723  1.00 53.11           C  
ATOM    166  C   LYS A  22      -5.023 -15.896  -6.293  1.00 53.11           C  
ATOM    167  CB  LYS A  22      -6.747 -16.994  -4.847  1.00 53.11           C  
ATOM    168  O   LYS A  22      -4.487 -15.061  -5.562  1.00 53.11           O  
ATOM    169  CG  LYS A  22      -7.870 -17.993  -5.084  1.00 53.11           C  
ATOM    170  CD  LYS A  22      -9.197 -17.482  -4.538  1.00 53.11           C  
ATOM    171  CE  LYS A  22     -10.326 -18.471  -4.793  1.00 53.11           C  
ATOM    172  NZ  LYS A  22     -11.485 -18.238  -3.880  1.00 53.11           N  
ATOM    173  N   GLU A  23      -4.262 -15.925  -7.436  1.00 41.33           N  
ATOM    174  CA  GLU A  23      -4.791 -15.318  -8.653  1.00 41.33           C  
ATOM    175  C   GLU A  23      -4.167 -13.949  -8.905  1.00 41.33           C  
ATOM    176  CB  GLU A  23      -6.315 -15.194  -8.573  1.00 41.33           C  
ATOM    177  O   GLU A  23      -4.329 -13.029  -8.100  1.00 41.33           O  
ATOM    178  CG  GLU A  23      -6.998 -15.112  -9.931  1.00 41.33           C  
ATOM    179  CD  GLU A  23      -8.479 -14.783  -9.839  1.00 41.33           C  
ATOM    180  OE1 GLU A  23      -8.874 -13.653 -10.205  1.00 41.33           O  
ATOM    181  OE2 GLU A  23      -9.252 -15.662  -9.396  1.00 41.33           O  
ATOM    182  N   GLU A  24      -2.924 -13.968  -9.278  1.00 40.88           N  
ATOM    183  CA  GLU A  24      -2.555 -13.402 -10.572  1.00 40.88           C  
ATOM    184  C   GLU A  24      -3.775 -13.245 -11.475  1.00 40.88           C  
ATOM    185  CB  GLU A  24      -1.501 -14.274 -11.260  1.00 40.88           C  
ATOM    186  O   GLU A  24      -4.426 -14.232 -11.825  1.00 40.88           O  
ATOM    187  CG  GLU A  24      -0.069 -13.840 -10.985  1.00 40.88           C  
ATOM    188  CD  GLU A  24       0.932 -14.406 -11.980  1.00 40.88           C  
ATOM    189  OE1 GLU A  24       1.315 -13.687 -12.931  1.00 40.88           O  
ATOM    190  OE2 GLU A  24       1.334 -15.579 -11.809  1.00 40.88           O  
ATOM    191  N   VAL A  25      -4.669 -12.216 -11.169  1.00 44.52           N  
ATOM    192  CA  VAL A  25      -5.285 -11.521 -12.294  1.00 44.52           C  
ATOM    193  C   VAL A  25      -5.314 -10.019 -12.021  1.00 44.52           C  
ATOM    194  CB  VAL A  25      -6.713 -12.041 -12.570  1.00 44.52           C  
ATOM    195  O   VAL A  25      -5.859  -9.577 -11.007  1.00 44.52           O  
ATOM    196  CG1 VAL A  25      -7.278 -11.420 -13.846  1.00 44.52           C  
ATOM    197  CG2 VAL A  25      -6.717 -13.565 -12.667  1.00 44.52           C  
ATOM    198  N   LYS A  26      -4.287  -9.184 -12.448  1.00 42.72           N  
ATOM    199  CA  LYS A  26      -4.154  -8.210 -13.529  1.00 42.72           C  
ATOM    200  C   LYS A  26      -5.271  -7.172 -13.473  1.00 42.72           C  
ATOM    201  CB  LYS A  26      -4.159  -8.912 -14.887  1.00 42.72           C  
ATOM    202  O   LYS A  26      -6.453  -7.523 -13.470  1.00 42.72           O  
ATOM    203  CG  LYS A  26      -2.792  -9.411 -15.331  1.00 42.72           C  
ATOM    204  CD  LYS A  26      -2.841 -10.002 -16.734  1.00 42.72           C  
ATOM    205  CE  LYS A  26      -1.467 -10.476 -17.190  1.00 42.72           C  
ATOM    206  NZ  LYS A  26      -1.507 -11.040 -18.573  1.00 42.72           N  
ATOM    207  N   SER A  27      -5.125  -5.982 -13.041  1.00 41.83           N  
ATOM    208  CA  SER A  27      -4.912  -4.702 -13.708  1.00 41.83           C  
ATOM    209  C   SER A  27      -6.237  -4.015 -14.021  1.00 41.83           C  
ATOM    210  CB  SER A  27      -4.111  -4.895 -14.996  1.00 41.83           C  
ATOM    211  O   SER A  27      -7.033  -4.523 -14.814  1.00 41.83           O  
ATOM    212  OG  SER A  27      -2.732  -5.051 -14.713  1.00 41.83           O  
ATOM    213  N   PRO A  28      -6.823  -3.253 -13.131  1.00 45.44           N  
ATOM    214  CA  PRO A  28      -7.717  -2.259 -13.732  1.00 45.44           C  
ATOM    215  C   PRO A  28      -6.962  -1.156 -14.470  1.00 45.44           C  
ATOM    216  CB  PRO A  28      -8.473  -1.692 -12.528  1.00 45.44           C  
ATOM    217  O   PRO A  28      -5.975  -0.626 -13.952  1.00 45.44           O  
ATOM    218  CG  PRO A  28      -7.550  -1.888 -11.369  1.00 45.44           C  
ATOM    219  CD  PRO A  28      -6.470  -2.848 -11.778  1.00 45.44           C  
ATOM    220  N   VAL A  29      -6.322  -1.409 -15.624  1.00 42.14           N  
ATOM    221  CA  VAL A  29      -6.294  -0.476 -16.746  1.00 42.14           C  
ATOM    222  C   VAL A  29      -7.420   0.544 -16.598  1.00 42.14           C  
ATOM    223  CB  VAL A  29      -6.414  -1.211 -18.099  1.00 42.14           C  
ATOM    224  O   VAL A  29      -8.598   0.200 -16.724  1.00 42.14           O  
ATOM    225  CG1 VAL A  29      -6.866  -0.250 -19.197  1.00 42.14           C  
ATOM    226  CG2 VAL A  29      -5.084  -1.865 -18.471  1.00 42.14           C  
ATOM    227  N   LYS A  30      -7.340   1.498 -15.741  1.00 47.82           N  
ATOM    228  CA  LYS A  30      -7.900   2.844 -15.828  1.00 47.82           C  
ATOM    229  C   LYS A  30      -6.989   3.766 -16.633  1.00 47.82           C  
ATOM    230  CB  LYS A  30      -8.129   3.422 -14.431  1.00 47.82           C  
ATOM    231  O   LYS A  30      -5.911   4.143 -16.168  1.00 47.82           O  
ATOM    232  CG  LYS A  30      -9.242   4.458 -14.365  1.00 47.82           C  
ATOM    233  CD  LYS A  30     -10.131   4.245 -13.147  1.00 47.82           C  
ATOM    234  CE  LYS A  30     -11.208   5.317 -13.046  1.00 47.82           C  
ATOM    235  NZ  LYS A  30     -12.503   4.757 -12.556  1.00 47.82           N  
ATOM    236  N   GLU A  31      -6.555   3.439 -17.747  1.00 38.72           N  
ATOM    237  CA  GLU A  31      -6.368   4.299 -18.911  1.00 38.72           C  
ATOM    238  C   GLU A  31      -7.692   4.562 -19.622  1.00 38.72           C  
ATOM    239  CB  GLU A  31      -5.363   3.676 -19.884  1.00 38.72           C  
ATOM    240  O   GLU A  31      -8.353   3.628 -20.081  1.00 38.72           O  
ATOM    241  CG  GLU A  31      -4.576   4.697 -20.692  1.00 38.72           C  
ATOM    242  CD  GLU A  31      -3.574   4.065 -21.645  1.00 38.72           C  
ATOM    243  OE1 GLU A  31      -3.813   4.080 -22.874  1.00 38.72           O  
ATOM    244  OE2 GLU A  31      -2.543   3.549 -21.159  1.00 38.72           O  
ATOM    245  N   GLU A  32      -8.563   5.425 -19.045  1.00 38.81           N  
ATOM    246  CA  GLU A  32      -9.421   6.158 -19.970  1.00 38.81           C  
ATOM    247  C   GLU A  32     -10.023   7.392 -19.304  1.00 38.81           C  
ATOM    248  CB  GLU A  32     -10.535   5.253 -20.503  1.00 38.81           C  
ATOM    249  O   GLU A  32     -10.671   7.288 -18.261  1.00 38.81           O  
ATOM    250  CG  GLU A  32     -10.877   5.495 -21.966  1.00 38.81           C  
ATOM    251  CD  GLU A  32     -12.062   4.674 -22.448  1.00 38.81           C  
ATOM    252  OE1 GLU A  32     -13.207   5.182 -22.415  1.00 38.81           O  
ATOM    253  OE2 GLU A  32     -11.845   3.514 -22.863  1.00 38.81           O  
ATOM    254  N   GLU A  33      -9.283   8.495 -19.372  1.00 33.77           N  
ATOM    255  CA  GLU A  33      -9.864   9.638 -20.070  1.00 33.77           C  
ATOM    256  C   GLU A  33      -9.641  10.932 -19.291  1.00 33.77           C  
ATOM    257  CB  GLU A  33     -11.360   9.419 -20.307  1.00 33.77           C  
ATOM    258  O   GLU A  33     -10.023  11.034 -18.124  1.00 33.77           O  
ATOM    259  CG  GLU A  33     -11.931  10.256 -21.443  1.00 33.77           C  
ATOM    260  CD  GLU A  33     -13.438  10.114 -21.595  1.00 33.77           C  
ATOM    261  OE1 GLU A  33     -14.181  11.011 -21.139  1.00 33.77           O  
ATOM    262  OE2 GLU A  33     -13.878   9.095 -22.174  1.00 33.77           O  
ATOM    263  N   LYS A  34      -8.517  11.646 -19.452  1.00 41.35           N  
ATOM    264  CA  LYS A  34      -8.327  13.056 -19.777  1.00 41.35           C  
ATOM    265  C   LYS A  34      -8.991  13.954 -18.737  1.00 41.35           C  
ATOM    266  CB  LYS A  34      -8.882  13.366 -21.168  1.00 41.35           C  
ATOM    267  O   LYS A  34     -10.219  14.014 -18.654  1.00 41.35           O  
ATOM    268  CG  LYS A  34      -7.823  13.421 -22.259  1.00 41.35           C  
ATOM    269  CD  LYS A  34      -8.382  14.004 -23.551  1.00 41.35           C  
ATOM    270  CE  LYS A  34      -7.326  14.048 -24.647  1.00 41.35           C  
ATOM    271  NZ  LYS A  34      -7.934  14.268 -25.993  1.00 41.35           N  
ATOM    272  N   PRO A  35      -8.274  14.448 -17.721  1.00 47.10           N  
ATOM    273  CA  PRO A  35      -8.766  15.818 -17.562  1.00 47.10           C  
ATOM    274  C   PRO A  35      -7.720  16.867 -17.929  1.00 47.10           C  
ATOM    275  CB  PRO A  35      -9.118  15.895 -16.074  1.00 47.10           C  
ATOM    276  O   PRO A  35      -6.542  16.714 -17.593  1.00 47.10           O  
ATOM    277  CG  PRO A  35      -8.171  14.950 -15.408  1.00 47.10           C  
ATOM    278  CD  PRO A  35      -7.576  14.053 -16.456  1.00 47.10           C  
ATOM    279  N   GLN A  36      -7.391  17.059 -19.290  1.00 36.31           N  
ATOM    280  CA  GLN A  36      -7.316  18.460 -19.688  1.00 36.31           C  
ATOM    281  C   GLN A  36      -7.339  19.380 -18.471  1.00 36.31           C  
ATOM    282  CB  GLN A  36      -8.465  18.812 -20.634  1.00 36.31           C  
ATOM    283  O   GLN A  36      -8.330  19.426 -17.739  1.00 36.31           O  
ATOM    284  CG  GLN A  36      -8.195  20.034 -21.502  1.00 36.31           C  
ATOM    285  CD  GLN A  36      -9.338  20.344 -22.450  1.00 36.31           C  
ATOM    286  NE2 GLN A  36      -9.076  21.195 -23.437  1.00 36.31           N  
ATOM    287  OE1 GLN A  36     -10.448  19.823 -22.298  1.00 36.31           O  
ATOM    288  N   GLU A  37      -6.352  19.377 -17.522  1.00 43.57           N  
ATOM    289  CA  GLU A  37      -5.636  20.419 -16.792  1.00 43.57           C  
ATOM    290  C   GLU A  37      -5.791  21.776 -17.472  1.00 43.57           C  
ATOM    291  CB  GLU A  37      -4.153  20.062 -16.661  1.00 43.57           C  
ATOM    292  O   GLU A  37      -5.151  22.041 -18.492  1.00 43.57           O  
ATOM    293  CG  GLU A  37      -3.825  19.242 -15.421  1.00 43.57           C  
ATOM    294  CD  GLU A  37      -2.333  19.145 -15.144  1.00 43.57           C  
ATOM    295  OE1 GLU A  37      -1.828  19.890 -14.273  1.00 43.57           O  
ATOM    296  OE2 GLU A  37      -1.664  18.318 -15.803  1.00 43.57           O  
ATOM    297  N   VAL A  38      -7.096  22.097 -17.890  1.00 44.98           N  
ATOM    298  CA  VAL A  38      -7.471  23.487 -18.129  1.00 44.98           C  
ATOM    299  C   VAL A  38      -7.506  24.248 -16.805  1.00 44.98           C  
ATOM    300  CB  VAL A  38      -8.839  23.592 -18.840  1.00 44.98           C  
ATOM    301  O   VAL A  38      -8.123  23.796 -15.838  1.00 44.98           O  
ATOM    302  CG1 VAL A  38      -8.865  24.792 -19.786  1.00 44.98           C  
ATOM    303  CG2 VAL A  38      -9.145  22.302 -19.600  1.00 44.98           C  
ATOM    304  N   LYS A  39      -6.307  24.732 -16.286  1.00 46.10           N  
ATOM    305  CA  LYS A  39      -5.951  26.099 -15.915  1.00 46.10           C  
ATOM    306  C   LYS A  39      -7.109  26.795 -15.205  1.00 46.10           C  
ATOM    307  CB  LYS A  39      -5.536  26.900 -17.149  1.00 46.10           C  
ATOM    308  O   LYS A  39      -8.124  27.113 -15.827  1.00 46.10           O  
ATOM    309  CG  LYS A  39      -4.044  27.188 -17.228  1.00 46.10           C  
ATOM    310  CD  LYS A  39      -3.578  27.338 -18.670  1.00 46.10           C  
ATOM    311  CE  LYS A  39      -2.068  27.513 -18.756  1.00 46.10           C  
ATOM    312  NZ  LYS A  39      -1.574  27.381 -20.159  1.00 46.10           N  
ATOM    313  N   VAL A  40      -7.420  26.389 -13.935  1.00 49.40           N  
ATOM    314  CA  VAL A  40      -8.204  27.370 -13.191  1.00 49.40           C  
ATOM    315  C   VAL A  40      -7.425  27.828 -11.961  1.00 49.40           C  
ATOM    316  CB  VAL A  40      -9.576  26.797 -12.770  1.00 49.40           C  
ATOM    317  O   VAL A  40      -6.916  27.004 -11.197  1.00 49.40           O  
ATOM    318  CG1 VAL A  40     -10.407  27.860 -12.053  1.00 49.40           C  
ATOM    319  CG2 VAL A  40     -10.326  26.261 -13.988  1.00 49.40           C  
ATOM    320  N   LYS A  41      -6.432  28.713 -12.103  1.00 45.03           N  
ATOM    321  CA  LYS A  41      -6.217  29.971 -11.394  1.00 45.03           C  
ATOM    322  C   LYS A  41      -6.672  29.869  -9.941  1.00 45.03           C  
ATOM    323  CB  LYS A  41      -6.954  31.114 -12.094  1.00 45.03           C  
ATOM    324  O   LYS A  41      -7.873  29.838  -9.662  1.00 45.03           O  
ATOM    325  CG  LYS A  41      -6.047  32.033 -12.900  1.00 45.03           C  
ATOM    326  CD  LYS A  41      -6.825  33.194 -13.507  1.00 45.03           C  
ATOM    327  CE  LYS A  41      -5.894  34.249 -14.089  1.00 45.03           C  
ATOM    328  NZ  LYS A  41      -6.644  35.291 -14.851  1.00 45.03           N  
ATOM    329  N   GLU A  42      -5.988  29.082  -9.098  1.00 34.31           N  
ATOM    330  CA  GLU A  42      -6.192  29.335  -7.675  1.00 34.31           C  
ATOM    331  C   GLU A  42      -5.042  30.148  -7.089  1.00 34.31           C  
ATOM    332  CB  GLU A  42      -6.348  28.017  -6.912  1.00 34.31           C  
ATOM    333  O   GLU A  42      -3.881  29.740  -7.170  1.00 34.31           O  
ATOM    334  CG  GLU A  42      -7.028  28.166  -5.559  1.00 34.31           C  
ATOM    335  CD  GLU A  42      -6.834  26.961  -4.653  1.00 34.31           C  
ATOM    336  OE1 GLU A  42      -6.383  27.135  -3.499  1.00 34.31           O  
ATOM    337  OE2 GLU A  42      -7.135  25.832  -5.103  1.00 34.31           O  
ATOM    338  N   PRO A  43      -5.289  31.503  -6.660  1.00 45.45           N  
ATOM    339  CA  PRO A  43      -4.698  32.457  -5.719  1.00 45.45           C  
ATOM    340  C   PRO A  43      -4.454  31.852  -4.339  1.00 45.45           C  
ATOM    341  CB  PRO A  43      -5.741  33.575  -5.648  1.00 45.45           C  
ATOM    342  O   PRO A  43      -5.178  30.944  -3.922  1.00 45.45           O  
ATOM    343  CG  PRO A  43      -7.056  32.880  -5.796  1.00 45.45           C  
ATOM    344  CD  PRO A  43      -6.800  31.454  -6.192  1.00 45.45           C  
ATOM    345  N   PRO A  44      -3.442  32.392  -3.557  1.00 45.28           N  
ATOM    346  CA  PRO A  44      -2.340  32.075  -2.645  1.00 45.28           C  
ATOM    347  C   PRO A  44      -2.810  31.844  -1.211  1.00 45.28           C  
ATOM    348  CB  PRO A  44      -1.443  33.312  -2.734  1.00 45.28           C  
ATOM    349  O   PRO A  44      -3.722  32.527  -0.738  1.00 45.28           O  
ATOM    350  CG  PRO A  44      -2.387  34.456  -2.920  1.00 45.28           C  
ATOM    351  CD  PRO A  44      -3.764  33.905  -3.153  1.00 45.28           C  
ATOM    352  N   LYS A  45      -2.888  30.706  -0.690  1.00 48.98           N  
ATOM    353  CA  LYS A  45      -2.926  30.454   0.747  1.00 48.98           C  
ATOM    354  C   LYS A  45      -1.557  30.681   1.382  1.00 48.98           C  
ATOM    355  CB  LYS A  45      -3.406  29.030   1.030  1.00 48.98           C  
ATOM    356  O   LYS A  45      -0.585  30.011   1.027  1.00 48.98           O  
ATOM    357  CG  LYS A  45      -4.919  28.884   1.081  1.00 48.98           C  
ATOM    358  CD  LYS A  45      -5.333  27.453   1.400  1.00 48.98           C  
ATOM    359  CE  LYS A  45      -6.835  27.342   1.627  1.00 48.98           C  
ATOM    360  NZ  LYS A  45      -7.422  26.185   0.887  1.00 48.98           N  
ATOM    361  N   LYS A  46      -1.075  31.891   1.538  1.00 45.86           N  
ATOM    362  CA  LYS A  46      -0.553  32.610   2.697  1.00 45.86           C  
ATOM    363  C   LYS A  46      -0.905  31.889   3.995  1.00 45.86           C  
ATOM    364  CB  LYS A  46      -1.093  34.040   2.729  1.00 45.86           C  
ATOM    365  O   LYS A  46      -2.066  31.545   4.225  1.00 45.86           O  
ATOM    366  CG  LYS A  46      -0.334  35.008   1.833  1.00 45.86           C  
ATOM    367  CD  LYS A  46      -0.249  36.396   2.455  1.00 45.86           C  
ATOM    368  CE  LYS A  46       0.341  37.410   1.484  1.00 45.86           C  
ATOM    369  NZ  LYS A  46       0.172  38.810   1.974  1.00 45.86           N  
ATOM    370  N   ALA A  47       0.011  31.208   4.499  1.00 43.46           N  
ATOM    371  CA  ALA A  47       0.705  31.542   5.741  1.00 43.46           C  
ATOM    372  C   ALA A  47      -0.109  31.110   6.957  1.00 43.46           C  
ATOM    373  CB  ALA A  47       0.993  33.040   5.802  1.00 43.46           C  
ATOM    374  O   ALA A  47      -1.133  31.720   7.275  1.00 43.46           O  
ATOM    375  N   GLU A  48      -0.276  29.892   7.215  1.00 43.74           N  
ATOM    376  CA  GLU A  48      -0.457  29.517   8.614  1.00 43.74           C  
ATOM    377  C   GLU A  48       0.571  28.475   9.044  1.00 43.74           C  
ATOM    378  CB  GLU A  48      -1.874  28.987   8.850  1.00 43.74           C  
ATOM    379  O   GLU A  48       0.561  27.345   8.552  1.00 43.74           O  
ATOM    380  CG  GLU A  48      -2.282  28.952  10.316  1.00 43.74           C  
ATOM    381  CD  GLU A  48      -3.668  28.369  10.540  1.00 43.74           C  
ATOM    382  OE1 GLU A  48      -3.781  27.147  10.783  1.00 43.74           O  
ATOM    383  OE2 GLU A  48      -4.650  29.142  10.470  1.00 43.74           O  
ATOM    384  N   GLU A  49       1.834  28.756   9.011  1.00 35.51           N  
ATOM    385  CA  GLU A  49       2.662  28.842  10.210  1.00 35.51           C  
ATOM    386  C   GLU A  49       2.064  28.029  11.355  1.00 35.51           C  
ATOM    387  CB  GLU A  49       2.839  30.302  10.638  1.00 35.51           C  
ATOM    388  O   GLU A  49       1.040  28.411  11.925  1.00 35.51           O  
ATOM    389  CG  GLU A  49       4.240  30.633  11.130  1.00 35.51           C  
ATOM    390  CD  GLU A  49       4.373  32.056  11.649  1.00 35.51           C  
ATOM    391  OE1 GLU A  49       4.364  32.255  12.885  1.00 35.51           O  
ATOM    392  OE2 GLU A  49       4.486  32.979  10.812  1.00 35.51           O  
ATOM    393  N   GLU A  50       2.195  26.764  11.265  1.00 41.10           N  
ATOM    394  CA  GLU A  50       2.467  26.004  12.482  1.00 41.10           C  
ATOM    395  C   GLU A  50       3.685  25.101  12.308  1.00 41.10           C  
ATOM    396  CB  GLU A  50       1.247  25.170  12.879  1.00 41.10           C  
ATOM    397  O   GLU A  50       3.685  24.205  11.461  1.00 41.10           O  
ATOM    398  CG  GLU A  50       1.293  24.655  14.310  1.00 41.10           C  
ATOM    399  CD  GLU A  50       0.082  23.816  14.686  1.00 41.10           C  
ATOM    400  OE1 GLU A  50       0.245  22.607  14.969  1.00 41.10           O  
ATOM    401  OE2 GLU A  50      -1.039  24.372  14.696  1.00 41.10           O  
ATOM    402  N   LYS A  51       4.862  25.661  12.239  1.00 41.56           N  
ATOM    403  CA  LYS A  51       5.977  25.631  13.181  1.00 41.56           C  
ATOM    404  C   LYS A  51       6.197  24.224  13.729  1.00 41.56           C  
ATOM    405  CB  LYS A  51       5.734  26.610  14.331  1.00 41.56           C  
ATOM    406  O   LYS A  51       5.347  23.692  14.446  1.00 41.56           O  
ATOM    407  CG  LYS A  51       6.136  28.044  14.019  1.00 41.56           C  
ATOM    408  CD  LYS A  51       7.590  28.309  14.388  1.00 41.56           C  
ATOM    409  CE  LYS A  51       7.930  29.791  14.293  1.00 41.56           C  
ATOM    410  NZ  LYS A  51       9.366  30.051  14.612  1.00 41.56           N  
ATOM    411  N   ALA A  52       7.086  23.462  13.052  1.00 43.29           N  
ATOM    412  CA  ALA A  52       8.216  22.792  13.690  1.00 43.29           C  
ATOM    413  C   ALA A  52       9.293  22.440  12.667  1.00 43.29           C  
ATOM    414  CB  ALA A  52       7.747  21.535  14.419  1.00 43.29           C  
ATOM    415  O   ALA A  52       9.017  21.764  11.673  1.00 43.29           O  
ATOM    416  N   PRO A  53      10.451  23.146  12.925  1.00 44.92           N  
ATOM    417  CA  PRO A  53      11.674  23.804  12.459  1.00 44.92           C  
ATOM    418  C   PRO A  53      12.678  22.825  11.857  1.00 44.92           C  
ATOM    419  CB  PRO A  53      12.234  24.447  13.731  1.00 44.92           C  
ATOM    420  O   PRO A  53      12.680  21.642  12.208  1.00 44.92           O  
ATOM    421  CG  PRO A  53      11.896  23.487  14.825  1.00 44.92           C  
ATOM    422  CD  PRO A  53      11.011  22.413  14.261  1.00 44.92           C  
ATOM    423  N   ALA A  54      13.139  23.087  10.643  1.00 38.42           N  
ATOM    424  CA  ALA A  54      14.439  23.617  10.242  1.00 38.42           C  
ATOM    425  C   ALA A  54      15.483  22.507  10.164  1.00 38.42           C  
ATOM    426  CB  ALA A  54      14.894  24.703  11.215  1.00 38.42           C  
ATOM    427  O   ALA A  54      15.699  21.779  11.136  1.00 38.42           O  
ATOM    428  N   THR A  55      15.816  22.021   8.968  1.00 35.90           N  
ATOM    429  CA  THR A  55      17.005  21.974   8.125  1.00 35.90           C  
ATOM    430  C   THR A  55      17.987  20.922   8.632  1.00 35.90           C  
ATOM    431  CB  THR A  55      17.703  23.345   8.066  1.00 35.90           C  
ATOM    432  O   THR A  55      18.435  20.985   9.779  1.00 35.90           O  
ATOM    433  CG2 THR A  55      16.817  24.385   7.388  1.00 35.90           C  
ATOM    434  OG1 THR A  55      17.998  23.781   9.399  1.00 35.90           O  
ATOM    435  N   PRO A  56      18.435  19.987   7.786  1.00 40.83           N  
ATOM    436  CA  PRO A  56      19.739  20.087   7.128  1.00 40.83           C  
ATOM    437  C   PRO A  56      19.631  20.118   5.605  1.00 40.83           C  
ATOM    438  CB  PRO A  56      20.470  18.827   7.598  1.00 40.83           C  
ATOM    439  O   PRO A  56      18.814  19.397   5.026  1.00 40.83           O  
ATOM    440  CG  PRO A  56      19.390  17.816   7.809  1.00 40.83           C  
ATOM    441  CD  PRO A  56      18.069  18.529   7.842  1.00 40.83           C  
ATOM    442  N   LYS A  57      19.574  21.250   4.852  1.00 41.28           N  
ATOM    443  CA  LYS A  57      20.500  21.845   3.893  1.00 41.28           C  
ATOM    444  C   LYS A  57      21.679  20.915   3.618  1.00 41.28           C  
ATOM    445  CB  LYS A  57      21.006  23.196   4.401  1.00 41.28           C  
ATOM    446  O   LYS A  57      22.336  20.445   4.549  1.00 41.28           O  
ATOM    447  CG  LYS A  57      20.314  24.394   3.767  1.00 41.28           C  
ATOM    448  CD  LYS A  57      21.001  25.700   4.145  1.00 41.28           C  
ATOM    449  CE  LYS A  57      20.418  26.881   3.380  1.00 41.28           C  
ATOM    450  NZ  LYS A  57      20.479  28.142   4.177  1.00 41.28           N  
ATOM    451  N   THR A  58      21.719  20.229   2.447  1.00 41.99           N  
ATOM    452  CA  THR A  58      22.848  20.373   1.535  1.00 41.99           C  
ATOM    453  C   THR A  58      22.907  19.201   0.558  1.00 41.99           C  
ATOM    454  CB  THR A  58      24.178  20.471   2.304  1.00 41.99           C  
ATOM    455  O   THR A  58      22.851  18.040   0.969  1.00 41.99           O  
ATOM    456  CG2 THR A  58      24.950  21.727   1.910  1.00 41.99           C  
ATOM    457  OG1 THR A  58      23.909  20.511   3.711  1.00 41.99           O  
ATOM    458  N   GLU A  59      22.322  19.377  -0.618  1.00 39.95           N  
ATOM    459  CA  GLU A  59      23.314  19.200  -1.674  1.00 39.95           C  
ATOM    460  C   GLU A  59      22.667  18.692  -2.960  1.00 39.95           C  
ATOM    461  CB  GLU A  59      24.414  18.236  -1.222  1.00 39.95           C  
ATOM    462  O   GLU A  59      22.467  17.487  -3.126  1.00 39.95           O  
ATOM    463  CG  GLU A  59      25.782  18.543  -1.814  1.00 39.95           C  
ATOM    464  CD  GLU A  59      26.896  17.696  -1.220  1.00 39.95           C  
ATOM    465  OE1 GLU A  59      27.195  16.613  -1.772  1.00 39.95           O  
ATOM    466  OE2 GLU A  59      27.475  18.120  -0.195  1.00 39.95           O  
ATOM    467  N   GLU A  60      21.739  19.310  -3.394  1.00 35.47           N  
ATOM    468  CA  GLU A  60      21.249  19.402  -4.766  1.00 35.47           C  
ATOM    469  C   GLU A  60      21.682  20.711  -5.420  1.00 35.47           C  
ATOM    470  CB  GLU A  60      19.724  19.275  -4.802  1.00 35.47           C  
ATOM    471  O   GLU A  60      21.464  21.790  -4.865  1.00 35.47           O  
ATOM    472  CG  GLU A  60      19.171  18.895  -6.168  1.00 35.47           C  
ATOM    473  CD  GLU A  60      17.661  18.718  -6.176  1.00 35.47           C  
ATOM    474  OE1 GLU A  60      16.936  19.703  -6.441  1.00 35.47           O  
ATOM    475  OE2 GLU A  60      17.200  17.584  -5.915  1.00 35.47           O  
ATOM    476  N   LYS A  61      22.834  20.711  -5.982  1.00 39.34           N  
ATOM    477  CA  LYS A  61      22.868  21.287  -7.323  1.00 39.34           C  
ATOM    478  C   LYS A  61      23.920  22.389  -7.422  1.00 39.34           C  
ATOM    479  CB  LYS A  61      21.494  21.838  -7.706  1.00 39.34           C  
ATOM    480  O   LYS A  61      23.877  23.364  -6.669  1.00 39.34           O  
ATOM    481  CG  LYS A  61      20.487  20.769  -8.103  1.00 39.34           C  
ATOM    482  CD  LYS A  61      19.949  21.002  -9.509  1.00 39.34           C  
ATOM    483  CE  LYS A  61      19.008  19.886  -9.941  1.00 39.34           C  
ATOM    484  NZ  LYS A  61      17.894  20.399 -10.793  1.00 39.34           N  
ATOM    485  N   LYS A  62      25.064  22.033  -7.798  1.00 43.87           N  
ATOM    486  CA  LYS A  62      25.560  23.071  -8.697  1.00 43.87           C  
ATOM    487  C   LYS A  62      26.934  22.706  -9.253  1.00 43.87           C  
ATOM    488  CB  LYS A  62      25.628  24.418  -7.977  1.00 43.87           C  
ATOM    489  O   LYS A  62      27.865  22.434  -8.493  1.00 43.87           O  
ATOM    490  CG  LYS A  62      25.097  25.586  -8.795  1.00 43.87           C  
ATOM    491  CD  LYS A  62      25.352  26.917  -8.101  1.00 43.87           C  
ATOM    492  CE  LYS A  62      24.564  28.047  -8.750  1.00 43.87           C  
ATOM    493  NZ  LYS A  62      25.103  29.388  -8.372  1.00 43.87           N  
ATOM    494  N   ASP A  63      26.973  21.923 -10.343  1.00 41.52           N  
ATOM    495  CA  ASP A  63      27.688  22.508 -11.474  1.00 41.52           C  
ATOM    496  C   ASP A  63      28.614  21.484 -12.126  1.00 41.52           C  
ATOM    497  CB  ASP A  63      28.489  23.733 -11.026  1.00 41.52           C  
ATOM    498  O   ASP A  63      29.603  21.062 -11.524  1.00 41.52           O  
ATOM    499  CG  ASP A  63      28.533  24.828 -12.077  1.00 41.52           C  
ATOM    500  OD1 ASP A  63      29.552  24.948 -12.791  1.00 41.52           O  
ATOM    501  OD2 ASP A  63      27.541  25.581 -12.190  1.00 41.52           O  
ATOM    502  N   SER A  64      28.094  20.646 -12.933  1.00 39.46           N  
ATOM    503  CA  SER A  64      28.096  20.630 -14.393  1.00 39.46           C  
ATOM    504  C   SER A  64      28.934  21.772 -14.957  1.00 39.46           C  
ATOM    505  CB  SER A  64      26.668  20.720 -14.932  1.00 39.46           C  
ATOM    506  O   SER A  64      28.691  22.940 -14.646  1.00 39.46           O  
ATOM    507  OG  SER A  64      26.224  19.457 -15.395  1.00 39.46           O  
ATOM    508  N   LYS A  65      30.218  21.482 -15.291  1.00 41.42           N  
ATOM    509  CA  LYS A  65      30.756  21.987 -16.551  1.00 41.42           C  
ATOM    510  C   LYS A  65      32.233  22.346 -16.414  1.00 41.42           C  
ATOM    511  CB  LYS A  65      29.962  23.206 -17.023  1.00 41.42           C  
ATOM    512  O   LYS A  65      32.595  23.211 -15.613  1.00 41.42           O  
ATOM    513  CG  LYS A  65      29.310  23.030 -18.387  1.00 41.42           C  
ATOM    514  CD  LYS A  65      28.756  24.346 -18.916  1.00 41.42           C  
ATOM    515  CE  LYS A  65      27.954  24.143 -20.194  1.00 41.42           C  
ATOM    516  NZ  LYS A  65      27.169  25.361 -20.555  1.00 41.42           N  
ATOM    517  N   LYS A  66      33.167  21.489 -16.852  1.00 41.84           N  
ATOM    518  CA  LYS A  66      34.257  21.938 -17.713  1.00 41.84           C  
ATOM    519  C   LYS A  66      35.391  20.917 -17.742  1.00 41.84           C  
ATOM    520  CB  LYS A  66      34.786  23.295 -17.246  1.00 41.84           C  
ATOM    521  O   LYS A  66      35.927  20.547 -16.695  1.00 41.84           O  
ATOM    522  CG  LYS A  66      35.594  24.040 -18.298  1.00 41.84           C  
ATOM    523  CD  LYS A  66      35.830  25.491 -17.898  1.00 41.84           C  
ATOM    524  CE  LYS A  66      36.601  26.249 -18.971  1.00 41.84           C  
ATOM    525  NZ  LYS A  66      36.615  27.719 -18.708  1.00 41.84           N  
ATOM    526  N   GLU A  67      35.541  20.076 -18.787  1.00 35.45           N  
ATOM    527  CA  GLU A  67      36.475  20.230 -19.898  1.00 35.45           C  
ATOM    528  C   GLU A  67      37.903  19.910 -19.466  1.00 35.45           C  
ATOM    529  CB  GLU A  67      36.403  21.648 -20.468  1.00 35.45           C  
ATOM    530  O   GLU A  67      38.409  20.486 -18.501  1.00 35.45           O  
ATOM    531  CG  GLU A  67      36.905  21.762 -21.901  1.00 35.45           C  
ATOM    532  CD  GLU A  67      36.545  23.084 -22.560  1.00 35.45           C  
ATOM    533  OE1 GLU A  67      37.463  23.878 -22.866  1.00 35.45           O  
ATOM    534  OE2 GLU A  67      35.336  23.327 -22.770  1.00 35.45           O  
ATOM    535  N   GLU A  68      38.509  18.865 -20.067  1.00 36.45           N  
ATOM    536  CA  GLU A  68      39.732  18.837 -20.864  1.00 36.45           C  
ATOM    537  C   GLU A  68      40.660  17.714 -20.410  1.00 36.45           C  
ATOM    538  CB  GLU A  68      40.457  20.184 -20.784  1.00 36.45           C  
ATOM    539  O   GLU A  68      41.088  17.684 -19.255  1.00 36.45           O  
ATOM    540  CG  GLU A  68      41.560  20.350 -21.818  1.00 36.45           C  
ATOM    541  CD  GLU A  68      42.291  21.679 -21.707  1.00 36.45           C  
ATOM    542  OE1 GLU A  68      43.411  21.711 -21.148  1.00 36.45           O  
ATOM    543  OE2 GLU A  68      41.739  22.696 -22.181  1.00 36.45           O  
ATOM    544  N   ALA A  69      40.708  16.525 -21.038  1.00 43.73           N  
ATOM    545  CA  ALA A  69      41.701  15.933 -21.932  1.00 43.73           C  
ATOM    546  C   ALA A  69      42.933  15.474 -21.157  1.00 43.73           C  
ATOM    547  CB  ALA A  69      42.100  16.929 -23.017  1.00 43.73           C  
ATOM    548  O   ALA A  69      43.399  16.169 -20.251  1.00 43.73           O  
ATOM    549  N   PRO A  70      43.763  14.522 -21.853  1.00 50.68           N  
ATOM    550  CA  PRO A  70      44.141  13.134 -22.131  1.00 50.68           C  
ATOM    551  C   PRO A  70      45.548  12.797 -21.645  1.00 50.68           C  
ATOM    552  CB  PRO A  70      44.053  13.044 -23.657  1.00 50.68           C  
ATOM    553  O   PRO A  70      46.311  13.695 -21.281  1.00 50.68           O  
ATOM    554  CG  PRO A  70      44.494  14.386 -24.145  1.00 50.68           C  
ATOM    555  CD  PRO A  70      44.685  15.286 -22.958  1.00 50.68           C  
ATOM    556  N   LYS A  71      46.038  11.566 -21.453  1.00 38.40           N  
ATOM    557  CA  LYS A  71      47.263  10.882 -21.856  1.00 38.40           C  
ATOM    558  C   LYS A  71      47.844  10.070 -20.702  1.00 38.40           C  
ATOM    559  CB  LYS A  71      48.298  11.888 -22.362  1.00 38.40           C  
ATOM    560  O   LYS A  71      48.083  10.605 -19.618  1.00 38.40           O  
ATOM    561  CG  LYS A  71      48.097  12.308 -23.810  1.00 38.40           C  
ATOM    562  CD  LYS A  71      49.337  12.990 -24.372  1.00 38.40           C  
ATOM    563  CE  LYS A  71      49.186  13.293 -25.857  1.00 38.40           C  
ATOM    564  NZ  LYS A  71      49.652  14.672 -26.191  1.00 38.40           N  
ATOM    565  N   LYS A  72      47.932   8.699 -20.833  1.00 41.80           N  
ATOM    566  CA  LYS A  72      49.193   7.965 -20.876  1.00 41.80           C  
ATOM    567  C   LYS A  72      49.099   6.664 -20.083  1.00 41.80           C  
ATOM    568  CB  LYS A  72      50.335   8.827 -20.336  1.00 41.80           C  
ATOM    569  O   LYS A  72      48.718   6.672 -18.911  1.00 41.80           O  
ATOM    570  CG  LYS A  72      51.125   9.554 -21.414  1.00 41.80           C  
ATOM    571  CD  LYS A  72      52.594   9.692 -21.034  1.00 41.80           C  
ATOM    572  CE  LYS A  72      53.357  10.536 -22.046  1.00 41.80           C  
ATOM    573  NZ  LYS A  72      54.707  10.924 -21.537  1.00 41.80           N  
ATOM    574  N   GLU A  73      49.130   5.431 -20.767  1.00 31.97           N  
ATOM    575  CA  GLU A  73      50.183   4.450 -21.017  1.00 31.97           C  
ATOM    576  C   GLU A  73      50.558   3.706 -19.738  1.00 31.97           C  
ATOM    577  CB  GLU A  73      51.419   5.127 -21.614  1.00 31.97           C  
ATOM    578  O   GLU A  73      50.938   4.325 -18.742  1.00 31.97           O  
ATOM    579  CG  GLU A  73      52.252   4.214 -22.501  1.00 31.97           C  
ATOM    580  CD  GLU A  73      53.505   4.884 -23.043  1.00 31.97           C  
ATOM    581  OE1 GLU A  73      54.625   4.481 -22.654  1.00 31.97           O  
ATOM    582  OE2 GLU A  73      53.366   5.821 -23.861  1.00 31.97           O  
ATOM    583  N   ALA A  74      50.178   2.405 -19.617  1.00 35.55           N  
ATOM    584  CA  ALA A  74      50.946   1.172 -19.462  1.00 35.55           C  
ATOM    585  C   ALA A  74      51.361   0.962 -18.009  1.00 35.55           C  
ATOM    586  CB  ALA A  74      52.177   1.195 -20.365  1.00 35.55           C  
ATOM    587  O   ALA A  74      51.815   1.898 -17.345  1.00 35.55           O  
ATOM    588  N   PRO A  75      51.441  -0.324 -17.574  1.00 46.68           N  
ATOM    589  CA  PRO A  75      52.148  -1.571 -17.877  1.00 46.68           C  
ATOM    590  C   PRO A  75      51.387  -2.809 -17.408  1.00 46.68           C  
ATOM    591  CB  PRO A  75      53.468  -1.422 -17.117  1.00 46.68           C  
ATOM    592  O   PRO A  75      50.544  -2.718 -16.512  1.00 46.68           O  
ATOM    593  CG  PRO A  75      53.112  -0.669 -15.876  1.00 46.68           C  
ATOM    594  CD  PRO A  75      51.671  -0.254 -15.967  1.00 46.68           C  
ATOM    595  N   LYS A  76      51.239  -3.908 -18.232  1.00 36.76           N  
ATOM    596  CA  LYS A  76      51.665  -5.301 -18.329  1.00 36.76           C  
ATOM    597  C   LYS A  76      51.964  -5.882 -16.950  1.00 36.76           C  
ATOM    598  CB  LYS A  76      52.897  -5.424 -19.227  1.00 36.76           C  
ATOM    599  O   LYS A  76      52.809  -5.359 -16.220  1.00 36.76           O  
ATOM    600  CG  LYS A  76      52.573  -5.540 -20.710  1.00 36.76           C  
ATOM    601  CD  LYS A  76      53.817  -5.857 -21.530  1.00 36.76           C  
ATOM    602  CE  LYS A  76      53.466  -6.181 -22.976  1.00 36.76           C  
ATOM    603  NZ  LYS A  76      54.606  -5.899 -23.899  1.00 36.76           N  
ATOM    604  N   PRO A  77      51.295  -7.020 -16.487  1.00 45.40           N  
ATOM    605  CA  PRO A  77      51.935  -8.321 -16.281  1.00 45.40           C  
ATOM    606  C   PRO A  77      51.064  -9.487 -16.742  1.00 45.40           C  
ATOM    607  CB  PRO A  77      52.156  -8.369 -14.767  1.00 45.40           C  
ATOM    608  O   PRO A  77      49.837  -9.367 -16.785  1.00 45.40           O  
ATOM    609  CG  PRO A  77      50.977  -7.658 -14.186  1.00 45.40           C  
ATOM    610  CD  PRO A  77      50.177  -7.064 -15.310  1.00 45.40           C  
ATOM    611  N   LYS A  78      51.445 -10.227 -17.890  1.00 38.76           N  
ATOM    612  CA  LYS A  78      51.999 -11.550 -18.164  1.00 38.76           C  
ATOM    613  C   LYS A  78      51.034 -12.650 -17.734  1.00 38.76           C  
ATOM    614  CB  LYS A  78      53.344 -11.726 -17.457  1.00 38.76           C  
ATOM    615  O   LYS A  78      50.668 -12.738 -16.560  1.00 38.76           O  
ATOM    616  CG  LYS A  78      54.433 -12.322 -18.337  1.00 38.76           C  
ATOM    617  CD  LYS A  78      55.814 -11.821 -17.934  1.00 38.76           C  
ATOM    618  CE  LYS A  78      56.902 -12.399 -18.828  1.00 38.76           C  
ATOM    619  NZ  LYS A  78      58.083 -11.489 -18.921  1.00 38.76           N  
ATOM    620  N   VAL A  79      50.172 -13.111 -18.545  1.00 41.50           N  
ATOM    621  CA  VAL A  79      49.926 -14.359 -19.260  1.00 41.50           C  
ATOM    622  C   VAL A  79      50.840 -15.454 -18.717  1.00 41.50           C  
ATOM    623  CB  VAL A  79      50.137 -14.193 -20.781  1.00 41.50           C  
ATOM    624  O   VAL A  79      52.062 -15.386 -18.873  1.00 41.50           O  
ATOM    625  CG1 VAL A  79      49.895 -15.515 -21.507  1.00 41.50           C  
ATOM    626  CG2 VAL A  79      49.221 -13.102 -21.331  1.00 41.50           C  
ATOM    627  N   GLU A  80      50.431 -16.214 -17.786  1.00 41.23           N  
ATOM    628  CA  GLU A  80      50.745 -17.621 -17.554  1.00 41.23           C  
ATOM    629  C   GLU A  80      49.582 -18.520 -17.962  1.00 41.23           C  
ATOM    630  CB  GLU A  80      51.102 -17.857 -16.084  1.00 41.23           C  
ATOM    631  O   GLU A  80      48.484 -18.412 -17.413  1.00 41.23           O  
ATOM    632  CG  GLU A  80      52.185 -18.906 -15.875  1.00 41.23           C  
ATOM    633  CD  GLU A  80      52.501 -19.157 -14.409  1.00 41.23           C  
ATOM    634  OE1 GLU A  80      52.093 -20.213 -13.873  1.00 41.23           O  
ATOM    635  OE2 GLU A  80      53.161 -18.292 -13.792  1.00 41.23           O  
ATOM    636  N   GLU A  81      49.236 -18.853 -19.202  1.00 33.72           N  
ATOM    637  CA  GLU A  81      49.356 -20.041 -20.042  1.00 33.72           C  
ATOM    638  C   GLU A  81      49.627 -21.286 -19.202  1.00 33.72           C  
ATOM    639  CB  GLU A  81      50.465 -19.855 -21.080  1.00 33.72           C  
ATOM    640  O   GLU A  81      50.576 -21.317 -18.417  1.00 33.72           O  
ATOM    641  CG  GLU A  81      50.070 -20.285 -22.486  1.00 33.72           C  
ATOM    642  CD  GLU A  81      51.188 -20.115 -23.502  1.00 33.72           C  
ATOM    643  OE1 GLU A  81      51.901 -21.103 -23.791  1.00 33.72           O  
ATOM    644  OE2 GLU A  81      51.353 -18.984 -24.013  1.00 33.72           O  
ATOM    645  N   LYS A  82      48.587 -22.111 -19.066  1.00 40.40           N  
ATOM    646  CA  LYS A  82      48.817 -23.529 -19.327  1.00 40.40           C  
ATOM    647  C   LYS A  82      47.607 -24.366 -18.920  1.00 40.40           C  
ATOM    648  CB  LYS A  82      50.064 -24.015 -18.586  1.00 40.40           C  
ATOM    649  O   LYS A  82      47.136 -24.274 -17.785  1.00 40.40           O  
ATOM    650  CG  LYS A  82      51.322 -24.040 -19.442  1.00 40.40           C  
ATOM    651  CD  LYS A  82      52.161 -25.281 -19.167  1.00 40.40           C  
ATOM    652  CE  LYS A  82      53.437 -25.290 -19.998  1.00 40.40           C  
ATOM    653  NZ  LYS A  82      54.481 -26.175 -19.400  1.00 40.40           N  
ATOM    654  N   LYS A  83      46.726 -24.816 -19.962  1.00 40.06           N  
ATOM    655  CA  LYS A  83      46.525 -26.121 -20.585  1.00 40.06           C  
ATOM    656  C   LYS A  83      45.115 -26.644 -20.324  1.00 40.06           C  
ATOM    657  CB  LYS A  83      47.560 -27.124 -20.074  1.00 40.06           C  
ATOM    658  O   LYS A  83      44.710 -26.801 -19.170  1.00 40.06           O  
ATOM    659  CG  LYS A  83      48.890 -27.070 -20.809  1.00 40.06           C  
ATOM    660  CD  LYS A  83      48.890 -27.978 -22.033  1.00 40.06           C  
ATOM    661  CE  LYS A  83      50.195 -28.754 -22.154  1.00 40.06           C  
ATOM    662  NZ  LYS A  83      50.210 -29.626 -23.367  1.00 40.06           N  
ATOM    663  N   GLU A  84      44.212 -26.633 -21.268  1.00 34.83           N  
ATOM    664  CA  GLU A  84      43.540 -27.678 -22.035  1.00 34.83           C  
ATOM    665  C   GLU A  84      43.721 -29.045 -21.381  1.00 34.83           C  
ATOM    666  CB  GLU A  84      44.063 -27.710 -23.473  1.00 34.83           C  
ATOM    667  O   GLU A  84      44.850 -29.503 -21.191  1.00 34.83           O  
ATOM    668  CG  GLU A  84      43.132 -27.049 -24.480  1.00 34.83           C  
ATOM    669  CD  GLU A  84      43.580 -27.234 -25.921  1.00 34.83           C  
ATOM    670  OE1 GLU A  84      42.726 -27.526 -26.789  1.00 34.83           O  
ATOM    671  OE2 GLU A  84      44.794 -27.087 -26.185  1.00 34.83           O  
ATOM    672  N   PRO A  85      42.621 -29.738 -20.885  1.00 45.20           N  
ATOM    673  CA  PRO A  85      42.242 -31.033 -21.456  1.00 45.20           C  
ATOM    674  C   PRO A  85      40.840 -31.023 -22.061  1.00 45.20           C  
ATOM    675  CB  PRO A  85      42.313 -31.981 -20.257  1.00 45.20           C  
ATOM    676  O   PRO A  85      39.941 -30.361 -21.535  1.00 45.20           O  
ATOM    677  CG  PRO A  85      41.934 -31.140 -19.081  1.00 45.20           C  
ATOM    678  CD  PRO A  85      42.008 -29.695 -19.485  1.00 45.20           C  
ATOM    679  N   ALA A  86      40.603 -30.935 -23.308  1.00 36.90           N  
ATOM    680  CA  ALA A  86      40.099 -31.910 -24.272  1.00 36.90           C  
ATOM    681  C   ALA A  86      39.687 -33.205 -23.579  1.00 36.90           C  
ATOM    682  CB  ALA A  86      41.151 -32.193 -25.342  1.00 36.90           C  
ATOM    683  O   ALA A  86      40.481 -33.807 -22.852  1.00 36.90           O  
ATOM    684  N   VAL A  87      38.372 -33.525 -23.288  1.00 39.45           N  
ATOM    685  CA  VAL A  87      37.780 -34.805 -23.661  1.00 39.45           C  
ATOM    686  C   VAL A  87      36.405 -34.947 -23.014  1.00 39.45           C  
ATOM    687  CB  VAL A  87      38.686 -35.989 -23.255  1.00 39.45           C  
ATOM    688  O   VAL A  87      36.262 -34.778 -21.801  1.00 39.45           O  
ATOM    689  CG1 VAL A  87      38.028 -37.320 -23.614  1.00 39.45           C  
ATOM    690  CG2 VAL A  87      40.054 -35.868 -23.923  1.00 39.45           C  
ATOM    691  N   GLU A  88      35.257 -34.716 -23.683  1.00 41.64           N  
ATOM    692  CA  GLU A  88      34.357 -35.848 -23.877  1.00 41.64           C  
ATOM    693  C   GLU A  88      33.001 -35.391 -24.408  1.00 41.64           C  
ATOM    694  CB  GLU A  88      34.175 -36.622 -22.569  1.00 41.64           C  
ATOM    695  O   GLU A  88      32.327 -34.571 -23.780  1.00 41.64           O  
ATOM    696  CG  GLU A  88      34.344 -38.127 -22.716  1.00 41.64           C  
ATOM    697  CD  GLU A  88      33.858 -38.907 -21.505  1.00 41.64           C  
ATOM    698  OE1 GLU A  88      33.042 -39.842 -21.673  1.00 41.64           O  
ATOM    699  OE2 GLU A  88      34.295 -38.580 -20.379  1.00 41.64           O  
ATOM    700  N   LYS A  89      32.835 -35.124 -25.629  1.00 39.07           N  
ATOM    701  CA  LYS A  89      31.783 -35.628 -26.507  1.00 39.07           C  
ATOM    702  C   LYS A  89      30.884 -36.620 -25.775  1.00 39.07           C  
ATOM    703  CB  LYS A  89      32.389 -36.287 -27.747  1.00 39.07           C  
ATOM    704  O   LYS A  89      31.332 -37.699 -25.382  1.00 39.07           O  
ATOM    705  CG  LYS A  89      32.837 -35.300 -28.816  1.00 39.07           C  
ATOM    706  CD  LYS A  89      32.826 -35.934 -30.201  1.00 39.07           C  
ATOM    707  CE  LYS A  89      33.394 -34.990 -31.253  1.00 39.07           C  
ATOM    708  NZ  LYS A  89      33.390 -35.609 -32.612  1.00 39.07           N  
ATOM    709  N   PRO A  90      29.572 -36.437 -25.399  1.00 46.67           N  
ATOM    710  CA  PRO A  90      28.596 -37.491 -25.684  1.00 46.67           C  
ATOM    711  C   PRO A  90      27.694 -37.156 -26.870  1.00 46.67           C  
ATOM    712  CB  PRO A  90      27.784 -37.580 -24.389  1.00 46.67           C  
ATOM    713  O   PRO A  90      27.229 -36.020 -26.995  1.00 46.67           O  
ATOM    714  CG  PRO A  90      27.982 -36.256 -23.723  1.00 46.67           C  
ATOM    715  CD  PRO A  90      29.084 -35.525 -24.434  1.00 46.67           C  
ATOM    716  N   LYS A  91      28.071 -37.304 -28.138  1.00 40.31           N  
ATOM    717  CA  LYS A  91      27.324 -37.998 -29.183  1.00 40.31           C  
ATOM    718  C   LYS A  91      25.909 -38.330 -28.718  1.00 40.31           C  
ATOM    719  CB  LYS A  91      28.050 -39.276 -29.604  1.00 40.31           C  
ATOM    720  O   LYS A  91      25.724 -38.948 -27.667  1.00 40.31           O  
ATOM    721  CG  LYS A  91      29.054 -39.076 -30.729  1.00 40.31           C  
ATOM    722  CD  LYS A  91      29.258 -40.355 -31.531  1.00 40.31           C  
ATOM    723  CE  LYS A  91      30.198 -40.134 -32.708  1.00 40.31           C  
ATOM    724  NZ  LYS A  91      31.108 -41.300 -32.917  1.00 40.31           N  
ATOM    725  N   GLU A  92      24.893 -37.580 -28.957  1.00 34.24           N  
ATOM    726  CA  GLU A  92      23.751 -37.795 -29.841  1.00 34.24           C  
ATOM    727  C   GLU A  92      23.773 -39.199 -30.440  1.00 34.24           C  
ATOM    728  CB  GLU A  92      23.729 -36.747 -30.956  1.00 34.24           C  
ATOM    729  O   GLU A  92      24.781 -39.619 -31.013  1.00 34.24           O  
ATOM    730  CG  GLU A  92      23.236 -35.380 -30.506  1.00 34.24           C  
ATOM    731  CD  GLU A  92      22.698 -34.531 -31.646  1.00 34.24           C  
ATOM    732  OE1 GLU A  92      21.462 -34.347 -31.735  1.00 34.24           O  
ATOM    733  OE2 GLU A  92      23.518 -34.045 -32.457  1.00 34.24           O  
ATOM    734  N   SER A  93      23.105 -40.264 -29.731  1.00 44.39           N  
ATOM    735  CA  SER A  93      22.438 -41.380 -30.395  1.00 44.39           C  
ATOM    736  C   SER A  93      21.394 -42.019 -29.486  1.00 44.39           C  
ATOM    737  CB  SER A  93      23.459 -42.432 -30.831  1.00 44.39           C  
ATOM    738  O   SER A  93      21.692 -42.377 -28.344  1.00 44.39           O  
ATOM    739  OG  SER A  93      24.174 -41.995 -31.974  1.00 44.39           O  
ATOM    740  N   LYS A  94      20.073 -41.722 -29.612  1.00 40.04           N  
ATOM    741  CA  LYS A  94      19.081 -42.552 -30.290  1.00 40.04           C  
ATOM    742  C   LYS A  94      18.850 -43.859 -29.536  1.00 40.04           C  
ATOM    743  CB  LYS A  94      19.516 -42.845 -31.726  1.00 40.04           C  
ATOM    744  O   LYS A  94      19.749 -44.699 -29.450  1.00 40.04           O  
ATOM    745  CG  LYS A  94      18.361 -43.090 -32.685  1.00 40.04           C  
ATOM    746  CD  LYS A  94      18.779 -42.866 -34.133  1.00 40.04           C  
ATOM    747  CE  LYS A  94      17.657 -43.218 -35.101  1.00 40.04           C  
ATOM    748  NZ  LYS A  94      17.825 -42.532 -36.417  1.00 40.04           N  
ATOM    749  N   VAL A  95      17.748 -43.942 -28.677  1.00 41.54           N  
ATOM    750  CA  VAL A  95      16.909 -45.134 -28.738  1.00 41.54           C  
ATOM    751  C   VAL A  95      15.514 -44.812 -28.209  1.00 41.54           C  
ATOM    752  CB  VAL A  95      17.526 -46.303 -27.938  1.00 41.54           C  
ATOM    753  O   VAL A  95      15.366 -44.313 -27.092  1.00 41.54           O  
ATOM    754  CG1 VAL A  95      16.551 -47.477 -27.860  1.00 41.54           C  
ATOM    755  CG2 VAL A  95      18.847 -46.743 -28.568  1.00 41.54           C  
ATOM    756  N   GLU A  96      14.433 -44.274 -28.905  1.00 31.43           N  
ATOM    757  CA  GLU A  96      13.249 -44.976 -29.389  1.00 31.43           C  
ATOM    758  C   GLU A  96      13.153 -46.376 -28.788  1.00 31.43           C  
ATOM    759  CB  GLU A  96      13.261 -45.060 -30.918  1.00 31.43           C  
ATOM    760  O   GLU A  96      14.105 -47.155 -28.862  1.00 31.43           O  
ATOM    761  CG  GLU A  96      11.956 -44.622 -31.568  1.00 31.43           C  
ATOM    762  CD  GLU A  96      11.820 -45.083 -33.010  1.00 31.43           C  
ATOM    763  OE1 GLU A  96      10.944 -45.930 -33.297  1.00 31.43           O  
ATOM    764  OE2 GLU A  96      12.597 -44.594 -33.860  1.00 31.43           O  
ATOM    765  N   ALA A  97      12.234 -46.558 -27.727  1.00 37.24           N  
ATOM    766  CA  ALA A  97      11.261 -47.638 -27.864  1.00 37.24           C  
ATOM    767  C   ALA A  97      11.477 -48.710 -26.799  1.00 37.24           C  
ATOM    768  CB  ALA A  97      11.343 -48.254 -29.258  1.00 37.24           C  
ATOM    769  O   ALA A  97      12.555 -49.304 -26.717  1.00 37.24           O  
ATOM    770  N   LYS A  98      10.628 -48.691 -25.786  1.00 41.71           N  
ATOM    771  CA  LYS A  98       9.999 -49.957 -25.422  1.00 41.71           C  
ATOM    772  C   LYS A  98       9.389 -49.887 -24.025  1.00 41.71           C  
ATOM    773  CB  LYS A  98      11.012 -51.100 -25.495  1.00 41.71           C  
ATOM    774  O   LYS A  98      10.087 -49.596 -23.052  1.00 41.71           O  
ATOM    775  CG  LYS A  98      10.749 -52.091 -26.620  1.00 41.71           C  
ATOM    776  CD  LYS A  98      11.225 -53.491 -26.254  1.00 41.71           C  
ATOM    777  CE  LYS A  98      10.766 -54.522 -27.276  1.00 41.71           C  
ATOM    778  NZ  LYS A  98      11.538 -55.796 -27.163  1.00 41.71           N  
ATOM    779  N   LYS A  99       8.055 -49.671 -23.911  1.00 46.26           N  
ATOM    780  CA  LYS A  99       7.173 -50.745 -23.462  1.00 46.26           C  
ATOM    781  C   LYS A  99       6.070 -50.208 -22.555  1.00 46.26           C  
ATOM    782  CB  LYS A  99       7.973 -51.825 -22.732  1.00 46.26           C  
ATOM    783  O   LYS A  99       6.351 -49.604 -21.517  1.00 46.26           O  
ATOM    784  CG  LYS A  99       7.272 -53.174 -22.664  1.00 46.26           C  
ATOM    785  CD  LYS A  99       8.205 -54.264 -22.154  1.00 46.26           C  
ATOM    786  CE  LYS A  99       7.512 -55.619 -22.108  1.00 46.26           C  
ATOM    787  NZ  LYS A  99       8.459 -56.714 -21.743  1.00 46.26           N  
ATOM    788  N   GLU A 100       4.885 -49.796 -23.013  1.00 30.97           N  
ATOM    789  CA  GLU A 100       3.629 -50.536 -23.095  1.00 30.97           C  
ATOM    790  C   GLU A 100       3.608 -51.699 -22.108  1.00 30.97           C  
ATOM    791  CB  GLU A 100       3.400 -51.050 -24.519  1.00 30.97           C  
ATOM    792  O   GLU A 100       4.511 -52.538 -22.109  1.00 30.97           O  
ATOM    793  CG  GLU A 100       1.975 -51.516 -24.783  1.00 30.97           C  
ATOM    794  CD  GLU A 100       1.794 -52.144 -26.155  1.00 30.97           C  
ATOM    795  OE1 GLU A 100       1.633 -53.383 -26.240  1.00 30.97           O  
ATOM    796  OE2 GLU A 100       1.815 -51.392 -27.155  1.00 30.97           O  
ATOM    797  N   GLU A 101       2.817 -51.621 -21.004  1.00 30.70           N  
ATOM    798  CA  GLU A 101       1.756 -52.553 -20.631  1.00 30.70           C  
ATOM    799  C   GLU A 101       2.121 -53.326 -19.367  1.00 30.70           C  
ATOM    800  CB  GLU A 101       1.466 -53.525 -21.777  1.00 30.70           C  
ATOM    801  O   GLU A 101       3.113 -54.057 -19.344  1.00 30.70           O  
ATOM    802  CG  GLU A 101       0.121 -54.227 -21.662  1.00 30.70           C  
ATOM    803  CD  GLU A 101      -0.126 -55.235 -22.774  1.00 30.70           C  
ATOM    804  OE1 GLU A 101       0.158 -56.438 -22.577  1.00 30.70           O  
ATOM    805  OE2 GLU A 101      -0.608 -54.817 -23.850  1.00 30.70           O  
ATOM    806  N   ALA A 102       1.738 -52.836 -18.212  1.00 45.21           N  
ATOM    807  CA  ALA A 102       1.267 -53.782 -17.203  1.00 45.21           C  
ATOM    808  C   ALA A 102       0.050 -53.234 -16.463  1.00 45.21           C  
ATOM    809  CB  ALA A 102       2.385 -54.107 -16.215  1.00 45.21           C  
ATOM    810  O   ALA A 102       0.050 -52.081 -16.024  1.00 45.21           O  
ATOM    811  N   GLU A 103      -1.162 -53.439 -17.024  1.00 36.87           N  
ATOM    812  CA  GLU A 103      -2.110 -54.399 -16.467  1.00 36.87           C  
ATOM    813  C   GLU A 103      -3.136 -53.708 -15.574  1.00 36.87           C  
ATOM    814  CB  GLU A 103      -1.374 -55.486 -15.680  1.00 36.87           C  
ATOM    815  O   GLU A 103      -2.773 -53.045 -14.601  1.00 36.87           O  
ATOM    816  CG  GLU A 103      -1.988 -56.872 -15.823  1.00 36.87           C  
ATOM    817  CD  GLU A 103      -1.290 -57.927 -14.980  1.00 36.87           C  
ATOM    818  OE1 GLU A 103      -1.771 -58.228 -13.864  1.00 36.87           O  
ATOM    819  OE2 GLU A 103      -0.253 -58.456 -15.438  1.00 36.87           O  
ATOM    820  N   ASP A 104      -4.193 -53.255 -16.049  1.00 34.65           N  
ATOM    821  CA  ASP A 104      -5.475 -53.951 -15.999  1.00 34.65           C  
ATOM    822  C   ASP A 104      -5.538 -54.901 -14.804  1.00 34.65           C  
ATOM    823  CB  ASP A 104      -5.718 -54.723 -17.297  1.00 34.65           C  
ATOM    824  O   ASP A 104      -4.715 -55.811 -14.684  1.00 34.65           O  
ATOM    825  CG  ASP A 104      -7.184 -54.782 -17.686  1.00 34.65           C  
ATOM    826  OD1 ASP A 104      -7.832 -55.828 -17.466  1.00 34.65           O  
ATOM    827  OD2 ASP A 104      -7.696 -53.775 -18.221  1.00 34.65           O  
ATOM    828  N   LYS A 105      -6.272 -54.523 -13.744  1.00 41.51           N  
ATOM    829  CA  LYS A 105      -7.353 -55.366 -13.243  1.00 41.51           C  
ATOM    830  C   LYS A 105      -7.254 -55.547 -11.731  1.00 41.51           C  
ATOM    831  CB  LYS A 105      -7.336 -56.730 -13.936  1.00 41.51           C  
ATOM    832  O   LYS A 105      -6.239 -56.027 -11.223  1.00 41.51           O  
ATOM    833  CG  LYS A 105      -7.948 -56.724 -15.329  1.00 41.51           C  
ATOM    834  CD  LYS A 105      -8.221 -58.137 -15.826  1.00 41.51           C  
ATOM    835  CE  LYS A 105      -8.780 -58.135 -17.242  1.00 41.51           C  
ATOM    836  NZ  LYS A 105      -9.000 -59.521 -17.753  1.00 41.51           N  
ATOM    837  N   LYS A 106      -8.119 -54.886 -10.944  1.00 45.71           N  
ATOM    838  CA  LYS A 106      -8.922 -55.676 -10.016  1.00 45.71           C  
ATOM    839  C   LYS A 106      -9.479 -54.807  -8.892  1.00 45.71           C  
ATOM    840  CB  LYS A 106      -8.095 -56.822  -9.431  1.00 45.71           C  
ATOM    841  O   LYS A 106      -8.732 -54.079  -8.235  1.00 45.71           O  
ATOM    842  CG  LYS A 106      -7.843 -57.964 -10.405  1.00 45.71           C  
ATOM    843  CD  LYS A 106      -8.947 -59.011 -10.335  1.00 45.71           C  
ATOM    844  CE  LYS A 106      -8.489 -60.347 -10.905  1.00 45.71           C  
ATOM    845  NZ  LYS A 106      -9.497 -61.424 -10.672  1.00 45.71           N  
ATOM    846  N   LYS A 107     -10.796 -54.345  -8.939  1.00 37.69           N  
ATOM    847  CA  LYS A 107     -11.864 -54.837  -8.074  1.00 37.69           C  
ATOM    848  C   LYS A 107     -12.331 -53.755  -7.106  1.00 37.69           C  
ATOM    849  CB  LYS A 107     -11.402 -56.071  -7.298  1.00 37.69           C  
ATOM    850  O   LYS A 107     -11.530 -53.212  -6.341  1.00 37.69           O  
ATOM    851  CG  LYS A 107     -11.857 -57.391  -7.904  1.00 37.69           C  
ATOM    852  CD  LYS A 107     -12.361 -58.352  -6.836  1.00 37.69           C  
ATOM    853  CE  LYS A 107     -12.423 -59.783  -7.354  1.00 37.69           C  
ATOM    854  NZ  LYS A 107     -13.579 -60.532  -6.778  1.00 37.69           N  
ATOM    855  N   VAL A 108     -13.330 -52.856  -7.200  1.00 37.09           N  
ATOM    856  CA  VAL A 108     -14.618 -52.870  -6.514  1.00 37.09           C  
ATOM    857  C   VAL A 108     -14.492 -53.624  -5.192  1.00 37.09           C  
ATOM    858  CB  VAL A 108     -15.719 -53.510  -7.389  1.00 37.09           C  
ATOM    859  O   VAL A 108     -13.870 -54.687  -5.133  1.00 37.09           O  
ATOM    860  CG1 VAL A 108     -17.101 -53.260  -6.787  1.00 37.09           C  
ATOM    861  CG2 VAL A 108     -15.649 -52.968  -8.815  1.00 37.09           C  
ATOM    862  N   PRO A 109     -15.172 -53.218  -4.159  1.00 47.85           N  
ATOM    863  CA  PRO A 109     -16.230 -52.441  -3.509  1.00 47.85           C  
ATOM    864  C   PRO A 109     -16.032 -52.323  -1.999  1.00 47.85           C  
ATOM    865  CB  PRO A 109     -17.499 -53.233  -3.832  1.00 47.85           C  
ATOM    866  O   PRO A 109     -15.269 -53.093  -1.410  1.00 47.85           O  
ATOM    867  CG  PRO A 109     -17.068 -54.664  -3.829  1.00 47.85           C  
ATOM    868  CD  PRO A 109     -15.574 -54.712  -3.679  1.00 47.85           C  
ATOM    869  N   THR A 110     -16.434 -51.207  -1.356  1.00 34.81           N  
ATOM    870  CA  THR A 110     -17.472 -51.271  -0.333  1.00 34.81           C  
ATOM    871  C   THR A 110     -17.092 -50.423   0.877  1.00 34.81           C  
ATOM    872  CB  THR A 110     -17.728 -52.722   0.113  1.00 34.81           C  
ATOM    873  O   THR A 110     -15.959 -50.491   1.358  1.00 34.81           O  
ATOM    874  CG2 THR A 110     -18.623 -53.454  -0.881  1.00 34.81           C  
ATOM    875  OG1 THR A 110     -16.476 -53.414   0.211  1.00 34.81           O  
ATOM    876  N   PRO A 111     -18.208 -49.783   1.334  1.00 48.42           N  
ATOM    877  CA  PRO A 111     -18.892 -48.682   2.017  1.00 48.42           C  
ATOM    878  C   PRO A 111     -18.916 -48.853   3.534  1.00 48.42           C  
ATOM    879  CB  PRO A 111     -20.308 -48.734   1.439  1.00 48.42           C  
ATOM    880  O   PRO A 111     -18.730 -49.965   4.037  1.00 48.42           O  
ATOM    881  CG  PRO A 111     -20.577 -50.188   1.218  1.00 48.42           C  
ATOM    882  CD  PRO A 111     -19.300 -50.948   1.435  1.00 48.42           C  
ATOM    883  N   GLU A 112     -18.784 -47.863   4.323  1.00 31.01           N  
ATOM    884  CA  GLU A 112     -19.571 -47.729   5.545  1.00 31.01           C  
ATOM    885  C   GLU A 112     -18.723 -47.189   6.692  1.00 31.01           C  
ATOM    886  CB  GLU A 112     -20.190 -49.073   5.936  1.00 31.01           C  
ATOM    887  O   GLU A 112     -17.642 -47.711   6.971  1.00 31.01           O  
ATOM    888  CG  GLU A 112     -21.681 -49.171   5.649  1.00 31.01           C  
ATOM    889  CD  GLU A 112     -22.345 -50.363   6.320  1.00 31.01           C  
ATOM    890  OE1 GLU A 112     -22.967 -50.186   7.392  1.00 31.01           O  
ATOM    891  OE2 GLU A 112     -22.242 -51.482   5.770  1.00 31.01           O  
ATOM    892  N   LYS A 113     -18.956 -46.001   7.100  1.00 40.67           N  
ATOM    893  CA  LYS A 113     -19.552 -45.765   8.411  1.00 40.67           C  
ATOM    894  C   LYS A 113     -18.670 -44.856   9.262  1.00 40.67           C  
ATOM    895  CB  LYS A 113     -19.794 -47.090   9.137  1.00 40.67           C  
ATOM    896  O   LYS A 113     -17.491 -45.149   9.474  1.00 40.67           O  
ATOM    897  CG  LYS A 113     -21.184 -47.669   8.922  1.00 40.67           C  
ATOM    898  CD  LYS A 113     -21.833 -48.070  10.241  1.00 40.67           C  
ATOM    899  CE  LYS A 113     -23.190 -48.724  10.021  1.00 40.67           C  
ATOM    900  NZ  LYS A 113     -23.623 -49.516  11.211  1.00 40.67           N  
ATOM    901  N   GLU A 114     -19.019 -43.632   9.475  1.00 40.84           N  
ATOM    902  CA  GLU A 114     -19.330 -43.281  10.857  1.00 40.84           C  
ATOM    903  C   GLU A 114     -19.214 -41.777  11.084  1.00 40.84           C  
ATOM    904  CB  GLU A 114     -18.408 -44.031  11.823  1.00 40.84           C  
ATOM    905  O   GLU A 114     -18.168 -41.182  10.818  1.00 40.84           O  
ATOM    906  CG  GLU A 114     -19.144 -44.744  12.947  1.00 40.84           C  
ATOM    907  CD  GLU A 114     -18.219 -45.261  14.037  1.00 40.84           C  
ATOM    908  OE1 GLU A 114     -18.172 -44.655  15.131  1.00 40.84           O  
ATOM    909  OE2 GLU A 114     -17.534 -46.280  13.795  1.00 40.84           O  
ATOM    910  N   ALA A 115     -20.205 -40.941  10.958  1.00 34.42           N  
ATOM    911  CA  ALA A 115     -20.895 -40.117  11.947  1.00 34.42           C  
ATOM    912  C   ALA A 115     -19.898 -39.394  12.849  1.00 34.42           C  
ATOM    913  CB  ALA A 115     -21.843 -40.972  12.784  1.00 34.42           C  
ATOM    914  O   ALA A 115     -19.086 -40.032  13.523  1.00 34.42           O  
ATOM    915  N   PRO A 116     -19.897 -38.052  12.983  1.00 46.71           N  
ATOM    916  CA  PRO A 116     -20.175 -37.483  14.304  1.00 46.71           C  
ATOM    917  C   PRO A 116     -21.338 -36.494  14.288  1.00 46.71           C  
ATOM    918  CB  PRO A 116     -18.865 -36.781  14.668  1.00 46.71           C  
ATOM    919  O   PRO A 116     -21.344 -35.556  13.487  1.00 46.71           O  
ATOM    920  CG  PRO A 116     -18.289 -36.345  13.360  1.00 46.71           C  
ATOM    921  CD  PRO A 116     -18.969 -37.110  12.261  1.00 46.71           C  
ATOM    922  N   ALA A 117     -22.539 -36.855  14.131  1.00 36.85           N  
ATOM    923  CA  ALA A 117     -23.774 -36.538  14.844  1.00 36.85           C  
ATOM    924  C   ALA A 117     -23.593 -36.691  16.351  1.00 36.85           C  
ATOM    925  CB  ALA A 117     -24.914 -37.430  14.355  1.00 36.85           C  
ATOM    926  O   ALA A 117     -23.074 -37.707  16.820  1.00 36.85           O  
ATOM    927  N   LYS A 118     -23.403 -35.646  17.144  1.00 44.41           N  
ATOM    928  CA  LYS A 118     -24.103 -35.209  18.349  1.00 44.41           C  
ATOM    929  C   LYS A 118     -23.118 -34.783  19.433  1.00 44.41           C  
ATOM    930  CB  LYS A 118     -25.012 -36.321  18.874  1.00 44.41           C  
ATOM    931  O   LYS A 118     -22.401 -35.617  19.991  1.00 44.41           O  
ATOM    932  CG  LYS A 118     -26.259 -36.551  18.032  1.00 44.41           C  
ATOM    933  CD  LYS A 118     -27.155 -37.622  18.641  1.00 44.41           C  
ATOM    934  CE  LYS A 118     -28.426 -37.818  17.826  1.00 44.41           C  
ATOM    935  NZ  LYS A 118     -29.262 -38.933  18.363  1.00 44.41           N  
ATOM    936  N   VAL A 119     -22.703 -33.536  19.491  1.00 45.65           N  
ATOM    937  CA  VAL A 119     -22.654 -33.059  20.869  1.00 45.65           C  
ATOM    938  C   VAL A 119     -23.387 -31.724  20.981  1.00 45.65           C  
ATOM    939  CB  VAL A 119     -21.198 -32.910  21.367  1.00 45.65           C  
ATOM    940  O   VAL A 119     -23.028 -30.753  20.311  1.00 45.65           O  
ATOM    941  CG1 VAL A 119     -21.165 -32.297  22.766  1.00 45.65           C  
ATOM    942  CG2 VAL A 119     -20.491 -34.264  21.356  1.00 45.65           C  
ATOM    943  N   GLU A 120     -24.724 -31.599  20.749  1.00 31.29           N  
ATOM    944  CA  GLU A 120     -25.764 -31.137  21.664  1.00 31.29           C  
ATOM    945  C   GLU A 120     -25.254 -31.094  23.101  1.00 31.29           C  
ATOM    946  CB  GLU A 120     -27.000 -32.035  21.571  1.00 31.29           C  
ATOM    947  O   GLU A 120     -24.704 -32.079  23.600  1.00 31.29           O  
ATOM    948  CG  GLU A 120     -28.295 -31.274  21.326  1.00 31.29           C  
ATOM    949  CD  GLU A 120     -29.520 -32.174  21.280  1.00 31.29           C  
ATOM    950  OE1 GLU A 120     -30.469 -31.949  22.065  1.00 31.29           O  
ATOM    951  OE2 GLU A 120     -29.530 -33.112  20.452  1.00 31.29           O  
ATOM    952  N   VAL A 121     -24.998 -29.865  23.629  1.00 32.51           N  
ATOM    953  CA  VAL A 121     -25.740 -29.315  24.759  1.00 32.51           C  
ATOM    954  C   VAL A 121     -24.824 -29.206  25.976  1.00 32.51           C  
ATOM    955  CB  VAL A 121     -26.977 -30.176  25.099  1.00 32.51           C  
ATOM    956  O   VAL A 121     -24.190 -30.186  26.374  1.00 32.51           O  
ATOM    957  CG1 VAL A 121     -27.654 -29.670  26.371  1.00 32.51           C  
ATOM    958  CG2 VAL A 121     -27.962 -30.180  23.931  1.00 32.51           C  
ATOM    959  N   LYS A 122     -24.465 -27.985  26.264  1.00 39.17           N  
ATOM    960  CA  LYS A 122     -24.741 -27.626  27.652  1.00 39.17           C  
ATOM    961  C   LYS A 122     -23.933 -26.403  28.075  1.00 39.17           C  
ATOM    962  CB  LYS A 122     -24.437 -28.802  28.582  1.00 39.17           C  
ATOM    963  O   LYS A 122     -22.702 -26.414  28.014  1.00 39.17           O  
ATOM    964  CG  LYS A 122     -25.539 -29.096  29.589  1.00 39.17           C  
ATOM    965  CD  LYS A 122     -25.303 -30.419  30.306  1.00 39.17           C  
ATOM    966  CE  LYS A 122     -26.443 -30.751  31.258  1.00 39.17           C  
ATOM    967  NZ  LYS A 122     -26.413 -32.183  31.681  1.00 39.17           N  
ATOM    968  N   GLU A 123     -24.656 -25.268  28.112  1.00 30.64           N  
ATOM    969  CA  GLU A 123     -25.126 -24.742  29.390  1.00 30.64           C  
ATOM    970  C   GLU A 123     -24.111 -23.779  29.997  1.00 30.64           C  
ATOM    971  CB  GLU A 123     -25.416 -25.885  30.367  1.00 30.64           C  
ATOM    972  O   GLU A 123     -22.966 -24.156  30.256  1.00 30.64           O  
ATOM    973  CG  GLU A 123     -26.225 -25.462  31.585  1.00 30.64           C  
ATOM    974  CD  GLU A 123     -26.230 -26.503  32.693  1.00 30.64           C  
ATOM    975  OE1 GLU A 123     -25.528 -26.309  33.711  1.00 30.64           O  
ATOM    976  OE2 GLU A 123     -26.941 -27.521  32.541  1.00 30.64           O  
ATOM    977  N   ASP A 124     -24.472 -22.516  29.960  1.00 31.96           N  
ATOM    978  CA  ASP A 124     -24.842 -21.738  31.138  1.00 31.96           C  
ATOM    979  C   ASP A 124     -23.653 -20.935  31.661  1.00 31.96           C  
ATOM    980  CB  ASP A 124     -25.383 -22.653  32.238  1.00 31.96           C  
ATOM    981  O   ASP A 124     -22.626 -21.507  32.033  1.00 31.96           O  
ATOM    982  CG  ASP A 124     -26.331 -21.942  33.188  1.00 31.96           C  
ATOM    983  OD1 ASP A 124     -25.935 -21.646  34.336  1.00 31.96           O  
ATOM    984  OD2 ASP A 124     -27.485 -21.679  32.786  1.00 31.96           O  
ATOM    985  N   ALA A 125     -23.571 -19.654  31.366  1.00 39.37           N  
ATOM    986  CA  ALA A 125     -23.482 -18.797  32.546  1.00 39.37           C  
ATOM    987  C   ALA A 125     -23.064 -17.380  32.163  1.00 39.37           C  
ATOM    988  CB  ALA A 125     -22.501 -19.383  33.558  1.00 39.37           C  
ATOM    989  O   ALA A 125     -22.029 -17.183  31.522  1.00 39.37           O  
ATOM    990  N   LYS A 126     -23.967 -16.500  31.921  1.00 40.71           N  
ATOM    991  CA  LYS A 126     -24.179 -15.247  32.640  1.00 40.71           C  
ATOM    992  C   LYS A 126     -23.007 -14.940  33.567  1.00 40.71           C  
ATOM    993  CB  LYS A 126     -25.481 -15.301  33.441  1.00 40.71           C  
ATOM    994  O   LYS A 126     -22.700 -15.723  34.468  1.00 40.71           O  
ATOM    995  CG  LYS A 126     -26.484 -14.220  33.067  1.00 40.71           C  
ATOM    996  CD  LYS A 126     -27.580 -14.087  34.116  1.00 40.71           C  
ATOM    997  CE  LYS A 126     -28.475 -12.885  33.842  1.00 40.71           C  
ATOM    998  NZ  LYS A 126     -29.870 -13.113  34.323  1.00 40.71           N  
ATOM    999  N   PRO A 127     -22.291 -13.767  33.472  1.00 55.85           N  
ATOM   1000  CA  PRO A 127     -22.360 -12.635  34.399  1.00 55.85           C  
ATOM   1001  C   PRO A 127     -22.862 -11.356  33.733  1.00 55.85           C  
ATOM   1002  CB  PRO A 127     -20.911 -12.474  34.867  1.00 55.85           C  
ATOM   1003  O   PRO A 127     -22.518 -11.079  32.581  1.00 55.85           O  
ATOM   1004  CG  PRO A 127     -20.083 -12.906  33.700  1.00 55.85           C  
ATOM   1005  CD  PRO A 127     -20.998 -13.452  32.642  1.00 55.85           C  
ATOM   1006  N   LYS A 128     -24.154 -10.984  33.898  1.00 40.14           N  
ATOM   1007  CA  LYS A 128     -24.856  -9.971  34.680  1.00 40.14           C  
ATOM   1008  C   LYS A 128     -23.892  -8.903  35.189  1.00 40.14           C  
ATOM   1009  CB  LYS A 128     -25.594 -10.615  35.855  1.00 40.14           C  
ATOM   1010  O   LYS A 128     -22.848  -9.224  35.761  1.00 40.14           O  
ATOM   1011  CG  LYS A 128     -26.905 -11.284  35.471  1.00 40.14           C  
ATOM   1012  CD  LYS A 128     -28.086 -10.659  36.203  1.00 40.14           C  
ATOM   1013  CE  LYS A 128     -29.400 -11.324  35.815  1.00 40.14           C  
ATOM   1014  NZ  LYS A 128     -30.257 -11.596  37.008  1.00 40.14           N  
ATOM   1015  N   GLU A 129     -24.024  -7.591  34.828  1.00 33.36           N  
ATOM   1016  CA  GLU A 129     -24.411  -6.522  35.744  1.00 33.36           C  
ATOM   1017  C   GLU A 129     -23.592  -5.259  35.495  1.00 33.36           C  
ATOM   1018  CB  GLU A 129     -24.251  -6.975  37.197  1.00 33.36           C  
ATOM   1019  O   GLU A 129     -22.360  -5.295  35.526  1.00 33.36           O  
ATOM   1020  CG  GLU A 129     -25.267  -6.360  38.149  1.00 33.36           C  
ATOM   1021  CD  GLU A 129     -25.003  -6.696  39.608  1.00 33.36           C  
ATOM   1022  OE1 GLU A 129     -24.508  -5.819  40.353  1.00 33.36           O  
ATOM   1023  OE2 GLU A 129     -25.291  -7.845  40.009  1.00 33.36           O  
ATOM   1024  N   LYS A 130     -24.163  -4.175  34.848  1.00 43.47           N  
ATOM   1025  CA  LYS A 130     -24.667  -2.897  35.342  1.00 43.47           C  
ATOM   1026  C   LYS A 130     -23.642  -1.785  35.137  1.00 43.47           C  
ATOM   1027  CB  LYS A 130     -25.038  -3.002  36.822  1.00 43.47           C  
ATOM   1028  O   LYS A 130     -22.508  -1.885  35.609  1.00 43.47           O  
ATOM   1029  CG  LYS A 130     -26.301  -3.809  37.088  1.00 43.47           C  
ATOM   1030  CD  LYS A 130     -26.864  -3.524  38.474  1.00 43.47           C  
ATOM   1031  CE  LYS A 130     -28.100  -4.367  38.761  1.00 43.47           C  
ATOM   1032  NZ  LYS A 130     -28.612  -4.145  40.146  1.00 43.47           N  
ATOM   1033  N   THR A 131     -23.774  -0.818  34.140  1.00 49.97           N  
ATOM   1034  CA  THR A 131     -23.869   0.568  34.584  1.00 49.97           C  
ATOM   1035  C   THR A 131     -24.285   1.478  33.432  1.00 49.97           C  
ATOM   1036  CB  THR A 131     -22.533   1.059  35.173  1.00 49.97           C  
ATOM   1037  O   THR A 131     -23.530   1.663  32.476  1.00 49.97           O  
ATOM   1038  CG2 THR A 131     -22.732   2.313  36.018  1.00 49.97           C  
ATOM   1039  OG1 THR A 131     -21.971   0.027  35.993  1.00 49.97           O  
ATOM   1040  N   GLU A 132     -25.450   1.367  32.948  1.00 35.46           N  
ATOM   1041  CA  GLU A 132     -26.420   2.386  32.559  1.00 35.46           C  
ATOM   1042  C   GLU A 132     -27.236   2.858  33.759  1.00 35.46           C  
ATOM   1043  CB  GLU A 132     -27.351   1.853  31.467  1.00 35.46           C  
ATOM   1044  O   GLU A 132     -27.909   2.058  34.412  1.00 35.46           O  
ATOM   1045  CG  GLU A 132     -28.201   2.928  30.805  1.00 35.46           C  
ATOM   1046  CD  GLU A 132     -29.036   2.404  29.647  1.00 35.46           C  
ATOM   1047  OE1 GLU A 132     -30.247   2.149  29.838  1.00 35.46           O  
ATOM   1048  OE2 GLU A 132     -28.474   2.246  28.540  1.00 35.46           O  
ATOM   1049  N   VAL A 133     -26.764   3.960  34.557  1.00 41.00           N  
ATOM   1050  CA  VAL A 133     -27.661   4.976  35.098  1.00 41.00           C  
ATOM   1051  C   VAL A 133     -26.974   6.339  35.075  1.00 41.00           C  
ATOM   1052  CB  VAL A 133     -28.111   4.629  36.535  1.00 41.00           C  
ATOM   1053  O   VAL A 133     -25.856   6.485  35.576  1.00 41.00           O  
ATOM   1054  CG1 VAL A 133     -29.088   5.678  37.063  1.00 41.00           C  
ATOM   1055  CG2 VAL A 133     -28.742   3.238  36.575  1.00 41.00           C  
ATOM   1056  N   ALA A 134     -27.306   7.204  34.181  1.00 37.66           N  
ATOM   1057  CA  ALA A 134     -28.063   8.446  34.314  1.00 37.66           C  
ATOM   1058  C   ALA A 134     -27.419   9.374  35.340  1.00 37.66           C  
ATOM   1059  CB  ALA A 134     -29.509   8.149  34.704  1.00 37.66           C  
ATOM   1060  O   ALA A 134     -27.377   9.058  36.531  1.00 37.66           O  
ATOM   1061  N   LYS A 135     -26.432  10.207  35.102  1.00 50.58           N  
ATOM   1062  CA  LYS A 135     -26.221  11.435  35.864  1.00 50.58           C  
ATOM   1063  C   LYS A 135     -26.557  12.666  35.028  1.00 50.58           C  
ATOM   1064  CB  LYS A 135     -24.777  11.517  36.360  1.00 50.58           C  
ATOM   1065  O   LYS A 135     -25.907  12.931  34.014  1.00 50.58           O  
ATOM   1066  CG  LYS A 135     -24.524  10.760  37.656  1.00 50.58           C  
ATOM   1067  CD  LYS A 135     -23.091  10.945  38.141  1.00 50.58           C  
ATOM   1068  CE  LYS A 135     -22.872  10.297  39.501  1.00 50.58           C  
ATOM   1069  NZ  LYS A 135     -21.425  10.248  39.865  1.00 50.58           N  
ATOM   1070  N   LYS A 136     -27.766  12.965  34.701  1.00 43.59           N  
ATOM   1071  CA  LYS A 136     -28.450  14.209  35.040  1.00 43.59           C  
ATOM   1072  C   LYS A 136     -28.003  14.729  36.403  1.00 43.59           C  
ATOM   1073  CB  LYS A 136     -29.966  14.009  35.028  1.00 43.59           C  
ATOM   1074  O   LYS A 136     -28.083  14.013  37.404  1.00 43.59           O  
ATOM   1075  CG  LYS A 136     -30.631  14.397  33.715  1.00 43.59           C  
ATOM   1076  CD  LYS A 136     -30.834  15.904  33.615  1.00 43.59           C  
ATOM   1077  CE  LYS A 136     -31.907  16.258  32.595  1.00 43.59           C  
ATOM   1078  NZ  LYS A 136     -32.132  17.732  32.516  1.00 43.59           N  
ATOM   1079  N   GLU A 137     -27.170  15.877  36.417  1.00 37.27           N  
ATOM   1080  CA  GLU A 137     -27.422  17.125  37.131  1.00 37.27           C  
ATOM   1081  C   GLU A 137     -26.346  18.163  36.823  1.00 37.27           C  
ATOM   1082  CB  GLU A 137     -27.496  16.876  38.640  1.00 37.27           C  
ATOM   1083  O   GLU A 137     -25.153  17.855  36.850  1.00 37.27           O  
ATOM   1084  CG  GLU A 137     -28.589  17.669  39.340  1.00 37.27           C  
ATOM   1085  CD  GLU A 137     -28.492  17.614  40.857  1.00 37.27           C  
ATOM   1086  OE1 GLU A 137     -28.165  18.649  41.482  1.00 37.27           O  
ATOM   1087  OE2 GLU A 137     -28.745  16.528  41.424  1.00 37.27           O  
ATOM   1088  N   PRO A 138     -26.589  19.462  36.438  1.00 47.52           N  
ATOM   1089  CA  PRO A 138     -25.903  20.755  36.495  1.00 47.52           C  
ATOM   1090  C   PRO A 138     -25.863  21.339  37.905  1.00 47.52           C  
ATOM   1091  CB  PRO A 138     -26.736  21.637  35.562  1.00 47.52           C  
ATOM   1092  O   PRO A 138     -26.653  20.941  38.766  1.00 47.52           O  
ATOM   1093  CG  PRO A 138     -28.143  21.171  35.750  1.00 47.52           C  
ATOM   1094  CD  PRO A 138     -28.126  19.933  36.600  1.00 47.52           C  
ATOM   1095  N   ASP A 139     -24.693  21.612  38.481  1.00 33.43           N  
ATOM   1096  CA  ASP A 139     -24.621  22.615  39.538  1.00 33.43           C  
ATOM   1097  C   ASP A 139     -23.245  22.616  40.201  1.00 33.43           C  
ATOM   1098  CB  ASP A 139     -25.710  22.372  40.585  1.00 33.43           C  
ATOM   1099  O   ASP A 139     -22.852  21.630  40.829  1.00 33.43           O  
ATOM   1100  CG  ASP A 139     -25.967  23.582  41.466  1.00 33.43           C  
ATOM   1101  OD1 ASP A 139     -25.514  23.596  42.631  1.00 33.43           O  
ATOM   1102  OD2 ASP A 139     -26.631  24.529  40.991  1.00 33.43           O  
ATOM   1103  N   ASP A 140     -22.387  23.593  39.851  1.00 36.95           N  
ATOM   1104  CA  ASP A 140     -21.864  24.582  40.789  1.00 36.95           C  
ATOM   1105  C   ASP A 140     -20.349  24.722  40.651  1.00 36.95           C  
ATOM   1106  CB  ASP A 140     -22.228  24.204  42.226  1.00 36.95           C  
ATOM   1107  O   ASP A 140     -19.613  23.746  40.806  1.00 36.95           O  
ATOM   1108  CG  ASP A 140     -22.767  25.375  43.028  1.00 36.95           C  
ATOM   1109  OD1 ASP A 140     -22.000  25.992  43.799  1.00 36.95           O  
ATOM   1110  OD2 ASP A 140     -23.971  25.683  42.891  1.00 36.95           O  
ATOM   1111  N   ALA A 141     -19.850  25.859  40.082  1.00 42.16           N  
ATOM   1112  CA  ALA A 141     -19.312  26.976  40.855  1.00 42.16           C  
ATOM   1113  C   ALA A 141     -17.969  26.613  41.481  1.00 42.16           C  
ATOM   1114  CB  ALA A 141     -20.303  27.400  41.936  1.00 42.16           C  
ATOM   1115  O   ALA A 141     -17.847  25.587  42.154  1.00 42.16           O  
ATOM   1116  N   LYS A 142     -16.851  27.195  40.927  1.00 38.70           N  
ATOM   1117  CA  LYS A 142     -15.904  28.100  41.572  1.00 38.70           C  
ATOM   1118  C   LYS A 142     -14.629  27.365  41.976  1.00 38.70           C  
ATOM   1119  CB  LYS A 142     -16.539  28.757  42.798  1.00 38.70           C  
ATOM   1120  O   LYS A 142     -14.658  26.490  42.844  1.00 38.70           O  
ATOM   1121  CG  LYS A 142     -17.157  30.120  42.520  1.00 38.70           C  
ATOM   1122  CD  LYS A 142     -16.332  31.244  43.133  1.00 38.70           C  
ATOM   1123  CE  LYS A 142     -17.155  32.514  43.303  1.00 38.70           C  
ATOM   1124  NZ  LYS A 142     -16.375  33.593  43.979  1.00 38.70           N  
ATOM   1125  N   ALA A 143     -13.573  27.340  41.170  1.00 48.65           N  
ATOM   1126  CA  ALA A 143     -12.279  27.472  41.834  1.00 48.65           C  
ATOM   1127  C   ALA A 143     -11.284  28.221  40.952  1.00 48.65           C  
ATOM   1128  CB  ALA A 143     -11.728  26.097  42.203  1.00 48.65           C  
ATOM   1129  O   ALA A 143     -11.012  27.807  39.823  1.00 48.65           O  
ATOM   1130  N   LYS A 144     -11.217  29.556  40.825  1.00 40.08           N  
ATOM   1131  CA  LYS A 144     -10.226  30.537  41.259  1.00 40.08           C  
ATOM   1132  C   LYS A 144      -8.946  29.853  41.733  1.00 40.08           C  
ATOM   1133  CB  LYS A 144     -10.793  31.417  42.374  1.00 40.08           C  
ATOM   1134  O   LYS A 144      -8.986  28.997  42.619  1.00 40.08           O  
ATOM   1135  CG  LYS A 144     -11.561  32.631  41.873  1.00 40.08           C  
ATOM   1136  CD  LYS A 144     -10.780  33.919  42.100  1.00 40.08           C  
ATOM   1137  CE  LYS A 144     -11.708  35.116  42.263  1.00 40.08           C  
ATOM   1138  NZ  LYS A 144     -10.978  36.319  42.761  1.00 40.08           N  
ATOM   1139  N   GLU A 145      -7.815  29.945  41.010  1.00 35.67           N  
ATOM   1140  CA  GLU A 145      -6.561  30.474  41.537  1.00 35.67           C  
ATOM   1141  C   GLU A 145      -5.478  30.500  40.463  1.00 35.67           C  
ATOM   1142  CB  GLU A 145      -6.092  29.649  42.738  1.00 35.67           C  
ATOM   1143  O   GLU A 145      -5.193  29.477  39.836  1.00 35.67           O  
ATOM   1144  CG  GLU A 145      -5.693  30.489  43.943  1.00 35.67           C  
ATOM   1145  CD  GLU A 145      -4.940  29.699  45.002  1.00 35.67           C  
ATOM   1146  OE1 GLU A 145      -3.701  29.844  45.100  1.00 35.67           O  
ATOM   1147  OE2 GLU A 145      -5.595  28.928  45.738  1.00 35.67           O  
ATOM   1148  N   PRO A 146      -4.767  31.674  40.073  1.00 47.67           N  
ATOM   1149  CA  PRO A 146      -3.520  32.054  39.405  1.00 47.67           C  
ATOM   1150  C   PRO A 146      -2.299  31.915  40.311  1.00 47.67           C  
ATOM   1151  CB  PRO A 146      -3.754  33.519  39.026  1.00 47.67           C  
ATOM   1152  O   PRO A 146      -2.425  31.973  41.537  1.00 47.67           O  
ATOM   1153  CG  PRO A 146      -4.593  34.070  40.134  1.00 47.67           C  
ATOM   1154  CD  PRO A 146      -5.075  32.927  40.981  1.00 47.67           C  
ATOM   1155  N   SER A 147      -1.273  31.130  40.053  1.00 41.83           N  
ATOM   1156  CA  SER A 147       0.031  31.226  40.702  1.00 41.83           C  
ATOM   1157  C   SER A 147       1.141  30.717  39.789  1.00 41.83           C  
ATOM   1158  CB  SER A 147       0.036  30.438  42.013  1.00 41.83           C  
ATOM   1159  O   SER A 147       1.071  29.595  39.283  1.00 41.83           O  
ATOM   1160  OG  SER A 147       0.870  31.064  42.973  1.00 41.83           O  
ATOM   1161  N   LYS A 148       1.925  31.495  39.027  1.00 39.82           N  
ATOM   1162  CA  LYS A 148       3.366  31.727  38.999  1.00 39.82           C  
ATOM   1163  C   LYS A 148       4.130  30.496  39.478  1.00 39.82           C  
ATOM   1164  CB  LYS A 148       3.732  32.938  39.858  1.00 39.82           C  
ATOM   1165  O   LYS A 148       3.760  29.879  40.479  1.00 39.82           O  
ATOM   1166  CG  LYS A 148       3.416  34.277  39.207  1.00 39.82           C  
ATOM   1167  CD  LYS A 148       4.115  35.425  39.924  1.00 39.82           C  
ATOM   1168  CE  LYS A 148       3.838  36.760  39.245  1.00 39.82           C  
ATOM   1169  NZ  LYS A 148       4.387  37.905  40.031  1.00 39.82           N  
ATOM   1170  N   PRO A 149       5.401  30.234  38.883  1.00 49.41           N  
ATOM   1171  CA  PRO A 149       6.682  30.911  39.097  1.00 49.41           C  
ATOM   1172  C   PRO A 149       7.632  30.766  37.911  1.00 49.41           C  
ATOM   1173  CB  PRO A 149       7.246  30.213  40.337  1.00 49.41           C  
ATOM   1174  O   PRO A 149       7.513  29.817  37.132  1.00 49.41           O  
ATOM   1175  CG  PRO A 149       6.807  28.790  40.207  1.00 49.41           C  
ATOM   1176  CD  PRO A 149       5.877  28.683  39.033  1.00 49.41           C  
ATOM   1177  N   ALA A 150       8.222  31.857  37.367  1.00 35.58           N  
ATOM   1178  CA  ALA A 150       9.542  32.469  37.493  1.00 35.58           C  
ATOM   1179  C   ALA A 150      10.557  31.475  38.052  1.00 35.58           C  
ATOM   1180  CB  ALA A 150       9.471  33.709  38.382  1.00 35.58           C  
ATOM   1181  O   ALA A 150      10.295  30.811  39.058  1.00 35.58           O  
ATOM   1182  N   GLU A 151      11.622  31.170  37.257  1.00 34.08           N  
ATOM   1183  CA  GLU A 151      12.972  31.383  37.770  1.00 34.08           C  
ATOM   1184  C   GLU A 151      13.840  30.144  37.572  1.00 34.08           C  
ATOM   1185  CB  GLU A 151      12.930  31.764  39.252  1.00 34.08           C  
ATOM   1186  O   GLU A 151      13.467  29.045  37.989  1.00 34.08           O  
ATOM   1187  CG  GLU A 151      13.906  32.868  39.632  1.00 34.08           C  
ATOM   1188  CD  GLU A 151      13.847  33.241  41.104  1.00 34.08           C  
ATOM   1189  OE1 GLU A 151      14.666  32.720  41.896  1.00 34.08           O  
ATOM   1190  OE2 GLU A 151      12.975  34.060  41.470  1.00 34.08           O  
ATOM   1191  N   LYS A 152      14.891  30.289  36.711  1.00 34.94           N  
ATOM   1192  CA  LYS A 152      16.289  30.393  37.121  1.00 34.94           C  
ATOM   1193  C   LYS A 152      16.974  29.029  37.090  1.00 34.94           C  
ATOM   1194  CB  LYS A 152      16.395  31.000  38.520  1.00 34.94           C  
ATOM   1195  O   LYS A 152      16.480  28.067  37.682  1.00 34.94           O  
ATOM   1196  CG  LYS A 152      16.495  32.519  38.530  1.00 34.94           C  
ATOM   1197  CD  LYS A 152      17.099  33.031  39.831  1.00 34.94           C  
ATOM   1198  CE  LYS A 152      17.147  34.553  39.865  1.00 34.94           C  
ATOM   1199  NZ  LYS A 152      17.477  35.066  41.228  1.00 34.94           N  
ATOM   1200  N   LYS A 153      17.984  28.923  36.270  1.00 31.68           N  
ATOM   1201  CA  LYS A 153      19.374  28.841  36.710  1.00 31.68           C  
ATOM   1202  C   LYS A 153      19.969  27.471  36.399  1.00 31.68           C  
ATOM   1203  CB  LYS A 153      19.481  29.130  38.208  1.00 31.68           C  
ATOM   1204  O   LYS A 153      19.379  26.441  36.733  1.00 31.68           O  
ATOM   1205  CG  LYS A 153      19.652  30.604  38.544  1.00 31.68           C  
ATOM   1206  CD  LYS A 153      20.437  30.796  39.835  1.00 31.68           C  
ATOM   1207  CE  LYS A 153      20.446  32.255  40.273  1.00 31.68           C  
ATOM   1208  NZ  LYS A 153      21.229  32.451  41.530  1.00 31.68           N  
ATOM   1209  N   GLU A 154      21.043  27.512  35.577  1.00 31.92           N  
ATOM   1210  CA  GLU A 154      22.461  27.358  35.888  1.00 31.92           C  
ATOM   1211  C   GLU A 154      22.872  25.889  35.879  1.00 31.92           C  
ATOM   1212  CB  GLU A 154      22.785  27.986  37.246  1.00 31.92           C  
ATOM   1213  O   GLU A 154      22.236  25.057  36.530  1.00 31.92           O  
ATOM   1214  CG  GLU A 154      23.826  29.095  37.178  1.00 31.92           C  
ATOM   1215  CD  GLU A 154      24.058  29.782  38.514  1.00 31.92           C  
ATOM   1216  OE1 GLU A 154      25.231  29.919  38.931  1.00 31.92           O  
ATOM   1217  OE2 GLU A 154      23.059  30.186  39.151  1.00 31.92           O  
ATOM   1218  N   ALA A 155      23.842  25.593  35.010  1.00 33.87           N  
ATOM   1219  CA  ALA A 155      25.155  25.141  35.462  1.00 33.87           C  
ATOM   1220  C   ALA A 155      25.436  23.716  34.995  1.00 33.87           C  
ATOM   1221  CB  ALA A 155      25.254  25.229  36.983  1.00 33.87           C  
ATOM   1222  O   ALA A 155      24.670  22.796  35.293  1.00 33.87           O  
ATOM   1223  N   ALA A 156      26.383  23.580  33.973  1.00 42.21           N  
ATOM   1224  CA  ALA A 156      27.756  23.115  34.150  1.00 42.21           C  
ATOM   1225  C   ALA A 156      27.904  21.661  33.711  1.00 42.21           C  
ATOM   1226  CB  ALA A 156      28.188  23.274  35.606  1.00 42.21           C  
ATOM   1227  O   ALA A 156      27.068  20.817  34.042  1.00 42.21           O  
ATOM   1228  N   PRO A 157      29.098  21.371  33.141  1.00 48.20           N  
ATOM   1229  CA  PRO A 157      29.788  20.500  32.187  1.00 48.20           C  
ATOM   1230  C   PRO A 157      30.334  19.230  32.835  1.00 48.20           C  
ATOM   1231  CB  PRO A 157      30.928  21.380  31.667  1.00 48.20           C  
ATOM   1232  O   PRO A 157      30.561  19.199  34.047  1.00 48.20           O  
ATOM   1233  CG  PRO A 157      31.339  22.206  32.843  1.00 48.20           C  
ATOM   1234  CD  PRO A 157      30.360  21.972  33.957  1.00 48.20           C  
ATOM   1235  N   GLU A 158      30.006  18.022  32.438  1.00 41.82           N  
ATOM   1236  CA  GLU A 158      30.601  16.746  32.826  1.00 41.82           C  
ATOM   1237  C   GLU A 158      31.132  15.993  31.610  1.00 41.82           C  
ATOM   1238  CB  GLU A 158      29.583  15.884  33.577  1.00 41.82           C  
ATOM   1239  O   GLU A 158      30.433  15.858  30.603  1.00 41.82           O  
ATOM   1240  CG  GLU A 158      29.439  16.243  35.048  1.00 41.82           C  
ATOM   1241  CD  GLU A 158      28.635  15.222  35.839  1.00 41.82           C  
ATOM   1242  OE1 GLU A 158      29.235  14.456  36.626  1.00 41.82           O  
ATOM   1243  OE2 GLU A 158      27.396  15.189  35.669  1.00 41.82           O  
ATOM   1244  N   LYS A 159      32.390  16.118  31.182  1.00 41.34           N  
ATOM   1245  CA  LYS A 159      33.466  15.160  31.420  1.00 41.34           C  
ATOM   1246  C   LYS A 159      33.425  14.023  30.403  1.00 41.34           C  
ATOM   1247  CB  LYS A 159      33.378  14.597  32.840  1.00 41.34           C  
ATOM   1248  O   LYS A 159      32.364  13.450  30.147  1.00 41.34           O  
ATOM   1249  CG  LYS A 159      33.648  15.622  33.931  1.00 41.34           C  
ATOM   1250  CD  LYS A 159      34.493  15.034  35.054  1.00 41.34           C  
ATOM   1251  CE  LYS A 159      34.725  16.046  36.168  1.00 41.34           C  
ATOM   1252  NZ  LYS A 159      34.874  15.382  37.497  1.00 41.34           N  
ATOM   1253  N   LYS A 160      34.425  13.983  29.433  1.00 47.55           N  
ATOM   1254  CA  LYS A 160      35.497  13.002  29.297  1.00 47.55           C  
ATOM   1255  C   LYS A 160      35.621  12.520  27.854  1.00 47.55           C  
ATOM   1256  CB  LYS A 160      35.257  11.812  30.228  1.00 47.55           C  
ATOM   1257  O   LYS A 160      34.785  11.750  27.378  1.00 47.55           O  
ATOM   1258  CG  LYS A 160      35.974  11.919  31.566  1.00 47.55           C  
ATOM   1259  CD  LYS A 160      36.209  10.548  32.186  1.00 47.55           C  
ATOM   1260  CE  LYS A 160      36.685  10.659  33.628  1.00 47.55           C  
ATOM   1261  NZ  LYS A 160      36.950   9.318  34.229  1.00 47.55           N  
ATOM   1262  N   ASP A 161      36.087  13.313  26.960  1.00 42.48           N  
ATOM   1263  CA  ASP A 161      36.664  12.868  25.695  1.00 42.48           C  
ATOM   1264  C   ASP A 161      38.165  12.626  25.832  1.00 42.48           C  
ATOM   1265  CB  ASP A 161      36.394  13.893  24.592  1.00 42.48           C  
ATOM   1266  O   ASP A 161      38.922  13.548  26.142  1.00 42.48           O  
ATOM   1267  CG  ASP A 161      35.197  13.536  23.730  1.00 42.48           C  
ATOM   1268  OD1 ASP A 161      35.351  12.758  22.763  1.00 42.48           O  
ATOM   1269  OD2 ASP A 161      34.089  14.039  24.017  1.00 42.48           O  
ATOM   1270  N   THR A 162      38.658  11.515  26.385  1.00 41.87           N  
ATOM   1271  CA  THR A 162      39.796  10.607  26.295  1.00 41.87           C  
ATOM   1272  C   THR A 162      39.826   9.910  24.938  1.00 41.87           C  
ATOM   1273  CB  THR A 162      39.757   9.552  27.416  1.00 41.87           C  
ATOM   1274  O   THR A 162      38.809   9.383  24.482  1.00 41.87           O  
ATOM   1275  CG2 THR A 162      41.162   9.073  27.769  1.00 41.87           C  
ATOM   1276  OG1 THR A 162      39.152  10.123  28.582  1.00 41.87           O  
ATOM   1277  N   LYS A 163      40.638  10.460  24.076  1.00 36.46           N  
ATOM   1278  CA  LYS A 163      41.899   9.819  23.714  1.00 36.46           C  
ATOM   1279  C   LYS A 163      41.701   8.820  22.577  1.00 36.46           C  
ATOM   1280  CB  LYS A 163      42.513   9.118  24.926  1.00 36.46           C  
ATOM   1281  O   LYS A 163      40.875   7.911  22.679  1.00 36.46           O  
ATOM   1282  CG  LYS A 163      44.020   8.929  24.835  1.00 36.46           C  
ATOM   1283  CD  LYS A 163      44.613   8.503  26.172  1.00 36.46           C  
ATOM   1284  CE  LYS A 163      46.125   8.350  26.091  1.00 36.46           C  
ATOM   1285  NZ  LYS A 163      46.743   8.227  27.445  1.00 36.46           N  
ATOM   1286  N   GLU A 164      42.114   9.222  21.373  1.00 30.34           N  
ATOM   1287  CA  GLU A 164      43.299   8.634  20.756  1.00 30.34           C  
ATOM   1288  C   GLU A 164      42.917   7.555  19.747  1.00 30.34           C  
ATOM   1289  CB  GLU A 164      44.228   8.050  21.823  1.00 30.34           C  
ATOM   1290  O   GLU A 164      42.177   6.625  20.074  1.00 30.34           O  
ATOM   1291  CG  GLU A 164      45.650   7.809  21.336  1.00 30.34           C  
ATOM   1292  CD  GLU A 164      46.541   7.161  22.383  1.00 30.34           C  
ATOM   1293  OE1 GLU A 164      46.855   5.956  22.251  1.00 30.34           O  
ATOM   1294  OE2 GLU A 164      46.928   7.863  23.344  1.00 30.34           O  
ATOM   1295  N   GLU A 165      43.075   7.889  18.471  1.00 36.67           N  
ATOM   1296  CA  GLU A 165      43.986   7.061  17.686  1.00 36.67           C  
ATOM   1297  C   GLU A 165      43.545   6.984  16.228  1.00 36.67           C  
ATOM   1298  CB  GLU A 165      44.081   5.653  18.282  1.00 36.67           C  
ATOM   1299  O   GLU A 165      42.433   6.541  15.932  1.00 36.67           O  
ATOM   1300  CG  GLU A 165      45.214   4.817  17.705  1.00 36.67           C  
ATOM   1301  CD  GLU A 165      45.339   3.448  18.355  1.00 36.67           C  
ATOM   1302  OE1 GLU A 165      44.861   2.451  17.767  1.00 36.67           O  
ATOM   1303  OE2 GLU A 165      45.920   3.372  19.461  1.00 36.67           O  
ATOM   1304  N   LYS A 166      44.108   7.819  15.348  1.00 31.35           N  
ATOM   1305  CA  LYS A 166      45.179   7.617  14.376  1.00 31.35           C  
ATOM   1306  C   LYS A 166      44.834   6.494  13.403  1.00 31.35           C  
ATOM   1307  CB  LYS A 166      46.497   7.308  15.087  1.00 31.35           C  
ATOM   1308  O   LYS A 166      44.480   5.389  13.822  1.00 31.35           O  
ATOM   1309  CG  LYS A 166      47.263   8.544  15.538  1.00 31.35           C  
ATOM   1310  CD  LYS A 166      48.524   8.752  14.710  1.00 31.35           C  
ATOM   1311  CE  LYS A 166      49.359   9.909  15.243  1.00 31.35           C  
ATOM   1312  NZ  LYS A 166      50.684   9.997  14.560  1.00 31.35           N  
ATOM   1313  N   ALA A 167      44.474   6.839  12.141  1.00 40.95           N  
ATOM   1314  CA  ALA A 167      45.310   6.479  10.998  1.00 40.95           C  
ATOM   1315  C   ALA A 167      44.460   6.216   9.758  1.00 40.95           C  
ATOM   1316  CB  ALA A 167      46.160   5.253  11.325  1.00 40.95           C  
ATOM   1317  O   ALA A 167      43.763   5.202   9.679  1.00 40.95           O  
ATOM   1318  N   LYS A 168      43.896   7.171   9.168  1.00 36.19           N  
ATOM   1319  CA  LYS A 168      43.326   7.182   7.824  1.00 36.19           C  
ATOM   1320  C   LYS A 168      44.369   7.590   6.787  1.00 36.19           C  
ATOM   1321  CB  LYS A 168      42.124   8.126   7.758  1.00 36.19           C  
ATOM   1322  O   LYS A 168      44.941   8.678   6.870  1.00 36.19           O  
ATOM   1323  CG  LYS A 168      40.785   7.416   7.634  1.00 36.19           C  
ATOM   1324  CD  LYS A 168      39.624   8.402   7.663  1.00 36.19           C  
ATOM   1325  CE  LYS A 168      38.285   7.697   7.495  1.00 36.19           C  
ATOM   1326  NZ  LYS A 168      37.140   8.650   7.599  1.00 36.19           N  
ATOM   1327  N   LYS A 169      45.198   6.598   6.367  1.00 46.83           N  
ATOM   1328  CA  LYS A 169      45.823   6.358   5.069  1.00 46.83           C  
ATOM   1329  C   LYS A 169      44.885   6.742   3.928  1.00 46.83           C  
ATOM   1330  CB  LYS A 169      46.238   4.892   4.936  1.00 46.83           C  
ATOM   1331  O   LYS A 169      43.785   6.197   3.812  1.00 46.83           O  
ATOM   1332  CG  LYS A 169      47.743   4.671   4.957  1.00 46.83           C  
ATOM   1333  CD  LYS A 169      48.102   3.234   4.604  1.00 46.83           C  
ATOM   1334  CE  LYS A 169      49.605   3.000   4.666  1.00 46.83           C  
ATOM   1335  NZ  LYS A 169      49.934   1.556   4.860  1.00 46.83           N  
ATOM   1336  N   PRO A 170      45.212   7.764   3.208  1.00 41.91           N  
ATOM   1337  CA  PRO A 170      44.680   8.293   1.949  1.00 41.91           C  
ATOM   1338  C   PRO A 170      45.257   7.590   0.723  1.00 41.91           C  
ATOM   1339  CB  PRO A 170      45.098   9.765   1.981  1.00 41.91           C  
ATOM   1340  O   PRO A 170      46.306   6.946   0.812  1.00 41.91           O  
ATOM   1341  CG  PRO A 170      46.429   9.770   2.662  1.00 41.91           C  
ATOM   1342  CD  PRO A 170      46.687   8.397   3.213  1.00 41.91           C  
ATOM   1343  N   GLU A 171      44.445   7.155  -0.138  1.00 33.38           N  
ATOM   1344  CA  GLU A 171      44.627   7.494  -1.546  1.00 33.38           C  
ATOM   1345  C   GLU A 171      44.109   6.382  -2.453  1.00 33.38           C  
ATOM   1346  CB  GLU A 171      46.103   7.772  -1.846  1.00 33.38           C  
ATOM   1347  O   GLU A 171      44.515   5.226  -2.321  1.00 33.38           O  
ATOM   1348  CG  GLU A 171      46.390   9.215  -2.234  1.00 33.38           C  
ATOM   1349  CD  GLU A 171      47.787   9.418  -2.798  1.00 33.38           C  
ATOM   1350  OE1 GLU A 171      47.939   9.477  -4.039  1.00 33.38           O  
ATOM   1351  OE2 GLU A 171      48.739   9.518  -1.991  1.00 33.38           O  
ATOM   1352  N   GLU A 172      42.867   6.593  -2.983  1.00 30.56           N  
ATOM   1353  CA  GLU A 172      42.437   6.997  -4.319  1.00 30.56           C  
ATOM   1354  C   GLU A 172      43.048   6.099  -5.390  1.00 30.56           C  
ATOM   1355  CB  GLU A 172      42.808   8.459  -4.584  1.00 30.56           C  
ATOM   1356  O   GLU A 172      44.267   5.921  -5.438  1.00 30.56           O  
ATOM   1357  CG  GLU A 172      41.666   9.289  -5.152  1.00 30.56           C  
ATOM   1358  CD  GLU A 172      42.124  10.610  -5.749  1.00 30.56           C  
ATOM   1359  OE1 GLU A 172      42.219  10.714  -6.993  1.00 30.56           O  
ATOM   1360  OE2 GLU A 172      42.390  11.549  -4.966  1.00 30.56           O  
ATOM   1361  N   LYS A 173      42.119   5.371  -6.023  1.00 41.45           N  
ATOM   1362  CA  LYS A 173      41.882   5.353  -7.463  1.00 41.45           C  
ATOM   1363  C   LYS A 173      40.792   4.349  -7.828  1.00 41.45           C  
ATOM   1364  CB  LYS A 173      43.171   5.023  -8.216  1.00 41.45           C  
ATOM   1365  O   LYS A 173      40.929   3.153  -7.564  1.00 41.45           O  
ATOM   1366  CG  LYS A 173      44.208   6.136  -8.187  1.00 41.45           C  
ATOM   1367  CD  LYS A 173      44.998   6.199  -9.488  1.00 41.45           C  
ATOM   1368  CE  LYS A 173      46.097   7.251  -9.425  1.00 41.45           C  
ATOM   1369  NZ  LYS A 173      47.161   7.002 -10.444  1.00 41.45           N  
ATOM   1370  N   PRO A 174      39.735   4.994  -8.302  1.00 45.63           N  
ATOM   1371  CA  PRO A 174      38.537   4.649  -9.071  1.00 45.63           C  
ATOM   1372  C   PRO A 174      38.839   4.379 -10.543  1.00 45.63           C  
ATOM   1373  CB  PRO A 174      37.648   5.885  -8.913  1.00 45.63           C  
ATOM   1374  O   PRO A 174      39.839   4.870 -11.072  1.00 45.63           O  
ATOM   1375  CG  PRO A 174      38.602   7.032  -8.825  1.00 45.63           C  
ATOM   1376  CD  PRO A 174      39.989   6.487  -8.642  1.00 45.63           C  
ATOM   1377  N   LYS A 175      38.162   3.329 -11.115  1.00 43.12           N  
ATOM   1378  CA  LYS A 175      37.061   3.027 -12.025  1.00 43.12           C  
ATOM   1379  C   LYS A 175      37.163   3.853 -13.304  1.00 43.12           C  
ATOM   1380  CB  LYS A 175      35.716   3.281 -11.343  1.00 43.12           C  
ATOM   1381  O   LYS A 175      37.375   5.067 -13.251  1.00 43.12           O  
ATOM   1382  CG  LYS A 175      35.234   2.126 -10.476  1.00 43.12           C  
ATOM   1383  CD  LYS A 175      33.885   2.431  -9.840  1.00 43.12           C  
ATOM   1384  CE  LYS A 175      33.381   1.259  -9.007  1.00 43.12           C  
ATOM   1385  NZ  LYS A 175      32.364   1.690  -8.002  1.00 43.12           N  
ATOM   1386  N   THR A 176      37.270   3.175 -14.416  1.00 39.36           N  
ATOM   1387  CA  THR A 176      36.439   3.414 -15.591  1.00 39.36           C  
ATOM   1388  C   THR A 176      36.726   2.378 -16.675  1.00 39.36           C  
ATOM   1389  CB  THR A 176      36.663   4.828 -16.156  1.00 39.36           C  
ATOM   1390  O   THR A 176      37.885   2.136 -17.018  1.00 39.36           O  
ATOM   1391  CG2 THR A 176      35.913   5.873 -15.337  1.00 39.36           C  
ATOM   1392  OG1 THR A 176      38.064   5.131 -16.129  1.00 39.36           O  
ATOM   1393  N   GLU A 177      35.736   1.510 -16.991  1.00 34.34           N  
ATOM   1394  CA  GLU A 177      34.550   1.505 -17.843  1.00 34.34           C  
ATOM   1395  C   GLU A 177      34.925   1.694 -19.311  1.00 34.34           C  
ATOM   1396  CB  GLU A 177      33.569   2.595 -17.406  1.00 34.34           C  
ATOM   1397  O   GLU A 177      35.595   2.666 -19.665  1.00 34.34           O  
ATOM   1398  CG  GLU A 177      32.119   2.296 -17.762  1.00 34.34           C  
ATOM   1399  CD  GLU A 177      31.147   3.345 -17.247  1.00 34.34           C  
ATOM   1400  OE1 GLU A 177      30.429   3.961 -18.067  1.00 34.34           O  
ATOM   1401  OE2 GLU A 177      31.102   3.552 -16.014  1.00 34.34           O  
ATOM   1402  N   ALA A 178      34.883   0.556 -20.038  1.00 41.31           N  
ATOM   1403  CA  ALA A 178      34.133  -0.322 -20.932  1.00 41.31           C  
ATOM   1404  C   ALA A 178      33.188   0.480 -21.823  1.00 41.31           C  
ATOM   1405  CB  ALA A 178      33.351  -1.358 -20.129  1.00 41.31           C  
ATOM   1406  O   ALA A 178      32.308   1.188 -21.327  1.00 41.31           O  
ATOM   1407  N   LYS A 179      33.791   1.022 -22.866  1.00 37.02           N  
ATOM   1408  CA  LYS A 179      32.931   1.325 -24.006  1.00 37.02           C  
ATOM   1409  C   LYS A 179      33.728   1.333 -25.308  1.00 37.02           C  
ATOM   1410  CB  LYS A 179      32.235   2.673 -23.810  1.00 37.02           C  
ATOM   1411  O   LYS A 179      34.776   1.976 -25.397  1.00 37.02           O  
ATOM   1412  CG  LYS A 179      31.022   2.615 -22.893  1.00 37.02           C  
ATOM   1413  CD  LYS A 179      29.784   2.124 -23.632  1.00 37.02           C  
ATOM   1414  CE  LYS A 179      28.571   2.064 -22.714  1.00 37.02           C  
ATOM   1415  NZ  LYS A 179      27.306   1.856 -23.481  1.00 37.02           N  
ATOM   1416  N   ALA A 180      33.547   0.240 -26.098  1.00 38.03           N  
ATOM   1417  CA  ALA A 180      33.162   0.566 -27.469  1.00 38.03           C  
ATOM   1418  C   ALA A 180      33.603  -0.528 -28.437  1.00 38.03           C  
ATOM   1419  CB  ALA A 180      33.755   1.910 -27.883  1.00 38.03           C  
ATOM   1420  O   ALA A 180      34.764  -0.941 -28.429  1.00 38.03           O  
ATOM   1421  N   LYS A 181      32.670  -1.366 -28.832  1.00 38.87           N  
ATOM   1422  CA  LYS A 181      32.467  -1.495 -30.272  1.00 38.87           C  
ATOM   1423  C   LYS A 181      31.665  -2.751 -30.604  1.00 38.87           C  
ATOM   1424  CB  LYS A 181      33.809  -1.522 -31.004  1.00 38.87           C  
ATOM   1425  O   LYS A 181      32.154  -3.869 -30.430  1.00 38.87           O  
ATOM   1426  CG  LYS A 181      34.401  -0.144 -31.263  1.00 38.87           C  
ATOM   1427  CD  LYS A 181      35.124  -0.089 -32.603  1.00 38.87           C  
ATOM   1428  CE  LYS A 181      35.730   1.284 -32.856  1.00 38.87           C  
ATOM   1429  NZ  LYS A 181      36.838   1.225 -33.856  1.00 38.87           N  
ATOM   1430  N   GLU A 182      30.407  -2.729 -30.426  1.00 38.66           N  
ATOM   1431  CA  GLU A 182      29.734  -3.645 -31.342  1.00 38.66           C  
ATOM   1432  C   GLU A 182      28.783  -2.897 -32.272  1.00 38.66           C  
ATOM   1433  CB  GLU A 182      28.972  -4.720 -30.564  1.00 38.66           C  
ATOM   1434  O   GLU A 182      27.873  -2.204 -31.811  1.00 38.66           O  
ATOM   1435  CG  GLU A 182      28.918  -6.068 -31.269  1.00 38.66           C  
ATOM   1436  CD  GLU A 182      27.946  -7.044 -30.625  1.00 38.66           C  
ATOM   1437  OE1 GLU A 182      26.941  -7.416 -31.273  1.00 38.66           O  
ATOM   1438  OE2 GLU A 182      28.190  -7.438 -29.463  1.00 38.66           O  
ATOM   1439  N   ASP A 183      29.252  -2.171 -33.137  1.00 37.36           N  
ATOM   1440  CA  ASP A 183      28.783  -1.976 -34.505  1.00 37.36           C  
ATOM   1441  C   ASP A 183      28.990  -3.236 -35.342  1.00 37.36           C  
ATOM   1442  CB  ASP A 183      29.500  -0.790 -35.154  1.00 37.36           C  
ATOM   1443  O   ASP A 183      30.085  -3.803 -35.360  1.00 37.36           O  
ATOM   1444  CG  ASP A 183      28.780   0.530 -34.936  1.00 37.36           C  
ATOM   1445  OD1 ASP A 183      27.897   0.884 -35.747  1.00 37.36           O  
ATOM   1446  OD2 ASP A 183      29.101   1.223 -33.946  1.00 37.36           O  
ATOM   1447  N   ASP A 184      27.925  -4.043 -35.522  1.00 44.53           N  
ATOM   1448  CA  ASP A 184      27.686  -4.688 -36.810  1.00 44.53           C  
ATOM   1449  C   ASP A 184      26.329  -5.386 -36.831  1.00 44.53           C  
ATOM   1450  CB  ASP A 184      28.799  -5.690 -37.122  1.00 44.53           C  
ATOM   1451  O   ASP A 184      26.096  -6.326 -36.067  1.00 44.53           O  
ATOM   1452  CG  ASP A 184      28.935  -5.982 -38.606  1.00 44.53           C  
ATOM   1453  OD1 ASP A 184      28.479  -7.053 -39.062  1.00 44.53           O  
ATOM   1454  OD2 ASP A 184      29.506  -5.134 -39.326  1.00 44.53           O  
ATOM   1455  N   LYS A 185      25.316  -4.713 -37.199  1.00 39.60           N  
ATOM   1456  CA  LYS A 185      24.658  -4.847 -38.496  1.00 39.60           C  
ATOM   1457  C   LYS A 185      24.344  -6.308 -38.804  1.00 39.60           C  
ATOM   1458  CB  LYS A 185      25.529  -4.253 -39.604  1.00 39.60           C  
ATOM   1459  O   LYS A 185      25.233  -7.162 -38.763  1.00 39.60           O  
ATOM   1460  CG  LYS A 185      25.102  -2.862 -40.048  1.00 39.60           C  
ATOM   1461  CD  LYS A 185      25.750  -2.474 -41.371  1.00 39.60           C  
ATOM   1462  CE  LYS A 185      25.590  -0.987 -41.658  1.00 39.60           C  
ATOM   1463  NZ  LYS A 185      25.731  -0.686 -43.114  1.00 39.60           N  
ATOM   1464  N   THR A 186      23.051  -6.732 -38.582  1.00 39.89           N  
ATOM   1465  CA  THR A 186      22.356  -7.362 -39.699  1.00 39.89           C  
ATOM   1466  C   THR A 186      21.282  -8.322 -39.195  1.00 39.89           C  
ATOM   1467  CB  THR A 186      23.338  -8.120 -40.612  1.00 39.89           C  
ATOM   1468  O   THR A 186      21.564  -9.210 -38.388  1.00 39.89           O  
ATOM   1469  CG2 THR A 186      24.380  -7.176 -41.202  1.00 39.89           C  
ATOM   1470  OG1 THR A 186      24.005  -9.133 -39.849  1.00 39.89           O  
ATOM   1471  N   LEU A 187      20.033  -7.867 -39.025  1.00 37.76           N  
ATOM   1472  CA  LEU A 187      18.925  -8.280 -39.880  1.00 37.76           C  
ATOM   1473  C   LEU A 187      18.442  -9.678 -39.506  1.00 37.76           C  
ATOM   1474  CB  LEU A 187      19.344  -8.250 -41.352  1.00 37.76           C  
ATOM   1475  O   LEU A 187      19.177 -10.656 -39.661  1.00 37.76           O  
ATOM   1476  CG  LEU A 187      19.215  -6.903 -42.066  1.00 37.76           C  
ATOM   1477  CD1 LEU A 187      20.198  -6.823 -43.229  1.00 37.76           C  
ATOM   1478  CD2 LEU A 187      17.785  -6.691 -42.552  1.00 37.76           C  
ATOM   1479  N   SER A 188      17.489  -9.811 -38.591  1.00 45.64           N  
ATOM   1480  CA  SER A 188      16.472 -10.794 -38.952  1.00 45.64           C  
ATOM   1481  C   SER A 188      15.112 -10.420 -38.371  1.00 45.64           C  
ATOM   1482  CB  SER A 188      16.877 -12.187 -38.468  1.00 45.64           C  
ATOM   1483  O   SER A 188      14.974 -10.252 -37.158  1.00 45.64           O  
ATOM   1484  OG  SER A 188      17.589 -12.882 -39.477  1.00 45.64           O  
ATOM   1485  N   LYS A 189      14.444  -9.459 -38.883  1.00 39.67           N  
ATOM   1486  CA  LYS A 189      13.100  -9.531 -39.450  1.00 39.67           C  
ATOM   1487  C   LYS A 189      12.547 -10.951 -39.376  1.00 39.67           C  
ATOM   1488  CB  LYS A 189      13.102  -9.044 -40.900  1.00 39.67           C  
ATOM   1489  O   LYS A 189      13.046 -11.853 -40.052  1.00 39.67           O  
ATOM   1490  CG  LYS A 189      13.014  -7.532 -41.045  1.00 39.67           C  
ATOM   1491  CD  LYS A 189      12.589  -7.130 -42.451  1.00 39.67           C  
ATOM   1492  CE  LYS A 189      12.418  -5.621 -42.575  1.00 39.67           C  
ATOM   1493  NZ  LYS A 189      12.155  -5.207 -43.986  1.00 39.67           N  
ATOM   1494  N   GLU A 190      12.046 -11.375 -38.256  1.00 37.35           N  
ATOM   1495  CA  GLU A 190      10.889 -12.261 -38.333  1.00 37.35           C  
ATOM   1496  C   GLU A 190       9.674 -11.643 -37.647  1.00 37.35           C  
ATOM   1497  CB  GLU A 190      11.210 -13.621 -37.708  1.00 37.35           C  
ATOM   1498  O   GLU A 190       9.728 -11.305 -36.462  1.00 37.35           O  
ATOM   1499  CG  GLU A 190      10.243 -14.725 -38.109  1.00 37.35           C  
ATOM   1500  CD  GLU A 190      10.566 -16.067 -37.470  1.00 37.35           C  
ATOM   1501  OE1 GLU A 190      10.014 -16.374 -36.390  1.00 37.35           O  
ATOM   1502  OE2 GLU A 190      11.379 -16.817 -38.056  1.00 37.35           O  
ATOM   1503  N   PRO A 191       8.643 -11.105 -38.348  1.00 46.05           N  
ATOM   1504  CA  PRO A 191       7.259 -10.847 -37.941  1.00 46.05           C  
ATOM   1505  C   PRO A 191       6.384 -12.097 -38.000  1.00 46.05           C  
ATOM   1506  CB  PRO A 191       6.784  -9.800 -38.951  1.00 46.05           C  
ATOM   1507  O   PRO A 191       6.543 -12.925 -38.900  1.00 46.05           O  
ATOM   1508  CG  PRO A 191       7.492 -10.146 -40.221  1.00 46.05           C  
ATOM   1509  CD  PRO A 191       8.571 -11.144 -39.910  1.00 46.05           C  
ATOM   1510  N   SER A 192       6.250 -12.859 -36.872  1.00 40.40           N  
ATOM   1511  CA  SER A 192       5.215 -13.885 -36.948  1.00 40.40           C  
ATOM   1512  C   SER A 192       4.407 -13.952 -35.656  1.00 40.40           C  
ATOM   1513  CB  SER A 192       5.835 -15.252 -37.243  1.00 40.40           C  
ATOM   1514  O   SER A 192       4.976 -14.048 -34.566  1.00 40.40           O  
ATOM   1515  OG  SER A 192       5.772 -15.544 -38.628  1.00 40.40           O  
ATOM   1516  N   LYS A 193       3.283 -13.207 -35.519  1.00 45.38           N  
ATOM   1517  CA  LYS A 193       1.878 -13.585 -35.391  1.00 45.38           C  
ATOM   1518  C   LYS A 193       1.380 -13.374 -33.964  1.00 45.38           C  
ATOM   1519  CB  LYS A 193       1.674 -15.042 -35.808  1.00 45.38           C  
ATOM   1520  O   LYS A 193       1.944 -13.926 -33.017  1.00 45.38           O  
ATOM   1521  CG  LYS A 193       1.771 -15.277 -37.308  1.00 45.38           C  
ATOM   1522  CD  LYS A 193       1.325 -16.683 -37.684  1.00 45.38           C  
ATOM   1523  CE  LYS A 193       1.473 -16.937 -39.179  1.00 45.38           C  
ATOM   1524  NZ  LYS A 193       1.195 -18.363 -39.528  1.00 45.38           N  
ATOM   1525  N   PRO A 194       0.479 -12.409 -33.734  1.00 50.91           N  
ATOM   1526  CA  PRO A 194      -0.372 -12.201 -32.561  1.00 50.91           C  
ATOM   1527  C   PRO A 194      -1.594 -13.117 -32.548  1.00 50.91           C  
ATOM   1528  CB  PRO A 194      -0.791 -10.734 -32.685  1.00 50.91           C  
ATOM   1529  O   PRO A 194      -2.225 -13.324 -33.587  1.00 50.91           O  
ATOM   1530  CG  PRO A 194      -0.583 -10.398 -34.127  1.00 50.91           C  
ATOM   1531  CD  PRO A 194       0.294 -11.452 -34.740  1.00 50.91           C  
ATOM   1532  N   LYS A 195      -1.483 -14.314 -32.120  1.00 44.67           N  
ATOM   1533  CA  LYS A 195      -2.516 -15.266 -31.720  1.00 44.67           C  
ATOM   1534  C   LYS A 195      -3.581 -14.591 -30.859  1.00 44.67           C  
ATOM   1535  CB  LYS A 195      -1.898 -16.442 -30.963  1.00 44.67           C  
ATOM   1536  O   LYS A 195      -3.261 -13.955 -29.853  1.00 44.67           O  
ATOM   1537  CG  LYS A 195      -2.167 -17.798 -31.600  1.00 44.67           C  
ATOM   1538  CD  LYS A 195      -1.540 -18.928 -30.793  1.00 44.67           C  
ATOM   1539  CE  LYS A 195      -1.885 -20.291 -31.378  1.00 44.67           C  
ATOM   1540  NZ  LYS A 195      -0.768 -21.267 -31.204  1.00 44.67           N  
ATOM   1541  N   ALA A 196      -4.698 -14.025 -31.435  1.00 47.70           N  
ATOM   1542  CA  ALA A 196      -6.139 -14.259 -31.485  1.00 47.70           C  
ATOM   1543  C   ALA A 196      -6.747 -14.233 -30.085  1.00 47.70           C  
ATOM   1544  CB  ALA A 196      -6.439 -15.590 -32.168  1.00 47.70           C  
ATOM   1545  O   ALA A 196      -6.253 -14.902 -29.175  1.00 47.70           O  
ATOM   1546  N   GLU A 197      -7.523 -13.202 -29.827  1.00 40.29           N  
ATOM   1547  CA  GLU A 197      -8.948 -12.891 -29.783  1.00 40.29           C  
ATOM   1548  C   GLU A 197      -9.733 -13.993 -29.079  1.00 40.29           C  
ATOM   1549  CB  GLU A 197      -9.496 -12.676 -31.197  1.00 40.29           C  
ATOM   1550  O   GLU A 197      -9.724 -15.146 -29.517  1.00 40.29           O  
ATOM   1551  CG  GLU A 197     -10.675 -11.717 -31.261  1.00 40.29           C  
ATOM   1552  CD  GLU A 197     -11.296 -11.621 -32.645  1.00 40.29           C  
ATOM   1553  OE1 GLU A 197     -12.414 -12.147 -32.846  1.00 40.29           O  
ATOM   1554  OE2 GLU A 197     -10.659 -11.016 -33.536  1.00 40.29           O  
ATOM   1555  N   LYS A 198      -9.985 -13.914 -27.820  1.00 49.31           N  
ATOM   1556  CA  LYS A 198     -11.279 -14.335 -27.291  1.00 49.31           C  
ATOM   1557  C   LYS A 198     -11.727 -13.428 -26.148  1.00 49.31           C  
ATOM   1558  CB  LYS A 198     -11.218 -15.787 -26.815  1.00 49.31           C  
ATOM   1559  O   LYS A 198     -11.056 -13.343 -25.117  1.00 49.31           O  
ATOM   1560  CG  LYS A 198     -11.903 -16.774 -27.749  1.00 49.31           C  
ATOM   1561  CD  LYS A 198     -12.354 -18.025 -27.006  1.00 49.31           C  
ATOM   1562  CE  LYS A 198     -12.970 -19.047 -27.953  1.00 49.31           C  
ATOM   1563  NZ  LYS A 198     -13.116 -20.385 -27.306  1.00 49.31           N  
ATOM   1564  N   ALA A 199     -12.328 -12.349 -26.426  1.00 47.83           N  
ATOM   1565  CA  ALA A 199     -13.627 -11.716 -26.212  1.00 47.83           C  
ATOM   1566  C   ALA A 199     -14.661 -12.732 -25.735  1.00 47.83           C  
ATOM   1567  CB  ALA A 199     -14.105 -11.038 -27.494  1.00 47.83           C  
ATOM   1568  O   ALA A 199     -14.907 -13.739 -26.404  1.00 47.83           O  
ATOM   1569  N   GLU A 200     -15.026 -12.928 -24.559  1.00 41.63           N  
ATOM   1570  CA  GLU A 200     -16.363 -13.127 -24.008  1.00 41.63           C  
ATOM   1571  C   GLU A 200     -16.516 -12.424 -22.662  1.00 41.63           C  
ATOM   1572  CB  GLU A 200     -16.668 -14.619 -23.860  1.00 41.63           C  
ATOM   1573  O   GLU A 200     -15.720 -12.646 -21.747  1.00 41.63           O  
ATOM   1574  CG  GLU A 200     -17.237 -15.259 -25.118  1.00 41.63           C  
ATOM   1575  CD  GLU A 200     -17.894 -16.606 -24.863  1.00 41.63           C  
ATOM   1576  OE1 GLU A 200     -19.139 -16.660 -24.739  1.00 41.63           O  
ATOM   1577  OE2 GLU A 200     -17.158 -17.615 -24.784  1.00 41.63           O  
ATOM   1578  N   LYS A 201     -16.939 -11.242 -22.584  1.00 56.24           N  
ATOM   1579  CA  LYS A 201     -18.198 -10.617 -22.187  1.00 56.24           C  
ATOM   1580  C   LYS A 201     -19.074 -11.594 -21.408  1.00 56.24           C  
ATOM   1581  CB  LYS A 201     -18.952 -10.102 -23.414  1.00 56.24           C  
ATOM   1582  O   LYS A 201     -19.327 -12.711 -21.865  1.00 56.24           O  
ATOM   1583  CG  LYS A 201     -18.270  -8.935 -24.114  1.00 56.24           C  
ATOM   1584  CD  LYS A 201     -19.283  -7.907 -24.602  1.00 56.24           C  
ATOM   1585  CE  LYS A 201     -18.599  -6.707 -25.242  1.00 56.24           C  
ATOM   1586  NZ  LYS A 201     -19.321  -6.244 -26.464  1.00 56.24           N  
ATOM   1587  N   SER A 202     -19.270 -11.404 -20.031  1.00 46.31           N  
ATOM   1588  CA  SER A 202     -20.466 -11.234 -19.212  1.00 46.31           C  
ATOM   1589  C   SER A 202     -20.376 -12.049 -17.926  1.00 46.31           C  
ATOM   1590  CB  SER A 202     -21.715 -11.639 -19.995  1.00 46.31           C  
ATOM   1591  O   SER A 202     -20.040 -13.235 -17.959  1.00 46.31           O  
ATOM   1592  OG  SER A 202     -21.826 -10.885 -21.190  1.00 46.31           O  
ATOM   1593  N   SER A 203     -20.303 -11.453 -16.664  1.00 61.20           N  
ATOM   1594  CA  SER A 203     -21.253 -11.929 -15.663  1.00 61.20           C  
ATOM   1595  C   SER A 203     -21.236 -11.045 -14.421  1.00 61.20           C  
ATOM   1596  CB  SER A 203     -20.942 -13.375 -15.274  1.00 61.20           C  
ATOM   1597  O   SER A 203     -20.186 -10.852 -13.804  1.00 61.20           O  
ATOM   1598  OG  SER A 203     -21.274 -13.613 -13.917  1.00 61.20           O  
ATOM   1599  N   SER A 204     -22.042  -9.951 -14.377  1.00 52.43           N  
ATOM   1600  CA  SER A 204     -23.262  -9.550 -13.684  1.00 52.43           C  
ATOM   1601  C   SER A 204     -23.580 -10.498 -12.533  1.00 52.43           C  
ATOM   1602  CB  SER A 204     -24.441  -9.501 -14.656  1.00 52.43           C  
ATOM   1603  O   SER A 204     -23.754 -11.701 -12.742  1.00 52.43           O  
ATOM   1604  OG  SER A 204     -25.589  -8.960 -14.028  1.00 52.43           O  
ATOM   1605  N   THR A 205     -23.201 -10.210 -11.230  1.00 53.81           N  
ATOM   1606  CA  THR A 205     -24.138 -10.512 -10.155  1.00 53.81           C  
ATOM   1607  C   THR A 205     -24.064  -9.452  -9.059  1.00 53.81           C  
ATOM   1608  CB  THR A 205     -23.865 -11.901  -9.548  1.00 53.81           C  
ATOM   1609  O   THR A 205     -22.985  -9.167  -8.536  1.00 53.81           O  
ATOM   1610  CG2 THR A 205     -24.566 -12.061  -8.203  1.00 53.81           C  
ATOM   1611  OG1 THR A 205     -24.342 -12.910 -10.446  1.00 53.81           O  
ATOM   1612  N   ASP A 206     -24.637  -8.286  -9.217  1.00 49.63           N  
ATOM   1613  CA  ASP A 206     -25.638  -7.581  -8.422  1.00 49.63           C  
ATOM   1614  C   ASP A 206     -26.201  -8.481  -7.325  1.00 49.63           C  
ATOM   1615  CB  ASP A 206     -26.769  -7.069  -9.315  1.00 49.63           C  
ATOM   1616  O   ASP A 206     -26.966  -9.406  -7.605  1.00 49.63           O  
ATOM   1617  CG  ASP A 206     -27.530  -5.907  -8.701  1.00 49.63           C  
ATOM   1618  OD1 ASP A 206     -28.663  -6.110  -8.212  1.00 49.63           O  
ATOM   1619  OD2 ASP A 206     -26.994  -4.778  -8.708  1.00 49.63           O  
ATOM   1620  N   GLN A 207     -25.526  -8.890  -6.148  1.00 61.01           N  
ATOM   1621  CA  GLN A 207     -26.202  -9.382  -4.953  1.00 61.01           C  
ATOM   1622  C   GLN A 207     -26.339  -8.280  -3.905  1.00 61.01           C  
ATOM   1623  CB  GLN A 207     -25.451 -10.576  -4.363  1.00 61.01           C  
ATOM   1624  O   GLN A 207     -25.378  -7.963  -3.201  1.00 61.01           O  
ATOM   1625  CG  GLN A 207     -25.794 -11.905  -5.022  1.00 61.01           C  
ATOM   1626  CD  GLN A 207     -25.834 -13.057  -4.036  1.00 61.01           C  
ATOM   1627  NE2 GLN A 207     -26.540 -14.123  -4.397  1.00 61.01           N  
ATOM   1628  OE1 GLN A 207     -25.234 -12.990  -2.958  1.00 61.01           O  
ATOM   1629  N   LYS A 208     -26.892  -7.105  -4.213  1.00 56.55           N  
ATOM   1630  CA  LYS A 208     -27.752  -6.274  -3.376  1.00 56.55           C  
ATOM   1631  C   LYS A 208     -29.056  -6.994  -3.043  1.00 56.55           C  
ATOM   1632  CB  LYS A 208     -28.051  -4.943  -4.068  1.00 56.55           C  
ATOM   1633  O   LYS A 208     -29.869  -7.261  -3.931  1.00 56.55           O  
ATOM   1634  CG  LYS A 208     -26.817  -4.097  -4.341  1.00 56.55           C  
ATOM   1635  CD  LYS A 208     -26.337  -3.387  -3.082  1.00 56.55           C  
ATOM   1636  CE  LYS A 208     -26.143  -1.895  -3.319  1.00 56.55           C  
ATOM   1637  NZ  LYS A 208     -25.510  -1.225  -2.144  1.00 56.55           N  
ATOM   1638  N   ASP A 209     -29.036  -8.044  -2.189  1.00 56.42           N  
ATOM   1639  CA  ASP A 209     -30.298  -8.284  -1.497  1.00 56.42           C  
ATOM   1640  C   ASP A 209     -30.084  -9.127  -0.241  1.00 56.42           C  
ATOM   1641  CB  ASP A 209     -31.298  -8.972  -2.427  1.00 56.42           C  
ATOM   1642  O   ASP A 209     -29.866 -10.337  -0.329  1.00 56.42           O  
ATOM   1643  CG  ASP A 209     -32.608  -8.214  -2.555  1.00 56.42           C  
ATOM   1644  OD1 ASP A 209     -33.502  -8.392  -1.700  1.00 56.42           O  
ATOM   1645  OD2 ASP A 209     -32.748  -7.433  -3.522  1.00 56.42           O  
ATOM   1646  N   SER A 210     -29.407  -8.714   0.921  1.00 62.58           N  
ATOM   1647  CA  SER A 210     -30.018  -9.320   2.099  1.00 62.58           C  
ATOM   1648  C   SER A 210     -30.279  -8.279   3.183  1.00 62.58           C  
ATOM   1649  CB  SER A 210     -29.128 -10.433   2.653  1.00 62.58           C  
ATOM   1650  O   SER A 210     -29.340  -7.742   3.774  1.00 62.58           O  
ATOM   1651  OG  SER A 210     -29.476 -11.684   2.085  1.00 62.58           O  
ATOM   1652  N   LYS A 211     -31.052  -7.234   2.820  1.00 57.22           N  
ATOM   1653  CA  LYS A 211     -32.041  -6.595   3.682  1.00 57.22           C  
ATOM   1654  C   LYS A 211     -32.008  -7.185   5.089  1.00 57.22           C  
ATOM   1655  CB  LYS A 211     -33.443  -6.736   3.087  1.00 57.22           C  
ATOM   1656  O   LYS A 211     -32.012  -8.406   5.256  1.00 57.22           O  
ATOM   1657  CG  LYS A 211     -33.907  -5.519   2.301  1.00 57.22           C  
ATOM   1658  CD  LYS A 211     -35.325  -5.701   1.774  1.00 57.22           C  
ATOM   1659  CE  LYS A 211     -35.676  -4.646   0.734  1.00 57.22           C  
ATOM   1660  NZ  LYS A 211     -36.854  -3.827   1.151  1.00 57.22           N  
ATOM   1661  N   PRO A 212     -31.899  -6.331   6.168  1.00 58.32           N  
ATOM   1662  CA  PRO A 212     -31.872  -6.526   7.619  1.00 58.32           C  
ATOM   1663  C   PRO A 212     -33.252  -6.828   8.200  1.00 58.32           C  
ATOM   1664  CB  PRO A 212     -31.339  -5.191   8.145  1.00 58.32           C  
ATOM   1665  O   PRO A 212     -34.263  -6.352   7.678  1.00 58.32           O  
ATOM   1666  CG  PRO A 212     -31.772  -4.181   7.132  1.00 58.32           C  
ATOM   1667  CD  PRO A 212     -32.059  -4.893   5.841  1.00 58.32           C  
ATOM   1668  N   PRO A 213     -33.482  -7.969   8.810  1.00 59.91           N  
ATOM   1669  CA  PRO A 213     -34.816  -8.157   9.385  1.00 59.91           C  
ATOM   1670  C   PRO A 213     -35.205  -7.039  10.350  1.00 59.91           C  
ATOM   1671  CB  PRO A 213     -34.700  -9.495  10.118  1.00 59.91           C  
ATOM   1672  O   PRO A 213     -34.394  -6.629  11.184  1.00 59.91           O  
ATOM   1673  CG  PRO A 213     -33.243  -9.640  10.420  1.00 59.91           C  
ATOM   1674  CD  PRO A 213     -32.467  -8.822   9.428  1.00 59.91           C  
ATOM   1675  N   GLU A 214     -35.892  -5.988   9.887  1.00 52.97           N  
ATOM   1676  CA  GLU A 214     -37.077  -5.190  10.186  1.00 52.97           C  
ATOM   1677  C   GLU A 214     -38.149  -6.030  10.875  1.00 52.97           C  
ATOM   1678  CB  GLU A 214     -37.641  -4.564   8.908  1.00 52.97           C  
ATOM   1679  O   GLU A 214     -38.457  -7.138  10.431  1.00 52.97           O  
ATOM   1680  CG  GLU A 214     -37.720  -3.045   8.951  1.00 52.97           C  
ATOM   1681  CD  GLU A 214     -38.417  -2.446   7.740  1.00 52.97           C  
ATOM   1682  OE1 GLU A 214     -39.591  -2.026   7.861  1.00 52.97           O  
ATOM   1683  OE2 GLU A 214     -37.786  -2.397   6.660  1.00 52.97           O  
ATOM   1684  N   LYS A 215     -38.396  -5.926  12.225  1.00 56.68           N  
ATOM   1685  CA  LYS A 215     -39.466  -5.572  13.154  1.00 56.68           C  
ATOM   1686  C   LYS A 215     -40.162  -6.818  13.692  1.00 56.68           C  
ATOM   1687  CB  LYS A 215     -40.484  -4.654  12.476  1.00 56.68           C  
ATOM   1688  O   LYS A 215     -40.781  -7.566  12.933  1.00 56.68           O  
ATOM   1689  CG  LYS A 215     -39.900  -3.339  11.982  1.00 56.68           C  
ATOM   1690  CD  LYS A 215     -40.172  -2.204  12.962  1.00 56.68           C  
ATOM   1691  CE  LYS A 215     -39.698  -0.865  12.413  1.00 56.68           C  
ATOM   1692  NZ  LYS A 215     -40.108   0.270  13.293  1.00 56.68           N  
ATOM   1693  N   ALA A 216     -39.899  -7.265  14.846  1.00 59.40           N  
ATOM   1694  CA  ALA A 216     -40.984  -7.860  15.623  1.00 59.40           C  
ATOM   1695  C   ALA A 216     -41.417  -6.935  16.757  1.00 59.40           C  
ATOM   1696  CB  ALA A 216     -40.557  -9.216  16.181  1.00 59.40           C  
ATOM   1697  O   ALA A 216     -40.596  -6.524  17.580  1.00 59.40           O  
ATOM   1698  N   THR A 217     -42.071  -5.826  16.599  1.00 54.28           N  
ATOM   1699  CA  THR A 217     -43.233  -5.293  17.302  1.00 54.28           C  
ATOM   1700  C   THR A 217     -43.921  -6.387  18.113  1.00 54.28           C  
ATOM   1701  CB  THR A 217     -44.241  -4.667  16.321  1.00 54.28           C  
ATOM   1702  O   THR A 217     -44.440  -7.353  17.549  1.00 54.28           O  
ATOM   1703  CG2 THR A 217     -43.806  -3.265  15.906  1.00 54.28           C  
ATOM   1704  OG1 THR A 217     -44.337  -5.490  15.152  1.00 54.28           O  
ATOM   1705  N   GLU A 218     -43.517  -6.805  19.244  1.00 57.46           N  
ATOM   1706  CA  GLU A 218     -44.459  -7.451  20.154  1.00 57.46           C  
ATOM   1707  C   GLU A 218     -44.819  -6.533  21.318  1.00 57.46           C  
ATOM   1708  CB  GLU A 218     -43.881  -8.767  20.681  1.00 57.46           C  
ATOM   1709  O   GLU A 218     -43.940  -6.085  22.057  1.00 57.46           O  
ATOM   1710  CG  GLU A 218     -44.905  -9.655  21.373  1.00 57.46           C  
ATOM   1711  CD  GLU A 218     -44.479 -11.113  21.452  1.00 57.46           C  
ATOM   1712  OE1 GLU A 218     -44.423 -11.669  22.572  1.00 57.46           O  
ATOM   1713  OE2 GLU A 218     -44.198 -11.703  20.385  1.00 57.46           O  
ATOM   1714  N   ASP A 219     -45.591  -5.537  21.065  1.00 53.41           N  
ATOM   1715  CA  ASP A 219     -46.920  -5.238  21.589  1.00 53.41           C  
ATOM   1716  C   ASP A 219     -47.379  -6.315  22.570  1.00 53.41           C  
ATOM   1717  CB  ASP A 219     -47.930  -5.103  20.447  1.00 53.41           C  
ATOM   1718  O   ASP A 219     -47.628  -7.456  22.175  1.00 53.41           O  
ATOM   1719  CG  ASP A 219     -49.177  -4.333  20.846  1.00 53.41           C  
ATOM   1720  OD1 ASP A 219     -50.249  -4.954  21.012  1.00 53.41           O  
ATOM   1721  OD2 ASP A 219     -49.087  -3.095  20.993  1.00 53.41           O  
ATOM   1722  N   LYS A 220     -47.099  -6.255  23.845  1.00 60.16           N  
ATOM   1723  CA  LYS A 220     -48.099  -6.664  24.826  1.00 60.16           C  
ATOM   1724  C   LYS A 220     -48.098  -5.732  26.034  1.00 60.16           C  
ATOM   1725  CB  LYS A 220     -47.851  -8.105  25.276  1.00 60.16           C  
ATOM   1726  O   LYS A 220     -47.095  -5.627  26.743  1.00 60.16           O  
ATOM   1727  CG  LYS A 220     -48.124  -9.145  24.200  1.00 60.16           C  
ATOM   1728  CD  LYS A 220     -49.260 -10.078  24.599  1.00 60.16           C  
ATOM   1729  CE  LYS A 220     -49.525 -11.128  23.528  1.00 60.16           C  
ATOM   1730  NZ  LYS A 220     -50.439 -12.202  24.018  1.00 60.16           N  
ATOM   1731  N   ALA A 221     -48.589  -4.582  25.925  1.00 50.40           N  
ATOM   1732  CA  ALA A 221     -49.815  -4.229  26.635  1.00 50.40           C  
ATOM   1733  C   ALA A 221     -50.352  -5.418  27.428  1.00 50.40           C  
ATOM   1734  CB  ALA A 221     -50.872  -3.726  25.655  1.00 50.40           C  
ATOM   1735  O   ALA A 221     -50.609  -6.483  26.862  1.00 50.40           O  
ATOM   1736  N   ALA A 222     -50.019  -5.690  28.663  1.00 56.73           N  
ATOM   1737  CA  ALA A 222     -51.025  -6.244  29.567  1.00 56.73           C  
ATOM   1738  C   ALA A 222     -50.819  -5.738  30.992  1.00 56.73           C  
ATOM   1739  CB  ALA A 222     -50.985  -7.770  29.536  1.00 56.73           C  
ATOM   1740  O   ALA A 222     -49.743  -5.909  31.569  1.00 56.73           O  
ATOM   1741  N   LYS A 223     -51.211  -4.519  31.270  1.00 57.58           N  
ATOM   1742  CA  LYS A 223     -52.386  -4.127  32.044  1.00 57.58           C  
ATOM   1743  C   LYS A 223     -52.628  -5.092  33.201  1.00 57.58           C  
ATOM   1744  CB  LYS A 223     -53.623  -4.063  31.147  1.00 57.58           C  
ATOM   1745  O   LYS A 223     -52.712  -6.305  32.998  1.00 57.58           O  
ATOM   1746  CG  LYS A 223     -53.918  -2.676  30.598  1.00 57.58           C  
ATOM   1747  CD  LYS A 223     -55.271  -2.627  29.900  1.00 57.58           C  
ATOM   1748  CE  LYS A 223     -55.573  -1.235  29.361  1.00 57.58           C  
ATOM   1749  NZ  LYS A 223     -56.798  -1.226  28.506  1.00 57.58           N  
ATOM   1750  N   GLY A 224     -52.356  -4.681  34.379  1.00 56.48           N  
ATOM   1751  CA  GLY A 224     -53.511  -4.593  35.259  1.00 56.48           C  
ATOM   1752  C   GLY A 224     -53.333  -5.360  36.555  1.00 56.48           C  
ATOM   1753  O   GLY A 224     -52.826  -6.484  36.552  1.00 56.48           O  
ATOM   1754  N   LYS A 225     -52.917  -4.658  37.569  1.00 46.72           N  
ATOM   1755  CA  LYS A 225     -53.464  -4.599  38.921  1.00 46.72           C  
ATOM   1756  C   LYS A 225     -52.624  -5.427  39.890  1.00 46.72           C  
ATOM   1757  CB  LYS A 225     -54.913  -5.086  38.936  1.00 46.72           C  
ATOM   1758  O   LYS A 225     -52.262  -6.566  39.589  1.00 46.72           O  
ATOM   1759  CG  LYS A 225     -55.939  -3.972  39.080  1.00 46.72           C  
ATOM   1760  CD  LYS A 225     -57.244  -4.487  39.675  1.00 46.72           C  
ATOM   1761  CE  LYS A 225     -58.374  -3.481  39.503  1.00 46.72           C  
ATOM   1762  NZ  LYS A 225     -58.484  -2.564  40.676  1.00 46.72           N  
TER    1763      LYS A 225                                                      
ENDMDL                                                                          
END                                                                             
