# Supplementary material for: The 2022 Lady Estelle Wolfson lectureship on neurofilaments
Source: J Neurochem. 2022 Sep 19;163(3):179–219. doi: 10.1111/jnc.15682 (PMC9826399; doi:10.1111/jnc.15682)
Supplement: Supplementary file 1 — Supplementary material S1 [file JNC-163-179-s001.gz › NEFM2_91e8d_unrelaxed_rank_1_model_1.pdb]

MODEL     1                                                                     
ATOM      1  N   MET A   1      26.510  -0.366 -23.727  1.00 89.29           N  
ATOM      2  CA  MET A   1      25.516  -1.371 -23.363  1.00 89.29           C  
ATOM      3  C   MET A   1      25.221  -1.328 -21.867  1.00 89.29           C  
ATOM      4  CB  MET A   1      25.992  -2.769 -23.762  1.00 89.29           C  
ATOM      5  O   MET A   1      24.090  -1.577 -21.445  1.00 89.29           O  
ATOM      6  CG  MET A   1      25.744  -3.107 -25.223  1.00 89.29           C  
ATOM      7  SD  MET A   1      23.958  -3.172 -25.637  1.00 89.29           S  
ATOM      8  CE  MET A   1      24.047  -3.759 -27.351  1.00 89.29           C  
ATOM      9  N   ALA A   2      26.221  -0.971 -21.053  1.00 91.53           N  
ATOM     10  CA  ALA A   2      26.118  -0.806 -19.605  1.00 91.53           C  
ATOM     11  C   ALA A   2      25.224   0.378 -19.249  1.00 91.53           C  
ATOM     12  CB  ALA A   2      27.504  -0.626 -18.991  1.00 91.53           C  
ATOM     13  O   ALA A   2      24.452   0.315 -18.290  1.00 91.53           O  
ATOM     14  N   ARG A   3      25.338   1.412 -20.003  1.00 95.06           N  
ATOM     15  CA  ARG A   3      24.500   2.596 -19.847  1.00 95.06           C  
ATOM     16  C   ARG A   3      23.034   2.267 -20.107  1.00 95.06           C  
ATOM     17  CB  ARG A   3      24.961   3.710 -20.790  1.00 95.06           C  
ATOM     18  O   ARG A   3      22.151   2.725 -19.378  1.00 95.06           O  
ATOM     19  CG  ARG A   3      24.246   5.034 -20.576  1.00 95.06           C  
ATOM     20  CD  ARG A   3      24.630   6.060 -21.633  1.00 95.06           C  
ATOM     21  NE  ARG A   3      23.861   7.293 -21.491  1.00 95.06           N  
ATOM     22  NH1 ARG A   3      24.568   8.207 -23.492  1.00 95.06           N  
ATOM     23  NH2 ARG A   3      23.113   9.363 -22.149  1.00 95.06           N  
ATOM     24  CZ  ARG A   3      23.849   8.285 -22.378  1.00 95.06           C  
ATOM     25  N   HIS A   4      22.738   1.498 -21.135  1.00 94.64           N  
ATOM     26  CA  HIS A   4      21.395   1.071 -21.509  1.00 94.64           C  
ATOM     27  C   HIS A   4      20.798   0.143 -20.456  1.00 94.64           C  
ATOM     28  CB  HIS A   4      21.414   0.375 -22.871  1.00 94.64           C  
ATOM     29  O   HIS A   4      19.602   0.217 -20.165  1.00 94.64           O  
ATOM     30  CG  HIS A   4      21.733   1.292 -24.009  1.00 94.64           C  
ATOM     31  CD2 HIS A   4      22.667   1.207 -24.985  1.00 94.64           C  
ATOM     32  ND1 HIS A   4      21.046   2.466 -24.233  1.00 94.64           N  
ATOM     33  CE1 HIS A   4      21.546   3.064 -25.301  1.00 94.64           C  
ATOM     34  NE2 HIS A   4      22.531   2.321 -25.776  1.00 94.64           N  
ATOM     35  N   LEU A   5      21.535  -0.692 -19.831  1.00 95.44           N  
ATOM     36  CA  LEU A   5      21.094  -1.597 -18.775  1.00 95.44           C  
ATOM     37  C   LEU A   5      20.749  -0.825 -17.506  1.00 95.44           C  
ATOM     38  CB  LEU A   5      22.175  -2.638 -18.475  1.00 95.44           C  
ATOM     39  O   LEU A   5      19.777  -1.151 -16.821  1.00 95.44           O  
ATOM     40  CG  LEU A   5      22.310  -3.784 -19.478  1.00 95.44           C  
ATOM     41  CD1 LEU A   5      23.479  -4.687 -19.098  1.00 95.44           C  
ATOM     42  CD2 LEU A   5      21.014  -4.584 -19.555  1.00 95.44           C  
ATOM     43  N   ARG A   6      21.517   0.196 -17.193  1.00 96.23           N  
ATOM     44  CA  ARG A   6      21.266   1.050 -16.037  1.00 96.23           C  
ATOM     45  C   ARG A   6      19.991   1.865 -16.226  1.00 96.23           C  
ATOM     46  CB  ARG A   6      22.452   1.984 -15.790  1.00 96.23           C  
ATOM     47  O   ARG A   6      19.192   2.003 -15.297  1.00 96.23           O  
ATOM     48  CG  ARG A   6      22.489   2.575 -14.389  1.00 96.23           C  
ATOM     49  CD  ARG A   6      23.723   3.440 -14.174  1.00 96.23           C  
ATOM     50  NE  ARG A   6      24.911   2.630 -13.920  1.00 96.23           N  
ATOM     51  NH1 ARG A   6      26.333   3.949 -15.175  1.00 96.23           N  
ATOM     52  NH2 ARG A   6      27.135   2.086 -14.107  1.00 96.23           N  
ATOM     53  CZ  ARG A   6      26.124   2.890 -14.402  1.00 96.23           C  
ATOM     54  N   GLU A   7      19.801   2.391 -17.387  1.00 96.05           N  
ATOM     55  CA  GLU A   7      18.595   3.148 -17.710  1.00 96.05           C  
ATOM     56  C   GLU A   7      17.354   2.262 -17.646  1.00 96.05           C  
ATOM     57  CB  GLU A   7      18.715   3.786 -19.096  1.00 96.05           C  
ATOM     58  O   GLU A   7      16.298   2.696 -17.182  1.00 96.05           O  
ATOM     59  CG  GLU A   7      19.722   4.925 -19.164  1.00 96.05           C  
ATOM     60  CD  GLU A   7      19.944   5.447 -20.574  1.00 96.05           C  
ATOM     61  OE1 GLU A   7      20.829   6.310 -20.770  1.00 96.05           O  
ATOM     62  OE2 GLU A   7      19.226   4.988 -21.491  1.00 96.05           O  
ATOM     63  N   TYR A   8      17.460   1.068 -18.173  1.00 96.82           N  
ATOM     64  CA  TYR A   8      16.372   0.098 -18.126  1.00 96.82           C  
ATOM     65  C   TYR A   8      16.014  -0.249 -16.686  1.00 96.82           C  
ATOM     66  CB  TYR A   8      16.752  -1.173 -18.891  1.00 96.82           C  
ATOM     67  O   TYR A   8      14.834  -0.311 -16.331  1.00 96.82           O  
ATOM     68  CG  TYR A   8      15.640  -2.192 -18.964  1.00 96.82           C  
ATOM     69  CD1 TYR A   8      15.654  -3.326 -18.154  1.00 96.82           C  
ATOM     70  CD2 TYR A   8      14.575  -2.024 -19.842  1.00 96.82           C  
ATOM     71  CE1 TYR A   8      14.633  -4.269 -18.220  1.00 96.82           C  
ATOM     72  CE2 TYR A   8      13.549  -2.960 -19.915  1.00 96.82           C  
ATOM     73  OH  TYR A   8      12.573  -5.007 -19.170  1.00 96.82           O  
ATOM     74  CZ  TYR A   8      13.587  -4.077 -19.101  1.00 96.82           C  
ATOM     75  N   GLN A   9      17.023  -0.500 -15.889  1.00 96.77           N  
ATOM     76  CA  GLN A   9      16.804  -0.799 -14.478  1.00 96.77           C  
ATOM     77  C   GLN A   9      16.136   0.373 -13.765  1.00 96.77           C  
ATOM     78  CB  GLN A   9      18.126  -1.147 -13.791  1.00 96.77           C  
ATOM     79  O   GLN A   9      15.238   0.175 -12.943  1.00 96.77           O  
ATOM     80  CG  GLN A   9      17.961  -1.675 -12.372  1.00 96.77           C  
ATOM     81  CD  GLN A   9      17.228  -3.003 -12.321  1.00 96.77           C  
ATOM     82  NE2 GLN A   9      16.326  -3.145 -11.357  1.00 96.77           N  
ATOM     83  OE1 GLN A   9      17.470  -3.892 -13.143  1.00 96.77           O  
ATOM     84  N   ASP A  10      16.584   1.579 -13.991  1.00 96.85           N  
ATOM     85  CA  ASP A  10      15.991   2.787 -13.428  1.00 96.85           C  
ATOM     86  C   ASP A  10      14.526   2.923 -13.839  1.00 96.85           C  
ATOM     87  CB  ASP A  10      16.777   4.025 -13.865  1.00 96.85           C  
ATOM     88  O   ASP A  10      13.674   3.265 -13.016  1.00 96.85           O  
ATOM     89  CG  ASP A  10      18.119   4.153 -13.166  1.00 96.85           C  
ATOM     90  OD1 ASP A  10      18.350   3.453 -12.157  1.00 96.85           O  
ATOM     91  OD2 ASP A  10      18.952   4.963 -13.628  1.00 96.85           O  
ATOM     92  N   LEU A  11      14.304   2.697 -15.092  1.00 97.41           N  
ATOM     93  CA  LEU A  11      12.942   2.745 -15.614  1.00 97.41           C  
ATOM     94  C   LEU A  11      12.069   1.684 -14.952  1.00 97.41           C  
ATOM     95  CB  LEU A  11      12.942   2.549 -17.132  1.00 97.41           C  
ATOM     96  O   LEU A  11      10.908   1.943 -14.629  1.00 97.41           O  
ATOM     97  CG  LEU A  11      11.599   2.735 -17.840  1.00 97.41           C  
ATOM     98  CD1 LEU A  11      11.053   4.135 -17.580  1.00 97.41           C  
ATOM     99  CD2 LEU A  11      11.743   2.481 -19.336  1.00 97.41           C  
ATOM    100  N   LEU A  12      12.551   0.522 -14.824  1.00 97.57           N  
ATOM    101  CA  LEU A  12      11.843  -0.558 -14.146  1.00 97.57           C  
ATOM    102  C   LEU A  12      11.533  -0.181 -12.701  1.00 97.57           C  
ATOM    103  CB  LEU A  12      12.668  -1.846 -14.184  1.00 97.57           C  
ATOM    104  O   LEU A  12      10.440  -0.460 -12.203  1.00 97.57           O  
ATOM    105  CG  LEU A  12      11.975  -3.111 -13.673  1.00 97.57           C  
ATOM    106  CD1 LEU A  12      10.759  -3.433 -14.534  1.00 97.57           C  
ATOM    107  CD2 LEU A  12      12.949  -4.284 -13.653  1.00 97.57           C  
ATOM    108  N   ASN A  13      12.487   0.411 -12.042  1.00 96.74           N  
ATOM    109  CA  ASN A  13      12.281   0.867 -10.672  1.00 96.74           C  
ATOM    110  C   ASN A  13      11.177   1.917 -10.590  1.00 96.74           C  
ATOM    111  CB  ASN A  13      13.583   1.419 -10.088  1.00 96.74           C  
ATOM    112  O   ASN A  13      10.356   1.892  -9.671  1.00 96.74           O  
ATOM    113  CG  ASN A  13      14.607   0.335  -9.814  1.00 96.74           C  
ATOM    114  ND2 ASN A  13      15.871   0.725  -9.710  1.00 96.74           N  
ATOM    115  OD1 ASN A  13      14.263  -0.845  -9.699  1.00 96.74           O  
ATOM    116  N   VAL A  14      11.214   2.873 -11.494  1.00 97.47           N  
ATOM    117  CA  VAL A  14      10.181   3.901 -11.584  1.00 97.47           C  
ATOM    118  C   VAL A  14       8.822   3.248 -11.825  1.00 97.47           C  
ATOM    119  CB  VAL A  14      10.490   4.919 -12.704  1.00 97.47           C  
ATOM    120  O   VAL A  14       7.826   3.625 -11.203  1.00 97.47           O  
ATOM    121  CG1 VAL A  14       9.304   5.856 -12.925  1.00 97.47           C  
ATOM    122  CG2 VAL A  14      11.749   5.716 -12.368  1.00 97.47           C  
ATOM    123  N   LYS A  15       8.736   2.285 -12.717  1.00 97.32           N  
ATOM    124  CA  LYS A  15       7.512   1.555 -13.033  1.00 97.32           C  
ATOM    125  C   LYS A  15       6.970   0.832 -11.803  1.00 97.32           C  
ATOM    126  CB  LYS A  15       7.759   0.554 -14.162  1.00 97.32           C  
ATOM    127  O   LYS A  15       5.768   0.870 -11.533  1.00 97.32           O  
ATOM    128  CG  LYS A  15       6.521  -0.224 -14.583  1.00 97.32           C  
ATOM    129  CD  LYS A  15       6.865  -1.333 -15.568  1.00 97.32           C  
ATOM    130  CE  LYS A  15       5.632  -2.135 -15.962  1.00 97.32           C  
ATOM    131  NZ  LYS A  15       5.972  -3.253 -16.891  1.00 97.32           N  
ATOM    132  N   MET A  16       7.857   0.203 -11.054  1.00 97.60           N  
ATOM    133  CA  MET A  16       7.461  -0.508  -9.841  1.00 97.60           C  
ATOM    134  C   MET A  16       6.912   0.460  -8.798  1.00 97.60           C  
ATOM    135  CB  MET A  16       8.645  -1.285  -9.262  1.00 97.60           C  
ATOM    136  O   MET A  16       5.903   0.175  -8.151  1.00 97.60           O  
ATOM    137  CG  MET A  16       9.050  -2.492 -10.091  1.00 97.60           C  
ATOM    138  SD  MET A  16      10.389  -3.469  -9.303  1.00 97.60           S  
ATOM    139  CE  MET A  16       9.516  -4.082  -7.835  1.00 97.60           C  
ATOM    140  N   ALA A  17       7.598   1.602  -8.629  1.00 96.96           N  
ATOM    141  CA  ALA A  17       7.158   2.649  -7.710  1.00 96.96           C  
ATOM    142  C   ALA A  17       5.770   3.160  -8.085  1.00 96.96           C  
ATOM    143  CB  ALA A  17       8.160   3.801  -7.697  1.00 96.96           C  
ATOM    144  O   ALA A  17       4.921   3.366  -7.215  1.00 96.96           O  
ATOM    145  N   LEU A  18       5.567   3.322  -9.322  1.00 98.00           N  
ATOM    146  CA  LEU A  18       4.272   3.790  -9.801  1.00 98.00           C  
ATOM    147  C   LEU A  18       3.195   2.734  -9.577  1.00 98.00           C  
ATOM    148  CB  LEU A  18       4.348   4.151 -11.287  1.00 98.00           C  
ATOM    149  O   LEU A  18       2.058   3.064  -9.232  1.00 98.00           O  
ATOM    150  CG  LEU A  18       5.078   5.450 -11.632  1.00 98.00           C  
ATOM    151  CD1 LEU A  18       5.198   5.604 -13.145  1.00 98.00           C  
ATOM    152  CD2 LEU A  18       4.356   6.648 -11.023  1.00 98.00           C  
ATOM    153  N   ASP A  19       3.492   1.452  -9.816  1.00 97.63           N  
ATOM    154  CA  ASP A  19       2.572   0.346  -9.566  1.00 97.63           C  
ATOM    155  C   ASP A  19       2.130   0.318  -8.105  1.00 97.63           C  
ATOM    156  CB  ASP A  19       3.221  -0.987  -9.945  1.00 97.63           C  
ATOM    157  O   ASP A  19       0.963   0.057  -7.809  1.00 97.63           O  
ATOM    158  CG  ASP A  19       3.269  -1.218 -11.446  1.00 97.63           C  
ATOM    159  OD1 ASP A  19       2.523  -0.546 -12.190  1.00 97.63           O  
ATOM    160  OD2 ASP A  19       4.057  -2.082 -11.887  1.00 97.63           O  
ATOM    161  N   ILE A  20       2.984   0.591  -7.187  1.00 97.26           N  
ATOM    162  CA  ILE A  20       2.694   0.638  -5.759  1.00 97.26           C  
ATOM    163  C   ILE A  20       1.750   1.801  -5.461  1.00 97.26           C  
ATOM    164  CB  ILE A  20       3.987   0.769  -4.923  1.00 97.26           C  
ATOM    165  O   ILE A  20       0.805   1.658  -4.683  1.00 97.26           O  
ATOM    166  CG1 ILE A  20       4.841  -0.497  -5.058  1.00 97.26           C  
ATOM    167  CG2 ILE A  20       3.654   1.051  -3.455  1.00 97.26           C  
ATOM    168  CD1 ILE A  20       6.234  -0.370  -4.458  1.00 97.26           C  
ATOM    169  N   GLU A  21       1.979   2.921  -6.030  1.00 97.29           N  
ATOM    170  CA  GLU A  21       1.151   4.110  -5.851  1.00 97.29           C  
ATOM    171  C   GLU A  21      -0.265   3.880  -6.372  1.00 97.29           C  
ATOM    172  CB  GLU A  21       1.781   5.315  -6.555  1.00 97.29           C  
ATOM    173  O   GLU A  21      -1.240   4.279  -5.732  1.00 97.29           O  
ATOM    174  CG  GLU A  21       3.028   5.848  -5.864  1.00 97.29           C  
ATOM    175  CD  GLU A  21       3.669   7.014  -6.599  1.00 97.29           C  
ATOM    176  OE1 GLU A  21       4.748   7.482  -6.170  1.00 97.29           O  
ATOM    177  OE2 GLU A  21       3.087   7.464  -7.611  1.00 97.29           O  
ATOM    178  N   ILE A  22      -0.308   3.292  -7.500  1.00 97.48           N  
ATOM    179  CA  ILE A  22      -1.599   2.983  -8.106  1.00 97.48           C  
ATOM    180  C   ILE A  22      -2.361   1.998  -7.222  1.00 97.48           C  
ATOM    181  CB  ILE A  22      -1.432   2.407  -9.530  1.00 97.48           C  
ATOM    182  O   ILE A  22      -3.561   2.163  -6.989  1.00 97.48           O  
ATOM    183  CG1 ILE A  22      -0.909   3.487 -10.484  1.00 97.48           C  
ATOM    184  CG2 ILE A  22      -2.755   1.824 -10.035  1.00 97.48           C  
ATOM    185  CD1 ILE A  22      -0.533   2.963 -11.864  1.00 97.48           C  
ATOM    186  N   ALA A  23      -1.687   0.965  -6.761  1.00 97.40           N  
ATOM    187  CA  ALA A  23      -2.289  -0.025  -5.872  1.00 97.40           C  
ATOM    188  C   ALA A  23      -2.784   0.624  -4.583  1.00 97.40           C  
ATOM    189  CB  ALA A  23      -1.287  -1.134  -5.556  1.00 97.40           C  
ATOM    190  O   ALA A  23      -3.857   0.280  -4.080  1.00 97.40           O  
ATOM    191  N   ALA A  24      -2.013   1.463  -4.067  1.00 97.10           N  
ATOM    192  CA  ALA A  24      -2.389   2.192  -2.859  1.00 97.10           C  
ATOM    193  C   ALA A  24      -3.640   3.033  -3.092  1.00 97.10           C  
ATOM    194  CB  ALA A  24      -1.236   3.077  -2.391  1.00 97.10           C  
ATOM    195  O   ALA A  24      -4.550   3.049  -2.260  1.00 97.10           O  
ATOM    196  N   TYR A  25      -3.636   3.776  -4.250  1.00 97.40           N  
ATOM    197  CA  TYR A  25      -4.789   4.602  -4.589  1.00 97.40           C  
ATOM    198  C   TYR A  25      -6.017   3.740  -4.856  1.00 97.40           C  
ATOM    199  CB  TYR A  25      -4.487   5.473  -5.812  1.00 97.40           C  
ATOM    200  O   TYR A  25      -7.135   4.111  -4.490  1.00 97.40           O  
ATOM    201  CG  TYR A  25      -3.555   6.624  -5.522  1.00 97.40           C  
ATOM    202  CD1 TYR A  25      -3.946   7.670  -4.689  1.00 97.40           C  
ATOM    203  CD2 TYR A  25      -2.282   6.669  -6.081  1.00 97.40           C  
ATOM    204  CE1 TYR A  25      -3.091   8.734  -4.421  1.00 97.40           C  
ATOM    205  CE2 TYR A  25      -1.419   7.728  -5.819  1.00 97.40           C  
ATOM    206  OH  TYR A  25      -0.981   9.805  -4.727  1.00 97.40           O  
ATOM    207  CZ  TYR A  25      -1.832   8.754  -4.989  1.00 97.40           C  
ATOM    208  N   ARG A  26      -5.884   2.640  -5.464  1.00 96.39           N  
ATOM    209  CA  ARG A  26      -6.976   1.698  -5.687  1.00 96.39           C  
ATOM    210  C   ARG A  26      -7.545   1.195  -4.365  1.00 96.39           C  
ATOM    211  CB  ARG A  26      -6.502   0.516  -6.536  1.00 96.39           C  
ATOM    212  O   ARG A  26      -8.762   1.065  -4.217  1.00 96.39           O  
ATOM    213  CG  ARG A  26      -6.332   0.846  -8.011  1.00 96.39           C  
ATOM    214  CD  ARG A  26      -6.080  -0.403  -8.843  1.00 96.39           C  
ATOM    215  NE  ARG A  26      -6.016  -0.097 -10.269  1.00 96.39           N  
ATOM    216  NH1 ARG A  26      -5.547  -2.262 -10.924  1.00 96.39           N  
ATOM    217  NH2 ARG A  26      -5.729  -0.600 -12.492  1.00 96.39           N  
ATOM    218  CZ  ARG A  26      -5.764  -0.987 -11.225  1.00 96.39           C  
ATOM    219  N   LYS A  27      -6.648   0.826  -3.431  1.00 94.73           N  
ATOM    220  CA  LYS A  27      -7.059   0.355  -2.111  1.00 94.73           C  
ATOM    221  C   LYS A  27      -7.839   1.432  -1.362  1.00 94.73           C  
ATOM    222  CB  LYS A  27      -5.842  -0.076  -1.291  1.00 94.73           C  
ATOM    223  O   LYS A  27      -8.837   1.137  -0.702  1.00 94.73           O  
ATOM    224  CG  LYS A  27      -6.192  -0.788   0.007  1.00 94.73           C  
ATOM    225  CD  LYS A  27      -4.944  -1.288   0.724  1.00 94.73           C  
ATOM    226  CE  LYS A  27      -5.287  -1.934   2.060  1.00 94.73           C  
ATOM    227  NZ  LYS A  27      -4.090  -2.564   2.694  1.00 94.73           N  
ATOM    228  N   LEU A  28      -7.417   2.654  -1.337  1.00 93.56           N  
ATOM    229  CA  LEU A  28      -8.084   3.777  -0.687  1.00 93.56           C  
ATOM    230  C   LEU A  28      -9.450   4.036  -1.314  1.00 93.56           C  
ATOM    231  CB  LEU A  28      -7.220   5.038  -0.777  1.00 93.56           C  
ATOM    232  O   LEU A  28     -10.418   4.322  -0.606  1.00 93.56           O  
ATOM    233  CG  LEU A  28      -7.702   6.248   0.026  1.00 93.56           C  
ATOM    234  CD1 LEU A  28      -7.677   5.937   1.519  1.00 93.56           C  
ATOM    235  CD2 LEU A  28      -6.846   7.471  -0.285  1.00 93.56           C  
ATOM    236  N   LEU A  29      -9.524   4.001  -2.602  1.00 93.43           N  
ATOM    237  CA  LEU A  29     -10.773   4.210  -3.325  1.00 93.43           C  
ATOM    238  C   LEU A  29     -11.754   3.074  -3.056  1.00 93.43           C  
ATOM    239  CB  LEU A  29     -10.510   4.328  -4.829  1.00 93.43           C  
ATOM    240  O   LEU A  29     -12.960   3.303  -2.942  1.00 93.43           O  
ATOM    241  CG  LEU A  29      -9.976   5.673  -5.321  1.00 93.43           C  
ATOM    242  CD1 LEU A  29      -9.531   5.567  -6.776  1.00 93.43           C  
ATOM    243  CD2 LEU A  29     -11.032   6.761  -5.157  1.00 93.43           C  
ATOM    244  N   GLU A  30     -11.216   1.774  -3.056  1.00 90.96           N  
ATOM    245  CA  GLU A  30     -12.036   0.619  -2.704  1.00 90.96           C  
ATOM    246  C   GLU A  30     -12.590   0.747  -1.288  1.00 90.96           C  
ATOM    247  CB  GLU A  30     -11.228  -0.675  -2.838  1.00 90.96           C  
ATOM    248  O   GLU A  30     -13.717   0.327  -1.017  1.00 90.96           O  
ATOM    249  CG  GLU A  30     -10.910  -1.055  -4.276  1.00 90.96           C  
ATOM    250  CD  GLU A  30      -9.957  -2.235  -4.389  1.00 90.96           C  
ATOM    251  OE1 GLU A  30      -9.565  -2.592  -5.522  1.00 90.96           O  
ATOM    252  OE2 GLU A  30      -9.601  -2.806  -3.334  1.00 90.96           O  
ATOM    253  N   GLY A  31     -11.921   1.223  -0.252  1.00 86.94           N  
ATOM    254  CA  GLY A  31     -12.372   1.483   1.106  1.00 86.94           C  
ATOM    255  C   GLY A  31     -13.486   2.510   1.178  1.00 86.94           C  
ATOM    256  O   GLY A  31     -14.437   2.350   1.947  1.00 86.94           O  
ATOM    257  N   GLU A  32     -13.377   3.561   0.447  1.00 84.92           N  
ATOM    258  CA  GLU A  32     -14.393   4.609   0.403  1.00 84.92           C  
ATOM    259  C   GLU A  32     -15.658   4.121  -0.298  1.00 84.92           C  
ATOM    260  CB  GLU A  32     -13.849   5.855  -0.300  1.00 84.92           C  
ATOM    261  O   GLU A  32     -16.770   4.467   0.106  1.00 84.92           O  
ATOM    262  CG  GLU A  32     -12.793   6.601   0.501  1.00 84.92           C  
ATOM    263  CD  GLU A  32     -12.343   7.896  -0.157  1.00 84.92           C  
ATOM    264  OE1 GLU A  32     -11.536   8.637   0.449  1.00 84.92           O  
ATOM    265  OE2 GLU A  32     -12.803   8.173  -1.287  1.00 84.92           O  
ATOM    266  N   GLU A  33     -15.453   3.344  -1.424  1.00 84.69           N  
ATOM    267  CA  GLU A  33     -16.604   2.805  -2.142  1.00 84.69           C  
ATOM    268  C   GLU A  33     -17.380   1.815  -1.277  1.00 84.69           C  
ATOM    269  CB  GLU A  33     -16.160   2.131  -3.443  1.00 84.69           C  
ATOM    270  O   GLU A  33     -18.607   1.733  -1.367  1.00 84.69           O  
ATOM    271  CG  GLU A  33     -15.602   3.098  -4.477  1.00 84.69           C  
ATOM    272  CD  GLU A  33     -14.995   2.401  -5.684  1.00 84.69           C  
ATOM    273  OE1 GLU A  33     -14.628   3.091  -6.662  1.00 84.69           O  
ATOM    274  OE2 GLU A  33     -14.887   1.155  -5.652  1.00 84.69           O  
ATOM    275  N   THR A  34     -16.635   1.063  -0.487  1.00 82.91           N  
ATOM    276  CA  THR A  34     -17.237   0.108   0.438  1.00 82.91           C  
ATOM    277  C   THR A  34     -18.020   0.833   1.528  1.00 82.91           C  
ATOM    278  CB  THR A  34     -16.169  -0.794   1.083  1.00 82.91           C  
ATOM    279  O   THR A  34     -19.084   0.371   1.947  1.00 82.91           O  
ATOM    280  CG2 THR A  34     -16.811  -1.886   1.932  1.00 82.91           C  
ATOM    281  OG1 THR A  34     -15.383  -1.407   0.052  1.00 82.91           O  
ATOM    282  N   ARG A  35     -17.589   2.002   2.115  1.00 79.79           N  
ATOM    283  CA  ARG A  35     -18.281   2.817   3.109  1.00 79.79           C  
ATOM    284  C   ARG A  35     -19.523   3.471   2.513  1.00 79.79           C  
ATOM    285  CB  ARG A  35     -17.345   3.888   3.673  1.00 79.79           C  
ATOM    286  O   ARG A  35     -20.559   3.567   3.175  1.00 79.79           O  
ATOM    287  CG  ARG A  35     -16.234   3.335   4.551  1.00 79.79           C  
ATOM    288  CD  ARG A  35     -15.459   4.445   5.247  1.00 79.79           C  
ATOM    289  NE  ARG A  35     -14.149   4.653   4.636  1.00 79.79           N  
ATOM    290  NH1 ARG A  35     -13.006   4.784   6.639  1.00 79.79           N  
ATOM    291  NH2 ARG A  35     -11.878   4.993   4.654  1.00 79.79           N  
ATOM    292  CZ  ARG A  35     -13.014   4.810   5.311  1.00 79.79           C  
ATOM    293  N   PHE A  36     -19.332   3.964   1.227  1.00 79.24           N  
ATOM    294  CA  PHE A  36     -20.441   4.596   0.523  1.00 79.24           C  
ATOM    295  C   PHE A  36     -21.480   3.561   0.109  1.00 79.24           C  
ATOM    296  CB  PHE A  36     -19.936   5.354  -0.709  1.00 79.24           C  
ATOM    297  O   PHE A  36     -22.679   3.850   0.091  1.00 79.24           O  
ATOM    298  CG  PHE A  36     -19.358   6.708  -0.394  1.00 79.24           C  
ATOM    299  CD1 PHE A  36     -20.178   7.748   0.028  1.00 79.24           C  
ATOM    300  CD2 PHE A  36     -17.995   6.940  -0.520  1.00 79.24           C  
ATOM    301  CE1 PHE A  36     -19.646   9.002   0.320  1.00 79.24           C  
ATOM    302  CE2 PHE A  36     -17.456   8.190  -0.230  1.00 79.24           C  
ATOM    303  CZ  PHE A  36     -18.283   9.220   0.189  1.00 79.24           C  
ATOM    304  N   SER A  37     -21.031   2.358  -0.415  1.00 77.54           N  
ATOM    305  CA  SER A  37     -21.904   1.270  -0.842  1.00 77.54           C  
ATOM    306  C   SER A  37     -22.610   0.628   0.348  1.00 77.54           C  
ATOM    307  CB  SER A  37     -21.107   0.210  -1.604  1.00 77.54           C  
ATOM    308  O   SER A  37     -23.760   0.199   0.237  1.00 77.54           O  
ATOM    309  OG  SER A  37     -20.555   0.753  -2.791  1.00 77.54           O  
ATOM    310  N   THR A  38     -21.901   0.474   1.511  1.00 71.49           N  
ATOM    311  CA  THR A  38     -22.454  -0.075   2.744  1.00 71.49           C  
ATOM    312  C   THR A  38     -23.388   0.930   3.413  1.00 71.49           C  
ATOM    313  CB  THR A  38     -21.338  -0.476   3.727  1.00 71.49           C  
ATOM    314  O   THR A  38     -24.361   0.544   4.063  1.00 71.49           O  
ATOM    315  CG2 THR A  38     -20.959  -1.943   3.559  1.00 71.49           C  
ATOM    316  OG1 THR A  38     -20.183   0.336   3.485  1.00 71.49           O  
ATOM    317  N   PHE A  39     -23.226   2.232   3.136  1.00 64.23           N  
ATOM    318  CA  PHE A  39     -24.016   3.318   3.705  1.00 64.23           C  
ATOM    319  C   PHE A  39     -25.095   3.772   2.729  1.00 64.23           C  
ATOM    320  CB  PHE A  39     -23.116   4.500   4.079  1.00 64.23           C  
ATOM    321  O   PHE A  39     -26.185   4.172   3.143  1.00 64.23           O  
ATOM    322  CG  PHE A  39     -23.837   5.609   4.797  1.00 64.23           C  
ATOM    323  CD1 PHE A  39     -24.224   6.758   4.118  1.00 64.23           C  
ATOM    324  CD2 PHE A  39     -24.129   5.501   6.150  1.00 64.23           C  
ATOM    325  CE1 PHE A  39     -24.892   7.786   4.780  1.00 64.23           C  
ATOM    326  CE2 PHE A  39     -24.796   6.524   6.818  1.00 64.23           C  
ATOM    327  CZ  PHE A  39     -25.176   7.666   6.131  1.00 64.23           C  
ATOM    328  N   ALA A  40     -24.979   3.509   1.424  1.00 63.54           N  
ATOM    329  CA  ALA A  40     -25.918   3.853   0.360  1.00 63.54           C  
ATOM    330  C   ALA A  40     -26.916   2.723   0.122  1.00 63.54           C  
ATOM    331  CB  ALA A  40     -25.167   4.175  -0.929  1.00 63.54           C  
ATOM    332  O   ALA A  40     -27.967   2.933  -0.487  1.00 63.54           O  
ATOM    333  N   GLY A  41     -26.915   1.489   0.855  1.00 59.92           N  
ATOM    334  CA  GLY A  41     -27.922   0.440   0.839  1.00 59.92           C  
ATOM    335  C   GLY A  41     -28.772   0.410   2.095  1.00 59.92           C  
ATOM    336  O   GLY A  41     -29.764  -0.319   2.161  1.00 59.92           O  
ATOM    337  N   SER A  42     -28.743   1.527   2.967  1.00 57.36           N  
ATOM    338  CA  SER A  42     -29.607   1.692   4.132  1.00 57.36           C  
ATOM    339  C   SER A  42     -30.269   3.066   4.139  1.00 57.36           C  
ATOM    340  CB  SER A  42     -28.811   1.494   5.422  1.00 57.36           C  
ATOM    341  O   SER A  42     -30.141   3.817   5.107  1.00 57.36           O  
ATOM    342  OG  SER A  42     -28.100   0.268   5.392  1.00 57.36           O  
ATOM    343  N   ILE A  43     -30.659   3.611   3.047  1.00 54.24           N  
ATOM    344  CA  ILE A  43     -31.506   4.770   2.785  1.00 54.24           C  
ATOM    345  C   ILE A  43     -32.906   4.521   3.344  1.00 54.24           C  
ATOM    346  CB  ILE A  43     -31.581   5.086   1.275  1.00 54.24           C  
ATOM    347  O   ILE A  43     -33.606   3.609   2.900  1.00 54.24           O  
ATOM    348  CG1 ILE A  43     -30.174   5.290   0.702  1.00 54.24           C  
ATOM    349  CG2 ILE A  43     -32.459   6.315   1.023  1.00 54.24           C  
ATOM    350  CD1 ILE A  43     -30.130   5.371  -0.818  1.00 54.24           C  
ATOM    351  N   THR A  44     -33.152   4.423   4.670  1.00 49.45           N  
ATOM    352  CA  THR A  44     -34.220   5.040   5.449  1.00 49.45           C  
ATOM    353  C   THR A  44     -33.736   5.381   6.855  1.00 49.45           C  
ATOM    354  CB  THR A  44     -35.451   4.119   5.536  1.00 49.45           C  
ATOM    355  O   THR A  44     -33.423   4.486   7.644  1.00 49.45           O  
ATOM    356  CG2 THR A  44     -35.113   2.815   6.251  1.00 49.45           C  
ATOM    357  OG1 THR A  44     -36.492   4.789   6.256  1.00 49.45           O  
ATOM    358  N   GLY A  45     -32.991   6.376   7.046  1.00 52.60           N  
ATOM    359  CA  GLY A  45     -33.000   7.631   7.780  1.00 52.60           C  
ATOM    360  C   GLY A  45     -31.995   7.665   8.916  1.00 52.60           C  
ATOM    361  O   GLY A  45     -31.754   6.648   9.569  1.00 52.60           O  
ATOM    362  N   PRO A  46     -31.664   9.157   9.546  1.00 47.67           N  
ATOM    363  CA  PRO A  46     -31.717  10.602   9.311  1.00 47.67           C  
ATOM    364  C   PRO A  46     -30.368  11.285   9.530  1.00 47.67           C  
ATOM    365  CB  PRO A  46     -32.747  11.088  10.334  1.00 47.67           C  
ATOM    366  O   PRO A  46     -29.559  10.818  10.335  1.00 47.67           O  
ATOM    367  CG  PRO A  46     -32.652  10.115  11.464  1.00 47.67           C  
ATOM    368  CD  PRO A  46     -31.647   9.060  11.101  1.00 47.67           C  
ATOM    369  N   LEU A  47     -29.868  12.146   8.546  1.00 46.49           N  
ATOM    370  CA  LEU A  47     -29.792  13.541   8.965  1.00 46.49           C  
ATOM    371  C   LEU A  47     -28.377  13.901   9.407  1.00 46.49           C  
ATOM    372  CB  LEU A  47     -30.779  13.813  10.103  1.00 46.49           C  
ATOM    373  O   LEU A  47     -27.767  13.178  10.198  1.00 46.49           O  
ATOM    374  CG  LEU A  47     -32.197  14.213   9.690  1.00 46.49           C  
ATOM    375  CD1 LEU A  47     -33.211  13.221  10.250  1.00 46.49           C  
ATOM    376  CD2 LEU A  47     -32.512  15.629  10.160  1.00 46.49           C  
ATOM    377  N   TYR A  48     -27.589  14.360   8.674  1.00 51.85           N  
ATOM    378  CA  TYR A  48     -26.753  15.549   8.798  1.00 51.85           C  
ATOM    379  C   TYR A  48     -26.639  15.985  10.254  1.00 51.85           C  
ATOM    380  CB  TYR A  48     -27.318  16.694   7.953  1.00 51.85           C  
ATOM    381  O   TYR A  48     -27.637  16.353  10.878  1.00 51.85           O  
ATOM    382  CG  TYR A  48     -26.768  16.739   6.548  1.00 51.85           C  
ATOM    383  CD1 TYR A  48     -25.610  17.456   6.255  1.00 51.85           C  
ATOM    384  CD2 TYR A  48     -27.406  16.067   5.511  1.00 51.85           C  
ATOM    385  CE1 TYR A  48     -25.101  17.502   4.961  1.00 51.85           C  
ATOM    386  CE2 TYR A  48     -26.906  16.106   4.213  1.00 51.85           C  
ATOM    387  OH  TYR A  48     -25.255  16.867   2.666  1.00 51.85           O  
ATOM    388  CZ  TYR A  48     -25.754  16.825   3.949  1.00 51.85           C  
ATOM    389  N   THR A  49     -26.140  15.215  11.271  1.00 48.33           N  
ATOM    390  CA  THR A  49     -25.599  15.792  12.497  1.00 48.33           C  
ATOM    391  C   THR A  49     -24.262  15.147  12.854  1.00 48.33           C  
ATOM    392  CB  THR A  49     -26.581  15.627  13.672  1.00 48.33           C  
ATOM    393  O   THR A  49     -24.093  13.935  12.707  1.00 48.33           O  
ATOM    394  CG2 THR A  49     -26.689  14.167  14.099  1.00 48.33           C  
ATOM    395  OG1 THR A  49     -26.121  16.406  14.784  1.00 48.33           O  
ATOM    396  N   HIS A  50     -23.197  15.525  12.258  1.00 44.70           N  
ATOM    397  CA  HIS A  50     -21.931  15.751  12.946  1.00 44.70           C  
ATOM    398  C   HIS A  50     -21.568  14.567  13.836  1.00 44.70           C  
ATOM    399  CB  HIS A  50     -21.995  17.033  13.778  1.00 44.70           C  
ATOM    400  O   HIS A  50     -22.170  14.374  14.895  1.00 44.70           O  
ATOM    401  CG  HIS A  50     -21.696  18.272  12.995  1.00 44.70           C  
ATOM    402  CD2 HIS A  50     -22.497  19.291  12.604  1.00 44.70           C  
ATOM    403  ND1 HIS A  50     -20.437  18.565  12.518  1.00 44.70           N  
ATOM    404  CE1 HIS A  50     -20.476  19.715  11.866  1.00 44.70           C  
ATOM    405  NE2 HIS A  50     -21.715  20.176  11.904  1.00 44.70           N  
ATOM    406  N   ARG A  51     -21.464  13.456  13.329  1.00 49.01           N  
ATOM    407  CA  ARG A  51     -20.917  12.269  13.979  1.00 49.01           C  
ATOM    408  C   ARG A  51     -19.395  12.242  13.878  1.00 49.01           C  
ATOM    409  CB  ARG A  51     -21.505  10.998  13.362  1.00 49.01           C  
ATOM    410  O   ARG A  51     -18.838  12.348  12.783  1.00 49.01           O  
ATOM    411  CG  ARG A  51     -21.297   9.750  14.205  1.00 49.01           C  
ATOM    412  CD  ARG A  51     -21.878   8.513  13.535  1.00 49.01           C  
ATOM    413  NE  ARG A  51     -21.237   7.291  14.012  1.00 49.01           N  
ATOM    414  NH1 ARG A  51     -23.174   6.359  14.858  1.00 49.01           N  
ATOM    415  NH2 ARG A  51     -21.187   5.229  15.021  1.00 49.01           N  
ATOM    416  CZ  ARG A  51     -21.868   6.296  14.629  1.00 49.01           C  
ATOM    417  N   PRO A  52     -18.693  12.573  15.054  1.00 51.88           N  
ATOM    418  CA  PRO A  52     -17.255  12.309  15.141  1.00 51.88           C  
ATOM    419  C   PRO A  52     -16.901  10.858  14.823  1.00 51.88           C  
ATOM    420  CB  PRO A  52     -16.922  12.645  16.597  1.00 51.88           C  
ATOM    421  O   PRO A  52     -17.719   9.959  15.034  1.00 51.88           O  
ATOM    422  CG  PRO A  52     -18.203  12.438  17.339  1.00 51.88           C  
ATOM    423  CD  PRO A  52     -19.328  12.391  16.345  1.00 51.88           C  
ATOM    424  N   PRO A  53     -16.133  10.573  13.832  1.00 55.86           N  
ATOM    425  CA  PRO A  53     -15.798   9.234  13.343  1.00 55.86           C  
ATOM    426  C   PRO A  53     -15.664   8.211  14.469  1.00 55.86           C  
ATOM    427  CB  PRO A  53     -14.457   9.443  12.634  1.00 55.86           C  
ATOM    428  O   PRO A  53     -15.082   8.510  15.514  1.00 55.86           O  
ATOM    429  CG  PRO A  53     -13.858  10.642  13.296  1.00 55.86           C  
ATOM    430  CD  PRO A  53     -14.931  11.340  14.081  1.00 55.86           C  
ATOM    431  N   ILE A  54     -16.654   7.302  14.910  1.00 56.97           N  
ATOM    432  CA  ILE A  54     -16.497   5.901  15.284  1.00 56.97           C  
ATOM    433  C   ILE A  54     -15.218   5.342  14.666  1.00 56.97           C  
ATOM    434  CB  ILE A  54     -17.717   5.059  14.846  1.00 56.97           C  
ATOM    435  O   ILE A  54     -14.978   5.504  13.467  1.00 56.97           O  
ATOM    436  CG1 ILE A  54     -18.980   5.531  15.575  1.00 56.97           C  
ATOM    437  CG2 ILE A  54     -17.463   3.570  15.098  1.00 56.97           C  
ATOM    438  CD1 ILE A  54     -20.278   5.077  14.921  1.00 56.97           C  
ATOM    439  N   THR A  55     -14.068   5.418  15.324  1.00 51.52           N  
ATOM    440  CA  THR A  55     -12.788   4.729  15.449  1.00 51.52           C  
ATOM    441  C   THR A  55     -12.920   3.264  15.042  1.00 51.52           C  
ATOM    442  CB  THR A  55     -12.244   4.818  16.886  1.00 51.52           C  
ATOM    443  O   THR A  55     -13.591   2.484  15.721  1.00 51.52           O  
ATOM    444  CG2 THR A  55     -11.904   6.258  17.257  1.00 51.52           C  
ATOM    445  OG1 THR A  55     -13.233   4.323  17.797  1.00 51.52           O  
ATOM    446  N   ILE A  56     -13.340   3.026  13.870  1.00 48.14           N  
ATOM    447  CA  ILE A  56     -12.788   1.839  13.227  1.00 48.14           C  
ATOM    448  C   ILE A  56     -11.860   2.253  12.088  1.00 48.14           C  
ATOM    449  CB  ILE A  56     -13.906   0.912  12.698  1.00 48.14           C  
ATOM    450  O   ILE A  56     -12.261   3.000  11.192  1.00 48.14           O  
ATOM    451  CG1 ILE A  56     -14.881   0.554  13.825  1.00 48.14           C  
ATOM    452  CG2 ILE A  56     -13.308  -0.351  12.070  1.00 48.14           C  
ATOM    453  CD1 ILE A  56     -16.148  -0.144  13.349  1.00 48.14           C  
ATOM    454  N   SER A  57     -10.603   2.663  12.490  1.00 45.56           N  
ATOM    455  CA  SER A  57      -9.633   2.592  11.402  1.00 45.56           C  
ATOM    456  C   SER A  57      -8.223   2.899  11.897  1.00 45.56           C  
ATOM    457  CB  SER A  57     -10.011   3.561  10.281  1.00 45.56           C  
ATOM    458  O   SER A  57      -8.008   3.891  12.597  1.00 45.56           O  
ATOM    459  OG  SER A  57      -9.120   3.435   9.186  1.00 45.56           O  
ATOM    460  N   SER A  58      -7.354   2.019  12.186  1.00 48.55           N  
ATOM    461  CA  SER A  58      -6.006   1.670  11.749  1.00 48.55           C  
ATOM    462  C   SER A  58      -5.694   2.271  10.383  1.00 48.55           C  
ATOM    463  CB  SER A  58      -5.836   0.151  11.697  1.00 48.55           C  
ATOM    464  O   SER A  58      -6.536   2.249   9.482  1.00 48.55           O  
ATOM    465  OG  SER A  58      -6.869  -0.445  10.932  1.00 48.55           O  
ATOM    466  N   LYS A  59      -5.447   3.669  10.306  1.00 41.86           N  
ATOM    467  CA  LYS A  59      -4.652   4.334   9.277  1.00 41.86           C  
ATOM    468  C   LYS A  59      -5.179   5.739   8.998  1.00 41.86           C  
ATOM    469  CB  LYS A  59      -4.645   3.511   7.988  1.00 41.86           C  
ATOM    470  O   LYS A  59      -6.379   5.927   8.785  1.00 41.86           O  
ATOM    471  CG  LYS A  59      -4.027   2.130   8.139  1.00 41.86           C  
ATOM    472  CD  LYS A  59      -3.508   1.601   6.808  1.00 41.86           C  
ATOM    473  CE  LYS A  59      -3.028   0.160   6.926  1.00 41.86           C  
ATOM    474  NZ  LYS A  59      -2.892  -0.490   5.589  1.00 41.86           N  
ATOM    475  N   ILE A  60      -4.775   6.836   9.533  1.00 55.99           N  
ATOM    476  CA  ILE A  60      -3.888   7.917   9.116  1.00 55.99           C  
ATOM    477  C   ILE A  60      -4.489   8.643   7.915  1.00 55.99           C  
ATOM    478  CB  ILE A  60      -2.477   7.391   8.774  1.00 55.99           C  
ATOM    479  O   ILE A  60      -4.768   8.026   6.884  1.00 55.99           O  
ATOM    480  CG1 ILE A  60      -1.768   6.899  10.041  1.00 55.99           C  
ATOM    481  CG2 ILE A  60      -1.653   8.474   8.071  1.00 55.99           C  
ATOM    482  CD1 ILE A  60      -1.024   5.582   9.862  1.00 55.99           C  
ATOM    483  N   GLN A  61      -5.403   9.569   8.020  1.00 44.24           N  
ATOM    484  CA  GLN A  61      -5.531  10.766   7.196  1.00 44.24           C  
ATOM    485  C   GLN A  61      -5.578  12.025   8.057  1.00 44.24           C  
ATOM    486  CB  GLN A  61      -6.781  10.683   6.318  1.00 44.24           C  
ATOM    487  O   GLN A  61      -6.398  12.127   8.972  1.00 44.24           O  
ATOM    488  CG  GLN A  61      -6.700   9.618   5.233  1.00 44.24           C  
ATOM    489  CD  GLN A  61      -7.925   9.599   4.337  1.00 44.24           C  
ATOM    490  NE2 GLN A  61      -8.181   8.458   3.706  1.00 44.24           N  
ATOM    491  OE1 GLN A  61      -8.635  10.602   4.213  1.00 44.24           O  
ATOM    492  N   LYS A  62      -4.500  12.769   8.259  1.00 49.20           N  
ATOM    493  CA  LYS A  62      -4.145  14.183   8.326  1.00 49.20           C  
ATOM    494  C   LYS A  62      -5.171  15.043   7.592  1.00 49.20           C  
ATOM    495  CB  LYS A  62      -2.752  14.416   7.739  1.00 49.20           C  
ATOM    496  O   LYS A  62      -5.410  14.850   6.398  1.00 49.20           O  
ATOM    497  CG  LYS A  62      -1.615  13.992   8.658  1.00 49.20           C  
ATOM    498  CD  LYS A  62      -0.264  14.106   7.964  1.00 49.20           C  
ATOM    499  CE  LYS A  62       0.873  13.662   8.875  1.00 49.20           C  
ATOM    500  NZ  LYS A  62       2.199  13.767   8.197  1.00 49.20           N  
ATOM    501  N   PRO A  63      -6.086  15.824   8.343  1.00 43.84           N  
ATOM    502  CA  PRO A  63      -6.510  17.164   7.929  1.00 43.84           C  
ATOM    503  C   PRO A  63      -5.812  18.273   8.712  1.00 43.84           C  
ATOM    504  CB  PRO A  63      -8.014  17.160   8.211  1.00 43.84           C  
ATOM    505  O   PRO A  63      -5.511  18.102   9.896  1.00 43.84           O  
ATOM    506  CG  PRO A  63      -8.181  16.249   9.384  1.00 43.84           C  
ATOM    507  CD  PRO A  63      -6.913  15.464   9.562  1.00 43.84           C  
ATOM    508  N   LYS A  64      -4.732  18.911   8.175  1.00 40.61           N  
ATOM    509  CA  LYS A  64      -4.487  20.349   8.238  1.00 40.61           C  
ATOM    510  C   LYS A  64      -4.432  20.835   9.683  1.00 40.61           C  
ATOM    511  CB  LYS A  64      -5.567  21.111   7.469  1.00 40.61           C  
ATOM    512  O   LYS A  64      -5.374  20.625  10.450  1.00 40.61           O  
ATOM    513  CG  LYS A  64      -5.070  22.387   6.805  1.00 40.61           C  
ATOM    514  CD  LYS A  64      -6.011  22.846   5.699  1.00 40.61           C  
ATOM    515  CE  LYS A  64      -5.522  24.130   5.043  1.00 40.61           C  
ATOM    516  NZ  LYS A  64      -6.244  24.410   3.766  1.00 40.61           N  
ATOM    517  N   VAL A  65      -3.434  20.639  10.437  1.00 46.28           N  
ATOM    518  CA  VAL A  65      -2.700  21.288  11.518  1.00 46.28           C  
ATOM    519  C   VAL A  65      -3.142  22.745  11.641  1.00 46.28           C  
ATOM    520  CB  VAL A  65      -1.173  21.211  11.295  1.00 46.28           C  
ATOM    521  O   VAL A  65      -2.913  23.548  10.733  1.00 46.28           O  
ATOM    522  CG1 VAL A  65      -0.425  21.896  12.437  1.00 46.28           C  
ATOM    523  CG2 VAL A  65      -0.728  19.757  11.157  1.00 46.28           C  
ATOM    524  N   GLU A  66      -4.442  23.129  11.707  1.00 41.25           N  
ATOM    525  CA  GLU A  66      -4.772  24.341  12.451  1.00 41.25           C  
ATOM    526  C   GLU A  66      -4.591  24.133  13.952  1.00 41.25           C  
ATOM    527  CB  GLU A  66      -6.207  24.782  12.151  1.00 41.25           C  
ATOM    528  O   GLU A  66      -4.985  23.098  14.493  1.00 41.25           O  
ATOM    529  CG  GLU A  66      -6.517  26.205  12.593  1.00 41.25           C  
ATOM    530  CD  GLU A  66      -7.929  26.647  12.243  1.00 41.25           C  
ATOM    531  OE1 GLU A  66      -8.351  27.739  12.688  1.00 41.25           O  
ATOM    532  OE2 GLU A  66      -8.619  25.896  11.518  1.00 41.25           O  
ATOM    533  N   ALA A  67      -3.358  24.395  14.441  1.00 46.27           N  
ATOM    534  CA  ALA A  67      -2.891  24.448  15.823  1.00 46.27           C  
ATOM    535  C   ALA A  67      -4.034  24.183  16.799  1.00 46.27           C  
ATOM    536  CB  ALA A  67      -2.248  25.801  16.116  1.00 46.27           C  
ATOM    537  O   ALA A  67      -5.077  24.838  16.736  1.00 46.27           O  
ATOM    538  N   PRO A  68      -4.417  22.791  17.244  1.00 46.82           N  
ATOM    539  CA  PRO A  68      -5.497  22.713  18.230  1.00 46.82           C  
ATOM    540  C   PRO A  68      -5.209  23.534  19.485  1.00 46.82           C  
ATOM    541  CB  PRO A  68      -5.568  21.220  18.559  1.00 46.82           C  
ATOM    542  O   PRO A  68      -4.074  23.554  19.968  1.00 46.82           O  
ATOM    543  CG  PRO A  68      -4.215  20.688  18.214  1.00 46.82           C  
ATOM    544  CD  PRO A  68      -3.500  21.709  17.377  1.00 46.82           C  
ATOM    545  N   LYS A  69      -5.411  24.785  19.405  1.00 48.71           N  
ATOM    546  CA  LYS A  69      -5.679  25.547  20.622  1.00 48.71           C  
ATOM    547  C   LYS A  69      -5.919  24.619  21.810  1.00 48.71           C  
ATOM    548  CB  LYS A  69      -6.884  26.468  20.425  1.00 48.71           C  
ATOM    549  O   LYS A  69      -6.750  23.712  21.737  1.00 48.71           O  
ATOM    550  CG  LYS A  69      -6.629  27.626  19.471  1.00 48.71           C  
ATOM    551  CD  LYS A  69      -7.840  28.544  19.369  1.00 48.71           C  
ATOM    552  CE  LYS A  69      -7.571  29.726  18.448  1.00 48.71           C  
ATOM    553  NZ  LYS A  69      -8.830  30.257  17.847  1.00 48.71           N  
ATOM    554  N   LEU A  70      -4.847  23.977  22.388  1.00 54.53           N  
ATOM    555  CA  LEU A  70      -4.822  23.350  23.705  1.00 54.53           C  
ATOM    556  C   LEU A  70      -5.980  23.845  24.565  1.00 54.53           C  
ATOM    557  CB  LEU A  70      -3.492  23.633  24.408  1.00 54.53           C  
ATOM    558  O   LEU A  70      -6.055  25.033  24.890  1.00 54.53           O  
ATOM    559  CG  LEU A  70      -2.257  22.944  23.826  1.00 54.53           C  
ATOM    560  CD1 LEU A  70      -0.986  23.620  24.328  1.00 54.53           C  
ATOM    561  CD2 LEU A  70      -2.255  21.460  24.180  1.00 54.53           C  
ATOM    562  N   LYS A  71      -7.243  23.531  24.087  1.00 54.57           N  
ATOM    563  CA  LYS A  71      -8.338  23.749  25.028  1.00 54.57           C  
ATOM    564  C   LYS A  71      -8.245  22.788  26.210  1.00 54.57           C  
ATOM    565  CB  LYS A  71      -9.688  23.589  24.328  1.00 54.57           C  
ATOM    566  O   LYS A  71      -8.135  21.575  26.024  1.00 54.57           O  
ATOM    567  CG  LYS A  71     -10.200  24.863  23.671  1.00 54.57           C  
ATOM    568  CD  LYS A  71     -11.506  24.622  22.926  1.00 54.57           C  
ATOM    569  CE  LYS A  71     -11.912  25.836  22.100  1.00 54.57           C  
ATOM    570  NZ  LYS A  71     -12.791  25.457  20.954  1.00 54.57           N  
ATOM    571  N   VAL A  72      -7.425  23.122  27.159  1.00 58.35           N  
ATOM    572  CA  VAL A  72      -7.414  22.427  28.441  1.00 58.35           C  
ATOM    573  C   VAL A  72      -8.844  22.084  28.856  1.00 58.35           C  
ATOM    574  CB  VAL A  72      -6.729  23.270  29.539  1.00 58.35           C  
ATOM    575  O   VAL A  72      -9.688  22.973  28.990  1.00 58.35           O  
ATOM    576  CG1 VAL A  72      -6.651  22.491  30.850  1.00 58.35           C  
ATOM    577  CG2 VAL A  72      -5.334  23.701  29.087  1.00 58.35           C  
ATOM    578  N   GLN A  73      -9.461  21.004  28.230  1.00 59.81           N  
ATOM    579  CA  GLN A  73     -10.741  20.442  28.649  1.00 59.81           C  
ATOM    580  C   GLN A  73     -10.676  19.935  30.086  1.00 59.81           C  
ATOM    581  CB  GLN A  73     -11.162  19.309  27.711  1.00 59.81           C  
ATOM    582  O   GLN A  73      -9.788  19.154  30.435  1.00 59.81           O  
ATOM    583  CG  GLN A  73     -11.937  19.780  26.487  1.00 59.81           C  
ATOM    584  CD  GLN A  73     -12.514  18.631  25.681  1.00 59.81           C  
ATOM    585  NE2 GLN A  73     -13.081  18.947  24.522  1.00 59.81           N  
ATOM    586  OE1 GLN A  73     -12.449  17.470  26.096  1.00 59.81           O  
ATOM    587  N   HIS A  74     -10.976  20.776  31.008  1.00 65.55           N  
ATOM    588  CA  HIS A  74     -11.169  20.402  32.404  1.00 65.55           C  
ATOM    589  C   HIS A  74     -12.112  19.210  32.531  1.00 65.55           C  
ATOM    590  CB  HIS A  74     -11.711  21.587  33.206  1.00 65.55           C  
ATOM    591  O   HIS A  74     -13.278  19.291  32.138  1.00 65.55           O  
ATOM    592  CG  HIS A  74     -10.680  22.628  33.510  1.00 65.55           C  
ATOM    593  CD2 HIS A  74     -10.045  22.939  34.664  1.00 65.55           C  
ATOM    594  ND1 HIS A  74     -10.195  23.496  32.556  1.00 65.55           N  
ATOM    595  CE1 HIS A  74      -9.303  24.298  33.112  1.00 65.55           C  
ATOM    596  NE2 HIS A  74      -9.194  23.981  34.391  1.00 65.55           N  
ATOM    597  N   LYS A  75     -11.495  18.040  32.264  1.00 68.75           N  
ATOM    598  CA  LYS A  75     -12.237  16.805  32.502  1.00 68.75           C  
ATOM    599  C   LYS A  75     -12.554  16.632  33.985  1.00 68.75           C  
ATOM    600  CB  LYS A  75     -11.449  15.599  31.990  1.00 68.75           C  
ATOM    601  O   LYS A  75     -11.731  16.954  34.843  1.00 68.75           O  
ATOM    602  CG  LYS A  75     -11.361  15.515  30.473  1.00 68.75           C  
ATOM    603  CD  LYS A  75     -10.650  14.246  30.023  1.00 68.75           C  
ATOM    604  CE  LYS A  75     -10.483  14.203  28.510  1.00 68.75           C  
ATOM    605  NZ  LYS A  75      -9.825  12.941  28.061  1.00 68.75           N  
ATOM    606  N   PHE A  76     -13.825  16.748  34.324  1.00 77.33           N  
ATOM    607  CA  PHE A  76     -14.373  16.523  35.656  1.00 77.33           C  
ATOM    608  C   PHE A  76     -13.872  15.205  36.233  1.00 77.33           C  
ATOM    609  CB  PHE A  76     -15.905  16.531  35.617  1.00 77.33           C  
ATOM    610  O   PHE A  76     -13.661  14.239  35.496  1.00 77.33           O  
ATOM    611  CG  PHE A  76     -16.497  17.879  35.306  1.00 77.33           C  
ATOM    612  CD1 PHE A  76     -16.649  18.834  36.304  1.00 77.33           C  
ATOM    613  CD2 PHE A  76     -16.903  18.191  34.015  1.00 77.33           C  
ATOM    614  CE1 PHE A  76     -17.197  20.082  36.019  1.00 77.33           C  
ATOM    615  CE2 PHE A  76     -17.452  19.436  33.723  1.00 77.33           C  
ATOM    616  CZ  PHE A  76     -17.599  20.380  34.726  1.00 77.33           C  
ATOM    617  N   VAL A  77     -13.134  15.159  37.334  1.00 79.20           N  
ATOM    618  CA  VAL A  77     -12.617  14.049  38.127  1.00 79.20           C  
ATOM    619  C   VAL A  77     -13.520  12.829  37.959  1.00 79.20           C  
ATOM    620  CB  VAL A  77     -12.501  14.424  39.622  1.00 79.20           C  
ATOM    621  O   VAL A  77     -13.034  11.705  37.812  1.00 79.20           O  
ATOM    622  CG1 VAL A  77     -12.088  13.211  40.453  1.00 79.20           C  
ATOM    623  CG2 VAL A  77     -11.505  15.567  39.808  1.00 79.20           C  
ATOM    624  N   GLU A  78     -14.833  13.003  37.601  1.00 74.58           N  
ATOM    625  CA  GLU A  78     -15.760  11.891  37.412  1.00 74.58           C  
ATOM    626  C   GLU A  78     -15.597  11.265  36.030  1.00 74.58           C  
ATOM    627  CB  GLU A  78     -17.205  12.356  37.613  1.00 74.58           C  
ATOM    628  O   GLU A  78     -15.679  10.044  35.882  1.00 74.58           O  
ATOM    629  CG  GLU A  78     -17.563  12.641  39.064  1.00 74.58           C  
ATOM    630  CD  GLU A  78     -19.003  13.094  39.248  1.00 74.58           C  
ATOM    631  OE1 GLU A  78     -19.425  13.319  40.405  1.00 74.58           O  
ATOM    632  OE2 GLU A  78     -19.715  13.224  38.227  1.00 74.58           O  
ATOM    633  N   GLU A  79     -15.243  11.988  35.119  1.00 75.64           N  
ATOM    634  CA  GLU A  79     -14.975  11.522  33.762  1.00 75.64           C  
ATOM    635  C   GLU A  79     -13.618  10.830  33.675  1.00 75.64           C  
ATOM    636  CB  GLU A  79     -15.035  12.687  32.771  1.00 75.64           C  
ATOM    637  O   GLU A  79     -13.473   9.820  32.982  1.00 75.64           O  
ATOM    638  CG  GLU A  79     -15.063  12.254  31.313  1.00 75.64           C  
ATOM    639  CD  GLU A  79     -15.152  13.420  30.342  1.00 75.64           C  
ATOM    640  OE1 GLU A  79     -14.917  13.219  29.129  1.00 75.64           O  
ATOM    641  OE2 GLU A  79     -15.460  14.544  30.798  1.00 75.64           O  
ATOM    642  N   ILE A  80     -12.616  11.255  34.388  1.00 78.25           N  
ATOM    643  CA  ILE A  80     -11.295  10.642  34.469  1.00 78.25           C  
ATOM    644  C   ILE A  80     -11.391   9.302  35.194  1.00 78.25           C  
ATOM    645  CB  ILE A  80     -10.286  11.567  35.185  1.00 78.25           C  
ATOM    646  O   ILE A  80     -10.765   8.321  34.785  1.00 78.25           O  
ATOM    647  CG1 ILE A  80     -10.101  12.868  34.396  1.00 78.25           C  
ATOM    648  CG2 ILE A  80      -8.946  10.853  35.385  1.00 78.25           C  
ATOM    649  CD1 ILE A  80      -9.320  13.940  35.144  1.00 78.25           C  
ATOM    650  N   ILE A  81     -12.261   9.276  36.210  1.00 80.75           N  
ATOM    651  CA  ILE A  81     -12.463   8.037  36.954  1.00 80.75           C  
ATOM    652  C   ILE A  81     -13.197   7.024  36.079  1.00 80.75           C  
ATOM    653  CB  ILE A  81     -13.248   8.284  38.262  1.00 80.75           C  
ATOM    654  O   ILE A  81     -12.846   5.842  36.059  1.00 80.75           O  
ATOM    655  CG1 ILE A  81     -12.461   9.219  39.188  1.00 80.75           C  
ATOM    656  CG2 ILE A  81     -13.563   6.959  38.961  1.00 80.75           C  
ATOM    657  CD1 ILE A  81     -13.251   9.700  40.397  1.00 80.75           C  
ATOM    658  N   GLU A  82     -14.133   7.426  35.273  1.00 81.85           N  
ATOM    659  CA  GLU A  82     -14.868   6.536  34.379  1.00 81.85           C  
ATOM    660  C   GLU A  82     -13.989   6.067  33.223  1.00 81.85           C  
ATOM    661  CB  GLU A  82     -16.120   7.231  33.839  1.00 81.85           C  
ATOM    662  O   GLU A  82     -14.053   4.904  32.820  1.00 81.85           O  
ATOM    663  CG  GLU A  82     -17.230   7.387  34.869  1.00 81.85           C  
ATOM    664  CD  GLU A  82     -18.451   8.114  34.329  1.00 81.85           C  
ATOM    665  OE1 GLU A  82     -19.423   8.316  35.092  1.00 81.85           O  
ATOM    666  OE2 GLU A  82     -18.437   8.483  33.134  1.00 81.85           O  
ATOM    667  N   GLU A  83     -13.127   6.932  32.726  1.00 78.89           N  
ATOM    668  CA  GLU A  83     -12.192   6.570  31.665  1.00 78.89           C  
ATOM    669  C   GLU A  83     -11.133   5.596  32.172  1.00 78.89           C  
ATOM    670  CB  GLU A  83     -11.524   7.820  31.087  1.00 78.89           C  
ATOM    671  O   GLU A  83     -10.758   4.656  31.466  1.00 78.89           O  
ATOM    672  CG  GLU A  83     -12.429   8.636  30.176  1.00 78.89           C  
ATOM    673  CD  GLU A  83     -11.734   9.839  29.560  1.00 78.89           C  
ATOM    674  OE1 GLU A  83     -12.354  10.540  28.728  1.00 78.89           O  
ATOM    675  OE2 GLU A  83     -10.557  10.083  29.911  1.00 78.89           O  
ATOM    676  N   THR A  84     -10.654   5.814  33.395  1.00 82.96           N  
ATOM    677  CA  THR A  84      -9.670   4.914  33.986  1.00 82.96           C  
ATOM    678  C   THR A  84     -10.306   3.570  34.331  1.00 82.96           C  
ATOM    679  CB  THR A  84      -9.041   5.527  35.251  1.00 82.96           C  
ATOM    680  O   THR A  84      -9.656   2.527  34.233  1.00 82.96           O  
ATOM    681  CG2 THR A  84      -8.215   6.763  34.911  1.00 82.96           C  
ATOM    682  OG1 THR A  84     -10.082   5.898  36.164  1.00 82.96           O  
ATOM    683  N   LYS A  85     -11.565   3.516  34.776  1.00 87.03           N  
ATOM    684  CA  LYS A  85     -12.282   2.272  35.044  1.00 87.03           C  
ATOM    685  C   LYS A  85     -12.491   1.471  33.763  1.00 87.03           C  
ATOM    686  CB  LYS A  85     -13.629   2.561  35.707  1.00 87.03           C  
ATOM    687  O   LYS A  85     -12.334   0.248  33.756  1.00 87.03           O  
ATOM    688  CG  LYS A  85     -14.324   1.326  36.261  1.00 87.03           C  
ATOM    689  CD  LYS A  85     -15.614   1.688  36.986  1.00 87.03           C  
ATOM    690  CE  LYS A  85     -16.375   0.445  37.429  1.00 87.03           C  
ATOM    691  NZ  LYS A  85     -17.622   0.795  38.173  1.00 87.03           N  
ATOM    692  N   VAL A  86     -12.841   2.150  32.684  1.00 87.61           N  
ATOM    693  CA  VAL A  86     -13.072   1.497  31.400  1.00 87.61           C  
ATOM    694  C   VAL A  86     -11.753   0.962  30.847  1.00 87.61           C  
ATOM    695  CB  VAL A  86     -13.725   2.460  30.382  1.00 87.61           C  
ATOM    696  O   VAL A  86     -11.704  -0.144  30.303  1.00 87.61           O  
ATOM    697  CG1 VAL A  86     -13.803   1.813  29.001  1.00 87.61           C  
ATOM    698  CG2 VAL A  86     -15.114   2.878  30.860  1.00 87.61           C  
ATOM    699  N   GLU A  87     -10.702   1.725  31.011  1.00 85.47           N  
ATOM    700  CA  GLU A  87      -9.380   1.296  30.564  1.00 85.47           C  
ATOM    701  C   GLU A  87      -8.883   0.104  31.377  1.00 85.47           C  
ATOM    702  CB  GLU A  87      -8.379   2.450  30.658  1.00 85.47           C  
ATOM    703  O   GLU A  87      -8.267  -0.814  30.831  1.00 85.47           O  
ATOM    704  CG  GLU A  87      -7.083   2.204  29.899  1.00 85.47           C  
ATOM    705  CD  GLU A  87      -6.151   3.405  29.897  1.00 85.47           C  
ATOM    706  OE1 GLU A  87      -5.026   3.299  29.359  1.00 85.47           O  
ATOM    707  OE2 GLU A  87      -6.549   4.460  30.439  1.00 85.47           O  
ATOM    708  N   ASP A  88      -9.132   0.108  32.696  1.00 87.77           N  
ATOM    709  CA  ASP A  88      -8.757  -1.006  33.561  1.00 87.77           C  
ATOM    710  C   ASP A  88      -9.548  -2.264  33.210  1.00 87.77           C  
ATOM    711  CB  ASP A  88      -8.975  -0.641  35.031  1.00 87.77           C  
ATOM    712  O   ASP A  88      -8.998  -3.368  33.204  1.00 87.77           O  
ATOM    713  CG  ASP A  88      -7.958   0.360  35.551  1.00 87.77           C  
ATOM    714  OD1 ASP A  88      -6.831   0.419  35.013  1.00 87.77           O  
ATOM    715  OD2 ASP A  88      -8.285   1.094  36.508  1.00 87.77           O  
ATOM    716  N   GLU A  89     -10.859  -2.138  32.897  1.00 89.93           N  
ATOM    717  CA  GLU A  89     -11.691  -3.263  32.479  1.00 89.93           C  
ATOM    718  C   GLU A  89     -11.219  -3.831  31.144  1.00 89.93           C  
ATOM    719  CB  GLU A  89     -13.159  -2.839  32.381  1.00 89.93           C  
ATOM    720  O   GLU A  89     -11.241  -5.047  30.939  1.00 89.93           O  
ATOM    721  CG  GLU A  89     -13.805  -2.543  33.727  1.00 89.93           C  
ATOM    722  CD  GLU A  89     -15.267  -2.144  33.615  1.00 89.93           C  
ATOM    723  OE1 GLU A  89     -15.949  -2.038  34.660  1.00 89.93           O  
ATOM    724  OE2 GLU A  89     -15.736  -1.936  32.474  1.00 89.93           O  
ATOM    725  N   LYS A  90     -10.828  -2.994  30.199  1.00 87.43           N  
ATOM    726  CA  LYS A  90     -10.298  -3.405  28.902  1.00 87.43           C  
ATOM    727  C   LYS A  90      -8.967  -4.134  29.058  1.00 87.43           C  
ATOM    728  CB  LYS A  90     -10.129  -2.195  27.983  1.00 87.43           C  
ATOM    729  O   LYS A  90      -8.718  -5.135  28.382  1.00 87.43           O  
ATOM    730  CG  LYS A  90      -9.826  -2.554  26.536  1.00 87.43           C  
ATOM    731  CD  LYS A  90      -9.706  -1.311  25.664  1.00 87.43           C  
ATOM    732  CE  LYS A  90      -9.336  -1.665  24.231  1.00 87.43           C  
ATOM    733  NZ  LYS A  90      -9.203  -0.448  23.375  1.00 87.43           N  
ATOM    734  N   SER A  91      -8.114  -3.591  29.957  1.00 89.10           N  
ATOM    735  CA  SER A  91      -6.832  -4.239  30.210  1.00 89.10           C  
ATOM    736  C   SER A  91      -7.021  -5.602  30.868  1.00 89.10           C  
ATOM    737  CB  SER A  91      -5.950  -3.356  31.093  1.00 89.10           C  
ATOM    738  O   SER A  91      -6.287  -6.547  30.572  1.00 89.10           O  
ATOM    739  OG  SER A  91      -5.716  -2.101  30.476  1.00 89.10           O  
ATOM    740  N   GLU A  92      -7.990  -5.752  31.734  1.00 91.33           N  
ATOM    741  CA  GLU A  92      -8.293  -7.019  32.393  1.00 91.33           C  
ATOM    742  C   GLU A  92      -8.819  -8.048  31.397  1.00 91.33           C  
ATOM    743  CB  GLU A  92      -9.310  -6.809  33.519  1.00 91.33           C  
ATOM    744  O   GLU A  92      -8.499  -9.234  31.495  1.00 91.33           O  
ATOM    745  CG  GLU A  92      -8.705  -6.245  34.796  1.00 91.33           C  
ATOM    746  CD  GLU A  92      -9.736  -5.982  35.882  1.00 91.33           C  
ATOM    747  OE1 GLU A  92      -9.397  -5.327  36.894  1.00 91.33           O  
ATOM    748  OE2 GLU A  92     -10.891  -6.435  35.721  1.00 91.33           O  
ATOM    749  N   MET A  93      -9.577  -7.605  30.329  1.00 89.17           N  
ATOM    750  CA  MET A  93     -10.116  -8.498  29.308  1.00 89.17           C  
ATOM    751  C   MET A  93      -9.014  -8.984  28.372  1.00 89.17           C  
ATOM    752  CB  MET A  93     -11.213  -7.797  28.504  1.00 89.17           C  
ATOM    753  O   MET A  93      -8.991 -10.154  27.988  1.00 89.17           O  
ATOM    754  CG  MET A  93     -11.960  -8.717  27.553  1.00 89.17           C  
ATOM    755  SD  MET A  93     -13.064  -7.801  26.410  1.00 89.17           S  
ATOM    756  CE  MET A  93     -14.404  -7.355  27.549  1.00 89.17           C  
ATOM    757  N   GLU A  94      -8.106  -8.053  28.088  1.00 89.88           N  
ATOM    758  CA  GLU A  94      -6.979  -8.388  27.223  1.00 89.88           C  
ATOM    759  C   GLU A  94      -6.025  -9.359  27.911  1.00 89.88           C  
ATOM    760  CB  GLU A  94      -6.229  -7.122  26.802  1.00 89.88           C  
ATOM    761  O   GLU A  94      -5.498 -10.275  27.276  1.00 89.88           O  
ATOM    762  CG  GLU A  94      -6.882  -6.374  25.649  1.00 89.88           C  
ATOM    763  CD  GLU A  94      -6.115  -5.130  25.229  1.00 89.88           C  
ATOM    764  OE1 GLU A  94      -6.599  -4.388  24.345  1.00 89.88           O  
ATOM    765  OE2 GLU A  94      -5.021  -4.896  25.789  1.00 89.88           O  
ATOM    766  N   GLU A  95      -5.863  -9.136  29.217  1.00 92.09           N  
ATOM    767  CA  GLU A  95      -5.046 -10.054  30.005  1.00 92.09           C  
ATOM    768  C   GLU A  95      -5.690 -11.436  30.086  1.00 92.09           C  
ATOM    769  CB  GLU A  95      -4.818  -9.497  31.413  1.00 92.09           C  
ATOM    770  O   GLU A  95      -4.995 -12.453  30.045  1.00 92.09           O  
ATOM    771  CG  GLU A  95      -3.789 -10.273  32.222  1.00 92.09           C  
ATOM    772  CD  GLU A  95      -3.425  -9.599  33.535  1.00 92.09           C  
ATOM    773  OE1 GLU A  95      -2.566 -10.132  34.273  1.00 92.09           O  
ATOM    774  OE2 GLU A  95      -4.004  -8.529  33.828  1.00 92.09           O  
ATOM    775  N   ALA A  96      -6.988 -11.538  30.232  1.00 91.33           N  
ATOM    776  CA  ALA A  96      -7.721 -12.801  30.258  1.00 91.33           C  
ATOM    777  C   ALA A  96      -7.621 -13.520  28.916  1.00 91.33           C  
ATOM    778  CB  ALA A  96      -9.184 -12.560  30.621  1.00 91.33           C  
ATOM    779  O   ALA A  96      -7.462 -14.742  28.870  1.00 91.33           O  
ATOM    780  N   LEU A  97      -7.694 -12.760  27.845  1.00 89.99           N  
ATOM    781  CA  LEU A  97      -7.590 -13.329  26.505  1.00 89.99           C  
ATOM    782  C   LEU A  97      -6.193 -13.889  26.260  1.00 89.99           C  
ATOM    783  CB  LEU A  97      -7.923 -12.274  25.447  1.00 89.99           C  
ATOM    784  O   LEU A  97      -6.043 -14.950  25.650  1.00 89.99           O  
ATOM    785  CG  LEU A  97      -9.406 -11.957  25.250  1.00 89.99           C  
ATOM    786  CD1 LEU A  97      -9.573 -10.769  24.308  1.00 89.99           C  
ATOM    787  CD2 LEU A  97     -10.148 -13.177  24.716  1.00 89.99           C  
ATOM    788  N   THR A  98      -5.270 -13.189  26.748  1.00 90.63           N  
ATOM    789  CA  THR A  98      -3.889 -13.646  26.634  1.00 90.63           C  
ATOM    790  C   THR A  98      -3.662 -14.896  27.479  1.00 90.63           C  
ATOM    791  CB  THR A  98      -2.900 -12.546  27.063  1.00 90.63           C  
ATOM    792  O   THR A  98      -2.932 -15.802  27.073  1.00 90.63           O  
ATOM    793  CG2 THR A  98      -1.460 -12.959  26.775  1.00 90.63           C  
ATOM    794  OG1 THR A  98      -3.193 -11.342  26.344  1.00 90.63           O  
ATOM    795  N   ALA A  99      -4.187 -14.986  28.625  1.00 89.43           N  
ATOM    796  CA  ALA A  99      -4.084 -16.148  29.504  1.00 89.43           C  
ATOM    797  C   ALA A  99      -4.723 -17.377  28.865  1.00 89.43           C  
ATOM    798  CB  ALA A  99      -4.735 -15.854  30.853  1.00 89.43           C  
ATOM    799  O   ALA A  99      -4.199 -18.487  28.979  1.00 89.43           O  
ATOM    800  N   ILE A 100      -5.822 -17.204  28.167  1.00 88.47           N  
ATOM    801  CA  ILE A 100      -6.514 -18.304  27.504  1.00 88.47           C  
ATOM    802  C   ILE A 100      -5.683 -18.798  26.322  1.00 88.47           C  
ATOM    803  CB  ILE A 100      -7.922 -17.881  27.030  1.00 88.47           C  
ATOM    804  O   ILE A 100      -5.589 -20.004  26.082  1.00 88.47           O  
ATOM    805  CG1 ILE A 100      -8.822 -17.576  28.233  1.00 88.47           C  
ATOM    806  CG2 ILE A 100      -8.542 -18.966  26.144  1.00 88.47           C  
ATOM    807  CD1 ILE A 100     -10.159 -16.949  27.864  1.00 88.47           C  
ATOM    808  N   THR A 101      -5.115 -17.851  25.657  1.00 83.92           N  
ATOM    809  CA  THR A 101      -4.256 -18.194  24.529  1.00 83.92           C  
ATOM    810  C   THR A 101      -3.012 -18.940  25.002  1.00 83.92           C  
ATOM    811  CB  THR A 101      -3.837 -16.938  23.743  1.00 83.92           C  
ATOM    812  O   THR A 101      -2.571 -19.894  24.359  1.00 83.92           O  
ATOM    813  CG2 THR A 101      -5.033 -16.304  23.041  1.00 83.92           C  
ATOM    814  OG1 THR A 101      -3.268 -15.984  24.649  1.00 83.92           O  
ATOM    815  N   GLU A 102      -2.477 -18.434  26.091  1.00 83.98           N  
ATOM    816  CA  GLU A 102      -1.300 -19.078  26.666  1.00 83.98           C  
ATOM    817  C   GLU A 102      -1.634 -20.471  27.190  1.00 83.98           C  
ATOM    818  CB  GLU A 102      -0.712 -18.220  27.789  1.00 83.98           C  
ATOM    819  O   GLU A 102      -0.829 -21.397  27.065  1.00 83.98           O  
ATOM    820  CG  GLU A 102       0.161 -17.075  27.295  1.00 83.98           C  
ATOM    821  CD  GLU A 102       0.773 -16.258  28.422  1.00 83.98           C  
ATOM    822  OE1 GLU A 102       1.508 -15.286  28.137  1.00 83.98           O  
ATOM    823  OE2 GLU A 102       0.515 -16.594  29.600  1.00 83.98           O  
ATOM    824  N   GLU A 103      -2.809 -20.625  27.824  1.00 81.29           N  
ATOM    825  CA  GLU A 103      -3.272 -21.924  28.304  1.00 81.29           C  
ATOM    826  C   GLU A 103      -3.532 -22.880  27.143  1.00 81.29           C  
ATOM    827  CB  GLU A 103      -4.540 -21.765  29.147  1.00 81.29           C  
ATOM    828  O   GLU A 103      -3.254 -24.077  27.245  1.00 81.29           O  
ATOM    829  CG  GLU A 103      -4.767 -22.899  30.136  1.00 81.29           C  
ATOM    830  CD  GLU A 103      -6.185 -22.946  30.681  1.00 81.29           C  
ATOM    831  OE1 GLU A 103      -6.601 -24.005  31.202  1.00 81.29           O  
ATOM    832  OE2 GLU A 103      -6.888 -21.915  30.584  1.00 81.29           O  
ATOM    833  N   LEU A 104      -4.032 -22.400  26.042  1.00 81.44           N  
ATOM    834  CA  LEU A 104      -4.295 -23.207  24.855  1.00 81.44           C  
ATOM    835  C   LEU A 104      -2.993 -23.597  24.163  1.00 81.44           C  
ATOM    836  CB  LEU A 104      -5.197 -22.447  23.879  1.00 81.44           C  
ATOM    837  O   LEU A 104      -2.887 -24.688  23.600  1.00 81.44           O  
ATOM    838  CG  LEU A 104      -6.702 -22.531  24.141  1.00 81.44           C  
ATOM    839  CD1 LEU A 104      -7.449 -21.529  23.267  1.00 81.44           C  
ATOM    840  CD2 LEU A 104      -7.209 -23.948  23.893  1.00 81.44           C  
ATOM    841  N   ALA A 105      -2.024 -22.743  24.188  1.00 77.90           N  
ATOM    842  CA  ALA A 105      -0.711 -23.010  23.606  1.00 77.90           C  
ATOM    843  C   ALA A 105       0.049 -24.052  24.421  1.00 77.90           C  
ATOM    844  CB  ALA A 105       0.100 -21.720  23.507  1.00 77.90           C  
ATOM    845  O   ALA A 105       0.755 -24.894  23.861  1.00 77.90           O  
ATOM    846  N   VAL A 106      -0.126 -24.034  25.769  1.00 75.30           N  
ATOM    847  CA  VAL A 106       0.500 -24.995  26.671  1.00 75.30           C  
ATOM    848  C   VAL A 106      -0.212 -26.342  26.567  1.00 75.30           C  
ATOM    849  CB  VAL A 106       0.485 -24.496  28.133  1.00 75.30           C  
ATOM    850  O   VAL A 106       0.426 -27.395  26.623  1.00 75.30           O  
ATOM    851  CG1 VAL A 106       1.007 -25.576  29.078  1.00 75.30           C  
ATOM    852  CG2 VAL A 106       1.311 -23.218  28.269  1.00 75.30           C  
ATOM    853  N   SER A 107      -1.530 -26.369  26.318  1.00 66.72           N  
ATOM    854  CA  SER A 107      -2.309 -27.590  26.142  1.00 66.72           C  
ATOM    855  C   SER A 107      -2.023 -28.239  24.792  1.00 66.72           C  
ATOM    856  CB  SER A 107      -3.805 -27.295  26.269  1.00 66.72           C  
ATOM    857  O   SER A 107      -2.045 -29.465  24.669  1.00 66.72           O  
ATOM    858  OG  SER A 107      -4.195 -27.250  27.631  1.00 66.72           O  
ATOM    859  N   MET A 108      -1.593 -27.428  23.761  1.00 65.84           N  
ATOM    860  CA  MET A 108      -1.231 -27.927  22.437  1.00 65.84           C  
ATOM    861  C   MET A 108       0.212 -28.420  22.416  1.00 65.84           C  
ATOM    862  CB  MET A 108      -1.427 -26.839  21.380  1.00 65.84           C  
ATOM    863  O   MET A 108       0.549 -29.337  21.665  1.00 65.84           O  
ATOM    864  CG  MET A 108      -2.885 -26.512  21.099  1.00 65.84           C  
ATOM    865  SD  MET A 108      -3.094 -25.444  19.622  1.00 65.84           S  
ATOM    866  CE  MET A 108      -4.889 -25.573  19.386  1.00 65.84           C  
ATOM    867  N   LYS A 109       1.017 -27.833  23.276  1.00 61.17           N  
ATOM    868  CA  LYS A 109       2.413 -28.231  23.427  1.00 61.17           C  
ATOM    869  C   LYS A 109       2.543 -29.442  24.347  1.00 61.17           C  
ATOM    870  CB  LYS A 109       3.247 -27.069  23.970  1.00 61.17           C  
ATOM    871  O   LYS A 109       3.432 -30.276  24.162  1.00 61.17           O  
ATOM    872  CG  LYS A 109       3.992 -26.288  22.897  1.00 61.17           C  
ATOM    873  CD  LYS A 109       4.859 -25.193  23.504  1.00 61.17           C  
ATOM    874  CE  LYS A 109       5.530 -24.350  22.428  1.00 61.17           C  
ATOM    875  NZ  LYS A 109       6.129 -23.104  22.994  1.00 61.17           N  
ATOM    876  N   GLU A 110       1.579 -29.684  25.291  1.00 58.59           N  
ATOM    877  CA  GLU A 110       1.514 -30.839  26.181  1.00 58.59           C  
ATOM    878  C   GLU A 110       0.836 -32.024  25.499  1.00 58.59           C  
ATOM    879  CB  GLU A 110       0.773 -30.481  27.472  1.00 58.59           C  
ATOM    880  O   GLU A 110       1.158 -33.179  25.786  1.00 58.59           O  
ATOM    881  CG  GLU A 110       1.612 -29.684  28.461  1.00 58.59           C  
ATOM    882  CD  GLU A 110       0.908 -29.445  29.788  1.00 58.59           C  
ATOM    883  OE1 GLU A 110       1.552 -28.935  30.733  1.00 58.59           O  
ATOM    884  OE2 GLU A 110      -0.296 -29.772  29.884  1.00 58.59           O  
ATOM    885  N   GLU A 111      -0.006 -31.809  24.427  1.00 56.44           N  
ATOM    886  CA  GLU A 111      -0.637 -32.843  23.612  1.00 56.44           C  
ATOM    887  C   GLU A 111       0.292 -33.307  22.494  1.00 56.44           C  
ATOM    888  CB  GLU A 111      -1.955 -32.335  23.024  1.00 56.44           C  
ATOM    889  O   GLU A 111       0.238 -34.465  22.076  1.00 56.44           O  
ATOM    890  CG  GLU A 111      -3.114 -32.347  24.010  1.00 56.44           C  
ATOM    891  CD  GLU A 111      -4.473 -32.214  23.341  1.00 56.44           C  
ATOM    892  OE1 GLU A 111      -5.500 -32.525  23.985  1.00 56.44           O  
ATOM    893  OE2 GLU A 111      -4.511 -31.796  22.162  1.00 56.44           O  
ATOM    894  N   LYS A 112       1.310 -32.497  22.121  1.00 52.45           N  
ATOM    895  CA  LYS A 112       2.352 -32.815  21.149  1.00 52.45           C  
ATOM    896  C   LYS A 112       3.559 -33.457  21.827  1.00 52.45           C  
ATOM    897  CB  LYS A 112       2.784 -31.556  20.395  1.00 52.45           C  
ATOM    898  O   LYS A 112       4.223 -34.315  21.242  1.00 52.45           O  
ATOM    899  CG  LYS A 112       3.079 -31.789  18.920  1.00 52.45           C  
ATOM    900  CD  LYS A 112       3.487 -30.499  18.221  1.00 52.45           C  
ATOM    901  CE  LYS A 112       3.841 -30.742  16.760  1.00 52.45           C  
ATOM    902  NZ  LYS A 112       4.111 -29.464  16.036  1.00 52.45           N  
ATOM    903  N   LYS A 113       3.737 -33.245  23.116  1.00 49.72           N  
ATOM    904  CA  LYS A 113       4.749 -33.881  23.954  1.00 49.72           C  
ATOM    905  C   LYS A 113       4.227 -35.183  24.555  1.00 49.72           C  
ATOM    906  CB  LYS A 113       5.198 -32.933  25.066  1.00 49.72           C  
ATOM    907  O   LYS A 113       4.988 -36.135  24.743  1.00 49.72           O  
ATOM    908  CG  LYS A 113       6.601 -32.375  24.876  1.00 49.72           C  
ATOM    909  CD  LYS A 113       7.046 -31.557  26.082  1.00 49.72           C  
ATOM    910  CE  LYS A 113       8.429 -30.956  25.872  1.00 49.72           C  
ATOM    911  NZ  LYS A 113       8.859 -30.134  27.041  1.00 49.72           N  
ATOM    912  N   GLU A 114       2.853 -35.402  24.651  1.00 49.59           N  
ATOM    913  CA  GLU A 114       2.192 -36.628  25.088  1.00 49.59           C  
ATOM    914  C   GLU A 114       1.867 -37.533  23.903  1.00 49.59           C  
ATOM    915  CB  GLU A 114       0.914 -36.302  25.866  1.00 49.59           C  
ATOM    916  O   GLU A 114       1.837 -38.758  24.040  1.00 49.59           O  
ATOM    917  CG  GLU A 114       1.084 -36.359  27.378  1.00 49.59           C  
ATOM    918  CD  GLU A 114      -0.230 -36.241  28.134  1.00 49.59           C  
ATOM    919  OE1 GLU A 114      -0.233 -36.406  29.375  1.00 49.59           O  
ATOM    920  OE2 GLU A 114      -1.265 -35.982  27.479  1.00 49.59           O  
ATOM    921  N   ALA A 115       1.874 -37.029  22.597  1.00 47.57           N  
ATOM    922  CA  ALA A 115       1.725 -37.774  21.350  1.00 47.57           C  
ATOM    923  C   ALA A 115       3.086 -38.155  20.773  1.00 47.57           C  
ATOM    924  CB  ALA A 115       0.929 -36.958  20.334  1.00 47.57           C  
ATOM    925  O   ALA A 115       3.214 -39.172  20.088  1.00 47.57           O  
ATOM    926  N   ALA A 116       4.170 -37.518  21.226  1.00 44.00           N  
ATOM    927  CA  ALA A 116       5.563 -37.769  20.864  1.00 44.00           C  
ATOM    928  C   ALA A 116       6.271 -38.584  21.943  1.00 44.00           C  
ATOM    929  CB  ALA A 116       6.297 -36.451  20.629  1.00 44.00           C  
ATOM    930  O   ALA A 116       7.190 -39.351  21.647  1.00 44.00           O  
ATOM    931  N   GLU A 117       5.643 -38.789  23.111  1.00 47.88           N  
ATOM    932  CA  GLU A 117       6.135 -39.576  24.237  1.00 47.88           C  
ATOM    933  C   GLU A 117       5.287 -40.828  24.447  1.00 47.88           C  
ATOM    934  CB  GLU A 117       6.154 -38.734  25.515  1.00 47.88           C  
ATOM    935  O   GLU A 117       5.760 -41.816  25.012  1.00 47.88           O  
ATOM    936  CG  GLU A 117       7.390 -38.950  26.375  1.00 47.88           C  
ATOM    937  CD  GLU A 117       7.327 -38.223  27.709  1.00 47.88           C  
ATOM    938  OE1 GLU A 117       8.183 -38.486  28.585  1.00 47.88           O  
ATOM    939  OE2 GLU A 117       6.415 -37.384  27.880  1.00 47.88           O  
ATOM    940  N   GLU A 118       4.214 -41.119  23.631  1.00 46.20           N  
ATOM    941  CA  GLU A 118       3.374 -42.312  23.595  1.00 46.20           C  
ATOM    942  C   GLU A 118       3.549 -43.070  22.282  1.00 46.20           C  
ATOM    943  CB  GLU A 118       1.903 -41.941  23.796  1.00 46.20           C  
ATOM    944  O   GLU A 118       3.176 -44.241  22.180  1.00 46.20           O  
ATOM    945  CG  GLU A 118       1.406 -42.144  25.220  1.00 46.20           C  
ATOM    946  CD  GLU A 118      -0.086 -41.897  25.376  1.00 46.20           C  
ATOM    947  OE1 GLU A 118      -0.620 -42.095  26.490  1.00 46.20           O  
ATOM    948  OE2 GLU A 118      -0.725 -41.503  24.375  1.00 46.20           O  
ATOM    949  N   LYS A 119       4.629 -42.759  21.432  1.00 43.31           N  
ATOM    950  CA  LYS A 119       5.031 -43.480  20.228  1.00 43.31           C  
ATOM    951  C   LYS A 119       6.517 -43.825  20.265  1.00 43.31           C  
ATOM    952  CB  LYS A 119       4.716 -42.655  18.979  1.00 43.31           C  
ATOM    953  O   LYS A 119       6.996 -44.617  19.451  1.00 43.31           O  
ATOM    954  CG  LYS A 119       4.453 -43.492  17.735  1.00 43.31           C  
ATOM    955  CD  LYS A 119       4.112 -42.618  16.535  1.00 43.31           C  
ATOM    956  CE  LYS A 119       3.858 -43.453  15.288  1.00 43.31           C  
ATOM    957  NZ  LYS A 119       3.468 -42.605  14.122  1.00 43.31           N  
ATOM    958  N   GLU A 120       7.094 -44.001  21.486  1.00 40.55           N  
ATOM    959  CA  GLU A 120       8.473 -44.465  21.607  1.00 40.55           C  
ATOM    960  C   GLU A 120       8.640 -45.387  22.812  1.00 40.55           C  
ATOM    961  CB  GLU A 120       9.433 -43.278  21.716  1.00 40.55           C  
ATOM    962  O   GLU A 120       8.415 -44.975  23.952  1.00 40.55           O  
ATOM    963  CG  GLU A 120       9.861 -42.708  20.372  1.00 40.55           C  
ATOM    964  CD  GLU A 120      11.236 -42.061  20.405  1.00 40.55           C  
ATOM    965  OE1 GLU A 120      11.791 -41.758  19.324  1.00 40.55           O  
ATOM    966  OE2 GLU A 120      11.764 -41.855  21.521  1.00 40.55           O  
ATOM    967  N   GLU A 121       7.701 -46.334  22.956  1.00 35.29           N  
ATOM    968  CA  GLU A 121       7.982 -47.412  23.899  1.00 35.29           C  
ATOM    969  C   GLU A 121       7.105 -48.630  23.623  1.00 35.29           C  
ATOM    970  CB  GLU A 121       7.780 -46.934  25.339  1.00 35.29           C  
ATOM    971  O   GLU A 121       5.876 -48.536  23.656  1.00 35.29           O  
ATOM    972  CG  GLU A 121       8.908 -47.326  26.281  1.00 35.29           C  
ATOM    973  CD  GLU A 121       8.586 -47.065  27.744  1.00 35.29           C  
ATOM    974  OE1 GLU A 121       9.341 -47.536  28.625  1.00 35.29           O  
ATOM    975  OE2 GLU A 121       7.571 -46.384  28.011  1.00 35.29           O  
ATOM    976  N   GLU A 122       7.413 -49.456  22.563  1.00 40.69           N  
ATOM    977  CA  GLU A 122       7.156 -50.893  22.593  1.00 40.69           C  
ATOM    978  C   GLU A 122       8.293 -51.671  21.938  1.00 40.69           C  
ATOM    979  CB  GLU A 122       5.830 -51.216  21.900  1.00 40.69           C  
ATOM    980  O   GLU A 122       8.699 -51.362  20.816  1.00 40.69           O  
ATOM    981  CG  GLU A 122       4.849 -51.982  22.775  1.00 40.69           C  
ATOM    982  CD  GLU A 122       3.646 -52.510  22.009  1.00 40.69           C  
ATOM    983  OE1 GLU A 122       2.896 -53.348  22.559  1.00 40.69           O  
ATOM    984  OE2 GLU A 122       3.453 -52.082  20.849  1.00 40.69           O  
ATOM    985  N   PRO A 123       8.916 -52.726  22.649  1.00 37.46           N  
ATOM    986  CA  PRO A 123      10.004 -53.676  22.893  1.00 37.46           C  
ATOM    987  C   PRO A 123       9.933 -54.901  21.984  1.00 37.46           C  
ATOM    988  CB  PRO A 123       9.807 -54.071  24.358  1.00 37.46           C  
ATOM    989  O   PRO A 123       8.853 -55.255  21.503  1.00 37.46           O  
ATOM    990  CG  PRO A 123       8.326 -54.053  24.562  1.00 37.46           C  
ATOM    991  CD  PRO A 123       7.687 -53.406  23.367  1.00 37.46           C  
ATOM    992  N   GLU A 124      11.109 -55.301  21.355  1.00 34.76           N  
ATOM    993  CA  GLU A 124      11.903 -56.479  21.016  1.00 34.76           C  
ATOM    994  C   GLU A 124      11.058 -57.748  21.067  1.00 34.76           C  
ATOM    995  CB  GLU A 124      13.103 -56.607  21.957  1.00 34.76           C  
ATOM    996  O   GLU A 124      10.315 -57.967  22.027  1.00 34.76           O  
ATOM    997  CG  GLU A 124      14.345 -55.873  21.474  1.00 34.76           C  
ATOM    998  CD  GLU A 124      15.627 -56.367  22.126  1.00 34.76           C  
ATOM    999  OE1 GLU A 124      16.728 -55.997  21.658  1.00 34.76           O  
ATOM   1000  OE2 GLU A 124      15.529 -57.131  23.112  1.00 34.76           O  
ATOM   1001  N   ALA A 125      10.869 -58.543  19.829  1.00 35.32           N  
ATOM   1002  CA  ALA A 125      11.029 -59.995  19.791  1.00 35.32           C  
ATOM   1003  C   ALA A 125      10.652 -60.552  18.421  1.00 35.32           C  
ATOM   1004  CB  ALA A 125      10.186 -60.652  20.880  1.00 35.32           C  
ATOM   1005  O   ALA A 125       9.565 -60.276  17.909  1.00 35.32           O  
ATOM   1006  N   GLU A 126      11.627 -61.115  17.636  1.00 35.57           N  
ATOM   1007  CA  GLU A 126      12.134 -62.413  17.203  1.00 35.57           C  
ATOM   1008  C   GLU A 126      11.342 -62.945  16.012  1.00 35.57           C  
ATOM   1009  CB  GLU A 126      12.090 -63.420  18.355  1.00 35.57           C  
ATOM   1010  O   GLU A 126      10.109 -62.948  16.030  1.00 35.57           O  
ATOM   1011  CG  GLU A 126      13.211 -63.243  19.369  1.00 35.57           C  
ATOM   1012  CD  GLU A 126      13.381 -64.440  20.291  1.00 35.57           C  
ATOM   1013  OE1 GLU A 126      14.364 -64.475  21.065  1.00 35.57           O  
ATOM   1014  OE2 GLU A 126      12.524 -65.350  20.238  1.00 35.57           O  
ATOM   1015  N   GLU A 127      12.052 -63.171  14.801  1.00 38.00           N  
ATOM   1016  CA  GLU A 127      12.236 -64.469  14.159  1.00 38.00           C  
ATOM   1017  C   GLU A 127      12.812 -64.313  12.754  1.00 38.00           C  
ATOM   1018  CB  GLU A 127      10.911 -65.233  14.102  1.00 38.00           C  
ATOM   1019  O   GLU A 127      12.231 -63.625  11.912  1.00 38.00           O  
ATOM   1020  CG  GLU A 127      10.603 -66.024  15.365  1.00 38.00           C  
ATOM   1021  CD  GLU A 127       9.547 -67.098  15.159  1.00 38.00           C  
ATOM   1022  OE1 GLU A 127       9.325 -67.916  16.080  1.00 38.00           O  
ATOM   1023  OE2 GLU A 127       8.937 -67.121  14.066  1.00 38.00           O  
ATOM   1024  N   GLU A 128      14.144 -64.605  12.513  1.00 36.64           N  
ATOM   1025  CA  GLU A 128      14.979 -65.702  12.032  1.00 36.64           C  
ATOM   1026  C   GLU A 128      14.877 -65.850  10.517  1.00 36.64           C  
ATOM   1027  CB  GLU A 128      14.588 -67.014  12.717  1.00 36.64           C  
ATOM   1028  O   GLU A 128      13.778 -65.975   9.973  1.00 36.64           O  
ATOM   1029  CG  GLU A 128      15.777 -67.874  13.123  1.00 36.64           C  
ATOM   1030  CD  GLU A 128      15.383 -69.277  13.555  1.00 36.64           C  
ATOM   1031  OE1 GLU A 128      16.280 -70.131  13.735  1.00 36.64           O  
ATOM   1032  OE2 GLU A 128      14.167 -69.525  13.714  1.00 36.64           O  
ATOM   1033  N   GLU A 129      16.052 -65.618   9.810  1.00 38.80           N  
ATOM   1034  CA  GLU A 129      16.676 -66.622   8.954  1.00 38.80           C  
ATOM   1035  C   GLU A 129      17.896 -66.053   8.235  1.00 38.80           C  
ATOM   1036  CB  GLU A 129      15.670 -67.162   7.935  1.00 38.80           C  
ATOM   1037  O   GLU A 129      17.805 -65.018   7.572  1.00 38.80           O  
ATOM   1038  CG  GLU A 129      15.740 -68.670   7.740  1.00 38.80           C  
ATOM   1039  CD  GLU A 129      14.985 -69.151   6.511  1.00 38.80           C  
ATOM   1040  OE1 GLU A 129      15.186 -70.314   6.093  1.00 38.80           O  
ATOM   1041  OE2 GLU A 129      14.187 -68.359   5.962  1.00 38.80           O  
ATOM   1042  N   VAL A 130      19.182 -66.495   8.659  1.00 40.75           N  
ATOM   1043  CA  VAL A 130      20.163 -67.455   8.164  1.00 40.75           C  
ATOM   1044  C   VAL A 130      21.480 -66.742   7.867  1.00 40.75           C  
ATOM   1045  CB  VAL A 130      19.655 -68.184   6.900  1.00 40.75           C  
ATOM   1046  O   VAL A 130      21.501 -65.733   7.158  1.00 40.75           O  
ATOM   1047  CG1 VAL A 130      19.941 -69.682   6.989  1.00 40.75           C  
ATOM   1048  CG2 VAL A 130      18.161 -67.933   6.704  1.00 40.75           C  
ATOM   1049  N   ALA A 131      22.500 -66.893   8.757  1.00 37.96           N  
ATOM   1050  CA  ALA A 131      23.649 -67.789   8.651  1.00 37.96           C  
ATOM   1051  C   ALA A 131      24.871 -67.051   8.113  1.00 37.96           C  
ATOM   1052  CB  ALA A 131      23.314 -68.980   7.756  1.00 37.96           C  
ATOM   1053  O   ALA A 131      24.807 -66.419   7.056  1.00 37.96           O  
ATOM   1054  N   ALA A 132      25.892 -66.666   8.952  1.00 37.94           N  
ATOM   1055  CA  ALA A 132      27.171 -67.339   9.164  1.00 37.94           C  
ATOM   1056  C   ALA A 132      28.335 -66.457   8.723  1.00 37.94           C  
ATOM   1057  CB  ALA A 132      27.203 -68.670   8.416  1.00 37.94           C  
ATOM   1058  O   ALA A 132      28.347 -65.950   7.599  1.00 37.94           O  
ATOM   1059  N   LYS A 133      29.178 -65.863   9.620  1.00 38.10           N  
ATOM   1060  CA  LYS A 133      30.485 -66.276  10.121  1.00 38.10           C  
ATOM   1061  C   LYS A 133      31.605 -65.779   9.211  1.00 38.10           C  
ATOM   1062  CB  LYS A 133      30.554 -67.799  10.251  1.00 38.10           C  
ATOM   1063  O   LYS A 133      31.549 -65.960   7.993  1.00 38.10           O  
ATOM   1064  CG  LYS A 133      30.444 -68.303  11.682  1.00 38.10           C  
ATOM   1065  CD  LYS A 133      30.554 -69.821  11.750  1.00 38.10           C  
ATOM   1066  CE  LYS A 133      30.380 -70.332  13.174  1.00 38.10           C  
ATOM   1067  NZ  LYS A 133      30.480 -71.821  13.244  1.00 38.10           N  
ATOM   1068  N   LYS A 134      32.595 -64.846   9.659  1.00 38.29           N  
ATOM   1069  CA  LYS A 134      33.975 -65.007  10.107  1.00 38.29           C  
ATOM   1070  C   LYS A 134      34.954 -64.408   9.102  1.00 38.29           C  
ATOM   1071  CB  LYS A 134      34.297 -66.485  10.334  1.00 38.29           C  
ATOM   1072  O   LYS A 134      34.889 -64.709   7.908  1.00 38.29           O  
ATOM   1073  CG  LYS A 134      33.740 -67.047  11.634  1.00 38.29           C  
ATOM   1074  CD  LYS A 134      34.290 -68.438  11.923  1.00 38.29           C  
ATOM   1075  CE  LYS A 134      33.694 -69.023  13.196  1.00 38.29           C  
ATOM   1076  NZ  LYS A 134      34.244 -70.379  13.493  1.00 38.29           N  
ATOM   1077  N   SER A 135      35.718 -63.303   9.362  1.00 36.78           N  
ATOM   1078  CA  SER A 135      37.088 -62.799   9.329  1.00 36.78           C  
ATOM   1079  C   SER A 135      38.032 -63.807   8.683  1.00 36.78           C  
ATOM   1080  CB  SER A 135      37.571 -62.469  10.742  1.00 36.78           C  
ATOM   1081  O   SER A 135      37.817 -65.017   8.778  1.00 36.78           O  
ATOM   1082  OG  SER A 135      37.204 -63.491  11.652  1.00 36.78           O  
ATOM   1083  N   PRO A 136      39.462 -63.427   8.276  1.00 43.19           N  
ATOM   1084  CA  PRO A 136      40.582 -62.508   8.063  1.00 43.19           C  
ATOM   1085  C   PRO A 136      41.502 -62.952   6.928  1.00 43.19           C  
ATOM   1086  CB  PRO A 136      41.319 -62.533   9.405  1.00 43.19           C  
ATOM   1087  O   PRO A 136      41.411 -64.092   6.465  1.00 43.19           O  
ATOM   1088  CG  PRO A 136      41.185 -63.941   9.888  1.00 43.19           C  
ATOM   1089  CD  PRO A 136      40.259 -64.677   8.963  1.00 43.19           C  
ATOM   1090  N   VAL A 137      42.254 -62.033   6.218  1.00 35.75           N  
ATOM   1091  CA  VAL A 137      43.546 -61.530   5.763  1.00 35.75           C  
ATOM   1092  C   VAL A 137      43.919 -62.190   4.437  1.00 35.75           C  
ATOM   1093  CB  VAL A 137      44.653 -61.777   6.811  1.00 35.75           C  
ATOM   1094  O   VAL A 137      43.847 -63.414   4.304  1.00 35.75           O  
ATOM   1095  CG1 VAL A 137      45.936 -61.042   6.426  1.00 35.75           C  
ATOM   1096  CG2 VAL A 137      44.181 -61.343   8.198  1.00 35.75           C  
ATOM   1097  N   LYS A 138      44.282 -61.371   3.380  1.00 38.37           N  
ATOM   1098  CA  LYS A 138      45.534 -61.350   2.631  1.00 38.37           C  
ATOM   1099  C   LYS A 138      45.382 -60.571   1.327  1.00 38.37           C  
ATOM   1100  CB  LYS A 138      46.009 -62.774   2.338  1.00 38.37           C  
ATOM   1101  O   LYS A 138      44.495 -60.865   0.523  1.00 38.37           O  
ATOM   1102  CG  LYS A 138      47.481 -62.871   1.964  1.00 38.37           C  
ATOM   1103  CD  LYS A 138      47.923 -64.321   1.806  1.00 38.37           C  
ATOM   1104  CE  LYS A 138      49.395 -64.419   1.430  1.00 38.37           C  
ATOM   1105  NZ  LYS A 138      49.867 -65.836   1.405  1.00 38.37           N  
ATOM   1106  N   ALA A 139      46.111 -59.485   1.086  1.00 39.18           N  
ATOM   1107  CA  ALA A 139      47.317 -59.026   0.402  1.00 39.18           C  
ATOM   1108  C   ALA A 139      47.088 -58.924  -1.104  1.00 39.18           C  
ATOM   1109  CB  ALA A 139      48.486 -59.962   0.697  1.00 39.18           C  
ATOM   1110  O   ALA A 139      46.586 -59.863  -1.727  1.00 39.18           O  
ATOM   1111  N   THR A 140      47.283 -57.694  -1.607  1.00 38.02           N  
ATOM   1112  CA  THR A 140      48.382 -57.258  -2.462  1.00 38.02           C  
ATOM   1113  C   THR A 140      48.032 -55.951  -3.168  1.00 38.02           C  
ATOM   1114  CB  THR A 140      48.735 -58.331  -3.508  1.00 38.02           C  
ATOM   1115  O   THR A 140      46.966 -55.835  -3.777  1.00 38.02           O  
ATOM   1116  CG2 THR A 140      49.442 -59.518  -2.861  1.00 38.02           C  
ATOM   1117  OG1 THR A 140      47.533 -58.791  -4.138  1.00 38.02           O  
ATOM   1118  N   ALA A 141      48.596 -54.827  -2.740  1.00 47.72           N  
ATOM   1119  CA  ALA A 141      49.432 -53.725  -3.209  1.00 47.72           C  
ATOM   1120  C   ALA A 141      49.370 -53.598  -4.729  1.00 47.72           C  
ATOM   1121  CB  ALA A 141      50.876 -53.922  -2.753  1.00 47.72           C  
ATOM   1122  O   ALA A 141      49.315 -54.603  -5.441  1.00 47.72           O  
ATOM   1123  N   PRO A 142      49.791 -52.442  -5.248  1.00 46.39           N  
ATOM   1124  CA  PRO A 142      50.641 -51.360  -4.746  1.00 46.39           C  
ATOM   1125  C   PRO A 142      50.478 -50.065  -5.539  1.00 46.39           C  
ATOM   1126  CB  PRO A 142      52.056 -51.922  -4.903  1.00 46.39           C  
ATOM   1127  O   PRO A 142      49.954 -50.082  -6.656  1.00 46.39           O  
ATOM   1128  CG  PRO A 142      52.006 -52.737  -6.155  1.00 46.39           C  
ATOM   1129  CD  PRO A 142      50.581 -52.809  -6.621  1.00 46.39           C  
ATOM   1130  N   GLU A 143      50.588 -48.972  -4.834  1.00 40.32           N  
ATOM   1131  CA  GLU A 143      51.712 -48.059  -4.654  1.00 40.32           C  
ATOM   1132  C   GLU A 143      51.347 -46.641  -5.083  1.00 40.32           C  
ATOM   1133  CB  GLU A 143      52.933 -48.548  -5.438  1.00 40.32           C  
ATOM   1134  O   GLU A 143      50.884 -46.427  -6.206  1.00 40.32           O  
ATOM   1135  CG  GLU A 143      54.079 -49.023  -4.557  1.00 40.32           C  
ATOM   1136  CD  GLU A 143      55.415 -49.067  -5.282  1.00 40.32           C  
ATOM   1137  OE1 GLU A 143      56.410 -48.521  -4.755  1.00 40.32           O  
ATOM   1138  OE2 GLU A 143      55.466 -49.652  -6.387  1.00 40.32           O  
ATOM   1139  N   VAL A 144      51.364 -45.636  -4.135  1.00 40.61           N  
ATOM   1140  CA  VAL A 144      52.271 -44.751  -3.411  1.00 40.61           C  
ATOM   1141  C   VAL A 144      52.498 -43.474  -4.215  1.00 40.61           C  
ATOM   1142  CB  VAL A 144      53.620 -45.442  -3.114  1.00 40.61           C  
ATOM   1143  O   VAL A 144      52.791 -43.530  -5.412  1.00 40.61           O  
ATOM   1144  CG1 VAL A 144      54.263 -44.853  -1.859  1.00 40.61           C  
ATOM   1145  CG2 VAL A 144      53.426 -46.949  -2.961  1.00 40.61           C  
ATOM   1146  N   LYS A 145      52.194 -42.343  -3.561  1.00 39.79           N  
ATOM   1147  CA  LYS A 145      53.093 -41.547  -2.730  1.00 39.79           C  
ATOM   1148  C   LYS A 145      52.689 -40.076  -2.736  1.00 39.79           C  
ATOM   1149  CB  LYS A 145      54.538 -41.695  -3.209  1.00 39.79           C  
ATOM   1150  O   LYS A 145      52.567 -39.464  -3.799  1.00 39.79           O  
ATOM   1151  CG  LYS A 145      55.418 -42.516  -2.277  1.00 39.79           C  
ATOM   1152  CD  LYS A 145      56.868 -42.525  -2.742  1.00 39.79           C  
ATOM   1153  CE  LYS A 145      57.752 -43.335  -1.803  1.00 39.79           C  
ATOM   1154  NZ  LYS A 145      59.138 -43.486  -2.339  1.00 39.79           N  
ATOM   1155  N   GLU A 146      52.372 -39.519  -1.549  1.00 39.01           N  
ATOM   1156  CA  GLU A 146      53.111 -38.916  -0.443  1.00 39.01           C  
ATOM   1157  C   GLU A 146      52.741 -37.446  -0.269  1.00 39.01           C  
ATOM   1158  CB  GLU A 146      54.619 -39.056  -0.665  1.00 39.01           C  
ATOM   1159  O   GLU A 146      52.738 -36.682  -1.237  1.00 39.01           O  
ATOM   1160  CG  GLU A 146      55.137 -40.476  -0.489  1.00 39.01           C  
ATOM   1161  CD  GLU A 146      56.523 -40.537   0.131  1.00 39.01           C  
ATOM   1162  OE1 GLU A 146      56.947 -41.633   0.564  1.00 39.01           O  
ATOM   1163  OE2 GLU A 146      57.191 -39.480   0.185  1.00 39.01           O  
ATOM   1164  N   GLU A 147      52.231 -37.000   0.926  1.00 38.67           N  
ATOM   1165  CA  GLU A 147      52.746 -36.544   2.214  1.00 38.67           C  
ATOM   1166  C   GLU A 147      52.456 -35.062   2.430  1.00 38.67           C  
ATOM   1167  CB  GLU A 147      54.250 -36.807   2.315  1.00 38.67           C  
ATOM   1168  O   GLU A 147      52.701 -34.240   1.544  1.00 38.67           O  
ATOM   1169  CG  GLU A 147      54.603 -38.082   3.068  1.00 38.67           C  
ATOM   1170  CD  GLU A 147      56.029 -38.093   3.594  1.00 38.67           C  
ATOM   1171  OE1 GLU A 147      56.313 -38.833   4.563  1.00 38.67           O  
ATOM   1172  OE2 GLU A 147      56.870 -37.356   3.033  1.00 38.67           O  
ATOM   1173  N   GLU A 148      51.765 -34.601   3.491  1.00 35.71           N  
ATOM   1174  CA  GLU A 148      51.924 -34.124   4.862  1.00 35.71           C  
ATOM   1175  C   GLU A 148      52.432 -32.685   4.889  1.00 35.71           C  
ATOM   1176  CB  GLU A 148      52.878 -35.033   5.640  1.00 35.71           C  
ATOM   1177  O   GLU A 148      53.374 -32.340   4.173  1.00 35.71           O  
ATOM   1178  CG  GLU A 148      52.203 -36.252   6.253  1.00 35.71           C  
ATOM   1179  CD  GLU A 148      53.049 -36.936   7.315  1.00 35.71           C  
ATOM   1180  OE1 GLU A 148      52.508 -37.768   8.078  1.00 35.71           O  
ATOM   1181  OE2 GLU A 148      54.261 -36.636   7.386  1.00 35.71           O  
ATOM   1182  N   GLY A 149      51.745 -31.695   5.589  1.00 34.57           N  
ATOM   1183  CA  GLY A 149      52.158 -31.049   6.824  1.00 34.57           C  
ATOM   1184  C   GLY A 149      51.812 -29.573   6.871  1.00 34.57           C  
ATOM   1185  O   GLY A 149      51.981 -28.859   5.881  1.00 34.57           O  
ATOM   1186  N   GLU A 150      50.989 -29.057   7.775  1.00 35.80           N  
ATOM   1187  CA  GLU A 150      50.993 -28.304   9.026  1.00 35.80           C  
ATOM   1188  C   GLU A 150      51.553 -26.899   8.823  1.00 35.80           C  
ATOM   1189  CB  GLU A 150      51.800 -29.043  10.096  1.00 35.80           C  
ATOM   1190  O   GLU A 150      52.584 -26.725   8.169  1.00 35.80           O  
ATOM   1191  CG  GLU A 150      50.973 -30.004  10.937  1.00 35.80           C  
ATOM   1192  CD  GLU A 150      51.762 -30.645  12.067  1.00 35.80           C  
ATOM   1193  OE1 GLU A 150      51.149 -31.296  12.944  1.00 35.80           O  
ATOM   1194  OE2 GLU A 150      53.005 -30.496  12.076  1.00 35.80           O  
ATOM   1195  N   LYS A 151      50.821 -25.754   9.186  1.00 36.01           N  
ATOM   1196  CA  LYS A 151      50.997 -24.753  10.234  1.00 36.01           C  
ATOM   1197  C   LYS A 151      51.094 -23.350   9.643  1.00 36.01           C  
ATOM   1198  CB  LYS A 151      52.244 -25.059  11.065  1.00 36.01           C  
ATOM   1199  O   LYS A 151      51.864 -23.116   8.709  1.00 36.01           O  
ATOM   1200  CG  LYS A 151      51.969 -25.243  12.550  1.00 36.01           C  
ATOM   1201  CD  LYS A 151      53.247 -25.543  13.323  1.00 36.01           C  
ATOM   1202  CE  LYS A 151      52.966 -25.779  14.800  1.00 36.01           C  
ATOM   1203  NZ  LYS A 151      54.214 -26.086  15.560  1.00 36.01           N  
ATOM   1204  N   GLU A 152      50.222 -22.377  10.005  1.00 37.29           N  
ATOM   1205  CA  GLU A 152      50.185 -21.173  10.830  1.00 37.29           C  
ATOM   1206  C   GLU A 152      50.865 -20.002  10.128  1.00 37.29           C  
ATOM   1207  CB  GLU A 152      50.848 -21.430  12.186  1.00 37.29           C  
ATOM   1208  O   GLU A 152      51.960 -20.150   9.581  1.00 37.29           O  
ATOM   1209  CG  GLU A 152      49.920 -22.060  13.214  1.00 37.29           C  
ATOM   1210  CD  GLU A 152      50.401 -21.881  14.646  1.00 37.29           C  
ATOM   1211  OE1 GLU A 152      49.650 -22.227  15.586  1.00 37.29           O  
ATOM   1212  OE2 GLU A 152      51.537 -21.390  14.828  1.00 37.29           O  
ATOM   1213  N   GLU A 153      50.160 -18.863   9.942  1.00 38.57           N  
ATOM   1214  CA  GLU A 153      50.186 -17.488  10.433  1.00 38.57           C  
ATOM   1215  C   GLU A 153      50.872 -16.559   9.435  1.00 38.57           C  
ATOM   1216  CB  GLU A 153      50.889 -17.414  11.790  1.00 38.57           C  
ATOM   1217  O   GLU A 153      51.946 -16.876   8.920  1.00 38.57           O  
ATOM   1218  CG  GLU A 153      49.987 -17.747  12.969  1.00 38.57           C  
ATOM   1219  CD  GLU A 153      50.556 -17.298  14.306  1.00 38.57           C  
ATOM   1220  OE1 GLU A 153      49.833 -17.363  15.326  1.00 38.57           O  
ATOM   1221  OE2 GLU A 153      51.734 -16.876  14.333  1.00 38.57           O  
ATOM   1222  N   GLU A 154      50.180 -15.510   8.992  1.00 40.34           N  
ATOM   1223  CA  GLU A 154      50.307 -14.077   9.238  1.00 40.34           C  
ATOM   1224  C   GLU A 154      50.788 -13.343   7.990  1.00 40.34           C  
ATOM   1225  CB  GLU A 154      51.263 -13.814  10.404  1.00 40.34           C  
ATOM   1226  O   GLU A 154      51.770 -13.748   7.365  1.00 40.34           O  
ATOM   1227  CG  GLU A 154      50.770 -12.752  11.376  1.00 40.34           C  
ATOM   1228  CD  GLU A 154      51.829 -12.316  12.376  1.00 40.34           C  
ATOM   1229  OE1 GLU A 154      51.622 -11.299  13.076  1.00 40.34           O  
ATOM   1230  OE2 GLU A 154      52.875 -12.998  12.460  1.00 40.34           O  
ATOM   1231  N   GLU A 155      50.032 -12.416   7.457  1.00 37.08           N  
ATOM   1232  CA  GLU A 155      49.987 -10.965   7.305  1.00 37.08           C  
ATOM   1233  C   GLU A 155      51.077 -10.475   6.356  1.00 37.08           C  
ATOM   1234  CB  GLU A 155      50.126 -10.277   8.666  1.00 37.08           C  
ATOM   1235  O   GLU A 155      52.235 -10.882   6.469  1.00 37.08           O  
ATOM   1236  CG  GLU A 155      48.892 -10.403   9.548  1.00 37.08           C  
ATOM   1237  CD  GLU A 155      48.690  -9.212  10.471  1.00 37.08           C  
ATOM   1238  OE1 GLU A 155      47.589  -9.074  11.051  1.00 37.08           O  
ATOM   1239  OE2 GLU A 155      49.640  -8.410  10.615  1.00 37.08           O  
ATOM   1240  N   GLY A 156      50.695  -9.823   5.254  1.00 36.52           N  
ATOM   1241  CA  GLY A 156      51.120  -8.477   4.905  1.00 36.52           C  
ATOM   1242  C   GLY A 156      51.208  -8.249   3.407  1.00 36.52           C  
ATOM   1243  O   GLY A 156      51.723  -9.096   2.674  1.00 36.52           O  
ATOM   1244  N   GLN A 157      50.381  -7.434   2.856  1.00 39.15           N  
ATOM   1245  CA  GLN A 157      50.267  -6.113   2.247  1.00 39.15           C  
ATOM   1246  C   GLN A 157      51.358  -5.891   1.204  1.00 39.15           C  
ATOM   1247  CB  GLN A 157      50.333  -5.021   3.316  1.00 39.15           C  
ATOM   1248  O   GLN A 157      52.541  -6.097   1.483  1.00 39.15           O  
ATOM   1249  CG  GLN A 157      49.142  -4.072   3.301  1.00 39.15           C  
ATOM   1250  CD  GLN A 157      49.108  -3.153   4.507  1.00 39.15           C  
ATOM   1251  NE2 GLN A 157      48.454  -2.006   4.361  1.00 39.15           N  
ATOM   1252  OE1 GLN A 157      49.665  -3.471   5.563  1.00 39.15           O  
ATOM   1253  N   GLU A 158      51.030  -5.530  -0.056  1.00 40.03           N  
ATOM   1254  CA  GLU A 158      51.141  -4.300  -0.835  1.00 40.03           C  
ATOM   1255  C   GLU A 158      51.876  -4.544  -2.150  1.00 40.03           C  
ATOM   1256  CB  GLU A 158      51.855  -3.214  -0.026  1.00 40.03           C  
ATOM   1257  O   GLU A 158      52.928  -5.185  -2.169  1.00 40.03           O  
ATOM   1258  CG  GLU A 158      50.965  -2.524   0.998  1.00 40.03           C  
ATOM   1259  CD  GLU A 158      51.639  -1.345   1.681  1.00 40.03           C  
ATOM   1260  OE1 GLU A 158      50.987  -0.669   2.509  1.00 40.03           O  
ATOM   1261  OE2 GLU A 158      52.829  -1.094   1.385  1.00 40.03           O  
ATOM   1262  N   GLU A 159      51.279  -4.237  -3.298  1.00 39.36           N  
ATOM   1263  CA  GLU A 159      51.227  -3.194  -4.318  1.00 39.36           C  
ATOM   1264  C   GLU A 159      52.121  -3.538  -5.506  1.00 39.36           C  
ATOM   1265  CB  GLU A 159      51.635  -1.842  -3.726  1.00 39.36           C  
ATOM   1266  O   GLU A 159      53.279  -3.921  -5.327  1.00 39.36           O  
ATOM   1267  CG  GLU A 159      50.559  -1.199  -2.863  1.00 39.36           C  
ATOM   1268  CD  GLU A 159      50.527   0.317  -2.975  1.00 39.36           C  
ATOM   1269  OE1 GLU A 159      49.555   0.941  -2.491  1.00 39.36           O  
ATOM   1270  OE2 GLU A 159      51.481   0.886  -3.552  1.00 39.36           O  
ATOM   1271  N   GLU A 160      51.642  -3.558  -6.727  1.00 37.25           N  
ATOM   1272  CA  GLU A 160      51.539  -2.802  -7.971  1.00 37.25           C  
ATOM   1273  C   GLU A 160      52.473  -3.366  -9.038  1.00 37.25           C  
ATOM   1274  CB  GLU A 160      51.851  -1.322  -7.729  1.00 37.25           C  
ATOM   1275  O   GLU A 160      53.637  -3.662  -8.759  1.00 37.25           O  
ATOM   1276  CG  GLU A 160      50.688  -0.538  -7.139  1.00 37.25           C  
ATOM   1277  CD  GLU A 160      50.689   0.929  -7.541  1.00 37.25           C  
ATOM   1278  OE1 GLU A 160      49.674   1.623  -7.306  1.00 37.25           O  
ATOM   1279  OE2 GLU A 160      51.713   1.387  -8.095  1.00 37.25           O  
ATOM   1280  N   GLU A 161      51.967  -3.662 -10.263  1.00 40.14           N  
ATOM   1281  CA  GLU A 161      52.284  -3.070 -11.560  1.00 40.14           C  
ATOM   1282  C   GLU A 161      52.065  -4.070 -12.691  1.00 40.14           C  
ATOM   1283  CB  GLU A 161      53.728  -2.561 -11.580  1.00 40.14           C  
ATOM   1284  O   GLU A 161      52.511  -5.216 -12.610  1.00 40.14           O  
ATOM   1285  CG  GLU A 161      53.921  -1.232 -10.864  1.00 40.14           C  
ATOM   1286  CD  GLU A 161      55.155  -0.474 -11.329  1.00 40.14           C  
ATOM   1287  OE1 GLU A 161      55.312   0.712 -10.962  1.00 40.14           O  
ATOM   1288  OE2 GLU A 161      55.970  -1.072 -12.067  1.00 40.14           O  
ATOM   1289  N   GLU A 162      51.174  -3.881 -13.654  1.00 34.98           N  
ATOM   1290  CA  GLU A 162      50.860  -3.700 -15.068  1.00 34.98           C  
ATOM   1291  C   GLU A 162      51.853  -4.447 -15.954  1.00 34.98           C  
ATOM   1292  CB  GLU A 162      50.846  -2.213 -15.431  1.00 34.98           C  
ATOM   1293  O   GLU A 162      53.061  -4.413 -15.707  1.00 34.98           O  
ATOM   1294  CG  GLU A 162      49.483  -1.554 -15.274  1.00 34.98           C  
ATOM   1295  CD  GLU A 162      49.137  -0.612 -16.416  1.00 34.98           C  
ATOM   1296  OE1 GLU A 162      47.949  -0.247 -16.563  1.00 34.98           O  
ATOM   1297  OE2 GLU A 162      50.062  -0.238 -17.172  1.00 34.98           O  
ATOM   1298  N   GLU A 163      51.443  -5.351 -16.905  1.00 40.01           N  
ATOM   1299  CA  GLU A 163      51.729  -5.443 -18.334  1.00 40.01           C  
ATOM   1300  C   GLU A 163      51.836  -6.898 -18.783  1.00 40.01           C  
ATOM   1301  CB  GLU A 163      53.019  -4.692 -18.674  1.00 40.01           C  
ATOM   1302  O   GLU A 163      52.518  -7.702 -18.144  1.00 40.01           O  
ATOM   1303  CG  GLU A 163      52.817  -3.206 -18.928  1.00 40.01           C  
ATOM   1304  CD  GLU A 163      54.064  -2.511 -19.452  1.00 40.01           C  
ATOM   1305  OE1 GLU A 163      53.994  -1.305 -19.780  1.00 40.01           O  
ATOM   1306  OE2 GLU A 163      55.119  -3.179 -19.536  1.00 40.01           O  
ATOM   1307  N   ASP A 164      50.955  -7.395 -19.720  1.00 40.87           N  
ATOM   1308  CA  ASP A 164      51.025  -7.674 -21.151  1.00 40.87           C  
ATOM   1309  C   ASP A 164      51.861  -8.922 -21.427  1.00 40.87           C  
ATOM   1310  CB  ASP A 164      51.605  -6.475 -21.903  1.00 40.87           C  
ATOM   1311  O   ASP A 164      52.996  -9.031 -20.958  1.00 40.87           O  
ATOM   1312  CG  ASP A 164      51.340  -6.527 -23.398  1.00 40.87           C  
ATOM   1313  OD1 ASP A 164      50.165  -6.656 -23.804  1.00 40.87           O  
ATOM   1314  OD2 ASP A 164      52.314  -6.442 -24.176  1.00 40.87           O  
ATOM   1315  N   GLU A 165      51.258 -10.015 -22.023  1.00 38.60           N  
ATOM   1316  CA  GLU A 165      51.216 -10.823 -23.237  1.00 38.60           C  
ATOM   1317  C   GLU A 165      52.279 -11.918 -23.209  1.00 38.60           C  
ATOM   1318  CB  GLU A 165      51.401  -9.943 -24.476  1.00 38.60           C  
ATOM   1319  O   GLU A 165      53.429 -11.664 -22.845  1.00 38.60           O  
ATOM   1320  CG  GLU A 165      50.193  -9.075 -24.800  1.00 38.60           C  
ATOM   1321  CD  GLU A 165      49.466  -9.505 -26.064  1.00 38.60           C  
ATOM   1322  OE1 GLU A 165      48.271  -9.166 -26.222  1.00 38.60           O  
ATOM   1323  OE2 GLU A 165      50.096 -10.188 -26.902  1.00 38.60           O  
ATOM   1324  N   GLY A 166      51.872 -13.219 -23.382  1.00 38.85           N  
ATOM   1325  CA  GLY A 166      52.456 -14.017 -24.449  1.00 38.85           C  
ATOM   1326  C   GLY A 166      52.678 -15.465 -24.057  1.00 38.85           C  
ATOM   1327  O   GLY A 166      53.164 -15.750 -22.961  1.00 38.85           O  
ATOM   1328  N   ALA A 167      51.866 -16.406 -24.660  1.00 44.46           N  
ATOM   1329  CA  ALA A 167      52.508 -17.242 -25.671  1.00 44.46           C  
ATOM   1330  C   ALA A 167      51.959 -18.665 -25.635  1.00 44.46           C  
ATOM   1331  CB  ALA A 167      54.021 -17.252 -25.471  1.00 44.46           C  
ATOM   1332  O   ALA A 167      51.874 -19.277 -24.567  1.00 44.46           O  
ATOM   1333  N   LYS A 168      51.172 -19.124 -26.713  1.00 44.34           N  
ATOM   1334  CA  LYS A 168      51.591 -19.864 -27.900  1.00 44.34           C  
ATOM   1335  C   LYS A 168      51.289 -21.353 -27.754  1.00 44.34           C  
ATOM   1336  CB  LYS A 168      53.082 -19.655 -28.165  1.00 44.34           C  
ATOM   1337  O   LYS A 168      51.720 -21.987 -26.789  1.00 44.34           O  
ATOM   1338  CG  LYS A 168      53.381 -18.636 -29.255  1.00 44.34           C  
ATOM   1339  CD  LYS A 168      54.878 -18.503 -29.502  1.00 44.34           C  
ATOM   1340  CE  LYS A 168      55.176 -17.503 -30.610  1.00 44.34           C  
ATOM   1341  NZ  LYS A 168      56.583 -17.005 -30.543  1.00 44.34           N  
ATOM   1342  N   SER A 169      50.309 -21.943 -28.614  1.00 42.28           N  
ATOM   1343  CA  SER A 169      50.044 -22.748 -29.802  1.00 42.28           C  
ATOM   1344  C   SER A 169      50.832 -24.053 -29.772  1.00 42.28           C  
ATOM   1345  CB  SER A 169      50.387 -21.964 -31.069  1.00 42.28           C  
ATOM   1346  O   SER A 169      51.987 -24.077 -29.343  1.00 42.28           O  
ATOM   1347  OG  SER A 169      51.787 -21.765 -31.173  1.00 42.28           O  
ATOM   1348  N   ASP A 170      50.091 -25.238 -29.953  1.00 51.68           N  
ATOM   1349  CA  ASP A 170      50.311 -26.237 -30.995  1.00 51.68           C  
ATOM   1350  C   ASP A 170      49.389 -27.439 -30.806  1.00 51.68           C  
ATOM   1351  CB  ASP A 170      51.773 -26.691 -31.003  1.00 51.68           C  
ATOM   1352  O   ASP A 170      49.299 -27.993 -29.708  1.00 51.68           O  
ATOM   1353  CG  ASP A 170      52.491 -26.354 -32.298  1.00 51.68           C  
ATOM   1354  OD1 ASP A 170      51.848 -26.356 -33.370  1.00 51.68           O  
ATOM   1355  OD2 ASP A 170      53.711 -26.086 -32.246  1.00 51.68           O  
ATOM   1356  N   GLN A 171      48.368 -27.727 -31.707  1.00 49.26           N  
ATOM   1357  CA  GLN A 171      48.376 -28.655 -32.832  1.00 49.26           C  
ATOM   1358  C   GLN A 171      47.226 -29.653 -32.731  1.00 49.26           C  
ATOM   1359  CB  GLN A 171      49.711 -29.399 -32.906  1.00 49.26           C  
ATOM   1360  O   GLN A 171      47.070 -30.327 -31.710  1.00 49.26           O  
ATOM   1361  CG  GLN A 171      50.268 -29.524 -34.317  1.00 49.26           C  
ATOM   1362  CD  GLN A 171      51.542 -30.346 -34.375  1.00 49.26           C  
ATOM   1363  NE2 GLN A 171      52.046 -30.574 -35.583  1.00 49.26           N  
ATOM   1364  OE1 GLN A 171      52.069 -30.771 -33.342  1.00 49.26           O  
ATOM   1365  N   ALA A 172      46.221 -29.678 -33.709  1.00 49.48           N  
ATOM   1366  CA  ALA A 172      45.983 -30.396 -34.959  1.00 49.48           C  
ATOM   1367  C   ALA A 172      44.704 -31.224 -34.881  1.00 49.48           C  
ATOM   1368  CB  ALA A 172      47.174 -31.291 -35.292  1.00 49.48           C  
ATOM   1369  O   ALA A 172      44.471 -31.928 -33.895  1.00 49.48           O  
ATOM   1370  N   GLU A 173      43.693 -30.940 -35.774  1.00 47.63           N  
ATOM   1371  CA  GLU A 173      43.306 -31.518 -37.057  1.00 47.63           C  
ATOM   1372  C   GLU A 173      41.911 -32.132 -36.988  1.00 47.63           C  
ATOM   1373  CB  GLU A 173      44.324 -32.572 -37.502  1.00 47.63           C  
ATOM   1374  O   GLU A 173      41.618 -32.920 -36.086  1.00 47.63           O  
ATOM   1375  CG  GLU A 173      45.409 -32.030 -38.420  1.00 47.63           C  
ATOM   1376  CD  GLU A 173      45.393 -32.659 -39.804  1.00 47.63           C  
ATOM   1377  OE1 GLU A 173      45.925 -32.045 -40.757  1.00 47.63           O  
ATOM   1378  OE2 GLU A 173      44.843 -33.775 -39.938  1.00 47.63           O  
ATOM   1379  N   GLU A 174      40.941 -31.536 -37.720  1.00 48.71           N  
ATOM   1380  CA  GLU A 174      40.294 -31.938 -38.965  1.00 48.71           C  
ATOM   1381  C   GLU A 174      38.887 -31.356 -39.069  1.00 48.71           C  
ATOM   1382  CB  GLU A 174      40.242 -33.464 -39.076  1.00 48.71           C  
ATOM   1383  O   GLU A 174      38.052 -31.578 -38.190  1.00 48.71           O  
ATOM   1384  CG  GLU A 174      41.455 -34.073 -39.765  1.00 48.71           C  
ATOM   1385  CD  GLU A 174      41.107 -35.243 -40.670  1.00 48.71           C  
ATOM   1386  OE1 GLU A 174      41.945 -35.626 -41.517  1.00 48.71           O  
ATOM   1387  OE2 GLU A 174      39.986 -35.782 -40.531  1.00 48.71           O  
ATOM   1388  N   GLY A 175      38.651 -30.263 -39.909  1.00 43.69           N  
ATOM   1389  CA  GLY A 175      38.237 -29.871 -41.247  1.00 43.69           C  
ATOM   1390  C   GLY A 175      36.755 -30.082 -41.498  1.00 43.69           C  
ATOM   1391  O   GLY A 175      36.194 -31.108 -41.109  1.00 43.69           O  
ATOM   1392  N   GLY A 176      35.967 -29.043 -41.901  1.00 40.39           N  
ATOM   1393  CA  GLY A 176      35.466 -28.539 -43.169  1.00 40.39           C  
ATOM   1394  C   GLY A 176      33.952 -28.464 -43.226  1.00 40.39           C  
ATOM   1395  O   GLY A 176      33.262 -29.377 -42.765  1.00 40.39           O  
ATOM   1396  N   SER A 177      33.233 -27.316 -43.524  1.00 38.12           N  
ATOM   1397  CA  SER A 177      32.594 -26.407 -44.470  1.00 38.12           C  
ATOM   1398  C   SER A 177      31.216 -26.916 -44.881  1.00 38.12           C  
ATOM   1399  CB  SER A 177      33.469 -26.222 -45.710  1.00 38.12           C  
ATOM   1400  O   SER A 177      31.023 -28.120 -45.066  1.00 38.12           O  
ATOM   1401  OG  SER A 177      33.372 -27.347 -46.567  1.00 38.12           O  
ATOM   1402  N   GLU A 178      30.081 -26.124 -44.889  1.00 37.90           N  
ATOM   1403  CA  GLU A 178      29.121 -25.285 -45.600  1.00 37.90           C  
ATOM   1404  C   GLU A 178      27.877 -26.077 -45.990  1.00 37.90           C  
ATOM   1405  CB  GLU A 178      29.764 -24.670 -46.846  1.00 37.90           C  
ATOM   1406  O   GLU A 178      27.978 -27.224 -46.430  1.00 37.90           O  
ATOM   1407  CG  GLU A 178      31.214 -24.252 -46.647  1.00 37.90           C  
ATOM   1408  CD  GLU A 178      31.716 -23.296 -47.718  1.00 37.90           C  
ATOM   1409  OE1 GLU A 178      32.798 -22.694 -47.536  1.00 37.90           O  
ATOM   1410  OE2 GLU A 178      31.020 -23.148 -48.748  1.00 37.90           O  
ATOM   1411  N   LYS A 179      26.604 -25.590 -45.733  1.00 40.49           N  
ATOM   1412  CA  LYS A 179      25.527 -25.136 -46.608  1.00 40.49           C  
ATOM   1413  C   LYS A 179      24.284 -26.006 -46.447  1.00 40.49           C  
ATOM   1414  CB  LYS A 179      25.984 -25.140 -48.068  1.00 40.49           C  
ATOM   1415  O   LYS A 179      24.376 -27.236 -46.448  1.00 40.49           O  
ATOM   1416  CG  LYS A 179      25.100 -24.318 -48.995  1.00 40.49           C  
ATOM   1417  CD  LYS A 179      25.782 -24.060 -50.333  1.00 40.49           C  
ATOM   1418  CE  LYS A 179      24.924 -23.186 -51.238  1.00 40.49           C  
ATOM   1419  NZ  LYS A 179      25.704 -22.656 -52.397  1.00 40.49           N  
ATOM   1420  N   GLU A 180      23.042 -25.465 -46.164  1.00 38.76           N  
ATOM   1421  CA  GLU A 180      21.693 -25.232 -46.671  1.00 38.76           C  
ATOM   1422  C   GLU A 180      20.789 -26.432 -46.406  1.00 38.76           C  
ATOM   1423  CB  GLU A 180      21.729 -24.920 -48.170  1.00 38.76           C  
ATOM   1424  O   GLU A 180      21.221 -27.580 -46.529  1.00 38.76           O  
ATOM   1425  CG  GLU A 180      22.395 -23.594 -48.507  1.00 38.76           C  
ATOM   1426  CD  GLU A 180      21.408 -22.520 -48.936  1.00 38.76           C  
ATOM   1427  OE1 GLU A 180      21.779 -21.324 -48.945  1.00 38.76           O  
ATOM   1428  OE2 GLU A 180      20.255 -22.876 -49.265  1.00 38.76           O  
ATOM   1429  N   GLY A 181      19.569 -26.269 -45.799  1.00 37.33           N  
ATOM   1430  CA  GLY A 181      18.234 -26.632 -46.245  1.00 37.33           C  
ATOM   1431  C   GLY A 181      17.814 -28.022 -45.804  1.00 37.33           C  
ATOM   1432  O   GLY A 181      18.619 -28.955 -45.824  1.00 37.33           O  
ATOM   1433  N   SER A 182      16.772 -28.168 -44.962  1.00 33.31           N  
ATOM   1434  CA  SER A 182      15.417 -28.693 -44.827  1.00 33.31           C  
ATOM   1435  C   SER A 182      15.377 -30.195 -45.088  1.00 33.31           C  
ATOM   1436  CB  SER A 182      14.466 -27.975 -45.786  1.00 33.31           C  
ATOM   1437  O   SER A 182      16.021 -30.686 -46.017  1.00 33.31           O  
ATOM   1438  OG  SER A 182      13.336 -28.782 -46.072  1.00 33.31           O  
ATOM   1439  N   SER A 183      14.848 -31.026 -44.122  1.00 37.08           N  
ATOM   1440  CA  SER A 183      13.773 -32.010 -44.050  1.00 37.08           C  
ATOM   1441  C   SER A 183      14.324 -33.416 -43.837  1.00 37.08           C  
ATOM   1442  CB  SER A 183      12.927 -31.973 -45.324  1.00 37.08           C  
ATOM   1443  O   SER A 183      15.350 -33.781 -44.415  1.00 37.08           O  
ATOM   1444  OG  SER A 183      13.680 -32.413 -46.441  1.00 37.08           O  
ATOM   1445  N   GLU A 184      13.900 -33.950 -42.692  1.00 39.82           N  
ATOM   1446  CA  GLU A 184      13.160 -35.162 -42.353  1.00 39.82           C  
ATOM   1447  C   GLU A 184      14.096 -36.358 -42.207  1.00 39.82           C  
ATOM   1448  CB  GLU A 184      12.093 -35.455 -43.411  1.00 39.82           C  
ATOM   1449  O   GLU A 184      14.923 -36.616 -43.084  1.00 39.82           O  
ATOM   1450  CG  GLU A 184      10.787 -34.706 -43.192  1.00 39.82           C  
ATOM   1451  CD  GLU A 184       9.679 -35.143 -44.136  1.00 39.82           C  
ATOM   1452  OE1 GLU A 184       8.489 -34.906 -43.827  1.00 39.82           O  
ATOM   1453  OE2 GLU A 184      10.003 -35.728 -45.194  1.00 39.82           O  
ATOM   1454  N   LYS A 185      14.070 -36.888 -40.991  1.00 38.69           N  
ATOM   1455  CA  LYS A 185      13.678 -38.052 -40.201  1.00 38.69           C  
ATOM   1456  C   LYS A 185      14.340 -39.322 -40.728  1.00 38.69           C  
ATOM   1457  CB  LYS A 185      12.158 -38.215 -40.202  1.00 38.69           C  
ATOM   1458  O   LYS A 185      14.306 -39.593 -41.930  1.00 38.69           O  
ATOM   1459  CG  LYS A 185      11.628 -39.084 -39.071  1.00 38.69           C  
ATOM   1460  CD  LYS A 185      10.108 -39.025 -38.985  1.00 38.69           C  
ATOM   1461  CE  LYS A 185       9.578 -39.871 -37.835  1.00 38.69           C  
ATOM   1462  NZ  LYS A 185       8.090 -39.798 -37.734  1.00 38.69           N  
ATOM   1463  N   GLU A 186      14.979 -40.098 -39.895  1.00 37.99           N  
ATOM   1464  CA  GLU A 186      14.780 -41.337 -39.149  1.00 37.99           C  
ATOM   1465  C   GLU A 186      15.813 -42.390 -39.542  1.00 37.99           C  
ATOM   1466  CB  GLU A 186      13.366 -41.878 -39.372  1.00 37.99           C  
ATOM   1467  O   GLU A 186      16.132 -42.544 -40.722  1.00 37.99           O  
ATOM   1468  CG  GLU A 186      12.466 -41.772 -38.150  1.00 37.99           C  
ATOM   1469  CD  GLU A 186      11.250 -42.682 -38.219  1.00 37.99           C  
ATOM   1470  OE1 GLU A 186      10.639 -42.959 -37.162  1.00 37.99           O  
ATOM   1471  OE2 GLU A 186      10.906 -43.122 -39.338  1.00 37.99           O  
ATOM   1472  N   GLU A 187      16.483 -43.072 -38.554  1.00 39.71           N  
ATOM   1473  CA  GLU A 187      16.400 -44.511 -38.322  1.00 39.71           C  
ATOM   1474  C   GLU A 187      17.437 -44.967 -37.300  1.00 39.71           C  
ATOM   1475  CB  GLU A 187      16.581 -45.279 -39.634  1.00 39.71           C  
ATOM   1476  O   GLU A 187      18.596 -44.551 -37.357  1.00 39.71           O  
ATOM   1477  CG  GLU A 187      15.381 -45.195 -40.567  1.00 39.71           C  
ATOM   1478  CD  GLU A 187      15.292 -46.363 -41.536  1.00 39.71           C  
ATOM   1479  OE1 GLU A 187      14.214 -46.570 -42.139  1.00 39.71           O  
ATOM   1480  OE2 GLU A 187      16.307 -47.077 -41.693  1.00 39.71           O  
ATOM   1481  N   GLY A 188      16.985 -45.592 -36.204  1.00 36.38           N  
ATOM   1482  CA  GLY A 188      17.029 -47.037 -36.041  1.00 36.38           C  
ATOM   1483  C   GLY A 188      17.116 -47.471 -34.590  1.00 36.38           C  
ATOM   1484  O   GLY A 188      17.869 -46.888 -33.806  1.00 36.38           O  
ATOM   1485  N   GLU A 189      16.066 -48.189 -34.132  1.00 43.42           N  
ATOM   1486  CA  GLU A 189      15.833 -49.630 -34.142  1.00 43.42           C  
ATOM   1487  C   GLU A 189      15.498 -50.145 -32.745  1.00 43.42           C  
ATOM   1488  CB  GLU A 189      17.055 -50.368 -34.695  1.00 43.42           C  
ATOM   1489  O   GLU A 189      16.166 -49.793 -31.771  1.00 43.42           O  
ATOM   1490  CG  GLU A 189      17.037 -50.540 -36.207  1.00 43.42           C  
ATOM   1491  CD  GLU A 189      18.182 -51.394 -36.727  1.00 43.42           C  
ATOM   1492  OE1 GLU A 189      17.965 -52.194 -37.666  1.00 43.42           O  
ATOM   1493  OE2 GLU A 189      19.306 -51.263 -36.191  1.00 43.42           O  
ATOM   1494  N   GLN A 190      14.293 -50.755 -32.575  1.00 39.88           N  
ATOM   1495  CA  GLN A 190      13.799 -52.128 -32.624  1.00 39.88           C  
ATOM   1496  C   GLN A 190      12.988 -52.465 -31.376  1.00 39.88           C  
ATOM   1497  CB  GLN A 190      14.960 -53.111 -32.778  1.00 39.88           C  
ATOM   1498  O   GLN A 190      13.457 -52.270 -30.253  1.00 39.88           O  
ATOM   1499  CG  GLN A 190      14.607 -54.360 -33.575  1.00 39.88           C  
ATOM   1500  CD  GLN A 190      15.810 -55.245 -33.842  1.00 39.88           C  
ATOM   1501  NE2 GLN A 190      15.655 -56.543 -33.603  1.00 39.88           N  
ATOM   1502  OE1 GLN A 190      16.869 -54.767 -34.261  1.00 39.88           O  
ATOM   1503  N   GLU A 191      11.701 -52.851 -31.612  1.00 41.17           N  
ATOM   1504  CA  GLU A 191      10.991 -54.090 -31.916  1.00 41.17           C  
ATOM   1505  C   GLU A 191       9.857 -54.334 -30.924  1.00 41.17           C  
ATOM   1506  CB  GLU A 191      11.956 -55.278 -31.916  1.00 41.17           C  
ATOM   1507  O   GLU A 191      10.062 -54.264 -29.711  1.00 41.17           O  
ATOM   1508  CG  GLU A 191      12.072 -55.977 -33.262  1.00 41.17           C  
ATOM   1509  CD  GLU A 191      12.638 -57.384 -33.161  1.00 41.17           C  
ATOM   1510  OE1 GLU A 191      12.577 -58.137 -34.159  1.00 41.17           O  
ATOM   1511  OE2 GLU A 191      13.147 -57.738 -32.073  1.00 41.17           O  
ATOM   1512  N   GLU A 192       8.618 -54.464 -31.435  1.00 40.74           N  
ATOM   1513  CA  GLU A 192       7.714 -55.473 -31.981  1.00 40.74           C  
ATOM   1514  C   GLU A 192       6.349 -55.417 -31.301  1.00 40.74           C  
ATOM   1515  CB  GLU A 192       8.319 -56.872 -31.835  1.00 40.74           C  
ATOM   1516  O   GLU A 192       6.261 -55.452 -30.072  1.00 40.74           O  
ATOM   1517  CG  GLU A 192       9.543 -57.106 -32.707  1.00 40.74           C  
ATOM   1518  CD  GLU A 192       9.545 -58.468 -33.384  1.00 40.74           C  
ATOM   1519  OE1 GLU A 192      10.357 -58.682 -34.313  1.00 40.74           O  
ATOM   1520  OE2 GLU A 192       8.728 -59.326 -32.984  1.00 40.74           O  
ATOM   1521  N   GLY A 193       5.285 -55.157 -32.064  1.00 35.35           N  
ATOM   1522  CA  GLY A 193       4.309 -55.806 -32.925  1.00 35.35           C  
ATOM   1523  C   GLY A 193       2.993 -56.092 -32.225  1.00 35.35           C  
ATOM   1524  O   GLY A 193       2.979 -56.541 -31.077  1.00 35.35           O  
ATOM   1525  N   GLU A 194       1.892 -55.564 -32.719  1.00 38.06           N  
ATOM   1526  CA  GLU A 194       0.869 -56.188 -33.552  1.00 38.06           C  
ATOM   1527  C   GLU A 194      -0.506 -55.583 -33.282  1.00 38.06           C  
ATOM   1528  CB  GLU A 194       0.834 -57.700 -33.318  1.00 38.06           C  
ATOM   1529  O   GLU A 194      -0.913 -55.442 -32.127  1.00 38.06           O  
ATOM   1530  CG  GLU A 194       2.047 -58.436 -33.868  1.00 38.06           C  
ATOM   1531  CD  GLU A 194       1.924 -59.949 -33.776  1.00 38.06           C  
ATOM   1532  OE1 GLU A 194       2.520 -60.658 -34.617  1.00 38.06           O  
ATOM   1533  OE2 GLU A 194       1.224 -60.428 -32.856  1.00 38.06           O  
ATOM   1534  N   THR A 195      -1.270 -55.040 -34.278  1.00 32.17           N  
ATOM   1535  CA  THR A 195      -2.210 -55.263 -35.370  1.00 32.17           C  
ATOM   1536  C   THR A 195      -3.634 -54.925 -34.936  1.00 32.17           C  
ATOM   1537  CB  THR A 195      -2.154 -56.719 -35.867  1.00 32.17           C  
ATOM   1538  O   THR A 195      -4.040 -55.247 -33.818  1.00 32.17           O  
ATOM   1539  CG2 THR A 195      -0.820 -57.018 -36.545  1.00 32.17           C  
ATOM   1540  OG1 THR A 195      -2.320 -57.605 -34.753  1.00 32.17           O  
ATOM   1541  N   GLU A 196      -4.450 -54.100 -35.640  1.00 35.94           N  
ATOM   1542  CA  GLU A 196      -5.526 -54.138 -36.625  1.00 35.94           C  
ATOM   1543  C   GLU A 196      -6.856 -53.718 -36.006  1.00 35.94           C  
ATOM   1544  CB  GLU A 196      -5.649 -55.536 -37.236  1.00 35.94           C  
ATOM   1545  O   GLU A 196      -7.187 -54.132 -34.893  1.00 35.94           O  
ATOM   1546  CG  GLU A 196      -4.506 -55.901 -38.172  1.00 35.94           C  
ATOM   1547  CD  GLU A 196      -4.924 -56.838 -39.293  1.00 35.94           C  
ATOM   1548  OE1 GLU A 196      -4.165 -56.985 -40.278  1.00 35.94           O  
ATOM   1549  OE2 GLU A 196      -6.022 -57.431 -39.187  1.00 35.94           O  
ATOM   1550  N   ALA A 197      -7.626 -52.781 -36.561  1.00 36.85           N  
ATOM   1551  CA  ALA A 197      -8.811 -52.735 -37.414  1.00 36.85           C  
ATOM   1552  C   ALA A 197     -10.062 -53.130 -36.636  1.00 36.85           C  
ATOM   1553  CB  ALA A 197      -8.631 -53.646 -38.626  1.00 36.85           C  
ATOM   1554  O   ALA A 197     -10.045 -54.096 -35.869  1.00 36.85           O  
ATOM   1555  N   GLU A 198     -11.090 -52.330 -36.599  1.00 31.77           N  
ATOM   1556  CA  GLU A 198     -12.495 -52.249 -36.986  1.00 31.77           C  
ATOM   1557  C   GLU A 198     -13.377 -53.055 -36.037  1.00 31.77           C  
ATOM   1558  CB  GLU A 198     -12.686 -52.739 -38.424  1.00 31.77           C  
ATOM   1559  O   GLU A 198     -13.041 -54.187 -35.680  1.00 31.77           O  
ATOM   1560  CG  GLU A 198     -12.080 -51.817 -39.473  1.00 31.77           C  
ATOM   1561  CD  GLU A 198     -13.085 -50.845 -40.070  1.00 31.77           C  
ATOM   1562  OE1 GLU A 198     -12.670 -49.785 -40.589  1.00 31.77           O  
ATOM   1563  OE2 GLU A 198     -14.299 -51.146 -40.017  1.00 31.77           O  
ATOM   1564  N   ALA A 199     -14.368 -52.407 -35.406  1.00 36.07           N  
ATOM   1565  CA  ALA A 199     -15.776 -52.793 -35.364  1.00 36.07           C  
ATOM   1566  C   ALA A 199     -16.328 -52.701 -33.945  1.00 36.07           C  
ATOM   1567  CB  ALA A 199     -15.956 -54.207 -35.912  1.00 36.07           C  
ATOM   1568  O   ALA A 199     -15.692 -53.163 -32.994  1.00 36.07           O  
ATOM   1569  N   GLU A 200     -17.219 -51.788 -33.697  1.00 36.22           N  
ATOM   1570  CA  GLU A 200     -18.647 -51.953 -33.446  1.00 36.22           C  
ATOM   1571  C   GLU A 200     -18.916 -52.282 -31.980  1.00 36.22           C  
ATOM   1572  CB  GLU A 200     -19.229 -53.047 -34.345  1.00 36.22           C  
ATOM   1573  O   GLU A 200     -18.282 -53.174 -31.412  1.00 36.22           O  
ATOM   1574  CG  GLU A 200     -19.349 -52.641 -35.807  1.00 36.22           C  
ATOM   1575  CD  GLU A 200     -20.571 -53.231 -36.494  1.00 36.22           C  
ATOM   1576  OE1 GLU A 200     -20.965 -52.725 -37.570  1.00 36.22           O  
ATOM   1577  OE2 GLU A 200     -21.138 -54.205 -35.953  1.00 36.22           O  
ATOM   1578  N   GLY A 201     -19.516 -51.318 -31.263  1.00 31.35           N  
ATOM   1579  CA  GLY A 201     -20.847 -51.387 -30.681  1.00 31.35           C  
ATOM   1580  C   GLY A 201     -20.832 -51.511 -29.169  1.00 31.35           C  
ATOM   1581  O   GLY A 201     -20.080 -52.316 -28.615  1.00 31.35           O  
ATOM   1582  N   GLU A 202     -21.204 -50.374 -28.513  1.00 36.72           N  
ATOM   1583  CA  GLU A 202     -22.504 -50.205 -27.873  1.00 36.72           C  
ATOM   1584  C   GLU A 202     -22.355 -49.983 -26.370  1.00 36.72           C  
ATOM   1585  CB  GLU A 202     -23.398 -51.419 -28.139  1.00 36.72           C  
ATOM   1586  O   GLU A 202     -21.695 -50.767 -25.685  1.00 36.72           O  
ATOM   1587  CG  GLU A 202     -24.806 -51.060 -28.590  1.00 36.72           C  
ATOM   1588  CD  GLU A 202     -25.731 -52.262 -28.684  1.00 36.72           C  
ATOM   1589  OE1 GLU A 202     -26.957 -52.102 -28.487  1.00 36.72           O  
ATOM   1590  OE2 GLU A 202     -25.226 -53.374 -28.956  1.00 36.72           O  
ATOM   1591  N   GLU A 203     -22.618 -48.724 -25.920  1.00 37.75           N  
ATOM   1592  CA  GLU A 203     -23.859 -48.182 -25.374  1.00 37.75           C  
ATOM   1593  C   GLU A 203     -23.594 -47.355 -24.119  1.00 37.75           C  
ATOM   1594  CB  GLU A 203     -24.847 -49.309 -25.063  1.00 37.75           C  
ATOM   1595  O   GLU A 203     -22.922 -47.816 -23.195  1.00 37.75           O  
ATOM   1596  CG  GLU A 203     -25.582 -49.838 -26.286  1.00 37.75           C  
ATOM   1597  CD  GLU A 203     -27.009 -50.269 -25.988  1.00 37.75           C  
ATOM   1598  OE1 GLU A 203     -27.787 -50.493 -26.944  1.00 37.75           O  
ATOM   1599  OE2 GLU A 203     -27.352 -50.383 -24.791  1.00 37.75           O  
ATOM   1600  N   ALA A 204     -23.755 -46.016 -24.268  1.00 36.29           N  
ATOM   1601  CA  ALA A 204     -24.961 -45.247 -23.972  1.00 36.29           C  
ATOM   1602  C   ALA A 204     -24.683 -44.173 -22.924  1.00 36.29           C  
ATOM   1603  CB  ALA A 204     -26.080 -46.172 -23.498  1.00 36.29           C  
ATOM   1604  O   ALA A 204     -24.147 -44.466 -21.853  1.00 36.29           O  
ATOM   1605  N   GLU A 205     -24.602 -42.987 -23.510  1.00 34.49           N  
ATOM   1606  CA  GLU A 205     -25.699 -42.028 -23.595  1.00 34.49           C  
ATOM   1607  C   GLU A 205     -25.210 -40.605 -23.344  1.00 34.49           C  
ATOM   1608  CB  GLU A 205     -26.806 -42.387 -22.600  1.00 34.49           C  
ATOM   1609  O   GLU A 205     -24.553 -40.337 -22.335  1.00 34.49           O  
ATOM   1610  CG  GLU A 205     -28.098 -42.850 -23.258  1.00 34.49           C  
ATOM   1611  CD  GLU A 205     -29.346 -42.353 -22.544  1.00 34.49           C  
ATOM   1612  OE1 GLU A 205     -30.381 -42.134 -23.213  1.00 34.49           O  
ATOM   1613  OE2 GLU A 205     -29.287 -42.182 -21.306  1.00 34.49           O  
ATOM   1614  N   ALA A 206     -25.048 -39.877 -24.471  1.00 34.58           N  
ATOM   1615  CA  ALA A 206     -25.868 -38.921 -25.212  1.00 34.58           C  
ATOM   1616  C   ALA A 206     -25.334 -37.501 -25.050  1.00 34.58           C  
ATOM   1617  CB  ALA A 206     -27.321 -38.996 -24.750  1.00 34.58           C  
ATOM   1618  O   ALA A 206     -25.213 -37.000 -23.929  1.00 34.58           O  
ATOM   1619  N   LYS A 207     -24.582 -37.115 -26.074  1.00 32.35           N  
ATOM   1620  CA  LYS A 207     -24.725 -36.482 -27.383  1.00 32.35           C  
ATOM   1621  C   LYS A 207     -24.927 -34.976 -27.246  1.00 32.35           C  
ATOM   1622  CB  LYS A 207     -25.893 -37.100 -28.153  1.00 32.35           C  
ATOM   1623  O   LYS A 207     -25.807 -34.527 -26.509  1.00 32.35           O  
ATOM   1624  CG  LYS A 207     -25.469 -38.040 -29.272  1.00 32.35           C  
ATOM   1625  CD  LYS A 207     -26.664 -38.505 -30.095  1.00 32.35           C  
ATOM   1626  CE  LYS A 207     -26.244 -39.470 -31.195  1.00 32.35           C  
ATOM   1627  NZ  LYS A 207     -27.404 -39.887 -32.038  1.00 32.35           N  
ATOM   1628  N   GLU A 208     -23.947 -34.141 -27.636  1.00 33.58           N  
ATOM   1629  CA  GLU A 208     -24.031 -33.458 -28.924  1.00 33.58           C  
ATOM   1630  C   GLU A 208     -23.547 -32.015 -28.816  1.00 33.58           C  
ATOM   1631  CB  GLU A 208     -25.464 -33.493 -29.460  1.00 33.58           C  
ATOM   1632  O   GLU A 208     -24.038 -31.250 -27.982  1.00 33.58           O  
ATOM   1633  CG  GLU A 208     -25.553 -33.659 -30.970  1.00 33.58           C  
ATOM   1634  CD  GLU A 208     -26.969 -33.531 -31.506  1.00 33.58           C  
ATOM   1635  OE1 GLU A 208     -27.143 -33.414 -32.740  1.00 33.58           O  
ATOM   1636  OE2 GLU A 208     -27.913 -33.546 -30.684  1.00 33.58           O  
ATOM   1637  N   GLU A 209     -22.282 -31.545 -29.378  1.00 33.97           N  
ATOM   1638  CA  GLU A 209     -21.889 -31.093 -30.709  1.00 33.97           C  
ATOM   1639  C   GLU A 209     -20.874 -29.957 -30.629  1.00 33.97           C  
ATOM   1640  CB  GLU A 209     -23.115 -30.648 -31.510  1.00 33.97           C  
ATOM   1641  O   GLU A 209     -21.101 -28.962 -29.937  1.00 33.97           O  
ATOM   1642  CG  GLU A 209     -23.978 -31.800 -32.005  1.00 33.97           C  
ATOM   1643  CD  GLU A 209     -25.072 -31.361 -32.965  1.00 33.97           C  
ATOM   1644  OE1 GLU A 209     -25.704 -32.232 -33.605  1.00 33.97           O  
ATOM   1645  OE2 GLU A 209     -25.299 -30.135 -33.078  1.00 33.97           O  
ATOM   1646  N   LYS A 210     -19.564 -30.040 -30.935  1.00 33.99           N  
ATOM   1647  CA  LYS A 210     -18.612 -29.797 -32.014  1.00 33.99           C  
ATOM   1648  C   LYS A 210     -19.295 -29.149 -33.215  1.00 33.99           C  
ATOM   1649  CB  LYS A 210     -17.936 -31.102 -32.438  1.00 33.99           C  
ATOM   1650  O   LYS A 210     -20.335 -29.625 -33.676  1.00 33.99           O  
ATOM   1651  CG  LYS A 210     -16.434 -30.981 -32.649  1.00 33.99           C  
ATOM   1652  CD  LYS A 210     -15.828 -32.298 -33.116  1.00 33.99           C  
ATOM   1653  CE  LYS A 210     -14.318 -32.190 -33.287  1.00 33.99           C  
ATOM   1654  NZ  LYS A 210     -13.715 -33.487 -33.718  1.00 33.99           N  
ATOM   1655  N   LYS A 211     -18.950 -27.922 -33.661  1.00 28.40           N  
ATOM   1656  CA  LYS A 211     -18.103 -27.403 -34.732  1.00 28.40           C  
ATOM   1657  C   LYS A 211     -18.935 -27.001 -35.946  1.00 28.40           C  
ATOM   1658  CB  LYS A 211     -17.054 -28.440 -35.136  1.00 28.40           C  
ATOM   1659  O   LYS A 211     -19.763 -27.780 -36.423  1.00 28.40           O  
ATOM   1660  CG  LYS A 211     -15.904 -27.871 -35.955  1.00 28.40           C  
ATOM   1661  CD  LYS A 211     -14.834 -28.922 -36.222  1.00 28.40           C  
ATOM   1662  CE  LYS A 211     -13.686 -28.355 -37.046  1.00 28.40           C  
ATOM   1663  NZ  LYS A 211     -12.927 -29.430 -37.752  1.00 28.40           N  
ATOM   1664  N   VAL A 212     -19.113 -25.619 -36.335  1.00 31.58           N  
ATOM   1665  CA  VAL A 212     -18.842 -25.173 -37.698  1.00 31.58           C  
ATOM   1666  C   VAL A 212     -19.139 -23.680 -37.822  1.00 31.58           C  
ATOM   1667  CB  VAL A 212     -19.670 -25.969 -38.731  1.00 31.58           C  
ATOM   1668  O   VAL A 212     -20.224 -23.224 -37.453  1.00 31.58           O  
ATOM   1669  CG1 VAL A 212     -19.428 -25.437 -40.142  1.00 31.58           C  
ATOM   1670  CG2 VAL A 212     -19.334 -27.457 -38.651  1.00 31.58           C  
ATOM   1671  N   GLU A 213     -18.068 -22.684 -37.830  1.00 31.53           N  
ATOM   1672  CA  GLU A 213     -17.347 -21.851 -38.789  1.00 31.53           C  
ATOM   1673  C   GLU A 213     -18.246 -21.448 -39.954  1.00 31.53           C  
ATOM   1674  CB  GLU A 213     -16.107 -22.581 -39.310  1.00 31.53           C  
ATOM   1675  O   GLU A 213     -18.906 -22.296 -40.558  1.00 31.53           O  
ATOM   1676  CG  GLU A 213     -14.799 -21.860 -39.012  1.00 31.53           C  
ATOM   1677  CD  GLU A 213     -13.647 -22.322 -39.890  1.00 31.53           C  
ATOM   1678  OE1 GLU A 213     -12.690 -21.541 -40.096  1.00 31.53           O  
ATOM   1679  OE2 GLU A 213     -13.701 -23.474 -40.376  1.00 31.53           O  
ATOM   1680  N   GLU A 214     -18.486 -20.059 -40.085  1.00 32.53           N  
ATOM   1681  CA  GLU A 214     -18.049 -18.958 -40.938  1.00 32.53           C  
ATOM   1682  C   GLU A 214     -19.166 -18.512 -41.878  1.00 32.53           C  
ATOM   1683  CB  GLU A 214     -16.812 -19.360 -41.744  1.00 32.53           C  
ATOM   1684  O   GLU A 214     -19.787 -19.339 -42.549  1.00 32.53           O  
ATOM   1685  CG  GLU A 214     -15.697 -18.325 -41.718  1.00 32.53           C  
ATOM   1686  CD  GLU A 214     -14.646 -18.547 -42.793  1.00 32.53           C  
ATOM   1687  OE1 GLU A 214     -14.136 -17.553 -43.359  1.00 32.53           O  
ATOM   1688  OE2 GLU A 214     -14.330 -19.725 -43.073  1.00 32.53           O  
ATOM   1689  N   LYS A 215     -19.441 -17.163 -41.828  1.00 32.50           N  
ATOM   1690  CA  LYS A 215     -19.212 -15.883 -42.492  1.00 32.50           C  
ATOM   1691  C   LYS A 215     -20.051 -15.763 -43.761  1.00 32.50           C  
ATOM   1692  CB  LYS A 215     -17.729 -15.708 -42.826  1.00 32.50           C  
ATOM   1693  O   LYS A 215     -20.043 -16.663 -44.604  1.00 32.50           O  
ATOM   1694  CG  LYS A 215     -17.179 -14.328 -42.498  1.00 32.50           C  
ATOM   1695  CD  LYS A 215     -15.692 -14.230 -42.812  1.00 32.50           C  
ATOM   1696  CE  LYS A 215     -15.129 -12.865 -42.440  1.00 32.50           C  
ATOM   1697  NZ  LYS A 215     -13.659 -12.785 -42.689  1.00 32.50           N  
ATOM   1698  N   SER A 216     -20.809 -14.629 -43.955  1.00 29.75           N  
ATOM   1699  CA  SER A 216     -20.716 -13.306 -44.563  1.00 29.75           C  
ATOM   1700  C   SER A 216     -21.751 -13.132 -45.670  1.00 29.75           C  
ATOM   1701  CB  SER A 216     -19.313 -13.072 -45.125  1.00 29.75           C  
ATOM   1702  O   SER A 216     -22.003 -14.059 -46.443  1.00 29.75           O  
ATOM   1703  OG  SER A 216     -18.908 -14.161 -45.937  1.00 29.75           O  
ATOM   1704  N   GLU A 217     -22.562 -12.093 -45.563  1.00 33.82           N  
ATOM   1705  CA  GLU A 217     -22.782 -11.145 -46.652  1.00 33.82           C  
ATOM   1706  C   GLU A 217     -23.527  -9.906 -46.163  1.00 33.82           C  
ATOM   1707  CB  GLU A 217     -23.555 -11.807 -47.794  1.00 33.82           C  
ATOM   1708  O   GLU A 217     -24.594 -10.017 -45.555  1.00 33.82           O  
ATOM   1709  CG  GLU A 217     -22.825 -11.778 -49.129  1.00 33.82           C  
ATOM   1710  CD  GLU A 217     -23.637 -12.371 -50.270  1.00 33.82           C  
ATOM   1711  OE1 GLU A 217     -23.411 -11.986 -51.440  1.00 33.82           O  
ATOM   1712  OE2 GLU A 217     -24.506 -13.227 -49.992  1.00 33.82           O  
ATOM   1713  N   GLU A 218     -22.915  -8.705 -46.192  1.00 36.83           N  
ATOM   1714  CA  GLU A 218     -22.591  -7.568 -47.048  1.00 36.83           C  
ATOM   1715  C   GLU A 218     -23.853  -6.926 -47.616  1.00 36.83           C  
ATOM   1716  CB  GLU A 218     -21.662  -7.999 -48.186  1.00 36.83           C  
ATOM   1717  O   GLU A 218     -24.754  -7.625 -48.085  1.00 36.83           O  
ATOM   1718  CG  GLU A 218     -20.982  -6.839 -48.898  1.00 36.83           C  
ATOM   1719  CD  GLU A 218     -20.085  -7.280 -50.043  1.00 36.83           C  
ATOM   1720  OE1 GLU A 218     -19.877  -6.489 -50.991  1.00 36.83           O  
ATOM   1721  OE2 GLU A 218     -19.586  -8.427 -49.992  1.00 36.83           O  
ATOM   1722  N   VAL A 219     -23.993  -5.601 -47.434  1.00 33.89           N  
ATOM   1723  CA  VAL A 219     -23.906  -4.584 -48.477  1.00 33.89           C  
ATOM   1724  C   VAL A 219     -24.060  -3.196 -47.860  1.00 33.89           C  
ATOM   1725  CB  VAL A 219     -24.973  -4.802 -49.573  1.00 33.89           C  
ATOM   1726  O   VAL A 219     -25.021  -2.936 -47.133  1.00 33.89           O  
ATOM   1727  CG1 VAL A 219     -24.838  -3.751 -50.674  1.00 33.89           C  
ATOM   1728  CG2 VAL A 219     -24.859  -6.209 -50.156  1.00 33.89           C  
ATOM   1729  N   ALA A 220     -23.007  -2.349 -47.955  1.00 35.21           N  
ATOM   1730  CA  ALA A 220     -22.329  -1.419 -48.854  1.00 35.21           C  
ATOM   1731  C   ALA A 220     -23.174  -0.171 -49.093  1.00 35.21           C  
ATOM   1732  CB  ALA A 220     -22.006  -2.102 -50.181  1.00 35.21           C  
ATOM   1733  O   ALA A 220     -24.380  -0.268 -49.334  1.00 35.21           O  
ATOM   1734  N   THR A 221     -22.518   0.959 -48.789  1.00 34.91           N  
ATOM   1735  CA  THR A 221     -22.017   1.869 -49.814  1.00 34.91           C  
ATOM   1736  C   THR A 221     -21.349   3.084 -49.178  1.00 34.91           C  
ATOM   1737  CB  THR A 221     -23.147   2.333 -50.751  1.00 34.91           C  
ATOM   1738  O   THR A 221     -21.911   3.707 -48.274  1.00 34.91           O  
ATOM   1739  CG2 THR A 221     -23.612   1.197 -51.656  1.00 34.91           C  
ATOM   1740  OG1 THR A 221     -24.256   2.786 -49.965  1.00 34.91           O  
ATOM   1741  N   LYS A 222     -19.990   3.266 -49.384  1.00 42.35           N  
ATOM   1742  CA  LYS A 222     -19.059   3.806 -50.370  1.00 42.35           C  
ATOM   1743  C   LYS A 222     -19.137   5.329 -50.424  1.00 42.35           C  
ATOM   1744  CB  LYS A 222     -19.341   3.218 -51.754  1.00 42.35           C  
ATOM   1745  O   LYS A 222     -20.226   5.896 -50.533  1.00 42.35           O  
ATOM   1746  CG  LYS A 222     -18.502   1.993 -52.088  1.00 42.35           C  
ATOM   1747  CD  LYS A 222     -18.808   1.471 -53.486  1.00 42.35           C  
ATOM   1748  CE  LYS A 222     -17.999   0.221 -53.807  1.00 42.35           C  
ATOM   1749  NZ  LYS A 222     -18.534  -0.493 -55.004  1.00 42.35           N  
ATOM   1750  N   GLU A 223     -17.916   5.927 -50.194  1.00 42.88           N  
ATOM   1751  CA  GLU A 223     -17.025   6.513 -51.192  1.00 42.88           C  
ATOM   1752  C   GLU A 223     -16.200   7.650 -50.596  1.00 42.88           C  
ATOM   1753  CB  GLU A 223     -17.825   7.017 -52.396  1.00 42.88           C  
ATOM   1754  O   GLU A 223     -16.747   8.551 -49.957  1.00 42.88           O  
ATOM   1755  CG  GLU A 223     -17.845   6.050 -53.570  1.00 42.88           C  
ATOM   1756  CD  GLU A 223     -18.429   6.656 -54.837  1.00 42.88           C  
ATOM   1757  OE1 GLU A 223     -18.226   6.084 -55.932  1.00 42.88           O  
ATOM   1758  OE2 GLU A 223     -19.093   7.711 -54.733  1.00 42.88           O  
ATOM   1759  N   GLU A 224     -14.796   7.497 -50.635  1.00 39.41           N  
ATOM   1760  CA  GLU A 224     -13.793   7.675 -51.681  1.00 39.41           C  
ATOM   1761  C   GLU A 224     -12.772   8.740 -51.292  1.00 39.41           C  
ATOM   1762  CB  GLU A 224     -14.460   8.045 -53.008  1.00 39.41           C  
ATOM   1763  O   GLU A 224     -13.142   9.859 -50.932  1.00 39.41           O  
ATOM   1764  CG  GLU A 224     -13.552   7.883 -54.219  1.00 39.41           C  
ATOM   1765  CD  GLU A 224     -14.166   8.412 -55.505  1.00 39.41           C  
ATOM   1766  OE1 GLU A 224     -13.424   8.959 -56.352  1.00 39.41           O  
ATOM   1767  OE2 GLU A 224     -15.400   8.279 -55.666  1.00 39.41           O  
ATOM   1768  N   LEU A 225     -11.452   8.459 -51.281  1.00 38.96           N  
ATOM   1769  CA  LEU A 225     -10.287   8.221 -52.127  1.00 38.96           C  
ATOM   1770  C   LEU A 225      -9.261   9.338 -51.965  1.00 38.96           C  
ATOM   1771  CB  LEU A 225     -10.705   8.105 -53.595  1.00 38.96           C  
ATOM   1772  O   LEU A 225      -9.613  10.519 -51.996  1.00 38.96           O  
ATOM   1773  CG  LEU A 225     -11.486   6.847 -53.980  1.00 38.96           C  
ATOM   1774  CD1 LEU A 225     -11.860   6.888 -55.458  1.00 38.96           C  
ATOM   1775  CD2 LEU A 225     -10.674   5.596 -53.663  1.00 38.96           C  
ATOM   1776  N   VAL A 226      -7.914   8.942 -51.668  1.00 39.79           N  
ATOM   1777  CA  VAL A 226      -6.821   8.644 -52.588  1.00 39.79           C  
ATOM   1778  C   VAL A 226      -5.486   8.987 -51.932  1.00 39.79           C  
ATOM   1779  CB  VAL A 226      -6.974   9.414 -53.919  1.00 39.79           C  
ATOM   1780  O   VAL A 226      -5.293  10.104 -51.447  1.00 39.79           O  
ATOM   1781  CG1 VAL A 226      -5.967   8.912 -54.952  1.00 39.79           C  
ATOM   1782  CG2 VAL A 226      -8.400   9.282 -54.450  1.00 39.79           C  
ATOM   1783  N   ALA A 227      -4.508   7.977 -51.760  1.00 41.06           N  
ATOM   1784  CA  ALA A 227      -3.482   7.136 -52.371  1.00 41.06           C  
ATOM   1785  C   ALA A 227      -2.117   7.817 -52.330  1.00 41.06           C  
ATOM   1786  CB  ALA A 227      -3.861   6.796 -53.810  1.00 41.06           C  
ATOM   1787  O   ALA A 227      -2.002   9.008 -52.629  1.00 41.06           O  
ATOM   1788  N   ASP A 228      -1.099   7.071 -51.793  1.00 43.86           N  
ATOM   1789  CA  ASP A 228       0.021   6.441 -52.486  1.00 43.86           C  
ATOM   1790  C   ASP A 228       1.064   5.934 -51.493  1.00 43.86           C  
ATOM   1791  CB  ASP A 228       0.663   7.421 -53.470  1.00 43.86           C  
ATOM   1792  O   ASP A 228       1.505   6.677 -50.613  1.00 43.86           O  
ATOM   1793  CG  ASP A 228       0.597   6.944 -54.910  1.00 43.86           C  
ATOM   1794  OD1 ASP A 228       1.446   6.123 -55.320  1.00 43.86           O  
ATOM   1795  OD2 ASP A 228      -0.311   7.395 -55.642  1.00 43.86           O  
ATOM   1796  N   ALA A 229       1.305   4.582 -51.391  1.00 43.04           N  
ATOM   1797  CA  ALA A 229       2.142   3.619 -52.102  1.00 43.04           C  
ATOM   1798  C   ALA A 229       3.279   3.120 -51.215  1.00 43.04           C  
ATOM   1799  CB  ALA A 229       2.701   4.241 -53.380  1.00 43.04           C  
ATOM   1800  O   ALA A 229       3.999   3.918 -50.611  1.00 43.04           O  
ATOM   1801  N   LYS A 230       3.198   1.767 -50.837  1.00 41.44           N  
ATOM   1802  CA  LYS A 230       3.908   0.680 -51.506  1.00 41.44           C  
ATOM   1803  C   LYS A 230       4.452  -0.325 -50.496  1.00 41.44           C  
ATOM   1804  CB  LYS A 230       5.048   1.232 -52.364  1.00 41.44           C  
ATOM   1805  O   LYS A 230       5.172   0.048 -49.567  1.00 41.44           O  
ATOM   1806  CG  LYS A 230       5.525   0.277 -53.448  1.00 41.44           C  
ATOM   1807  CD  LYS A 230       6.100   1.029 -54.642  1.00 41.44           C  
ATOM   1808  CE  LYS A 230       6.438   0.085 -55.788  1.00 41.44           C  
ATOM   1809  NZ  LYS A 230       7.269   0.757 -56.832  1.00 41.44           N  
ATOM   1810  N   VAL A 231       3.889  -1.677 -50.492  1.00 38.75           N  
ATOM   1811  CA  VAL A 231       3.908  -2.929 -51.241  1.00 38.75           C  
ATOM   1812  C   VAL A 231       4.883  -3.907 -50.590  1.00 38.75           C  
ATOM   1813  CB  VAL A 231       4.292  -2.699 -52.720  1.00 38.75           C  
ATOM   1814  O   VAL A 231       6.029  -3.552 -50.303  1.00 38.75           O  
ATOM   1815  CG1 VAL A 231       4.611  -4.026 -53.408  1.00 38.75           C  
ATOM   1816  CG2 VAL A 231       3.168  -1.970 -53.455  1.00 38.75           C  
ATOM   1817  N   GLU A 232       4.254  -5.094 -50.078  1.00 40.07           N  
ATOM   1818  CA  GLU A 232       4.054  -6.372 -50.754  1.00 40.07           C  
ATOM   1819  C   GLU A 232       4.481  -7.539 -49.868  1.00 40.07           C  
ATOM   1820  CB  GLU A 232       4.823  -6.407 -52.077  1.00 40.07           C  
ATOM   1821  O   GLU A 232       5.632  -7.603 -49.429  1.00 40.07           O  
ATOM   1822  CG  GLU A 232       3.929  -6.479 -53.306  1.00 40.07           C  
ATOM   1823  CD  GLU A 232       4.660  -6.953 -54.553  1.00 40.07           C  
ATOM   1824  OE1 GLU A 232       4.013  -7.540 -55.449  1.00 40.07           O  
ATOM   1825  OE2 GLU A 232       5.890  -6.736 -54.633  1.00 40.07           O  
ATOM   1826  N   LYS A 233       3.432  -8.415 -49.356  1.00 45.29           N  
ATOM   1827  CA  LYS A 233       2.761  -9.632 -49.804  1.00 45.29           C  
ATOM   1828  C   LYS A 233       3.285 -10.855 -49.056  1.00 45.29           C  
ATOM   1829  CB  LYS A 233       2.944  -9.822 -51.310  1.00 45.29           C  
ATOM   1830  O   LYS A 233       4.497 -11.048 -48.942  1.00 45.29           O  
ATOM   1831  CG  LYS A 233       1.638  -9.867 -52.091  1.00 45.29           C  
ATOM   1832  CD  LYS A 233       1.886  -9.895 -53.594  1.00 45.29           C  
ATOM   1833  CE  LYS A 233       0.581  -9.873 -54.377  1.00 45.29           C  
ATOM   1834  NZ  LYS A 233       0.820  -9.843 -55.851  1.00 45.29           N  
ATOM   1835  N   PRO A 234       2.346 -12.063 -49.051  1.00 42.39           N  
ATOM   1836  CA  PRO A 234       0.999 -12.632 -48.952  1.00 42.39           C  
ATOM   1837  C   PRO A 234       1.012 -14.137 -48.693  1.00 42.39           C  
ATOM   1838  CB  PRO A 234       0.383 -12.318 -50.317  1.00 42.39           C  
ATOM   1839  O   PRO A 234       2.075 -14.762 -48.716  1.00 42.39           O  
ATOM   1840  CG  PRO A 234       1.515 -12.441 -51.285  1.00 42.39           C  
ATOM   1841  CD  PRO A 234       2.785 -12.642 -50.510  1.00 42.39           C  
ATOM   1842  N   GLU A 235      -0.149 -14.733 -48.026  1.00 39.84           N  
ATOM   1843  CA  GLU A 235      -1.031 -15.652 -48.739  1.00 39.84           C  
ATOM   1844  C   GLU A 235      -1.621 -16.695 -47.794  1.00 39.84           C  
ATOM   1845  CB  GLU A 235      -0.280 -16.341 -49.881  1.00 39.84           C  
ATOM   1846  O   GLU A 235      -0.891 -17.338 -47.037  1.00 39.84           O  
ATOM   1847  CG  GLU A 235      -0.618 -15.792 -51.259  1.00 39.84           C  
ATOM   1848  CD  GLU A 235      -0.312 -16.766 -52.385  1.00 39.84           C  
ATOM   1849  OE1 GLU A 235      -1.032 -16.756 -53.409  1.00 39.84           O  
ATOM   1850  OE2 GLU A 235       0.656 -17.547 -52.242  1.00 39.84           O  
ATOM   1851  N   LYS A 236      -3.060 -16.796 -47.583  1.00 35.42           N  
ATOM   1852  CA  LYS A 236      -4.125 -17.457 -48.332  1.00 35.42           C  
ATOM   1853  C   LYS A 236      -4.969 -18.344 -47.420  1.00 35.42           C  
ATOM   1854  CB  LYS A 236      -3.542 -18.286 -49.476  1.00 35.42           C  
ATOM   1855  O   LYS A 236      -4.437 -19.207 -46.720  1.00 35.42           O  
ATOM   1856  CG  LYS A 236      -3.956 -17.809 -50.860  1.00 35.42           C  
ATOM   1857  CD  LYS A 236      -3.478 -18.764 -51.947  1.00 35.42           C  
ATOM   1858  CE  LYS A 236      -3.844 -18.259 -53.336  1.00 35.42           C  
ATOM   1859  NZ  LYS A 236      -3.281 -19.132 -54.409  1.00 35.42           N  
ATOM   1860  N   ALA A 237      -6.395 -18.179 -47.255  1.00 39.22           N  
ATOM   1861  CA  ALA A 237      -7.677 -18.366 -47.931  1.00 39.22           C  
ATOM   1862  C   ALA A 237      -8.353 -19.656 -47.478  1.00 39.22           C  
ATOM   1863  CB  ALA A 237      -7.483 -18.373 -49.445  1.00 39.22           C  
ATOM   1864  O   ALA A 237      -7.709 -20.704 -47.391  1.00 39.22           O  
ATOM   1865  N   LYS A 238      -9.800 -19.550 -47.097  1.00 40.80           N  
ATOM   1866  CA  LYS A 238     -11.033 -19.687 -47.867  1.00 40.80           C  
ATOM   1867  C   LYS A 238     -12.109 -20.408 -47.060  1.00 40.80           C  
ATOM   1868  CB  LYS A 238     -10.769 -20.436 -49.174  1.00 40.80           C  
ATOM   1869  O   LYS A 238     -11.902 -21.536 -46.608  1.00 40.80           O  
ATOM   1870  CG  LYS A 238     -10.073 -19.600 -50.237  1.00 40.80           C  
ATOM   1871  CD  LYS A 238      -9.993 -20.339 -51.567  1.00 40.80           C  
ATOM   1872  CE  LYS A 238      -9.370 -19.472 -52.653  1.00 40.80           C  
ATOM   1873  NZ  LYS A 238      -9.128 -20.245 -53.908  1.00 40.80           N  
ATOM   1874  N   SER A 239     -13.439 -19.983 -46.677  1.00 36.47           N  
ATOM   1875  CA  SER A 239     -14.859 -19.764 -46.934  1.00 36.47           C  
ATOM   1876  C   SER A 239     -15.600 -21.085 -47.105  1.00 36.47           C  
ATOM   1877  CB  SER A 239     -15.051 -18.897 -48.178  1.00 36.47           C  
ATOM   1878  O   SER A 239     -15.032 -22.063 -47.595  1.00 36.47           O  
ATOM   1879  OG  SER A 239     -13.872 -18.876 -48.965  1.00 36.47           O  
ATOM   1880  N   PRO A 240     -17.184 -20.940 -47.065  1.00 39.80           N  
ATOM   1881  CA  PRO A 240     -18.384 -20.129 -47.285  1.00 39.80           C  
ATOM   1882  C   PRO A 240     -19.658 -20.818 -46.799  1.00 39.80           C  
ATOM   1883  CB  PRO A 240     -18.410 -19.941 -48.804  1.00 39.80           C  
ATOM   1884  O   PRO A 240     -19.709 -22.048 -46.725  1.00 39.80           O  
ATOM   1885  CG  PRO A 240     -17.869 -21.220 -49.356  1.00 39.80           C  
ATOM   1886  CD  PRO A 240     -17.396 -22.072 -48.213  1.00 39.80           C  
ATOM   1887  N   VAL A 241     -21.062 -20.095 -46.400  1.00 41.11           N  
ATOM   1888  CA  VAL A 241     -22.364 -19.482 -46.638  1.00 41.11           C  
ATOM   1889  C   VAL A 241     -23.452 -20.554 -46.616  1.00 41.11           C  
ATOM   1890  CB  VAL A 241     -22.396 -18.718 -47.980  1.00 41.11           C  
ATOM   1891  O   VAL A 241     -23.264 -21.648 -47.153  1.00 41.11           O  
ATOM   1892  CG1 VAL A 241     -23.759 -18.064 -48.198  1.00 41.11           C  
ATOM   1893  CG2 VAL A 241     -21.284 -17.670 -48.024  1.00 41.11           C  
ATOM   1894  N   PRO A 242     -24.976 -20.143 -46.420  1.00 39.51           N  
ATOM   1895  CA  PRO A 242     -25.929 -19.088 -46.067  1.00 39.51           C  
ATOM   1896  C   PRO A 242     -27.328 -19.629 -45.780  1.00 39.51           C  
ATOM   1897  CB  PRO A 242     -25.935 -18.189 -47.306  1.00 39.51           C  
ATOM   1898  O   PRO A 242     -27.586 -20.819 -45.974  1.00 39.51           O  
ATOM   1899  CG  PRO A 242     -25.767 -19.126 -48.459  1.00 39.51           C  
ATOM   1900  CD  PRO A 242     -25.497 -20.501 -47.920  1.00 39.51           C  
ATOM   1901  N   LYS A 243     -28.426 -18.769 -45.018  1.00 40.28           N  
ATOM   1902  CA  LYS A 243     -29.697 -18.127 -45.340  1.00 40.28           C  
ATOM   1903  C   LYS A 243     -30.617 -18.089 -44.123  1.00 40.28           C  
ATOM   1904  CB  LYS A 243     -30.388 -18.853 -46.495  1.00 40.28           C  
ATOM   1905  O   LYS A 243     -30.875 -19.121 -43.500  1.00 40.28           O  
ATOM   1906  CG  LYS A 243     -29.724 -18.636 -47.847  1.00 40.28           C  
ATOM   1907  CD  LYS A 243     -30.558 -19.222 -48.980  1.00 40.28           C  
ATOM   1908  CE  LYS A 243     -29.960 -18.895 -50.342  1.00 40.28           C  
ATOM   1909  NZ  LYS A 243     -30.431 -19.843 -51.395  1.00 40.28           N  
ATOM   1910  N   SER A 244     -31.240 -17.067 -43.394  1.00 37.16           N  
ATOM   1911  CA  SER A 244     -32.355 -16.227 -42.967  1.00 37.16           C  
ATOM   1912  C   SER A 244     -33.676 -16.985 -43.037  1.00 37.16           C  
ATOM   1913  CB  SER A 244     -32.435 -14.965 -43.826  1.00 37.16           C  
ATOM   1914  O   SER A 244     -33.864 -17.836 -43.910  1.00 37.16           O  
ATOM   1915  OG  SER A 244     -31.783 -15.160 -45.069  1.00 37.16           O  
ATOM   1916  N   PRO A 245     -34.879 -16.468 -42.347  1.00 34.62           N  
ATOM   1917  CA  PRO A 245     -35.620 -15.372 -41.718  1.00 34.62           C  
ATOM   1918  C   PRO A 245     -36.839 -15.857 -40.935  1.00 34.62           C  
ATOM   1919  CB  PRO A 245     -36.044 -14.506 -42.906  1.00 34.62           C  
ATOM   1920  O   PRO A 245     -37.324 -16.967 -41.166  1.00 34.62           O  
ATOM   1921  CG  PRO A 245     -36.321 -15.477 -44.008  1.00 34.62           C  
ATOM   1922  CD  PRO A 245     -35.971 -16.856 -43.527  1.00 34.62           C  
ATOM   1923  N   VAL A 246     -37.447 -15.110 -39.773  1.00 36.13           N  
ATOM   1924  CA  VAL A 246     -38.712 -14.410 -39.575  1.00 36.13           C  
ATOM   1925  C   VAL A 246     -39.537 -15.126 -38.508  1.00 36.13           C  
ATOM   1926  CB  VAL A 246     -39.516 -14.307 -40.890  1.00 36.13           C  
ATOM   1927  O   VAL A 246     -39.674 -16.351 -38.539  1.00 36.13           O  
ATOM   1928  CG1 VAL A 246     -40.985 -14.003 -40.603  1.00 36.13           C  
ATOM   1929  CG2 VAL A 246     -38.914 -13.238 -41.800  1.00 36.13           C  
ATOM   1930  N   GLU A 247     -39.952 -14.457 -37.317  1.00 35.36           N  
ATOM   1931  CA  GLU A 247     -41.255 -13.961 -36.883  1.00 35.36           C  
ATOM   1932  C   GLU A 247     -42.016 -15.023 -36.097  1.00 35.36           C  
ATOM   1933  CB  GLU A 247     -42.083 -13.502 -38.086  1.00 35.36           C  
ATOM   1934  O   GLU A 247     -42.061 -16.188 -36.499  1.00 35.36           O  
ATOM   1935  CG  GLU A 247     -41.977 -12.012 -38.374  1.00 35.36           C  
ATOM   1936  CD  GLU A 247     -43.281 -11.400 -38.861  1.00 35.36           C  
ATOM   1937  OE1 GLU A 247     -43.604 -10.260 -38.458  1.00 35.36           O  
ATOM   1938  OE2 GLU A 247     -43.986 -12.067 -39.650  1.00 35.36           O  
ATOM   1939  N   GLU A 248     -42.349 -14.772 -34.839  1.00 34.27           N  
ATOM   1940  CA  GLU A 248     -43.601 -14.432 -34.169  1.00 34.27           C  
ATOM   1941  C   GLU A 248     -44.339 -15.686 -33.708  1.00 34.27           C  
ATOM   1942  CB  GLU A 248     -44.498 -13.604 -35.094  1.00 34.27           C  
ATOM   1943  O   GLU A 248     -44.521 -16.626 -34.484  1.00 34.27           O  
ATOM   1944  CG  GLU A 248     -45.238 -12.478 -34.386  1.00 34.27           C  
ATOM   1945  CD  GLU A 248     -46.258 -11.781 -35.272  1.00 34.27           C  
ATOM   1946  OE1 GLU A 248     -47.269 -11.265 -34.744  1.00 34.27           O  
ATOM   1947  OE2 GLU A 248     -46.045 -11.752 -36.505  1.00 34.27           O  
ATOM   1948  N   LYS A 249     -44.590 -15.881 -32.423  1.00 33.86           N  
ATOM   1949  CA  LYS A 249     -45.796 -15.877 -31.601  1.00 33.86           C  
ATOM   1950  C   LYS A 249     -46.197 -17.296 -31.207  1.00 33.86           C  
ATOM   1951  CB  LYS A 249     -46.948 -15.193 -32.339  1.00 33.86           C  
ATOM   1952  O   LYS A 249     -46.295 -18.179 -32.061  1.00 33.86           O  
ATOM   1953  CG  LYS A 249     -47.069 -13.704 -32.052  1.00 33.86           C  
ATOM   1954  CD  LYS A 249     -48.423 -13.159 -32.488  1.00 33.86           C  
ATOM   1955  CE  LYS A 249     -48.550 -11.671 -32.191  1.00 33.86           C  
ATOM   1956  NZ  LYS A 249     -49.803 -11.096 -32.766  1.00 33.86           N  
ATOM   1957  N   GLY A 250     -46.229 -17.624 -29.886  1.00 34.63           N  
ATOM   1958  CA  GLY A 250     -47.446 -17.962 -29.165  1.00 34.63           C  
ATOM   1959  C   GLY A 250     -47.305 -19.204 -28.305  1.00 34.63           C  
ATOM   1960  O   GLY A 250     -46.737 -20.207 -28.743  1.00 34.63           O  
ATOM   1961  N   LYS A 251     -47.364 -18.997 -26.943  1.00 39.17           N  
ATOM   1962  CA  LYS A 251     -48.455 -19.524 -26.129  1.00 39.17           C  
ATOM   1963  C   LYS A 251     -48.014 -19.725 -24.682  1.00 39.17           C  
ATOM   1964  CB  LYS A 251     -48.969 -20.843 -26.708  1.00 39.17           C  
ATOM   1965  O   LYS A 251     -47.056 -20.454 -24.415  1.00 39.17           O  
ATOM   1966  CG  LYS A 251     -50.044 -20.674 -27.771  1.00 39.17           C  
ATOM   1967  CD  LYS A 251     -50.438 -22.011 -28.385  1.00 39.17           C  
ATOM   1968  CE  LYS A 251     -51.446 -21.835 -29.513  1.00 39.17           C  
ATOM   1969  NZ  LYS A 251     -51.921 -23.148 -30.042  1.00 39.17           N  
ATOM   1970  N   SER A 252     -48.406 -18.952 -23.728  1.00 38.05           N  
ATOM   1971  CA  SER A 252     -48.941 -18.790 -22.380  1.00 38.05           C  
ATOM   1972  C   SER A 252     -49.420 -20.122 -21.812  1.00 38.05           C  
ATOM   1973  CB  SER A 252     -50.091 -17.782 -22.377  1.00 38.05           C  
ATOM   1974  O   SER A 252     -49.784 -21.029 -22.564  1.00 38.05           O  
ATOM   1975  OG  SER A 252     -51.094 -18.160 -23.305  1.00 38.05           O  
ATOM   1976  N   PRO A 253     -49.772 -20.144 -20.365  1.00 45.05           N  
ATOM   1977  CA  PRO A 253     -50.778 -19.525 -19.500  1.00 45.05           C  
ATOM   1978  C   PRO A 253     -50.441 -19.654 -18.016  1.00 45.05           C  
ATOM   1979  CB  PRO A 253     -52.057 -20.295 -19.838  1.00 45.05           C  
ATOM   1980  O   PRO A 253     -49.825 -20.641 -17.603  1.00 45.05           O  
ATOM   1981  CG  PRO A 253     -51.599 -21.691 -20.116  1.00 45.05           C  
ATOM   1982  CD  PRO A 253     -50.098 -21.713 -20.101  1.00 45.05           C  
ATOM   1983  N   VAL A 254     -50.616 -18.643 -17.246  1.00 47.76           N  
ATOM   1984  CA  VAL A 254     -51.168 -17.951 -16.086  1.00 47.76           C  
ATOM   1985  C   VAL A 254     -51.553 -18.967 -15.013  1.00 47.76           C  
ATOM   1986  CB  VAL A 254     -52.393 -17.090 -16.469  1.00 47.76           C  
ATOM   1987  O   VAL A 254     -52.005 -20.070 -15.327  1.00 47.76           O  
ATOM   1988  CG1 VAL A 254     -52.875 -16.273 -15.271  1.00 47.76           C  
ATOM   1989  CG2 VAL A 254     -52.055 -16.175 -17.644  1.00 47.76           C  
ATOM   1990  N   PRO A 255     -51.821 -18.479 -13.689  1.00 47.57           N  
ATOM   1991  CA  PRO A 255     -52.984 -17.710 -13.239  1.00 47.57           C  
ATOM   1992  C   PRO A 255     -52.738 -16.991 -11.914  1.00 47.57           C  
ATOM   1993  CB  PRO A 255     -54.073 -18.774 -13.088  1.00 47.57           C  
ATOM   1994  O   PRO A 255     -51.931 -17.447 -11.100  1.00 47.57           O  
ATOM   1995  CG  PRO A 255     -53.352 -19.996 -12.617  1.00 47.57           C  
ATOM   1996  CD  PRO A 255     -51.876 -19.721 -12.653  1.00 47.57           C  
ATOM   1997  N   LYS A 256     -53.268 -15.721 -11.836  1.00 41.76           N  
ATOM   1998  CA  LYS A 256     -54.433 -14.913 -11.487  1.00 41.76           C  
ATOM   1999  C   LYS A 256     -54.566 -14.766  -9.974  1.00 41.76           C  
ATOM   2000  CB  LYS A 256     -55.707 -15.528 -12.068  1.00 41.76           C  
ATOM   2001  O   LYS A 256     -54.604 -15.762  -9.249  1.00 41.76           O  
ATOM   2002  CG  LYS A 256     -55.835 -15.377 -13.576  1.00 41.76           C  
ATOM   2003  CD  LYS A 256     -57.200 -15.839 -14.070  1.00 41.76           C  
ATOM   2004  CE  LYS A 256     -57.356 -15.624 -15.570  1.00 41.76           C  
ATOM   2005  NZ  LYS A 256     -58.588 -16.281 -16.099  1.00 41.76           N  
ATOM   2006  N   SER A 257     -54.584 -13.488  -9.515  1.00 40.49           N  
ATOM   2007  CA  SER A 257     -55.467 -12.351  -9.277  1.00 40.49           C  
ATOM   2008  C   SER A 257     -55.826 -12.229  -7.800  1.00 40.49           C  
ATOM   2009  CB  SER A 257     -56.742 -12.477 -10.112  1.00 40.49           C  
ATOM   2010  O   SER A 257     -55.888 -13.233  -7.086  1.00 40.49           O  
ATOM   2011  OG  SER A 257     -57.378 -13.721  -9.874  1.00 40.49           O  
ATOM   2012  N   PRO A 258     -56.510 -10.954  -7.400  1.00 48.83           N  
ATOM   2013  CA  PRO A 258     -57.236  -9.807  -7.948  1.00 48.83           C  
ATOM   2014  C   PRO A 258     -57.502  -8.723  -6.906  1.00 48.83           C  
ATOM   2015  CB  PRO A 258     -58.548 -10.423  -8.441  1.00 48.83           C  
ATOM   2016  O   PRO A 258     -57.403  -8.980  -5.703  1.00 48.83           O  
ATOM   2017  CG  PRO A 258     -58.855 -11.506  -7.457  1.00 48.83           C  
ATOM   2018  CD  PRO A 258     -57.707 -11.614  -6.494  1.00 48.83           C  
ATOM   2019  N   VAL A 259     -57.624  -7.340  -7.387  1.00 40.14           N  
ATOM   2020  CA  VAL A 259     -58.735  -6.474  -7.769  1.00 40.14           C  
ATOM   2021  C   VAL A 259     -58.676  -5.174  -6.970  1.00 40.14           C  
ATOM   2022  CB  VAL A 259     -60.097  -7.171  -7.555  1.00 40.14           C  
ATOM   2023  O   VAL A 259     -58.557  -5.198  -5.743  1.00 40.14           O  
ATOM   2024  CG1 VAL A 259     -61.221  -6.371  -8.212  1.00 40.14           C  
ATOM   2025  CG2 VAL A 259     -60.060  -8.596  -8.104  1.00 40.14           C  
ATOM   2026  N   GLU A 260     -58.727  -3.879  -7.753  1.00 42.71           N  
ATOM   2027  CA  GLU A 260     -59.846  -3.033  -8.156  1.00 42.71           C  
ATOM   2028  C   GLU A 260     -59.415  -1.576  -8.295  1.00 42.71           C  
ATOM   2029  CB  GLU A 260     -60.996  -3.147  -7.151  1.00 42.71           C  
ATOM   2030  O   GLU A 260     -58.754  -1.032  -7.408  1.00 42.71           O  
ATOM   2031  CG  GLU A 260     -61.885  -4.363  -7.369  1.00 42.71           C  
ATOM   2032  CD  GLU A 260     -63.368  -4.052  -7.241  1.00 42.71           C  
ATOM   2033  OE1 GLU A 260     -64.180  -4.656  -7.979  1.00 42.71           O  
ATOM   2034  OE2 GLU A 260     -63.720  -3.198  -6.398  1.00 42.71           O  
ATOM   2035  N   GLU A 261     -59.607  -0.834  -9.507  1.00 42.08           N  
ATOM   2036  CA  GLU A 261     -60.645  -0.158 -10.280  1.00 42.08           C  
ATOM   2037  C   GLU A 261     -60.327   1.325 -10.453  1.00 42.08           C  
ATOM   2038  CB  GLU A 261     -62.011  -0.329  -9.611  1.00 42.08           C  
ATOM   2039  O   GLU A 261     -60.077   2.029  -9.473  1.00 42.08           O  
ATOM   2040  CG  GLU A 261     -63.166  -0.451 -10.594  1.00 42.08           C  
ATOM   2041  CD  GLU A 261     -64.529  -0.469  -9.919  1.00 42.08           C  
ATOM   2042  OE1 GLU A 261     -65.545  -0.196 -10.596  1.00 42.08           O  
ATOM   2043  OE2 GLU A 261     -64.580  -0.759  -8.703  1.00 42.08           O  
ATOM   2044  N   LYS A 262     -60.222   1.969 -11.717  1.00 40.54           N  
ATOM   2045  CA  LYS A 262     -61.099   2.637 -12.674  1.00 40.54           C  
ATOM   2046  C   LYS A 262     -60.647   4.072 -12.926  1.00 40.54           C  
ATOM   2047  CB  LYS A 262     -62.546   2.622 -12.178  1.00 40.54           C  
ATOM   2048  O   LYS A 262     -60.449   4.840 -11.982  1.00 40.54           O  
ATOM   2049  CG  LYS A 262     -63.337   1.398 -12.614  1.00 40.54           C  
ATOM   2050  CD  LYS A 262     -64.838   1.652 -12.555  1.00 40.54           C  
ATOM   2051  CE  LYS A 262     -65.632   0.417 -12.957  1.00 40.54           C  
ATOM   2052  NZ  LYS A 262     -67.104   0.657 -12.884  1.00 40.54           N  
ATOM   2053  N   GLY A 263     -60.307   4.491 -14.236  1.00 44.55           N  
ATOM   2054  CA  GLY A 263     -61.038   5.195 -15.278  1.00 44.55           C  
ATOM   2055  C   GLY A 263     -60.161   6.118 -16.102  1.00 44.55           C  
ATOM   2056  O   GLY A 263     -59.334   6.851 -15.555  1.00 44.55           O  
ATOM   2057  N   LYS A 264     -59.889   5.938 -17.521  1.00 44.14           N  
ATOM   2058  CA  LYS A 264     -60.340   6.307 -18.860  1.00 44.14           C  
ATOM   2059  C   LYS A 264     -60.206   7.809 -19.091  1.00 44.14           C  
ATOM   2060  CB  LYS A 264     -61.790   5.871 -19.077  1.00 44.14           C  
ATOM   2061  O   LYS A 264     -60.763   8.611 -18.338  1.00 44.14           O  
ATOM   2062  CG  LYS A 264     -61.938   4.443 -19.583  1.00 44.14           C  
ATOM   2063  CD  LYS A 264     -63.402   4.033 -19.677  1.00 44.14           C  
ATOM   2064  CE  LYS A 264     -63.549   2.573 -20.083  1.00 44.14           C  
ATOM   2065  NZ  LYS A 264     -64.973   2.215 -20.360  1.00 44.14           N  
ATOM   2066  N   SER A 265     -59.437   8.420 -20.044  1.00 36.73           N  
ATOM   2067  CA  SER A 265     -59.117   9.189 -21.242  1.00 36.73           C  
ATOM   2068  C   SER A 265     -60.098  10.340 -21.439  1.00 36.73           C  
ATOM   2069  CB  SER A 265     -59.124   8.286 -22.476  1.00 36.73           C  
ATOM   2070  O   SER A 265     -61.257  10.252 -21.027  1.00 36.73           O  
ATOM   2071  OG  SER A 265     -60.043   7.220 -22.315  1.00 36.73           O  
ATOM   2072  N   PRO A 266     -59.767  11.437 -22.456  1.00 44.24           N  
ATOM   2073  CA  PRO A 266     -59.243  11.606 -23.813  1.00 44.24           C  
ATOM   2074  C   PRO A 266     -58.721  13.018 -24.073  1.00 44.24           C  
ATOM   2075  CB  PRO A 266     -60.454  11.300 -24.699  1.00 44.24           C  
ATOM   2076  O   PRO A 266     -59.140  13.967 -23.406  1.00 44.24           O  
ATOM   2077  CG  PRO A 266     -61.627  11.825 -23.936  1.00 44.24           C  
ATOM   2078  CD  PRO A 266     -61.155  12.274 -22.583  1.00 44.24           C  
ATOM   2079  N   VAL A 267     -57.580  13.258 -24.871  1.00 42.05           N  
ATOM   2080  CA  VAL A 267     -56.983  13.899 -26.038  1.00 42.05           C  
ATOM   2081  C   VAL A 267     -57.694  15.220 -26.322  1.00 42.05           C  
ATOM   2082  CB  VAL A 267     -57.042  12.984 -27.281  1.00 42.05           C  
ATOM   2083  O   VAL A 267     -58.925  15.291 -26.280  1.00 42.05           O  
ATOM   2084  CG1 VAL A 267     -56.319  13.629 -28.462  1.00 42.05           C  
ATOM   2085  CG2 VAL A 267     -56.440  11.616 -26.965  1.00 42.05           C  
ATOM   2086  N   PRO A 268     -57.032  16.328 -27.133  1.00 46.45           N  
ATOM   2087  CA  PRO A 268     -55.885  16.808 -27.908  1.00 46.45           C  
ATOM   2088  C   PRO A 268     -56.070  18.236 -28.414  1.00 46.45           C  
ATOM   2089  CB  PRO A 268     -55.811  15.820 -29.076  1.00 46.45           C  
ATOM   2090  O   PRO A 268     -57.148  18.816 -28.257  1.00 46.45           O  
ATOM   2091  CG  PRO A 268     -57.234  15.485 -29.383  1.00 46.45           C  
ATOM   2092  CD  PRO A 268     -58.109  16.111 -28.335  1.00 46.45           C  
ATOM   2093  N   LYS A 269     -54.908  19.058 -28.629  1.00 40.96           N  
ATOM   2094  CA  LYS A 269     -54.682  19.836 -29.844  1.00 40.96           C  
ATOM   2095  C   LYS A 269     -53.374  20.618 -29.761  1.00 40.96           C  
ATOM   2096  CB  LYS A 269     -55.849  20.793 -30.093  1.00 40.96           C  
ATOM   2097  O   LYS A 269     -53.183  21.424 -28.848  1.00 40.96           O  
ATOM   2098  CG  LYS A 269     -57.125  20.105 -30.554  1.00 40.96           C  
ATOM   2099  CD  LYS A 269     -58.191  21.117 -30.956  1.00 40.96           C  
ATOM   2100  CE  LYS A 269     -59.454  20.430 -31.458  1.00 40.96           C  
ATOM   2101  NZ  LYS A 269     -60.571  21.401 -31.658  1.00 40.96           N  
ATOM   2102  N   SER A 270     -52.292  20.241 -30.473  1.00 42.85           N  
ATOM   2103  CA  SER A 270     -51.399  20.504 -31.598  1.00 42.85           C  
ATOM   2104  C   SER A 270     -51.193  22.001 -31.802  1.00 42.85           C  
ATOM   2105  CB  SER A 270     -51.952  19.878 -32.879  1.00 42.85           C  
ATOM   2106  O   SER A 270     -52.091  22.800 -31.528  1.00 42.85           O  
ATOM   2107  OG  SER A 270     -53.286  20.297 -33.109  1.00 42.85           O  
ATOM   2108  N   PRO A 271     -50.088  22.492 -32.639  1.00 45.73           N  
ATOM   2109  CA  PRO A 271     -49.252  21.890 -33.680  1.00 45.73           C  
ATOM   2110  C   PRO A 271     -47.976  22.686 -33.946  1.00 45.73           C  
ATOM   2111  CB  PRO A 271     -50.164  21.893 -34.910  1.00 45.73           C  
ATOM   2112  O   PRO A 271     -47.894  23.864 -33.589  1.00 45.73           O  
ATOM   2113  CG  PRO A 271     -50.975  23.141 -34.781  1.00 45.73           C  
ATOM   2114  CD  PRO A 271     -50.660  23.781 -33.459  1.00 45.73           C  
ATOM   2115  N   VAL A 272     -46.830  22.008 -34.358  1.00 41.01           N  
ATOM   2116  CA  VAL A 272     -46.199  21.690 -35.635  1.00 41.01           C  
ATOM   2117  C   VAL A 272     -44.988  22.594 -35.853  1.00 41.01           C  
ATOM   2118  CB  VAL A 272     -47.191  21.836 -36.810  1.00 41.01           C  
ATOM   2119  O   VAL A 272     -45.090  23.818 -35.737  1.00 41.01           O  
ATOM   2120  CG1 VAL A 272     -46.606  21.239 -38.089  1.00 41.01           C  
ATOM   2121  CG2 VAL A 272     -48.524  21.172 -36.469  1.00 41.01           C  
ATOM   2122  N   GLU A 273     -43.715  22.106 -36.115  1.00 39.97           N  
ATOM   2123  CA  GLU A 273     -42.904  21.723 -37.267  1.00 39.97           C  
ATOM   2124  C   GLU A 273     -41.660  22.600 -37.381  1.00 39.97           C  
ATOM   2125  CB  GLU A 273     -43.725  21.806 -38.555  1.00 39.97           C  
ATOM   2126  O   GLU A 273     -41.743  23.824 -37.258  1.00 39.97           O  
ATOM   2127  CG  GLU A 273     -44.620  20.598 -38.793  1.00 39.97           C  
ATOM   2128  CD  GLU A 273     -44.545  20.067 -40.216  1.00 39.97           C  
ATOM   2129  OE1 GLU A 273     -44.740  18.847 -40.419  1.00 39.97           O  
ATOM   2130  OE2 GLU A 273     -44.289  20.877 -41.134  1.00 39.97           O  
ATOM   2131  N   GLU A 274     -40.406  22.078 -37.442  1.00 42.48           N  
ATOM   2132  CA  GLU A 274     -39.472  21.761 -38.518  1.00 42.48           C  
ATOM   2133  C   GLU A 274     -38.061  22.235 -38.181  1.00 42.48           C  
ATOM   2134  CB  GLU A 274     -39.936  22.387 -39.835  1.00 42.48           C  
ATOM   2135  O   GLU A 274     -37.859  23.397 -37.823  1.00 42.48           O  
ATOM   2136  CG  GLU A 274     -39.707  21.501 -41.051  1.00 42.48           C  
ATOM   2137  CD  GLU A 274     -40.018  22.196 -42.367  1.00 42.48           C  
ATOM   2138  OE1 GLU A 274     -39.517  21.747 -43.424  1.00 42.48           O  
ATOM   2139  OE2 GLU A 274     -40.767  23.198 -42.342  1.00 42.48           O  
ATOM   2140  N   LYS A 275     -37.020  21.458 -38.076  1.00 40.51           N  
ATOM   2141  CA  LYS A 275     -35.851  21.004 -38.825  1.00 40.51           C  
ATOM   2142  C   LYS A 275     -34.573  21.643 -38.290  1.00 40.51           C  
ATOM   2143  CB  LYS A 275     -36.012  21.318 -40.313  1.00 40.51           C  
ATOM   2144  O   LYS A 275     -34.506  22.863 -38.123  1.00 40.51           O  
ATOM   2145  CG  LYS A 275     -36.772  20.255 -41.092  1.00 40.51           C  
ATOM   2146  CD  LYS A 275     -36.392  20.264 -42.567  1.00 40.51           C  
ATOM   2147  CE  LYS A 275     -37.205  19.250 -43.360  1.00 40.51           C  
ATOM   2148  NZ  LYS A 275     -36.869  19.288 -44.815  1.00 40.51           N  
ATOM   2149  N   GLY A 276     -33.585  20.892 -37.809  1.00 38.56           N  
ATOM   2150  CA  GLY A 276     -32.268  20.475 -38.263  1.00 38.56           C  
ATOM   2151  C   GLY A 276     -31.143  21.299 -37.666  1.00 38.56           C  
ATOM   2152  O   GLY A 276     -31.242  22.525 -37.581  1.00 38.56           O  
ATOM   2153  N   LYS A 277     -30.197  20.665 -36.879  1.00 41.49           N  
ATOM   2154  CA  LYS A 277     -28.819  20.183 -36.882  1.00 41.49           C  
ATOM   2155  C   LYS A 277     -27.898  21.144 -36.136  1.00 41.49           C  
ATOM   2156  CB  LYS A 277     -28.322  19.987 -38.315  1.00 41.49           C  
ATOM   2157  O   LYS A 277     -27.851  22.336 -36.449  1.00 41.49           O  
ATOM   2158  CG  LYS A 277     -28.716  18.653 -38.931  1.00 41.49           C  
ATOM   2159  CD  LYS A 277     -28.248  18.544 -40.376  1.00 41.49           C  
ATOM   2160  CE  LYS A 277     -28.710  17.242 -41.018  1.00 41.49           C  
ATOM   2161  NZ  LYS A 277     -28.137  17.065 -42.386  1.00 41.49           N  
ATOM   2162  N   SER A 278     -27.311  20.804 -35.071  1.00 39.27           N  
ATOM   2163  CA  SER A 278     -26.130  20.803 -34.215  1.00 39.27           C  
ATOM   2164  C   SER A 278     -24.930  21.416 -34.929  1.00 39.27           C  
ATOM   2165  CB  SER A 278     -25.794  19.381 -33.765  1.00 39.27           C  
ATOM   2166  O   SER A 278     -24.800  21.299 -36.149  1.00 39.27           O  
ATOM   2167  OG  SER A 278     -25.992  18.459 -34.824  1.00 39.27           O  
ATOM   2168  N   PRO A 279     -23.810  21.805 -34.280  1.00 40.38           N  
ATOM   2169  CA  PRO A 279     -22.968  21.595 -33.100  1.00 40.38           C  
ATOM   2170  C   PRO A 279     -21.949  22.714 -32.896  1.00 40.38           C  
ATOM   2171  CB  PRO A 279     -22.268  20.267 -33.400  1.00 40.38           C  
ATOM   2172  O   PRO A 279     -21.649  23.460 -33.831  1.00 40.38           O  
ATOM   2173  CG  PRO A 279     -22.045  20.277 -34.878  1.00 40.38           C  
ATOM   2174  CD  PRO A 279     -22.733  21.480 -35.455  1.00 40.38           C  
ATOM   2175  N   VAL A 280     -21.635  23.069 -31.690  1.00 45.24           N  
ATOM   2176  CA  VAL A 280     -20.682  23.541 -30.691  1.00 45.24           C  
ATOM   2177  C   VAL A 280     -19.482  24.182 -31.384  1.00 45.24           C  
ATOM   2178  CB  VAL A 280     -20.214  22.395 -29.767  1.00 45.24           C  
ATOM   2179  O   VAL A 280     -19.012  23.686 -32.411  1.00 45.24           O  
ATOM   2180  CG1 VAL A 280     -19.293  22.927 -28.671  1.00 45.24           C  
ATOM   2181  CG2 VAL A 280     -21.417  21.677 -29.157  1.00 45.24           C  
ATOM   2182  N   PRO A 281     -18.627  25.031 -30.767  1.00 39.51           N  
ATOM   2183  CA  PRO A 281     -17.759  25.331 -29.625  1.00 39.51           C  
ATOM   2184  C   PRO A 281     -16.911  26.582 -29.843  1.00 39.51           C  
ATOM   2185  CB  PRO A 281     -16.877  24.085 -29.516  1.00 39.51           C  
ATOM   2186  O   PRO A 281     -16.864  27.115 -30.954  1.00 39.51           O  
ATOM   2187  CG  PRO A 281     -16.659  23.646 -30.928  1.00 39.51           C  
ATOM   2188  CD  PRO A 281     -17.517  24.489 -31.827  1.00 39.51           C  
ATOM   2189  N   LYS A 282     -16.424  27.288 -28.751  1.00 36.63           N  
ATOM   2190  CA  LYS A 282     -15.210  27.780 -28.107  1.00 36.63           C  
ATOM   2191  C   LYS A 282     -14.832  29.164 -28.630  1.00 36.63           C  
ATOM   2192  CB  LYS A 282     -14.053  26.804 -28.326  1.00 36.63           C  
ATOM   2193  O   LYS A 282     -14.718  29.366 -29.840  1.00 36.63           O  
ATOM   2194  CG  LYS A 282     -14.180  25.508 -27.539  1.00 36.63           C  
ATOM   2195  CD  LYS A 282     -12.922  24.657 -27.656  1.00 36.63           C  
ATOM   2196  CE  LYS A 282     -13.022  23.391 -26.816  1.00 36.63           C  
ATOM   2197  NZ  LYS A 282     -11.861  22.480 -27.047  1.00 36.63           N  
ATOM   2198  N   SER A 283     -14.859  30.127 -27.812  1.00 41.87           N  
ATOM   2199  CA  SER A 283     -14.232  31.282 -27.178  1.00 41.87           C  
ATOM   2200  C   SER A 283     -13.747  32.288 -28.216  1.00 41.87           C  
ATOM   2201  CB  SER A 283     -13.062  30.841 -26.297  1.00 41.87           C  
ATOM   2202  O   SER A 283     -13.403  31.912 -29.339  1.00 41.87           O  
ATOM   2203  OG  SER A 283     -12.172  30.011 -27.022  1.00 41.87           O  
ATOM   2204  N   PRO A 284     -13.378  33.555 -27.888  1.00 37.58           N  
ATOM   2205  CA  PRO A 284     -12.439  34.382 -27.126  1.00 37.58           C  
ATOM   2206  C   PRO A 284     -12.575  35.870 -27.437  1.00 37.58           C  
ATOM   2207  CB  PRO A 284     -11.070  33.856 -27.564  1.00 37.58           C  
ATOM   2208  O   PRO A 284     -13.223  36.242 -28.419  1.00 37.58           O  
ATOM   2209  CG  PRO A 284     -11.246  33.484 -29.001  1.00 37.58           C  
ATOM   2210  CD  PRO A 284     -12.695  33.642 -29.361  1.00 37.58           C  
ATOM   2211  N   VAL A 285     -12.248  36.854 -26.515  1.00 35.69           N  
ATOM   2212  CA  VAL A 285     -11.166  37.834 -26.516  1.00 35.69           C  
ATOM   2213  C   VAL A 285     -11.747  39.245 -26.481  1.00 35.69           C  
ATOM   2214  CB  VAL A 285     -10.249  37.665 -27.748  1.00 35.69           C  
ATOM   2215  O   VAL A 285     -12.629  39.581 -27.275  1.00 35.69           O  
ATOM   2216  CG1 VAL A 285      -8.951  38.449 -27.566  1.00 35.69           C  
ATOM   2217  CG2 VAL A 285      -9.956  36.187 -27.996  1.00 35.69           C  
ATOM   2218  N   GLU A 286     -11.407  40.152 -25.491  1.00 32.52           N  
ATOM   2219  CA  GLU A 286     -10.407  41.197 -25.288  1.00 32.52           C  
ATOM   2220  C   GLU A 286     -10.894  42.539 -25.826  1.00 32.52           C  
ATOM   2221  CB  GLU A 286      -9.084  40.812 -25.955  1.00 32.52           C  
ATOM   2222  O   GLU A 286     -11.439  42.611 -26.929  1.00 32.52           O  
ATOM   2223  CG  GLU A 286      -8.176  39.964 -25.076  1.00 32.52           C  
ATOM   2224  CD  GLU A 286      -6.700  40.285 -25.252  1.00 32.52           C  
ATOM   2225  OE1 GLU A 286      -5.913  40.060 -24.305  1.00 32.52           O  
ATOM   2226  OE2 GLU A 286      -6.329  40.767 -26.345  1.00 32.52           O  
ATOM   2227  N   GLU A 287     -10.952  43.649 -25.020  1.00 33.92           N  
ATOM   2228  CA  GLU A 287     -10.073  44.810 -24.911  1.00 33.92           C  
ATOM   2229  C   GLU A 287     -10.816  46.099 -25.252  1.00 33.92           C  
ATOM   2230  CB  GLU A 287      -8.854  44.649 -25.823  1.00 33.92           C  
ATOM   2231  O   GLU A 287     -11.448  46.197 -26.306  1.00 33.92           O  
ATOM   2232  CG  GLU A 287      -7.543  45.073 -25.176  1.00 33.92           C  
ATOM   2233  CD  GLU A 287      -6.375  45.099 -26.150  1.00 33.92           C  
ATOM   2234  OE1 GLU A 287      -5.344  45.739 -25.843  1.00 33.92           O  
ATOM   2235  OE2 GLU A 287      -6.493  44.475 -27.228  1.00 33.92           O  
ATOM   2236  N   LYS A 288     -10.860  47.122 -24.362  1.00 31.34           N  
ATOM   2237  CA  LYS A 288     -10.046  48.321 -24.181  1.00 31.34           C  
ATOM   2238  C   LYS A 288     -10.818  49.575 -24.580  1.00 31.34           C  
ATOM   2239  CB  LYS A 288      -8.754  48.220 -24.993  1.00 31.34           C  
ATOM   2240  O   LYS A 288     -11.407  49.629 -25.662  1.00 31.34           O  
ATOM   2241  CG  LYS A 288      -7.616  47.522 -24.262  1.00 31.34           C  
ATOM   2242  CD  LYS A 288      -6.263  47.874 -24.867  1.00 31.34           C  
ATOM   2243  CE  LYS A 288      -5.129  47.134 -24.170  1.00 31.34           C  
ATOM   2244  NZ  LYS A 288      -3.808  47.422 -24.805  1.00 31.34           N  
ATOM   2245  N   GLY A 289     -10.890  50.618 -23.688  1.00 32.13           N  
ATOM   2246  CA  GLY A 289     -10.185  51.890 -23.709  1.00 32.13           C  
ATOM   2247  C   GLY A 289     -11.115  53.087 -23.772  1.00 32.13           C  
ATOM   2248  O   GLY A 289     -12.086  53.086 -24.532  1.00 32.13           O  
ATOM   2249  N   LYS A 290     -11.008  54.035 -22.755  1.00 35.36           N  
ATOM   2250  CA  LYS A 290     -10.345  55.329 -22.629  1.00 35.36           C  
ATOM   2251  C   LYS A 290     -11.364  56.458 -22.492  1.00 35.36           C  
ATOM   2252  CB  LYS A 290      -9.436  55.587 -23.831  1.00 35.36           C  
ATOM   2253  O   LYS A 290     -12.266  56.591 -23.321  1.00 35.36           O  
ATOM   2254  CG  LYS A 290      -8.140  54.791 -23.809  1.00 35.36           C  
ATOM   2255  CD  LYS A 290      -7.272  55.101 -25.022  1.00 35.36           C  
ATOM   2256  CE  LYS A 290      -5.999  54.266 -25.028  1.00 35.36           C  
ATOM   2257  NZ  LYS A 290      -5.071  54.679 -26.124  1.00 35.36           N  
ATOM   2258  N   SER A 291     -11.321  57.277 -21.381  1.00 33.19           N  
ATOM   2259  CA  SER A 291     -10.875  58.538 -20.797  1.00 33.19           C  
ATOM   2260  C   SER A 291     -12.028  59.529 -20.676  1.00 33.19           C  
ATOM   2261  CB  SER A 291      -9.752  59.150 -21.636  1.00 33.19           C  
ATOM   2262  O   SER A 291     -13.014  59.434 -21.409  1.00 33.19           O  
ATOM   2263  OG  SER A 291     -10.162  59.312 -22.984  1.00 33.19           O  
ATOM   2264  N   PRO A 292     -11.898  60.690 -19.797  1.00 39.77           N  
ATOM   2265  CA  PRO A 292     -11.013  61.852 -19.904  1.00 39.77           C  
ATOM   2266  C   PRO A 292     -11.037  62.729 -18.654  1.00 39.77           C  
ATOM   2267  CB  PRO A 292     -11.568  62.610 -21.112  1.00 39.77           C  
ATOM   2268  O   PRO A 292     -11.967  62.637 -17.848  1.00 39.77           O  
ATOM   2269  CG  PRO A 292     -13.047  62.407 -21.044  1.00 39.77           C  
ATOM   2270  CD  PRO A 292     -13.343  61.418 -19.953  1.00 39.77           C  
ATOM   2271  N   VAL A 293      -9.912  63.259 -18.267  1.00 36.60           N  
ATOM   2272  CA  VAL A 293      -9.500  64.646 -18.460  1.00 36.60           C  
ATOM   2273  C   VAL A 293      -9.059  65.244 -17.126  1.00 36.60           C  
ATOM   2274  CB  VAL A 293     -10.633  65.495 -19.077  1.00 36.60           C  
ATOM   2275  O   VAL A 293      -9.782  65.157 -16.130  1.00 36.60           O  
ATOM   2276  CG1 VAL A 293     -10.172  66.935 -19.294  1.00 36.60           C  
ATOM   2277  CG2 VAL A 293     -11.106  64.878 -20.392  1.00 36.60           C  
ATOM   2278  N   SER A 294      -7.792  65.593 -16.982  1.00 32.58           N  
ATOM   2279  CA  SER A 294      -6.995  66.810 -17.097  1.00 32.58           C  
ATOM   2280  C   SER A 294      -7.042  67.626 -15.810  1.00 32.58           C  
ATOM   2281  CB  SER A 294      -7.483  67.662 -18.269  1.00 32.58           C  
ATOM   2282  O   SER A 294      -8.114  67.822 -15.233  1.00 32.58           O  
ATOM   2283  OG  SER A 294      -8.892  67.816 -18.226  1.00 32.58           O  
ATOM   2284  N   LYS A 295      -5.913  67.681 -15.061  1.00 40.11           N  
ATOM   2285  CA  LYS A 295      -5.193  68.906 -14.725  1.00 40.11           C  
ATOM   2286  C   LYS A 295      -4.315  68.707 -13.493  1.00 40.11           C  
ATOM   2287  CB  LYS A 295      -6.172  70.057 -14.490  1.00 40.11           C  
ATOM   2288  O   LYS A 295      -4.807  68.329 -12.428  1.00 40.11           O  
ATOM   2289  CG  LYS A 295      -6.868  70.545 -15.752  1.00 40.11           C  
ATOM   2290  CD  LYS A 295      -7.673  71.812 -15.493  1.00 40.11           C  
ATOM   2291  CE  LYS A 295      -8.299  72.349 -16.773  1.00 40.11           C  
ATOM   2292  NZ  LYS A 295      -9.267  73.453 -16.495  1.00 40.11           N  
ATOM   2293  N   SER A 296      -3.051  68.404 -13.640  1.00 33.39           N  
ATOM   2294  CA  SER A 296      -1.794  68.906 -13.094  1.00 33.39           C  
ATOM   2295  C   SER A 296      -2.029  70.094 -12.168  1.00 33.39           C  
ATOM   2296  CB  SER A 296      -0.842  69.308 -14.222  1.00 33.39           C  
ATOM   2297  O   SER A 296      -2.986  70.850 -12.349  1.00 33.39           O  
ATOM   2298  OG  SER A 296      -1.564  69.643 -15.394  1.00 33.39           O  
ATOM   2299  N   PRO A 297      -1.063  70.468 -11.181  1.00 37.77           N  
ATOM   2300  CA  PRO A 297       0.385  70.648 -11.051  1.00 37.77           C  
ATOM   2301  C   PRO A 297       0.828  70.839  -9.603  1.00 37.77           C  
ATOM   2302  CB  PRO A 297       0.659  71.907 -11.877  1.00 37.77           C  
ATOM   2303  O   PRO A 297      -0.002  71.107  -8.730  1.00 37.77           O  
ATOM   2304  CG  PRO A 297      -0.543  72.770 -11.670  1.00 37.77           C  
ATOM   2305  CD  PRO A 297      -1.558  71.992 -10.882  1.00 37.77           C  
ATOM   2306  N   VAL A 298       2.009  70.302  -9.210  1.00 37.11           N  
ATOM   2307  CA  VAL A 298       3.147  71.140  -8.847  1.00 37.11           C  
ATOM   2308  C   VAL A 298       3.748  70.654  -7.530  1.00 37.11           C  
ATOM   2309  CB  VAL A 298       2.743  72.627  -8.732  1.00 37.11           C  
ATOM   2310  O   VAL A 298       3.038  70.515  -6.531  1.00 37.11           O  
ATOM   2311  CG1 VAL A 298       3.961  73.495  -8.420  1.00 37.11           C  
ATOM   2312  CG2 VAL A 298       2.064  73.096 -10.018  1.00 37.11           C  
ATOM   2313  N   GLU A 299       4.970  70.122  -7.506  1.00 34.64           N  
ATOM   2314  CA  GLU A 299       6.341  70.539  -7.226  1.00 34.64           C  
ATOM   2315  C   GLU A 299       6.478  71.063  -5.799  1.00 34.64           C  
ATOM   2316  CB  GLU A 299       6.792  71.608  -8.224  1.00 34.64           C  
ATOM   2317  O   GLU A 299       5.642  71.841  -5.335  1.00 34.64           O  
ATOM   2318  CG  GLU A 299       7.573  71.055  -9.407  1.00 34.64           C  
ATOM   2319  CD  GLU A 299       8.320  72.125 -10.186  1.00 34.64           C  
ATOM   2320  OE1 GLU A 299       9.410  71.832 -10.729  1.00 34.64           O  
ATOM   2321  OE2 GLU A 299       7.812  73.267 -10.254  1.00 34.64           O  
ATOM   2322  N   GLU A 300       7.269  70.373  -4.981  1.00 37.70           N  
ATOM   2323  CA  GLU A 300       8.452  70.951  -4.350  1.00 37.70           C  
ATOM   2324  C   GLU A 300       9.059  69.991  -3.331  1.00 37.70           C  
ATOM   2325  CB  GLU A 300       8.106  72.283  -3.677  1.00 37.70           C  
ATOM   2326  O   GLU A 300       8.378  69.551  -2.402  1.00 37.70           O  
ATOM   2327  CG  GLU A 300       9.308  73.192  -3.460  1.00 37.70           C  
ATOM   2328  CD  GLU A 300       8.955  74.495  -2.761  1.00 37.70           C  
ATOM   2329  OE1 GLU A 300       9.876  75.199  -2.288  1.00 37.70           O  
ATOM   2330  OE2 GLU A 300       7.747  74.815  -2.685  1.00 37.70           O  
ATOM   2331  N   LYS A 301      10.210  69.400  -3.689  1.00 36.39           N  
ATOM   2332  CA  LYS A 301      11.625  69.697  -3.487  1.00 36.39           C  
ATOM   2333  C   LYS A 301      12.062  69.352  -2.066  1.00 36.39           C  
ATOM   2334  CB  LYS A 301      11.912  71.170  -3.780  1.00 36.39           C  
ATOM   2335  O   LYS A 301      11.402  69.734  -1.098  1.00 36.39           O  
ATOM   2336  CG  LYS A 301      12.262  71.456  -5.233  1.00 36.39           C  
ATOM   2337  CD  LYS A 301      13.422  72.436  -5.347  1.00 36.39           C  
ATOM   2338  CE  LYS A 301      13.749  72.751  -6.800  1.00 36.39           C  
ATOM   2339  NZ  LYS A 301      14.861  73.741  -6.916  1.00 36.39           N  
ATOM   2340  N   ALA A 302      12.986  68.402  -1.972  1.00 36.82           N  
ATOM   2341  CA  ALA A 302      14.384  68.653  -1.634  1.00 36.82           C  
ATOM   2342  C   ALA A 302      14.876  67.674  -0.572  1.00 36.82           C  
ATOM   2343  CB  ALA A 302      14.566  70.091  -1.153  1.00 36.82           C  
ATOM   2344  O   ALA A 302      14.240  67.510   0.472  1.00 36.82           O  
ATOM   2345  N   LYS A 303      15.829  66.814  -1.014  1.00 41.20           N  
ATOM   2346  CA  LYS A 303      17.286  66.794  -0.927  1.00 41.20           C  
ATOM   2347  C   LYS A 303      17.751  66.097   0.349  1.00 41.20           C  
ATOM   2348  CB  LYS A 303      17.847  68.216  -0.982  1.00 41.20           C  
ATOM   2349  O   LYS A 303      17.327  66.458   1.449  1.00 41.20           O  
ATOM   2350  CG  LYS A 303      17.997  68.768  -2.392  1.00 41.20           C  
ATOM   2351  CD  LYS A 303      18.614  70.160  -2.385  1.00 41.20           C  
ATOM   2352  CE  LYS A 303      18.727  70.730  -3.792  1.00 41.20           C  
ATOM   2353  NZ  LYS A 303      19.285  72.116  -3.786  1.00 41.20           N  
ATOM   2354  N   SER A 304      18.456  65.056   0.087  1.00 39.75           N  
ATOM   2355  CA  SER A 304      19.906  64.896   0.028  1.00 39.75           C  
ATOM   2356  C   SER A 304      20.329  63.509   0.498  1.00 39.75           C  
ATOM   2357  CB  SER A 304      20.598  65.964   0.876  1.00 39.75           C  
ATOM   2358  O   SER A 304      19.839  63.017   1.517  1.00 39.75           O  
ATOM   2359  OG  SER A 304      20.051  66.001   2.183  1.00 39.75           O  
ATOM   2360  N   PRO A 305      21.410  63.007  -0.049  1.00 42.65           N  
ATOM   2361  CA  PRO A 305      22.363  62.379  -0.967  1.00 42.65           C  
ATOM   2362  C   PRO A 305      23.495  61.656  -0.240  1.00 42.65           C  
ATOM   2363  CB  PRO A 305      22.902  63.560  -1.779  1.00 42.65           C  
ATOM   2364  O   PRO A 305      23.846  62.025   0.883  1.00 42.65           O  
ATOM   2365  CG  PRO A 305      22.943  64.700  -0.813  1.00 42.65           C  
ATOM   2366  CD  PRO A 305      22.294  64.263   0.469  1.00 42.65           C  
ATOM   2367  N   VAL A 306      23.944  60.469  -0.769  1.00 39.47           N  
ATOM   2368  CA  VAL A 306      25.063  59.788  -1.411  1.00 39.47           C  
ATOM   2369  C   VAL A 306      26.125  59.444  -0.369  1.00 39.47           C  
ATOM   2370  CB  VAL A 306      25.680  60.648  -2.537  1.00 39.47           C  
ATOM   2371  O   VAL A 306      26.440  60.262   0.499  1.00 39.47           O  
ATOM   2372  CG1 VAL A 306      26.764  59.868  -3.279  1.00 39.47           C  
ATOM   2373  CG2 VAL A 306      24.596  61.115  -3.506  1.00 39.47           C  
ATOM   2374  N   PRO A 307      27.077  58.416  -0.617  1.00 36.04           N  
ATOM   2375  CA  PRO A 307      27.865  58.084  -1.806  1.00 36.04           C  
ATOM   2376  C   PRO A 307      28.426  56.665  -1.765  1.00 36.04           C  
ATOM   2377  CB  PRO A 307      28.993  59.119  -1.782  1.00 36.04           C  
ATOM   2378  O   PRO A 307      28.425  56.027  -0.709  1.00 36.04           O  
ATOM   2379  CG  PRO A 307      29.292  59.323  -0.332  1.00 36.04           C  
ATOM   2380  CD  PRO A 307      28.270  58.577   0.476  1.00 36.04           C  
ATOM   2381  N   LYS A 308      28.505  55.921  -2.946  1.00 38.89           N  
ATOM   2382  CA  LYS A 308      29.743  55.713  -3.691  1.00 38.89           C  
ATOM   2383  C   LYS A 308      30.326  54.330  -3.414  1.00 38.89           C  
ATOM   2384  CB  LYS A 308      30.768  56.793  -3.341  1.00 38.89           C  
ATOM   2385  O   LYS A 308      30.583  53.979  -2.260  1.00 38.89           O  
ATOM   2386  CG  LYS A 308      30.450  58.161  -3.926  1.00 38.89           C  
ATOM   2387  CD  LYS A 308      31.583  59.150  -3.682  1.00 38.89           C  
ATOM   2388  CE  LYS A 308      31.281  60.510  -4.298  1.00 38.89           C  
ATOM   2389  NZ  LYS A 308      32.303  61.530  -3.917  1.00 38.89           N  
ATOM   2390  N   SER A 309      30.314  53.369  -4.316  1.00 34.31           N  
ATOM   2391  CA  SER A 309      31.196  52.610  -5.196  1.00 34.31           C  
ATOM   2392  C   SER A 309      32.263  51.865  -4.401  1.00 34.31           C  
ATOM   2393  CB  SER A 309      31.862  53.536  -6.215  1.00 34.31           C  
ATOM   2394  O   SER A 309      32.732  52.355  -3.371  1.00 34.31           O  
ATOM   2395  OG  SER A 309      32.565  54.580  -5.563  1.00 34.31           O  
ATOM   2396  N   PRO A 310      33.016  50.750  -4.964  1.00 39.60           N  
ATOM   2397  CA  PRO A 310      33.270  49.912  -6.139  1.00 39.60           C  
ATOM   2398  C   PRO A 310      33.996  48.614  -5.791  1.00 39.60           C  
ATOM   2399  CB  PRO A 310      34.141  50.804  -7.027  1.00 39.60           C  
ATOM   2400  O   PRO A 310      34.478  48.454  -4.667  1.00 39.60           O  
ATOM   2401  CG  PRO A 310      34.985  51.586  -6.072  1.00 39.60           C  
ATOM   2402  CD  PRO A 310      34.528  51.284  -4.674  1.00 39.60           C  
ATOM   2403  N   VAL A 311      33.700  47.404  -6.416  1.00 31.86           N  
ATOM   2404  CA  VAL A 311      34.679  46.655  -7.196  1.00 31.86           C  
ATOM   2405  C   VAL A 311      34.958  45.313  -6.523  1.00 31.86           C  
ATOM   2406  CB  VAL A 311      35.994  47.448  -7.368  1.00 31.86           C  
ATOM   2407  O   VAL A 311      35.266  45.261  -5.330  1.00 31.86           O  
ATOM   2408  CG1 VAL A 311      36.850  46.840  -8.477  1.00 31.86           C  
ATOM   2409  CG2 VAL A 311      35.696  48.917  -7.663  1.00 31.86           C  
ATOM   2410  N   GLU A 312      34.529  44.087  -7.036  1.00 36.08           N  
ATOM   2411  CA  GLU A 312      35.471  43.104  -7.564  1.00 36.08           C  
ATOM   2412  C   GLU A 312      34.765  41.796  -7.911  1.00 36.08           C  
ATOM   2413  CB  GLU A 312      36.596  42.844  -6.559  1.00 36.08           C  
ATOM   2414  O   GLU A 312      34.085  41.208  -7.067  1.00 36.08           O  
ATOM   2415  CG  GLU A 312      37.877  43.608  -6.859  1.00 36.08           C  
ATOM   2416  CD  GLU A 312      39.112  42.721  -6.885  1.00 36.08           C  
ATOM   2417  OE1 GLU A 312      40.107  43.086  -7.551  1.00 36.08           O  
ATOM   2418  OE2 GLU A 312      39.084  41.653  -6.234  1.00 36.08           O  
ATOM   2419  N   GLU A 313      34.473  41.491  -9.132  1.00 30.48           N  
ATOM   2420  CA  GLU A 313      35.062  40.758 -10.249  1.00 30.48           C  
ATOM   2421  C   GLU A 313      35.718  39.464  -9.775  1.00 30.48           C  
ATOM   2422  CB  GLU A 313      36.086  41.629 -10.983  1.00 30.48           C  
ATOM   2423  O   GLU A 313      36.453  39.461  -8.785  1.00 30.48           O  
ATOM   2424  CG  GLU A 313      35.499  42.424 -12.140  1.00 30.48           C  
ATOM   2425  CD  GLU A 313      36.549  42.911 -13.126  1.00 30.48           C  
ATOM   2426  OE1 GLU A 313      36.183  43.304 -14.257  1.00 30.48           O  
ATOM   2427  OE2 GLU A 313      37.747  42.898 -12.765  1.00 30.48           O  
ATOM   2428  N   ALA A 314      35.107  38.242 -10.117  1.00 35.43           N  
ATOM   2429  CA  ALA A 314      35.884  37.292 -10.910  1.00 35.43           C  
ATOM   2430  C   ALA A 314      35.031  36.097 -11.326  1.00 35.43           C  
ATOM   2431  CB  ALA A 314      37.108  36.822 -10.129  1.00 35.43           C  
ATOM   2432  O   ALA A 314      34.494  35.384 -10.474  1.00 35.43           O  
ATOM   2433  N   LYS A 315      34.261  36.246 -12.463  1.00 33.26           N  
ATOM   2434  CA  LYS A 315      34.150  35.360 -13.618  1.00 33.26           C  
ATOM   2435  C   LYS A 315      35.499  35.193 -14.313  1.00 33.26           C  
ATOM   2436  CB  LYS A 315      33.114  35.895 -14.608  1.00 33.26           C  
ATOM   2437  O   LYS A 315      36.205  36.174 -14.553  1.00 33.26           O  
ATOM   2438  CG  LYS A 315      31.684  35.484 -14.289  1.00 33.26           C  
ATOM   2439  CD  LYS A 315      30.737  35.819 -15.434  1.00 33.26           C  
ATOM   2440  CE  LYS A 315      29.299  35.450 -15.098  1.00 33.26           C  
ATOM   2441  NZ  LYS A 315      28.355  35.855 -16.183  1.00 33.26           N  
ATOM   2442  N   SER A 316      36.121  34.041 -14.151  1.00 40.86           N  
ATOM   2443  CA  SER A 316      37.021  33.295 -15.024  1.00 40.86           C  
ATOM   2444  C   SER A 316      36.255  32.602 -16.146  1.00 40.86           C  
ATOM   2445  CB  SER A 316      37.813  32.262 -14.222  1.00 40.86           C  
ATOM   2446  O   SER A 316      35.204  32.002 -15.908  1.00 40.86           O  
ATOM   2447  OG  SER A 316      36.941  31.387 -13.529  1.00 40.86           O  
ATOM   2448  N   LYS A 317      36.334  33.196 -17.392  1.00 37.80           N  
ATOM   2449  CA  LYS A 317      37.148  32.889 -18.565  1.00 37.80           C  
ATOM   2450  C   LYS A 317      36.322  32.183 -19.637  1.00 37.80           C  
ATOM   2451  CB  LYS A 317      38.348  32.025 -18.175  1.00 37.80           C  
ATOM   2452  O   LYS A 317      35.662  31.180 -19.360  1.00 37.80           O  
ATOM   2453  CG  LYS A 317      39.676  32.766 -18.191  1.00 37.80           C  
ATOM   2454  CD  LYS A 317      40.838  31.840 -17.859  1.00 37.80           C  
ATOM   2455  CE  LYS A 317      42.164  32.588 -17.840  1.00 37.80           C  
ATOM   2456  NZ  LYS A 317      43.315  31.671 -17.581  1.00 37.80           N  
ATOM   2457  N   ALA A 318      36.068  32.935 -20.757  1.00 37.70           N  
ATOM   2458  CA  ALA A 318      36.694  33.016 -22.074  1.00 37.70           C  
ATOM   2459  C   ALA A 318      35.911  32.208 -23.105  1.00 37.70           C  
ATOM   2460  CB  ALA A 318      38.140  32.530 -22.008  1.00 37.70           C  
ATOM   2461  O   ALA A 318      35.591  31.040 -22.873  1.00 37.70           O  
ATOM   2462  N   GLU A 319      35.262  32.944 -24.096  1.00 36.92           N  
ATOM   2463  CA  GLU A 319      35.685  33.129 -25.481  1.00 36.92           C  
ATOM   2464  C   GLU A 319      34.545  32.832 -26.451  1.00 36.92           C  
ATOM   2465  CB  GLU A 319      36.891  32.242 -25.798  1.00 36.92           C  
ATOM   2466  O   GLU A 319      33.922  31.770 -26.377  1.00 36.92           O  
ATOM   2467  CG  GLU A 319      37.793  32.797 -26.890  1.00 36.92           C  
ATOM   2468  CD  GLU A 319      38.926  31.857 -27.269  1.00 36.92           C  
ATOM   2469  OE1 GLU A 319      38.927  31.335 -28.407  1.00 36.92           O  
ATOM   2470  OE2 GLU A 319      39.820  31.639 -26.421  1.00 36.92           O  
ATOM   2471  N   VAL A 320      34.025  33.853 -27.152  1.00 39.36           N  
ATOM   2472  CA  VAL A 320      34.202  34.402 -28.492  1.00 39.36           C  
ATOM   2473  C   VAL A 320      32.952  34.136 -29.329  1.00 39.36           C  
ATOM   2474  CB  VAL A 320      35.446  33.808 -29.189  1.00 39.36           C  
ATOM   2475  O   VAL A 320      32.468  33.003 -29.390  1.00 39.36           O  
ATOM   2476  CG1 VAL A 320      35.507  34.247 -30.651  1.00 39.36           C  
ATOM   2477  CG2 VAL A 320      36.718  34.221 -28.451  1.00 39.36           C  
ATOM   2478  N   GLY A 321      32.225  35.203 -29.716  1.00 38.06           N  
ATOM   2479  CA  GLY A 321      32.153  35.890 -30.996  1.00 38.06           C  
ATOM   2480  C   GLY A 321      30.731  36.167 -31.446  1.00 38.06           C  
ATOM   2481  O   GLY A 321      29.873  35.283 -31.389  1.00 38.06           O  
ATOM   2482  N   LYS A 322      30.316  37.458 -31.442  1.00 35.73           N  
ATOM   2483  CA  LYS A 322      30.171  38.587 -32.357  1.00 35.73           C  
ATOM   2484  C   LYS A 322      29.058  38.334 -33.370  1.00 35.73           C  
ATOM   2485  CB  LYS A 322      31.488  38.860 -33.085  1.00 35.73           C  
ATOM   2486  O   LYS A 322      29.049  37.304 -34.047  1.00 35.73           O  
ATOM   2487  CG  LYS A 322      31.825  40.338 -33.221  1.00 35.73           C  
ATOM   2488  CD  LYS A 322      33.220  40.542 -33.799  1.00 35.73           C  
ATOM   2489  CE  LYS A 322      33.537  42.020 -33.986  1.00 35.73           C  
ATOM   2490  NZ  LYS A 322      34.909  42.226 -34.538  1.00 35.73           N  
ATOM   2491  N   GLY A 323      27.964  39.077 -33.371  1.00 34.28           N  
ATOM   2492  CA  GLY A 323      27.563  40.230 -34.162  1.00 34.28           C  
ATOM   2493  C   GLY A 323      26.613  39.879 -35.291  1.00 34.28           C  
ATOM   2494  O   GLY A 323      26.804  38.875 -35.980  1.00 34.28           O  
ATOM   2495  N   GLU A 324      25.314  40.358 -35.290  1.00 36.10           N  
ATOM   2496  CA  GLU A 324      24.795  41.402 -36.168  1.00 36.10           C  
ATOM   2497  C   GLU A 324      23.407  41.043 -36.691  1.00 36.10           C  
ATOM   2498  CB  GLU A 324      25.751  41.645 -37.338  1.00 36.10           C  
ATOM   2499  O   GLU A 324      23.184  39.925 -37.160  1.00 36.10           O  
ATOM   2500  CG  GLU A 324      26.401  43.021 -37.325  1.00 36.10           C  
ATOM   2501  CD  GLU A 324      27.305  43.269 -38.523  1.00 36.10           C  
ATOM   2502  OE1 GLU A 324      26.991  44.156 -39.348  1.00 36.10           O  
ATOM   2503  OE2 GLU A 324      28.336  42.569 -38.637  1.00 36.10           O  
ATOM   2504  N   GLN A 325      22.314  41.730 -36.352  1.00 32.80           N  
ATOM   2505  CA  GLN A 325      21.160  42.542 -36.722  1.00 32.80           C  
ATOM   2506  C   GLN A 325      21.034  42.660 -38.238  1.00 32.80           C  
ATOM   2507  CB  GLN A 325      21.257  43.933 -36.093  1.00 32.80           C  
ATOM   2508  O   GLN A 325      22.016  42.945 -38.927  1.00 32.80           O  
ATOM   2509  CG  GLN A 325      20.732  44.000 -34.665  1.00 32.80           C  
ATOM   2510  CD  GLN A 325      20.783  45.402 -34.087  1.00 32.80           C  
ATOM   2511  NE2 GLN A 325      19.852  45.707 -33.189  1.00 32.80           N  
ATOM   2512  OE1 GLN A 325      21.651  46.204 -34.444  1.00 32.80           O  
ATOM   2513  N   LYS A 326      19.815  42.286 -38.817  1.00 31.16           N  
ATOM   2514  CA  LYS A 326      18.773  42.990 -39.558  1.00 31.16           C  
ATOM   2515  C   LYS A 326      18.547  42.355 -40.927  1.00 31.16           C  
ATOM   2516  CB  LYS A 326      19.133  44.468 -39.718  1.00 31.16           C  
ATOM   2517  O   LYS A 326      19.496  42.147 -41.685  1.00 31.16           O  
ATOM   2518  CG  LYS A 326      17.930  45.382 -39.897  1.00 31.16           C  
ATOM   2519  CD  LYS A 326      18.343  46.848 -39.935  1.00 31.16           C  
ATOM   2520  CE  LYS A 326      17.140  47.765 -40.109  1.00 31.16           C  
ATOM   2521  NZ  LYS A 326      17.539  49.204 -40.135  1.00 31.16           N  
ATOM   2522  N   GLU A 327      17.274  41.946 -41.239  1.00 31.97           N  
ATOM   2523  CA  GLU A 327      16.234  42.347 -42.182  1.00 31.97           C  
ATOM   2524  C   GLU A 327      16.157  41.382 -43.361  1.00 31.97           C  
ATOM   2525  CB  GLU A 327      16.483  43.772 -42.684  1.00 31.97           C  
ATOM   2526  O   GLU A 327      17.181  41.025 -43.946  1.00 31.97           O  
ATOM   2527  CG  GLU A 327      15.565  44.813 -42.060  1.00 31.97           C  
ATOM   2528  CD  GLU A 327      15.612  46.157 -42.770  1.00 31.97           C  
ATOM   2529  OE1 GLU A 327      14.791  47.044 -42.445  1.00 31.97           O  
ATOM   2530  OE2 GLU A 327      16.477  46.323 -43.658  1.00 31.97           O  
ATOM   2531  N   GLU A 328      14.956  40.804 -43.597  1.00 35.14           N  
ATOM   2532  CA  GLU A 328      14.020  40.905 -44.713  1.00 35.14           C  
ATOM   2533  C   GLU A 328      13.509  39.529 -45.131  1.00 35.14           C  
ATOM   2534  CB  GLU A 328      14.678  41.605 -45.905  1.00 35.14           C  
ATOM   2535  O   GLU A 328      14.300  38.611 -45.361  1.00 35.14           O  
ATOM   2536  CG  GLU A 328      14.360  43.091 -45.997  1.00 35.14           C  
ATOM   2537  CD  GLU A 328      14.760  43.709 -47.328  1.00 35.14           C  
ATOM   2538  OE1 GLU A 328      14.413  44.885 -47.580  1.00 35.14           O  
ATOM   2539  OE2 GLU A 328      15.426  43.010 -48.125  1.00 35.14           O  
ATOM   2540  N   GLU A 329      12.173  39.338 -44.962  1.00 35.71           N  
ATOM   2541  CA  GLU A 329      11.030  39.376 -45.870  1.00 35.71           C  
ATOM   2542  C   GLU A 329      10.809  38.020 -46.535  1.00 35.71           C  
ATOM   2543  CB  GLU A 329      11.224  40.458 -46.935  1.00 35.71           C  
ATOM   2544  O   GLU A 329      11.739  37.441 -47.100  1.00 35.71           O  
ATOM   2545  CG  GLU A 329       9.995  41.327 -47.159  1.00 35.71           C  
ATOM   2546  CD  GLU A 329      10.091  42.193 -48.405  1.00 35.71           C  
ATOM   2547  OE1 GLU A 329       9.038  42.620 -48.931  1.00 35.71           O  
ATOM   2548  OE2 GLU A 329      11.229  42.446 -48.860  1.00 35.71           O  
ATOM   2549  N   GLU A 330       9.592  37.466 -46.350  1.00 38.92           N  
ATOM   2550  CA  GLU A 330       8.320  37.394 -47.063  1.00 38.92           C  
ATOM   2551  C   GLU A 330       8.072  35.992 -47.610  1.00 38.92           C  
ATOM   2552  CB  GLU A 330       8.283  38.417 -48.202  1.00 38.92           C  
ATOM   2553  O   GLU A 330       8.974  35.374 -48.181  1.00 38.92           O  
ATOM   2554  CG  GLU A 330       7.543  39.700 -47.852  1.00 38.92           C  
ATOM   2555  CD  GLU A 330       7.315  40.606 -49.052  1.00 38.92           C  
ATOM   2556  OE1 GLU A 330       6.424  41.484 -48.989  1.00 38.92           O  
ATOM   2557  OE2 GLU A 330       8.032  40.437 -50.063  1.00 38.92           O  
ATOM   2558  N   LYS A 331       6.905  35.455 -47.230  1.00 36.34           N  
ATOM   2559  CA  LYS A 331       5.739  35.284 -48.091  1.00 36.34           C  
ATOM   2560  C   LYS A 331       4.842  34.157 -47.586  1.00 36.34           C  
ATOM   2561  CB  LYS A 331       6.172  35.004 -49.531  1.00 36.34           C  
ATOM   2562  O   LYS A 331       5.303  33.030 -47.391  1.00 36.34           O  
ATOM   2563  CG  LYS A 331       5.291  35.664 -50.582  1.00 36.34           C  
ATOM   2564  CD  LYS A 331       5.766  35.340 -51.993  1.00 36.34           C  
ATOM   2565  CE  LYS A 331       4.907  36.029 -53.045  1.00 36.34           C  
ATOM   2566  NZ  LYS A 331       5.323  35.657 -54.430  1.00 36.34           N  
ATOM   2567  N   GLU A 332       3.515  34.499 -47.211  1.00 39.63           N  
ATOM   2568  CA  GLU A 332       2.194  34.829 -47.739  1.00 39.63           C  
ATOM   2569  C   GLU A 332       1.392  33.568 -48.046  1.00 39.63           C  
ATOM   2570  CB  GLU A 332       2.318  35.693 -48.996  1.00 39.63           C  
ATOM   2571  O   GLU A 332       1.923  32.611 -48.615  1.00 39.63           O  
ATOM   2572  CG  GLU A 332       1.609  37.036 -48.892  1.00 39.63           C  
ATOM   2573  CD  GLU A 332       1.403  37.711 -50.239  1.00 39.63           C  
ATOM   2574  OE1 GLU A 332       0.352  38.363 -50.437  1.00 39.63           O  
ATOM   2575  OE2 GLU A 332       2.299  37.587 -51.103  1.00 39.63           O  
ATOM   2576  N   VAL A 333       0.050  33.539 -47.515  1.00 38.47           N  
ATOM   2577  CA  VAL A 333      -1.216  33.830 -48.179  1.00 38.47           C  
ATOM   2578  C   VAL A 333      -2.378  33.355 -47.308  1.00 38.47           C  
ATOM   2579  CB  VAL A 333      -1.291  33.168 -49.574  1.00 38.47           C  
ATOM   2580  O   VAL A 333      -2.401  32.204 -46.867  1.00 38.47           O  
ATOM   2581  CG1 VAL A 333      -2.576  33.571 -50.295  1.00 38.47           C  
ATOM   2582  CG2 VAL A 333      -0.067  33.542 -50.407  1.00 38.47           C  
ATOM   2583  N   LYS A 334      -3.395  34.324 -46.848  1.00 38.79           N  
ATOM   2584  CA  LYS A 334      -4.550  35.086 -47.314  1.00 38.79           C  
ATOM   2585  C   LYS A 334      -5.855  34.424 -46.883  1.00 38.79           C  
ATOM   2586  CB  LYS A 334      -4.516  35.236 -48.836  1.00 38.79           C  
ATOM   2587  O   LYS A 334      -6.050  33.226 -47.098  1.00 38.79           O  
ATOM   2588  CG  LYS A 334      -3.856  36.520 -49.316  1.00 38.79           C  
ATOM   2589  CD  LYS A 334      -3.962  36.671 -50.828  1.00 38.79           C  
ATOM   2590  CE  LYS A 334      -3.336  37.974 -51.306  1.00 38.79           C  
ATOM   2591  NZ  LYS A 334      -3.422  38.118 -52.791  1.00 38.79           N  
ATOM   2592  N   GLU A 335      -6.868  35.244 -46.197  1.00 37.08           N  
ATOM   2593  CA  GLU A 335      -7.911  36.152 -46.664  1.00 37.08           C  
ATOM   2594  C   GLU A 335      -9.224  35.912 -45.924  1.00 37.08           C  
ATOM   2595  CB  GLU A 335      -8.122  36.000 -48.172  1.00 37.08           C  
ATOM   2596  O   GLU A 335      -9.703  34.778 -45.851  1.00 37.08           O  
ATOM   2597  CG  GLU A 335      -7.926  37.291 -48.954  1.00 37.08           C  
ATOM   2598  CD  GLU A 335      -8.457  37.217 -50.377  1.00 37.08           C  
ATOM   2599  OE1 GLU A 335      -8.592  38.277 -51.030  1.00 37.08           O  
ATOM   2600  OE2 GLU A 335      -8.741  36.091 -50.842  1.00 37.08           O  
ATOM   2601  N   ALA A 336      -9.887  37.008 -45.196  1.00 44.75           N  
ATOM   2602  CA  ALA A 336     -10.830  38.077 -45.513  1.00 44.75           C  
ATOM   2603  C   ALA A 336     -11.925  38.174 -44.455  1.00 44.75           C  
ATOM   2604  CB  ALA A 336     -11.446  37.852 -46.892  1.00 44.75           C  
ATOM   2605  O   ALA A 336     -12.518  37.163 -44.071  1.00 44.75           O  
ATOM   2606  N   PRO A 337     -12.638  39.474 -44.204  1.00 36.31           N  
ATOM   2607  CA  PRO A 337     -13.098  40.588 -43.371  1.00 36.31           C  
ATOM   2608  C   PRO A 337     -14.558  40.954 -43.629  1.00 36.31           C  
ATOM   2609  CB  PRO A 337     -12.169  41.736 -43.774  1.00 36.31           C  
ATOM   2610  O   PRO A 337     -15.183  40.407 -44.542  1.00 36.31           O  
ATOM   2611  CG  PRO A 337     -11.915  41.529 -45.232  1.00 36.31           C  
ATOM   2612  CD  PRO A 337     -12.533  40.224 -45.643  1.00 36.31           C  
ATOM   2613  N   LYS A 338     -15.310  41.792 -42.589  1.00 33.60           N  
ATOM   2614  CA  LYS A 338     -15.846  43.113 -42.276  1.00 33.60           C  
ATOM   2615  C   LYS A 338     -17.362  43.146 -42.443  1.00 33.60           C  
ATOM   2616  CB  LYS A 338     -15.198  44.179 -43.160  1.00 33.60           C  
ATOM   2617  O   LYS A 338     -17.886  42.732 -43.480  1.00 33.60           O  
ATOM   2618  CG  LYS A 338     -14.692  45.394 -42.397  1.00 33.60           C  
ATOM   2619  CD  LYS A 338     -14.056  46.416 -43.330  1.00 33.60           C  
ATOM   2620  CE  LYS A 338     -13.535  47.625 -42.565  1.00 33.60           C  
ATOM   2621  NZ  LYS A 338     -12.701  48.512 -43.431  1.00 33.60           N  
ATOM   2622  N   GLU A 339     -18.232  43.858 -41.426  1.00 36.50           N  
ATOM   2623  CA  GLU A 339     -19.011  45.092 -41.397  1.00 36.50           C  
ATOM   2624  C   GLU A 339     -20.282  44.924 -40.569  1.00 36.50           C  
ATOM   2625  CB  GLU A 339     -19.365  45.539 -42.818  1.00 36.50           C  
ATOM   2626  O   GLU A 339     -21.006  43.939 -40.727  1.00 36.50           O  
ATOM   2627  CG  GLU A 339     -18.240  46.278 -43.528  1.00 36.50           C  
ATOM   2628  CD  GLU A 339     -18.689  46.970 -44.805  1.00 36.50           C  
ATOM   2629  OE1 GLU A 339     -17.887  47.724 -45.401  1.00 36.50           O  
ATOM   2630  OE2 GLU A 339     -19.853  46.757 -45.213  1.00 36.50           O  
ATOM   2631  N   GLU A 340     -20.739  45.826 -39.484  1.00 37.38           N  
ATOM   2632  CA  GLU A 340     -21.528  47.053 -39.452  1.00 37.38           C  
ATOM   2633  C   GLU A 340     -22.570  47.010 -38.338  1.00 37.38           C  
ATOM   2634  CB  GLU A 340     -22.211  47.289 -40.802  1.00 37.38           C  
ATOM   2635  O   GLU A 340     -23.300  46.026 -38.201  1.00 37.38           O  
ATOM   2636  CG  GLU A 340     -22.571  48.745 -41.063  1.00 37.38           C  
ATOM   2637  CD  GLU A 340     -23.307  48.954 -42.376  1.00 37.38           C  
ATOM   2638  OE1 GLU A 340     -23.983  49.997 -42.534  1.00 37.38           O  
ATOM   2639  OE2 GLU A 340     -23.209  48.068 -43.255  1.00 37.38           O  
ATOM   2640  N   LYS A 341     -22.762  47.952 -37.285  1.00 35.21           N  
ATOM   2641  CA  LYS A 341     -23.614  49.119 -37.079  1.00 35.21           C  
ATOM   2642  C   LYS A 341     -24.297  49.066 -35.715  1.00 35.21           C  
ATOM   2643  CB  LYS A 341     -24.664  49.220 -38.186  1.00 35.21           C  
ATOM   2644  O   LYS A 341     -24.904  48.055 -35.357  1.00 35.21           O  
ATOM   2645  CG  LYS A 341     -25.020  50.648 -38.573  1.00 35.21           C  
ATOM   2646  CD  LYS A 341     -26.101  50.684 -39.645  1.00 35.21           C  
ATOM   2647  CE  LYS A 341     -26.502  52.112 -39.989  1.00 35.21           C  
ATOM   2648  NZ  LYS A 341     -27.598  52.151 -41.003  1.00 35.21           N  
ATOM   2649  N   VAL A 342     -24.250  50.024 -34.676  1.00 35.11           N  
ATOM   2650  CA  VAL A 342     -24.784  51.328 -34.297  1.00 35.11           C  
ATOM   2651  C   VAL A 342     -25.987  51.146 -33.374  1.00 35.11           C  
ATOM   2652  CB  VAL A 342     -25.184  52.160 -35.536  1.00 35.11           C  
ATOM   2653  O   VAL A 342     -26.887  50.355 -33.666  1.00 35.11           O  
ATOM   2654  CG1 VAL A 342     -25.735  53.522 -35.118  1.00 35.11           C  
ATOM   2655  CG2 VAL A 342     -23.990  52.328 -36.474  1.00 35.11           C  
ATOM   2656  N   GLU A 343     -26.112  51.757 -32.079  1.00 35.32           N  
ATOM   2657  CA  GLU A 343     -26.720  52.942 -31.481  1.00 35.32           C  
ATOM   2658  C   GLU A 343     -27.604  52.570 -30.294  1.00 35.32           C  
ATOM   2659  CB  GLU A 343     -27.536  53.712 -32.524  1.00 35.32           C  
ATOM   2660  O   GLU A 343     -28.498  51.730 -30.419  1.00 35.32           O  
ATOM   2661  CG  GLU A 343     -26.902  55.028 -32.951  1.00 35.32           C  
ATOM   2662  CD  GLU A 343     -27.834  55.903 -33.774  1.00 35.32           C  
ATOM   2663  OE1 GLU A 343     -27.629  57.137 -33.815  1.00 35.32           O  
ATOM   2664  OE2 GLU A 343     -28.779  55.350 -34.381  1.00 35.32           O  
ATOM   2665  N   LYS A 344     -27.321  52.954 -28.993  1.00 29.42           N  
ATOM   2666  CA  LYS A 344     -27.575  53.847 -27.866  1.00 29.42           C  
ATOM   2667  C   LYS A 344     -28.966  54.468 -27.959  1.00 29.42           C  
ATOM   2668  CB  LYS A 344     -26.513  54.947 -27.803  1.00 29.42           C  
ATOM   2669  O   LYS A 344     -29.374  54.932 -29.025  1.00 29.42           O  
ATOM   2670  CG  LYS A 344     -25.954  55.188 -26.408  1.00 29.42           C  
ATOM   2671  CD  LYS A 344     -24.896  56.284 -26.412  1.00 29.42           C  
ATOM   2672  CE  LYS A 344     -24.333  56.523 -25.017  1.00 29.42           C  
ATOM   2673  NZ  LYS A 344     -23.157  57.444 -25.045  1.00 29.42           N  
ATOM   2674  N   LYS A 345     -29.761  54.612 -26.770  1.00 33.61           N  
ATOM   2675  CA  LYS A 345     -30.155  55.789 -26.002  1.00 33.61           C  
ATOM   2676  C   LYS A 345     -31.626  55.718 -25.603  1.00 33.61           C  
ATOM   2677  CB  LYS A 345     -29.891  57.065 -26.803  1.00 33.61           C  
ATOM   2678  O   LYS A 345     -32.496  55.503 -26.450  1.00 33.61           O  
ATOM   2679  CG  LYS A 345     -28.946  58.041 -26.118  1.00 33.61           C  
ATOM   2680  CD  LYS A 345     -28.763  59.312 -26.938  1.00 33.61           C  
ATOM   2681  CE  LYS A 345     -27.801  60.280 -26.264  1.00 33.61           C  
ATOM   2682  NZ  LYS A 345     -27.523  61.471 -27.121  1.00 33.61           N  
ATOM   2683  N   GLU A 346     -31.875  55.832 -24.241  1.00 37.32           N  
ATOM   2684  CA  GLU A 346     -32.267  57.001 -23.460  1.00 37.32           C  
ATOM   2685  C   GLU A 346     -33.491  56.704 -22.599  1.00 37.32           C  
ATOM   2686  CB  GLU A 346     -32.548  58.193 -24.380  1.00 37.32           C  
ATOM   2687  O   GLU A 346     -34.468  56.124 -23.077  1.00 37.32           O  
ATOM   2688  CG  GLU A 346     -31.448  59.244 -24.376  1.00 37.32           C  
ATOM   2689  CD  GLU A 346     -31.857  60.542 -25.054  1.00 37.32           C  
ATOM   2690  OE1 GLU A 346     -31.369  61.620 -24.645  1.00 37.32           O  
ATOM   2691  OE2 GLU A 346     -32.673  60.481 -26.000  1.00 37.32           O  
ATOM   2692  N   GLU A 347     -33.368  56.949 -21.266  1.00 38.63           N  
ATOM   2693  CA  GLU A 347     -33.622  58.169 -20.507  1.00 38.63           C  
ATOM   2694  C   GLU A 347     -34.304  57.860 -19.177  1.00 38.63           C  
ATOM   2695  CB  GLU A 347     -34.477  59.143 -21.323  1.00 38.63           C  
ATOM   2696  O   GLU A 347     -35.366  57.234 -19.149  1.00 38.63           O  
ATOM   2697  CG  GLU A 347     -34.028  60.593 -21.217  1.00 38.63           C  
ATOM   2698  CD  GLU A 347     -34.986  61.568 -21.882  1.00 38.63           C  
ATOM   2699  OE1 GLU A 347     -34.966  62.771 -21.536  1.00 38.63           O  
ATOM   2700  OE2 GLU A 347     -35.765  61.125 -22.756  1.00 38.63           O  
ATOM   2701  N   LYS A 348     -33.621  58.162 -18.062  1.00 42.95           N  
ATOM   2702  CA  LYS A 348     -33.443  59.225 -17.076  1.00 42.95           C  
ATOM   2703  C   LYS A 348     -34.356  59.015 -15.871  1.00 42.95           C  
ATOM   2704  CB  LYS A 348     -33.711  60.592 -17.706  1.00 42.95           C  
ATOM   2705  O   LYS A 348     -35.556  58.778 -16.029  1.00 42.95           O  
ATOM   2706  CG  LYS A 348     -32.453  61.341 -18.118  1.00 42.95           C  
ATOM   2707  CD  LYS A 348     -32.751  62.799 -18.443  1.00 42.95           C  
ATOM   2708  CE  LYS A 348     -31.496  63.546 -18.874  1.00 42.95           C  
ATOM   2709  NZ  LYS A 348     -31.770  64.992 -19.125  1.00 42.95           N  
ATOM   2710  N   PRO A 349     -34.004  59.706 -14.713  1.00 39.68           N  
ATOM   2711  CA  PRO A 349     -33.128  60.003 -13.577  1.00 39.68           C  
ATOM   2712  C   PRO A 349     -33.830  60.811 -12.487  1.00 39.68           C  
ATOM   2713  CB  PRO A 349     -31.992  60.811 -14.209  1.00 39.68           C  
ATOM   2714  O   PRO A 349     -34.982  61.216 -12.659  1.00 39.68           O  
ATOM   2715  CG  PRO A 349     -32.646  61.611 -15.288  1.00 39.68           C  
ATOM   2716  CD  PRO A 349     -34.079  61.176 -15.403  1.00 39.68           C  
ATOM   2717  N   LYS A 350     -33.282  60.775 -11.222  1.00 38.06           N  
ATOM   2718  CA  LYS A 350     -32.634  61.792 -10.400  1.00 38.06           C  
ATOM   2719  C   LYS A 350     -33.176  61.772  -8.973  1.00 38.06           C  
ATOM   2720  CB  LYS A 350     -32.825  63.180 -11.013  1.00 38.06           C  
ATOM   2721  O   LYS A 350     -34.391  61.785  -8.765  1.00 38.06           O  
ATOM   2722  CG  LYS A 350     -31.674  63.627 -11.902  1.00 38.06           C  
ATOM   2723  CD  LYS A 350     -31.885  65.045 -12.418  1.00 38.06           C  
ATOM   2724  CE  LYS A 350     -30.743  65.487 -13.324  1.00 38.06           C  
ATOM   2725  NZ  LYS A 350     -31.053  66.771 -14.021  1.00 38.06           N  
ATOM   2726  N   ASP A 351     -32.312  61.669  -7.912  1.00 39.30           N  
ATOM   2727  CA  ASP A 351     -31.728  62.613  -6.964  1.00 39.30           C  
ATOM   2728  C   ASP A 351     -31.835  62.092  -5.532  1.00 39.30           C  
ATOM   2729  CB  ASP A 351     -32.408  63.979  -7.079  1.00 39.30           C  
ATOM   2730  O   ASP A 351     -32.928  61.759  -5.068  1.00 39.30           O  
ATOM   2731  CG  ASP A 351     -31.573  64.995  -7.839  1.00 39.30           C  
ATOM   2732  OD1 ASP A 351     -30.370  65.147  -7.533  1.00 39.30           O  
ATOM   2733  OD2 ASP A 351     -32.123  65.651  -8.749  1.00 39.30           O  
ATOM   2734  N   VAL A 352     -30.840  61.787  -4.786  1.00 40.88           N  
ATOM   2735  CA  VAL A 352     -30.006  61.963  -3.601  1.00 40.88           C  
ATOM   2736  C   VAL A 352     -30.767  62.766  -2.549  1.00 40.88           C  
ATOM   2737  CB  VAL A 352     -28.672  62.663  -3.945  1.00 40.88           C  
ATOM   2738  O   VAL A 352     -31.419  63.762  -2.870  1.00 40.88           O  
ATOM   2739  CG1 VAL A 352     -27.711  62.604  -2.759  1.00 40.88           C  
ATOM   2740  CG2 VAL A 352     -28.040  62.028  -5.182  1.00 40.88           C  
ATOM   2741  N   PRO A 353     -30.404  62.768  -1.176  1.00 38.61           N  
ATOM   2742  CA  PRO A 353     -29.505  62.278  -0.129  1.00 38.61           C  
ATOM   2743  C   PRO A 353     -30.012  62.587   1.278  1.00 38.61           C  
ATOM   2744  CB  PRO A 353     -28.196  63.021  -0.413  1.00 38.61           C  
ATOM   2745  O   PRO A 353     -30.993  63.319   1.438  1.00 38.61           O  
ATOM   2746  CG  PRO A 353     -28.620  64.368  -0.900  1.00 38.61           C  
ATOM   2747  CD  PRO A 353     -30.112  64.368  -1.068  1.00 38.61           C  
ATOM   2748  N   GLU A 354     -29.633  61.799   2.350  1.00 38.61           N  
ATOM   2749  CA  GLU A 354     -28.991  62.183   3.604  1.00 38.61           C  
ATOM   2750  C   GLU A 354     -29.678  61.527   4.798  1.00 38.61           C  
ATOM   2751  CB  GLU A 354     -28.994  63.705   3.765  1.00 38.61           C  
ATOM   2752  O   GLU A 354     -30.906  61.551   4.906  1.00 38.61           O  
ATOM   2753  CG  GLU A 354     -27.623  64.344   3.600  1.00 38.61           C  
ATOM   2754  CD  GLU A 354     -27.625  65.843   3.851  1.00 38.61           C  
ATOM   2755  OE1 GLU A 354     -26.576  66.392   4.258  1.00 38.61           O  
ATOM   2756  OE2 GLU A 354     -28.685  66.474   3.638  1.00 38.61           O  
ATOM   2757  N   LYS A 355     -29.012  60.766   5.599  1.00 36.89           N  
ATOM   2758  CA  LYS A 355     -28.360  60.753   6.905  1.00 36.89           C  
ATOM   2759  C   LYS A 355     -29.387  60.723   8.032  1.00 36.89           C  
ATOM   2760  CB  LYS A 355     -27.446  61.970   7.061  1.00 36.89           C  
ATOM   2761  O   LYS A 355     -30.349  61.494   8.024  1.00 36.89           O  
ATOM   2762  CG  LYS A 355     -26.005  61.720   6.640  1.00 36.89           C  
ATOM   2763  CD  LYS A 355     -25.094  62.865   7.062  1.00 36.89           C  
ATOM   2764  CE  LYS A 355     -23.665  62.650   6.580  1.00 36.89           C  
ATOM   2765  NZ  LYS A 355     -22.815  63.856   6.811  1.00 36.89           N  
ATOM   2766  N   LYS A 356     -29.353  59.779   8.958  1.00 36.27           N  
ATOM   2767  CA  LYS A 356     -29.002  59.714  10.374  1.00 36.27           C  
ATOM   2768  C   LYS A 356     -30.205  59.307  11.221  1.00 36.27           C  
ATOM   2769  CB  LYS A 356     -28.455  61.060  10.854  1.00 36.27           C  
ATOM   2770  O   LYS A 356     -31.297  59.857  11.062  1.00 36.27           O  
ATOM   2771  CG  LYS A 356     -27.029  61.344  10.404  1.00 36.27           C  
ATOM   2772  CD  LYS A 356     -26.398  62.463  11.223  1.00 36.27           C  
ATOM   2773  CE  LYS A 356     -24.978  62.762  10.760  1.00 36.27           C  
ATOM   2774  NZ  LYS A 356     -24.405  63.948  11.464  1.00 36.27           N  
ATOM   2775  N   LYS A 357     -30.133  58.202  11.956  1.00 32.95           N  
ATOM   2776  CA  LYS A 357     -30.053  58.084  13.409  1.00 32.95           C  
ATOM   2777  C   LYS A 357     -31.172  57.200  13.952  1.00 32.95           C  
ATOM   2778  CB  LYS A 357     -30.112  59.465  14.064  1.00 32.95           C  
ATOM   2779  O   LYS A 357     -32.340  57.384  13.604  1.00 32.95           O  
ATOM   2780  CG  LYS A 357     -28.941  59.763  14.988  1.00 32.95           C  
ATOM   2781  CD  LYS A 357     -29.106  61.109  15.683  1.00 32.95           C  
ATOM   2782  CE  LYS A 357     -27.908  61.433  16.566  1.00 32.95           C  
ATOM   2783  NZ  LYS A 357     -28.051  62.766  17.226  1.00 32.95           N  
ATOM   2784  N   ALA A 358     -30.903  56.110  14.657  1.00 35.27           N  
ATOM   2785  CA  ALA A 358     -30.933  55.799  16.084  1.00 35.27           C  
ATOM   2786  C   ALA A 358     -32.178  54.994  16.444  1.00 35.27           C  
ATOM   2787  CB  ALA A 358     -30.875  57.082  16.910  1.00 35.27           C  
ATOM   2788  O   ALA A 358     -33.281  55.310  15.993  1.00 35.27           O  
ATOM   2789  N   GLU A 359     -32.043  53.762  16.961  1.00 37.44           N  
ATOM   2790  CA  GLU A 359     -32.359  53.390  18.336  1.00 37.44           C  
ATOM   2791  C   GLU A 359     -33.372  52.250  18.381  1.00 37.44           C  
ATOM   2792  CB  GLU A 359     -32.893  54.598  19.111  1.00 37.44           C  
ATOM   2793  O   GLU A 359     -34.423  52.320  17.739  1.00 37.44           O  
ATOM   2794  CG  GLU A 359     -32.236  54.796  20.469  1.00 37.44           C  
ATOM   2795  CD  GLU A 359     -32.872  55.910  21.286  1.00 37.44           C  
ATOM   2796  OE1 GLU A 359     -33.107  55.714  22.501  1.00 37.44           O  
ATOM   2797  OE2 GLU A 359     -33.139  56.986  20.707  1.00 37.44           O  
ATOM   2798  N   SER A 360     -33.058  51.028  18.608  1.00 34.26           N  
ATOM   2799  CA  SER A 360     -33.600  49.888  19.340  1.00 34.26           C  
ATOM   2800  C   SER A 360     -34.574  50.340  20.424  1.00 34.26           C  
ATOM   2801  CB  SER A 360     -32.472  49.068  19.967  1.00 34.26           C  
ATOM   2802  O   SER A 360     -34.424  51.427  20.987  1.00 34.26           O  
ATOM   2803  OG  SER A 360     -31.555  49.909  20.645  1.00 34.26           O  
ATOM   2804  N   PRO A 361     -35.586  49.464  20.943  1.00 33.97           N  
ATOM   2805  CA  PRO A 361     -35.857  48.273  21.752  1.00 33.97           C  
ATOM   2806  C   PRO A 361     -37.309  47.810  21.652  1.00 33.97           C  
ATOM   2807  CB  PRO A 361     -35.527  48.731  23.175  1.00 33.97           C  
ATOM   2808  O   PRO A 361     -38.178  48.578  21.232  1.00 33.97           O  
ATOM   2809  CG  PRO A 361     -35.946  50.165  23.221  1.00 33.97           C  
ATOM   2810  CD  PRO A 361     -36.332  50.595  21.835  1.00 33.97           C  
ATOM   2811  N   VAL A 362     -37.561  46.429  21.728  1.00 30.83           N  
ATOM   2812  CA  VAL A 362     -38.166  45.400  22.567  1.00 30.83           C  
ATOM   2813  C   VAL A 362     -39.672  45.630  22.662  1.00 30.83           C  
ATOM   2814  CB  VAL A 362     -37.540  45.379  23.979  1.00 30.83           C  
ATOM   2815  O   VAL A 362     -40.121  46.749  22.921  1.00 30.83           O  
ATOM   2816  CG1 VAL A 362     -38.202  44.311  24.848  1.00 30.83           C  
ATOM   2817  CG2 VAL A 362     -36.033  45.142  23.891  1.00 30.83           C  
ATOM   2818  N   LYS A 363     -40.509  44.564  22.260  1.00 29.89           N  
ATOM   2819  CA  LYS A 363     -41.412  43.701  23.016  1.00 29.89           C  
ATOM   2820  C   LYS A 363     -42.870  44.022  22.704  1.00 29.89           C  
ATOM   2821  CB  LYS A 363     -41.155  43.838  24.517  1.00 29.89           C  
ATOM   2822  O   LYS A 363     -43.277  45.185  22.745  1.00 29.89           O  
ATOM   2823  CG  LYS A 363     -40.368  42.682  25.119  1.00 29.89           C  
ATOM   2824  CD  LYS A 363     -40.169  42.862  26.618  1.00 29.89           C  
ATOM   2825  CE  LYS A 363     -39.303  41.755  27.205  1.00 29.89           C  
ATOM   2826  NZ  LYS A 363     -38.918  42.043  28.618  1.00 29.89           N  
ATOM   2827  N   GLU A 364     -43.585  42.989  22.293  1.00 32.51           N  
ATOM   2828  CA  GLU A 364     -44.724  42.380  22.974  1.00 32.51           C  
ATOM   2829  C   GLU A 364     -45.951  42.338  22.069  1.00 32.51           C  
ATOM   2830  CB  GLU A 364     -45.047  43.137  24.265  1.00 32.51           C  
ATOM   2831  O   GLU A 364     -46.342  43.358  21.497  1.00 32.51           O  
ATOM   2832  CG  GLU A 364     -45.194  42.240  25.484  1.00 32.51           C  
ATOM   2833  CD  GLU A 364     -45.668  42.983  26.723  1.00 32.51           C  
ATOM   2834  OE1 GLU A 364     -46.012  42.326  27.731  1.00 32.51           O  
ATOM   2835  OE2 GLU A 364     -45.696  44.234  26.685  1.00 32.51           O  
ATOM   2836  N   GLU A 365     -46.448  41.097  21.833  1.00 32.73           N  
ATOM   2837  CA  GLU A 365     -47.580  40.415  22.454  1.00 32.73           C  
ATOM   2838  C   GLU A 365     -48.742  40.272  21.476  1.00 32.73           C  
ATOM   2839  CB  GLU A 365     -48.037  41.164  23.708  1.00 32.73           C  
ATOM   2840  O   GLU A 365     -49.131  41.241  20.819  1.00 32.73           O  
ATOM   2841  CG  GLU A 365     -47.945  40.340  24.984  1.00 32.73           C  
ATOM   2842  CD  GLU A 365     -48.863  40.839  26.088  1.00 32.73           C  
ATOM   2843  OE1 GLU A 365     -49.193  40.052  27.005  1.00 32.73           O  
ATOM   2844  OE2 GLU A 365     -49.257  42.025  26.036  1.00 32.73           O  
ATOM   2845  N   ALA A 366     -49.185  39.014  21.205  1.00 30.30           N  
ATOM   2846  CA  ALA A 366     -50.352  38.256  21.648  1.00 30.30           C  
ATOM   2847  C   ALA A 366     -51.353  38.077  20.510  1.00 30.30           C  
ATOM   2848  CB  ALA A 366     -51.019  38.949  22.834  1.00 30.30           C  
ATOM   2849  O   ALA A 366     -51.667  39.031  19.794  1.00 30.30           O  
ATOM   2850  N   VAL A 367     -51.618  36.731  20.191  1.00 35.32           N  
ATOM   2851  CA  VAL A 367     -52.944  36.144  20.353  1.00 35.32           C  
ATOM   2852  C   VAL A 367     -52.967  34.744  19.744  1.00 35.32           C  
ATOM   2853  CB  VAL A 367     -54.037  37.024  19.706  1.00 35.32           C  
ATOM   2854  O   VAL A 367     -52.557  34.552  18.597  1.00 35.32           O  
ATOM   2855  CG1 VAL A 367     -54.786  37.824  20.770  1.00 35.32           C  
ATOM   2856  CG2 VAL A 367     -53.423  37.958  18.665  1.00 35.32           C  
ATOM   2857  N   ALA A 368     -52.995  33.612  20.624  1.00 33.90           N  
ATOM   2858  CA  ALA A 368     -53.966  32.700  21.223  1.00 33.90           C  
ATOM   2859  C   ALA A 368     -54.731  31.932  20.149  1.00 33.90           C  
ATOM   2860  CB  ALA A 368     -54.936  33.469  22.116  1.00 33.90           C  
ATOM   2861  O   ALA A 368     -55.246  32.526  19.199  1.00 33.90           O  
ATOM   2862  N   GLU A 369     -54.526  30.606  20.169  1.00 33.53           N  
ATOM   2863  CA  GLU A 369     -55.601  29.630  20.317  1.00 33.53           C  
ATOM   2864  C   GLU A 369     -55.051  28.256  20.691  1.00 33.53           C  
ATOM   2865  CB  GLU A 369     -56.422  29.535  19.028  1.00 33.53           C  
ATOM   2866  O   GLU A 369     -54.192  27.715  19.992  1.00 33.53           O  
ATOM   2867  CG  GLU A 369     -57.825  28.980  19.232  1.00 33.53           C  
ATOM   2868  CD  GLU A 369     -58.632  28.902  17.947  1.00 33.53           C  
ATOM   2869  OE1 GLU A 369     -59.724  28.289  17.951  1.00 33.53           O  
ATOM   2870  OE2 GLU A 369     -58.169  29.458  16.926  1.00 33.53           O  
ATOM   2871  N   VAL A 370     -55.134  27.732  21.974  1.00 32.92           N  
ATOM   2872  CA  VAL A 370     -55.764  26.874  22.973  1.00 32.92           C  
ATOM   2873  C   VAL A 370     -56.460  25.703  22.283  1.00 32.92           C  
ATOM   2874  CB  VAL A 370     -56.775  27.659  23.839  1.00 32.92           C  
ATOM   2875  O   VAL A 370     -57.225  25.897  21.336  1.00 32.92           O  
ATOM   2876  CG1 VAL A 370     -57.480  26.728  24.823  1.00 32.92           C  
ATOM   2877  CG2 VAL A 370     -56.072  28.794  24.581  1.00 32.92           C  
ATOM   2878  N   VAL A 371     -56.030  24.430  22.525  1.00 33.18           N  
ATOM   2879  CA  VAL A 371     -56.792  23.296  23.038  1.00 33.18           C  
ATOM   2880  C   VAL A 371     -55.841  22.258  23.629  1.00 33.18           C  
ATOM   2881  CB  VAL A 371     -57.664  22.654  21.936  1.00 33.18           C  
ATOM   2882  O   VAL A 371     -54.890  21.832  22.969  1.00 33.18           O  
ATOM   2883  CG1 VAL A 371     -58.394  21.424  22.473  1.00 33.18           C  
ATOM   2884  CG2 VAL A 371     -58.660  23.671  21.383  1.00 33.18           C  
ATOM   2885  N   THR A 372     -55.647  22.118  25.012  1.00 26.97           N  
ATOM   2886  CA  THR A 372     -55.748  21.334  26.238  1.00 26.97           C  
ATOM   2887  C   THR A 372     -56.418  19.990  25.967  1.00 26.97           C  
ATOM   2888  CB  THR A 372     -56.534  22.092  27.323  1.00 26.97           C  
ATOM   2889  O   THR A 372     -57.378  19.913  25.197  1.00 26.97           O  
ATOM   2890  CG2 THR A 372     -55.764  23.317  27.807  1.00 26.97           C  
ATOM   2891  OG1 THR A 372     -57.793  22.516  26.785  1.00 26.97           O  
ATOM   2892  N   ILE A 373     -55.778  18.816  26.347  1.00 34.93           N  
ATOM   2893  CA  ILE A 373     -56.299  17.815  27.272  1.00 34.93           C  
ATOM   2894  C   ILE A 373     -55.310  16.657  27.390  1.00 34.93           C  
ATOM   2895  CB  ILE A 373     -57.682  17.295  26.822  1.00 34.93           C  
ATOM   2896  O   ILE A 373     -54.870  16.103  26.379  1.00 34.93           O  
ATOM   2897  CG1 ILE A 373     -58.719  18.424  26.871  1.00 34.93           C  
ATOM   2898  CG2 ILE A 373     -58.122  16.111  27.687  1.00 34.93           C  
ATOM   2899  CD1 ILE A 373     -60.056  18.064  26.238  1.00 34.93           C  
ATOM   2900  N   THR A 374     -54.617  16.307  28.644  1.00 32.94           N  
ATOM   2901  CA  THR A 374     -54.645  15.504  29.861  1.00 32.94           C  
ATOM   2902  C   THR A 374     -54.453  14.025  29.538  1.00 32.94           C  
ATOM   2903  CB  THR A 374     -55.968  15.697  30.627  1.00 32.94           C  
ATOM   2904  O   THR A 374     -55.016  13.518  28.566  1.00 32.94           O  
ATOM   2905  CG2 THR A 374     -55.999  17.045  31.340  1.00 32.94           C  
ATOM   2906  OG1 THR A 374     -57.062  15.632  29.703  1.00 32.94           O  
ATOM   2907  N   LYS A 375     -53.453  13.334  30.088  1.00 32.47           N  
ATOM   2908  CA  LYS A 375     -53.130  12.192  30.939  1.00 32.47           C  
ATOM   2909  C   LYS A 375     -54.031  11.001  30.627  1.00 32.47           C  
ATOM   2910  CB  LYS A 375     -53.256  12.571  32.416  1.00 32.47           C  
ATOM   2911  O   LYS A 375     -55.250  11.148  30.521  1.00 32.47           O  
ATOM   2912  CG  LYS A 375     -52.040  13.296  32.974  1.00 32.47           C  
ATOM   2913  CD  LYS A 375     -52.209  13.611  34.455  1.00 32.47           C  
ATOM   2914  CE  LYS A 375     -50.975  14.297  35.026  1.00 32.47           C  
ATOM   2915  NZ  LYS A 375     -51.266  14.966  36.329  1.00 32.47           N  
ATOM   2916  N   SER A 376     -53.430   9.763  30.265  1.00 33.73           N  
ATOM   2917  CA  SER A 376     -53.610   8.465  30.906  1.00 33.73           C  
ATOM   2918  C   SER A 376     -53.133   7.332  30.005  1.00 33.73           C  
ATOM   2919  CB  SER A 376     -55.078   8.250  31.277  1.00 33.73           C  
ATOM   2920  O   SER A 376     -53.399   7.335  28.801  1.00 33.73           O  
ATOM   2921  OG  SER A 376     -55.836   9.423  31.035  1.00 33.73           O  
ATOM   2922  N   VAL A 377     -52.156   6.511  30.426  1.00 29.39           N  
ATOM   2923  CA  VAL A 377     -51.955   5.081  30.635  1.00 29.39           C  
ATOM   2924  C   VAL A 377     -53.271   4.337  30.420  1.00 29.39           C  
ATOM   2925  CB  VAL A 377     -51.401   4.787  32.048  1.00 29.39           C  
ATOM   2926  O   VAL A 377     -54.313   4.743  30.940  1.00 29.39           O  
ATOM   2927  CG1 VAL A 377     -51.299   3.281  32.284  1.00 29.39           C  
ATOM   2928  CG2 VAL A 377     -50.040   5.454  32.236  1.00 29.39           C  
ATOM   2929  N   LYS A 378     -53.314   3.325  29.434  1.00 30.58           N  
ATOM   2930  CA  LYS A 378     -53.922   2.000  29.507  1.00 30.58           C  
ATOM   2931  C   LYS A 378     -53.734   1.237  28.199  1.00 30.58           C  
ATOM   2932  CB  LYS A 378     -55.411   2.110  29.840  1.00 30.58           C  
ATOM   2933  O   LYS A 378     -54.107   1.725  27.130  1.00 30.58           O  
ATOM   2934  CG  LYS A 378     -56.023   0.822  30.371  1.00 30.58           C  
ATOM   2935  CD  LYS A 378     -57.026   1.097  31.484  1.00 30.58           C  
ATOM   2936  CE  LYS A 378     -57.651  -0.190  32.005  1.00 30.58           C  
ATOM   2937  NZ  LYS A 378     -57.799  -0.172  33.491  1.00 30.58           N  
ATOM   2938  N   VAL A 379     -52.950   0.154  28.166  1.00 29.61           N  
ATOM   2939  CA  VAL A 379     -52.741  -1.232  27.760  1.00 29.61           C  
ATOM   2940  C   VAL A 379     -54.059  -1.831  27.273  1.00 29.61           C  
ATOM   2941  CB  VAL A 379     -52.163  -2.081  28.914  1.00 29.61           C  
ATOM   2942  O   VAL A 379     -55.099  -1.660  27.912  1.00 29.61           O  
ATOM   2943  CG1 VAL A 379     -51.896  -3.512  28.450  1.00 29.61           C  
ATOM   2944  CG2 VAL A 379     -50.885  -1.444  29.456  1.00 29.61           C  
ATOM   2945  N   HIS A 380     -54.010  -2.679  26.095  1.00 35.36           N  
ATOM   2946  CA  HIS A 380     -54.655  -3.967  25.861  1.00 35.36           C  
ATOM   2947  C   HIS A 380     -53.983  -4.719  24.717  1.00 35.36           C  
ATOM   2948  CB  HIS A 380     -56.143  -3.774  25.560  1.00 35.36           C  
ATOM   2949  O   HIS A 380     -53.821  -4.176  23.622  1.00 35.36           O  
ATOM   2950  CG  HIS A 380     -57.029  -4.008  26.742  1.00 35.36           C  
ATOM   2951  CD2 HIS A 380     -57.580  -3.143  27.625  1.00 35.36           C  
ATOM   2952  ND1 HIS A 380     -57.439  -5.266  27.126  1.00 35.36           N  
ATOM   2953  CE1 HIS A 380     -58.208  -5.164  28.197  1.00 35.36           C  
ATOM   2954  NE2 HIS A 380     -58.309  -3.886  28.521  1.00 35.36           N  
ATOM   2955  N   LEU A 381     -53.371  -5.919  24.965  1.00 33.59           N  
ATOM   2956  CA  LEU A 381     -53.382  -7.373  25.089  1.00 33.59           C  
ATOM   2957  C   LEU A 381     -53.799  -8.027  23.776  1.00 33.59           C  
ATOM   2958  CB  LEU A 381     -54.327  -7.808  26.212  1.00 33.59           C  
ATOM   2959  O   LEU A 381     -54.805  -7.641  23.177  1.00 33.59           O  
ATOM   2960  CG  LEU A 381     -53.668  -8.367  27.474  1.00 33.59           C  
ATOM   2961  CD1 LEU A 381     -54.626  -8.276  28.657  1.00 33.59           C  
ATOM   2962  CD2 LEU A 381     -53.221  -9.807  27.251  1.00 33.59           C  
ATOM   2963  N   GLU A 382     -52.929  -9.133  23.337  1.00 37.77           N  
ATOM   2964  CA  GLU A 382     -53.286 -10.549  23.344  1.00 37.77           C  
ATOM   2965  C   GLU A 382     -52.255 -11.381  22.586  1.00 37.77           C  
ATOM   2966  CB  GLU A 382     -54.677 -10.756  22.739  1.00 37.77           C  
ATOM   2967  O   GLU A 382     -51.886 -11.045  21.459  1.00 37.77           O  
ATOM   2968  CG  GLU A 382     -55.815 -10.531  23.724  1.00 37.77           C  
ATOM   2969  CD  GLU A 382     -57.167 -10.979  23.192  1.00 37.77           C  
ATOM   2970  OE1 GLU A 382     -58.070 -11.278  24.005  1.00 37.77           O  
ATOM   2971  OE2 GLU A 382     -57.323 -11.033  21.952  1.00 37.77           O  
ATOM   2972  N   LYS A 383     -51.549 -12.420  23.317  1.00 37.62           N  
ATOM   2973  CA  LYS A 383     -51.795 -13.824  23.630  1.00 37.62           C  
ATOM   2974  C   LYS A 383     -50.530 -14.658  23.450  1.00 37.62           C  
ATOM   2975  CB  LYS A 383     -52.918 -14.381  22.753  1.00 37.62           C  
ATOM   2976  O   LYS A 383     -49.918 -14.644  22.380  1.00 37.62           O  
ATOM   2977  CG  LYS A 383     -54.229 -14.604  23.494  1.00 37.62           C  
ATOM   2978  CD  LYS A 383     -55.300 -15.177  22.574  1.00 37.62           C  
ATOM   2979  CE  LYS A 383     -56.643 -15.290  23.282  1.00 37.62           C  
ATOM   2980  NZ  LYS A 383     -57.729 -15.706  22.345  1.00 37.62           N  
ATOM   2981  N   GLU A 384     -50.050 -15.416  24.602  1.00 36.68           N  
ATOM   2982  CA  GLU A 384     -50.223 -16.722  25.231  1.00 36.68           C  
ATOM   2983  C   GLU A 384     -48.879 -17.327  25.626  1.00 36.68           C  
ATOM   2984  CB  GLU A 384     -50.974 -17.674  24.298  1.00 36.68           C  
ATOM   2985  O   GLU A 384     -47.940 -17.340  24.827  1.00 36.68           O  
ATOM   2986  CG  GLU A 384     -52.459 -17.366  24.170  1.00 36.68           C  
ATOM   2987  CD  GLU A 384     -53.309 -18.602  23.920  1.00 36.68           C  
ATOM   2988  OE1 GLU A 384     -54.406 -18.714  24.513  1.00 36.68           O  
ATOM   2989  OE2 GLU A 384     -52.874 -19.466  23.126  1.00 36.68           O  
ATOM   2990  N   THR A 385     -48.685 -17.716  26.988  1.00 37.23           N  
ATOM   2991  CA  THR A 385     -48.959 -18.732  27.997  1.00 37.23           C  
ATOM   2992  C   THR A 385     -47.699 -19.058  28.794  1.00 37.23           C  
ATOM   2993  CB  THR A 385     -49.513 -20.019  27.359  1.00 37.23           C  
ATOM   2994  O   THR A 385     -46.630 -19.265  28.216  1.00 37.23           O  
ATOM   2995  CG2 THR A 385     -50.945 -19.820  26.872  1.00 37.23           C  
ATOM   2996  OG1 THR A 385     -48.689 -20.386  26.245  1.00 37.23           O  
ATOM   2997  N   LYS A 386     -47.788 -18.923  30.199  1.00 40.78           N  
ATOM   2998  CA  LYS A 386     -48.142 -19.681  31.395  1.00 40.78           C  
ATOM   2999  C   LYS A 386     -46.986 -19.707  32.392  1.00 40.78           C  
ATOM   3000  CB  LYS A 386     -48.547 -21.109  31.026  1.00 40.78           C  
ATOM   3001  O   LYS A 386     -45.863 -20.073  32.039  1.00 40.78           O  
ATOM   3002  CG  LYS A 386     -49.727 -21.644  31.824  1.00 40.78           C  
ATOM   3003  CD  LYS A 386     -50.081 -23.067  31.412  1.00 40.78           C  
ATOM   3004  CE  LYS A 386     -51.249 -23.611  32.225  1.00 40.78           C  
ATOM   3005  NZ  LYS A 386     -51.696 -24.946  31.726  1.00 40.78           N  
ATOM   3006  N   GLU A 387     -47.205 -19.205  33.671  1.00 42.18           N  
ATOM   3007  CA  GLU A 387     -47.757 -19.513  34.987  1.00 42.18           C  
ATOM   3008  C   GLU A 387     -46.658 -19.590  36.042  1.00 42.18           C  
ATOM   3009  CB  GLU A 387     -48.541 -20.828  34.946  1.00 42.18           C  
ATOM   3010  O   GLU A 387     -45.661 -20.291  35.858  1.00 42.18           O  
ATOM   3011  CG  GLU A 387     -50.035 -20.661  35.183  1.00 42.18           C  
ATOM   3012  CD  GLU A 387     -50.692 -21.903  35.762  1.00 42.18           C  
ATOM   3013  OE1 GLU A 387     -51.775 -21.785  36.381  1.00 42.18           O  
ATOM   3014  OE2 GLU A 387     -50.121 -23.004  35.598  1.00 42.18           O  
ATOM   3015  N   GLU A 388     -46.722 -18.740  37.168  1.00 41.15           N  
ATOM   3016  CA  GLU A 388     -47.344 -18.653  38.486  1.00 41.15           C  
ATOM   3017  C   GLU A 388     -46.299 -18.438  39.577  1.00 41.15           C  
ATOM   3018  CB  GLU A 388     -48.159 -19.915  38.780  1.00 41.15           C  
ATOM   3019  O   GLU A 388     -45.291 -19.145  39.626  1.00 41.15           O  
ATOM   3020  CG  GLU A 388     -49.523 -19.939  38.104  1.00 41.15           C  
ATOM   3021  CD  GLU A 388     -50.568 -20.716  38.888  1.00 41.15           C  
ATOM   3022  OE1 GLU A 388     -51.765 -20.354  38.828  1.00 41.15           O  
ATOM   3023  OE2 GLU A 388     -50.187 -21.695  39.568  1.00 41.15           O  
ATOM   3024  N   GLY A 389     -46.400 -17.284  40.353  1.00 40.07           N  
ATOM   3025  CA  GLY A 389     -47.008 -16.948  41.630  1.00 40.07           C  
ATOM   3026  C   GLY A 389     -46.159 -16.012  42.469  1.00 40.07           C  
ATOM   3027  O   GLY A 389     -45.006 -16.321  42.778  1.00 40.07           O  
ATOM   3028  N   LYS A 390     -46.460 -14.627  42.558  1.00 42.26           N  
ATOM   3029  CA  LYS A 390     -46.999 -13.520  43.344  1.00 42.26           C  
ATOM   3030  C   LYS A 390     -46.369 -13.474  44.733  1.00 42.26           C  
ATOM   3031  CB  LYS A 390     -48.519 -13.635  43.461  1.00 42.26           C  
ATOM   3032  O   LYS A 390     -46.345 -14.481  45.443  1.00 42.26           O  
ATOM   3033  CG  LYS A 390     -49.250 -12.304  43.370  1.00 42.26           C  
ATOM   3034  CD  LYS A 390     -50.754 -12.500  43.234  1.00 42.26           C  
ATOM   3035  CE  LYS A 390     -51.466 -11.186  42.940  1.00 42.26           C  
ATOM   3036  NZ  LYS A 390     -52.946 -11.311  43.093  1.00 42.26           N  
ATOM   3037  N   PRO A 391     -46.423 -12.207  45.455  1.00 41.42           N  
ATOM   3038  CA  PRO A 391     -45.787 -10.946  45.840  1.00 41.42           C  
ATOM   3039  C   PRO A 391     -46.425 -10.315  47.075  1.00 41.42           C  
ATOM   3040  CB  PRO A 391     -45.988 -10.059  44.608  1.00 41.42           C  
ATOM   3041  O   PRO A 391     -47.310 -10.914  47.692  1.00 41.42           O  
ATOM   3042  CG  PRO A 391     -47.324 -10.454  44.067  1.00 41.42           C  
ATOM   3043  CD  PRO A 391     -47.820 -11.641  44.842  1.00 41.42           C  
ATOM   3044  N   LEU A 392     -45.626  -9.298  47.781  1.00 37.69           N  
ATOM   3045  CA  LEU A 392     -46.132  -8.014  48.255  1.00 37.69           C  
ATOM   3046  C   LEU A 392     -45.099  -7.313  49.130  1.00 37.69           C  
ATOM   3047  CB  LEU A 392     -47.434  -8.206  49.036  1.00 37.69           C  
ATOM   3048  O   LEU A 392     -44.573  -7.907  50.074  1.00 37.69           O  
ATOM   3049  CG  LEU A 392     -48.721  -7.794  48.320  1.00 37.69           C  
ATOM   3050  CD1 LEU A 392     -49.904  -8.597  48.851  1.00 37.69           C  
ATOM   3051  CD2 LEU A 392     -48.968  -6.298  48.483  1.00 37.69           C  
ATOM   3052  N   GLN A 393     -44.701  -6.046  48.831  1.00 39.70           N  
ATOM   3053  CA  GLN A 393     -45.117  -4.677  49.116  1.00 39.70           C  
ATOM   3054  C   GLN A 393     -44.013  -3.903  49.830  1.00 39.70           C  
ATOM   3055  CB  GLN A 393     -46.394  -4.668  49.959  1.00 39.70           C  
ATOM   3056  O   GLN A 393     -43.480  -4.363  50.843  1.00 39.70           O  
ATOM   3057  CG  GLN A 393     -47.674  -4.697  49.136  1.00 39.70           C  
ATOM   3058  CD  GLN A 393     -48.924  -4.704  49.996  1.00 39.70           C  
ATOM   3059  NE2 GLN A 393     -50.085  -4.619  49.355  1.00 39.70           N  
ATOM   3060  OE1 GLN A 393     -48.848  -4.785  51.226  1.00 39.70           O  
ATOM   3061  N   GLN A 394     -43.538  -2.724  49.272  1.00 38.21           N  
ATOM   3062  CA  GLN A 394     -43.798  -1.289  49.238  1.00 38.21           C  
ATOM   3063  C   GLN A 394     -42.849  -0.536  50.167  1.00 38.21           C  
ATOM   3064  CB  GLN A 394     -45.249  -0.996  49.620  1.00 38.21           C  
ATOM   3065  O   GLN A 394     -42.744  -0.862  51.351  1.00 38.21           O  
ATOM   3066  CG  GLN A 394     -46.117  -0.557  48.449  1.00 38.21           C  
ATOM   3067  CD  GLN A 394     -47.559  -0.303  48.849  1.00 38.21           C  
ATOM   3068  NE2 GLN A 394     -48.416  -0.069  47.861  1.00 38.21           N  
ATOM   3069  OE1 GLN A 394     -47.899  -0.318  50.036  1.00 38.21           O  
ATOM   3070  N   GLU A 395     -42.116   0.439  49.683  1.00 39.57           N  
ATOM   3071  CA  GLU A 395     -41.934   1.838  49.307  1.00 39.57           C  
ATOM   3072  C   GLU A 395     -41.560   2.690  50.516  1.00 39.57           C  
ATOM   3073  CB  GLU A 395     -43.202   2.387  48.648  1.00 39.57           C  
ATOM   3074  O   GLU A 395     -42.139   2.536  51.594  1.00 39.57           O  
ATOM   3075  CG  GLU A 395     -43.308   2.074  47.163  1.00 39.57           C  
ATOM   3076  CD  GLU A 395     -44.389   2.876  46.456  1.00 39.57           C  
ATOM   3077  OE1 GLU A 395     -44.337   3.001  45.211  1.00 39.57           O  
ATOM   3078  OE2 GLU A 395     -45.295   3.385  47.153  1.00 39.57           O  
ATOM   3079  N   LYS A 396     -40.522   3.619  50.447  1.00 39.08           N  
ATOM   3080  CA  LYS A 396     -40.463   5.065  50.255  1.00 39.08           C  
ATOM   3081  C   LYS A 396     -39.313   5.678  51.049  1.00 39.08           C  
ATOM   3082  CB  LYS A 396     -41.786   5.716  50.662  1.00 39.08           C  
ATOM   3083  O   LYS A 396     -39.184   5.438  52.252  1.00 39.08           O  
ATOM   3084  CG  LYS A 396     -42.726   5.986  49.496  1.00 39.08           C  
ATOM   3085  CD  LYS A 396     -43.865   6.913  49.901  1.00 39.08           C  
ATOM   3086  CE  LYS A 396     -44.833   7.147  48.749  1.00 39.08           C  
ATOM   3087  NZ  LYS A 396     -45.976   8.018  49.154  1.00 39.08           N  
ATOM   3088  N   GLU A 397     -38.391   6.406  50.511  1.00 34.30           N  
ATOM   3089  CA  GLU A 397     -37.693   7.641  50.164  1.00 34.30           C  
ATOM   3090  C   GLU A 397     -37.784   8.663  51.293  1.00 34.30           C  
ATOM   3091  CB  GLU A 397     -38.259   8.234  48.871  1.00 34.30           C  
ATOM   3092  O   GLU A 397     -38.844   8.834  51.898  1.00 34.30           O  
ATOM   3093  CG  GLU A 397     -37.695   7.602  47.606  1.00 34.30           C  
ATOM   3094  CD  GLU A 397     -38.078   8.352  46.340  1.00 34.30           C  
ATOM   3095  OE1 GLU A 397     -37.482   8.083  45.272  1.00 34.30           O  
ATOM   3096  OE2 GLU A 397     -38.980   9.215  46.416  1.00 34.30           O  
ATOM   3097  N   LYS A 398     -36.663   9.370  51.763  1.00 40.08           N  
ATOM   3098  CA  LYS A 398     -36.353  10.797  51.757  1.00 40.08           C  
ATOM   3099  C   LYS A 398     -35.226  11.120  52.734  1.00 40.08           C  
ATOM   3100  CB  LYS A 398     -37.597  11.618  52.102  1.00 40.08           C  
ATOM   3101  O   LYS A 398     -35.286  10.742  53.905  1.00 40.08           O  
ATOM   3102  CG  LYS A 398     -37.843  12.793  51.167  1.00 40.08           C  
ATOM   3103  CD  LYS A 398     -39.030  13.631  51.622  1.00 40.08           C  
ATOM   3104  CE  LYS A 398     -39.259  14.823  50.703  1.00 40.08           C  
ATOM   3105  NZ  LYS A 398     -40.433  15.639  51.136  1.00 40.08           N  
ATOM   3106  N   GLU A 399     -34.112  11.783  52.378  1.00 36.87           N  
ATOM   3107  CA  GLU A 399     -33.236  12.950  52.338  1.00 36.87           C  
ATOM   3108  C   GLU A 399     -33.146  13.620  53.706  1.00 36.87           C  
ATOM   3109  CB  GLU A 399     -33.726  13.954  51.291  1.00 36.87           C  
ATOM   3110  O   GLU A 399     -34.165  13.841  54.363  1.00 36.87           O  
ATOM   3111  CG  GLU A 399     -32.763  14.149  50.129  1.00 36.87           C  
ATOM   3112  CD  GLU A 399     -33.104  15.351  49.263  1.00 36.87           C  
ATOM   3113  OE1 GLU A 399     -32.279  15.733  48.402  1.00 36.87           O  
ATOM   3114  OE2 GLU A 399     -34.204  15.918  49.448  1.00 36.87           O  
ATOM   3115  N   LYS A 400     -31.924  14.002  54.275  1.00 35.77           N  
ATOM   3116  CA  LYS A 400     -30.990  15.083  54.579  1.00 35.77           C  
ATOM   3117  C   LYS A 400     -30.964  15.381  56.076  1.00 35.77           C  
ATOM   3118  CB  LYS A 400     -31.358  16.346  53.799  1.00 35.77           C  
ATOM   3119  O   LYS A 400     -32.015  15.510  56.707  1.00 35.77           O  
ATOM   3120  CG  LYS A 400     -30.390  16.683  52.675  1.00 35.77           C  
ATOM   3121  CD  LYS A 400     -30.545  18.128  52.218  1.00 35.77           C  
ATOM   3122  CE  LYS A 400     -29.649  18.437  51.026  1.00 35.77           C  
ATOM   3123  NZ  LYS A 400     -29.841  19.835  50.537  1.00 35.77           N  
ATOM   3124  N   ALA A 401     -29.734  15.540  56.736  1.00 37.09           N  
ATOM   3125  CA  ALA A 401     -28.890  16.562  57.349  1.00 37.09           C  
ATOM   3126  C   ALA A 401     -28.703  16.297  58.840  1.00 37.09           C  
ATOM   3127  CB  ALA A 401     -29.490  17.949  57.129  1.00 37.09           C  
ATOM   3128  O   ALA A 401     -29.671  16.027  59.555  1.00 37.09           O  
ATOM   3129  N   GLY A 402     -27.408  16.211  59.350  1.00 36.76           N  
ATOM   3130  CA  GLY A 402     -26.582  16.975  60.271  1.00 36.76           C  
ATOM   3131  C   GLY A 402     -26.670  16.481  61.703  1.00 36.76           C  
ATOM   3132  O   GLY A 402     -27.760  16.187  62.197  1.00 36.76           O  
ATOM   3133  N   GLY A 403     -25.506  16.032  62.253  1.00 35.64           N  
ATOM   3134  CA  GLY A 403     -24.713  16.477  63.388  1.00 35.64           C  
ATOM   3135  C   GLY A 403     -24.934  15.641  64.634  1.00 35.64           C  
ATOM   3136  O   GLY A 403     -26.071  15.302  64.967  1.00 35.64           O  
ATOM   3137  N   GLU A 404     -23.853  15.009  65.127  1.00 37.75           N  
ATOM   3138  CA  GLU A 404     -22.989  15.004  66.304  1.00 37.75           C  
ATOM   3139  C   GLU A 404     -23.601  14.180  67.433  1.00 37.75           C  
ATOM   3140  CB  GLU A 404     -22.723  16.434  66.782  1.00 37.75           C  
ATOM   3141  O   GLU A 404     -24.794  14.297  67.719  1.00 37.75           O  
ATOM   3142  CG  GLU A 404     -21.605  17.137  66.025  1.00 37.75           C  
ATOM   3143  CD  GLU A 404     -21.185  18.453  66.660  1.00 37.75           C  
ATOM   3144  OE1 GLU A 404     -19.967  18.737  66.718  1.00 37.75           O  
ATOM   3145  OE2 GLU A 404     -22.081  19.204  67.105  1.00 37.75           O  
ATOM   3146  N   GLY A 405     -22.873  13.137  67.842  1.00 35.54           N  
ATOM   3147  CA  GLY A 405     -22.279  12.816  69.130  1.00 35.54           C  
ATOM   3148  C   GLY A 405     -22.970  11.665  69.837  1.00 35.54           C  
ATOM   3149  O   GLY A 405     -24.200  11.619  69.903  1.00 35.54           O  
ATOM   3150  N   GLY A 406     -22.162  10.595  70.008  1.00 36.69           N  
ATOM   3151  CA  GLY A 406     -21.438   9.937  71.084  1.00 36.69           C  
ATOM   3152  C   GLY A 406     -22.331   9.094  71.975  1.00 36.69           C  
ATOM   3153  O   GLY A 406     -23.435   9.512  72.331  1.00 36.69           O  
ATOM   3154  N   SER A 407     -21.951   7.811  72.119  1.00 36.24           N  
ATOM   3155  CA  SER A 407     -21.192   6.949  73.019  1.00 36.24           C  
ATOM   3156  C   SER A 407     -22.118   6.112  73.895  1.00 36.24           C  
ATOM   3157  CB  SER A 407     -20.259   7.781  73.899  1.00 36.24           C  
ATOM   3158  O   SER A 407     -23.191   6.573  74.290  1.00 36.24           O  
ATOM   3159  OG  SER A 407     -20.982   8.413  74.942  1.00 36.24           O  
ATOM   3160  N   GLU A 408     -21.810   4.793  73.956  1.00 39.89           N  
ATOM   3161  CA  GLU A 408     -21.440   4.073  75.172  1.00 39.89           C  
ATOM   3162  C   GLU A 408     -21.220   2.590  74.890  1.00 39.89           C  
ATOM   3163  CB  GLU A 408     -22.512   4.251  76.249  1.00 39.89           C  
ATOM   3164  O   GLU A 408     -22.061   1.941  74.263  1.00 39.89           O  
ATOM   3165  CG  GLU A 408     -22.548   5.645  76.858  1.00 39.89           C  
ATOM   3166  CD  GLU A 408     -23.451   5.745  78.077  1.00 39.89           C  
ATOM   3167  OE1 GLU A 408     -23.395   6.772  78.792  1.00 39.89           O  
ATOM   3168  OE2 GLU A 408     -24.220   4.788  78.321  1.00 39.89           O  
ATOM   3169  N   GLU A 409     -19.908   2.142  75.076  1.00 43.92           N  
ATOM   3170  CA  GLU A 409     -19.060   1.633  76.150  1.00 43.92           C  
ATOM   3171  C   GLU A 409     -19.153   0.113  76.252  1.00 43.92           C  
ATOM   3172  CB  GLU A 409     -19.441   2.274  77.487  1.00 43.92           C  
ATOM   3173  O   GLU A 409     -20.250  -0.450  76.232  1.00 43.92           O  
ATOM   3174  CG  GLU A 409     -18.353   3.161  78.075  1.00 43.92           C  
ATOM   3175  CD  GLU A 409     -18.629   3.576  79.511  1.00 43.92           C  
ATOM   3176  OE1 GLU A 409     -17.711   4.105  80.178  1.00 43.92           O  
ATOM   3177  OE2 GLU A 409     -19.773   3.371  79.974  1.00 43.92           O  
ATOM   3178  N   GLU A 410     -17.936  -0.517  76.111  1.00 46.55           N  
ATOM   3179  CA  GLU A 410     -17.338  -1.346  77.153  1.00 46.55           C  
ATOM   3180  C   GLU A 410     -15.976  -1.880  76.719  1.00 46.55           C  
ATOM   3181  CB  GLU A 410     -18.267  -2.507  77.518  1.00 46.55           C  
ATOM   3182  O   GLU A 410     -15.844  -2.450  75.634  1.00 46.55           O  
ATOM   3183  CG  GLU A 410     -19.425  -2.107  78.420  1.00 46.55           C  
ATOM   3184  CD  GLU A 410     -19.524  -2.954  79.679  1.00 46.55           C  
ATOM   3185  OE1 GLU A 410     -20.163  -2.510  80.660  1.00 46.55           O  
ATOM   3186  OE2 GLU A 410     -18.958  -4.070  79.684  1.00 46.55           O  
ATOM   3187  N   GLY A 411     -14.810  -1.400  77.389  1.00 45.20           N  
ATOM   3188  CA  GLY A 411     -13.984  -1.645  78.560  1.00 45.20           C  
ATOM   3189  C   GLY A 411     -12.844  -2.610  78.295  1.00 45.20           C  
ATOM   3190  O   GLY A 411     -13.037  -3.645  77.653  1.00 45.20           O  
ATOM   3191  N   SER A 412     -11.542  -2.078  78.369  1.00 41.94           N  
ATOM   3192  CA  SER A 412     -10.557  -2.355  79.409  1.00 41.94           C  
ATOM   3193  C   SER A 412      -9.140  -2.090  78.913  1.00 41.94           C  
ATOM   3194  CB  SER A 412     -10.677  -3.802  79.889  1.00 41.94           C  
ATOM   3195  O   SER A 412      -8.740  -2.596  77.863  1.00 41.94           O  
ATOM   3196  OG  SER A 412      -9.426  -4.284  80.351  1.00 41.94           O  
ATOM   3197  N   ASP A 413      -8.389  -1.016  79.464  1.00 50.01           N  
ATOM   3198  CA  ASP A 413      -7.581  -0.591  80.603  1.00 50.01           C  
ATOM   3199  C   ASP A 413      -6.097  -0.846  80.349  1.00 50.01           C  
ATOM   3200  CB  ASP A 413      -8.028  -1.312  81.877  1.00 50.01           C  
ATOM   3201  O   ASP A 413      -5.707  -1.953  79.972  1.00 50.01           O  
ATOM   3202  CG  ASP A 413      -7.656  -0.562  83.144  1.00 50.01           C  
ATOM   3203  OD1 ASP A 413      -8.281   0.479  83.442  1.00 50.01           O  
ATOM   3204  OD2 ASP A 413      -6.728  -1.014  83.849  1.00 50.01           O  
ATOM   3205  N   LYS A 414      -5.211   0.291  80.434  1.00 46.40           N  
ATOM   3206  CA  LYS A 414      -4.542   1.099  81.450  1.00 46.40           C  
ATOM   3207  C   LYS A 414      -3.035   1.142  81.215  1.00 46.40           C  
ATOM   3208  CB  LYS A 414      -4.839   0.556  82.849  1.00 46.40           C  
ATOM   3209  O   LYS A 414      -2.393   0.099  81.081  1.00 46.40           O  
ATOM   3210  CG  LYS A 414      -5.902   1.339  83.605  1.00 46.40           C  
ATOM   3211  CD  LYS A 414      -6.049   0.843  85.037  1.00 46.40           C  
ATOM   3212  CE  LYS A 414      -7.090   1.647  85.804  1.00 46.40           C  
ATOM   3213  NZ  LYS A 414      -7.536   0.939  87.041  1.00 46.40           N  
ATOM   3214  N   GLY A 415      -2.442   2.436  81.193  1.00 44.26           N  
ATOM   3215  CA  GLY A 415      -1.943   3.245  82.294  1.00 44.26           C  
ATOM   3216  C   GLY A 415      -0.674   4.001  81.952  1.00 44.26           C  
ATOM   3217  O   GLY A 415       0.249   3.439  81.358  1.00 44.26           O  
ATOM   3218  N   ALA A 416      -0.723   5.353  81.999  1.00 45.87           N  
ATOM   3219  CA  ALA A 416      -0.360   6.373  82.979  1.00 45.87           C  
ATOM   3220  C   ALA A 416       0.679   7.335  82.411  1.00 45.87           C  
ATOM   3221  CB  ALA A 416       0.164   5.722  84.257  1.00 45.87           C  
ATOM   3222  O   ALA A 416       1.689   6.905  81.848  1.00 45.87           O  
ATOM   3223  N   LYS A 417       0.321   8.696  82.409  1.00 44.27           N  
ATOM   3224  CA  LYS A 417       0.469   9.835  83.310  1.00 44.27           C  
ATOM   3225  C   LYS A 417       1.140  11.010  82.605  1.00 44.27           C  
ATOM   3226  CB  LYS A 417       1.273   9.439  84.549  1.00 44.27           C  
ATOM   3227  O   LYS A 417       2.224  10.863  82.037  1.00 44.27           O  
ATOM   3228  CG  LYS A 417       0.434   8.828  85.662  1.00 44.27           C  
ATOM   3229  CD  LYS A 417       1.098   9.001  87.022  1.00 44.27           C  
ATOM   3230  CE  LYS A 417       0.290   8.336  88.128  1.00 44.27           C  
ATOM   3231  NZ  LYS A 417       1.072   8.226  89.396  1.00 44.27           N  
ATOM   3232  N   GLY A 418       0.468  12.234  82.481  1.00 40.74           N  
ATOM   3233  CA  GLY A 418       0.252  13.525  83.114  1.00 40.74           C  
ATOM   3234  C   GLY A 418       1.339  14.535  82.796  1.00 40.74           C  
ATOM   3235  O   GLY A 418       2.525  14.201  82.807  1.00 40.74           O  
ATOM   3236  N   SER A 419       0.997  15.801  82.285  1.00 42.50           N  
ATOM   3237  CA  SER A 419       0.628  17.137  82.744  1.00 42.50           C  
ATOM   3238  C   SER A 419       1.663  18.172  82.318  1.00 42.50           C  
ATOM   3239  CB  SER A 419       0.470  17.157  84.264  1.00 42.50           C  
ATOM   3240  O   SER A 419       2.863  17.889  82.303  1.00 42.50           O  
ATOM   3241  OG  SER A 419       1.635  16.658  84.898  1.00 42.50           O  
ATOM   3242  N   ARG A 420       1.336  19.428  81.829  1.00 43.45           N  
ATOM   3243  CA  ARG A 420       1.260  20.885  81.884  1.00 43.45           C  
ATOM   3244  C   ARG A 420       2.469  21.469  82.606  1.00 43.45           C  
ATOM   3245  CB  ARG A 420      -0.030  21.330  82.578  1.00 43.45           C  
ATOM   3246  O   ARG A 420       2.841  21.002  83.685  1.00 43.45           O  
ATOM   3247  CG  ARG A 420      -1.057  21.938  81.637  1.00 43.45           C  
ATOM   3248  CD  ARG A 420      -2.322  22.354  82.376  1.00 43.45           C  
ATOM   3249  NE  ARG A 420      -3.396  22.704  81.451  1.00 43.45           N  
ATOM   3250  NH1 ARG A 420      -5.017  22.906  83.084  1.00 43.45           N  
ATOM   3251  NH2 ARG A 420      -5.549  23.266  80.884  1.00 43.45           N  
ATOM   3252  CZ  ARG A 420      -4.652  22.958  81.808  1.00 43.45           C  
ATOM   3253  N   LYS A 421       3.212  22.554  82.081  1.00 51.04           N  
ATOM   3254  CA  LYS A 421       3.588  23.939  82.349  1.00 51.04           C  
ATOM   3255  C   LYS A 421       5.098  24.073  82.529  1.00 51.04           C  
ATOM   3256  CB  LYS A 421       2.864  24.462  83.591  1.00 51.04           C  
ATOM   3257  O   LYS A 421       5.701  23.347  83.321  1.00 51.04           O  
ATOM   3258  CG  LYS A 421       2.400  25.906  83.474  1.00 51.04           C  
ATOM   3259  CD  LYS A 421       1.257  26.205  84.435  1.00 51.04           C  
ATOM   3260  CE  LYS A 421       0.726  27.620  84.251  1.00 51.04           C  
ATOM   3261  NZ  LYS A 421      -0.520  27.852  85.042  1.00 51.04           N  
ATOM   3262  N   GLU A 422       5.899  25.019  81.900  1.00 42.82           N  
ATOM   3263  CA  GLU A 422       6.773  26.186  81.850  1.00 42.82           C  
ATOM   3264  C   GLU A 422       8.132  25.886  82.476  1.00 42.82           C  
ATOM   3265  CB  GLU A 422       6.121  27.378  82.555  1.00 42.82           C  
ATOM   3266  O   GLU A 422       8.207  25.292  83.554  1.00 42.82           O  
ATOM   3267  CG  GLU A 422       5.175  28.175  81.668  1.00 42.82           C  
ATOM   3268  CD  GLU A 422       4.630  29.424  82.343  1.00 42.82           C  
ATOM   3269  OE1 GLU A 422       4.040  30.281  81.646  1.00 42.82           O  
ATOM   3270  OE2 GLU A 422       4.794  29.546  83.577  1.00 42.82           O  
ATOM   3271  N   ASP A 423       9.266  26.234  81.862  1.00 41.22           N  
ATOM   3272  CA  ASP A 423      10.412  27.139  81.885  1.00 41.22           C  
ATOM   3273  C   ASP A 423      11.686  26.402  82.292  1.00 41.22           C  
ATOM   3274  CB  ASP A 423      10.153  28.308  82.837  1.00 41.22           C  
ATOM   3275  O   ASP A 423      11.682  25.630  83.254  1.00 41.22           O  
ATOM   3276  CG  ASP A 423       9.200  29.342  82.262  1.00 41.22           C  
ATOM   3277  OD1 ASP A 423       9.249  29.604  81.041  1.00 41.22           O  
ATOM   3278  OD2 ASP A 423       8.395  29.901  83.038  1.00 41.22           O  
ATOM   3279  N   ILE A 424      12.801  26.496  81.488  1.00 48.02           N  
ATOM   3280  CA  ILE A 424      14.193  26.828  81.773  1.00 48.02           C  
ATOM   3281  C   ILE A 424      15.109  26.087  80.803  1.00 48.02           C  
ATOM   3282  CB  ILE A 424      14.567  26.485  83.233  1.00 48.02           C  
ATOM   3283  O   ILE A 424      15.075  24.856  80.723  1.00 48.02           O  
ATOM   3284  CG1 ILE A 424      13.684  27.270  84.209  1.00 48.02           C  
ATOM   3285  CG2 ILE A 424      16.051  26.765  83.489  1.00 48.02           C  
ATOM   3286  CD1 ILE A 424      13.637  26.680  85.612  1.00 48.02           C  
ATOM   3287  N   ALA A 425      15.643  26.746  79.711  1.00 41.20           N  
ATOM   3288  CA  ALA A 425      16.911  27.197  79.145  1.00 41.20           C  
ATOM   3289  C   ALA A 425      18.066  26.317  79.615  1.00 41.20           C  
ATOM   3290  CB  ALA A 425      17.171  28.655  79.516  1.00 41.20           C  
ATOM   3291  O   ALA A 425      18.159  25.986  80.800  1.00 41.20           O  
ATOM   3292  N   VAL A 426      18.868  25.743  78.605  1.00 46.23           N  
ATOM   3293  CA  VAL A 426      20.308  25.961  78.509  1.00 46.23           C  
ATOM   3294  C   VAL A 426      20.968  24.759  77.837  1.00 46.23           C  
ATOM   3295  CB  VAL A 426      20.939  26.208  79.897  1.00 46.23           C  
ATOM   3296  O   VAL A 426      20.842  23.627  78.312  1.00 46.23           O  
ATOM   3297  CG1 VAL A 426      22.445  25.958  79.858  1.00 46.23           C  
ATOM   3298  CG2 VAL A 426      20.642  27.629  80.372  1.00 46.23           C  
ATOM   3299  N   ASN A 427      21.339  24.880  76.451  1.00 43.33           N  
ATOM   3300  CA  ASN A 427      22.648  25.142  75.862  1.00 43.33           C  
ATOM   3301  C   ASN A 427      23.169  23.931  75.093  1.00 43.33           C  
ATOM   3302  CB  ASN A 427      23.650  25.555  76.943  1.00 43.33           C  
ATOM   3303  O   ASN A 427      23.283  22.838  75.650  1.00 43.33           O  
ATOM   3304  CG  ASN A 427      23.768  27.059  77.084  1.00 43.33           C  
ATOM   3305  ND2 ASN A 427      24.602  27.503  78.018  1.00 43.33           N  
ATOM   3306  OD1 ASN A 427      23.116  27.817  76.361  1.00 43.33           O  
ATOM   3307  N   GLY A 428      23.295  24.148  73.706  1.00 44.21           N  
ATOM   3308  CA  GLY A 428      24.581  24.317  73.048  1.00 44.21           C  
ATOM   3309  C   GLY A 428      24.502  24.180  71.539  1.00 44.21           C  
ATOM   3310  O   GLY A 428      24.008  23.173  71.027  1.00 44.21           O  
ATOM   3311  N   GLU A 429      24.548  25.375  70.711  1.00 46.14           N  
ATOM   3312  CA  GLU A 429      25.540  26.228  70.065  1.00 46.14           C  
ATOM   3313  C   GLU A 429      25.931  25.682  68.695  1.00 46.14           C  
ATOM   3314  CB  GLU A 429      26.783  26.371  70.948  1.00 46.14           C  
ATOM   3315  O   GLU A 429      26.208  24.489  68.552  1.00 46.14           O  
ATOM   3316  CG  GLU A 429      26.810  27.653  71.768  1.00 46.14           C  
ATOM   3317  CD  GLU A 429      28.082  27.815  72.586  1.00 46.14           C  
ATOM   3318  OE1 GLU A 429      28.695  28.906  72.544  1.00 46.14           O  
ATOM   3319  OE2 GLU A 429      28.468  26.843  73.273  1.00 46.14           O  
ATOM   3320  N   VAL A 430      25.645  26.461  67.556  1.00 44.67           N  
ATOM   3321  CA  VAL A 430      26.516  27.411  66.873  1.00 44.67           C  
ATOM   3322  C   VAL A 430      25.930  27.759  65.506  1.00 44.67           C  
ATOM   3323  CB  VAL A 430      27.949  26.855  66.713  1.00 44.67           C  
ATOM   3324  O   VAL A 430      25.651  26.869  64.699  1.00 44.67           O  
ATOM   3325  CG1 VAL A 430      28.598  27.393  65.439  1.00 44.67           C  
ATOM   3326  CG2 VAL A 430      28.795  27.203  67.936  1.00 44.67           C  
ATOM   3327  N   GLU A 431      25.394  29.004  65.396  1.00 44.59           N  
ATOM   3328  CA  GLU A 431      25.815  30.347  65.007  1.00 44.59           C  
ATOM   3329  C   GLU A 431      25.266  30.720  63.633  1.00 44.59           C  
ATOM   3330  CB  GLU A 431      27.342  30.454  65.010  1.00 44.59           C  
ATOM   3331  O   GLU A 431      25.446  29.979  62.664  1.00 44.59           O  
ATOM   3332  CG  GLU A 431      27.915  31.028  66.298  1.00 44.59           C  
ATOM   3333  CD  GLU A 431      29.351  31.506  66.154  1.00 44.59           C  
ATOM   3334  OE1 GLU A 431      29.795  32.347  66.968  1.00 44.59           O  
ATOM   3335  OE2 GLU A 431      30.038  31.036  65.220  1.00 44.59           O  
ATOM   3336  N   GLY A 432      24.365  31.656  63.550  1.00 39.64           N  
ATOM   3337  CA  GLY A 432      24.478  33.106  63.519  1.00 39.64           C  
ATOM   3338  C   GLY A 432      24.497  33.672  62.112  1.00 39.64           C  
ATOM   3339  O   GLY A 432      25.205  33.162  61.241  1.00 39.64           O  
ATOM   3340  N   LYS A 433      23.445  34.353  61.680  1.00 41.63           N  
ATOM   3341  CA  LYS A 433      23.380  35.810  61.611  1.00 41.63           C  
ATOM   3342  C   LYS A 433      22.897  36.275  60.241  1.00 41.63           C  
ATOM   3343  CB  LYS A 433      24.746  36.423  61.921  1.00 41.63           C  
ATOM   3344  O   LYS A 433      23.455  35.883  59.214  1.00 41.63           O  
ATOM   3345  CG  LYS A 433      24.879  36.953  63.342  1.00 41.63           C  
ATOM   3346  CD  LYS A 433      26.270  37.518  63.600  1.00 41.63           C  
ATOM   3347  CE  LYS A 433      26.439  37.950  65.050  1.00 41.63           C  
ATOM   3348  NZ  LYS A 433      27.740  38.649  65.272  1.00 41.63           N  
ATOM   3349  N   GLU A 434      21.722  36.867  60.065  1.00 39.34           N  
ATOM   3350  CA  GLU A 434      21.408  38.292  60.107  1.00 39.34           C  
ATOM   3351  C   GLU A 434      21.256  38.866  58.702  1.00 39.34           C  
ATOM   3352  CB  GLU A 434      22.489  39.058  60.874  1.00 39.34           C  
ATOM   3353  O   GLU A 434      22.097  38.625  57.833  1.00 39.34           O  
ATOM   3354  CG  GLU A 434      22.218  39.176  62.367  1.00 39.34           C  
ATOM   3355  CD  GLU A 434      23.147  40.154  63.070  1.00 39.34           C  
ATOM   3356  OE1 GLU A 434      22.907  40.472  64.257  1.00 39.34           O  
ATOM   3357  OE2 GLU A 434      24.122  40.605  62.428  1.00 39.34           O  
ATOM   3358  N   GLU A 435      20.089  39.334  58.277  1.00 39.26           N  
ATOM   3359  CA  GLU A 435      19.543  40.686  58.197  1.00 39.26           C  
ATOM   3360  C   GLU A 435      19.715  41.269  56.798  1.00 39.26           C  
ATOM   3361  CB  GLU A 435      20.208  41.596  59.233  1.00 39.26           C  
ATOM   3362  O   GLU A 435      20.791  41.164  56.204  1.00 39.26           O  
ATOM   3363  CG  GLU A 435      19.802  41.295  60.668  1.00 39.26           C  
ATOM   3364  CD  GLU A 435      20.168  42.405  61.641  1.00 39.26           C  
ATOM   3365  OE1 GLU A 435      19.692  42.379  62.798  1.00 39.26           O  
ATOM   3366  OE2 GLU A 435      20.937  43.308  61.242  1.00 39.26           O  
ATOM   3367  N   VAL A 436      18.674  41.678  56.091  1.00 38.00           N  
ATOM   3368  CA  VAL A 436      18.126  43.021  55.928  1.00 38.00           C  
ATOM   3369  C   VAL A 436      18.516  43.576  54.560  1.00 38.00           C  
ATOM   3370  CB  VAL A 436      18.611  43.970  57.047  1.00 38.00           C  
ATOM   3371  O   VAL A 436      19.684  43.517  54.170  1.00 38.00           O  
ATOM   3372  CG1 VAL A 436      18.100  45.390  56.809  1.00 38.00           C  
ATOM   3373  CG2 VAL A 436      18.159  43.459  58.413  1.00 38.00           C  
ATOM   3374  N   GLU A 437      17.561  43.820  53.678  1.00 36.22           N  
ATOM   3375  CA  GLU A 437      16.999  45.097  53.249  1.00 36.22           C  
ATOM   3376  C   GLU A 437      17.588  45.537  51.912  1.00 36.22           C  
ATOM   3377  CB  GLU A 437      17.239  46.174  54.310  1.00 36.22           C  
ATOM   3378  O   GLU A 437      18.808  45.541  51.736  1.00 36.22           O  
ATOM   3379  CG  GLU A 437      16.037  46.435  55.204  1.00 36.22           C  
ATOM   3380  CD  GLU A 437      16.168  47.704  56.032  1.00 36.22           C  
ATOM   3381  OE1 GLU A 437      15.163  48.142  56.636  1.00 36.22           O  
ATOM   3382  OE2 GLU A 437      17.286  48.265  56.076  1.00 36.22           O  
ATOM   3383  N   GLN A 438      16.786  45.668  50.881  1.00 36.49           N  
ATOM   3384  CA  GLN A 438      16.177  46.823  50.231  1.00 36.49           C  
ATOM   3385  C   GLN A 438      17.131  47.451  49.219  1.00 36.49           C  
ATOM   3386  CB  GLN A 438      15.754  47.864  51.269  1.00 36.49           C  
ATOM   3387  O   GLN A 438      18.287  47.733  49.539  1.00 36.49           O  
ATOM   3388  CG  GLN A 438      14.253  47.911  51.517  1.00 36.49           C  
ATOM   3389  CD  GLN A 438      13.863  48.935  52.566  1.00 36.49           C  
ATOM   3390  NE2 GLN A 438      12.571  49.236  52.650  1.00 36.49           N  
ATOM   3391  OE1 GLN A 438      14.715  49.452  53.296  1.00 36.49           O  
ATOM   3392  N   GLU A 439      16.683  47.522  47.925  1.00 36.17           N  
ATOM   3393  CA  GLU A 439      16.194  48.603  47.075  1.00 36.17           C  
ATOM   3394  C   GLU A 439      17.273  49.072  46.104  1.00 36.17           C  
ATOM   3395  CB  GLU A 439      15.707  49.778  47.927  1.00 36.17           C  
ATOM   3396  O   GLU A 439      18.427  49.263  46.494  1.00 36.17           O  
ATOM   3397  CG  GLU A 439      14.245  49.676  48.337  1.00 36.17           C  
ATOM   3398  CD  GLU A 439      13.722  50.933  49.014  1.00 36.17           C  
ATOM   3399  OE1 GLU A 439      12.485  51.109  49.095  1.00 36.17           O  
ATOM   3400  OE2 GLU A 439      14.556  51.749  49.466  1.00 36.17           O  
ATOM   3401  N   THR A 440      16.980  49.060  44.791  1.00 37.22           N  
ATOM   3402  CA  THR A 440      16.653  50.107  43.830  1.00 37.22           C  
ATOM   3403  C   THR A 440      17.568  50.027  42.611  1.00 37.22           C  
ATOM   3404  CB  THR A 440      16.763  51.504  44.467  1.00 37.22           C  
ATOM   3405  O   THR A 440      18.775  49.814  42.748  1.00 37.22           O  
ATOM   3406  CG2 THR A 440      15.716  51.695  45.559  1.00 37.22           C  
ATOM   3407  OG1 THR A 440      18.068  51.661  45.039  1.00 37.22           O  
ATOM   3408  N   LYS A 441      16.988  49.853  41.417  1.00 37.70           N  
ATOM   3409  CA  LYS A 441      16.690  50.717  40.278  1.00 37.70           C  
ATOM   3410  C   LYS A 441      17.892  50.831  39.345  1.00 37.70           C  
ATOM   3411  CB  LYS A 441      16.263  52.106  40.756  1.00 37.70           C  
ATOM   3412  O   LYS A 441      19.008  51.103  39.792  1.00 37.70           O  
ATOM   3413  CG  LYS A 441      14.757  52.320  40.771  1.00 37.70           C  
ATOM   3414  CD  LYS A 441      14.403  53.784  40.996  1.00 37.70           C  
ATOM   3415  CE  LYS A 441      12.895  53.999  41.015  1.00 37.70           C  
ATOM   3416  NZ  LYS A 441      12.540  55.396  41.403  1.00 37.70           N  
ATOM   3417  N   GLU A 442      17.672  50.435  38.098  1.00 41.32           N  
ATOM   3418  CA  GLU A 442      17.532  51.239  36.888  1.00 41.32           C  
ATOM   3419  C   GLU A 442      18.664  50.958  35.905  1.00 41.32           C  
ATOM   3420  CB  GLU A 442      17.493  52.729  37.234  1.00 41.32           C  
ATOM   3421  O   GLU A 442      19.838  50.969  36.282  1.00 41.32           O  
ATOM   3422  CG  GLU A 442      16.091  53.323  37.240  1.00 41.32           C  
ATOM   3423  CD  GLU A 442      16.084  54.843  37.254  1.00 41.32           C  
ATOM   3424  OE1 GLU A 442      15.009  55.447  37.036  1.00 41.32           O  
ATOM   3425  OE2 GLU A 442      17.162  55.436  37.485  1.00 41.32           O  
ATOM   3426  N   LYS A 443      18.345  50.481  34.705  1.00 40.44           N  
ATOM   3427  CA  LYS A 443      18.284  50.883  33.303  1.00 40.44           C  
ATOM   3428  C   LYS A 443      19.660  50.803  32.648  1.00 40.44           C  
ATOM   3429  CB  LYS A 443      17.724  52.300  33.174  1.00 40.44           C  
ATOM   3430  O   LYS A 443      20.638  51.332  33.179  1.00 40.44           O  
ATOM   3431  CG  LYS A 443      16.209  52.380  33.294  1.00 40.44           C  
ATOM   3432  CD  LYS A 443      15.621  53.366  32.293  1.00 40.44           C  
ATOM   3433  CE  LYS A 443      14.112  53.496  32.456  1.00 40.44           C  
ATOM   3434  NZ  LYS A 443      13.549  54.555  31.566  1.00 40.44           N  
ATOM   3435  N   GLY A 444      19.756  50.019  31.583  1.00 35.18           N  
ATOM   3436  CA  GLY A 444      19.897  50.166  30.143  1.00 35.18           C  
ATOM   3437  C   GLY A 444      21.343  50.257  29.691  1.00 35.18           C  
ATOM   3438  O   GLY A 444      22.157  50.927  30.330  1.00 35.18           O  
ATOM   3439  N   SER A 445      21.780  49.337  28.779  1.00 35.49           N  
ATOM   3440  CA  SER A 445      22.166  49.572  27.392  1.00 35.49           C  
ATOM   3441  C   SER A 445      23.489  48.890  27.063  1.00 35.49           C  
ATOM   3442  CB  SER A 445      22.272  51.072  27.111  1.00 35.49           C  
ATOM   3443  O   SER A 445      24.440  48.958  27.845  1.00 35.49           O  
ATOM   3444  OG  SER A 445      23.558  51.558  27.457  1.00 35.49           O  
ATOM   3445  N   GLY A 446      23.517  47.813  26.152  1.00 38.89           N  
ATOM   3446  CA  GLY A 446      24.212  47.814  24.875  1.00 38.89           C  
ATOM   3447  C   GLY A 446      25.182  46.657  24.723  1.00 38.89           C  
ATOM   3448  O   GLY A 446      25.975  46.383  25.625  1.00 38.89           O  
ATOM   3449  N   ARG A 447      24.837  45.608  23.861  1.00 37.22           N  
ATOM   3450  CA  ARG A 447      25.515  45.290  22.609  1.00 37.22           C  
ATOM   3451  C   ARG A 447      26.455  44.101  22.781  1.00 37.22           C  
ATOM   3452  CB  ARG A 447      26.294  46.503  22.095  1.00 37.22           C  
ATOM   3453  O   ARG A 447      27.318  44.108  23.661  1.00 37.22           O  
ATOM   3454  CG  ARG A 447      26.691  46.405  20.631  1.00 37.22           C  
ATOM   3455  CD  ARG A 447      27.305  47.704  20.125  1.00 37.22           C  
ATOM   3456  NE  ARG A 447      27.695  47.604  18.721  1.00 37.22           N  
ATOM   3457  NH1 ARG A 447      27.701  49.884  18.348  1.00 37.22           N  
ATOM   3458  NH2 ARG A 447      28.230  48.438  16.649  1.00 37.22           N  
ATOM   3459  CZ  ARG A 447      27.874  48.642  17.909  1.00 37.22           C  
ATOM   3460  N   GLU A 448      26.121  42.952  22.124  1.00 45.27           N  
ATOM   3461  CA  GLU A 448      26.499  42.062  21.030  1.00 45.27           C  
ATOM   3462  C   GLU A 448      27.768  41.283  21.367  1.00 45.27           C  
ATOM   3463  CB  GLU A 448      26.696  42.854  19.735  1.00 45.27           C  
ATOM   3464  O   GLU A 448      28.755  41.862  21.825  1.00 45.27           O  
ATOM   3465  CG  GLU A 448      25.400  43.154  18.996  1.00 45.27           C  
ATOM   3466  CD  GLU A 448      25.619  43.837  17.655  1.00 45.27           C  
ATOM   3467  OE1 GLU A 448      24.639  44.014  16.896  1.00 45.27           O  
ATOM   3468  OE2 GLU A 448      26.781  44.198  17.361  1.00 45.27           O  
ATOM   3469  N   GLU A 449      27.668  39.945  21.412  1.00 36.26           N  
ATOM   3470  CA  GLU A 449      28.033  38.691  20.758  1.00 36.26           C  
ATOM   3471  C   GLU A 449      29.231  38.040  21.442  1.00 36.26           C  
ATOM   3472  CB  GLU A 449      28.337  38.927  19.276  1.00 36.26           C  
ATOM   3473  O   GLU A 449      30.242  38.699  21.695  1.00 36.26           O  
ATOM   3474  CG  GLU A 449      27.147  39.438  18.477  1.00 36.26           C  
ATOM   3475  CD  GLU A 449      27.399  39.471  16.979  1.00 36.26           C  
ATOM   3476  OE1 GLU A 449      26.422  39.540  16.200  1.00 36.26           O  
ATOM   3477  OE2 GLU A 449      28.585  39.427  16.580  1.00 36.26           O  
ATOM   3478  N   GLU A 450      28.930  36.849  22.105  1.00 43.55           N  
ATOM   3479  CA  GLU A 450      29.881  35.754  21.938  1.00 43.55           C  
ATOM   3480  C   GLU A 450      29.591  34.616  22.912  1.00 43.55           C  
ATOM   3481  CB  GLU A 450      31.316  36.255  22.126  1.00 43.55           C  
ATOM   3482  O   GLU A 450      29.391  34.850  24.106  1.00 43.55           O  
ATOM   3483  CG  GLU A 450      31.991  36.687  20.833  1.00 43.55           C  
ATOM   3484  CD  GLU A 450      33.472  36.987  21.000  1.00 43.55           C  
ATOM   3485  OE1 GLU A 450      34.169  37.195  19.981  1.00 43.55           O  
ATOM   3486  OE2 GLU A 450      33.940  37.012  22.160  1.00 43.55           O  
ATOM   3487  N   LYS A 451      28.848  33.555  22.521  1.00 39.55           N  
ATOM   3488  CA  LYS A 451      29.242  32.154  22.636  1.00 39.55           C  
ATOM   3489  C   LYS A 451      28.692  31.532  23.917  1.00 39.55           C  
ATOM   3490  CB  LYS A 451      30.765  32.019  22.600  1.00 39.55           C  
ATOM   3491  O   LYS A 451      29.064  31.938  25.020  1.00 39.55           O  
ATOM   3492  CG  LYS A 451      31.355  32.041  21.198  1.00 39.55           C  
ATOM   3493  CD  LYS A 451      32.808  31.584  21.196  1.00 39.55           C  
ATOM   3494  CE  LYS A 451      33.443  31.744  19.821  1.00 39.55           C  
ATOM   3495  NZ  LYS A 451      34.757  31.039  19.733  1.00 39.55           N  
ATOM   3496  N   GLY A 452      27.429  31.091  23.980  1.00 41.32           N  
ATOM   3497  CA  GLY A 452      27.245  30.132  25.058  1.00 41.32           C  
ATOM   3498  C   GLY A 452      26.087  29.181  24.820  1.00 41.32           C  
ATOM   3499  O   GLY A 452      24.971  29.615  24.529  1.00 41.32           O  
ATOM   3500  N   VAL A 453      26.261  28.126  23.940  1.00 42.78           N  
ATOM   3501  CA  VAL A 453      25.968  26.700  24.043  1.00 42.78           C  
ATOM   3502  C   VAL A 453      25.421  26.384  25.433  1.00 42.78           C  
ATOM   3503  CB  VAL A 453      27.220  25.841  23.755  1.00 42.78           C  
ATOM   3504  O   VAL A 453      26.059  26.689  26.443  1.00 42.78           O  
ATOM   3505  CG1 VAL A 453      26.987  24.391  24.173  1.00 42.78           C  
ATOM   3506  CG2 VAL A 453      27.592  25.921  22.276  1.00 42.78           C  
ATOM   3507  N   VAL A 454      24.196  26.626  25.743  1.00 44.40           N  
ATOM   3508  CA  VAL A 454      23.463  26.075  26.878  1.00 44.40           C  
ATOM   3509  C   VAL A 454      23.099  24.618  26.600  1.00 44.40           C  
ATOM   3510  CB  VAL A 454      22.188  26.893  27.183  1.00 44.40           C  
ATOM   3511  O   VAL A 454      22.392  24.322  25.634  1.00 44.40           O  
ATOM   3512  CG1 VAL A 454      21.666  26.578  28.583  1.00 44.40           C  
ATOM   3513  CG2 VAL A 454      22.467  28.388  27.037  1.00 44.40           C  
ATOM   3514  N   THR A 455      24.172  23.654  26.677  1.00 43.10           N  
ATOM   3515  CA  THR A 455      24.174  22.265  27.124  1.00 43.10           C  
ATOM   3516  C   THR A 455      23.788  22.171  28.598  1.00 43.10           C  
ATOM   3517  CB  THR A 455      25.551  21.612  26.909  1.00 43.10           C  
ATOM   3518  O   THR A 455      24.334  22.892  29.435  1.00 43.10           O  
ATOM   3519  CG2 THR A 455      25.981  21.702  25.448  1.00 43.10           C  
ATOM   3520  OG1 THR A 455      26.523  22.279  27.723  1.00 43.10           O  
ATOM   3521  N   ASN A 456      22.485  22.068  28.880  1.00 48.01           N  
ATOM   3522  CA  ASN A 456      22.059  21.472  30.142  1.00 48.01           C  
ATOM   3523  C   ASN A 456      22.554  20.035  30.278  1.00 48.01           C  
ATOM   3524  CB  ASN A 456      20.535  21.523  30.272  1.00 48.01           C  
ATOM   3525  O   ASN A 456      22.117  19.151  29.540  1.00 48.01           O  
ATOM   3526  CG  ASN A 456      20.027  22.903  30.643  1.00 48.01           C  
ATOM   3527  ND2 ASN A 456      18.714  23.089  30.575  1.00 48.01           N  
ATOM   3528  OD1 ASN A 456      20.808  23.794  30.986  1.00 48.01           O  
ATOM   3529  N   GLY A 457      23.855  19.713  30.564  1.00 41.17           N  
ATOM   3530  CA  GLY A 457      24.375  19.103  31.777  1.00 41.17           C  
ATOM   3531  C   GLY A 457      23.541  17.932  32.261  1.00 41.17           C  
ATOM   3532  O   GLY A 457      22.420  18.117  32.739  1.00 41.17           O  
ATOM   3533  N   LEU A 458      23.835  16.700  31.643  1.00 39.69           N  
ATOM   3534  CA  LEU A 458      24.083  15.506  32.444  1.00 39.69           C  
ATOM   3535  C   LEU A 458      25.173  14.646  31.815  1.00 39.69           C  
ATOM   3536  CB  LEU A 458      22.798  14.689  32.600  1.00 39.69           C  
ATOM   3537  O   LEU A 458      24.986  14.095  30.728  1.00 39.69           O  
ATOM   3538  CG  LEU A 458      22.758  13.704  33.769  1.00 39.69           C  
ATOM   3539  CD1 LEU A 458      22.520  14.446  35.080  1.00 39.69           C  
ATOM   3540  CD2 LEU A 458      21.681  12.648  33.543  1.00 39.69           C  
ATOM   3541  N   ASP A 459      26.344  15.054  31.953  1.00 44.15           N  
ATOM   3542  CA  ASP A 459      27.678  14.514  32.194  1.00 44.15           C  
ATOM   3543  C   ASP A 459      27.686  13.594  33.414  1.00 44.15           C  
ATOM   3544  CB  ASP A 459      28.689  15.646  32.383  1.00 44.15           C  
ATOM   3545  O   ASP A 459      27.376  14.027  34.526  1.00 44.15           O  
ATOM   3546  CG  ASP A 459      30.125  15.202  32.164  1.00 44.15           C  
ATOM   3547  OD1 ASP A 459      30.346  14.079  31.661  1.00 44.15           O  
ATOM   3548  OD2 ASP A 459      31.044  15.980  32.501  1.00 44.15           O  
ATOM   3549  N   LEU A 460      27.623  12.263  33.137  1.00 44.19           N  
ATOM   3550  CA  LEU A 460      28.657  11.531  33.859  1.00 44.19           C  
ATOM   3551  C   LEU A 460      29.073  10.280  33.093  1.00 44.19           C  
ATOM   3552  CB  LEU A 460      28.165  11.147  35.257  1.00 44.19           C  
ATOM   3553  O   LEU A 460      28.264   9.370  32.894  1.00 44.19           O  
ATOM   3554  CG  LEU A 460      27.789  12.303  36.185  1.00 44.19           C  
ATOM   3555  CD1 LEU A 460      27.238  11.768  37.502  1.00 44.19           C  
ATOM   3556  CD2 LEU A 460      28.994  13.205  36.431  1.00 44.19           C  
ATOM   3557  N   SER A 461      29.981  10.285  32.260  1.00 43.85           N  
ATOM   3558  CA  SER A 461      30.936   9.182  32.269  1.00 43.85           C  
ATOM   3559  C   SER A 461      31.820   9.226  33.510  1.00 43.85           C  
ATOM   3560  CB  SER A 461      31.806   9.216  31.012  1.00 43.85           C  
ATOM   3561  O   SER A 461      32.218  10.303  33.958  1.00 43.85           O  
ATOM   3562  OG  SER A 461      31.170   8.539  29.941  1.00 43.85           O  
ATOM   3563  N   PRO A 462      32.288   7.915  34.078  1.00 45.38           N  
ATOM   3564  CA  PRO A 462      33.515   7.214  33.694  1.00 45.38           C  
ATOM   3565  C   PRO A 462      33.647   5.846  34.361  1.00 45.38           C  
ATOM   3566  CB  PRO A 462      34.624   8.159  34.163  1.00 45.38           C  
ATOM   3567  O   PRO A 462      33.098   5.628  35.444  1.00 45.38           O  
ATOM   3568  CG  PRO A 462      34.105   8.757  35.431  1.00 45.38           C  
ATOM   3569  CD  PRO A 462      32.698   8.277  35.643  1.00 45.38           C  
ATOM   3570  N   ALA A 463      34.193   4.691  33.633  1.00 39.51           N  
ATOM   3571  CA  ALA A 463      35.420   3.911  33.779  1.00 39.51           C  
ATOM   3572  C   ALA A 463      35.120   2.513  34.312  1.00 39.51           C  
ATOM   3573  CB  ALA A 463      36.402   4.630  34.701  1.00 39.51           C  
ATOM   3574  O   ALA A 463      34.340   2.355  35.254  1.00 39.51           O  
ATOM   3575  N   ASP A 464      35.340   1.408  33.609  1.00 38.49           N  
ATOM   3576  CA  ASP A 464      36.220   0.243  33.638  1.00 38.49           C  
ATOM   3577  C   ASP A 464      35.767  -0.761  34.696  1.00 38.49           C  
ATOM   3578  CB  ASP A 464      37.666   0.669  33.902  1.00 38.49           C  
ATOM   3579  O   ASP A 464      35.528  -0.391  35.848  1.00 38.49           O  
ATOM   3580  CG  ASP A 464      38.590   0.386  32.730  1.00 38.49           C  
ATOM   3581  OD1 ASP A 464      38.464  -0.686  32.099  1.00 38.49           O  
ATOM   3582  OD2 ASP A 464      39.454   1.241  32.438  1.00 38.49           O  
ATOM   3583  N   GLU A 465      35.337  -2.029  34.405  1.00 40.21           N  
ATOM   3584  CA  GLU A 465      35.868  -3.377  34.589  1.00 40.21           C  
ATOM   3585  C   GLU A 465      35.048  -4.158  35.613  1.00 40.21           C  
ATOM   3586  CB  GLU A 465      37.335  -3.322  35.022  1.00 40.21           C  
ATOM   3587  O   GLU A 465      34.793  -3.668  36.715  1.00 40.21           O  
ATOM   3588  CG  GLU A 465      38.319  -3.313  33.860  1.00 40.21           C  
ATOM   3589  CD  GLU A 465      39.771  -3.390  34.303  1.00 40.21           C  
ATOM   3590  OE1 GLU A 465      40.663  -3.539  33.437  1.00 40.21           O  
ATOM   3591  OE2 GLU A 465      40.019  -3.302  35.526  1.00 40.21           O  
ATOM   3592  N   LYS A 466      34.285  -5.210  35.263  1.00 45.07           N  
ATOM   3593  CA  LYS A 466      34.361  -6.628  35.603  1.00 45.07           C  
ATOM   3594  C   LYS A 466      32.986  -7.180  35.970  1.00 45.07           C  
ATOM   3595  CB  LYS A 466      35.341  -6.852  36.755  1.00 45.07           C  
ATOM   3596  O   LYS A 466      32.282  -6.603  36.801  1.00 45.07           O  
ATOM   3597  CG  LYS A 466      36.804  -6.798  36.343  1.00 45.07           C  
ATOM   3598  CD  LYS A 466      37.642  -7.802  37.124  1.00 45.07           C  
ATOM   3599  CE  LYS A 466      39.115  -7.719  36.745  1.00 45.07           C  
ATOM   3600  NZ  LYS A 466      39.985  -8.403  37.747  1.00 45.07           N  
ATOM   3601  N   LYS A 467      32.424  -8.098  35.166  1.00 41.16           N  
ATOM   3602  CA  LYS A 467      32.141  -9.529  35.231  1.00 41.16           C  
ATOM   3603  C   LYS A 467      30.719  -9.786  35.720  1.00 41.16           C  
ATOM   3604  CB  LYS A 467      33.145 -10.233  36.144  1.00 41.16           C  
ATOM   3605  O   LYS A 467      30.329  -9.310  36.788  1.00 41.16           O  
ATOM   3606  CG  LYS A 467      34.215 -11.018  35.399  1.00 41.16           C  
ATOM   3607  CD  LYS A 467      34.794 -12.133  36.261  1.00 41.16           C  
ATOM   3608  CE  LYS A 467      35.939 -12.847  35.558  1.00 41.16           C  
ATOM   3609  NZ  LYS A 467      36.530 -13.921  36.412  1.00 41.16           N  
ATOM   3610  N   GLY A 468      29.782 -10.074  34.774  1.00 40.14           N  
ATOM   3611  CA  GLY A 468      28.955 -11.255  34.963  1.00 40.14           C  
ATOM   3612  C   GLY A 468      27.548 -11.091  34.421  1.00 40.14           C  
ATOM   3613  O   GLY A 468      26.886 -10.086  34.689  1.00 40.14           O  
ATOM   3614  N   GLY A 469      27.270 -11.603  33.206  1.00 32.89           N  
ATOM   3615  CA  GLY A 469      26.426 -12.704  32.770  1.00 32.89           C  
ATOM   3616  C   GLY A 469      24.948 -12.360  32.772  1.00 32.89           C  
ATOM   3617  O   GLY A 469      24.415 -11.898  33.782  1.00 32.89           O  
ATOM   3618  N   ASP A 470      24.392 -11.929  31.541  1.00 45.71           N  
ATOM   3619  CA  ASP A 470      23.147 -12.493  31.030  1.00 45.71           C  
ATOM   3620  C   ASP A 470      22.644 -11.709  29.820  1.00 45.71           C  
ATOM   3621  CB  ASP A 470      22.078 -12.514  32.125  1.00 45.71           C  
ATOM   3622  O   ASP A 470      22.539 -10.481  29.870  1.00 45.71           O  
ATOM   3623  CG  ASP A 470      21.701 -13.919  32.560  1.00 45.71           C  
ATOM   3624  OD1 ASP A 470      21.831 -14.863  31.751  1.00 45.71           O  
ATOM   3625  OD2 ASP A 470      21.268 -14.083  33.721  1.00 45.71           O  
ATOM   3626  N   LYS A 471      22.920 -12.166  28.508  1.00 45.11           N  
ATOM   3627  CA  LYS A 471      22.158 -12.607  27.344  1.00 45.11           C  
ATOM   3628  C   LYS A 471      21.264 -11.489  26.816  1.00 45.11           C  
ATOM   3629  CB  LYS A 471      21.313 -13.834  27.689  1.00 45.11           C  
ATOM   3630  O   LYS A 471      20.524 -10.865  27.580  1.00 45.11           O  
ATOM   3631  CG  LYS A 471      22.111 -15.125  27.796  1.00 45.11           C  
ATOM   3632  CD  LYS A 471      21.202 -16.328  28.013  1.00 45.11           C  
ATOM   3633  CE  LYS A 471      22.000 -17.621  28.120  1.00 45.11           C  
ATOM   3634  NZ  LYS A 471      21.294 -18.640  28.954  1.00 45.11           N  
ATOM   3635  N   SER A 472      21.746 -10.647  25.754  1.00 44.65           N  
ATOM   3636  CA  SER A 472      21.480 -10.094  24.430  1.00 44.65           C  
ATOM   3637  C   SER A 472      20.589  -8.860  24.516  1.00 44.65           C  
ATOM   3638  CB  SER A 472      20.825 -11.145  23.532  1.00 44.65           C  
ATOM   3639  O   SER A 472      19.402  -8.965  24.835  1.00 44.65           O  
ATOM   3640  OG  SER A 472      19.579 -11.557  24.066  1.00 44.65           O  
ATOM   3641  N   GLU A 473      21.114  -7.743  24.982  1.00 42.13           N  
ATOM   3642  CA  GLU A 473      20.688  -6.354  24.837  1.00 42.13           C  
ATOM   3643  C   GLU A 473      21.000  -5.824  23.440  1.00 42.13           C  
ATOM   3644  CB  GLU A 473      21.358  -5.473  25.895  1.00 42.13           C  
ATOM   3645  O   GLU A 473      22.157  -5.821  23.015  1.00 42.13           O  
ATOM   3646  CG  GLU A 473      20.813  -5.679  27.301  1.00 42.13           C  
ATOM   3647  CD  GLU A 473      21.520  -4.833  28.348  1.00 42.13           C  
ATOM   3648  OE1 GLU A 473      21.177  -4.940  29.547  1.00 42.13           O  
ATOM   3649  OE2 GLU A 473      22.424  -4.057  27.966  1.00 42.13           O  
ATOM   3650  N   GLU A 474      20.084  -6.098  22.405  1.00 48.09           N  
ATOM   3651  CA  GLU A 474      19.943  -5.394  21.134  1.00 48.09           C  
ATOM   3652  C   GLU A 474      19.649  -3.912  21.354  1.00 48.09           C  
ATOM   3653  CB  GLU A 474      18.837  -6.029  20.287  1.00 48.09           C  
ATOM   3654  O   GLU A 474      18.644  -3.558  21.973  1.00 48.09           O  
ATOM   3655  CG  GLU A 474      18.988  -5.781  18.793  1.00 48.09           C  
ATOM   3656  CD  GLU A 474      18.004  -6.578  17.951  1.00 48.09           C  
ATOM   3657  OE1 GLU A 474      18.077  -6.508  16.703  1.00 48.09           O  
ATOM   3658  OE2 GLU A 474      17.152  -7.277  18.543  1.00 48.09           O  
ATOM   3659  N   LYS A 475      20.653  -3.026  21.663  1.00 46.85           N  
ATOM   3660  CA  LYS A 475      20.539  -1.579  21.814  1.00 46.85           C  
ATOM   3661  C   LYS A 475      20.430  -0.892  20.455  1.00 46.85           C  
ATOM   3662  CB  LYS A 475      21.736  -1.023  22.587  1.00 46.85           C  
ATOM   3663  O   LYS A 475      21.255  -1.123  19.569  1.00 46.85           O  
ATOM   3664  CG  LYS A 475      21.685  -1.295  24.084  1.00 46.85           C  
ATOM   3665  CD  LYS A 475      22.891  -0.701  24.801  1.00 46.85           C  
ATOM   3666  CE  LYS A 475      22.940  -1.128  26.261  1.00 46.85           C  
ATOM   3667  NZ  LYS A 475      24.039  -0.440  27.003  1.00 46.85           N  
ATOM   3668  N   VAL A 476      19.179  -0.561  19.967  1.00 48.03           N  
ATOM   3669  CA  VAL A 476      18.751   0.305  18.873  1.00 48.03           C  
ATOM   3670  C   VAL A 476      19.032   1.763  19.229  1.00 48.03           C  
ATOM   3671  CB  VAL A 476      17.252   0.115  18.552  1.00 48.03           C  
ATOM   3672  O   VAL A 476      18.607   2.245  20.281  1.00 48.03           O  
ATOM   3673  CG1 VAL A 476      16.826   1.025  17.401  1.00 48.03           C  
ATOM   3674  CG2 VAL A 476      16.959  -1.347  18.217  1.00 48.03           C  
ATOM   3675  N   VAL A 477      20.184   2.402  18.705  1.00 48.43           N  
ATOM   3676  CA  VAL A 477      20.510   3.822  18.786  1.00 48.43           C  
ATOM   3677  C   VAL A 477      19.824   4.576  17.649  1.00 48.43           C  
ATOM   3678  CB  VAL A 477      22.036   4.058  18.737  1.00 48.43           C  
ATOM   3679  O   VAL A 477      19.985   4.227  16.478  1.00 48.43           O  
ATOM   3680  CG1 VAL A 477      22.356   5.549  18.826  1.00 48.43           C  
ATOM   3681  CG2 VAL A 477      22.731   3.291  19.861  1.00 48.43           C  
ATOM   3682  N   VAL A 478      18.655   5.273  17.995  1.00 44.11           N  
ATOM   3683  CA  VAL A 478      17.864   6.130  17.118  1.00 44.11           C  
ATOM   3684  C   VAL A 478      18.395   7.561  17.178  1.00 44.11           C  
ATOM   3685  CB  VAL A 478      16.366   6.101  17.497  1.00 44.11           C  
ATOM   3686  O   VAL A 478      18.512   8.142  18.260  1.00 44.11           O  
ATOM   3687  CG1 VAL A 478      15.551   6.973  16.543  1.00 44.11           C  
ATOM   3688  CG2 VAL A 478      15.843   4.666  17.493  1.00 44.11           C  
ATOM   3689  N   THR A 479      19.174   8.029  16.124  1.00 46.50           N  
ATOM   3690  CA  THR A 479      19.621   9.410  15.980  1.00 46.50           C  
ATOM   3691  C   THR A 479      18.640  10.211  15.130  1.00 46.50           C  
ATOM   3692  CB  THR A 479      21.025   9.480  15.352  1.00 46.50           C  
ATOM   3693  O   THR A 479      18.195   9.743  14.079  1.00 46.50           O  
ATOM   3694  CG2 THR A 479      22.103   9.128  16.372  1.00 46.50           C  
ATOM   3695  OG1 THR A 479      21.099   8.557  14.258  1.00 46.50           O  
ATOM   3696  N   LYS A 480      17.864  11.248  15.782  1.00 44.61           N  
ATOM   3697  CA  LYS A 480      16.920  12.180  15.172  1.00 44.61           C  
ATOM   3698  C   LYS A 480      17.636  13.419  14.641  1.00 44.61           C  
ATOM   3699  CB  LYS A 480      15.842  12.588  16.177  1.00 44.61           C  
ATOM   3700  O   LYS A 480      18.413  14.049  15.361  1.00 44.61           O  
ATOM   3701  CG  LYS A 480      14.884  11.465  16.546  1.00 44.61           C  
ATOM   3702  CD  LYS A 480      13.784  11.953  17.481  1.00 44.61           C  
ATOM   3703  CE  LYS A 480      12.833  10.827  17.863  1.00 44.61           C  
ATOM   3704  NZ  LYS A 480      11.758  11.299  18.786  1.00 44.61           N  
ATOM   3705  N   THR A 481      17.940  13.496  13.322  1.00 46.93           N  
ATOM   3706  CA  THR A 481      18.514  14.695  12.723  1.00 46.93           C  
ATOM   3707  C   THR A 481      17.417  15.614  12.194  1.00 46.93           C  
ATOM   3708  CB  THR A 481      19.484  14.339  11.580  1.00 46.93           C  
ATOM   3709  O   THR A 481      16.455  15.150  11.578  1.00 46.93           O  
ATOM   3710  CG2 THR A 481      20.780  13.747  12.123  1.00 46.93           C  
ATOM   3711  OG1 THR A 481      18.861  13.383  10.713  1.00 46.93           O  
ATOM   3712  N   VAL A 482      17.258  16.897  12.819  1.00 44.31           N  
ATOM   3713  CA  VAL A 482      16.267  17.895  12.432  1.00 44.31           C  
ATOM   3714  C   VAL A 482      16.874  18.860  11.416  1.00 44.31           C  
ATOM   3715  CB  VAL A 482      15.739  18.675  13.657  1.00 44.31           C  
ATOM   3716  O   VAL A 482      17.921  19.461  11.670  1.00 44.31           O  
ATOM   3717  CG1 VAL A 482      14.687  19.699  13.233  1.00 44.31           C  
ATOM   3718  CG2 VAL A 482      15.164  17.712  14.694  1.00 44.31           C  
ATOM   3719  N   GLU A 483      16.694  18.664  10.087  1.00 45.78           N  
ATOM   3720  CA  GLU A 483      17.113  19.595   9.043  1.00 45.78           C  
ATOM   3721  C   GLU A 483      16.005  20.593   8.717  1.00 45.78           C  
ATOM   3722  CB  GLU A 483      17.526  18.836   7.779  1.00 45.78           C  
ATOM   3723  O   GLU A 483      14.850  20.206   8.527  1.00 45.78           O  
ATOM   3724  CG  GLU A 483      18.971  18.359   7.794  1.00 45.78           C  
ATOM   3725  CD  GLU A 483      19.436  17.813   6.453  1.00 45.78           C  
ATOM   3726  OE1 GLU A 483      20.660  17.631   6.263  1.00 45.78           O  
ATOM   3727  OE2 GLU A 483      18.569  17.566   5.585  1.00 45.78           O  
ATOM   3728  N   LYS A 484      16.144  21.912   9.173  1.00 48.81           N  
ATOM   3729  CA  LYS A 484      15.294  23.069   8.910  1.00 48.81           C  
ATOM   3730  C   LYS A 484      15.605  23.682   7.548  1.00 48.81           C  
ATOM   3731  CB  LYS A 484      15.463  24.120  10.008  1.00 48.81           C  
ATOM   3732  O   LYS A 484      16.753  24.028   7.264  1.00 48.81           O  
ATOM   3733  CG  LYS A 484      14.526  23.934  11.193  1.00 48.81           C  
ATOM   3734  CD  LYS A 484      14.658  25.074  12.195  1.00 48.81           C  
ATOM   3735  CE  LYS A 484      13.907  24.775  13.485  1.00 48.81           C  
ATOM   3736  NZ  LYS A 484      13.920  25.943  14.417  1.00 48.81           N  
ATOM   3737  N   ILE A 485      14.872  23.399   6.447  1.00 46.60           N  
ATOM   3738  CA  ILE A 485      15.032  24.051   5.152  1.00 46.60           C  
ATOM   3739  C   ILE A 485      14.029  25.196   5.023  1.00 46.60           C  
ATOM   3740  CB  ILE A 485      14.855  23.050   3.989  1.00 46.60           C  
ATOM   3741  O   ILE A 485      12.833  25.011   5.261  1.00 46.60           O  
ATOM   3742  CG1 ILE A 485      15.814  21.865   4.153  1.00 46.60           C  
ATOM   3743  CG2 ILE A 485      15.069  23.744   2.641  1.00 46.60           C  
ATOM   3744  CD1 ILE A 485      15.545  20.713   3.196  1.00 46.60           C  
ATOM   3745  N   THR A 486      14.499  26.561   5.246  1.00 46.94           N  
ATOM   3746  CA  THR A 486      13.789  27.807   4.977  1.00 46.94           C  
ATOM   3747  C   THR A 486      13.918  28.196   3.507  1.00 46.94           C  
ATOM   3748  CB  THR A 486      14.316  28.952   5.862  1.00 46.94           C  
ATOM   3749  O   THR A 486      15.011  28.147   2.939  1.00 46.94           O  
ATOM   3750  CG2 THR A 486      13.810  28.818   7.294  1.00 46.94           C  
ATOM   3751  OG1 THR A 486      15.749  28.922   5.868  1.00 46.94           O  
ATOM   3752  N   SER A 487      12.993  27.792   2.593  1.00 44.91           N  
ATOM   3753  CA  SER A 487      12.940  28.312   1.230  1.00 44.91           C  
ATOM   3754  C   SER A 487      12.444  29.754   1.208  1.00 44.91           C  
ATOM   3755  CB  SER A 487      12.037  27.439   0.358  1.00 44.91           C  
ATOM   3756  O   SER A 487      11.551  30.120   1.974  1.00 44.91           O  
ATOM   3757  OG  SER A 487      10.729  27.372   0.897  1.00 44.91           O  
ATOM   3758  N   GLU A 488      13.310  30.750   1.206  1.00 38.65           N  
ATOM   3759  CA  GLU A 488      13.344  32.162   0.838  1.00 38.65           C  
ATOM   3760  C   GLU A 488      12.489  32.432  -0.396  1.00 38.65           C  
ATOM   3761  CB  GLU A 488      14.784  32.619   0.591  1.00 38.65           C  
ATOM   3762  O   GLU A 488      12.660  31.783  -1.430  1.00 38.65           O  
ATOM   3763  CG  GLU A 488      15.186  33.849   1.393  1.00 38.65           C  
ATOM   3764  CD  GLU A 488      16.606  34.311   1.111  1.00 38.65           C  
ATOM   3765  OE1 GLU A 488      16.953  35.459   1.471  1.00 38.65           O  
ATOM   3766  OE2 GLU A 488      17.378  33.520   0.525  1.00 38.65           O  
ATOM   3767  N   GLY A 489      11.159  32.492  -0.284  1.00 41.51           N  
ATOM   3768  CA  GLY A 489      10.432  33.337  -1.218  1.00 41.51           C  
ATOM   3769  C   GLY A 489       8.951  33.016  -1.284  1.00 41.51           C  
ATOM   3770  O   GLY A 489       8.568  31.859  -1.471  1.00 41.51           O  
ATOM   3771  N   GLY A 490       8.207  33.680  -0.321  1.00 36.52           N  
ATOM   3772  CA  GLY A 490       7.025  34.464  -0.641  1.00 36.52           C  
ATOM   3773  C   GLY A 490       5.736  33.672  -0.533  1.00 36.52           C  
ATOM   3774  O   GLY A 490       5.662  32.531  -0.993  1.00 36.52           O  
ATOM   3775  N   ASP A 491       5.220  33.591   0.683  1.00 38.13           N  
ATOM   3776  CA  ASP A 491       3.808  33.754   1.014  1.00 38.13           C  
ATOM   3777  C   ASP A 491       3.315  32.606   1.893  1.00 38.13           C  
ATOM   3778  CB  ASP A 491       2.964  33.842  -0.259  1.00 38.13           C  
ATOM   3779  O   ASP A 491       3.613  31.441   1.626  1.00 38.13           O  
ATOM   3780  CG  ASP A 491       2.184  35.140  -0.365  1.00 38.13           C  
ATOM   3781  OD1 ASP A 491       2.232  35.959   0.578  1.00 38.13           O  
ATOM   3782  OD2 ASP A 491       1.511  35.344  -1.399  1.00 38.13           O  
ATOM   3783  N   GLY A 492       3.548  32.622   3.203  1.00 47.26           N  
ATOM   3784  CA  GLY A 492       2.636  32.098   4.208  1.00 47.26           C  
ATOM   3785  C   GLY A 492       2.153  30.693   3.901  1.00 47.26           C  
ATOM   3786  O   GLY A 492       1.022  30.333   4.232  1.00 47.26           O  
ATOM   3787  N   ALA A 493       2.975  29.517   3.884  1.00 39.76           N  
ATOM   3788  CA  ALA A 493       2.324  28.239   3.609  1.00 39.76           C  
ATOM   3789  C   ALA A 493       3.287  27.075   3.821  1.00 39.76           C  
ATOM   3790  CB  ALA A 493       1.775  28.218   2.184  1.00 39.76           C  
ATOM   3791  O   ALA A 493       4.459  27.155   3.446  1.00 39.76           O  
ATOM   3792  N   THR A 494       3.352  26.500   5.058  1.00 46.69           N  
ATOM   3793  CA  THR A 494       3.421  25.136   5.572  1.00 46.69           C  
ATOM   3794  C   THR A 494       4.872  24.703   5.762  1.00 46.69           C  
ATOM   3795  CB  THR A 494       2.707  24.148   4.631  1.00 46.69           C  
ATOM   3796  O   THR A 494       5.696  24.859   4.859  1.00 46.69           O  
ATOM   3797  CG2 THR A 494       1.194  24.221   4.803  1.00 46.69           C  
ATOM   3798  OG1 THR A 494       3.038  24.466   3.273  1.00 46.69           O  
ATOM   3799  N   LYS A 495       5.339  24.780   7.118  1.00 53.55           N  
ATOM   3800  CA  LYS A 495       6.580  24.246   7.671  1.00 53.55           C  
ATOM   3801  C   LYS A 495       6.571  22.720   7.669  1.00 53.55           C  
ATOM   3802  CB  LYS A 495       6.802  24.767   9.092  1.00 53.55           C  
ATOM   3803  O   LYS A 495       5.625  22.099   8.158  1.00 53.55           O  
ATOM   3804  CG  LYS A 495       7.683  26.006   9.167  1.00 53.55           C  
ATOM   3805  CD  LYS A 495       7.837  26.497  10.601  1.00 53.55           C  
ATOM   3806  CE  LYS A 495       8.488  27.872  10.655  1.00 53.55           C  
ATOM   3807  NZ  LYS A 495       8.773  28.295  12.059  1.00 53.55           N  
ATOM   3808  N   TYR A 496       7.091  22.000   6.599  1.00 43.22           N  
ATOM   3809  CA  TYR A 496       7.244  20.550   6.606  1.00 43.22           C  
ATOM   3810  C   TYR A 496       8.531  20.141   7.313  1.00 43.22           C  
ATOM   3811  CB  TYR A 496       7.237  20.001   5.176  1.00 43.22           C  
ATOM   3812  O   TYR A 496       9.599  20.695   7.042  1.00 43.22           O  
ATOM   3813  CG  TYR A 496       5.923  20.193   4.459  1.00 43.22           C  
ATOM   3814  CD1 TYR A 496       4.865  19.307   4.653  1.00 43.22           C  
ATOM   3815  CD2 TYR A 496       5.736  21.259   3.586  1.00 43.22           C  
ATOM   3816  CE1 TYR A 496       3.653  19.479   3.992  1.00 43.22           C  
ATOM   3817  CE2 TYR A 496       4.529  21.441   2.920  1.00 43.22           C  
ATOM   3818  OH  TYR A 496       2.297  20.722   2.474  1.00 43.22           O  
ATOM   3819  CZ  TYR A 496       3.494  20.547   3.130  1.00 43.22           C  
ATOM   3820  N   ILE A 497       8.357  19.642   8.603  1.00 52.23           N  
ATOM   3821  CA  ILE A 497       9.419  19.013   9.381  1.00 52.23           C  
ATOM   3822  C   ILE A 497       9.596  17.563   8.935  1.00 52.23           C  
ATOM   3823  CB  ILE A 497       9.122  19.075  10.896  1.00 52.23           C  
ATOM   3824  O   ILE A 497       8.636  16.789   8.924  1.00 52.23           O  
ATOM   3825  CG1 ILE A 497       8.974  20.531  11.352  1.00 52.23           C  
ATOM   3826  CG2 ILE A 497      10.219  18.360  11.691  1.00 52.23           C  
ATOM   3827  CD1 ILE A 497       8.347  20.687  12.731  1.00 52.23           C  
ATOM   3828  N   THR A 498      10.575  17.260   8.083  1.00 41.89           N  
ATOM   3829  CA  THR A 498      10.949  15.906   7.688  1.00 41.89           C  
ATOM   3830  C   THR A 498      11.798  15.242   8.769  1.00 41.89           C  
ATOM   3831  CB  THR A 498      11.720  15.906   6.355  1.00 41.89           C  
ATOM   3832  O   THR A 498      12.834  15.778   9.169  1.00 41.89           O  
ATOM   3833  CG2 THR A 498      11.895  14.488   5.821  1.00 41.89           C  
ATOM   3834  OG1 THR A 498      10.996  16.681   5.391  1.00 41.89           O  
ATOM   3835  N   LYS A 499      11.050  14.349   9.605  1.00 48.95           N  
ATOM   3836  CA  LYS A 499      11.710  13.491  10.584  1.00 48.95           C  
ATOM   3837  C   LYS A 499      12.334  12.271   9.914  1.00 48.95           C  
ATOM   3838  CB  LYS A 499      10.720  13.048  11.663  1.00 48.95           C  
ATOM   3839  O   LYS A 499      11.667  11.564   9.155  1.00 48.95           O  
ATOM   3840  CG  LYS A 499      10.176  14.189  12.510  1.00 48.95           C  
ATOM   3841  CD  LYS A 499       9.225  13.681  13.586  1.00 48.95           C  
ATOM   3842  CE  LYS A 499       8.646  14.826  14.407  1.00 48.95           C  
ATOM   3843  NZ  LYS A 499       7.654  14.341  15.413  1.00 48.95           N  
ATOM   3844  N   SER A 500      13.627  12.380   9.626  1.00 41.95           N  
ATOM   3845  CA  SER A 500      14.278  11.195   9.078  1.00 41.95           C  
ATOM   3846  C   SER A 500      14.937  10.369  10.178  1.00 41.95           C  
ATOM   3847  CB  SER A 500      15.320  11.590   8.032  1.00 41.95           C  
ATOM   3848  O   SER A 500      15.427  10.919  11.166  1.00 41.95           O  
ATOM   3849  OG  SER A 500      16.317  12.420   8.603  1.00 41.95           O  
ATOM   3850  N   VAL A 501      14.402   9.067  10.451  1.00 52.43           N  
ATOM   3851  CA  VAL A 501      14.852   8.057  11.403  1.00 52.43           C  
ATOM   3852  C   VAL A 501      15.844   7.114  10.725  1.00 52.43           C  
ATOM   3853  CB  VAL A 501      13.666   7.254  11.983  1.00 52.43           C  
ATOM   3854  O   VAL A 501      15.556   6.560   9.662  1.00 52.43           O  
ATOM   3855  CG1 VAL A 501      14.163   6.165  12.932  1.00 52.43           C  
ATOM   3856  CG2 VAL A 501      12.691   8.187  12.699  1.00 52.43           C  
ATOM   3857  N   THR A 502      17.190   7.328  10.962  1.00 48.20           N  
ATOM   3858  CA  THR A 502      18.195   6.398  10.461  1.00 48.20           C  
ATOM   3859  C   THR A 502      18.518   5.335  11.507  1.00 48.20           C  
ATOM   3860  CB  THR A 502      19.486   7.134  10.058  1.00 48.20           C  
ATOM   3861  O   THR A 502      18.827   5.660  12.655  1.00 48.20           O  
ATOM   3862  CG2 THR A 502      20.371   6.255   9.181  1.00 48.20           C  
ATOM   3863  OG1 THR A 502      19.145   8.323   9.335  1.00 48.20           O  
ATOM   3864  N   VAL A 503      17.980   3.978  11.273  1.00 55.48           N  
ATOM   3865  CA  VAL A 503      18.166   2.798  12.111  1.00 55.48           C  
ATOM   3866  C   VAL A 503      19.468   2.096  11.733  1.00 55.48           C  
ATOM   3867  CB  VAL A 503      16.977   1.820  11.985  1.00 55.48           C  
ATOM   3868  O   VAL A 503      19.676   1.744  10.570  1.00 55.48           O  
ATOM   3869  CG1 VAL A 503      17.174   0.610  12.897  1.00 55.48           C  
ATOM   3870  CG2 VAL A 503      15.664   2.530  12.311  1.00 55.48           C  
ATOM   3871  N   THR A 504      20.617   2.349  12.483  1.00 47.86           N  
ATOM   3872  CA  THR A 504      21.853   1.604  12.269  1.00 47.86           C  
ATOM   3873  C   THR A 504      21.883   0.347  13.133  1.00 47.86           C  
ATOM   3874  CB  THR A 504      23.088   2.471  12.576  1.00 47.86           C  
ATOM   3875  O   THR A 504      21.617   0.406  14.335  1.00 47.86           O  
ATOM   3876  CG2 THR A 504      23.380   3.437  11.433  1.00 47.86           C  
ATOM   3877  OG1 THR A 504      22.851   3.223  13.773  1.00 47.86           O  
ATOM   3878  N   GLN A 505      21.360  -0.845  12.462  1.00 57.24           N  
ATOM   3879  CA  GLN A 505      21.439  -2.198  13.004  1.00 57.24           C  
ATOM   3880  C   GLN A 505      22.818  -2.807  12.765  1.00 57.24           C  
ATOM   3881  CB  GLN A 505      20.358  -3.087  12.388  1.00 57.24           C  
ATOM   3882  O   GLN A 505      23.340  -2.755  11.649  1.00 57.24           O  
ATOM   3883  CG  GLN A 505      20.235  -4.453  13.050  1.00 57.24           C  
ATOM   3884  CD  GLN A 505      19.117  -5.292  12.459  1.00 57.24           C  
ATOM   3885  NE2 GLN A 505      18.786  -6.393  13.127  1.00 57.24           N  
ATOM   3886  OE1 GLN A 505      18.555  -4.954  11.413  1.00 57.24           O  
ATOM   3887  N   LYS A 506      23.686  -2.757  13.705  1.00 51.34           N  
ATOM   3888  CA  LYS A 506      24.948  -3.485  13.617  1.00 51.34           C  
ATOM   3889  C   LYS A 506      24.709  -4.973  13.380  1.00 51.34           C  
ATOM   3890  CB  LYS A 506      25.774  -3.283  14.888  1.00 51.34           C  
ATOM   3891  O   LYS A 506      24.055  -5.638  14.186  1.00 51.34           O  
ATOM   3892  CG  LYS A 506      26.804  -2.167  14.786  1.00 51.34           C  
ATOM   3893  CD  LYS A 506      27.727  -2.146  15.998  1.00 51.34           C  
ATOM   3894  CE  LYS A 506      28.738  -1.010  15.911  1.00 51.34           C  
ATOM   3895  NZ  LYS A 506      29.573  -0.917  17.146  1.00 51.34           N  
ATOM   3896  N   VAL A 507      24.467  -5.382  12.049  1.00 44.67           N  
ATOM   3897  CA  VAL A 507      24.427  -6.777  11.623  1.00 44.67           C  
ATOM   3898  C   VAL A 507      25.827  -7.382  11.701  1.00 44.67           C  
ATOM   3899  CB  VAL A 507      23.865  -6.917  10.190  1.00 44.67           C  
ATOM   3900  O   VAL A 507      26.778  -6.837  11.135  1.00 44.67           O  
ATOM   3901  CG1 VAL A 507      23.794  -8.386   9.778  1.00 44.67           C  
ATOM   3902  CG2 VAL A 507      22.488  -6.264  10.091  1.00 44.67           C  
ATOM   3903  N   GLU A 508      26.261  -7.866  12.873  1.00 48.27           N  
ATOM   3904  CA  GLU A 508      27.330  -8.851  13.005  1.00 48.27           C  
ATOM   3905  C   GLU A 508      27.182  -9.968  11.976  1.00 48.27           C  
ATOM   3906  CB  GLU A 508      27.350  -9.437  14.419  1.00 48.27           C  
ATOM   3907  O   GLU A 508      26.129 -10.602  11.889  1.00 48.27           O  
ATOM   3908  CG  GLU A 508      28.662 -10.116  14.785  1.00 48.27           C  
ATOM   3909  CD  GLU A 508      28.745 -10.511  16.251  1.00 48.27           C  
ATOM   3910  OE1 GLU A 508      29.794 -11.045  16.678  1.00 48.27           O  
ATOM   3911  OE2 GLU A 508      27.751 -10.287  16.978  1.00 48.27           O  
ATOM   3912  N   GLU A 509      27.600  -9.779  10.663  1.00 37.09           N  
ATOM   3913  CA  GLU A 509      27.933 -10.728   9.605  1.00 37.09           C  
ATOM   3914  C   GLU A 509      28.538 -12.006  10.181  1.00 37.09           C  
ATOM   3915  CB  GLU A 509      28.899 -10.096   8.600  1.00 37.09           C  
ATOM   3916  O   GLU A 509      29.567 -11.961  10.859  1.00 37.09           O  
ATOM   3917  CG  GLU A 509      28.238  -9.106   7.652  1.00 37.09           C  
ATOM   3918  CD  GLU A 509      29.187  -8.561   6.596  1.00 37.09           C  
ATOM   3919  OE1 GLU A 509      28.724  -7.861   5.667  1.00 37.09           O  
ATOM   3920  OE2 GLU A 509      30.403  -8.837   6.698  1.00 37.09           O  
ATOM   3921  N   HIS A 510      27.729 -12.898  10.818  1.00 41.48           N  
ATOM   3922  CA  HIS A 510      28.194 -14.269  10.989  1.00 41.48           C  
ATOM   3923  C   HIS A 510      28.239 -15.006   9.655  1.00 41.48           C  
ATOM   3924  CB  HIS A 510      27.296 -15.021  11.974  1.00 41.48           C  
ATOM   3925  O   HIS A 510      27.246 -15.038   8.924  1.00 41.48           O  
ATOM   3926  CG  HIS A 510      28.051 -15.867  12.949  1.00 41.48           C  
ATOM   3927  CD2 HIS A 510      28.455 -15.617  14.216  1.00 41.48           C  
ATOM   3928  ND1 HIS A 510      28.480 -17.142  12.651  1.00 41.48           N  
ATOM   3929  CE1 HIS A 510      29.117 -17.641  13.697  1.00 41.48           C  
ATOM   3930  NE2 HIS A 510      29.116 -16.736  14.660  1.00 41.48           N  
ATOM   3931  N   GLU A 511      29.357 -14.833   8.804  1.00 35.34           N  
ATOM   3932  CA  GLU A 511      29.875 -15.800   7.841  1.00 35.34           C  
ATOM   3933  C   GLU A 511      29.766 -17.224   8.376  1.00 35.34           C  
ATOM   3934  CB  GLU A 511      31.330 -15.480   7.488  1.00 35.34           C  
ATOM   3935  O   GLU A 511      30.376 -17.559   9.394  1.00 35.34           O  
ATOM   3936  CG  GLU A 511      31.482 -14.516   6.320  1.00 35.34           C  
ATOM   3937  CD  GLU A 511      32.928 -14.303   5.902  1.00 35.34           C  
ATOM   3938  OE1 GLU A 511      33.168 -13.708   4.827  1.00 35.34           O  
ATOM   3939  OE2 GLU A 511      33.829 -14.736   6.655  1.00 35.34           O  
ATOM   3940  N   GLU A 512      28.593 -17.823   8.449  1.00 42.54           N  
ATOM   3941  CA  GLU A 512      28.475 -19.255   8.705  1.00 42.54           C  
ATOM   3942  C   GLU A 512      28.193 -20.024   7.417  1.00 42.54           C  
ATOM   3943  CB  GLU A 512      27.374 -19.530   9.733  1.00 42.54           C  
ATOM   3944  O   GLU A 512      27.242 -19.711   6.697  1.00 42.54           O  
ATOM   3945  CG  GLU A 512      27.872 -20.207  11.001  1.00 42.54           C  
ATOM   3946  CD  GLU A 512      26.781 -20.414  12.039  1.00 42.54           C  
ATOM   3947  OE1 GLU A 512      27.069 -20.979  13.118  1.00 42.54           O  
ATOM   3948  OE2 GLU A 512      25.628 -20.009  11.770  1.00 42.54           O  
ATOM   3949  N   THR A 513      29.176 -20.475   6.581  1.00 35.89           N  
ATOM   3950  CA  THR A 513      29.502 -21.770   5.994  1.00 35.89           C  
ATOM   3951  C   THR A 513      28.544 -22.847   6.495  1.00 35.89           C  
ATOM   3952  CB  THR A 513      30.951 -22.179   6.313  1.00 35.89           C  
ATOM   3953  O   THR A 513      28.461 -23.100   7.699  1.00 35.89           O  
ATOM   3954  CG2 THR A 513      31.927 -21.581   5.304  1.00 35.89           C  
ATOM   3955  OG1 THR A 513      31.295 -21.717   7.625  1.00 35.89           O  
ATOM   3956  N   PHE A 514      27.306 -22.965   5.950  1.00 35.47           N  
ATOM   3957  CA  PHE A 514      26.567 -24.209   6.130  1.00 35.47           C  
ATOM   3958  C   PHE A 514      25.928 -24.653   4.820  1.00 35.47           C  
ATOM   3959  CB  PHE A 514      25.493 -24.047   7.210  1.00 35.47           C  
ATOM   3960  O   PHE A 514      25.263 -23.862   4.148  1.00 35.47           O  
ATOM   3961  CG  PHE A 514      25.204 -25.311   7.974  1.00 35.47           C  
ATOM   3962  CD1 PHE A 514      24.128 -26.118   7.629  1.00 35.47           C  
ATOM   3963  CD2 PHE A 514      26.011 -25.691   9.039  1.00 35.47           C  
ATOM   3964  CE1 PHE A 514      23.858 -27.289   8.334  1.00 35.47           C  
ATOM   3965  CE2 PHE A 514      25.748 -26.860   9.749  1.00 35.47           C  
ATOM   3966  CZ  PHE A 514      24.671 -27.656   9.395  1.00 35.47           C  
ATOM   3967  N   GLU A 515      26.574 -25.345   3.864  1.00 36.17           N  
ATOM   3968  CA  GLU A 515      26.391 -26.586   3.117  1.00 36.17           C  
ATOM   3969  C   GLU A 515      24.942 -26.750   2.666  1.00 36.17           C  
ATOM   3970  CB  GLU A 515      26.819 -27.789   3.961  1.00 36.17           C  
ATOM   3971  O   GLU A 515      24.022 -26.691   3.484  1.00 36.17           O  
ATOM   3972  CG  GLU A 515      28.159 -28.383   3.551  1.00 36.17           C  
ATOM   3973  CD  GLU A 515      28.540 -29.616   4.355  1.00 36.17           C  
ATOM   3974  OE1 GLU A 515      29.599 -30.221   4.072  1.00 36.17           O  
ATOM   3975  OE2 GLU A 515      27.773 -29.980   5.274  1.00 36.17           O  
ATOM   3976  N   GLU A 516      24.554 -26.296   1.504  1.00 32.97           N  
ATOM   3977  CA  GLU A 516      23.826 -26.905   0.395  1.00 32.97           C  
ATOM   3978  C   GLU A 516      23.239 -28.256   0.795  1.00 32.97           C  
ATOM   3979  CB  GLU A 516      24.740 -27.069  -0.823  1.00 32.97           C  
ATOM   3980  O   GLU A 516      23.978 -29.185   1.131  1.00 32.97           O  
ATOM   3981  CG  GLU A 516      23.993 -27.133  -2.147  1.00 32.97           C  
ATOM   3982  CD  GLU A 516      24.914 -27.286  -3.348  1.00 32.97           C  
ATOM   3983  OE1 GLU A 516      24.412 -27.500  -4.474  1.00 32.97           O  
ATOM   3984  OE2 GLU A 516      26.147 -27.192  -3.160  1.00 32.97           O  
ATOM   3985  N   LYS A 517      22.211 -28.354   1.627  1.00 37.21           N  
ATOM   3986  CA  LYS A 517      21.318 -29.508   1.557  1.00 37.21           C  
ATOM   3987  C   LYS A 517      19.986 -29.133   0.915  1.00 37.21           C  
ATOM   3988  CB  LYS A 517      21.083 -30.090   2.951  1.00 37.21           C  
ATOM   3989  O   LYS A 517      19.311 -28.206   1.367  1.00 37.21           O  
ATOM   3990  CG  LYS A 517      22.090 -31.156   3.355  1.00 37.21           C  
ATOM   3991  CD  LYS A 517      21.745 -31.768   4.707  1.00 37.21           C  
ATOM   3992  CE  LYS A 517      22.805 -32.763   5.158  1.00 37.21           C  
ATOM   3993  NZ  LYS A 517      22.590 -33.200   6.570  1.00 37.21           N  
ATOM   3994  N   LEU A 518      19.800 -29.103  -0.403  1.00 30.63           N  
ATOM   3995  CA  LEU A 518      18.837 -29.777  -1.267  1.00 30.63           C  
ATOM   3996  C   LEU A 518      17.783 -30.507  -0.441  1.00 30.63           C  
ATOM   3997  CB  LEU A 518      19.549 -30.765  -2.195  1.00 30.63           C  
ATOM   3998  O   LEU A 518      18.103 -31.443   0.295  1.00 30.63           O  
ATOM   3999  CG  LEU A 518      19.831 -30.277  -3.616  1.00 30.63           C  
ATOM   4000  CD1 LEU A 518      20.920 -31.128  -4.262  1.00 30.63           C  
ATOM   4001  CD2 LEU A 518      18.557 -30.304  -4.454  1.00 30.63           C  
ATOM   4002  N   VAL A 519      16.750 -29.827   0.180  1.00 37.62           N  
ATOM   4003  CA  VAL A 519      15.452 -30.440   0.440  1.00 37.62           C  
ATOM   4004  C   VAL A 519      14.338 -29.532  -0.077  1.00 37.62           C  
ATOM   4005  CB  VAL A 519      15.250 -30.728   1.944  1.00 37.62           C  
ATOM   4006  O   VAL A 519      14.278 -28.351   0.275  1.00 37.62           O  
ATOM   4007  CG1 VAL A 519      13.897 -31.395   2.190  1.00 37.62           C  
ATOM   4008  CG2 VAL A 519      16.384 -31.601   2.477  1.00 37.62           C  
ATOM   4009  N   SER A 520      13.939 -29.463  -1.445  1.00 35.90           N  
ATOM   4010  CA  SER A 520      12.658 -29.752  -2.081  1.00 35.90           C  
ATOM   4011  C   SER A 520      11.513 -29.681  -1.076  1.00 35.90           C  
ATOM   4012  CB  SER A 520      12.685 -31.132  -2.738  1.00 35.90           C  
ATOM   4013  O   SER A 520      11.515 -30.398  -0.073  1.00 35.90           O  
ATOM   4014  OG  SER A 520      12.572 -32.156  -1.764  1.00 35.90           O  
ATOM   4015  N   THR A 521      10.934 -28.499  -0.658  1.00 40.50           N  
ATOM   4016  CA  THR A 521       9.548 -28.407  -0.213  1.00 40.50           C  
ATOM   4017  C   THR A 521       8.636 -27.999  -1.367  1.00 40.50           C  
ATOM   4018  CB  THR A 521       9.397 -27.402   0.944  1.00 40.50           C  
ATOM   4019  O   THR A 521       8.944 -27.063  -2.107  1.00 40.50           O  
ATOM   4020  CG2 THR A 521      10.116 -27.893   2.196  1.00 40.50           C  
ATOM   4021  OG1 THR A 521       9.954 -26.142   0.550  1.00 40.50           O  
ATOM   4022  N   LYS A 522       8.086 -28.938  -2.179  1.00 35.74           N  
ATOM   4023  CA  LYS A 522       6.758 -29.504  -2.392  1.00 35.74           C  
ATOM   4024  C   LYS A 522       5.698 -28.725  -1.618  1.00 35.74           C  
ATOM   4025  CB  LYS A 522       6.730 -30.977  -1.981  1.00 35.74           C  
ATOM   4026  O   LYS A 522       5.868 -28.449  -0.429  1.00 35.74           O  
ATOM   4027  CG  LYS A 522       6.931 -31.946  -3.136  1.00 35.74           C  
ATOM   4028  CD  LYS A 522       6.875 -33.394  -2.668  1.00 35.74           C  
ATOM   4029  CE  LYS A 522       7.066 -34.365  -3.825  1.00 35.74           C  
ATOM   4030  NZ  LYS A 522       7.249 -35.768  -3.347  1.00 35.74           N  
ATOM   4031  N   LYS A 523       5.041 -27.569  -2.138  1.00 37.22           N  
ATOM   4032  CA  LYS A 523       3.661 -27.128  -2.323  1.00 37.22           C  
ATOM   4033  C   LYS A 523       3.114 -26.485  -1.051  1.00 37.22           C  
ATOM   4034  CB  LYS A 523       2.774 -28.301  -2.740  1.00 37.22           C  
ATOM   4035  O   LYS A 523       3.080 -27.119   0.006  1.00 37.22           O  
ATOM   4036  CG  LYS A 523       2.825 -28.617  -4.228  1.00 37.22           C  
ATOM   4037  CD  LYS A 523       1.762 -29.635  -4.620  1.00 37.22           C  
ATOM   4038  CE  LYS A 523       1.832 -29.975  -6.103  1.00 37.22           C  
ATOM   4039  NZ  LYS A 523       0.903 -31.088  -6.461  1.00 37.22           N  
ATOM   4040  N   VAL A 524       3.182 -25.182  -0.767  1.00 37.05           N  
ATOM   4041  CA  VAL A 524       2.271 -24.431   0.090  1.00 37.05           C  
ATOM   4042  C   VAL A 524       1.087 -23.926  -0.730  1.00 37.05           C  
ATOM   4043  CB  VAL A 524       2.986 -23.246   0.778  1.00 37.05           C  
ATOM   4044  O   VAL A 524       1.269 -23.229  -1.731  1.00 37.05           O  
ATOM   4045  CG1 VAL A 524       2.014 -22.468   1.662  1.00 37.05           C  
ATOM   4046  CG2 VAL A 524       4.176 -23.744   1.596  1.00 37.05           C  
ATOM   4047  N   GLU A 525       0.024 -24.841  -1.072  1.00 40.62           N  
ATOM   4048  CA  GLU A 525      -1.436 -24.817  -1.098  1.00 40.62           C  
ATOM   4049  C   GLU A 525      -1.992 -23.893  -0.019  1.00 40.62           C  
ATOM   4050  CB  GLU A 525      -2.000 -26.229  -0.924  1.00 40.62           C  
ATOM   4051  O   GLU A 525      -1.684 -24.056   1.164  1.00 40.62           O  
ATOM   4052  CG  GLU A 525      -3.199 -26.526  -1.814  1.00 40.62           C  
ATOM   4053  CD  GLU A 525      -3.752 -27.930  -1.626  1.00 40.62           C  
ATOM   4054  OE1 GLU A 525      -4.837 -28.233  -2.173  1.00 40.62           O  
ATOM   4055  OE2 GLU A 525      -3.097 -28.733  -0.925  1.00 40.62           O  
ATOM   4056  N   LYS A 526      -2.165 -22.596  -0.228  1.00 41.93           N  
ATOM   4057  CA  LYS A 526      -3.182 -21.632   0.182  1.00 41.93           C  
ATOM   4058  C   LYS A 526      -4.575 -22.254   0.148  1.00 41.93           C  
ATOM   4059  CB  LYS A 526      -3.139 -20.392  -0.713  1.00 41.93           C  
ATOM   4060  O   LYS A 526      -5.007 -22.765  -0.888  1.00 41.93           O  
ATOM   4061  CG  LYS A 526      -2.229 -19.288  -0.197  1.00 41.93           C  
ATOM   4062  CD  LYS A 526      -2.320 -18.038  -1.064  1.00 41.93           C  
ATOM   4063  CE  LYS A 526      -1.325 -16.975  -0.620  1.00 41.93           C  
ATOM   4064  NZ  LYS A 526      -1.231 -15.858  -1.606  1.00 41.93           N  
ATOM   4065  N   VAL A 527      -5.090 -22.944   1.175  1.00 36.76           N  
ATOM   4066  CA  VAL A 527      -6.400 -23.174   1.775  1.00 36.76           C  
ATOM   4067  C   VAL A 527      -7.023 -21.841   2.182  1.00 36.76           C  
ATOM   4068  CB  VAL A 527      -6.307 -24.114   2.997  1.00 36.76           C  
ATOM   4069  O   VAL A 527      -6.487 -21.133   3.037  1.00 36.76           O  
ATOM   4070  CG1 VAL A 527      -7.699 -24.445   3.532  1.00 36.76           C  
ATOM   4071  CG2 VAL A 527      -5.555 -25.392   2.631  1.00 36.76           C  
ATOM   4072  N   THR A 528      -7.653 -21.065   1.255  1.00 40.94           N  
ATOM   4073  CA  THR A 528      -8.808 -20.183   1.382  1.00 40.94           C  
ATOM   4074  C   THR A 528     -10.104 -20.988   1.388  1.00 40.94           C  
ATOM   4075  CB  THR A 528      -8.849 -19.148   0.242  1.00 40.94           C  
ATOM   4076  O   THR A 528     -10.321 -21.833   0.517  1.00 40.94           O  
ATOM   4077  CG2 THR A 528      -9.033 -17.736   0.788  1.00 40.94           C  
ATOM   4078  OG1 THR A 528      -7.620 -19.207  -0.493  1.00 40.94           O  
ATOM   4079  N   SER A 529     -10.649 -21.557   2.531  1.00 44.50           N  
ATOM   4080  CA  SER A 529     -11.954 -21.861   3.107  1.00 44.50           C  
ATOM   4081  C   SER A 529     -13.042 -20.971   2.514  1.00 44.50           C  
ATOM   4082  CB  SER A 529     -11.922 -21.697   4.627  1.00 44.50           C  
ATOM   4083  O   SER A 529     -12.853 -19.761   2.375  1.00 44.50           O  
ATOM   4084  OG  SER A 529     -11.334 -20.458   4.986  1.00 44.50           O  
ATOM   4085  N   HIS A 530     -13.831 -21.362   1.436  1.00 33.85           N  
ATOM   4086  CA  HIS A 530     -15.198 -21.701   1.056  1.00 33.85           C  
ATOM   4087  C   HIS A 530     -16.145 -20.533   1.308  1.00 33.85           C  
ATOM   4088  CB  HIS A 530     -15.675 -22.938   1.819  1.00 33.85           C  
ATOM   4089  O   HIS A 530     -16.226 -20.024   2.428  1.00 33.85           O  
ATOM   4090  CG  HIS A 530     -15.434 -24.222   1.090  1.00 33.85           C  
ATOM   4091  CD2 HIS A 530     -14.721 -25.320   1.436  1.00 33.85           C  
ATOM   4092  ND1 HIS A 530     -15.958 -24.479  -0.158  1.00 33.85           N  
ATOM   4093  CE1 HIS A 530     -15.578 -25.684  -0.549  1.00 33.85           C  
ATOM   4094  NE2 HIS A 530     -14.826 -26.215   0.400  1.00 33.85           N  
ATOM   4095  N   ALA A 531     -16.422 -19.725   0.232  1.00 39.16           N  
ATOM   4096  CA  ALA A 531     -17.838 -19.441   0.018  1.00 39.16           C  
ATOM   4097  C   ALA A 531     -18.223 -19.640  -1.445  1.00 39.16           C  
ATOM   4098  CB  ALA A 531     -18.168 -18.018   0.463  1.00 39.16           C  
ATOM   4099  O   ALA A 531     -17.566 -19.110  -2.344  1.00 39.16           O  
ATOM   4100  N   ILE A 532     -18.652 -20.800  -1.908  1.00 38.40           N  
ATOM   4101  CA  ILE A 532     -19.681 -21.328  -2.798  1.00 38.40           C  
ATOM   4102  C   ILE A 532     -20.718 -20.245  -3.087  1.00 38.40           C  
ATOM   4103  CB  ILE A 532     -20.363 -22.577  -2.196  1.00 38.40           C  
ATOM   4104  O   ILE A 532     -21.342 -19.713  -2.166  1.00 38.40           O  
ATOM   4105  CG1 ILE A 532     -19.322 -23.662  -1.896  1.00 38.40           C  
ATOM   4106  CG2 ILE A 532     -21.450 -23.105  -3.137  1.00 38.40           C  
ATOM   4107  CD1 ILE A 532     -19.874 -24.852  -1.124  1.00 38.40           C  
ATOM   4108  N   VAL A 533     -20.527 -19.438  -4.221  1.00 41.52           N  
ATOM   4109  CA  VAL A 533     -21.682 -19.079  -5.037  1.00 41.52           C  
ATOM   4110  C   VAL A 533     -21.285 -19.051  -6.512  1.00 41.52           C  
ATOM   4111  CB  VAL A 533     -22.271 -17.713  -4.618  1.00 41.52           C  
ATOM   4112  O   VAL A 533     -20.331 -18.368  -6.891  1.00 41.52           O  
ATOM   4113  CG1 VAL A 533     -23.428 -17.319  -5.535  1.00 41.52           C  
ATOM   4114  CG2 VAL A 533     -22.730 -17.755  -3.162  1.00 41.52           C  
ATOM   4115  N   LYS A 534     -21.332 -20.159  -7.255  1.00 39.42           N  
ATOM   4116  CA  LYS A 534     -22.008 -20.606  -8.470  1.00 39.42           C  
ATOM   4117  C   LYS A 534     -22.516 -19.420  -9.285  1.00 39.42           C  
ATOM   4118  CB  LYS A 534     -23.170 -21.540  -8.125  1.00 39.42           C  
ATOM   4119  O   LYS A 534     -23.269 -18.588  -8.777  1.00 39.42           O  
ATOM   4120  CG  LYS A 534     -22.913 -23.000  -8.468  1.00 39.42           C  
ATOM   4121  CD  LYS A 534     -24.089 -23.883  -8.070  1.00 39.42           C  
ATOM   4122  CE  LYS A 534     -23.850 -25.338  -8.450  1.00 39.42           C  
ATOM   4123  NZ  LYS A 534     -24.516 -26.276  -7.497  1.00 39.42           N  
ATOM   4124  N   GLU A 535     -21.633 -18.952 -10.292  1.00 46.54           N  
ATOM   4125  CA  GLU A 535     -22.303 -18.404 -11.467  1.00 46.54           C  
ATOM   4126  C   GLU A 535     -21.334 -18.252 -12.636  1.00 46.54           C  
ATOM   4127  CB  GLU A 535     -22.948 -17.055 -11.139  1.00 46.54           C  
ATOM   4128  O   GLU A 535     -20.260 -17.665 -12.485  1.00 46.54           O  
ATOM   4129  CG  GLU A 535     -24.443 -17.137 -10.870  1.00 46.54           C  
ATOM   4130  CD  GLU A 535     -25.138 -15.785 -10.926  1.00 46.54           C  
ATOM   4131  OE1 GLU A 535     -26.388 -15.747 -10.969  1.00 46.54           O  
ATOM   4132  OE2 GLU A 535     -24.425 -14.757 -10.926  1.00 46.54           O  
ATOM   4133  N   VAL A 536     -21.182 -19.261 -13.537  1.00 48.10           N  
ATOM   4134  CA  VAL A 536     -21.553 -19.454 -14.934  1.00 48.10           C  
ATOM   4135  C   VAL A 536     -20.627 -18.637 -15.833  1.00 48.10           C  
ATOM   4136  CB  VAL A 536     -23.026 -19.062 -15.190  1.00 48.10           C  
ATOM   4137  O   VAL A 536     -20.554 -17.412 -15.709  1.00 48.10           O  
ATOM   4138  CG1 VAL A 536     -23.387 -19.252 -16.662  1.00 48.10           C  
ATOM   4139  CG2 VAL A 536     -23.958 -19.880 -14.298  1.00 48.10           C  
ATOM   4140  N   THR A 537     -19.485 -19.159 -16.157  1.00 40.29           N  
ATOM   4141  CA  THR A 537     -18.660 -18.925 -17.337  1.00 40.29           C  
ATOM   4142  C   THR A 537     -19.468 -19.135 -18.614  1.00 40.29           C  
ATOM   4143  CB  THR A 537     -17.428 -19.850 -17.349  1.00 40.29           C  
ATOM   4144  O   THR A 537     -20.132 -20.161 -18.773  1.00 40.29           O  
ATOM   4145  CG2 THR A 537     -16.419 -19.436 -16.282  1.00 40.29           C  
ATOM   4146  OG1 THR A 537     -17.846 -21.197 -17.098  1.00 40.29           O  
ATOM   4147  N   GLN A 538     -20.005 -18.059 -19.209  1.00 54.99           N  
ATOM   4148  CA  GLN A 538     -20.249 -17.836 -20.630  1.00 54.99           C  
ATOM   4149  C   GLN A 538     -19.081 -17.099 -21.280  1.00 54.99           C  
ATOM   4150  CB  GLN A 538     -21.545 -17.050 -20.836  1.00 54.99           C  
ATOM   4151  O   GLN A 538     -18.701 -16.014 -20.837  1.00 54.99           O  
ATOM   4152  CG  GLN A 538     -22.470 -17.653 -21.883  1.00 54.99           C  
ATOM   4153  CD  GLN A 538     -23.787 -16.909 -22.002  1.00 54.99           C  
ATOM   4154  NE2 GLN A 538     -24.720 -17.473 -22.761  1.00 54.99           N  
ATOM   4155  OE1 GLN A 538     -23.965 -15.838 -21.414  1.00 54.99           O  
ATOM   4156  N   SER A 539     -18.001 -17.721 -21.879  1.00 46.56           N  
ATOM   4157  CA  SER A 539     -17.379 -17.936 -23.181  1.00 46.56           C  
ATOM   4158  C   SER A 539     -16.687 -16.672 -23.679  1.00 46.56           C  
ATOM   4159  CB  SER A 539     -18.421 -18.393 -24.204  1.00 46.56           C  
ATOM   4160  O   SER A 539     -17.303 -15.606 -23.746  1.00 46.56           O  
ATOM   4161  OG  SER A 539     -19.372 -19.255 -23.602  1.00 46.56           O  
ATOM   4162  N   ASP A 540     -15.237 -16.645 -23.668  1.00 38.66           N  
ATOM   4163  CA  ASP A 540     -14.335 -16.233 -24.739  1.00 38.66           C  
ATOM   4164  C   ASP A 540     -12.939 -16.819 -24.538  1.00 38.66           C  
ATOM   4165  CB  ASP A 540     -14.258 -14.707 -24.819  1.00 38.66           C  
ATOM   4166  O   ASP A 540     -12.437 -16.868 -23.414  1.00 38.66           O  
ATOM   4167  CG  ASP A 540     -14.784 -14.154 -26.132  1.00 38.66           C  
ATOM   4168  OD1 ASP A 540     -14.092 -14.274 -27.165  1.00 38.66           O  
ATOM   4169  OD2 ASP A 540     -15.901 -13.591 -26.132  1.00 38.66           O  
TER    4170      ASP A 540                                                      
ENDMDL                                                                          
END                                                                             
