# Supplementary material for: The 2022 Lady Estelle Wolfson lectureship on neurofilaments
Source: J Neurochem. 2022 Sep 19;163(3):179–219. doi: 10.1111/jnc.15682 (PMC9826399; doi:10.1111/jnc.15682)
Supplement: Supplementary file 1 — Supplementary material S1 [file JNC-163-179-s001.gz › NEFM2_91e8d_unrelaxed_rank_2_model_2.pdb]

MODEL     1                                                                     
ATOM      1  N   MET A   1     -11.743  -8.383  27.819  1.00 91.98           N  
ATOM      2  CA  MET A   1     -11.069  -9.202  26.816  1.00 91.98           C  
ATOM      3  C   MET A   1     -11.577  -8.876  25.416  1.00 91.98           C  
ATOM      4  CB  MET A   1     -11.269 -10.689  27.113  1.00 91.98           C  
ATOM      5  O   MET A   1     -10.806  -8.879  24.455  1.00 91.98           O  
ATOM      6  CG  MET A   1     -10.252 -11.262  28.086  1.00 91.98           C  
ATOM      7  SD  MET A   1      -8.527 -11.082  27.488  1.00 91.98           S  
ATOM      8  CE  MET A   1      -7.659 -12.122  28.695  1.00 91.98           C  
ATOM      9  N   ALA A   2     -12.777  -8.459  25.353  1.00 94.50           N  
ATOM     10  CA  ALA A   2     -13.425  -8.050  24.109  1.00 94.50           C  
ATOM     11  C   ALA A   2     -12.857  -6.726  23.605  1.00 94.50           C  
ATOM     12  CB  ALA A   2     -14.934  -7.936  24.308  1.00 94.50           C  
ATOM     13  O   ALA A   2     -12.675  -6.540  22.400  1.00 94.50           O  
ATOM     14  N   ARG A   3     -12.549  -5.911  24.466  1.00 97.23           N  
ATOM     15  CA  ARG A   3     -11.910  -4.643  24.126  1.00 97.23           C  
ATOM     16  C   ARG A   3     -10.513  -4.870  23.560  1.00 97.23           C  
ATOM     17  CB  ARG A   3     -11.837  -3.732  25.353  1.00 97.23           C  
ATOM     18  O   ARG A   3     -10.130  -4.244  22.569  1.00 97.23           O  
ATOM     19  CG  ARG A   3     -11.387  -2.313  25.040  1.00 97.23           C  
ATOM     20  CD  ARG A   3     -11.183  -1.494  26.307  1.00 97.23           C  
ATOM     21  NE  ARG A   3     -10.664  -0.162  26.010  1.00 97.23           N  
ATOM     22  NH1 ARG A   3     -10.261   0.399  28.215  1.00 97.23           N  
ATOM     23  NH2 ARG A   3      -9.785   1.892  26.542  1.00 97.23           N  
ATOM     24  CZ  ARG A   3     -10.238   0.706  26.923  1.00 97.23           C  
ATOM     25  N   HIS A   4      -9.817  -5.736  24.136  1.00 97.20           N  
ATOM     26  CA  HIS A   4      -8.467  -6.060  23.689  1.00 97.20           C  
ATOM     27  C   HIS A   4      -8.486  -6.726  22.317  1.00 97.20           C  
ATOM     28  CB  HIS A   4      -7.771  -6.968  24.704  1.00 97.20           C  
ATOM     29  O   HIS A   4      -7.630  -6.447  21.475  1.00 97.20           O  
ATOM     30  CG  HIS A   4      -7.450  -6.287  25.997  1.00 97.20           C  
ATOM     31  CD2 HIS A   4      -7.722  -6.634  27.276  1.00 97.20           C  
ATOM     32  ND1 HIS A   4      -6.766  -5.092  26.058  1.00 97.20           N  
ATOM     33  CE1 HIS A   4      -6.631  -4.734  27.324  1.00 97.20           C  
ATOM     34  NE2 HIS A   4      -7.203  -5.653  28.084  1.00 97.20           N  
ATOM     35  N   LEU A   5      -9.422  -7.471  22.035  1.00 97.85           N  
ATOM     36  CA  LEU A   5      -9.550  -8.137  20.743  1.00 97.85           C  
ATOM     37  C   LEU A   5      -9.888  -7.134  19.646  1.00 97.85           C  
ATOM     38  CB  LEU A   5     -10.625  -9.225  20.805  1.00 97.85           C  
ATOM     39  O   LEU A   5      -9.380  -7.237  18.527  1.00 97.85           O  
ATOM     40  CG  LEU A   5     -10.238 -10.520  21.522  1.00 97.85           C  
ATOM     41  CD1 LEU A   5     -11.442 -11.452  21.619  1.00 97.85           C  
ATOM     42  CD2 LEU A   5      -9.081 -11.205  20.803  1.00 97.85           C  
ATOM     43  N   ARG A   6     -10.628  -6.198  20.020  1.00 97.72           N  
ATOM     44  CA  ARG A   6     -10.979  -5.140  19.078  1.00 97.72           C  
ATOM     45  C   ARG A   6      -9.778  -4.248  18.782  1.00 97.72           C  
ATOM     46  CB  ARG A   6     -12.136  -4.298  19.621  1.00 97.72           C  
ATOM     47  O   ARG A   6      -9.516  -3.914  17.625  1.00 97.72           O  
ATOM     48  CG  ARG A   6     -12.736  -3.344  18.601  1.00 97.72           C  
ATOM     49  CD  ARG A   6     -13.994  -2.670  19.131  1.00 97.72           C  
ATOM     50  NE  ARG A   6     -15.106  -3.610  19.236  1.00 97.72           N  
ATOM     51  NH1 ARG A   6     -16.547  -2.113  20.245  1.00 97.72           N  
ATOM     52  NH2 ARG A   6     -17.234  -4.256  19.808  1.00 97.72           N  
ATOM     53  CZ  ARG A   6     -16.293  -3.324  19.763  1.00 97.72           C  
ATOM     54  N   GLU A   7      -9.071  -3.930  19.737  1.00 97.51           N  
ATOM     55  CA  GLU A   7      -7.874  -3.112  19.563  1.00 97.51           C  
ATOM     56  C   GLU A   7      -6.817  -3.848  18.744  1.00 97.51           C  
ATOM     57  CB  GLU A   7      -7.298  -2.707  20.922  1.00 97.51           C  
ATOM     58  O   GLU A   7      -6.134  -3.243  17.916  1.00 97.51           O  
ATOM     59  CG  GLU A   7      -8.156  -1.704  21.680  1.00 97.51           C  
ATOM     60  CD  GLU A   7      -7.663  -1.438  23.093  1.00 97.51           C  
ATOM     61  OE1 GLU A   7      -8.368  -0.747  23.862  1.00 97.51           O  
ATOM     62  OE2 GLU A   7      -6.562  -1.925  23.434  1.00 97.51           O  
ATOM     63  N   TYR A   8      -6.750  -5.091  18.979  1.00 98.27           N  
ATOM     64  CA  TYR A   8      -5.808  -5.895  18.209  1.00 98.27           C  
ATOM     65  C   TYR A   8      -6.211  -5.949  16.740  1.00 98.27           C  
ATOM     66  CB  TYR A   8      -5.720  -7.314  18.779  1.00 98.27           C  
ATOM     67  O   TYR A   8      -5.366  -5.812  15.853  1.00 98.27           O  
ATOM     68  CG  TYR A   8      -4.663  -8.168  18.122  1.00 98.27           C  
ATOM     69  CD1 TYR A   8      -5.007  -9.131  17.176  1.00 98.27           C  
ATOM     70  CD2 TYR A   8      -3.319  -8.014  18.445  1.00 98.27           C  
ATOM     71  CE1 TYR A   8      -4.037  -9.922  16.569  1.00 98.27           C  
ATOM     72  CE2 TYR A   8      -2.341  -8.799  17.844  1.00 98.27           C  
ATOM     73  OH  TYR A   8      -1.744 -10.528  16.311  1.00 98.27           O  
ATOM     74  CZ  TYR A   8      -2.709  -9.748  16.908  1.00 98.27           C  
ATOM     75  N   GLN A   9      -7.427  -6.147  16.529  1.00 98.29           N  
ATOM     76  CA  GLN A   9      -7.919  -6.159  15.155  1.00 98.29           C  
ATOM     77  C   GLN A   9      -7.673  -4.817  14.471  1.00 98.29           C  
ATOM     78  CB  GLN A   9      -9.409  -6.501  15.120  1.00 98.29           C  
ATOM     79  O   GLN A   9      -7.248  -4.772  13.315  1.00 98.29           O  
ATOM     80  CG  GLN A   9      -9.930  -6.839  13.730  1.00 98.29           C  
ATOM     81  CD  GLN A   9     -11.333  -7.417  13.753  1.00 98.29           C  
ATOM     82  NE2 GLN A   9     -11.738  -8.034  12.649  1.00 98.29           N  
ATOM     83  OE1 GLN A   9     -12.046  -7.310  14.756  1.00 98.29           O  
ATOM     84  N   ASP A  10      -7.957  -3.778  15.181  1.00 97.89           N  
ATOM     85  CA  ASP A  10      -7.729  -2.443  14.639  1.00 97.89           C  
ATOM     86  C   ASP A  10      -6.252  -2.226  14.316  1.00 97.89           C  
ATOM     87  CB  ASP A  10      -8.215  -1.374  15.620  1.00 97.89           C  
ATOM     88  O   ASP A  10      -5.915  -1.683  13.262  1.00 97.89           O  
ATOM     89  CG  ASP A  10      -9.728  -1.262  15.673  1.00 97.89           C  
ATOM     90  OD1 ASP A  10     -10.413  -1.839  14.801  1.00 97.89           O  
ATOM     91  OD2 ASP A  10     -10.240  -0.587  16.592  1.00 97.89           O  
ATOM     92  N   LEU A  11      -5.479  -2.660  15.189  1.00 98.50           N  
ATOM     93  CA  LEU A  11      -4.039  -2.541  14.987  1.00 98.50           C  
ATOM     94  C   LEU A  11      -3.588  -3.374  13.792  1.00 98.50           C  
ATOM     95  CB  LEU A  11      -3.283  -2.979  16.244  1.00 98.50           C  
ATOM     96  O   LEU A  11      -2.750  -2.931  13.003  1.00 98.50           O  
ATOM     97  CG  LEU A  11      -1.776  -2.718  16.254  1.00 98.50           C  
ATOM     98  CD1 LEU A  11      -1.494  -1.231  16.067  1.00 98.50           C  
ATOM     99  CD2 LEU A  11      -1.154  -3.227  17.550  1.00 98.50           C  
ATOM    100  N   LEU A  12      -4.080  -4.473  13.691  1.00 98.54           N  
ATOM    101  CA  LEU A  12      -3.777  -5.330  12.550  1.00 98.54           C  
ATOM    102  C   LEU A  12      -4.201  -4.666  11.244  1.00 98.54           C  
ATOM    103  CB  LEU A  12      -4.473  -6.685  12.697  1.00 98.54           C  
ATOM    104  O   LEU A  12      -3.471  -4.715  10.252  1.00 98.54           O  
ATOM    105  CG  LEU A  12      -4.116  -7.747  11.655  1.00 98.54           C  
ATOM    106  CD1 LEU A  12      -2.650  -8.147  11.788  1.00 98.54           C  
ATOM    107  CD2 LEU A  12      -5.023  -8.964  11.800  1.00 98.54           C  
ATOM    108  N   ASN A  13      -5.308  -4.112  11.238  1.00 98.12           N  
ATOM    109  CA  ASN A  13      -5.789  -3.408  10.054  1.00 98.12           C  
ATOM    110  C   ASN A  13      -4.866  -2.254   9.675  1.00 98.12           C  
ATOM    111  CB  ASN A  13      -7.215  -2.899  10.273  1.00 98.12           C  
ATOM    112  O   ASN A  13      -4.560  -2.058   8.497  1.00 98.12           O  
ATOM    113  CG  ASN A  13      -8.239  -4.016  10.284  1.00 98.12           C  
ATOM    114  ND2 ASN A  13      -9.418  -3.735  10.825  1.00 98.12           N  
ATOM    115  OD1 ASN A  13      -7.972  -5.124   9.811  1.00 98.12           O  
ATOM    116  N   VAL A  14      -4.469  -1.521  10.642  1.00 98.52           N  
ATOM    117  CA  VAL A  14      -3.537  -0.422  10.408  1.00 98.52           C  
ATOM    118  C   VAL A  14      -2.225  -0.967   9.850  1.00 98.52           C  
ATOM    119  CB  VAL A  14      -3.273   0.382  11.701  1.00 98.52           C  
ATOM    120  O   VAL A  14      -1.658  -0.400   8.913  1.00 98.52           O  
ATOM    121  CG1 VAL A  14      -2.134   1.379  11.493  1.00 98.52           C  
ATOM    122  CG2 VAL A  14      -4.543   1.103  12.149  1.00 98.52           C  
ATOM    123  N   LYS A  15      -1.768  -2.022  10.352  1.00 98.38           N  
ATOM    124  CA  LYS A  15      -0.529  -2.640   9.890  1.00 98.38           C  
ATOM    125  C   LYS A  15      -0.643  -3.080   8.434  1.00 98.38           C  
ATOM    126  CB  LYS A  15      -0.164  -3.835  10.772  1.00 98.38           C  
ATOM    127  O   LYS A  15       0.270  -2.851   7.638  1.00 98.38           O  
ATOM    128  CG  LYS A  15       1.153  -4.500  10.400  1.00 98.38           C  
ATOM    129  CD  LYS A  15       1.132  -5.992  10.705  1.00 98.38           C  
ATOM    130  CE  LYS A  15       2.444  -6.661  10.319  1.00 98.38           C  
ATOM    131  NZ  LYS A  15       2.442  -8.117  10.650  1.00 98.38           N  
ATOM    132  N   MET A  16      -1.746  -3.642   8.125  1.00 98.63           N  
ATOM    133  CA  MET A  16      -1.961  -4.093   6.753  1.00 98.63           C  
ATOM    134  C   MET A  16      -1.995  -2.911   5.791  1.00 98.63           C  
ATOM    135  CB  MET A  16      -3.261  -4.892   6.647  1.00 98.63           C  
ATOM    136  O   MET A  16      -1.405  -2.967   4.711  1.00 98.63           O  
ATOM    137  CG  MET A  16      -3.188  -6.268   7.288  1.00 98.63           C  
ATOM    138  SD  MET A  16      -4.700  -7.264   6.988  1.00 98.63           S  
ATOM    139  CE  MET A  16      -4.586  -7.487   5.191  1.00 98.63           C  
ATOM    140  N   ALA A  17      -2.699  -1.927   6.217  1.00 98.46           N  
ATOM    141  CA  ALA A  17      -2.767  -0.712   5.409  1.00 98.46           C  
ATOM    142  C   ALA A  17      -1.376  -0.130   5.174  1.00 98.46           C  
ATOM    143  CB  ALA A  17      -3.667   0.323   6.080  1.00 98.46           C  
ATOM    144  O   ALA A  17      -1.046   0.274   4.057  1.00 98.46           O  
ATOM    145  N   LEU A  18      -0.583  -0.158   6.116  1.00 98.61           N  
ATOM    146  CA  LEU A  18       0.774   0.366   5.996  1.00 98.61           C  
ATOM    147  C   LEU A  18       1.619  -0.516   5.084  1.00 98.61           C  
ATOM    148  CB  LEU A  18       1.431   0.473   7.375  1.00 98.61           C  
ATOM    149  O   LEU A  18       2.430  -0.013   4.304  1.00 98.61           O  
ATOM    150  CG  LEU A  18       0.933   1.603   8.278  1.00 98.61           C  
ATOM    151  CD1 LEU A  18       1.556   1.486   9.665  1.00 98.61           C  
ATOM    152  CD2 LEU A  18       1.248   2.960   7.658  1.00 98.61           C  
ATOM    153  N   ASP A  19       1.457  -1.759   5.157  1.00 98.48           N  
ATOM    154  CA  ASP A  19       2.177  -2.686   4.290  1.00 98.48           C  
ATOM    155  C   ASP A  19       1.854  -2.426   2.820  1.00 98.48           C  
ATOM    156  CB  ASP A  19       1.840  -4.133   4.654  1.00 98.48           C  
ATOM    157  O   ASP A  19       2.741  -2.478   1.966  1.00 98.48           O  
ATOM    158  CG  ASP A  19       2.531  -4.601   5.923  1.00 98.48           C  
ATOM    159  OD1 ASP A  19       3.546  -3.993   6.325  1.00 98.48           O  
ATOM    160  OD2 ASP A  19       2.057  -5.589   6.526  1.00 98.48           O  
ATOM    161  N   ILE A  20       0.637  -2.177   2.578  1.00 98.27           N  
ATOM    162  CA  ILE A  20       0.215  -1.867   1.217  1.00 98.27           C  
ATOM    163  C   ILE A  20       0.854  -0.557   0.764  1.00 98.27           C  
ATOM    164  CB  ILE A  20      -1.324  -1.778   1.109  1.00 98.27           C  
ATOM    165  O   ILE A  20       1.347  -0.456  -0.363  1.00 98.27           O  
ATOM    166  CG1 ILE A  20      -1.959  -3.148   1.375  1.00 98.27           C  
ATOM    167  CG2 ILE A  20      -1.739  -1.238  -0.263  1.00 98.27           C  
ATOM    168  CD1 ILE A  20      -3.471  -3.106   1.548  1.00 98.27           C  
ATOM    169  N   GLU A  21       0.860   0.395   1.552  1.00 98.32           N  
ATOM    170  CA  GLU A  21       1.453   1.691   1.236  1.00 98.32           C  
ATOM    171  C   GLU A  21       2.948   1.561   0.959  1.00 98.32           C  
ATOM    172  CB  GLU A  21       1.214   2.684   2.377  1.00 98.32           C  
ATOM    173  O   GLU A  21       3.459   2.138  -0.003  1.00 98.32           O  
ATOM    174  CG  GLU A  21      -0.219   3.188   2.463  1.00 98.32           C  
ATOM    175  CD  GLU A  21      -0.453   4.136   3.628  1.00 98.32           C  
ATOM    176  OE1 GLU A  21      -1.621   4.505   3.885  1.00 98.32           O  
ATOM    177  OE2 GLU A  21       0.541   4.514   4.288  1.00 98.32           O  
ATOM    178  N   ILE A  22       3.581   0.839   1.779  1.00 98.30           N  
ATOM    179  CA  ILE A  22       5.015   0.634   1.605  1.00 98.30           C  
ATOM    180  C   ILE A  22       5.277  -0.074   0.277  1.00 98.30           C  
ATOM    181  CB  ILE A  22       5.616  -0.178   2.773  1.00 98.30           C  
ATOM    182  O   ILE A  22       6.184   0.305  -0.467  1.00 98.30           O  
ATOM    183  CG1 ILE A  22       5.605   0.652   4.062  1.00 98.30           C  
ATOM    184  CG2 ILE A  22       7.035  -0.644   2.434  1.00 98.30           C  
ATOM    185  CD1 ILE A  22       5.984  -0.135   5.309  1.00 98.30           C  
ATOM    186  N   ALA A  23       4.514  -1.057   0.016  1.00 98.07           N  
ATOM    187  CA  ALA A  23       4.648  -1.778  -1.247  1.00 98.07           C  
ATOM    188  C   ALA A  23       4.417  -0.849  -2.436  1.00 98.07           C  
ATOM    189  CB  ALA A  23       3.674  -2.952  -1.296  1.00 98.07           C  
ATOM    190  O   ALA A  23       5.129  -0.927  -3.440  1.00 98.07           O  
ATOM    191  N   ALA A  24       3.481  -0.086  -2.296  1.00 97.69           N  
ATOM    192  CA  ALA A  24       3.195   0.877  -3.357  1.00 97.69           C  
ATOM    193  C   ALA A  24       4.370   1.827  -3.567  1.00 97.69           C  
ATOM    194  CB  ALA A  24       1.928   1.665  -3.032  1.00 97.69           C  
ATOM    195  O   ALA A  24       4.758   2.103  -4.705  1.00 97.69           O  
ATOM    196  N   TYR A  25       4.910   2.350  -2.389  1.00 97.90           N  
ATOM    197  CA  TYR A  25       6.061   3.239  -2.500  1.00 97.90           C  
ATOM    198  C   TYR A  25       7.259   2.507  -3.095  1.00 97.90           C  
ATOM    199  CB  TYR A  25       6.429   3.817  -1.131  1.00 97.90           C  
ATOM    200  O   TYR A  25       8.000   3.071  -3.902  1.00 97.90           O  
ATOM    201  CG  TYR A  25       5.481   4.888  -0.649  1.00 97.90           C  
ATOM    202  CD1 TYR A  25       5.311   6.069  -1.367  1.00 97.90           C  
ATOM    203  CD2 TYR A  25       4.755   4.721   0.525  1.00 97.90           C  
ATOM    204  CE1 TYR A  25       4.440   7.060  -0.926  1.00 97.90           C  
ATOM    205  CE2 TYR A  25       3.881   5.705   0.976  1.00 97.90           C  
ATOM    206  OH  TYR A  25       2.867   7.847   0.686  1.00 97.90           O  
ATOM    207  CZ  TYR A  25       3.730   6.869   0.244  1.00 97.90           C  
ATOM    208  N   ARG A  26       7.454   1.321  -2.848  1.00 96.73           N  
ATOM    209  CA  ARG A  26       8.542   0.540  -3.428  1.00 96.73           C  
ATOM    210  C   ARG A  26       8.355   0.374  -4.933  1.00 96.73           C  
ATOM    211  CB  ARG A  26       8.636  -0.832  -2.758  1.00 96.73           C  
ATOM    212  O   ARG A  26       9.317   0.469  -5.697  1.00 96.73           O  
ATOM    213  CG  ARG A  26       9.206  -0.791  -1.349  1.00 96.73           C  
ATOM    214  CD  ARG A  26       9.397  -2.189  -0.776  1.00 96.73           C  
ATOM    215  NE  ARG A  26      10.016  -2.150   0.546  1.00 96.73           N  
ATOM    216  NH1 ARG A  26       9.683  -4.392   0.994  1.00 96.73           N  
ATOM    217  NH2 ARG A  26      10.718  -3.050   2.539  1.00 96.73           N  
ATOM    218  CZ  ARG A  26      10.137  -3.197   1.357  1.00 96.73           C  
ATOM    219  N   LYS A  27       7.119   0.133  -5.285  1.00 95.17           N  
ATOM    220  CA  LYS A  27       6.812  -0.017  -6.705  1.00 95.17           C  
ATOM    221  C   LYS A  27       7.048   1.288  -7.459  1.00 95.17           C  
ATOM    222  CB  LYS A  27       5.367  -0.479  -6.895  1.00 95.17           C  
ATOM    223  O   LYS A  27       7.558   1.279  -8.581  1.00 95.17           O  
ATOM    224  CG  LYS A  27       5.051  -0.959  -8.304  1.00 95.17           C  
ATOM    225  CD  LYS A  27       3.627  -1.491  -8.407  1.00 95.17           C  
ATOM    226  CE  LYS A  27       3.250  -1.805  -9.849  1.00 95.17           C  
ATOM    227  NZ  LYS A  27       1.933  -2.505  -9.937  1.00 95.17           N  
ATOM    228  N   LEU A  28       6.675   2.329  -6.917  1.00 94.51           N  
ATOM    229  CA  LEU A  28       6.873   3.627  -7.553  1.00 94.51           C  
ATOM    230  C   LEU A  28       8.358   3.946  -7.688  1.00 94.51           C  
ATOM    231  CB  LEU A  28       6.173   4.728  -6.752  1.00 94.51           C  
ATOM    232  O   LEU A  28       8.786   4.515  -8.694  1.00 94.51           O  
ATOM    233  CG  LEU A  28       4.650   4.791  -6.874  1.00 94.51           C  
ATOM    234  CD1 LEU A  28       4.083   5.827  -5.908  1.00 94.51           C  
ATOM    235  CD2 LEU A  28       4.240   5.110  -8.307  1.00 94.51           C  
ATOM    236  N   LEU A  29       9.047   3.572  -6.729  1.00 93.56           N  
ATOM    237  CA  LEU A  29      10.480   3.845  -6.731  1.00 93.56           C  
ATOM    238  C   LEU A  29      11.210   2.917  -7.696  1.00 93.56           C  
ATOM    239  CB  LEU A  29      11.057   3.691  -5.321  1.00 93.56           C  
ATOM    240  O   LEU A  29      12.189   3.318  -8.330  1.00 93.56           O  
ATOM    241  CG  LEU A  29      10.786   4.840  -4.348  1.00 93.56           C  
ATOM    242  CD1 LEU A  29      11.113   4.413  -2.921  1.00 93.56           C  
ATOM    243  CD2 LEU A  29      11.591   6.074  -4.740  1.00 93.56           C  
ATOM    244  N   GLU A  30      10.758   1.640  -7.800  1.00 89.43           N  
ATOM    245  CA  GLU A  30      11.321   0.706  -8.770  1.00 89.43           C  
ATOM    246  C   GLU A  30      11.110   1.199 -10.198  1.00 89.43           C  
ATOM    247  CB  GLU A  30      10.705  -0.685  -8.598  1.00 89.43           C  
ATOM    248  O   GLU A  30      11.962   0.991 -11.065  1.00 89.43           O  
ATOM    249  CG  GLU A  30      11.133  -1.394  -7.321  1.00 89.43           C  
ATOM    250  CD  GLU A  30      10.385  -2.694  -7.077  1.00 89.43           C  
ATOM    251  OE1 GLU A  30      10.591  -3.323  -6.013  1.00 89.43           O  
ATOM    252  OE2 GLU A  30       9.587  -3.089  -7.956  1.00 89.43           O  
ATOM    253  N   GLY A  31      10.032   1.823 -10.564  1.00 82.98           N  
ATOM    254  CA  GLY A  31       9.777   2.421 -11.865  1.00 82.98           C  
ATOM    255  C   GLY A  31      10.689   3.592 -12.173  1.00 82.98           C  
ATOM    256  O   GLY A  31      11.141   3.752 -13.308  1.00 82.98           O  
ATOM    257  N   GLU A  32      10.989   4.348 -11.245  1.00 83.58           N  
ATOM    258  CA  GLU A  32      11.905   5.468 -11.438  1.00 83.58           C  
ATOM    259  C   GLU A  32      13.348   4.986 -11.556  1.00 83.58           C  
ATOM    260  CB  GLU A  32      11.777   6.472 -10.290  1.00 83.58           C  
ATOM    261  O   GLU A  32      14.135   5.547 -12.322  1.00 83.58           O  
ATOM    262  CG  GLU A  32      10.421   7.160 -10.223  1.00 83.58           C  
ATOM    263  CD  GLU A  32      10.318   8.173  -9.094  1.00 83.58           C  
ATOM    264  OE1 GLU A  32       9.259   8.827  -8.960  1.00 83.58           O  
ATOM    265  OE2 GLU A  32      11.305   8.315  -8.338  1.00 83.58           O  
ATOM    266  N   GLU A  33      13.747   3.993 -10.829  1.00 78.88           N  
ATOM    267  CA  GLU A  33      15.114   3.487 -10.911  1.00 78.88           C  
ATOM    268  C   GLU A  33      15.375   2.816 -12.256  1.00 78.88           C  
ATOM    269  CB  GLU A  33      15.393   2.504  -9.770  1.00 78.88           C  
ATOM    270  O   GLU A  33      16.487   2.884 -12.784  1.00 78.88           O  
ATOM    271  CG  GLU A  33      15.401   3.148  -8.392  1.00 78.88           C  
ATOM    272  CD  GLU A  33      15.492   2.139  -7.258  1.00 78.88           C  
ATOM    273  OE1 GLU A  33      15.628   2.554  -6.085  1.00 78.88           O  
ATOM    274  OE2 GLU A  33      15.428   0.923  -7.546  1.00 78.88           O  
ATOM    275  N   THR A  34      14.412   2.242 -12.863  1.00 74.04           N  
ATOM    276  CA  THR A  34      14.556   1.641 -14.184  1.00 74.04           C  
ATOM    277  C   THR A  34      14.725   2.717 -15.253  1.00 74.04           C  
ATOM    278  CB  THR A  34      13.345   0.756 -14.530  1.00 74.04           C  
ATOM    279  O   THR A  34      15.509   2.552 -16.190  1.00 74.04           O  
ATOM    280  CG2 THR A  34      13.605  -0.065 -15.789  1.00 74.04           C  
ATOM    281  OG1 THR A  34      13.084  -0.135 -13.438  1.00 74.04           O  
ATOM    282  N   ARG A  35      14.061   3.837 -15.172  1.00 75.81           N  
ATOM    283  CA  ARG A  35      14.236   4.933 -16.118  1.00 75.81           C  
ATOM    284  C   ARG A  35      15.580   5.624 -15.915  1.00 75.81           C  
ATOM    285  CB  ARG A  35      13.099   5.949 -15.981  1.00 75.81           C  
ATOM    286  O   ARG A  35      16.220   6.045 -16.881  1.00 75.81           O  
ATOM    287  CG  ARG A  35      11.742   5.417 -16.415  1.00 75.81           C  
ATOM    288  CD  ARG A  35      10.712   6.531 -16.533  1.00 75.81           C  
ATOM    289  NE  ARG A  35      10.101   6.839 -15.243  1.00 75.81           N  
ATOM    290  NH1 ARG A  35       7.946   6.340 -15.911  1.00 75.81           N  
ATOM    291  NH2 ARG A  35       8.352   7.046 -13.769  1.00 75.81           N  
ATOM    292  CZ  ARG A  35       8.801   6.741 -14.977  1.00 75.81           C  
ATOM    293  N   PHE A  36      15.910   5.781 -14.661  1.00 72.11           N  
ATOM    294  CA  PHE A  36      17.191   6.409 -14.359  1.00 72.11           C  
ATOM    295  C   PHE A  36      18.343   5.457 -14.657  1.00 72.11           C  
ATOM    296  CB  PHE A  36      17.242   6.853 -12.894  1.00 72.11           C  
ATOM    297  O   PHE A  36      19.408   5.885 -15.107  1.00 72.11           O  
ATOM    298  CG  PHE A  36      16.625   8.203 -12.647  1.00 72.11           C  
ATOM    299  CD1 PHE A  36      17.307   9.366 -12.986  1.00 72.11           C  
ATOM    300  CD2 PHE A  36      15.364   8.310 -12.076  1.00 72.11           C  
ATOM    301  CE1 PHE A  36      16.739  10.617 -12.758  1.00 72.11           C  
ATOM    302  CE2 PHE A  36      14.790   9.557 -11.846  1.00 72.11           C  
ATOM    303  CZ  PHE A  36      15.479  10.709 -12.187  1.00 72.11           C  
ATOM    304  N   SER A  37      18.217   4.226 -14.365  1.00 69.11           N  
ATOM    305  CA  SER A  37      19.259   3.245 -14.653  1.00 69.11           C  
ATOM    306  C   SER A  37      19.397   3.009 -16.153  1.00 69.11           C  
ATOM    307  CB  SER A  37      18.961   1.922 -13.946  1.00 69.11           C  
ATOM    308  O   SER A  37      20.503   2.798 -16.654  1.00 69.11           O  
ATOM    309  OG  SER A  37      19.966   0.964 -14.228  1.00 69.11           O  
ATOM    310  N   THR A  38      18.347   2.983 -16.903  1.00 65.25           N  
ATOM    311  CA  THR A  38      18.404   2.847 -18.355  1.00 65.25           C  
ATOM    312  C   THR A  38      18.935   4.126 -18.997  1.00 65.25           C  
ATOM    313  CB  THR A  38      17.020   2.512 -18.940  1.00 65.25           C  
ATOM    314  O   THR A  38      19.639   4.073 -20.007  1.00 65.25           O  
ATOM    315  CG2 THR A  38      17.086   1.282 -19.839  1.00 65.25           C  
ATOM    316  OG1 THR A  38      16.103   2.257 -17.868  1.00 65.25           O  
ATOM    317  N   PHE A  39      18.806   5.244 -18.294  1.00 59.47           N  
ATOM    318  CA  PHE A  39      19.272   6.540 -18.773  1.00 59.47           C  
ATOM    319  C   PHE A  39      20.658   6.854 -18.222  1.00 59.47           C  
ATOM    320  CB  PHE A  39      18.288   7.646 -18.381  1.00 59.47           C  
ATOM    321  O   PHE A  39      21.486   7.452 -18.912  1.00 59.47           O  
ATOM    322  CG  PHE A  39      18.648   9.001 -18.926  1.00 59.47           C  
ATOM    323  CD1 PHE A  39      19.243   9.957 -18.112  1.00 59.47           C  
ATOM    324  CD2 PHE A  39      18.392   9.319 -20.254  1.00 59.47           C  
ATOM    325  CE1 PHE A  39      19.578  11.213 -18.615  1.00 59.47           C  
ATOM    326  CE2 PHE A  39      18.723  10.571 -20.763  1.00 59.47           C  
ATOM    327  CZ  PHE A  39      19.315  11.517 -19.941  1.00 59.47           C  
ATOM    328  N   ALA A  40      21.096   6.221 -17.203  1.00 60.78           N  
ATOM    329  CA  ALA A  40      22.392   6.454 -16.572  1.00 60.78           C  
ATOM    330  C   ALA A  40      23.441   5.477 -17.096  1.00 60.78           C  
ATOM    331  CB  ALA A  40      22.273   6.337 -15.054  1.00 60.78           C  
ATOM    332  O   ALA A  40      24.632   5.625 -16.813  1.00 60.78           O  
ATOM    333  N   GLY A  41      23.143   4.467 -17.976  1.00 55.42           N  
ATOM    334  CA  GLY A  41      24.160   3.724 -18.704  1.00 55.42           C  
ATOM    335  C   GLY A  41      24.531   4.363 -20.028  1.00 55.42           C  
ATOM    336  O   GLY A  41      25.437   3.890 -20.719  1.00 55.42           O  
ATOM    337  N   SER A  42      24.134   5.621 -20.352  1.00 52.59           N  
ATOM    338  CA  SER A  42      24.565   6.379 -21.522  1.00 52.59           C  
ATOM    339  C   SER A  42      25.129   7.738 -21.123  1.00 52.59           C  
ATOM    340  CB  SER A  42      23.402   6.567 -22.497  1.00 52.59           C  
ATOM    341  O   SER A  42      24.416   8.571 -20.560  1.00 52.59           O  
ATOM    342  OG  SER A  42      23.872   6.996 -23.763  1.00 52.59           O  
ATOM    343  N   ILE A  43      25.970   7.891 -20.147  1.00 53.91           N  
ATOM    344  CA  ILE A  43      26.918   8.996 -20.057  1.00 53.91           C  
ATOM    345  C   ILE A  43      27.003   9.714 -21.402  1.00 53.91           C  
ATOM    346  CB  ILE A  43      28.317   8.507 -19.621  1.00 53.91           C  
ATOM    347  O   ILE A  43      27.887  10.547 -21.613  1.00 53.91           O  
ATOM    348  CG1 ILE A  43      28.246   7.850 -18.237  1.00 53.91           C  
ATOM    349  CG2 ILE A  43      29.320   9.665 -19.626  1.00 53.91           C  
ATOM    350  CD1 ILE A  43      29.533   7.155 -17.816  1.00 53.91           C  
ATOM    351  N   THR A  44      25.866   9.869 -22.179  1.00 52.82           N  
ATOM    352  CA  THR A  44      25.868  10.997 -23.104  1.00 52.82           C  
ATOM    353  C   THR A  44      24.454  11.537 -23.301  1.00 52.82           C  
ATOM    354  CB  THR A  44      26.463  10.600 -24.468  1.00 52.82           C  
ATOM    355  O   THR A  44      23.553  10.799 -23.706  1.00 52.82           O  
ATOM    356  CG2 THR A  44      26.853  11.832 -25.277  1.00 52.82           C  
ATOM    357  OG1 THR A  44      27.628   9.792 -24.257  1.00 52.82           O  
ATOM    358  N   GLY A  45      23.857  12.061 -22.274  1.00 50.97           N  
ATOM    359  CA  GLY A  45      22.888  13.130 -22.102  1.00 50.97           C  
ATOM    360  C   GLY A  45      21.808  13.134 -23.168  1.00 50.97           C  
ATOM    361  O   GLY A  45      22.053  12.738 -24.309  1.00 50.97           O  
ATOM    362  N   PRO A  46      20.357  13.323 -22.976  1.00 47.75           N  
ATOM    363  CA  PRO A  46      19.498  13.789 -24.068  1.00 47.75           C  
ATOM    364  C   PRO A  46      19.585  15.298 -24.283  1.00 47.75           C  
ATOM    365  CB  PRO A  46      18.095  13.382 -23.611  1.00 47.75           C  
ATOM    366  O   PRO A  46      19.502  16.068 -23.323  1.00 47.75           O  
ATOM    367  CG  PRO A  46      18.295  12.768 -22.263  1.00 47.75           C  
ATOM    368  CD  PRO A  46      19.726  12.969 -21.855  1.00 47.75           C  
ATOM    369  N   LEU A  47      20.592  15.795 -24.926  1.00 47.06           N  
ATOM    370  CA  LEU A  47      20.473  17.055 -25.651  1.00 47.06           C  
ATOM    371  C   LEU A  47      19.127  17.148 -26.362  1.00 47.06           C  
ATOM    372  CB  LEU A  47      21.611  17.198 -26.666  1.00 47.06           C  
ATOM    373  O   LEU A  47      18.738  16.229 -27.086  1.00 47.06           O  
ATOM    374  CG  LEU A  47      22.028  18.627 -27.019  1.00 47.06           C  
ATOM    375  CD1 LEU A  47      22.547  19.349 -25.780  1.00 47.06           C  
ATOM    376  CD2 LEU A  47      23.083  18.619 -28.120  1.00 47.06           C  
ATOM    377  N   TYR A  48      18.116  17.559 -25.752  1.00 52.47           N  
ATOM    378  CA  TYR A  48      17.135  18.517 -26.248  1.00 52.47           C  
ATOM    379  C   TYR A  48      17.343  18.793 -27.733  1.00 52.47           C  
ATOM    380  CB  TYR A  48      17.215  19.827 -25.458  1.00 52.47           C  
ATOM    381  O   TYR A  48      18.340  19.404 -28.123  1.00 52.47           O  
ATOM    382  CG  TYR A  48      16.076  20.021 -24.487  1.00 52.47           C  
ATOM    383  CD1 TYR A  48      14.926  20.713 -24.861  1.00 52.47           C  
ATOM    384  CD2 TYR A  48      16.147  19.514 -23.194  1.00 52.47           C  
ATOM    385  CE1 TYR A  48      13.875  20.896 -23.969  1.00 52.47           C  
ATOM    386  CE2 TYR A  48      15.102  19.691 -22.294  1.00 52.47           C  
ATOM    387  OH  TYR A  48      12.933  20.560 -21.802  1.00 52.47           O  
ATOM    388  CZ  TYR A  48      13.971  20.382 -22.690  1.00 52.47           C  
ATOM    389  N   THR A  49      17.312  17.839 -28.676  1.00 45.45           N  
ATOM    390  CA  THR A  49      17.146  18.366 -30.026  1.00 45.45           C  
ATOM    391  C   THR A  49      15.687  18.276 -30.465  1.00 45.45           C  
ATOM    392  CB  THR A  49      18.035  17.615 -31.033  1.00 45.45           C  
ATOM    393  O   THR A  49      15.033  17.252 -30.258  1.00 45.45           O  
ATOM    394  CG2 THR A  49      19.513  17.895 -30.778  1.00 45.45           C  
ATOM    395  OG1 THR A  49      17.800  16.206 -30.912  1.00 45.45           O  
ATOM    396  N   HIS A  50      14.825  19.259 -30.105  1.00 48.18           N  
ATOM    397  CA  HIS A  50      13.875  19.969 -30.954  1.00 48.18           C  
ATOM    398  C   HIS A  50      13.828  19.364 -32.353  1.00 48.18           C  
ATOM    399  CB  HIS A  50      14.233  21.453 -31.035  1.00 48.18           C  
ATOM    400  O   HIS A  50      14.808  19.437 -33.098  1.00 48.18           O  
ATOM    401  CG  HIS A  50      13.046  22.361 -30.981  1.00 48.18           C  
ATOM    402  CD2 HIS A  50      12.521  23.079 -29.960  1.00 48.18           C  
ATOM    403  ND1 HIS A  50      12.248  22.608 -32.077  1.00 48.18           N  
ATOM    404  CE1 HIS A  50      11.281  23.442 -31.731  1.00 48.18           C  
ATOM    405  NE2 HIS A  50      11.424  23.742 -30.451  1.00 48.18           N  
ATOM    406  N   ARG A  51      13.218  18.260 -32.506  1.00 49.92           N  
ATOM    407  CA  ARG A  51      12.767  17.767 -33.804  1.00 49.92           C  
ATOM    408  C   ARG A  51      11.648  18.640 -34.362  1.00 49.92           C  
ATOM    409  CB  ARG A  51      12.294  16.316 -33.693  1.00 49.92           C  
ATOM    410  O   ARG A  51      10.635  18.862 -33.695  1.00 49.92           O  
ATOM    411  CG  ARG A  51      12.188  15.599 -35.029  1.00 49.92           C  
ATOM    412  CD  ARG A  51      11.744  14.153 -34.859  1.00 49.92           C  
ATOM    413  NE  ARG A  51      11.384  13.546 -36.138  1.00 49.92           N  
ATOM    414  NH1 ARG A  51      12.676  11.654 -35.838  1.00 49.92           N  
ATOM    415  NH2 ARG A  51      11.443  11.914 -37.753  1.00 49.92           N  
ATOM    416  CZ  ARG A  51      11.836  12.373 -36.574  1.00 49.92           C  
ATOM    417  N   PRO A  52      11.879  19.508 -35.465  1.00 53.34           N  
ATOM    418  CA  PRO A  52      10.639  20.077 -35.997  1.00 53.34           C  
ATOM    419  C   PRO A  52       9.871  19.096 -36.880  1.00 53.34           C  
ATOM    420  CB  PRO A  52      11.124  21.279 -36.811  1.00 53.34           C  
ATOM    421  O   PRO A  52      10.465  18.174 -37.447  1.00 53.34           O  
ATOM    422  CG  PRO A  52      12.512  20.920 -37.234  1.00 53.34           C  
ATOM    423  CD  PRO A  52      13.075  19.943 -36.242  1.00 53.34           C  
ATOM    424  N   PRO A  53       8.419  19.172 -36.825  1.00 50.07           N  
ATOM    425  CA  PRO A  53       7.560  18.286 -37.614  1.00 50.07           C  
ATOM    426  C   PRO A  53       7.772  18.446 -39.118  1.00 50.07           C  
ATOM    427  CB  PRO A  53       6.147  18.717 -37.214  1.00 50.07           C  
ATOM    428  O   PRO A  53       7.970  19.563 -39.603  1.00 50.07           O  
ATOM    429  CG  PRO A  53       6.302  20.117 -36.714  1.00 50.07           C  
ATOM    430  CD  PRO A  53       7.737  20.330 -36.327  1.00 50.07           C  
ATOM    431  N   ILE A  54       8.531  17.626 -39.835  1.00 50.25           N  
ATOM    432  CA  ILE A  54       8.633  17.420 -41.276  1.00 50.25           C  
ATOM    433  C   ILE A  54       7.235  17.322 -41.883  1.00 50.25           C  
ATOM    434  CB  ILE A  54       9.452  16.153 -41.610  1.00 50.25           C  
ATOM    435  O   ILE A  54       6.386  16.578 -41.386  1.00 50.25           O  
ATOM    436  CG1 ILE A  54      10.881  16.283 -41.069  1.00 50.25           C  
ATOM    437  CG2 ILE A  54       9.459  15.897 -43.120  1.00 50.25           C  
ATOM    438  CD1 ILE A  54      11.701  15.005 -41.176  1.00 50.25           C  
ATOM    439  N   THR A  55       6.635  18.384 -42.437  1.00 50.07           N  
ATOM    440  CA  THR A  55       5.618  18.605 -43.459  1.00 50.07           C  
ATOM    441  C   THR A  55       5.892  17.743 -44.689  1.00 50.07           C  
ATOM    442  CB  THR A  55       5.553  20.087 -43.872  1.00 50.07           C  
ATOM    443  O   THR A  55       7.029  17.665 -45.158  1.00 50.07           O  
ATOM    444  CG2 THR A  55       4.825  20.918 -42.820  1.00 50.07           C  
ATOM    445  OG1 THR A  55       6.884  20.593 -44.027  1.00 50.07           O  
ATOM    446  N   ILE A  56       5.325  16.552 -44.819  1.00 52.16           N  
ATOM    447  CA  ILE A  56       5.088  15.664 -45.953  1.00 52.16           C  
ATOM    448  C   ILE A  56       4.520  16.463 -47.124  1.00 52.16           C  
ATOM    449  CB  ILE A  56       4.131  14.511 -45.577  1.00 52.16           C  
ATOM    450  O   ILE A  56       3.460  17.082 -47.005  1.00 52.16           O  
ATOM    451  CG1 ILE A  56       4.664  13.750 -44.357  1.00 52.16           C  
ATOM    452  CG2 ILE A  56       3.929  13.567 -46.766  1.00 52.16           C  
ATOM    453  CD1 ILE A  56       3.654  12.799 -43.730  1.00 52.16           C  
ATOM    454  N   SER A  57       5.353  16.997 -48.028  1.00 43.31           N  
ATOM    455  CA  SER A  57       5.029  17.370 -49.401  1.00 43.31           C  
ATOM    456  C   SER A  57       5.479  16.297 -50.387  1.00 43.31           C  
ATOM    457  CB  SER A  57       5.677  18.708 -49.760  1.00 43.31           C  
ATOM    458  O   SER A  57       6.603  15.797 -50.298  1.00 43.31           O  
ATOM    459  OG  SER A  57       5.273  19.132 -51.051  1.00 43.31           O  
ATOM    460  N   SER A  58       4.571  15.363 -50.798  1.00 45.85           N  
ATOM    461  CA  SER A  58       4.189  14.587 -51.974  1.00 45.85           C  
ATOM    462  C   SER A  58       4.829  15.149 -53.238  1.00 45.85           C  
ATOM    463  CB  SER A  58       2.668  14.564 -52.130  1.00 45.85           C  
ATOM    464  O   SER A  58       4.695  16.338 -53.534  1.00 45.85           O  
ATOM    465  OG  SER A  58       2.257  13.443 -52.894  1.00 45.85           O  
ATOM    466  N   LYS A  59       5.946  14.549 -53.597  1.00 40.71           N  
ATOM    467  CA  LYS A  59       6.279  14.445 -55.015  1.00 40.71           C  
ATOM    468  C   LYS A  59       7.150  13.222 -55.287  1.00 40.71           C  
ATOM    469  CB  LYS A  59       6.990  15.711 -55.494  1.00 40.71           C  
ATOM    470  O   LYS A  59       8.142  12.993 -54.593  1.00 40.71           O  
ATOM    471  CG  LYS A  59       6.064  16.901 -55.700  1.00 40.71           C  
ATOM    472  CD  LYS A  59       6.827  18.124 -56.192  1.00 40.71           C  
ATOM    473  CE  LYS A  59       5.958  19.374 -56.166  1.00 40.71           C  
ATOM    474  NZ  LYS A  59       6.696  20.573 -56.664  1.00 40.71           N  
ATOM    475  N   ILE A  60       6.571  12.071 -55.705  1.00 55.96           N  
ATOM    476  CA  ILE A  60       6.646  11.113 -56.802  1.00 55.96           C  
ATOM    477  C   ILE A  60       7.980  11.265 -57.530  1.00 55.96           C  
ATOM    478  CB  ILE A  60       5.472  11.292 -57.790  1.00 55.96           C  
ATOM    479  O   ILE A  60       8.316  12.355 -58.000  1.00 55.96           O  
ATOM    480  CG1 ILE A  60       4.141  10.964 -57.103  1.00 55.96           C  
ATOM    481  CG2 ILE A  60       5.676  10.422 -59.034  1.00 55.96           C  
ATOM    482  CD1 ILE A  60       3.013  11.927 -57.447  1.00 55.96           C  
ATOM    483  N   GLN A  61       8.939  10.377 -57.126  1.00 45.70           N  
ATOM    484  CA  GLN A  61       9.799   9.755 -58.128  1.00 45.70           C  
ATOM    485  C   GLN A  61      10.502   8.524 -57.563  1.00 45.70           C  
ATOM    486  CB  GLN A  61      10.831  10.758 -58.647  1.00 45.70           C  
ATOM    487  O   GLN A  61      11.060   8.571 -56.465  1.00 45.70           O  
ATOM    488  CG  GLN A  61      10.235  11.868 -59.502  1.00 45.70           C  
ATOM    489  CD  GLN A  61      11.290  12.781 -60.098  1.00 45.70           C  
ATOM    490  NE2 GLN A  61      10.889  13.996 -60.456  1.00 45.70           N  
ATOM    491  OE1 GLN A  61      12.456  12.398 -60.234  1.00 45.70           O  
ATOM    492  N   LYS A  62       9.915   7.370 -57.817  1.00 51.25           N  
ATOM    493  CA  LYS A  62      10.386   6.006 -58.041  1.00 51.25           C  
ATOM    494  C   LYS A  62      11.898   5.973 -58.247  1.00 51.25           C  
ATOM    495  CB  LYS A  62       9.679   5.385 -59.246  1.00 51.25           C  
ATOM    496  O   LYS A  62      12.420   6.624 -59.155  1.00 51.25           O  
ATOM    497  CG  LYS A  62       8.199   5.113 -59.023  1.00 51.25           C  
ATOM    498  CD  LYS A  62       7.550   4.502 -60.259  1.00 51.25           C  
ATOM    499  CE  LYS A  62       6.049   4.330 -60.076  1.00 51.25           C  
ATOM    500  NZ  LYS A  62       5.382   3.899 -61.341  1.00 51.25           N  
ATOM    501  N   PRO A  63      12.683   5.383 -57.199  1.00 49.38           N  
ATOM    502  CA  PRO A  63      13.706   4.530 -57.808  1.00 49.38           C  
ATOM    503  C   PRO A  63      13.781   3.147 -57.163  1.00 49.38           C  
ATOM    504  CB  PRO A  63      15.001   5.312 -57.575  1.00 49.38           C  
ATOM    505  O   PRO A  63      13.346   2.969 -56.023  1.00 49.38           O  
ATOM    506  CG  PRO A  63      14.786   6.032 -56.283  1.00 49.38           C  
ATOM    507  CD  PRO A  63      13.317   6.022 -55.970  1.00 49.38           C  
ATOM    508  N   LYS A  64      13.337   2.072 -57.855  1.00 52.77           N  
ATOM    509  CA  LYS A  64      13.803   0.692 -57.962  1.00 52.77           C  
ATOM    510  C   LYS A  64      14.760   0.345 -56.824  1.00 52.77           C  
ATOM    511  CB  LYS A  64      14.486   0.459 -59.310  1.00 52.77           C  
ATOM    512  O   LYS A  64      15.846   0.919 -56.723  1.00 52.77           O  
ATOM    513  CG  LYS A  64      14.553  -1.004 -59.725  1.00 52.77           C  
ATOM    514  CD  LYS A  64      13.929  -1.225 -61.097  1.00 52.77           C  
ATOM    515  CE  LYS A  64      14.030  -2.681 -61.530  1.00 52.77           C  
ATOM    516  NZ  LYS A  64      13.217  -2.953 -62.753  1.00 52.77           N  
ATOM    517  N   VAL A  65      14.254  -0.019 -55.572  1.00 45.36           N  
ATOM    518  CA  VAL A  65      14.828  -0.599 -54.363  1.00 45.36           C  
ATOM    519  C   VAL A  65      14.811  -2.123 -54.463  1.00 45.36           C  
ATOM    520  CB  VAL A  65      14.071  -0.140 -53.097  1.00 45.36           C  
ATOM    521  O   VAL A  65      13.779  -2.719 -54.780  1.00 45.36           O  
ATOM    522  CG1 VAL A  65      14.688  -0.758 -51.844  1.00 45.36           C  
ATOM    523  CG2 VAL A  65      14.070   1.385 -53.000  1.00 45.36           C  
ATOM    524  N   GLU A  66      15.842  -2.738 -55.050  1.00 50.45           N  
ATOM    525  CA  GLU A  66      16.530  -3.961 -54.650  1.00 50.45           C  
ATOM    526  C   GLU A  66      16.336  -4.243 -53.163  1.00 50.45           C  
ATOM    527  CB  GLU A  66      18.023  -3.871 -54.978  1.00 50.45           C  
ATOM    528  O   GLU A  66      16.572  -3.370 -52.325  1.00 50.45           O  
ATOM    529  CG  GLU A  66      18.729  -5.218 -55.006  1.00 50.45           C  
ATOM    530  CD  GLU A  66      20.166  -5.132 -55.497  1.00 50.45           C  
ATOM    531  OE1 GLU A  66      20.882  -6.158 -55.458  1.00 50.45           O  
ATOM    532  OE2 GLU A  66      20.578  -4.030 -55.922  1.00 50.45           O  
ATOM    533  N   ALA A  67      15.402  -5.147 -52.810  1.00 48.69           N  
ATOM    534  CA  ALA A  67      14.957  -5.881 -51.628  1.00 48.69           C  
ATOM    535  C   ALA A  67      16.129  -6.187 -50.699  1.00 48.69           C  
ATOM    536  CB  ALA A  67      14.255  -7.174 -52.037  1.00 48.69           C  
ATOM    537  O   ALA A  67      17.163  -6.694 -51.141  1.00 48.69           O  
ATOM    538  N   PRO A  68      16.304  -5.457 -49.508  1.00 46.80           N  
ATOM    539  CA  PRO A  68      17.218  -5.996 -48.499  1.00 46.80           C  
ATOM    540  C   PRO A  68      16.632  -7.191 -47.749  1.00 46.80           C  
ATOM    541  CB  PRO A  68      17.438  -4.813 -47.553  1.00 46.80           C  
ATOM    542  O   PRO A  68      15.417  -7.262 -47.548  1.00 46.80           O  
ATOM    543  CG  PRO A  68      16.221  -3.961 -47.718  1.00 46.80           C  
ATOM    544  CD  PRO A  68      15.509  -4.384 -48.971  1.00 46.80           C  
ATOM    545  N   LYS A  69      16.923  -8.444 -48.088  1.00 48.29           N  
ATOM    546  CA  LYS A  69      16.942  -9.695 -47.336  1.00 48.29           C  
ATOM    547  C   LYS A  69      16.898  -9.435 -45.833  1.00 48.29           C  
ATOM    548  CB  LYS A  69      18.183 -10.516 -47.690  1.00 48.29           C  
ATOM    549  O   LYS A  69      17.748  -8.720 -45.297  1.00 48.29           O  
ATOM    550  CG  LYS A  69      18.159 -11.100 -49.095  1.00 48.29           C  
ATOM    551  CD  LYS A  69      19.451 -11.842 -49.414  1.00 48.29           C  
ATOM    552  CE  LYS A  69      19.433 -12.416 -50.824  1.00 48.29           C  
ATOM    553  NZ  LYS A  69      20.777 -12.923 -51.232  1.00 48.29           N  
ATOM    554  N   LEU A  70      15.707  -9.199 -45.243  1.00 51.06           N  
ATOM    555  CA  LEU A  70      15.213  -9.326 -43.876  1.00 51.06           C  
ATOM    556  C   LEU A  70      15.695 -10.627 -43.243  1.00 51.06           C  
ATOM    557  CB  LEU A  70      13.683  -9.269 -43.851  1.00 51.06           C  
ATOM    558  O   LEU A  70      15.462 -11.710 -43.786  1.00 51.06           O  
ATOM    559  CG  LEU A  70      13.056  -7.875 -43.916  1.00 51.06           C  
ATOM    560  CD1 LEU A  70      11.638  -7.958 -44.472  1.00 51.06           C  
ATOM    561  CD2 LEU A  70      13.059  -7.222 -42.538  1.00 51.06           C  
ATOM    562  N   LYS A  71      16.928 -10.727 -42.801  1.00 50.70           N  
ATOM    563  CA  LYS A  71      17.388 -11.672 -41.788  1.00 50.70           C  
ATOM    564  C   LYS A  71      16.451 -11.684 -40.583  1.00 50.70           C  
ATOM    565  CB  LYS A  71      18.811 -11.330 -41.342  1.00 50.70           C  
ATOM    566  O   LYS A  71      16.211 -10.645 -39.966  1.00 50.70           O  
ATOM    567  CG  LYS A  71      19.896 -11.945 -42.213  1.00 50.70           C  
ATOM    568  CD  LYS A  71      21.263 -11.345 -41.909  1.00 50.70           C  
ATOM    569  CE  LYS A  71      22.325 -11.854 -42.874  1.00 50.70           C  
ATOM    570  NZ  LYS A  71      23.624 -11.139 -42.696  1.00 50.70           N  
ATOM    571  N   VAL A  72      15.255 -12.293 -40.617  1.00 50.07           N  
ATOM    572  CA  VAL A  72      14.406 -12.837 -39.562  1.00 50.07           C  
ATOM    573  C   VAL A  72      15.268 -13.300 -38.391  1.00 50.07           C  
ATOM    574  CB  VAL A  72      13.537 -14.005 -40.079  1.00 50.07           C  
ATOM    575  O   VAL A  72      16.194 -14.095 -38.570  1.00 50.07           O  
ATOM    576  CG1 VAL A  72      12.614 -14.521 -38.976  1.00 50.07           C  
ATOM    577  CG2 VAL A  72      12.725 -13.568 -41.298  1.00 50.07           C  
ATOM    578  N   GLN A  73      15.879 -12.457 -37.578  1.00 48.40           N  
ATOM    579  CA  GLN A  73      16.399 -12.729 -36.242  1.00 48.40           C  
ATOM    580  C   GLN A  73      15.471 -13.663 -35.471  1.00 48.40           C  
ATOM    581  CB  GLN A  73      16.595 -11.426 -35.466  1.00 48.40           C  
ATOM    582  O   GLN A  73      14.289 -13.361 -35.289  1.00 48.40           O  
ATOM    583  CG  GLN A  73      17.711 -10.546 -36.013  1.00 48.40           C  
ATOM    584  CD  GLN A  73      18.232  -9.555 -34.990  1.00 48.40           C  
ATOM    585  NE2 GLN A  73      19.130  -8.674 -35.421  1.00 48.40           N  
ATOM    586  OE1 GLN A  73      17.832  -9.580 -33.822  1.00 48.40           O  
ATOM    587  N   HIS A  74      15.423 -14.918 -35.640  1.00 52.08           N  
ATOM    588  CA  HIS A  74      15.056 -16.085 -34.846  1.00 52.08           C  
ATOM    589  C   HIS A  74      15.331 -15.851 -33.364  1.00 52.08           C  
ATOM    590  CB  HIS A  74      15.812 -17.323 -35.331  1.00 52.08           C  
ATOM    591  O   HIS A  74      16.346 -16.310 -32.837  1.00 52.08           O  
ATOM    592  CG  HIS A  74      14.963 -18.278 -36.108  1.00 52.08           C  
ATOM    593  CD2 HIS A  74      13.695 -18.167 -36.570  1.00 52.08           C  
ATOM    594  ND1 HIS A  74      15.407 -19.524 -36.492  1.00 52.08           N  
ATOM    595  CE1 HIS A  74      14.446 -20.141 -37.160  1.00 52.08           C  
ATOM    596  NE2 HIS A  74      13.396 -19.339 -37.220  1.00 52.08           N  
ATOM    597  N   LYS A  75      15.042 -14.766 -32.796  1.00 54.83           N  
ATOM    598  CA  LYS A  75      15.081 -14.612 -31.344  1.00 54.83           C  
ATOM    599  C   LYS A  75      13.691 -14.326 -30.784  1.00 54.83           C  
ATOM    600  CB  LYS A  75      16.046 -13.493 -30.949  1.00 54.83           C  
ATOM    601  O   LYS A  75      13.539 -14.067 -29.589  1.00 54.83           O  
ATOM    602  CG  LYS A  75      17.514 -13.888 -31.021  1.00 54.83           C  
ATOM    603  CD  LYS A  75      18.423 -12.734 -30.618  1.00 54.83           C  
ATOM    604  CE  LYS A  75      19.893 -13.086 -30.809  1.00 54.83           C  
ATOM    605  NZ  LYS A  75      20.791 -11.995 -30.325  1.00 54.83           N  
ATOM    606  N   PHE A  76      12.540 -14.756 -31.389  1.00 56.94           N  
ATOM    607  CA  PHE A  76      11.234 -14.452 -30.818  1.00 56.94           C  
ATOM    608  C   PHE A  76      10.450 -15.730 -30.548  1.00 56.94           C  
ATOM    609  CB  PHE A  76      10.438 -13.535 -31.751  1.00 56.94           C  
ATOM    610  O   PHE A  76       9.411 -15.700 -29.886  1.00 56.94           O  
ATOM    611  CG  PHE A  76      10.553 -12.073 -31.410  1.00 56.94           C  
ATOM    612  CD1 PHE A  76       9.685 -11.488 -30.497  1.00 56.94           C  
ATOM    613  CD2 PHE A  76      11.531 -11.285 -32.003  1.00 56.94           C  
ATOM    614  CE1 PHE A  76       9.789 -10.136 -30.179  1.00 56.94           C  
ATOM    615  CE2 PHE A  76      11.641  -9.933 -31.691  1.00 56.94           C  
ATOM    616  CZ  PHE A  76      10.769  -9.360 -30.779  1.00 56.94           C  
ATOM    617  N   VAL A  77      11.050 -16.916 -30.810  1.00 63.52           N  
ATOM    618  CA  VAL A  77      10.240 -18.115 -30.616  1.00 63.52           C  
ATOM    619  C   VAL A  77      10.508 -18.701 -29.231  1.00 63.52           C  
ATOM    620  CB  VAL A  77      10.523 -19.173 -31.706  1.00 63.52           C  
ATOM    621  O   VAL A  77       9.578 -19.111 -28.533  1.00 63.52           O  
ATOM    622  CG1 VAL A  77       9.747 -20.459 -31.424  1.00 63.52           C  
ATOM    623  CG2 VAL A  77      10.168 -18.623 -33.087  1.00 63.52           C  
ATOM    624  N   GLU A  78      11.659 -18.461 -28.639  1.00 61.27           N  
ATOM    625  CA  GLU A  78      11.962 -18.963 -27.302  1.00 61.27           C  
ATOM    626  C   GLU A  78      11.363 -18.062 -26.226  1.00 61.27           C  
ATOM    627  CB  GLU A  78      13.475 -19.086 -27.104  1.00 61.27           C  
ATOM    628  O   GLU A  78      10.878 -18.548 -25.202  1.00 61.27           O  
ATOM    629  CG  GLU A  78      14.067 -20.370 -27.666  1.00 61.27           C  
ATOM    630  CD  GLU A  78      15.572 -20.471 -27.476  1.00 61.27           C  
ATOM    631  OE1 GLU A  78      16.175 -21.472 -27.923  1.00 61.27           O  
ATOM    632  OE2 GLU A  78      16.153 -19.540 -26.873  1.00 61.27           O  
ATOM    633  N   GLU A  79      11.228 -16.811 -26.562  1.00 67.70           N  
ATOM    634  CA  GLU A  79      10.615 -15.841 -25.660  1.00 67.70           C  
ATOM    635  C   GLU A  79       9.094 -15.967 -25.666  1.00 67.70           C  
ATOM    636  CB  GLU A  79      11.026 -14.416 -26.041  1.00 67.70           C  
ATOM    637  O   GLU A  79       8.453 -15.866 -24.617  1.00 67.70           O  
ATOM    638  CG  GLU A  79      10.611 -13.364 -25.023  1.00 67.70           C  
ATOM    639  CD  GLU A  79      11.043 -11.957 -25.404  1.00 67.70           C  
ATOM    640  OE1 GLU A  79      10.497 -10.981 -24.843  1.00 67.70           O  
ATOM    641  OE2 GLU A  79      11.936 -11.830 -26.273  1.00 67.70           O  
ATOM    642  N   ILE A  80       8.593 -16.303 -26.835  1.00 68.44           N  
ATOM    643  CA  ILE A  80       7.151 -16.484 -26.967  1.00 68.44           C  
ATOM    644  C   ILE A  80       6.741 -17.820 -26.351  1.00 68.44           C  
ATOM    645  CB  ILE A  80       6.707 -16.417 -28.446  1.00 68.44           C  
ATOM    646  O   ILE A  80       5.718 -17.906 -25.666  1.00 68.44           O  
ATOM    647  CG1 ILE A  80       6.997 -15.029 -29.028  1.00 68.44           C  
ATOM    648  CG2 ILE A  80       5.222 -16.768 -28.579  1.00 68.44           C  
ATOM    649  CD1 ILE A  80       6.754 -14.924 -30.527  1.00 68.44           C  
ATOM    650  N   ILE A  81       7.629 -18.818 -26.390  1.00 71.49           N  
ATOM    651  CA  ILE A  81       7.358 -20.120 -25.790  1.00 71.49           C  
ATOM    652  C   ILE A  81       7.528 -20.035 -24.275  1.00 71.49           C  
ATOM    653  CB  ILE A  81       8.281 -21.214 -26.373  1.00 71.49           C  
ATOM    654  O   ILE A  81       6.719 -20.582 -23.521  1.00 71.49           O  
ATOM    655  CG1 ILE A  81       8.031 -21.377 -27.876  1.00 71.49           C  
ATOM    656  CG2 ILE A  81       8.077 -22.541 -25.636  1.00 71.49           C  
ATOM    657  CD1 ILE A  81       9.058 -22.253 -28.582  1.00 71.49           C  
ATOM    658  N   GLU A  82       8.395 -19.211 -23.808  1.00 69.42           N  
ATOM    659  CA  GLU A  82       8.591 -19.033 -22.373  1.00 69.42           C  
ATOM    660  C   GLU A  82       7.490 -18.167 -21.768  1.00 69.42           C  
ATOM    661  CB  GLU A  82       9.962 -18.412 -22.091  1.00 69.42           C  
ATOM    662  O   GLU A  82       7.025 -18.431 -20.657  1.00 69.42           O  
ATOM    663  CG  GLU A  82      11.117 -19.398 -22.197  1.00 69.42           C  
ATOM    664  CD  GLU A  82      12.473 -18.764 -21.932  1.00 69.42           C  
ATOM    665  OE1 GLU A  82      13.500 -19.477 -22.004  1.00 69.42           O  
ATOM    666  OE2 GLU A  82      12.509 -17.546 -21.651  1.00 69.42           O  
ATOM    667  N   GLU A  83       7.037 -17.224 -22.489  1.00 70.88           N  
ATOM    668  CA  GLU A  83       5.947 -16.370 -22.026  1.00 70.88           C  
ATOM    669  C   GLU A  83       4.623 -17.128 -22.004  1.00 70.88           C  
ATOM    670  CB  GLU A  83       5.827 -15.125 -22.909  1.00 70.88           C  
ATOM    671  O   GLU A  83       3.816 -16.952 -21.089  1.00 70.88           O  
ATOM    672  CG  GLU A  83       4.926 -14.044 -22.329  1.00 70.88           C  
ATOM    673  CD  GLU A  83       4.867 -12.790 -23.186  1.00 70.88           C  
ATOM    674  OE1 GLU A  83       3.976 -11.940 -22.957  1.00 70.88           O  
ATOM    675  OE2 GLU A  83       5.717 -12.656 -24.094  1.00 70.88           O  
ATOM    676  N   THR A  84       4.412 -18.031 -22.923  1.00 70.00           N  
ATOM    677  CA  THR A  84       3.190 -18.827 -22.930  1.00 70.00           C  
ATOM    678  C   THR A  84       3.255 -19.928 -21.876  1.00 70.00           C  
ATOM    679  CB  THR A  84       2.939 -19.453 -24.315  1.00 70.00           C  
ATOM    680  O   THR A  84       2.235 -20.295 -21.289  1.00 70.00           O  
ATOM    681  CG2 THR A  84       2.691 -18.378 -25.368  1.00 70.00           C  
ATOM    682  OG1 THR A  84       4.083 -20.225 -24.698  1.00 70.00           O  
ATOM    683  N   LYS A  85       4.413 -20.473 -21.526  1.00 81.59           N  
ATOM    684  CA  LYS A  85       4.581 -21.461 -20.465  1.00 81.59           C  
ATOM    685  C   LYS A  85       4.363 -20.835 -19.090  1.00 81.59           C  
ATOM    686  CB  LYS A  85       5.972 -22.095 -20.537  1.00 81.59           C  
ATOM    687  O   LYS A  85       3.733 -21.439 -18.220  1.00 81.59           O  
ATOM    688  CG  LYS A  85       6.149 -23.303 -19.629  1.00 81.59           C  
ATOM    689  CD  LYS A  85       7.530 -23.926 -19.792  1.00 81.59           C  
ATOM    690  CE  LYS A  85       7.753 -25.058 -18.798  1.00 81.59           C  
ATOM    691  NZ  LYS A  85       9.074 -25.724 -19.005  1.00 81.59           N  
ATOM    692  N   VAL A  86       4.791 -19.611 -18.968  1.00 77.21           N  
ATOM    693  CA  VAL A  86       4.639 -18.898 -17.703  1.00 77.21           C  
ATOM    694  C   VAL A  86       3.177 -18.509 -17.501  1.00 77.21           C  
ATOM    695  CB  VAL A  86       5.538 -17.642 -17.648  1.00 77.21           C  
ATOM    696  O   VAL A  86       2.650 -18.604 -16.390  1.00 77.21           O  
ATOM    697  CG1 VAL A  86       5.248 -16.826 -16.390  1.00 77.21           C  
ATOM    698  CG2 VAL A  86       7.012 -18.038 -17.704  1.00 77.21           C  
ATOM    699  N   GLU A  87       2.522 -18.176 -18.575  1.00 79.82           N  
ATOM    700  CA  GLU A  87       1.104 -17.834 -18.511  1.00 79.82           C  
ATOM    701  C   GLU A  87       0.253 -19.062 -18.202  1.00 79.82           C  
ATOM    702  CB  GLU A  87       0.646 -17.194 -19.825  1.00 79.82           C  
ATOM    703  O   GLU A  87      -0.708 -18.979 -17.433  1.00 79.82           O  
ATOM    704  CG  GLU A  87      -0.664 -16.428 -19.712  1.00 79.82           C  
ATOM    705  CD  GLU A  87      -0.948 -15.545 -20.917  1.00 79.82           C  
ATOM    706  OE1 GLU A  87      -2.025 -14.908 -20.961  1.00 79.82           O  
ATOM    707  OE2 GLU A  87      -0.088 -15.492 -21.824  1.00 79.82           O  
ATOM    708  N   ASP A  88       0.649 -20.219 -18.694  1.00 83.28           N  
ATOM    709  CA  ASP A  88      -0.071 -21.460 -18.426  1.00 83.28           C  
ATOM    710  C   ASP A  88       0.165 -21.935 -16.994  1.00 83.28           C  
ATOM    711  CB  ASP A  88       0.348 -22.548 -19.417  1.00 83.28           C  
ATOM    712  O   ASP A  88      -0.758 -22.414 -16.333  1.00 83.28           O  
ATOM    713  CG  ASP A  88      -0.210 -22.327 -20.812  1.00 83.28           C  
ATOM    714  OD1 ASP A  88      -1.296 -21.724 -20.946  1.00 83.28           O  
ATOM    715  OD2 ASP A  88       0.441 -22.763 -21.786  1.00 83.28           O  
ATOM    716  N   GLU A  89       1.363 -21.697 -16.464  1.00 86.19           N  
ATOM    717  CA  GLU A  89       1.669 -22.050 -15.081  1.00 86.19           C  
ATOM    718  C   GLU A  89       0.951 -21.125 -14.103  1.00 86.19           C  
ATOM    719  CB  GLU A  89       3.180 -22.004 -14.836  1.00 86.19           C  
ATOM    720  O   GLU A  89       0.487 -21.566 -13.050  1.00 86.19           O  
ATOM    721  CG  GLU A  89       3.953 -23.098 -15.557  1.00 86.19           C  
ATOM    722  CD  GLU A  89       5.437 -23.104 -15.223  1.00 86.19           C  
ATOM    723  OE1 GLU A  89       6.150 -24.043 -15.642  1.00 86.19           O  
ATOM    724  OE2 GLU A  89       5.889 -22.161 -14.536  1.00 86.19           O  
ATOM    725  N   LYS A  90       0.783 -19.905 -14.440  1.00 83.50           N  
ATOM    726  CA  LYS A  90       0.060 -18.930 -13.627  1.00 83.50           C  
ATOM    727  C   LYS A  90      -1.439 -19.218 -13.627  1.00 83.50           C  
ATOM    728  CB  LYS A  90       0.321 -17.511 -14.133  1.00 83.50           C  
ATOM    729  O   LYS A  90      -2.099 -19.100 -12.593  1.00 83.50           O  
ATOM    730  CG  LYS A  90      -0.180 -16.419 -13.198  1.00 83.50           C  
ATOM    731  CD  LYS A  90       0.136 -15.031 -13.740  1.00 83.50           C  
ATOM    732  CE  LYS A  90      -0.480 -13.939 -12.876  1.00 83.50           C  
ATOM    733  NZ  LYS A  90      -0.140 -12.575 -13.381  1.00 83.50           N  
ATOM    734  N   SER A  91      -1.923 -19.628 -14.770  1.00 86.18           N  
ATOM    735  CA  SER A  91      -3.340 -19.972 -14.839  1.00 86.18           C  
ATOM    736  C   SER A  91      -3.635 -21.255 -14.069  1.00 86.18           C  
ATOM    737  CB  SER A  91      -3.784 -20.127 -16.294  1.00 86.18           C  
ATOM    738  O   SER A  91      -4.688 -21.379 -13.440  1.00 86.18           O  
ATOM    739  OG  SER A  91      -3.015 -21.120 -16.952  1.00 86.18           O  
ATOM    740  N   GLU A  92      -2.715 -22.155 -14.047  1.00 90.84           N  
ATOM    741  CA  GLU A  92      -2.870 -23.401 -13.302  1.00 90.84           C  
ATOM    742  C   GLU A  92      -2.824 -23.153 -11.797  1.00 90.84           C  
ATOM    743  CB  GLU A  92      -1.786 -24.406 -13.702  1.00 90.84           C  
ATOM    744  O   GLU A  92      -3.576 -23.768 -11.038  1.00 90.84           O  
ATOM    745  CG  GLU A  92      -2.016 -25.808 -13.157  1.00 90.84           C  
ATOM    746  CD  GLU A  92      -0.986 -26.816 -13.642  1.00 90.84           C  
ATOM    747  OE1 GLU A  92      -1.035 -27.989 -13.208  1.00 90.84           O  
ATOM    748  OE2 GLU A  92      -0.124 -26.429 -14.462  1.00 90.84           O  
ATOM    749  N   MET A  93      -2.056 -22.234 -11.347  1.00 89.48           N  
ATOM    750  CA  MET A  93      -1.961 -21.894  -9.930  1.00 89.48           C  
ATOM    751  C   MET A  93      -3.216 -21.166  -9.460  1.00 89.48           C  
ATOM    752  CB  MET A  93      -0.725 -21.032  -9.665  1.00 89.48           C  
ATOM    753  O   MET A  93      -3.720 -21.433  -8.368  1.00 89.48           O  
ATOM    754  CG  MET A  93      -0.427 -20.827  -8.189  1.00 89.48           C  
ATOM    755  SD  MET A  93       0.783 -19.479  -7.898  1.00 89.48           S  
ATOM    756  CE  MET A  93       2.320 -20.322  -8.366  1.00 89.48           C  
ATOM    757  N   GLU A  94      -3.702 -20.361 -10.336  1.00 88.55           N  
ATOM    758  CA  GLU A  94      -4.921 -19.625 -10.018  1.00 88.55           C  
ATOM    759  C   GLU A  94      -6.132 -20.553  -9.980  1.00 88.55           C  
ATOM    760  CB  GLU A  94      -5.151 -18.501 -11.031  1.00 88.55           C  
ATOM    761  O   GLU A  94      -7.012 -20.399  -9.131  1.00 88.55           O  
ATOM    762  CG  GLU A  94      -4.415 -17.212 -10.698  1.00 88.55           C  
ATOM    763  CD  GLU A  94      -4.715 -16.081 -11.668  1.00 88.55           C  
ATOM    764  OE1 GLU A  94      -4.150 -14.975 -11.506  1.00 88.55           O  
ATOM    765  OE2 GLU A  94      -5.522 -16.302 -12.599  1.00 88.55           O  
ATOM    766  N   GLU A  95      -6.073 -21.505 -10.811  1.00 91.59           N  
ATOM    767  CA  GLU A  95      -7.127 -22.516 -10.803  1.00 91.59           C  
ATOM    768  C   GLU A  95      -7.035 -23.399  -9.561  1.00 91.59           C  
ATOM    769  CB  GLU A  95      -7.056 -23.377 -12.067  1.00 91.59           C  
ATOM    770  O   GLU A  95      -8.057 -23.765  -8.977  1.00 91.59           O  
ATOM    771  CG  GLU A  95      -8.230 -24.332 -12.227  1.00 91.59           C  
ATOM    772  CD  GLU A  95      -8.224 -25.072 -13.555  1.00 91.59           C  
ATOM    773  OE1 GLU A  95      -9.154 -25.871 -13.808  1.00 91.59           O  
ATOM    774  OE2 GLU A  95      -7.282 -24.852 -14.348  1.00 91.59           O  
ATOM    775  N   ALA A  96      -5.899 -23.685  -9.080  1.00 88.62           N  
ATOM    776  CA  ALA A  96      -5.692 -24.470  -7.866  1.00 88.62           C  
ATOM    777  C   ALA A  96      -6.121 -23.689  -6.628  1.00 88.62           C  
ATOM    778  CB  ALA A  96      -4.229 -24.890  -7.746  1.00 88.62           C  
ATOM    779  O   ALA A  96      -6.730 -24.248  -5.713  1.00 88.62           O  
ATOM    780  N   LEU A  97      -5.934 -22.466  -6.644  1.00 89.31           N  
ATOM    781  CA  LEU A  97      -6.329 -21.615  -5.527  1.00 89.31           C  
ATOM    782  C   LEU A  97      -7.846 -21.469  -5.465  1.00 89.31           C  
ATOM    783  CB  LEU A  97      -5.676 -20.236  -5.647  1.00 89.31           C  
ATOM    784  O   LEU A  97      -8.429 -21.457  -4.379  1.00 89.31           O  
ATOM    785  CG  LEU A  97      -4.174 -20.170  -5.368  1.00 89.31           C  
ATOM    786  CD1 LEU A  97      -3.641 -18.772  -5.663  1.00 89.31           C  
ATOM    787  CD2 LEU A  97      -3.880 -20.567  -3.925  1.00 89.31           C  
ATOM    788  N   THR A  98      -8.352 -21.440  -6.570  1.00 89.77           N  
ATOM    789  CA  THR A  98      -9.806 -21.350  -6.646  1.00 89.77           C  
ATOM    790  C   THR A  98     -10.452 -22.670  -6.233  1.00 89.77           C  
ATOM    791  CB  THR A  98     -10.269 -20.970  -8.065  1.00 89.77           C  
ATOM    792  O   THR A  98     -11.501 -22.678  -5.586  1.00 89.77           O  
ATOM    793  CG2 THR A  98      -9.837 -19.552  -8.422  1.00 89.77           C  
ATOM    794  OG1 THR A  98      -9.696 -21.884  -9.008  1.00 89.77           O  
ATOM    795  N   ALA A  99      -9.900 -23.701  -6.520  1.00 90.57           N  
ATOM    796  CA  ALA A  99     -10.394 -25.022  -6.137  1.00 90.57           C  
ATOM    797  C   ALA A  99     -10.303 -25.225  -4.627  1.00 90.57           C  
ATOM    798  CB  ALA A  99      -9.615 -26.113  -6.866  1.00 90.57           C  
ATOM    799  O   ALA A  99     -11.209 -25.796  -4.016  1.00 90.57           O  
ATOM    800  N   ILE A 100      -9.286 -24.719  -4.082  1.00 88.66           N  
ATOM    801  CA  ILE A 100      -9.117 -24.834  -2.638  1.00 88.66           C  
ATOM    802  C   ILE A 100     -10.139 -23.951  -1.926  1.00 88.66           C  
ATOM    803  CB  ILE A 100      -7.684 -24.452  -2.205  1.00 88.66           C  
ATOM    804  O   ILE A 100     -10.714 -24.351  -0.911  1.00 88.66           O  
ATOM    805  CG1 ILE A 100      -6.669 -25.451  -2.772  1.00 88.66           C  
ATOM    806  CG2 ILE A 100      -7.583 -24.376  -0.678  1.00 88.66           C  
ATOM    807  CD1 ILE A 100      -5.218 -25.027  -2.597  1.00 88.66           C  
ATOM    808  N   THR A 101     -10.427 -22.889  -2.479  1.00 88.00           N  
ATOM    809  CA  THR A 101     -11.427 -21.976  -1.937  1.00 88.00           C  
ATOM    810  C   THR A 101     -12.826 -22.576  -2.050  1.00 88.00           C  
ATOM    811  CB  THR A 101     -11.390 -20.615  -2.656  1.00 88.00           C  
ATOM    812  O   THR A 101     -13.635 -22.457  -1.128  1.00 88.00           O  
ATOM    813  CG2 THR A 101     -10.286 -19.726  -2.095  1.00 88.00           C  
ATOM    814  OG1 THR A 101     -11.154 -20.826  -4.054  1.00 88.00           O  
ATOM    815  N   GLU A 102     -13.030 -23.151  -3.112  1.00 87.17           N  
ATOM    816  CA  GLU A 102     -14.328 -23.786  -3.318  1.00 87.17           C  
ATOM    817  C   GLU A 102     -14.505 -24.992  -2.400  1.00 87.17           C  
ATOM    818  CB  GLU A 102     -14.494 -24.209  -4.780  1.00 87.17           C  
ATOM    819  O   GLU A 102     -15.600 -25.232  -1.886  1.00 87.17           O  
ATOM    820  CG  GLU A 102     -15.937 -24.482  -5.181  1.00 87.17           C  
ATOM    821  CD  GLU A 102     -16.097 -24.808  -6.657  1.00 87.17           C  
ATOM    822  OE1 GLU A 102     -17.226 -25.138  -7.087  1.00 87.17           O  
ATOM    823  OE2 GLU A 102     -15.086 -24.735  -7.390  1.00 87.17           O  
ATOM    824  N   GLU A 103     -13.436 -25.701  -2.200  1.00 84.70           N  
ATOM    825  CA  GLU A 103     -13.466 -26.832  -1.278  1.00 84.70           C  
ATOM    826  C   GLU A 103     -13.641 -26.365   0.164  1.00 84.70           C  
ATOM    827  CB  GLU A 103     -12.189 -27.667  -1.409  1.00 84.70           C  
ATOM    828  O   GLU A 103     -14.347 -27.004   0.948  1.00 84.70           O  
ATOM    829  CG  GLU A 103     -12.301 -29.061  -0.810  1.00 84.70           C  
ATOM    830  CD  GLU A 103     -10.966 -29.782  -0.713  1.00 84.70           C  
ATOM    831  OE1 GLU A 103     -10.846 -30.732   0.094  1.00 84.70           O  
ATOM    832  OE2 GLU A 103     -10.032 -29.392  -1.448  1.00 84.70           O  
ATOM    833  N   LEU A 104     -13.128 -25.283   0.494  1.00 83.17           N  
ATOM    834  CA  LEU A 104     -13.292 -24.724   1.832  1.00 83.17           C  
ATOM    835  C   LEU A 104     -14.694 -24.152   2.015  1.00 83.17           C  
ATOM    836  CB  LEU A 104     -12.246 -23.636   2.090  1.00 83.17           C  
ATOM    837  O   LEU A 104     -15.268 -24.242   3.102  1.00 83.17           O  
ATOM    838  CG  LEU A 104     -10.826 -24.118   2.388  1.00 83.17           C  
ATOM    839  CD1 LEU A 104      -9.861 -22.937   2.419  1.00 83.17           C  
ATOM    840  CD2 LEU A 104     -10.785 -24.882   3.706  1.00 83.17           C  
ATOM    841  N   ALA A 105     -15.217 -23.681   1.017  1.00 82.94           N  
ATOM    842  CA  ALA A 105     -16.569 -23.131   1.049  1.00 82.94           C  
ATOM    843  C   ALA A 105     -17.610 -24.241   1.169  1.00 82.94           C  
ATOM    844  CB  ALA A 105     -16.832 -22.293  -0.200  1.00 82.94           C  
ATOM    845  O   ALA A 105     -18.603 -24.094   1.885  1.00 82.94           O  
ATOM    846  N   VAL A 106     -17.352 -25.339   0.521  1.00 81.60           N  
ATOM    847  CA  VAL A 106     -18.249 -26.489   0.581  1.00 81.60           C  
ATOM    848  C   VAL A 106     -18.130 -27.166   1.944  1.00 81.60           C  
ATOM    849  CB  VAL A 106     -17.947 -27.502  -0.546  1.00 81.60           C  
ATOM    850  O   VAL A 106     -19.132 -27.605   2.515  1.00 81.60           O  
ATOM    851  CG1 VAL A 106     -18.774 -28.773  -0.365  1.00 81.60           C  
ATOM    852  CG2 VAL A 106     -18.217 -26.875  -1.913  1.00 81.60           C  
ATOM    853  N   SER A 107     -16.960 -27.172   2.515  1.00 77.52           N  
ATOM    854  CA  SER A 107     -16.759 -27.725   3.850  1.00 77.52           C  
ATOM    855  C   SER A 107     -17.421 -26.856   4.914  1.00 77.52           C  
ATOM    856  CB  SER A 107     -15.267 -27.869   4.153  1.00 77.52           C  
ATOM    857  O   SER A 107     -17.967 -27.370   5.892  1.00 77.52           O  
ATOM    858  OG  SER A 107     -15.066 -28.567   5.370  1.00 77.52           O  
ATOM    859  N   MET A 108     -17.494 -25.613   4.739  1.00 74.53           N  
ATOM    860  CA  MET A 108     -18.141 -24.690   5.667  1.00 74.53           C  
ATOM    861  C   MET A 108     -19.659 -24.772   5.547  1.00 74.53           C  
ATOM    862  CB  MET A 108     -17.673 -23.256   5.414  1.00 74.53           C  
ATOM    863  O   MET A 108     -20.372 -24.648   6.544  1.00 74.53           O  
ATOM    864  CG  MET A 108     -16.236 -22.997   5.835  1.00 74.53           C  
ATOM    865  SD  MET A 108     -15.761 -21.232   5.667  1.00 74.53           S  
ATOM    866  CE  MET A 108     -14.515 -21.109   6.981  1.00 74.53           C  
ATOM    867  N   LYS A 109     -20.116 -25.039   4.389  1.00 72.39           N  
ATOM    868  CA  LYS A 109     -21.548 -25.199   4.154  1.00 72.39           C  
ATOM    869  C   LYS A 109     -22.037 -26.557   4.648  1.00 72.39           C  
ATOM    870  CB  LYS A 109     -21.870 -25.035   2.668  1.00 72.39           C  
ATOM    871  O   LYS A 109     -23.151 -26.671   5.165  1.00 72.39           O  
ATOM    872  CG  LYS A 109     -23.318 -24.665   2.386  1.00 72.39           C  
ATOM    873  CD  LYS A 109     -23.515 -24.240   0.936  1.00 72.39           C  
ATOM    874  CE  LYS A 109     -24.974 -23.923   0.638  1.00 72.39           C  
ATOM    875  NZ  LYS A 109     -25.155 -23.400  -0.749  1.00 72.39           N  
ATOM    876  N   GLU A 110     -21.191 -27.596   4.567  1.00 68.44           N  
ATOM    877  CA  GLU A 110     -21.508 -28.926   5.079  1.00 68.44           C  
ATOM    878  C   GLU A 110     -21.425 -28.965   6.603  1.00 68.44           C  
ATOM    879  CB  GLU A 110     -20.570 -29.973   4.474  1.00 68.44           C  
ATOM    880  O   GLU A 110     -22.201 -29.668   7.254  1.00 68.44           O  
ATOM    881  CG  GLU A 110     -20.987 -30.446   3.089  1.00 68.44           C  
ATOM    882  CD  GLU A 110     -20.146 -31.601   2.571  1.00 68.44           C  
ATOM    883  OE1 GLU A 110     -20.501 -32.188   1.524  1.00 68.44           O  
ATOM    884  OE2 GLU A 110     -19.124 -31.923   3.218  1.00 68.44           O  
ATOM    885  N   GLU A 111     -20.628 -28.115   7.227  1.00 62.47           N  
ATOM    886  CA  GLU A 111     -20.530 -27.995   8.679  1.00 62.47           C  
ATOM    887  C   GLU A 111     -21.698 -27.193   9.246  1.00 62.47           C  
ATOM    888  CB  GLU A 111     -19.203 -27.343   9.076  1.00 62.47           C  
ATOM    889  O   GLU A 111     -22.173 -27.474  10.348  1.00 62.47           O  
ATOM    890  CG  GLU A 111     -18.095 -28.341   9.381  1.00 62.47           C  
ATOM    891  CD  GLU A 111     -16.905 -27.717  10.093  1.00 62.47           C  
ATOM    892  OE1 GLU A 111     -16.180 -28.441  10.812  1.00 62.47           O  
ATOM    893  OE2 GLU A 111     -16.696 -26.494   9.930  1.00 62.47           O  
ATOM    894  N   LYS A 112     -22.333 -26.375   8.484  1.00 59.16           N  
ATOM    895  CA  LYS A 112     -23.520 -25.606   8.848  1.00 59.16           C  
ATOM    896  C   LYS A 112     -24.788 -26.438   8.678  1.00 59.16           C  
ATOM    897  CB  LYS A 112     -23.613 -24.332   8.007  1.00 59.16           C  
ATOM    898  O   LYS A 112     -25.723 -26.322   9.473  1.00 59.16           O  
ATOM    899  CG  LYS A 112     -24.317 -23.178   8.706  1.00 59.16           C  
ATOM    900  CD  LYS A 112     -24.318 -21.920   7.848  1.00 59.16           C  
ATOM    901  CE  LYS A 112     -25.110 -20.796   8.501  1.00 59.16           C  
ATOM    902  NZ  LYS A 112     -25.077 -19.547   7.684  1.00 59.16           N  
ATOM    903  N   LYS A 113     -24.786 -27.382   7.802  1.00 54.87           N  
ATOM    904  CA  LYS A 113     -25.897 -28.302   7.573  1.00 54.87           C  
ATOM    905  C   LYS A 113     -25.870 -29.454   8.574  1.00 54.87           C  
ATOM    906  CB  LYS A 113     -25.857 -28.848   6.145  1.00 54.87           C  
ATOM    907  O   LYS A 113     -26.920 -29.907   9.035  1.00 54.87           O  
ATOM    908  CG  LYS A 113     -27.225 -28.962   5.488  1.00 54.87           C  
ATOM    909  CD  LYS A 113     -27.118 -29.490   4.063  1.00 54.87           C  
ATOM    910  CE  LYS A 113     -28.491 -29.691   3.436  1.00 54.87           C  
ATOM    911  NZ  LYS A 113     -28.392 -30.229   2.046  1.00 54.87           N  
ATOM    912  N   GLU A 114     -24.733 -29.862   9.148  1.00 54.63           N  
ATOM    913  CA  GLU A 114     -24.576 -30.885  10.177  1.00 54.63           C  
ATOM    914  C   GLU A 114     -24.841 -30.313  11.567  1.00 54.63           C  
ATOM    915  CB  GLU A 114     -23.175 -31.497  10.118  1.00 54.63           C  
ATOM    916  O   GLU A 114     -25.352 -31.013  12.445  1.00 54.63           O  
ATOM    917  CG  GLU A 114     -23.066 -32.697   9.189  1.00 54.63           C  
ATOM    918  CD  GLU A 114     -21.753 -33.450   9.331  1.00 54.63           C  
ATOM    919  OE1 GLU A 114     -21.616 -34.548   8.746  1.00 54.63           O  
ATOM    920  OE2 GLU A 114     -20.854 -32.938  10.034  1.00 54.63           O  
ATOM    921  N   ALA A 115     -24.810 -29.025  11.802  1.00 53.28           N  
ATOM    922  CA  ALA A 115     -25.160 -28.336  13.041  1.00 53.28           C  
ATOM    923  C   ALA A 115     -26.658 -28.052  13.107  1.00 53.28           C  
ATOM    924  CB  ALA A 115     -24.369 -27.036  13.169  1.00 53.28           C  
ATOM    925  O   ALA A 115     -27.249 -28.052  14.190  1.00 53.28           O  
ATOM    926  N   ALA A 116     -27.357 -28.098  11.987  1.00 51.03           N  
ATOM    927  CA  ALA A 116     -28.799 -27.883  11.897  1.00 51.03           C  
ATOM    928  C   ALA A 116     -29.556 -29.206  11.960  1.00 51.03           C  
ATOM    929  CB  ALA A 116     -29.146 -27.136  10.611  1.00 51.03           C  
ATOM    930  O   ALA A 116     -30.677 -29.263  12.472  1.00 51.03           O  
ATOM    931  N   GLU A 117     -28.908 -30.346  11.767  1.00 48.96           N  
ATOM    932  CA  GLU A 117     -29.508 -31.675  11.811  1.00 48.96           C  
ATOM    933  C   GLU A 117     -29.249 -32.354  13.153  1.00 48.96           C  
ATOM    934  CB  GLU A 117     -28.973 -32.545  10.670  1.00 48.96           C  
ATOM    935  O   GLU A 117     -30.016 -33.224  13.573  1.00 48.96           O  
ATOM    936  CG  GLU A 117     -29.958 -33.600  10.187  1.00 48.96           C  
ATOM    937  CD  GLU A 117     -29.399 -34.481   9.081  1.00 48.96           C  
ATOM    938  OE1 GLU A 117     -30.048 -35.489   8.722  1.00 48.96           O  
ATOM    939  OE2 GLU A 117     -28.302 -34.161   8.571  1.00 48.96           O  
ATOM    940  N   GLU A 118     -28.475 -31.861  14.108  1.00 46.14           N  
ATOM    941  CA  GLU A 118     -28.256 -32.351  15.466  1.00 46.14           C  
ATOM    942  C   GLU A 118     -29.149 -31.622  16.466  1.00 46.14           C  
ATOM    943  CB  GLU A 118     -26.786 -32.197  15.863  1.00 46.14           C  
ATOM    944  O   GLU A 118     -29.350 -32.096  17.586  1.00 46.14           O  
ATOM    945  CG  GLU A 118     -26.134 -33.493  16.323  1.00 46.14           C  
ATOM    946  CD  GLU A 118     -24.721 -33.299  16.851  1.00 46.14           C  
ATOM    947  OE1 GLU A 118     -24.129 -34.272  17.370  1.00 46.14           O  
ATOM    948  OE2 GLU A 118     -24.204 -32.164  16.747  1.00 46.14           O  
ATOM    949  N   LYS A 119     -30.086 -30.757  16.038  1.00 46.71           N  
ATOM    950  CA  LYS A 119     -31.078 -30.136  16.910  1.00 46.71           C  
ATOM    951  C   LYS A 119     -32.471 -30.702  16.647  1.00 46.71           C  
ATOM    952  CB  LYS A 119     -31.085 -28.619  16.720  1.00 46.71           C  
ATOM    953  O   LYS A 119     -33.388 -30.506  17.449  1.00 46.71           O  
ATOM    954  CG  LYS A 119     -30.984 -27.832  18.019  1.00 46.71           C  
ATOM    955  CD  LYS A 119     -31.116 -26.334  17.777  1.00 46.71           C  
ATOM    956  CE  LYS A 119     -31.034 -25.548  19.078  1.00 46.71           C  
ATOM    957  NZ  LYS A 119     -31.185 -24.080  18.849  1.00 46.71           N  
ATOM    958  N   GLU A 120     -32.607 -31.852  15.952  1.00 47.11           N  
ATOM    959  CA  GLU A 120     -33.926 -32.453  15.783  1.00 47.11           C  
ATOM    960  C   GLU A 120     -33.929 -33.912  16.230  1.00 47.11           C  
ATOM    961  CB  GLU A 120     -34.382 -32.349  14.325  1.00 47.11           C  
ATOM    962  O   GLU A 120     -34.973 -34.568  16.221  1.00 47.11           O  
ATOM    963  CG  GLU A 120     -35.234 -31.122  14.033  1.00 47.11           C  
ATOM    964  CD  GLU A 120     -35.963 -31.201  12.702  1.00 47.11           C  
ATOM    965  OE1 GLU A 120     -36.804 -30.318  12.417  1.00 47.11           O  
ATOM    966  OE2 GLU A 120     -35.693 -32.154  11.938  1.00 47.11           O  
ATOM    967  N   GLU A 121     -33.227 -34.365  17.211  1.00 45.30           N  
ATOM    968  CA  GLU A 121     -33.524 -35.692  17.742  1.00 45.30           C  
ATOM    969  C   GLU A 121     -33.356 -35.730  19.258  1.00 45.30           C  
ATOM    970  CB  GLU A 121     -32.629 -36.747  17.087  1.00 45.30           C  
ATOM    971  O   GLU A 121     -32.280 -35.425  19.776  1.00 45.30           O  
ATOM    972  CG  GLU A 121     -33.398 -37.844  16.365  1.00 45.30           C  
ATOM    973  CD  GLU A 121     -32.519 -39.003  15.924  1.00 45.30           C  
ATOM    974  OE1 GLU A 121     -33.060 -40.046  15.492  1.00 45.30           O  
ATOM    975  OE2 GLU A 121     -31.278 -38.867  16.010  1.00 45.30           O  
ATOM    976  N   GLU A 122     -34.344 -35.326  20.102  1.00 32.73           N  
ATOM    977  CA  GLU A 122     -34.729 -36.039  21.316  1.00 32.73           C  
ATOM    978  C   GLU A 122     -36.169 -35.721  21.709  1.00 32.73           C  
ATOM    979  CB  GLU A 122     -33.781 -35.692  22.467  1.00 32.73           C  
ATOM    980  O   GLU A 122     -36.584 -34.561  21.681  1.00 32.73           O  
ATOM    981  CG  GLU A 122     -32.849 -36.829  22.859  1.00 32.73           C  
ATOM    982  CD  GLU A 122     -32.204 -36.633  24.222  1.00 32.73           C  
ATOM    983  OE1 GLU A 122     -31.598 -37.592  24.751  1.00 32.73           O  
ATOM    984  OE2 GLU A 122     -32.308 -35.511  24.767  1.00 32.73           O  
ATOM    985  N   PRO A 123     -36.944 -36.850  22.046  1.00 42.75           N  
ATOM    986  CA  PRO A 123     -38.358 -37.189  22.220  1.00 42.75           C  
ATOM    987  C   PRO A 123     -38.917 -36.716  23.560  1.00 42.75           C  
ATOM    988  CB  PRO A 123     -38.367 -38.718  22.134  1.00 42.75           C  
ATOM    989  O   PRO A 123     -38.157 -36.490  24.505  1.00 42.75           O  
ATOM    990  CG  PRO A 123     -37.059 -39.141  22.720  1.00 42.75           C  
ATOM    991  CD  PRO A 123     -36.174 -37.933  22.835  1.00 42.75           C  
ATOM    992  N   GLU A 124     -40.083 -36.011  23.522  1.00 37.21           N  
ATOM    993  CA  GLU A 124     -41.358 -35.909  24.226  1.00 37.21           C  
ATOM    994  C   GLU A 124     -41.618 -37.148  25.078  1.00 37.21           C  
ATOM    995  CB  GLU A 124     -42.506 -35.702  23.234  1.00 37.21           C  
ATOM    996  O   GLU A 124     -41.508 -38.276  24.593  1.00 37.21           O  
ATOM    997  CG  GLU A 124     -42.903 -34.245  23.049  1.00 37.21           C  
ATOM    998  CD  GLU A 124     -44.294 -34.073  22.460  1.00 37.21           C  
ATOM    999  OE1 GLU A 124     -44.813 -32.933  22.452  1.00 37.21           O  
ATOM   1000  OE2 GLU A 124     -44.870 -35.085  22.003  1.00 37.21           O  
ATOM   1001  N   ALA A 125     -41.513 -37.045  26.493  1.00 31.03           N  
ATOM   1002  CA  ALA A 125     -42.371 -37.799  27.403  1.00 31.03           C  
ATOM   1003  C   ALA A 125     -42.463 -37.115  28.764  1.00 31.03           C  
ATOM   1004  CB  ALA A 125     -41.853 -39.227  27.562  1.00 31.03           C  
ATOM   1005  O   ALA A 125     -41.445 -36.718  29.336  1.00 31.03           O  
ATOM   1006  N   GLU A 126     -43.676 -36.534  29.161  1.00 31.39           N  
ATOM   1007  CA  GLU A 126     -44.656 -36.965  30.154  1.00 31.39           C  
ATOM   1008  C   GLU A 126     -45.074 -35.807  31.055  1.00 31.39           C  
ATOM   1009  CB  GLU A 126     -44.097 -38.113  30.998  1.00 31.39           C  
ATOM   1010  O   GLU A 126     -44.225 -35.123  31.630  1.00 31.39           O  
ATOM   1011  CG  GLU A 126     -44.563 -39.490  30.549  1.00 31.39           C  
ATOM   1012  CD  GLU A 126     -44.281 -40.581  31.570  1.00 31.39           C  
ATOM   1013  OE1 GLU A 126     -44.752 -41.726  31.380  1.00 31.39           O  
ATOM   1014  OE2 GLU A 126     -43.585 -40.289  32.567  1.00 31.39           O  
ATOM   1015  N   GLU A 127     -46.343 -35.298  30.914  1.00 34.69           N  
ATOM   1016  CA  GLU A 127     -47.504 -34.830  31.665  1.00 34.69           C  
ATOM   1017  C   GLU A 127     -47.871 -35.806  32.779  1.00 34.69           C  
ATOM   1018  CB  GLU A 127     -48.700 -34.624  30.732  1.00 34.69           C  
ATOM   1019  O   GLU A 127     -47.885 -37.020  32.568  1.00 34.69           O  
ATOM   1020  CG  GLU A 127     -48.698 -33.280  30.017  1.00 34.69           C  
ATOM   1021  CD  GLU A 127     -50.064 -32.885  29.478  1.00 34.69           C  
ATOM   1022  OE1 GLU A 127     -50.242 -31.713  29.076  1.00 34.69           O  
ATOM   1023  OE2 GLU A 127     -50.963 -33.754  29.458  1.00 34.69           O  
ATOM   1024  N   GLU A 128     -47.950 -35.355  34.084  1.00 32.40           N  
ATOM   1025  CA  GLU A 128     -49.056 -35.555  35.016  1.00 32.40           C  
ATOM   1026  C   GLU A 128     -48.713 -35.015  36.402  1.00 32.40           C  
ATOM   1027  CB  GLU A 128     -49.424 -37.038  35.105  1.00 32.40           C  
ATOM   1028  O   GLU A 128     -47.631 -35.285  36.929  1.00 32.40           O  
ATOM   1029  CG  GLU A 128     -50.920 -37.295  35.212  1.00 32.40           C  
ATOM   1030  CD  GLU A 128     -51.260 -38.750  35.491  1.00 32.40           C  
ATOM   1031  OE1 GLU A 128     -52.438 -39.052  35.791  1.00 32.40           O  
ATOM   1032  OE2 GLU A 128     -50.342 -39.596  35.410  1.00 32.40           O  
ATOM   1033  N   GLU A 129     -49.492 -34.079  37.020  1.00 31.69           N  
ATOM   1034  CA  GLU A 129     -50.523 -33.975  38.048  1.00 31.69           C  
ATOM   1035  C   GLU A 129     -49.975 -33.326  39.316  1.00 31.69           C  
ATOM   1036  CB  GLU A 129     -51.101 -35.355  38.371  1.00 31.69           C  
ATOM   1037  O   GLU A 129     -48.920 -33.721  39.815  1.00 31.69           O  
ATOM   1038  CG  GLU A 129     -52.582 -35.493  38.047  1.00 31.69           C  
ATOM   1039  CD  GLU A 129     -53.258 -36.626  38.802  1.00 31.69           C  
ATOM   1040  OE1 GLU A 129     -54.509 -36.678  38.827  1.00 31.69           O  
ATOM   1041  OE2 GLU A 129     -52.531 -37.469  39.375  1.00 31.69           O  
ATOM   1042  N   VAL A 130     -50.596 -32.191  39.763  1.00 30.15           N  
ATOM   1043  CA  VAL A 130     -51.144 -32.033  41.107  1.00 30.15           C  
ATOM   1044  C   VAL A 130     -51.763 -30.644  41.252  1.00 30.15           C  
ATOM   1045  CB  VAL A 130     -50.064 -32.251  42.190  1.00 30.15           C  
ATOM   1046  O   VAL A 130     -51.128 -29.638  40.929  1.00 30.15           O  
ATOM   1047  CG1 VAL A 130     -50.421 -33.442  43.076  1.00 30.15           C  
ATOM   1048  CG2 VAL A 130     -48.694 -32.453  41.543  1.00 30.15           C  
ATOM   1049  N   ALA A 131     -53.134 -30.572  41.266  1.00 28.12           N  
ATOM   1050  CA  ALA A 131     -54.308 -30.137  42.018  1.00 28.12           C  
ATOM   1051  C   ALA A 131     -53.911 -29.583  43.383  1.00 28.12           C  
ATOM   1052  CB  ALA A 131     -55.293 -31.292  42.181  1.00 28.12           C  
ATOM   1053  O   ALA A 131     -53.118 -30.196  44.102  1.00 28.12           O  
ATOM   1054  N   ALA A 132     -54.214 -28.308  43.726  1.00 29.22           N  
ATOM   1055  CA  ALA A 132     -55.027 -27.884  44.863  1.00 29.22           C  
ATOM   1056  C   ALA A 132     -54.646 -26.478  45.317  1.00 29.22           C  
ATOM   1057  CB  ALA A 132     -54.881 -28.871  46.019  1.00 29.22           C  
ATOM   1058  O   ALA A 132     -53.462 -26.172  45.480  1.00 29.22           O  
ATOM   1059  N   LYS A 133     -55.589 -25.503  45.218  1.00 29.58           N  
ATOM   1060  CA  LYS A 133     -56.350 -24.817  46.258  1.00 29.58           C  
ATOM   1061  C   LYS A 133     -56.222 -23.302  46.125  1.00 29.58           C  
ATOM   1062  CB  LYS A 133     -55.886 -25.262  47.645  1.00 29.58           C  
ATOM   1063  O   LYS A 133     -55.116 -22.778  45.973  1.00 29.58           O  
ATOM   1064  CG  LYS A 133     -56.609 -26.491  48.176  1.00 29.58           C  
ATOM   1065  CD  LYS A 133     -56.178 -26.822  49.599  1.00 29.58           C  
ATOM   1066  CE  LYS A 133     -56.855 -28.088  50.108  1.00 29.58           C  
ATOM   1067  NZ  LYS A 133     -56.495 -28.375  51.529  1.00 29.58           N  
ATOM   1068  N   LYS A 134     -57.421 -22.602  45.868  1.00 28.21           N  
ATOM   1069  CA  LYS A 134     -58.304 -21.731  46.638  1.00 28.21           C  
ATOM   1070  C   LYS A 134     -58.559 -20.418  45.903  1.00 28.21           C  
ATOM   1071  CB  LYS A 134     -57.712 -21.451  48.020  1.00 28.21           C  
ATOM   1072  O   LYS A 134     -57.617 -19.740  45.488  1.00 28.21           O  
ATOM   1073  CG  LYS A 134     -57.900 -22.586  49.015  1.00 28.21           C  
ATOM   1074  CD  LYS A 134     -57.461 -22.180  50.416  1.00 28.21           C  
ATOM   1075  CE  LYS A 134     -57.583 -23.337  51.399  1.00 28.21           C  
ATOM   1076  NZ  LYS A 134     -57.260 -22.914  52.795  1.00 28.21           N  
ATOM   1077  N   SER A 135     -59.755 -20.248  45.391  1.00 28.66           N  
ATOM   1078  CA  SER A 135     -60.851 -19.302  45.208  1.00 28.66           C  
ATOM   1079  C   SER A 135     -60.630 -18.035  46.027  1.00 28.66           C  
ATOM   1080  CB  SER A 135     -62.184 -19.944  45.595  1.00 28.66           C  
ATOM   1081  O   SER A 135     -60.072 -18.088  47.125  1.00 28.66           O  
ATOM   1082  OG  SER A 135     -62.056 -20.682  46.798  1.00 28.66           O  
ATOM   1083  N   PRO A 136     -61.496 -16.875  45.882  1.00 50.77           N  
ATOM   1084  CA  PRO A 136     -62.340 -16.148  44.932  1.00 50.77           C  
ATOM   1085  C   PRO A 136     -62.564 -14.692  45.336  1.00 50.77           C  
ATOM   1086  CB  PRO A 136     -63.656 -16.930  44.959  1.00 50.77           C  
ATOM   1087  O   PRO A 136     -62.066 -14.252  46.375  1.00 50.77           O  
ATOM   1088  CG  PRO A 136     -63.802 -17.384  46.375  1.00 50.77           C  
ATOM   1089  CD  PRO A 136     -62.546 -17.033  47.120  1.00 50.77           C  
ATOM   1090  N   VAL A 137     -62.689 -13.735  44.363  1.00 27.67           N  
ATOM   1091  CA  VAL A 137     -63.889 -12.906  44.329  1.00 27.67           C  
ATOM   1092  C   VAL A 137     -63.557 -11.540  43.731  1.00 27.67           C  
ATOM   1093  CB  VAL A 137     -64.502 -12.737  45.737  1.00 27.67           C  
ATOM   1094  O   VAL A 137     -62.571 -10.909  44.118  1.00 27.67           O  
ATOM   1095  CG1 VAL A 137     -65.773 -11.891  45.675  1.00 27.67           C  
ATOM   1096  CG2 VAL A 137     -64.795 -14.101  46.358  1.00 27.67           C  
ATOM   1097  N   LYS A 138     -64.305 -11.165  42.631  1.00 27.31           N  
ATOM   1098  CA  LYS A 138     -65.451 -10.265  42.534  1.00 27.31           C  
ATOM   1099  C   LYS A 138     -65.300  -9.308  41.354  1.00 27.31           C  
ATOM   1100  CB  LYS A 138     -65.624  -9.474  43.831  1.00 27.31           C  
ATOM   1101  O   LYS A 138     -64.287  -8.617  41.234  1.00 27.31           O  
ATOM   1102  CG  LYS A 138     -67.008  -8.868  44.007  1.00 27.31           C  
ATOM   1103  CD  LYS A 138     -67.184  -8.269  45.396  1.00 27.31           C  
ATOM   1104  CE  LYS A 138     -68.564  -7.648  45.568  1.00 27.31           C  
ATOM   1105  NZ  LYS A 138     -68.753  -7.089  46.940  1.00 27.31           N  
ATOM   1106  N   ALA A 139     -66.248  -9.431  40.397  1.00 30.17           N  
ATOM   1107  CA  ALA A 139     -67.535  -8.912  39.939  1.00 30.17           C  
ATOM   1108  C   ALA A 139     -67.358  -7.602  39.177  1.00 30.17           C  
ATOM   1109  CB  ALA A 139     -68.479  -8.712  41.123  1.00 30.17           C  
ATOM   1110  O   ALA A 139     -66.619  -6.717  39.615  1.00 30.17           O  
ATOM   1111  N   THR A 140     -67.770  -7.584  37.916  1.00 27.04           N  
ATOM   1112  CA  THR A 140     -68.987  -6.984  37.380  1.00 27.04           C  
ATOM   1113  C   THR A 140     -68.756  -6.469  35.962  1.00 27.04           C  
ATOM   1114  CB  THR A 140     -69.481  -5.831  38.273  1.00 27.04           C  
ATOM   1115  O   THR A 140     -67.791  -5.746  35.707  1.00 27.04           O  
ATOM   1116  CG2 THR A 140     -70.151  -6.363  39.536  1.00 27.04           C  
ATOM   1117  OG1 THR A 140     -68.366  -5.012  38.646  1.00 27.04           O  
ATOM   1118  N   ALA A 141     -69.332  -7.160  34.961  1.00 27.58           N  
ATOM   1119  CA  ALA A 141     -70.014  -7.159  33.669  1.00 27.58           C  
ATOM   1120  C   ALA A 141     -70.920  -5.940  33.529  1.00 27.58           C  
ATOM   1121  CB  ALA A 141     -70.822  -8.442  33.493  1.00 27.58           C  
ATOM   1122  O   ALA A 141     -71.504  -5.476  34.511  1.00 27.58           O  
ATOM   1123  N   PRO A 142     -71.495  -5.547  32.327  1.00 48.55           N  
ATOM   1124  CA  PRO A 142     -71.785  -6.067  30.989  1.00 48.55           C  
ATOM   1125  C   PRO A 142     -72.255  -4.982  30.023  1.00 48.55           C  
ATOM   1126  CB  PRO A 142     -72.894  -7.091  31.241  1.00 48.55           C  
ATOM   1127  O   PRO A 142     -72.342  -3.811  30.400  1.00 48.55           O  
ATOM   1128  CG  PRO A 142     -73.705  -6.510  32.355  1.00 48.55           C  
ATOM   1129  CD  PRO A 142     -73.010  -5.277  32.857  1.00 48.55           C  
ATOM   1130  N   GLU A 143     -71.899  -5.005  28.775  1.00 28.63           N  
ATOM   1131  CA  GLU A 143     -72.947  -4.838  27.772  1.00 28.63           C  
ATOM   1132  C   GLU A 143     -72.386  -4.971  26.360  1.00 28.63           C  
ATOM   1133  CB  GLU A 143     -73.638  -3.482  27.938  1.00 28.63           C  
ATOM   1134  O   GLU A 143     -71.422  -4.291  26.002  1.00 28.63           O  
ATOM   1135  CG  GLU A 143     -75.151  -3.541  27.791  1.00 28.63           C  
ATOM   1136  CD  GLU A 143     -75.815  -2.175  27.866  1.00 28.63           C  
ATOM   1137  OE1 GLU A 143     -76.674  -1.870  27.008  1.00 28.63           O  
ATOM   1138  OE2 GLU A 143     -75.472  -1.403  28.790  1.00 28.63           O  
ATOM   1139  N   VAL A 144     -72.882  -6.000  25.599  1.00 27.59           N  
ATOM   1140  CA  VAL A 144     -73.532  -6.741  24.523  1.00 27.59           C  
ATOM   1141  C   VAL A 144     -73.943  -5.782  23.409  1.00 27.59           C  
ATOM   1142  CB  VAL A 144     -74.763  -7.522  25.035  1.00 27.59           C  
ATOM   1143  O   VAL A 144     -74.534  -4.731  23.672  1.00 27.59           O  
ATOM   1144  CG1 VAL A 144     -74.977  -8.792  24.214  1.00 27.59           C  
ATOM   1145  CG2 VAL A 144     -74.602  -7.860  26.516  1.00 27.59           C  
ATOM   1146  N   LYS A 145     -73.516  -5.981  22.181  1.00 28.56           N  
ATOM   1147  CA  LYS A 145     -74.289  -6.337  20.995  1.00 28.56           C  
ATOM   1148  C   LYS A 145     -73.399  -6.401  19.757  1.00 28.56           C  
ATOM   1149  CB  LYS A 145     -75.424  -5.337  20.773  1.00 28.56           C  
ATOM   1150  O   LYS A 145     -72.712  -5.431  19.429  1.00 28.56           O  
ATOM   1151  CG  LYS A 145     -76.808  -5.893  21.078  1.00 28.56           C  
ATOM   1152  CD  LYS A 145     -77.902  -4.897  20.716  1.00 28.56           C  
ATOM   1153  CE  LYS A 145     -79.288  -5.459  21.004  1.00 28.56           C  
ATOM   1154  NZ  LYS A 145     -80.362  -4.468  20.698  1.00 28.56           N  
ATOM   1155  N   GLU A 146     -73.323  -7.646  19.189  1.00 30.21           N  
ATOM   1156  CA  GLU A 146     -73.695  -8.699  18.249  1.00 30.21           C  
ATOM   1157  C   GLU A 146     -73.608  -8.208  16.807  1.00 30.21           C  
ATOM   1158  CB  GLU A 146     -75.106  -9.212  18.546  1.00 30.21           C  
ATOM   1159  O   GLU A 146     -74.094  -7.121  16.485  1.00 30.21           O  
ATOM   1160  CG  GLU A 146     -75.190 -10.109  19.772  1.00 30.21           C  
ATOM   1161  CD  GLU A 146     -76.332 -11.110  19.707  1.00 30.21           C  
ATOM   1162  OE1 GLU A 146     -76.364 -12.049  20.535  1.00 30.21           O  
ATOM   1163  OE2 GLU A 146     -77.201 -10.955  18.820  1.00 30.21           O  
ATOM   1164  N   GLU A 147     -72.858  -8.891  15.992  1.00 30.77           N  
ATOM   1165  CA  GLU A 147     -73.021 -10.026  15.088  1.00 30.77           C  
ATOM   1166  C   GLU A 147     -72.361  -9.756  13.738  1.00 30.77           C  
ATOM   1167  CB  GLU A 147     -74.505 -10.349  14.892  1.00 30.77           C  
ATOM   1168  O   GLU A 147     -72.573  -8.700  13.138  1.00 30.77           O  
ATOM   1169  CG  GLU A 147     -74.939 -11.657  15.537  1.00 30.77           C  
ATOM   1170  CD  GLU A 147     -76.194 -12.247  14.912  1.00 30.77           C  
ATOM   1171  OE1 GLU A 147     -76.440 -13.463  15.078  1.00 30.77           O  
ATOM   1172  OE2 GLU A 147     -76.935 -11.486  14.251  1.00 30.77           O  
ATOM   1173  N   GLU A 148     -71.471 -10.661  13.373  1.00 29.02           N  
ATOM   1174  CA  GLU A 148     -71.367 -11.917  12.637  1.00 29.02           C  
ATOM   1175  C   GLU A 148     -70.403 -11.789  11.460  1.00 29.02           C  
ATOM   1176  CB  GLU A 148     -72.744 -12.367  12.143  1.00 29.02           C  
ATOM   1177  O   GLU A 148     -70.518 -10.863  10.655  1.00 29.02           O  
ATOM   1178  CG  GLU A 148     -73.379 -13.454  12.997  1.00 29.02           C  
ATOM   1179  CD  GLU A 148     -74.551 -14.145  12.317  1.00 29.02           C  
ATOM   1180  OE1 GLU A 148     -74.934 -15.256  12.748  1.00 29.02           O  
ATOM   1181  OE2 GLU A 148     -75.088 -13.570  11.344  1.00 29.02           O  
ATOM   1182  N   GLY A 149     -69.348 -12.576  11.522  1.00 26.92           N  
ATOM   1183  CA  GLY A 149     -68.970 -13.876  10.990  1.00 26.92           C  
ATOM   1184  C   GLY A 149     -67.940 -13.789   9.880  1.00 26.92           C  
ATOM   1185  O   GLY A 149     -68.051 -12.947   8.987  1.00 26.92           O  
ATOM   1186  N   GLU A 150     -66.813 -14.323  10.167  1.00 31.87           N  
ATOM   1187  CA  GLU A 150     -66.141 -15.583   9.863  1.00 31.87           C  
ATOM   1188  C   GLU A 150     -64.706 -15.345   9.401  1.00 31.87           C  
ATOM   1189  CB  GLU A 150     -66.915 -16.363   8.798  1.00 31.87           C  
ATOM   1190  O   GLU A 150     -64.467 -14.556   8.485  1.00 31.87           O  
ATOM   1191  CG  GLU A 150     -67.675 -17.563   9.344  1.00 31.87           C  
ATOM   1192  CD  GLU A 150     -68.378 -18.370   8.265  1.00 31.87           C  
ATOM   1193  OE1 GLU A 150     -68.900 -19.466   8.570  1.00 31.87           O  
ATOM   1194  OE2 GLU A 150     -68.407 -17.903   7.104  1.00 31.87           O  
ATOM   1195  N   LYS A 151     -63.754 -15.781  10.176  1.00 28.82           N  
ATOM   1196  CA  LYS A 151     -62.866 -16.912  10.429  1.00 28.82           C  
ATOM   1197  C   LYS A 151     -61.554 -16.763   9.664  1.00 28.82           C  
ATOM   1198  CB  LYS A 151     -63.548 -18.227  10.049  1.00 28.82           C  
ATOM   1199  O   LYS A 151     -61.558 -16.512   8.457  1.00 28.82           O  
ATOM   1200  CG  LYS A 151     -64.131 -18.986  11.231  1.00 28.82           C  
ATOM   1201  CD  LYS A 151     -64.683 -20.342  10.808  1.00 28.82           C  
ATOM   1202  CE  LYS A 151     -65.329 -21.073  11.976  1.00 28.82           C  
ATOM   1203  NZ  LYS A 151     -65.877 -22.400  11.565  1.00 28.82           N  
ATOM   1204  N   GLU A 152     -60.504 -16.506  10.416  1.00 30.29           N  
ATOM   1205  CA  GLU A 152     -59.376 -17.391  10.692  1.00 30.29           C  
ATOM   1206  C   GLU A 152     -58.261 -16.651  11.425  1.00 30.29           C  
ATOM   1207  CB  GLU A 152     -58.839 -18.000   9.394  1.00 30.29           C  
ATOM   1208  O   GLU A 152     -57.881 -15.545  11.035  1.00 30.29           O  
ATOM   1209  CG  GLU A 152     -59.498 -19.318   9.015  1.00 30.29           C  
ATOM   1210  CD  GLU A 152     -58.826 -20.008   7.839  1.00 30.29           C  
ATOM   1211  OE1 GLU A 152     -59.232 -21.139   7.486  1.00 30.29           O  
ATOM   1212  OE2 GLU A 152     -57.885 -19.414   7.267  1.00 30.29           O  
ATOM   1213  N   GLU A 153     -58.217 -16.888  12.775  1.00 28.71           N  
ATOM   1214  CA  GLU A 153     -57.305 -17.355  13.814  1.00 28.71           C  
ATOM   1215  C   GLU A 153     -55.948 -16.664  13.710  1.00 28.71           C  
ATOM   1216  CB  GLU A 153     -57.129 -18.874  13.733  1.00 28.71           C  
ATOM   1217  O   GLU A 153     -55.303 -16.707  12.660  1.00 28.71           O  
ATOM   1218  CG  GLU A 153     -58.232 -19.658  14.429  1.00 28.71           C  
ATOM   1219  CD  GLU A 153     -57.881 -21.122  14.646  1.00 28.71           C  
ATOM   1220  OE1 GLU A 153     -58.639 -21.830  15.347  1.00 28.71           O  
ATOM   1221  OE2 GLU A 153     -56.840 -21.564  14.112  1.00 28.71           O  
ATOM   1222  N   GLU A 154     -55.708 -15.769  14.632  1.00 30.31           N  
ATOM   1223  CA  GLU A 154     -55.167 -15.266  15.891  1.00 30.31           C  
ATOM   1224  C   GLU A 154     -54.057 -16.172  16.416  1.00 30.31           C  
ATOM   1225  CB  GLU A 154     -56.277 -15.133  16.938  1.00 30.31           C  
ATOM   1226  O   GLU A 154     -54.207 -17.396  16.441  1.00 30.31           O  
ATOM   1227  CG  GLU A 154     -56.169 -13.877  17.791  1.00 30.31           C  
ATOM   1228  CD  GLU A 154     -57.123 -13.873  18.975  1.00 30.31           C  
ATOM   1229  OE1 GLU A 154     -56.983 -13.004  19.865  1.00 30.31           O  
ATOM   1230  OE2 GLU A 154     -58.018 -14.747  19.014  1.00 30.31           O  
ATOM   1231  N   GLU A 155     -52.859 -15.662  16.765  1.00 27.76           N  
ATOM   1232  CA  GLU A 155     -52.369 -14.925  17.926  1.00 27.76           C  
ATOM   1233  C   GLU A 155     -51.213 -15.660  18.598  1.00 27.76           C  
ATOM   1234  CB  GLU A 155     -53.499 -14.692  18.931  1.00 27.76           C  
ATOM   1235  O   GLU A 155     -51.253 -16.883  18.751  1.00 27.76           O  
ATOM   1236  CG  GLU A 155     -54.467 -13.589  18.524  1.00 27.76           C  
ATOM   1237  CD  GLU A 155     -55.211 -12.979  19.701  1.00 27.76           C  
ATOM   1238  OE1 GLU A 155     -55.842 -11.911  19.533  1.00 27.76           O  
ATOM   1239  OE2 GLU A 155     -55.162 -13.574  20.801  1.00 27.76           O  
ATOM   1240  N   GLY A 156     -50.140 -14.922  18.788  1.00 26.66           N  
ATOM   1241  CA  GLY A 156     -49.796 -14.493  20.134  1.00 26.66           C  
ATOM   1242  C   GLY A 156     -48.576 -13.592  20.180  1.00 26.66           C  
ATOM   1243  O   GLY A 156     -47.538 -13.914  19.597  1.00 26.66           O  
ATOM   1244  N   GLN A 157     -48.715 -12.390  20.420  1.00 39.31           N  
ATOM   1245  CA  GLN A 157     -48.341 -11.233  21.225  1.00 39.31           C  
ATOM   1246  C   GLN A 157     -48.119 -11.626  22.683  1.00 39.31           C  
ATOM   1247  CB  GLN A 157     -49.412 -10.145  21.133  1.00 39.31           C  
ATOM   1248  O   GLN A 157     -48.933 -12.342  23.270  1.00 39.31           O  
ATOM   1249  CG  GLN A 157     -49.054  -9.008  20.185  1.00 39.31           C  
ATOM   1250  CD  GLN A 157     -50.181  -8.007  20.017  1.00 39.31           C  
ATOM   1251  NE2 GLN A 157     -49.943  -6.976  19.213  1.00 39.31           N  
ATOM   1252  OE1 GLN A 157     -51.257  -8.159  20.604  1.00 39.31           O  
ATOM   1253  N   GLU A 158     -47.043 -11.319  23.284  1.00 27.25           N  
ATOM   1254  CA  GLU A 158     -46.976 -10.773  24.636  1.00 27.25           C  
ATOM   1255  C   GLU A 158     -45.852  -9.749  24.763  1.00 27.25           C  
ATOM   1256  CB  GLU A 158     -46.784 -11.895  25.660  1.00 27.25           C  
ATOM   1257  O   GLU A 158     -44.719 -10.009  24.351  1.00 27.25           O  
ATOM   1258  CG  GLU A 158     -48.061 -12.658  25.983  1.00 27.25           C  
ATOM   1259  CD  GLU A 158     -47.898 -13.642  27.130  1.00 27.25           C  
ATOM   1260  OE1 GLU A 158     -48.903 -14.265  27.542  1.00 27.25           O  
ATOM   1261  OE2 GLU A 158     -46.757 -13.790  27.622  1.00 27.25           O  
ATOM   1262  N   GLU A 159     -46.170  -8.507  24.855  1.00 39.68           N  
ATOM   1263  CA  GLU A 159     -45.858  -7.307  25.626  1.00 39.68           C  
ATOM   1264  C   GLU A 159     -45.915  -7.584  27.126  1.00 39.68           C  
ATOM   1265  CB  GLU A 159     -46.819  -6.171  25.264  1.00 39.68           C  
ATOM   1266  O   GLU A 159     -46.821  -8.271  27.602  1.00 39.68           O  
ATOM   1267  CG  GLU A 159     -46.610  -5.611  23.865  1.00 39.68           C  
ATOM   1268  CD  GLU A 159     -46.885  -4.119  23.768  1.00 39.68           C  
ATOM   1269  OE1 GLU A 159     -46.531  -3.502  22.738  1.00 39.68           O  
ATOM   1270  OE2 GLU A 159     -47.458  -3.562  24.731  1.00 39.68           O  
ATOM   1271  N   GLU A 160     -44.883  -7.347  27.807  1.00 27.62           N  
ATOM   1272  CA  GLU A 160     -44.785  -6.785  29.151  1.00 27.62           C  
ATOM   1273  C   GLU A 160     -43.449  -6.077  29.358  1.00 27.62           C  
ATOM   1274  CB  GLU A 160     -44.971  -7.878  30.206  1.00 27.62           C  
ATOM   1275  O   GLU A 160     -42.393  -6.629  29.042  1.00 27.62           O  
ATOM   1276  CG  GLU A 160     -46.427  -8.198  30.511  1.00 27.62           C  
ATOM   1277  CD  GLU A 160     -46.631  -8.811  31.887  1.00 27.62           C  
ATOM   1278  OE1 GLU A 160     -47.796  -8.940  32.327  1.00 27.62           O  
ATOM   1279  OE2 GLU A 160     -45.618  -9.163  32.532  1.00 27.62           O  
ATOM   1280  N   GLU A 161     -43.418  -4.756  29.501  1.00 32.43           N  
ATOM   1281  CA  GLU A 161     -43.219  -3.639  30.420  1.00 32.43           C  
ATOM   1282  C   GLU A 161     -42.409  -4.066  31.641  1.00 32.43           C  
ATOM   1283  CB  GLU A 161     -44.565  -3.058  30.859  1.00 32.43           C  
ATOM   1284  O   GLU A 161     -42.676  -5.113  32.234  1.00 32.43           O  
ATOM   1285  CG  GLU A 161     -45.231  -2.184  29.806  1.00 32.43           C  
ATOM   1286  CD  GLU A 161     -46.298  -1.264  30.377  1.00 32.43           C  
ATOM   1287  OE1 GLU A 161     -46.796  -0.382  29.641  1.00 32.43           O  
ATOM   1288  OE2 GLU A 161     -46.638  -1.426  31.570  1.00 32.43           O  
ATOM   1289  N   GLU A 162     -41.315  -3.444  31.894  1.00 31.11           N  
ATOM   1290  CA  GLU A 162     -40.933  -2.893  33.191  1.00 31.11           C  
ATOM   1291  C   GLU A 162     -39.947  -1.740  33.032  1.00 31.11           C  
ATOM   1292  CB  GLU A 162     -40.330  -3.982  34.082  1.00 31.11           C  
ATOM   1293  O   GLU A 162     -38.951  -1.862  32.315  1.00 31.11           O  
ATOM   1294  CG  GLU A 162     -41.365  -4.894  34.725  1.00 31.11           C  
ATOM   1295  CD  GLU A 162     -41.352  -4.839  36.244  1.00 31.11           C  
ATOM   1296  OE1 GLU A 162     -42.338  -5.281  36.876  1.00 31.11           O  
ATOM   1297  OE2 GLU A 162     -40.347  -4.351  36.807  1.00 31.11           O  
ATOM   1298  N   GLU A 163     -40.330  -0.482  33.242  1.00 30.85           N  
ATOM   1299  CA  GLU A 163     -40.245   0.682  34.119  1.00 30.85           C  
ATOM   1300  C   GLU A 163     -39.314   0.417  35.299  1.00 30.85           C  
ATOM   1301  CB  GLU A 163     -41.634   1.079  34.624  1.00 30.85           C  
ATOM   1302  O   GLU A 163     -39.372  -0.650  35.914  1.00 30.85           O  
ATOM   1303  CG  GLU A 163     -42.524   1.696  33.555  1.00 30.85           C  
ATOM   1304  CD  GLU A 163     -43.752   2.389  34.123  1.00 30.85           C  
ATOM   1305  OE1 GLU A 163     -44.457   3.093  33.365  1.00 30.85           O  
ATOM   1306  OE2 GLU A 163     -44.010   2.228  35.337  1.00 30.85           O  
ATOM   1307  N   ASP A 164     -38.337   1.313  35.517  1.00 29.67           N  
ATOM   1308  CA  ASP A 164     -38.284   2.169  36.699  1.00 29.67           C  
ATOM   1309  C   ASP A 164     -36.841   2.426  37.126  1.00 29.67           C  
ATOM   1310  CB  ASP A 164     -39.070   1.542  37.852  1.00 29.67           C  
ATOM   1311  O   ASP A 164     -36.077   1.485  37.348  1.00 29.67           O  
ATOM   1312  CG  ASP A 164     -39.387   2.530  38.960  1.00 29.67           C  
ATOM   1313  OD1 ASP A 164     -39.848   3.653  38.663  1.00 29.67           O  
ATOM   1314  OD2 ASP A 164     -39.170   2.183  40.142  1.00 29.67           O  
ATOM   1315  N   GLU A 165     -36.434   3.794  37.090  1.00 31.98           N  
ATOM   1316  CA  GLU A 165     -36.370   4.997  37.914  1.00 31.98           C  
ATOM   1317  C   GLU A 165     -35.090   5.029  38.745  1.00 31.98           C  
ATOM   1318  CB  GLU A 165     -37.594   5.088  38.829  1.00 31.98           C  
ATOM   1319  O   GLU A 165     -34.732   4.036  39.381  1.00 31.98           O  
ATOM   1320  CG  GLU A 165     -38.819   5.692  38.159  1.00 31.98           C  
ATOM   1321  CD  GLU A 165     -39.635   6.579  39.086  1.00 31.98           C  
ATOM   1322  OE1 GLU A 165     -40.453   7.386  38.589  1.00 31.98           O  
ATOM   1323  OE2 GLU A 165     -39.453   6.467  40.319  1.00 31.98           O  
ATOM   1324  N   GLY A 166     -34.274   6.027  38.595  1.00 28.61           N  
ATOM   1325  CA  GLY A 166     -33.959   7.273  39.275  1.00 28.61           C  
ATOM   1326  C   GLY A 166     -33.129   7.075  40.529  1.00 28.61           C  
ATOM   1327  O   GLY A 166     -33.387   6.159  41.312  1.00 28.61           O  
ATOM   1328  N   ALA A 167     -31.996   7.818  40.620  1.00 30.41           N  
ATOM   1329  CA  ALA A 167     -31.671   8.801  41.650  1.00 30.41           C  
ATOM   1330  C   ALA A 167     -30.166   8.870  41.889  1.00 30.41           C  
ATOM   1331  CB  ALA A 167     -32.398   8.469  42.951  1.00 30.41           C  
ATOM   1332  O   ALA A 167     -29.506   7.837  42.033  1.00 30.41           O  
ATOM   1333  N   LYS A 168     -29.509  10.048  41.640  1.00 33.60           N  
ATOM   1334  CA  LYS A 168     -28.962  11.217  42.323  1.00 33.60           C  
ATOM   1335  C   LYS A 168     -27.967  10.807  43.404  1.00 33.60           C  
ATOM   1336  CB  LYS A 168     -30.086  12.055  42.935  1.00 33.60           C  
ATOM   1337  O   LYS A 168     -28.249   9.915  44.208  1.00 33.60           O  
ATOM   1338  CG  LYS A 168     -30.580  13.179  42.036  1.00 33.60           C  
ATOM   1339  CD  LYS A 168     -31.642  14.023  42.729  1.00 33.60           C  
ATOM   1340  CE  LYS A 168     -32.108  15.173  41.845  1.00 33.60           C  
ATOM   1341  NZ  LYS A 168     -33.465  15.657  42.237  1.00 33.60           N  
ATOM   1342  N   SER A 169     -26.672  11.346  43.405  1.00 35.60           N  
ATOM   1343  CA  SER A 169     -26.022  12.252  44.346  1.00 35.60           C  
ATOM   1344  C   SER A 169     -24.543  11.917  44.504  1.00 35.60           C  
ATOM   1345  CB  SER A 169     -26.714  12.196  45.709  1.00 35.60           C  
ATOM   1346  O   SER A 169     -24.168  10.744  44.551  1.00 35.60           O  
ATOM   1347  OG  SER A 169     -26.626  10.895  46.265  1.00 35.60           O  
ATOM   1348  N   ASP A 170     -23.614  12.905  44.201  1.00 32.19           N  
ATOM   1349  CA  ASP A 170     -22.893  13.687  45.201  1.00 32.19           C  
ATOM   1350  C   ASP A 170     -21.403  13.756  44.875  1.00 32.19           C  
ATOM   1351  CB  ASP A 170     -23.100  13.094  46.596  1.00 32.19           C  
ATOM   1352  O   ASP A 170     -20.766  12.727  44.639  1.00 32.19           O  
ATOM   1353  CG  ASP A 170     -23.872  14.016  47.524  1.00 32.19           C  
ATOM   1354  OD1 ASP A 170     -23.544  15.220  47.600  1.00 32.19           O  
ATOM   1355  OD2 ASP A 170     -24.817  13.534  48.186  1.00 32.19           O  
ATOM   1356  N   GLN A 171     -20.864  14.964  44.477  1.00 34.35           N  
ATOM   1357  CA  GLN A 171     -20.222  16.070  45.180  1.00 34.35           C  
ATOM   1358  C   GLN A 171     -18.905  15.629  45.812  1.00 34.35           C  
ATOM   1359  CB  GLN A 171     -21.154  16.637  46.252  1.00 34.35           C  
ATOM   1360  O   GLN A 171     -18.858  14.628  46.529  1.00 34.35           O  
ATOM   1361  CG  GLN A 171     -21.251  18.157  46.241  1.00 34.35           C  
ATOM   1362  CD  GLN A 171     -22.073  18.702  47.393  1.00 34.35           C  
ATOM   1363  NE2 GLN A 171     -21.977  20.006  47.626  1.00 34.35           N  
ATOM   1364  OE1 GLN A 171     -22.790  17.956  48.068  1.00 34.35           O  
ATOM   1365  N   ALA A 172     -17.706  16.210  45.398  1.00 34.22           N  
ATOM   1366  CA  ALA A 172     -16.880  17.176  46.116  1.00 34.22           C  
ATOM   1367  C   ALA A 172     -15.501  16.598  46.422  1.00 34.22           C  
ATOM   1368  CB  ALA A 172     -17.569  17.610  47.408  1.00 34.22           C  
ATOM   1369  O   ALA A 172     -15.382  15.442  46.833  1.00 34.22           O  
ATOM   1370  N   GLU A 173     -14.460  17.275  45.943  1.00 37.41           N  
ATOM   1371  CA  GLU A 173     -13.509  18.082  46.702  1.00 37.41           C  
ATOM   1372  C   GLU A 173     -12.071  17.761  46.302  1.00 37.41           C  
ATOM   1373  CB  GLU A 173     -13.698  17.863  48.205  1.00 37.41           C  
ATOM   1374  O   GLU A 173     -11.687  16.592  46.229  1.00 37.41           O  
ATOM   1375  CG  GLU A 173     -14.446  18.991  48.901  1.00 37.41           C  
ATOM   1376  CD  GLU A 173     -13.647  19.640  50.020  1.00 37.41           C  
ATOM   1377  OE1 GLU A 173     -13.967  20.787  50.408  1.00 37.41           O  
ATOM   1378  OE2 GLU A 173     -12.693  18.997  50.512  1.00 37.41           O  
ATOM   1379  N   GLU A 174     -11.481  18.690  45.635  1.00 38.12           N  
ATOM   1380  CA  GLU A 174     -10.518  19.590  46.263  1.00 38.12           C  
ATOM   1381  C   GLU A 174      -9.241  19.697  45.435  1.00 38.12           C  
ATOM   1382  CB  GLU A 174     -10.188  19.119  47.682  1.00 38.12           C  
ATOM   1383  O   GLU A 174      -8.615  18.684  45.116  1.00 38.12           O  
ATOM   1384  CG  GLU A 174     -10.686  20.056  48.772  1.00 38.12           C  
ATOM   1385  CD  GLU A 174      -9.921  19.917  50.079  1.00 38.12           C  
ATOM   1386  OE1 GLU A 174     -10.046  20.804  50.953  1.00 38.12           O  
ATOM   1387  OE2 GLU A 174      -9.189  18.913  50.229  1.00 38.12           O  
ATOM   1388  N   GLY A 175      -9.153  20.733  44.626  1.00 30.05           N  
ATOM   1389  CA  GLY A 175      -8.511  21.976  45.021  1.00 30.05           C  
ATOM   1390  C   GLY A 175      -7.029  21.818  45.304  1.00 30.05           C  
ATOM   1391  O   GLY A 175      -6.608  20.827  45.903  1.00 30.05           O  
ATOM   1392  N   GLY A 176      -6.279  22.337  44.459  1.00 28.35           N  
ATOM   1393  CA  GLY A 176      -5.479  23.481  44.869  1.00 28.35           C  
ATOM   1394  C   GLY A 176      -4.107  23.511  44.224  1.00 28.35           C  
ATOM   1395  O   GLY A 176      -3.407  22.497  44.194  1.00 28.35           O  
ATOM   1396  N   SER A 177      -3.928  24.509  43.363  1.00 31.22           N  
ATOM   1397  CA  SER A 177      -3.444  25.881  43.477  1.00 31.22           C  
ATOM   1398  C   SER A 177      -1.950  25.917  43.781  1.00 31.22           C  
ATOM   1399  CB  SER A 177      -4.212  26.632  44.565  1.00 31.22           C  
ATOM   1400  O   SER A 177      -1.455  25.123  44.584  1.00 31.22           O  
ATOM   1401  OG  SER A 177      -3.396  26.838  45.706  1.00 31.22           O  
ATOM   1402  N   GLU A 178      -1.189  26.398  42.948  1.00 31.67           N  
ATOM   1403  CA  GLU A 178      -0.535  27.698  43.070  1.00 31.67           C  
ATOM   1404  C   GLU A 178       0.959  27.593  42.778  1.00 31.67           C  
ATOM   1405  CB  GLU A 178      -0.759  28.283  44.466  1.00 31.67           C  
ATOM   1406  O   GLU A 178       1.611  26.631  43.190  1.00 31.67           O  
ATOM   1407  CG  GLU A 178      -2.076  27.865  45.104  1.00 31.67           C  
ATOM   1408  CD  GLU A 178      -2.459  28.719  46.303  1.00 31.67           C  
ATOM   1409  OE1 GLU A 178      -3.628  28.650  46.748  1.00 31.67           O  
ATOM   1410  OE2 GLU A 178      -1.585  29.463  46.800  1.00 31.67           O  
ATOM   1411  N   LYS A 179       1.449  28.201  41.728  1.00 35.33           N  
ATOM   1412  CA  LYS A 179       2.324  29.342  41.983  1.00 35.33           C  
ATOM   1413  C   LYS A 179       3.516  29.345  41.030  1.00 35.33           C  
ATOM   1414  CB  LYS A 179       2.812  29.331  43.433  1.00 35.33           C  
ATOM   1415  O   LYS A 179       4.219  28.340  40.904  1.00 35.33           O  
ATOM   1416  CG  LYS A 179       3.205  30.701  43.964  1.00 35.33           C  
ATOM   1417  CD  LYS A 179       3.526  30.654  45.452  1.00 35.33           C  
ATOM   1418  CE  LYS A 179       3.874  32.033  45.995  1.00 35.33           C  
ATOM   1419  NZ  LYS A 179       4.075  32.012  47.474  1.00 35.33           N  
ATOM   1420  N   GLU A 180       3.464  30.172  39.970  1.00 30.69           N  
ATOM   1421  CA  GLU A 180       4.176  31.392  39.600  1.00 30.69           C  
ATOM   1422  C   GLU A 180       5.546  31.456  40.268  1.00 30.69           C  
ATOM   1423  CB  GLU A 180       3.352  32.628  39.970  1.00 30.69           C  
ATOM   1424  O   GLU A 180       5.678  31.157  41.457  1.00 30.69           O  
ATOM   1425  CG  GLU A 180       2.077  32.785  39.154  1.00 30.69           C  
ATOM   1426  CD  GLU A 180       2.146  33.919  38.144  1.00 30.69           C  
ATOM   1427  OE1 GLU A 180       1.328  33.939  37.197  1.00 30.69           O  
ATOM   1428  OE2 GLU A 180       3.027  34.793  38.300  1.00 30.69           O  
ATOM   1429  N   GLY A 181       6.552  31.344  39.474  1.00 28.21           N  
ATOM   1430  CA  GLY A 181       7.514  32.417  39.277  1.00 28.21           C  
ATOM   1431  C   GLY A 181       8.887  32.099  39.840  1.00 28.21           C  
ATOM   1432  O   GLY A 181       9.001  31.525  40.925  1.00 28.21           O  
ATOM   1433  N   SER A 182       9.771  32.007  38.960  1.00 26.81           N  
ATOM   1434  CA  SER A 182      10.892  32.882  38.631  1.00 26.81           C  
ATOM   1435  C   SER A 182      12.043  32.697  39.614  1.00 26.81           C  
ATOM   1436  CB  SER A 182      10.447  34.345  38.624  1.00 26.81           C  
ATOM   1437  O   SER A 182      11.823  32.571  40.820  1.00 26.81           O  
ATOM   1438  OG  SER A 182      11.052  35.060  39.687  1.00 26.81           O  
ATOM   1439  N   SER A 183      13.159  32.228  39.172  1.00 29.92           N  
ATOM   1440  CA  SER A 183      14.418  32.958  39.271  1.00 29.92           C  
ATOM   1441  C   SER A 183      15.523  32.079  39.848  1.00 29.92           C  
ATOM   1442  CB  SER A 183      14.247  34.208  40.134  1.00 29.92           C  
ATOM   1443  O   SER A 183      15.287  31.309  40.781  1.00 29.92           O  
ATOM   1444  OG  SER A 183      13.994  33.857  41.484  1.00 29.92           O  
ATOM   1445  N   GLU A 184      16.486  31.870  39.023  1.00 30.44           N  
ATOM   1446  CA  GLU A 184      17.859  32.365  38.990  1.00 30.44           C  
ATOM   1447  C   GLU A 184      18.700  31.731  40.094  1.00 30.44           C  
ATOM   1448  CB  GLU A 184      17.883  33.890  39.119  1.00 30.44           C  
ATOM   1449  O   GLU A 184      18.260  31.637  41.241  1.00 30.44           O  
ATOM   1450  CG  GLU A 184      17.941  34.620  37.785  1.00 30.44           C  
ATOM   1451  CD  GLU A 184      18.022  36.131  37.930  1.00 30.44           C  
ATOM   1452  OE1 GLU A 184      18.429  36.813  36.962  1.00 30.44           O  
ATOM   1453  OE2 GLU A 184      17.678  36.637  39.022  1.00 30.44           O  
ATOM   1454  N   LYS A 185      19.703  30.973  39.718  1.00 29.26           N  
ATOM   1455  CA  LYS A 185      21.135  31.181  39.910  1.00 29.26           C  
ATOM   1456  C   LYS A 185      21.691  30.238  40.972  1.00 29.26           C  
ATOM   1457  CB  LYS A 185      21.419  32.633  40.298  1.00 29.26           C  
ATOM   1458  O   LYS A 185      21.151  30.152  42.077  1.00 29.26           O  
ATOM   1459  CG  LYS A 185      22.737  33.171  39.761  1.00 29.26           C  
ATOM   1460  CD  LYS A 185      22.927  34.640  40.117  1.00 29.26           C  
ATOM   1461  CE  LYS A 185      24.242  35.182  39.573  1.00 29.26           C  
ATOM   1462  NZ  LYS A 185      24.463  36.604  39.973  1.00 29.26           N  
ATOM   1463  N   GLU A 186      22.633  29.436  40.557  1.00 30.30           N  
ATOM   1464  CA  GLU A 186      24.067  29.179  40.651  1.00 30.30           C  
ATOM   1465  C   GLU A 186      24.481  28.876  42.088  1.00 30.30           C  
ATOM   1466  CB  GLU A 186      24.863  30.372  40.114  1.00 30.30           C  
ATOM   1467  O   GLU A 186      24.052  29.559  43.020  1.00 30.30           O  
ATOM   1468  CG  GLU A 186      25.418  30.161  38.713  1.00 30.30           C  
ATOM   1469  CD  GLU A 186      26.636  31.020  38.415  1.00 30.30           C  
ATOM   1470  OE1 GLU A 186      27.378  30.709  37.455  1.00 30.30           O  
ATOM   1471  OE2 GLU A 186      26.851  32.013  39.146  1.00 30.30           O  
ATOM   1472  N   GLU A 187      25.125  27.700  42.321  1.00 31.00           N  
ATOM   1473  CA  GLU A 187      26.446  27.454  42.891  1.00 31.00           C  
ATOM   1474  C   GLU A 187      26.550  26.037  43.450  1.00 31.00           C  
ATOM   1475  CB  GLU A 187      26.759  28.476  43.987  1.00 31.00           C  
ATOM   1476  O   GLU A 187      25.668  25.587  44.183  1.00 31.00           O  
ATOM   1477  CG  GLU A 187      27.180  29.838  43.455  1.00 31.00           C  
ATOM   1478  CD  GLU A 187      28.210  30.532  44.332  1.00 31.00           C  
ATOM   1479  OE1 GLU A 187      28.887  31.467  43.848  1.00 31.00           O  
ATOM   1480  OE2 GLU A 187      28.341  30.137  45.512  1.00 31.00           O  
ATOM   1481  N   GLY A 188      27.510  25.296  42.857  1.00 28.27           N  
ATOM   1482  CA  GLY A 188      28.844  24.982  43.345  1.00 28.27           C  
ATOM   1483  C   GLY A 188      29.140  23.494  43.356  1.00 28.27           C  
ATOM   1484  O   GLY A 188      28.300  22.692  43.767  1.00 28.27           O  
ATOM   1485  N   GLU A 189      30.226  23.187  42.582  1.00 32.00           N  
ATOM   1486  CA  GLU A 189      31.641  22.925  42.830  1.00 32.00           C  
ATOM   1487  C   GLU A 189      32.038  21.534  42.346  1.00 32.00           C  
ATOM   1488  CB  GLU A 189      31.963  23.075  44.319  1.00 32.00           C  
ATOM   1489  O   GLU A 189      31.359  20.549  42.644  1.00 32.00           O  
ATOM   1490  CG  GLU A 189      32.437  24.468  44.709  1.00 32.00           C  
ATOM   1491  CD  GLU A 189      32.931  24.554  46.144  1.00 32.00           C  
ATOM   1492  OE1 GLU A 189      33.942  25.247  46.397  1.00 32.00           O  
ATOM   1493  OE2 GLU A 189      32.303  23.921  47.022  1.00 32.00           O  
ATOM   1494  N   GLN A 190      33.076  21.480  41.420  1.00 33.40           N  
ATOM   1495  CA  GLN A 190      34.519  21.411  41.220  1.00 33.40           C  
ATOM   1496  C   GLN A 190      34.962  19.988  40.890  1.00 33.40           C  
ATOM   1497  CB  GLN A 190      35.259  21.917  42.459  1.00 33.40           C  
ATOM   1498  O   GLN A 190      34.561  19.036  41.563  1.00 33.40           O  
ATOM   1499  CG  GLN A 190      35.788  23.338  42.322  1.00 33.40           C  
ATOM   1500  CD  GLN A 190      36.535  23.808  43.557  1.00 33.40           C  
ATOM   1501  NE2 GLN A 190      37.552  24.638  43.354  1.00 33.40           N  
ATOM   1502  OE1 GLN A 190      36.199  23.429  44.683  1.00 33.40           O  
ATOM   1503  N   GLU A 191      35.806  19.873  39.759  1.00 32.15           N  
ATOM   1504  CA  GLU A 191      37.262  19.792  39.685  1.00 32.15           C  
ATOM   1505  C   GLU A 191      37.709  18.989  38.467  1.00 32.15           C  
ATOM   1506  CB  GLU A 191      37.832  19.171  40.962  1.00 32.15           C  
ATOM   1507  O   GLU A 191      37.166  17.917  38.190  1.00 32.15           O  
ATOM   1508  CG  GLU A 191      38.582  20.158  41.845  1.00 32.15           C  
ATOM   1509  CD  GLU A 191      39.645  19.502  42.711  1.00 32.15           C  
ATOM   1510  OE1 GLU A 191      40.469  20.226  43.314  1.00 32.15           O  
ATOM   1511  OE2 GLU A 191      39.655  18.253  42.786  1.00 32.15           O  
ATOM   1512  N   GLU A 192      38.525  19.638  37.583  1.00 33.28           N  
ATOM   1513  CA  GLU A 192      39.946  19.726  37.259  1.00 33.28           C  
ATOM   1514  C   GLU A 192      40.173  19.658  35.752  1.00 33.28           C  
ATOM   1515  CB  GLU A 192      40.727  18.612  37.961  1.00 33.28           C  
ATOM   1516  O   GLU A 192      39.671  18.752  35.084  1.00 33.28           O  
ATOM   1517  CG  GLU A 192      40.796  18.768  39.473  1.00 33.28           C  
ATOM   1518  CD  GLU A 192      42.211  18.676  40.022  1.00 33.28           C  
ATOM   1519  OE1 GLU A 192      42.442  19.095  41.179  1.00 33.28           O  
ATOM   1520  OE2 GLU A 192      43.097  18.182  39.288  1.00 33.28           O  
ATOM   1521  N   GLY A 193      40.544  20.786  35.155  1.00 28.76           N  
ATOM   1522  CA  GLY A 193      41.725  21.499  34.695  1.00 28.76           C  
ATOM   1523  C   GLY A 193      42.554  20.704  33.704  1.00 28.76           C  
ATOM   1524  O   GLY A 193      42.744  19.497  33.873  1.00 28.76           O  
ATOM   1525  N   GLU A 194      42.687  21.219  32.529  1.00 31.91           N  
ATOM   1526  CA  GLU A 194      43.888  21.814  31.950  1.00 31.91           C  
ATOM   1527  C   GLU A 194      43.752  21.972  30.438  1.00 31.91           C  
ATOM   1528  CB  GLU A 194      45.121  20.969  32.281  1.00 31.91           C  
ATOM   1529  O   GLU A 194      43.404  21.019  29.738  1.00 31.91           O  
ATOM   1530  CG  GLU A 194      45.550  21.053  33.739  1.00 31.91           C  
ATOM   1531  CD  GLU A 194      46.881  20.370  34.012  1.00 31.91           C  
ATOM   1532  OE1 GLU A 194      47.676  20.894  34.825  1.00 31.91           O  
ATOM   1533  OE2 GLU A 194      47.130  19.303  33.409  1.00 31.91           O  
ATOM   1534  N   THR A 195      43.588  23.201  29.954  1.00 28.06           N  
ATOM   1535  CA  THR A 195      44.067  24.437  29.346  1.00 28.06           C  
ATOM   1536  C   THR A 195      45.002  24.138  28.178  1.00 28.06           C  
ATOM   1537  CB  THR A 195      44.794  25.321  30.376  1.00 28.06           C  
ATOM   1538  O   THR A 195      45.827  23.226  28.255  1.00 28.06           O  
ATOM   1539  CG2 THR A 195      43.828  25.834  31.440  1.00 28.06           C  
ATOM   1540  OG1 THR A 195      45.824  24.555  31.012  1.00 28.06           O  
ATOM   1541  N   GLU A 196      44.655  24.750  27.024  1.00 30.41           N  
ATOM   1542  CA  GLU A 196      45.009  26.050  26.461  1.00 30.41           C  
ATOM   1543  C   GLU A 196      44.993  26.013  24.935  1.00 30.41           C  
ATOM   1544  CB  GLU A 196      46.385  26.496  26.962  1.00 30.41           C  
ATOM   1545  O   GLU A 196      45.608  25.136  24.324  1.00 30.41           O  
ATOM   1546  CG  GLU A 196      46.393  26.951  28.414  1.00 30.41           C  
ATOM   1547  CD  GLU A 196      47.531  27.906  28.737  1.00 30.41           C  
ATOM   1548  OE1 GLU A 196      47.495  28.552  29.809  1.00 30.41           O  
ATOM   1549  OE2 GLU A 196      48.465  28.011  27.911  1.00 30.41           O  
ATOM   1550  N   ALA A 197      44.114  26.665  24.270  1.00 30.25           N  
ATOM   1551  CA  ALA A 197      43.678  27.796  23.455  1.00 30.25           C  
ATOM   1552  C   ALA A 197      44.873  28.577  22.916  1.00 30.25           C  
ATOM   1553  CB  ALA A 197      42.767  28.715  24.265  1.00 30.25           C  
ATOM   1554  O   ALA A 197      45.851  28.800  23.633  1.00 30.25           O  
ATOM   1555  N   GLU A 198      44.904  28.918  21.663  1.00 28.83           N  
ATOM   1556  CA  GLU A 198      44.605  30.200  21.032  1.00 28.83           C  
ATOM   1557  C   GLU A 198      45.569  30.488  19.884  1.00 28.83           C  
ATOM   1558  CB  GLU A 198      44.659  31.332  22.061  1.00 28.83           C  
ATOM   1559  O   GLU A 198      46.777  30.283  20.015  1.00 28.83           O  
ATOM   1560  CG  GLU A 198      43.511  31.311  23.059  1.00 28.83           C  
ATOM   1561  CD  GLU A 198      42.523  32.451  22.861  1.00 28.83           C  
ATOM   1562  OE1 GLU A 198      41.363  32.334  23.316  1.00 28.83           O  
ATOM   1563  OE2 GLU A 198      42.914  33.468  22.246  1.00 28.83           O  
ATOM   1564  N   ALA A 199      45.001  30.836  18.698  1.00 29.19           N  
ATOM   1565  CA  ALA A 199      44.603  32.036  17.968  1.00 29.19           C  
ATOM   1566  C   ALA A 199      45.822  32.846  17.536  1.00 29.19           C  
ATOM   1567  CB  ALA A 199      43.673  32.895  18.822  1.00 29.19           C  
ATOM   1568  O   ALA A 199      46.759  33.032  18.316  1.00 29.19           O  
ATOM   1569  N   GLU A 200      46.006  33.104  16.231  1.00 28.22           N  
ATOM   1570  CA  GLU A 200      45.961  34.202  15.270  1.00 28.22           C  
ATOM   1571  C   GLU A 200      47.017  35.257  15.587  1.00 28.22           C  
ATOM   1572  CB  GLU A 200      44.570  34.841  15.249  1.00 28.22           C  
ATOM   1573  O   GLU A 200      47.179  35.653  16.743  1.00 28.22           O  
ATOM   1574  CG  GLU A 200      43.562  34.092  14.389  1.00 28.22           C  
ATOM   1575  CD  GLU A 200      42.450  34.982  13.856  1.00 28.22           C  
ATOM   1576  OE1 GLU A 200      41.779  34.592  12.873  1.00 28.22           O  
ATOM   1577  OE2 GLU A 200      42.248  36.077  14.425  1.00 28.22           O  
ATOM   1578  N   GLY A 201      47.897  35.557  14.605  1.00 24.73           N  
ATOM   1579  CA  GLY A 201      48.155  36.819  13.929  1.00 24.73           C  
ATOM   1580  C   GLY A 201      49.633  37.123  13.777  1.00 24.73           C  
ATOM   1581  O   GLY A 201      50.409  36.944  14.718  1.00 24.73           O  
ATOM   1582  N   GLU A 202      50.123  37.208  12.531  1.00 29.98           N  
ATOM   1583  CA  GLU A 202      50.672  38.046  11.469  1.00 29.98           C  
ATOM   1584  C   GLU A 202      51.692  39.037  12.020  1.00 29.98           C  
ATOM   1585  CB  GLU A 202      49.552  38.794  10.741  1.00 29.98           C  
ATOM   1586  O   GLU A 202      51.448  39.685  13.040  1.00 29.98           O  
ATOM   1587  CG  GLU A 202      49.438  38.446   9.264  1.00 29.98           C  
ATOM   1588  CD  GLU A 202      48.565  39.416   8.484  1.00 29.98           C  
ATOM   1589  OE1 GLU A 202      48.830  39.638   7.281  1.00 29.98           O  
ATOM   1590  OE2 GLU A 202      47.610  39.959   9.082  1.00 29.98           O  
ATOM   1591  N   GLU A 203      52.960  39.018  11.472  1.00 28.92           N  
ATOM   1592  CA  GLU A 203      53.772  40.108  10.938  1.00 28.92           C  
ATOM   1593  C   GLU A 203      55.119  39.597  10.435  1.00 28.92           C  
ATOM   1594  CB  GLU A 203      53.983  41.190  12.000  1.00 28.92           C  
ATOM   1595  O   GLU A 203      55.815  38.866  11.142  1.00 28.92           O  
ATOM   1596  CG  GLU A 203      52.888  42.247  12.027  1.00 28.92           C  
ATOM   1597  CD  GLU A 203      53.419  43.655  12.241  1.00 28.92           C  
ATOM   1598  OE1 GLU A 203      52.707  44.630  11.908  1.00 28.92           O  
ATOM   1599  OE2 GLU A 203      54.557  43.786  12.745  1.00 28.92           O  
ATOM   1600  N   ALA A 204      55.387  39.585   9.114  1.00 29.31           N  
ATOM   1601  CA  ALA A 204      56.114  40.085   7.950  1.00 29.31           C  
ATOM   1602  C   ALA A 204      57.477  40.640   8.352  1.00 29.31           C  
ATOM   1603  CB  ALA A 204      55.297  41.156   7.232  1.00 29.31           C  
ATOM   1604  O   ALA A 204      57.585  41.398   9.319  1.00 29.31           O  
ATOM   1605  N   GLU A 205      58.559  40.042   7.872  1.00 30.67           N  
ATOM   1606  CA  GLU A 205      59.699  40.756   7.304  1.00 30.67           C  
ATOM   1607  C   GLU A 205      60.439  39.893   6.286  1.00 30.67           C  
ATOM   1608  CB  GLU A 205      60.658  41.205   8.410  1.00 30.67           C  
ATOM   1609  O   GLU A 205      60.798  38.750   6.578  1.00 30.67           O  
ATOM   1610  CG  GLU A 205      60.574  42.690   8.732  1.00 30.67           C  
ATOM   1611  CD  GLU A 205      61.926  43.316   9.034  1.00 30.67           C  
ATOM   1612  OE1 GLU A 205      62.133  44.504   8.700  1.00 30.67           O  
ATOM   1613  OE2 GLU A 205      62.786  42.611   9.609  1.00 30.67           O  
ATOM   1614  N   ALA A 206      60.265  40.088   4.973  1.00 29.36           N  
ATOM   1615  CA  ALA A 206      60.826  40.538   3.702  1.00 29.36           C  
ATOM   1616  C   ALA A 206      62.264  40.054   3.535  1.00 29.36           C  
ATOM   1617  CB  ALA A 206      60.766  42.060   3.602  1.00 29.36           C  
ATOM   1618  O   ALA A 206      63.093  40.232   4.431  1.00 29.36           O  
ATOM   1619  N   LYS A 207      62.531  39.084   2.712  1.00 32.26           N  
ATOM   1620  CA  LYS A 207      63.577  39.164   1.696  1.00 32.26           C  
ATOM   1621  C   LYS A 207      63.278  38.231   0.526  1.00 32.26           C  
ATOM   1622  CB  LYS A 207      64.940  38.825   2.301  1.00 32.26           C  
ATOM   1623  O   LYS A 207      63.052  37.035   0.720  1.00 32.26           O  
ATOM   1624  CG  LYS A 207      65.838  40.034   2.519  1.00 32.26           C  
ATOM   1625  CD  LYS A 207      67.241  39.619   2.943  1.00 32.26           C  
ATOM   1626  CE  LYS A 207      68.140  40.828   3.165  1.00 32.26           C  
ATOM   1627  NZ  LYS A 207      69.547  40.426   3.459  1.00 32.26           N  
ATOM   1628  N   GLU A 208      62.716  38.753  -0.512  1.00 28.40           N  
ATOM   1629  CA  GLU A 208      62.932  39.173  -1.894  1.00 28.40           C  
ATOM   1630  C   GLU A 208      63.853  38.203  -2.628  1.00 28.40           C  
ATOM   1631  CB  GLU A 208      63.514  40.588  -1.940  1.00 28.40           C  
ATOM   1632  O   GLU A 208      64.931  37.867  -2.134  1.00 28.40           O  
ATOM   1633  CG  GLU A 208      63.266  41.312  -3.256  1.00 28.40           C  
ATOM   1634  CD  GLU A 208      63.942  42.672  -3.329  1.00 28.40           C  
ATOM   1635  OE1 GLU A 208      64.103  43.210  -4.448  1.00 28.40           O  
ATOM   1636  OE2 GLU A 208      64.316  43.203  -2.259  1.00 28.40           O  
ATOM   1637  N   GLU A 209      63.340  37.445  -3.600  1.00 30.98           N  
ATOM   1638  CA  GLU A 209      63.470  37.526  -5.051  1.00 30.98           C  
ATOM   1639  C   GLU A 209      63.319  36.152  -5.697  1.00 30.98           C  
ATOM   1640  CB  GLU A 209      64.816  38.144  -5.437  1.00 30.98           C  
ATOM   1641  O   GLU A 209      63.961  35.188  -5.274  1.00 30.98           O  
ATOM   1642  CG  GLU A 209      64.907  39.639  -5.168  1.00 30.98           C  
ATOM   1643  CD  GLU A 209      66.151  40.281  -5.761  1.00 30.98           C  
ATOM   1644  OE1 GLU A 209      66.241  41.530  -5.775  1.00 30.98           O  
ATOM   1645  OE2 GLU A 209      67.042  39.530  -6.217  1.00 30.98           O  
ATOM   1646  N   LYS A 210      62.231  35.916  -6.331  1.00 28.88           N  
ATOM   1647  CA  LYS A 210      61.699  35.752  -7.680  1.00 28.88           C  
ATOM   1648  C   LYS A 210      62.529  34.753  -8.481  1.00 28.88           C  
ATOM   1649  CB  LYS A 210      61.653  37.097  -8.407  1.00 28.88           C  
ATOM   1650  O   LYS A 210      63.757  34.855  -8.528  1.00 28.88           O  
ATOM   1651  CG  LYS A 210      60.416  37.292  -9.271  1.00 28.88           C  
ATOM   1652  CD  LYS A 210      60.426  38.650  -9.962  1.00 28.88           C  
ATOM   1653  CE  LYS A 210      59.177  38.856 -10.809  1.00 28.88           C  
ATOM   1654  NZ  LYS A 210      59.242  40.126 -11.592  1.00 28.88           N  
ATOM   1655  N   LYS A 211      61.961  33.643  -8.915  1.00 26.44           N  
ATOM   1656  CA  LYS A 211      61.719  33.344 -10.323  1.00 26.44           C  
ATOM   1657  C   LYS A 211      61.425  31.860 -10.527  1.00 26.44           C  
ATOM   1658  CB  LYS A 211      62.917  33.763 -11.175  1.00 26.44           C  
ATOM   1659  O   LYS A 211      62.205  31.004 -10.103  1.00 26.44           O  
ATOM   1660  CG  LYS A 211      62.639  33.774 -12.671  1.00 26.44           C  
ATOM   1661  CD  LYS A 211      63.824  34.323 -13.456  1.00 26.44           C  
ATOM   1662  CE  LYS A 211      63.564  34.293 -14.956  1.00 26.44           C  
ATOM   1663  NZ  LYS A 211      64.837  34.289 -15.738  1.00 26.44           N  
ATOM   1664  N   VAL A 212      60.173  31.493 -10.858  1.00 28.54           N  
ATOM   1665  CA  VAL A 212      59.270  30.890 -11.832  1.00 28.54           C  
ATOM   1666  C   VAL A 212      60.073  30.087 -12.853  1.00 28.54           C  
ATOM   1667  CB  VAL A 212      58.414  31.958 -12.550  1.00 28.54           C  
ATOM   1668  O   VAL A 212      61.083  30.566 -13.373  1.00 28.54           O  
ATOM   1669  CG1 VAL A 212      57.525  31.314 -13.612  1.00 28.54           C  
ATOM   1670  CG2 VAL A 212      57.569  32.731 -11.538  1.00 28.54           C  
ATOM   1671  N   GLU A 213      59.808  28.845 -12.977  1.00 26.18           N  
ATOM   1672  CA  GLU A 213      59.118  27.995 -13.943  1.00 26.18           C  
ATOM   1673  C   GLU A 213      60.112  27.225 -14.808  1.00 26.18           C  
ATOM   1674  CB  GLU A 213      58.188  28.831 -14.827  1.00 26.18           C  
ATOM   1675  O   GLU A 213      61.061  27.806 -15.340  1.00 26.18           O  
ATOM   1676  CG  GLU A 213      56.985  28.062 -15.353  1.00 26.18           C  
ATOM   1677  CD  GLU A 213      56.125  28.874 -16.308  1.00 26.18           C  
ATOM   1678  OE1 GLU A 213      55.392  28.272 -17.125  1.00 26.18           O  
ATOM   1679  OE2 GLU A 213      56.185  30.122 -16.239  1.00 26.18           O  
ATOM   1680  N   GLU A 214      60.033  25.967 -14.785  1.00 28.48           N  
ATOM   1681  CA  GLU A 214      59.577  24.808 -15.546  1.00 28.48           C  
ATOM   1682  C   GLU A 214      60.577  24.436 -16.637  1.00 28.48           C  
ATOM   1683  CB  GLU A 214      58.202  25.076 -16.163  1.00 28.48           C  
ATOM   1684  O   GLU A 214      61.059  25.304 -17.368  1.00 28.48           O  
ATOM   1685  CG  GLU A 214      57.232  23.911 -16.033  1.00 28.48           C  
ATOM   1686  CD  GLU A 214      56.022  24.033 -16.947  1.00 28.48           C  
ATOM   1687  OE1 GLU A 214      55.590  23.008 -17.521  1.00 28.48           O  
ATOM   1688  OE2 GLU A 214      55.504  25.163 -17.090  1.00 28.48           O  
ATOM   1689  N   LYS A 215      61.070  23.226 -16.689  1.00 28.10           N  
ATOM   1690  CA  LYS A 215      61.098  22.062 -17.570  1.00 28.10           C  
ATOM   1691  C   LYS A 215      62.477  21.880 -18.198  1.00 28.10           C  
ATOM   1692  CB  LYS A 215      60.037  22.190 -18.663  1.00 28.10           C  
ATOM   1693  O   LYS A 215      63.061  22.836 -18.712  1.00 28.10           O  
ATOM   1694  CG  LYS A 215      59.544  20.857 -19.207  1.00 28.10           C  
ATOM   1695  CD  LYS A 215      58.383  21.043 -20.176  1.00 28.10           C  
ATOM   1696  CE  LYS A 215      57.903  19.712 -20.737  1.00 28.10           C  
ATOM   1697  NZ  LYS A 215      56.741  19.886 -21.659  1.00 28.10           N  
ATOM   1698  N   SER A 216      63.071  20.695 -18.191  1.00 25.67           N  
ATOM   1699  CA  SER A 216      63.463  19.796 -19.271  1.00 25.67           C  
ATOM   1700  C   SER A 216      64.814  19.148 -18.988  1.00 25.67           C  
ATOM   1701  CB  SER A 216      63.519  20.548 -20.602  1.00 25.67           C  
ATOM   1702  O   SER A 216      65.747  19.815 -18.536  1.00 25.67           O  
ATOM   1703  OG  SER A 216      64.213  21.776 -20.457  1.00 25.67           O  
ATOM   1704  N   GLU A 217      64.904  17.802 -19.046  1.00 28.07           N  
ATOM   1705  CA  GLU A 217      65.502  16.876 -20.003  1.00 28.07           C  
ATOM   1706  C   GLU A 217      66.911  16.475 -19.577  1.00 28.07           C  
ATOM   1707  CB  GLU A 217      65.531  17.494 -21.403  1.00 28.07           C  
ATOM   1708  O   GLU A 217      67.730  17.332 -19.236  1.00 28.07           O  
ATOM   1709  CG  GLU A 217      65.001  16.573 -22.493  1.00 28.07           C  
ATOM   1710  CD  GLU A 217      65.030  17.203 -23.876  1.00 28.07           C  
ATOM   1711  OE1 GLU A 217      65.109  16.459 -24.880  1.00 28.07           O  
ATOM   1712  OE2 GLU A 217      64.976  18.450 -23.957  1.00 28.07           O  
ATOM   1713  N   GLU A 218      67.211  15.193 -19.422  1.00 31.55           N  
ATOM   1714  CA  GLU A 218      67.903  14.042 -19.995  1.00 31.55           C  
ATOM   1715  C   GLU A 218      69.411  14.267 -20.033  1.00 31.55           C  
ATOM   1716  CB  GLU A 218      67.380  13.746 -21.403  1.00 31.55           C  
ATOM   1717  O   GLU A 218      69.874  15.339 -20.428  1.00 31.55           O  
ATOM   1718  CG  GLU A 218      67.795  12.383 -21.939  1.00 31.55           C  
ATOM   1719  CD  GLU A 218      67.282  12.110 -23.344  1.00 31.55           C  
ATOM   1720  OE1 GLU A 218      68.044  11.564 -24.173  1.00 31.55           O  
ATOM   1721  OE2 GLU A 218      66.108  12.445 -23.618  1.00 31.55           O  
ATOM   1722  N   VAL A 219      70.250  13.263 -19.648  1.00 25.76           N  
ATOM   1723  CA  VAL A 219      71.328  12.624 -20.396  1.00 25.76           C  
ATOM   1724  C   VAL A 219      72.180  11.777 -19.453  1.00 25.76           C  
ATOM   1725  CB  VAL A 219      72.209  13.665 -21.121  1.00 25.76           C  
ATOM   1726  O   VAL A 219      72.617  12.255 -18.404  1.00 25.76           O  
ATOM   1727  CG1 VAL A 219      73.079  12.992 -22.181  1.00 25.76           C  
ATOM   1728  CG2 VAL A 219      71.341  14.753 -21.751  1.00 25.76           C  
ATOM   1729  N   ALA A 220      72.361  10.473 -19.741  1.00 29.74           N  
ATOM   1730  CA  ALA A 220      73.196   9.398 -20.272  1.00 29.74           C  
ATOM   1731  C   ALA A 220      74.450   9.207 -19.425  1.00 29.74           C  
ATOM   1732  CB  ALA A 220      73.576   9.688 -21.722  1.00 29.74           C  
ATOM   1733  O   ALA A 220      75.112  10.181 -19.056  1.00 29.74           O  
ATOM   1734  N   THR A 221      74.845   7.964 -19.052  1.00 25.75           N  
ATOM   1735  CA  THR A 221      75.761   6.929 -19.517  1.00 25.75           C  
ATOM   1736  C   THR A 221      76.608   6.398 -18.364  1.00 25.75           C  
ATOM   1737  CB  THR A 221      76.682   7.458 -20.633  1.00 25.75           C  
ATOM   1738  O   THR A 221      77.077   7.170 -17.525  1.00 25.75           O  
ATOM   1739  CG2 THR A 221      75.907   7.676 -21.928  1.00 25.75           C  
ATOM   1740  OG1 THR A 221      77.258   8.702 -20.218  1.00 25.75           O  
ATOM   1741  N   LYS A 222      76.664   5.040 -18.229  1.00 29.78           N  
ATOM   1742  CA  LYS A 222      77.828   4.172 -18.379  1.00 29.78           C  
ATOM   1743  C   LYS A 222      77.712   2.937 -17.491  1.00 29.78           C  
ATOM   1744  CB  LYS A 222      79.112   4.935 -18.050  1.00 29.78           C  
ATOM   1745  O   LYS A 222      77.487   3.052 -16.284  1.00 29.78           O  
ATOM   1746  CG  LYS A 222      80.089   5.034 -19.213  1.00 29.78           C  
ATOM   1747  CD  LYS A 222      81.313   5.862 -18.847  1.00 29.78           C  
ATOM   1748  CE  LYS A 222      82.297   5.950 -20.005  1.00 29.78           C  
ATOM   1749  NZ  LYS A 222      83.400   6.918 -19.723  1.00 29.78           N  
ATOM   1750  N   GLU A 223      77.538   1.705 -18.070  1.00 33.22           N  
ATOM   1751  CA  GLU A 223      78.011   0.358 -18.374  1.00 33.22           C  
ATOM   1752  C   GLU A 223      79.052  -0.104 -17.359  1.00 33.22           C  
ATOM   1753  CB  GLU A 223      78.594   0.299 -19.789  1.00 33.22           C  
ATOM   1754  O   GLU A 223      79.967   0.648 -17.014  1.00 33.22           O  
ATOM   1755  CG  GLU A 223      77.742  -0.492 -20.772  1.00 33.22           C  
ATOM   1756  CD  GLU A 223      78.433  -0.733 -22.104  1.00 33.22           C  
ATOM   1757  OE1 GLU A 223      78.089  -1.718 -22.797  1.00 33.22           O  
ATOM   1758  OE2 GLU A 223      79.327   0.068 -22.459  1.00 33.22           O  
ATOM   1759  N   GLU A 224      78.884  -1.329 -16.762  1.00 26.46           N  
ATOM   1760  CA  GLU A 224      79.807  -2.451 -16.911  1.00 26.46           C  
ATOM   1761  C   GLU A 224      79.873  -3.284 -15.634  1.00 26.46           C  
ATOM   1762  CB  GLU A 224      81.204  -1.952 -17.287  1.00 26.46           C  
ATOM   1763  O   GLU A 224      80.125  -2.751 -14.551  1.00 26.46           O  
ATOM   1764  CG  GLU A 224      82.113  -3.034 -17.851  1.00 26.46           C  
ATOM   1765  CD  GLU A 224      83.540  -2.562 -18.076  1.00 26.46           C  
ATOM   1766  OE1 GLU A 224      84.486  -3.337 -17.806  1.00 26.46           O  
ATOM   1767  OE2 GLU A 224      83.715  -1.407 -18.525  1.00 26.46           O  
ATOM   1768  N   LEU A 225      79.463  -4.593 -15.783  1.00 33.07           N  
ATOM   1769  CA  LEU A 225      79.986  -5.940 -15.983  1.00 33.07           C  
ATOM   1770  C   LEU A 225      80.457  -6.541 -14.663  1.00 33.07           C  
ATOM   1771  CB  LEU A 225      81.138  -5.924 -16.990  1.00 33.07           C  
ATOM   1772  O   LEU A 225      81.190  -5.897 -13.909  1.00 33.07           O  
ATOM   1773  CG  LEU A 225      80.757  -5.686 -18.453  1.00 33.07           C  
ATOM   1774  CD1 LEU A 225      82.010  -5.565 -19.314  1.00 33.07           C  
ATOM   1775  CD2 LEU A 225      79.860  -6.810 -18.961  1.00 33.07           C  
ATOM   1776  N   VAL A 226      79.915  -7.759 -14.356  1.00 27.03           N  
ATOM   1777  CA  VAL A 226      80.255  -9.170 -14.500  1.00 27.03           C  
ATOM   1778  C   VAL A 226      80.885  -9.685 -13.208  1.00 27.03           C  
ATOM   1779  CB  VAL A 226      81.212  -9.406 -15.690  1.00 27.03           C  
ATOM   1780  O   VAL A 226      81.783  -9.048 -12.652  1.00 27.03           O  
ATOM   1781  CG1 VAL A 226      81.092 -10.839 -16.204  1.00 27.03           C  
ATOM   1782  CG2 VAL A 226      80.924  -8.408 -16.810  1.00 27.03           C  
ATOM   1783  N   ALA A 227      80.301 -10.786 -12.643  1.00 30.06           N  
ATOM   1784  CA  ALA A 227      80.748 -12.176 -12.616  1.00 30.06           C  
ATOM   1785  C   ALA A 227      81.089 -12.615 -11.194  1.00 30.06           C  
ATOM   1786  CB  ALA A 227      81.956 -12.364 -13.531  1.00 30.06           C  
ATOM   1787  O   ALA A 227      81.762 -11.890 -10.458  1.00 30.06           O  
ATOM   1788  N   ASP A 228      80.438 -13.686 -10.744  1.00 28.01           N  
ATOM   1789  CA  ASP A 228      80.876 -15.059 -10.512  1.00 28.01           C  
ATOM   1790  C   ASP A 228      80.559 -15.503  -9.086  1.00 28.01           C  
ATOM   1791  CB  ASP A 228      82.376 -15.197 -10.785  1.00 28.01           C  
ATOM   1792  O   ASP A 228      80.911 -14.817  -8.124  1.00 28.01           O  
ATOM   1793  CG  ASP A 228      82.688 -16.189 -11.891  1.00 28.01           C  
ATOM   1794  OD1 ASP A 228      82.856 -17.393 -11.602  1.00 28.01           O  
ATOM   1795  OD2 ASP A 228      82.771 -15.761 -13.063  1.00 28.01           O  
ATOM   1796  N   ALA A 229      79.673 -16.501  -8.938  1.00 31.92           N  
ATOM   1797  CA  ALA A 229      79.495 -17.924  -8.662  1.00 31.92           C  
ATOM   1798  C   ALA A 229      80.350 -18.363  -7.477  1.00 31.92           C  
ATOM   1799  CB  ALA A 229      79.838 -18.753  -9.897  1.00 31.92           C  
ATOM   1800  O   ALA A 229      81.519 -17.984  -7.372  1.00 31.92           O  
ATOM   1801  N   LYS A 230      79.722 -18.986  -6.398  1.00 25.97           N  
ATOM   1802  CA  LYS A 230      80.271 -20.184  -5.771  1.00 25.97           C  
ATOM   1803  C   LYS A 230      79.546 -20.502  -4.466  1.00 25.97           C  
ATOM   1804  CB  LYS A 230      81.769 -20.017  -5.511  1.00 25.97           C  
ATOM   1805  O   LYS A 230      79.425 -19.642  -3.591  1.00 25.97           O  
ATOM   1806  CG  LYS A 230      82.532 -21.331  -5.421  1.00 25.97           C  
ATOM   1807  CD  LYS A 230      83.842 -21.270  -6.195  1.00 25.97           C  
ATOM   1808  CE  LYS A 230      84.572 -22.606  -6.165  1.00 25.97           C  
ATOM   1809  NZ  LYS A 230      85.934 -22.506  -6.771  1.00 25.97           N  
ATOM   1810  N   VAL A 231      78.831 -21.689  -4.422  1.00 26.78           N  
ATOM   1811  CA  VAL A 231      78.778 -23.056  -3.916  1.00 26.78           C  
ATOM   1812  C   VAL A 231      78.982 -23.056  -2.403  1.00 26.78           C  
ATOM   1813  CB  VAL A 231      79.835 -23.954  -4.596  1.00 26.78           C  
ATOM   1814  O   VAL A 231      79.880 -22.384  -1.891  1.00 26.78           O  
ATOM   1815  CG1 VAL A 231      79.969 -25.285  -3.858  1.00 26.78           C  
ATOM   1816  CG2 VAL A 231      79.473 -24.187  -6.062  1.00 26.78           C  
ATOM   1817  N   GLU A 232      77.969 -23.629  -1.581  1.00 26.56           N  
ATOM   1818  CA  GLU A 232      78.063 -24.821  -0.744  1.00 26.56           C  
ATOM   1819  C   GLU A 232      77.659 -24.518   0.695  1.00 26.56           C  
ATOM   1820  CB  GLU A 232      79.482 -25.395  -0.783  1.00 26.56           C  
ATOM   1821  O   GLU A 232      78.229 -23.630   1.332  1.00 26.56           O  
ATOM   1822  CG  GLU A 232      79.549 -26.841  -1.251  1.00 26.56           C  
ATOM   1823  CD  GLU A 232      80.844 -27.538  -0.866  1.00 26.56           C  
ATOM   1824  OE1 GLU A 232      80.820 -28.762  -0.606  1.00 26.56           O  
ATOM   1825  OE2 GLU A 232      81.890 -26.854  -0.822  1.00 26.56           O  
ATOM   1826  N   LYS A 233      76.508 -25.036   1.157  1.00 30.53           N  
ATOM   1827  CA  LYS A 233      75.770 -25.721   2.214  1.00 30.53           C  
ATOM   1828  C   LYS A 233      76.671 -26.022   3.409  1.00 30.53           C  
ATOM   1829  CB  LYS A 233      75.152 -27.017   1.685  1.00 30.53           C  
ATOM   1830  O   LYS A 233      77.848 -26.344   3.239  1.00 30.53           O  
ATOM   1831  CG  LYS A 233      73.637 -26.972   1.556  1.00 30.53           C  
ATOM   1832  CD  LYS A 233      73.093 -28.244   0.918  1.00 30.53           C  
ATOM   1833  CE  LYS A 233      71.590 -28.156   0.688  1.00 30.53           C  
ATOM   1834  NZ  LYS A 233      71.063 -29.373   0.001  1.00 30.53           N  
ATOM   1835  N   PRO A 234      76.045 -26.492   4.706  1.00 49.24           N  
ATOM   1836  CA  PRO A 234      74.839 -27.066   5.308  1.00 49.24           C  
ATOM   1837  C   PRO A 234      74.848 -26.990   6.833  1.00 49.24           C  
ATOM   1838  CB  PRO A 234      74.867 -28.521   4.834  1.00 49.24           C  
ATOM   1839  O   PRO A 234      75.755 -26.395   7.421  1.00 49.24           O  
ATOM   1840  CG  PRO A 234      76.316 -28.886   4.803  1.00 49.24           C  
ATOM   1841  CD  PRO A 234      77.124 -27.651   5.082  1.00 49.24           C  
ATOM   1842  N   GLU A 235      73.572 -27.034   7.468  1.00 31.34           N  
ATOM   1843  CA  GLU A 235      72.975 -28.054   8.325  1.00 31.34           C  
ATOM   1844  C   GLU A 235      72.268 -27.424   9.522  1.00 31.34           C  
ATOM   1845  CB  GLU A 235      74.040 -29.043   8.805  1.00 31.34           C  
ATOM   1846  O   GLU A 235      72.802 -26.510  10.155  1.00 31.34           O  
ATOM   1847  CG  GLU A 235      73.900 -30.436   8.207  1.00 31.34           C  
ATOM   1848  CD  GLU A 235      74.685 -31.495   8.963  1.00 31.34           C  
ATOM   1849  OE1 GLU A 235      74.187 -32.636   9.103  1.00 31.34           O  
ATOM   1850  OE2 GLU A 235      75.807 -31.183   9.420  1.00 31.34           O  
ATOM   1851  N   LYS A 236      70.935 -27.878   9.765  1.00 25.08           N  
ATOM   1852  CA  LYS A 236      70.475 -28.665  10.904  1.00 25.08           C  
ATOM   1853  C   LYS A 236      68.954 -28.791  10.907  1.00 25.08           C  
ATOM   1854  CB  LYS A 236      70.951 -28.040  12.216  1.00 25.08           C  
ATOM   1855  O   LYS A 236      68.243 -27.789  10.800  1.00 25.08           O  
ATOM   1856  CG  LYS A 236      71.771 -28.980  13.088  1.00 25.08           C  
ATOM   1857  CD  LYS A 236      72.216 -28.302  14.377  1.00 25.08           C  
ATOM   1858  CE  LYS A 236      73.071 -29.228  15.231  1.00 25.08           C  
ATOM   1859  NZ  LYS A 236      73.636 -28.521  16.419  1.00 25.08           N  
ATOM   1860  N   ALA A 237      68.367 -30.082  10.792  1.00 31.89           N  
ATOM   1861  CA  ALA A 237      67.939 -31.267  11.531  1.00 31.89           C  
ATOM   1862  C   ALA A 237      66.443 -31.216  11.829  1.00 31.89           C  
ATOM   1863  CB  ALA A 237      68.733 -31.401  12.828  1.00 31.89           C  
ATOM   1864  O   ALA A 237      65.920 -30.176  12.237  1.00 31.89           O  
ATOM   1865  N   LYS A 238      65.627 -32.318  11.286  1.00 28.24           N  
ATOM   1866  CA  LYS A 238      65.112 -33.609  11.732  1.00 28.24           C  
ATOM   1867  C   LYS A 238      63.590 -33.660  11.626  1.00 28.24           C  
ATOM   1868  CB  LYS A 238      65.547 -33.894  13.170  1.00 28.24           C  
ATOM   1869  O   LYS A 238      62.894 -32.826  12.209  1.00 28.24           O  
ATOM   1870  CG  LYS A 238      66.975 -34.403  13.296  1.00 28.24           C  
ATOM   1871  CD  LYS A 238      67.288 -34.845  14.719  1.00 28.24           C  
ATOM   1872  CE  LYS A 238      68.722 -35.342  14.849  1.00 28.24           C  
ATOM   1873  NZ  LYS A 238      69.085 -35.620  16.271  1.00 28.24           N  
ATOM   1874  N   SER A 239      63.018 -34.474  10.688  1.00 36.31           N  
ATOM   1875  CA  SER A 239      61.993 -35.401  10.221  1.00 36.31           C  
ATOM   1876  C   SER A 239      61.725 -36.493  11.251  1.00 36.31           C  
ATOM   1877  CB  SER A 239      62.406 -36.032   8.891  1.00 36.31           C  
ATOM   1878  O   SER A 239      62.555 -36.746  12.126  1.00 36.31           O  
ATOM   1879  OG  SER A 239      63.696 -36.611   8.989  1.00 36.31           O  
ATOM   1880  N   PRO A 240      60.600 -37.551  11.049  1.00 51.55           N  
ATOM   1881  CA  PRO A 240      59.996 -38.247   9.911  1.00 51.55           C  
ATOM   1882  C   PRO A 240      58.830 -39.144  10.318  1.00 51.55           C  
ATOM   1883  CB  PRO A 240      61.154 -39.077   9.350  1.00 51.55           C  
ATOM   1884  O   PRO A 240      58.510 -39.246  11.506  1.00 51.55           O  
ATOM   1885  CG  PRO A 240      61.947 -39.484  10.550  1.00 51.55           C  
ATOM   1886  CD  PRO A 240      61.380 -38.790  11.755  1.00 51.55           C  
ATOM   1887  N   VAL A 241      57.832 -39.335   9.401  1.00 40.24           N  
ATOM   1888  CA  VAL A 241      56.777 -40.031   8.672  1.00 40.24           C  
ATOM   1889  C   VAL A 241      56.782 -41.512   9.044  1.00 40.24           C  
ATOM   1890  CB  VAL A 241      56.938 -39.864   7.145  1.00 40.24           C  
ATOM   1891  O   VAL A 241      57.823 -42.063   9.409  1.00 40.24           O  
ATOM   1892  CG1 VAL A 241      55.809 -40.576   6.402  1.00 40.24           C  
ATOM   1893  CG2 VAL A 241      56.976 -38.383   6.771  1.00 40.24           C  
ATOM   1894  N   PRO A 242      55.642 -42.415   8.765  1.00 50.45           N  
ATOM   1895  CA  PRO A 242      55.965 -43.820   8.509  1.00 50.45           C  
ATOM   1896  C   PRO A 242      55.399 -44.325   7.184  1.00 50.45           C  
ATOM   1897  CB  PRO A 242      55.323 -44.550   9.691  1.00 50.45           C  
ATOM   1898  O   PRO A 242      54.486 -43.711   6.625  1.00 50.45           O  
ATOM   1899  CG  PRO A 242      54.080 -43.776   9.989  1.00 50.45           C  
ATOM   1900  CD  PRO A 242      54.071 -42.541   9.134  1.00 50.45           C  
ATOM   1901  N   LYS A 243      56.273 -45.233   6.304  1.00 38.89           N  
ATOM   1902  CA  LYS A 243      56.784 -46.406   5.601  1.00 38.89           C  
ATOM   1903  C   LYS A 243      55.643 -47.262   5.058  1.00 38.89           C  
ATOM   1904  CB  LYS A 243      57.671 -47.241   6.525  1.00 38.89           C  
ATOM   1905  O   LYS A 243      54.722 -47.619   5.796  1.00 38.89           O  
ATOM   1906  CG  LYS A 243      59.066 -46.668   6.727  1.00 38.89           C  
ATOM   1907  CD  LYS A 243      59.960 -47.631   7.498  1.00 38.89           C  
ATOM   1908  CE  LYS A 243      61.367 -47.075   7.669  1.00 38.89           C  
ATOM   1909  NZ  LYS A 243      62.132 -47.815   8.717  1.00 38.89           N  
ATOM   1910  N   SER A 244      55.733 -47.649   3.732  1.00 43.23           N  
ATOM   1911  CA  SER A 244      56.335 -48.644   2.851  1.00 43.23           C  
ATOM   1912  C   SER A 244      55.365 -49.071   1.755  1.00 43.23           C  
ATOM   1913  CB  SER A 244      56.783 -49.868   3.652  1.00 43.23           C  
ATOM   1914  O   SER A 244      54.164 -49.205   1.999  1.00 43.23           O  
ATOM   1915  OG  SER A 244      57.411 -49.476   4.860  1.00 43.23           O  
ATOM   1916  N   PRO A 245      55.829 -49.992   0.630  1.00 48.26           N  
ATOM   1917  CA  PRO A 245      56.987 -50.273  -0.221  1.00 48.26           C  
ATOM   1918  C   PRO A 245      56.600 -50.921  -1.549  1.00 48.26           C  
ATOM   1919  CB  PRO A 245      57.825 -51.231   0.629  1.00 48.26           C  
ATOM   1920  O   PRO A 245      55.429 -51.245  -1.764  1.00 48.26           O  
ATOM   1921  CG  PRO A 245      56.825 -52.054   1.376  1.00 48.26           C  
ATOM   1922  CD  PRO A 245      55.455 -51.502   1.104  1.00 48.26           C  
ATOM   1923  N   VAL A 246      57.445 -50.802  -2.763  1.00 29.29           N  
ATOM   1924  CA  VAL A 246      58.471 -51.433  -3.587  1.00 29.29           C  
ATOM   1925  C   VAL A 246      57.848 -51.950  -4.882  1.00 29.29           C  
ATOM   1926  CB  VAL A 246      59.173 -52.586  -2.836  1.00 29.29           C  
ATOM   1927  O   VAL A 246      56.783 -52.571  -4.861  1.00 29.29           O  
ATOM   1928  CG1 VAL A 246      59.897 -53.507  -3.816  1.00 29.29           C  
ATOM   1929  CG2 VAL A 246      60.149 -52.030  -1.800  1.00 29.29           C  
ATOM   1930  N   GLU A 247      58.492 -51.675  -6.182  1.00 31.26           N  
ATOM   1931  CA  GLU A 247      59.221 -52.490  -7.148  1.00 31.26           C  
ATOM   1932  C   GLU A 247      58.945 -52.032  -8.577  1.00 31.26           C  
ATOM   1933  CB  GLU A 247      58.855 -53.968  -6.990  1.00 31.26           C  
ATOM   1934  O   GLU A 247      57.795 -51.776  -8.941  1.00 31.26           O  
ATOM   1935  CG  GLU A 247      59.953 -54.809  -6.355  1.00 31.26           C  
ATOM   1936  CD  GLU A 247      59.765 -56.303  -6.571  1.00 31.26           C  
ATOM   1937  OE1 GLU A 247      60.754 -56.998  -6.897  1.00 31.26           O  
ATOM   1938  OE2 GLU A 247      58.620 -56.781  -6.415  1.00 31.26           O  
ATOM   1939  N   GLU A 248      60.002 -51.730  -9.492  1.00 31.65           N  
ATOM   1940  CA  GLU A 248      60.920 -52.205 -10.523  1.00 31.65           C  
ATOM   1941  C   GLU A 248      60.219 -52.327 -11.873  1.00 31.65           C  
ATOM   1942  CB  GLU A 248      61.528 -53.552 -10.123  1.00 31.65           C  
ATOM   1943  O   GLU A 248      59.125 -52.889 -11.962  1.00 31.65           O  
ATOM   1944  CG  GLU A 248      62.985 -53.714 -10.530  1.00 31.65           C  
ATOM   1945  CD  GLU A 248      63.501 -55.134 -10.361  1.00 31.65           C  
ATOM   1946  OE1 GLU A 248      64.388 -55.554 -11.138  1.00 31.65           O  
ATOM   1947  OE2 GLU A 248      63.014 -55.832  -9.444  1.00 31.65           O  
ATOM   1948  N   LYS A 249      60.683 -51.679 -13.037  1.00 31.47           N  
ATOM   1949  CA  LYS A 249      61.258 -52.135 -14.299  1.00 31.47           C  
ATOM   1950  C   LYS A 249      60.746 -51.301 -15.470  1.00 31.47           C  
ATOM   1951  CB  LYS A 249      60.942 -53.613 -14.531  1.00 31.47           C  
ATOM   1952  O   LYS A 249      59.539 -51.094 -15.610  1.00 31.47           O  
ATOM   1953  CG  LYS A 249      62.174 -54.488 -14.716  1.00 31.47           C  
ATOM   1954  CD  LYS A 249      61.794 -55.940 -14.977  1.00 31.47           C  
ATOM   1955  CE  LYS A 249      63.025 -56.815 -15.171  1.00 31.47           C  
ATOM   1956  NZ  LYS A 249      62.659 -58.249 -15.373  1.00 31.47           N  
ATOM   1957  N   GLY A 250      61.624 -50.602 -16.253  1.00 27.98           N  
ATOM   1958  CA  GLY A 250      62.305 -50.859 -17.512  1.00 27.98           C  
ATOM   1959  C   GLY A 250      61.603 -50.240 -18.707  1.00 27.98           C  
ATOM   1960  O   GLY A 250      60.373 -50.252 -18.786  1.00 27.98           O  
ATOM   1961  N   LYS A 251      62.234 -49.241 -19.405  1.00 29.28           N  
ATOM   1962  CA  LYS A 251      62.783 -49.207 -20.757  1.00 29.28           C  
ATOM   1963  C   LYS A 251      62.525 -47.857 -21.421  1.00 29.28           C  
ATOM   1964  CB  LYS A 251      62.188 -50.331 -21.607  1.00 29.28           C  
ATOM   1965  O   LYS A 251      61.388 -47.382 -21.452  1.00 29.28           O  
ATOM   1966  CG  LYS A 251      63.005 -51.614 -21.597  1.00 29.28           C  
ATOM   1967  CD  LYS A 251      62.300 -52.732 -22.353  1.00 29.28           C  
ATOM   1968  CE  LYS A 251      63.058 -54.048 -22.243  1.00 29.28           C  
ATOM   1969  NZ  LYS A 251      62.476 -55.100 -23.129  1.00 29.28           N  
ATOM   1970  N   SER A 252      63.521 -47.053 -21.616  1.00 33.95           N  
ATOM   1971  CA  SER A 252      63.836 -46.090 -22.667  1.00 33.95           C  
ATOM   1972  C   SER A 252      63.866 -46.758 -24.038  1.00 33.95           C  
ATOM   1973  CB  SER A 252      65.179 -45.415 -22.390  1.00 33.95           C  
ATOM   1974  O   SER A 252      64.141 -47.955 -24.145  1.00 33.95           O  
ATOM   1975  OG  SER A 252      66.217 -46.376 -22.303  1.00 33.95           O  
ATOM   1976  N   PRO A 253      63.780 -45.986 -25.293  1.00 46.59           N  
ATOM   1977  CA  PRO A 253      64.448 -44.790 -25.811  1.00 46.59           C  
ATOM   1978  C   PRO A 253      63.745 -44.205 -27.034  1.00 46.59           C  
ATOM   1979  CB  PRO A 253      65.846 -45.296 -26.175  1.00 46.59           C  
ATOM   1980  O   PRO A 253      62.813 -44.814 -27.565  1.00 46.59           O  
ATOM   1981  CG  PRO A 253      65.632 -46.691 -26.665  1.00 46.59           C  
ATOM   1982  CD  PRO A 253      64.191 -47.057 -26.448  1.00 46.59           C  
ATOM   1983  N   VAL A 254      63.690 -42.864 -27.216  1.00 35.72           N  
ATOM   1984  CA  VAL A 254      63.792 -41.750 -28.153  1.00 35.72           C  
ATOM   1985  C   VAL A 254      64.007 -42.283 -29.568  1.00 35.72           C  
ATOM   1986  CB  VAL A 254      64.937 -40.787 -27.767  1.00 35.72           C  
ATOM   1987  O   VAL A 254      64.678 -43.300 -29.760  1.00 35.72           O  
ATOM   1988  CG1 VAL A 254      64.930 -39.553 -28.668  1.00 35.72           C  
ATOM   1989  CG2 VAL A 254      64.820 -40.381 -26.299  1.00 35.72           C  
ATOM   1990  N   PRO A 255      63.769 -41.443 -30.836  1.00 50.97           N  
ATOM   1991  CA  PRO A 255      64.113 -40.073 -31.224  1.00 50.97           C  
ATOM   1992  C   PRO A 255      63.584 -39.700 -32.607  1.00 50.97           C  
ATOM   1993  CB  PRO A 255      65.644 -40.075 -31.207  1.00 50.97           C  
ATOM   1994  O   PRO A 255      62.949 -40.523 -33.271  1.00 50.97           O  
ATOM   1995  CG  PRO A 255      66.029 -41.440 -31.678  1.00 50.97           C  
ATOM   1996  CD  PRO A 255      64.783 -42.268 -31.810  1.00 50.97           C  
ATOM   1997  N   LYS A 256      63.256 -38.409 -32.922  1.00 28.39           N  
ATOM   1998  CA  LYS A 256      63.838 -37.656 -34.030  1.00 28.39           C  
ATOM   1999  C   LYS A 256      62.846 -36.638 -34.583  1.00 28.39           C  
ATOM   2000  CB  LYS A 256      64.293 -38.602 -35.142  1.00 28.39           C  
ATOM   2001  O   LYS A 256      61.713 -36.987 -34.921  1.00 28.39           O  
ATOM   2002  CG  LYS A 256      65.548 -39.394 -34.806  1.00 28.39           C  
ATOM   2003  CD  LYS A 256      66.084 -40.136 -36.024  1.00 28.39           C  
ATOM   2004  CE  LYS A 256      67.346 -40.921 -35.691  1.00 28.39           C  
ATOM   2005  NZ  LYS A 256      67.750 -41.821 -36.812  1.00 28.39           N  
ATOM   2006  N   SER A 257      63.082 -35.364 -34.364  1.00 32.49           N  
ATOM   2007  CA  SER A 257      63.063 -34.014 -34.916  1.00 32.49           C  
ATOM   2008  C   SER A 257      62.903 -34.039 -36.433  1.00 32.49           C  
ATOM   2009  CB  SER A 257      64.343 -33.264 -34.543  1.00 32.49           C  
ATOM   2010  O   SER A 257      63.348 -34.979 -37.094  1.00 32.49           O  
ATOM   2011  OG  SER A 257      65.473 -34.112 -34.655  1.00 32.49           O  
ATOM   2012  N   PRO A 258      62.696 -32.802 -37.245  1.00 55.43           N  
ATOM   2013  CA  PRO A 258      62.108 -31.560 -37.751  1.00 55.43           C  
ATOM   2014  C   PRO A 258      62.404 -31.326 -39.230  1.00 55.43           C  
ATOM   2015  CB  PRO A 258      62.764 -30.481 -36.885  1.00 55.43           C  
ATOM   2016  O   PRO A 258      63.097 -32.130 -39.859  1.00 55.43           O  
ATOM   2017  CG  PRO A 258      64.150 -30.981 -36.637  1.00 55.43           C  
ATOM   2018  CD  PRO A 258      64.263 -32.371 -37.194  1.00 55.43           C  
ATOM   2019  N   VAL A 259      61.516 -30.620 -39.950  1.00 30.58           N  
ATOM   2020  CA  VAL A 259      61.900 -29.855 -41.131  1.00 30.58           C  
ATOM   2021  C   VAL A 259      60.936 -28.688 -41.327  1.00 30.58           C  
ATOM   2022  CB  VAL A 259      61.929 -30.742 -42.397  1.00 30.58           C  
ATOM   2023  O   VAL A 259      59.717 -28.877 -41.341  1.00 30.58           O  
ATOM   2024  CG1 VAL A 259      62.380 -29.933 -43.612  1.00 30.58           C  
ATOM   2025  CG2 VAL A 259      62.843 -31.947 -42.183  1.00 30.58           C  
ATOM   2026  N   GLU A 260      61.409 -27.384 -41.210  1.00 33.86           N  
ATOM   2027  CA  GLU A 260      61.709 -26.079 -41.791  1.00 33.86           C  
ATOM   2028  C   GLU A 260      61.469 -26.077 -43.298  1.00 33.86           C  
ATOM   2029  CB  GLU A 260      63.154 -25.675 -41.488  1.00 33.86           C  
ATOM   2030  O   GLU A 260      61.816 -27.038 -43.988  1.00 33.86           O  
ATOM   2031  CG  GLU A 260      63.314 -24.885 -40.197  1.00 33.86           C  
ATOM   2032  CD  GLU A 260      64.547 -23.995 -40.187  1.00 33.86           C  
ATOM   2033  OE1 GLU A 260      64.493 -22.889 -39.603  1.00 33.86           O  
ATOM   2034  OE2 GLU A 260      65.575 -24.408 -40.768  1.00 33.86           O  
ATOM   2035  N   GLU A 261      60.865 -24.948 -43.849  1.00 30.89           N  
ATOM   2036  CA  GLU A 261      61.428 -24.008 -44.813  1.00 30.89           C  
ATOM   2037  C   GLU A 261      60.377 -23.009 -45.289  1.00 30.89           C  
ATOM   2038  CB  GLU A 261      62.022 -24.757 -46.009  1.00 30.89           C  
ATOM   2039  O   GLU A 261      59.308 -23.402 -45.759  1.00 30.89           O  
ATOM   2040  CG  GLU A 261      63.189 -24.035 -46.668  1.00 30.89           C  
ATOM   2041  CD  GLU A 261      63.693 -24.730 -47.923  1.00 30.89           C  
ATOM   2042  OE1 GLU A 261      64.297 -24.057 -48.789  1.00 30.89           O  
ATOM   2043  OE2 GLU A 261      63.480 -25.958 -48.042  1.00 30.89           O  
ATOM   2044  N   LYS A 262      60.644 -21.616 -45.043  1.00 32.71           N  
ATOM   2045  CA  LYS A 262      61.360 -20.437 -45.520  1.00 32.71           C  
ATOM   2046  C   LYS A 262      60.584 -19.733 -46.629  1.00 32.71           C  
ATOM   2047  CB  LYS A 262      62.754 -20.821 -46.019  1.00 32.71           C  
ATOM   2048  O   LYS A 262      60.141 -20.371 -47.586  1.00 32.71           O  
ATOM   2049  CG  LYS A 262      63.879 -20.437 -45.069  1.00 32.71           C  
ATOM   2050  CD  LYS A 262      65.247 -20.709 -45.683  1.00 32.71           C  
ATOM   2051  CE  LYS A 262      66.373 -20.360 -44.720  1.00 32.71           C  
ATOM   2052  NZ  LYS A 262      67.716 -20.544 -45.347  1.00 32.71           N  
ATOM   2053  N   GLY A 263      60.312 -18.395 -46.504  1.00 29.31           N  
ATOM   2054  CA  GLY A 263      60.965 -17.125 -46.784  1.00 29.31           C  
ATOM   2055  C   GLY A 263      60.528 -16.506 -48.098  1.00 29.31           C  
ATOM   2056  O   GLY A 263      60.325 -17.215 -49.087  1.00 29.31           O  
ATOM   2057  N   LYS A 264      60.178 -15.168 -48.092  1.00 29.67           N  
ATOM   2058  CA  LYS A 264      60.917 -14.050 -48.672  1.00 29.67           C  
ATOM   2059  C   LYS A 264      60.097 -12.764 -48.620  1.00 29.67           C  
ATOM   2060  CB  LYS A 264      61.315 -14.360 -50.115  1.00 29.67           C  
ATOM   2061  O   LYS A 264      58.935 -12.746 -49.031  1.00 29.67           O  
ATOM   2062  CG  LYS A 264      62.713 -14.945 -50.260  1.00 29.67           C  
ATOM   2063  CD  LYS A 264      63.012 -15.327 -51.703  1.00 29.67           C  
ATOM   2064  CE  LYS A 264      64.363 -16.020 -51.831  1.00 29.67           C  
ATOM   2065  NZ  LYS A 264      64.780 -16.161 -53.258  1.00 29.67           N  
ATOM   2066  N   SER A 265      60.464 -11.715 -47.905  1.00 31.34           N  
ATOM   2067  CA  SER A 265      60.488 -10.259 -47.817  1.00 31.34           C  
ATOM   2068  C   SER A 265      61.153  -9.642 -49.043  1.00 31.34           C  
ATOM   2069  CB  SER A 265      61.218  -9.810 -46.550  1.00 31.34           C  
ATOM   2070  O   SER A 265      62.001 -10.272 -49.679  1.00 31.34           O  
ATOM   2071  OG  SER A 265      62.407 -10.557 -46.364  1.00 31.34           O  
ATOM   2072  N   PRO A 266      61.228  -8.107 -49.341  1.00 51.48           N  
ATOM   2073  CA  PRO A 266      60.838  -6.696 -49.277  1.00 51.48           C  
ATOM   2074  C   PRO A 266      61.450  -5.863 -50.401  1.00 51.48           C  
ATOM   2075  CB  PRO A 266      61.367  -6.245 -47.913  1.00 51.48           C  
ATOM   2076  O   PRO A 266      62.170  -6.397 -51.249  1.00 51.48           O  
ATOM   2077  CG  PRO A 266      62.642  -7.003 -47.729  1.00 51.48           C  
ATOM   2078  CD  PRO A 266      62.780  -7.986 -48.855  1.00 51.48           C  
ATOM   2079  N   VAL A 267      60.825  -4.667 -50.829  1.00 31.03           N  
ATOM   2080  CA  VAL A 267      60.837  -3.208 -50.812  1.00 31.03           C  
ATOM   2081  C   VAL A 267      60.907  -2.674 -52.241  1.00 31.03           C  
ATOM   2082  CB  VAL A 267      62.019  -2.660 -49.980  1.00 31.03           C  
ATOM   2083  O   VAL A 267      61.575  -3.259 -53.097  1.00 31.03           O  
ATOM   2084  CG1 VAL A 267      61.929  -1.141 -49.850  1.00 31.03           C  
ATOM   2085  CG2 VAL A 267      62.050  -3.317 -48.601  1.00 31.03           C  
ATOM   2086  N   PRO A 268      60.868  -1.109 -52.591  1.00 51.23           N  
ATOM   2087  CA  PRO A 268      60.392   0.274 -52.505  1.00 51.23           C  
ATOM   2088  C   PRO A 268      60.579   1.046 -53.809  1.00 51.23           C  
ATOM   2089  CB  PRO A 268      61.251   0.873 -51.388  1.00 51.23           C  
ATOM   2090  O   PRO A 268      61.025   0.476 -54.809  1.00 51.23           O  
ATOM   2091  CG  PRO A 268      62.585   0.217 -51.539  1.00 51.23           C  
ATOM   2092  CD  PRO A 268      62.477  -0.849 -52.592  1.00 51.23           C  
ATOM   2093  N   LYS A 269      59.840   2.314 -54.060  1.00 28.85           N  
ATOM   2094  CA  LYS A 269      60.278   3.661 -54.414  1.00 28.85           C  
ATOM   2095  C   LYS A 269      59.256   4.353 -55.311  1.00 28.85           C  
ATOM   2096  CB  LYS A 269      61.641   3.618 -55.108  1.00 28.85           C  
ATOM   2097  O   LYS A 269      58.858   3.808 -56.343  1.00 28.85           O  
ATOM   2098  CG  LYS A 269      62.804   3.328 -54.171  1.00 28.85           C  
ATOM   2099  CD  LYS A 269      64.145   3.537 -54.863  1.00 28.85           C  
ATOM   2100  CE  LYS A 269      65.309   3.246 -53.926  1.00 28.85           C  
ATOM   2101  NZ  LYS A 269      66.613   3.218 -54.655  1.00 28.85           N  
ATOM   2102  N   SER A 270      58.680   5.512 -54.934  1.00 31.09           N  
ATOM   2103  CA  SER A 270      58.257   6.901 -55.078  1.00 31.09           C  
ATOM   2104  C   SER A 270      58.556   7.428 -56.478  1.00 31.09           C  
ATOM   2105  CB  SER A 270      58.945   7.782 -54.035  1.00 31.09           C  
ATOM   2106  O   SER A 270      59.478   6.951 -57.143  1.00 31.09           O  
ATOM   2107  OG  SER A 270      60.295   7.388 -53.855  1.00 31.09           O  
ATOM   2108  N   PRO A 271      58.191   8.895 -56.925  1.00 51.58           N  
ATOM   2109  CA  PRO A 271      57.345  10.089 -56.979  1.00 51.58           C  
ATOM   2110  C   PRO A 271      57.444  10.822 -58.315  1.00 51.58           C  
ATOM   2111  CB  PRO A 271      57.884  10.956 -55.839  1.00 51.58           C  
ATOM   2112  O   PRO A 271      58.184  10.394 -59.205  1.00 51.58           O  
ATOM   2113  CG  PRO A 271      59.355  10.690 -55.819  1.00 51.58           C  
ATOM   2114  CD  PRO A 271      59.653   9.589 -56.796  1.00 51.58           C  
ATOM   2115  N   VAL A 272      56.377  11.644 -58.788  1.00 31.59           N  
ATOM   2116  CA  VAL A 272      56.635  12.850 -59.568  1.00 31.59           C  
ATOM   2117  C   VAL A 272      55.446  13.802 -59.458  1.00 31.59           C  
ATOM   2118  CB  VAL A 272      56.915  12.517 -61.051  1.00 31.59           C  
ATOM   2119  O   VAL A 272      54.298  13.398 -59.661  1.00 31.59           O  
ATOM   2120  CG1 VAL A 272      57.217  13.789 -61.842  1.00 31.59           C  
ATOM   2121  CG2 VAL A 272      58.071  11.526 -61.166  1.00 31.59           C  
ATOM   2122  N   GLU A 273      55.573  15.055 -58.845  1.00 31.20           N  
ATOM   2123  CA  GLU A 273      55.669  16.511 -58.889  1.00 31.20           C  
ATOM   2124  C   GLU A 273      55.333  17.043 -60.280  1.00 31.20           C  
ATOM   2125  CB  GLU A 273      57.069  16.970 -58.474  1.00 31.20           C  
ATOM   2126  O   GLU A 273      55.762  16.477 -61.287  1.00 31.20           O  
ATOM   2127  CG  GLU A 273      57.233  17.161 -56.973  1.00 31.20           C  
ATOM   2128  CD  GLU A 273      58.199  18.278 -56.612  1.00 31.20           C  
ATOM   2129  OE1 GLU A 273      58.008  18.929 -55.560  1.00 31.20           O  
ATOM   2130  OE2 GLU A 273      59.155  18.504 -57.388  1.00 31.20           O  
ATOM   2131  N   GLU A 274      54.440  18.201 -60.440  1.00 30.46           N  
ATOM   2132  CA  GLU A 274      54.787  19.551 -60.872  1.00 30.46           C  
ATOM   2133  C   GLU A 274      53.540  20.351 -61.239  1.00 30.46           C  
ATOM   2134  CB  GLU A 274      55.751  19.504 -62.061  1.00 30.46           C  
ATOM   2135  O   GLU A 274      52.719  19.898 -62.040  1.00 30.46           O  
ATOM   2136  CG  GLU A 274      56.728  20.670 -62.106  1.00 30.46           C  
ATOM   2137  CD  GLU A 274      57.578  20.692 -63.367  1.00 30.46           C  
ATOM   2138  OE1 GLU A 274      58.089  21.773 -63.735  1.00 30.46           O  
ATOM   2139  OE2 GLU A 274      57.733  19.619 -63.991  1.00 30.46           O  
ATOM   2140  N   LYS A 275      53.227  21.517 -60.532  1.00 29.17           N  
ATOM   2141  CA  LYS A 275      53.406  22.961 -60.410  1.00 29.17           C  
ATOM   2142  C   LYS A 275      52.919  23.683 -61.663  1.00 29.17           C  
ATOM   2143  CB  LYS A 275      54.874  23.299 -60.148  1.00 29.17           C  
ATOM   2144  O   LYS A 275      53.246  23.284 -62.783  1.00 29.17           O  
ATOM   2145  CG  LYS A 275      55.190  23.595 -58.689  1.00 29.17           C  
ATOM   2146  CD  LYS A 275      56.622  24.085 -58.515  1.00 29.17           C  
ATOM   2147  CE  LYS A 275      56.953  24.337 -57.050  1.00 29.17           C  
ATOM   2148  NZ  LYS A 275      58.336  24.875 -56.880  1.00 29.17           N  
ATOM   2149  N   GLY A 276      51.993  24.676 -61.566  1.00 27.54           N  
ATOM   2150  CA  GLY A 276      52.019  26.127 -61.470  1.00 27.54           C  
ATOM   2151  C   GLY A 276      51.649  26.818 -62.769  1.00 27.54           C  
ATOM   2152  O   GLY A 276      52.020  26.356 -63.851  1.00 27.54           O  
ATOM   2153  N   LYS A 277      50.624  27.786 -62.721  1.00 28.25           N  
ATOM   2154  CA  LYS A 277      50.750  29.231 -62.886  1.00 28.25           C  
ATOM   2155  C   LYS A 277      49.460  29.838 -63.429  1.00 28.25           C  
ATOM   2156  CB  LYS A 277      51.918  29.565 -63.815  1.00 28.25           C  
ATOM   2157  O   LYS A 277      48.941  29.390 -64.454  1.00 28.25           O  
ATOM   2158  CG  LYS A 277      53.240  29.782 -63.094  1.00 28.25           C  
ATOM   2159  CD  LYS A 277      54.380  30.020 -64.076  1.00 28.25           C  
ATOM   2160  CE  LYS A 277      55.716  30.164 -63.359  1.00 28.25           C  
ATOM   2161  NZ  LYS A 277      56.812  30.544 -64.300  1.00 28.25           N  
ATOM   2162  N   SER A 278      48.784  30.708 -62.703  1.00 33.13           N  
ATOM   2163  CA  SER A 278      48.080  31.986 -62.736  1.00 33.13           C  
ATOM   2164  C   SER A 278      48.636  32.895 -63.828  1.00 33.13           C  
ATOM   2165  CB  SER A 278      48.176  32.687 -61.380  1.00 33.13           C  
ATOM   2166  O   SER A 278      49.761  32.699 -64.293  1.00 33.13           O  
ATOM   2167  OG  SER A 278      49.526  32.790 -60.962  1.00 33.13           O  
ATOM   2168  N   PRO A 279      47.822  34.155 -64.102  1.00 43.00           N  
ATOM   2169  CA  PRO A 279      47.496  35.432 -63.462  1.00 43.00           C  
ATOM   2170  C   PRO A 279      46.304  36.130 -64.111  1.00 43.00           C  
ATOM   2171  CB  PRO A 279      48.775  36.253 -63.643  1.00 43.00           C  
ATOM   2172  O   PRO A 279      45.875  35.743 -65.201  1.00 43.00           O  
ATOM   2173  CG  PRO A 279      49.313  35.835 -64.973  1.00 43.00           C  
ATOM   2174  CD  PRO A 279      48.480  34.696 -65.487  1.00 43.00           C  
ATOM   2175  N   VAL A 280      45.451  36.820 -63.320  1.00 31.45           N  
ATOM   2176  CA  VAL A 280      44.644  37.990 -62.988  1.00 31.45           C  
ATOM   2177  C   VAL A 280      44.694  38.995 -64.136  1.00 31.45           C  
ATOM   2178  CB  VAL A 280      45.122  38.654 -61.677  1.00 31.45           C  
ATOM   2179  O   VAL A 280      45.710  39.110 -64.825  1.00 31.45           O  
ATOM   2180  CG1 VAL A 280      44.159  39.761 -61.250  1.00 31.45           C  
ATOM   2181  CG2 VAL A 280      45.264  37.609 -60.571  1.00 31.45           C  
ATOM   2182  N   PRO A 281      43.670  40.192 -64.107  1.00 49.44           N  
ATOM   2183  CA  PRO A 281      43.168  41.151 -63.120  1.00 49.44           C  
ATOM   2184  C   PRO A 281      41.966  41.945 -63.627  1.00 49.44           C  
ATOM   2185  CB  PRO A 281      44.368  42.071 -62.880  1.00 49.44           C  
ATOM   2186  O   PRO A 281      41.575  41.805 -64.789  1.00 49.44           O  
ATOM   2187  CG  PRO A 281      45.046  42.169 -64.208  1.00 49.44           C  
ATOM   2188  CD  PRO A 281      44.377  41.216 -65.157  1.00 49.44           C  
ATOM   2189  N   LYS A 282      41.085  42.420 -62.616  1.00 26.64           N  
ATOM   2190  CA  LYS A 282      40.831  43.817 -62.278  1.00 26.64           C  
ATOM   2191  C   LYS A 282      39.484  43.978 -61.580  1.00 26.64           C  
ATOM   2192  CB  LYS A 282      40.879  44.691 -63.532  1.00 26.64           C  
ATOM   2193  O   LYS A 282      38.458  43.517 -62.085  1.00 26.64           O  
ATOM   2194  CG  LYS A 282      42.281  44.910 -64.081  1.00 26.64           C  
ATOM   2195  CD  LYS A 282      42.289  45.946 -65.198  1.00 26.64           C  
ATOM   2196  CE  LYS A 282      43.689  46.153 -65.759  1.00 26.64           C  
ATOM   2197  NZ  LYS A 282      43.674  47.008 -66.984  1.00 26.64           N  
ATOM   2198  N   SER A 283      39.414  44.348 -60.315  1.00 31.46           N  
ATOM   2199  CA  SER A 283      38.756  45.174 -59.309  1.00 31.46           C  
ATOM   2200  C   SER A 283      37.965  46.307 -59.954  1.00 31.46           C  
ATOM   2201  CB  SER A 283      39.782  45.749 -58.332  1.00 31.46           C  
ATOM   2202  O   SER A 283      38.298  46.755 -61.053  1.00 31.46           O  
ATOM   2203  OG  SER A 283      41.099  45.577 -58.827  1.00 31.46           O  
ATOM   2204  N   PRO A 284      37.139  47.197 -59.028  1.00 49.24           N  
ATOM   2205  CA  PRO A 284      36.882  47.486 -57.616  1.00 49.24           C  
ATOM   2206  C   PRO A 284      35.536  48.171 -57.389  1.00 49.24           C  
ATOM   2207  CB  PRO A 284      38.038  48.412 -57.229  1.00 49.24           C  
ATOM   2208  O   PRO A 284      34.810  48.445 -58.348  1.00 49.24           O  
ATOM   2209  CG  PRO A 284      38.302  49.226 -58.455  1.00 49.24           C  
ATOM   2210  CD  PRO A 284      37.447  48.697 -59.571  1.00 49.24           C  
ATOM   2211  N   VAL A 285      35.000  48.040 -56.101  1.00 29.20           N  
ATOM   2212  CA  VAL A 285      34.790  49.058 -55.076  1.00 29.20           C  
ATOM   2213  C   VAL A 285      33.498  48.767 -54.316  1.00 29.20           C  
ATOM   2214  CB  VAL A 285      34.742  50.476 -55.687  1.00 29.20           C  
ATOM   2215  O   VAL A 285      32.458  48.506 -54.924  1.00 29.20           O  
ATOM   2216  CG1 VAL A 285      34.570  51.529 -54.593  1.00 29.20           C  
ATOM   2217  CG2 VAL A 285      36.004  50.749 -56.502  1.00 29.20           C  
ATOM   2218  N   GLU A 286      33.492  48.755 -52.899  1.00 32.30           N  
ATOM   2219  CA  GLU A 286      33.291  49.581 -51.712  1.00 32.30           C  
ATOM   2220  C   GLU A 286      31.905  49.359 -51.114  1.00 32.30           C  
ATOM   2221  CB  GLU A 286      33.488  51.061 -52.048  1.00 32.30           C  
ATOM   2222  O   GLU A 286      30.912  49.296 -51.841  1.00 32.30           O  
ATOM   2223  CG  GLU A 286      34.911  51.557 -51.833  1.00 32.30           C  
ATOM   2224  CD  GLU A 286      35.011  53.071 -51.738  1.00 32.30           C  
ATOM   2225  OE1 GLU A 286      35.953  53.577 -51.087  1.00 32.30           O  
ATOM   2226  OE2 GLU A 286      34.140  53.756 -52.319  1.00 32.30           O  
ATOM   2227  N   GLU A 287      31.799  49.129 -49.763  1.00 31.67           N  
ATOM   2228  CA  GLU A 287      31.454  49.924 -48.589  1.00 31.67           C  
ATOM   2229  C   GLU A 287      30.261  49.328 -47.849  1.00 31.67           C  
ATOM   2230  CB  GLU A 287      31.156  51.372 -48.989  1.00 31.67           C  
ATOM   2231  O   GLU A 287      29.245  48.997 -48.464  1.00 31.67           O  
ATOM   2232  CG  GLU A 287      31.660  52.402 -47.989  1.00 31.67           C  
ATOM   2233  CD  GLU A 287      31.228  53.822 -48.322  1.00 31.67           C  
ATOM   2234  OE1 GLU A 287      31.246  54.689 -47.419  1.00 31.67           O  
ATOM   2235  OE2 GLU A 287      30.868  54.069 -49.495  1.00 31.67           O  
ATOM   2236  N   LYS A 288      30.427  49.064 -46.499  1.00 29.59           N  
ATOM   2237  CA  LYS A 288      30.045  49.690 -45.236  1.00 29.59           C  
ATOM   2238  C   LYS A 288      28.804  49.027 -44.646  1.00 29.59           C  
ATOM   2239  CB  LYS A 288      29.796  51.186 -45.433  1.00 29.59           C  
ATOM   2240  O   LYS A 288      27.798  48.853 -45.338  1.00 29.59           O  
ATOM   2241  CG  LYS A 288      30.958  52.069 -45.000  1.00 29.59           C  
ATOM   2242  CD  LYS A 288      30.572  53.543 -45.005  1.00 29.59           C  
ATOM   2243  CE  LYS A 288      31.752  54.432 -44.636  1.00 29.59           C  
ATOM   2244  NZ  LYS A 288      31.377  55.878 -44.637  1.00 29.59           N  
ATOM   2245  N   GLY A 289      28.971  48.488 -43.441  1.00 28.60           N  
ATOM   2246  CA  GLY A 289      28.701  48.844 -42.057  1.00 28.60           C  
ATOM   2247  C   GLY A 289      27.243  48.676 -41.672  1.00 28.60           C  
ATOM   2248  O   GLY A 289      26.348  48.978 -42.464  1.00 28.60           O  
ATOM   2249  N   LYS A 290      26.980  47.892 -40.541  1.00 29.21           N  
ATOM   2250  CA  LYS A 290      26.596  48.227 -39.173  1.00 29.21           C  
ATOM   2251  C   LYS A 290      25.208  47.685 -38.843  1.00 29.21           C  
ATOM   2252  CB  LYS A 290      26.630  49.742 -38.961  1.00 29.21           C  
ATOM   2253  O   LYS A 290      24.251  47.921 -39.584  1.00 29.21           O  
ATOM   2254  CG  LYS A 290      28.018  50.294 -38.669  1.00 29.21           C  
ATOM   2255  CD  LYS A 290      27.984  51.801 -38.445  1.00 29.21           C  
ATOM   2256  CE  LYS A 290      29.381  52.366 -38.230  1.00 29.21           C  
ATOM   2257  NZ  LYS A 290      29.341  53.808 -37.843  1.00 29.21           N  
ATOM   2258  N   SER A 291      25.126  46.860 -37.848  1.00 30.11           N  
ATOM   2259  CA  SER A 291      24.634  46.540 -36.512  1.00 30.11           C  
ATOM   2260  C   SER A 291      23.158  46.894 -36.366  1.00 30.11           C  
ATOM   2261  CB  SER A 291      25.451  47.276 -35.449  1.00 30.11           C  
ATOM   2262  O   SER A 291      22.681  47.852 -36.978  1.00 30.11           O  
ATOM   2263  OG  SER A 291      25.457  48.671 -35.696  1.00 30.11           O  
ATOM   2264  N   PRO A 292      22.458  46.393 -35.335  1.00 61.11           N  
ATOM   2265  CA  PRO A 292      21.336  45.738 -34.658  1.00 61.11           C  
ATOM   2266  C   PRO A 292      20.787  46.561 -33.495  1.00 61.11           C  
ATOM   2267  CB  PRO A 292      21.944  44.425 -34.158  1.00 61.11           C  
ATOM   2268  O   PRO A 292      21.292  47.650 -33.212  1.00 61.11           O  
ATOM   2269  CG  PRO A 292      23.350  44.771 -33.787  1.00 61.11           C  
ATOM   2270  CD  PRO A 292      23.619  46.187 -34.209  1.00 61.11           C  
ATOM   2271  N   VAL A 293      19.393  46.679 -33.373  1.00 26.66           N  
ATOM   2272  CA  VAL A 293      18.865  46.776 -32.017  1.00 26.66           C  
ATOM   2273  C   VAL A 293      17.403  47.217 -32.061  1.00 26.66           C  
ATOM   2274  CB  VAL A 293      19.691  47.757 -31.155  1.00 26.66           C  
ATOM   2275  O   VAL A 293      17.040  48.106 -32.835  1.00 26.66           O  
ATOM   2276  CG1 VAL A 293      19.037  47.959 -29.789  1.00 26.66           C  
ATOM   2277  CG2 VAL A 293      21.123  47.250 -30.995  1.00 26.66           C  
ATOM   2278  N   SER A 294      16.486  46.532 -31.330  1.00 32.66           N  
ATOM   2279  CA  SER A 294      15.796  46.565 -30.045  1.00 32.66           C  
ATOM   2280  C   SER A 294      14.469  47.308 -30.148  1.00 32.66           C  
ATOM   2281  CB  SER A 294      16.676  47.223 -28.981  1.00 32.66           C  
ATOM   2282  O   SER A 294      14.388  48.360 -30.786  1.00 32.66           O  
ATOM   2283  OG  SER A 294      17.299  48.388 -29.494  1.00 32.66           O  
ATOM   2284  N   LYS A 295      13.364  46.734 -29.587  1.00 28.48           N  
ATOM   2285  CA  LYS A 295      12.613  47.421 -28.539  1.00 28.48           C  
ATOM   2286  C   LYS A 295      11.231  46.800 -28.357  1.00 28.48           C  
ATOM   2287  CB  LYS A 295      12.481  48.910 -28.861  1.00 28.48           C  
ATOM   2288  O   LYS A 295      10.487  46.633 -29.325  1.00 28.48           O  
ATOM   2289  CG  LYS A 295      13.778  49.692 -28.717  1.00 28.48           C  
ATOM   2290  CD  LYS A 295      13.544  51.192 -28.847  1.00 28.48           C  
ATOM   2291  CE  LYS A 295      14.837  51.977 -28.674  1.00 28.48           C  
ATOM   2292  NZ  LYS A 295      14.655  53.423 -29.002  1.00 28.48           N  
ATOM   2293  N   SER A 296      10.945  46.075 -27.322  1.00 33.88           N  
ATOM   2294  CA  SER A 296       9.798  45.871 -26.442  1.00 33.88           C  
ATOM   2295  C   SER A 296       8.885  47.093 -26.433  1.00 33.88           C  
ATOM   2296  CB  SER A 296      10.263  45.561 -25.019  1.00 33.88           C  
ATOM   2297  O   SER A 296       9.333  48.211 -26.692  1.00 33.88           O  
ATOM   2298  OG  SER A 296      11.678  45.500 -24.953  1.00 33.88           O  
ATOM   2299  N   PRO A 297       7.493  47.116 -25.811  1.00 46.49           N  
ATOM   2300  CA  PRO A 297       6.443  46.641 -24.906  1.00 46.49           C  
ATOM   2301  C   PRO A 297       5.087  47.283 -25.187  1.00 46.49           C  
ATOM   2302  CB  PRO A 297       6.962  47.042 -23.523  1.00 46.49           C  
ATOM   2303  O   PRO A 297       4.983  48.166 -26.043  1.00 46.49           O  
ATOM   2304  CG  PRO A 297       7.667  48.341 -23.741  1.00 46.49           C  
ATOM   2305  CD  PRO A 297       7.708  48.620 -25.216  1.00 46.49           C  
ATOM   2306  N   VAL A 298       3.880  46.600 -24.898  1.00 28.50           N  
ATOM   2307  CA  VAL A 298       2.819  46.797 -23.916  1.00 28.50           C  
ATOM   2308  C   VAL A 298       1.458  46.734 -24.606  1.00 28.50           C  
ATOM   2309  CB  VAL A 298       2.977  48.142 -23.171  1.00 28.50           C  
ATOM   2310  O   VAL A 298       1.258  47.350 -25.656  1.00 28.50           O  
ATOM   2311  CG1 VAL A 298       1.867  48.321 -22.138  1.00 28.50           C  
ATOM   2312  CG2 VAL A 298       4.350  48.223 -22.505  1.00 28.50           C  
ATOM   2313  N   GLU A 299       0.409  45.935 -24.132  1.00 33.48           N  
ATOM   2314  CA  GLU A 299      -0.764  45.851 -23.267  1.00 33.48           C  
ATOM   2315  C   GLU A 299      -2.044  46.157 -24.041  1.00 33.48           C  
ATOM   2316  CB  GLU A 299      -0.626  46.807 -22.079  1.00 33.48           C  
ATOM   2317  O   GLU A 299      -2.084  47.096 -24.838  1.00 33.48           O  
ATOM   2318  CG  GLU A 299      -0.243  46.119 -20.777  1.00 33.48           C  
ATOM   2319  CD  GLU A 299      -0.299  47.043 -19.571  1.00 33.48           C  
ATOM   2320  OE1 GLU A 299      -0.550  46.557 -18.445  1.00 33.48           O  
ATOM   2321  OE2 GLU A 299      -0.092  48.264 -19.754  1.00 33.48           O  
ATOM   2322  N   GLU A 300      -3.205  45.348 -23.913  1.00 31.21           N  
ATOM   2323  CA  GLU A 300      -4.463  45.380 -23.174  1.00 31.21           C  
ATOM   2324  C   GLU A 300      -5.647  45.075 -24.087  1.00 31.21           C  
ATOM   2325  CB  GLU A 300      -4.656  46.741 -22.500  1.00 31.21           C  
ATOM   2326  O   GLU A 300      -5.768  45.650 -25.170  1.00 31.21           O  
ATOM   2327  CG  GLU A 300      -5.610  46.711 -21.315  1.00 31.21           C  
ATOM   2328  CD  GLU A 300      -5.820  48.075 -20.678  1.00 31.21           C  
ATOM   2329  OE1 GLU A 300      -6.787  48.240 -19.901  1.00 31.21           O  
ATOM   2330  OE2 GLU A 300      -5.011  48.987 -20.961  1.00 31.21           O  
ATOM   2331  N   LYS A 301      -6.519  44.037 -23.767  1.00 29.87           N  
ATOM   2332  CA  LYS A 301      -7.931  44.206 -23.435  1.00 29.87           C  
ATOM   2333  C   LYS A 301      -8.680  42.881 -23.528  1.00 29.87           C  
ATOM   2334  CB  LYS A 301      -8.578  45.241 -24.357  1.00 29.87           C  
ATOM   2335  O   LYS A 301      -8.511  42.132 -24.493  1.00 29.87           O  
ATOM   2336  CG  LYS A 301      -9.142  46.452 -23.628  1.00 29.87           C  
ATOM   2337  CD  LYS A 301      -9.890  47.378 -24.579  1.00 29.87           C  
ATOM   2338  CE  LYS A 301     -10.428  48.606 -23.857  1.00 29.87           C  
ATOM   2339  NZ  LYS A 301     -11.133  49.533 -24.792  1.00 29.87           N  
ATOM   2340  N   ALA A 302      -9.301  42.386 -22.409  1.00 32.20           N  
ATOM   2341  CA  ALA A 302     -10.603  42.304 -21.752  1.00 32.20           C  
ATOM   2342  C   ALA A 302     -11.430  41.153 -22.317  1.00 32.20           C  
ATOM   2343  CB  ALA A 302     -11.358  43.622 -21.903  1.00 32.20           C  
ATOM   2344  O   ALA A 302     -11.455  40.935 -23.531  1.00 32.20           O  
ATOM   2345  N   LYS A 303     -11.851  40.128 -21.488  1.00 30.15           N  
ATOM   2346  CA  LYS A 303     -13.173  39.778 -20.976  1.00 30.15           C  
ATOM   2347  C   LYS A 303     -13.409  38.273 -21.047  1.00 30.15           C  
ATOM   2348  CB  LYS A 303     -14.263  40.517 -21.754  1.00 30.15           C  
ATOM   2349  O   LYS A 303     -13.159  37.647 -22.079  1.00 30.15           O  
ATOM   2350  CG  LYS A 303     -14.618  41.880 -21.179  1.00 30.15           C  
ATOM   2351  CD  LYS A 303     -15.718  42.558 -21.985  1.00 30.15           C  
ATOM   2352  CE  LYS A 303     -16.002  43.964 -21.475  1.00 30.15           C  
ATOM   2353  NZ  LYS A 303     -17.110  44.617 -22.235  1.00 30.15           N  
ATOM   2354  N   SER A 304     -13.336  37.564 -19.921  1.00 32.89           N  
ATOM   2355  CA  SER A 304     -14.056  36.437 -19.337  1.00 32.89           C  
ATOM   2356  C   SER A 304     -15.521  36.437 -19.761  1.00 32.89           C  
ATOM   2357  CB  SER A 304     -13.958  36.470 -17.811  1.00 32.89           C  
ATOM   2358  O   SER A 304     -16.120  37.499 -19.941  1.00 32.89           O  
ATOM   2359  OG  SER A 304     -14.362  37.732 -17.309  1.00 32.89           O  
ATOM   2360  N   PRO A 305     -16.279  35.283 -19.470  1.00 47.98           N  
ATOM   2361  CA  PRO A 305     -16.871  33.988 -19.817  1.00 47.98           C  
ATOM   2362  C   PRO A 305     -18.272  33.806 -19.240  1.00 47.98           C  
ATOM   2363  CB  PRO A 305     -15.894  32.980 -19.208  1.00 47.98           C  
ATOM   2364  O   PRO A 305     -18.782  34.696 -18.554  1.00 47.98           O  
ATOM   2365  CG  PRO A 305     -15.413  33.626 -17.949  1.00 47.98           C  
ATOM   2366  CD  PRO A 305     -15.952  35.027 -17.896  1.00 47.98           C  
ATOM   2367  N   VAL A 306     -19.155  33.058 -19.909  1.00 31.49           N  
ATOM   2368  CA  VAL A 306     -19.906  31.808 -19.865  1.00 31.49           C  
ATOM   2369  C   VAL A 306     -21.389  32.087 -20.093  1.00 31.49           C  
ATOM   2370  CB  VAL A 306     -19.703  31.071 -18.522  1.00 31.49           C  
ATOM   2371  O   VAL A 306     -21.910  33.113 -19.650  1.00 31.49           O  
ATOM   2372  CG1 VAL A 306     -20.440  29.733 -18.523  1.00 31.49           C  
ATOM   2373  CG2 VAL A 306     -18.214  30.864 -18.247  1.00 31.49           C  
ATOM   2374  N   PRO A 307     -22.404  31.025 -20.330  1.00 41.75           N  
ATOM   2375  CA  PRO A 307     -22.674  29.611 -20.058  1.00 41.75           C  
ATOM   2376  C   PRO A 307     -23.812  29.053 -20.909  1.00 41.75           C  
ATOM   2377  CB  PRO A 307     -23.047  29.603 -18.573  1.00 41.75           C  
ATOM   2378  O   PRO A 307     -24.527  29.815 -21.566  1.00 41.75           O  
ATOM   2379  CG  PRO A 307     -23.781  30.887 -18.357  1.00 41.75           C  
ATOM   2380  CD  PRO A 307     -23.703  31.699 -19.617  1.00 41.75           C  
ATOM   2381  N   LYS A 308     -23.753  27.793 -21.322  1.00 27.63           N  
ATOM   2382  CA  LYS A 308     -24.784  26.990 -21.974  1.00 27.63           C  
ATOM   2383  C   LYS A 308     -25.248  25.852 -21.069  1.00 27.63           C  
ATOM   2384  CB  LYS A 308     -24.268  26.428 -23.299  1.00 27.63           C  
ATOM   2385  O   LYS A 308     -24.427  25.159 -20.464  1.00 27.63           O  
ATOM   2386  CG  LYS A 308     -24.091  27.475 -24.389  1.00 27.63           C  
ATOM   2387  CD  LYS A 308     -23.755  26.836 -25.730  1.00 27.63           C  
ATOM   2388  CE  LYS A 308     -23.561  27.884 -26.817  1.00 27.63           C  
ATOM   2389  NZ  LYS A 308     -23.065  27.278 -28.089  1.00 27.63           N  
ATOM   2390  N   SER A 309     -26.456  25.997 -20.443  1.00 33.45           N  
ATOM   2391  CA  SER A 309     -27.446  24.930 -20.343  1.00 33.45           C  
ATOM   2392  C   SER A 309     -28.560  25.112 -21.369  1.00 33.45           C  
ATOM   2393  CB  SER A 309     -28.042  24.881 -18.935  1.00 33.45           C  
ATOM   2394  O   SER A 309     -28.897  26.240 -21.733  1.00 33.45           O  
ATOM   2395  OG  SER A 309     -28.404  26.179 -18.497  1.00 33.45           O  
ATOM   2396  N   PRO A 310     -29.366  23.934 -21.664  1.00 44.60           N  
ATOM   2397  CA  PRO A 310     -30.213  23.298 -22.676  1.00 44.60           C  
ATOM   2398  C   PRO A 310     -31.703  23.445 -22.376  1.00 44.60           C  
ATOM   2399  CB  PRO A 310     -29.787  21.829 -22.620  1.00 44.60           C  
ATOM   2400  O   PRO A 310     -32.085  23.673 -21.225  1.00 44.60           O  
ATOM   2401  CG  PRO A 310     -29.465  21.579 -21.182  1.00 44.60           C  
ATOM   2402  CD  PRO A 310     -29.554  22.882 -20.440  1.00 44.60           C  
ATOM   2403  N   VAL A 311     -32.492  23.933 -23.325  1.00 31.79           N  
ATOM   2404  CA  VAL A 311     -33.951  23.926 -23.380  1.00 31.79           C  
ATOM   2405  C   VAL A 311     -34.422  22.983 -24.484  1.00 31.79           C  
ATOM   2406  CB  VAL A 311     -34.516  25.345 -23.612  1.00 31.79           C  
ATOM   2407  O   VAL A 311     -33.953  23.066 -25.622  1.00 31.79           O  
ATOM   2408  CG1 VAL A 311     -36.044  25.329 -23.579  1.00 31.79           C  
ATOM   2409  CG2 VAL A 311     -33.966  26.316 -22.568  1.00 31.79           C  
ATOM   2410  N   GLU A 312     -35.004  21.762 -24.213  1.00 33.45           N  
ATOM   2411  CA  GLU A 312     -36.156  20.911 -24.494  1.00 33.45           C  
ATOM   2412  C   GLU A 312     -37.451  21.719 -24.506  1.00 33.45           C  
ATOM   2413  CB  GLU A 312     -36.252  19.779 -23.469  1.00 33.45           C  
ATOM   2414  O   GLU A 312     -37.731  22.464 -23.564  1.00 33.45           O  
ATOM   2415  CG  GLU A 312     -35.640  18.468 -23.941  1.00 33.45           C  
ATOM   2416  CD  GLU A 312     -36.583  17.283 -23.806  1.00 33.45           C  
ATOM   2417  OE1 GLU A 312     -36.427  16.294 -24.558  1.00 33.45           O  
ATOM   2418  OE2 GLU A 312     -37.485  17.343 -22.941  1.00 33.45           O  
ATOM   2419  N   GLU A 313     -38.118  21.886 -25.643  1.00 31.41           N  
ATOM   2420  CA  GLU A 313     -39.531  22.133 -25.915  1.00 31.41           C  
ATOM   2421  C   GLU A 313     -40.082  21.132 -26.926  1.00 31.41           C  
ATOM   2422  CB  GLU A 313     -39.740  23.563 -26.422  1.00 31.41           C  
ATOM   2423  O   GLU A 313     -39.461  20.882 -27.961  1.00 31.41           O  
ATOM   2424  CG  GLU A 313     -40.831  24.324 -25.684  1.00 31.41           C  
ATOM   2425  CD  GLU A 313     -41.087  25.710 -26.255  1.00 31.41           C  
ATOM   2426  OE1 GLU A 313     -42.176  26.276 -26.009  1.00 31.41           O  
ATOM   2427  OE2 GLU A 313     -40.192  26.233 -26.956  1.00 31.41           O  
ATOM   2428  N   ALA A 314     -40.992  20.161 -26.559  1.00 31.91           N  
ATOM   2429  CA  ALA A 314     -42.380  19.710 -26.629  1.00 31.91           C  
ATOM   2430  C   ALA A 314     -43.042  20.171 -27.924  1.00 31.91           C  
ATOM   2431  CB  ALA A 314     -43.166  20.219 -25.423  1.00 31.91           C  
ATOM   2432  O   ALA A 314     -42.869  21.317 -28.344  1.00 31.91           O  
ATOM   2433  N   LYS A 315     -43.560  19.235 -28.753  1.00 29.37           N  
ATOM   2434  CA  LYS A 315     -44.846  18.703 -29.193  1.00 29.37           C  
ATOM   2435  C   LYS A 315     -45.423  19.535 -30.335  1.00 29.37           C  
ATOM   2436  CB  LYS A 315     -45.835  18.657 -28.028  1.00 29.37           C  
ATOM   2437  O   LYS A 315     -45.470  20.764 -30.253  1.00 29.37           O  
ATOM   2438  CG  LYS A 315     -45.873  17.321 -27.301  1.00 29.37           C  
ATOM   2439  CD  LYS A 315     -46.990  17.278 -26.266  1.00 29.37           C  
ATOM   2440  CE  LYS A 315     -46.979  15.972 -25.484  1.00 29.37           C  
ATOM   2441  NZ  LYS A 315     -48.057  15.936 -24.451  1.00 29.37           N  
ATOM   2442  N   SER A 316     -45.633  18.909 -31.512  1.00 33.67           N  
ATOM   2443  CA  SER A 316     -46.876  18.941 -32.276  1.00 33.67           C  
ATOM   2444  C   SER A 316     -46.822  17.981 -33.459  1.00 33.67           C  
ATOM   2445  CB  SER A 316     -47.164  20.359 -32.773  1.00 33.67           C  
ATOM   2446  O   SER A 316     -45.814  17.912 -34.165  1.00 33.67           O  
ATOM   2447  OG  SER A 316     -46.075  20.857 -33.530  1.00 33.67           O  
ATOM   2448  N   LYS A 317     -47.558  16.836 -33.427  1.00 30.70           N  
ATOM   2449  CA  LYS A 317     -48.770  16.207 -33.942  1.00 30.70           C  
ATOM   2450  C   LYS A 317     -48.990  16.557 -35.411  1.00 30.70           C  
ATOM   2451  CB  LYS A 317     -49.986  16.628 -33.116  1.00 30.70           C  
ATOM   2452  O   LYS A 317     -48.914  17.726 -35.794  1.00 30.70           O  
ATOM   2453  CG  LYS A 317     -50.628  15.490 -32.335  1.00 30.70           C  
ATOM   2454  CD  LYS A 317     -51.814  15.976 -31.512  1.00 30.70           C  
ATOM   2455  CE  LYS A 317     -52.431  14.847 -30.698  1.00 30.70           C  
ATOM   2456  NZ  LYS A 317     -53.642  15.301 -29.950  1.00 30.70           N  
ATOM   2457  N   ALA A 318     -48.971  15.544 -36.310  1.00 28.53           N  
ATOM   2458  CA  ALA A 318     -49.998  14.920 -37.141  1.00 28.53           C  
ATOM   2459  C   ALA A 318     -49.797  15.267 -38.613  1.00 28.53           C  
ATOM   2460  CB  ALA A 318     -51.388  15.350 -36.681  1.00 28.53           C  
ATOM   2461  O   ALA A 318     -49.556  16.426 -38.957  1.00 28.53           O  
ATOM   2462  N   GLU A 319     -49.565  14.218 -39.472  1.00 27.73           N  
ATOM   2463  CA  GLU A 319     -50.466  13.740 -40.516  1.00 27.73           C  
ATOM   2464  C   GLU A 319     -49.803  13.805 -41.889  1.00 27.73           C  
ATOM   2465  CB  GLU A 319     -51.764  14.551 -40.520  1.00 27.73           C  
ATOM   2466  O   GLU A 319     -49.220  14.828 -42.255  1.00 27.73           O  
ATOM   2467  CG  GLU A 319     -52.953  13.806 -41.108  1.00 27.73           C  
ATOM   2468  CD  GLU A 319     -54.230  14.631 -41.123  1.00 27.73           C  
ATOM   2469  OE1 GLU A 319     -54.775  14.886 -42.221  1.00 27.73           O  
ATOM   2470  OE2 GLU A 319     -54.689  15.026 -40.028  1.00 27.73           O  
ATOM   2471  N   VAL A 320     -49.612  12.691 -42.577  1.00 27.79           N  
ATOM   2472  CA  VAL A 320     -50.118  11.937 -43.720  1.00 27.79           C  
ATOM   2473  C   VAL A 320     -49.498  12.475 -45.008  1.00 27.79           C  
ATOM   2474  CB  VAL A 320     -51.659  11.999 -43.803  1.00 27.79           C  
ATOM   2475  O   VAL A 320     -49.401  13.689 -45.198  1.00 27.79           O  
ATOM   2476  CG1 VAL A 320     -52.151  11.427 -45.131  1.00 27.79           C  
ATOM   2477  CG2 VAL A 320     -52.287  11.250 -42.630  1.00 27.79           C  
ATOM   2478  N   GLY A 321     -48.681  11.686 -45.774  1.00 26.95           N  
ATOM   2479  CA  GLY A 321     -49.005  11.363 -47.154  1.00 26.95           C  
ATOM   2480  C   GLY A 321     -47.803  10.903 -47.958  1.00 26.95           C  
ATOM   2481  O   GLY A 321     -46.720  11.484 -47.853  1.00 26.95           O  
ATOM   2482  N   LYS A 322     -47.725   9.626 -48.248  1.00 28.95           N  
ATOM   2483  CA  LYS A 322     -47.704   8.755 -49.420  1.00 28.95           C  
ATOM   2484  C   LYS A 322     -47.620   9.569 -50.708  1.00 28.95           C  
ATOM   2485  CB  LYS A 322     -48.944   7.860 -49.446  1.00 28.95           C  
ATOM   2486  O   LYS A 322     -48.393  10.508 -50.907  1.00 28.95           O  
ATOM   2487  CG  LYS A 322     -48.644   6.396 -49.731  1.00 28.95           C  
ATOM   2488  CD  LYS A 322     -49.913   5.553 -49.720  1.00 28.95           C  
ATOM   2489  CE  LYS A 322     -49.626   4.104 -50.088  1.00 28.95           C  
ATOM   2490  NZ  LYS A 322     -50.868   3.275 -50.086  1.00 28.95           N  
ATOM   2491  N   GLY A 323     -46.548   9.423 -51.525  1.00 25.76           N  
ATOM   2492  CA  GLY A 323     -46.581   9.056 -52.932  1.00 25.76           C  
ATOM   2493  C   GLY A 323     -45.601   9.846 -53.778  1.00 25.76           C  
ATOM   2494  O   GLY A 323     -45.466  11.060 -53.611  1.00 25.76           O  
ATOM   2495  N   GLU A 324     -44.665   9.140 -54.370  1.00 28.22           N  
ATOM   2496  CA  GLU A 324     -44.374   8.606 -55.698  1.00 28.22           C  
ATOM   2497  C   GLU A 324     -44.362   9.713 -56.747  1.00 28.22           C  
ATOM   2498  CB  GLU A 324     -45.395   7.530 -56.080  1.00 28.22           C  
ATOM   2499  O   GLU A 324     -45.231  10.588 -56.745  1.00 28.22           O  
ATOM   2500  CG  GLU A 324     -44.813   6.125 -56.143  1.00 28.22           C  
ATOM   2501  CD  GLU A 324     -45.829   5.074 -56.561  1.00 28.22           C  
ATOM   2502  OE1 GLU A 324     -45.568   4.331 -57.535  1.00 28.22           O  
ATOM   2503  OE2 GLU A 324     -46.895   4.993 -55.910  1.00 28.22           O  
ATOM   2504  N   GLN A 325     -43.237   9.893 -57.529  1.00 29.10           N  
ATOM   2505  CA  GLN A 325     -42.989   9.701 -58.954  1.00 29.10           C  
ATOM   2506  C   GLN A 325     -42.096  10.805 -59.511  1.00 29.10           C  
ATOM   2507  CB  GLN A 325     -44.308   9.653 -59.727  1.00 29.10           C  
ATOM   2508  O   GLN A 325     -42.322  11.987 -59.246  1.00 29.10           O  
ATOM   2509  CG  GLN A 325     -45.026   8.313 -59.636  1.00 29.10           C  
ATOM   2510  CD  GLN A 325     -46.241   8.235 -60.541  1.00 29.10           C  
ATOM   2511  NE2 GLN A 325     -46.522   7.043 -61.056  1.00 29.10           N  
ATOM   2512  OE1 GLN A 325     -46.923   9.239 -60.775  1.00 29.10           O  
ATOM   2513  N   LYS A 326     -40.997  10.353 -60.154  1.00 27.49           N  
ATOM   2514  CA  LYS A 326     -40.543  10.010 -61.499  1.00 27.49           C  
ATOM   2515  C   LYS A 326     -40.403  11.258 -62.367  1.00 27.49           C  
ATOM   2516  CB  LYS A 326     -41.506   9.020 -62.155  1.00 27.49           C  
ATOM   2517  O   LYS A 326     -41.325  12.072 -62.445  1.00 27.49           O  
ATOM   2518  CG  LYS A 326     -40.825   7.992 -63.047  1.00 27.49           C  
ATOM   2519  CD  LYS A 326     -41.825   6.989 -63.608  1.00 27.49           C  
ATOM   2520  CE  LYS A 326     -41.146   5.962 -64.502  1.00 27.49           C  
ATOM   2521  NZ  LYS A 326     -42.130   5.010 -65.100  1.00 27.49           N  
ATOM   2522  N   GLU A 327     -39.214  11.472 -63.000  1.00 30.37           N  
ATOM   2523  CA  GLU A 327     -38.788  11.276 -64.382  1.00 30.37           C  
ATOM   2524  C   GLU A 327     -38.054  12.504 -64.913  1.00 30.37           C  
ATOM   2525  CB  GLU A 327     -39.989  10.955 -65.275  1.00 30.37           C  
ATOM   2526  O   GLU A 327     -38.483  13.637 -64.686  1.00 30.37           O  
ATOM   2527  CG  GLU A 327     -40.080   9.491 -65.681  1.00 30.37           C  
ATOM   2528  CD  GLU A 327     -41.025   9.248 -66.847  1.00 30.37           C  
ATOM   2529  OE1 GLU A 327     -41.076   8.107 -67.359  1.00 30.37           O  
ATOM   2530  OE2 GLU A 327     -41.718  10.208 -67.253  1.00 30.37           O  
ATOM   2531  N   GLU A 328     -36.882  12.209 -65.483  1.00 27.28           N  
ATOM   2532  CA  GLU A 328     -36.557  12.286 -66.904  1.00 27.28           C  
ATOM   2533  C   GLU A 328     -35.050  12.207 -67.131  1.00 27.28           C  
ATOM   2534  CB  GLU A 328     -37.114  13.574 -67.514  1.00 27.28           C  
ATOM   2535  O   GLU A 328     -34.288  12.979 -66.544  1.00 27.28           O  
ATOM   2536  CG  GLU A 328     -38.306  13.353 -68.435  1.00 27.28           C  
ATOM   2537  CD  GLU A 328     -38.681  14.589 -69.237  1.00 27.28           C  
ATOM   2538  OE1 GLU A 328     -39.546  14.488 -70.137  1.00 27.28           O  
ATOM   2539  OE2 GLU A 328     -38.106  15.666 -68.965  1.00 27.28           O  
ATOM   2540  N   GLU A 329     -34.565  11.091 -67.819  1.00 33.69           N  
ATOM   2541  CA  GLU A 329     -34.215  10.411 -69.062  1.00 33.69           C  
ATOM   2542  C   GLU A 329     -33.194  11.214 -69.862  1.00 33.69           C  
ATOM   2543  CB  GLU A 329     -35.466  10.160 -69.908  1.00 33.69           C  
ATOM   2544  O   GLU A 329     -33.339  12.428 -70.023  1.00 33.69           O  
ATOM   2545  CG  GLU A 329     -35.545   8.755 -70.487  1.00 33.69           C  
ATOM   2546  CD  GLU A 329     -36.645   8.594 -71.525  1.00 33.69           C  
ATOM   2547  OE1 GLU A 329     -36.615   7.606 -72.293  1.00 33.69           O  
ATOM   2548  OE2 GLU A 329     -37.542   9.465 -71.571  1.00 33.69           O  
ATOM   2549  N   GLU A 330     -32.119  10.466 -70.375  1.00 33.97           N  
ATOM   2550  CA  GLU A 330     -31.835   9.695 -71.582  1.00 33.97           C  
ATOM   2551  C   GLU A 330     -30.400   9.914 -72.052  1.00 33.97           C  
ATOM   2552  CB  GLU A 330     -32.817  10.063 -72.698  1.00 33.97           C  
ATOM   2553  O   GLU A 330     -29.934  11.053 -72.131  1.00 33.97           O  
ATOM   2554  CG  GLU A 330     -33.842   8.980 -72.997  1.00 33.97           C  
ATOM   2555  CD  GLU A 330     -34.689   9.278 -74.224  1.00 33.97           C  
ATOM   2556  OE1 GLU A 330     -35.276   8.334 -74.800  1.00 33.97           O  
ATOM   2557  OE2 GLU A 330     -34.766  10.465 -74.613  1.00 33.97           O  
ATOM   2558  N   LYS A 331     -29.690   8.727 -72.415  1.00 31.83           N  
ATOM   2559  CA  LYS A 331     -29.508   7.796 -73.524  1.00 31.83           C  
ATOM   2560  C   LYS A 331     -28.054   7.769 -73.986  1.00 31.83           C  
ATOM   2561  CB  LYS A 331     -30.422   8.167 -74.693  1.00 31.83           C  
ATOM   2562  O   LYS A 331     -27.451   8.819 -74.217  1.00 31.83           O  
ATOM   2563  CG  LYS A 331     -31.305   7.026 -75.175  1.00 31.83           C  
ATOM   2564  CD  LYS A 331     -32.115   7.425 -76.401  1.00 31.83           C  
ATOM   2565  CE  LYS A 331     -33.010   6.288 -76.876  1.00 31.83           C  
ATOM   2566  NZ  LYS A 331     -33.728   6.638 -78.138  1.00 31.83           N  
ATOM   2567  N   GLU A 332     -27.526   6.450 -74.219  1.00 33.14           N  
ATOM   2568  CA  GLU A 332     -27.434   5.564 -75.376  1.00 33.14           C  
ATOM   2569  C   GLU A 332     -26.102   4.819 -75.397  1.00 33.14           C  
ATOM   2570  CB  GLU A 332     -27.614   6.355 -76.675  1.00 33.14           C  
ATOM   2571  O   GLU A 332     -25.047   5.417 -75.176  1.00 33.14           O  
ATOM   2572  CG  GLU A 332     -28.964   6.141 -77.343  1.00 33.14           C  
ATOM   2573  CD  GLU A 332     -29.006   6.634 -78.781  1.00 33.14           C  
ATOM   2574  OE1 GLU A 332     -29.778   6.074 -79.592  1.00 33.14           O  
ATOM   2575  OE2 GLU A 332     -28.260   7.587 -79.099  1.00 33.14           O  
ATOM   2576  N   VAL A 333     -26.037   3.390 -75.624  1.00 30.73           N  
ATOM   2577  CA  VAL A 333     -26.107   2.330 -76.625  1.00 30.73           C  
ATOM   2578  C   VAL A 333     -24.816   1.515 -76.605  1.00 30.73           C  
ATOM   2579  CB  VAL A 333     -26.355   2.900 -78.039  1.00 30.73           C  
ATOM   2580  O   VAL A 333     -23.720   2.077 -76.534  1.00 30.73           O  
ATOM   2581  CG1 VAL A 333     -26.458   1.773 -79.065  1.00 30.73           C  
ATOM   2582  CG2 VAL A 333     -27.620   3.757 -78.054  1.00 30.73           C  
ATOM   2583  N   LYS A 334     -24.906   0.064 -76.593  1.00 27.60           N  
ATOM   2584  CA  LYS A 334     -24.804  -0.941 -77.648  1.00 27.60           C  
ATOM   2585  C   LYS A 334     -23.856  -2.067 -77.244  1.00 27.60           C  
ATOM   2586  CB  LYS A 334     -24.332  -0.302 -78.955  1.00 27.60           C  
ATOM   2587  O   LYS A 334     -22.767  -1.812 -76.724  1.00 27.60           O  
ATOM   2588  CG  LYS A 334     -25.450   0.319 -79.779  1.00 27.60           C  
ATOM   2589  CD  LYS A 334     -24.954   0.766 -81.147  1.00 27.60           C  
ATOM   2590  CE  LYS A 334     -26.076   1.371 -81.980  1.00 27.60           C  
ATOM   2591  NZ  LYS A 334     -25.600   1.787 -83.333  1.00 27.60           N  
ATOM   2592  N   GLU A 335     -24.277  -3.385 -77.165  1.00 28.22           N  
ATOM   2593  CA  GLU A 335     -24.363  -4.629 -77.924  1.00 28.22           C  
ATOM   2594  C   GLU A 335     -23.034  -5.380 -77.903  1.00 28.22           C  
ATOM   2595  CB  GLU A 335     -24.787  -4.351 -79.368  1.00 28.22           C  
ATOM   2596  O   GLU A 335     -21.982  -4.798 -78.171  1.00 28.22           O  
ATOM   2597  CG  GLU A 335     -25.988  -5.167 -79.824  1.00 28.22           C  
ATOM   2598  CD  GLU A 335     -26.247  -5.069 -81.319  1.00 28.22           C  
ATOM   2599  OE1 GLU A 335     -27.047  -5.873 -81.850  1.00 28.22           O  
ATOM   2600  OE2 GLU A 335     -25.646  -4.182 -81.964  1.00 28.22           O  
ATOM   2601  N   ALA A 336     -22.917  -6.620 -77.368  1.00 33.69           N  
ATOM   2602  CA  ALA A 336     -22.095  -7.826 -77.435  1.00 33.69           C  
ATOM   2603  C   ALA A 336     -21.982  -8.333 -78.870  1.00 33.69           C  
ATOM   2604  CB  ALA A 336     -22.672  -8.914 -76.533  1.00 33.69           C  
ATOM   2605  O   ALA A 336     -22.843  -8.048 -79.706  1.00 33.69           O  
ATOM   2606  N   PRO A 337     -20.899  -9.403 -79.123  1.00 41.20           N  
ATOM   2607  CA  PRO A 337     -21.069 -10.858 -79.110  1.00 41.20           C  
ATOM   2608  C   PRO A 337     -19.769 -11.601 -78.814  1.00 41.20           C  
ATOM   2609  CB  PRO A 337     -21.564 -11.167 -80.525  1.00 41.20           C  
ATOM   2610  O   PRO A 337     -18.693 -10.998 -78.823  1.00 41.20           O  
ATOM   2611  CG  PRO A 337     -20.862 -10.179 -81.400  1.00 41.20           C  
ATOM   2612  CD  PRO A 337     -20.099  -9.225 -80.526  1.00 41.20           C  
ATOM   2613  N   LYS A 338     -19.794 -12.808 -78.083  1.00 30.75           N  
ATOM   2614  CA  LYS A 338     -19.717 -14.252 -77.874  1.00 30.75           C  
ATOM   2615  C   LYS A 338     -18.609 -14.871 -78.720  1.00 30.75           C  
ATOM   2616  CB  LYS A 338     -21.057 -14.913 -78.200  1.00 30.75           C  
ATOM   2617  O   LYS A 338     -18.463 -14.542 -79.899  1.00 30.75           O  
ATOM   2618  CG  LYS A 338     -21.886 -15.269 -76.975  1.00 30.75           C  
ATOM   2619  CD  LYS A 338     -23.171 -15.991 -77.360  1.00 30.75           C  
ATOM   2620  CE  LYS A 338     -24.020 -16.313 -76.138  1.00 30.75           C  
ATOM   2621  NZ  LYS A 338     -25.364 -16.842 -76.520  1.00 30.75           N  
ATOM   2622  N   GLU A 339     -17.795 -15.901 -78.135  1.00 29.95           N  
ATOM   2623  CA  GLU A 339     -17.585 -17.305 -78.477  1.00 29.95           C  
ATOM   2624  C   GLU A 339     -17.047 -18.089 -77.284  1.00 29.95           C  
ATOM   2625  CB  GLU A 339     -16.627 -17.432 -79.664  1.00 29.95           C  
ATOM   2626  O   GLU A 339     -16.069 -17.680 -76.655  1.00 29.95           O  
ATOM   2627  CG  GLU A 339     -17.324 -17.461 -81.017  1.00 29.95           C  
ATOM   2628  CD  GLU A 339     -16.382 -17.766 -82.171  1.00 29.95           C  
ATOM   2629  OE1 GLU A 339     -16.856 -17.895 -83.323  1.00 29.95           O  
ATOM   2630  OE2 GLU A 339     -15.161 -17.877 -81.921  1.00 29.95           O  
ATOM   2631  N   GLU A 340     -17.768 -19.180 -76.712  1.00 34.83           N  
ATOM   2632  CA  GLU A 340     -18.175 -20.579 -76.614  1.00 34.83           C  
ATOM   2633  C   GLU A 340     -16.970 -21.493 -76.416  1.00 34.83           C  
ATOM   2634  CB  GLU A 340     -18.955 -21.000 -77.863  1.00 34.83           C  
ATOM   2635  O   GLU A 340     -15.970 -21.374 -77.127  1.00 34.83           O  
ATOM   2636  CG  GLU A 340     -19.883 -22.185 -77.639  1.00 34.83           C  
ATOM   2637  CD  GLU A 340     -20.586 -22.645 -78.906  1.00 34.83           C  
ATOM   2638  OE1 GLU A 340     -21.024 -23.816 -78.965  1.00 34.83           O  
ATOM   2639  OE2 GLU A 340     -20.698 -21.828 -79.847  1.00 34.83           O  
ATOM   2640  N   LYS A 341     -17.067 -22.438 -75.357  1.00 32.31           N  
ATOM   2641  CA  LYS A 341     -17.577 -23.795 -75.180  1.00 32.31           C  
ATOM   2642  C   LYS A 341     -16.914 -24.481 -73.989  1.00 32.31           C  
ATOM   2643  CB  LYS A 341     -17.357 -24.620 -76.449  1.00 32.31           C  
ATOM   2644  O   LYS A 341     -15.685 -24.503 -73.884  1.00 32.31           O  
ATOM   2645  CG  LYS A 341     -18.414 -25.690 -76.682  1.00 32.31           C  
ATOM   2646  CD  LYS A 341     -18.187 -26.422 -77.998  1.00 32.31           C  
ATOM   2647  CE  LYS A 341     -19.218 -27.523 -78.212  1.00 32.31           C  
ATOM   2648  NZ  LYS A 341     -18.950 -28.298 -79.460  1.00 32.31           N  
ATOM   2649  N   VAL A 342     -17.832 -25.103 -73.093  1.00 30.04           N  
ATOM   2650  CA  VAL A 342     -18.625 -26.319 -72.947  1.00 30.04           C  
ATOM   2651  C   VAL A 342     -18.555 -26.811 -71.503  1.00 30.04           C  
ATOM   2652  CB  VAL A 342     -18.148 -27.427 -73.912  1.00 30.04           C  
ATOM   2653  O   VAL A 342     -17.470 -26.910 -70.926  1.00 30.04           O  
ATOM   2654  CG1 VAL A 342     -18.983 -28.694 -73.735  1.00 30.04           C  
ATOM   2655  CG2 VAL A 342     -18.211 -26.939 -75.358  1.00 30.04           C  
ATOM   2656  N   GLU A 343     -19.807 -27.026 -70.844  1.00 32.64           N  
ATOM   2657  CA  GLU A 343     -20.878 -28.004 -70.673  1.00 32.64           C  
ATOM   2658  C   GLU A 343     -20.967 -28.476 -69.225  1.00 32.64           C  
ATOM   2659  CB  GLU A 343     -20.668 -29.200 -71.605  1.00 32.64           C  
ATOM   2660  O   GLU A 343     -19.952 -28.811 -68.612  1.00 32.64           O  
ATOM   2661  CG  GLU A 343     -21.499 -29.141 -72.878  1.00 32.64           C  
ATOM   2662  CD  GLU A 343     -21.484 -30.442 -73.665  1.00 32.64           C  
ATOM   2663  OE1 GLU A 343     -22.357 -30.630 -74.543  1.00 32.64           O  
ATOM   2664  OE2 GLU A 343     -20.594 -31.280 -73.400  1.00 32.64           O  
ATOM   2665  N   LYS A 344     -22.186 -28.360 -68.556  1.00 28.93           N  
ATOM   2666  CA  LYS A 344     -23.437 -29.071 -68.307  1.00 28.93           C  
ATOM   2667  C   LYS A 344     -23.635 -29.327 -66.816  1.00 28.93           C  
ATOM   2668  CB  LYS A 344     -23.464 -30.393 -69.074  1.00 28.93           C  
ATOM   2669  O   LYS A 344     -22.751 -29.871 -66.151  1.00 28.93           O  
ATOM   2670  CG  LYS A 344     -24.740 -30.620 -69.872  1.00 28.93           C  
ATOM   2671  CD  LYS A 344     -24.708 -31.951 -70.612  1.00 28.93           C  
ATOM   2672  CE  LYS A 344     -25.994 -32.189 -71.392  1.00 28.93           C  
ATOM   2673  NZ  LYS A 344     -25.933 -33.450 -72.189  1.00 28.93           N  
ATOM   2674  N   LYS A 345     -24.778 -28.809 -66.186  1.00 30.04           N  
ATOM   2675  CA  LYS A 345     -26.184 -29.014 -65.851  1.00 30.04           C  
ATOM   2676  C   LYS A 345     -26.332 -29.720 -64.506  1.00 30.04           C  
ATOM   2677  CB  LYS A 345     -26.885 -29.820 -66.946  1.00 30.04           C  
ATOM   2678  O   LYS A 345     -25.706 -30.755 -64.271  1.00 30.04           O  
ATOM   2679  CG  LYS A 345     -28.158 -29.175 -67.472  1.00 30.04           C  
ATOM   2680  CD  LYS A 345     -28.856 -30.065 -68.492  1.00 30.04           C  
ATOM   2681  CE  LYS A 345     -30.147 -29.434 -68.995  1.00 30.04           C  
ATOM   2682  NZ  LYS A 345     -30.829 -30.297 -70.006  1.00 30.04           N  
ATOM   2683  N   GLU A 346     -27.109 -29.081 -63.564  1.00 30.42           N  
ATOM   2684  CA  GLU A 346     -28.517 -29.110 -63.179  1.00 30.42           C  
ATOM   2685  C   GLU A 346     -28.689 -29.619 -61.751  1.00 30.42           C  
ATOM   2686  CB  GLU A 346     -29.322 -29.979 -64.148  1.00 30.42           C  
ATOM   2687  O   GLU A 346     -28.116 -30.645 -61.379  1.00 30.42           O  
ATOM   2688  CG  GLU A 346     -30.514 -29.266 -64.770  1.00 30.42           C  
ATOM   2689  CD  GLU A 346     -31.358 -30.168 -65.655  1.00 30.42           C  
ATOM   2690  OE1 GLU A 346     -32.543 -29.844 -65.898  1.00 30.42           O  
ATOM   2691  OE2 GLU A 346     -30.831 -31.208 -66.109  1.00 30.42           O  
ATOM   2692  N   GLU A 347     -29.285 -28.817 -60.812  1.00 31.41           N  
ATOM   2693  CA  GLU A 347     -30.581 -28.414 -60.273  1.00 31.41           C  
ATOM   2694  C   GLU A 347     -30.922 -29.201 -59.011  1.00 31.41           C  
ATOM   2695  CB  GLU A 347     -31.681 -28.599 -61.321  1.00 31.41           C  
ATOM   2696  O   GLU A 347     -30.848 -30.432 -59.001  1.00 31.41           O  
ATOM   2697  CG  GLU A 347     -32.682 -27.454 -61.370  1.00 31.41           C  
ATOM   2698  CD  GLU A 347     -33.875 -27.738 -62.269  1.00 31.41           C  
ATOM   2699  OE1 GLU A 347     -34.911 -27.047 -62.139  1.00 31.41           O  
ATOM   2700  OE2 GLU A 347     -33.773 -28.659 -63.110  1.00 31.41           O  
ATOM   2701  N   LYS A 348     -31.109 -28.571 -57.891  1.00 33.44           N  
ATOM   2702  CA  LYS A 348     -31.895 -28.399 -56.673  1.00 33.44           C  
ATOM   2703  C   LYS A 348     -33.298 -28.976 -56.838  1.00 33.44           C  
ATOM   2704  CB  LYS A 348     -31.979 -26.920 -56.292  1.00 33.44           C  
ATOM   2705  O   LYS A 348     -33.853 -28.967 -57.939  1.00 33.44           O  
ATOM   2706  CG  LYS A 348     -31.321 -26.586 -54.961  1.00 33.44           C  
ATOM   2707  CD  LYS A 348     -31.543 -25.128 -54.579  1.00 33.44           C  
ATOM   2708  CE  LYS A 348     -30.854 -24.782 -53.265  1.00 33.44           C  
ATOM   2709  NZ  LYS A 348     -31.248 -23.428 -52.773  1.00 33.44           N  
ATOM   2710  N   PRO A 349     -34.089 -29.160 -55.745  1.00 42.73           N  
ATOM   2711  CA  PRO A 349     -34.892 -28.118 -55.102  1.00 42.73           C  
ATOM   2712  C   PRO A 349     -35.365 -28.516 -53.705  1.00 42.73           C  
ATOM   2713  CB  PRO A 349     -36.080 -27.951 -56.053  1.00 42.73           C  
ATOM   2714  O   PRO A 349     -35.127 -29.644 -53.267  1.00 42.73           O  
ATOM   2715  CG  PRO A 349     -36.339 -29.324 -56.586  1.00 42.73           C  
ATOM   2716  CD  PRO A 349     -35.253 -30.238 -56.095  1.00 42.73           C  
ATOM   2717  N   LYS A 350     -35.570 -27.474 -52.784  1.00 31.43           N  
ATOM   2718  CA  LYS A 350     -36.513 -26.595 -52.099  1.00 31.43           C  
ATOM   2719  C   LYS A 350     -37.484 -27.396 -51.236  1.00 31.43           C  
ATOM   2720  CB  LYS A 350     -37.286 -25.746 -53.108  1.00 31.43           C  
ATOM   2721  O   LYS A 350     -38.035 -28.403 -51.685  1.00 31.43           O  
ATOM   2722  CG  LYS A 350     -36.661 -24.386 -53.381  1.00 31.43           C  
ATOM   2723  CD  LYS A 350     -37.534 -23.544 -54.303  1.00 31.43           C  
ATOM   2724  CE  LYS A 350     -36.904 -22.187 -54.585  1.00 31.43           C  
ATOM   2725  NZ  LYS A 350     -37.691 -21.409 -55.589  1.00 31.43           N  
ATOM   2726  N   ASP A 351     -37.780 -26.999 -49.916  1.00 26.77           N  
ATOM   2727  CA  ASP A 351     -38.945 -26.338 -49.336  1.00 26.77           C  
ATOM   2728  C   ASP A 351     -39.264 -26.902 -47.953  1.00 26.77           C  
ATOM   2729  CB  ASP A 351     -40.159 -26.484 -50.256  1.00 26.77           C  
ATOM   2730  O   ASP A 351     -39.410 -28.116 -47.790  1.00 26.77           O  
ATOM   2731  CG  ASP A 351     -40.450 -25.227 -51.056  1.00 26.77           C  
ATOM   2732  OD1 ASP A 351     -40.344 -24.112 -50.502  1.00 26.77           O  
ATOM   2733  OD2 ASP A 351     -40.792 -25.353 -52.252  1.00 26.77           O  
ATOM   2734  N   VAL A 352     -39.260 -26.076 -46.912  1.00 28.93           N  
ATOM   2735  CA  VAL A 352     -39.810 -25.347 -45.774  1.00 28.93           C  
ATOM   2736  C   VAL A 352     -40.957 -26.143 -45.154  1.00 28.93           C  
ATOM   2737  CB  VAL A 352     -40.299 -23.939 -46.183  1.00 28.93           C  
ATOM   2738  O   VAL A 352     -41.774 -26.725 -45.871  1.00 28.93           O  
ATOM   2739  CG1 VAL A 352     -40.773 -23.155 -44.961  1.00 28.93           C  
ATOM   2740  CG2 VAL A 352     -39.192 -23.181 -46.912  1.00 28.93           C  
ATOM   2741  N   PRO A 353     -41.484 -25.901 -43.878  1.00 49.68           N  
ATOM   2742  CA  PRO A 353     -41.451 -25.369 -42.513  1.00 49.68           C  
ATOM   2743  C   PRO A 353     -42.602 -25.883 -41.652  1.00 49.68           C  
ATOM   2744  CB  PRO A 353     -41.560 -23.856 -42.722  1.00 49.68           C  
ATOM   2745  O   PRO A 353     -43.419 -26.682 -42.119  1.00 49.68           O  
ATOM   2746  CG  PRO A 353     -42.463 -23.697 -43.902  1.00 49.68           C  
ATOM   2747  CD  PRO A 353     -42.745 -25.057 -44.474  1.00 49.68           C  
ATOM   2748  N   GLU A 354     -42.470 -26.037 -40.330  1.00 29.45           N  
ATOM   2749  CA  GLU A 354     -43.469 -25.532 -39.393  1.00 29.45           C  
ATOM   2750  C   GLU A 354     -43.725 -26.530 -38.268  1.00 29.45           C  
ATOM   2751  CB  GLU A 354     -44.777 -25.213 -40.122  1.00 29.45           C  
ATOM   2752  O   GLU A 354     -43.902 -27.724 -38.518  1.00 29.45           O  
ATOM   2753  CG  GLU A 354     -45.237 -23.772 -39.956  1.00 29.45           C  
ATOM   2754  CD  GLU A 354     -46.532 -23.467 -40.693  1.00 29.45           C  
ATOM   2755  OE1 GLU A 354     -47.178 -22.440 -40.386  1.00 29.45           O  
ATOM   2756  OE2 GLU A 354     -46.904 -24.264 -41.584  1.00 29.45           O  
ATOM   2757  N   LYS A 355     -43.520 -26.099 -37.001  1.00 28.64           N  
ATOM   2758  CA  LYS A 355     -44.421 -25.782 -35.897  1.00 28.64           C  
ATOM   2759  C   LYS A 355     -44.459 -26.914 -34.875  1.00 28.64           C  
ATOM   2760  CB  LYS A 355     -45.831 -25.500 -36.419  1.00 28.64           C  
ATOM   2761  O   LYS A 355     -44.564 -28.086 -35.242  1.00 28.64           O  
ATOM   2762  CG  LYS A 355     -46.156 -24.020 -36.556  1.00 28.64           C  
ATOM   2763  CD  LYS A 355     -47.607 -23.802 -36.966  1.00 28.64           C  
ATOM   2764  CE  LYS A 355     -47.910 -22.326 -37.189  1.00 28.64           C  
ATOM   2765  NZ  LYS A 355     -49.323 -22.111 -37.625  1.00 28.64           N  
ATOM   2766  N   LYS A 356     -44.108 -26.597 -33.630  1.00 29.64           N  
ATOM   2767  CA  LYS A 356     -44.861 -26.458 -32.387  1.00 29.64           C  
ATOM   2768  C   LYS A 356     -44.575 -27.618 -31.437  1.00 29.64           C  
ATOM   2769  CB  LYS A 356     -46.361 -26.374 -32.674  1.00 29.64           C  
ATOM   2770  O   LYS A 356     -44.570 -28.779 -31.851  1.00 29.64           O  
ATOM   2771  CG  LYS A 356     -46.814 -25.024 -33.210  1.00 29.64           C  
ATOM   2772  CD  LYS A 356     -48.326 -24.866 -33.120  1.00 29.64           C  
ATOM   2773  CE  LYS A 356     -48.783 -23.524 -33.677  1.00 29.64           C  
ATOM   2774  NZ  LYS A 356     -50.266 -23.365 -33.591  1.00 29.64           N  
ATOM   2775  N   LYS A 357     -44.071 -27.271 -30.269  1.00 25.97           N  
ATOM   2776  CA  LYS A 357     -44.559 -27.182 -28.896  1.00 25.97           C  
ATOM   2777  C   LYS A 357     -44.557 -28.551 -28.222  1.00 25.97           C  
ATOM   2778  CB  LYS A 357     -45.967 -26.584 -28.864  1.00 25.97           C  
ATOM   2779  O   LYS A 357     -45.027 -29.534 -28.799  1.00 25.97           O  
ATOM   2780  CG  LYS A 357     -46.154 -25.496 -27.817  1.00 25.97           C  
ATOM   2781  CD  LYS A 357     -47.583 -24.968 -27.809  1.00 25.97           C  
ATOM   2782  CE  LYS A 357     -47.778 -23.897 -26.744  1.00 25.97           C  
ATOM   2783  NZ  LYS A 357     -49.169 -23.353 -26.754  1.00 25.97           N  
ATOM   2784  N   ALA A 358     -43.837 -28.698 -27.188  1.00 29.40           N  
ATOM   2785  CA  ALA A 358     -44.079 -28.819 -25.752  1.00 29.40           C  
ATOM   2786  C   ALA A 358     -44.007 -30.276 -25.304  1.00 29.40           C  
ATOM   2787  CB  ALA A 358     -45.436 -28.220 -25.389  1.00 29.40           C  
ATOM   2788  O   ALA A 358     -44.559 -31.161 -25.961  1.00 29.40           O  
ATOM   2789  N   GLU A 359     -43.066 -30.615 -24.395  1.00 30.12           N  
ATOM   2790  CA  GLU A 359     -43.462 -31.200 -23.117  1.00 30.12           C  
ATOM   2791  C   GLU A 359     -42.436 -32.222 -22.636  1.00 30.12           C  
ATOM   2792  CB  GLU A 359     -44.842 -31.853 -23.230  1.00 30.12           C  
ATOM   2793  O   GLU A 359     -42.040 -33.114 -23.389  1.00 30.12           O  
ATOM   2794  CG  GLU A 359     -45.877 -31.273 -22.276  1.00 30.12           C  
ATOM   2795  CD  GLU A 359     -47.214 -31.993 -22.332  1.00 30.12           C  
ATOM   2796  OE1 GLU A 359     -47.892 -32.096 -21.284  1.00 30.12           O  
ATOM   2797  OE2 GLU A 359     -47.587 -32.459 -23.432  1.00 30.12           O  
ATOM   2798  N   SER A 360     -41.572 -31.881 -21.776  1.00 34.51           N  
ATOM   2799  CA  SER A 360     -40.865 -32.566 -20.698  1.00 34.51           C  
ATOM   2800  C   SER A 360     -41.670 -33.752 -20.176  1.00 34.51           C  
ATOM   2801  CB  SER A 360     -40.568 -31.598 -19.552  1.00 34.51           C  
ATOM   2802  O   SER A 360     -42.900 -33.753 -20.246  1.00 34.51           O  
ATOM   2803  OG  SER A 360     -41.713 -30.826 -19.235  1.00 34.51           O  
ATOM   2804  N   PRO A 361     -41.079 -34.813 -19.413  1.00 45.50           N  
ATOM   2805  CA  PRO A 361     -40.075 -35.147 -18.400  1.00 45.50           C  
ATOM   2806  C   PRO A 361     -40.018 -36.642 -18.096  1.00 45.50           C  
ATOM   2807  CB  PRO A 361     -40.538 -34.358 -17.173  1.00 45.50           C  
ATOM   2808  O   PRO A 361     -40.750 -37.428 -18.704  1.00 45.50           O  
ATOM   2809  CG  PRO A 361     -42.031 -34.388 -17.239  1.00 45.50           C  
ATOM   2810  CD  PRO A 361     -42.438 -35.022 -18.538  1.00 45.50           C  
ATOM   2811  N   VAL A 362     -38.853 -37.246 -17.912  1.00 25.59           N  
ATOM   2812  CA  VAL A 362     -38.606 -38.107 -16.759  1.00 25.59           C  
ATOM   2813  C   VAL A 362     -37.611 -39.203 -17.136  1.00 25.59           C  
ATOM   2814  CB  VAL A 362     -39.915 -38.734 -16.229  1.00 25.59           C  
ATOM   2815  O   VAL A 362     -37.726 -39.814 -18.202  1.00 25.59           O  
ATOM   2816  CG1 VAL A 362     -39.631 -39.654 -15.043  1.00 25.59           C  
ATOM   2817  CG2 VAL A 362     -40.908 -37.643 -15.837  1.00 25.59           C  
ATOM   2818  N   LYS A 363     -36.483 -39.316 -16.469  1.00 29.42           N  
ATOM   2819  CA  LYS A 363     -35.941 -40.222 -15.461  1.00 29.42           C  
ATOM   2820  C   LYS A 363     -34.926 -41.183 -16.074  1.00 29.42           C  
ATOM   2821  CB  LYS A 363     -37.066 -41.009 -14.785  1.00 29.42           C  
ATOM   2822  O   LYS A 363     -35.189 -41.791 -17.114  1.00 29.42           O  
ATOM   2823  CG  LYS A 363     -37.164 -40.782 -13.284  1.00 29.42           C  
ATOM   2824  CD  LYS A 363     -38.349 -41.528 -12.683  1.00 29.42           C  
ATOM   2825  CE  LYS A 363     -38.486 -41.252 -11.192  1.00 29.42           C  
ATOM   2826  NZ  LYS A 363     -39.676 -41.942 -10.608  1.00 29.42           N  
ATOM   2827  N   GLU A 364     -33.702 -41.197 -15.617  1.00 30.60           N  
ATOM   2828  CA  GLU A 364     -32.889 -42.074 -14.779  1.00 30.60           C  
ATOM   2829  C   GLU A 364     -32.124 -43.090 -15.623  1.00 30.60           C  
ATOM   2830  CB  GLU A 364     -33.763 -42.796 -13.750  1.00 30.60           C  
ATOM   2831  O   GLU A 364     -32.696 -43.720 -16.515  1.00 30.60           O  
ATOM   2832  CG  GLU A 364     -33.359 -42.532 -12.307  1.00 30.60           C  
ATOM   2833  CD  GLU A 364     -34.051 -43.451 -11.312  1.00 30.60           C  
ATOM   2834  OE1 GLU A 364     -33.628 -43.499 -10.135  1.00 30.60           O  
ATOM   2835  OE2 GLU A 364     -35.023 -44.128 -11.714  1.00 30.60           O  
ATOM   2836  N   GLU A 365     -30.815 -43.130 -15.625  1.00 30.41           N  
ATOM   2837  CA  GLU A 365     -29.768 -43.991 -15.082  1.00 30.41           C  
ATOM   2838  C   GLU A 365     -29.276 -44.988 -16.127  1.00 30.41           C  
ATOM   2839  CB  GLU A 365     -30.272 -44.733 -13.842  1.00 30.41           C  
ATOM   2840  O   GLU A 365     -30.079 -45.593 -16.842  1.00 30.41           O  
ATOM   2841  CG  GLU A 365     -29.443 -44.476 -12.592  1.00 30.41           C  
ATOM   2842  CD  GLU A 365     -29.637 -45.532 -11.516  1.00 30.41           C  
ATOM   2843  OE1 GLU A 365     -28.755 -45.673 -10.638  1.00 30.41           O  
ATOM   2844  OE2 GLU A 365     -30.678 -46.225 -11.551  1.00 30.41           O  
ATOM   2845  N   ALA A 366     -27.970 -45.077 -16.383  1.00 27.75           N  
ATOM   2846  CA  ALA A 366     -27.043 -46.201 -16.288  1.00 27.75           C  
ATOM   2847  C   ALA A 366     -26.111 -46.248 -17.496  1.00 27.75           C  
ATOM   2848  CB  ALA A 366     -27.811 -47.515 -16.162  1.00 27.75           C  
ATOM   2849  O   ALA A 366     -26.545 -46.037 -18.631  1.00 27.75           O  
ATOM   2850  N   VAL A 367     -24.819 -46.287 -17.255  1.00 26.71           N  
ATOM   2851  CA  VAL A 367     -23.643 -47.150 -17.224  1.00 26.71           C  
ATOM   2852  C   VAL A 367     -23.323 -47.639 -18.635  1.00 26.71           C  
ATOM   2853  CB  VAL A 367     -23.846 -48.354 -16.277  1.00 26.71           C  
ATOM   2854  O   VAL A 367     -24.217 -48.075 -19.365  1.00 26.71           O  
ATOM   2855  CG1 VAL A 367     -23.134 -48.120 -14.946  1.00 26.71           C  
ATOM   2856  CG2 VAL A 367     -25.335 -48.609 -16.052  1.00 26.71           C  
ATOM   2857  N   ALA A 368     -22.125 -47.424 -19.113  1.00 28.64           N  
ATOM   2858  CA  ALA A 368     -20.947 -48.246 -19.377  1.00 28.64           C  
ATOM   2859  C   ALA A 368     -20.779 -48.498 -20.873  1.00 28.64           C  
ATOM   2860  CB  ALA A 368     -21.042 -49.571 -18.625  1.00 28.64           C  
ATOM   2861  O   ALA A 368     -21.748 -48.809 -21.569  1.00 28.64           O  
ATOM   2862  N   GLU A 369     -19.661 -48.166 -21.476  1.00 28.75           N  
ATOM   2863  CA  GLU A 369     -18.461 -48.890 -21.885  1.00 28.75           C  
ATOM   2864  C   GLU A 369     -18.533 -49.288 -23.357  1.00 28.75           C  
ATOM   2865  CB  GLU A 369     -18.258 -50.131 -21.013  1.00 28.75           C  
ATOM   2866  O   GLU A 369     -19.546 -49.822 -23.812  1.00 28.75           O  
ATOM   2867  CG  GLU A 369     -16.803 -50.398 -20.653  1.00 28.75           C  
ATOM   2868  CD  GLU A 369     -16.608 -51.673 -19.849  1.00 28.75           C  
ATOM   2869  OE1 GLU A 369     -15.454 -52.141 -19.723  1.00 28.75           O  
ATOM   2870  OE2 GLU A 369     -17.618 -52.209 -19.341  1.00 28.75           O  
ATOM   2871  N   VAL A 370     -17.561 -48.832 -24.199  1.00 27.89           N  
ATOM   2872  CA  VAL A 370     -16.738 -49.648 -25.085  1.00 27.89           C  
ATOM   2873  C   VAL A 370     -15.797 -48.751 -25.887  1.00 27.89           C  
ATOM   2874  CB  VAL A 370     -17.604 -50.500 -26.039  1.00 27.89           C  
ATOM   2875  O   VAL A 370     -16.236 -47.785 -26.515  1.00 27.89           O  
ATOM   2876  CG1 VAL A 370     -16.723 -51.338 -26.965  1.00 27.89           C  
ATOM   2877  CG2 VAL A 370     -18.550 -51.397 -25.242  1.00 27.89           C  
ATOM   2878  N   VAL A 371     -14.511 -48.804 -25.587  1.00 31.35           N  
ATOM   2879  CA  VAL A 371     -13.183 -49.313 -25.913  1.00 31.35           C  
ATOM   2880  C   VAL A 371     -13.045 -49.466 -27.426  1.00 31.35           C  
ATOM   2881  CB  VAL A 371     -12.904 -50.662 -25.213  1.00 31.35           C  
ATOM   2882  O   VAL A 371     -13.927 -50.024 -28.083  1.00 31.35           O  
ATOM   2883  CG1 VAL A 371     -11.524 -51.194 -25.595  1.00 31.35           C  
ATOM   2884  CG2 VAL A 371     -13.021 -50.510 -23.697  1.00 31.35           C  
ATOM   2885  N   THR A 372     -12.083 -48.707 -28.039  1.00 26.33           N  
ATOM   2886  CA  THR A 372     -11.172 -49.216 -29.057  1.00 26.33           C  
ATOM   2887  C   THR A 372      -9.733 -48.816 -28.745  1.00 26.33           C  
ATOM   2888  CB  THR A 372     -11.557 -48.705 -30.458  1.00 26.33           C  
ATOM   2889  O   THR A 372      -9.456 -47.650 -28.456  1.00 26.33           O  
ATOM   2890  CG2 THR A 372     -12.892 -49.289 -30.909  1.00 26.33           C  
ATOM   2891  OG1 THR A 372     -11.659 -47.276 -30.427  1.00 26.33           O  
ATOM   2892  N   ILE A 373      -8.909 -49.796 -28.345  1.00 29.63           N  
ATOM   2893  CA  ILE A 373      -7.669 -50.553 -28.477  1.00 29.63           C  
ATOM   2894  C   ILE A 373      -7.083 -50.344 -29.871  1.00 29.63           C  
ATOM   2895  CB  ILE A 373      -7.895 -52.058 -28.210  1.00 29.63           C  
ATOM   2896  O   ILE A 373      -7.799 -50.426 -30.871  1.00 29.63           O  
ATOM   2897  CG1 ILE A 373      -8.373 -52.280 -26.771  1.00 29.63           C  
ATOM   2898  CG2 ILE A 373      -6.617 -52.854 -28.492  1.00 29.63           C  
ATOM   2899  CD1 ILE A 373      -8.821 -53.706 -26.480  1.00 29.63           C  
ATOM   2900  N   THR A 374      -5.737 -49.988 -29.933  1.00 27.13           N  
ATOM   2901  CA  THR A 374      -4.635 -50.780 -30.467  1.00 27.13           C  
ATOM   2902  C   THR A 374      -3.308 -50.045 -30.297  1.00 27.13           C  
ATOM   2903  CB  THR A 374      -4.854 -51.111 -31.955  1.00 27.13           C  
ATOM   2904  O   THR A 374      -3.209 -48.854 -30.599  1.00 27.13           O  
ATOM   2905  CG2 THR A 374      -5.890 -52.217 -32.126  1.00 27.13           C  
ATOM   2906  OG1 THR A 374      -5.309 -49.936 -32.638  1.00 27.13           O  
ATOM   2907  N   LYS A 375      -2.413 -50.711 -29.390  1.00 35.41           N  
ATOM   2908  CA  LYS A 375      -1.359 -51.721 -29.384  1.00 35.41           C  
ATOM   2909  C   LYS A 375       0.007 -51.093 -29.645  1.00 35.41           C  
ATOM   2910  CB  LYS A 375      -1.647 -52.803 -30.427  1.00 35.41           C  
ATOM   2911  O   LYS A 375       0.189 -50.380 -30.634  1.00 35.41           O  
ATOM   2912  CG  LYS A 375      -2.288 -54.059 -29.856  1.00 35.41           C  
ATOM   2913  CD  LYS A 375      -2.607 -55.070 -30.949  1.00 35.41           C  
ATOM   2914  CE  LYS A 375      -3.153 -56.368 -30.369  1.00 35.41           C  
ATOM   2915  NZ  LYS A 375      -4.146 -57.008 -31.283  1.00 35.41           N  
ATOM   2916  N   SER A 376       1.016 -51.318 -28.712  1.00 34.31           N  
ATOM   2917  CA  SER A 376       1.908 -52.289 -28.086  1.00 34.31           C  
ATOM   2918  C   SER A 376       3.359 -52.043 -28.483  1.00 34.31           C  
ATOM   2919  CB  SER A 376       1.501 -53.713 -28.466  1.00 34.31           C  
ATOM   2920  O   SER A 376       3.643 -51.685 -29.628  1.00 34.31           O  
ATOM   2921  OG  SER A 376       0.946 -53.747 -29.770  1.00 34.31           O  
ATOM   2922  N   VAL A 377       4.310 -52.153 -27.433  1.00 26.53           N  
ATOM   2923  CA  VAL A 377       5.149 -53.302 -27.109  1.00 26.53           C  
ATOM   2924  C   VAL A 377       6.335 -52.853 -26.258  1.00 26.53           C  
ATOM   2925  CB  VAL A 377       5.650 -54.016 -28.385  1.00 26.53           C  
ATOM   2926  O   VAL A 377       6.998 -51.864 -26.578  1.00 26.53           O  
ATOM   2927  CG1 VAL A 377       6.654 -55.112 -28.031  1.00 26.53           C  
ATOM   2928  CG2 VAL A 377       4.473 -54.598 -29.166  1.00 26.53           C  
ATOM   2929  N   LYS A 378       6.519 -53.604 -24.997  1.00 27.28           N  
ATOM   2930  CA  LYS A 378       7.091 -54.813 -24.411  1.00 27.28           C  
ATOM   2931  C   LYS A 378       8.224 -54.473 -23.446  1.00 27.28           C  
ATOM   2932  CB  LYS A 378       7.599 -55.752 -25.506  1.00 27.28           C  
ATOM   2933  O   LYS A 378       9.188 -53.804 -23.823  1.00 27.28           O  
ATOM   2934  CG  LYS A 378       7.848 -57.177 -25.033  1.00 27.28           C  
ATOM   2935  CD  LYS A 378       7.158 -58.193 -25.933  1.00 27.28           C  
ATOM   2936  CE  LYS A 378       7.406 -59.620 -25.461  1.00 27.28           C  
ATOM   2937  NZ  LYS A 378       6.434 -60.580 -26.064  1.00 27.28           N  
ATOM   2938  N   VAL A 379       8.158 -54.897 -22.140  1.00 28.17           N  
ATOM   2939  CA  VAL A 379       8.202 -55.841 -21.028  1.00 28.17           C  
ATOM   2940  C   VAL A 379       9.639 -55.994 -20.536  1.00 28.17           C  
ATOM   2941  CB  VAL A 379       7.626 -57.218 -21.429  1.00 28.17           C  
ATOM   2942  O   VAL A 379      10.565 -56.135 -21.338  1.00 28.17           O  
ATOM   2943  CG1 VAL A 379       7.319 -58.056 -20.190  1.00 28.17           C  
ATOM   2944  CG2 VAL A 379       6.373 -57.043 -22.284  1.00 28.17           C  
ATOM   2945  N   HIS A 380       9.806 -56.032 -19.140  1.00 26.35           N  
ATOM   2946  CA  HIS A 380      10.051 -57.125 -18.206  1.00 26.35           C  
ATOM   2947  C   HIS A 380      10.468 -56.596 -16.837  1.00 26.35           C  
ATOM   2948  CB  HIS A 380      11.124 -58.067 -18.753  1.00 26.35           C  
ATOM   2949  O   HIS A 380      11.370 -55.762 -16.738  1.00 26.35           O  
ATOM   2950  CG  HIS A 380      10.575 -59.340 -19.316  1.00 26.35           C  
ATOM   2951  CD2 HIS A 380      10.228 -59.676 -20.581  1.00 26.35           C  
ATOM   2952  ND1 HIS A 380      10.323 -60.449 -18.539  1.00 26.35           N  
ATOM   2953  CE1 HIS A 380       9.843 -61.416 -19.304  1.00 26.35           C  
ATOM   2954  NE2 HIS A 380       9.776 -60.972 -20.547  1.00 26.35           N  
ATOM   2955  N   LEU A 381       9.704 -56.890 -15.814  1.00 34.98           N  
ATOM   2956  CA  LEU A 381       9.631 -57.265 -14.406  1.00 34.98           C  
ATOM   2957  C   LEU A 381      10.152 -58.683 -14.194  1.00 34.98           C  
ATOM   2958  CB  LEU A 381       8.192 -57.157 -13.895  1.00 34.98           C  
ATOM   2959  O   LEU A 381       9.816 -59.593 -14.955  1.00 34.98           O  
ATOM   2960  CG  LEU A 381       8.011 -56.551 -12.502  1.00 34.98           C  
ATOM   2961  CD1 LEU A 381       7.576 -55.093 -12.610  1.00 34.98           C  
ATOM   2962  CD2 LEU A 381       6.999 -57.358 -11.696  1.00 34.98           C  
ATOM   2963  N   GLU A 382      10.946 -58.917 -13.141  1.00 33.22           N  
ATOM   2964  CA  GLU A 382      10.833 -60.010 -12.181  1.00 33.22           C  
ATOM   2965  C   GLU A 382      11.421 -59.620 -10.828  1.00 33.22           C  
ATOM   2966  CB  GLU A 382      11.526 -61.267 -12.712  1.00 33.22           C  
ATOM   2967  O   GLU A 382      12.515 -59.055 -10.760  1.00 33.22           O  
ATOM   2968  CG  GLU A 382      10.656 -62.102 -13.642  1.00 33.22           C  
ATOM   2969  CD  GLU A 382      11.237 -63.476 -13.933  1.00 33.22           C  
ATOM   2970  OE1 GLU A 382      10.469 -64.395 -14.300  1.00 33.22           O  
ATOM   2971  OE2 GLU A 382      12.470 -63.637 -13.793  1.00 33.22           O  
ATOM   2972  N   LYS A 383      10.646 -59.756  -9.665  1.00 31.59           N  
ATOM   2973  CA  LYS A 383      10.204 -60.654  -8.602  1.00 31.59           C  
ATOM   2974  C   LYS A 383      11.064 -60.491  -7.352  1.00 31.59           C  
ATOM   2975  CB  LYS A 383      10.240 -62.108  -9.077  1.00 31.59           C  
ATOM   2976  O   LYS A 383      12.294 -60.492  -7.434  1.00 31.59           O  
ATOM   2977  CG  LYS A 383       9.000 -62.909  -8.710  1.00 31.59           C  
ATOM   2978  CD  LYS A 383       9.062 -64.323  -9.274  1.00 31.59           C  
ATOM   2979  CE  LYS A 383       7.811 -65.120  -8.926  1.00 31.59           C  
ATOM   2980  NZ  LYS A 383       7.841 -66.488  -9.525  1.00 31.59           N  
ATOM   2981  N   GLU A 384      10.405 -60.304  -6.148  1.00 27.69           N  
ATOM   2982  CA  GLU A 384      10.119 -61.176  -5.012  1.00 27.69           C  
ATOM   2983  C   GLU A 384      10.090 -60.388  -3.706  1.00 27.69           C  
ATOM   2984  CB  GLU A 384      11.152 -62.302  -4.925  1.00 27.69           C  
ATOM   2985  O   GLU A 384      10.963 -59.554  -3.458  1.00 27.69           O  
ATOM   2986  CG  GLU A 384      10.998 -63.364  -6.004  1.00 27.69           C  
ATOM   2987  CD  GLU A 384      11.473 -64.739  -5.565  1.00 27.69           C  
ATOM   2988  OE1 GLU A 384      10.798 -65.745  -5.883  1.00 27.69           O  
ATOM   2989  OE2 GLU A 384      12.528 -64.812  -4.896  1.00 27.69           O  
ATOM   2990  N   THR A 385       8.950 -60.391  -2.895  1.00 28.57           N  
ATOM   2991  CA  THR A 385       8.126 -60.714  -1.735  1.00 28.57           C  
ATOM   2992  C   THR A 385       8.997 -61.004  -0.517  1.00 28.57           C  
ATOM   2993  CB  THR A 385       7.215 -61.923  -2.017  1.00 28.57           C  
ATOM   2994  O   THR A 385      10.037 -61.656  -0.631  1.00 28.57           O  
ATOM   2995  CG2 THR A 385       6.077 -61.546  -2.961  1.00 28.57           C  
ATOM   2996  OG1 THR A 385       7.990 -62.969  -2.615  1.00 28.57           O  
ATOM   2997  N   LYS A 386       8.678 -60.380   0.635  1.00 31.99           N  
ATOM   2998  CA  LYS A 386       7.997 -60.773   1.865  1.00 31.99           C  
ATOM   2999  C   LYS A 386       8.673 -60.159   3.087  1.00 31.99           C  
ATOM   3000  CB  LYS A 386       7.962 -62.296   1.996  1.00 31.99           C  
ATOM   3001  O   LYS A 386       9.887 -60.281   3.259  1.00 31.99           O  
ATOM   3002  CG  LYS A 386       6.726 -62.828   2.705  1.00 31.99           C  
ATOM   3003  CD  LYS A 386       6.725 -64.350   2.763  1.00 31.99           C  
ATOM   3004  CE  LYS A 386       5.511 -64.882   3.512  1.00 31.99           C  
ATOM   3005  NZ  LYS A 386       5.467 -66.375   3.506  1.00 31.99           N  
ATOM   3006  N   GLU A 387       7.928 -59.419   3.940  1.00 31.83           N  
ATOM   3007  CA  GLU A 387       7.054 -59.585   5.096  1.00 31.83           C  
ATOM   3008  C   GLU A 387       7.695 -59.019   6.360  1.00 31.83           C  
ATOM   3009  CB  GLU A 387       6.706 -61.062   5.299  1.00 31.83           C  
ATOM   3010  O   GLU A 387       8.862 -59.295   6.647  1.00 31.83           O  
ATOM   3011  CG  GLU A 387       5.213 -61.330   5.429  1.00 31.83           C  
ATOM   3012  CD  GLU A 387       4.898 -62.652   6.111  1.00 31.83           C  
ATOM   3013  OE1 GLU A 387       3.757 -62.829   6.594  1.00 31.83           O  
ATOM   3014  OE2 GLU A 387       5.801 -63.517   6.165  1.00 31.83           O  
ATOM   3015  N   GLU A 388       7.046 -58.098   7.112  1.00 29.98           N  
ATOM   3016  CA  GLU A 388       6.243 -58.174   8.329  1.00 29.98           C  
ATOM   3017  C   GLU A 388       6.650 -57.093   9.326  1.00 29.98           C  
ATOM   3018  CB  GLU A 388       6.371 -59.557   8.972  1.00 29.98           C  
ATOM   3019  O   GLU A 388       7.840 -56.867   9.554  1.00 29.98           O  
ATOM   3020  CG  GLU A 388       5.264 -60.524   8.575  1.00 29.98           C  
ATOM   3021  CD  GLU A 388       5.002 -61.597   9.620  1.00 29.98           C  
ATOM   3022  OE1 GLU A 388       3.845 -62.060   9.738  1.00 29.98           O  
ATOM   3023  OE2 GLU A 388       5.962 -61.977  10.328  1.00 29.98           O  
ATOM   3024  N   GLY A 389       5.724 -56.178   9.687  1.00 27.42           N  
ATOM   3025  CA  GLY A 389       4.869 -56.070  10.859  1.00 27.42           C  
ATOM   3026  C   GLY A 389       5.050 -54.764  11.610  1.00 27.42           C  
ATOM   3027  O   GLY A 389       6.179 -54.346  11.876  1.00 27.42           O  
ATOM   3028  N   LYS A 390       4.170 -53.804  11.527  1.00 27.11           N  
ATOM   3029  CA  LYS A 390       3.562 -52.733  12.311  1.00 27.11           C  
ATOM   3030  C   LYS A 390       3.465 -53.117  13.784  1.00 27.11           C  
ATOM   3031  CB  LYS A 390       2.174 -52.391  11.766  1.00 27.11           C  
ATOM   3032  O   LYS A 390       3.156 -54.264  14.113  1.00 27.11           O  
ATOM   3033  CG  LYS A 390       1.943 -50.903  11.550  1.00 27.11           C  
ATOM   3034  CD  LYS A 390       0.603 -50.636  10.877  1.00 27.11           C  
ATOM   3035  CE  LYS A 390       0.526 -49.220  10.323  1.00 27.11           C  
ATOM   3036  NZ  LYS A 390      -0.839 -48.635  10.486  1.00 27.11           N  
ATOM   3037  N   PRO A 391       3.136 -52.176  14.776  1.00 50.96           N  
ATOM   3038  CA  PRO A 391       3.236 -50.772  15.179  1.00 50.96           C  
ATOM   3039  C   PRO A 391       3.077 -50.578  16.686  1.00 50.96           C  
ATOM   3040  CB  PRO A 391       2.088 -50.104  14.418  1.00 50.96           C  
ATOM   3041  O   PRO A 391       3.069 -51.554  17.440  1.00 50.96           O  
ATOM   3042  CG  PRO A 391       1.002 -51.130  14.388  1.00 50.96           C  
ATOM   3043  CD  PRO A 391       1.539 -52.410  14.960  1.00 50.96           C  
ATOM   3044  N   LEU A 392       3.550 -49.397  17.307  1.00 29.20           N  
ATOM   3045  CA  LEU A 392       2.878 -48.360  18.084  1.00 29.20           C  
ATOM   3046  C   LEU A 392       3.599 -48.118  19.405  1.00 29.20           C  
ATOM   3047  CB  LEU A 392       1.421 -48.747  18.347  1.00 29.20           C  
ATOM   3048  O   LEU A 392       3.962 -49.068  20.103  1.00 29.20           O  
ATOM   3049  CG  LEU A 392       0.357 -47.901  17.645  1.00 29.20           C  
ATOM   3050  CD1 LEU A 392      -0.596 -48.794  16.858  1.00 29.20           C  
ATOM   3051  CD2 LEU A 392      -0.408 -47.055  18.658  1.00 29.20           C  
ATOM   3052  N   GLN A 393       3.813 -46.792  19.890  1.00 30.41           N  
ATOM   3053  CA  GLN A 393       3.145 -45.955  20.882  1.00 30.41           C  
ATOM   3054  C   GLN A 393       4.154 -45.314  21.830  1.00 30.41           C  
ATOM   3055  CB  GLN A 393       2.125 -46.773  21.676  1.00 30.41           C  
ATOM   3056  O   GLN A 393       5.065 -45.983  22.321  1.00 30.41           O  
ATOM   3057  CG  GLN A 393       0.746 -46.828  21.032  1.00 30.41           C  
ATOM   3058  CD  GLN A 393      -0.256 -47.612  21.858  1.00 30.41           C  
ATOM   3059  NE2 GLN A 393      -1.479 -47.729  21.353  1.00 30.41           N  
ATOM   3060  OE1 GLN A 393       0.066 -48.110  22.942  1.00 30.41           O  
ATOM   3061  N   GLN A 394       4.099 -43.986  22.010  1.00 33.89           N  
ATOM   3062  CA  GLN A 394       3.797 -42.894  22.930  1.00 33.89           C  
ATOM   3063  C   GLN A 394       3.627 -43.407  24.357  1.00 33.89           C  
ATOM   3064  CB  GLN A 394       2.535 -42.151  22.486  1.00 33.89           C  
ATOM   3065  O   GLN A 394       2.924 -44.393  24.588  1.00 33.89           O  
ATOM   3066  CG  GLN A 394       2.811 -40.789  21.863  1.00 33.89           C  
ATOM   3067  CD  GLN A 394       1.545 -40.079  21.421  1.00 33.89           C  
ATOM   3068  NE2 GLN A 394       1.702 -39.039  20.608  1.00 33.89           N  
ATOM   3069  OE1 GLN A 394       0.436 -40.462  21.806  1.00 33.89           O  
ATOM   3070  N   GLU A 395       4.389 -42.823  25.337  1.00 30.78           N  
ATOM   3071  CA  GLU A 395       3.920 -42.432  26.663  1.00 30.78           C  
ATOM   3072  C   GLU A 395       5.058 -41.867  27.507  1.00 30.78           C  
ATOM   3073  CB  GLU A 395       3.276 -43.623  27.378  1.00 30.78           C  
ATOM   3074  O   GLU A 395       6.160 -42.419  27.523  1.00 30.78           O  
ATOM   3075  CG  GLU A 395       1.761 -43.673  27.248  1.00 30.78           C  
ATOM   3076  CD  GLU A 395       1.108 -44.654  28.208  1.00 30.78           C  
ATOM   3077  OE1 GLU A 395      -0.109 -44.526  28.473  1.00 30.78           O  
ATOM   3078  OE2 GLU A 395       1.819 -45.559  28.700  1.00 30.78           O  
ATOM   3079  N   LYS A 396       4.914 -40.619  28.066  1.00 34.09           N  
ATOM   3080  CA  LYS A 396       4.841 -39.886  29.326  1.00 34.09           C  
ATOM   3081  C   LYS A 396       5.171 -40.792  30.509  1.00 34.09           C  
ATOM   3082  CB  LYS A 396       3.453 -39.270  29.509  1.00 34.09           C  
ATOM   3083  O   LYS A 396       4.635 -41.897  30.621  1.00 34.09           O  
ATOM   3084  CG  LYS A 396       3.436 -37.751  29.435  1.00 34.09           C  
ATOM   3085  CD  LYS A 396       2.053 -37.192  29.744  1.00 34.09           C  
ATOM   3086  CE  LYS A 396       2.039 -35.670  29.686  1.00 34.09           C  
ATOM   3087  NZ  LYS A 396       0.691 -35.116  30.015  1.00 34.09           N  
ATOM   3088  N   GLU A 397       6.133 -40.371  31.370  1.00 28.72           N  
ATOM   3089  CA  GLU A 397       6.030 -40.442  32.825  1.00 28.72           C  
ATOM   3090  C   GLU A 397       7.261 -39.841  33.496  1.00 28.72           C  
ATOM   3091  CB  GLU A 397       5.837 -41.891  33.280  1.00 28.72           C  
ATOM   3092  O   GLU A 397       8.392 -40.115  33.089  1.00 28.72           O  
ATOM   3093  CG  GLU A 397       4.393 -42.247  33.604  1.00 28.72           C  
ATOM   3094  CD  GLU A 397       4.239 -43.629  34.218  1.00 28.72           C  
ATOM   3095  OE1 GLU A 397       3.175 -43.914  34.813  1.00 28.72           O  
ATOM   3096  OE2 GLU A 397       5.191 -44.434  34.104  1.00 28.72           O  
ATOM   3097  N   LYS A 398       7.129 -38.765  34.353  1.00 30.84           N  
ATOM   3098  CA  LYS A 398       7.410 -38.258  35.693  1.00 30.84           C  
ATOM   3099  C   LYS A 398       7.661 -39.401  36.672  1.00 30.84           C  
ATOM   3100  CB  LYS A 398       6.257 -37.386  36.190  1.00 30.84           C  
ATOM   3101  O   LYS A 398       6.887 -40.360  36.727  1.00 30.84           O  
ATOM   3102  CG  LYS A 398       6.702 -36.111  36.891  1.00 30.84           C  
ATOM   3103  CD  LYS A 398       5.513 -35.313  37.411  1.00 30.84           C  
ATOM   3104  CE  LYS A 398       5.959 -34.053  38.139  1.00 30.84           C  
ATOM   3105  NZ  LYS A 398       4.800 -33.304  38.710  1.00 30.84           N  
ATOM   3106  N   GLU A 399       8.772 -39.332  37.496  1.00 31.86           N  
ATOM   3107  CA  GLU A 399       9.169 -39.137  38.887  1.00 31.86           C  
ATOM   3108  C   GLU A 399      10.166 -40.205  39.331  1.00 31.86           C  
ATOM   3109  CB  GLU A 399       7.943 -39.149  39.804  1.00 31.86           C  
ATOM   3110  O   GLU A 399       9.967 -41.393  39.071  1.00 31.86           O  
ATOM   3111  CG  GLU A 399       7.680 -37.820  40.497  1.00 31.86           C  
ATOM   3112  CD  GLU A 399       6.629 -37.912  41.591  1.00 31.86           C  
ATOM   3113  OE1 GLU A 399       6.460 -36.933  42.354  1.00 31.86           O  
ATOM   3114  OE2 GLU A 399       5.970 -38.971  41.688  1.00 31.86           O  
ATOM   3115  N   LYS A 400      11.286 -39.810  40.010  1.00 30.87           N  
ATOM   3116  CA  LYS A 400      11.847 -39.731  41.356  1.00 30.87           C  
ATOM   3117  C   LYS A 400      13.054 -40.653  41.503  1.00 30.87           C  
ATOM   3118  CB  LYS A 400      10.787 -40.084  42.400  1.00 30.87           C  
ATOM   3119  O   LYS A 400      13.007 -41.816  41.096  1.00 30.87           O  
ATOM   3120  CG  LYS A 400      10.655 -39.062  43.519  1.00 30.87           C  
ATOM   3121  CD  LYS A 400       9.783 -39.584  44.654  1.00 30.87           C  
ATOM   3122  CE  LYS A 400       9.654 -38.562  45.776  1.00 30.87           C  
ATOM   3123  NZ  LYS A 400       8.823 -39.081  46.903  1.00 30.87           N  
ATOM   3124  N   ALA A 401      14.166 -40.116  42.005  1.00 30.28           N  
ATOM   3125  CA  ALA A 401      14.970 -40.194  43.221  1.00 30.28           C  
ATOM   3126  C   ALA A 401      16.307 -40.880  42.952  1.00 30.28           C  
ATOM   3127  CB  ALA A 401      14.207 -40.935  44.317  1.00 30.28           C  
ATOM   3128  O   ALA A 401      16.357 -41.914  42.281  1.00 30.28           O  
ATOM   3129  N   GLY A 402      17.390 -40.175  43.222  1.00 25.98           N  
ATOM   3130  CA  GLY A 402      18.350 -40.696  44.183  1.00 25.98           C  
ATOM   3131  C   GLY A 402      19.786 -40.354  43.837  1.00 25.98           C  
ATOM   3132  O   GLY A 402      20.201 -40.487  42.683  1.00 25.98           O  
ATOM   3133  N   GLY A 403      20.326 -39.421  44.559  1.00 27.30           N  
ATOM   3134  CA  GLY A 403      21.444 -39.258  45.475  1.00 27.30           C  
ATOM   3135  C   GLY A 403      22.679 -40.032  45.054  1.00 27.30           C  
ATOM   3136  O   GLY A 403      22.577 -41.173  44.597  1.00 27.30           O  
ATOM   3137  N   GLU A 404      23.846 -39.311  44.891  1.00 29.06           N  
ATOM   3138  CA  GLU A 404      25.115 -39.592  45.557  1.00 29.06           C  
ATOM   3139  C   GLU A 404      26.283 -38.951  44.812  1.00 29.06           C  
ATOM   3140  CB  GLU A 404      25.335 -41.102  45.681  1.00 29.06           C  
ATOM   3141  O   GLU A 404      26.385 -39.069  43.590  1.00 29.06           O  
ATOM   3142  CG  GLU A 404      24.984 -41.664  47.051  1.00 29.06           C  
ATOM   3143  CD  GLU A 404      25.391 -43.119  47.224  1.00 29.06           C  
ATOM   3144  OE1 GLU A 404      25.658 -43.541  48.372  1.00 29.06           O  
ATOM   3145  OE2 GLU A 404      25.445 -43.841  46.204  1.00 29.06           O  
ATOM   3146  N   GLY A 405      26.902 -37.919  45.426  1.00 26.80           N  
ATOM   3147  CA  GLY A 405      28.235 -37.988  46.002  1.00 26.80           C  
ATOM   3148  C   GLY A 405      29.213 -37.022  45.361  1.00 26.80           C  
ATOM   3149  O   GLY A 405      29.271 -36.911  44.135  1.00 26.80           O  
ATOM   3150  N   GLY A 406      29.626 -36.017  46.129  1.00 29.64           N  
ATOM   3151  CA  GLY A 406      30.882 -35.796  46.828  1.00 29.64           C  
ATOM   3152  C   GLY A 406      31.797 -34.819  46.116  1.00 29.64           C  
ATOM   3153  O   GLY A 406      31.919 -34.855  44.890  1.00 29.64           O  
ATOM   3154  N   SER A 407      32.150 -33.693  46.820  1.00 32.32           N  
ATOM   3155  CA  SER A 407      33.446 -33.319  47.377  1.00 32.32           C  
ATOM   3156  C   SER A 407      33.705 -31.824  47.221  1.00 32.32           C  
ATOM   3157  CB  SER A 407      34.568 -34.112  46.706  1.00 32.32           C  
ATOM   3158  O   SER A 407      33.444 -31.252  46.161  1.00 32.32           O  
ATOM   3159  OG  SER A 407      34.928 -33.525  45.467  1.00 32.32           O  
ATOM   3160  N   GLU A 408      33.805 -31.071  48.375  1.00 33.54           N  
ATOM   3161  CA  GLU A 408      34.738 -30.452  49.312  1.00 33.54           C  
ATOM   3162  C   GLU A 408      35.140 -29.054  48.848  1.00 33.54           C  
ATOM   3163  CB  GLU A 408      35.983 -31.325  49.488  1.00 33.54           C  
ATOM   3164  O   GLU A 408      35.408 -28.841  47.664  1.00 33.54           O  
ATOM   3165  CG  GLU A 408      35.719 -32.629  50.229  1.00 33.54           C  
ATOM   3166  CD  GLU A 408      36.990 -33.378  50.595  1.00 33.54           C  
ATOM   3167  OE1 GLU A 408      36.921 -34.332  51.403  1.00 33.54           O  
ATOM   3168  OE2 GLU A 408      38.064 -33.008  50.071  1.00 33.54           O  
ATOM   3169  N   GLU A 409      34.872 -28.028  49.741  1.00 33.63           N  
ATOM   3170  CA  GLU A 409      35.761 -27.282  50.626  1.00 33.63           C  
ATOM   3171  C   GLU A 409      35.480 -25.784  50.557  1.00 33.63           C  
ATOM   3172  CB  GLU A 409      37.225 -27.560  50.275  1.00 33.63           C  
ATOM   3173  O   GLU A 409      35.404 -25.211  49.469  1.00 33.63           O  
ATOM   3174  CG  GLU A 409      37.984 -28.318  51.355  1.00 33.63           C  
ATOM   3175  CD  GLU A 409      39.492 -28.158  51.254  1.00 33.63           C  
ATOM   3176  OE1 GLU A 409      40.210 -28.563  52.196  1.00 33.63           O  
ATOM   3177  OE2 GLU A 409      39.960 -27.622  50.224  1.00 33.63           O  
ATOM   3178  N   GLU A 410      35.045 -25.189  51.703  1.00 35.40           N  
ATOM   3179  CA  GLU A 410      35.555 -24.405  52.824  1.00 35.40           C  
ATOM   3180  C   GLU A 410      34.970 -22.996  52.824  1.00 35.40           C  
ATOM   3181  CB  GLU A 410      37.084 -24.340  52.782  1.00 35.40           C  
ATOM   3182  O   GLU A 410      34.981 -22.313  51.797  1.00 35.40           O  
ATOM   3183  CG  GLU A 410      37.768 -25.574  53.352  1.00 35.40           C  
ATOM   3184  CD  GLU A 410      38.534 -25.298  54.636  1.00 35.40           C  
ATOM   3185  OE1 GLU A 410      38.819 -26.255  55.390  1.00 35.40           O  
ATOM   3186  OE2 GLU A 410      38.850 -24.114  54.889  1.00 35.40           O  
ATOM   3187  N   GLY A 411      34.215 -22.613  53.897  1.00 33.08           N  
ATOM   3188  CA  GLY A 411      34.411 -21.990  55.197  1.00 33.08           C  
ATOM   3189  C   GLY A 411      33.804 -20.603  55.290  1.00 33.08           C  
ATOM   3190  O   GLY A 411      33.914 -19.807  54.355  1.00 33.08           O  
ATOM   3191  N   SER A 412      32.879 -20.420  56.237  1.00 34.60           N  
ATOM   3192  CA  SER A 412      32.929 -19.778  57.547  1.00 34.60           C  
ATOM   3193  C   SER A 412      31.707 -18.896  57.777  1.00 34.60           C  
ATOM   3194  CB  SER A 412      34.203 -18.944  57.687  1.00 34.60           C  
ATOM   3195  O   SER A 412      31.339 -18.097  56.913  1.00 34.60           O  
ATOM   3196  OG  SER A 412      34.225 -18.263  58.930  1.00 34.60           O  
ATOM   3197  N   ASP A 413      30.746 -19.216  58.731  1.00 37.24           N  
ATOM   3198  CA  ASP A 413      30.455 -18.980  60.142  1.00 37.24           C  
ATOM   3199  C   ASP A 413      29.573 -17.747  60.322  1.00 37.24           C  
ATOM   3200  CB  ASP A 413      31.752 -18.821  60.938  1.00 37.24           C  
ATOM   3201  O   ASP A 413      29.884 -16.674  59.802  1.00 37.24           O  
ATOM   3202  CG  ASP A 413      31.583 -19.132  62.415  1.00 37.24           C  
ATOM   3203  OD1 ASP A 413      31.569 -18.193  63.239  1.00 37.24           O  
ATOM   3204  OD2 ASP A 413      31.466 -20.329  62.758  1.00 37.24           O  
ATOM   3205  N   LYS A 414      28.379 -17.902  60.907  1.00 38.52           N  
ATOM   3206  CA  LYS A 414      27.873 -17.653  62.254  1.00 38.52           C  
ATOM   3207  C   LYS A 414      26.450 -17.101  62.213  1.00 38.52           C  
ATOM   3208  CB  LYS A 414      28.790 -16.684  63.001  1.00 38.52           C  
ATOM   3209  O   LYS A 414      26.175 -16.130  61.505  1.00 38.52           O  
ATOM   3210  CG  LYS A 414      29.714 -17.357  64.005  1.00 38.52           C  
ATOM   3211  CD  LYS A 414      30.538 -16.335  64.779  1.00 38.52           C  
ATOM   3212  CE  LYS A 414      31.433 -17.005  65.812  1.00 38.52           C  
ATOM   3213  NZ  LYS A 414      32.310 -16.017  66.509  1.00 38.52           N  
ATOM   3214  N   GLY A 415      25.429 -17.848  62.699  1.00 31.85           N  
ATOM   3215  CA  GLY A 415      24.743 -18.035  63.968  1.00 31.85           C  
ATOM   3216  C   GLY A 415      23.550 -17.115  64.143  1.00 31.85           C  
ATOM   3217  O   GLY A 415      23.633 -15.920  63.851  1.00 31.85           O  
ATOM   3218  N   ALA A 416      22.348 -17.655  64.253  1.00 40.42           N  
ATOM   3219  CA  ALA A 416      21.367 -18.089  65.245  1.00 40.42           C  
ATOM   3220  C   ALA A 416      20.562 -16.906  65.775  1.00 40.42           C  
ATOM   3221  CB  ALA A 416      22.060 -18.816  66.396  1.00 40.42           C  
ATOM   3222  O   ALA A 416      21.122 -15.845  66.061  1.00 40.42           O  
ATOM   3223  N   LYS A 417      19.197 -16.994  65.758  1.00 37.80           N  
ATOM   3224  CA  LYS A 417      18.165 -17.369  66.720  1.00 37.80           C  
ATOM   3225  C   LYS A 417      17.332 -16.159  67.134  1.00 37.80           C  
ATOM   3226  CB  LYS A 417      18.792 -18.020  67.954  1.00 37.80           C  
ATOM   3227  O   LYS A 417      17.880 -15.111  67.480  1.00 37.80           O  
ATOM   3228  CG  LYS A 417      18.937 -19.531  67.850  1.00 37.80           C  
ATOM   3229  CD  LYS A 417      19.164 -20.166  69.216  1.00 37.80           C  
ATOM   3230  CE  LYS A 417      19.358 -21.672  69.109  1.00 37.80           C  
ATOM   3231  NZ  LYS A 417      19.714 -22.281  70.425  1.00 37.80           N  
ATOM   3232  N   GLY A 418      16.005 -16.217  66.946  1.00 31.68           N  
ATOM   3233  CA  GLY A 418      14.963 -16.472  67.928  1.00 31.68           C  
ATOM   3234  C   GLY A 418      13.941 -15.355  68.017  1.00 31.68           C  
ATOM   3235  O   GLY A 418      14.302 -14.176  68.035  1.00 31.68           O  
ATOM   3236  N   SER A 419      12.589 -15.606  67.863  1.00 45.49           N  
ATOM   3237  CA  SER A 419      11.246 -15.874  68.368  1.00 45.49           C  
ATOM   3238  C   SER A 419      10.681 -14.665  69.106  1.00 45.49           C  
ATOM   3239  CB  SER A 419      11.253 -17.090  69.295  1.00 45.49           C  
ATOM   3240  O   SER A 419      11.417 -13.947  69.787  1.00 45.49           O  
ATOM   3241  OG  SER A 419      12.179 -16.910  70.353  1.00 45.49           O  
ATOM   3242  N   ARG A 420       9.316 -14.188  68.905  1.00 39.14           N  
ATOM   3243  CA  ARG A 420       8.123 -14.355  69.729  1.00 39.14           C  
ATOM   3244  C   ARG A 420       7.350 -13.046  69.845  1.00 39.14           C  
ATOM   3245  CB  ARG A 420       8.498 -14.867  71.122  1.00 39.14           C  
ATOM   3246  O   ARG A 420       7.929 -12.002  70.149  1.00 39.14           O  
ATOM   3247  CG  ARG A 420       7.366 -15.584  71.840  1.00 39.14           C  
ATOM   3248  CD  ARG A 420       7.837 -16.223  73.139  1.00 39.14           C  
ATOM   3249  NE  ARG A 420       6.752 -16.923  73.820  1.00 39.14           N  
ATOM   3250  NH1 ARG A 420       8.083 -17.778  75.503  1.00 39.14           N  
ATOM   3251  NH2 ARG A 420       5.838 -18.241  75.464  1.00 39.14           N  
ATOM   3252  CZ  ARG A 420       6.893 -17.646  74.928  1.00 39.14           C  
ATOM   3253  N   LYS A 421       5.978 -13.023  69.606  1.00 48.67           N  
ATOM   3254  CA  LYS A 421       4.583 -13.010  70.036  1.00 48.67           C  
ATOM   3255  C   LYS A 421       4.339 -11.923  71.079  1.00 48.67           C  
ATOM   3256  CB  LYS A 421       4.181 -14.375  70.598  1.00 48.67           C  
ATOM   3257  O   LYS A 421       5.093 -11.804  72.047  1.00 48.67           O  
ATOM   3258  CG  LYS A 421       2.954 -14.981  69.933  1.00 48.67           C  
ATOM   3259  CD  LYS A 421       2.738 -16.425  70.369  1.00 48.67           C  
ATOM   3260  CE  LYS A 421       1.566 -17.062  69.635  1.00 48.67           C  
ATOM   3261  NZ  LYS A 421       1.488 -18.532  69.888  1.00 48.67           N  
ATOM   3262  N   GLU A 422       3.239 -11.035  70.961  1.00 42.29           N  
ATOM   3263  CA  GLU A 422       1.966 -10.874  71.658  1.00 42.29           C  
ATOM   3264  C   GLU A 422       1.640  -9.399  71.878  1.00 42.29           C  
ATOM   3265  CB  GLU A 422       1.988 -11.614  72.998  1.00 42.29           C  
ATOM   3266  O   GLU A 422       2.505  -8.621  72.285  1.00 42.29           O  
ATOM   3267  CG  GLU A 422       1.648 -13.093  72.889  1.00 42.29           C  
ATOM   3268  CD  GLU A 422       1.510 -13.777  74.240  1.00 42.29           C  
ATOM   3269  OE1 GLU A 422       0.953 -14.898  74.298  1.00 42.29           O  
ATOM   3270  OE2 GLU A 422       1.960 -13.188  75.248  1.00 42.29           O  
ATOM   3271  N   ASP A 423       0.432  -8.870  71.558  1.00 48.50           N  
ATOM   3272  CA  ASP A 423      -0.874  -8.272  71.821  1.00 48.50           C  
ATOM   3273  C   ASP A 423      -0.923  -7.653  73.216  1.00 48.50           C  
ATOM   3274  CB  ASP A 423      -1.982  -9.316  71.670  1.00 48.50           C  
ATOM   3275  O   ASP A 423      -0.453  -8.255  74.185  1.00 48.50           O  
ATOM   3276  CG  ASP A 423      -2.379  -9.553  70.223  1.00 48.50           C  
ATOM   3277  OD1 ASP A 423      -2.312  -8.607  69.409  1.00 48.50           O  
ATOM   3278  OD2 ASP A 423      -2.766 -10.696  69.895  1.00 48.50           O  
ATOM   3279  N   ILE A 424      -1.560  -6.390  73.429  1.00 37.69           N  
ATOM   3280  CA  ILE A 424      -2.546  -5.938  74.405  1.00 37.69           C  
ATOM   3281  C   ILE A 424      -2.851  -4.459  74.184  1.00 37.69           C  
ATOM   3282  CB  ILE A 424      -2.057  -6.174  75.852  1.00 37.69           C  
ATOM   3283  O   ILE A 424      -1.936  -3.640  74.070  1.00 37.69           O  
ATOM   3284  CG1 ILE A 424      -1.388  -7.548  75.972  1.00 37.69           C  
ATOM   3285  CG2 ILE A 424      -3.217  -6.041  76.843  1.00 37.69           C  
ATOM   3286  CD1 ILE A 424      -0.643  -7.762  77.283  1.00 37.69           C  
ATOM   3287  N   ALA A 425      -4.177  -3.919  73.961  1.00 38.95           N  
ATOM   3288  CA  ALA A 425      -5.415  -3.323  74.456  1.00 38.95           C  
ATOM   3289  C   ALA A 425      -5.139  -2.012  75.186  1.00 38.95           C  
ATOM   3290  CB  ALA A 425      -6.145  -4.298  75.377  1.00 38.95           C  
ATOM   3291  O   ALA A 425      -4.175  -1.910  75.948  1.00 38.95           O  
ATOM   3292  N   VAL A 426      -6.072  -0.874  74.993  1.00 37.90           N  
ATOM   3293  CA  VAL A 426      -6.930  -0.278  76.012  1.00 37.90           C  
ATOM   3294  C   VAL A 426      -7.107   1.213  75.731  1.00 37.90           C  
ATOM   3295  CB  VAL A 426      -6.356  -0.487  77.431  1.00 37.90           C  
ATOM   3296  O   VAL A 426      -6.127   1.935  75.537  1.00 37.90           O  
ATOM   3297  CG1 VAL A 426      -7.032   0.449  78.431  1.00 37.90           C  
ATOM   3298  CG2 VAL A 426      -6.521  -1.944  77.863  1.00 37.90           C  
ATOM   3299  N   ASN A 427      -8.217   1.754  75.221  1.00 40.99           N  
ATOM   3300  CA  ASN A 427      -9.163   2.862  75.306  1.00 40.99           C  
ATOM   3301  C   ASN A 427      -9.015   3.625  76.619  1.00 40.99           C  
ATOM   3302  CB  ASN A 427     -10.598   2.356  75.145  1.00 40.99           C  
ATOM   3303  O   ASN A 427      -8.933   3.019  77.689  1.00 40.99           O  
ATOM   3304  CG  ASN A 427     -11.020   2.251  73.693  1.00 40.99           C  
ATOM   3305  ND2 ASN A 427     -12.172   1.636  73.453  1.00 40.99           N  
ATOM   3306  OD1 ASN A 427     -10.316   2.718  72.793  1.00 40.99           O  
ATOM   3307  N   GLY A 428      -8.960   4.961  76.651  1.00 33.98           N  
ATOM   3308  CA  GLY A 428      -9.577   5.879  77.595  1.00 33.98           C  
ATOM   3309  C   GLY A 428      -9.237   7.333  77.322  1.00 33.98           C  
ATOM   3310  O   GLY A 428      -8.067   7.680  77.150  1.00 33.98           O  
ATOM   3311  N   GLU A 429     -10.256   8.283  76.970  1.00 32.64           N  
ATOM   3312  CA  GLU A 429     -11.084   9.339  77.545  1.00 32.64           C  
ATOM   3313  C   GLU A 429     -10.268  10.604  77.799  1.00 32.64           C  
ATOM   3314  CB  GLU A 429     -11.735   8.863  78.846  1.00 32.64           C  
ATOM   3315  O   GLU A 429      -9.136  10.532  78.283  1.00 32.64           O  
ATOM   3316  CG  GLU A 429     -13.064   9.539  79.152  1.00 32.64           C  
ATOM   3317  CD  GLU A 429     -13.810   8.899  80.312  1.00 32.64           C  
ATOM   3318  OE1 GLU A 429     -14.439   9.632  81.108  1.00 32.64           O  
ATOM   3319  OE2 GLU A 429     -13.764   7.654  80.426  1.00 32.64           O  
ATOM   3320  N   VAL A 430     -10.722  11.809  77.362  1.00 34.33           N  
ATOM   3321  CA  VAL A 430     -11.178  12.946  78.154  1.00 34.33           C  
ATOM   3322  C   VAL A 430     -10.693  14.247  77.517  1.00 34.33           C  
ATOM   3323  CB  VAL A 430     -10.687  12.854  79.616  1.00 34.33           C  
ATOM   3324  O   VAL A 430      -9.526  14.361  77.134  1.00 34.33           O  
ATOM   3325  CG1 VAL A 430     -10.159  14.205  80.095  1.00 34.33           C  
ATOM   3326  CG2 VAL A 430     -11.812  12.363  80.526  1.00 34.33           C  
ATOM   3327  N   GLU A 431     -11.656  15.190  77.210  1.00 33.96           N  
ATOM   3328  CA  GLU A 431     -12.062  16.437  77.850  1.00 33.96           C  
ATOM   3329  C   GLU A 431     -11.675  17.645  77.001  1.00 33.96           C  
ATOM   3330  CB  GLU A 431     -11.440  16.553  79.244  1.00 33.96           C  
ATOM   3331  O   GLU A 431     -10.524  17.771  76.580  1.00 33.96           O  
ATOM   3332  CG  GLU A 431     -12.402  16.222  80.377  1.00 33.96           C  
ATOM   3333  CD  GLU A 431     -11.823  16.499  81.755  1.00 33.96           C  
ATOM   3334  OE1 GLU A 431     -12.602  16.616  82.728  1.00 33.96           O  
ATOM   3335  OE2 GLU A 431     -10.581  16.601  81.863  1.00 33.96           O  
ATOM   3336  N   GLY A 432     -12.672  18.475  76.607  1.00 31.79           N  
ATOM   3337  CA  GLY A 432     -13.371  19.721  76.880  1.00 31.79           C  
ATOM   3338  C   GLY A 432     -12.482  20.943  76.754  1.00 31.79           C  
ATOM   3339  O   GLY A 432     -11.311  20.908  77.138  1.00 31.79           O  
ATOM   3340  N   LYS A 433     -12.907  21.958  76.016  1.00 33.32           N  
ATOM   3341  CA  LYS A 433     -13.113  23.311  76.524  1.00 33.32           C  
ATOM   3342  C   LYS A 433     -13.170  24.324  75.385  1.00 33.32           C  
ATOM   3343  CB  LYS A 433     -12.004  23.690  77.507  1.00 33.32           C  
ATOM   3344  O   LYS A 433     -12.275  24.365  74.538  1.00 33.32           O  
ATOM   3345  CG  LYS A 433     -12.267  23.247  78.938  1.00 33.32           C  
ATOM   3346  CD  LYS A 433     -11.184  23.746  79.886  1.00 33.32           C  
ATOM   3347  CE  LYS A 433     -11.403  23.237  81.305  1.00 33.32           C  
ATOM   3348  NZ  LYS A 433     -10.413  23.817  82.260  1.00 33.32           N  
ATOM   3349  N   GLU A 434     -14.317  25.035  75.178  1.00 32.38           N  
ATOM   3350  CA  GLU A 434     -15.043  26.288  75.364  1.00 32.38           C  
ATOM   3351  C   GLU A 434     -14.333  27.446  74.667  1.00 32.38           C  
ATOM   3352  CB  GLU A 434     -15.212  26.596  76.854  1.00 32.38           C  
ATOM   3353  O   GLU A 434     -13.112  27.582  74.766  1.00 32.38           O  
ATOM   3354  CG  GLU A 434     -16.501  26.051  77.452  1.00 32.38           C  
ATOM   3355  CD  GLU A 434     -16.786  26.582  78.847  1.00 32.38           C  
ATOM   3356  OE1 GLU A 434     -17.897  26.342  79.373  1.00 32.38           O  
ATOM   3357  OE2 GLU A 434     -15.892  27.244  79.420  1.00 32.38           O  
ATOM   3358  N   GLU A 435     -15.102  28.234  73.892  1.00 30.22           N  
ATOM   3359  CA  GLU A 435     -15.565  29.613  74.012  1.00 30.22           C  
ATOM   3360  C   GLU A 435     -15.712  30.267  72.640  1.00 30.22           C  
ATOM   3361  CB  GLU A 435     -14.606  30.429  74.883  1.00 30.22           C  
ATOM   3362  O   GLU A 435     -14.810  30.178  71.805  1.00 30.22           O  
ATOM   3363  CG  GLU A 435     -14.742  30.151  76.373  1.00 30.22           C  
ATOM   3364  CD  GLU A 435     -14.018  31.167  77.242  1.00 30.22           C  
ATOM   3365  OE1 GLU A 435     -14.220  31.164  78.477  1.00 30.22           O  
ATOM   3366  OE2 GLU A 435     -13.242  31.974  76.682  1.00 30.22           O  
ATOM   3367  N   VAL A 436     -16.908  30.743  72.297  1.00 30.92           N  
ATOM   3368  CA  VAL A 436     -17.870  31.780  71.939  1.00 30.92           C  
ATOM   3369  C   VAL A 436     -17.131  33.038  71.489  1.00 30.92           C  
ATOM   3370  CB  VAL A 436     -18.815  32.109  73.116  1.00 30.92           C  
ATOM   3371  O   VAL A 436     -16.148  33.445  72.113  1.00 30.92           O  
ATOM   3372  CG1 VAL A 436     -19.763  33.248  72.746  1.00 30.92           C  
ATOM   3373  CG2 VAL A 436     -19.603  30.868  73.531  1.00 30.92           C  
ATOM   3374  N   GLU A 437     -17.502  33.588  70.362  1.00 29.45           N  
ATOM   3375  CA  GLU A 437     -17.927  34.966  70.131  1.00 29.45           C  
ATOM   3376  C   GLU A 437     -18.083  35.253  68.640  1.00 29.45           C  
ATOM   3377  CB  GLU A 437     -16.931  35.947  70.754  1.00 29.45           C  
ATOM   3378  O   GLU A 437     -17.178  34.975  67.851  1.00 29.45           O  
ATOM   3379  CG  GLU A 437     -17.439  36.615  72.024  1.00 29.45           C  
ATOM   3380  CD  GLU A 437     -16.525  37.721  72.527  1.00 29.45           C  
ATOM   3381  OE1 GLU A 437     -16.926  38.469  73.447  1.00 29.45           O  
ATOM   3382  OE2 GLU A 437     -15.398  37.841  71.995  1.00 29.45           O  
ATOM   3383  N   GLN A 438     -19.347  35.531  68.248  1.00 33.52           N  
ATOM   3384  CA  GLN A 438     -20.167  36.698  67.942  1.00 33.52           C  
ATOM   3385  C   GLN A 438     -20.040  37.090  66.473  1.00 33.52           C  
ATOM   3386  CB  GLN A 438     -19.778  37.878  68.835  1.00 33.52           C  
ATOM   3387  O   GLN A 438     -18.930  37.254  65.963  1.00 33.52           O  
ATOM   3388  CG  GLN A 438     -20.742  38.119  69.989  1.00 33.52           C  
ATOM   3389  CD  GLN A 438     -20.332  39.292  70.860  1.00 33.52           C  
ATOM   3390  NE2 GLN A 438     -21.127  39.575  71.886  1.00 33.52           N  
ATOM   3391  OE1 GLN A 438     -19.308  39.937  70.614  1.00 33.52           O  
ATOM   3392  N   GLU A 439     -21.188  37.059  65.730  1.00 33.72           N  
ATOM   3393  CA  GLU A 439     -22.326  37.820  65.222  1.00 33.72           C  
ATOM   3394  C   GLU A 439     -21.919  38.701  64.044  1.00 33.72           C  
ATOM   3395  CB  GLU A 439     -22.938  38.678  66.333  1.00 33.72           C  
ATOM   3396  O   GLU A 439     -20.873  39.353  64.081  1.00 33.72           O  
ATOM   3397  CG  GLU A 439     -24.073  37.995  67.082  1.00 33.72           C  
ATOM   3398  CD  GLU A 439     -24.832  38.933  68.007  1.00 33.72           C  
ATOM   3399  OE1 GLU A 439     -25.996  38.632  68.355  1.00 33.72           O  
ATOM   3400  OE2 GLU A 439     -24.258  39.978  68.385  1.00 33.72           O  
ATOM   3401  N   THR A 440     -22.625  38.619  62.947  1.00 30.61           N  
ATOM   3402  CA  THR A 440     -23.612  39.552  62.414  1.00 30.61           C  
ATOM   3403  C   THR A 440     -23.955  39.209  60.968  1.00 30.61           C  
ATOM   3404  CB  THR A 440     -23.108  41.005  62.495  1.00 30.61           C  
ATOM   3405  O   THR A 440     -23.066  38.917  60.165  1.00 30.61           O  
ATOM   3406  CG2 THR A 440     -22.940  41.449  63.944  1.00 30.61           C  
ATOM   3407  OG1 THR A 440     -21.844  41.103  61.827  1.00 30.61           O  
ATOM   3408  N   LYS A 441     -25.174  38.796  60.741  1.00 32.22           N  
ATOM   3409  CA  LYS A 441     -26.502  39.058  60.194  1.00 32.22           C  
ATOM   3410  C   LYS A 441     -26.449  40.131  59.110  1.00 32.22           C  
ATOM   3411  CB  LYS A 441     -27.466  39.481  61.303  1.00 32.22           C  
ATOM   3412  O   LYS A 441     -25.838  41.184  59.302  1.00 32.22           O  
ATOM   3413  CG  LYS A 441     -28.782  38.717  61.304  1.00 32.22           C  
ATOM   3414  CD  LYS A 441     -29.732  39.242  62.374  1.00 32.22           C  
ATOM   3415  CE  LYS A 441     -31.070  38.516  62.339  1.00 32.22           C  
ATOM   3416  NZ  LYS A 441     -31.966  38.952  63.452  1.00 32.22           N  
ATOM   3417  N   GLU A 442     -26.856  39.827  57.904  1.00 31.42           N  
ATOM   3418  CA  GLU A 442     -27.958  40.587  57.321  1.00 31.42           C  
ATOM   3419  C   GLU A 442     -28.257  40.122  55.898  1.00 31.42           C  
ATOM   3420  CB  GLU A 442     -27.643  42.085  57.329  1.00 31.42           C  
ATOM   3421  O   GLU A 442     -27.359  40.068  55.056  1.00 31.42           O  
ATOM   3422  CG  GLU A 442     -28.849  42.965  57.621  1.00 31.42           C  
ATOM   3423  CD  GLU A 442     -28.538  44.452  57.547  1.00 31.42           C  
ATOM   3424  OE1 GLU A 442     -29.484  45.272  57.579  1.00 31.42           O  
ATOM   3425  OE2 GLU A 442     -27.340  44.799  57.455  1.00 31.42           O  
ATOM   3426  N   LYS A 443     -29.368  39.417  55.735  1.00 33.46           N  
ATOM   3427  CA  LYS A 443     -30.732  39.327  55.221  1.00 33.46           C  
ATOM   3428  C   LYS A 443     -30.904  40.182  53.968  1.00 33.46           C  
ATOM   3429  CB  LYS A 443     -31.738  39.755  56.290  1.00 33.46           C  
ATOM   3430  O   LYS A 443     -30.471  41.335  53.933  1.00 33.46           O  
ATOM   3431  CG  LYS A 443     -32.036  38.681  57.325  1.00 33.46           C  
ATOM   3432  CD  LYS A 443     -33.475  38.763  57.818  1.00 33.46           C  
ATOM   3433  CE  LYS A 443     -33.782  37.670  58.834  1.00 33.46           C  
ATOM   3434  NZ  LYS A 443     -35.175  37.780  59.361  1.00 33.46           N  
ATOM   3435  N   GLY A 444     -31.191  39.554  52.918  1.00 30.75           N  
ATOM   3436  CA  GLY A 444     -32.533  39.654  52.367  1.00 30.75           C  
ATOM   3437  C   GLY A 444     -32.548  39.995  50.889  1.00 30.75           C  
ATOM   3438  O   GLY A 444     -31.763  40.828  50.431  1.00 30.75           O  
ATOM   3439  N   SER A 445     -33.121  39.117  50.118  1.00 28.08           N  
ATOM   3440  CA  SER A 445     -34.482  39.256  49.611  1.00 28.08           C  
ATOM   3441  C   SER A 445     -34.504  39.287  48.087  1.00 28.08           C  
ATOM   3442  CB  SER A 445     -35.134  40.524  50.164  1.00 28.08           C  
ATOM   3443  O   SER A 445     -33.668  39.944  47.462  1.00 28.08           O  
ATOM   3444  OG  SER A 445     -34.710  41.665  49.438  1.00 28.08           O  
ATOM   3445  N   GLY A 446     -35.012  38.242  47.475  1.00 29.86           N  
ATOM   3446  CA  GLY A 446     -36.333  38.160  46.873  1.00 29.86           C  
ATOM   3447  C   GLY A 446     -36.320  38.389  45.373  1.00 29.86           C  
ATOM   3448  O   GLY A 446     -35.683  39.326  44.889  1.00 29.86           O  
ATOM   3449  N   ARG A 447     -36.656  37.391  44.582  1.00 33.84           N  
ATOM   3450  CA  ARG A 447     -37.906  37.118  43.879  1.00 33.84           C  
ATOM   3451  C   ARG A 447     -37.876  37.694  42.467  1.00 33.84           C  
ATOM   3452  CB  ARG A 447     -39.095  37.690  44.654  1.00 33.84           C  
ATOM   3453  O   ARG A 447     -37.484  38.846  42.269  1.00 33.84           O  
ATOM   3454  CG  ARG A 447     -40.447  37.208  44.151  1.00 33.84           C  
ATOM   3455  CD  ARG A 447     -41.575  37.616  45.089  1.00 33.84           C  
ATOM   3456  NE  ARG A 447     -42.884  37.298  44.527  1.00 33.84           N  
ATOM   3457  NH1 ARG A 447     -43.991  37.326  46.554  1.00 33.84           N  
ATOM   3458  NH2 ARG A 447     -45.140  36.877  44.622  1.00 33.84           N  
ATOM   3459  CZ  ARG A 447     -44.002  37.168  45.235  1.00 33.84           C  
ATOM   3460  N   GLU A 448     -38.023  36.850  41.431  1.00 37.97           N  
ATOM   3461  CA  GLU A 448     -39.165  36.762  40.525  1.00 37.97           C  
ATOM   3462  C   GLU A 448     -38.718  36.425  39.105  1.00 37.97           C  
ATOM   3463  CB  GLU A 448     -39.958  38.071  40.530  1.00 37.97           C  
ATOM   3464  O   GLU A 448     -37.769  37.019  38.590  1.00 37.97           O  
ATOM   3465  CG  GLU A 448     -40.863  38.238  41.742  1.00 37.97           C  
ATOM   3466  CD  GLU A 448     -41.720  39.492  41.683  1.00 37.97           C  
ATOM   3467  OE1 GLU A 448     -42.616  39.656  42.542  1.00 37.97           O  
ATOM   3468  OE2 GLU A 448     -41.495  40.317  40.769  1.00 37.97           O  
ATOM   3469  N   GLU A 449     -39.023  35.259  38.651  1.00 44.07           N  
ATOM   3470  CA  GLU A 449     -39.661  34.591  37.520  1.00 44.07           C  
ATOM   3471  C   GLU A 449     -40.088  35.596  36.455  1.00 44.07           C  
ATOM   3472  CB  GLU A 449     -40.869  33.775  37.989  1.00 44.07           C  
ATOM   3473  O   GLU A 449     -40.688  36.625  36.770  1.00 44.07           O  
ATOM   3474  CG  GLU A 449     -40.545  32.773  39.088  1.00 44.07           C  
ATOM   3475  CD  GLU A 449     -41.699  31.834  39.403  1.00 44.07           C  
ATOM   3476  OE1 GLU A 449     -41.477  30.806  40.081  1.00 44.07           O  
ATOM   3477  OE2 GLU A 449     -42.834  32.129  38.966  1.00 44.07           O  
ATOM   3478  N   GLU A 450     -39.471  35.452  35.219  1.00 44.00           N  
ATOM   3479  CA  GLU A 450     -40.163  35.640  33.948  1.00 44.00           C  
ATOM   3480  C   GLU A 450     -39.461  34.889  32.821  1.00 44.00           C  
ATOM   3481  CB  GLU A 450     -40.264  37.129  33.606  1.00 44.00           C  
ATOM   3482  O   GLU A 450     -38.249  35.023  32.639  1.00 44.00           O  
ATOM   3483  CG  GLU A 450     -41.487  37.815  34.198  1.00 44.00           C  
ATOM   3484  CD  GLU A 450     -41.705  39.221  33.662  1.00 44.00           C  
ATOM   3485  OE1 GLU A 450     -42.770  39.818  33.939  1.00 44.00           O  
ATOM   3486  OE2 GLU A 450     -40.804  39.729  32.958  1.00 44.00           O  
ATOM   3487  N   LYS A 451     -39.981  33.752  32.381  1.00 45.96           N  
ATOM   3488  CA  LYS A 451     -40.533  33.128  31.183  1.00 45.96           C  
ATOM   3489  C   LYS A 451     -40.107  33.879  29.925  1.00 45.96           C  
ATOM   3490  CB  LYS A 451     -42.059  33.065  31.265  1.00 45.96           C  
ATOM   3491  O   LYS A 451     -40.230  35.104  29.856  1.00 45.96           O  
ATOM   3492  CG  LYS A 451     -42.586  31.952  32.158  1.00 45.96           C  
ATOM   3493  CD  LYS A 451     -44.042  31.628  31.846  1.00 45.96           C  
ATOM   3494  CE  LYS A 451     -44.607  30.601  32.818  1.00 45.96           C  
ATOM   3495  NZ  LYS A 451     -45.937  30.089  32.372  1.00 45.96           N  
ATOM   3496  N   GLY A 452     -39.184  33.362  29.031  1.00 37.02           N  
ATOM   3497  CA  GLY A 452     -39.461  33.079  27.632  1.00 37.02           C  
ATOM   3498  C   GLY A 452     -38.375  33.574  26.696  1.00 37.02           C  
ATOM   3499  O   GLY A 452     -37.945  34.726  26.790  1.00 37.02           O  
ATOM   3500  N   VAL A 453     -37.460  32.711  26.149  1.00 38.10           N  
ATOM   3501  CA  VAL A 453     -37.250  32.606  24.709  1.00 38.10           C  
ATOM   3502  C   VAL A 453     -35.893  31.963  24.430  1.00 38.10           C  
ATOM   3503  CB  VAL A 453     -37.338  33.986  24.020  1.00 38.10           C  
ATOM   3504  O   VAL A 453     -34.876  32.376  24.993  1.00 38.10           O  
ATOM   3505  CG1 VAL A 453     -36.867  33.896  22.569  1.00 38.10           C  
ATOM   3506  CG2 VAL A 453     -38.766  34.526  24.089  1.00 38.10           C  
ATOM   3507  N   VAL A 454     -35.775  30.679  24.416  1.00 47.60           N  
ATOM   3508  CA  VAL A 454     -34.862  29.727  23.791  1.00 47.60           C  
ATOM   3509  C   VAL A 454     -34.520  30.191  22.377  1.00 47.60           C  
ATOM   3510  CB  VAL A 454     -35.464  28.304  23.754  1.00 47.60           C  
ATOM   3511  O   VAL A 454     -35.405  30.317  21.527  1.00 47.60           O  
ATOM   3512  CG1 VAL A 454     -34.431  27.294  23.259  1.00 47.60           C  
ATOM   3513  CG2 VAL A 454     -35.983  27.909  25.135  1.00 47.60           C  
ATOM   3514  N   THR A 455     -33.455  31.008  22.230  1.00 45.64           N  
ATOM   3515  CA  THR A 455     -32.710  31.002  20.975  1.00 45.64           C  
ATOM   3516  C   THR A 455     -31.245  30.649  21.217  1.00 45.64           C  
ATOM   3517  CB  THR A 455     -32.801  32.366  20.265  1.00 45.64           C  
ATOM   3518  O   THR A 455     -30.624  31.162  22.151  1.00 45.64           O  
ATOM   3519  CG2 THR A 455     -34.254  32.762  20.020  1.00 45.64           C  
ATOM   3520  OG1 THR A 455     -32.177  33.365  21.081  1.00 45.64           O  
ATOM   3521  N   ASN A 456     -30.825  29.397  21.269  1.00 47.77           N  
ATOM   3522  CA  ASN A 456     -29.552  28.770  20.928  1.00 47.77           C  
ATOM   3523  C   ASN A 456     -28.941  29.388  19.674  1.00 47.77           C  
ATOM   3524  CB  ASN A 456     -29.729  27.261  20.746  1.00 47.77           C  
ATOM   3525  O   ASN A 456     -29.345  29.062  18.556  1.00 47.77           O  
ATOM   3526  CG  ASN A 456     -29.655  26.502  22.056  1.00 47.77           C  
ATOM   3527  ND2 ASN A 456     -29.871  25.193  21.995  1.00 47.77           N  
ATOM   3528  OD1 ASN A 456     -29.408  27.087  23.113  1.00 47.77           O  
ATOM   3529  N   GLY A 457     -28.528  30.679  19.731  1.00 38.47           N  
ATOM   3530  CA  GLY A 457     -27.679  31.327  18.743  1.00 38.47           C  
ATOM   3531  C   GLY A 457     -26.269  31.580  19.243  1.00 38.47           C  
ATOM   3532  O   GLY A 457     -26.076  31.996  20.387  1.00 38.47           O  
ATOM   3533  N   LEU A 458     -25.352  30.642  19.143  1.00 43.84           N  
ATOM   3534  CA  LEU A 458     -23.923  30.631  18.847  1.00 43.84           C  
ATOM   3535  C   LEU A 458     -23.479  31.967  18.261  1.00 43.84           C  
ATOM   3536  CB  LEU A 458     -23.586  29.497  17.875  1.00 43.84           C  
ATOM   3537  O   LEU A 458     -23.821  32.295  17.123  1.00 43.84           O  
ATOM   3538  CG  LEU A 458     -22.348  28.664  18.209  1.00 43.84           C  
ATOM   3539  CD1 LEU A 458     -22.752  27.375  18.917  1.00 43.84           C  
ATOM   3540  CD2 LEU A 458     -21.551  28.359  16.945  1.00 43.84           C  
ATOM   3541  N   ASP A 459     -23.541  33.011  19.038  1.00 37.25           N  
ATOM   3542  CA  ASP A 459     -22.865  34.299  18.912  1.00 37.25           C  
ATOM   3543  C   ASP A 459     -21.437  34.224  19.446  1.00 37.25           C  
ATOM   3544  CB  ASP A 459     -23.646  35.389  19.649  1.00 37.25           C  
ATOM   3545  O   ASP A 459     -21.224  33.946  20.628  1.00 37.25           O  
ATOM   3546  CG  ASP A 459     -23.266  36.791  19.208  1.00 37.25           C  
ATOM   3547  OD1 ASP A 459     -22.509  36.938  18.225  1.00 37.25           O  
ATOM   3548  OD2 ASP A 459     -23.726  37.759  19.852  1.00 37.25           O  
ATOM   3549  N   LEU A 460     -20.467  33.951  18.650  1.00 43.41           N  
ATOM   3550  CA  LEU A 460     -19.101  34.306  19.019  1.00 43.41           C  
ATOM   3551  C   LEU A 460     -18.608  35.495  18.201  1.00 43.41           C  
ATOM   3552  CB  LEU A 460     -18.165  33.111  18.820  1.00 43.41           C  
ATOM   3553  O   LEU A 460     -18.386  35.374  16.994  1.00 43.41           O  
ATOM   3554  CG  LEU A 460     -18.465  31.867  19.656  1.00 43.41           C  
ATOM   3555  CD1 LEU A 460     -17.520  30.732  19.277  1.00 43.41           C  
ATOM   3556  CD2 LEU A 460     -18.359  32.184  21.144  1.00 43.41           C  
ATOM   3557  N   SER A 461     -18.950  36.675  18.523  1.00 42.73           N  
ATOM   3558  CA  SER A 461     -18.118  37.856  18.320  1.00 42.73           C  
ATOM   3559  C   SER A 461     -16.999  37.929  19.354  1.00 42.73           C  
ATOM   3560  CB  SER A 461     -18.966  39.127  18.385  1.00 42.73           C  
ATOM   3561  O   SER A 461     -17.243  37.769  20.552  1.00 42.73           O  
ATOM   3562  OG  SER A 461     -19.788  39.243  17.236  1.00 42.73           O  
ATOM   3563  N   PRO A 462     -15.597  37.973  18.966  1.00 52.69           N  
ATOM   3564  CA  PRO A 462     -14.746  38.605  19.978  1.00 52.69           C  
ATOM   3565  C   PRO A 462     -14.388  40.047  19.630  1.00 52.69           C  
ATOM   3566  CB  PRO A 462     -13.498  37.719  19.990  1.00 52.69           C  
ATOM   3567  O   PRO A 462     -14.133  40.360  18.464  1.00 52.69           O  
ATOM   3568  CG  PRO A 462     -13.493  37.046  18.656  1.00 52.69           C  
ATOM   3569  CD  PRO A 462     -14.700  37.503  17.887  1.00 52.69           C  
ATOM   3570  N   ALA A 463     -15.105  41.018  20.218  1.00 42.79           N  
ATOM   3571  CA  ALA A 463     -14.748  42.373  20.631  1.00 42.79           C  
ATOM   3572  C   ALA A 463     -13.334  42.417  21.203  1.00 42.79           C  
ATOM   3573  CB  ALA A 463     -15.750  42.897  21.657  1.00 42.79           C  
ATOM   3574  O   ALA A 463     -12.956  41.563  22.009  1.00 42.79           O  
ATOM   3575  N   ASP A 464     -12.325  42.930  20.460  1.00 41.52           N  
ATOM   3576  CA  ASP A 464     -11.378  44.034  20.337  1.00 41.52           C  
ATOM   3577  C   ASP A 464     -10.345  43.998  21.461  1.00 41.52           C  
ATOM   3578  CB  ASP A 464     -12.114  45.375  20.342  1.00 41.52           C  
ATOM   3579  O   ASP A 464     -10.703  43.952  22.640  1.00 41.52           O  
ATOM   3580  CG  ASP A 464     -11.788  46.235  19.134  1.00 41.52           C  
ATOM   3581  OD1 ASP A 464     -10.608  46.289  18.724  1.00 41.52           O  
ATOM   3582  OD2 ASP A 464     -12.719  46.866  18.588  1.00 41.52           O  
ATOM   3583  N   GLU A 465      -8.982  43.792  21.112  1.00 43.85           N  
ATOM   3584  CA  GLU A 465      -7.920  44.794  21.143  1.00 43.85           C  
ATOM   3585  C   GLU A 465      -6.599  44.184  21.603  1.00 43.85           C  
ATOM   3586  CB  GLU A 465      -8.307  45.960  22.056  1.00 43.85           C  
ATOM   3587  O   GLU A 465      -6.539  43.536  22.650  1.00 43.85           O  
ATOM   3588  CG  GLU A 465      -9.040  47.085  21.340  1.00 43.85           C  
ATOM   3589  CD  GLU A 465      -9.330  48.278  22.237  1.00 43.85           C  
ATOM   3590  OE1 GLU A 465      -9.813  49.316  21.729  1.00 43.85           O  
ATOM   3591  OE2 GLU A 465      -9.073  48.175  23.457  1.00 43.85           O  
ATOM   3592  N   LYS A 466      -5.659  43.952  20.666  1.00 38.39           N  
ATOM   3593  CA  LYS A 466      -4.311  44.479  20.861  1.00 38.39           C  
ATOM   3594  C   LYS A 466      -3.393  44.079  19.710  1.00 38.39           C  
ATOM   3595  CB  LYS A 466      -3.731  43.991  22.189  1.00 38.39           C  
ATOM   3596  O   LYS A 466      -3.389  42.922  19.285  1.00 38.39           O  
ATOM   3597  CG  LYS A 466      -4.045  44.895  23.372  1.00 38.39           C  
ATOM   3598  CD  LYS A 466      -2.982  44.784  24.458  1.00 38.39           C  
ATOM   3599  CE  LYS A 466      -3.343  45.617  25.681  1.00 38.39           C  
ATOM   3600  NZ  LYS A 466      -2.455  45.310  26.841  1.00 38.39           N  
ATOM   3601  N   LYS A 467      -3.140  44.958  18.692  1.00 44.83           N  
ATOM   3602  CA  LYS A 467      -1.984  45.605  18.079  1.00 44.83           C  
ATOM   3603  C   LYS A 467      -0.872  44.597  17.802  1.00 44.83           C  
ATOM   3604  CB  LYS A 467      -1.460  46.730  18.974  1.00 44.83           C  
ATOM   3605  O   LYS A 467      -0.489  43.828  18.686  1.00 44.83           O  
ATOM   3606  CG  LYS A 467      -1.517  48.108  18.332  1.00 44.83           C  
ATOM   3607  CD  LYS A 467      -0.691  49.122  19.113  1.00 44.83           C  
ATOM   3608  CE  LYS A 467      -0.818  50.521  18.524  1.00 44.83           C  
ATOM   3609  NZ  LYS A 467       0.023  51.511  19.260  1.00 44.83           N  
ATOM   3610  N   GLY A 468      -0.806  44.107  16.505  1.00 38.97           N  
ATOM   3611  CA  GLY A 468       0.421  44.038  15.727  1.00 38.97           C  
ATOM   3612  C   GLY A 468       0.752  42.634  15.258  1.00 38.97           C  
ATOM   3613  O   GLY A 468       0.619  41.672  16.018  1.00 38.97           O  
ATOM   3614  N   GLY A 469       0.365  42.286  14.022  1.00 37.63           N  
ATOM   3615  CA  GLY A 469       1.296  41.681  13.083  1.00 37.63           C  
ATOM   3616  C   GLY A 469       0.795  40.371  12.506  1.00 37.63           C  
ATOM   3617  O   GLY A 469       0.202  39.559  13.219  1.00 37.63           O  
ATOM   3618  N   ASP A 470       0.179  40.421  11.333  1.00 48.89           N  
ATOM   3619  CA  ASP A 470       0.317  39.641  10.108  1.00 48.89           C  
ATOM   3620  C   ASP A 470      -0.742  38.543  10.033  1.00 48.89           C  
ATOM   3621  CB  ASP A 470       1.716  39.029  10.016  1.00 48.89           C  
ATOM   3622  O   ASP A 470      -0.707  37.586  10.808  1.00 48.89           O  
ATOM   3623  CG  ASP A 470       2.623  39.763   9.044  1.00 48.89           C  
ATOM   3624  OD1 ASP A 470       2.211  40.005   7.889  1.00 48.89           O  
ATOM   3625  OD2 ASP A 470       3.761  40.101   9.436  1.00 48.89           O  
ATOM   3626  N   LYS A 471      -1.973  38.869   9.787  1.00 43.09           N  
ATOM   3627  CA  LYS A 471      -3.006  37.854   9.601  1.00 43.09           C  
ATOM   3628  C   LYS A 471      -3.119  37.447   8.135  1.00 43.09           C  
ATOM   3629  CB  LYS A 471      -4.356  38.363  10.109  1.00 43.09           C  
ATOM   3630  O   LYS A 471      -3.177  38.304   7.250  1.00 43.09           O  
ATOM   3631  CG  LYS A 471      -4.451  38.459  11.625  1.00 43.09           C  
ATOM   3632  CD  LYS A 471      -5.865  38.799  12.076  1.00 43.09           C  
ATOM   3633  CE  LYS A 471      -5.965  38.880  13.593  1.00 43.09           C  
ATOM   3634  NZ  LYS A 471      -7.116  39.725  14.029  1.00 43.09           N  
ATOM   3635  N   SER A 472      -2.332  36.493   7.523  1.00 49.38           N  
ATOM   3636  CA  SER A 472      -2.472  35.502   6.460  1.00 49.38           C  
ATOM   3637  C   SER A 472      -3.937  35.288   6.094  1.00 49.38           C  
ATOM   3638  CB  SER A 472      -1.843  34.173   6.880  1.00 49.38           C  
ATOM   3639  O   SER A 472      -4.780  35.097   6.972  1.00 49.38           O  
ATOM   3640  OG  SER A 472      -2.454  33.677   8.058  1.00 49.38           O  
ATOM   3641  N   GLU A 473      -4.535  36.196   5.282  1.00 49.53           N  
ATOM   3642  CA  GLU A 473      -5.791  36.100   4.544  1.00 49.53           C  
ATOM   3643  C   GLU A 473      -6.061  34.666   4.098  1.00 49.53           C  
ATOM   3644  CB  GLU A 473      -5.775  37.034   3.332  1.00 49.53           C  
ATOM   3645  O   GLU A 473      -5.257  34.074   3.374  1.00 49.53           O  
ATOM   3646  CG  GLU A 473      -5.858  38.511   3.692  1.00 49.53           C  
ATOM   3647  CD  GLU A 473      -5.780  39.429   2.482  1.00 49.53           C  
ATOM   3648  OE1 GLU A 473      -5.791  40.668   2.659  1.00 49.53           O  
ATOM   3649  OE2 GLU A 473      -5.709  38.904   1.349  1.00 49.53           O  
ATOM   3650  N   GLU A 474      -6.363  33.644   4.930  1.00 48.25           N  
ATOM   3651  CA  GLU A 474      -6.952  32.325   4.718  1.00 48.25           C  
ATOM   3652  C   GLU A 474      -8.177  32.407   3.812  1.00 48.25           C  
ATOM   3653  CB  GLU A 474      -7.329  31.683   6.056  1.00 48.25           C  
ATOM   3654  O   GLU A 474      -9.120  33.146   4.099  1.00 48.25           O  
ATOM   3655  CG  GLU A 474      -7.531  30.176   5.979  1.00 48.25           C  
ATOM   3656  CD  GLU A 474      -7.769  29.533   7.336  1.00 48.25           C  
ATOM   3657  OE1 GLU A 474      -7.934  28.294   7.400  1.00 48.25           O  
ATOM   3658  OE2 GLU A 474      -7.792  30.275   8.344  1.00 48.25           O  
ATOM   3659  N   LYS A 475      -7.987  32.440   2.450  1.00 49.81           N  
ATOM   3660  CA  LYS A 475      -9.120  32.372   1.531  1.00 49.81           C  
ATOM   3661  C   LYS A 475      -9.661  30.949   1.430  1.00 49.81           C  
ATOM   3662  CB  LYS A 475      -8.719  32.880   0.145  1.00 49.81           C  
ATOM   3663  O   LYS A 475      -8.897  30.001   1.238  1.00 49.81           O  
ATOM   3664  CG  LYS A 475      -8.582  34.393   0.056  1.00 49.81           C  
ATOM   3665  CD  LYS A 475      -8.294  34.845  -1.370  1.00 49.81           C  
ATOM   3666  CE  LYS A 475      -8.057  36.347  -1.444  1.00 49.81           C  
ATOM   3667  NZ  LYS A 475      -7.847  36.806  -2.850  1.00 49.81           N  
ATOM   3668  N   VAL A 476     -10.881  30.603   2.095  1.00 47.98           N  
ATOM   3669  CA  VAL A 476     -11.676  29.382   2.160  1.00 47.98           C  
ATOM   3670  C   VAL A 476     -12.504  29.235   0.886  1.00 47.98           C  
ATOM   3671  CB  VAL A 476     -12.599  29.371   3.399  1.00 47.98           C  
ATOM   3672  O   VAL A 476     -13.238  30.150   0.506  1.00 47.98           O  
ATOM   3673  CG1 VAL A 476     -13.402  28.073   3.463  1.00 47.98           C  
ATOM   3674  CG2 VAL A 476     -11.780  29.560   4.675  1.00 47.98           C  
ATOM   3675  N   VAL A 477     -12.022  28.470  -0.179  1.00 44.96           N  
ATOM   3676  CA  VAL A 477     -12.839  28.126  -1.338  1.00 44.96           C  
ATOM   3677  C   VAL A 477     -13.626  26.848  -1.054  1.00 44.96           C  
ATOM   3678  CB  VAL A 477     -11.978  27.951  -2.608  1.00 44.96           C  
ATOM   3679  O   VAL A 477     -13.046  25.821  -0.695  1.00 44.96           O  
ATOM   3680  CG1 VAL A 477     -12.856  27.632  -3.817  1.00 44.96           C  
ATOM   3681  CG2 VAL A 477     -11.145  29.205  -2.865  1.00 44.96           C  
ATOM   3682  N   VAL A 478     -14.994  26.971  -0.782  1.00 45.35           N  
ATOM   3683  CA  VAL A 478     -15.976  25.934  -0.486  1.00 45.35           C  
ATOM   3684  C   VAL A 478     -16.562  25.390  -1.786  1.00 45.35           C  
ATOM   3685  CB  VAL A 478     -17.105  26.465   0.426  1.00 45.35           C  
ATOM   3686  O   VAL A 478     -17.099  26.148  -2.598  1.00 45.35           O  
ATOM   3687  CG1 VAL A 478     -18.107  25.357   0.747  1.00 45.35           C  
ATOM   3688  CG2 VAL A 478     -16.521  27.050   1.711  1.00 45.35           C  
ATOM   3689  N   THR A 479     -16.029  24.234  -2.338  1.00 47.82           N  
ATOM   3690  CA  THR A 479     -16.721  23.656  -3.485  1.00 47.82           C  
ATOM   3691  C   THR A 479     -17.648  22.526  -3.044  1.00 47.82           C  
ATOM   3692  CB  THR A 479     -15.723  23.126  -4.531  1.00 47.82           C  
ATOM   3693  O   THR A 479     -17.252  21.661  -2.261  1.00 47.82           O  
ATOM   3694  CG2 THR A 479     -15.081  24.271  -5.307  1.00 47.82           C  
ATOM   3695  OG1 THR A 479     -14.697  22.378  -3.867  1.00 47.82           O  
ATOM   3696  N   LYS A 480     -19.027  22.754  -3.090  1.00 50.32           N  
ATOM   3697  CA  LYS A 480     -20.210  21.966  -2.756  1.00 50.32           C  
ATOM   3698  C   LYS A 480     -20.563  20.999  -3.883  1.00 50.32           C  
ATOM   3699  CB  LYS A 480     -21.399  22.881  -2.459  1.00 50.32           C  
ATOM   3700  O   LYS A 480     -20.698  21.408  -5.039  1.00 50.32           O  
ATOM   3701  CG  LYS A 480     -21.231  23.725  -1.205  1.00 50.32           C  
ATOM   3702  CD  LYS A 480     -22.466  24.576  -0.935  1.00 50.32           C  
ATOM   3703  CE  LYS A 480     -22.341  25.345   0.374  1.00 50.32           C  
ATOM   3704  NZ  LYS A 480     -23.540  26.198   0.631  1.00 50.32           N  
ATOM   3705  N   THR A 481     -20.163  19.670  -3.797  1.00 50.21           N  
ATOM   3706  CA  THR A 481     -20.647  18.755  -4.824  1.00 50.21           C  
ATOM   3707  C   THR A 481     -21.757  17.863  -4.275  1.00 50.21           C  
ATOM   3708  CB  THR A 481     -19.506  17.878  -5.374  1.00 50.21           C  
ATOM   3709  O   THR A 481     -21.651  17.345  -3.162  1.00 50.21           O  
ATOM   3710  CG2 THR A 481     -18.581  18.685  -6.280  1.00 50.21           C  
ATOM   3711  OG1 THR A 481     -18.746  17.352  -4.280  1.00 50.21           O  
ATOM   3712  N   VAL A 482     -23.038  18.003  -4.864  1.00 50.17           N  
ATOM   3713  CA  VAL A 482     -24.283  17.332  -4.503  1.00 50.17           C  
ATOM   3714  C   VAL A 482     -24.427  16.042  -5.307  1.00 50.17           C  
ATOM   3715  CB  VAL A 482     -25.508  18.245  -4.734  1.00 50.17           C  
ATOM   3716  O   VAL A 482     -24.287  16.048  -6.532  1.00 50.17           O  
ATOM   3717  CG1 VAL A 482     -26.793  17.544  -4.300  1.00 50.17           C  
ATOM   3718  CG2 VAL A 482     -25.337  19.566  -3.987  1.00 50.17           C  
ATOM   3719  N   GLU A 483     -24.183  14.784  -4.759  1.00 44.49           N  
ATOM   3720  CA  GLU A 483     -24.481  13.518  -5.423  1.00 44.49           C  
ATOM   3721  C   GLU A 483     -25.854  12.991  -5.017  1.00 44.49           C  
ATOM   3722  CB  GLU A 483     -23.403  12.478  -5.108  1.00 44.49           C  
ATOM   3723  O   GLU A 483     -26.193  12.977  -3.832  1.00 44.49           O  
ATOM   3724  CG  GLU A 483     -22.249  12.468  -6.099  1.00 44.49           C  
ATOM   3725  CD  GLU A 483     -21.280  11.317  -5.880  1.00 44.49           C  
ATOM   3726  OE1 GLU A 483     -20.433  11.060  -6.766  1.00 44.49           O  
ATOM   3727  OE2 GLU A 483     -21.368  10.667  -4.815  1.00 44.49           O  
ATOM   3728  N   LYS A 484     -26.896  12.919  -6.069  1.00 52.10           N  
ATOM   3729  CA  LYS A 484     -28.275  12.441  -6.024  1.00 52.10           C  
ATOM   3730  C   LYS A 484     -28.332  10.919  -6.121  1.00 52.10           C  
ATOM   3731  CB  LYS A 484     -29.097  13.069  -7.150  1.00 52.10           C  
ATOM   3732  O   LYS A 484     -27.765  10.329  -7.043  1.00 52.10           O  
ATOM   3733  CG  LYS A 484     -30.599  12.873  -7.003  1.00 52.10           C  
ATOM   3734  CD  LYS A 484     -31.367  13.592  -8.105  1.00 52.10           C  
ATOM   3735  CE  LYS A 484     -32.867  13.356  -7.987  1.00 52.10           C  
ATOM   3736  NZ  LYS A 484     -33.619  14.003  -9.104  1.00 52.10           N  
ATOM   3737  N   ILE A 485     -28.553  10.098  -5.080  1.00 47.40           N  
ATOM   3738  CA  ILE A 485     -28.852   8.682  -5.270  1.00 47.40           C  
ATOM   3739  C   ILE A 485     -30.352   8.446  -5.110  1.00 47.40           C  
ATOM   3740  CB  ILE A 485     -28.062   7.800  -4.278  1.00 47.40           C  
ATOM   3741  O   ILE A 485     -30.962   8.916  -4.146  1.00 47.40           O  
ATOM   3742  CG1 ILE A 485     -26.692   8.422  -3.984  1.00 47.40           C  
ATOM   3743  CG2 ILE A 485     -27.912   6.376  -4.822  1.00 47.40           C  
ATOM   3744  CD1 ILE A 485     -25.957   7.778  -2.816  1.00 47.40           C  
ATOM   3745  N   THR A 486     -31.149   8.220  -6.243  1.00 46.66           N  
ATOM   3746  CA  THR A 486     -32.520   7.728  -6.300  1.00 46.66           C  
ATOM   3747  C   THR A 486     -32.561   6.216  -6.097  1.00 46.66           C  
ATOM   3748  CB  THR A 486     -33.188   8.087  -7.640  1.00 46.66           C  
ATOM   3749  O   THR A 486     -31.743   5.486  -6.660  1.00 46.66           O  
ATOM   3750  CG2 THR A 486     -33.442   9.587  -7.744  1.00 46.66           C  
ATOM   3751  OG1 THR A 486     -32.333   7.682  -8.717  1.00 46.66           O  
ATOM   3752  N   SER A 487     -32.772   5.655  -4.865  1.00 45.80           N  
ATOM   3753  CA  SER A 487     -33.121   4.256  -4.642  1.00 45.80           C  
ATOM   3754  C   SER A 487     -34.523   3.947  -5.157  1.00 45.80           C  
ATOM   3755  CB  SER A 487     -33.028   3.910  -3.155  1.00 45.80           C  
ATOM   3756  O   SER A 487     -35.437   4.761  -5.011  1.00 45.80           O  
ATOM   3757  OG  SER A 487     -33.990   4.636  -2.408  1.00 45.80           O  
ATOM   3758  N   GLU A 488     -34.643   3.464  -6.366  1.00 48.33           N  
ATOM   3759  CA  GLU A 488     -35.709   2.765  -7.078  1.00 48.33           C  
ATOM   3760  C   GLU A 488     -36.246   1.595  -6.259  1.00 48.33           C  
ATOM   3761  CB  GLU A 488     -35.213   2.271  -8.439  1.00 48.33           C  
ATOM   3762  O   GLU A 488     -35.499   0.676  -5.917  1.00 48.33           O  
ATOM   3763  CG  GLU A 488     -36.318   2.097  -9.471  1.00 48.33           C  
ATOM   3764  CD  GLU A 488     -35.827   1.504 -10.782  1.00 48.33           C  
ATOM   3765  OE1 GLU A 488     -36.644   0.916 -11.526  1.00 48.33           O  
ATOM   3766  OE2 GLU A 488     -34.615   1.627 -11.067  1.00 48.33           O  
ATOM   3767  N   GLY A 489     -36.989   1.825  -5.209  1.00 42.52           N  
ATOM   3768  CA  GLY A 489     -37.951   0.831  -4.761  1.00 42.52           C  
ATOM   3769  C   GLY A 489     -38.917   1.362  -3.720  1.00 42.52           C  
ATOM   3770  O   GLY A 489     -38.510   2.050  -2.781  1.00 42.52           O  
ATOM   3771  N   GLY A 490     -40.077   1.884  -4.204  1.00 48.32           N  
ATOM   3772  CA  GLY A 490     -41.484   1.738  -3.865  1.00 48.32           C  
ATOM   3773  C   GLY A 490     -41.804   2.169  -2.446  1.00 48.32           C  
ATOM   3774  O   GLY A 490     -41.360   1.538  -1.485  1.00 48.32           O  
ATOM   3775  N   ASP A 491     -41.565   3.363  -2.059  1.00 48.09           N  
ATOM   3776  CA  ASP A 491     -42.364   4.071  -1.063  1.00 48.09           C  
ATOM   3777  C   ASP A 491     -41.925   5.528  -0.942  1.00 48.09           C  
ATOM   3778  CB  ASP A 491     -42.265   3.377   0.297  1.00 48.09           C  
ATOM   3779  O   ASP A 491     -40.729   5.818  -0.864  1.00 48.09           O  
ATOM   3780  CG  ASP A 491     -43.356   2.344   0.518  1.00 48.09           C  
ATOM   3781  OD1 ASP A 491     -44.514   2.584   0.111  1.00 48.09           O  
ATOM   3782  OD2 ASP A 491     -43.057   1.283   1.106  1.00 48.09           O  
ATOM   3783  N   GLY A 492     -42.251   6.398  -1.847  1.00 53.32           N  
ATOM   3784  CA  GLY A 492     -42.446   7.838  -1.787  1.00 53.32           C  
ATOM   3785  C   GLY A 492     -41.817   8.475  -0.562  1.00 53.32           C  
ATOM   3786  O   GLY A 492     -42.118   9.622  -0.228  1.00 53.32           O  
ATOM   3787  N   ALA A 493     -40.684   8.036   0.000  1.00 58.21           N  
ATOM   3788  CA  ALA A 493     -39.991   8.931   0.923  1.00 58.21           C  
ATOM   3789  C   ALA A 493     -38.498   8.992   0.611  1.00 58.21           C  
ATOM   3790  CB  ALA A 493     -40.212   8.484   2.366  1.00 58.21           C  
ATOM   3791  O   ALA A 493     -37.830   7.958   0.539  1.00 58.21           O  
ATOM   3792  N   THR A 494     -38.078   9.761  -0.424  1.00 55.94           N  
ATOM   3793  CA  THR A 494     -36.726  10.128  -0.828  1.00 55.94           C  
ATOM   3794  C   THR A 494     -35.903  10.574   0.377  1.00 55.94           C  
ATOM   3795  CB  THR A 494     -36.743  11.248  -1.885  1.00 55.94           C  
ATOM   3796  O   THR A 494     -36.359  11.394   1.177  1.00 55.94           O  
ATOM   3797  CG2 THR A 494     -37.197  10.718  -3.241  1.00 55.94           C  
ATOM   3798  OG1 THR A 494     -37.641  12.281  -1.462  1.00 55.94           O  
ATOM   3799  N   LYS A 495     -35.218   9.768   1.152  1.00 58.97           N  
ATOM   3800  CA  LYS A 495     -34.239  10.158   2.163  1.00 58.97           C  
ATOM   3801  C   LYS A 495     -32.922  10.580   1.519  1.00 58.97           C  
ATOM   3802  CB  LYS A 495     -33.998   9.012   3.147  1.00 58.97           C  
ATOM   3803  O   LYS A 495     -32.410   9.894   0.632  1.00 58.97           O  
ATOM   3804  CG  LYS A 495     -35.004   8.953   4.287  1.00 58.97           C  
ATOM   3805  CD  LYS A 495     -34.687   7.819   5.254  1.00 58.97           C  
ATOM   3806  CE  LYS A 495     -35.782   7.651   6.298  1.00 58.97           C  
ATOM   3807  NZ  LYS A 495     -35.437   6.597   7.298  1.00 58.97           N  
ATOM   3808  N   TYR A 496     -32.683  11.987   1.560  1.00 50.45           N  
ATOM   3809  CA  TYR A 496     -31.495  12.685   1.083  1.00 50.45           C  
ATOM   3810  C   TYR A 496     -30.364  12.597   2.101  1.00 50.45           C  
ATOM   3811  CB  TYR A 496     -31.817  14.153   0.785  1.00 50.45           C  
ATOM   3812  O   TYR A 496     -30.581  12.800   3.298  1.00 50.45           O  
ATOM   3813  CG  TYR A 496     -32.857  14.340  -0.292  1.00 50.45           C  
ATOM   3814  CD1 TYR A 496     -32.508  14.296  -1.640  1.00 50.45           C  
ATOM   3815  CD2 TYR A 496     -34.191  14.562   0.035  1.00 50.45           C  
ATOM   3816  CE1 TYR A 496     -33.463  14.470  -2.636  1.00 50.45           C  
ATOM   3817  CE2 TYR A 496     -35.154  14.737  -0.953  1.00 50.45           C  
ATOM   3818  OH  TYR A 496     -35.731  14.862  -3.266  1.00 50.45           O  
ATOM   3819  CZ  TYR A 496     -34.781  14.689  -2.284  1.00 50.45           C  
ATOM   3820  N   ILE A 497     -29.353  11.745   1.828  1.00 52.61           N  
ATOM   3821  CA  ILE A 497     -28.153  11.826   2.655  1.00 52.61           C  
ATOM   3822  C   ILE A 497     -27.175  12.830   2.048  1.00 52.61           C  
ATOM   3823  CB  ILE A 497     -27.478  10.445   2.808  1.00 52.61           C  
ATOM   3824  O   ILE A 497     -26.841  12.742   0.864  1.00 52.61           O  
ATOM   3825  CG1 ILE A 497     -28.445   9.447   3.455  1.00 52.61           C  
ATOM   3826  CG2 ILE A 497     -26.186  10.563   3.622  1.00 52.61           C  
ATOM   3827  CD1 ILE A 497     -28.026   7.991   3.301  1.00 52.61           C  
ATOM   3828  N   THR A 498     -26.979  14.035   2.788  1.00 50.22           N  
ATOM   3829  CA  THR A 498     -26.029  15.104   2.503  1.00 50.22           C  
ATOM   3830  C   THR A 498     -24.664  14.791   3.109  1.00 50.22           C  
ATOM   3831  CB  THR A 498     -26.533  16.457   3.040  1.00 50.22           C  
ATOM   3832  O   THR A 498     -24.561  14.496   4.302  1.00 50.22           O  
ATOM   3833  CG2 THR A 498     -26.172  17.594   2.090  1.00 50.22           C  
ATOM   3834  OG1 THR A 498     -27.958  16.405   3.185  1.00 50.22           O  
ATOM   3835  N   LYS A 499     -23.717  14.285   2.231  1.00 42.74           N  
ATOM   3836  CA  LYS A 499     -22.364  14.141   2.761  1.00 42.74           C  
ATOM   3837  C   LYS A 499     -21.501  15.347   2.400  1.00 42.74           C  
ATOM   3838  CB  LYS A 499     -21.716  12.858   2.239  1.00 42.74           C  
ATOM   3839  O   LYS A 499     -21.512  15.804   1.255  1.00 42.74           O  
ATOM   3840  CG  LYS A 499     -22.384  11.583   2.731  1.00 42.74           C  
ATOM   3841  CD  LYS A 499     -21.635  10.342   2.261  1.00 42.74           C  
ATOM   3842  CE  LYS A 499     -22.271   9.067   2.799  1.00 42.74           C  
ATOM   3843  NZ  LYS A 499     -21.581   7.846   2.287  1.00 42.74           N  
ATOM   3844  N   SER A 500     -21.234  16.251   3.342  1.00 48.21           N  
ATOM   3845  CA  SER A 500     -20.398  17.429   3.136  1.00 48.21           C  
ATOM   3846  C   SER A 500     -18.924  17.106   3.360  1.00 48.21           C  
ATOM   3847  CB  SER A 500     -20.828  18.562   4.069  1.00 48.21           C  
ATOM   3848  O   SER A 500     -18.586  16.290   4.219  1.00 48.21           O  
ATOM   3849  OG  SER A 500     -20.726  18.162   5.425  1.00 48.21           O  
ATOM   3850  N   VAL A 501     -18.062  17.256   2.256  1.00 46.95           N  
ATOM   3851  CA  VAL A 501     -16.613  17.112   2.353  1.00 46.95           C  
ATOM   3852  C   VAL A 501     -15.951  18.485   2.264  1.00 46.95           C  
ATOM   3853  CB  VAL A 501     -16.060  16.180   1.251  1.00 46.95           C  
ATOM   3854  O   VAL A 501     -16.284  19.286   1.388  1.00 46.95           O  
ATOM   3855  CG1 VAL A 501     -14.536  16.108   1.320  1.00 46.95           C  
ATOM   3856  CG2 VAL A 501     -16.671  14.786   1.375  1.00 46.95           C  
ATOM   3857  N   THR A 502     -15.386  18.998   3.403  1.00 51.51           N  
ATOM   3858  CA  THR A 502     -14.643  20.242   3.570  1.00 51.51           C  
ATOM   3859  C   THR A 502     -13.167  20.040   3.239  1.00 51.51           C  
ATOM   3860  CB  THR A 502     -14.780  20.786   5.005  1.00 51.51           C  
ATOM   3861  O   THR A 502     -12.540  19.095   3.724  1.00 51.51           O  
ATOM   3862  CG2 THR A 502     -15.371  22.192   5.006  1.00 51.51           C  
ATOM   3863  OG1 THR A 502     -15.637  19.919   5.758  1.00 51.51           O  
ATOM   3864  N   VAL A 503     -12.675  20.602   2.009  1.00 46.83           N  
ATOM   3865  CA  VAL A 503     -11.256  20.534   1.676  1.00 46.83           C  
ATOM   3866  C   VAL A 503     -10.577  21.854   2.033  1.00 46.83           C  
ATOM   3867  CB  VAL A 503     -11.039  20.211   0.180  1.00 46.83           C  
ATOM   3868  O   VAL A 503     -11.036  22.925   1.631  1.00 46.83           O  
ATOM   3869  CG1 VAL A 503      -9.551  20.225  -0.165  1.00 46.83           C  
ATOM   3870  CG2 VAL A 503     -11.659  18.859  -0.168  1.00 46.83           C  
ATOM   3871  N   THR A 504      -9.786  21.929   3.138  1.00 46.98           N  
ATOM   3872  CA  THR A 504      -8.937  23.032   3.574  1.00 46.98           C  
ATOM   3873  C   THR A 504      -7.584  22.984   2.869  1.00 46.98           C  
ATOM   3874  CB  THR A 504      -8.725  23.004   5.099  1.00 46.98           C  
ATOM   3875  O   THR A 504      -6.974  21.918   2.757  1.00 46.98           O  
ATOM   3876  CG2 THR A 504      -9.915  23.617   5.831  1.00 46.98           C  
ATOM   3877  OG1 THR A 504      -8.561  21.647   5.529  1.00 46.98           O  
ATOM   3878  N   GLN A 505      -7.378  23.879   1.783  1.00 45.82           N  
ATOM   3879  CA  GLN A 505      -6.095  24.070   1.115  1.00 45.82           C  
ATOM   3880  C   GLN A 505      -5.201  25.024   1.901  1.00 45.82           C  
ATOM   3881  CB  GLN A 505      -6.303  24.595  -0.307  1.00 45.82           C  
ATOM   3882  O   GLN A 505      -5.620  26.130   2.250  1.00 45.82           O  
ATOM   3883  CG  GLN A 505      -5.043  24.571  -1.161  1.00 45.82           C  
ATOM   3884  CD  GLN A 505      -5.298  24.998  -2.595  1.00 45.82           C  
ATOM   3885  NE2 GLN A 505      -4.386  24.638  -3.492  1.00 45.82           N  
ATOM   3886  OE1 GLN A 505      -6.306  25.646  -2.893  1.00 45.82           O  
ATOM   3887  N   LYS A 506      -4.321  24.525   2.741  1.00 45.72           N  
ATOM   3888  CA  LYS A 506      -3.272  25.284   3.416  1.00 45.72           C  
ATOM   3889  C   LYS A 506      -2.208  25.751   2.427  1.00 45.72           C  
ATOM   3890  CB  LYS A 506      -2.629  24.444   4.521  1.00 45.72           C  
ATOM   3891  O   LYS A 506      -1.653  24.945   1.678  1.00 45.72           O  
ATOM   3892  CG  LYS A 506      -3.218  24.683   5.903  1.00 45.72           C  
ATOM   3893  CD  LYS A 506      -2.452  23.921   6.977  1.00 45.72           C  
ATOM   3894  CE  LYS A 506      -3.087  24.097   8.350  1.00 45.72           C  
ATOM   3895  NZ  LYS A 506      -2.429  23.238   9.379  1.00 45.72           N  
ATOM   3896  N   VAL A 507      -2.299  26.907   1.762  1.00 50.46           N  
ATOM   3897  CA  VAL A 507      -1.194  27.483   1.003  1.00 50.46           C  
ATOM   3898  C   VAL A 507      -0.113  27.980   1.961  1.00 50.46           C  
ATOM   3899  CB  VAL A 507      -1.671  28.638   0.093  1.00 50.46           C  
ATOM   3900  O   VAL A 507      -0.396  28.755   2.878  1.00 50.46           O  
ATOM   3901  CG1 VAL A 507      -0.494  29.246  -0.668  1.00 50.46           C  
ATOM   3902  CG2 VAL A 507      -2.741  28.143  -0.878  1.00 50.46           C  
ATOM   3903  N   GLU A 508       0.793  27.174   2.451  1.00 44.90           N  
ATOM   3904  CA  GLU A 508       2.064  27.498   3.092  1.00 44.90           C  
ATOM   3905  C   GLU A 508       2.931  28.372   2.190  1.00 44.90           C  
ATOM   3906  CB  GLU A 508       2.817  26.220   3.469  1.00 44.90           C  
ATOM   3907  O   GLU A 508       3.216  28.004   1.049  1.00 44.90           O  
ATOM   3908  CG  GLU A 508       3.864  26.420   4.555  1.00 44.90           C  
ATOM   3909  CD  GLU A 508       4.483  25.119   5.040  1.00 44.90           C  
ATOM   3910  OE1 GLU A 508       5.354  25.159   5.938  1.00 44.90           O  
ATOM   3911  OE2 GLU A 508       4.095  24.051   4.515  1.00 44.90           O  
ATOM   3912  N   GLU A 509       2.702  29.722   2.128  1.00 46.39           N  
ATOM   3913  CA  GLU A 509       3.641  30.690   1.570  1.00 46.39           C  
ATOM   3914  C   GLU A 509       5.024  30.544   2.200  1.00 46.39           C  
ATOM   3915  CB  GLU A 509       3.123  32.117   1.766  1.00 46.39           C  
ATOM   3916  O   GLU A 509       5.157  30.548   3.425  1.00 46.39           O  
ATOM   3917  CG  GLU A 509       1.884  32.439   0.943  1.00 46.39           C  
ATOM   3918  CD  GLU A 509       1.462  33.897   1.040  1.00 46.39           C  
ATOM   3919  OE1 GLU A 509       0.587  34.329   0.255  1.00 46.39           O  
ATOM   3920  OE2 GLU A 509       2.012  34.613   1.906  1.00 46.39           O  
ATOM   3921  N   HIS A 510       5.916  29.671   1.803  1.00 37.72           N  
ATOM   3922  CA  HIS A 510       7.358  29.718   2.015  1.00 37.72           C  
ATOM   3923  C   HIS A 510       7.924  31.087   1.654  1.00 37.72           C  
ATOM   3924  CB  HIS A 510       8.056  28.630   1.196  1.00 37.72           C  
ATOM   3925  O   HIS A 510       7.738  31.565   0.532  1.00 37.72           O  
ATOM   3926  CG  HIS A 510       8.994  27.784   1.998  1.00 37.72           C  
ATOM   3927  CD2 HIS A 510       8.813  26.591   2.610  1.00 37.72           C  
ATOM   3928  ND1 HIS A 510      10.299  28.151   2.245  1.00 37.72           N  
ATOM   3929  CE1 HIS A 510      10.882  27.216   2.976  1.00 37.72           C  
ATOM   3930  NE2 HIS A 510      10.002  26.258   3.212  1.00 37.72           N  
ATOM   3931  N   GLU A 511       7.828  32.117   2.513  1.00 44.35           N  
ATOM   3932  CA  GLU A 511       8.708  33.282   2.491  1.00 44.35           C  
ATOM   3933  C   GLU A 511      10.173  32.865   2.388  1.00 44.35           C  
ATOM   3934  CB  GLU A 511       8.493  34.142   3.739  1.00 44.35           C  
ATOM   3935  O   GLU A 511      10.669  32.108   3.225  1.00 44.35           O  
ATOM   3936  CG  GLU A 511       7.298  35.079   3.642  1.00 44.35           C  
ATOM   3937  CD  GLU A 511       7.128  35.964   4.866  1.00 44.35           C  
ATOM   3938  OE1 GLU A 511       6.263  36.868   4.846  1.00 44.35           O  
ATOM   3939  OE2 GLU A 511       7.867  35.751   5.854  1.00 44.35           O  
ATOM   3940  N   GLU A 512      10.667  32.402   1.278  1.00 41.62           N  
ATOM   3941  CA  GLU A 512      12.065  32.374   0.859  1.00 41.62           C  
ATOM   3942  C   GLU A 512      12.770  33.683   1.202  1.00 41.62           C  
ATOM   3943  CB  GLU A 512      12.172  32.097  -0.643  1.00 41.62           C  
ATOM   3944  O   GLU A 512      12.353  34.754   0.756  1.00 41.62           O  
ATOM   3945  CG  GLU A 512      13.047  30.901  -0.987  1.00 41.62           C  
ATOM   3946  CD  GLU A 512      13.101  30.606  -2.478  1.00 41.62           C  
ATOM   3947  OE1 GLU A 512      13.779  29.633  -2.880  1.00 41.62           O  
ATOM   3948  OE2 GLU A 512      12.460  31.354  -3.250  1.00 41.62           O  
ATOM   3949  N   THR A 513      13.078  34.054   2.461  1.00 43.17           N  
ATOM   3950  CA  THR A 513      14.128  34.978   2.876  1.00 43.17           C  
ATOM   3951  C   THR A 513      15.375  34.802   2.015  1.00 43.17           C  
ATOM   3952  CB  THR A 513      14.493  34.779   4.359  1.00 43.17           C  
ATOM   3953  O   THR A 513      15.846  33.680   1.816  1.00 43.17           O  
ATOM   3954  CG2 THR A 513      13.452  35.417   5.272  1.00 43.17           C  
ATOM   3955  OG1 THR A 513      14.566  33.376   4.643  1.00 43.17           O  
ATOM   3956  N   PHE A 514      15.496  35.329   0.769  1.00 36.05           N  
ATOM   3957  CA  PHE A 514      16.700  35.640   0.008  1.00 36.05           C  
ATOM   3958  C   PHE A 514      17.625  36.550   0.807  1.00 36.05           C  
ATOM   3959  CB  PHE A 514      16.339  36.300  -1.327  1.00 36.05           C  
ATOM   3960  O   PHE A 514      17.197  37.590   1.313  1.00 36.05           O  
ATOM   3961  CG  PHE A 514      17.082  35.733  -2.505  1.00 36.05           C  
ATOM   3962  CD1 PHE A 514      18.225  36.358  -2.991  1.00 36.05           C  
ATOM   3963  CD2 PHE A 514      16.639  34.574  -3.129  1.00 36.05           C  
ATOM   3964  CE1 PHE A 514      18.915  35.836  -4.082  1.00 36.05           C  
ATOM   3965  CE2 PHE A 514      17.324  34.046  -4.219  1.00 36.05           C  
ATOM   3966  CZ  PHE A 514      18.461  34.679  -4.695  1.00 36.05           C  
ATOM   3967  N   GLU A 515      18.447  36.114   1.774  1.00 41.38           N  
ATOM   3968  CA  GLU A 515      19.682  36.779   2.179  1.00 41.38           C  
ATOM   3969  C   GLU A 515      20.442  37.316   0.970  1.00 41.38           C  
ATOM   3970  CB  GLU A 515      20.571  35.822   2.977  1.00 41.38           C  
ATOM   3971  O   GLU A 515      20.785  36.560   0.059  1.00 41.38           O  
ATOM   3972  CG  GLU A 515      20.384  35.920   4.484  1.00 41.38           C  
ATOM   3973  CD  GLU A 515      21.344  35.038   5.266  1.00 41.38           C  
ATOM   3974  OE1 GLU A 515      21.333  35.089   6.517  1.00 41.38           O  
ATOM   3975  OE2 GLU A 515      22.115  34.291   4.623  1.00 41.38           O  
ATOM   3976  N   GLU A 516      20.056  38.394   0.303  1.00 41.43           N  
ATOM   3977  CA  GLU A 516      20.810  39.291  -0.567  1.00 41.43           C  
ATOM   3978  C   GLU A 516      22.231  39.496  -0.051  1.00 41.43           C  
ATOM   3979  CB  GLU A 516      20.098  40.640  -0.695  1.00 41.43           C  
ATOM   3980  O   GLU A 516      22.428  39.966   1.071  1.00 41.43           O  
ATOM   3981  CG  GLU A 516      20.361  41.352  -2.014  1.00 41.43           C  
ATOM   3982  CD  GLU A 516      19.665  42.699  -2.118  1.00 41.43           C  
ATOM   3983  OE1 GLU A 516      19.910  43.434  -3.102  1.00 41.43           O  
ATOM   3984  OE2 GLU A 516      18.870  43.023  -1.209  1.00 41.43           O  
ATOM   3985  N   LYS A 517      23.140  38.531  -0.092  1.00 41.64           N  
ATOM   3986  CA  LYS A 517      24.591  38.695  -0.131  1.00 41.64           C  
ATOM   3987  C   LYS A 517      24.996  39.759  -1.146  1.00 41.64           C  
ATOM   3988  CB  LYS A 517      25.272  37.366  -0.465  1.00 41.64           C  
ATOM   3989  O   LYS A 517      24.612  39.689  -2.315  1.00 41.64           O  
ATOM   3990  CG  LYS A 517      25.791  36.614   0.752  1.00 41.64           C  
ATOM   3991  CD  LYS A 517      26.581  35.376   0.349  1.00 41.64           C  
ATOM   3992  CE  LYS A 517      27.024  34.574   1.565  1.00 41.64           C  
ATOM   3993  NZ  LYS A 517      27.674  33.288   1.174  1.00 41.64           N  
ATOM   3994  N   LEU A 518      24.910  41.048  -0.881  1.00 39.51           N  
ATOM   3995  CA  LEU A 518      25.654  42.200  -1.380  1.00 39.51           C  
ATOM   3996  C   LEU A 518      27.061  41.795  -1.808  1.00 39.51           C  
ATOM   3997  CB  LEU A 518      25.728  43.294  -0.313  1.00 39.51           C  
ATOM   3998  O   LEU A 518      27.852  41.325  -0.987  1.00 39.51           O  
ATOM   3999  CG  LEU A 518      24.642  44.370  -0.369  1.00 39.51           C  
ATOM   4000  CD1 LEU A 518      24.369  44.921   1.027  1.00 39.51           C  
ATOM   4001  CD2 LEU A 518      25.048  45.490  -1.321  1.00 39.51           C  
ATOM   4002  N   VAL A 519      27.283  41.091  -2.925  1.00 35.55           N  
ATOM   4003  CA  VAL A 519      28.547  40.975  -3.646  1.00 35.55           C  
ATOM   4004  C   VAL A 519      28.928  42.329  -4.241  1.00 35.55           C  
ATOM   4005  CB  VAL A 519      28.469  39.906  -4.759  1.00 35.55           C  
ATOM   4006  O   VAL A 519      28.120  42.964  -4.923  1.00 35.55           O  
ATOM   4007  CG1 VAL A 519      29.850  39.654  -5.362  1.00 35.55           C  
ATOM   4008  CG2 VAL A 519      27.876  38.609  -4.212  1.00 35.55           C  
ATOM   4009  N   SER A 520      29.617  43.294  -3.520  1.00 41.85           N  
ATOM   4010  CA  SER A 520      30.491  44.412  -3.861  1.00 41.85           C  
ATOM   4011  C   SER A 520      31.340  44.096  -5.087  1.00 41.85           C  
ATOM   4012  CB  SER A 520      31.397  44.765  -2.680  1.00 41.85           C  
ATOM   4013  O   SER A 520      31.905  43.006  -5.193  1.00 41.85           O  
ATOM   4014  OG  SER A 520      32.279  43.695  -2.386  1.00 41.85           O  
ATOM   4015  N   THR A 521      30.905  44.266  -6.334  1.00 39.73           N  
ATOM   4016  CA  THR A 521      31.665  44.354  -7.576  1.00 39.73           C  
ATOM   4017  C   THR A 521      32.643  45.524  -7.530  1.00 39.73           C  
ATOM   4018  CB  THR A 521      30.733  44.507  -8.792  1.00 39.73           C  
ATOM   4019  O   THR A 521      32.279  46.627  -7.116  1.00 39.73           O  
ATOM   4020  CG2 THR A 521      29.893  43.252  -9.003  1.00 39.73           C  
ATOM   4021  OG1 THR A 521      29.859  45.623  -8.579  1.00 39.73           O  
ATOM   4022  N   LYS A 522      33.952  45.354  -7.052  1.00 40.68           N  
ATOM   4023  CA  LYS A 522      35.235  46.013  -7.277  1.00 40.68           C  
ATOM   4024  C   LYS A 522      35.528  46.151  -8.768  1.00 40.68           C  
ATOM   4025  CB  LYS A 522      36.363  45.240  -6.591  1.00 40.68           C  
ATOM   4026  O   LYS A 522      35.487  45.166  -9.508  1.00 40.68           O  
ATOM   4027  CG  LYS A 522      37.353  46.123  -5.845  1.00 40.68           C  
ATOM   4028  CD  LYS A 522      38.413  45.294  -5.131  1.00 40.68           C  
ATOM   4029  CE  LYS A 522      39.441  46.177  -4.437  1.00 40.68           C  
ATOM   4030  NZ  LYS A 522      40.296  45.396  -3.493  1.00 40.68           N  
ATOM   4031  N   LYS A 523      35.115  47.214  -9.446  1.00 46.17           N  
ATOM   4032  CA  LYS A 523      35.542  47.866 -10.680  1.00 46.17           C  
ATOM   4033  C   LYS A 523      37.063  47.867 -10.804  1.00 46.17           C  
ATOM   4034  CB  LYS A 523      35.010  49.298 -10.743  1.00 46.17           C  
ATOM   4035  O   LYS A 523      37.764  48.323  -9.898  1.00 46.17           O  
ATOM   4036  CG  LYS A 523      33.605  49.413 -11.316  1.00 46.17           C  
ATOM   4037  CD  LYS A 523      33.149  50.864 -11.394  1.00 46.17           C  
ATOM   4038  CE  LYS A 523      31.708  50.973 -11.874  1.00 46.17           C  
ATOM   4039  NZ  LYS A 523      31.249  52.394 -11.930  1.00 46.17           N  
ATOM   4040  N   VAL A 524      37.718  46.864 -11.369  1.00 41.58           N  
ATOM   4041  CA  VAL A 524      39.083  46.813 -11.880  1.00 41.58           C  
ATOM   4042  C   VAL A 524      39.159  47.531 -13.226  1.00 41.58           C  
ATOM   4043  CB  VAL A 524      39.581  45.357 -12.024  1.00 41.58           C  
ATOM   4044  O   VAL A 524      38.394  47.225 -14.144  1.00 41.58           O  
ATOM   4045  CG1 VAL A 524      41.042  45.328 -12.470  1.00 41.58           C  
ATOM   4046  CG2 VAL A 524      39.405  44.601 -10.709  1.00 41.58           C  
ATOM   4047  N   GLU A 525      39.386  48.882 -13.291  1.00 40.94           N  
ATOM   4048  CA  GLU A 525      39.938  49.838 -14.245  1.00 40.94           C  
ATOM   4049  C   GLU A 525      41.311  49.393 -14.742  1.00 40.94           C  
ATOM   4050  CB  GLU A 525      40.033  51.231 -13.617  1.00 40.94           C  
ATOM   4051  O   GLU A 525      42.213  49.137 -13.941  1.00 40.94           O  
ATOM   4052  CG  GLU A 525      39.808  52.368 -14.603  1.00 40.94           C  
ATOM   4053  CD  GLU A 525      39.899  53.744 -13.964  1.00 40.94           C  
ATOM   4054  OE1 GLU A 525      39.900  54.757 -14.700  1.00 40.94           O  
ATOM   4055  OE2 GLU A 525      39.972  53.810 -12.716  1.00 40.94           O  
ATOM   4056  N   LYS A 526      41.419  48.508 -15.697  1.00 43.84           N  
ATOM   4057  CA  LYS A 526      42.471  48.153 -16.645  1.00 43.84           C  
ATOM   4058  C   LYS A 526      42.987  49.386 -17.381  1.00 43.84           C  
ATOM   4059  CB  LYS A 526      41.961  47.119 -17.650  1.00 43.84           C  
ATOM   4060  O   LYS A 526      42.213  50.108 -18.013  1.00 43.84           O  
ATOM   4061  CG  LYS A 526      42.310  45.682 -17.292  1.00 43.84           C  
ATOM   4062  CD  LYS A 526      41.789  44.703 -18.335  1.00 43.84           C  
ATOM   4063  CE  LYS A 526      42.061  43.259 -17.934  1.00 43.84           C  
ATOM   4064  NZ  LYS A 526      41.284  42.296 -18.769  1.00 43.84           N  
ATOM   4065  N   VAL A 527      43.891  50.171 -16.825  1.00 42.84           N  
ATOM   4066  CA  VAL A 527      44.888  51.091 -17.361  1.00 42.84           C  
ATOM   4067  C   VAL A 527      45.847  50.337 -18.280  1.00 42.84           C  
ATOM   4068  CB  VAL A 527      45.675  51.796 -16.233  1.00 42.84           C  
ATOM   4069  O   VAL A 527      46.460  49.348 -17.870  1.00 42.84           O  
ATOM   4070  CG1 VAL A 527      46.637  52.832 -16.812  1.00 42.84           C  
ATOM   4071  CG2 VAL A 527      44.714  52.450 -15.242  1.00 42.84           C  
ATOM   4072  N   THR A 528      45.593  50.146 -19.547  1.00 40.00           N  
ATOM   4073  CA  THR A 528      46.492  49.799 -20.643  1.00 40.00           C  
ATOM   4074  C   THR A 528      47.225  51.037 -21.153  1.00 40.00           C  
ATOM   4075  CB  THR A 528      45.728  49.136 -21.804  1.00 40.00           C  
ATOM   4076  O   THR A 528      46.600  52.059 -21.444  1.00 40.00           O  
ATOM   4077  CG2 THR A 528      45.647  47.625 -21.617  1.00 40.00           C  
ATOM   4078  OG1 THR A 528      44.400  49.671 -21.862  1.00 40.00           O  
ATOM   4079  N   SER A 529      48.307  51.508 -20.532  1.00 42.12           N  
ATOM   4080  CA  SER A 529      49.445  52.328 -20.934  1.00 42.12           C  
ATOM   4081  C   SER A 529      50.109  51.775 -22.190  1.00 42.12           C  
ATOM   4082  CB  SER A 529      50.469  52.416 -19.802  1.00 42.12           C  
ATOM   4083  O   SER A 529      50.520  50.613 -22.220  1.00 42.12           O  
ATOM   4084  OG  SER A 529      50.267  51.378 -18.859  1.00 42.12           O  
ATOM   4085  N   HIS A 530      49.702  52.063 -23.386  1.00 40.93           N  
ATOM   4086  CA  HIS A 530      50.470  52.050 -24.626  1.00 40.93           C  
ATOM   4087  C   HIS A 530      51.434  53.230 -24.690  1.00 40.93           C  
ATOM   4088  CB  HIS A 530      49.535  52.069 -25.836  1.00 40.93           C  
ATOM   4089  O   HIS A 530      51.044  54.370 -24.427  1.00 40.93           O  
ATOM   4090  CG  HIS A 530      48.981  50.725 -26.188  1.00 40.93           C  
ATOM   4091  CD2 HIS A 530      48.960  50.051 -27.362  1.00 40.93           C  
ATOM   4092  ND1 HIS A 530      48.353  49.915 -25.267  1.00 40.93           N  
ATOM   4093  CE1 HIS A 530      47.969  48.798 -25.862  1.00 40.93           C  
ATOM   4094  NE2 HIS A 530      48.325  48.856 -27.133  1.00 40.93           N  
ATOM   4095  N   ALA A 531      52.704  53.083 -24.255  1.00 44.30           N  
ATOM   4096  CA  ALA A 531      54.087  53.406 -24.598  1.00 44.30           C  
ATOM   4097  C   ALA A 531      54.176  54.026 -25.990  1.00 44.30           C  
ATOM   4098  CB  ALA A 531      54.960  52.157 -24.518  1.00 44.30           C  
ATOM   4099  O   ALA A 531      53.704  53.441 -26.968  1.00 44.30           O  
ATOM   4100  N   ILE A 532      53.909  55.306 -26.235  1.00 43.24           N  
ATOM   4101  CA  ILE A 532      54.278  56.271 -27.264  1.00 43.24           C  
ATOM   4102  C   ILE A 532      55.797  56.313 -27.411  1.00 43.24           C  
ATOM   4103  CB  ILE A 532      53.731  57.680 -26.941  1.00 43.24           C  
ATOM   4104  O   ILE A 532      56.515  56.535 -26.433  1.00 43.24           O  
ATOM   4105  CG1 ILE A 532      52.202  57.647 -26.835  1.00 43.24           C  
ATOM   4106  CG2 ILE A 532      54.185  58.691 -27.998  1.00 43.24           C  
ATOM   4107  CD1 ILE A 532      51.591  58.936 -26.302  1.00 43.24           C  
ATOM   4108  N   VAL A 533      56.470  55.453 -28.142  1.00 42.41           N  
ATOM   4109  CA  VAL A 533      57.685  55.487 -28.950  1.00 42.41           C  
ATOM   4110  C   VAL A 533      57.755  56.802 -29.722  1.00 42.41           C  
ATOM   4111  CB  VAL A 533      57.751  54.291 -29.926  1.00 42.41           C  
ATOM   4112  O   VAL A 533      56.819  57.157 -30.443  1.00 42.41           O  
ATOM   4113  CG1 VAL A 533      59.018  54.359 -30.777  1.00 42.41           C  
ATOM   4114  CG2 VAL A 533      57.689  52.972 -29.158  1.00 42.41           C  
ATOM   4115  N   LYS A 534      58.228  57.941 -29.177  1.00 45.36           N  
ATOM   4116  CA  LYS A 534      58.918  59.155 -29.602  1.00 45.36           C  
ATOM   4117  C   LYS A 534      59.829  58.880 -30.796  1.00 45.36           C  
ATOM   4118  CB  LYS A 534      59.731  59.743 -28.448  1.00 45.36           C  
ATOM   4119  O   LYS A 534      60.695  58.005 -30.733  1.00 45.36           O  
ATOM   4120  CG  LYS A 534      59.009  60.841 -27.679  1.00 45.36           C  
ATOM   4121  CD  LYS A 534      59.887  61.422 -26.578  1.00 45.36           C  
ATOM   4122  CE  LYS A 534      59.178  62.543 -25.830  1.00 45.36           C  
ATOM   4123  NZ  LYS A 534      59.791  62.789 -24.491  1.00 45.36           N  
ATOM   4124  N   GLU A 535      59.349  58.942 -31.985  1.00 44.71           N  
ATOM   4125  CA  GLU A 535      59.958  59.265 -33.272  1.00 44.71           C  
ATOM   4126  C   GLU A 535      60.664  60.617 -33.224  1.00 44.71           C  
ATOM   4127  CB  GLU A 535      58.904  59.261 -34.382  1.00 44.71           C  
ATOM   4128  O   GLU A 535      60.084  61.611 -32.785  1.00 44.71           O  
ATOM   4129  CG  GLU A 535      59.231  58.328 -35.538  1.00 44.71           C  
ATOM   4130  CD  GLU A 535      58.341  58.540 -36.752  1.00 44.71           C  
ATOM   4131  OE1 GLU A 535      58.646  57.988 -37.834  1.00 44.71           O  
ATOM   4132  OE2 GLU A 535      57.330  59.266 -36.621  1.00 44.71           O  
ATOM   4133  N   VAL A 536      61.938  60.686 -32.931  1.00 48.90           N  
ATOM   4134  CA  VAL A 536      63.054  61.519 -33.368  1.00 48.90           C  
ATOM   4135  C   VAL A 536      62.894  61.863 -34.847  1.00 48.90           C  
ATOM   4136  CB  VAL A 536      64.411  60.821 -33.127  1.00 48.90           C  
ATOM   4137  O   VAL A 536      62.768  60.971 -35.688  1.00 48.90           O  
ATOM   4138  CG1 VAL A 536      65.564  61.704 -33.600  1.00 48.90           C  
ATOM   4139  CG2 VAL A 536      64.575  60.470 -31.649  1.00 48.90           C  
ATOM   4140  N   THR A 537      62.325  63.064 -35.167  1.00 46.74           N  
ATOM   4141  CA  THR A 537      62.742  63.815 -36.347  1.00 46.74           C  
ATOM   4142  C   THR A 537      63.316  65.172 -35.949  1.00 46.74           C  
ATOM   4143  CB  THR A 537      61.569  64.017 -37.324  1.00 46.74           C  
ATOM   4144  O   THR A 537      62.781  65.843 -35.065  1.00 46.74           O  
ATOM   4145  CG2 THR A 537      61.143  62.694 -37.952  1.00 46.74           C  
ATOM   4146  OG1 THR A 537      60.457  64.578 -36.617  1.00 46.74           O  
ATOM   4147  N   GLN A 538      64.644  65.395 -35.879  1.00 48.18           N  
ATOM   4148  CA  GLN A 538      65.699  66.309 -36.303  1.00 48.18           C  
ATOM   4149  C   GLN A 538      65.121  67.504 -37.056  1.00 48.18           C  
ATOM   4150  CB  GLN A 538      66.720  65.581 -37.179  1.00 48.18           C  
ATOM   4151  O   GLN A 538      64.370  67.334 -38.019  1.00 48.18           O  
ATOM   4152  CG  GLN A 538      68.147  66.086 -37.008  1.00 48.18           C  
ATOM   4153  CD  GLN A 538      69.160  65.251 -37.769  1.00 48.18           C  
ATOM   4154  NE2 GLN A 538      70.439  65.557 -37.583  1.00 48.18           N  
ATOM   4155  OE1 GLN A 538      68.795  64.339 -38.517  1.00 48.18           O  
ATOM   4156  N   SER A 539      64.974  68.751 -36.395  1.00 47.75           N  
ATOM   4157  CA  SER A 539      65.470  69.973 -37.020  1.00 47.75           C  
ATOM   4158  C   SER A 539      64.865  71.212 -36.367  1.00 47.75           C  
ATOM   4159  CB  SER A 539      65.160  69.973 -38.517  1.00 47.75           C  
ATOM   4160  O   SER A 539      63.660  71.261 -36.113  1.00 47.75           O  
ATOM   4161  OG  SER A 539      65.459  68.713 -39.093  1.00 47.75           O  
ATOM   4162  N   ASP A 540      65.616  71.939 -35.431  1.00 37.50           N  
ATOM   4163  CA  ASP A 540      65.961  73.350 -35.293  1.00 37.50           C  
ATOM   4164  C   ASP A 540      65.847  73.804 -33.839  1.00 37.50           C  
ATOM   4165  CB  ASP A 540      65.066  74.212 -36.185  1.00 37.50           C  
ATOM   4166  O   ASP A 540      64.823  73.578 -33.192  1.00 37.50           O  
ATOM   4167  CG  ASP A 540      65.847  75.205 -37.026  1.00 37.50           C  
ATOM   4168  OD1 ASP A 540      66.283  76.248 -36.492  1.00 37.50           O  
ATOM   4169  OD2 ASP A 540      66.026  74.945 -38.236  1.00 37.50           O  
TER    4170      ASP A 540                                                      
ENDMDL                                                                          
END                                                                             
