# Supplementary material for: The 2022 Lady Estelle Wolfson lectureship on neurofilaments
Source: J Neurochem. 2022 Sep 19;163(3):179–219. doi: 10.1111/jnc.15682 (PMC9826399; doi:10.1111/jnc.15682)
Supplement: Supplementary file 1 — Supplementary material S1 [file JNC-163-179-s001.gz › NEFM2_91e8d_unrelaxed_rank_3_model_3.pdb]

MODEL     1                                                                     
ATOM      1  N   MET A   1     -30.788   3.099   0.163  1.00 94.39           N  
ATOM      2  CA  MET A   1     -29.751   3.875  -0.510  1.00 94.39           C  
ATOM      3  C   MET A   1     -28.565   4.118   0.416  1.00 94.39           C  
ATOM      4  CB  MET A   1     -30.312   5.210  -1.002  1.00 94.39           C  
ATOM      5  O   MET A   1     -27.412   4.062  -0.016  1.00 94.39           O  
ATOM      6  CG  MET A   1     -29.429   5.907  -2.025  1.00 94.39           C  
ATOM      7  SD  MET A   1     -30.304   7.258  -2.905  1.00 94.39           S  
ATOM      8  CE  MET A   1     -29.062   7.679  -4.160  1.00 94.39           C  
ATOM      9  N   ALA A   2     -28.831   4.403   1.684  1.00 96.69           N  
ATOM     10  CA  ALA A   2     -27.788   4.611   2.685  1.00 96.69           C  
ATOM     11  C   ALA A   2     -26.933   3.358   2.854  1.00 96.69           C  
ATOM     12  CB  ALA A   2     -28.406   5.014   4.021  1.00 96.69           C  
ATOM     13  O   ALA A   2     -25.719   3.449   3.050  1.00 96.69           O  
ATOM     14  N   ARG A   3     -27.617   2.196   2.850  1.00 97.25           N  
ATOM     15  CA  ARG A   3     -26.904   0.926   2.945  1.00 97.25           C  
ATOM     16  C   ARG A   3     -25.942   0.749   1.775  1.00 97.25           C  
ATOM     17  CB  ARG A   3     -27.892  -0.242   2.993  1.00 97.25           C  
ATOM     18  O   ARG A   3     -24.802   0.318   1.962  1.00 97.25           O  
ATOM     19  CG  ARG A   3     -27.239  -1.590   3.260  1.00 97.25           C  
ATOM     20  CD  ARG A   3     -28.254  -2.724   3.226  1.00 97.25           C  
ATOM     21  NE  ARG A   3     -27.619  -4.022   3.437  1.00 97.25           N  
ATOM     22  NH1 ARG A   3     -29.026  -4.663   5.153  1.00 97.25           N  
ATOM     23  NH2 ARG A   3     -27.351  -6.063   4.454  1.00 97.25           N  
ATOM     24  CZ  ARG A   3     -28.000  -4.913   4.348  1.00 97.25           C  
ATOM     25  N   HIS A   4     -26.304   1.045   0.594  1.00 97.76           N  
ATOM     26  CA  HIS A   4     -25.478   0.939  -0.604  1.00 97.76           C  
ATOM     27  C   HIS A   4     -24.297   1.901  -0.546  1.00 97.76           C  
ATOM     28  CB  HIS A   4     -26.314   1.210  -1.856  1.00 97.76           C  
ATOM     29  O   HIS A   4     -23.182   1.547  -0.937  1.00 97.76           O  
ATOM     30  CG  HIS A   4     -27.294   0.124  -2.170  1.00 97.76           C  
ATOM     31  CD2 HIS A   4     -28.585   0.181  -2.575  1.00 97.76           C  
ATOM     32  ND1 HIS A   4     -26.977  -1.214  -2.076  1.00 97.76           N  
ATOM     33  CE1 HIS A   4     -28.034  -1.935  -2.411  1.00 97.76           C  
ATOM     34  NE2 HIS A   4     -29.022  -1.113  -2.718  1.00 97.76           N  
ATOM     35  N   LEU A   5     -24.455   3.089  -0.063  1.00 97.78           N  
ATOM     36  CA  LEU A   5     -23.387   4.074   0.068  1.00 97.78           C  
ATOM     37  C   LEU A   5     -22.333   3.603   1.065  1.00 97.78           C  
ATOM     38  CB  LEU A   5     -23.955   5.425   0.509  1.00 97.78           C  
ATOM     39  O   LEU A   5     -21.135   3.796   0.846  1.00 97.78           O  
ATOM     40  CG  LEU A   5     -24.712   6.222  -0.555  1.00 97.78           C  
ATOM     41  CD1 LEU A   5     -25.301   7.491   0.052  1.00 97.78           C  
ATOM     42  CD2 LEU A   5     -23.794   6.559  -1.725  1.00 97.78           C  
ATOM     43  N   ARG A   6     -22.809   2.950   2.160  1.00 97.95           N  
ATOM     44  CA  ARG A   6     -21.882   2.409   3.149  1.00 97.95           C  
ATOM     45  C   ARG A   6     -21.077   1.251   2.569  1.00 97.95           C  
ATOM     46  CB  ARG A   6     -22.636   1.949   4.398  1.00 97.95           C  
ATOM     47  O   ARG A   6     -19.862   1.173   2.764  1.00 97.95           O  
ATOM     48  CG  ARG A   6     -21.737   1.671   5.593  1.00 97.95           C  
ATOM     49  CD  ARG A   6     -22.544   1.339   6.840  1.00 97.95           C  
ATOM     50  NE  ARG A   6     -23.375   2.463   7.261  1.00 97.95           N  
ATOM     51  NH1 ARG A   6     -25.051   1.155   8.163  1.00 97.95           N  
ATOM     52  NH2 ARG A   6     -25.220   3.441   8.217  1.00 97.95           N  
ATOM     53  CZ  ARG A   6     -24.547   2.351   7.880  1.00 97.95           C  
ATOM     54  N   GLU A   7     -21.721   0.376   1.855  1.00 98.11           N  
ATOM     55  CA  GLU A   7     -21.028  -0.746   1.229  1.00 98.11           C  
ATOM     56  C   GLU A   7     -20.022  -0.262   0.189  1.00 98.11           C  
ATOM     57  CB  GLU A   7     -22.030  -1.706   0.584  1.00 98.11           C  
ATOM     58  O   GLU A   7     -18.921  -0.805   0.082  1.00 98.11           O  
ATOM     59  CG  GLU A   7     -22.868  -2.485   1.588  1.00 98.11           C  
ATOM     60  CD  GLU A   7     -23.965  -3.315   0.938  1.00 98.11           C  
ATOM     61  OE1 GLU A   7     -24.783  -3.918   1.669  1.00 98.11           O  
ATOM     62  OE2 GLU A   7     -24.005  -3.362  -0.311  1.00 98.11           O  
ATOM     63  N   TYR A   8     -20.384   0.756  -0.575  1.00 98.44           N  
ATOM     64  CA  TYR A   8     -19.481   1.331  -1.565  1.00 98.44           C  
ATOM     65  C   TYR A   8     -18.254   1.940  -0.896  1.00 98.44           C  
ATOM     66  CB  TYR A   8     -20.203   2.395  -2.398  1.00 98.44           C  
ATOM     67  O   TYR A   8     -17.128   1.749  -1.360  1.00 98.44           O  
ATOM     68  CG  TYR A   8     -19.327   3.049  -3.439  1.00 98.44           C  
ATOM     69  CD1 TYR A   8     -18.793   4.319  -3.230  1.00 98.44           C  
ATOM     70  CD2 TYR A   8     -19.032   2.399  -4.633  1.00 98.44           C  
ATOM     71  CE1 TYR A   8     -17.987   4.926  -4.188  1.00 98.44           C  
ATOM     72  CE2 TYR A   8     -18.227   2.997  -5.597  1.00 98.44           C  
ATOM     73  OH  TYR A   8     -16.912   4.854  -6.317  1.00 98.44           O  
ATOM     74  CZ  TYR A   8     -17.710   4.258  -5.366  1.00 98.44           C  
ATOM     75  N   GLN A   9     -18.458   2.682   0.129  1.00 98.32           N  
ATOM     76  CA  GLN A   9     -17.345   3.262   0.873  1.00 98.32           C  
ATOM     77  C   GLN A   9     -16.429   2.175   1.428  1.00 98.32           C  
ATOM     78  CB  GLN A   9     -17.862   4.144   2.011  1.00 98.32           C  
ATOM     79  O   GLN A   9     -15.204   2.296   1.362  1.00 98.32           O  
ATOM     80  CG  GLN A   9     -16.765   4.902   2.747  1.00 98.32           C  
ATOM     81  CD  GLN A   9     -16.028   5.883   1.855  1.00 98.32           C  
ATOM     82  NE2 GLN A   9     -14.746   6.091   2.135  1.00 98.32           N  
ATOM     83  OE1 GLN A   9     -16.606   6.448   0.921  1.00 98.32           O  
ATOM     84  N   ASP A  10     -16.989   1.140   2.014  1.00 98.22           N  
ATOM     85  CA  ASP A  10     -16.216   0.021   2.545  1.00 98.22           C  
ATOM     86  C   ASP A  10     -15.408  -0.660   1.444  1.00 98.22           C  
ATOM     87  CB  ASP A  10     -17.137  -0.993   3.226  1.00 98.22           C  
ATOM     88  O   ASP A  10     -14.231  -0.976   1.634  1.00 98.22           O  
ATOM     89  CG  ASP A  10     -17.680  -0.502   4.556  1.00 98.22           C  
ATOM     90  OD1 ASP A  10     -17.183   0.519   5.078  1.00 98.22           O  
ATOM     91  OD2 ASP A  10     -18.612  -1.143   5.089  1.00 98.22           O  
ATOM     92  N   LEU A  11     -16.043  -0.899   0.321  1.00 98.54           N  
ATOM     93  CA  LEU A  11     -15.379  -1.521  -0.819  1.00 98.54           C  
ATOM     94  C   LEU A  11     -14.261  -0.629  -1.350  1.00 98.54           C  
ATOM     95  CB  LEU A  11     -16.387  -1.813  -1.933  1.00 98.54           C  
ATOM     96  O   LEU A  11     -13.192  -1.120  -1.720  1.00 98.54           O  
ATOM     97  CG  LEU A  11     -15.858  -2.592  -3.138  1.00 98.54           C  
ATOM     98  CD1 LEU A  11     -15.290  -3.936  -2.694  1.00 98.54           C  
ATOM     99  CD2 LEU A  11     -16.960  -2.788  -4.174  1.00 98.54           C  
ATOM    100  N   LEU A  12     -14.515   0.651  -1.393  1.00 98.61           N  
ATOM    101  CA  LEU A  12     -13.495   1.601  -1.824  1.00 98.61           C  
ATOM    102  C   LEU A  12     -12.292   1.568  -0.887  1.00 98.61           C  
ATOM    103  CB  LEU A  12     -14.073   3.017  -1.882  1.00 98.61           C  
ATOM    104  O   LEU A  12     -11.146   1.581  -1.342  1.00 98.61           O  
ATOM    105  CG  LEU A  12     -13.126   4.116  -2.368  1.00 98.61           C  
ATOM    106  CD1 LEU A  12     -12.682   3.838  -3.801  1.00 98.61           C  
ATOM    107  CD2 LEU A  12     -13.795   5.482  -2.266  1.00 98.61           C  
ATOM    108  N   ASN A  13     -12.543   1.540   0.392  1.00 98.52           N  
ATOM    109  CA  ASN A  13     -11.464   1.467   1.372  1.00 98.52           C  
ATOM    110  C   ASN A  13     -10.638   0.195   1.202  1.00 98.52           C  
ATOM    111  CB  ASN A  13     -12.023   1.551   2.793  1.00 98.52           C  
ATOM    112  O   ASN A  13      -9.409   0.231   1.291  1.00 98.52           O  
ATOM    113  CG  ASN A  13     -12.553   2.931   3.131  1.00 98.52           C  
ATOM    114  ND2 ASN A  13     -13.408   3.006   4.144  1.00 98.52           N  
ATOM    115  OD1 ASN A  13     -12.197   3.921   2.487  1.00 98.52           O  
ATOM    116  N   VAL A  14     -11.326  -0.933   1.013  1.00 98.62           N  
ATOM    117  CA  VAL A  14     -10.641  -2.202   0.790  1.00 98.62           C  
ATOM    118  C   VAL A  14      -9.814  -2.125  -0.491  1.00 98.62           C  
ATOM    119  CB  VAL A  14     -11.639  -3.379   0.711  1.00 98.62           C  
ATOM    120  O   VAL A  14      -8.670  -2.583  -0.527  1.00 98.62           O  
ATOM    121  CG1 VAL A  14     -10.927  -4.664   0.290  1.00 98.62           C  
ATOM    122  CG2 VAL A  14     -12.345  -3.571   2.052  1.00 98.62           C  
ATOM    123  N   LYS A  15     -10.314  -1.559  -1.588  1.00 98.63           N  
ATOM    124  CA  LYS A  15      -9.608  -1.427  -2.859  1.00 98.63           C  
ATOM    125  C   LYS A  15      -8.343  -0.588  -2.701  1.00 98.63           C  
ATOM    126  CB  LYS A  15     -10.520  -0.805  -3.918  1.00 98.63           C  
ATOM    127  O   LYS A  15      -7.275  -0.967  -3.187  1.00 98.63           O  
ATOM    128  CG  LYS A  15      -9.942  -0.833  -5.326  1.00 98.63           C  
ATOM    129  CD  LYS A  15      -9.147   0.431  -5.629  1.00 98.63           C  
ATOM    130  CE  LYS A  15      -8.669   0.458  -7.074  1.00 98.63           C  
ATOM    131  NZ  LYS A  15      -7.859   1.678  -7.367  1.00 98.63           N  
ATOM    132  N   MET A  16      -8.465   0.523  -1.904  1.00 98.73           N  
ATOM    133  CA  MET A  16      -7.313   1.388  -1.667  1.00 98.73           C  
ATOM    134  C   MET A  16      -6.249   0.665  -0.847  1.00 98.73           C  
ATOM    135  CB  MET A  16      -7.742   2.671  -0.952  1.00 98.73           C  
ATOM    136  O   MET A  16      -5.056   0.785  -1.128  1.00 98.73           O  
ATOM    137  CG  MET A  16      -8.555   3.615  -1.822  1.00 98.73           C  
ATOM    138  SD  MET A  16      -9.056   5.138  -0.930  1.00 98.73           S  
ATOM    139  CE  MET A  16      -7.448   5.967  -0.784  1.00 98.73           C  
ATOM    140  N   ALA A  17      -6.719  -0.028   0.181  1.00 98.45           N  
ATOM    141  CA  ALA A  17      -5.804  -0.807   1.011  1.00 98.45           C  
ATOM    142  C   ALA A  17      -5.067  -1.855   0.181  1.00 98.45           C  
ATOM    143  CB  ALA A  17      -6.562  -1.476   2.155  1.00 98.45           C  
ATOM    144  O   ALA A  17      -3.862  -2.053   0.348  1.00 98.45           O  
ATOM    145  N   LEU A  18      -5.755  -2.482  -0.731  1.00 98.74           N  
ATOM    146  CA  LEU A  18      -5.153  -3.500  -1.586  1.00 98.74           C  
ATOM    147  C   LEU A  18      -4.197  -2.868  -2.593  1.00 98.74           C  
ATOM    148  CB  LEU A  18      -6.237  -4.292  -2.322  1.00 98.74           C  
ATOM    149  O   LEU A  18      -3.134  -3.424  -2.878  1.00 98.74           O  
ATOM    150  CG  LEU A  18      -7.059  -5.265  -1.474  1.00 98.74           C  
ATOM    151  CD1 LEU A  18      -8.164  -5.897  -2.314  1.00 98.74           C  
ATOM    152  CD2 LEU A  18      -6.160  -6.338  -0.869  1.00 98.74           C  
ATOM    153  N   ASP A  19      -4.541  -1.697  -3.146  1.00 98.69           N  
ATOM    154  CA  ASP A  19      -3.656  -0.992  -4.067  1.00 98.69           C  
ATOM    155  C   ASP A  19      -2.325  -0.652  -3.399  1.00 98.69           C  
ATOM    156  CB  ASP A  19      -4.325   0.283  -4.585  1.00 98.69           C  
ATOM    157  O   ASP A  19      -1.268  -0.746  -4.027  1.00 98.69           O  
ATOM    158  CG  ASP A  19      -5.381   0.012  -5.641  1.00 98.69           C  
ATOM    159  OD1 ASP A  19      -5.385  -1.090  -6.232  1.00 98.69           O  
ATOM    160  OD2 ASP A  19      -6.216   0.909  -5.887  1.00 98.69           O  
ATOM    161  N   ILE A  20      -2.375  -0.290  -2.184  1.00 98.51           N  
ATOM    162  CA  ILE A  20      -1.155   0.010  -1.442  1.00 98.51           C  
ATOM    163  C   ILE A  20      -0.333  -1.264  -1.264  1.00 98.51           C  
ATOM    164  CB  ILE A  20      -1.471   0.641  -0.067  1.00 98.51           C  
ATOM    165  O   ILE A  20       0.890  -1.249  -1.422  1.00 98.51           O  
ATOM    166  CG1 ILE A  20      -2.155   2.001  -0.248  1.00 98.51           C  
ATOM    167  CG2 ILE A  20      -0.196   0.776   0.770  1.00 98.51           C  
ATOM    168  CD1 ILE A  20      -2.721   2.585   1.038  1.00 98.51           C  
ATOM    169  N   GLU A  21      -0.972  -2.375  -0.932  1.00 98.55           N  
ATOM    170  CA  GLU A  21      -0.292  -3.651  -0.731  1.00 98.55           C  
ATOM    171  C   GLU A  21       0.350  -4.144  -2.025  1.00 98.55           C  
ATOM    172  CB  GLU A  21      -1.267  -4.701  -0.194  1.00 98.55           C  
ATOM    173  O   GLU A  21       1.475  -4.649  -2.013  1.00 98.55           O  
ATOM    174  CG  GLU A  21      -1.727  -4.440   1.233  1.00 98.55           C  
ATOM    175  CD  GLU A  21      -2.756  -5.447   1.725  1.00 98.55           C  
ATOM    176  OE1 GLU A  21      -3.287  -5.273   2.845  1.00 98.55           O  
ATOM    177  OE2 GLU A  21      -3.031  -6.417   0.985  1.00 98.55           O  
ATOM    178  N   ILE A  22      -0.333  -3.953  -3.105  1.00 98.48           N  
ATOM    179  CA  ILE A  22       0.182  -4.378  -4.402  1.00 98.48           C  
ATOM    180  C   ILE A  22       1.385  -3.519  -4.786  1.00 98.48           C  
ATOM    181  CB  ILE A  22      -0.906  -4.297  -5.496  1.00 98.48           C  
ATOM    182  O   ILE A  22       2.398  -4.036  -5.264  1.00 98.48           O  
ATOM    183  CG1 ILE A  22      -1.982  -5.362  -5.259  1.00 98.48           C  
ATOM    184  CG2 ILE A  22      -0.284  -4.447  -6.888  1.00 98.48           C  
ATOM    185  CD1 ILE A  22      -3.198  -5.226  -6.166  1.00 98.48           C  
ATOM    186  N   ALA A  23       1.246  -2.248  -4.562  1.00 98.29           N  
ATOM    187  CA  ALA A  23       2.360  -1.347  -4.844  1.00 98.29           C  
ATOM    188  C   ALA A  23       3.575  -1.692  -3.987  1.00 98.29           C  
ATOM    189  CB  ALA A  23       1.944   0.104  -4.611  1.00 98.29           C  
ATOM    190  O   ALA A  23       4.712  -1.645  -4.464  1.00 98.29           O  
ATOM    191  N   ALA A  24       3.336  -1.993  -2.752  1.00 98.12           N  
ATOM    192  CA  ALA A  24       4.422  -2.379  -1.853  1.00 98.12           C  
ATOM    193  C   ALA A  24       5.098  -3.661  -2.330  1.00 98.12           C  
ATOM    194  CB  ALA A  24       3.897  -2.554  -0.430  1.00 98.12           C  
ATOM    195  O   ALA A  24       6.327  -3.762  -2.323  1.00 98.12           O  
ATOM    196  N   TYR A  25       4.264  -4.700  -2.715  1.00 98.23           N  
ATOM    197  CA  TYR A  25       4.828  -5.949  -3.214  1.00 98.23           C  
ATOM    198  C   TYR A  25       5.581  -5.725  -4.519  1.00 98.23           C  
ATOM    199  CB  TYR A  25       3.725  -6.992  -3.419  1.00 98.23           C  
ATOM    200  O   TYR A  25       6.631  -6.329  -4.750  1.00 98.23           O  
ATOM    201  CG  TYR A  25       3.124  -7.502  -2.132  1.00 98.23           C  
ATOM    202  CD1 TYR A  25       3.916  -8.122  -1.168  1.00 98.23           C  
ATOM    203  CD2 TYR A  25       1.764  -7.367  -1.878  1.00 98.23           C  
ATOM    204  CE1 TYR A  25       3.367  -8.595   0.019  1.00 98.23           C  
ATOM    205  CE2 TYR A  25       1.203  -7.837  -0.694  1.00 98.23           C  
ATOM    206  OH  TYR A  25       1.462  -8.915   1.419  1.00 98.23           O  
ATOM    207  CZ  TYR A  25       2.011  -8.448   0.246  1.00 98.23           C  
ATOM    208  N   ARG A  26       5.157  -4.865  -5.426  1.00 97.58           N  
ATOM    209  CA  ARG A  26       5.867  -4.537  -6.658  1.00 97.58           C  
ATOM    210  C   ARG A  26       7.213  -3.887  -6.358  1.00 97.58           C  
ATOM    211  CB  ARG A  26       5.021  -3.612  -7.536  1.00 97.58           C  
ATOM    212  O   ARG A  26       8.214  -4.191  -7.009  1.00 97.58           O  
ATOM    213  CG  ARG A  26       3.830  -4.298  -8.185  1.00 97.58           C  
ATOM    214  CD  ARG A  26       3.074  -3.357  -9.113  1.00 97.58           C  
ATOM    215  NE  ARG A  26       1.991  -4.044  -9.811  1.00 97.58           N  
ATOM    216  NH1 ARG A  26       1.183  -2.147 -10.853  1.00 97.58           N  
ATOM    217  NH2 ARG A  26       0.171  -4.173 -11.205  1.00 97.58           N  
ATOM    218  CZ  ARG A  26       1.117  -3.453 -10.622  1.00 97.58           C  
ATOM    219  N   LYS A  27       7.220  -2.991  -5.393  1.00 96.48           N  
ATOM    220  CA  LYS A  27       8.460  -2.321  -5.015  1.00 96.48           C  
ATOM    221  C   LYS A  27       9.464  -3.310  -4.430  1.00 96.48           C  
ATOM    222  CB  LYS A  27       8.181  -1.201  -4.012  1.00 96.48           C  
ATOM    223  O   LYS A  27      10.660  -3.233  -4.717  1.00 96.48           O  
ATOM    224  CG  LYS A  27       9.363  -0.273  -3.775  1.00 96.48           C  
ATOM    225  CD  LYS A  27       8.994   0.878  -2.849  1.00 96.48           C  
ATOM    226  CE  LYS A  27      10.205   1.738  -2.513  1.00 96.48           C  
ATOM    227  NZ  LYS A  27       9.821   2.960  -1.745  1.00 96.48           N  
ATOM    228  N   LEU A  28       9.039  -4.235  -3.609  1.00 96.18           N  
ATOM    229  CA  LEU A  28       9.905  -5.242  -3.005  1.00 96.18           C  
ATOM    230  C   LEU A  28      10.451  -6.195  -4.062  1.00 96.18           C  
ATOM    231  CB  LEU A  28       9.145  -6.029  -1.934  1.00 96.18           C  
ATOM    232  O   LEU A  28      11.612  -6.605  -3.994  1.00 96.18           O  
ATOM    233  CG  LEU A  28       8.895  -5.306  -0.610  1.00 96.18           C  
ATOM    234  CD1 LEU A  28       7.950  -6.119   0.268  1.00 96.18           C  
ATOM    235  CD2 LEU A  28      10.212  -5.045   0.114  1.00 96.18           C  
ATOM    236  N   LEU A  29       9.674  -6.517  -5.013  1.00 95.84           N  
ATOM    237  CA  LEU A  29      10.086  -7.424  -6.078  1.00 95.84           C  
ATOM    238  C   LEU A  29      11.039  -6.730  -7.045  1.00 95.84           C  
ATOM    239  CB  LEU A  29       8.865  -7.952  -6.835  1.00 95.84           C  
ATOM    240  O   LEU A  29      11.962  -7.356  -7.571  1.00 95.84           O  
ATOM    241  CG  LEU A  29       8.029  -9.013  -6.119  1.00 95.84           C  
ATOM    242  CD1 LEU A  29       6.782  -9.344  -6.932  1.00 95.84           C  
ATOM    243  CD2 LEU A  29       8.858 -10.268  -5.868  1.00 95.84           C  
ATOM    244  N   GLU A  30      10.867  -5.476  -7.340  1.00 93.36           N  
ATOM    245  CA  GLU A  30      11.764  -4.725  -8.212  1.00 93.36           C  
ATOM    246  C   GLU A  30      13.164  -4.626  -7.611  1.00 93.36           C  
ATOM    247  CB  GLU A  30      11.207  -3.324  -8.480  1.00 93.36           C  
ATOM    248  O   GLU A  30      14.160  -4.646  -8.337  1.00 93.36           O  
ATOM    249  CG  GLU A  30       9.964  -3.314  -9.357  1.00 93.36           C  
ATOM    250  CD  GLU A  30       9.323  -1.940  -9.474  1.00 93.36           C  
ATOM    251  OE1 GLU A  30       8.262  -1.819 -10.128  1.00 93.36           O  
ATOM    252  OE2 GLU A  30       9.886  -0.977  -8.907  1.00 93.36           O  
ATOM    253  N   GLY A  31      13.381  -4.483  -6.337  1.00 91.33           N  
ATOM    254  CA  GLY A  31      14.679  -4.496  -5.680  1.00 91.33           C  
ATOM    255  C   GLY A  31      15.377  -5.840  -5.765  1.00 91.33           C  
ATOM    256  O   GLY A  31      16.588  -5.904  -5.987  1.00 91.33           O  
ATOM    257  N   GLU A  32      14.563  -6.877  -5.626  1.00 89.30           N  
ATOM    258  CA  GLU A  32      15.118  -8.223  -5.721  1.00 89.30           C  
ATOM    259  C   GLU A  32      15.438  -8.587  -7.168  1.00 89.30           C  
ATOM    260  CB  GLU A  32      14.151  -9.248  -5.123  1.00 89.30           C  
ATOM    261  O   GLU A  32      16.430  -9.269  -7.438  1.00 89.30           O  
ATOM    262  CG  GLU A  32      13.970  -9.116  -3.618  1.00 89.30           C  
ATOM    263  CD  GLU A  32      12.990 -10.125  -3.041  1.00 89.30           C  
ATOM    264  OE1 GLU A  32      12.752 -10.106  -1.812  1.00 89.30           O  
ATOM    265  OE2 GLU A  32      12.456 -10.942  -3.824  1.00 89.30           O  
ATOM    266  N   GLU A  33      14.612  -8.227  -8.074  1.00 89.41           N  
ATOM    267  CA  GLU A  33      14.888  -8.516  -9.478  1.00 89.41           C  
ATOM    268  C   GLU A  33      16.118  -7.757  -9.966  1.00 89.41           C  
ATOM    269  CB  GLU A  33      13.676  -8.169 -10.347  1.00 89.41           C  
ATOM    270  O   GLU A  33      16.865  -8.253 -10.812  1.00 89.41           O  
ATOM    271  CG  GLU A  33      12.478  -9.079 -10.122  1.00 89.41           C  
ATOM    272  CD  GLU A  33      11.214  -8.588 -10.811  1.00 89.41           C  
ATOM    273  OE1 GLU A  33      10.185  -9.300 -10.771  1.00 89.41           O  
ATOM    274  OE2 GLU A  33      11.254  -7.483 -11.397  1.00 89.41           O  
ATOM    275  N   THR A  34      16.351  -6.614  -9.465  1.00 87.63           N  
ATOM    276  CA  THR A  34      17.541  -5.849  -9.818  1.00 87.63           C  
ATOM    277  C   THR A  34      18.799  -6.529  -9.286  1.00 87.63           C  
ATOM    278  CB  THR A  34      17.463  -4.410  -9.273  1.00 87.63           C  
ATOM    279  O   THR A  34      19.827  -6.565  -9.966  1.00 87.63           O  
ATOM    280  CG2 THR A  34      18.616  -3.560  -9.796  1.00 87.63           C  
ATOM    281  OG1 THR A  34      16.224  -3.818  -9.680  1.00 87.63           O  
ATOM    282  N   ARG A  35      18.798  -7.075  -8.042  1.00 85.88           N  
ATOM    283  CA  ARG A  35      19.932  -7.803  -7.482  1.00 85.88           C  
ATOM    284  C   ARG A  35      20.144  -9.127  -8.209  1.00 85.88           C  
ATOM    285  CB  ARG A  35      19.725  -8.053  -5.987  1.00 85.88           C  
ATOM    286  O   ARG A  35      21.283  -9.536  -8.444  1.00 85.88           O  
ATOM    287  CG  ARG A  35      19.773  -6.792  -5.139  1.00 85.88           C  
ATOM    288  CD  ARG A  35      19.743  -7.112  -3.651  1.00 85.88           C  
ATOM    289  NE  ARG A  35      18.392  -7.421  -3.193  1.00 85.88           N  
ATOM    290  NH1 ARG A  35      18.845  -7.066  -0.956  1.00 85.88           N  
ATOM    291  NH2 ARG A  35      16.742  -7.691  -1.618  1.00 85.88           N  
ATOM    292  CZ  ARG A  35      17.996  -7.392  -1.924  1.00 85.88           C  
ATOM    293  N   PHE A  36      18.959  -9.801  -8.409  1.00 86.07           N  
ATOM    294  CA  PHE A  36      19.029 -11.075  -9.115  1.00 86.07           C  
ATOM    295  C   PHE A  36      19.514 -10.875 -10.546  1.00 86.07           C  
ATOM    296  CB  PHE A  36      17.663 -11.767  -9.115  1.00 86.07           C  
ATOM    297  O   PHE A  36      20.276 -11.691 -11.068  1.00 86.07           O  
ATOM    298  CG  PHE A  36      17.700 -13.183  -9.623  1.00 86.07           C  
ATOM    299  CD1 PHE A  36      17.274 -13.486 -10.910  1.00 86.07           C  
ATOM    300  CD2 PHE A  36      18.161 -14.212  -8.812  1.00 86.07           C  
ATOM    301  CE1 PHE A  36      17.307 -14.796 -11.383  1.00 86.07           C  
ATOM    302  CE2 PHE A  36      18.197 -15.523  -9.277  1.00 86.07           C  
ATOM    303  CZ  PHE A  36      17.768 -15.814 -10.562  1.00 86.07           C  
ATOM    304  N   SER A  37      19.051  -9.834 -11.256  1.00 82.64           N  
ATOM    305  CA  SER A  37      19.501  -9.547 -12.614  1.00 82.64           C  
ATOM    306  C   SER A  37      20.975  -9.156 -12.638  1.00 82.64           C  
ATOM    307  CB  SER A  37      18.659  -8.430 -13.233  1.00 82.64           C  
ATOM    308  O   SER A  37      21.702  -9.510 -13.568  1.00 82.64           O  
ATOM    309  OG  SER A  37      17.308  -8.836 -13.371  1.00 82.64           O  
ATOM    310  N   THR A  38      21.450  -8.408 -11.704  1.00 81.86           N  
ATOM    311  CA  THR A  38      22.857  -8.029 -11.628  1.00 81.86           C  
ATOM    312  C   THR A  38      23.710  -9.210 -11.174  1.00 81.86           C  
ATOM    313  CB  THR A  38      23.065  -6.842 -10.669  1.00 81.86           C  
ATOM    314  O   THR A  38      24.841  -9.378 -11.635  1.00 81.86           O  
ATOM    315  CG2 THR A  38      24.507  -6.348 -10.711  1.00 81.86           C  
ATOM    316  OG1 THR A  38      22.193  -5.770 -11.049  1.00 81.86           O  
ATOM    317  N   PHE A  39      23.145  -9.993 -10.203  1.00 73.98           N  
ATOM    318  CA  PHE A  39      23.887 -11.128  -9.666  1.00 73.98           C  
ATOM    319  C   PHE A  39      23.893 -12.288 -10.655  1.00 73.98           C  
ATOM    320  CB  PHE A  39      23.290 -11.580  -8.330  1.00 73.98           C  
ATOM    321  O   PHE A  39      24.901 -12.983 -10.800  1.00 73.98           O  
ATOM    322  CG  PHE A  39      24.034 -12.719  -7.687  1.00 73.98           C  
ATOM    323  CD1 PHE A  39      23.529 -14.013  -7.736  1.00 73.98           C  
ATOM    324  CD2 PHE A  39      25.238 -12.496  -7.033  1.00 73.98           C  
ATOM    325  CE1 PHE A  39      24.216 -15.069  -7.142  1.00 73.98           C  
ATOM    326  CE2 PHE A  39      25.930 -13.546  -6.436  1.00 73.98           C  
ATOM    327  CZ  PHE A  39      25.416 -14.832  -6.491  1.00 73.98           C  
ATOM    328  N   ALA A  40      22.691 -12.477 -11.296  1.00 68.20           N  
ATOM    329  CA  ALA A  40      22.650 -13.559 -12.276  1.00 68.20           C  
ATOM    330  C   ALA A  40      23.569 -13.264 -13.458  1.00 68.20           C  
ATOM    331  CB  ALA A  40      21.219 -13.783 -12.761  1.00 68.20           C  
ATOM    332  O   ALA A  40      24.069 -14.184 -14.108  1.00 68.20           O  
ATOM    333  N   GLY A  41      23.784 -11.962 -13.619  1.00 62.83           N  
ATOM    334  CA  GLY A  41      24.769 -11.755 -14.669  1.00 62.83           C  
ATOM    335  C   GLY A  41      26.192 -12.017 -14.212  1.00 62.83           C  
ATOM    336  O   GLY A  41      27.072 -12.289 -15.031  1.00 62.83           O  
ATOM    337  N   SER A  42      26.365 -12.164 -12.829  1.00 62.10           N  
ATOM    338  CA  SER A  42      27.741 -12.332 -12.375  1.00 62.10           C  
ATOM    339  C   SER A  42      28.037 -13.789 -12.034  1.00 62.10           C  
ATOM    340  CB  SER A  42      28.016 -11.449 -11.158  1.00 62.10           C  
ATOM    341  O   SER A  42      29.193 -14.215 -12.058  1.00 62.10           O  
ATOM    342  OG  SER A  42      29.409 -11.346 -10.915  1.00 62.10           O  
ATOM    343  N   ILE A  43      26.900 -14.603 -11.895  1.00 62.83           N  
ATOM    344  CA  ILE A  43      27.268 -15.955 -11.489  1.00 62.83           C  
ATOM    345  C   ILE A  43      27.396 -16.847 -12.722  1.00 62.83           C  
ATOM    346  CB  ILE A  43      26.238 -16.549 -10.502  1.00 62.83           C  
ATOM    347  O   ILE A  43      28.148 -17.824 -12.714  1.00 62.83           O  
ATOM    348  CG1 ILE A  43      25.843 -15.506  -9.450  1.00 62.83           C  
ATOM    349  CG2 ILE A  43      26.793 -17.813  -9.839  1.00 62.83           C  
ATOM    350  CD1 ILE A  43      24.783 -15.987  -8.469  1.00 62.83           C  
ATOM    351  N   THR A  44      26.951 -16.291 -13.909  1.00 57.31           N  
ATOM    352  CA  THR A  44      27.274 -17.071 -15.099  1.00 57.31           C  
ATOM    353  C   THR A  44      28.379 -16.395 -15.905  1.00 57.31           C  
ATOM    354  CB  THR A  44      26.034 -17.270 -15.990  1.00 57.31           C  
ATOM    355  O   THR A  44      28.217 -15.261 -16.361  1.00 57.31           O  
ATOM    356  CG2 THR A  44      26.299 -18.305 -17.078  1.00 57.31           C  
ATOM    357  OG1 THR A  44      24.938 -17.714 -15.181  1.00 57.31           O  
ATOM    358  N   GLY A  45      29.484 -15.898 -15.250  1.00 52.18           N  
ATOM    359  CA  GLY A  45      30.807 -15.728 -15.829  1.00 52.18           C  
ATOM    360  C   GLY A  45      30.779 -15.076 -17.199  1.00 52.18           C  
ATOM    361  O   GLY A  45      29.828 -15.263 -17.962  1.00 52.18           O  
ATOM    362  N   PRO A  46      31.276 -13.765 -17.454  1.00 48.88           N  
ATOM    363  CA  PRO A  46      31.642 -13.503 -18.848  1.00 48.88           C  
ATOM    364  C   PRO A  46      32.584 -14.561 -19.419  1.00 48.88           C  
ATOM    365  CB  PRO A  46      32.331 -12.138 -18.781  1.00 48.88           C  
ATOM    366  O   PRO A  46      33.563 -14.938 -18.768  1.00 48.88           O  
ATOM    367  CG  PRO A  46      32.565 -11.899 -17.325  1.00 48.88           C  
ATOM    368  CD  PRO A  46      32.203 -13.146 -16.572  1.00 48.88           C  
ATOM    369  N   LEU A  47      32.256 -15.824 -19.866  1.00 47.93           N  
ATOM    370  CA  LEU A  47      32.785 -16.406 -21.095  1.00 47.93           C  
ATOM    371  C   LEU A  47      33.041 -15.327 -22.141  1.00 47.93           C  
ATOM    372  CB  LEU A  47      31.818 -17.454 -21.651  1.00 47.93           C  
ATOM    373  O   LEU A  47      32.205 -14.443 -22.345  1.00 47.93           O  
ATOM    374  CG  LEU A  47      31.971 -18.875 -21.106  1.00 47.93           C  
ATOM    375  CD1 LEU A  47      30.999 -19.108 -19.954  1.00 47.93           C  
ATOM    376  CD2 LEU A  47      31.751 -19.900 -22.214  1.00 47.93           C  
ATOM    377  N   TYR A  48      34.140 -14.546 -22.172  1.00 50.43           N  
ATOM    378  CA  TYR A  48      35.121 -14.143 -23.173  1.00 50.43           C  
ATOM    379  C   TYR A  48      34.792 -12.765 -23.735  1.00 50.43           C  
ATOM    380  CB  TYR A  48      35.183 -15.168 -24.309  1.00 50.43           C  
ATOM    381  O   TYR A  48      33.848 -12.614 -24.514  1.00 50.43           O  
ATOM    382  CG  TYR A  48      36.112 -16.325 -24.033  1.00 50.43           C  
ATOM    383  CD1 TYR A  48      37.470 -16.239 -24.330  1.00 50.43           C  
ATOM    384  CD2 TYR A  48      35.634 -17.506 -23.475  1.00 50.43           C  
ATOM    385  CE1 TYR A  48      38.330 -17.303 -24.078  1.00 50.43           C  
ATOM    386  CE2 TYR A  48      36.485 -18.577 -23.219  1.00 50.43           C  
ATOM    387  OH  TYR A  48      38.676 -19.523 -23.273  1.00 50.43           O  
ATOM    388  CZ  TYR A  48      37.829 -18.466 -23.524  1.00 50.43           C  
ATOM    389  N   THR A  49      34.792 -11.655 -23.022  1.00 48.54           N  
ATOM    390  CA  THR A  49      35.457 -10.522 -23.657  1.00 48.54           C  
ATOM    391  C   THR A  49      36.264  -9.727 -22.635  1.00 48.54           C  
ATOM    392  CB  THR A  49      34.441  -9.593 -24.347  1.00 48.54           C  
ATOM    393  O   THR A  49      35.785  -9.454 -21.533  1.00 48.54           O  
ATOM    394  CG2 THR A  49      33.558 -10.369 -25.319  1.00 48.54           C  
ATOM    395  OG1 THR A  49      33.612  -8.978 -23.353  1.00 48.54           O  
ATOM    396  N   HIS A  50      37.371 -10.235 -22.160  1.00 44.21           N  
ATOM    397  CA  HIS A  50      38.703  -9.652 -22.040  1.00 44.21           C  
ATOM    398  C   HIS A  50      38.631  -8.208 -21.556  1.00 44.21           C  
ATOM    399  CB  HIS A  50      39.440  -9.722 -23.379  1.00 44.21           C  
ATOM    400  O   HIS A  50      38.285  -7.308 -22.325  1.00 44.21           O  
ATOM    401  CG  HIS A  50      40.549 -10.725 -23.402  1.00 44.21           C  
ATOM    402  CD2 HIS A  50      40.611 -11.969 -23.932  1.00 44.21           C  
ATOM    403  ND1 HIS A  50      41.777 -10.489 -22.825  1.00 44.21           N  
ATOM    404  CE1 HIS A  50      42.550 -11.548 -23.000  1.00 44.21           C  
ATOM    405  NE2 HIS A  50      41.866 -12.461 -23.669  1.00 44.21           N  
ATOM    406  N   ARG A  51      38.018  -7.964 -20.427  1.00 52.59           N  
ATOM    407  CA  ARG A  51      38.527  -6.712 -19.874  1.00 52.59           C  
ATOM    408  C   ARG A  51      39.570  -6.975 -18.793  1.00 52.59           C  
ATOM    409  CB  ARG A  51      37.383  -5.870 -19.306  1.00 52.59           C  
ATOM    410  O   ARG A  51      39.330  -7.755 -17.869  1.00 52.59           O  
ATOM    411  CG  ARG A  51      37.795  -4.463 -18.904  1.00 52.59           C  
ATOM    412  CD  ARG A  51      36.619  -3.665 -18.359  1.00 52.59           C  
ATOM    413  NE  ARG A  51      37.058  -2.434 -17.708  1.00 52.59           N  
ATOM    414  NH1 ARG A  51      35.035  -1.343 -17.944  1.00 52.59           N  
ATOM    415  NH2 ARG A  51      36.796  -0.293 -16.920  1.00 52.59           N  
ATOM    416  CZ  ARG A  51      36.295  -1.360 -17.526  1.00 52.59           C  
ATOM    417  N   PRO A  52      40.959  -6.883 -19.050  1.00 43.68           N  
ATOM    418  CA  PRO A  52      41.968  -7.231 -18.047  1.00 43.68           C  
ATOM    419  C   PRO A  52      41.776  -6.479 -16.732  1.00 43.68           C  
ATOM    420  CB  PRO A  52      43.285  -6.832 -18.717  1.00 43.68           C  
ATOM    421  O   PRO A  52      41.304  -5.339 -16.732  1.00 43.68           O  
ATOM    422  CG  PRO A  52      42.918  -5.723 -19.650  1.00 43.68           C  
ATOM    423  CD  PRO A  52      41.435  -5.767 -19.884  1.00 43.68           C  
ATOM    424  N   PRO A  53      41.760  -7.125 -15.649  1.00 47.00           N  
ATOM    425  CA  PRO A  53      41.739  -6.722 -14.241  1.00 47.00           C  
ATOM    426  C   PRO A  53      42.900  -5.801 -13.874  1.00 47.00           C  
ATOM    427  CB  PRO A  53      41.840  -8.053 -13.492  1.00 47.00           C  
ATOM    428  O   PRO A  53      44.025  -6.005 -14.336  1.00 47.00           O  
ATOM    429  CG  PRO A  53      42.480  -8.991 -14.465  1.00 47.00           C  
ATOM    430  CD  PRO A  53      42.339  -8.416 -15.845  1.00 47.00           C  
ATOM    431  N   ILE A  54      42.725  -4.512 -13.912  1.00 50.81           N  
ATOM    432  CA  ILE A  54      43.712  -3.577 -13.384  1.00 50.81           C  
ATOM    433  C   ILE A  54      44.133  -4.010 -11.981  1.00 50.81           C  
ATOM    434  CB  ILE A  54      43.166  -2.132 -13.358  1.00 50.81           C  
ATOM    435  O   ILE A  54      43.291  -4.166 -11.094  1.00 50.81           O  
ATOM    436  CG1 ILE A  54      42.648  -1.732 -14.744  1.00 50.81           C  
ATOM    437  CG2 ILE A  54      44.243  -1.157 -12.874  1.00 50.81           C  
ATOM    438  CD1 ILE A  54      41.859  -0.430 -14.759  1.00 50.81           C  
ATOM    439  N   THR A  55      44.927  -5.025 -11.776  1.00 49.04           N  
ATOM    440  CA  THR A  55      45.753  -5.385 -10.629  1.00 49.04           C  
ATOM    441  C   THR A  55      46.788  -4.300 -10.346  1.00 49.04           C  
ATOM    442  CB  THR A  55      46.465  -6.732 -10.854  1.00 49.04           C  
ATOM    443  O   THR A  55      47.501  -3.864 -11.253  1.00 49.04           O  
ATOM    444  CG2 THR A  55      45.461  -7.875 -10.956  1.00 49.04           C  
ATOM    445  OG1 THR A  55      47.224  -6.667 -12.068  1.00 49.04           O  
ATOM    446  N   ILE A  56      46.483  -3.208  -9.687  1.00 51.18           N  
ATOM    447  CA  ILE A  56      47.465  -2.294  -9.112  1.00 51.18           C  
ATOM    448  C   ILE A  56      48.272  -3.015  -8.035  1.00 51.18           C  
ATOM    449  CB  ILE A  56      46.789  -1.036  -8.524  1.00 51.18           C  
ATOM    450  O   ILE A  56      47.705  -3.543  -7.075  1.00 51.18           O  
ATOM    451  CG1 ILE A  56      46.004  -0.293  -9.611  1.00 51.18           C  
ATOM    452  CG2 ILE A  56      47.829  -0.117  -7.875  1.00 51.18           C  
ATOM    453  CD1 ILE A  56      45.074   0.787  -9.075  1.00 51.18           C  
ATOM    454  N   SER A  57      49.225  -3.903  -8.275  1.00 39.42           N  
ATOM    455  CA  SER A  57      50.514  -4.330  -7.742  1.00 39.42           C  
ATOM    456  C   SER A  57      51.471  -3.152  -7.597  1.00 39.42           C  
ATOM    457  CB  SER A  57      51.139  -5.398  -8.641  1.00 39.42           C  
ATOM    458  O   SER A  57      51.675  -2.391  -8.546  1.00 39.42           O  
ATOM    459  OG  SER A  57      52.436  -5.742  -8.186  1.00 39.42           O  
ATOM    460  N   SER A  58      51.609  -2.440  -6.425  1.00 38.38           N  
ATOM    461  CA  SER A  58      52.943  -1.962  -6.076  1.00 38.38           C  
ATOM    462  C   SER A  58      53.040  -1.627  -4.592  1.00 38.38           C  
ATOM    463  CB  SER A  58      53.307  -0.732  -6.910  1.00 38.38           C  
ATOM    464  O   SER A  58      52.116  -1.045  -4.020  1.00 38.38           O  
ATOM    465  OG  SER A  58      52.276   0.238  -6.851  1.00 38.38           O  
ATOM    466  N   LYS A  59      53.555  -2.527  -3.704  1.00 35.91           N  
ATOM    467  CA  LYS A  59      54.648  -2.493  -2.736  1.00 35.91           C  
ATOM    468  C   LYS A  59      55.145  -1.067  -2.518  1.00 35.91           C  
ATOM    469  CB  LYS A  59      55.801  -3.385  -3.198  1.00 35.91           C  
ATOM    470  O   LYS A  59      55.566  -0.399  -3.464  1.00 35.91           O  
ATOM    471  CG  LYS A  59      55.431  -4.854  -3.336  1.00 35.91           C  
ATOM    472  CD  LYS A  59      56.667  -5.744  -3.345  1.00 35.91           C  
ATOM    473  CE  LYS A  59      56.321  -7.180  -3.715  1.00 35.91           C  
ATOM    474  NZ  LYS A  59      57.500  -8.087  -3.581  1.00 35.91           N  
ATOM    475  N   ILE A  60      54.471  -0.162  -1.689  1.00 47.40           N  
ATOM    476  CA  ILE A  60      55.259   0.921  -1.109  1.00 47.40           C  
ATOM    477  C   ILE A  60      54.546   1.474   0.123  1.00 47.40           C  
ATOM    478  CB  ILE A  60      55.510   2.049  -2.134  1.00 47.40           C  
ATOM    479  O   ILE A  60      53.346   1.756   0.080  1.00 47.40           O  
ATOM    480  CG1 ILE A  60      56.401   1.544  -3.275  1.00 47.40           C  
ATOM    481  CG2 ILE A  60      56.133   3.270  -1.452  1.00 47.40           C  
ATOM    482  CD1 ILE A  60      56.178   2.263  -4.599  1.00 47.40           C  
ATOM    483  N   GLN A  61      54.835   0.970   1.363  1.00 38.97           N  
ATOM    484  CA  GLN A  61      55.428   1.467   2.601  1.00 38.97           C  
ATOM    485  C   GLN A  61      54.392   2.192   3.455  1.00 38.97           C  
ATOM    486  CB  GLN A  61      56.603   2.398   2.297  1.00 38.97           C  
ATOM    487  O   GLN A  61      53.692   3.083   2.968  1.00 38.97           O  
ATOM    488  CG  GLN A  61      57.940   1.680   2.173  1.00 38.97           C  
ATOM    489  CD  GLN A  61      59.072   2.612   1.783  1.00 38.97           C  
ATOM    490  NE2 GLN A  61      60.042   2.088   1.041  1.00 38.97           N  
ATOM    491  OE1 GLN A  61      59.075   3.793   2.145  1.00 38.97           O  
ATOM    492  N   LYS A  62      53.685   1.529   4.326  1.00 35.75           N  
ATOM    493  CA  LYS A  62      53.327   1.853   5.704  1.00 35.75           C  
ATOM    494  C   LYS A  62      53.827   3.242   6.090  1.00 35.75           C  
ATOM    495  CB  LYS A  62      53.892   0.807   6.666  1.00 35.75           C  
ATOM    496  O   LYS A  62      55.015   3.541   5.949  1.00 35.75           O  
ATOM    497  CG  LYS A  62      53.390  -0.606   6.408  1.00 35.75           C  
ATOM    498  CD  LYS A  62      53.995  -1.602   7.390  1.00 35.75           C  
ATOM    499  CE  LYS A  62      53.664  -3.038   7.006  1.00 35.75           C  
ATOM    500  NZ  LYS A  62      54.135  -4.010   8.038  1.00 35.75           N  
ATOM    501  N   PRO A  63      52.972   4.344   6.160  1.00 43.61           N  
ATOM    502  CA  PRO A  63      53.070   5.010   7.460  1.00 43.61           C  
ATOM    503  C   PRO A  63      51.705   5.282   8.089  1.00 43.61           C  
ATOM    504  CB  PRO A  63      53.791   6.320   7.132  1.00 43.61           C  
ATOM    505  O   PRO A  63      50.699   5.361   7.378  1.00 43.61           O  
ATOM    506  CG  PRO A  63      53.303   6.693   5.769  1.00 43.61           C  
ATOM    507  CD  PRO A  63      52.513   5.543   5.214  1.00 43.61           C  
ATOM    508  N   LYS A  64      51.403   4.634   9.226  1.00 41.11           N  
ATOM    509  CA  LYS A  64      51.153   5.115  10.582  1.00 41.11           C  
ATOM    510  C   LYS A  64      50.004   6.120  10.606  1.00 41.11           C  
ATOM    511  CB  LYS A  64      52.415   5.748  11.168  1.00 41.11           C  
ATOM    512  O   LYS A  64      49.997   7.080   9.833  1.00 41.11           O  
ATOM    513  CG  LYS A  64      53.131   4.873  12.186  1.00 41.11           C  
ATOM    514  CD  LYS A  64      54.171   5.663  12.970  1.00 41.11           C  
ATOM    515  CE  LYS A  64      54.836   4.807  14.039  1.00 41.11           C  
ATOM    516  NZ  LYS A  64      56.073   5.451  14.574  1.00 41.11           N  
ATOM    517  N   VAL A  65      48.733   5.775  10.927  1.00 44.88           N  
ATOM    518  CA  VAL A  65      47.769   5.999  11.999  1.00 44.88           C  
ATOM    519  C   VAL A  65      47.090   7.354  11.809  1.00 44.88           C  
ATOM    520  CB  VAL A  65      48.439   5.929  13.389  1.00 44.88           C  
ATOM    521  O   VAL A  65      47.730   8.400  11.944  1.00 44.88           O  
ATOM    522  CG1 VAL A  65      47.412   6.160  14.496  1.00 44.88           C  
ATOM    523  CG2 VAL A  65      49.138   4.584  13.577  1.00 44.88           C  
ATOM    524  N   GLU A  66      46.127   7.547  10.949  1.00 45.42           N  
ATOM    525  CA  GLU A  66      45.209   8.624  11.310  1.00 45.42           C  
ATOM    526  C   GLU A  66      43.756   8.179  11.177  1.00 45.42           C  
ATOM    527  CB  GLU A  66      45.463   9.859  10.442  1.00 45.42           C  
ATOM    528  O   GLU A  66      43.360   7.635  10.143  1.00 45.42           O  
ATOM    529  CG  GLU A  66      45.053  11.169  11.101  1.00 45.42           C  
ATOM    530  CD  GLU A  66      45.317  12.387  10.230  1.00 45.42           C  
ATOM    531  OE1 GLU A  66      44.900  13.505  10.609  1.00 45.42           O  
ATOM    532  OE2 GLU A  66      45.945  12.221   9.161  1.00 45.42           O  
ATOM    533  N   ALA A  67      43.163   7.520  12.180  1.00 50.03           N  
ATOM    534  CA  ALA A  67      41.786   7.285  12.605  1.00 50.03           C  
ATOM    535  C   ALA A  67      40.810   8.137  11.799  1.00 50.03           C  
ATOM    536  CB  ALA A  67      41.633   7.574  14.096  1.00 50.03           C  
ATOM    537  O   ALA A  67      41.005   9.346  11.652  1.00 50.03           O  
ATOM    538  N   PRO A  68      40.182   7.629  10.723  1.00 51.18           N  
ATOM    539  CA  PRO A  68      39.225   8.261   9.812  1.00 51.18           C  
ATOM    540  C   PRO A  68      38.136   9.039  10.546  1.00 51.18           C  
ATOM    541  CB  PRO A  68      38.629   7.076   9.048  1.00 51.18           C  
ATOM    542  O   PRO A  68      37.601   8.561  11.550  1.00 51.18           O  
ATOM    543  CG  PRO A  68      39.056   5.870   9.821  1.00 51.18           C  
ATOM    544  CD  PRO A  68      40.053   6.297  10.860  1.00 51.18           C  
ATOM    545  N   LYS A  69      38.316  10.228  11.109  1.00 50.57           N  
ATOM    546  CA  LYS A  69      37.402  11.283  11.537  1.00 50.57           C  
ATOM    547  C   LYS A  69      36.198  11.380  10.605  1.00 50.57           C  
ATOM    548  CB  LYS A  69      38.127  12.629  11.598  1.00 50.57           C  
ATOM    549  O   LYS A  69      36.356  11.569   9.397  1.00 50.57           O  
ATOM    550  CG  LYS A  69      39.228  12.692  12.647  1.00 50.57           C  
ATOM    551  CD  LYS A  69      39.850  14.080  12.722  1.00 50.57           C  
ATOM    552  CE  LYS A  69      40.927  14.154  13.795  1.00 50.57           C  
ATOM    553  NZ  LYS A  69      41.894  15.262  13.535  1.00 50.57           N  
ATOM    554  N   LEU A  70      35.144  10.414  10.556  1.00 50.87           N  
ATOM    555  CA  LEU A  70      33.743  10.256  10.181  1.00 50.87           C  
ATOM    556  C   LEU A  70      33.029  11.603  10.165  1.00 50.87           C  
ATOM    557  CB  LEU A  70      33.034   9.301  11.146  1.00 50.87           C  
ATOM    558  O   LEU A  70      33.052  12.335  11.157  1.00 50.87           O  
ATOM    559  CG  LEU A  70      33.453   7.832  11.075  1.00 50.87           C  
ATOM    560  CD1 LEU A  70      32.821   7.045  12.218  1.00 50.87           C  
ATOM    561  CD2 LEU A  70      33.069   7.230   9.728  1.00 50.87           C  
ATOM    562  N   LYS A  71      33.287  12.544   9.330  1.00 45.54           N  
ATOM    563  CA  LYS A  71      32.644  13.847   9.184  1.00 45.54           C  
ATOM    564  C   LYS A  71      31.467  13.773   8.216  1.00 45.54           C  
ATOM    565  CB  LYS A  71      33.652  14.893   8.704  1.00 45.54           C  
ATOM    566  O   LYS A  71      31.575  13.175   7.143  1.00 45.54           O  
ATOM    567  CG  LYS A  71      34.593  15.390   9.792  1.00 45.54           C  
ATOM    568  CD  LYS A  71      35.858  15.999   9.201  1.00 45.54           C  
ATOM    569  CE  LYS A  71      36.864  16.362  10.285  1.00 45.54           C  
ATOM    570  NZ  LYS A  71      38.168  16.803   9.705  1.00 45.54           N  
ATOM    571  N   VAL A  72      30.285  13.967   8.596  1.00 42.68           N  
ATOM    572  CA  VAL A  72      29.188  14.902   8.824  1.00 42.68           C  
ATOM    573  C   VAL A  72      27.908  14.360   8.192  1.00 42.68           C  
ATOM    574  CB  VAL A  72      29.510  16.303   8.258  1.00 42.68           C  
ATOM    575  O   VAL A  72      27.901  13.974   7.021  1.00 42.68           O  
ATOM    576  CG1 VAL A  72      28.348  17.264   8.501  1.00 42.68           C  
ATOM    577  CG2 VAL A  72      30.796  16.846   8.879  1.00 42.68           C  
ATOM    578  N   GLN A  73      27.006  13.796   9.008  1.00 48.17           N  
ATOM    579  CA  GLN A  73      25.591  13.483   9.176  1.00 48.17           C  
ATOM    580  C   GLN A  73      24.710  14.622   8.671  1.00 48.17           C  
ATOM    581  CB  GLN A  73      25.277  13.187  10.644  1.00 48.17           C  
ATOM    582  O   GLN A  73      24.814  15.753   9.151  1.00 48.17           O  
ATOM    583  CG  GLN A  73      25.642  11.774  11.078  1.00 48.17           C  
ATOM    584  CD  GLN A  73      25.175  11.454  12.486  1.00 48.17           C  
ATOM    585  NE2 GLN A  73      25.884  10.552  13.155  1.00 48.17           N  
ATOM    586  OE1 GLN A  73      24.184  12.013  12.967  1.00 48.17           O  
ATOM    587  N   HIS A  74      24.444  14.740   7.351  1.00 49.98           N  
ATOM    588  CA  HIS A  74      23.490  15.731   6.865  1.00 49.98           C  
ATOM    589  C   HIS A  74      22.054  15.290   7.130  1.00 49.98           C  
ATOM    590  CB  HIS A  74      23.695  15.983   5.370  1.00 49.98           C  
ATOM    591  O   HIS A  74      21.683  14.155   6.822  1.00 49.98           O  
ATOM    592  CG  HIS A  74      24.154  17.371   5.054  1.00 49.98           C  
ATOM    593  CD2 HIS A  74      25.365  17.961   5.195  1.00 49.98           C  
ATOM    594  ND1 HIS A  74      23.317  18.330   4.525  1.00 49.98           N  
ATOM    595  CE1 HIS A  74      23.995  19.452   4.354  1.00 49.98           C  
ATOM    596  NE2 HIS A  74      25.240  19.255   4.753  1.00 49.98           N  
ATOM    597  N   LYS A  75      21.375  15.830   8.238  1.00 55.47           N  
ATOM    598  CA  LYS A  75      19.975  15.776   8.651  1.00 55.47           C  
ATOM    599  C   LYS A  75      19.087  16.555   7.685  1.00 55.47           C  
ATOM    600  CB  LYS A  75      19.813  16.324  10.069  1.00 55.47           C  
ATOM    601  O   LYS A  75      19.355  17.721   7.389  1.00 55.47           O  
ATOM    602  CG  LYS A  75      20.567  15.533  11.128  1.00 55.47           C  
ATOM    603  CD  LYS A  75      20.371  16.129  12.516  1.00 55.47           C  
ATOM    604  CE  LYS A  75      21.212  15.407  13.560  1.00 55.47           C  
ATOM    605  NZ  LYS A  75      20.951  15.925  14.937  1.00 55.47           N  
ATOM    606  N   PHE A  76      18.555  15.921   6.628  1.00 54.89           N  
ATOM    607  CA  PHE A  76      17.609  16.611   5.760  1.00 54.89           C  
ATOM    608  C   PHE A  76      16.203  16.566   6.347  1.00 54.89           C  
ATOM    609  CB  PHE A  76      17.613  15.991   4.359  1.00 54.89           C  
ATOM    610  O   PHE A  76      15.746  15.513   6.796  1.00 54.89           O  
ATOM    611  CG  PHE A  76      18.868  16.268   3.576  1.00 54.89           C  
ATOM    612  CD1 PHE A  76      18.986  17.423   2.812  1.00 54.89           C  
ATOM    613  CD2 PHE A  76      19.929  15.374   3.604  1.00 54.89           C  
ATOM    614  CE1 PHE A  76      20.147  17.682   2.086  1.00 54.89           C  
ATOM    615  CE2 PHE A  76      21.092  15.626   2.882  1.00 54.89           C  
ATOM    616  CZ  PHE A  76      21.198  16.780   2.123  1.00 54.89           C  
ATOM    617  N   VAL A  77      15.741  17.648   7.006  1.00 51.26           N  
ATOM    618  CA  VAL A  77      14.372  17.876   7.456  1.00 51.26           C  
ATOM    619  C   VAL A  77      13.512  18.338   6.282  1.00 51.26           C  
ATOM    620  CB  VAL A  77      14.315  18.914   8.599  1.00 51.26           C  
ATOM    621  O   VAL A  77      13.815  19.347   5.642  1.00 51.26           O  
ATOM    622  CG1 VAL A  77      12.876  19.128   9.064  1.00 51.26           C  
ATOM    623  CG2 VAL A  77      15.196  18.470   9.766  1.00 51.26           C  
ATOM    624  N   GLU A  78      12.936  17.374   5.440  1.00 57.20           N  
ATOM    625  CA  GLU A  78      12.003  17.813   4.406  1.00 57.20           C  
ATOM    626  C   GLU A  78      10.625  18.102   4.994  1.00 57.20           C  
ATOM    627  CB  GLU A  78      11.892  16.760   3.300  1.00 57.20           C  
ATOM    628  O   GLU A  78      10.049  17.259   5.685  1.00 57.20           O  
ATOM    629  CG  GLU A  78      13.129  16.661   2.419  1.00 57.20           C  
ATOM    630  CD  GLU A  78      12.997  15.628   1.312  1.00 57.20           C  
ATOM    631  OE1 GLU A  78      13.898  15.546   0.447  1.00 57.20           O  
ATOM    632  OE2 GLU A  78      11.982  14.895   1.309  1.00 57.20           O  
ATOM    633  N   GLU A  79      10.376  19.252   5.553  1.00 53.46           N  
ATOM    634  CA  GLU A  79       9.074  19.758   5.976  1.00 53.46           C  
ATOM    635  C   GLU A  79       8.043  19.632   4.858  1.00 53.46           C  
ATOM    636  CB  GLU A  79       9.184  21.216   6.428  1.00 53.46           C  
ATOM    637  O   GLU A  79       8.214  20.208   3.781  1.00 53.46           O  
ATOM    638  CG  GLU A  79       8.018  21.683   7.288  1.00 53.46           C  
ATOM    639  CD  GLU A  79       8.114  23.148   7.685  1.00 53.46           C  
ATOM    640  OE1 GLU A  79       7.068  23.762   7.995  1.00 53.46           O  
ATOM    641  OE2 GLU A  79       9.244  23.685   7.684  1.00 53.46           O  
ATOM    642  N   ILE A  80       7.520  18.468   4.590  1.00 62.05           N  
ATOM    643  CA  ILE A  80       6.438  18.343   3.620  1.00 62.05           C  
ATOM    644  C   ILE A  80       5.135  18.853   4.232  1.00 62.05           C  
ATOM    645  CB  ILE A  80       6.270  16.882   3.145  1.00 62.05           C  
ATOM    646  O   ILE A  80       4.763  18.453   5.337  1.00 62.05           O  
ATOM    647  CG1 ILE A  80       7.578  16.366   2.535  1.00 62.05           C  
ATOM    648  CG2 ILE A  80       5.117  16.769   2.144  1.00 62.05           C  
ATOM    649  CD1 ILE A  80       7.622  14.855   2.351  1.00 62.05           C  
ATOM    650  N   ILE A  81       4.717  20.177   3.989  1.00 59.79           N  
ATOM    651  CA  ILE A  81       3.459  20.760   4.445  1.00 59.79           C  
ATOM    652  C   ILE A  81       2.315  20.280   3.554  1.00 59.79           C  
ATOM    653  CB  ILE A  81       3.521  22.304   4.452  1.00 59.79           C  
ATOM    654  O   ILE A  81       2.343  20.479   2.337  1.00 59.79           O  
ATOM    655  CG1 ILE A  81       4.695  22.787   5.311  1.00 59.79           C  
ATOM    656  CG2 ILE A  81       2.199  22.895   4.950  1.00 59.79           C  
ATOM    657  CD1 ILE A  81       4.993  24.273   5.173  1.00 59.79           C  
ATOM    658  N   GLU A  82       1.660  19.109   3.801  1.00 54.48           N  
ATOM    659  CA  GLU A  82       0.431  18.767   3.092  1.00 54.48           C  
ATOM    660  C   GLU A  82      -0.771  19.496   3.687  1.00 54.48           C  
ATOM    661  CB  GLU A  82       0.195  17.255   3.122  1.00 54.48           C  
ATOM    662  O   GLU A  82      -1.013  19.423   4.893  1.00 54.48           O  
ATOM    663  CG  GLU A  82       1.024  16.483   2.105  1.00 54.48           C  
ATOM    664  CD  GLU A  82       0.772  14.984   2.139  1.00 54.48           C  
ATOM    665  OE1 GLU A  82       1.364  14.250   1.315  1.00 54.48           O  
ATOM    666  OE2 GLU A  82      -0.026  14.540   2.995  1.00 54.48           O  
ATOM    667  N   GLU A  83      -1.059  20.709   3.320  1.00 48.56           N  
ATOM    668  CA  GLU A  83      -2.252  21.472   3.671  1.00 48.56           C  
ATOM    669  C   GLU A  83      -3.523  20.711   3.305  1.00 48.56           C  
ATOM    670  CB  GLU A  83      -2.240  22.838   2.980  1.00 48.56           C  
ATOM    671  O   GLU A  83      -3.729  20.360   2.141  1.00 48.56           O  
ATOM    672  CG  GLU A  83      -1.256  23.827   3.590  1.00 48.56           C  
ATOM    673  CD  GLU A  83      -1.328  25.209   2.961  1.00 48.56           C  
ATOM    674  OE1 GLU A  83      -0.707  26.154   3.499  1.00 48.56           O  
ATOM    675  OE2 GLU A  83      -2.013  25.350   1.923  1.00 48.56           O  
ATOM    676  N   THR A  84      -3.911  19.645   4.064  1.00 54.02           N  
ATOM    677  CA  THR A  84      -5.204  19.003   3.850  1.00 54.02           C  
ATOM    678  C   THR A  84      -6.329  19.841   4.451  1.00 54.02           C  
ATOM    679  CB  THR A  84      -5.233  17.589   4.457  1.00 54.02           C  
ATOM    680  O   THR A  84      -6.198  20.363   5.560  1.00 54.02           O  
ATOM    681  CG2 THR A  84      -4.582  16.575   3.522  1.00 54.02           C  
ATOM    682  OG1 THR A  84      -4.525  17.595   5.703  1.00 54.02           O  
ATOM    683  N   LYS A  85      -6.847  20.800   3.779  1.00 51.78           N  
ATOM    684  CA  LYS A  85      -8.124  21.444   4.068  1.00 51.78           C  
ATOM    685  C   LYS A  85      -9.165  20.424   4.522  1.00 51.78           C  
ATOM    686  CB  LYS A  85      -8.634  22.201   2.840  1.00 51.78           C  
ATOM    687  O   LYS A  85      -9.397  19.422   3.843  1.00 51.78           O  
ATOM    688  CG  LYS A  85      -8.452  23.709   2.922  1.00 51.78           C  
ATOM    689  CD  LYS A  85      -9.031  24.410   1.700  1.00 51.78           C  
ATOM    690  CE  LYS A  85      -8.785  25.912   1.746  1.00 51.78           C  
ATOM    691  NZ  LYS A  85      -9.178  26.577   0.468  1.00 51.78           N  
ATOM    692  N   VAL A  86      -9.097  19.923   5.764  1.00 49.28           N  
ATOM    693  CA  VAL A  86     -10.226  19.153   6.275  1.00 49.28           C  
ATOM    694  C   VAL A  86     -11.480  20.024   6.293  1.00 49.28           C  
ATOM    695  CB  VAL A  86      -9.942  18.599   7.689  1.00 49.28           C  
ATOM    696  O   VAL A  86     -11.479  21.113   6.871  1.00 49.28           O  
ATOM    697  CG1 VAL A  86     -11.160  17.854   8.232  1.00 49.28           C  
ATOM    698  CG2 VAL A  86      -8.718  17.685   7.667  1.00 49.28           C  
ATOM    699  N   GLU A  87     -12.000  20.427   5.145  1.00 53.28           N  
ATOM    700  CA  GLU A  87     -13.339  21.002   5.049  1.00 53.28           C  
ATOM    701  C   GLU A  87     -14.342  20.208   5.880  1.00 53.28           C  
ATOM    702  CB  GLU A  87     -13.795  21.062   3.589  1.00 53.28           C  
ATOM    703  O   GLU A  87     -14.343  18.975   5.849  1.00 53.28           O  
ATOM    704  CG  GLU A  87     -13.308  22.295   2.842  1.00 53.28           C  
ATOM    705  CD  GLU A  87     -13.491  22.196   1.336  1.00 53.28           C  
ATOM    706  OE1 GLU A  87     -13.240  23.196   0.626  1.00 53.28           O  
ATOM    707  OE2 GLU A  87     -13.889  21.108   0.861  1.00 53.28           O  
ATOM    708  N   ASP A  88     -14.363  20.339   7.246  1.00 54.80           N  
ATOM    709  CA  ASP A  88     -15.583  20.577   8.011  1.00 54.80           C  
ATOM    710  C   ASP A  88     -15.987  19.335   8.802  1.00 54.80           C  
ATOM    711  CB  ASP A  88     -16.722  21.005   7.083  1.00 54.80           C  
ATOM    712  O   ASP A  88     -17.073  18.789   8.597  1.00 54.80           O  
ATOM    713  CG  ASP A  88     -16.618  22.454   6.644  1.00 54.80           C  
ATOM    714  OD1 ASP A  88     -16.254  23.318   7.472  1.00 54.80           O  
ATOM    715  OD2 ASP A  88     -16.905  22.737   5.461  1.00 54.80           O  
ATOM    716  N   GLU A  89     -15.020  18.437   9.188  1.00 66.20           N  
ATOM    717  CA  GLU A  89     -15.533  17.399  10.077  1.00 66.20           C  
ATOM    718  C   GLU A  89     -16.003  17.990  11.402  1.00 66.20           C  
ATOM    719  CB  GLU A  89     -14.468  16.329  10.326  1.00 66.20           C  
ATOM    720  O   GLU A  89     -16.980  17.517  11.988  1.00 66.20           O  
ATOM    721  CG  GLU A  89     -14.157  15.474   9.106  1.00 66.20           C  
ATOM    722  CD  GLU A  89     -13.190  14.338   9.400  1.00 66.20           C  
ATOM    723  OE1 GLU A  89     -13.143  13.362   8.617  1.00 66.20           O  
ATOM    724  OE2 GLU A  89     -12.473  14.425  10.422  1.00 66.20           O  
ATOM    725  N   LYS A  90     -15.379  19.195  11.773  1.00 66.75           N  
ATOM    726  CA  LYS A  90     -15.857  19.801  13.013  1.00 66.75           C  
ATOM    727  C   LYS A  90     -17.209  20.478  12.809  1.00 66.75           C  
ATOM    728  CB  LYS A  90     -14.840  20.812  13.544  1.00 66.75           C  
ATOM    729  O   LYS A  90     -18.066  20.445  13.695  1.00 66.75           O  
ATOM    730  CG  LYS A  90     -14.016  20.303  14.718  1.00 66.75           C  
ATOM    731  CD  LYS A  90     -13.028  21.355  15.205  1.00 66.75           C  
ATOM    732  CE  LYS A  90     -12.138  20.816  16.317  1.00 66.75           C  
ATOM    733  NZ  LYS A  90     -11.191  21.854  16.822  1.00 66.75           N  
ATOM    734  N   SER A  91     -17.377  21.119  11.499  1.00 65.30           N  
ATOM    735  CA  SER A  91     -18.696  21.688  11.243  1.00 65.30           C  
ATOM    736  C   SER A  91     -19.768  20.603  11.202  1.00 65.30           C  
ATOM    737  CB  SER A  91     -18.698  22.467   9.927  1.00 65.30           C  
ATOM    738  O   SER A  91     -20.897  20.822  11.647  1.00 65.30           O  
ATOM    739  OG  SER A  91     -17.796  23.558   9.987  1.00 65.30           O  
ATOM    740  N   GLU A  92     -19.346  19.383  10.688  1.00 80.10           N  
ATOM    741  CA  GLU A  92     -20.289  18.269  10.680  1.00 80.10           C  
ATOM    742  C   GLU A  92     -20.578  17.780  12.096  1.00 80.10           C  
ATOM    743  CB  GLU A  92     -19.754  17.117   9.825  1.00 80.10           C  
ATOM    744  O   GLU A  92     -21.720  17.452  12.424  1.00 80.10           O  
ATOM    745  CG  GLU A  92     -20.200  17.171   8.371  1.00 80.10           C  
ATOM    746  CD  GLU A  92     -19.506  16.143   7.492  1.00 80.10           C  
ATOM    747  OE1 GLU A  92     -19.595  16.249   6.248  1.00 80.10           O  
ATOM    748  OE2 GLU A  92     -18.870  15.223   8.052  1.00 80.10           O  
ATOM    749  N   MET A  93     -19.481  17.816  12.964  1.00 79.17           N  
ATOM    750  CA  MET A  93     -19.682  17.396  14.348  1.00 79.17           C  
ATOM    751  C   MET A  93     -20.462  18.450  15.128  1.00 79.17           C  
ATOM    752  CB  MET A  93     -18.340  17.128  15.030  1.00 79.17           C  
ATOM    753  O   MET A  93     -21.336  18.115  15.930  1.00 79.17           O  
ATOM    754  CG  MET A  93     -18.467  16.499  16.408  1.00 79.17           C  
ATOM    755  SD  MET A  93     -16.838  16.091  17.148  1.00 79.17           S  
ATOM    756  CE  MET A  93     -16.415  14.607  16.194  1.00 79.17           C  
ATOM    757  N   GLU A  94     -20.195  19.794  14.853  1.00 80.93           N  
ATOM    758  CA  GLU A  94     -20.942  20.851  15.529  1.00 80.93           C  
ATOM    759  C   GLU A  94     -22.392  20.891  15.057  1.00 80.93           C  
ATOM    760  CB  GLU A  94     -20.276  22.211  15.298  1.00 80.93           C  
ATOM    761  O   GLU A  94     -23.304  21.121  15.854  1.00 80.93           O  
ATOM    762  CG  GLU A  94     -19.016  22.427  16.124  1.00 80.93           C  
ATOM    763  CD  GLU A  94     -18.348  23.766  15.859  1.00 80.93           C  
ATOM    764  OE1 GLU A  94     -17.350  24.092  16.542  1.00 80.93           O  
ATOM    765  OE2 GLU A  94     -18.826  24.496  14.962  1.00 80.93           O  
ATOM    766  N   GLU A  95     -22.530  20.641  13.699  1.00 86.45           N  
ATOM    767  CA  GLU A  95     -23.891  20.527  13.184  1.00 86.45           C  
ATOM    768  C   GLU A  95     -24.617  19.336  13.802  1.00 86.45           C  
ATOM    769  CB  GLU A  95     -23.879  20.402  11.658  1.00 86.45           C  
ATOM    770  O   GLU A  95     -25.807  19.420  14.111  1.00 86.45           O  
ATOM    771  CG  GLU A  95     -25.243  20.603  11.014  1.00 86.45           C  
ATOM    772  CD  GLU A  95     -25.195  20.607   9.495  1.00 86.45           C  
ATOM    773  OE1 GLU A  95     -26.268  20.674   8.853  1.00 86.45           O  
ATOM    774  OE2 GLU A  95     -24.075  20.541   8.941  1.00 86.45           O  
ATOM    775  N   ALA A  96     -23.846  18.232  14.017  1.00 85.20           N  
ATOM    776  CA  ALA A  96     -24.433  17.062  14.665  1.00 85.20           C  
ATOM    777  C   ALA A  96     -24.736  17.343  16.134  1.00 85.20           C  
ATOM    778  CB  ALA A  96     -23.501  15.860  14.537  1.00 85.20           C  
ATOM    779  O   ALA A  96     -25.769  16.913  16.654  1.00 85.20           O  
ATOM    780  N   LEU A  97     -23.901  18.092  16.771  1.00 87.32           N  
ATOM    781  CA  LEU A  97     -24.138  18.436  18.168  1.00 87.32           C  
ATOM    782  C   LEU A  97     -25.309  19.403  18.299  1.00 87.32           C  
ATOM    783  CB  LEU A  97     -22.881  19.051  18.790  1.00 87.32           C  
ATOM    784  O   LEU A  97     -26.120  19.283  19.220  1.00 87.32           O  
ATOM    785  CG  LEU A  97     -21.714  18.096  19.046  1.00 87.32           C  
ATOM    786  CD1 LEU A  97     -20.509  18.863  19.579  1.00 87.32           C  
ATOM    787  CD2 LEU A  97     -22.127  16.996  20.018  1.00 87.32           C  
ATOM    788  N   THR A  98     -25.354  20.352  17.414  1.00 86.88           N  
ATOM    789  CA  THR A  98     -26.467  21.295  17.415  1.00 86.88           C  
ATOM    790  C   THR A  98     -27.777  20.586  17.083  1.00 86.88           C  
ATOM    791  CB  THR A  98     -26.231  22.439  16.412  1.00 86.88           C  
ATOM    792  O   THR A  98     -28.832  20.939  17.614  1.00 86.88           O  
ATOM    793  CG2 THR A  98     -25.040  23.297  16.827  1.00 86.88           C  
ATOM    794  OG1 THR A  98     -25.978  21.885  15.115  1.00 86.88           O  
ATOM    795  N   ALA A  99     -27.733  19.621  16.213  1.00 87.12           N  
ATOM    796  CA  ALA A  99     -28.915  18.841  15.853  1.00 87.12           C  
ATOM    797  C   ALA A  99     -29.421  18.031  17.043  1.00 87.12           C  
ATOM    798  CB  ALA A  99     -28.605  17.918  14.677  1.00 87.12           C  
ATOM    799  O   ALA A  99     -30.630  17.917  17.255  1.00 87.12           O  
ATOM    800  N   ILE A 100     -28.528  17.499  17.811  1.00 89.66           N  
ATOM    801  CA  ILE A 100     -28.921  16.733  18.988  1.00 89.66           C  
ATOM    802  C   ILE A 100     -29.486  17.672  20.051  1.00 89.66           C  
ATOM    803  CB  ILE A 100     -27.733  15.928  19.561  1.00 89.66           C  
ATOM    804  O   ILE A 100     -30.476  17.349  20.711  1.00 89.66           O  
ATOM    805  CG1 ILE A 100     -27.291  14.847  18.568  1.00 89.66           C  
ATOM    806  CG2 ILE A 100     -28.100  15.311  20.914  1.00 89.66           C  
ATOM    807  CD1 ILE A 100     -25.998  14.142  18.954  1.00 89.66           C  
ATOM    808  N   THR A 101     -28.919  18.791  20.210  1.00 88.98           N  
ATOM    809  CA  THR A 101     -29.396  19.772  21.178  1.00 88.98           C  
ATOM    810  C   THR A 101     -30.767  20.307  20.774  1.00 88.98           C  
ATOM    811  CB  THR A 101     -28.406  20.943  21.320  1.00 88.98           C  
ATOM    812  O   THR A 101     -31.637  20.504  21.625  1.00 88.98           O  
ATOM    813  CG2 THR A 101     -27.091  20.480  21.937  1.00 88.98           C  
ATOM    814  OG1 THR A 101     -28.144  21.499  20.026  1.00 88.98           O  
ATOM    815  N   GLU A 102     -30.951  20.580  19.479  1.00 84.28           N  
ATOM    816  CA  GLU A 102     -32.243  21.044  18.983  1.00 84.28           C  
ATOM    817  C   GLU A 102     -33.309  19.962  19.123  1.00 84.28           C  
ATOM    818  CB  GLU A 102     -32.131  21.487  17.522  1.00 84.28           C  
ATOM    819  O   GLU A 102     -34.458  20.255  19.460  1.00 84.28           O  
ATOM    820  CG  GLU A 102     -33.342  22.259  17.018  1.00 84.28           C  
ATOM    821  CD  GLU A 102     -33.162  22.806  15.611  1.00 84.28           C  
ATOM    822  OE1 GLU A 102     -34.125  23.381  15.055  1.00 84.28           O  
ATOM    823  OE2 GLU A 102     -32.048  22.659  15.060  1.00 84.28           O  
ATOM    824  N   GLU A 103     -32.939  18.742  18.933  1.00 81.75           N  
ATOM    825  CA  GLU A 103     -33.868  17.633  19.127  1.00 81.75           C  
ATOM    826  C   GLU A 103     -34.249  17.484  20.598  1.00 81.75           C  
ATOM    827  CB  GLU A 103     -33.265  16.327  18.605  1.00 81.75           C  
ATOM    828  O   GLU A 103     -35.403  17.194  20.919  1.00 81.75           O  
ATOM    829  CG  GLU A 103     -34.264  15.184  18.505  1.00 81.75           C  
ATOM    830  CD  GLU A 103     -33.615  13.845  18.192  1.00 81.75           C  
ATOM    831  OE1 GLU A 103     -34.273  12.795  18.372  1.00 81.75           O  
ATOM    832  OE2 GLU A 103     -32.439  13.847  17.764  1.00 81.75           O  
ATOM    833  N   LEU A 104     -33.382  17.654  21.501  1.00 83.69           N  
ATOM    834  CA  LEU A 104     -33.681  17.598  22.928  1.00 83.69           C  
ATOM    835  C   LEU A 104     -34.536  18.787  23.352  1.00 83.69           C  
ATOM    836  CB  LEU A 104     -32.387  17.567  23.746  1.00 83.69           C  
ATOM    837  O   LEU A 104     -35.413  18.652  24.209  1.00 83.69           O  
ATOM    838  CG  LEU A 104     -31.630  16.238  23.768  1.00 83.69           C  
ATOM    839  CD1 LEU A 104     -30.315  16.389  24.526  1.00 83.69           C  
ATOM    840  CD2 LEU A 104     -32.489  15.143  24.390  1.00 83.69           C  
ATOM    841  N   ALA A 105     -34.274  19.916  22.773  1.00 81.06           N  
ATOM    842  CA  ALA A 105     -35.061  21.099  23.110  1.00 81.06           C  
ATOM    843  C   ALA A 105     -36.495  20.965  22.607  1.00 81.06           C  
ATOM    844  CB  ALA A 105     -34.412  22.353  22.530  1.00 81.06           C  
ATOM    845  O   ALA A 105     -37.439  21.373  23.288  1.00 81.06           O  
ATOM    846  N   VAL A 106     -36.747  20.398  21.405  1.00 78.94           N  
ATOM    847  CA  VAL A 106     -38.081  20.197  20.851  1.00 78.94           C  
ATOM    848  C   VAL A 106     -38.817  19.125  21.652  1.00 78.94           C  
ATOM    849  CB  VAL A 106     -38.023  19.802  19.359  1.00 78.94           C  
ATOM    850  O   VAL A 106     -40.019  19.243  21.900  1.00 78.94           O  
ATOM    851  CG1 VAL A 106     -39.421  19.491  18.827  1.00 78.94           C  
ATOM    852  CG2 VAL A 106     -37.371  20.913  18.538  1.00 78.94           C  
ATOM    853  N   SER A 107     -38.104  18.142  22.129  1.00 75.52           N  
ATOM    854  CA  SER A 107     -38.752  17.127  22.953  1.00 75.52           C  
ATOM    855  C   SER A 107     -39.136  17.687  24.319  1.00 75.52           C  
ATOM    856  CB  SER A 107     -37.836  15.915  23.129  1.00 75.52           C  
ATOM    857  O   SER A 107     -40.167  17.312  24.881  1.00 75.52           O  
ATOM    858  OG  SER A 107     -36.656  16.272  23.828  1.00 75.52           O  
ATOM    859  N   MET A 108     -38.387  18.600  24.866  1.00 78.26           N  
ATOM    860  CA  MET A 108     -38.722  19.195  26.157  1.00 78.26           C  
ATOM    861  C   MET A 108     -39.882  20.175  26.019  1.00 78.26           C  
ATOM    862  CB  MET A 108     -37.506  19.905  26.755  1.00 78.26           C  
ATOM    863  O   MET A 108     -40.707  20.299  26.927  1.00 78.26           O  
ATOM    864  CG  MET A 108     -36.427  18.957  27.254  1.00 78.26           C  
ATOM    865  SD  MET A 108     -35.115  19.822  28.200  1.00 78.26           S  
ATOM    866  CE  MET A 108     -34.134  18.402  28.758  1.00 78.26           C  
ATOM    867  N   LYS A 109     -39.914  20.876  24.896  1.00 73.62           N  
ATOM    868  CA  LYS A 109     -41.023  21.800  24.675  1.00 73.62           C  
ATOM    869  C   LYS A 109     -42.319  21.046  24.388  1.00 73.62           C  
ATOM    870  CB  LYS A 109     -40.706  22.754  23.522  1.00 73.62           C  
ATOM    871  O   LYS A 109     -43.402  21.496  24.767  1.00 73.62           O  
ATOM    872  CG  LYS A 109     -39.818  23.926  23.915  1.00 73.62           C  
ATOM    873  CD  LYS A 109     -39.531  24.833  22.725  1.00 73.62           C  
ATOM    874  CE  LYS A 109     -38.595  25.972  23.103  1.00 73.62           C  
ATOM    875  NZ  LYS A 109     -38.101  26.706  21.899  1.00 73.62           N  
ATOM    876  N   GLU A 110     -42.192  19.895  23.649  1.00 66.40           N  
ATOM    877  CA  GLU A 110     -43.391  19.102  23.394  1.00 66.40           C  
ATOM    878  C   GLU A 110     -43.907  18.453  24.676  1.00 66.40           C  
ATOM    879  CB  GLU A 110     -43.113  18.030  22.337  1.00 66.40           C  
ATOM    880  O   GLU A 110     -45.117  18.320  24.867  1.00 66.40           O  
ATOM    881  CG  GLU A 110     -44.204  17.907  21.284  1.00 66.40           C  
ATOM    882  CD  GLU A 110     -43.882  16.887  20.203  1.00 66.40           C  
ATOM    883  OE1 GLU A 110     -44.777  16.562  19.390  1.00 66.40           O  
ATOM    884  OE2 GLU A 110     -42.726  16.409  20.170  1.00 66.40           O  
ATOM    885  N   GLU A 111     -43.012  18.168  25.596  1.00 63.79           N  
ATOM    886  CA  GLU A 111     -43.466  17.611  26.867  1.00 63.79           C  
ATOM    887  C   GLU A 111     -44.063  18.694  27.761  1.00 63.79           C  
ATOM    888  CB  GLU A 111     -42.313  16.909  27.589  1.00 63.79           C  
ATOM    889  O   GLU A 111     -45.014  18.439  28.503  1.00 63.79           O  
ATOM    890  CG  GLU A 111     -42.313  15.396  27.421  1.00 63.79           C  
ATOM    891  CD  GLU A 111     -41.307  14.693  28.318  1.00 63.79           C  
ATOM    892  OE1 GLU A 111     -41.494  13.491  28.614  1.00 63.79           O  
ATOM    893  OE2 GLU A 111     -40.324  15.350  28.728  1.00 63.79           O  
ATOM    894  N   LYS A 112     -43.547  19.909  27.626  1.00 63.92           N  
ATOM    895  CA  LYS A 112     -44.105  20.989  28.435  1.00 63.92           C  
ATOM    896  C   LYS A 112     -45.438  21.468  27.868  1.00 63.92           C  
ATOM    897  CB  LYS A 112     -43.122  22.157  28.521  1.00 63.92           C  
ATOM    898  O   LYS A 112     -46.347  21.823  28.622  1.00 63.92           O  
ATOM    899  CG  LYS A 112     -43.100  22.849  29.876  1.00 63.92           C  
ATOM    900  CD  LYS A 112     -42.083  23.982  29.909  1.00 63.92           C  
ATOM    901  CE  LYS A 112     -42.098  24.710  31.246  1.00 63.92           C  
ATOM    902  NZ  LYS A 112     -41.115  25.834  31.277  1.00 63.92           N  
ATOM    903  N   LYS A 113     -45.508  21.463  26.508  1.00 58.02           N  
ATOM    904  CA  LYS A 113     -46.782  21.852  25.912  1.00 58.02           C  
ATOM    905  C   LYS A 113     -47.844  20.779  26.134  1.00 58.02           C  
ATOM    906  CB  LYS A 113     -46.616  22.123  24.416  1.00 58.02           C  
ATOM    907  O   LYS A 113     -49.018  21.092  26.340  1.00 58.02           O  
ATOM    908  CG  LYS A 113     -47.337  23.370  23.928  1.00 58.02           C  
ATOM    909  CD  LYS A 113     -47.134  23.586  22.434  1.00 58.02           C  
ATOM    910  CE  LYS A 113     -47.859  24.831  21.944  1.00 58.02           C  
ATOM    911  NZ  LYS A 113     -47.700  25.022  20.471  1.00 58.02           N  
ATOM    912  N   GLU A 114     -47.356  19.496  26.177  1.00 55.73           N  
ATOM    913  CA  GLU A 114     -48.332  18.448  26.459  1.00 55.73           C  
ATOM    914  C   GLU A 114     -48.698  18.419  27.940  1.00 55.73           C  
ATOM    915  CB  GLU A 114     -47.796  17.082  26.023  1.00 55.73           C  
ATOM    916  O   GLU A 114     -49.837  18.111  28.298  1.00 55.73           O  
ATOM    917  CG  GLU A 114     -48.198  16.686  24.610  1.00 55.73           C  
ATOM    918  CD  GLU A 114     -47.865  15.241  24.274  1.00 55.73           C  
ATOM    919  OE1 GLU A 114     -48.249  14.768  23.180  1.00 55.73           O  
ATOM    920  OE2 GLU A 114     -47.216  14.576  25.112  1.00 55.73           O  
ATOM    921  N   ALA A 115     -47.807  18.953  28.793  1.00 53.45           N  
ATOM    922  CA  ALA A 115     -48.120  19.014  30.219  1.00 53.45           C  
ATOM    923  C   ALA A 115     -48.953  20.251  30.545  1.00 53.45           C  
ATOM    924  CB  ALA A 115     -46.838  19.007  31.046  1.00 53.45           C  
ATOM    925  O   ALA A 115     -49.798  20.220  31.442  1.00 53.45           O  
ATOM    926  N   ALA A 116     -48.766  21.286  29.691  1.00 53.39           N  
ATOM    927  CA  ALA A 116     -49.518  22.514  29.931  1.00 53.39           C  
ATOM    928  C   ALA A 116     -50.921  22.422  29.338  1.00 53.39           C  
ATOM    929  CB  ALA A 116     -48.776  23.715  29.351  1.00 53.39           C  
ATOM    930  O   ALA A 116     -51.869  22.998  29.878  1.00 53.39           O  
ATOM    931  N   GLU A 117     -51.032  21.534  28.342  1.00 52.35           N  
ATOM    932  CA  GLU A 117     -52.372  21.381  27.781  1.00 52.35           C  
ATOM    933  C   GLU A 117     -53.180  20.346  28.558  1.00 52.35           C  
ATOM    934  CB  GLU A 117     -52.295  20.987  26.304  1.00 52.35           C  
ATOM    935  O   GLU A 117     -54.407  20.443  28.640  1.00 52.35           O  
ATOM    936  CG  GLU A 117     -53.577  21.253  25.529  1.00 52.35           C  
ATOM    937  CD  GLU A 117     -53.489  20.848  24.066  1.00 52.35           C  
ATOM    938  OE1 GLU A 117     -54.539  20.795  23.387  1.00 52.35           O  
ATOM    939  OE2 GLU A 117     -52.361  20.581  23.596  1.00 52.35           O  
ATOM    940  N   GLU A 118     -52.504  19.642  29.449  1.00 51.88           N  
ATOM    941  CA  GLU A 118     -53.264  18.718  30.285  1.00 51.88           C  
ATOM    942  C   GLU A 118     -53.578  19.337  31.645  1.00 51.88           C  
ATOM    943  CB  GLU A 118     -52.500  17.405  30.469  1.00 51.88           C  
ATOM    944  O   GLU A 118     -54.606  19.028  32.251  1.00 51.88           O  
ATOM    945  CG  GLU A 118     -53.365  16.163  30.312  1.00 51.88           C  
ATOM    946  CD  GLU A 118     -52.636  14.875  30.662  1.00 51.88           C  
ATOM    947  OE1 GLU A 118     -53.286  13.807  30.725  1.00 51.88           O  
ATOM    948  OE2 GLU A 118     -51.405  14.935  30.875  1.00 51.88           O  
ATOM    949  N   LYS A 119     -53.115  20.571  31.882  1.00 50.46           N  
ATOM    950  CA  LYS A 119     -53.424  21.096  33.210  1.00 50.46           C  
ATOM    951  C   LYS A 119     -54.257  22.371  33.117  1.00 50.46           C  
ATOM    952  CB  LYS A 119     -52.138  21.366  33.992  1.00 50.46           C  
ATOM    953  O   LYS A 119     -54.691  22.910  34.136  1.00 50.46           O  
ATOM    954  CG  LYS A 119     -51.987  20.517  35.246  1.00 50.46           C  
ATOM    955  CD  LYS A 119     -50.718  20.871  36.011  1.00 50.46           C  
ATOM    956  CE  LYS A 119     -50.482  19.919  37.176  1.00 50.46           C  
ATOM    957  NZ  LYS A 119     -49.269  20.294  37.961  1.00 50.46           N  
ATOM    958  N   GLU A 120     -54.776  22.684  31.894  1.00 47.03           N  
ATOM    959  CA  GLU A 120     -55.666  23.842  31.899  1.00 47.03           C  
ATOM    960  C   GLU A 120     -57.129  23.414  31.821  1.00 47.03           C  
ATOM    961  CB  GLU A 120     -55.331  24.782  30.738  1.00 47.03           C  
ATOM    962  O   GLU A 120     -57.624  23.069  30.747  1.00 47.03           O  
ATOM    963  CG  GLU A 120     -54.148  25.700  31.012  1.00 47.03           C  
ATOM    964  CD  GLU A 120     -54.171  26.972  30.181  1.00 47.03           C  
ATOM    965  OE1 GLU A 120     -53.381  27.900  30.469  1.00 47.03           O  
ATOM    966  OE2 GLU A 120     -54.985  27.043  29.234  1.00 47.03           O  
ATOM    967  N   GLU A 121     -57.490  22.381  32.569  1.00 43.53           N  
ATOM    968  CA  GLU A 121     -58.930  22.269  32.778  1.00 43.53           C  
ATOM    969  C   GLU A 121     -59.254  21.972  34.240  1.00 43.53           C  
ATOM    970  CB  GLU A 121     -59.522  21.181  31.877  1.00 43.53           C  
ATOM    971  O   GLU A 121     -58.853  20.934  34.772  1.00 43.53           O  
ATOM    972  CG  GLU A 121     -60.532  21.703  30.866  1.00 43.53           C  
ATOM    973  CD  GLU A 121     -61.299  20.597  30.158  1.00 43.53           C  
ATOM    974  OE1 GLU A 121     -62.280  20.901  29.443  1.00 43.53           O  
ATOM    975  OE2 GLU A 121     -60.915  19.417  30.321  1.00 43.53           O  
ATOM    976  N   GLU A 122     -58.860  22.822  35.170  1.00 39.64           N  
ATOM    977  CA  GLU A 122     -59.642  22.779  36.402  1.00 39.64           C  
ATOM    978  C   GLU A 122     -59.705  24.152  37.065  1.00 39.64           C  
ATOM    979  CB  GLU A 122     -59.057  21.752  37.375  1.00 39.64           C  
ATOM    980  O   GLU A 122     -58.683  24.830  37.200  1.00 39.64           O  
ATOM    981  CG  GLU A 122     -59.811  20.430  37.401  1.00 39.64           C  
ATOM    982  CD  GLU A 122     -59.488  19.579  38.619  1.00 39.64           C  
ATOM    983  OE1 GLU A 122     -60.209  18.588  38.874  1.00 39.64           O  
ATOM    984  OE2 GLU A 122     -58.508  19.908  39.324  1.00 39.64           O  
ATOM    985  N   PRO A 123     -60.875  24.672  37.365  1.00 42.77           N  
ATOM    986  CA  PRO A 123     -61.455  25.929  37.847  1.00 42.77           C  
ATOM    987  C   PRO A 123     -61.378  26.069  39.366  1.00 42.77           C  
ATOM    988  CB  PRO A 123     -62.910  25.848  37.379  1.00 42.77           C  
ATOM    989  O   PRO A 123     -61.175  25.078  40.072  1.00 42.77           O  
ATOM    990  CG  PRO A 123     -63.269  24.401  37.494  1.00 42.77           C  
ATOM    991  CD  PRO A 123     -62.032  23.631  37.859  1.00 42.77           C  
ATOM    992  N   GLU A 124     -60.677  27.126  39.883  1.00 36.26           N  
ATOM    993  CA  GLU A 124     -61.028  27.513  41.246  1.00 36.26           C  
ATOM    994  C   GLU A 124     -60.563  28.934  41.553  1.00 36.26           C  
ATOM    995  CB  GLU A 124     -60.427  26.533  42.256  1.00 36.26           C  
ATOM    996  O   GLU A 124     -59.416  29.290  41.279  1.00 36.26           O  
ATOM    997  CG  GLU A 124     -61.250  25.268  42.450  1.00 36.26           C  
ATOM    998  CD  GLU A 124     -61.105  24.664  43.838  1.00 36.26           C  
ATOM    999  OE1 GLU A 124     -61.952  23.830  44.229  1.00 36.26           O  
ATOM   1000  OE2 GLU A 124     -60.136  25.030  44.541  1.00 36.26           O  
ATOM   1001  N   ALA A 125     -61.423  29.970  41.538  1.00 31.98           N  
ATOM   1002  CA  ALA A 125     -62.145  30.760  42.531  1.00 31.98           C  
ATOM   1003  C   ALA A 125     -61.267  31.052  43.745  1.00 31.98           C  
ATOM   1004  CB  ALA A 125     -63.419  30.037  42.961  1.00 31.98           C  
ATOM   1005  O   ALA A 125     -60.612  30.152  44.275  1.00 31.98           O  
ATOM   1006  N   GLU A 126     -60.764  32.333  43.894  1.00 36.79           N  
ATOM   1007  CA  GLU A 126     -60.811  33.060  45.159  1.00 36.79           C  
ATOM   1008  C   GLU A 126     -59.676  34.075  45.255  1.00 36.79           C  
ATOM   1009  CB  GLU A 126     -60.747  32.088  46.340  1.00 36.79           C  
ATOM   1010  O   GLU A 126     -58.522  33.755  44.961  1.00 36.79           O  
ATOM   1011  CG  GLU A 126     -62.092  31.474  46.705  1.00 36.79           C  
ATOM   1012  CD  GLU A 126     -62.133  30.916  48.118  1.00 36.79           C  
ATOM   1013  OE1 GLU A 126     -63.239  30.601  48.614  1.00 36.79           O  
ATOM   1014  OE2 GLU A 126     -61.052  30.795  48.736  1.00 36.79           O  
ATOM   1015  N   GLU A 127     -59.931  35.374  45.124  1.00 32.42           N  
ATOM   1016  CA  GLU A 127     -60.064  36.506  46.037  1.00 32.42           C  
ATOM   1017  C   GLU A 127     -58.730  36.841  46.697  1.00 32.42           C  
ATOM   1018  CB  GLU A 127     -61.121  36.214  47.105  1.00 32.42           C  
ATOM   1019  O   GLU A 127     -58.021  35.948  47.165  1.00 32.42           O  
ATOM   1020  CG  GLU A 127     -62.550  36.443  46.635  1.00 32.42           C  
ATOM   1021  CD  GLU A 127     -63.525  36.687  47.776  1.00 32.42           C  
ATOM   1022  OE1 GLU A 127     -64.669  37.123  47.514  1.00 32.42           O  
ATOM   1023  OE2 GLU A 127     -63.142  36.440  48.941  1.00 32.42           O  
ATOM   1024  N   GLU A 128     -58.205  38.075  46.456  1.00 36.19           N  
ATOM   1025  CA  GLU A 128     -57.938  39.125  47.434  1.00 36.19           C  
ATOM   1026  C   GLU A 128     -56.470  39.543  47.408  1.00 36.19           C  
ATOM   1027  CB  GLU A 128     -58.329  38.664  48.840  1.00 36.19           C  
ATOM   1028  O   GLU A 128     -55.577  38.693  47.432  1.00 36.19           O  
ATOM   1029  CG  GLU A 128     -59.362  39.555  49.515  1.00 36.19           C  
ATOM   1030  CD  GLU A 128     -59.516  39.274  51.001  1.00 36.19           C  
ATOM   1031  OE1 GLU A 128     -60.217  40.046  51.695  1.00 36.19           O  
ATOM   1032  OE2 GLU A 128     -58.931  38.276  51.476  1.00 36.19           O  
ATOM   1033  N   GLU A 129     -56.186  40.749  46.956  1.00 31.81           N  
ATOM   1034  CA  GLU A 129     -55.811  42.006  47.596  1.00 31.81           C  
ATOM   1035  C   GLU A 129     -54.319  42.040  47.914  1.00 31.81           C  
ATOM   1036  CB  GLU A 129     -56.626  42.224  48.873  1.00 31.81           C  
ATOM   1037  O   GLU A 129     -53.769  41.070  48.440  1.00 31.81           O  
ATOM   1038  CG  GLU A 129     -57.405  43.531  48.890  1.00 31.81           C  
ATOM   1039  CD  GLU A 129     -57.856  43.943  50.283  1.00 31.81           C  
ATOM   1040  OE1 GLU A 129     -58.193  45.132  50.484  1.00 31.81           O  
ATOM   1041  OE2 GLU A 129     -57.871  43.070  51.179  1.00 31.81           O  
ATOM   1042  N   VAL A 130     -53.580  43.029  47.334  1.00 36.45           N  
ATOM   1043  CA  VAL A 130     -52.801  44.127  47.898  1.00 36.45           C  
ATOM   1044  C   VAL A 130     -51.538  44.343  47.068  1.00 36.45           C  
ATOM   1045  CB  VAL A 130     -52.430  43.860  49.374  1.00 36.45           C  
ATOM   1046  O   VAL A 130     -50.852  43.384  46.707  1.00 36.45           O  
ATOM   1047  CG1 VAL A 130     -52.734  45.083  50.237  1.00 36.45           C  
ATOM   1048  CG2 VAL A 130     -53.175  42.633  49.897  1.00 36.45           C  
ATOM   1049  N   ALA A 131     -51.492  45.387  46.310  1.00 31.49           N  
ATOM   1050  CA  ALA A 131     -50.849  46.682  46.520  1.00 31.49           C  
ATOM   1051  C   ALA A 131     -49.359  46.612  46.201  1.00 31.49           C  
ATOM   1052  CB  ALA A 131     -51.061  47.154  47.957  1.00 31.49           C  
ATOM   1053  O   ALA A 131     -48.661  45.704  46.659  1.00 31.49           O  
ATOM   1054  N   ALA A 132     -48.966  47.197  45.136  1.00 31.99           N  
ATOM   1055  CA  ALA A 132     -48.047  48.330  45.216  1.00 31.99           C  
ATOM   1056  C   ALA A 132     -46.790  48.076  44.389  1.00 31.99           C  
ATOM   1057  CB  ALA A 132     -47.675  48.612  46.670  1.00 31.99           C  
ATOM   1058  O   ALA A 132     -46.188  47.004  44.476  1.00 31.99           O  
ATOM   1059  N   LYS A 133     -46.688  48.679  43.258  1.00 33.76           N  
ATOM   1060  CA  LYS A 133     -45.634  49.669  43.058  1.00 33.76           C  
ATOM   1061  C   LYS A 133     -44.825  49.363  41.800  1.00 33.76           C  
ATOM   1062  CB  LYS A 133     -44.709  49.723  44.275  1.00 33.76           C  
ATOM   1063  O   LYS A 133     -44.435  48.216  41.570  1.00 33.76           O  
ATOM   1064  CG  LYS A 133     -45.067  50.811  45.276  1.00 33.76           C  
ATOM   1065  CD  LYS A 133     -44.035  50.906  46.392  1.00 33.76           C  
ATOM   1066  CE  LYS A 133     -44.432  51.941  47.436  1.00 33.76           C  
ATOM   1067  NZ  LYS A 133     -43.437  52.017  48.547  1.00 33.76           N  
ATOM   1068  N   LYS A 134     -45.042  50.077  40.705  1.00 38.62           N  
ATOM   1069  CA  LYS A 134     -44.180  51.017  39.993  1.00 38.62           C  
ATOM   1070  C   LYS A 134     -44.254  50.795  38.485  1.00 38.62           C  
ATOM   1071  CB  LYS A 134     -42.733  50.888  40.472  1.00 38.62           C  
ATOM   1072  O   LYS A 134     -44.076  49.672  38.008  1.00 38.62           O  
ATOM   1073  CG  LYS A 134     -42.440  51.638  41.762  1.00 38.62           C  
ATOM   1074  CD  LYS A 134     -40.945  51.689  42.051  1.00 38.62           C  
ATOM   1075  CE  LYS A 134     -40.654  52.368  43.383  1.00 38.62           C  
ATOM   1076  NZ  LYS A 134     -39.187  52.489  43.635  1.00 38.62           N  
ATOM   1077  N   SER A 135     -45.088  51.448  37.715  1.00 35.36           N  
ATOM   1078  CA  SER A 135     -45.082  52.502  36.706  1.00 35.36           C  
ATOM   1079  C   SER A 135     -43.950  52.302  35.704  1.00 35.36           C  
ATOM   1080  CB  SER A 135     -44.953  53.875  37.366  1.00 35.36           C  
ATOM   1081  O   SER A 135     -42.874  51.820  36.064  1.00 35.36           O  
ATOM   1082  OG  SER A 135     -43.868  53.895  38.278  1.00 35.36           O  
ATOM   1083  N   PRO A 136     -43.965  52.963  34.486  1.00 43.73           N  
ATOM   1084  CA  PRO A 136     -44.756  53.276  33.293  1.00 43.73           C  
ATOM   1085  C   PRO A 136     -44.043  52.899  31.996  1.00 43.73           C  
ATOM   1086  CB  PRO A 136     -44.950  54.792  33.387  1.00 43.73           C  
ATOM   1087  O   PRO A 136     -42.836  52.643  32.003  1.00 43.73           O  
ATOM   1088  CG  PRO A 136     -43.678  55.304  33.982  1.00 43.73           C  
ATOM   1089  CD  PRO A 136     -42.826  54.129  34.370  1.00 43.73           C  
ATOM   1090  N   VAL A 137     -44.839  52.482  30.981  1.00 26.60           N  
ATOM   1091  CA  VAL A 137     -45.486  53.131  29.846  1.00 26.60           C  
ATOM   1092  C   VAL A 137     -44.464  53.376  28.738  1.00 26.60           C  
ATOM   1093  CB  VAL A 137     -46.154  54.462  30.258  1.00 26.60           C  
ATOM   1094  O   VAL A 137     -43.384  53.916  28.990  1.00 26.60           O  
ATOM   1095  CG1 VAL A 137     -47.001  55.018  29.115  1.00 26.60           C  
ATOM   1096  CG2 VAL A 137     -47.006  54.265  31.511  1.00 26.60           C  
ATOM   1097  N   LYS A 138     -44.614  52.711  27.662  1.00 31.94           N  
ATOM   1098  CA  LYS A 138     -44.729  53.417  26.390  1.00 31.94           C  
ATOM   1099  C   LYS A 138     -44.096  52.616  25.256  1.00 31.94           C  
ATOM   1100  CB  LYS A 138     -44.078  54.798  26.482  1.00 31.94           C  
ATOM   1101  O   LYS A 138     -42.960  52.151  25.376  1.00 31.94           O  
ATOM   1102  CG  LYS A 138     -44.392  55.710  25.304  1.00 31.94           C  
ATOM   1103  CD  LYS A 138     -44.126  57.171  25.642  1.00 31.94           C  
ATOM   1104  CE  LYS A 138     -44.497  58.090  24.486  1.00 31.94           C  
ATOM   1105  NZ  LYS A 138     -44.346  59.530  24.852  1.00 31.94           N  
ATOM   1106  N   ALA A 139     -44.915  52.028  24.431  1.00 32.00           N  
ATOM   1107  CA  ALA A 139     -45.292  52.470  23.091  1.00 32.00           C  
ATOM   1108  C   ALA A 139     -44.457  51.765  22.026  1.00 32.00           C  
ATOM   1109  CB  ALA A 139     -45.137  53.984  22.967  1.00 32.00           C  
ATOM   1110  O   ALA A 139     -43.236  51.650  22.160  1.00 32.00           O  
ATOM   1111  N   THR A 140     -45.065  50.947  21.245  1.00 28.58           N  
ATOM   1112  CA  THR A 140     -45.520  51.082  19.866  1.00 28.58           C  
ATOM   1113  C   THR A 140     -44.626  50.285  18.920  1.00 28.58           C  
ATOM   1114  CB  THR A 140     -45.547  52.559  19.429  1.00 28.58           C  
ATOM   1115  O   THR A 140     -43.398  50.355  19.012  1.00 28.58           O  
ATOM   1116  CG2 THR A 140     -46.849  53.233  19.848  1.00 28.58           C  
ATOM   1117  OG1 THR A 140     -44.447  53.250  20.034  1.00 28.58           O  
ATOM   1118  N   ALA A 141     -45.027  49.197  18.402  1.00 30.51           N  
ATOM   1119  CA  ALA A 141     -45.298  48.855  17.008  1.00 30.51           C  
ATOM   1120  C   ALA A 141     -44.012  48.848  16.185  1.00 30.51           C  
ATOM   1121  CB  ALA A 141     -46.305  49.832  16.406  1.00 30.51           C  
ATOM   1122  O   ALA A 141     -43.215  49.786  16.260  1.00 30.51           O  
ATOM   1123  N   PRO A 142     -43.900  47.878  15.318  1.00 38.47           N  
ATOM   1124  CA  PRO A 142     -44.349  47.778  13.927  1.00 38.47           C  
ATOM   1125  C   PRO A 142     -44.756  46.358  13.540  1.00 38.47           C  
ATOM   1126  CB  PRO A 142     -43.126  48.233  13.128  1.00 38.47           C  
ATOM   1127  O   PRO A 142     -44.335  45.394  14.184  1.00 38.47           O  
ATOM   1128  CG  PRO A 142     -41.953  47.730  13.906  1.00 38.47           C  
ATOM   1129  CD  PRO A 142     -42.452  47.142  15.194  1.00 38.47           C  
ATOM   1130  N   GLU A 143     -45.980  46.044  13.464  1.00 28.41           N  
ATOM   1131  CA  GLU A 143     -46.851  45.507  12.423  1.00 28.41           C  
ATOM   1132  C   GLU A 143     -46.348  45.884  11.033  1.00 28.41           C  
ATOM   1133  CB  GLU A 143     -48.287  46.003  12.615  1.00 28.41           C  
ATOM   1134  O   GLU A 143     -46.137  47.063  10.742  1.00 28.41           O  
ATOM   1135  CG  GLU A 143     -49.129  45.114  13.518  1.00 28.41           C  
ATOM   1136  CD  GLU A 143     -50.621  45.227  13.248  1.00 28.41           C  
ATOM   1137  OE1 GLU A 143     -51.299  44.180  13.142  1.00 28.41           O  
ATOM   1138  OE2 GLU A 143     -51.116  46.371  13.141  1.00 28.41           O  
ATOM   1139  N   VAL A 144     -45.759  44.886  10.281  1.00 41.19           N  
ATOM   1140  CA  VAL A 144     -45.882  44.741   8.834  1.00 41.19           C  
ATOM   1141  C   VAL A 144     -46.093  43.272   8.477  1.00 41.19           C  
ATOM   1142  CB  VAL A 144     -44.640  45.295   8.101  1.00 41.19           C  
ATOM   1143  O   VAL A 144     -45.361  42.400   8.953  1.00 41.19           O  
ATOM   1144  CG1 VAL A 144     -44.866  46.744   7.673  1.00 41.19           C  
ATOM   1145  CG2 VAL A 144     -43.402  45.184   8.989  1.00 41.19           C  
ATOM   1146  N   LYS A 145     -47.268  42.733   8.334  1.00 28.31           N  
ATOM   1147  CA  LYS A 145     -48.259  42.229   7.388  1.00 28.31           C  
ATOM   1148  C   LYS A 145     -47.903  42.623   5.958  1.00 28.31           C  
ATOM   1149  CB  LYS A 145     -49.653  42.748   7.744  1.00 28.31           C  
ATOM   1150  O   LYS A 145     -47.584  43.783   5.689  1.00 28.31           O  
ATOM   1151  CG  LYS A 145     -50.529  41.730   8.458  1.00 28.31           C  
ATOM   1152  CD  LYS A 145     -51.932  42.272   8.701  1.00 28.31           C  
ATOM   1153  CE  LYS A 145     -52.795  41.272   9.458  1.00 28.31           C  
ATOM   1154  NZ  LYS A 145     -54.143  41.832   9.775  1.00 28.31           N  
ATOM   1155  N   GLU A 146     -47.531  41.659   5.065  1.00 30.01           N  
ATOM   1156  CA  GLU A 146     -48.077  41.552   3.716  1.00 30.01           C  
ATOM   1157  C   GLU A 146     -47.036  41.012   2.740  1.00 30.01           C  
ATOM   1158  CB  GLU A 146     -48.593  42.911   3.235  1.00 30.01           C  
ATOM   1159  O   GLU A 146     -45.879  41.436   2.761  1.00 30.01           O  
ATOM   1160  CG  GLU A 146     -49.926  43.315   3.848  1.00 30.01           C  
ATOM   1161  CD  GLU A 146     -50.682  44.340   3.018  1.00 30.01           C  
ATOM   1162  OE1 GLU A 146     -51.877  44.587   3.300  1.00 30.01           O  
ATOM   1163  OE2 GLU A 146     -50.076  44.900   2.078  1.00 30.01           O  
ATOM   1164  N   GLU A 147     -47.227  39.811   2.062  1.00 36.57           N  
ATOM   1165  CA  GLU A 147     -47.548  39.649   0.647  1.00 36.57           C  
ATOM   1166  C   GLU A 147     -46.982  38.342   0.099  1.00 36.57           C  
ATOM   1167  CB  GLU A 147     -47.016  40.833  -0.165  1.00 36.57           C  
ATOM   1168  O   GLU A 147     -45.805  38.037   0.299  1.00 36.57           O  
ATOM   1169  CG  GLU A 147     -48.019  41.966  -0.329  1.00 36.57           C  
ATOM   1170  CD  GLU A 147     -47.689  42.897  -1.485  1.00 36.57           C  
ATOM   1171  OE1 GLU A 147     -48.567  43.689  -1.895  1.00 36.57           O  
ATOM   1172  OE2 GLU A 147     -46.544  42.832  -1.985  1.00 36.57           O  
ATOM   1173  N   GLU A 148     -47.694  37.233  -0.089  1.00 27.31           N  
ATOM   1174  CA  GLU A 148     -48.316  36.563  -1.227  1.00 27.31           C  
ATOM   1175  C   GLU A 148     -47.812  37.137  -2.548  1.00 27.31           C  
ATOM   1176  CB  GLU A 148     -49.840  36.676  -1.151  1.00 27.31           C  
ATOM   1177  O   GLU A 148     -47.787  38.356  -2.731  1.00 27.31           O  
ATOM   1178  CG  GLU A 148     -50.506  35.529  -0.406  1.00 27.31           C  
ATOM   1179  CD  GLU A 148     -52.006  35.451  -0.640  1.00 27.31           C  
ATOM   1180  OE1 GLU A 148     -52.618  34.407  -0.319  1.00 27.31           O  
ATOM   1181  OE2 GLU A 148     -52.575  36.443  -1.150  1.00 27.31           O  
ATOM   1182  N   GLY A 149     -47.046  36.313  -3.360  1.00 29.48           N  
ATOM   1183  CA  GLY A 149     -47.160  36.350  -4.809  1.00 29.48           C  
ATOM   1184  C   GLY A 149     -46.065  35.572  -5.513  1.00 29.48           C  
ATOM   1185  O   GLY A 149     -44.910  35.588  -5.083  1.00 29.48           O  
ATOM   1186  N   GLU A 150     -46.399  34.429  -6.187  1.00 36.96           N  
ATOM   1187  CA  GLU A 150     -46.541  34.228  -7.626  1.00 36.96           C  
ATOM   1188  C   GLU A 150     -45.573  33.162  -8.132  1.00 36.96           C  
ATOM   1189  CB  GLU A 150     -46.315  35.542  -8.377  1.00 36.96           C  
ATOM   1190  O   GLU A 150     -44.378  33.209  -7.835  1.00 36.96           O  
ATOM   1191  CG  GLU A 150     -47.598  36.290  -8.707  1.00 36.96           C  
ATOM   1192  CD  GLU A 150     -47.372  37.515  -9.579  1.00 36.96           C  
ATOM   1193  OE1 GLU A 150     -48.313  37.938 -10.288  1.00 36.96           O  
ATOM   1194  OE2 GLU A 150     -46.243  38.055  -9.555  1.00 36.96           O  
ATOM   1195  N   LYS A 151     -45.998  31.983  -8.533  1.00 26.93           N  
ATOM   1196  CA  LYS A 151     -46.343  31.359  -9.807  1.00 26.93           C  
ATOM   1197  C   LYS A 151     -45.349  31.750 -10.897  1.00 26.93           C  
ATOM   1198  CB  LYS A 151     -47.761  31.745 -10.228  1.00 26.93           C  
ATOM   1199  O   LYS A 151     -45.038  32.930 -11.067  1.00 26.93           O  
ATOM   1200  CG  LYS A 151     -48.729  30.573 -10.293  1.00 26.93           C  
ATOM   1201  CD  LYS A 151     -50.106  31.010 -10.776  1.00 26.93           C  
ATOM   1202  CE  LYS A 151     -51.108  29.866 -10.721  1.00 26.93           C  
ATOM   1203  NZ  LYS A 151     -52.450  30.280 -11.229  1.00 26.93           N  
ATOM   1204  N   GLU A 152     -44.614  30.751 -11.502  1.00 39.95           N  
ATOM   1205  CA  GLU A 152     -44.434  30.623 -12.945  1.00 39.95           C  
ATOM   1206  C   GLU A 152     -43.644  29.365 -13.293  1.00 39.95           C  
ATOM   1207  CB  GLU A 152     -43.731  31.859 -13.511  1.00 39.95           C  
ATOM   1208  O   GLU A 152     -42.591  29.105 -12.707  1.00 39.95           O  
ATOM   1209  CG  GLU A 152     -44.661  33.039 -13.753  1.00 39.95           C  
ATOM   1210  CD  GLU A 152     -44.051  34.112 -14.641  1.00 39.95           C  
ATOM   1211  OE1 GLU A 152     -44.769  35.064 -15.023  1.00 39.95           O  
ATOM   1212  OE2 GLU A 152     -42.846  33.999 -14.958  1.00 39.95           O  
ATOM   1213  N   GLU A 153     -44.238  28.266 -13.767  1.00 28.56           N  
ATOM   1214  CA  GLU A 153     -44.565  27.694 -15.069  1.00 28.56           C  
ATOM   1215  C   GLU A 153     -43.338  27.648 -15.975  1.00 28.56           C  
ATOM   1216  CB  GLU A 153     -45.685  28.492 -15.741  1.00 28.56           C  
ATOM   1217  O   GLU A 153     -42.593  28.626 -16.071  1.00 28.56           O  
ATOM   1218  CG  GLU A 153     -47.083  28.076 -15.306  1.00 28.56           C  
ATOM   1219  CD  GLU A 153     -48.175  28.572 -16.241  1.00 28.56           C  
ATOM   1220  OE1 GLU A 153     -49.339  28.134 -16.100  1.00 28.56           O  
ATOM   1221  OE2 GLU A 153     -47.863  29.404 -17.122  1.00 28.56           O  
ATOM   1222  N   GLU A 154     -43.031  26.452 -16.470  1.00 31.77           N  
ATOM   1223  CA  GLU A 154     -43.139  26.085 -17.879  1.00 31.77           C  
ATOM   1224  C   GLU A 154     -41.875  25.383 -18.366  1.00 31.77           C  
ATOM   1225  CB  GLU A 154     -43.417  27.323 -18.737  1.00 31.77           C  
ATOM   1226  O   GLU A 154     -40.765  25.879 -18.161  1.00 31.77           O  
ATOM   1227  CG  GLU A 154     -44.510  27.118 -19.776  1.00 31.77           C  
ATOM   1228  CD  GLU A 154     -44.527  28.195 -20.849  1.00 31.77           C  
ATOM   1229  OE1 GLU A 154     -45.229  28.023 -21.871  1.00 31.77           O  
ATOM   1230  OE2 GLU A 154     -43.832  29.220 -20.666  1.00 31.77           O  
ATOM   1231  N   GLU A 155     -41.995  24.073 -18.692  1.00 28.53           N  
ATOM   1232  CA  GLU A 155     -42.250  23.427 -19.976  1.00 28.53           C  
ATOM   1233  C   GLU A 155     -40.965  23.281 -20.786  1.00 28.53           C  
ATOM   1234  CB  GLU A 155     -43.290  24.214 -20.777  1.00 28.53           C  
ATOM   1235  O   GLU A 155     -40.195  24.236 -20.916  1.00 28.53           O  
ATOM   1236  CG  GLU A 155     -44.729  23.853 -20.438  1.00 28.53           C  
ATOM   1237  CD  GLU A 155     -45.723  24.281 -21.507  1.00 28.53           C  
ATOM   1238  OE1 GLU A 155     -46.894  23.843 -21.457  1.00 28.53           O  
ATOM   1239  OE2 GLU A 155     -45.326  25.060 -22.402  1.00 28.53           O  
ATOM   1240  N   GLY A 156     -40.601  22.030 -21.078  1.00 27.85           N  
ATOM   1241  CA  GLY A 156     -40.619  21.538 -22.447  1.00 27.85           C  
ATOM   1242  C   GLY A 156     -39.459  20.614 -22.764  1.00 27.85           C  
ATOM   1243  O   GLY A 156     -38.319  20.885 -22.380  1.00 27.85           O  
ATOM   1244  N   GLN A 157     -39.810  19.287 -22.975  1.00 31.19           N  
ATOM   1245  CA  GLN A 157     -40.108  18.567 -24.208  1.00 31.19           C  
ATOM   1246  C   GLN A 157     -38.876  17.829 -24.726  1.00 31.19           C  
ATOM   1247  CB  GLN A 157     -40.634  19.526 -25.277  1.00 31.19           C  
ATOM   1248  O   GLN A 157     -37.812  18.429 -24.893  1.00 31.19           O  
ATOM   1249  CG  GLN A 157     -42.136  19.430 -25.503  1.00 31.19           C  
ATOM   1250  CD  GLN A 157     -42.640  20.428 -26.529  1.00 31.19           C  
ATOM   1251  NE2 GLN A 157     -43.501  19.969 -27.431  1.00 31.19           N  
ATOM   1252  OE1 GLN A 157     -42.260  21.603 -26.510  1.00 31.19           O  
ATOM   1253  N   GLU A 158     -38.855  16.468 -24.784  1.00 27.52           N  
ATOM   1254  CA  GLU A 158     -39.182  15.446 -25.774  1.00 27.52           C  
ATOM   1255  C   GLU A 158     -38.097  15.345 -26.842  1.00 27.52           C  
ATOM   1256  CB  GLU A 158     -40.535  15.741 -26.425  1.00 27.52           C  
ATOM   1257  O   GLU A 158     -37.628  16.363 -27.356  1.00 27.52           O  
ATOM   1258  CG  GLU A 158     -41.729  15.396 -25.546  1.00 27.52           C  
ATOM   1259  CD  GLU A 158     -43.057  15.467 -26.283  1.00 27.52           C  
ATOM   1260  OE1 GLU A 158     -44.098  15.092 -25.696  1.00 27.52           O  
ATOM   1261  OE2 GLU A 158     -43.057  15.901 -27.457  1.00 27.52           O  
ATOM   1262  N   GLU A 159     -37.460  14.143 -26.973  1.00 36.74           N  
ATOM   1263  CA  GLU A 159     -37.393  13.397 -28.226  1.00 36.74           C  
ATOM   1264  C   GLU A 159     -36.304  12.329 -28.175  1.00 36.74           C  
ATOM   1265  CB  GLU A 159     -37.146  14.344 -29.403  1.00 36.74           C  
ATOM   1266  O   GLU A 159     -35.179  12.601 -27.752  1.00 36.74           O  
ATOM   1267  CG  GLU A 159     -38.378  15.127 -29.831  1.00 36.74           C  
ATOM   1268  CD  GLU A 159     -38.336  15.563 -31.287  1.00 36.74           C  
ATOM   1269  OE1 GLU A 159     -39.382  15.995 -31.822  1.00 36.74           O  
ATOM   1270  OE2 GLU A 159     -37.248  15.471 -31.898  1.00 36.74           O  
ATOM   1271  N   GLU A 160     -36.610  11.032 -28.149  1.00 29.42           N  
ATOM   1272  CA  GLU A 160     -36.785   9.908 -29.064  1.00 29.42           C  
ATOM   1273  C   GLU A 160     -35.443   9.415 -29.596  1.00 29.42           C  
ATOM   1274  CB  GLU A 160     -37.700  10.299 -30.227  1.00 29.42           C  
ATOM   1275  O   GLU A 160     -34.595  10.217 -29.995  1.00 29.42           O  
ATOM   1276  CG  GLU A 160     -39.183  10.236 -29.891  1.00 29.42           C  
ATOM   1277  CD  GLU A 160     -40.073  10.124 -31.119  1.00 29.42           C  
ATOM   1278  OE1 GLU A 160     -41.279   9.826 -30.970  1.00 29.42           O  
ATOM   1279  OE2 GLU A 160     -39.558  10.336 -32.240  1.00 29.42           O  
ATOM   1280  N   GLU A 161     -35.074   8.166 -29.414  1.00 31.09           N  
ATOM   1281  CA  GLU A 161     -35.043   7.043 -30.346  1.00 31.09           C  
ATOM   1282  C   GLU A 161     -33.635   6.465 -30.466  1.00 31.09           C  
ATOM   1283  CB  GLU A 161     -35.554   7.472 -31.723  1.00 31.09           C  
ATOM   1284  O   GLU A 161     -32.661   7.210 -30.585  1.00 31.09           O  
ATOM   1285  CG  GLU A 161     -37.071   7.459 -31.848  1.00 31.09           C  
ATOM   1286  CD  GLU A 161     -37.557   7.619 -33.279  1.00 31.09           C  
ATOM   1287  OE1 GLU A 161     -38.777   7.482 -33.525  1.00 31.09           O  
ATOM   1288  OE2 GLU A 161     -36.711   7.884 -34.162  1.00 31.09           O  
ATOM   1289  N   GLU A 162     -33.481   5.148 -30.179  1.00 33.05           N  
ATOM   1290  CA  GLU A 162     -33.326   3.925 -30.962  1.00 33.05           C  
ATOM   1291  C   GLU A 162     -31.951   3.301 -30.743  1.00 33.05           C  
ATOM   1292  CB  GLU A 162     -33.545   4.208 -32.450  1.00 33.05           C  
ATOM   1293  O   GLU A 162     -30.934   3.997 -30.782  1.00 33.05           O  
ATOM   1294  CG  GLU A 162     -35.004   4.152 -32.879  1.00 33.05           C  
ATOM   1295  CD  GLU A 162     -35.321   2.969 -33.779  1.00 33.05           C  
ATOM   1296  OE1 GLU A 162     -36.515   2.627 -33.936  1.00 33.05           O  
ATOM   1297  OE2 GLU A 162     -34.366   2.378 -34.332  1.00 33.05           O  
ATOM   1298  N   GLU A 163     -31.829   2.179 -30.146  1.00 28.62           N  
ATOM   1299  CA  GLU A 163     -31.611   0.760 -30.413  1.00 28.62           C  
ATOM   1300  C   GLU A 163     -30.448   0.552 -31.378  1.00 28.62           C  
ATOM   1301  CB  GLU A 163     -32.882   0.117 -30.973  1.00 28.62           C  
ATOM   1302  O   GLU A 163     -30.389   1.188 -32.433  1.00 28.62           O  
ATOM   1303  CG  GLU A 163     -33.774  -0.510 -29.911  1.00 28.62           C  
ATOM   1304  CD  GLU A 163     -34.915  -1.329 -30.493  1.00 28.62           C  
ATOM   1305  OE1 GLU A 163     -35.631  -2.006 -29.721  1.00 28.62           O  
ATOM   1306  OE2 GLU A 163     -35.094  -1.294 -31.731  1.00 28.62           O  
ATOM   1307  N   ASP A 164     -29.383  -0.062 -30.939  1.00 43.98           N  
ATOM   1308  CA  ASP A 164     -28.735  -1.103 -31.731  1.00 43.98           C  
ATOM   1309  C   ASP A 164     -27.623  -1.785 -30.937  1.00 43.98           C  
ATOM   1310  CB  ASP A 164     -28.172  -0.518 -33.028  1.00 43.98           C  
ATOM   1311  O   ASP A 164     -26.707  -1.122 -30.447  1.00 43.98           O  
ATOM   1312  CG  ASP A 164     -27.706  -1.583 -34.006  1.00 43.98           C  
ATOM   1313  OD1 ASP A 164     -28.426  -2.585 -34.205  1.00 43.98           O  
ATOM   1314  OD2 ASP A 164     -26.608  -1.419 -34.580  1.00 43.98           O  
ATOM   1315  N   GLU A 165     -27.820  -2.891 -30.280  1.00 31.25           N  
ATOM   1316  CA  GLU A 165     -27.475  -4.306 -30.373  1.00 31.25           C  
ATOM   1317  C   GLU A 165     -26.204  -4.512 -31.192  1.00 31.25           C  
ATOM   1318  CB  GLU A 165     -28.631  -5.102 -30.987  1.00 31.25           C  
ATOM   1319  O   GLU A 165     -26.065  -3.955 -32.283  1.00 31.25           O  
ATOM   1320  CG  GLU A 165     -29.668  -5.561 -29.972  1.00 31.25           C  
ATOM   1321  CD  GLU A 165     -30.289  -6.906 -30.315  1.00 31.25           C  
ATOM   1322  OE1 GLU A 165     -30.864  -7.556 -29.413  1.00 31.25           O  
ATOM   1323  OE2 GLU A 165     -30.198  -7.313 -31.495  1.00 31.25           O  
ATOM   1324  N   GLY A 166     -25.109  -4.995 -30.649  1.00 35.53           N  
ATOM   1325  CA  GLY A 166     -24.291  -6.110 -31.097  1.00 35.53           C  
ATOM   1326  C   GLY A 166     -22.920  -6.143 -30.449  1.00 35.53           C  
ATOM   1327  O   GLY A 166     -22.263  -5.108 -30.322  1.00 35.53           O  
ATOM   1328  N   ALA A 167     -22.753  -6.974 -29.483  1.00 31.47           N  
ATOM   1329  CA  ALA A 167     -22.131  -8.284 -29.307  1.00 31.47           C  
ATOM   1330  C   ALA A 167     -20.982  -8.482 -30.292  1.00 31.47           C  
ATOM   1331  CB  ALA A 167     -23.168  -9.392 -29.473  1.00 31.47           C  
ATOM   1332  O   ALA A 167     -21.118  -8.185 -31.481  1.00 31.47           O  
ATOM   1333  N   LYS A 168     -19.779  -8.667 -29.824  1.00 36.98           N  
ATOM   1334  CA  LYS A 168     -18.920  -9.823 -30.068  1.00 36.98           C  
ATOM   1335  C   LYS A 168     -17.459  -9.403 -30.201  1.00 36.98           C  
ATOM   1336  CB  LYS A 168     -19.368 -10.569 -31.325  1.00 36.98           C  
ATOM   1337  O   LYS A 168     -17.136  -8.494 -30.969  1.00 36.98           O  
ATOM   1338  CG  LYS A 168     -19.420 -12.081 -31.163  1.00 36.98           C  
ATOM   1339  CD  LYS A 168     -20.072 -12.750 -32.366  1.00 36.98           C  
ATOM   1340  CE  LYS A 168     -20.258 -14.245 -32.142  1.00 36.98           C  
ATOM   1341  NZ  LYS A 168     -21.516 -14.746 -32.772  1.00 36.98           N  
ATOM   1342  N   SER A 169     -16.604  -9.750 -29.204  1.00 34.21           N  
ATOM   1343  CA  SER A 169     -15.646 -10.849 -29.167  1.00 34.21           C  
ATOM   1344  C   SER A 169     -14.234 -10.362 -29.474  1.00 34.21           C  
ATOM   1345  CB  SER A 169     -16.044 -11.943 -30.159  1.00 34.21           C  
ATOM   1346  O   SER A 169     -14.033  -9.564 -30.393  1.00 34.21           O  
ATOM   1347  OG  SER A 169     -16.174 -11.412 -31.466  1.00 34.21           O  
ATOM   1348  N   ASP A 170     -13.370 -10.436 -28.561  1.00 32.32           N  
ATOM   1349  CA  ASP A 170     -12.317 -11.388 -28.221  1.00 32.32           C  
ATOM   1350  C   ASP A 170     -11.417 -11.664 -29.423  1.00 32.32           C  
ATOM   1351  CB  ASP A 170     -12.922 -12.695 -27.704  1.00 32.32           C  
ATOM   1352  O   ASP A 170     -11.903 -12.016 -30.500  1.00 32.32           O  
ATOM   1353  CG  ASP A 170     -12.209 -13.233 -26.476  1.00 32.32           C  
ATOM   1354  OD1 ASP A 170     -11.019 -13.604 -26.575  1.00 32.32           O  
ATOM   1355  OD2 ASP A 170     -12.843 -13.289 -25.400  1.00 32.32           O  
ATOM   1356  N   GLN A 171     -10.165 -11.194 -29.439  1.00 37.93           N  
ATOM   1357  CA  GLN A 171      -8.971 -11.937 -29.825  1.00 37.93           C  
ATOM   1358  C   GLN A 171      -7.740 -11.035 -29.833  1.00 37.93           C  
ATOM   1359  CB  GLN A 171      -9.159 -12.579 -31.201  1.00 37.93           C  
ATOM   1360  O   GLN A 171      -7.767  -9.944 -30.406  1.00 37.93           O  
ATOM   1361  CG  GLN A 171      -9.179 -14.101 -31.171  1.00 37.93           C  
ATOM   1362  CD  GLN A 171      -9.063 -14.717 -32.553  1.00 37.93           C  
ATOM   1363  NE2 GLN A 171      -8.639 -15.975 -32.608  1.00 37.93           N  
ATOM   1364  OE1 GLN A 171      -9.352 -14.067 -33.563  1.00 37.93           O  
ATOM   1365  N   ALA A 172      -6.797 -11.108 -28.947  1.00 33.03           N  
ATOM   1366  CA  ALA A 172      -5.468 -11.702 -28.834  1.00 33.03           C  
ATOM   1367  C   ALA A 172      -4.670 -11.512 -30.122  1.00 33.03           C  
ATOM   1368  CB  ALA A 172      -5.575 -13.186 -28.493  1.00 33.03           C  
ATOM   1369  O   ALA A 172      -5.185 -11.744 -31.218  1.00 33.03           O  
ATOM   1370  N   GLU A 173      -3.547 -10.796 -30.105  1.00 39.55           N  
ATOM   1371  CA  GLU A 173      -2.253 -11.160 -30.675  1.00 39.55           C  
ATOM   1372  C   GLU A 173      -1.257 -10.009 -30.565  1.00 39.55           C  
ATOM   1373  CB  GLU A 173      -2.409 -11.583 -32.138  1.00 39.55           C  
ATOM   1374  O   GLU A 173      -1.587  -8.864 -30.880  1.00 39.55           O  
ATOM   1375  CG  GLU A 173      -2.250 -13.079 -32.366  1.00 39.55           C  
ATOM   1376  CD  GLU A 173      -1.090 -13.425 -33.287  1.00 39.55           C  
ATOM   1377  OE1 GLU A 173      -0.554 -14.552 -33.190  1.00 39.55           O  
ATOM   1378  OE2 GLU A 173      -0.714 -12.562 -34.110  1.00 39.55           O  
ATOM   1379  N   GLU A 174      -0.235 -10.074 -29.686  1.00 32.16           N  
ATOM   1380  CA  GLU A 174       1.193 -10.374 -29.698  1.00 32.16           C  
ATOM   1381  C   GLU A 174       1.880  -9.738 -30.903  1.00 32.16           C  
ATOM   1382  CB  GLU A 174       1.425 -11.887 -29.699  1.00 32.16           C  
ATOM   1383  O   GLU A 174       1.388  -9.839 -32.029  1.00 32.16           O  
ATOM   1384  CG  GLU A 174       2.147 -12.399 -28.461  1.00 32.16           C  
ATOM   1385  CD  GLU A 174       3.084 -13.561 -28.750  1.00 32.16           C  
ATOM   1386  OE1 GLU A 174       3.928 -13.890 -27.886  1.00 32.16           O  
ATOM   1387  OE2 GLU A 174       2.973 -14.147 -29.850  1.00 32.16           O  
ATOM   1388  N   GLY A 175       2.734  -8.731 -30.701  1.00 30.44           N  
ATOM   1389  CA  GLY A 175       4.126  -8.692 -31.118  1.00 30.44           C  
ATOM   1390  C   GLY A 175       4.504  -7.400 -31.818  1.00 30.44           C  
ATOM   1391  O   GLY A 175       3.752  -6.901 -32.658  1.00 30.44           O  
ATOM   1392  N   GLY A 176       5.242  -6.520 -31.212  1.00 25.73           N  
ATOM   1393  CA  GLY A 176       6.584  -5.960 -31.202  1.00 25.73           C  
ATOM   1394  C   GLY A 176       7.312  -6.133 -32.522  1.00 25.73           C  
ATOM   1395  O   GLY A 176       7.259  -7.204 -33.130  1.00 25.73           O  
ATOM   1396  N   SER A 177       7.617  -4.998 -33.173  1.00 30.99           N  
ATOM   1397  CA  SER A 177       8.889  -4.542 -33.722  1.00 30.99           C  
ATOM   1398  C   SER A 177       8.680  -3.463 -34.780  1.00 30.99           C  
ATOM   1399  CB  SER A 177       9.664  -5.714 -34.325  1.00 30.99           C  
ATOM   1400  O   SER A 177       7.775  -3.567 -35.610  1.00 30.99           O  
ATOM   1401  OG  SER A 177       8.981  -6.244 -35.448  1.00 30.99           O  
ATOM   1402  N   GLU A 178       8.990  -2.235 -34.552  1.00 28.97           N  
ATOM   1403  CA  GLU A 178      10.049  -1.307 -34.936  1.00 28.97           C  
ATOM   1404  C   GLU A 178      10.038  -1.048 -36.440  1.00 28.97           C  
ATOM   1405  CB  GLU A 178      11.417  -1.844 -34.505  1.00 28.97           C  
ATOM   1406  O   GLU A 178      10.043  -1.989 -37.237  1.00 28.97           O  
ATOM   1407  CG  GLU A 178      11.581  -1.970 -32.997  1.00 28.97           C  
ATOM   1408  CD  GLU A 178      13.028  -2.133 -32.563  1.00 28.97           C  
ATOM   1409  OE1 GLU A 178      13.418  -1.559 -31.521  1.00 28.97           O  
ATOM   1410  OE2 GLU A 178      13.779  -2.841 -33.270  1.00 28.97           O  
ATOM   1411  N   LYS A 179       9.558   0.118 -36.852  1.00 33.60           N  
ATOM   1412  CA  LYS A 179      10.104   0.861 -37.984  1.00 33.60           C  
ATOM   1413  C   LYS A 179       9.362   2.179 -38.187  1.00 33.60           C  
ATOM   1414  CB  LYS A 179      10.038   0.021 -39.261  1.00 33.60           C  
ATOM   1415  O   LYS A 179       8.130   2.215 -38.158  1.00 33.60           O  
ATOM   1416  CG  LYS A 179      10.791   0.623 -40.438  1.00 33.60           C  
ATOM   1417  CD  LYS A 179      10.988  -0.394 -41.555  1.00 33.60           C  
ATOM   1418  CE  LYS A 179      11.829   0.176 -42.689  1.00 33.60           C  
ATOM   1419  NZ  LYS A 179      12.080  -0.838 -43.756  1.00 33.60           N  
ATOM   1420  N   GLU A 180       9.905   3.322 -37.686  1.00 27.49           N  
ATOM   1421  CA  GLU A 180      10.502   4.532 -38.243  1.00 27.49           C  
ATOM   1422  C   GLU A 180       9.746   4.998 -39.484  1.00 27.49           C  
ATOM   1423  CB  GLU A 180      11.976   4.297 -38.583  1.00 27.49           C  
ATOM   1424  O   GLU A 180       9.446   4.198 -40.372  1.00 27.49           O  
ATOM   1425  CG  GLU A 180      12.876   4.174 -37.362  1.00 27.49           C  
ATOM   1426  CD  GLU A 180      13.701   5.424 -37.095  1.00 27.49           C  
ATOM   1427  OE1 GLU A 180      14.223   5.577 -35.968  1.00 27.49           O  
ATOM   1428  OE2 GLU A 180      13.824   6.256 -38.021  1.00 27.49           O  
ATOM   1429  N   GLY A 181       9.031   6.159 -39.365  1.00 29.45           N  
ATOM   1430  CA  GLY A 181       9.080   7.358 -40.187  1.00 29.45           C  
ATOM   1431  C   GLY A 181       7.709   7.842 -40.619  1.00 29.45           C  
ATOM   1432  O   GLY A 181       6.866   7.045 -41.034  1.00 29.45           O  
ATOM   1433  N   SER A 182       7.234   8.952 -40.044  1.00 25.38           N  
ATOM   1434  CA  SER A 182       7.013  10.342 -40.427  1.00 25.38           C  
ATOM   1435  C   SER A 182       6.101  10.442 -41.646  1.00 25.38           C  
ATOM   1436  CB  SER A 182       8.344  11.037 -40.719  1.00 25.38           C  
ATOM   1437  O   SER A 182       6.314   9.752 -42.645  1.00 25.38           O  
ATOM   1438  OG  SER A 182       8.154  12.428 -40.912  1.00 25.38           O  
ATOM   1439  N   SER A 183       4.828  10.934 -41.407  1.00 31.96           N  
ATOM   1440  CA  SER A 183       4.118  11.938 -42.192  1.00 31.96           C  
ATOM   1441  C   SER A 183       2.653  12.029 -41.778  1.00 31.96           C  
ATOM   1442  CB  SER A 183       4.216  11.620 -43.685  1.00 31.96           C  
ATOM   1443  O   SER A 183       1.989  11.006 -41.598  1.00 31.96           O  
ATOM   1444  OG  SER A 183       3.576  10.391 -43.980  1.00 31.96           O  
ATOM   1445  N   GLU A 184       2.200  13.028 -41.030  1.00 30.30           N  
ATOM   1446  CA  GLU A 184       1.399  14.237 -41.201  1.00 30.30           C  
ATOM   1447  C   GLU A 184       0.085  13.932 -41.914  1.00 30.30           C  
ATOM   1448  CB  GLU A 184       2.185  15.297 -41.976  1.00 30.30           C  
ATOM   1449  O   GLU A 184       0.082  13.336 -42.993  1.00 30.30           O  
ATOM   1450  CG  GLU A 184       2.970  16.252 -41.088  1.00 30.30           C  
ATOM   1451  CD  GLU A 184       3.587  17.412 -41.853  1.00 30.30           C  
ATOM   1452  OE1 GLU A 184       3.745  18.509 -41.269  1.00 30.30           O  
ATOM   1453  OE2 GLU A 184       3.913  17.224 -43.046  1.00 30.30           O  
ATOM   1454  N   LYS A 185      -1.075  14.023 -41.118  1.00 35.05           N  
ATOM   1455  CA  LYS A 185      -2.354  14.565 -41.568  1.00 35.05           C  
ATOM   1456  C   LYS A 185      -3.328  14.715 -40.403  1.00 35.05           C  
ATOM   1457  CB  LYS A 185      -2.964  13.673 -42.650  1.00 35.05           C  
ATOM   1458  O   LYS A 185      -3.495  13.791 -39.604  1.00 35.05           O  
ATOM   1459  CG  LYS A 185      -4.127  14.311 -43.396  1.00 35.05           C  
ATOM   1460  CD  LYS A 185      -4.525  13.492 -44.617  1.00 35.05           C  
ATOM   1461  CE  LYS A 185      -5.606  14.191 -45.431  1.00 35.05           C  
ATOM   1462  NZ  LYS A 185      -6.113  13.324 -46.537  1.00 35.05           N  
ATOM   1463  N   GLU A 186      -3.615  15.892 -39.887  1.00 26.28           N  
ATOM   1464  CA  GLU A 186      -4.616  16.951 -39.799  1.00 26.28           C  
ATOM   1465  C   GLU A 186      -6.028  16.373 -39.750  1.00 26.28           C  
ATOM   1466  CB  GLU A 186      -4.484  17.916 -40.979  1.00 26.28           C  
ATOM   1467  O   GLU A 186      -6.380  15.511 -40.557  1.00 26.28           O  
ATOM   1468  CG  GLU A 186      -3.692  19.175 -40.658  1.00 26.28           C  
ATOM   1469  CD  GLU A 186      -3.979  20.324 -41.612  1.00 26.28           C  
ATOM   1470  OE1 GLU A 186      -3.665  21.487 -41.273  1.00 26.28           O  
ATOM   1471  OE2 GLU A 186      -4.524  20.058 -42.707  1.00 26.28           O  
ATOM   1472  N   GLU A 187      -6.825  16.672 -38.649  1.00 31.94           N  
ATOM   1473  CA  GLU A 187      -8.132  17.322 -38.624  1.00 31.94           C  
ATOM   1474  C   GLU A 187      -8.923  16.922 -37.382  1.00 31.94           C  
ATOM   1475  CB  GLU A 187      -8.927  16.981 -39.887  1.00 31.94           C  
ATOM   1476  O   GLU A 187      -8.978  15.742 -37.028  1.00 31.94           O  
ATOM   1477  CG  GLU A 187      -8.553  17.825 -41.096  1.00 31.94           C  
ATOM   1478  CD  GLU A 187      -9.599  17.792 -42.198  1.00 31.94           C  
ATOM   1479  OE1 GLU A 187      -9.599  18.697 -43.063  1.00 31.94           O  
ATOM   1480  OE2 GLU A 187     -10.427  16.854 -42.197  1.00 31.94           O  
ATOM   1481  N   GLY A 188      -9.264  17.826 -36.403  1.00 29.32           N  
ATOM   1482  CA  GLY A 188     -10.514  18.482 -36.053  1.00 29.32           C  
ATOM   1483  C   GLY A 188     -11.016  18.111 -34.670  1.00 29.32           C  
ATOM   1484  O   GLY A 188     -10.900  16.958 -34.250  1.00 29.32           O  
ATOM   1485  N   GLU A 189     -11.077  19.000 -33.679  1.00 28.32           N  
ATOM   1486  CA  GLU A 189     -11.980  19.821 -32.879  1.00 28.32           C  
ATOM   1487  C   GLU A 189     -13.172  19.008 -32.383  1.00 28.32           C  
ATOM   1488  CB  GLU A 189     -12.466  21.029 -33.685  1.00 28.32           C  
ATOM   1489  O   GLU A 189     -13.791  18.271 -33.153  1.00 28.32           O  
ATOM   1490  CG  GLU A 189     -11.568  22.251 -33.562  1.00 28.32           C  
ATOM   1491  CD  GLU A 189     -12.136  23.485 -34.246  1.00 28.32           C  
ATOM   1492  OE1 GLU A 189     -12.313  24.525 -33.572  1.00 28.32           O  
ATOM   1493  OE2 GLU A 189     -12.408  23.410 -35.465  1.00 28.32           O  
ATOM   1494  N   GLN A 190     -13.468  18.886 -30.999  1.00 34.23           N  
ATOM   1495  CA  GLN A 190     -14.694  19.169 -30.259  1.00 34.23           C  
ATOM   1496  C   GLN A 190     -14.612  18.633 -28.833  1.00 34.23           C  
ATOM   1497  CB  GLN A 190     -15.905  18.571 -30.977  1.00 34.23           C  
ATOM   1498  O   GLN A 190     -14.251  17.473 -28.620  1.00 34.23           O  
ATOM   1499  CG  GLN A 190     -17.019  19.575 -31.243  1.00 34.23           C  
ATOM   1500  CD  GLN A 190     -18.169  18.979 -32.032  1.00 34.23           C  
ATOM   1501  NE2 GLN A 190     -19.288  18.734 -31.358  1.00 34.23           N  
ATOM   1502  OE1 GLN A 190     -18.054  18.741 -33.239  1.00 34.23           O  
ATOM   1503  N   GLU A 191     -14.550  19.416 -27.781  1.00 26.61           N  
ATOM   1504  CA  GLU A 191     -15.234  20.049 -26.658  1.00 26.61           C  
ATOM   1505  C   GLU A 191     -16.515  19.301 -26.299  1.00 26.61           C  
ATOM   1506  CB  GLU A 191     -15.551  21.512 -26.977  1.00 26.61           C  
ATOM   1507  O   GLU A 191     -17.296  18.939 -27.181  1.00 26.61           O  
ATOM   1508  CG  GLU A 191     -14.671  22.508 -26.235  1.00 26.61           C  
ATOM   1509  CD  GLU A 191     -15.325  23.869 -26.056  1.00 26.61           C  
ATOM   1510  OE1 GLU A 191     -14.796  24.699 -25.283  1.00 26.61           O  
ATOM   1511  OE2 GLU A 191     -16.375  24.107 -26.694  1.00 26.61           O  
ATOM   1512  N   GLU A 192     -16.658  18.774 -25.015  1.00 28.34           N  
ATOM   1513  CA  GLU A 192     -17.649  19.002 -23.967  1.00 28.34           C  
ATOM   1514  C   GLU A 192     -17.869  17.743 -23.133  1.00 28.34           C  
ATOM   1515  CB  GLU A 192     -18.975  19.470 -24.572  1.00 28.34           C  
ATOM   1516  O   GLU A 192     -18.004  16.646 -23.679  1.00 28.34           O  
ATOM   1517  CG  GLU A 192     -18.915  20.864 -25.181  1.00 28.34           C  
ATOM   1518  CD  GLU A 192     -20.119  21.723 -24.831  1.00 28.34           C  
ATOM   1519  OE1 GLU A 192     -20.051  22.961 -25.001  1.00 28.34           O  
ATOM   1520  OE2 GLU A 192     -21.140  21.153 -24.384  1.00 28.34           O  
ATOM   1521  N   GLY A 193     -17.675  17.747 -21.805  1.00 24.40           N  
ATOM   1522  CA  GLY A 193     -18.407  18.035 -20.582  1.00 24.40           C  
ATOM   1523  C   GLY A 193     -19.695  17.244 -20.457  1.00 24.40           C  
ATOM   1524  O   GLY A 193     -20.429  17.084 -21.434  1.00 24.40           O  
ATOM   1525  N   GLU A 194     -19.855  16.409 -19.414  1.00 26.79           N  
ATOM   1526  CA  GLU A 194     -20.719  16.358 -18.238  1.00 26.79           C  
ATOM   1527  C   GLU A 194     -21.831  15.329 -18.415  1.00 26.79           C  
ATOM   1528  CB  GLU A 194     -21.318  17.737 -17.952  1.00 26.79           C  
ATOM   1529  O   GLU A 194     -22.484  15.285 -19.460  1.00 26.79           O  
ATOM   1530  CG  GLU A 194     -20.614  18.494 -16.835  1.00 26.79           C  
ATOM   1531  CD  GLU A 194     -21.321  19.782 -16.445  1.00 26.79           C  
ATOM   1532  OE1 GLU A 194     -21.608  19.977 -15.242  1.00 26.79           O  
ATOM   1533  OE2 GLU A 194     -21.591  20.603 -17.350  1.00 26.79           O  
ATOM   1534  N   THR A 195     -22.071  14.388 -17.395  1.00 25.05           N  
ATOM   1535  CA  THR A 195     -23.029  14.185 -16.315  1.00 25.05           C  
ATOM   1536  C   THR A 195     -23.854  12.924 -16.554  1.00 25.05           C  
ATOM   1537  CB  THR A 195     -23.969  15.396 -16.165  1.00 25.05           C  
ATOM   1538  O   THR A 195     -24.284  12.661 -17.679  1.00 25.05           O  
ATOM   1539  CG2 THR A 195     -23.234  16.592 -15.568  1.00 25.05           C  
ATOM   1540  OG1 THR A 195     -24.480  15.758 -17.454  1.00 25.05           O  
ATOM   1541  N   GLU A 196     -23.895  12.005 -15.603  1.00 26.69           N  
ATOM   1542  CA  GLU A 196     -24.705  11.397 -14.551  1.00 26.69           C  
ATOM   1543  C   GLU A 196     -26.165  11.280 -14.977  1.00 26.69           C  
ATOM   1544  CB  GLU A 196     -24.598  12.206 -13.256  1.00 26.69           C  
ATOM   1545  O   GLU A 196     -26.738  12.228 -15.518  1.00 26.69           O  
ATOM   1546  CG  GLU A 196     -23.275  12.027 -12.526  1.00 26.69           C  
ATOM   1547  CD  GLU A 196     -23.360  12.345 -11.042  1.00 26.69           C  
ATOM   1548  OE1 GLU A 196     -22.443  11.956 -10.284  1.00 26.69           O  
ATOM   1549  OE2 GLU A 196     -24.353  12.989 -10.634  1.00 26.69           O  
ATOM   1550  N   ALA A 197     -26.715  10.036 -14.942  1.00 28.88           N  
ATOM   1551  CA  ALA A 197     -28.066   9.715 -14.489  1.00 28.88           C  
ATOM   1552  C   ALA A 197     -28.410   8.257 -14.776  1.00 28.88           C  
ATOM   1553  CB  ALA A 197     -29.083  10.640 -15.154  1.00 28.88           C  
ATOM   1554  O   ALA A 197     -28.148   7.755 -15.872  1.00 28.88           O  
ATOM   1555  N   GLU A 198     -28.747   7.498 -13.725  1.00 26.82           N  
ATOM   1556  CA  GLU A 198     -29.861   6.921 -12.977  1.00 26.82           C  
ATOM   1557  C   GLU A 198     -30.892   6.300 -13.914  1.00 26.82           C  
ATOM   1558  CB  GLU A 198     -30.523   7.982 -12.094  1.00 26.82           C  
ATOM   1559  O   GLU A 198     -31.341   6.944 -14.865  1.00 26.82           O  
ATOM   1560  CG  GLU A 198     -29.639   8.476 -10.959  1.00 26.82           C  
ATOM   1561  CD  GLU A 198     -30.076   7.971  -9.593  1.00 26.82           C  
ATOM   1562  OE1 GLU A 198     -29.240   7.936  -8.662  1.00 26.82           O  
ATOM   1563  OE2 GLU A 198     -31.265   7.605  -9.454  1.00 26.82           O  
ATOM   1564  N   ALA A 199     -31.064   4.969 -13.874  1.00 34.95           N  
ATOM   1565  CA  ALA A 199     -32.121   4.067 -14.324  1.00 34.95           C  
ATOM   1566  C   ALA A 199     -32.675   3.248 -13.162  1.00 34.95           C  
ATOM   1567  CB  ALA A 199     -31.599   3.142 -15.421  1.00 34.95           C  
ATOM   1568  O   ALA A 199     -31.913   2.670 -12.383  1.00 34.95           O  
ATOM   1569  N   GLU A 200     -33.822   3.607 -12.632  1.00 28.37           N  
ATOM   1570  CA  GLU A 200     -35.217   3.310 -12.321  1.00 28.37           C  
ATOM   1571  C   GLU A 200     -35.721   2.119 -13.131  1.00 28.37           C  
ATOM   1572  CB  GLU A 200     -36.099   4.534 -12.581  1.00 28.37           C  
ATOM   1573  O   GLU A 200     -35.638   2.118 -14.361  1.00 28.37           O  
ATOM   1574  CG  GLU A 200     -35.916   5.651 -11.564  1.00 28.37           C  
ATOM   1575  CD  GLU A 200     -37.230   6.227 -11.062  1.00 28.37           C  
ATOM   1576  OE1 GLU A 200     -37.258   6.793  -9.945  1.00 28.37           O  
ATOM   1577  OE2 GLU A 200     -38.240   6.111 -11.791  1.00 28.37           O  
ATOM   1578  N   GLY A 201     -36.010   1.004 -12.538  1.00 32.34           N  
ATOM   1579  CA  GLY A 201     -36.823  -0.192 -12.688  1.00 32.34           C  
ATOM   1580  C   GLY A 201     -37.954  -0.275 -11.680  1.00 32.34           C  
ATOM   1581  O   GLY A 201     -37.764   0.027 -10.500  1.00 32.34           O  
ATOM   1582  N   GLU A 202     -39.178   0.050 -11.986  1.00 30.84           N  
ATOM   1583  CA  GLU A 202     -40.590  -0.242 -12.212  1.00 30.84           C  
ATOM   1584  C   GLU A 202     -40.929  -1.675 -11.811  1.00 30.84           C  
ATOM   1585  CB  GLU A 202     -40.961  -0.004 -13.678  1.00 30.84           C  
ATOM   1586  O   GLU A 202     -40.224  -2.613 -12.188  1.00 30.84           O  
ATOM   1587  CG  GLU A 202     -42.113   0.972 -13.871  1.00 30.84           C  
ATOM   1588  CD  GLU A 202     -42.637   1.006 -15.297  1.00 30.84           C  
ATOM   1589  OE1 GLU A 202     -43.874   1.045 -15.488  1.00 30.84           O  
ATOM   1590  OE2 GLU A 202     -41.805   0.993 -16.231  1.00 30.84           O  
ATOM   1591  N   GLU A 203     -41.916  -1.935 -10.927  1.00 30.84           N  
ATOM   1592  CA  GLU A 203     -43.251  -2.518 -11.019  1.00 30.84           C  
ATOM   1593  C   GLU A 203     -43.507  -3.494  -9.874  1.00 30.84           C  
ATOM   1594  CB  GLU A 203     -43.437  -3.226 -12.364  1.00 30.84           C  
ATOM   1595  O   GLU A 203     -42.654  -4.326  -9.557  1.00 30.84           O  
ATOM   1596  CG  GLU A 203     -44.157  -2.384 -13.407  1.00 30.84           C  
ATOM   1597  CD  GLU A 203     -44.748  -3.209 -14.540  1.00 30.84           C  
ATOM   1598  OE1 GLU A 203     -45.741  -2.764 -15.160  1.00 30.84           O  
ATOM   1599  OE2 GLU A 203     -44.215  -4.308 -14.808  1.00 30.84           O  
ATOM   1600  N   ALA A 204     -44.617  -3.356  -9.049  1.00 33.57           N  
ATOM   1601  CA  ALA A 204     -45.950  -3.943  -8.950  1.00 33.57           C  
ATOM   1602  C   ALA A 204     -46.130  -4.675  -7.624  1.00 33.57           C  
ATOM   1603  CB  ALA A 204     -46.200  -4.895 -10.118  1.00 33.57           C  
ATOM   1604  O   ALA A 204     -45.261  -5.447  -7.210  1.00 33.57           O  
ATOM   1605  N   GLU A 205     -46.954  -4.247  -6.674  1.00 25.77           N  
ATOM   1606  CA  GLU A 205     -48.294  -4.533  -6.169  1.00 25.77           C  
ATOM   1607  C   GLU A 205     -48.324  -5.849  -5.397  1.00 25.77           C  
ATOM   1608  CB  GLU A 205     -49.304  -4.575  -7.318  1.00 25.77           C  
ATOM   1609  O   GLU A 205     -47.762  -6.851  -5.845  1.00 25.77           O  
ATOM   1610  CG  GLU A 205     -50.017  -3.252  -7.559  1.00 25.77           C  
ATOM   1611  CD  GLU A 205     -51.504  -3.412  -7.832  1.00 25.77           C  
ATOM   1612  OE1 GLU A 205     -52.309  -2.614  -7.301  1.00 25.77           O  
ATOM   1613  OE2 GLU A 205     -51.867  -4.345  -8.584  1.00 25.77           O  
ATOM   1614  N   ALA A 206     -48.802  -5.870  -4.092  1.00 34.73           N  
ATOM   1615  CA  ALA A 206     -49.965  -6.561  -3.540  1.00 34.73           C  
ATOM   1616  C   ALA A 206     -49.638  -7.194  -2.191  1.00 34.73           C  
ATOM   1617  CB  ALA A 206     -50.464  -7.623  -4.516  1.00 34.73           C  
ATOM   1618  O   ALA A 206     -48.591  -7.826  -2.032  1.00 34.73           O  
ATOM   1619  N   LYS A 207     -50.135  -6.713  -1.057  1.00 27.09           N  
ATOM   1620  CA  LYS A 207     -51.240  -7.139  -0.204  1.00 27.09           C  
ATOM   1621  C   LYS A 207     -50.820  -8.287   0.709  1.00 27.09           C  
ATOM   1622  CB  LYS A 207     -52.443  -7.556  -1.051  1.00 27.09           C  
ATOM   1623  O   LYS A 207     -50.212  -9.258   0.253  1.00 27.09           O  
ATOM   1624  CG  LYS A 207     -53.609  -6.580  -0.995  1.00 27.09           C  
ATOM   1625  CD  LYS A 207     -54.842  -7.141  -1.692  1.00 27.09           C  
ATOM   1626  CE  LYS A 207     -55.971  -6.121  -1.739  1.00 27.09           C  
ATOM   1627  NZ  LYS A 207     -57.211  -6.695  -2.342  1.00 27.09           N  
ATOM   1628  N   GLU A 208     -50.794  -8.154   2.002  1.00 31.02           N  
ATOM   1629  CA  GLU A 208     -51.642  -8.854   2.962  1.00 31.02           C  
ATOM   1630  C   GLU A 208     -50.824  -9.386   4.135  1.00 31.02           C  
ATOM   1631  CB  GLU A 208     -52.393 -10.001   2.281  1.00 31.02           C  
ATOM   1632  O   GLU A 208     -49.805 -10.051   3.937  1.00 31.02           O  
ATOM   1633  CG  GLU A 208     -53.773 -10.265   2.866  1.00 31.02           C  
ATOM   1634  CD  GLU A 208     -54.354 -11.606   2.450  1.00 31.02           C  
ATOM   1635  OE1 GLU A 208     -55.236 -12.134   3.165  1.00 31.02           O  
ATOM   1636  OE2 GLU A 208     -53.924 -12.135   1.400  1.00 31.02           O  
ATOM   1637  N   GLU A 209     -50.834  -8.828   5.357  1.00 28.06           N  
ATOM   1638  CA  GLU A 209     -51.469  -9.149   6.631  1.00 28.06           C  
ATOM   1639  C   GLU A 209     -51.105 -10.559   7.089  1.00 28.06           C  
ATOM   1640  CB  GLU A 209     -52.989  -9.007   6.526  1.00 28.06           C  
ATOM   1641  O   GLU A 209     -51.199 -11.513   6.314  1.00 28.06           O  
ATOM   1642  CG  GLU A 209     -53.462  -7.569   6.364  1.00 28.06           C  
ATOM   1643  CD  GLU A 209     -54.975  -7.424   6.429  1.00 28.06           C  
ATOM   1644  OE1 GLU A 209     -55.467  -6.297   6.659  1.00 28.06           O  
ATOM   1645  OE2 GLU A 209     -55.673  -8.447   6.248  1.00 28.06           O  
ATOM   1646  N   LYS A 210     -50.374 -10.736   8.263  1.00 36.56           N  
ATOM   1647  CA  LYS A 210     -50.707 -11.647   9.354  1.00 36.56           C  
ATOM   1648  C   LYS A 210     -49.838 -11.380  10.579  1.00 36.56           C  
ATOM   1649  CB  LYS A 210     -50.547 -13.101   8.906  1.00 36.56           C  
ATOM   1650  O   LYS A 210     -48.610 -11.348  10.481  1.00 36.56           O  
ATOM   1651  CG  LYS A 210     -51.744 -13.984   9.229  1.00 36.56           C  
ATOM   1652  CD  LYS A 210     -51.520 -15.419   8.772  1.00 36.56           C  
ATOM   1653  CE  LYS A 210     -52.745 -16.286   9.027  1.00 36.56           C  
ATOM   1654  NZ  LYS A 210     -52.522 -17.700   8.600  1.00 36.56           N  
ATOM   1655  N   LYS A 211     -50.167 -10.591  11.539  1.00 25.00           N  
ATOM   1656  CA  LYS A 211     -50.683 -10.632  12.904  1.00 25.00           C  
ATOM   1657  C   LYS A 211     -51.057 -12.055  13.308  1.00 25.00           C  
ATOM   1658  CB  LYS A 211     -51.895  -9.710  13.049  1.00 25.00           C  
ATOM   1659  O   LYS A 211     -51.696 -12.776  12.540  1.00 25.00           O  
ATOM   1660  CG  LYS A 211     -52.300  -9.440  14.490  1.00 25.00           C  
ATOM   1661  CD  LYS A 211     -53.382  -8.372  14.577  1.00 25.00           C  
ATOM   1662  CE  LYS A 211     -53.710  -8.022  16.022  1.00 25.00           C  
ATOM   1663  NZ  LYS A 211     -55.012  -8.613  16.454  1.00 25.00           N  
ATOM   1664  N   VAL A 212     -50.409 -12.604  14.386  1.00 31.65           N  
ATOM   1665  CA  VAL A 212     -51.027 -13.257  15.535  1.00 31.65           C  
ATOM   1666  C   VAL A 212     -49.946 -13.709  16.516  1.00 31.65           C  
ATOM   1667  CB  VAL A 212     -51.893 -14.462  15.105  1.00 31.65           C  
ATOM   1668  O   VAL A 212     -48.968 -14.347  16.120  1.00 31.65           O  
ATOM   1669  CG1 VAL A 212     -52.497 -15.156  16.325  1.00 31.65           C  
ATOM   1670  CG2 VAL A 212     -52.992 -14.013  14.145  1.00 31.65           C  
ATOM   1671  N   GLU A 213     -49.781 -13.082  17.689  1.00 25.68           N  
ATOM   1672  CA  GLU A 213     -50.452 -13.249  18.974  1.00 25.68           C  
ATOM   1673  C   GLU A 213     -50.403 -14.702  19.439  1.00 25.68           C  
ATOM   1674  CB  GLU A 213     -51.904 -12.773  18.889  1.00 25.68           C  
ATOM   1675  O   GLU A 213     -50.730 -15.614  18.677  1.00 25.68           O  
ATOM   1676  CG  GLU A 213     -52.370 -11.996  20.111  1.00 25.68           C  
ATOM   1677  CD  GLU A 213     -53.881 -11.840  20.184  1.00 25.68           C  
ATOM   1678  OE1 GLU A 213     -54.442 -11.887  21.302  1.00 25.68           O  
ATOM   1679  OE2 GLU A 213     -54.508 -11.672  19.114  1.00 25.68           O  
ATOM   1680  N   GLU A 214     -49.730 -14.931  20.592  1.00 26.78           N  
ATOM   1681  CA  GLU A 214     -50.454 -15.470  21.739  1.00 26.78           C  
ATOM   1682  C   GLU A 214     -49.742 -16.690  22.317  1.00 26.78           C  
ATOM   1683  CB  GLU A 214     -51.888 -15.836  21.347  1.00 26.78           C  
ATOM   1684  O   GLU A 214     -49.361 -17.601  21.579  1.00 26.78           O  
ATOM   1685  CG  GLU A 214     -52.948 -14.972  22.015  1.00 26.78           C  
ATOM   1686  CD  GLU A 214     -54.330 -15.605  22.008  1.00 26.78           C  
ATOM   1687  OE1 GLU A 214     -55.082 -15.432  22.993  1.00 26.78           O  
ATOM   1688  OE2 GLU A 214     -54.663 -16.282  21.009  1.00 26.78           O  
ATOM   1689  N   LYS A 215     -49.295 -16.568  23.631  1.00 31.87           N  
ATOM   1690  CA  LYS A 215     -49.865 -17.249  24.790  1.00 31.87           C  
ATOM   1691  C   LYS A 215     -48.771 -17.864  25.658  1.00 31.87           C  
ATOM   1692  CB  LYS A 215     -50.851 -18.330  24.346  1.00 31.87           C  
ATOM   1693  O   LYS A 215     -47.886 -18.557  25.153  1.00 31.87           O  
ATOM   1694  CG  LYS A 215     -52.310 -17.982  24.604  1.00 31.87           C  
ATOM   1695  CD  LYS A 215     -53.244 -19.068  24.088  1.00 31.87           C  
ATOM   1696  CE  LYS A 215     -54.706 -18.668  24.238  1.00 31.87           C  
ATOM   1697  NZ  LYS A 215     -55.626 -19.752  23.783  1.00 31.87           N  
ATOM   1698  N   SER A 216     -48.470 -17.356  26.872  1.00 25.66           N  
ATOM   1699  CA  SER A 216     -48.918 -17.715  28.214  1.00 25.66           C  
ATOM   1700  C   SER A 216     -48.761 -19.211  28.468  1.00 25.66           C  
ATOM   1701  CB  SER A 216     -50.377 -17.305  28.420  1.00 25.66           C  
ATOM   1702  O   SER A 216     -49.127 -20.031  27.623  1.00 25.66           O  
ATOM   1703  OG  SER A 216     -51.129 -17.507  27.236  1.00 25.66           O  
ATOM   1704  N   GLU A 217     -47.868 -19.598  29.399  1.00 38.10           N  
ATOM   1705  CA  GLU A 217     -48.222 -20.582  30.418  1.00 38.10           C  
ATOM   1706  C   GLU A 217     -47.023 -20.917  31.301  1.00 38.10           C  
ATOM   1707  CB  GLU A 217     -48.770 -21.855  29.770  1.00 38.10           C  
ATOM   1708  O   GLU A 217     -45.945 -21.237  30.797  1.00 38.10           O  
ATOM   1709  CG  GLU A 217     -50.137 -22.273  30.294  1.00 38.10           C  
ATOM   1710  CD  GLU A 217     -50.691 -23.509  29.605  1.00 38.10           C  
ATOM   1711  OE1 GLU A 217     -51.331 -24.346  30.282  1.00 38.10           O  
ATOM   1712  OE2 GLU A 217     -50.484 -23.643  28.378  1.00 38.10           O  
ATOM   1713  N   GLU A 218     -46.894 -20.454  32.545  1.00 29.73           N  
ATOM   1714  CA  GLU A 218     -47.377 -21.027  33.798  1.00 29.73           C  
ATOM   1715  C   GLU A 218     -46.659 -22.334  34.121  1.00 29.73           C  
ATOM   1716  CB  GLU A 218     -48.889 -21.259  33.735  1.00 29.73           C  
ATOM   1717  O   GLU A 218     -46.597 -23.237  33.284  1.00 29.73           O  
ATOM   1718  CG  GLU A 218     -49.517 -21.591  35.081  1.00 29.73           C  
ATOM   1719  CD  GLU A 218     -51.021 -21.799  35.006  1.00 29.73           C  
ATOM   1720  OE1 GLU A 218     -51.548 -22.685  35.717  1.00 29.73           O  
ATOM   1721  OE2 GLU A 218     -51.679 -21.071  34.229  1.00 29.73           O  
ATOM   1722  N   VAL A 219     -45.921 -22.391  35.334  1.00 28.04           N  
ATOM   1723  CA  VAL A 219     -46.217 -23.147  36.546  1.00 28.04           C  
ATOM   1724  C   VAL A 219     -45.020 -24.020  36.916  1.00 28.04           C  
ATOM   1725  CB  VAL A 219     -47.481 -24.019  36.377  1.00 28.04           C  
ATOM   1726  O   VAL A 219     -44.464 -24.716  36.063  1.00 28.04           O  
ATOM   1727  CG1 VAL A 219     -47.773 -24.801  37.657  1.00 28.04           C  
ATOM   1728  CG2 VAL A 219     -48.679 -23.152  35.993  1.00 28.04           C  
ATOM   1729  N   ALA A 220     -44.407 -23.690  38.089  1.00 31.10           N  
ATOM   1730  CA  ALA A 220     -44.598 -24.453  39.320  1.00 31.10           C  
ATOM   1731  C   ALA A 220     -43.395 -25.348  39.603  1.00 31.10           C  
ATOM   1732  CB  ALA A 220     -45.872 -25.290  39.234  1.00 31.10           C  
ATOM   1733  O   ALA A 220     -42.933 -26.076  38.722  1.00 31.10           O  
ATOM   1734  N   THR A 221     -42.636 -25.072  40.668  1.00 24.98           N  
ATOM   1735  CA  THR A 221     -42.621 -25.651  42.007  1.00 24.98           C  
ATOM   1736  C   THR A 221     -41.826 -26.953  42.025  1.00 24.98           C  
ATOM   1737  CB  THR A 221     -44.050 -25.912  42.519  1.00 24.98           C  
ATOM   1738  O   THR A 221     -41.988 -27.798  41.141  1.00 24.98           O  
ATOM   1739  CG2 THR A 221     -44.772 -24.604  42.824  1.00 24.98           C  
ATOM   1740  OG1 THR A 221     -44.785 -26.630  41.521  1.00 24.98           O  
ATOM   1741  N   LYS A 222     -40.784 -26.998  42.818  1.00 31.12           N  
ATOM   1742  CA  LYS A 222     -40.705 -27.970  43.905  1.00 31.12           C  
ATOM   1743  C   LYS A 222     -39.285 -28.504  44.063  1.00 31.12           C  
ATOM   1744  CB  LYS A 222     -41.676 -29.126  43.663  1.00 31.12           C  
ATOM   1745  O   LYS A 222     -38.659 -28.917  43.085  1.00 31.12           O  
ATOM   1746  CG  LYS A 222     -42.473 -29.534  44.894  1.00 31.12           C  
ATOM   1747  CD  LYS A 222     -43.563 -30.539  44.546  1.00 31.12           C  
ATOM   1748  CE  LYS A 222     -44.346 -30.965  45.781  1.00 31.12           C  
ATOM   1749  NZ  LYS A 222     -45.709 -31.463  45.428  1.00 31.12           N  
ATOM   1750  N   GLU A 223     -38.601 -28.138  45.180  1.00 32.56           N  
ATOM   1751  CA  GLU A 223     -38.387 -28.972  46.358  1.00 32.56           C  
ATOM   1752  C   GLU A 223     -36.964 -29.522  46.394  1.00 32.56           C  
ATOM   1753  CB  GLU A 223     -39.396 -30.123  46.393  1.00 32.56           C  
ATOM   1754  O   GLU A 223     -36.465 -30.033  45.389  1.00 32.56           O  
ATOM   1755  CG  GLU A 223     -40.773 -29.719  46.898  1.00 32.56           C  
ATOM   1756  CD  GLU A 223     -41.653 -30.905  47.257  1.00 32.56           C  
ATOM   1757  OE1 GLU A 223     -42.536 -30.763  48.133  1.00 32.56           O  
ATOM   1758  OE2 GLU A 223     -41.457 -31.987  46.658  1.00 32.56           O  
ATOM   1759  N   GLU A 224     -36.115 -29.160  47.381  1.00 26.55           N  
ATOM   1760  CA  GLU A 224     -35.815 -29.761  48.677  1.00 26.55           C  
ATOM   1761  C   GLU A 224     -34.863 -30.945  48.529  1.00 26.55           C  
ATOM   1762  CB  GLU A 224     -37.103 -30.205  49.375  1.00 26.55           C  
ATOM   1763  O   GLU A 224     -35.096 -31.836  47.710  1.00 26.55           O  
ATOM   1764  CG  GLU A 224     -37.016 -30.189  50.894  1.00 26.55           C  
ATOM   1765  CD  GLU A 224     -38.100 -31.017  51.566  1.00 26.55           C  
ATOM   1766  OE1 GLU A 224     -37.792 -31.749  52.534  1.00 26.55           O  
ATOM   1767  OE2 GLU A 224     -39.266 -30.935  51.120  1.00 26.55           O  
ATOM   1768  N   LEU A 225     -33.653 -30.923  49.167  1.00 36.06           N  
ATOM   1769  CA  LEU A 225     -33.094 -31.678  50.284  1.00 36.06           C  
ATOM   1770  C   LEU A 225     -31.651 -32.079  50.001  1.00 36.06           C  
ATOM   1771  CB  LEU A 225     -33.938 -32.924  50.563  1.00 36.06           C  
ATOM   1772  O   LEU A 225     -31.338 -32.561  48.910  1.00 36.06           O  
ATOM   1773  CG  LEU A 225     -35.241 -32.703  51.332  1.00 36.06           C  
ATOM   1774  CD1 LEU A 225     -35.995 -34.020  51.487  1.00 36.06           C  
ATOM   1775  CD2 LEU A 225     -34.960 -32.079  52.694  1.00 36.06           C  
ATOM   1776  N   VAL A 226     -30.630 -31.706  50.747  1.00 25.70           N  
ATOM   1777  CA  VAL A 226     -29.768 -32.051  51.873  1.00 25.70           C  
ATOM   1778  C   VAL A 226     -29.257 -33.481  51.714  1.00 25.70           C  
ATOM   1779  CB  VAL A 226     -30.506 -31.895  53.222  1.00 25.70           C  
ATOM   1780  O   VAL A 226     -30.022 -34.386  51.371  1.00 25.70           O  
ATOM   1781  CG1 VAL A 226     -29.550 -31.406  54.308  1.00 25.70           C  
ATOM   1782  CG2 VAL A 226     -31.688 -30.939  53.075  1.00 25.70           C  
ATOM   1783  N   ALA A 227     -27.908 -33.722  51.718  1.00 36.50           N  
ATOM   1784  CA  ALA A 227     -27.215 -34.664  52.593  1.00 36.50           C  
ATOM   1785  C   ALA A 227     -25.741 -34.781  52.214  1.00 36.50           C  
ATOM   1786  CB  ALA A 227     -27.886 -36.034  52.539  1.00 36.50           C  
ATOM   1787  O   ALA A 227     -25.407 -34.949  51.039  1.00 36.50           O  
ATOM   1788  N   ASP A 228     -24.763 -34.205  52.833  1.00 26.79           N  
ATOM   1789  CA  ASP A 228     -23.726 -34.513  53.813  1.00 26.79           C  
ATOM   1790  C   ASP A 228     -23.538 -36.021  53.959  1.00 26.79           C  
ATOM   1791  CB  ASP A 228     -24.069 -33.892  55.169  1.00 26.79           C  
ATOM   1792  O   ASP A 228     -24.492 -36.747  54.245  1.00 26.79           O  
ATOM   1793  CG  ASP A 228     -22.856 -33.329  55.888  1.00 26.79           C  
ATOM   1794  OD1 ASP A 228     -22.283 -34.023  56.755  1.00 26.79           O  
ATOM   1795  OD2 ASP A 228     -22.470 -32.179  55.586  1.00 26.79           O  
ATOM   1796  N   ALA A 229     -22.405 -36.634  53.465  1.00 38.34           N  
ATOM   1797  CA  ALA A 229     -21.680 -37.789  53.988  1.00 38.34           C  
ATOM   1798  C   ALA A 229     -20.180 -37.648  53.750  1.00 38.34           C  
ATOM   1799  CB  ALA A 229     -22.199 -39.076  53.352  1.00 38.34           C  
ATOM   1800  O   ALA A 229     -19.747 -37.351  52.634  1.00 38.34           O  
ATOM   1801  N   LYS A 230     -19.317 -37.214  54.659  1.00 24.50           N  
ATOM   1802  CA  LYS A 230     -18.350 -37.641  55.666  1.00 24.50           C  
ATOM   1803  C   LYS A 230     -18.187 -39.158  55.663  1.00 24.50           C  
ATOM   1804  CB  LYS A 230     -18.773 -37.161  57.055  1.00 24.50           C  
ATOM   1805  O   LYS A 230     -19.176 -39.894  55.677  1.00 24.50           O  
ATOM   1806  CG  LYS A 230     -17.655 -37.188  58.087  1.00 24.50           C  
ATOM   1807  CD  LYS A 230     -17.704 -35.968  58.997  1.00 24.50           C  
ATOM   1808  CE  LYS A 230     -16.482 -35.894  59.902  1.00 24.50           C  
ATOM   1809  NZ  LYS A 230     -16.698 -34.964  61.050  1.00 24.50           N  
ATOM   1810  N   VAL A 231     -16.905 -39.717  55.390  1.00 28.88           N  
ATOM   1811  CA  VAL A 231     -16.081 -40.578  56.231  1.00 28.88           C  
ATOM   1812  C   VAL A 231     -15.260 -41.522  55.357  1.00 28.88           C  
ATOM   1813  CB  VAL A 231     -16.941 -41.388  57.228  1.00 28.88           C  
ATOM   1814  O   VAL A 231     -15.787 -42.130  54.422  1.00 28.88           O  
ATOM   1815  CG1 VAL A 231     -16.074 -42.369  58.015  1.00 28.88           C  
ATOM   1816  CG2 VAL A 231     -17.685 -40.448  58.175  1.00 28.88           C  
ATOM   1817  N   GLU A 232     -13.834 -41.478  55.350  1.00 32.83           N  
ATOM   1818  CA  GLU A 232     -12.944 -42.426  56.014  1.00 32.83           C  
ATOM   1819  C   GLU A 232     -11.965 -43.049  55.024  1.00 32.83           C  
ATOM   1820  CB  GLU A 232     -13.752 -43.521  56.716  1.00 32.83           C  
ATOM   1821  O   GLU A 232     -12.370 -43.538  53.967  1.00 32.83           O  
ATOM   1822  CG  GLU A 232     -13.363 -43.734  58.171  1.00 32.83           C  
ATOM   1823  CD  GLU A 232     -13.808 -45.080  58.720  1.00 32.83           C  
ATOM   1824  OE1 GLU A 232     -13.037 -45.713  59.477  1.00 32.83           O  
ATOM   1825  OE2 GLU A 232     -14.938 -45.507  58.390  1.00 32.83           O  
ATOM   1826  N   LYS A 233     -10.670 -42.763  54.943  1.00 25.17           N  
ATOM   1827  CA  LYS A 233      -9.327 -43.333  55.003  1.00 25.17           C  
ATOM   1828  C   LYS A 233      -9.380 -44.841  55.233  1.00 25.17           C  
ATOM   1829  CB  LYS A 233      -8.508 -42.663  56.108  1.00 25.17           C  
ATOM   1830  O   LYS A 233     -10.182 -45.324  56.035  1.00 25.17           O  
ATOM   1831  CG  LYS A 233      -7.313 -41.871  55.598  1.00 25.17           C  
ATOM   1832  CD  LYS A 233      -6.608 -41.134  56.729  1.00 25.17           C  
ATOM   1833  CE  LYS A 233      -5.484 -40.250  56.206  1.00 25.17           C  
ATOM   1834  NZ  LYS A 233      -4.824 -39.484  57.306  1.00 25.17           N  
ATOM   1835  N   PRO A 234      -8.267 -45.661  54.639  1.00 36.39           N  
ATOM   1836  CA  PRO A 234      -6.871 -45.879  55.025  1.00 36.39           C  
ATOM   1837  C   PRO A 234      -5.978 -46.226  53.837  1.00 36.39           C  
ATOM   1838  CB  PRO A 234      -6.956 -47.052  56.006  1.00 36.39           C  
ATOM   1839  O   PRO A 234      -6.478 -46.500  52.743  1.00 36.39           O  
ATOM   1840  CG  PRO A 234      -8.060 -47.911  55.479  1.00 36.39           C  
ATOM   1841  CD  PRO A 234      -8.708 -47.201  54.326  1.00 36.39           C  
ATOM   1842  N   GLU A 235      -4.662 -45.776  53.665  1.00 25.84           N  
ATOM   1843  CA  GLU A 235      -3.343 -46.271  54.048  1.00 25.84           C  
ATOM   1844  C   GLU A 235      -3.080 -47.653  53.457  1.00 25.84           C  
ATOM   1845  CB  GLU A 235      -3.207 -46.316  55.572  1.00 25.84           C  
ATOM   1846  O   GLU A 235      -3.915 -48.552  53.571  1.00 25.84           O  
ATOM   1847  CG  GLU A 235      -2.493 -45.108  56.161  1.00 25.84           C  
ATOM   1848  CD  GLU A 235      -1.873 -45.383  57.522  1.00 25.84           C  
ATOM   1849  OE1 GLU A 235      -0.694 -45.022  57.736  1.00 25.84           O  
ATOM   1850  OE2 GLU A 235      -2.573 -45.965  58.381  1.00 25.84           O  
ATOM   1851  N   LYS A 236      -2.081 -47.785  52.400  1.00 30.07           N  
ATOM   1852  CA  LYS A 236      -1.029 -48.794  52.315  1.00 30.07           C  
ATOM   1853  C   LYS A 236      -0.472 -48.891  50.898  1.00 30.07           C  
ATOM   1854  CB  LYS A 236      -1.555 -50.158  52.766  1.00 30.07           C  
ATOM   1855  O   LYS A 236      -1.232 -48.990  49.932  1.00 30.07           O  
ATOM   1856  CG  LYS A 236      -0.557 -50.970  53.577  1.00 30.07           C  
ATOM   1857  CD  LYS A 236      -1.140 -52.312  54.000  1.00 30.07           C  
ATOM   1858  CE  LYS A 236      -0.153 -53.112  54.840  1.00 30.07           C  
ATOM   1859  NZ  LYS A 236      -0.784 -54.334  55.422  1.00 30.07           N  
ATOM   1860  N   ALA A 237       0.737 -48.401  50.497  1.00 29.73           N  
ATOM   1861  CA  ALA A 237       2.112 -48.864  50.329  1.00 29.73           C  
ATOM   1862  C   ALA A 237       2.169 -50.102  49.440  1.00 29.73           C  
ATOM   1863  CB  ALA A 237       2.743 -49.159  51.688  1.00 29.73           C  
ATOM   1864  O   ALA A 237       1.438 -51.070  49.664  1.00 29.73           O  
ATOM   1865  N   LYS A 238       2.664 -50.050  48.081  1.00 32.09           N  
ATOM   1866  CA  LYS A 238       3.645 -50.957  47.492  1.00 32.09           C  
ATOM   1867  C   LYS A 238       3.728 -50.769  45.980  1.00 32.09           C  
ATOM   1868  CB  LYS A 238       3.298 -52.410  47.821  1.00 32.09           C  
ATOM   1869  O   LYS A 238       2.704 -50.750  45.294  1.00 32.09           O  
ATOM   1870  CG  LYS A 238       3.665 -52.829  49.237  1.00 32.09           C  
ATOM   1871  CD  LYS A 238       3.500 -54.330  49.436  1.00 32.09           C  
ATOM   1872  CE  LYS A 238       3.954 -54.764  50.824  1.00 32.09           C  
ATOM   1873  NZ  LYS A 238       3.517 -56.156  51.139  1.00 32.09           N  
ATOM   1874  N   SER A 239       4.536 -49.889  45.361  1.00 36.37           N  
ATOM   1875  CA  SER A 239       5.173 -50.257  44.101  1.00 36.37           C  
ATOM   1876  C   SER A 239       6.319 -51.237  44.326  1.00 36.37           C  
ATOM   1877  CB  SER A 239       5.690 -49.012  43.378  1.00 36.37           C  
ATOM   1878  O   SER A 239       6.953 -51.226  45.383  1.00 36.37           O  
ATOM   1879  OG  SER A 239       6.426 -48.186  44.263  1.00 36.37           O  
ATOM   1880  N   PRO A 240       6.579 -52.197  43.327  1.00 29.74           N  
ATOM   1881  CA  PRO A 240       7.635 -52.377  42.327  1.00 29.74           C  
ATOM   1882  C   PRO A 240       7.317 -53.484  41.325  1.00 29.74           C  
ATOM   1883  CB  PRO A 240       8.860 -52.739  43.170  1.00 29.74           C  
ATOM   1884  O   PRO A 240       6.560 -54.407  41.639  1.00 29.74           O  
ATOM   1885  CG  PRO A 240       8.315 -53.528  44.317  1.00 29.74           C  
ATOM   1886  CD  PRO A 240       6.816 -53.515  44.235  1.00 29.74           C  
ATOM   1887  N   VAL A 241       7.500 -53.403  39.902  1.00 32.29           N  
ATOM   1888  CA  VAL A 241       8.563 -53.804  38.985  1.00 32.29           C  
ATOM   1889  C   VAL A 241       7.973 -54.613  37.833  1.00 32.29           C  
ATOM   1890  CB  VAL A 241       9.656 -54.623  39.707  1.00 32.29           C  
ATOM   1891  O   VAL A 241       7.090 -55.449  38.040  1.00 32.29           O  
ATOM   1892  CG1 VAL A 241      10.756 -55.034  38.730  1.00 32.29           C  
ATOM   1893  CG2 VAL A 241      10.242 -53.823  40.869  1.00 32.29           C  
ATOM   1894  N   PRO A 242       8.526 -54.664  36.544  1.00 34.95           N  
ATOM   1895  CA  PRO A 242       8.652 -54.804  35.092  1.00 34.95           C  
ATOM   1896  C   PRO A 242       8.929 -56.242  34.659  1.00 34.95           C  
ATOM   1897  CB  PRO A 242       9.835 -53.894  34.751  1.00 34.95           C  
ATOM   1898  O   PRO A 242       9.448 -57.038  35.445  1.00 34.95           O  
ATOM   1899  CG  PRO A 242      10.758 -54.015  35.920  1.00 34.95           C  
ATOM   1900  CD  PRO A 242      10.089 -54.850  36.973  1.00 34.95           C  
ATOM   1901  N   LYS A 243       8.227 -56.746  33.637  1.00 35.15           N  
ATOM   1902  CA  LYS A 243       8.451 -57.915  32.791  1.00 35.15           C  
ATOM   1903  C   LYS A 243       8.871 -57.502  31.383  1.00 35.15           C  
ATOM   1904  CB  LYS A 243       7.192 -58.782  32.730  1.00 35.15           C  
ATOM   1905  O   LYS A 243       8.234 -56.646  30.766  1.00 35.15           O  
ATOM   1906  CG  LYS A 243       6.821 -59.428  34.056  1.00 35.15           C  
ATOM   1907  CD  LYS A 243       5.703 -60.450  33.886  1.00 35.15           C  
ATOM   1908  CE  LYS A 243       5.417 -61.188  35.187  1.00 35.15           C  
ATOM   1909  NZ  LYS A 243       3.970 -61.536  35.319  1.00 35.15           N  
ATOM   1910  N   SER A 244      10.177 -57.435  30.899  1.00 33.51           N  
ATOM   1911  CA  SER A 244      11.022 -58.410  30.218  1.00 33.51           C  
ATOM   1912  C   SER A 244      10.974 -58.222  28.705  1.00 33.51           C  
ATOM   1913  CB  SER A 244      10.595 -59.834  30.576  1.00 33.51           C  
ATOM   1914  O   SER A 244       9.910 -57.960  28.140  1.00 33.51           O  
ATOM   1915  OG  SER A 244       9.208 -60.016  30.346  1.00 33.51           O  
ATOM   1916  N   PRO A 245      12.095 -58.420  27.938  1.00 33.29           N  
ATOM   1917  CA  PRO A 245      12.821 -58.592  26.677  1.00 33.29           C  
ATOM   1918  C   PRO A 245      12.666 -59.995  26.094  1.00 33.29           C  
ATOM   1919  CB  PRO A 245      14.276 -58.322  27.068  1.00 33.29           C  
ATOM   1920  O   PRO A 245      12.386 -60.946  26.829  1.00 33.29           O  
ATOM   1921  CG  PRO A 245      14.381 -58.776  28.489  1.00 33.29           C  
ATOM   1922  CD  PRO A 245      13.039 -59.290  28.925  1.00 33.29           C  
ATOM   1923  N   VAL A 246      12.388 -60.106  24.715  1.00 31.62           N  
ATOM   1924  CA  VAL A 246      12.907 -61.263  23.994  1.00 31.62           C  
ATOM   1925  C   VAL A 246      12.587 -61.131  22.507  1.00 31.62           C  
ATOM   1926  CB  VAL A 246      12.328 -62.584  24.549  1.00 31.62           C  
ATOM   1927  O   VAL A 246      11.453 -60.823  22.134  1.00 31.62           O  
ATOM   1928  CG1 VAL A 246      12.313 -63.663  23.467  1.00 31.62           C  
ATOM   1929  CG2 VAL A 246      13.131 -63.050  25.762  1.00 31.62           C  
ATOM   1930  N   GLU A 247      13.540 -60.824  21.542  1.00 34.65           N  
ATOM   1931  CA  GLU A 247      14.066 -61.797  20.589  1.00 34.65           C  
ATOM   1932  C   GLU A 247      14.424 -61.133  19.263  1.00 34.65           C  
ATOM   1933  CB  GLU A 247      13.056 -62.924  20.358  1.00 34.65           C  
ATOM   1934  O   GLU A 247      13.630 -60.366  18.713  1.00 34.65           O  
ATOM   1935  CG  GLU A 247      13.325 -64.171  21.188  1.00 34.65           C  
ATOM   1936  CD  GLU A 247      12.692 -65.425  20.607  1.00 34.65           C  
ATOM   1937  OE1 GLU A 247      13.388 -66.460  20.496  1.00 34.65           O  
ATOM   1938  OE2 GLU A 247      11.491 -65.373  20.261  1.00 34.65           O  
ATOM   1939  N   GLU A 248      15.621 -60.875  18.861  1.00 25.70           N  
ATOM   1940  CA  GLU A 248      16.669 -61.501  18.059  1.00 25.70           C  
ATOM   1941  C   GLU A 248      16.077 -62.268  16.880  1.00 25.70           C  
ATOM   1942  CB  GLU A 248      17.519 -62.437  18.922  1.00 25.70           C  
ATOM   1943  O   GLU A 248      15.138 -63.048  17.048  1.00 25.70           O  
ATOM   1944  CG  GLU A 248      19.018 -62.273  18.715  1.00 25.70           C  
ATOM   1945  CD  GLU A 248      19.831 -63.429  19.274  1.00 25.70           C  
ATOM   1946  OE1 GLU A 248      20.928 -63.713  18.741  1.00 25.70           O  
ATOM   1947  OE2 GLU A 248      19.367 -64.057  20.252  1.00 25.70           O  
ATOM   1948  N   LYS A 249      16.305 -61.837  15.583  1.00 31.98           N  
ATOM   1949  CA  LYS A 249      16.832 -62.537  14.415  1.00 31.98           C  
ATOM   1950  C   LYS A 249      16.429 -61.831  13.123  1.00 31.98           C  
ATOM   1951  CB  LYS A 249      16.346 -63.987  14.393  1.00 31.98           C  
ATOM   1952  O   LYS A 249      15.268 -61.456  12.950  1.00 31.98           O  
ATOM   1953  CG  LYS A 249      17.247 -64.953  15.148  1.00 31.98           C  
ATOM   1954  CD  LYS A 249      16.902 -66.402  14.832  1.00 31.98           C  
ATOM   1955  CE  LYS A 249      17.745 -67.370  15.651  1.00 31.98           C  
ATOM   1956  NZ  LYS A 249      17.397 -68.793  15.358  1.00 31.98           N  
ATOM   1957  N   GLY A 250      17.316 -61.195  12.376  1.00 23.80           N  
ATOM   1958  CA  GLY A 250      17.993 -61.589  11.150  1.00 23.80           C  
ATOM   1959  C   GLY A 250      17.054 -62.179  10.115  1.00 23.80           C  
ATOM   1960  O   GLY A 250      16.183 -62.985  10.447  1.00 23.80           O  
ATOM   1961  N   LYS A 251      16.776 -61.457   8.963  1.00 28.76           N  
ATOM   1962  CA  LYS A 251      16.939 -61.904   7.583  1.00 28.76           C  
ATOM   1963  C   LYS A 251      16.130 -61.035   6.624  1.00 28.76           C  
ATOM   1964  CB  LYS A 251      16.522 -63.369   7.440  1.00 28.76           C  
ATOM   1965  O   LYS A 251      14.961 -60.741   6.880  1.00 28.76           O  
ATOM   1966  CG  LYS A 251      17.663 -64.358   7.631  1.00 28.76           C  
ATOM   1967  CD  LYS A 251      17.168 -65.677   8.211  1.00 28.76           C  
ATOM   1968  CE  LYS A 251      18.321 -66.626   8.507  1.00 28.76           C  
ATOM   1969  NZ  LYS A 251      17.834 -67.979   8.910  1.00 28.76           N  
ATOM   1970  N   SER A 252      16.670 -60.191   5.741  1.00 24.01           N  
ATOM   1971  CA  SER A 252      16.623 -60.106   4.285  1.00 24.01           C  
ATOM   1972  C   SER A 252      15.989 -61.354   3.679  1.00 24.01           C  
ATOM   1973  CB  SER A 252      18.027 -59.908   3.714  1.00 24.01           C  
ATOM   1974  O   SER A 252      16.176 -62.461   4.188  1.00 24.01           O  
ATOM   1975  OG  SER A 252      18.799 -61.088   3.856  1.00 24.01           O  
ATOM   1976  N   PRO A 253      15.304 -61.279   2.406  1.00 36.94           N  
ATOM   1977  CA  PRO A 253      15.274 -60.794   1.024  1.00 36.94           C  
ATOM   1978  C   PRO A 253      13.866 -60.781   0.435  1.00 36.94           C  
ATOM   1979  CB  PRO A 253      16.168 -61.790   0.281  1.00 36.94           C  
ATOM   1980  O   PRO A 253      12.928 -61.290   1.054  1.00 36.94           O  
ATOM   1981  CG  PRO A 253      15.935 -63.098   0.966  1.00 36.94           C  
ATOM   1982  CD  PRO A 253      15.054 -62.861   2.160  1.00 36.94           C  
ATOM   1983  N   VAL A 254      13.399 -59.810  -0.406  1.00 26.83           N  
ATOM   1984  CA  VAL A 254      12.716 -59.727  -1.692  1.00 26.83           C  
ATOM   1985  C   VAL A 254      12.131 -61.089  -2.056  1.00 26.83           C  
ATOM   1986  CB  VAL A 254      13.666 -59.239  -2.809  1.00 26.83           C  
ATOM   1987  O   VAL A 254      12.793 -62.118  -1.901  1.00 26.83           O  
ATOM   1988  CG1 VAL A 254      12.903 -59.033  -4.116  1.00 26.83           C  
ATOM   1989  CG2 VAL A 254      14.367 -57.949  -2.387  1.00 26.83           C  
ATOM   1990  N   PRO A 255      11.042 -61.205  -2.939  1.00 40.88           N  
ATOM   1991  CA  PRO A 255       9.976 -60.785  -3.852  1.00 40.88           C  
ATOM   1992  C   PRO A 255       8.791 -61.749  -3.860  1.00 40.88           C  
ATOM   1993  CB  PRO A 255      10.669 -60.760  -5.216  1.00 40.88           C  
ATOM   1994  O   PRO A 255       8.883 -62.850  -3.311  1.00 40.88           O  
ATOM   1995  CG  PRO A 255      11.650 -61.887  -5.166  1.00 40.88           C  
ATOM   1996  CD  PRO A 255      11.643 -62.465  -3.780  1.00 40.88           C  
ATOM   1997  N   LYS A 256       7.537 -61.268  -4.119  1.00 27.58           N  
ATOM   1998  CA  LYS A 256       6.554 -61.896  -4.997  1.00 27.58           C  
ATOM   1999  C   LYS A 256       5.145 -61.397  -4.689  1.00 27.58           C  
ATOM   2000  CB  LYS A 256       6.611 -63.419  -4.865  1.00 27.58           C  
ATOM   2001  O   LYS A 256       4.739 -61.347  -3.526  1.00 27.58           O  
ATOM   2002  CG  LYS A 256       7.883 -64.041  -5.423  1.00 27.58           C  
ATOM   2003  CD  LYS A 256       7.783 -65.560  -5.481  1.00 27.58           C  
ATOM   2004  CE  LYS A 256       9.022 -66.178  -6.115  1.00 27.58           C  
ATOM   2005  NZ  LYS A 256       9.138 -67.633  -5.798  1.00 27.58           N  
ATOM   2006  N   SER A 257       4.562 -60.579  -5.579  1.00 24.83           N  
ATOM   2007  CA  SER A 257       3.272 -60.559  -6.262  1.00 24.83           C  
ATOM   2008  C   SER A 257       2.353 -61.658  -5.740  1.00 24.83           C  
ATOM   2009  CB  SER A 257       3.463 -60.717  -7.771  1.00 24.83           C  
ATOM   2010  O   SER A 257       2.802 -62.775  -5.474  1.00 24.83           O  
ATOM   2011  OG  SER A 257       4.244 -61.862  -8.063  1.00 24.83           O  
ATOM   2012  N   PRO A 258       1.023 -61.319  -5.551  1.00 37.13           N  
ATOM   2013  CA  PRO A 258      -0.166 -62.099  -5.904  1.00 37.13           C  
ATOM   2014  C   PRO A 258      -1.322 -61.226  -6.388  1.00 37.13           C  
ATOM   2015  CB  PRO A 258      -0.527 -62.804  -4.594  1.00 37.13           C  
ATOM   2016  O   PRO A 258      -1.392 -60.043  -6.045  1.00 37.13           O  
ATOM   2017  CG  PRO A 258      -0.153 -61.832  -3.521  1.00 37.13           C  
ATOM   2018  CD  PRO A 258       0.526 -60.654  -4.160  1.00 37.13           C  
ATOM   2019  N   VAL A 259      -1.903 -61.416  -7.594  1.00 29.82           N  
ATOM   2020  CA  VAL A 259      -3.164 -62.091  -7.883  1.00 29.82           C  
ATOM   2021  C   VAL A 259      -4.280 -61.059  -8.031  1.00 29.82           C  
ATOM   2022  CB  VAL A 259      -3.526 -63.114  -6.783  1.00 29.82           C  
ATOM   2023  O   VAL A 259      -4.438 -60.179  -7.181  1.00 29.82           O  
ATOM   2024  CG1 VAL A 259      -4.918 -63.696  -7.023  1.00 29.82           C  
ATOM   2025  CG2 VAL A 259      -2.481 -64.226  -6.725  1.00 29.82           C  
ATOM   2026  N   GLU A 260      -4.954 -60.955  -9.236  1.00 28.61           N  
ATOM   2027  CA  GLU A 260      -6.242 -61.445  -9.719  1.00 28.61           C  
ATOM   2028  C   GLU A 260      -7.340 -60.405  -9.513  1.00 28.61           C  
ATOM   2029  CB  GLU A 260      -6.618 -62.752  -9.017  1.00 28.61           C  
ATOM   2030  O   GLU A 260      -7.471 -59.839  -8.426  1.00 28.61           O  
ATOM   2031  CG  GLU A 260      -5.947 -63.983  -9.609  1.00 28.61           C  
ATOM   2032  CD  GLU A 260      -6.732 -65.264  -9.376  1.00 28.61           C  
ATOM   2033  OE1 GLU A 260      -6.718 -66.153 -10.258  1.00 28.61           O  
ATOM   2034  OE2 GLU A 260      -7.365 -65.380  -8.303  1.00 28.61           O  
ATOM   2035  N   GLU A 261      -8.127 -59.934 -10.597  1.00 30.40           N  
ATOM   2036  CA  GLU A 261      -9.525 -60.179 -10.939  1.00 30.40           C  
ATOM   2037  C   GLU A 261     -10.290 -58.870 -11.105  1.00 30.40           C  
ATOM   2038  CB  GLU A 261     -10.195 -61.048  -9.872  1.00 30.40           C  
ATOM   2039  O   GLU A 261     -10.216 -57.988 -10.247  1.00 30.40           O  
ATOM   2040  CG  GLU A 261     -10.900 -62.275 -10.432  1.00 30.40           C  
ATOM   2041  CD  GLU A 261     -11.866 -62.914  -9.446  1.00 30.40           C  
ATOM   2042  OE1 GLU A 261     -12.775 -63.656  -9.882  1.00 30.40           O  
ATOM   2043  OE2 GLU A 261     -11.712 -62.670  -8.229  1.00 30.40           O  
ATOM   2044  N   LYS A 262     -10.802 -58.533 -12.314  1.00 30.48           N  
ATOM   2045  CA  LYS A 262     -12.151 -58.420 -12.860  1.00 30.48           C  
ATOM   2046  C   LYS A 262     -12.574 -56.958 -12.983  1.00 30.48           C  
ATOM   2047  CB  LYS A 262     -13.149 -59.183 -11.989  1.00 30.48           C  
ATOM   2048  O   LYS A 262     -12.446 -56.188 -12.029  1.00 30.48           O  
ATOM   2049  CG  LYS A 262     -13.304 -60.649 -12.364  1.00 30.48           C  
ATOM   2050  CD  LYS A 262     -14.655 -61.199 -11.924  1.00 30.48           C  
ATOM   2051  CE  LYS A 262     -14.764 -62.695 -12.187  1.00 30.48           C  
ATOM   2052  NZ  LYS A 262     -16.109 -63.226 -11.814  1.00 30.48           N  
ATOM   2053  N   GLY A 263     -12.778 -56.411 -14.207  1.00 29.39           N  
ATOM   2054  CA  GLY A 263     -14.012 -55.889 -14.770  1.00 29.39           C  
ATOM   2055  C   GLY A 263     -13.888 -54.456 -15.254  1.00 29.39           C  
ATOM   2056  O   GLY A 263     -13.379 -53.594 -14.535  1.00 29.39           O  
ATOM   2057  N   LYS A 264     -13.748 -54.214 -16.623  1.00 37.50           N  
ATOM   2058  CA  LYS A 264     -14.577 -53.235 -17.320  1.00 37.50           C  
ATOM   2059  C   LYS A 264     -13.955 -52.840 -18.656  1.00 37.50           C  
ATOM   2060  CB  LYS A 264     -14.786 -51.993 -16.451  1.00 37.50           C  
ATOM   2061  O   LYS A 264     -12.767 -52.517 -18.722  1.00 37.50           O  
ATOM   2062  CG  LYS A 264     -16.029 -52.053 -15.576  1.00 37.50           C  
ATOM   2063  CD  LYS A 264     -15.973 -51.023 -14.455  1.00 37.50           C  
ATOM   2064  CE  LYS A 264     -17.156 -51.162 -13.506  1.00 37.50           C  
ATOM   2065  NZ  LYS A 264     -17.199 -50.052 -12.508  1.00 37.50           N  
ATOM   2066  N   SER A 265     -14.309 -53.467 -19.777  1.00 29.86           N  
ATOM   2067  CA  SER A 265     -14.568 -53.049 -21.151  1.00 29.86           C  
ATOM   2068  C   SER A 265     -15.378 -51.758 -21.193  1.00 29.86           C  
ATOM   2069  CB  SER A 265     -15.305 -54.148 -21.917  1.00 29.86           C  
ATOM   2070  O   SER A 265     -16.311 -51.579 -20.408  1.00 29.86           O  
ATOM   2071  OG  SER A 265     -16.622 -54.311 -21.419  1.00 29.86           O  
ATOM   2072  N   PRO A 266     -15.120 -50.827 -22.228  1.00 37.06           N  
ATOM   2073  CA  PRO A 266     -15.362 -50.586 -23.653  1.00 37.06           C  
ATOM   2074  C   PRO A 266     -14.151 -49.988 -24.365  1.00 37.06           C  
ATOM   2075  CB  PRO A 266     -16.534 -49.601 -23.648  1.00 37.06           C  
ATOM   2076  O   PRO A 266     -13.321 -49.330 -23.732  1.00 37.06           O  
ATOM   2077  CG  PRO A 266     -16.312 -48.748 -22.441  1.00 37.06           C  
ATOM   2078  CD  PRO A 266     -15.137 -49.293 -21.682  1.00 37.06           C  
ATOM   2079  N   VAL A 267     -13.527 -50.575 -25.253  1.00 31.62           N  
ATOM   2080  CA  VAL A 267     -13.037 -50.454 -26.622  1.00 31.62           C  
ATOM   2081  C   VAL A 267     -13.729 -49.283 -27.317  1.00 31.62           C  
ATOM   2082  CB  VAL A 267     -13.260 -51.756 -27.422  1.00 31.62           C  
ATOM   2083  O   VAL A 267     -14.955 -49.160 -27.267  1.00 31.62           O  
ATOM   2084  CG1 VAL A 267     -12.610 -51.661 -28.802  1.00 31.62           C  
ATOM   2085  CG2 VAL A 267     -12.712 -52.956 -26.652  1.00 31.62           C  
ATOM   2086  N   PRO A 268     -13.031 -48.442 -28.138  1.00 39.16           N  
ATOM   2087  CA  PRO A 268     -12.779 -48.421 -29.581  1.00 39.16           C  
ATOM   2088  C   PRO A 268     -11.308 -48.643 -29.926  1.00 39.16           C  
ATOM   2089  CB  PRO A 268     -13.232 -47.019 -29.997  1.00 39.16           C  
ATOM   2090  O   PRO A 268     -10.430 -48.383 -29.099  1.00 39.16           O  
ATOM   2091  CG  PRO A 268     -12.889 -46.146 -28.834  1.00 39.16           C  
ATOM   2092  CD  PRO A 268     -12.382 -47.014 -27.718  1.00 39.16           C  
ATOM   2093  N   LYS A 269     -10.871 -49.686 -30.611  1.00 32.36           N  
ATOM   2094  CA  LYS A 269     -10.589 -49.823 -32.037  1.00 32.36           C  
ATOM   2095  C   LYS A 269      -9.107 -49.609 -32.328  1.00 32.36           C  
ATOM   2096  CB  LYS A 269     -11.430 -48.836 -32.848  1.00 32.36           C  
ATOM   2097  O   LYS A 269      -8.544 -48.570 -31.977  1.00 32.36           O  
ATOM   2098  CG  LYS A 269     -12.916 -49.162 -32.871  1.00 32.36           C  
ATOM   2099  CD  LYS A 269     -13.665 -48.287 -33.869  1.00 32.36           C  
ATOM   2100  CE  LYS A 269     -15.137 -48.667 -33.952  1.00 32.36           C  
ATOM   2101  NZ  LYS A 269     -15.948 -47.599 -34.610  1.00 32.36           N  
ATOM   2102  N   SER A 270      -8.262 -50.547 -32.349  1.00 33.74           N  
ATOM   2103  CA  SER A 270      -7.469 -51.351 -33.272  1.00 33.74           C  
ATOM   2104  C   SER A 270      -6.430 -50.500 -33.995  1.00 33.74           C  
ATOM   2105  CB  SER A 270      -8.372 -52.044 -34.293  1.00 33.74           C  
ATOM   2106  O   SER A 270      -6.702 -49.352 -34.354  1.00 33.74           O  
ATOM   2107  OG  SER A 270      -9.175 -51.099 -34.978  1.00 33.74           O  
ATOM   2108  N   PRO A 271      -5.376 -51.148 -34.514  1.00 39.71           N  
ATOM   2109  CA  PRO A 271      -3.965 -51.540 -34.553  1.00 39.71           C  
ATOM   2110  C   PRO A 271      -3.316 -51.273 -35.909  1.00 39.71           C  
ATOM   2111  CB  PRO A 271      -4.007 -53.040 -34.253  1.00 39.71           C  
ATOM   2112  O   PRO A 271      -4.016 -51.053 -36.900  1.00 39.71           O  
ATOM   2113  CG  PRO A 271      -5.272 -53.521 -34.888  1.00 39.71           C  
ATOM   2114  CD  PRO A 271      -6.021 -52.333 -35.420  1.00 39.71           C  
ATOM   2115  N   VAL A 272      -2.085 -50.768 -35.940  1.00 39.31           N  
ATOM   2116  CA  VAL A 272      -1.292 -51.291 -37.048  1.00 39.31           C  
ATOM   2117  C   VAL A 272       0.185 -50.977 -36.821  1.00 39.31           C  
ATOM   2118  CB  VAL A 272      -1.759 -50.711 -38.402  1.00 39.31           C  
ATOM   2119  O   VAL A 272       0.543 -49.839 -36.511  1.00 39.31           O  
ATOM   2120  CG1 VAL A 272      -0.862 -51.201 -39.537  1.00 39.31           C  
ATOM   2121  CG2 VAL A 272      -3.216 -51.086 -38.669  1.00 39.31           C  
ATOM   2122  N   GLU A 273       1.021 -51.763 -36.248  1.00 28.99           N  
ATOM   2123  CA  GLU A 273       2.040 -52.641 -36.816  1.00 28.99           C  
ATOM   2124  C   GLU A 273       2.726 -51.988 -38.013  1.00 28.99           C  
ATOM   2125  CB  GLU A 273       1.426 -53.981 -37.229  1.00 28.99           C  
ATOM   2126  O   GLU A 273       2.060 -51.444 -38.896  1.00 28.99           O  
ATOM   2127  CG  GLU A 273       1.237 -54.953 -36.073  1.00 28.99           C  
ATOM   2128  CD  GLU A 273       1.269 -56.411 -36.504  1.00 28.99           C  
ATOM   2129  OE1 GLU A 273       1.713 -57.269 -35.708  1.00 28.99           O  
ATOM   2130  OE2 GLU A 273       0.847 -56.697 -37.647  1.00 28.99           O  
ATOM   2131  N   GLU A 274       4.024 -51.687 -37.935  1.00 32.49           N  
ATOM   2132  CA  GLU A 274       5.025 -52.286 -38.813  1.00 32.49           C  
ATOM   2133  C   GLU A 274       6.030 -51.244 -39.295  1.00 32.49           C  
ATOM   2134  CB  GLU A 274       4.353 -52.961 -40.012  1.00 32.49           C  
ATOM   2135  O   GLU A 274       5.645 -50.162 -39.743  1.00 32.49           O  
ATOM   2136  CG  GLU A 274       4.799 -54.398 -40.237  1.00 32.49           C  
ATOM   2137  CD  GLU A 274       4.443 -54.928 -41.617  1.00 32.49           C  
ATOM   2138  OE1 GLU A 274       5.082 -55.900 -42.078  1.00 32.49           O  
ATOM   2139  OE2 GLU A 274       3.517 -54.365 -42.243  1.00 32.49           O  
ATOM   2140  N   LYS A 275       7.200 -51.230 -38.801  1.00 27.30           N  
ATOM   2141  CA  LYS A 275       8.423 -51.635 -39.487  1.00 27.30           C  
ATOM   2142  C   LYS A 275       8.632 -50.826 -40.764  1.00 27.30           C  
ATOM   2143  CB  LYS A 275       8.386 -53.129 -39.813  1.00 27.30           C  
ATOM   2144  O   LYS A 275       7.726 -50.720 -41.593  1.00 27.30           O  
ATOM   2145  CG  LYS A 275       8.913 -54.019 -38.698  1.00 27.30           C  
ATOM   2146  CD  LYS A 275       9.329 -55.387 -39.223  1.00 27.30           C  
ATOM   2147  CE  LYS A 275       9.767 -56.311 -38.095  1.00 27.30           C  
ATOM   2148  NZ  LYS A 275      10.181 -57.652 -38.607  1.00 27.30           N  
ATOM   2149  N   GLY A 276       9.584 -49.914 -40.754  1.00 27.71           N  
ATOM   2150  CA  GLY A 276      10.606 -49.969 -41.787  1.00 27.71           C  
ATOM   2151  C   GLY A 276      10.777 -48.656 -42.528  1.00 27.71           C  
ATOM   2152  O   GLY A 276       9.797 -48.061 -42.981  1.00 27.71           O  
ATOM   2153  N   LYS A 277      11.824 -47.848 -42.237  1.00 37.81           N  
ATOM   2154  CA  LYS A 277      12.799 -47.478 -43.259  1.00 37.81           C  
ATOM   2155  C   LYS A 277      13.750 -46.400 -42.747  1.00 37.81           C  
ATOM   2156  CB  LYS A 277      12.092 -46.994 -44.526  1.00 37.81           C  
ATOM   2157  O   LYS A 277      13.311 -45.385 -42.202  1.00 37.81           O  
ATOM   2158  CG  LYS A 277      11.759 -48.105 -45.511  1.00 37.81           C  
ATOM   2159  CD  LYS A 277      10.740 -47.646 -46.547  1.00 37.81           C  
ATOM   2160  CE  LYS A 277      10.329 -48.785 -47.470  1.00 37.81           C  
ATOM   2161  NZ  LYS A 277       9.448 -48.310 -48.578  1.00 37.81           N  
ATOM   2162  N   SER A 278      14.875 -46.599 -42.131  1.00 27.52           N  
ATOM   2163  CA  SER A 278      16.274 -46.295 -42.416  1.00 27.52           C  
ATOM   2164  C   SER A 278      16.406 -45.403 -43.646  1.00 27.52           C  
ATOM   2165  CB  SER A 278      17.072 -47.582 -42.622  1.00 27.52           C  
ATOM   2166  O   SER A 278      15.658 -45.557 -44.614  1.00 27.52           O  
ATOM   2167  OG  SER A 278      16.880 -48.090 -43.931  1.00 27.52           O  
ATOM   2168  N   PRO A 279      17.573 -44.679 -43.822  1.00 41.89           N  
ATOM   2169  CA  PRO A 279      18.769 -44.019 -43.295  1.00 41.89           C  
ATOM   2170  C   PRO A 279      19.051 -42.680 -43.973  1.00 41.89           C  
ATOM   2171  CB  PRO A 279      19.885 -45.025 -43.588  1.00 41.89           C  
ATOM   2172  O   PRO A 279      18.371 -42.316 -44.935  1.00 41.89           O  
ATOM   2173  CG  PRO A 279      19.502 -45.653 -44.889  1.00 41.89           C  
ATOM   2174  CD  PRO A 279      18.140 -45.152 -45.277  1.00 41.89           C  
ATOM   2175  N   VAL A 280      19.585 -41.663 -43.367  1.00 26.32           N  
ATOM   2176  CA  VAL A 280      20.756 -40.857 -43.694  1.00 26.32           C  
ATOM   2177  C   VAL A 280      20.900 -40.744 -45.210  1.00 26.32           C  
ATOM   2178  CB  VAL A 280      22.043 -41.451 -43.079  1.00 26.32           C  
ATOM   2179  O   VAL A 280      20.776 -41.740 -45.927  1.00 26.32           O  
ATOM   2180  CG1 VAL A 280      23.232 -40.519 -43.310  1.00 26.32           C  
ATOM   2181  CG2 VAL A 280      21.849 -41.714 -41.587  1.00 26.32           C  
ATOM   2182  N   PRO A 281      21.359 -39.566 -45.729  1.00 36.10           N  
ATOM   2183  CA  PRO A 281      22.709 -38.997 -45.739  1.00 36.10           C  
ATOM   2184  C   PRO A 281      22.717 -37.505 -46.064  1.00 36.10           C  
ATOM   2185  CB  PRO A 281      23.421 -39.797 -46.832  1.00 36.10           C  
ATOM   2186  O   PRO A 281      21.689 -36.950 -46.462  1.00 36.10           O  
ATOM   2187  CG  PRO A 281      22.367 -40.066 -47.857  1.00 36.10           C  
ATOM   2188  CD  PRO A 281      21.051 -39.571 -47.329  1.00 36.10           C  
ATOM   2189  N   LYS A 282      23.538 -36.566 -45.469  1.00 26.82           N  
ATOM   2190  CA  LYS A 282      24.732 -35.853 -45.913  1.00 26.82           C  
ATOM   2191  C   LYS A 282      24.379 -34.759 -46.916  1.00 26.82           C  
ATOM   2192  CB  LYS A 282      25.739 -36.825 -46.531  1.00 26.82           C  
ATOM   2193  O   LYS A 282      23.598 -34.988 -47.843  1.00 26.82           O  
ATOM   2194  CG  LYS A 282      26.402 -37.753 -45.524  1.00 26.82           C  
ATOM   2195  CD  LYS A 282      27.563 -38.517 -46.147  1.00 26.82           C  
ATOM   2196  CE  LYS A 282      28.279 -39.384 -45.120  1.00 26.82           C  
ATOM   2197  NZ  LYS A 282      29.172 -40.389 -45.770  1.00 26.82           N  
ATOM   2198  N   SER A 283      24.514 -33.502 -46.577  1.00 25.98           N  
ATOM   2199  CA  SER A 283      25.186 -32.434 -47.310  1.00 25.98           C  
ATOM   2200  C   SER A 283      25.085 -32.649 -48.817  1.00 25.98           C  
ATOM   2201  CB  SER A 283      26.656 -32.344 -46.898  1.00 25.98           C  
ATOM   2202  O   SER A 283      25.235 -33.772 -49.301  1.00 25.98           O  
ATOM   2203  OG  SER A 283      27.279 -33.615 -46.974  1.00 25.98           O  
ATOM   2204  N   PRO A 284      24.735 -31.558 -49.610  1.00 35.56           N  
ATOM   2205  CA  PRO A 284      25.545 -31.006 -50.699  1.00 35.56           C  
ATOM   2206  C   PRO A 284      25.460 -29.484 -50.784  1.00 35.56           C  
ATOM   2207  CB  PRO A 284      24.947 -31.657 -51.948  1.00 35.56           C  
ATOM   2208  O   PRO A 284      24.489 -28.889 -50.309  1.00 35.56           O  
ATOM   2209  CG  PRO A 284      23.487 -31.782 -51.653  1.00 35.56           C  
ATOM   2210  CD  PRO A 284      23.247 -31.340 -50.238  1.00 35.56           C  
ATOM   2211  N   VAL A 285      26.557 -28.663 -50.657  1.00 27.19           N  
ATOM   2212  CA  VAL A 285      27.467 -27.955 -51.551  1.00 27.19           C  
ATOM   2213  C   VAL A 285      26.720 -27.517 -52.809  1.00 27.19           C  
ATOM   2214  CB  VAL A 285      28.684 -28.828 -51.931  1.00 27.19           C  
ATOM   2215  O   VAL A 285      26.001 -28.312 -53.419  1.00 27.19           O  
ATOM   2216  CG1 VAL A 285      29.596 -28.089 -52.907  1.00 27.19           C  
ATOM   2217  CG2 VAL A 285      29.457 -29.238 -50.679  1.00 27.19           C  
ATOM   2218  N   GLU A 286      26.565 -26.206 -53.055  1.00 26.65           N  
ATOM   2219  CA  GLU A 286      27.075 -25.437 -54.186  1.00 26.65           C  
ATOM   2220  C   GLU A 286      26.085 -25.439 -55.347  1.00 26.65           C  
ATOM   2221  CB  GLU A 286      28.427 -25.989 -54.647  1.00 26.65           C  
ATOM   2222  O   GLU A 286      25.590 -26.495 -55.745  1.00 26.65           O  
ATOM   2223  CG  GLU A 286      29.611 -25.464 -53.848  1.00 26.65           C  
ATOM   2224  CD  GLU A 286      30.940 -25.629 -54.567  1.00 26.65           C  
ATOM   2225  OE1 GLU A 286      31.867 -24.825 -54.320  1.00 26.65           O  
ATOM   2226  OE2 GLU A 286      31.055 -26.569 -55.385  1.00 26.65           O  
ATOM   2227  N   GLU A 287      25.571 -24.178 -55.707  1.00 31.22           N  
ATOM   2228  CA  GLU A 287      25.594 -23.733 -57.097  1.00 31.22           C  
ATOM   2229  C   GLU A 287      24.622 -22.578 -57.323  1.00 31.22           C  
ATOM   2230  CB  GLU A 287      25.261 -24.893 -58.039  1.00 31.22           C  
ATOM   2231  O   GLU A 287      23.472 -22.632 -56.882  1.00 31.22           O  
ATOM   2232  CG  GLU A 287      26.346 -25.181 -59.067  1.00 31.22           C  
ATOM   2233  CD  GLU A 287      25.862 -26.037 -60.226  1.00 31.22           C  
ATOM   2234  OE1 GLU A 287      26.517 -26.040 -61.293  1.00 31.22           O  
ATOM   2235  OE2 GLU A 287      24.818 -26.708 -60.067  1.00 31.22           O  
ATOM   2236  N   LYS A 288      25.058 -21.319 -57.465  1.00 24.60           N  
ATOM   2237  CA  LYS A 288      25.200 -20.540 -58.692  1.00 24.60           C  
ATOM   2238  C   LYS A 288      23.980 -20.708 -59.594  1.00 24.60           C  
ATOM   2239  CB  LYS A 288      26.468 -20.948 -59.444  1.00 24.60           C  
ATOM   2240  O   LYS A 288      23.542 -21.831 -59.851  1.00 24.60           O  
ATOM   2241  CG  LYS A 288      27.715 -20.192 -59.011  1.00 24.60           C  
ATOM   2242  CD  LYS A 288      28.757 -20.150 -60.121  1.00 24.60           C  
ATOM   2243  CE  LYS A 288      30.068 -19.546 -59.637  1.00 24.60           C  
ATOM   2244  NZ  LYS A 288      31.078 -19.462 -60.733  1.00 24.60           N  
ATOM   2245  N   GLY A 289      23.267 -19.604 -59.744  1.00 25.05           N  
ATOM   2246  CA  GLY A 289      22.940 -19.205 -61.104  1.00 25.05           C  
ATOM   2247  C   GLY A 289      21.449 -19.044 -61.337  1.00 25.05           C  
ATOM   2248  O   GLY A 289      20.649 -19.839 -60.841  1.00 25.05           O  
ATOM   2249  N   LYS A 290      21.007 -17.735 -61.479  1.00 27.85           N  
ATOM   2250  CA  LYS A 290      20.393 -17.254 -62.714  1.00 27.85           C  
ATOM   2251  C   LYS A 290      19.069 -16.551 -62.432  1.00 27.85           C  
ATOM   2252  CB  LYS A 290      20.175 -18.411 -63.691  1.00 27.85           C  
ATOM   2253  O   LYS A 290      18.220 -17.080 -61.710  1.00 27.85           O  
ATOM   2254  CG  LYS A 290      21.417 -18.794 -64.483  1.00 27.85           C  
ATOM   2255  CD  LYS A 290      21.146 -19.972 -65.410  1.00 27.85           C  
ATOM   2256  CE  LYS A 290      22.404 -20.399 -66.155  1.00 27.85           C  
ATOM   2257  NZ  LYS A 290      22.127 -21.499 -67.125  1.00 27.85           N  
ATOM   2258  N   SER A 291      18.966 -15.231 -62.474  1.00 23.98           N  
ATOM   2259  CA  SER A 291      18.168 -14.441 -63.405  1.00 23.98           C  
ATOM   2260  C   SER A 291      17.099 -15.295 -64.080  1.00 23.98           C  
ATOM   2261  CB  SER A 291      19.062 -13.797 -64.466  1.00 23.98           C  
ATOM   2262  O   SER A 291      17.350 -16.451 -64.429  1.00 23.98           O  
ATOM   2263  OG  SER A 291      19.645 -14.784 -65.299  1.00 23.98           O  
ATOM   2264  N   PRO A 292      15.912 -14.699 -64.205  1.00 37.43           N  
ATOM   2265  CA  PRO A 292      15.210 -14.132 -65.358  1.00 37.43           C  
ATOM   2266  C   PRO A 292      14.450 -12.853 -65.015  1.00 37.43           C  
ATOM   2267  CB  PRO A 292      14.245 -15.248 -65.767  1.00 37.43           C  
ATOM   2268  O   PRO A 292      14.121 -12.619 -63.850  1.00 37.43           O  
ATOM   2269  CG  PRO A 292      13.836 -15.889 -64.480  1.00 37.43           C  
ATOM   2270  CD  PRO A 292      14.643 -15.284 -63.368  1.00 37.43           C  
ATOM   2271  N   VAL A 293      14.789 -11.695 -65.552  1.00 24.74           N  
ATOM   2272  CA  VAL A 293      14.298 -11.051 -66.765  1.00 24.74           C  
ATOM   2273  C   VAL A 293      12.771 -11.041 -66.763  1.00 24.74           C  
ATOM   2274  CB  VAL A 293      14.825 -11.755 -68.036  1.00 24.74           C  
ATOM   2275  O   VAL A 293      12.138 -12.067 -66.506  1.00 24.74           O  
ATOM   2276  CG1 VAL A 293      14.309 -11.057 -69.293  1.00 24.74           C  
ATOM   2277  CG2 VAL A 293      16.352 -11.792 -68.030  1.00 24.74           C  
ATOM   2278  N   SER A 294      12.191  -9.815 -66.713  1.00 28.51           N  
ATOM   2279  CA  SER A 294      11.410  -9.237 -67.802  1.00 28.51           C  
ATOM   2280  C   SER A 294      10.047  -8.761 -67.312  1.00 28.51           C  
ATOM   2281  CB  SER A 294      11.230 -10.252 -68.931  1.00 28.51           C  
ATOM   2282  O   SER A 294       9.363  -9.474 -66.574  1.00 28.51           O  
ATOM   2283  OG  SER A 294      10.785 -11.497 -68.421  1.00 28.51           O  
ATOM   2284  N   LYS A 295       9.841  -7.392 -67.168  1.00 36.59           N  
ATOM   2285  CA  LYS A 295       8.800  -6.762 -67.976  1.00 36.59           C  
ATOM   2286  C   LYS A 295       8.502  -5.349 -67.483  1.00 36.59           C  
ATOM   2287  CB  LYS A 295       7.524  -7.604 -67.959  1.00 36.59           C  
ATOM   2288  O   LYS A 295       8.292  -5.134 -66.287  1.00 36.59           O  
ATOM   2289  CG  LYS A 295       7.657  -8.945 -68.664  1.00 36.59           C  
ATOM   2290  CD  LYS A 295       6.311  -9.648 -68.789  1.00 36.59           C  
ATOM   2291  CE  LYS A 295       6.427 -10.943 -69.581  1.00 36.59           C  
ATOM   2292  NZ  LYS A 295       5.141 -11.702 -69.592  1.00 36.59           N  
ATOM   2293  N   SER A 296       9.136  -4.288 -67.876  1.00 24.09           N  
ATOM   2294  CA  SER A 296       8.588  -3.110 -68.541  1.00 24.09           C  
ATOM   2295  C   SER A 296       7.187  -3.381 -69.077  1.00 24.09           C  
ATOM   2296  CB  SER A 296       9.503  -2.665 -69.683  1.00 24.09           C  
ATOM   2297  O   SER A 296       6.918  -4.458 -69.613  1.00 24.09           O  
ATOM   2298  OG  SER A 296      10.073  -3.786 -70.337  1.00 24.09           O  
ATOM   2299  N   PRO A 297       6.238  -2.426 -68.948  1.00 42.20           N  
ATOM   2300  CA  PRO A 297       5.584  -1.561 -69.933  1.00 42.20           C  
ATOM   2301  C   PRO A 297       5.474  -0.112 -69.465  1.00 42.20           C  
ATOM   2302  CB  PRO A 297       4.198  -2.191 -70.089  1.00 42.20           C  
ATOM   2303  O   PRO A 297       5.440   0.151 -68.260  1.00 42.20           O  
ATOM   2304  CG  PRO A 297       3.862  -2.717 -68.731  1.00 42.20           C  
ATOM   2305  CD  PRO A 297       5.052  -2.522 -67.836  1.00 42.20           C  
ATOM   2306  N   VAL A 298       6.110   0.894 -70.105  1.00 28.06           N  
ATOM   2307  CA  VAL A 298       5.662   1.773 -71.179  1.00 28.06           C  
ATOM   2308  C   VAL A 298       4.703   2.823 -70.622  1.00 28.06           C  
ATOM   2309  CB  VAL A 298       4.980   0.979 -72.316  1.00 28.06           C  
ATOM   2310  O   VAL A 298       3.750   2.489 -69.914  1.00 28.06           O  
ATOM   2311  CG1 VAL A 298       4.525   1.916 -73.433  1.00 28.06           C  
ATOM   2312  CG2 VAL A 298       5.926  -0.089 -72.862  1.00 28.06           C  
ATOM   2313  N   GLU A 299       5.151   4.066 -70.574  1.00 27.41           N  
ATOM   2314  CA  GLU A 299       4.844   5.184 -71.462  1.00 27.41           C  
ATOM   2315  C   GLU A 299       3.509   5.826 -71.099  1.00 27.41           C  
ATOM   2316  CB  GLU A 299       4.826   4.722 -72.921  1.00 27.41           C  
ATOM   2317  O   GLU A 299       2.508   5.130 -70.917  1.00 27.41           O  
ATOM   2318  CG  GLU A 299       6.147   4.928 -73.648  1.00 27.41           C  
ATOM   2319  CD  GLU A 299       6.004   4.939 -75.162  1.00 27.41           C  
ATOM   2320  OE1 GLU A 299       6.780   5.651 -75.839  1.00 27.41           O  
ATOM   2321  OE2 GLU A 299       5.109   4.231 -75.674  1.00 27.41           O  
ATOM   2322  N   GLU A 300       3.525   7.075 -70.619  1.00 35.22           N  
ATOM   2323  CA  GLU A 300       2.720   8.099 -71.278  1.00 35.22           C  
ATOM   2324  C   GLU A 300       2.652   9.372 -70.440  1.00 35.22           C  
ATOM   2325  CB  GLU A 300       1.308   7.576 -71.556  1.00 35.22           C  
ATOM   2326  O   GLU A 300       2.374   9.318 -69.240  1.00 35.22           O  
ATOM   2327  CG  GLU A 300       0.697   8.111 -72.843  1.00 35.22           C  
ATOM   2328  CD  GLU A 300      -0.749   7.684 -73.042  1.00 35.22           C  
ATOM   2329  OE1 GLU A 300      -1.436   8.258 -73.918  1.00 35.22           O  
ATOM   2330  OE2 GLU A 300      -1.199   6.770 -72.317  1.00 35.22           O  
ATOM   2331  N   LYS A 301       3.482  10.381 -70.706  1.00 27.27           N  
ATOM   2332  CA  LYS A 301       3.132  11.623 -71.390  1.00 27.27           C  
ATOM   2333  C   LYS A 301       2.300  12.531 -70.490  1.00 27.27           C  
ATOM   2334  CB  LYS A 301       2.371  11.327 -72.684  1.00 27.27           C  
ATOM   2335  O   LYS A 301       1.322  12.087 -69.885  1.00 27.27           O  
ATOM   2336  CG  LYS A 301       3.092  11.782 -73.944  1.00 27.27           C  
ATOM   2337  CD  LYS A 301       2.215  11.621 -75.179  1.00 27.27           C  
ATOM   2338  CE  LYS A 301       2.972  11.968 -76.453  1.00 27.27           C  
ATOM   2339  NZ  LYS A 301       2.132  11.762 -77.671  1.00 27.27           N  
ATOM   2340  N   ALA A 302       2.932  13.598 -70.037  1.00 27.60           N  
ATOM   2341  CA  ALA A 302       2.758  14.992 -70.435  1.00 27.60           C  
ATOM   2342  C   ALA A 302       1.383  15.512 -70.026  1.00 27.60           C  
ATOM   2343  CB  ALA A 302       2.954  15.143 -71.942  1.00 27.60           C  
ATOM   2344  O   ALA A 302       0.360  14.907 -70.354  1.00 27.60           O  
ATOM   2345  N   LYS A 303       1.301  16.290 -68.931  1.00 35.18           N  
ATOM   2346  CA  LYS A 303       0.450  17.476 -68.959  1.00 35.18           C  
ATOM   2347  C   LYS A 303       0.792  18.424 -67.813  1.00 35.18           C  
ATOM   2348  CB  LYS A 303      -1.025  17.079 -68.889  1.00 35.18           C  
ATOM   2349  O   LYS A 303       0.873  18.005 -66.657  1.00 35.18           O  
ATOM   2350  CG  LYS A 303      -1.673  16.862 -70.249  1.00 35.18           C  
ATOM   2351  CD  LYS A 303      -3.143  16.489 -70.115  1.00 35.18           C  
ATOM   2352  CE  LYS A 303      -3.760  16.147 -71.464  1.00 35.18           C  
ATOM   2353  NZ  LYS A 303      -5.190  15.737 -71.332  1.00 35.18           N  
ATOM   2354  N   SER A 304       1.738  19.342 -67.861  1.00 23.48           N  
ATOM   2355  CA  SER A 304       1.647  20.791 -67.716  1.00 23.48           C  
ATOM   2356  C   SER A 304       0.194  21.249 -67.644  1.00 23.48           C  
ATOM   2357  CB  SER A 304       2.355  21.492 -68.876  1.00 23.48           C  
ATOM   2358  O   SER A 304      -0.676  20.678 -68.306  1.00 23.48           O  
ATOM   2359  OG  SER A 304       1.858  21.031 -70.120  1.00 23.48           O  
ATOM   2360  N   PRO A 305      -0.096  22.214 -66.755  1.00 30.94           N  
ATOM   2361  CA  PRO A 305       0.002  23.673 -66.846  1.00 30.94           C  
ATOM   2362  C   PRO A 305       0.095  24.344 -65.477  1.00 30.94           C  
ATOM   2363  CB  PRO A 305      -1.293  24.068 -67.561  1.00 30.94           C  
ATOM   2364  O   PRO A 305      -0.261  23.738 -64.463  1.00 30.94           O  
ATOM   2365  CG  PRO A 305      -2.315  23.096 -67.067  1.00 30.94           C  
ATOM   2366  CD  PRO A 305      -1.626  22.075 -66.207  1.00 30.94           C  
ATOM   2367  N   VAL A 306       1.146  25.078 -65.203  1.00 26.38           N  
ATOM   2368  CA  VAL A 306       1.192  26.513 -64.941  1.00 26.38           C  
ATOM   2369  C   VAL A 306      -0.215  27.101 -65.033  1.00 26.38           C  
ATOM   2370  CB  VAL A 306       2.138  27.240 -65.922  1.00 26.38           C  
ATOM   2371  O   VAL A 306      -0.934  26.856 -66.004  1.00 26.38           O  
ATOM   2372  CG1 VAL A 306       2.229  28.727 -65.584  1.00 26.38           C  
ATOM   2373  CG2 VAL A 306       3.525  26.598 -65.899  1.00 26.38           C  
ATOM   2374  N   PRO A 307      -0.716  27.718 -63.936  1.00 37.79           N  
ATOM   2375  CA  PRO A 307      -1.256  29.079 -63.936  1.00 37.79           C  
ATOM   2376  C   PRO A 307      -0.661  29.951 -62.833  1.00 37.79           C  
ATOM   2377  CB  PRO A 307      -2.755  28.863 -63.712  1.00 37.79           C  
ATOM   2378  O   PRO A 307      -0.280  29.441 -61.776  1.00 37.79           O  
ATOM   2379  CG  PRO A 307      -2.840  27.671 -62.815  1.00 37.79           C  
ATOM   2380  CD  PRO A 307      -1.458  27.112 -62.633  1.00 37.79           C  
ATOM   2381  N   LYS A 308       0.241  30.897 -63.087  1.00 25.52           N  
ATOM   2382  CA  LYS A 308       0.123  32.336 -63.303  1.00 25.52           C  
ATOM   2383  C   LYS A 308      -0.673  32.997 -62.182  1.00 25.52           C  
ATOM   2384  CB  LYS A 308      -0.536  32.623 -64.653  1.00 25.52           C  
ATOM   2385  O   LYS A 308      -1.734  32.505 -61.793  1.00 25.52           O  
ATOM   2386  CG  LYS A 308       0.314  32.232 -65.853  1.00 25.52           C  
ATOM   2387  CD  LYS A 308      -0.287  32.746 -67.155  1.00 25.52           C  
ATOM   2388  CE  LYS A 308       0.588  32.397 -68.351  1.00 25.52           C  
ATOM   2389  NZ  LYS A 308      -0.130  32.609 -69.644  1.00 25.52           N  
ATOM   2390  N   SER A 309       0.052  33.712 -61.312  1.00 25.24           N  
ATOM   2391  CA  SER A 309      -0.153  35.133 -61.049  1.00 25.24           C  
ATOM   2392  C   SER A 309      -1.606  35.424 -60.690  1.00 25.24           C  
ATOM   2393  CB  SER A 309       0.259  35.968 -62.262  1.00 25.24           C  
ATOM   2394  O   SER A 309      -2.524  34.968 -61.375  1.00 25.24           O  
ATOM   2395  OG  SER A 309      -0.465  35.572 -63.414  1.00 25.24           O  
ATOM   2396  N   PRO A 310      -1.831  36.081 -59.542  1.00 44.40           N  
ATOM   2397  CA  PRO A 310      -2.455  37.399 -59.403  1.00 44.40           C  
ATOM   2398  C   PRO A 310      -1.518  38.432 -58.783  1.00 44.40           C  
ATOM   2399  CB  PRO A 310      -3.652  37.128 -58.488  1.00 44.40           C  
ATOM   2400  O   PRO A 310      -0.683  38.088 -57.942  1.00 44.40           O  
ATOM   2401  CG  PRO A 310      -3.240  35.956 -57.657  1.00 44.40           C  
ATOM   2402  CD  PRO A 310      -1.880  35.505 -58.109  1.00 44.40           C  
ATOM   2403  N   VAL A 311      -0.868  39.282 -59.531  1.00 26.15           N  
ATOM   2404  CA  VAL A 311      -0.942  40.710 -59.820  1.00 26.15           C  
ATOM   2405  C   VAL A 311      -2.046  41.351 -58.983  1.00 26.15           C  
ATOM   2406  CB  VAL A 311      -1.191  40.972 -61.323  1.00 26.15           C  
ATOM   2407  O   VAL A 311      -3.163  40.833 -58.917  1.00 26.15           O  
ATOM   2408  CG1 VAL A 311      -1.220  42.472 -61.611  1.00 26.15           C  
ATOM   2409  CG2 VAL A 311      -0.122  40.283 -62.169  1.00 26.15           C  
ATOM   2410  N   GLU A 312      -1.669  42.174 -57.975  1.00 33.72           N  
ATOM   2411  CA  GLU A 312      -2.305  43.488 -57.938  1.00 33.72           C  
ATOM   2412  C   GLU A 312      -2.066  44.179 -56.599  1.00 33.72           C  
ATOM   2413  CB  GLU A 312      -3.807  43.366 -58.208  1.00 33.72           C  
ATOM   2414  O   GLU A 312      -2.198  43.559 -55.542  1.00 33.72           O  
ATOM   2415  CG  GLU A 312      -4.170  43.379 -59.686  1.00 33.72           C  
ATOM   2416  CD  GLU A 312      -4.943  44.620 -60.103  1.00 33.72           C  
ATOM   2417  OE1 GLU A 312      -4.904  44.986 -61.299  1.00 33.72           O  
ATOM   2418  OE2 GLU A 312      -5.593  45.231 -59.225  1.00 33.72           O  
ATOM   2419  N   GLU A 313      -1.142  45.127 -56.519  1.00 29.57           N  
ATOM   2420  CA  GLU A 313      -1.425  46.554 -56.397  1.00 29.57           C  
ATOM   2421  C   GLU A 313      -1.011  47.084 -55.028  1.00 29.57           C  
ATOM   2422  CB  GLU A 313      -2.911  46.830 -56.641  1.00 29.57           C  
ATOM   2423  O   GLU A 313      -1.325  46.478 -54.001  1.00 29.57           O  
ATOM   2424  CG  GLU A 313      -3.194  47.567 -57.942  1.00 29.57           C  
ATOM   2425  CD  GLU A 313      -4.651  47.970 -58.098  1.00 29.57           C  
ATOM   2426  OE1 GLU A 313      -4.958  48.811 -58.974  1.00 29.57           O  
ATOM   2427  OE2 GLU A 313      -5.493  47.442 -57.338  1.00 29.57           O  
ATOM   2428  N   ALA A 314       0.074  47.764 -54.930  1.00 28.13           N  
ATOM   2429  CA  ALA A 314       0.222  49.212 -54.808  1.00 28.13           C  
ATOM   2430  C   ALA A 314      -0.122  49.681 -53.397  1.00 28.13           C  
ATOM   2431  CB  ALA A 314      -0.657  49.925 -55.832  1.00 28.13           C  
ATOM   2432  O   ALA A 314      -1.156  49.299 -52.844  1.00 28.13           O  
ATOM   2433  N   LYS A 315       0.822  50.025 -52.576  1.00 32.06           N  
ATOM   2434  CA  LYS A 315       0.982  51.334 -51.949  1.00 32.06           C  
ATOM   2435  C   LYS A 315       1.849  51.242 -50.697  1.00 32.06           C  
ATOM   2436  CB  LYS A 315      -0.381  51.932 -51.600  1.00 32.06           C  
ATOM   2437  O   LYS A 315       1.626  50.380 -49.843  1.00 32.06           O  
ATOM   2438  CG  LYS A 315      -0.912  52.910 -52.639  1.00 32.06           C  
ATOM   2439  CD  LYS A 315      -2.130  53.666 -52.123  1.00 32.06           C  
ATOM   2440  CE  LYS A 315      -2.739  54.549 -53.203  1.00 32.06           C  
ATOM   2441  NZ  LYS A 315      -4.034  55.150 -52.763  1.00 32.06           N  
ATOM   2442  N   SER A 316       3.085  51.439 -50.697  1.00 26.59           N  
ATOM   2443  CA  SER A 316       3.896  52.564 -50.243  1.00 26.59           C  
ATOM   2444  C   SER A 316       3.150  53.400 -49.208  1.00 26.59           C  
ATOM   2445  CB  SER A 316       4.302  53.445 -51.425  1.00 26.59           C  
ATOM   2446  O   SER A 316       1.942  53.612 -49.327  1.00 26.59           O  
ATOM   2447  OG  SER A 316       3.166  53.830 -52.179  1.00 26.59           O  
ATOM   2448  N   LYS A 317       3.579  53.457 -47.918  1.00 30.39           N  
ATOM   2449  CA  LYS A 317       3.848  54.671 -47.152  1.00 30.39           C  
ATOM   2450  C   LYS A 317       3.273  54.571 -45.742  1.00 30.39           C  
ATOM   2451  CB  LYS A 317       3.273  55.895 -47.867  1.00 30.39           C  
ATOM   2452  O   LYS A 317       2.124  54.162 -45.563  1.00 30.39           O  
ATOM   2453  CG  LYS A 317       4.322  56.776 -48.528  1.00 30.39           C  
ATOM   2454  CD  LYS A 317       3.690  57.979 -49.215  1.00 30.39           C  
ATOM   2455  CE  LYS A 317       4.726  58.803 -49.967  1.00 30.39           C  
ATOM   2456  NZ  LYS A 317       4.108  59.974 -50.658  1.00 30.39           N  
ATOM   2457  N   ALA A 318       4.062  54.457 -44.636  1.00 30.44           N  
ATOM   2458  CA  ALA A 318       4.361  55.407 -43.568  1.00 30.44           C  
ATOM   2459  C   ALA A 318       3.796  54.929 -42.234  1.00 30.44           C  
ATOM   2460  CB  ALA A 318       3.808  56.788 -43.913  1.00 30.44           C  
ATOM   2461  O   ALA A 318       2.653  54.471 -42.165  1.00 30.44           O  
ATOM   2462  N   GLU A 319       4.552  54.487 -41.258  1.00 27.33           N  
ATOM   2463  CA  GLU A 319       5.024  55.224 -40.089  1.00 27.33           C  
ATOM   2464  C   GLU A 319       4.009  56.279 -39.656  1.00 27.33           C  
ATOM   2465  CB  GLU A 319       6.376  55.882 -40.377  1.00 27.33           C  
ATOM   2466  O   GLU A 319       3.484  57.021 -40.488  1.00 27.33           O  
ATOM   2467  CG  GLU A 319       7.357  55.805 -39.217  1.00 27.33           C  
ATOM   2468  CD  GLU A 319       8.432  56.879 -39.267  1.00 27.33           C  
ATOM   2469  OE1 GLU A 319       8.689  57.530 -38.230  1.00 27.33           O  
ATOM   2470  OE2 GLU A 319       9.021  57.071 -40.354  1.00 27.33           O  
ATOM   2471  N   VAL A 320       3.249  56.020 -38.551  1.00 27.85           N  
ATOM   2472  CA  VAL A 320       2.849  56.826 -37.403  1.00 27.85           C  
ATOM   2473  C   VAL A 320       1.331  56.990 -37.390  1.00 27.85           C  
ATOM   2474  CB  VAL A 320       3.534  58.211 -37.415  1.00 27.85           C  
ATOM   2475  O   VAL A 320       0.729  57.337 -38.409  1.00 27.85           O  
ATOM   2476  CG1 VAL A 320       2.931  59.121 -36.347  1.00 27.85           C  
ATOM   2477  CG2 VAL A 320       5.040  58.062 -37.206  1.00 27.85           C  
ATOM   2478  N   GLY A 321       0.577  56.305 -36.465  1.00 31.05           N  
ATOM   2479  CA  GLY A 321      -0.418  56.990 -35.655  1.00 31.05           C  
ATOM   2480  C   GLY A 321      -1.168  56.060 -34.720  1.00 31.05           C  
ATOM   2481  O   GLY A 321      -1.512  54.938 -35.096  1.00 31.05           O  
ATOM   2482  N   LYS A 322      -0.937  55.980 -33.459  1.00 27.59           N  
ATOM   2483  CA  LYS A 322      -1.749  56.365 -32.308  1.00 27.59           C  
ATOM   2484  C   LYS A 322      -3.236  56.331 -32.648  1.00 27.59           C  
ATOM   2485  CB  LYS A 322      -1.355  57.758 -31.816  1.00 27.59           C  
ATOM   2486  O   LYS A 322      -3.672  56.962 -33.613  1.00 27.59           O  
ATOM   2487  CG  LYS A 322      -1.006  57.816 -30.336  1.00 27.59           C  
ATOM   2488  CD  LYS A 322      -0.475  59.188 -29.940  1.00 27.59           C  
ATOM   2489  CE  LYS A 322      -0.116  59.244 -28.462  1.00 27.59           C  
ATOM   2490  NZ  LYS A 322       0.449  60.572 -28.079  1.00 27.59           N  
ATOM   2491  N   GLY A 323      -3.970  55.286 -32.378  1.00 28.01           N  
ATOM   2492  CA  GLY A 323      -5.406  55.215 -32.154  1.00 28.01           C  
ATOM   2493  C   GLY A 323      -5.780  54.397 -30.933  1.00 28.01           C  
ATOM   2494  O   GLY A 323      -5.210  53.330 -30.695  1.00 28.01           O  
ATOM   2495  N   GLU A 324      -6.062  55.093 -29.803  1.00 30.30           N  
ATOM   2496  CA  GLU A 324      -7.353  55.405 -29.199  1.00 30.30           C  
ATOM   2497  C   GLU A 324      -8.444  54.471 -29.716  1.00 30.30           C  
ATOM   2498  CB  GLU A 324      -7.737  56.862 -29.469  1.00 30.30           C  
ATOM   2499  O   GLU A 324      -8.632  54.338 -30.927  1.00 30.30           O  
ATOM   2500  CG  GLU A 324      -7.528  57.784 -28.276  1.00 30.30           C  
ATOM   2501  CD  GLU A 324      -7.946  59.220 -28.548  1.00 30.30           C  
ATOM   2502  OE1 GLU A 324      -8.937  59.689 -27.943  1.00 30.30           O  
ATOM   2503  OE2 GLU A 324      -7.279  59.882 -29.374  1.00 30.30           O  
ATOM   2504  N   GLN A 325      -8.709  53.419 -28.945  1.00 33.01           N  
ATOM   2505  CA  GLN A 325      -9.956  52.671 -28.817  1.00 33.01           C  
ATOM   2506  C   GLN A 325     -10.264  52.362 -27.355  1.00 33.01           C  
ATOM   2507  CB  GLN A 325      -9.890  51.375 -29.626  1.00 33.01           C  
ATOM   2508  O   GLN A 325      -9.412  51.842 -26.632  1.00 33.01           O  
ATOM   2509  CG  GLN A 325     -10.148  51.565 -31.115  1.00 33.01           C  
ATOM   2510  CD  GLN A 325     -10.282  50.250 -31.860  1.00 33.01           C  
ATOM   2511  NE2 GLN A 325     -11.230  50.189 -32.789  1.00 33.01           N  
ATOM   2512  OE1 GLN A 325      -9.540  49.297 -31.603  1.00 33.01           O  
ATOM   2513  N   LYS A 326     -11.182  53.123 -26.783  1.00 26.94           N  
ATOM   2514  CA  LYS A 326     -12.626  53.173 -26.574  1.00 26.94           C  
ATOM   2515  C   LYS A 326     -13.199  51.776 -26.359  1.00 26.94           C  
ATOM   2516  CB  LYS A 326     -13.317  53.846 -27.762  1.00 26.94           C  
ATOM   2517  O   LYS A 326     -12.942  50.865 -27.149  1.00 26.94           O  
ATOM   2518  CG  LYS A 326     -14.415  54.823 -27.366  1.00 26.94           C  
ATOM   2519  CD  LYS A 326     -15.057  55.466 -28.589  1.00 26.94           C  
ATOM   2520  CE  LYS A 326     -16.131  56.471 -28.194  1.00 26.94           C  
ATOM   2521  NZ  LYS A 326     -16.763  57.105 -29.389  1.00 26.94           N  
ATOM   2522  N   GLU A 327     -13.576  51.498 -25.033  1.00 29.89           N  
ATOM   2523  CA  GLU A 327     -14.854  50.862 -24.727  1.00 29.89           C  
ATOM   2524  C   GLU A 327     -14.787  50.094 -23.410  1.00 29.89           C  
ATOM   2525  CB  GLU A 327     -15.272  49.924 -25.862  1.00 29.89           C  
ATOM   2526  O   GLU A 327     -13.851  49.326 -23.179  1.00 29.89           O  
ATOM   2527  CG  GLU A 327     -16.083  50.605 -26.955  1.00 29.89           C  
ATOM   2528  CD  GLU A 327     -16.976  49.645 -27.725  1.00 29.89           C  
ATOM   2529  OE1 GLU A 327     -17.875  50.111 -28.462  1.00 29.89           O  
ATOM   2530  OE2 GLU A 327     -16.777  48.417 -27.590  1.00 29.89           O  
ATOM   2531  N   GLU A 328     -15.391  50.616 -22.296  1.00 32.52           N  
ATOM   2532  CA  GLU A 328     -16.453  49.905 -21.591  1.00 32.52           C  
ATOM   2533  C   GLU A 328     -16.225  49.929 -20.082  1.00 32.52           C  
ATOM   2534  CB  GLU A 328     -16.551  48.459 -22.084  1.00 32.52           C  
ATOM   2535  O   GLU A 328     -15.117  49.664 -19.611  1.00 32.52           O  
ATOM   2536  CG  GLU A 328     -17.619  48.244 -23.148  1.00 32.52           C  
ATOM   2537  CD  GLU A 328     -17.878  46.776 -23.449  1.00 32.52           C  
ATOM   2538  OE1 GLU A 328     -18.830  46.470 -24.202  1.00 32.52           O  
ATOM   2539  OE2 GLU A 328     -17.122  45.926 -22.928  1.00 32.52           O  
ATOM   2540  N   GLU A 329     -16.895  50.834 -19.213  1.00 40.49           N  
ATOM   2541  CA  GLU A 329     -17.659  50.432 -18.035  1.00 40.49           C  
ATOM   2542  C   GLU A 329     -17.739  51.565 -17.016  1.00 40.49           C  
ATOM   2543  CB  GLU A 329     -17.040  49.188 -17.392  1.00 40.49           C  
ATOM   2544  O   GLU A 329     -16.717  52.144 -16.642  1.00 40.49           O  
ATOM   2545  CG  GLU A 329     -17.957  47.973 -17.397  1.00 40.49           C  
ATOM   2546  CD  GLU A 329     -17.478  46.857 -16.482  1.00 40.49           C  
ATOM   2547  OE1 GLU A 329     -18.317  46.056 -16.011  1.00 40.49           O  
ATOM   2548  OE2 GLU A 329     -16.254  46.784 -16.233  1.00 40.49           O  
ATOM   2549  N   GLU A 330     -18.717  52.428 -16.894  1.00 36.61           N  
ATOM   2550  CA  GLU A 330     -19.972  52.680 -16.192  1.00 36.61           C  
ATOM   2551  C   GLU A 330     -19.731  52.953 -14.710  1.00 36.61           C  
ATOM   2552  CB  GLU A 330     -20.928  51.496 -16.360  1.00 36.61           C  
ATOM   2553  O   GLU A 330     -18.981  52.227 -14.054  1.00 36.61           O  
ATOM   2554  CG  GLU A 330     -21.907  51.655 -17.515  1.00 36.61           C  
ATOM   2555  CD  GLU A 330     -23.034  50.634 -17.492  1.00 36.61           C  
ATOM   2556  OE1 GLU A 330     -24.121  50.919 -18.043  1.00 36.61           O  
ATOM   2557  OE2 GLU A 330     -22.827  49.542 -16.917  1.00 36.61           O  
ATOM   2558  N   LYS A 331     -19.986  54.182 -14.135  1.00 31.62           N  
ATOM   2559  CA  LYS A 331     -21.036  54.773 -13.311  1.00 31.62           C  
ATOM   2560  C   LYS A 331     -20.565  54.963 -11.872  1.00 31.62           C  
ATOM   2561  CB  LYS A 331     -22.295  53.904 -13.340  1.00 31.62           C  
ATOM   2562  O   LYS A 331     -20.026  54.036 -11.262  1.00 31.62           O  
ATOM   2563  CG  LYS A 331     -23.592  54.689 -13.205  1.00 31.62           C  
ATOM   2564  CD  LYS A 331     -24.805  53.769 -13.223  1.00 31.62           C  
ATOM   2565  CE  LYS A 331     -26.107  54.558 -13.195  1.00 31.62           C  
ATOM   2566  NZ  LYS A 331     -27.280  53.684 -12.894  1.00 31.62           N  
ATOM   2567  N   GLU A 332     -20.429  56.142 -11.344  1.00 29.88           N  
ATOM   2568  CA  GLU A 332     -21.298  57.025 -10.572  1.00 29.88           C  
ATOM   2569  C   GLU A 332     -21.332  56.618  -9.101  1.00 29.88           C  
ATOM   2570  CB  GLU A 332     -22.716  57.025 -11.150  1.00 29.88           C  
ATOM   2571  O   GLU A 332     -21.570  55.452  -8.780  1.00 29.88           O  
ATOM   2572  CG  GLU A 332     -23.207  58.402 -11.574  1.00 29.88           C  
ATOM   2573  CD  GLU A 332     -24.714  58.471 -11.758  1.00 29.88           C  
ATOM   2574  OE1 GLU A 332     -25.304  59.553 -11.538  1.00 29.88           O  
ATOM   2575  OE2 GLU A 332     -25.311  57.434 -12.124  1.00 29.88           O  
ATOM   2576  N   VAL A 333     -20.777  57.534  -8.188  1.00 30.76           N  
ATOM   2577  CA  VAL A 333     -21.304  58.433  -7.166  1.00 30.76           C  
ATOM   2578  C   VAL A 333     -20.353  58.472  -5.972  1.00 30.76           C  
ATOM   2579  CB  VAL A 333     -22.717  58.006  -6.709  1.00 30.76           C  
ATOM   2580  O   VAL A 333     -19.929  57.426  -5.474  1.00 30.76           O  
ATOM   2581  CG1 VAL A 333     -23.271  58.990  -5.681  1.00 30.76           C  
ATOM   2582  CG2 VAL A 333     -23.655  57.898  -7.910  1.00 30.76           C  
ATOM   2583  N   LYS A 334     -19.774  59.674  -5.660  1.00 29.41           N  
ATOM   2584  CA  LYS A 334     -20.083  60.730  -4.701  1.00 29.41           C  
ATOM   2585  C   LYS A 334     -18.930  60.939  -3.723  1.00 29.41           C  
ATOM   2586  CB  LYS A 334     -21.366  60.403  -3.936  1.00 29.41           C  
ATOM   2587  O   LYS A 334     -18.391  59.975  -3.175  1.00 29.41           O  
ATOM   2588  CG  LYS A 334     -22.634  60.904  -4.612  1.00 29.41           C  
ATOM   2589  CD  LYS A 334     -23.858  60.694  -3.729  1.00 29.41           C  
ATOM   2590  CE  LYS A 334     -25.127  61.197  -4.403  1.00 29.41           C  
ATOM   2591  NZ  LYS A 334     -26.345  60.870  -3.603  1.00 29.41           N  
ATOM   2592  N   GLU A 335     -18.304  62.134  -3.709  1.00 32.79           N  
ATOM   2593  CA  GLU A 335     -18.469  63.223  -2.752  1.00 32.79           C  
ATOM   2594  C   GLU A 335     -17.119  63.708  -2.230  1.00 32.79           C  
ATOM   2595  CB  GLU A 335     -19.357  62.783  -1.585  1.00 32.79           C  
ATOM   2596  O   GLU A 335     -16.271  62.901  -1.842  1.00 32.79           O  
ATOM   2597  CG  GLU A 335     -20.449  63.783  -1.232  1.00 32.79           C  
ATOM   2598  CD  GLU A 335     -21.087  63.521   0.122  1.00 32.79           C  
ATOM   2599  OE1 GLU A 335     -21.841  64.390   0.617  1.00 32.79           O  
ATOM   2600  OE2 GLU A 335     -20.831  62.438   0.695  1.00 32.79           O  
ATOM   2601  N   ALA A 336     -16.641  64.831  -2.479  1.00 29.63           N  
ATOM   2602  CA  ALA A 336     -16.226  66.077  -1.841  1.00 29.63           C  
ATOM   2603  C   ALA A 336     -16.241  65.948  -0.321  1.00 29.63           C  
ATOM   2604  CB  ALA A 336     -17.127  67.228  -2.283  1.00 29.63           C  
ATOM   2605  O   ALA A 336     -17.184  65.397   0.252  1.00 29.63           O  
ATOM   2606  N   PRO A 337     -15.331  66.513   0.394  1.00 35.51           N  
ATOM   2607  CA  PRO A 337     -15.249  67.840   1.010  1.00 35.51           C  
ATOM   2608  C   PRO A 337     -13.821  68.377   1.067  1.00 35.51           C  
ATOM   2609  CB  PRO A 337     -15.803  67.610   2.418  1.00 35.51           C  
ATOM   2610  O   PRO A 337     -12.863  67.605   0.972  1.00 35.51           O  
ATOM   2611  CG  PRO A 337     -15.354  66.233   2.785  1.00 35.51           C  
ATOM   2612  CD  PRO A 337     -14.690  65.613   1.589  1.00 35.51           C  
ATOM   2613  N   LYS A 338     -13.483  69.470   0.676  1.00 27.88           N  
ATOM   2614  CA  LYS A 338     -13.209  70.841   1.096  1.00 27.88           C  
ATOM   2615  C   LYS A 338     -12.463  70.870   2.427  1.00 27.88           C  
ATOM   2616  CB  LYS A 338     -14.509  71.639   1.206  1.00 27.88           C  
ATOM   2617  O   LYS A 338     -12.888  70.239   3.397  1.00 27.88           O  
ATOM   2618  CG  LYS A 338     -14.481  72.973   0.474  1.00 27.88           C  
ATOM   2619  CD  LYS A 338     -15.797  73.723   0.628  1.00 27.88           C  
ATOM   2620  CE  LYS A 338     -15.763  75.068  -0.086  1.00 27.88           C  
ATOM   2621  NZ  LYS A 338     -17.136  75.611  -0.311  1.00 27.88           N  
ATOM   2622  N   GLU A 339     -11.250  71.360   2.480  1.00 35.79           N  
ATOM   2623  CA  GLU A 339     -10.848  72.499   3.300  1.00 35.79           C  
ATOM   2624  C   GLU A 339      -9.335  72.691   3.274  1.00 35.79           C  
ATOM   2625  CB  GLU A 339     -11.331  72.322   4.741  1.00 35.79           C  
ATOM   2626  O   GLU A 339      -8.579  71.724   3.386  1.00 35.79           O  
ATOM   2627  CG  GLU A 339     -12.774  72.752   4.964  1.00 35.79           C  
ATOM   2628  CD  GLU A 339     -13.135  72.904   6.433  1.00 35.79           C  
ATOM   2629  OE1 GLU A 339     -14.218  73.452   6.738  1.00 35.79           O  
ATOM   2630  OE2 GLU A 339     -12.328  72.471   7.286  1.00 35.79           O  
ATOM   2631  N   GLU A 340      -8.728  73.689   2.706  1.00 31.87           N  
ATOM   2632  CA  GLU A 340      -8.292  75.048   3.010  1.00 31.87           C  
ATOM   2633  C   GLU A 340      -7.083  75.045   3.940  1.00 31.87           C  
ATOM   2634  CB  GLU A 340      -9.435  75.852   3.635  1.00 31.87           C  
ATOM   2635  O   GLU A 340      -7.089  74.372   4.973  1.00 31.87           O  
ATOM   2636  CG  GLU A 340      -9.351  77.349   3.372  1.00 31.87           C  
ATOM   2637  CD  GLU A 340     -10.391  78.152   4.136  1.00 31.87           C  
ATOM   2638  OE1 GLU A 340     -10.174  79.363   4.366  1.00 31.87           O  
ATOM   2639  OE2 GLU A 340     -11.432  77.565   4.508  1.00 31.87           O  
ATOM   2640  N   LYS A 341      -5.918  75.425   3.583  1.00 25.76           N  
ATOM   2641  CA  LYS A 341      -4.998  76.551   3.718  1.00 25.76           C  
ATOM   2642  C   LYS A 341      -4.349  76.567   5.100  1.00 25.76           C  
ATOM   2643  CB  LYS A 341      -5.724  77.872   3.465  1.00 25.76           C  
ATOM   2644  O   LYS A 341      -5.042  76.497   6.117  1.00 25.76           O  
ATOM   2645  CG  LYS A 341      -4.799  79.033   3.131  1.00 25.76           C  
ATOM   2646  CD  LYS A 341      -5.584  80.283   2.754  1.00 25.76           C  
ATOM   2647  CE  LYS A 341      -4.661  81.414   2.321  1.00 25.76           C  
ATOM   2648  NZ  LYS A 341      -5.286  82.753   2.539  1.00 25.76           N  
ATOM   2649  N   VAL A 342      -2.970  76.384   5.229  1.00 33.02           N  
ATOM   2650  CA  VAL A 342      -2.114  77.309   5.964  1.00 33.02           C  
ATOM   2651  C   VAL A 342      -0.647  76.950   5.734  1.00 33.02           C  
ATOM   2652  CB  VAL A 342      -2.434  77.299   7.475  1.00 33.02           C  
ATOM   2653  O   VAL A 342      -0.260  75.786   5.855  1.00 33.02           O  
ATOM   2654  CG1 VAL A 342      -1.504  78.247   8.230  1.00 33.02           C  
ATOM   2655  CG2 VAL A 342      -3.895  77.677   7.713  1.00 33.02           C  
ATOM   2656  N   GLU A 343       0.086  77.559   4.827  1.00 27.66           N  
ATOM   2657  CA  GLU A 343       1.257  78.429   4.760  1.00 27.66           C  
ATOM   2658  C   GLU A 343       1.536  79.083   6.110  1.00 27.66           C  
ATOM   2659  CB  GLU A 343       1.070  79.502   3.684  1.00 27.66           C  
ATOM   2660  O   GLU A 343       0.620  79.589   6.762  1.00 27.66           O  
ATOM   2661  CG  GLU A 343       1.990  79.336   2.484  1.00 27.66           C  
ATOM   2662  CD  GLU A 343       1.969  80.529   1.542  1.00 27.66           C  
ATOM   2663  OE1 GLU A 343       2.936  80.708   0.768  1.00 27.66           O  
ATOM   2664  OE2 GLU A 343       0.977  81.291   1.579  1.00 27.66           O  
ATOM   2665  N   LYS A 344       2.791  78.933   6.822  1.00 29.34           N  
ATOM   2666  CA  LYS A 344       3.698  79.879   7.465  1.00 29.34           C  
ATOM   2667  C   LYS A 344       4.390  79.246   8.668  1.00 29.34           C  
ATOM   2668  CB  LYS A 344       2.944  81.138   7.896  1.00 29.34           C  
ATOM   2669  O   LYS A 344       3.747  78.579   9.481  1.00 29.34           O  
ATOM   2670  CG  LYS A 344       3.592  82.435   7.435  1.00 29.34           C  
ATOM   2671  CD  LYS A 344       2.756  83.647   7.827  1.00 29.34           C  
ATOM   2672  CE  LYS A 344       3.398  84.946   7.358  1.00 29.34           C  
ATOM   2673  NZ  LYS A 344       2.535  86.129   7.654  1.00 29.34           N  
ATOM   2674  N   LYS A 345       5.778  79.101   8.781  1.00 27.82           N  
ATOM   2675  CA  LYS A 345       6.781  79.819   9.562  1.00 27.82           C  
ATOM   2676  C   LYS A 345       6.968  79.182  10.936  1.00 27.82           C  
ATOM   2677  CB  LYS A 345       6.391  81.290   9.715  1.00 27.82           C  
ATOM   2678  O   LYS A 345       5.990  78.865  11.617  1.00 27.82           O  
ATOM   2679  CG  LYS A 345       7.243  82.246   8.893  1.00 27.82           C  
ATOM   2680  CD  LYS A 345       6.940  83.699   9.234  1.00 27.82           C  
ATOM   2681  CE  LYS A 345       7.788  84.656   8.407  1.00 27.82           C  
ATOM   2682  NZ  LYS A 345       7.508  86.083   8.751  1.00 27.82           N  
ATOM   2683  N   GLU A 346       8.214  78.613  11.259  1.00 25.85           N  
ATOM   2684  CA  GLU A 346       9.201  78.965  12.276  1.00 25.85           C  
ATOM   2685  C   GLU A 346       8.644  78.756  13.681  1.00 25.85           C  
ATOM   2686  CB  GLU A 346       9.660  80.415  12.101  1.00 25.85           C  
ATOM   2687  O   GLU A 346       7.522  79.173  13.978  1.00 25.85           O  
ATOM   2688  CG  GLU A 346      10.876  80.571  11.200  1.00 25.85           C  
ATOM   2689  CD  GLU A 346      11.526  81.942  11.302  1.00 25.85           C  
ATOM   2690  OE1 GLU A 346      12.746  82.055  11.048  1.00 25.85           O  
ATOM   2691  OE2 GLU A 346      10.808  82.910  11.639  1.00 25.85           O  
ATOM   2692  N   GLU A 347       9.240  77.781  14.508  1.00 31.20           N  
ATOM   2693  CA  GLU A 347       9.694  78.054  15.868  1.00 31.20           C  
ATOM   2694  C   GLU A 347       9.643  76.795  16.729  1.00 31.20           C  
ATOM   2695  CB  GLU A 347       8.851  79.161  16.505  1.00 31.20           C  
ATOM   2696  O   GLU A 347       8.619  76.110  16.776  1.00 31.20           O  
ATOM   2697  CG  GLU A 347       9.581  79.946  17.585  1.00 31.20           C  
ATOM   2698  CD  GLU A 347       8.715  81.007  18.246  1.00 31.20           C  
ATOM   2699  OE1 GLU A 347       9.094  81.515  19.325  1.00 31.20           O  
ATOM   2700  OE2 GLU A 347       7.647  81.331  17.680  1.00 31.20           O  
ATOM   2701  N   LYS A 348      10.750  76.053  16.865  1.00 25.45           N  
ATOM   2702  CA  LYS A 348      11.398  75.743  18.135  1.00 25.45           C  
ATOM   2703  C   LYS A 348      10.400  75.796  19.289  1.00 25.45           C  
ATOM   2704  CB  LYS A 348      12.555  76.707  18.398  1.00 25.45           C  
ATOM   2705  O   LYS A 348       9.570  76.705  19.357  1.00 25.45           O  
ATOM   2706  CG  LYS A 348      13.925  76.139  18.058  1.00 25.45           C  
ATOM   2707  CD  LYS A 348      15.045  77.024  18.588  1.00 25.45           C  
ATOM   2708  CE  LYS A 348      16.416  76.490  18.193  1.00 25.45           C  
ATOM   2709  NZ  LYS A 348      17.519  77.272  18.827  1.00 25.45           N  
ATOM   2710  N   PRO A 349      10.465  74.902  20.315  1.00 41.90           N  
ATOM   2711  CA  PRO A 349      11.318  74.509  21.439  1.00 41.90           C  
ATOM   2712  C   PRO A 349      11.090  73.063  21.875  1.00 41.90           C  
ATOM   2713  CB  PRO A 349      10.914  75.484  22.547  1.00 41.90           C  
ATOM   2714  O   PRO A 349      10.114  72.435  21.457  1.00 41.90           O  
ATOM   2715  CG  PRO A 349       9.448  75.702  22.348  1.00 41.90           C  
ATOM   2716  CD  PRO A 349       9.029  75.002  21.087  1.00 41.90           C  
ATOM   2717  N   LYS A 350      12.126  72.265  22.209  1.00 26.58           N  
ATOM   2718  CA  LYS A 350      12.713  71.794  23.460  1.00 26.58           C  
ATOM   2719  C   LYS A 350      11.670  71.095  24.327  1.00 26.58           C  
ATOM   2720  CB  LYS A 350      13.342  72.956  24.230  1.00 26.58           C  
ATOM   2721  O   LYS A 350      10.579  71.626  24.543  1.00 26.58           O  
ATOM   2722  CG  LYS A 350      14.820  73.167  23.935  1.00 26.58           C  
ATOM   2723  CD  LYS A 350      15.410  74.273  24.800  1.00 26.58           C  
ATOM   2724  CE  LYS A 350      16.887  74.490  24.501  1.00 26.58           C  
ATOM   2725  NZ  LYS A 350      17.389  75.769  25.085  1.00 26.58           N  
ATOM   2726  N   ASP A 351      11.704  69.687  24.584  1.00 34.97           N  
ATOM   2727  CA  ASP A 351      11.864  69.078  25.901  1.00 34.97           C  
ATOM   2728  C   ASP A 351      11.578  67.579  25.852  1.00 34.97           C  
ATOM   2729  CB  ASP A 351      10.945  69.756  26.921  1.00 34.97           C  
ATOM   2730  O   ASP A 351      10.533  67.157  25.353  1.00 34.97           O  
ATOM   2731  CG  ASP A 351      11.695  70.643  27.898  1.00 34.97           C  
ATOM   2732  OD1 ASP A 351      12.740  70.214  28.433  1.00 34.97           O  
ATOM   2733  OD2 ASP A 351      11.236  71.781  28.138  1.00 34.97           O  
ATOM   2734  N   VAL A 352      12.465  66.631  25.673  1.00 26.05           N  
ATOM   2735  CA  VAL A 352      12.923  65.586  26.583  1.00 26.05           C  
ATOM   2736  C   VAL A 352      12.165  65.684  27.905  1.00 26.05           C  
ATOM   2737  CB  VAL A 352      14.445  65.676  26.833  1.00 26.05           C  
ATOM   2738  O   VAL A 352      12.009  66.775  28.459  1.00 26.05           O  
ATOM   2739  CG1 VAL A 352      14.937  64.459  27.613  1.00 26.05           C  
ATOM   2740  CG2 VAL A 352      15.195  65.806  25.508  1.00 26.05           C  
ATOM   2741  N   PRO A 353      11.836  64.472  28.526  1.00 39.70           N  
ATOM   2742  CA  PRO A 353      12.546  63.263  28.951  1.00 39.70           C  
ATOM   2743  C   PRO A 353      11.632  62.044  29.044  1.00 39.70           C  
ATOM   2744  CB  PRO A 353      13.093  63.642  30.330  1.00 39.70           C  
ATOM   2745  O   PRO A 353      10.408  62.188  29.102  1.00 39.70           O  
ATOM   2746  CG  PRO A 353      12.047  64.529  30.925  1.00 39.70           C  
ATOM   2747  CD  PRO A 353      10.991  64.782  29.888  1.00 39.70           C  
ATOM   2748  N   GLU A 354      12.077  60.850  28.528  1.00 29.29           N  
ATOM   2749  CA  GLU A 354      12.675  59.716  29.226  1.00 29.29           C  
ATOM   2750  C   GLU A 354      11.617  58.908  29.972  1.00 29.29           C  
ATOM   2751  CB  GLU A 354      13.756  60.193  30.199  1.00 29.29           C  
ATOM   2752  O   GLU A 354      10.827  59.465  30.736  1.00 29.29           O  
ATOM   2753  CG  GLU A 354      15.159  59.730  29.834  1.00 29.29           C  
ATOM   2754  CD  GLU A 354      16.205  60.111  30.870  1.00 29.29           C  
ATOM   2755  OE1 GLU A 354      17.312  59.526  30.858  1.00 29.29           O  
ATOM   2756  OE2 GLU A 354      15.915  61.000  31.701  1.00 29.29           O  
ATOM   2757  N   LYS A 355      11.321  57.656  29.473  1.00 27.62           N  
ATOM   2758  CA  LYS A 355      11.544  56.261  29.839  1.00 27.62           C  
ATOM   2759  C   LYS A 355      10.814  55.909  31.133  1.00 27.62           C  
ATOM   2760  CB  LYS A 355      13.039  55.977  29.987  1.00 27.62           C  
ATOM   2761  O   LYS A 355      11.089  56.490  32.185  1.00 27.62           O  
ATOM   2762  CG  LYS A 355      13.623  55.131  28.865  1.00 27.62           C  
ATOM   2763  CD  LYS A 355      15.104  54.852  29.088  1.00 27.62           C  
ATOM   2764  CE  LYS A 355      15.701  54.047  27.941  1.00 27.62           C  
ATOM   2765  NZ  LYS A 355      17.179  53.893  28.083  1.00 27.62           N  
ATOM   2766  N   LYS A 356       9.605  55.301  31.019  1.00 33.99           N  
ATOM   2767  CA  LYS A 356       9.097  54.341  31.994  1.00 33.99           C  
ATOM   2768  C   LYS A 356       8.383  53.182  31.303  1.00 33.99           C  
ATOM   2769  CB  LYS A 356       8.150  55.026  32.979  1.00 33.99           C  
ATOM   2770  O   LYS A 356       7.476  53.397  30.497  1.00 33.99           O  
ATOM   2771  CG  LYS A 356       8.855  55.878  34.024  1.00 33.99           C  
ATOM   2772  CD  LYS A 356       7.921  56.242  35.172  1.00 33.99           C  
ATOM   2773  CE  LYS A 356       8.622  57.106  36.212  1.00 33.99           C  
ATOM   2774  NZ  LYS A 356       7.696  57.509  37.312  1.00 33.99           N  
ATOM   2775  N   LYS A 357       9.017  52.106  30.823  1.00 29.55           N  
ATOM   2776  CA  LYS A 357       8.863  50.658  30.729  1.00 29.55           C  
ATOM   2777  C   LYS A 357       8.199  50.093  31.982  1.00 29.55           C  
ATOM   2778  CB  LYS A 357      10.219  49.986  30.506  1.00 29.55           C  
ATOM   2779  O   LYS A 357       8.665  50.330  33.098  1.00 29.55           O  
ATOM   2780  CG  LYS A 357      10.298  49.159  29.232  1.00 29.55           C  
ATOM   2781  CD  LYS A 357      11.612  48.393  29.144  1.00 29.55           C  
ATOM   2782  CE  LYS A 357      11.751  47.671  27.810  1.00 29.55           C  
ATOM   2783  NZ  LYS A 357      13.028  46.902  27.727  1.00 29.55           N  
ATOM   2784  N   ALA A 358       6.842  50.022  32.099  1.00 29.58           N  
ATOM   2785  CA  ALA A 358       6.027  49.155  32.947  1.00 29.58           C  
ATOM   2786  C   ALA A 358       4.607  49.031  32.402  1.00 29.58           C  
ATOM   2787  CB  ALA A 358       6.000  49.684  34.379  1.00 29.58           C  
ATOM   2788  O   ALA A 358       3.960  50.038  32.105  1.00 29.58           O  
ATOM   2789  N   GLU A 359       4.227  47.869  31.620  1.00 35.12           N  
ATOM   2790  CA  GLU A 359       2.930  47.267  31.916  1.00 35.12           C  
ATOM   2791  C   GLU A 359       2.663  46.063  31.018  1.00 35.12           C  
ATOM   2792  CB  GLU A 359       1.810  48.299  31.759  1.00 35.12           C  
ATOM   2793  O   GLU A 359       2.808  46.147  29.797  1.00 35.12           O  
ATOM   2794  CG  GLU A 359       1.217  48.769  33.079  1.00 35.12           C  
ATOM   2795  CD  GLU A 359      -0.047  49.596  32.908  1.00 35.12           C  
ATOM   2796  OE1 GLU A 359      -1.003  49.415  33.697  1.00 35.12           O  
ATOM   2797  OE2 GLU A 359      -0.083  50.432  31.978  1.00 35.12           O  
ATOM   2798  N   SER A 360       2.968  44.789  31.339  1.00 28.22           N  
ATOM   2799  CA  SER A 360       2.217  43.542  31.241  1.00 28.22           C  
ATOM   2800  C   SER A 360       0.866  43.761  30.569  1.00 28.22           C  
ATOM   2801  CB  SER A 360       2.012  42.928  32.627  1.00 28.22           C  
ATOM   2802  O   SER A 360       0.185  44.753  30.840  1.00 28.22           O  
ATOM   2803  OG  SER A 360       1.473  43.883  33.525  1.00 28.22           O  
ATOM   2804  N   PRO A 361       0.506  43.063  29.346  1.00 35.21           N  
ATOM   2805  CA  PRO A 361      -0.874  42.626  29.123  1.00 35.21           C  
ATOM   2806  C   PRO A 361      -0.963  41.195  28.598  1.00 35.21           C  
ATOM   2807  CB  PRO A 361      -1.396  43.623  28.085  1.00 35.21           C  
ATOM   2808  O   PRO A 361      -0.030  40.712  27.951  1.00 35.21           O  
ATOM   2809  CG  PRO A 361      -0.214  43.929  27.222  1.00 35.21           C  
ATOM   2810  CD  PRO A 361       0.992  43.252  27.807  1.00 35.21           C  
ATOM   2811  N   VAL A 362      -1.444  40.131  29.358  1.00 30.20           N  
ATOM   2812  CA  VAL A 362      -2.681  39.360  29.426  1.00 30.20           C  
ATOM   2813  C   VAL A 362      -2.613  38.185  28.454  1.00 30.20           C  
ATOM   2814  CB  VAL A 362      -3.914  40.238  29.115  1.00 30.20           C  
ATOM   2815  O   VAL A 362      -2.363  38.372  27.261  1.00 30.20           O  
ATOM   2816  CG1 VAL A 362      -5.195  39.406  29.162  1.00 30.20           C  
ATOM   2817  CG2 VAL A 362      -3.997  41.407  30.094  1.00 30.20           C  
ATOM   2818  N   LYS A 363      -2.055  37.103  28.825  1.00 31.03           N  
ATOM   2819  CA  LYS A 363      -2.313  35.666  28.876  1.00 31.03           C  
ATOM   2820  C   LYS A 363      -3.552  35.301  28.064  1.00 31.03           C  
ATOM   2821  CB  LYS A 363      -2.479  35.202  30.324  1.00 31.03           C  
ATOM   2822  O   LYS A 363      -4.659  35.739  28.380  1.00 31.03           O  
ATOM   2823  CG  LYS A 363      -1.234  34.557  30.915  1.00 31.03           C  
ATOM   2824  CD  LYS A 363      -1.461  34.119  32.356  1.00 31.03           C  
ATOM   2825  CE  LYS A 363      -0.196  33.535  32.969  1.00 31.03           C  
ATOM   2826  NZ  LYS A 363      -0.335  33.339  34.444  1.00 31.03           N  
ATOM   2827  N   GLU A 364      -3.572  35.252  26.757  1.00 39.72           N  
ATOM   2828  CA  GLU A 364      -4.605  34.526  26.025  1.00 39.72           C  
ATOM   2829  C   GLU A 364      -4.074  33.200  25.490  1.00 39.72           C  
ATOM   2830  CB  GLU A 364      -5.148  35.378  24.875  1.00 39.72           C  
ATOM   2831  O   GLU A 364      -3.038  33.163  24.824  1.00 39.72           O  
ATOM   2832  CG  GLU A 364      -6.667  35.470  24.842  1.00 39.72           C  
ATOM   2833  CD  GLU A 364      -7.199  36.147  23.589  1.00 39.72           C  
ATOM   2834  OE1 GLU A 364      -8.422  36.068  23.329  1.00 39.72           O  
ATOM   2835  OE2 GLU A 364      -6.388  36.761  22.861  1.00 39.72           O  
ATOM   2836  N   GLU A 365      -3.896  32.238  26.320  1.00 34.86           N  
ATOM   2837  CA  GLU A 365      -3.671  30.797  26.402  1.00 34.86           C  
ATOM   2838  C   GLU A 365      -4.104  30.098  25.116  1.00 34.86           C  
ATOM   2839  CB  GLU A 365      -4.415  30.204  27.600  1.00 34.86           C  
ATOM   2840  O   GLU A 365      -5.267  30.186  24.717  1.00 34.86           O  
ATOM   2841  CG  GLU A 365      -3.501  29.757  28.732  1.00 34.86           C  
ATOM   2842  CD  GLU A 365      -4.101  28.652  29.587  1.00 34.86           C  
ATOM   2843  OE1 GLU A 365      -3.341  27.951  30.294  1.00 34.86           O  
ATOM   2844  OE2 GLU A 365      -5.341  28.485  29.549  1.00 34.86           O  
ATOM   2845  N   ALA A 366      -3.566  30.343  23.904  1.00 36.27           N  
ATOM   2846  CA  ALA A 366      -3.417  29.499  22.721  1.00 36.27           C  
ATOM   2847  C   ALA A 366      -3.189  28.042  23.113  1.00 36.27           C  
ATOM   2848  CB  ALA A 366      -2.266  29.999  21.852  1.00 36.27           C  
ATOM   2849  O   ALA A 366      -2.351  27.746  23.967  1.00 36.27           O  
ATOM   2850  N   VAL A 367      -4.237  27.385  23.581  1.00 33.75           N  
ATOM   2851  CA  VAL A 367      -4.139  25.966  23.907  1.00 33.75           C  
ATOM   2852  C   VAL A 367      -3.616  25.193  22.699  1.00 33.75           C  
ATOM   2853  CB  VAL A 367      -5.501  25.392  24.358  1.00 33.75           C  
ATOM   2854  O   VAL A 367      -4.174  25.289  21.603  1.00 33.75           O  
ATOM   2855  CG1 VAL A 367      -5.332  23.983  24.924  1.00 33.75           C  
ATOM   2856  CG2 VAL A 367      -6.151  26.311  25.390  1.00 33.75           C  
ATOM   2857  N   ALA A 368      -2.444  25.442  22.168  1.00 36.45           N  
ATOM   2858  CA  ALA A 368      -1.592  24.591  21.341  1.00 36.45           C  
ATOM   2859  C   ALA A 368      -1.587  23.154  21.855  1.00 36.45           C  
ATOM   2860  CB  ALA A 368      -0.169  25.143  21.301  1.00 36.45           C  
ATOM   2861  O   ALA A 368      -1.327  22.912  23.036  1.00 36.45           O  
ATOM   2862  N   GLU A 369      -2.620  22.448  21.633  1.00 38.60           N  
ATOM   2863  CA  GLU A 369      -2.537  21.038  22.004  1.00 38.60           C  
ATOM   2864  C   GLU A 369      -1.623  20.270  21.054  1.00 38.60           C  
ATOM   2865  CB  GLU A 369      -3.930  20.404  22.020  1.00 38.60           C  
ATOM   2866  O   GLU A 369      -1.800  20.323  19.835  1.00 38.60           O  
ATOM   2867  CG  GLU A 369      -3.992  19.075  22.758  1.00 38.60           C  
ATOM   2868  CD  GLU A 369      -5.353  18.402  22.670  1.00 38.60           C  
ATOM   2869  OE1 GLU A 369      -5.465  17.209  23.033  1.00 38.60           O  
ATOM   2870  OE2 GLU A 369      -6.314  19.073  22.233  1.00 38.60           O  
ATOM   2871  N   VAL A 370      -0.343  20.302  21.218  1.00 33.92           N  
ATOM   2872  CA  VAL A 370       0.759  19.598  20.570  1.00 33.92           C  
ATOM   2873  C   VAL A 370       0.586  18.092  20.750  1.00 33.92           C  
ATOM   2874  CB  VAL A 370       2.127  20.048  21.130  1.00 33.92           C  
ATOM   2875  O   VAL A 370       0.425  17.608  21.873  1.00 33.92           O  
ATOM   2876  CG1 VAL A 370       3.262  19.255  20.485  1.00 33.92           C  
ATOM   2877  CG2 VAL A 370       2.326  21.547  20.910  1.00 33.92           C  
ATOM   2878  N   VAL A 371      -0.266  17.480  19.972  1.00 36.30           N  
ATOM   2879  CA  VAL A 371      -0.281  16.021  20.012  1.00 36.30           C  
ATOM   2880  C   VAL A 371       0.872  15.469  19.178  1.00 36.30           C  
ATOM   2881  CB  VAL A 371      -1.626  15.453  19.505  1.00 36.30           C  
ATOM   2882  O   VAL A 371       1.075  15.885  18.035  1.00 36.30           O  
ATOM   2883  CG1 VAL A 371      -1.611  13.926  19.531  1.00 36.30           C  
ATOM   2884  CG2 VAL A 371      -2.783  15.995  20.342  1.00 36.30           C  
ATOM   2885  N   THR A 372       2.063  15.222  19.767  1.00 33.79           N  
ATOM   2886  CA  THR A 372       3.266  14.601  19.225  1.00 33.79           C  
ATOM   2887  C   THR A 372       3.066  13.099  19.046  1.00 33.79           C  
ATOM   2888  CB  THR A 372       4.484  14.855  20.133  1.00 33.79           C  
ATOM   2889  O   THR A 372       2.632  12.410  19.972  1.00 33.79           O  
ATOM   2890  CG2 THR A 372       4.893  16.324  20.106  1.00 33.79           C  
ATOM   2891  OG1 THR A 372       4.154  14.486  21.478  1.00 33.79           O  
ATOM   2892  N   ILE A 373       2.581  12.662  17.915  1.00 38.95           N  
ATOM   2893  CA  ILE A 373       2.556  11.226  17.657  1.00 38.95           C  
ATOM   2894  C   ILE A 373       3.811  10.818  16.888  1.00 38.95           C  
ATOM   2895  CB  ILE A 373       1.289  10.815  16.873  1.00 38.95           C  
ATOM   2896  O   ILE A 373       4.109  11.380  15.832  1.00 38.95           O  
ATOM   2897  CG1 ILE A 373       0.029  11.187  17.661  1.00 38.95           C  
ATOM   2898  CG2 ILE A 373       1.314   9.317  16.554  1.00 38.95           C  
ATOM   2899  CD1 ILE A 373      -1.261  11.064  16.861  1.00 38.95           C  
ATOM   2900  N   THR A 374       4.911  10.305  17.575  1.00 38.79           N  
ATOM   2901  CA  THR A 374       6.153   9.762  17.038  1.00 38.79           C  
ATOM   2902  C   THR A 374       5.977   8.298  16.643  1.00 38.79           C  
ATOM   2903  CB  THR A 374       7.304   9.888  18.053  1.00 38.79           C  
ATOM   2904  O   THR A 374       5.507   7.486  17.443  1.00 38.79           O  
ATOM   2905  CG2 THR A 374       7.796  11.328  18.151  1.00 38.79           C  
ATOM   2906  OG1 THR A 374       6.845   9.462  19.342  1.00 38.79           O  
ATOM   2907  N   LYS A 375       5.569   8.085  15.405  1.00 37.56           N  
ATOM   2908  CA  LYS A 375       5.540   6.691  14.970  1.00 37.56           C  
ATOM   2909  C   LYS A 375       6.873   6.282  14.349  1.00 37.56           C  
ATOM   2910  CB  LYS A 375       4.405   6.464  13.971  1.00 37.56           C  
ATOM   2911  O   LYS A 375       7.426   7.007  13.520  1.00 37.56           O  
ATOM   2912  CG  LYS A 375       3.015   6.547  14.585  1.00 37.56           C  
ATOM   2913  CD  LYS A 375       1.934   6.206  13.567  1.00 37.56           C  
ATOM   2914  CE  LYS A 375       0.555   6.151  14.212  1.00 37.56           C  
ATOM   2915  NZ  LYS A 375      -0.525   6.500  13.241  1.00 37.56           N  
ATOM   2916  N   SER A 376       7.747   5.556  15.041  1.00 41.73           N  
ATOM   2917  CA  SER A 376       8.979   4.908  14.603  1.00 41.73           C  
ATOM   2918  C   SER A 376       8.685   3.631  13.823  1.00 41.73           C  
ATOM   2919  CB  SER A 376       9.873   4.588  15.801  1.00 41.73           C  
ATOM   2920  O   SER A 376       7.867   2.812  14.248  1.00 41.73           O  
ATOM   2921  OG  SER A 376       9.154   4.721  17.015  1.00 41.73           O  
ATOM   2922  N   VAL A 377       8.459   3.724  12.526  1.00 36.44           N  
ATOM   2923  CA  VAL A 377       8.255   2.528  11.715  1.00 36.44           C  
ATOM   2924  C   VAL A 377       9.605   1.933  11.322  1.00 36.44           C  
ATOM   2925  CB  VAL A 377       7.419   2.834  10.452  1.00 36.44           C  
ATOM   2926  O   VAL A 377      10.483   2.643  10.827  1.00 36.44           O  
ATOM   2927  CG1 VAL A 377       7.273   1.585   9.586  1.00 36.44           C  
ATOM   2928  CG2 VAL A 377       6.048   3.383  10.841  1.00 36.44           C  
ATOM   2929  N   LYS A 378      10.069   0.872  12.129  1.00 39.14           N  
ATOM   2930  CA  LYS A 378      11.163  -0.042  11.815  1.00 39.14           C  
ATOM   2931  C   LYS A 378      10.788  -0.973  10.665  1.00 39.14           C  
ATOM   2932  CB  LYS A 378      11.550  -0.860  13.047  1.00 39.14           C  
ATOM   2933  O   LYS A 378       9.738  -1.619  10.699  1.00 39.14           O  
ATOM   2934  CG  LYS A 378      12.779  -1.735  12.847  1.00 39.14           C  
ATOM   2935  CD  LYS A 378      13.699  -1.692  14.061  1.00 39.14           C  
ATOM   2936  CE  LYS A 378      15.027  -2.384  13.782  1.00 39.14           C  
ATOM   2937  NZ  LYS A 378      15.949  -2.306  14.954  1.00 39.14           N  
ATOM   2938  N   VAL A 379      10.897  -0.566   9.445  1.00 29.77           N  
ATOM   2939  CA  VAL A 379      10.633  -1.442   8.309  1.00 29.77           C  
ATOM   2940  C   VAL A 379      11.435  -2.733   8.454  1.00 29.77           C  
ATOM   2941  CB  VAL A 379      10.972  -0.752   6.968  1.00 29.77           C  
ATOM   2942  O   VAL A 379      12.650  -2.696   8.663  1.00 29.77           O  
ATOM   2943  CG1 VAL A 379      10.308  -1.482   5.802  1.00 29.77           C  
ATOM   2944  CG2 VAL A 379      10.542   0.713   7.000  1.00 29.77           C  
ATOM   2945  N   HIS A 380      10.985  -3.809   9.238  1.00 34.55           N  
ATOM   2946  CA  HIS A 380      11.434  -5.197   9.247  1.00 34.55           C  
ATOM   2947  C   HIS A 380      10.724  -6.013   8.173  1.00 34.55           C  
ATOM   2948  CB  HIS A 380      11.203  -5.826  10.623  1.00 34.55           C  
ATOM   2949  O   HIS A 380       9.507  -5.902   8.006  1.00 34.55           O  
ATOM   2950  CG  HIS A 380      12.351  -5.649  11.564  1.00 34.55           C  
ATOM   2951  CD2 HIS A 380      12.573  -4.731  12.534  1.00 34.55           C  
ATOM   2952  ND1 HIS A 380      13.448  -6.484  11.564  1.00 34.55           N  
ATOM   2953  CE1 HIS A 380      14.297  -6.085  12.497  1.00 34.55           C  
ATOM   2954  NE2 HIS A 380      13.790  -5.023  13.100  1.00 34.55           N  
ATOM   2955  N   LEU A 381      11.153  -6.029   6.962  1.00 28.88           N  
ATOM   2956  CA  LEU A 381      10.776  -6.956   5.900  1.00 28.88           C  
ATOM   2957  C   LEU A 381      10.548  -8.357   6.457  1.00 28.88           C  
ATOM   2958  CB  LEU A 381      11.855  -6.995   4.814  1.00 28.88           C  
ATOM   2959  O   LEU A 381      11.426  -8.918   7.116  1.00 28.88           O  
ATOM   2960  CG  LEU A 381      11.395  -7.413   3.417  1.00 28.88           C  
ATOM   2961  CD1 LEU A 381      11.255  -6.190   2.517  1.00 28.88           C  
ATOM   2962  CD2 LEU A 381      12.368  -8.420   2.812  1.00 28.88           C  
ATOM   2963  N   GLU A 382       9.244  -8.780   6.794  1.00 28.09           N  
ATOM   2964  CA  GLU A 382       8.390  -9.959   6.919  1.00 28.09           C  
ATOM   2965  C   GLU A 382       8.571 -10.899   5.731  1.00 28.09           C  
ATOM   2966  CB  GLU A 382       6.921  -9.548   7.046  1.00 28.09           C  
ATOM   2967  O   GLU A 382       8.348 -10.508   4.583  1.00 28.09           O  
ATOM   2968  CG  GLU A 382       6.550  -9.009   8.420  1.00 28.09           C  
ATOM   2969  CD  GLU A 382       5.050  -8.857   8.619  1.00 28.09           C  
ATOM   2970  OE1 GLU A 382       4.566  -9.060   9.756  1.00 28.09           O  
ATOM   2971  OE2 GLU A 382       4.354  -8.534   7.631  1.00 28.09           O  
ATOM   2972  N   LYS A 383       9.582 -11.732   5.737  1.00 28.11           N  
ATOM   2973  CA  LYS A 383       9.603 -13.062   5.135  1.00 28.11           C  
ATOM   2974  C   LYS A 383       8.732 -14.036   5.923  1.00 28.11           C  
ATOM   2975  CB  LYS A 383      11.036 -13.590   5.050  1.00 28.11           C  
ATOM   2976  O   LYS A 383       8.863 -14.146   7.143  1.00 28.11           O  
ATOM   2977  CG  LYS A 383      11.241 -14.654   3.982  1.00 28.11           C  
ATOM   2978  CD  LYS A 383      12.713 -15.014   3.827  1.00 28.11           C  
ATOM   2979  CE  LYS A 383      12.926 -16.034   2.717  1.00 28.11           C  
ATOM   2980  NZ  LYS A 383      14.377 -16.274   2.457  1.00 28.11           N  
ATOM   2981  N   GLU A 384       7.340 -14.267   5.572  1.00 24.34           N  
ATOM   2982  CA  GLU A 384       6.401 -15.342   5.264  1.00 24.34           C  
ATOM   2983  C   GLU A 384       7.046 -16.401   4.375  1.00 24.34           C  
ATOM   2984  CB  GLU A 384       5.146 -14.782   4.590  1.00 24.34           C  
ATOM   2985  O   GLU A 384       7.696 -16.071   3.380  1.00 24.34           O  
ATOM   2986  CG  GLU A 384       4.232 -14.014   5.534  1.00 24.34           C  
ATOM   2987  CD  GLU A 384       2.786 -13.968   5.064  1.00 24.34           C  
ATOM   2988  OE1 GLU A 384       1.870 -14.090   5.908  1.00 24.34           O  
ATOM   2989  OE2 GLU A 384       2.569 -13.809   3.842  1.00 24.34           O  
ATOM   2990  N   THR A 385       7.299 -17.679   4.837  1.00 25.30           N  
ATOM   2991  CA  THR A 385       6.844 -19.023   4.500  1.00 25.30           C  
ATOM   2992  C   THR A 385       8.020 -19.907   4.094  1.00 25.30           C  
ATOM   2993  CB  THR A 385       5.805 -18.993   3.364  1.00 25.30           C  
ATOM   2994  O   THR A 385       8.892 -19.479   3.335  1.00 25.30           O  
ATOM   2995  CG2 THR A 385       4.453 -18.498   3.868  1.00 25.30           C  
ATOM   2996  OG1 THR A 385       6.265 -18.117   2.327  1.00 25.30           O  
ATOM   2997  N   LYS A 386       8.295 -20.945   4.858  1.00 27.28           N  
ATOM   2998  CA  LYS A 386       8.448 -22.312   4.370  1.00 27.28           C  
ATOM   2999  C   LYS A 386       9.096 -23.204   5.425  1.00 27.28           C  
ATOM   3000  CB  LYS A 386       9.277 -22.334   3.084  1.00 27.28           C  
ATOM   3001  O   LYS A 386      10.123 -22.843   6.005  1.00 27.28           O  
ATOM   3002  CG  LYS A 386       9.094 -23.594   2.252  1.00 27.28           C  
ATOM   3003  CD  LYS A 386       9.802 -23.483   0.907  1.00 27.28           C  
ATOM   3004  CE  LYS A 386       9.607 -24.737   0.066  1.00 27.28           C  
ATOM   3005  NZ  LYS A 386      10.232 -24.602  -1.284  1.00 27.28           N  
ATOM   3006  N   GLU A 387       8.240 -24.011   6.173  1.00 26.90           N  
ATOM   3007  CA  GLU A 387       8.177 -25.469   6.182  1.00 26.90           C  
ATOM   3008  C   GLU A 387       9.560 -26.083   5.986  1.00 26.90           C  
ATOM   3009  CB  GLU A 387       7.220 -25.973   5.098  1.00 26.90           C  
ATOM   3010  O   GLU A 387      10.287 -25.706   5.064  1.00 26.90           O  
ATOM   3011  CG  GLU A 387       6.024 -26.740   5.642  1.00 26.90           C  
ATOM   3012  CD  GLU A 387       5.327 -27.588   4.590  1.00 26.90           C  
ATOM   3013  OE1 GLU A 387       4.490 -28.445   4.958  1.00 26.90           O  
ATOM   3014  OE2 GLU A 387       5.620 -27.396   3.389  1.00 26.90           O  
ATOM   3015  N   GLU A 388      10.187 -26.650   7.006  1.00 27.27           N  
ATOM   3016  CA  GLU A 388      10.836 -27.958   7.032  1.00 27.27           C  
ATOM   3017  C   GLU A 388      12.023 -27.966   7.991  1.00 27.27           C  
ATOM   3018  CB  GLU A 388      11.293 -28.359   5.627  1.00 27.27           C  
ATOM   3019  O   GLU A 388      12.886 -27.088   7.928  1.00 27.27           O  
ATOM   3020  CG  GLU A 388      10.209 -29.030   4.797  1.00 27.27           C  
ATOM   3021  CD  GLU A 388      10.761 -29.884   3.666  1.00 27.27           C  
ATOM   3022  OE1 GLU A 388      10.231 -30.993   3.428  1.00 27.27           O  
ATOM   3023  OE2 GLU A 388      11.732 -29.441   3.014  1.00 27.27           O  
ATOM   3024  N   GLY A 389      11.865 -28.327   9.243  1.00 30.86           N  
ATOM   3025  CA  GLY A 389      12.808 -29.337   9.696  1.00 30.86           C  
ATOM   3026  C   GLY A 389      12.714 -29.615  11.185  1.00 30.86           C  
ATOM   3027  O   GLY A 389      12.764 -28.690  11.999  1.00 30.86           O  
ATOM   3028  N   LYS A 390      11.710 -30.387  11.661  1.00 28.82           N  
ATOM   3029  CA  LYS A 390      11.876 -31.456  12.641  1.00 28.82           C  
ATOM   3030  C   LYS A 390      13.144 -32.260  12.368  1.00 28.82           C  
ATOM   3031  CB  LYS A 390      10.658 -32.380  12.639  1.00 28.82           C  
ATOM   3032  O   LYS A 390      13.367 -32.714  11.243  1.00 28.82           O  
ATOM   3033  CG  LYS A 390      10.481 -33.174  13.925  1.00 28.82           C  
ATOM   3034  CD  LYS A 390       9.160 -33.933  13.936  1.00 28.82           C  
ATOM   3035  CE  LYS A 390       8.634 -34.121  15.353  1.00 28.82           C  
ATOM   3036  NZ  LYS A 390       8.346 -35.555  15.652  1.00 28.82           N  
ATOM   3037  N   PRO A 391      14.193 -32.132  13.171  1.00 34.53           N  
ATOM   3038  CA  PRO A 391      15.026 -33.291  13.500  1.00 34.53           C  
ATOM   3039  C   PRO A 391      14.614 -33.960  14.810  1.00 34.53           C  
ATOM   3040  CB  PRO A 391      16.432 -32.695  13.610  1.00 34.53           C  
ATOM   3041  O   PRO A 391      14.096 -33.296  15.711  1.00 34.53           O  
ATOM   3042  CG  PRO A 391      16.223 -31.321  14.161  1.00 34.53           C  
ATOM   3043  CD  PRO A 391      14.746 -31.057  14.235  1.00 34.53           C  
ATOM   3044  N   LEU A 392      13.950 -35.190  14.815  1.00 26.37           N  
ATOM   3045  CA  LEU A 392      14.436 -36.559  14.953  1.00 26.37           C  
ATOM   3046  C   LEU A 392      15.267 -36.716  16.222  1.00 26.37           C  
ATOM   3047  CB  LEU A 392      15.268 -36.958  13.731  1.00 26.37           C  
ATOM   3048  O   LEU A 392      16.218 -35.962  16.443  1.00 26.37           O  
ATOM   3049  CG  LEU A 392      14.579 -37.861  12.707  1.00 26.37           C  
ATOM   3050  CD1 LEU A 392      15.347 -37.850  11.389  1.00 26.37           C  
ATOM   3051  CD2 LEU A 392      14.452 -39.282  13.246  1.00 26.37           C  
ATOM   3052  N   GLN A 393      14.656 -37.380  17.187  1.00 26.70           N  
ATOM   3053  CA  GLN A 393      14.912 -38.734  17.666  1.00 26.70           C  
ATOM   3054  C   GLN A 393      16.088 -38.761  18.638  1.00 26.70           C  
ATOM   3055  CB  GLN A 393      15.179 -39.678  16.492  1.00 26.70           C  
ATOM   3056  O   GLN A 393      17.161 -38.231  18.337  1.00 26.70           O  
ATOM   3057  CG  GLN A 393      13.920 -40.298  15.903  1.00 26.70           C  
ATOM   3058  CD  GLN A 393      14.216 -41.264  14.771  1.00 26.70           C  
ATOM   3059  NE2 GLN A 393      13.251 -42.121  14.455  1.00 26.70           N  
ATOM   3060  OE1 GLN A 393      15.302 -41.239  14.184  1.00 26.70           O  
ATOM   3061  N   GLN A 394      15.859 -39.118  19.898  1.00 25.68           N  
ATOM   3062  CA  GLN A 394      16.362 -40.376  20.440  1.00 25.68           C  
ATOM   3063  C   GLN A 394      17.413 -40.129  21.518  1.00 25.68           C  
ATOM   3064  CB  GLN A 394      16.947 -41.245  19.325  1.00 25.68           C  
ATOM   3065  O   GLN A 394      18.367 -39.379  21.302  1.00 25.68           O  
ATOM   3066  CG  GLN A 394      16.008 -42.343  18.844  1.00 25.68           C  
ATOM   3067  CD  GLN A 394      16.608 -43.184  17.733  1.00 25.68           C  
ATOM   3068  NE2 GLN A 394      16.151 -44.426  17.617  1.00 25.68           N  
ATOM   3069  OE1 GLN A 394      17.474 -42.720  16.984  1.00 25.68           O  
ATOM   3070  N   GLU A 395      17.058 -40.273  22.805  1.00 32.55           N  
ATOM   3071  CA  GLU A 395      17.621 -41.271  23.710  1.00 32.55           C  
ATOM   3072  C   GLU A 395      17.481 -40.838  25.166  1.00 32.55           C  
ATOM   3073  CB  GLU A 395      19.093 -41.529  23.377  1.00 32.55           C  
ATOM   3074  O   GLU A 395      17.864 -39.723  25.527  1.00 32.55           O  
ATOM   3075  CG  GLU A 395      19.303 -42.512  22.235  1.00 32.55           C  
ATOM   3076  CD  GLU A 395      20.744 -42.977  22.099  1.00 32.55           C  
ATOM   3077  OE1 GLU A 395      20.973 -44.127  21.662  1.00 32.55           O  
ATOM   3078  OE2 GLU A 395      21.652 -42.184  22.434  1.00 32.55           O  
ATOM   3079  N   LYS A 396      16.532 -41.367  25.924  1.00 26.13           N  
ATOM   3080  CA  LYS A 396      16.600 -42.413  26.941  1.00 26.13           C  
ATOM   3081  C   LYS A 396      17.274 -41.901  28.211  1.00 26.13           C  
ATOM   3082  CB  LYS A 396      17.350 -43.634  26.406  1.00 26.13           C  
ATOM   3083  O   LYS A 396      18.370 -41.339  28.156  1.00 26.13           O  
ATOM   3084  CG  LYS A 396      16.507 -44.899  26.342  1.00 26.13           C  
ATOM   3085  CD  LYS A 396      17.315 -46.084  25.830  1.00 26.13           C  
ATOM   3086  CE  LYS A 396      16.472 -47.351  25.768  1.00 26.13           C  
ATOM   3087  NZ  LYS A 396      17.254 -48.511  25.243  1.00 26.13           N  
ATOM   3088  N   GLU A 397      16.460 -41.761  29.283  1.00 31.42           N  
ATOM   3089  CA  GLU A 397      16.385 -42.520  30.528  1.00 31.42           C  
ATOM   3090  C   GLU A 397      15.806 -41.673  31.657  1.00 31.42           C  
ATOM   3091  CB  GLU A 397      17.768 -43.047  30.921  1.00 31.42           C  
ATOM   3092  O   GLU A 397      16.267 -40.556  31.901  1.00 31.42           O  
ATOM   3093  CG  GLU A 397      18.125 -44.379  30.277  1.00 31.42           C  
ATOM   3094  CD  GLU A 397      19.364 -45.023  30.877  1.00 31.42           C  
ATOM   3095  OE1 GLU A 397      19.490 -46.267  30.820  1.00 31.42           O  
ATOM   3096  OE2 GLU A 397      20.215 -44.277  31.411  1.00 31.42           O  
ATOM   3097  N   LYS A 398      14.640 -41.974  32.107  1.00 26.56           N  
ATOM   3098  CA  LYS A 398      14.067 -42.763  33.194  1.00 26.56           C  
ATOM   3099  C   LYS A 398      14.118 -41.999  34.514  1.00 26.56           C  
ATOM   3100  CB  LYS A 398      14.800 -44.098  33.332  1.00 26.56           C  
ATOM   3101  O   LYS A 398      15.179 -41.522  34.921  1.00 26.56           O  
ATOM   3102  CG  LYS A 398      13.912 -45.247  33.787  1.00 26.56           C  
ATOM   3103  CD  LYS A 398      14.682 -46.560  33.840  1.00 26.56           C  
ATOM   3104  CE  LYS A 398      13.802 -47.706  34.322  1.00 26.56           C  
ATOM   3105  NZ  LYS A 398      14.554 -48.995  34.384  1.00 26.56           N  
ATOM   3106  N   GLU A 399      12.924 -41.594  34.974  1.00 31.64           N  
ATOM   3107  CA  GLU A 399      12.378 -41.973  36.274  1.00 31.64           C  
ATOM   3108  C   GLU A 399      10.994 -41.367  36.489  1.00 31.64           C  
ATOM   3109  CB  GLU A 399      13.322 -41.542  37.400  1.00 31.64           C  
ATOM   3110  O   GLU A 399      10.799 -40.166  36.291  1.00 31.64           O  
ATOM   3111  CG  GLU A 399      13.619 -42.642  38.408  1.00 31.64           C  
ATOM   3112  CD  GLU A 399      14.395 -42.151  39.621  1.00 31.64           C  
ATOM   3113  OE1 GLU A 399      14.491 -42.897  40.622  1.00 31.64           O  
ATOM   3114  OE2 GLU A 399      14.909 -41.012  39.569  1.00 31.64           O  
ATOM   3115  N   LYS A 400       9.940 -42.168  36.483  1.00 29.41           N  
ATOM   3116  CA  LYS A 400       9.008 -42.845  37.380  1.00 29.41           C  
ATOM   3117  C   LYS A 400       7.738 -42.023  37.576  1.00 29.41           C  
ATOM   3118  CB  LYS A 400       9.668 -43.120  38.732  1.00 29.41           C  
ATOM   3119  O   LYS A 400       7.804 -40.835  37.895  1.00 29.41           O  
ATOM   3120  CG  LYS A 400       9.515 -44.554  39.216  1.00 29.41           C  
ATOM   3121  CD  LYS A 400      10.023 -44.720  40.643  1.00 29.41           C  
ATOM   3122  CE  LYS A 400       9.927 -46.168  41.106  1.00 29.41           C  
ATOM   3123  NZ  LYS A 400      10.449 -46.340  42.495  1.00 29.41           N  
ATOM   3124  N   ALA A 401       6.570 -42.580  37.199  1.00 28.24           N  
ATOM   3125  CA  ALA A 401       5.460 -43.333  37.778  1.00 28.24           C  
ATOM   3126  C   ALA A 401       4.192 -42.486  37.833  1.00 28.24           C  
ATOM   3127  CB  ALA A 401       5.825 -43.830  39.175  1.00 28.24           C  
ATOM   3128  O   ALA A 401       4.211 -41.360  38.337  1.00 28.24           O  
ATOM   3129  N   GLY A 402       3.160 -42.804  37.074  1.00 29.18           N  
ATOM   3130  CA  GLY A 402       1.807 -43.068  37.538  1.00 29.18           C  
ATOM   3131  C   GLY A 402       0.767 -42.952  36.440  1.00 29.18           C  
ATOM   3132  O   GLY A 402       0.811 -42.022  35.631  1.00 29.18           O  
ATOM   3133  N   GLY A 403       0.195 -44.066  35.941  1.00 30.68           N  
ATOM   3134  CA  GLY A 403      -1.164 -44.573  36.042  1.00 30.68           C  
ATOM   3135  C   GLY A 403      -1.773 -44.922  34.697  1.00 30.68           C  
ATOM   3136  O   GLY A 403      -1.604 -44.184  33.724  1.00 30.68           O  
ATOM   3137  N   GLU A 404      -1.883 -46.171  34.341  1.00 26.74           N  
ATOM   3138  CA  GLU A 404      -2.898 -47.220  34.350  1.00 26.74           C  
ATOM   3139  C   GLU A 404      -4.137 -46.795  33.566  1.00 26.74           C  
ATOM   3140  CB  GLU A 404      -3.285 -47.582  35.786  1.00 26.74           C  
ATOM   3141  O   GLU A 404      -4.610 -45.666  33.706  1.00 26.74           O  
ATOM   3142  CG  GLU A 404      -2.403 -48.656  36.408  1.00 26.74           C  
ATOM   3143  CD  GLU A 404      -2.900 -49.130  37.764  1.00 26.74           C  
ATOM   3144  OE1 GLU A 404      -2.778 -50.338  38.068  1.00 26.74           O  
ATOM   3145  OE2 GLU A 404      -3.417 -48.285  38.530  1.00 26.74           O  
ATOM   3146  N   GLY A 405      -4.465 -47.350  32.413  1.00 25.55           N  
ATOM   3147  CA  GLY A 405      -5.639 -48.144  32.086  1.00 25.55           C  
ATOM   3148  C   GLY A 405      -6.278 -47.749  30.768  1.00 25.55           C  
ATOM   3149  O   GLY A 405      -6.427 -46.560  30.476  1.00 25.55           O  
ATOM   3150  N   GLY A 406      -6.068 -48.474  29.716  1.00 24.13           N  
ATOM   3151  CA  GLY A 406      -6.946 -49.524  29.224  1.00 24.13           C  
ATOM   3152  C   GLY A 406      -8.289 -49.004  28.747  1.00 24.13           C  
ATOM   3153  O   GLY A 406      -8.880 -48.125  29.378  1.00 24.13           O  
ATOM   3154  N   SER A 407      -8.551 -49.057  27.491  1.00 27.69           N  
ATOM   3155  CA  SER A 407      -9.627 -49.758  26.798  1.00 27.69           C  
ATOM   3156  C   SER A 407     -10.234 -48.891  25.700  1.00 27.69           C  
ATOM   3157  CB  SER A 407     -10.715 -50.181  27.786  1.00 27.69           C  
ATOM   3158  O   SER A 407     -10.461 -47.696  25.899  1.00 27.69           O  
ATOM   3159  OG  SER A 407     -11.523 -49.074  28.148  1.00 27.69           O  
ATOM   3160  N   GLU A 408      -9.862 -49.112  24.497  1.00 26.57           N  
ATOM   3161  CA  GLU A 408     -10.600 -49.776  23.427  1.00 26.57           C  
ATOM   3162  C   GLU A 408     -12.090 -49.455  23.504  1.00 26.57           C  
ATOM   3163  CB  GLU A 408     -10.385 -51.290  23.483  1.00 26.57           C  
ATOM   3164  O   GLU A 408     -12.705 -49.586  24.565  1.00 26.57           O  
ATOM   3165  CG  GLU A 408      -8.976 -51.725  23.104  1.00 26.57           C  
ATOM   3166  CD  GLU A 408      -8.809 -53.235  23.050  1.00 26.57           C  
ATOM   3167  OE1 GLU A 408      -7.794 -53.714  22.495  1.00 26.57           O  
ATOM   3168  OE2 GLU A 408      -9.701 -53.946  23.565  1.00 26.57           O  
ATOM   3169  N   GLU A 409     -12.508 -48.557  22.718  1.00 33.13           N  
ATOM   3170  CA  GLU A 409     -13.793 -48.714  22.043  1.00 33.13           C  
ATOM   3171  C   GLU A 409     -13.993 -47.638  20.980  1.00 33.13           C  
ATOM   3172  CB  GLU A 409     -14.940 -48.674  23.056  1.00 33.13           C  
ATOM   3173  O   GLU A 409     -13.796 -46.450  21.247  1.00 33.13           O  
ATOM   3174  CG  GLU A 409     -15.867 -49.878  22.983  1.00 33.13           C  
ATOM   3175  CD  GLU A 409     -17.092 -49.748  23.875  1.00 33.13           C  
ATOM   3176  OE1 GLU A 409     -18.004 -50.600  23.783  1.00 33.13           O  
ATOM   3177  OE2 GLU A 409     -17.140 -48.784  24.672  1.00 33.13           O  
ATOM   3178  N   GLU A 410     -13.673 -47.886  19.792  1.00 26.17           N  
ATOM   3179  CA  GLU A 410     -14.533 -48.219  18.661  1.00 26.17           C  
ATOM   3180  C   GLU A 410     -15.877 -47.503  18.760  1.00 26.17           C  
ATOM   3181  CB  GLU A 410     -14.749 -49.733  18.577  1.00 26.17           C  
ATOM   3182  O   GLU A 410     -16.531 -47.541  19.804  1.00 26.17           O  
ATOM   3183  CG  GLU A 410     -13.607 -50.480  17.904  1.00 26.17           C  
ATOM   3184  CD  GLU A 410     -14.079 -51.517  16.897  1.00 26.17           C  
ATOM   3185  OE1 GLU A 410     -13.286 -51.905  16.009  1.00 26.17           O  
ATOM   3186  OE2 GLU A 410     -15.251 -51.943  16.996  1.00 26.17           O  
ATOM   3187  N   GLY A 411     -16.038 -46.476  17.966  1.00 27.82           N  
ATOM   3188  CA  GLY A 411     -17.250 -46.452  17.162  1.00 27.82           C  
ATOM   3189  C   GLY A 411     -18.020 -45.151  17.284  1.00 27.82           C  
ATOM   3190  O   GLY A 411     -18.238 -44.653  18.390  1.00 27.82           O  
ATOM   3191  N   SER A 412     -18.008 -44.397  16.241  1.00 29.75           N  
ATOM   3192  CA  SER A 412     -19.234 -44.065  15.521  1.00 29.75           C  
ATOM   3193  C   SER A 412     -19.403 -42.556  15.384  1.00 29.75           C  
ATOM   3194  CB  SER A 412     -20.451 -44.660  16.232  1.00 29.75           C  
ATOM   3195  O   SER A 412     -19.268 -41.819  16.363  1.00 29.75           O  
ATOM   3196  OG  SER A 412     -21.653 -44.150  15.681  1.00 29.75           O  
ATOM   3197  N   ASP A 413     -19.100 -42.009  14.288  1.00 30.43           N  
ATOM   3198  CA  ASP A 413     -20.108 -41.613  13.309  1.00 30.43           C  
ATOM   3199  C   ASP A 413     -21.001 -40.503  13.858  1.00 30.43           C  
ATOM   3200  CB  ASP A 413     -20.958 -42.816  12.897  1.00 30.43           C  
ATOM   3201  O   ASP A 413     -21.626 -40.664  14.908  1.00 30.43           O  
ATOM   3202  CG  ASP A 413     -21.783 -42.560  11.648  1.00 30.43           C  
ATOM   3203  OD1 ASP A 413     -21.279 -41.912  10.706  1.00 30.43           O  
ATOM   3204  OD2 ASP A 413     -22.950 -43.007  11.607  1.00 30.43           O  
ATOM   3205  N   LYS A 414     -20.819 -39.291  13.350  1.00 31.35           N  
ATOM   3206  CA  LYS A 414     -21.826 -38.453  12.705  1.00 31.35           C  
ATOM   3207  C   LYS A 414     -21.920 -37.088  13.380  1.00 31.35           C  
ATOM   3208  CB  LYS A 414     -23.192 -39.142  12.726  1.00 31.35           C  
ATOM   3209  O   LYS A 414     -22.051 -37.002  14.603  1.00 31.35           O  
ATOM   3210  CG  LYS A 414     -23.690 -39.570  11.353  1.00 31.35           C  
ATOM   3211  CD  LYS A 414     -25.095 -40.153  11.426  1.00 31.35           C  
ATOM   3212  CE  LYS A 414     -25.535 -40.723  10.084  1.00 31.35           C  
ATOM   3213  NZ  LYS A 414     -26.709 -41.635  10.227  1.00 31.35           N  
ATOM   3214  N   GLY A 415     -21.442 -36.053  12.809  1.00 27.32           N  
ATOM   3215  CA  GLY A 415     -22.268 -34.996  12.246  1.00 27.32           C  
ATOM   3216  C   GLY A 415     -23.043 -34.222  13.295  1.00 27.32           C  
ATOM   3217  O   GLY A 415     -23.687 -34.816  14.163  1.00 27.32           O  
ATOM   3218  N   ALA A 416     -22.612 -32.959  13.570  1.00 34.30           N  
ATOM   3219  CA  ALA A 416     -23.521 -31.824  13.707  1.00 34.30           C  
ATOM   3220  C   ALA A 416     -22.961 -30.785  14.675  1.00 34.30           C  
ATOM   3221  CB  ALA A 416     -24.895 -32.296  14.174  1.00 34.30           C  
ATOM   3222  O   ALA A 416     -22.519 -31.127  15.774  1.00 34.30           O  
ATOM   3223  N   LYS A 417     -22.382 -29.663  14.281  1.00 29.79           N  
ATOM   3224  CA  LYS A 417     -22.788 -28.264  14.385  1.00 29.79           C  
ATOM   3225  C   LYS A 417     -23.317 -27.947  15.781  1.00 29.79           C  
ATOM   3226  CB  LYS A 417     -23.850 -27.933  13.335  1.00 29.79           C  
ATOM   3227  O   LYS A 417     -24.211 -28.631  16.282  1.00 29.79           O  
ATOM   3228  CG  LYS A 417     -23.282 -27.613  11.960  1.00 29.79           C  
ATOM   3229  CD  LYS A 417     -24.086 -26.524  11.262  1.00 29.79           C  
ATOM   3230  CE  LYS A 417     -23.620 -26.315   9.828  1.00 29.79           C  
ATOM   3231  NZ  LYS A 417     -24.537 -25.409   9.074  1.00 29.79           N  
ATOM   3232  N   GLY A 418     -22.515 -27.316  16.660  1.00 30.18           N  
ATOM   3233  CA  GLY A 418     -23.078 -26.422  17.659  1.00 30.18           C  
ATOM   3234  C   GLY A 418     -22.034 -25.829  18.585  1.00 30.18           C  
ATOM   3235  O   GLY A 418     -21.149 -26.539  19.068  1.00 30.18           O  
ATOM   3236  N   SER A 419     -21.537 -24.554  18.485  1.00 35.04           N  
ATOM   3237  CA  SER A 419     -21.465 -23.353  19.311  1.00 35.04           C  
ATOM   3238  C   SER A 419     -21.710 -23.678  20.781  1.00 35.04           C  
ATOM   3239  CB  SER A 419     -22.479 -22.313  18.834  1.00 35.04           C  
ATOM   3240  O   SER A 419     -22.606 -24.458  21.109  1.00 35.04           O  
ATOM   3241  OG  SER A 419     -23.773 -22.883  18.728  1.00 35.04           O  
ATOM   3242  N   ARG A 420     -20.633 -23.642  21.703  1.00 38.93           N  
ATOM   3243  CA  ARG A 420     -20.796 -23.523  23.149  1.00 38.93           C  
ATOM   3244  C   ARG A 420     -19.485 -23.119  23.816  1.00 38.93           C  
ATOM   3245  CB  ARG A 420     -21.303 -24.838  23.744  1.00 38.93           C  
ATOM   3246  O   ARG A 420     -18.441 -23.723  23.563  1.00 38.93           O  
ATOM   3247  CG  ARG A 420     -21.930 -24.690  25.121  1.00 38.93           C  
ATOM   3248  CD  ARG A 420     -22.477 -26.014  25.636  1.00 38.93           C  
ATOM   3249  NE  ARG A 420     -23.267 -25.834  26.851  1.00 38.93           N  
ATOM   3250  NH1 ARG A 420     -23.837 -28.063  27.058  1.00 38.93           N  
ATOM   3251  NH2 ARG A 420     -24.587 -26.536  28.595  1.00 38.93           N  
ATOM   3252  CZ  ARG A 420     -23.895 -26.811  27.498  1.00 38.93           C  
ATOM   3253  N   LYS A 421     -19.344 -21.884  24.372  1.00 36.07           N  
ATOM   3254  CA  LYS A 421     -19.358 -21.575  25.799  1.00 36.07           C  
ATOM   3255  C   LYS A 421     -17.977 -21.141  26.281  1.00 36.07           C  
ATOM   3256  CB  LYS A 421     -19.839 -22.783  26.605  1.00 36.07           C  
ATOM   3257  O   LYS A 421     -16.994 -21.862  26.096  1.00 36.07           O  
ATOM   3258  CG  LYS A 421     -20.830 -22.437  27.706  1.00 36.07           C  
ATOM   3259  CD  LYS A 421     -21.715 -23.626  28.055  1.00 36.07           C  
ATOM   3260  CE  LYS A 421     -22.710 -23.280  29.155  1.00 36.07           C  
ATOM   3261  NZ  LYS A 421     -23.813 -24.284  29.240  1.00 36.07           N  
ATOM   3262  N   GLU A 422     -17.794 -19.854  26.593  1.00 45.42           N  
ATOM   3263  CA  GLU A 422     -17.328 -19.571  27.948  1.00 45.42           C  
ATOM   3264  C   GLU A 422     -17.299 -18.069  28.218  1.00 45.42           C  
ATOM   3265  CB  GLU A 422     -15.940 -20.174  28.176  1.00 45.42           C  
ATOM   3266  O   GLU A 422     -16.780 -17.297  27.409  1.00 45.42           O  
ATOM   3267  CG  GLU A 422     -15.969 -21.597  28.713  1.00 45.42           C  
ATOM   3268  CD  GLU A 422     -14.651 -22.030  29.336  1.00 45.42           C  
ATOM   3269  OE1 GLU A 422     -14.664 -22.578  30.462  1.00 45.42           O  
ATOM   3270  OE2 GLU A 422     -13.598 -21.819  28.695  1.00 45.42           O  
ATOM   3271  N   ASP A 423     -18.291 -17.375  28.718  1.00 36.37           N  
ATOM   3272  CA  ASP A 423     -18.625 -16.586  29.900  1.00 36.37           C  
ATOM   3273  C   ASP A 423     -17.397 -16.369  30.781  1.00 36.37           C  
ATOM   3274  CB  ASP A 423     -19.735 -17.266  30.703  1.00 36.37           C  
ATOM   3275  O   ASP A 423     -16.844 -17.324  31.330  1.00 36.37           O  
ATOM   3276  CG  ASP A 423     -21.102 -17.137  30.054  1.00 36.37           C  
ATOM   3277  OD1 ASP A 423     -21.391 -16.084  29.446  1.00 36.37           O  
ATOM   3278  OD2 ASP A 423     -21.898 -18.096  30.154  1.00 36.37           O  
ATOM   3279  N   ILE A 424     -16.704 -15.237  30.807  1.00 47.94           N  
ATOM   3280  CA  ILE A 424     -16.138 -14.688  32.034  1.00 47.94           C  
ATOM   3281  C   ILE A 424     -16.501 -13.210  32.154  1.00 47.94           C  
ATOM   3282  CB  ILE A 424     -14.604 -14.868  32.080  1.00 47.94           C  
ATOM   3283  O   ILE A 424     -16.258 -12.428  31.232  1.00 47.94           O  
ATOM   3284  CG1 ILE A 424     -14.244 -16.355  32.182  1.00 47.94           C  
ATOM   3285  CG2 ILE A 424     -14.002 -14.078  33.245  1.00 47.94           C  
ATOM   3286  CD1 ILE A 424     -12.782 -16.660  31.886  1.00 47.94           C  
ATOM   3287  N   ALA A 425     -17.661 -12.724  32.563  1.00 37.05           N  
ATOM   3288  CA  ALA A 425     -18.136 -11.721  33.513  1.00 37.05           C  
ATOM   3289  C   ALA A 425     -17.021 -11.295  34.463  1.00 37.05           C  
ATOM   3290  CB  ALA A 425     -19.327 -12.259  34.302  1.00 37.05           C  
ATOM   3291  O   ALA A 425     -16.432 -12.130  35.154  1.00 37.05           O  
ATOM   3292  N   VAL A 426     -16.343 -10.128  34.341  1.00 43.28           N  
ATOM   3293  CA  VAL A 426     -15.913  -9.523  35.598  1.00 43.28           C  
ATOM   3294  C   VAL A 426     -16.001  -8.002  35.497  1.00 43.28           C  
ATOM   3295  CB  VAL A 426     -14.476  -9.951  35.970  1.00 43.28           C  
ATOM   3296  O   VAL A 426     -15.283  -7.384  34.708  1.00 43.28           O  
ATOM   3297  CG1 VAL A 426     -13.973  -9.161  37.178  1.00 43.28           C  
ATOM   3298  CG2 VAL A 426     -14.421 -11.452  36.248  1.00 43.28           C  
ATOM   3299  N   ASN A 427     -17.087  -7.288  35.234  1.00 34.41           N  
ATOM   3300  CA  ASN A 427     -17.426  -5.979  35.781  1.00 34.41           C  
ATOM   3301  C   ASN A 427     -17.797  -6.068  37.259  1.00 34.41           C  
ATOM   3302  CB  ASN A 427     -18.568  -5.343  34.985  1.00 34.41           C  
ATOM   3303  O   ASN A 427     -18.853  -6.600  37.607  1.00 34.41           O  
ATOM   3304  CG  ASN A 427     -18.091  -4.688  33.703  1.00 34.41           C  
ATOM   3305  ND2 ASN A 427     -19.025  -4.391  32.807  1.00 34.41           N  
ATOM   3306  OD1 ASN A 427     -16.894  -4.452  33.520  1.00 34.41           O  
ATOM   3307  N   GLY A 428     -16.901  -6.094  38.294  1.00 41.31           N  
ATOM   3308  CA  GLY A 428     -17.168  -5.820  39.697  1.00 41.31           C  
ATOM   3309  C   GLY A 428     -16.292  -4.720  40.268  1.00 41.31           C  
ATOM   3310  O   GLY A 428     -15.090  -4.674  39.998  1.00 41.31           O  
ATOM   3311  N   GLU A 429     -16.573  -3.457  40.301  1.00 33.29           N  
ATOM   3312  CA  GLU A 429     -16.709  -2.374  41.270  1.00 33.29           C  
ATOM   3313  C   GLU A 429     -15.810  -2.602  42.482  1.00 33.29           C  
ATOM   3314  CB  GLU A 429     -18.167  -2.232  41.716  1.00 33.29           C  
ATOM   3315  O   GLU A 429     -15.893  -3.643  43.136  1.00 33.29           O  
ATOM   3316  CG  GLU A 429     -18.578  -0.800  42.028  1.00 33.29           C  
ATOM   3317  CD  GLU A 429     -19.932  -0.700  42.712  1.00 33.29           C  
ATOM   3318  OE1 GLU A 429     -20.005  -0.155  43.837  1.00 33.29           O  
ATOM   3319  OE2 GLU A 429     -20.928  -1.170  42.118  1.00 33.29           O  
ATOM   3320  N   VAL A 430     -14.617  -2.010  42.638  1.00 41.64           N  
ATOM   3321  CA  VAL A 430     -13.918  -1.875  43.912  1.00 41.64           C  
ATOM   3322  C   VAL A 430     -13.704  -0.396  44.229  1.00 41.64           C  
ATOM   3323  CB  VAL A 430     -12.563  -2.618  43.897  1.00 41.64           C  
ATOM   3324  O   VAL A 430     -13.198   0.357  43.395  1.00 41.64           O  
ATOM   3325  CG1 VAL A 430     -11.403  -1.625  43.833  1.00 41.64           C  
ATOM   3326  CG2 VAL A 430     -12.434  -3.516  45.126  1.00 41.64           C  
ATOM   3327  N   GLU A 431     -14.603   0.470  44.717  1.00 30.52           N  
ATOM   3328  CA  GLU A 431     -14.700   1.445  45.799  1.00 30.52           C  
ATOM   3329  C   GLU A 431     -13.905   0.995  47.021  1.00 30.52           C  
ATOM   3330  CB  GLU A 431     -16.164   1.681  46.181  1.00 30.52           C  
ATOM   3331  O   GLU A 431     -14.024  -0.152  47.457  1.00 30.52           O  
ATOM   3332  CG  GLU A 431     -16.812   2.844  45.445  1.00 30.52           C  
ATOM   3333  CD  GLU A 431     -18.124   3.293  46.069  1.00 30.52           C  
ATOM   3334  OE1 GLU A 431     -18.483   4.485  45.937  1.00 30.52           O  
ATOM   3335  OE2 GLU A 431     -18.798   2.445  46.697  1.00 30.52           O  
ATOM   3336  N   GLY A 432     -12.722   1.692  47.448  1.00 29.44           N  
ATOM   3337  CA  GLY A 432     -12.448   2.227  48.772  1.00 29.44           C  
ATOM   3338  C   GLY A 432     -11.162   1.697  49.376  1.00 29.44           C  
ATOM   3339  O   GLY A 432     -10.913   0.489  49.358  1.00 29.44           O  
ATOM   3340  N   LYS A 433     -10.113   2.483  49.529  1.00 31.29           N  
ATOM   3341  CA  LYS A 433      -9.503   2.854  50.803  1.00 31.29           C  
ATOM   3342  C   LYS A 433      -8.016   2.509  50.822  1.00 31.29           C  
ATOM   3343  CB  LYS A 433     -10.217   2.159  51.963  1.00 31.29           C  
ATOM   3344  O   LYS A 433      -7.626   1.402  50.447  1.00 31.29           O  
ATOM   3345  CG  LYS A 433     -11.447   2.900  52.466  1.00 31.29           C  
ATOM   3346  CD  LYS A 433     -12.071   2.198  53.665  1.00 31.29           C  
ATOM   3347  CE  LYS A 433     -13.330   2.910  54.138  1.00 31.29           C  
ATOM   3348  NZ  LYS A 433     -13.830   2.352  55.431  1.00 31.29           N  
ATOM   3349  N   GLU A 434      -7.047   3.482  50.845  1.00 33.97           N  
ATOM   3350  CA  GLU A 434      -6.165   3.819  51.959  1.00 33.97           C  
ATOM   3351  C   GLU A 434      -4.698   3.663  51.569  1.00 33.97           C  
ATOM   3352  CB  GLU A 434      -6.481   2.947  53.177  1.00 33.97           C  
ATOM   3353  O   GLU A 434      -4.305   2.638  51.009  1.00 33.97           O  
ATOM   3354  CG  GLU A 434      -7.180   3.695  54.303  1.00 33.97           C  
ATOM   3355  CD  GLU A 434      -7.122   2.964  55.635  1.00 33.97           C  
ATOM   3356  OE1 GLU A 434      -7.301   3.613  56.692  1.00 33.97           O  
ATOM   3357  OE2 GLU A 434      -6.894   1.734  55.623  1.00 33.97           O  
ATOM   3358  N   GLU A 435      -3.953   4.681  51.366  1.00 27.38           N  
ATOM   3359  CA  GLU A 435      -2.810   5.308  52.024  1.00 27.38           C  
ATOM   3360  C   GLU A 435      -1.999   4.286  52.815  1.00 27.38           C  
ATOM   3361  CB  GLU A 435      -3.274   6.438  52.946  1.00 27.38           C  
ATOM   3362  O   GLU A 435      -2.560   3.490  53.570  1.00 27.38           O  
ATOM   3363  CG  GLU A 435      -3.766   7.673  52.206  1.00 27.38           C  
ATOM   3364  CD  GLU A 435      -3.690   8.943  53.039  1.00 27.38           C  
ATOM   3365  OE1 GLU A 435      -3.741  10.052  52.461  1.00 27.38           O  
ATOM   3366  OE2 GLU A 435      -3.577   8.827  54.280  1.00 27.38           O  
ATOM   3367  N   VAL A 436      -0.657   4.038  52.477  1.00 35.56           N  
ATOM   3368  CA  VAL A 436       0.492   3.981  53.375  1.00 35.56           C  
ATOM   3369  C   VAL A 436       1.757   3.676  52.577  1.00 35.56           C  
ATOM   3370  CB  VAL A 436       0.294   2.924  54.484  1.00 35.56           C  
ATOM   3371  O   VAL A 436       1.762   2.782  51.727  1.00 35.56           O  
ATOM   3372  CG1 VAL A 436       1.539   2.824  55.364  1.00 35.56           C  
ATOM   3373  CG2 VAL A 436      -0.935   3.260  55.328  1.00 35.56           C  
ATOM   3374  N   GLU A 437       2.652   4.588  52.294  1.00 27.14           N  
ATOM   3375  CA  GLU A 437       3.966   4.995  52.783  1.00 27.14           C  
ATOM   3376  C   GLU A 437       4.837   3.783  53.100  1.00 27.14           C  
ATOM   3377  CB  GLU A 437       3.828   5.882  54.023  1.00 27.14           C  
ATOM   3378  O   GLU A 437       4.393   2.852  53.776  1.00 27.14           O  
ATOM   3379  CG  GLU A 437       3.724   7.367  53.708  1.00 27.14           C  
ATOM   3380  CD  GLU A 437       3.947   8.255  54.922  1.00 27.14           C  
ATOM   3381  OE1 GLU A 437       4.266   9.453  54.748  1.00 27.14           O  
ATOM   3382  OE2 GLU A 437       3.803   7.747  56.057  1.00 27.14           O  
ATOM   3383  N   GLN A 438       6.039   3.633  52.482  1.00 27.42           N  
ATOM   3384  CA  GLN A 438       7.366   3.672  53.087  1.00 27.42           C  
ATOM   3385  C   GLN A 438       8.087   2.337  52.919  1.00 27.42           C  
ATOM   3386  CB  GLN A 438       7.271   4.034  54.569  1.00 27.42           C  
ATOM   3387  O   GLN A 438       7.518   1.280  53.198  1.00 27.42           O  
ATOM   3388  CG  GLN A 438       7.784   5.430  54.896  1.00 27.42           C  
ATOM   3389  CD  GLN A 438       7.685   5.762  56.373  1.00 27.42           C  
ATOM   3390  NE2 GLN A 438       8.513   6.696  56.828  1.00 27.42           N  
ATOM   3391  OE1 GLN A 438       6.870   5.183  57.099  1.00 27.42           O  
ATOM   3392  N   GLU A 439       9.272   2.321  52.200  1.00 32.73           N  
ATOM   3393  CA  GLU A 439      10.630   2.146  52.706  1.00 32.73           C  
ATOM   3394  C   GLU A 439      11.337   0.991  52.002  1.00 32.73           C  
ATOM   3395  CB  GLU A 439      10.615   1.911  54.218  1.00 32.73           C  
ATOM   3396  O   GLU A 439      10.778  -0.100  51.875  1.00 32.73           O  
ATOM   3397  CG  GLU A 439      10.779   3.181  55.040  1.00 32.73           C  
ATOM   3398  CD  GLU A 439      11.089   2.913  56.504  1.00 32.73           C  
ATOM   3399  OE1 GLU A 439      11.803   3.727  57.132  1.00 32.73           O  
ATOM   3400  OE2 GLU A 439      10.614   1.880  57.027  1.00 32.73           O  
ATOM   3401  N   THR A 440      12.367   1.185  51.178  1.00 27.53           N  
ATOM   3402  CA  THR A 440      13.818   1.045  51.211  1.00 27.53           C  
ATOM   3403  C   THR A 440      14.238   0.008  52.248  1.00 27.53           C  
ATOM   3404  CB  THR A 440      14.502   2.390  51.520  1.00 27.53           C  
ATOM   3405  O   THR A 440      13.701  -0.022  53.357  1.00 27.53           O  
ATOM   3406  CG2 THR A 440      14.299   3.385  50.382  1.00 27.53           C  
ATOM   3407  OG1 THR A 440      13.947   2.937  52.723  1.00 27.53           O  
ATOM   3408  N   LYS A 441      14.909  -1.084  51.732  1.00 29.78           N  
ATOM   3409  CA  LYS A 441      16.104  -1.626  52.372  1.00 29.78           C  
ATOM   3410  C   LYS A 441      16.202  -3.134  52.165  1.00 29.78           C  
ATOM   3411  CB  LYS A 441      16.107  -1.301  53.867  1.00 29.78           C  
ATOM   3412  O   LYS A 441      15.253  -3.868  52.448  1.00 29.78           O  
ATOM   3413  CG  LYS A 441      17.495  -1.265  54.489  1.00 29.78           C  
ATOM   3414  CD  LYS A 441      17.438  -0.867  55.959  1.00 29.78           C  
ATOM   3415  CE  LYS A 441      18.823  -0.855  56.590  1.00 29.78           C  
ATOM   3416  NZ  LYS A 441      18.799  -0.286  57.970  1.00 29.78           N  
ATOM   3417  N   GLU A 442      17.120  -3.574  51.276  1.00 28.22           N  
ATOM   3418  CA  GLU A 442      18.363  -4.196  51.724  1.00 28.22           C  
ATOM   3419  C   GLU A 442      18.131  -5.641  52.158  1.00 28.22           C  
ATOM   3420  CB  GLU A 442      18.983  -3.395  52.871  1.00 28.22           C  
ATOM   3421  O   GLU A 442      17.223  -5.920  52.944  1.00 28.22           O  
ATOM   3422  CG  GLU A 442      20.369  -2.850  52.561  1.00 28.22           C  
ATOM   3423  CD  GLU A 442      21.062  -2.248  53.774  1.00 28.22           C  
ATOM   3424  OE1 GLU A 442      22.267  -1.920  53.684  1.00 28.22           O  
ATOM   3425  OE2 GLU A 442      20.394  -2.103  54.822  1.00 28.22           O  
ATOM   3426  N   LYS A 443      18.735  -6.613  51.384  1.00 32.18           N  
ATOM   3427  CA  LYS A 443      19.591  -7.647  51.957  1.00 32.18           C  
ATOM   3428  C   LYS A 443      19.613  -8.893  51.076  1.00 32.18           C  
ATOM   3429  CB  LYS A 443      19.124  -8.011  53.367  1.00 32.18           C  
ATOM   3430  O   LYS A 443      18.561  -9.395  50.676  1.00 32.18           O  
ATOM   3431  CG  LYS A 443      19.562  -7.023  54.438  1.00 32.18           C  
ATOM   3432  CD  LYS A 443      20.279  -7.723  55.585  1.00 32.18           C  
ATOM   3433  CE  LYS A 443      20.555  -6.769  56.739  1.00 32.18           C  
ATOM   3434  NZ  LYS A 443      21.229  -7.458  57.879  1.00 32.18           N  
ATOM   3435  N   GLY A 444      20.679  -9.160  50.348  1.00 30.62           N  
ATOM   3436  CA  GLY A 444      21.583 -10.209  50.791  1.00 30.62           C  
ATOM   3437  C   GLY A 444      21.492 -11.469  49.951  1.00 30.62           C  
ATOM   3438  O   GLY A 444      20.395 -11.926  49.625  1.00 30.62           O  
ATOM   3439  N   SER A 445      22.551 -11.849  49.160  1.00 29.26           N  
ATOM   3440  CA  SER A 445      23.652 -12.781  49.384  1.00 29.26           C  
ATOM   3441  C   SER A 445      23.148 -14.216  49.493  1.00 29.26           C  
ATOM   3442  CB  SER A 445      24.423 -12.405  50.651  1.00 29.26           C  
ATOM   3443  O   SER A 445      22.242 -14.504  50.277  1.00 29.26           O  
ATOM   3444  OG  SER A 445      23.908 -13.096  51.776  1.00 29.26           O  
ATOM   3445  N   GLY A 446      23.370 -15.114  48.445  1.00 34.04           N  
ATOM   3446  CA  GLY A 446      23.771 -16.491  48.688  1.00 34.04           C  
ATOM   3447  C   GLY A 446      23.709 -17.358  47.445  1.00 34.04           C  
ATOM   3448  O   GLY A 446      22.711 -17.346  46.722  1.00 34.04           O  
ATOM   3449  N   ARG A 447      24.900 -17.743  46.788  1.00 33.68           N  
ATOM   3450  CA  ARG A 447      25.485 -19.071  46.938  1.00 33.68           C  
ATOM   3451  C   ARG A 447      25.002 -20.010  45.839  1.00 33.68           C  
ATOM   3452  CB  ARG A 447      25.148 -19.655  48.312  1.00 33.68           C  
ATOM   3453  O   ARG A 447      23.797 -20.147  45.617  1.00 33.68           O  
ATOM   3454  CG  ARG A 447      25.834 -20.980  48.604  1.00 33.68           C  
ATOM   3455  CD  ARG A 447      25.998 -21.213  50.099  1.00 33.68           C  
ATOM   3456  NE  ARG A 447      26.542 -22.538  50.382  1.00 33.68           N  
ATOM   3457  NH1 ARG A 447      26.304 -22.374  52.674  1.00 33.68           N  
ATOM   3458  NH2 ARG A 447      27.183 -24.275  51.741  1.00 33.68           N  
ATOM   3459  CZ  ARG A 447      26.675 -23.059  51.598  1.00 33.68           C  
ATOM   3460  N   GLU A 448      25.853 -20.341  44.855  1.00 30.39           N  
ATOM   3461  CA  GLU A 448      26.640 -21.513  44.482  1.00 30.39           C  
ATOM   3462  C   GLU A 448      25.750 -22.625  43.935  1.00 30.39           C  
ATOM   3463  CB  GLU A 448      27.444 -22.024  45.680  1.00 30.39           C  
ATOM   3464  O   GLU A 448      24.741 -22.978  44.548  1.00 30.39           O  
ATOM   3465  CG  GLU A 448      28.707 -21.223  45.961  1.00 30.39           C  
ATOM   3466  CD  GLU A 448      29.603 -21.863  47.009  1.00 30.39           C  
ATOM   3467  OE1 GLU A 448      30.820 -21.568  47.029  1.00 30.39           O  
ATOM   3468  OE2 GLU A 448      29.085 -22.666  47.816  1.00 30.39           O  
ATOM   3469  N   GLU A 449      25.927 -22.996  42.651  1.00 33.38           N  
ATOM   3470  CA  GLU A 449      26.296 -24.260  42.021  1.00 33.38           C  
ATOM   3471  C   GLU A 449      25.339 -24.609  40.884  1.00 33.38           C  
ATOM   3472  CB  GLU A 449      26.319 -25.390  43.054  1.00 33.38           C  
ATOM   3473  O   GLU A 449      24.119 -24.570  41.058  1.00 33.38           O  
ATOM   3474  CG  GLU A 449      27.490 -25.313  44.023  1.00 33.38           C  
ATOM   3475  CD  GLU A 449      27.603 -26.530  44.927  1.00 33.38           C  
ATOM   3476  OE1 GLU A 449      28.734 -26.888  45.325  1.00 33.38           O  
ATOM   3477  OE2 GLU A 449      26.550 -27.131  45.238  1.00 33.38           O  
ATOM   3478  N   GLU A 450      25.707 -24.593  39.565  1.00 38.64           N  
ATOM   3479  CA  GLU A 450      25.929 -25.725  38.670  1.00 38.64           C  
ATOM   3480  C   GLU A 450      24.733 -25.940  37.746  1.00 38.64           C  
ATOM   3481  CB  GLU A 450      26.210 -26.998  39.472  1.00 38.64           C  
ATOM   3482  O   GLU A 450      23.619 -26.187  38.212  1.00 38.64           O  
ATOM   3483  CG  GLU A 450      27.666 -27.155  39.886  1.00 38.64           C  
ATOM   3484  CD  GLU A 450      27.981 -28.526  40.462  1.00 38.64           C  
ATOM   3485  OE1 GLU A 450      29.173 -28.904  40.513  1.00 38.64           O  
ATOM   3486  OE2 GLU A 450      27.027 -29.229  40.866  1.00 38.64           O  
ATOM   3487  N   LYS A 451      24.700 -25.396  36.501  1.00 43.12           N  
ATOM   3488  CA  LYS A 451      24.259 -26.163  35.340  1.00 43.12           C  
ATOM   3489  C   LYS A 451      24.554 -25.416  34.042  1.00 43.12           C  
ATOM   3490  CB  LYS A 451      22.765 -26.474  35.438  1.00 43.12           C  
ATOM   3491  O   LYS A 451      24.118 -24.276  33.864  1.00 43.12           O  
ATOM   3492  CG  LYS A 451      22.404 -27.431  36.565  1.00 43.12           C  
ATOM   3493  CD  LYS A 451      21.174 -28.261  36.220  1.00 43.12           C  
ATOM   3494  CE  LYS A 451      20.639 -29.000  37.439  1.00 43.12           C  
ATOM   3495  NZ  LYS A 451      20.443 -30.455  37.164  1.00 43.12           N  
ATOM   3496  N   GLY A 452      25.708 -25.312  33.461  1.00 36.70           N  
ATOM   3497  CA  GLY A 452      26.176 -25.796  32.172  1.00 36.70           C  
ATOM   3498  C   GLY A 452      25.061 -25.966  31.158  1.00 36.70           C  
ATOM   3499  O   GLY A 452      24.201 -26.836  31.313  1.00 36.70           O  
ATOM   3500  N   VAL A 453      24.444 -24.949  30.648  1.00 44.49           N  
ATOM   3501  CA  VAL A 453      23.658 -25.022  29.421  1.00 44.49           C  
ATOM   3502  C   VAL A 453      24.428 -24.371  28.274  1.00 44.49           C  
ATOM   3503  CB  VAL A 453      22.279 -24.344  29.589  1.00 44.49           C  
ATOM   3504  O   VAL A 453      24.961 -23.269  28.422  1.00 44.49           O  
ATOM   3505  CG1 VAL A 453      21.554 -24.255  28.248  1.00 44.49           C  
ATOM   3506  CG2 VAL A 453      21.433 -25.105  30.608  1.00 44.49           C  
ATOM   3507  N   VAL A 454      25.524 -24.983  27.741  1.00 39.22           N  
ATOM   3508  CA  VAL A 454      26.012 -25.080  26.369  1.00 39.22           C  
ATOM   3509  C   VAL A 454      25.084 -24.308  25.434  1.00 39.22           C  
ATOM   3510  CB  VAL A 454      26.127 -26.551  25.910  1.00 39.22           C  
ATOM   3511  O   VAL A 454      23.918 -24.672  25.267  1.00 39.22           O  
ATOM   3512  CG1 VAL A 454      26.812 -26.640  24.548  1.00 39.22           C  
ATOM   3513  CG2 VAL A 454      26.886 -27.376  26.948  1.00 39.22           C  
ATOM   3514  N   THR A 455      25.002 -23.043  25.475  1.00 52.25           N  
ATOM   3515  CA  THR A 455      24.597 -22.204  24.353  1.00 52.25           C  
ATOM   3516  C   THR A 455      25.644 -22.241  23.244  1.00 52.25           C  
ATOM   3517  CB  THR A 455      24.369 -20.747  24.798  1.00 52.25           C  
ATOM   3518  O   THR A 455      26.844 -22.323  23.518  1.00 52.25           O  
ATOM   3519  CG2 THR A 455      23.381 -20.675  25.958  1.00 52.25           C  
ATOM   3520  OG1 THR A 455      25.618 -20.179  25.213  1.00 52.25           O  
ATOM   3521  N   ASN A 456      25.983 -23.376  22.760  1.00 47.46           N  
ATOM   3522  CA  ASN A 456      26.825 -23.344  21.569  1.00 47.46           C  
ATOM   3523  C   ASN A 456      27.335 -21.935  21.280  1.00 47.46           C  
ATOM   3524  CB  ASN A 456      26.065 -23.892  20.359  1.00 47.46           C  
ATOM   3525  O   ASN A 456      26.566 -21.063  20.875  1.00 47.46           O  
ATOM   3526  CG  ASN A 456      26.424 -25.331  20.045  1.00 47.46           C  
ATOM   3527  ND2 ASN A 456      25.784 -25.893  19.027  1.00 47.46           N  
ATOM   3528  OD1 ASN A 456      27.270 -25.932  20.713  1.00 47.46           O  
ATOM   3529  N   GLY A 457      27.968 -21.160  22.152  1.00 39.68           N  
ATOM   3530  CA  GLY A 457      29.181 -20.358  22.131  1.00 39.68           C  
ATOM   3531  C   GLY A 457      29.270 -19.444  20.923  1.00 39.68           C  
ATOM   3532  O   GLY A 457      29.480 -19.908  19.801  1.00 39.68           O  
ATOM   3533  N   LEU A 458      28.629 -18.405  20.793  1.00 44.45           N  
ATOM   3534  CA  LEU A 458      29.339 -17.311  20.138  1.00 44.45           C  
ATOM   3535  C   LEU A 458      29.310 -16.052  20.998  1.00 44.45           C  
ATOM   3536  CB  LEU A 458      28.726 -17.020  18.766  1.00 44.45           C  
ATOM   3537  O   LEU A 458      28.249 -15.459  21.202  1.00 44.45           O  
ATOM   3538  CG  LEU A 458      29.634 -16.323  17.751  1.00 44.45           C  
ATOM   3539  CD1 LEU A 458      30.725 -17.276  17.274  1.00 44.45           C  
ATOM   3540  CD2 LEU A 458      28.819 -15.802  16.573  1.00 44.45           C  
ATOM   3541  N   ASP A 459      29.750 -15.976  22.243  1.00 40.68           N  
ATOM   3542  CA  ASP A 459      30.572 -14.952  22.881  1.00 40.68           C  
ATOM   3543  C   ASP A 459      31.142 -13.983  21.848  1.00 40.68           C  
ATOM   3544  CB  ASP A 459      31.706 -15.596  23.681  1.00 40.68           C  
ATOM   3545  O   ASP A 459      31.916 -14.383  20.975  1.00 40.68           O  
ATOM   3546  CG  ASP A 459      32.444 -14.606  24.566  1.00 40.68           C  
ATOM   3547  OD1 ASP A 459      31.910 -13.507  24.829  1.00 40.68           O  
ATOM   3548  OD2 ASP A 459      33.571 -14.927  25.001  1.00 40.68           O  
ATOM   3549  N   LEU A 460      30.426 -13.178  21.324  1.00 44.07           N  
ATOM   3550  CA  LEU A 460      30.995 -12.098  20.524  1.00 44.07           C  
ATOM   3551  C   LEU A 460      31.620 -11.032  21.418  1.00 44.07           C  
ATOM   3552  CB  LEU A 460      29.921 -11.469  19.633  1.00 44.07           C  
ATOM   3553  O   LEU A 460      30.907 -10.281  22.087  1.00 44.07           O  
ATOM   3554  CG  LEU A 460      29.230 -12.404  18.640  1.00 44.07           C  
ATOM   3555  CD1 LEU A 460      28.125 -11.663  17.895  1.00 44.07           C  
ATOM   3556  CD2 LEU A 460      30.243 -12.989  17.662  1.00 44.07           C  
ATOM   3557  N   SER A 461      32.490 -11.264  22.403  1.00 41.25           N  
ATOM   3558  CA  SER A 461      33.566 -10.309  22.647  1.00 41.25           C  
ATOM   3559  C   SER A 461      34.043  -9.670  21.348  1.00 41.25           C  
ATOM   3560  CB  SER A 461      34.740 -10.991  23.351  1.00 41.25           C  
ATOM   3561  O   SER A 461      34.177 -10.349  20.328  1.00 41.25           O  
ATOM   3562  OG  SER A 461      34.347 -11.486  24.619  1.00 41.25           O  
ATOM   3563  N   PRO A 462      33.661  -8.333  21.080  1.00 45.63           N  
ATOM   3564  CA  PRO A 462      34.117  -7.679  19.852  1.00 45.63           C  
ATOM   3565  C   PRO A 462      35.639  -7.643  19.733  1.00 45.63           C  
ATOM   3566  CB  PRO A 462      33.546  -6.265  19.972  1.00 45.63           C  
ATOM   3567  O   PRO A 462      36.327  -7.258  20.681  1.00 45.63           O  
ATOM   3568  CG  PRO A 462      33.276  -6.085  21.431  1.00 45.63           C  
ATOM   3569  CD  PRO A 462      33.770  -7.300  22.161  1.00 45.63           C  
ATOM   3570  N   ALA A 463      36.211  -8.789  19.440  1.00 36.15           N  
ATOM   3571  CA  ALA A 463      37.615  -8.610  19.075  1.00 36.15           C  
ATOM   3572  C   ALA A 463      37.947  -9.360  17.789  1.00 36.15           C  
ATOM   3573  CB  ALA A 463      38.523  -9.077  20.210  1.00 36.15           C  
ATOM   3574  O   ALA A 463      37.621 -10.542  17.650  1.00 36.15           O  
ATOM   3575  N   ASP A 464      37.652  -8.806  16.619  1.00 32.15           N  
ATOM   3576  CA  ASP A 464      38.682  -8.713  15.589  1.00 32.15           C  
ATOM   3577  C   ASP A 464      38.182  -9.277  14.261  1.00 32.15           C  
ATOM   3578  CB  ASP A 464      39.950  -9.447  16.029  1.00 32.15           C  
ATOM   3579  O   ASP A 464      37.666 -10.395  14.211  1.00 32.15           O  
ATOM   3580  CG  ASP A 464      41.220  -8.671  15.725  1.00 32.15           C  
ATOM   3581  OD1 ASP A 464      41.504  -8.407  14.537  1.00 32.15           O  
ATOM   3582  OD2 ASP A 464      41.943  -8.322  16.683  1.00 32.15           O  
ATOM   3583  N   GLU A 465      37.577  -8.449  13.286  1.00 38.98           N  
ATOM   3584  CA  GLU A 465      38.017  -8.199  11.916  1.00 38.98           C  
ATOM   3585  C   GLU A 465      37.399  -9.201  10.946  1.00 38.98           C  
ATOM   3586  CB  GLU A 465      39.544  -8.250  11.824  1.00 38.98           C  
ATOM   3587  O   GLU A 465      37.685 -10.399  11.017  1.00 38.98           O  
ATOM   3588  CG  GLU A 465      40.208  -6.881  11.850  1.00 38.98           C  
ATOM   3589  CD  GLU A 465      41.723  -6.947  11.730  1.00 38.98           C  
ATOM   3590  OE1 GLU A 465      42.345  -5.932  11.343  1.00 38.98           O  
ATOM   3591  OE2 GLU A 465      42.291  -8.022  12.025  1.00 38.98           O  
ATOM   3592  N   LYS A 466      36.077  -9.009  10.524  1.00 39.59           N  
ATOM   3593  CA  LYS A 466      35.705  -9.428   9.176  1.00 39.59           C  
ATOM   3594  C   LYS A 466      34.493  -8.649   8.673  1.00 39.59           C  
ATOM   3595  CB  LYS A 466      35.414 -10.929   9.142  1.00 39.59           C  
ATOM   3596  O   LYS A 466      33.473  -8.566   9.361  1.00 39.59           O  
ATOM   3597  CG  LYS A 466      36.656 -11.797   9.008  1.00 39.59           C  
ATOM   3598  CD  LYS A 466      36.494 -12.839   7.909  1.00 39.59           C  
ATOM   3599  CE  LYS A 466      37.733 -13.716   7.781  1.00 39.59           C  
ATOM   3600  NZ  LYS A 466      37.457 -14.952   6.988  1.00 39.59           N  
ATOM   3601  N   LYS A 467      34.477  -7.401   8.247  1.00 34.83           N  
ATOM   3602  CA  LYS A 467      34.161  -6.710   7.000  1.00 34.83           C  
ATOM   3603  C   LYS A 467      33.090  -7.461   6.212  1.00 34.83           C  
ATOM   3604  CB  LYS A 467      35.418  -6.542   6.145  1.00 34.83           C  
ATOM   3605  O   LYS A 467      33.237  -8.653   5.935  1.00 34.83           O  
ATOM   3606  CG  LYS A 467      35.466  -5.236   5.366  1.00 34.83           C  
ATOM   3607  CD  LYS A 467      36.694  -5.167   4.466  1.00 34.83           C  
ATOM   3608  CE  LYS A 467      36.783  -3.830   3.743  1.00 34.83           C  
ATOM   3609  NZ  LYS A 467      37.859  -3.832   2.706  1.00 34.83           N  
ATOM   3610  N   GLY A 468      31.709  -7.266   6.453  1.00 36.03           N  
ATOM   3611  CA  GLY A 468      30.878  -7.098   5.272  1.00 36.03           C  
ATOM   3612  C   GLY A 468      29.395  -7.238   5.561  1.00 36.03           C  
ATOM   3613  O   GLY A 468      28.954  -8.260   6.091  1.00 36.03           O  
ATOM   3614  N   GLY A 469      28.709  -6.162   6.015  1.00 38.27           N  
ATOM   3615  CA  GLY A 469      27.603  -5.600   5.257  1.00 38.27           C  
ATOM   3616  C   GLY A 469      26.526  -4.992   6.135  1.00 38.27           C  
ATOM   3617  O   GLY A 469      25.808  -5.711   6.833  1.00 38.27           O  
ATOM   3618  N   ASP A 470      26.866  -3.953   6.940  1.00 39.16           N  
ATOM   3619  CA  ASP A 470      26.244  -2.868   7.693  1.00 39.16           C  
ATOM   3620  C   ASP A 470      24.923  -2.444   7.056  1.00 39.16           C  
ATOM   3621  CB  ASP A 470      27.190  -1.669   7.788  1.00 39.16           C  
ATOM   3622  O   ASP A 470      24.888  -2.051   5.888  1.00 39.16           O  
ATOM   3623  CG  ASP A 470      27.681  -1.412   9.202  1.00 39.16           C  
ATOM   3624  OD1 ASP A 470      26.846  -1.274  10.122  1.00 39.16           O  
ATOM   3625  OD2 ASP A 470      28.914  -1.343   9.397  1.00 39.16           O  
ATOM   3626  N   LYS A 471      23.873  -3.205   7.295  1.00 43.16           N  
ATOM   3627  CA  LYS A 471      22.445  -3.042   7.552  1.00 43.16           C  
ATOM   3628  C   LYS A 471      22.088  -1.574   7.760  1.00 43.16           C  
ATOM   3629  CB  LYS A 471      22.022  -3.863   8.771  1.00 43.16           C  
ATOM   3630  O   LYS A 471      22.611  -0.925   8.668  1.00 43.16           O  
ATOM   3631  CG  LYS A 471      22.035  -5.367   8.541  1.00 43.16           C  
ATOM   3632  CD  LYS A 471      21.286  -6.107   9.641  1.00 43.16           C  
ATOM   3633  CE  LYS A 471      21.506  -7.612   9.553  1.00 43.16           C  
ATOM   3634  NZ  LYS A 471      21.110  -8.304  10.816  1.00 43.16           N  
ATOM   3635  N   SER A 472      22.229  -0.655   6.808  1.00 49.38           N  
ATOM   3636  CA  SER A 472      21.774   0.729   6.741  1.00 49.38           C  
ATOM   3637  C   SER A 472      20.392   0.888   7.365  1.00 49.38           C  
ATOM   3638  CB  SER A 472      21.747   1.216   5.292  1.00 49.38           C  
ATOM   3639  O   SER A 472      19.439   0.223   6.954  1.00 49.38           O  
ATOM   3640  OG  SER A 472      20.874   0.418   4.510  1.00 49.38           O  
ATOM   3641  N   GLU A 473      20.133   0.739   8.656  1.00 50.07           N  
ATOM   3642  CA  GLU A 473      18.918   0.975   9.430  1.00 50.07           C  
ATOM   3643  C   GLU A 473      18.409   2.401   9.237  1.00 50.07           C  
ATOM   3644  CB  GLU A 473      19.165   0.701  10.915  1.00 50.07           C  
ATOM   3645  O   GLU A 473      19.150   3.364   9.449  1.00 50.07           O  
ATOM   3646  CG  GLU A 473      19.654  -0.710  11.207  1.00 50.07           C  
ATOM   3647  CD  GLU A 473      19.942  -0.953  12.680  1.00 50.07           C  
ATOM   3648  OE1 GLU A 473      20.072  -2.129  13.088  1.00 50.07           O  
ATOM   3649  OE2 GLU A 473      20.037   0.042  13.434  1.00 50.07           O  
ATOM   3650  N   GLU A 474      17.866   2.812   8.100  1.00 47.77           N  
ATOM   3651  CA  GLU A 474      17.164   4.062   7.824  1.00 47.77           C  
ATOM   3652  C   GLU A 474      16.050   4.304   8.839  1.00 47.77           C  
ATOM   3653  CB  GLU A 474      16.591   4.055   6.405  1.00 47.77           C  
ATOM   3654  O   GLU A 474      15.216   3.428   9.074  1.00 47.77           O  
ATOM   3655  CG  GLU A 474      16.093   5.415   5.936  1.00 47.77           C  
ATOM   3656  CD  GLU A 474      15.586   5.407   4.503  1.00 47.77           C  
ATOM   3657  OE1 GLU A 474      15.048   6.440   4.044  1.00 47.77           O  
ATOM   3658  OE2 GLU A 474      15.727   4.359   3.834  1.00 47.77           O  
ATOM   3659  N   LYS A 475      16.212   5.125   9.919  1.00 56.18           N  
ATOM   3660  CA  LYS A 475      15.209   5.512  10.907  1.00 56.18           C  
ATOM   3661  C   LYS A 475      14.425   6.736  10.444  1.00 56.18           C  
ATOM   3662  CB  LYS A 475      15.867   5.792  12.259  1.00 56.18           C  
ATOM   3663  O   LYS A 475      15.013   7.725  10.000  1.00 56.18           O  
ATOM   3664  CG  LYS A 475      16.531   4.575  12.888  1.00 56.18           C  
ATOM   3665  CD  LYS A 475      17.093   4.896  14.267  1.00 56.18           C  
ATOM   3666  CE  LYS A 475      17.880   3.724  14.837  1.00 56.18           C  
ATOM   3667  NZ  LYS A 475      18.297   3.971  16.250  1.00 56.18           N  
ATOM   3668  N   VAL A 476      13.111   6.597   9.992  1.00 53.36           N  
ATOM   3669  CA  VAL A 476      12.183   7.645   9.580  1.00 53.36           C  
ATOM   3670  C   VAL A 476      11.327   8.074  10.769  1.00 53.36           C  
ATOM   3671  CB  VAL A 476      11.282   7.181   8.414  1.00 53.36           C  
ATOM   3672  O   VAL A 476      10.726   7.234  11.444  1.00 53.36           O  
ATOM   3673  CG1 VAL A 476      10.335   8.299   7.985  1.00 53.36           C  
ATOM   3674  CG2 VAL A 476      12.134   6.716   7.234  1.00 53.36           C  
ATOM   3675  N   VAL A 477      11.558   9.245  11.364  1.00 60.71           N  
ATOM   3676  CA  VAL A 477      10.735   9.796  12.434  1.00 60.71           C  
ATOM   3677  C   VAL A 477       9.763  10.825  11.862  1.00 60.71           C  
ATOM   3678  CB  VAL A 477      11.599  10.438  13.543  1.00 60.71           C  
ATOM   3679  O   VAL A 477      10.172  11.744  11.148  1.00 60.71           O  
ATOM   3680  CG1 VAL A 477      10.719  10.993  14.661  1.00 60.71           C  
ATOM   3681  CG2 VAL A 477      12.595   9.421  14.098  1.00 60.71           C  
ATOM   3682  N   VAL A 478       8.423  10.586  11.835  1.00 58.69           N  
ATOM   3683  CA  VAL A 478       7.366  11.473  11.362  1.00 58.69           C  
ATOM   3684  C   VAL A 478       6.727  12.194  12.547  1.00 58.69           C  
ATOM   3685  CB  VAL A 478       6.290  10.701  10.566  1.00 58.69           C  
ATOM   3686  O   VAL A 478       6.270  11.555  13.498  1.00 58.69           O  
ATOM   3687  CG1 VAL A 478       5.215  11.653  10.045  1.00 58.69           C  
ATOM   3688  CG2 VAL A 478       6.932   9.931   9.412  1.00 58.69           C  
ATOM   3689  N   THR A 479       7.011  13.492  12.726  1.00 66.18           N  
ATOM   3690  CA  THR A 479       6.367  14.315  13.743  1.00 66.18           C  
ATOM   3691  C   THR A 479       5.250  15.156  13.131  1.00 66.18           C  
ATOM   3692  CB  THR A 479       7.384  15.237  14.441  1.00 66.18           C  
ATOM   3693  O   THR A 479       5.437  15.777  12.083  1.00 66.18           O  
ATOM   3694  CG2 THR A 479       8.396  14.430  15.247  1.00 66.18           C  
ATOM   3695  OG1 THR A 479       8.082  16.005  13.452  1.00 66.18           O  
ATOM   3696  N   LYS A 480       3.952  14.951  13.461  1.00 54.18           N  
ATOM   3697  CA  LYS A 480       2.732  15.630  13.035  1.00 54.18           C  
ATOM   3698  C   LYS A 480       2.325  16.708  14.036  1.00 54.18           C  
ATOM   3699  CB  LYS A 480       1.593  14.625  12.855  1.00 54.18           C  
ATOM   3700  O   LYS A 480       2.223  16.442  15.235  1.00 54.18           O  
ATOM   3701  CG  LYS A 480       1.819  13.629  11.727  1.00 54.18           C  
ATOM   3702  CD  LYS A 480       0.635  12.684  11.571  1.00 54.18           C  
ATOM   3703  CE  LYS A 480       0.829  11.732  10.398  1.00 54.18           C  
ATOM   3704  NZ  LYS A 480      -0.286  10.743  10.296  1.00 54.18           N  
ATOM   3705  N   THR A 481       2.501  17.996  13.642  1.00 68.59           N  
ATOM   3706  CA  THR A 481       2.033  19.101  14.471  1.00 68.59           C  
ATOM   3707  C   THR A 481       0.750  19.700  13.901  1.00 68.59           C  
ATOM   3708  CB  THR A 481       3.105  20.200  14.595  1.00 68.59           C  
ATOM   3709  O   THR A 481       0.640  19.907  12.691  1.00 68.59           O  
ATOM   3710  CG2 THR A 481       4.345  19.680  15.313  1.00 68.59           C  
ATOM   3711  OG1 THR A 481       3.477  20.646  13.285  1.00 68.59           O  
ATOM   3712  N   VAL A 482      -0.396  19.581  14.622  1.00 53.06           N  
ATOM   3713  CA  VAL A 482      -1.692  20.130  14.237  1.00 53.06           C  
ATOM   3714  C   VAL A 482      -1.893  21.492  14.899  1.00 53.06           C  
ATOM   3715  CB  VAL A 482      -2.848  19.177  14.616  1.00 53.06           C  
ATOM   3716  O   VAL A 482      -1.781  21.618  16.121  1.00 53.06           O  
ATOM   3717  CG1 VAL A 482      -4.192  19.760  14.183  1.00 53.06           C  
ATOM   3718  CG2 VAL A 482      -2.632  17.801  13.989  1.00 53.06           C  
ATOM   3719  N   GLU A 483      -1.691  22.591  14.217  1.00 54.95           N  
ATOM   3720  CA  GLU A 483      -1.926  23.945  14.707  1.00 54.95           C  
ATOM   3721  C   GLU A 483      -3.310  24.446  14.304  1.00 54.95           C  
ATOM   3722  CB  GLU A 483      -0.849  24.900  14.186  1.00 54.95           C  
ATOM   3723  O   GLU A 483      -3.730  24.270  13.158  1.00 54.95           O  
ATOM   3724  CG  GLU A 483       0.537  24.636  14.757  1.00 54.95           C  
ATOM   3725  CD  GLU A 483       1.563  25.681  14.350  1.00 54.95           C  
ATOM   3726  OE1 GLU A 483       2.647  25.743  14.975  1.00 54.95           O  
ATOM   3727  OE2 GLU A 483       1.282  26.444  13.400  1.00 54.95           O  
ATOM   3728  N   LYS A 484      -4.181  24.709  15.292  1.00 56.42           N  
ATOM   3729  CA  LYS A 484      -5.520  25.280  15.184  1.00 56.42           C  
ATOM   3730  C   LYS A 484      -5.461  26.796  15.025  1.00 56.42           C  
ATOM   3731  CB  LYS A 484      -6.360  24.914  16.409  1.00 56.42           C  
ATOM   3732  O   LYS A 484      -4.887  27.492  15.865  1.00 56.42           O  
ATOM   3733  CG  LYS A 484      -7.825  25.310  16.296  1.00 56.42           C  
ATOM   3734  CD  LYS A 484      -8.611  24.908  17.537  1.00 56.42           C  
ATOM   3735  CE  LYS A 484     -10.052  25.396  17.471  1.00 56.42           C  
ATOM   3736  NZ  LYS A 484     -10.800  25.085  18.725  1.00 56.42           N  
ATOM   3737  N   ILE A 485      -5.584  27.357  13.783  1.00 56.84           N  
ATOM   3738  CA  ILE A 485      -5.659  28.804  13.617  1.00 56.84           C  
ATOM   3739  C   ILE A 485      -7.117  29.232  13.465  1.00 56.84           C  
ATOM   3740  CB  ILE A 485      -4.832  29.277  12.400  1.00 56.84           C  
ATOM   3741  O   ILE A 485      -7.845  28.691  12.630  1.00 56.84           O  
ATOM   3742  CG1 ILE A 485      -3.374  28.825  12.537  1.00 56.84           C  
ATOM   3743  CG2 ILE A 485      -4.921  30.799  12.246  1.00 56.84           C  
ATOM   3744  CD1 ILE A 485      -2.543  29.022  11.276  1.00 56.84           C  
ATOM   3745  N   THR A 486      -7.720  29.823  14.550  1.00 52.31           N  
ATOM   3746  CA  THR A 486      -9.045  30.432  14.539  1.00 52.31           C  
ATOM   3747  C   THR A 486      -8.990  31.837  13.945  1.00 52.31           C  
ATOM   3748  CB  THR A 486      -9.643  30.495  15.957  1.00 52.31           C  
ATOM   3749  O   THR A 486      -8.190  32.669  14.378  1.00 52.31           O  
ATOM   3750  CG2 THR A 486     -11.142  30.774  15.910  1.00 52.31           C  
ATOM   3751  OG1 THR A 486      -9.422  29.242  16.617  1.00 52.31           O  
ATOM   3752  N   SER A 487      -8.943  32.034  12.643  1.00 49.01           N  
ATOM   3753  CA  SER A 487      -8.974  33.374  12.066  1.00 49.01           C  
ATOM   3754  C   SER A 487     -10.164  34.173  12.587  1.00 49.01           C  
ATOM   3755  CB  SER A 487      -9.028  33.300  10.540  1.00 49.01           C  
ATOM   3756  O   SER A 487     -11.262  33.634  12.739  1.00 49.01           O  
ATOM   3757  OG  SER A 487     -10.247  32.722  10.107  1.00 49.01           O  
ATOM   3758  N   GLU A 488      -9.983  35.061  13.641  1.00 48.28           N  
ATOM   3759  CA  GLU A 488     -10.784  36.143  14.207  1.00 48.28           C  
ATOM   3760  C   GLU A 488     -11.279  37.091  13.119  1.00 48.28           C  
ATOM   3761  CB  GLU A 488      -9.979  36.918  15.253  1.00 48.28           C  
ATOM   3762  O   GLU A 488     -10.482  37.637  12.354  1.00 48.28           O  
ATOM   3763  CG  GLU A 488     -10.349  36.577  16.690  1.00 48.28           C  
ATOM   3764  CD  GLU A 488      -9.698  37.496  17.711  1.00 48.28           C  
ATOM   3765  OE1 GLU A 488     -10.059  37.426  18.908  1.00 48.28           O  
ATOM   3766  OE2 GLU A 488      -8.821  38.294  17.311  1.00 48.28           O  
ATOM   3767  N   GLY A 489     -11.996  36.681  12.112  1.00 44.64           N  
ATOM   3768  CA  GLY A 489     -12.682  37.709  11.346  1.00 44.64           C  
ATOM   3769  C   GLY A 489     -13.551  37.147  10.237  1.00 44.64           C  
ATOM   3770  O   GLY A 489     -13.082  36.359   9.413  1.00 44.64           O  
ATOM   3771  N   GLY A 490     -14.710  36.634  10.537  1.00 47.88           N  
ATOM   3772  CA  GLY A 490     -15.963  36.841   9.828  1.00 47.88           C  
ATOM   3773  C   GLY A 490     -16.320  35.696   8.899  1.00 47.88           C  
ATOM   3774  O   GLY A 490     -17.455  35.602   8.428  1.00 47.88           O  
ATOM   3775  N   ASP A 491     -15.952  34.456   9.152  1.00 50.11           N  
ATOM   3776  CA  ASP A 491     -16.659  33.340   8.532  1.00 50.11           C  
ATOM   3777  C   ASP A 491     -16.399  32.038   9.285  1.00 50.11           C  
ATOM   3778  CB  ASP A 491     -16.248  33.192   7.065  1.00 50.11           C  
ATOM   3779  O   ASP A 491     -15.248  31.699   9.570  1.00 50.11           O  
ATOM   3780  CG  ASP A 491     -17.425  33.266   6.109  1.00 50.11           C  
ATOM   3781  OD1 ASP A 491     -18.295  32.370   6.142  1.00 50.11           O  
ATOM   3782  OD2 ASP A 491     -17.480  34.228   5.312  1.00 50.11           O  
ATOM   3783  N   GLY A 492     -16.748  31.992  10.559  1.00 51.71           N  
ATOM   3784  CA  GLY A 492     -17.002  30.816  11.377  1.00 51.71           C  
ATOM   3785  C   GLY A 492     -16.396  29.549  10.803  1.00 51.71           C  
ATOM   3786  O   GLY A 492     -16.664  28.450  11.293  1.00 51.71           O  
ATOM   3787  N   ALA A 493     -15.293  29.628   9.891  1.00 56.46           N  
ATOM   3788  CA  ALA A 493     -14.677  28.373   9.465  1.00 56.46           C  
ATOM   3789  C   ALA A 493     -13.336  28.157  10.160  1.00 56.46           C  
ATOM   3790  CB  ALA A 493     -14.496  28.357   7.949  1.00 56.46           C  
ATOM   3791  O   ALA A 493     -12.509  29.070  10.225  1.00 56.46           O  
ATOM   3792  N   THR A 494     -13.272  27.657  11.468  1.00 57.49           N  
ATOM   3793  CA  THR A 494     -12.063  27.186  12.135  1.00 57.49           C  
ATOM   3794  C   THR A 494     -11.234  26.311  11.199  1.00 57.49           C  
ATOM   3795  CB  THR A 494     -12.401  26.397  13.414  1.00 57.49           C  
ATOM   3796  O   THR A 494     -11.773  25.431  10.525  1.00 57.49           O  
ATOM   3797  CG2 THR A 494     -12.791  27.335  14.552  1.00 57.49           C  
ATOM   3798  OG1 THR A 494     -13.494  25.510  13.146  1.00 57.49           O  
ATOM   3799  N   LYS A 495     -10.186  26.772  10.555  1.00 60.72           N  
ATOM   3800  CA  LYS A 495      -9.235  26.100   9.674  1.00 60.72           C  
ATOM   3801  C   LYS A 495      -8.156  25.380  10.476  1.00 60.72           C  
ATOM   3802  CB  LYS A 495      -8.593  27.102   8.713  1.00 60.72           C  
ATOM   3803  O   LYS A 495      -7.665  25.905  11.478  1.00 60.72           O  
ATOM   3804  CG  LYS A 495      -9.576  27.754   7.751  1.00 60.72           C  
ATOM   3805  CD  LYS A 495      -8.876  28.729   6.812  1.00 60.72           C  
ATOM   3806  CE  LYS A 495      -9.873  29.478   5.939  1.00 60.72           C  
ATOM   3807  NZ  LYS A 495      -9.188  30.387   4.972  1.00 60.72           N  
ATOM   3808  N   TYR A 496      -8.155  23.964  10.564  1.00 63.50           N  
ATOM   3809  CA  TYR A 496      -7.064  23.191  11.148  1.00 63.50           C  
ATOM   3810  C   TYR A 496      -5.941  22.985  10.139  1.00 63.50           C  
ATOM   3811  CB  TYR A 496      -7.573  21.835  11.647  1.00 63.50           C  
ATOM   3812  O   TYR A 496      -6.193  22.647   8.980  1.00 63.50           O  
ATOM   3813  CG  TYR A 496      -8.608  21.941  12.741  1.00 63.50           C  
ATOM   3814  CD1 TYR A 496      -8.231  21.976  14.082  1.00 63.50           C  
ATOM   3815  CD2 TYR A 496      -9.963  22.004  12.437  1.00 63.50           C  
ATOM   3816  CE1 TYR A 496      -9.181  22.071  15.094  1.00 63.50           C  
ATOM   3817  CE2 TYR A 496     -10.922  22.099  13.441  1.00 63.50           C  
ATOM   3818  OH  TYR A 496     -11.466  22.226  15.761  1.00 63.50           O  
ATOM   3819  CZ  TYR A 496     -10.521  22.132  14.764  1.00 63.50           C  
ATOM   3820  N   ILE A 497      -4.802  23.633  10.333  1.00 66.07           N  
ATOM   3821  CA  ILE A 497      -3.625  23.419   9.498  1.00 66.07           C  
ATOM   3822  C   ILE A 497      -2.748  22.331  10.113  1.00 66.07           C  
ATOM   3823  CB  ILE A 497      -2.815  24.722   9.318  1.00 66.07           C  
ATOM   3824  O   ILE A 497      -2.379  22.412  11.287  1.00 66.07           O  
ATOM   3825  CG1 ILE A 497      -3.687  25.808   8.676  1.00 66.07           C  
ATOM   3826  CG2 ILE A 497      -1.558  24.465   8.482  1.00 66.07           C  
ATOM   3827  CD1 ILE A 497      -3.055  27.193   8.682  1.00 66.07           C  
ATOM   3828  N   THR A 498      -2.842  21.053   9.603  1.00 62.23           N  
ATOM   3829  CA  THR A 498      -1.950  19.977  10.021  1.00 62.23           C  
ATOM   3830  C   THR A 498      -0.595  20.098   9.329  1.00 62.23           C  
ATOM   3831  CB  THR A 498      -2.562  18.596   9.721  1.00 62.23           C  
ATOM   3832  O   THR A 498      -0.524  20.168   8.100  1.00 62.23           O  
ATOM   3833  CG2 THR A 498      -1.736  17.480  10.351  1.00 62.23           C  
ATOM   3834  OG1 THR A 498      -3.894  18.546  10.247  1.00 62.23           O  
ATOM   3835  N   LYS A 499       0.510  20.479  10.049  1.00 60.83           N  
ATOM   3836  CA  LYS A 499       1.876  20.550   9.538  1.00 60.83           C  
ATOM   3837  C   LYS A 499       2.671  19.305   9.922  1.00 60.83           C  
ATOM   3838  CB  LYS A 499       2.580  21.803  10.059  1.00 60.83           C  
ATOM   3839  O   LYS A 499       2.648  18.880  11.079  1.00 60.83           O  
ATOM   3840  CG  LYS A 499       1.942  23.107   9.602  1.00 60.83           C  
ATOM   3841  CD  LYS A 499       2.696  24.317  10.138  1.00 60.83           C  
ATOM   3842  CE  LYS A 499       2.082  25.621   9.649  1.00 60.83           C  
ATOM   3843  NZ  LYS A 499       2.757  26.811  10.249  1.00 60.83           N  
ATOM   3844  N   SER A 500       2.852  18.325   9.020  1.00 61.39           N  
ATOM   3845  CA  SER A 500       3.677  17.162   9.327  1.00 61.39           C  
ATOM   3846  C   SER A 500       5.120  17.373   8.881  1.00 61.39           C  
ATOM   3847  CB  SER A 500       3.107  15.909   8.660  1.00 61.39           C  
ATOM   3848  O   SER A 500       5.373  18.042   7.877  1.00 61.39           O  
ATOM   3849  OG  SER A 500       3.083  16.057   7.250  1.00 61.39           O  
ATOM   3850  N   VAL A 501       6.089  17.256   9.775  1.00 68.03           N  
ATOM   3851  CA  VAL A 501       7.522  17.320   9.508  1.00 68.03           C  
ATOM   3852  C   VAL A 501       8.114  15.913   9.522  1.00 68.03           C  
ATOM   3853  CB  VAL A 501       8.251  18.215  10.536  1.00 68.03           C  
ATOM   3854  O   VAL A 501       7.914  15.158  10.476  1.00 68.03           O  
ATOM   3855  CG1 VAL A 501       9.758  18.205  10.288  1.00 68.03           C  
ATOM   3856  CG2 VAL A 501       7.707  19.642  10.481  1.00 68.03           C  
ATOM   3857  N   THR A 502       8.437  15.343   8.328  1.00 64.66           N  
ATOM   3858  CA  THR A 502       9.101  14.051   8.197  1.00 64.66           C  
ATOM   3859  C   THR A 502      10.618  14.222   8.179  1.00 64.66           C  
ATOM   3860  CB  THR A 502       8.650  13.317   6.920  1.00 64.66           C  
ATOM   3861  O   THR A 502      11.149  15.015   7.400  1.00 64.66           O  
ATOM   3862  CG2 THR A 502       9.154  11.878   6.906  1.00 64.66           C  
ATOM   3863  OG1 THR A 502       7.218  13.310   6.861  1.00 64.66           O  
ATOM   3864  N   VAL A 503      11.369  13.779   9.297  1.00 61.68           N  
ATOM   3865  CA  VAL A 503      12.826  13.824   9.366  1.00 61.68           C  
ATOM   3866  C   VAL A 503      13.404  12.464   8.980  1.00 61.68           C  
ATOM   3867  CB  VAL A 503      13.316  14.231  10.774  1.00 61.68           C  
ATOM   3868  O   VAL A 503      13.068  11.444   9.587  1.00 61.68           O  
ATOM   3869  CG1 VAL A 503      14.842  14.276  10.823  1.00 61.68           C  
ATOM   3870  CG2 VAL A 503      12.724  15.581  11.174  1.00 61.68           C  
ATOM   3871  N   THR A 504      13.910  12.363   7.643  1.00 59.52           N  
ATOM   3872  CA  THR A 504      14.575  11.145   7.193  1.00 59.52           C  
ATOM   3873  C   THR A 504      16.076  11.220   7.457  1.00 59.52           C  
ATOM   3874  CB  THR A 504      14.327  10.894   5.694  1.00 59.52           C  
ATOM   3875  O   THR A 504      16.720  12.220   7.133  1.00 59.52           O  
ATOM   3876  CG2 THR A 504      12.946  10.290   5.459  1.00 59.52           C  
ATOM   3877  OG1 THR A 504      14.421  12.135   4.985  1.00 59.52           O  
ATOM   3878  N   GLN A 505      16.629  10.484   8.512  1.00 53.03           N  
ATOM   3879  CA  GLN A 505      18.057  10.385   8.793  1.00 53.03           C  
ATOM   3880  C   GLN A 505      18.711   9.298   7.944  1.00 53.03           C  
ATOM   3881  CB  GLN A 505      18.295  10.106  10.278  1.00 53.03           C  
ATOM   3882  O   GLN A 505      18.315   8.132   8.008  1.00 53.03           O  
ATOM   3883  CG  GLN A 505      19.755  10.206  10.696  1.00 53.03           C  
ATOM   3884  CD  GLN A 505      19.959   9.960  12.179  1.00 53.03           C  
ATOM   3885  NE2 GLN A 505      21.196  10.109  12.641  1.00 53.03           N  
ATOM   3886  OE1 GLN A 505      19.012   9.640  12.905  1.00 53.03           O  
ATOM   3887  N   LYS A 506      19.294   9.685   6.739  1.00 55.48           N  
ATOM   3888  CA  LYS A 506      20.031   8.736   5.909  1.00 55.48           C  
ATOM   3889  C   LYS A 506      21.506   8.696   6.298  1.00 55.48           C  
ATOM   3890  CB  LYS A 506      19.889   9.094   4.429  1.00 55.48           C  
ATOM   3891  O   LYS A 506      22.146   9.741   6.436  1.00 55.48           O  
ATOM   3892  CG  LYS A 506      18.608   8.581   3.788  1.00 55.48           C  
ATOM   3893  CD  LYS A 506      18.577   8.869   2.292  1.00 55.48           C  
ATOM   3894  CE  LYS A 506      17.232   8.501   1.679  1.00 55.48           C  
ATOM   3895  NZ  LYS A 506      17.127   8.957   0.261  1.00 55.48           N  
ATOM   3896  N   VAL A 507      22.048   7.666   7.046  1.00 47.83           N  
ATOM   3897  CA  VAL A 507      23.460   7.480   7.366  1.00 47.83           C  
ATOM   3898  C   VAL A 507      24.197   6.925   6.150  1.00 47.83           C  
ATOM   3899  CB  VAL A 507      23.647   6.540   8.578  1.00 47.83           C  
ATOM   3900  O   VAL A 507      23.834   5.870   5.624  1.00 47.83           O  
ATOM   3901  CG1 VAL A 507      25.130   6.365   8.902  1.00 47.83           C  
ATOM   3902  CG2 VAL A 507      22.892   7.078   9.792  1.00 47.83           C  
ATOM   3903  N   GLU A 508      24.506   7.815   5.163  1.00 48.97           N  
ATOM   3904  CA  GLU A 508      25.280   7.355   4.014  1.00 48.97           C  
ATOM   3905  C   GLU A 508      26.769   7.291   4.340  1.00 48.97           C  
ATOM   3906  CB  GLU A 508      25.044   8.268   2.807  1.00 48.97           C  
ATOM   3907  O   GLU A 508      27.352   8.274   4.801  1.00 48.97           O  
ATOM   3908  CG  GLU A 508      25.530   7.682   1.489  1.00 48.97           C  
ATOM   3909  CD  GLU A 508      25.132   8.514   0.280  1.00 48.97           C  
ATOM   3910  OE1 GLU A 508      25.524   8.161  -0.855  1.00 48.97           O  
ATOM   3911  OE2 GLU A 508      24.424   9.528   0.470  1.00 48.97           O  
ATOM   3912  N   GLU A 509      27.281   6.182   4.801  1.00 49.60           N  
ATOM   3913  CA  GLU A 509      28.701   5.882   4.961  1.00 49.60           C  
ATOM   3914  C   GLU A 509      29.456   6.073   3.649  1.00 49.60           C  
ATOM   3915  CB  GLU A 509      28.894   4.453   5.475  1.00 49.60           C  
ATOM   3916  O   GLU A 509      29.056   5.540   2.612  1.00 49.60           O  
ATOM   3917  CG  GLU A 509      28.500   4.266   6.933  1.00 49.60           C  
ATOM   3918  CD  GLU A 509      28.834   2.884   7.472  1.00 49.60           C  
ATOM   3919  OE1 GLU A 509      28.784   2.686   8.707  1.00 49.60           O  
ATOM   3920  OE2 GLU A 509      29.149   1.992   6.653  1.00 49.60           O  
ATOM   3921  N   HIS A 510      29.877   7.319   3.258  1.00 37.98           N  
ATOM   3922  CA  HIS A 510      30.711   7.518   2.078  1.00 37.98           C  
ATOM   3923  C   HIS A 510      32.085   6.884   2.262  1.00 37.98           C  
ATOM   3924  CB  HIS A 510      30.857   9.010   1.771  1.00 37.98           C  
ATOM   3925  O   HIS A 510      32.732   7.083   3.293  1.00 37.98           O  
ATOM   3926  CG  HIS A 510      30.920   9.318   0.309  1.00 37.98           C  
ATOM   3927  CD2 HIS A 510      29.942   9.613  -0.580  1.00 37.98           C  
ATOM   3928  ND1 HIS A 510      32.103   9.342  -0.396  1.00 37.98           N  
ATOM   3929  CE1 HIS A 510      31.850   9.640  -1.660  1.00 37.98           C  
ATOM   3930  NE2 HIS A 510      30.546   9.809  -1.797  1.00 37.98           N  
ATOM   3931  N   GLU A 511      32.295   5.654   1.829  1.00 46.42           N  
ATOM   3932  CA  GLU A 511      33.582   4.997   1.621  1.00 46.42           C  
ATOM   3933  C   GLU A 511      34.520   5.870   0.791  1.00 46.42           C  
ATOM   3934  CB  GLU A 511      33.390   3.639   0.942  1.00 46.42           C  
ATOM   3935  O   GLU A 511      34.118   6.418  -0.237  1.00 46.42           O  
ATOM   3936  CG  GLU A 511      33.199   2.486   1.917  1.00 46.42           C  
ATOM   3937  CD  GLU A 511      33.065   1.136   1.230  1.00 46.42           C  
ATOM   3938  OE1 GLU A 511      33.238   0.094   1.902  1.00 46.42           O  
ATOM   3939  OE2 GLU A 511      32.786   1.120   0.011  1.00 46.42           O  
ATOM   3940  N   GLU A 512      35.287   6.860   1.358  1.00 38.05           N  
ATOM   3941  CA  GLU A 512      36.470   7.612   0.951  1.00 38.05           C  
ATOM   3942  C   GLU A 512      37.146   6.966  -0.255  1.00 38.05           C  
ATOM   3943  CB  GLU A 512      37.462   7.724   2.112  1.00 38.05           C  
ATOM   3944  O   GLU A 512      37.488   5.782  -0.222  1.00 38.05           O  
ATOM   3945  CG  GLU A 512      37.324   9.008   2.917  1.00 38.05           C  
ATOM   3946  CD  GLU A 512      38.319   9.108   4.062  1.00 38.05           C  
ATOM   3947  OE1 GLU A 512      38.324  10.138   4.774  1.00 38.05           O  
ATOM   3948  OE2 GLU A 512      39.102   8.150   4.248  1.00 38.05           O  
ATOM   3949  N   THR A 513      36.728   7.133  -1.555  1.00 45.26           N  
ATOM   3950  CA  THR A 513      37.585   6.967  -2.723  1.00 45.26           C  
ATOM   3951  C   THR A 513      38.700   8.010  -2.728  1.00 45.26           C  
ATOM   3952  CB  THR A 513      36.776   7.070  -4.029  1.00 45.26           C  
ATOM   3953  O   THR A 513      38.465   9.178  -2.413  1.00 45.26           O  
ATOM   3954  CG2 THR A 513      36.031   5.772  -4.319  1.00 45.26           C  
ATOM   3955  OG1 THR A 513      35.827   8.138  -3.913  1.00 45.26           O  
ATOM   3956  N   PHE A 514      39.985   7.790  -2.159  1.00 39.30           N  
ATOM   3957  CA  PHE A 514      41.393   8.120  -2.347  1.00 39.30           C  
ATOM   3958  C   PHE A 514      41.607   8.846  -3.670  1.00 39.30           C  
ATOM   3959  CB  PHE A 514      42.254   6.854  -2.298  1.00 39.30           C  
ATOM   3960  O   PHE A 514      41.221   8.346  -4.728  1.00 39.30           O  
ATOM   3961  CG  PHE A 514      43.544   7.026  -1.543  1.00 39.30           C  
ATOM   3962  CD1 PHE A 514      44.736   7.257  -2.220  1.00 39.30           C  
ATOM   3963  CD2 PHE A 514      43.565   6.958  -0.156  1.00 39.30           C  
ATOM   3964  CE1 PHE A 514      45.932   7.417  -1.524  1.00 39.30           C  
ATOM   3965  CE2 PHE A 514      44.757   7.117   0.546  1.00 39.30           C  
ATOM   3966  CZ  PHE A 514      45.939   7.345  -0.139  1.00 39.30           C  
ATOM   3967  N   GLU A 515      41.273  10.148  -3.834  1.00 36.72           N  
ATOM   3968  CA  GLU A 515      41.811  11.010  -4.882  1.00 36.72           C  
ATOM   3969  C   GLU A 515      43.329  10.888  -4.972  1.00 36.72           C  
ATOM   3970  CB  GLU A 515      41.414  12.468  -4.637  1.00 36.72           C  
ATOM   3971  O   GLU A 515      44.034  11.105  -3.985  1.00 36.72           O  
ATOM   3972  CG  GLU A 515      40.385  13.000  -5.623  1.00 36.72           C  
ATOM   3973  CD  GLU A 515      39.969  14.435  -5.342  1.00 36.72           C  
ATOM   3974  OE1 GLU A 515      39.181  15.005  -6.130  1.00 36.72           O  
ATOM   3975  OE2 GLU A 515      40.436  14.994  -4.324  1.00 36.72           O  
ATOM   3976  N   GLU A 516      43.958   9.818  -5.437  1.00 39.14           N  
ATOM   3977  CA  GLU A 516      45.230   9.751  -6.150  1.00 39.14           C  
ATOM   3978  C   GLU A 516      45.334  10.856  -7.197  1.00 39.14           C  
ATOM   3979  CB  GLU A 516      45.404   8.381  -6.811  1.00 39.14           C  
ATOM   3980  O   GLU A 516      44.442  11.012  -8.033  1.00 39.14           O  
ATOM   3981  CG  GLU A 516      46.847   7.900  -6.858  1.00 39.14           C  
ATOM   3982  CD  GLU A 516      47.014   6.574  -7.582  1.00 39.14           C  
ATOM   3983  OE1 GLU A 516      48.169   6.168  -7.847  1.00 39.14           O  
ATOM   3984  OE2 GLU A 516      45.982   5.935  -7.887  1.00 39.14           O  
ATOM   3985  N   LYS A 517      45.510  12.132  -6.805  1.00 36.76           N  
ATOM   3986  CA  LYS A 517      46.305  13.174  -7.448  1.00 36.76           C  
ATOM   3987  C   LYS A 517      47.225  12.585  -8.514  1.00 36.76           C  
ATOM   3988  CB  LYS A 517      47.128  13.939  -6.410  1.00 36.76           C  
ATOM   3989  O   LYS A 517      48.100  11.773  -8.206  1.00 36.76           O  
ATOM   3990  CG  LYS A 517      46.297  14.820  -5.489  1.00 36.76           C  
ATOM   3991  CD  LYS A 517      47.179  15.689  -4.601  1.00 36.76           C  
ATOM   3992  CE  LYS A 517      46.349  16.543  -3.652  1.00 36.76           C  
ATOM   3993  NZ  LYS A 517      47.207  17.278  -2.674  1.00 36.76           N  
ATOM   3994  N   LEU A 518      46.752  12.041  -9.579  1.00 34.84           N  
ATOM   3995  CA  LEU A 518      47.657  12.079 -10.722  1.00 34.84           C  
ATOM   3996  C   LEU A 518      47.435  13.340 -11.549  1.00 34.84           C  
ATOM   3997  CB  LEU A 518      47.465  10.839 -11.599  1.00 34.84           C  
ATOM   3998  O   LEU A 518      46.296  13.681 -11.877  1.00 34.84           O  
ATOM   3999  CG  LEU A 518      48.575   9.788 -11.541  1.00 34.84           C  
ATOM   4000  CD1 LEU A 518      47.985   8.387 -11.648  1.00 34.84           C  
ATOM   4001  CD2 LEU A 518      49.598  10.029 -12.645  1.00 34.84           C  
ATOM   4002  N   VAL A 519      48.063  14.474 -11.222  1.00 33.24           N  
ATOM   4003  CA  VAL A 519      48.793  15.400 -12.082  1.00 33.24           C  
ATOM   4004  C   VAL A 519      48.920  14.812 -13.485  1.00 33.24           C  
ATOM   4005  CB  VAL A 519      50.192  15.722 -11.511  1.00 33.24           C  
ATOM   4006  O   VAL A 519      49.443  13.708 -13.658  1.00 33.24           O  
ATOM   4007  CG1 VAL A 519      50.904  16.759 -12.377  1.00 33.24           C  
ATOM   4008  CG2 VAL A 519      50.079  16.213 -10.069  1.00 33.24           C  
ATOM   4009  N   SER A 520      47.887  14.868 -14.387  1.00 37.03           N  
ATOM   4010  CA  SER A 520      48.237  15.027 -15.795  1.00 37.03           C  
ATOM   4011  C   SER A 520      47.176  15.828 -16.541  1.00 37.03           C  
ATOM   4012  CB  SER A 520      48.418  13.662 -16.460  1.00 37.03           C  
ATOM   4013  O   SER A 520      45.978  15.643 -16.317  1.00 37.03           O  
ATOM   4014  OG  SER A 520      47.223  13.253 -17.103  1.00 37.03           O  
ATOM   4015  N   THR A 521      47.172  17.250 -16.673  1.00 35.87           N  
ATOM   4016  CA  THR A 521      46.961  18.213 -17.749  1.00 35.87           C  
ATOM   4017  C   THR A 521      46.312  17.541 -18.956  1.00 35.87           C  
ATOM   4018  CB  THR A 521      48.285  18.874 -18.176  1.00 35.87           C  
ATOM   4019  O   THR A 521      46.794  16.511 -19.433  1.00 35.87           O  
ATOM   4020  CG2 THR A 521      48.866  19.719 -17.047  1.00 35.87           C  
ATOM   4021  OG1 THR A 521      49.228  17.855 -18.529  1.00 35.87           O  
ATOM   4022  N   LYS A 522      44.925  17.308 -19.062  1.00 35.13           N  
ATOM   4023  CA  LYS A 522      44.372  17.162 -20.405  1.00 35.13           C  
ATOM   4024  C   LYS A 522      42.889  17.521 -20.431  1.00 35.13           C  
ATOM   4025  CB  LYS A 522      44.575  15.735 -20.916  1.00 35.13           C  
ATOM   4026  O   LYS A 522      42.130  17.110 -19.551  1.00 35.13           O  
ATOM   4027  CG  LYS A 522      45.710  15.592 -21.919  1.00 35.13           C  
ATOM   4028  CD  LYS A 522      45.862  14.151 -22.390  1.00 35.13           C  
ATOM   4029  CE  LYS A 522      46.997  14.007 -23.395  1.00 35.13           C  
ATOM   4030  NZ  LYS A 522      47.279  12.575 -23.711  1.00 35.13           N  
ATOM   4031  N   LYS A 523      42.513  18.790 -20.702  1.00 41.07           N  
ATOM   4032  CA  LYS A 523      41.572  19.524 -21.544  1.00 41.07           C  
ATOM   4033  C   LYS A 523      40.130  19.223 -21.148  1.00 41.07           C  
ATOM   4034  CB  LYS A 523      41.793  19.183 -23.019  1.00 41.07           C  
ATOM   4035  O   LYS A 523      39.743  18.059 -21.030  1.00 41.07           O  
ATOM   4036  CG  LYS A 523      42.859  20.030 -23.697  1.00 41.07           C  
ATOM   4037  CD  LYS A 523      42.932  19.744 -25.192  1.00 41.07           C  
ATOM   4038  CE  LYS A 523      44.029  20.559 -25.865  1.00 41.07           C  
ATOM   4039  NZ  LYS A 523      44.265  20.116 -27.271  1.00 41.07           N  
ATOM   4040  N   VAL A 524      39.528  20.001 -20.280  1.00 33.51           N  
ATOM   4041  CA  VAL A 524      38.259  20.685 -20.059  1.00 33.51           C  
ATOM   4042  C   VAL A 524      37.380  20.560 -21.301  1.00 33.51           C  
ATOM   4043  CB  VAL A 524      38.471  22.173 -19.703  1.00 33.51           C  
ATOM   4044  O   VAL A 524      37.786  20.951 -22.398  1.00 33.51           O  
ATOM   4045  CG1 VAL A 524      37.130  22.894 -19.573  1.00 33.51           C  
ATOM   4046  CG2 VAL A 524      39.277  22.303 -18.412  1.00 33.51           C  
ATOM   4047  N   GLU A 525      36.722  19.467 -21.630  1.00 40.22           N  
ATOM   4048  CA  GLU A 525      35.544  19.597 -22.482  1.00 40.22           C  
ATOM   4049  C   GLU A 525      34.259  19.499 -21.665  1.00 40.22           C  
ATOM   4050  CB  GLU A 525      35.552  18.529 -23.579  1.00 40.22           C  
ATOM   4051  O   GLU A 525      34.070  18.545 -20.906  1.00 40.22           O  
ATOM   4052  CG  GLU A 525      35.446  19.094 -24.988  1.00 40.22           C  
ATOM   4053  CD  GLU A 525      35.346  18.020 -26.059  1.00 40.22           C  
ATOM   4054  OE1 GLU A 525      35.085  18.358 -27.236  1.00 40.22           O  
ATOM   4055  OE2 GLU A 525      35.530  16.830 -25.719  1.00 40.22           O  
ATOM   4056  N   LYS A 526      33.859  20.514 -20.968  1.00 42.17           N  
ATOM   4057  CA  LYS A 526      32.551  21.040 -20.587  1.00 42.17           C  
ATOM   4058  C   LYS A 526      31.446  20.446 -21.456  1.00 42.17           C  
ATOM   4059  CB  LYS A 526      32.535  22.566 -20.690  1.00 42.17           C  
ATOM   4060  O   LYS A 526      31.474  20.576 -22.681  1.00 42.17           O  
ATOM   4061  CG  LYS A 526      32.459  23.276 -19.347  1.00 42.17           C  
ATOM   4062  CD  LYS A 526      32.555  24.788 -19.507  1.00 42.17           C  
ATOM   4063  CE  LYS A 526      32.593  25.493 -18.158  1.00 42.17           C  
ATOM   4064  NZ  LYS A 526      32.803  26.964 -18.308  1.00 42.17           N  
ATOM   4065  N   VAL A 527      31.040  19.209 -21.274  1.00 40.92           N  
ATOM   4066  CA  VAL A 527      29.774  18.792 -21.869  1.00 40.92           C  
ATOM   4067  C   VAL A 527      28.629  19.079 -20.901  1.00 40.92           C  
ATOM   4068  CB  VAL A 527      29.790  17.294 -22.247  1.00 40.92           C  
ATOM   4069  O   VAL A 527      28.666  18.658 -19.742  1.00 40.92           O  
ATOM   4070  CG1 VAL A 527      28.485  16.896 -22.933  1.00 40.92           C  
ATOM   4071  CG2 VAL A 527      30.986  16.984 -23.145  1.00 40.92           C  
ATOM   4072  N   THR A 528      28.173  20.307 -20.752  1.00 43.71           N  
ATOM   4073  CA  THR A 528      26.900  20.868 -20.311  1.00 43.71           C  
ATOM   4074  C   THR A 528      25.731  20.116 -20.940  1.00 43.71           C  
ATOM   4075  CB  THR A 528      26.799  22.364 -20.660  1.00 43.71           C  
ATOM   4076  O   THR A 528      25.667  19.967 -22.162  1.00 43.71           O  
ATOM   4077  CG2 THR A 528      25.859  23.090 -19.702  1.00 43.71           C  
ATOM   4078  OG1 THR A 528      28.101  22.958 -20.575  1.00 43.71           O  
ATOM   4079  N   SER A 529      25.276  18.956 -20.526  1.00 41.59           N  
ATOM   4080  CA  SER A 529      24.002  18.357 -20.912  1.00 41.59           C  
ATOM   4081  C   SER A 529      22.842  18.984 -20.145  1.00 41.59           C  
ATOM   4082  CB  SER A 529      24.026  16.847 -20.674  1.00 41.59           C  
ATOM   4083  O   SER A 529      22.942  19.214 -18.938  1.00 41.59           O  
ATOM   4084  OG  SER A 529      24.303  16.557 -19.314  1.00 41.59           O  
ATOM   4085  N   HIS A 530      22.209  20.084 -20.579  1.00 41.73           N  
ATOM   4086  CA  HIS A 530      20.891  20.684 -20.403  1.00 41.73           C  
ATOM   4087  C   HIS A 530      19.799  19.619 -20.386  1.00 41.73           C  
ATOM   4088  CB  HIS A 530      20.614  21.701 -21.511  1.00 41.73           C  
ATOM   4089  O   HIS A 530      19.743  18.767 -21.275  1.00 41.73           O  
ATOM   4090  CG  HIS A 530      21.431  22.949 -21.398  1.00 41.73           C  
ATOM   4091  CD2 HIS A 530      22.449  23.417 -22.157  1.00 41.73           C  
ATOM   4092  ND1 HIS A 530      21.235  23.879 -20.400  1.00 41.73           N  
ATOM   4093  CE1 HIS A 530      22.099  24.868 -20.552  1.00 41.73           C  
ATOM   4094  NE2 HIS A 530      22.848  24.612 -21.611  1.00 41.73           N  
ATOM   4095  N   ALA A 531      19.509  18.880 -19.309  1.00 45.29           N  
ATOM   4096  CA  ALA A 531      18.274  18.131 -19.093  1.00 45.29           C  
ATOM   4097  C   ALA A 531      17.052  19.033 -19.239  1.00 45.29           C  
ATOM   4098  CB  ALA A 531      18.285  17.473 -17.715  1.00 45.29           C  
ATOM   4099  O   ALA A 531      16.991  20.108 -18.637  1.00 45.29           O  
ATOM   4100  N   ILE A 532      16.557  19.413 -20.483  1.00 40.57           N  
ATOM   4101  CA  ILE A 532      15.230  19.871 -20.879  1.00 40.57           C  
ATOM   4102  C   ILE A 532      14.165  19.097 -20.107  1.00 40.57           C  
ATOM   4103  CB  ILE A 532      15.009  19.714 -22.401  1.00 40.57           C  
ATOM   4104  O   ILE A 532      14.151  17.864 -20.121  1.00 40.57           O  
ATOM   4105  CG1 ILE A 532      16.048  20.530 -23.178  1.00 40.57           C  
ATOM   4106  CG2 ILE A 532      13.586  20.130 -22.785  1.00 40.57           C  
ATOM   4107  CD1 ILE A 532      16.090  20.219 -24.668  1.00 40.57           C  
ATOM   4108  N   VAL A 533      13.853  19.432 -18.897  1.00 40.43           N  
ATOM   4109  CA  VAL A 533      12.610  19.308 -18.142  1.00 40.43           C  
ATOM   4110  C   VAL A 533      11.418  19.549 -19.066  1.00 40.43           C  
ATOM   4111  CB  VAL A 533      12.569  20.291 -16.951  1.00 40.43           C  
ATOM   4112  O   VAL A 533      11.329  20.594 -19.714  1.00 40.43           O  
ATOM   4113  CG1 VAL A 533      11.266  20.138 -16.169  1.00 40.43           C  
ATOM   4114  CG2 VAL A 533      13.773  20.072 -16.037  1.00 40.43           C  
ATOM   4115  N   LYS A 534      11.075  18.687 -20.003  1.00 40.69           N  
ATOM   4116  CA  LYS A 534       9.785  18.586 -20.681  1.00 40.69           C  
ATOM   4117  C   LYS A 534       8.634  18.618 -19.681  1.00 40.69           C  
ATOM   4118  CB  LYS A 534       9.718  17.306 -21.517  1.00 40.69           C  
ATOM   4119  O   LYS A 534       8.594  17.815 -18.746  1.00 40.69           O  
ATOM   4120  CG  LYS A 534      10.021  17.515 -22.993  1.00 40.69           C  
ATOM   4121  CD  LYS A 534      10.041  16.194 -23.752  1.00 40.69           C  
ATOM   4122  CE  LYS A 534      10.435  16.391 -25.209  1.00 40.69           C  
ATOM   4123  NZ  LYS A 534      10.936  15.125 -25.824  1.00 40.69           N  
ATOM   4124  N   GLU A 535       8.330  19.722 -19.158  1.00 42.78           N  
ATOM   4125  CA  GLU A 535       7.028  20.202 -18.705  1.00 42.78           C  
ATOM   4126  C   GLU A 535       5.920  19.782 -19.667  1.00 42.78           C  
ATOM   4127  CB  GLU A 535       7.040  21.725 -18.550  1.00 42.78           C  
ATOM   4128  O   GLU A 535       6.010  20.029 -20.872  1.00 42.78           O  
ATOM   4129  CG  GLU A 535       6.411  22.216 -17.254  1.00 42.78           C  
ATOM   4130  CD  GLU A 535       6.156  23.715 -17.241  1.00 42.78           C  
ATOM   4131  OE1 GLU A 535       5.419  24.197 -16.351  1.00 42.78           O  
ATOM   4132  OE2 GLU A 535       6.696  24.412 -18.128  1.00 42.78           O  
ATOM   4133  N   VAL A 536       5.442  18.594 -19.669  1.00 41.11           N  
ATOM   4134  CA  VAL A 536       4.213  17.995 -20.178  1.00 41.11           C  
ATOM   4135  C   VAL A 536       3.025  18.898 -19.855  1.00 41.11           C  
ATOM   4136  CB  VAL A 536       3.984  16.584 -19.593  1.00 41.11           C  
ATOM   4137  O   VAL A 536       2.757  19.188 -18.686  1.00 41.11           O  
ATOM   4138  CG1 VAL A 536       2.695  15.974 -20.140  1.00 41.11           C  
ATOM   4139  CG2 VAL A 536       5.178  15.680 -19.898  1.00 41.11           C  
ATOM   4140  N   THR A 537       2.972  20.097 -20.421  1.00 42.13           N  
ATOM   4141  CA  THR A 537       1.678  20.764 -20.516  1.00 42.13           C  
ATOM   4142  C   THR A 537       0.837  20.157 -21.636  1.00 42.13           C  
ATOM   4143  CB  THR A 537       1.845  22.276 -20.758  1.00 42.13           C  
ATOM   4144  O   THR A 537       1.368  19.781 -22.683  1.00 42.13           O  
ATOM   4145  CG2 THR A 537       2.456  22.963 -19.542  1.00 42.13           C  
ATOM   4146  OG1 THR A 537       2.700  22.481 -21.889  1.00 42.13           O  
ATOM   4147  N   GLN A 538      -0.015  19.247 -21.289  1.00 40.46           N  
ATOM   4148  CA  GLN A 538      -1.347  18.802 -21.688  1.00 40.46           C  
ATOM   4149  C   GLN A 538      -1.881  19.636 -22.848  1.00 40.46           C  
ATOM   4150  CB  GLN A 538      -2.312  18.869 -20.504  1.00 40.46           C  
ATOM   4151  O   GLN A 538      -1.980  20.861 -22.746  1.00 40.46           O  
ATOM   4152  CG  GLN A 538      -3.279  17.695 -20.431  1.00 40.46           C  
ATOM   4153  CD  GLN A 538      -4.162  17.737 -19.198  1.00 40.46           C  
ATOM   4154  NE2 GLN A 538      -4.878  16.647 -18.944  1.00 40.46           N  
ATOM   4155  OE1 GLN A 538      -4.199  18.740 -18.479  1.00 40.46           O  
ATOM   4156  N   SER A 539      -1.110  19.672 -23.911  1.00 38.44           N  
ATOM   4157  CA  SER A 539      -1.730  19.688 -25.232  1.00 38.44           C  
ATOM   4158  C   SER A 539      -0.684  19.579 -26.336  1.00 38.44           C  
ATOM   4159  CB  SER A 539      -2.553  20.963 -25.423  1.00 38.44           C  
ATOM   4160  O   SER A 539       0.101  20.506 -26.549  1.00 38.44           O  
ATOM   4161  OG  SER A 539      -3.281  21.272 -24.247  1.00 38.44           O  
ATOM   4162  N   ASP A 540       0.241  18.518 -26.378  1.00 39.29           N  
ATOM   4163  CA  ASP A 540       0.796  17.997 -27.624  1.00 39.29           C  
ATOM   4164  C   ASP A 540       0.751  16.470 -27.648  1.00 39.29           C  
ATOM   4165  CB  ASP A 540       2.233  18.484 -27.817  1.00 39.29           C  
ATOM   4166  O   ASP A 540       0.919  15.822 -26.613  1.00 39.29           O  
ATOM   4167  CG  ASP A 540       2.597  18.694 -29.276  1.00 39.29           C  
ATOM   4168  OD1 ASP A 540       3.134  17.761 -29.911  1.00 39.29           O  
ATOM   4169  OD2 ASP A 540       2.348  19.804 -29.795  1.00 39.29           O  
TER    4170      ASP A 540                                                      
ENDMDL                                                                          
END                                                                             
