# Supplementary material for: The 2022 Lady Estelle Wolfson lectureship on neurofilaments
Source: J Neurochem. 2022 Sep 19;163(3):179–219. doi: 10.1111/jnc.15682 (PMC9826399; doi:10.1111/jnc.15682)
Supplement: Supplementary file 1 — Supplementary material S1 [file JNC-163-179-s001.gz › NEFM2_91e8d_unrelaxed_rank_4_model_4.pdb]

MODEL     1                                                                     
ATOM      1  N   MET A   1      22.701   2.139 -18.731  1.00 92.01           N  
ATOM      2  CA  MET A   1      21.557   1.234 -18.668  1.00 92.01           C  
ATOM      3  C   MET A   1      21.344   0.724 -17.247  1.00 92.01           C  
ATOM      4  CB  MET A   1      21.749   0.055 -19.623  1.00 92.01           C  
ATOM      5  O   MET A   1      20.207   0.623 -16.782  1.00 92.01           O  
ATOM      6  CG  MET A   1      20.466  -0.698 -19.934  1.00 92.01           C  
ATOM      7  SD  MET A   1      19.322   0.268 -20.994  1.00 92.01           S  
ATOM      8  CE  MET A   1      17.949  -0.909 -21.138  1.00 92.01           C  
ATOM      9  N   ALA A   2      22.378   0.346 -16.517  1.00 96.59           N  
ATOM     10  CA  ALA A   2      22.297  -0.142 -15.143  1.00 96.59           C  
ATOM     11  C   ALA A   2      21.655   0.897 -14.229  1.00 96.59           C  
ATOM     12  CB  ALA A   2      23.685  -0.514 -14.628  1.00 96.59           C  
ATOM     13  O   ALA A   2      20.878   0.551 -13.335  1.00 96.59           O  
ATOM     14  N   ARG A   3      22.013   2.123 -14.444  1.00 97.28           N  
ATOM     15  CA  ARG A   3      21.426   3.209 -13.666  1.00 97.28           C  
ATOM     16  C   ARG A   3      19.917   3.280 -13.877  1.00 97.28           C  
ATOM     17  CB  ARG A   3      22.070   4.547 -14.037  1.00 97.28           C  
ATOM     18  O   ARG A   3      19.160   3.469 -12.923  1.00 97.28           O  
ATOM     19  CG  ARG A   3      21.671   5.697 -13.126  1.00 97.28           C  
ATOM     20  CD  ARG A   3      22.197   7.030 -13.638  1.00 97.28           C  
ATOM     21  NE  ARG A   3      23.657   7.056 -13.673  1.00 97.28           N  
ATOM     22  NH1 ARG A   3      23.800   9.071 -14.794  1.00 97.28           N  
ATOM     23  NH2 ARG A   3      25.707   7.948 -14.198  1.00 97.28           N  
ATOM     24  CZ  ARG A   3      24.384   8.025 -14.222  1.00 97.28           C  
ATOM     25  N   HIS A   4      19.468   3.118 -15.074  1.00 97.82           N  
ATOM     26  CA  HIS A   4      18.047   3.158 -15.399  1.00 97.82           C  
ATOM     27  C   HIS A   4      17.307   1.974 -14.785  1.00 97.82           C  
ATOM     28  CB  HIS A   4      17.844   3.174 -16.916  1.00 97.82           C  
ATOM     29  O   HIS A   4      16.184   2.124 -14.298  1.00 97.82           O  
ATOM     30  CG  HIS A   4      18.261   4.456 -17.563  1.00 97.82           C  
ATOM     31  CD2 HIS A   4      19.104   4.698 -18.595  1.00 97.82           C  
ATOM     32  ND1 HIS A   4      17.795   5.685 -17.149  1.00 97.82           N  
ATOM     33  CE1 HIS A   4      18.334   6.630 -17.901  1.00 97.82           C  
ATOM     34  NE2 HIS A   4      19.132   6.057 -18.786  1.00 97.82           N  
ATOM     35  N   LEU A   5      17.882   0.866 -14.731  1.00 97.87           N  
ATOM     36  CA  LEU A   5      17.273  -0.316 -14.131  1.00 97.87           C  
ATOM     37  C   LEU A   5      17.127  -0.146 -12.623  1.00 97.87           C  
ATOM     38  CB  LEU A   5      18.106  -1.563 -14.437  1.00 97.87           C  
ATOM     39  O   LEU A   5      16.116  -0.551 -12.043  1.00 97.87           O  
ATOM     40  CG  LEU A   5      18.043  -2.085 -15.874  1.00 97.87           C  
ATOM     41  CD1 LEU A   5      19.015  -3.245 -16.059  1.00 97.87           C  
ATOM     42  CD2 LEU A   5      16.621  -2.509 -16.226  1.00 97.87           C  
ATOM     43  N   ARG A   6      18.090   0.457 -12.040  1.00 97.94           N  
ATOM     44  CA  ARG A   6      18.028   0.707 -10.603  1.00 97.94           C  
ATOM     45  C   ARG A   6      16.942   1.724 -10.271  1.00 97.94           C  
ATOM     46  CB  ARG A   6      19.381   1.196 -10.083  1.00 97.94           C  
ATOM     47  O   ARG A   6      16.173   1.534  -9.327  1.00 97.94           O  
ATOM     48  CG  ARG A   6      19.489   1.213  -8.566  1.00 97.94           C  
ATOM     49  CD  ARG A   6      20.875   1.640  -8.104  1.00 97.94           C  
ATOM     50  NE  ARG A   6      21.890   0.654  -8.463  1.00 97.94           N  
ATOM     51  NH1 ARG A   6      23.664   2.129  -8.335  1.00 97.94           N  
ATOM     52  NH2 ARG A   6      24.028  -0.063  -8.897  1.00 97.94           N  
ATOM     53  CZ  ARG A   6      23.192   0.909  -8.564  1.00 97.94           C  
ATOM     54  N   GLU A   7      16.893   2.782 -11.038  1.00 97.92           N  
ATOM     55  CA  GLU A   7      15.864   3.793 -10.817  1.00 97.92           C  
ATOM     56  C   GLU A   7      14.467   3.212 -11.016  1.00 97.92           C  
ATOM     57  CB  GLU A   7      16.074   4.988 -11.751  1.00 97.92           C  
ATOM     58  O   GLU A   7      13.549   3.514 -10.251  1.00 97.92           O  
ATOM     59  CG  GLU A   7      17.294   5.830 -11.407  1.00 97.92           C  
ATOM     60  CD  GLU A   7      17.559   6.940 -12.412  1.00 97.92           C  
ATOM     61  OE1 GLU A   7      18.576   7.657 -12.270  1.00 97.92           O  
ATOM     62  OE2 GLU A   7      16.743   7.095 -13.347  1.00 97.92           O  
ATOM     63  N   TYR A   8      14.349   2.457 -12.017  1.00 98.36           N  
ATOM     64  CA  TYR A   8      13.073   1.801 -12.277  1.00 98.36           C  
ATOM     65  C   TYR A   8      12.673   0.905 -11.111  1.00 98.36           C  
ATOM     66  CB  TYR A   8      13.143   0.979 -13.567  1.00 98.36           C  
ATOM     67  O   TYR A   8      11.520   0.924 -10.672  1.00 98.36           O  
ATOM     68  CG  TYR A   8      11.855   0.269 -13.906  1.00 98.36           C  
ATOM     69  CD1 TYR A   8      11.702  -1.094 -13.661  1.00 98.36           C  
ATOM     70  CD2 TYR A   8      10.789   0.959 -14.472  1.00 98.36           C  
ATOM     71  CE1 TYR A   8      10.518  -1.753 -13.974  1.00 98.36           C  
ATOM     72  CE2 TYR A   8       9.600   0.311 -14.789  1.00 98.36           C  
ATOM     73  OH  TYR A   8       8.298  -1.690 -14.847  1.00 98.36           O  
ATOM     74  CZ  TYR A   8       9.474  -1.043 -14.536  1.00 98.36           C  
ATOM     75  N   GLN A   9      13.571   0.124 -10.615  1.00 98.27           N  
ATOM     76  CA  GLN A   9      13.299  -0.739  -9.470  1.00 98.27           C  
ATOM     77  C   GLN A   9      12.900   0.080  -8.246  1.00 98.27           C  
ATOM     78  CB  GLN A   9      14.517  -1.605  -9.148  1.00 98.27           C  
ATOM     79  O   GLN A   9      11.965  -0.281  -7.528  1.00 98.27           O  
ATOM     80  CG  GLN A   9      14.264  -2.646  -8.066  1.00 98.27           C  
ATOM     81  CD  GLN A   9      13.316  -3.742  -8.516  1.00 98.27           C  
ATOM     82  NE2 GLN A   9      12.515  -4.252  -7.587  1.00 98.27           N  
ATOM     83  OE1 GLN A   9      13.304  -4.126  -9.690  1.00 98.27           O  
ATOM     84  N   ASP A  10      13.612   1.102  -7.984  1.00 98.07           N  
ATOM     85  CA  ASP A  10      13.295   1.981  -6.862  1.00 98.07           C  
ATOM     86  C   ASP A  10      11.892   2.567  -7.003  1.00 98.07           C  
ATOM     87  CB  ASP A  10      14.327   3.106  -6.754  1.00 98.07           C  
ATOM     88  O   ASP A  10      11.120   2.580  -6.041  1.00 98.07           O  
ATOM     89  CG  ASP A  10      15.664   2.634  -6.212  1.00 98.07           C  
ATOM     90  OD1 ASP A  10      15.755   1.486  -5.726  1.00 98.07           O  
ATOM     91  OD2 ASP A  10      16.636   3.418  -6.269  1.00 98.07           O  
ATOM     92  N   LEU A  11      11.613   3.006  -8.181  1.00 98.53           N  
ATOM     93  CA  LEU A  11      10.296   3.570  -8.455  1.00 98.53           C  
ATOM     94  C   LEU A  11       9.209   2.511  -8.302  1.00 98.53           C  
ATOM     95  CB  LEU A  11      10.250   4.164  -9.866  1.00 98.53           C  
ATOM     96  O   LEU A  11       8.131   2.794  -7.776  1.00 98.53           O  
ATOM     97  CG  LEU A  11       8.986   4.944 -10.232  1.00 98.53           C  
ATOM     98  CD1 LEU A  11       8.775   6.098  -9.257  1.00 98.53           C  
ATOM     99  CD2 LEU A  11       9.071   5.457 -11.665  1.00 98.53           C  
ATOM    100  N   LEU A  12       9.447   1.390  -8.772  1.00 98.65           N  
ATOM    101  CA  LEU A  12       8.508   0.285  -8.616  1.00 98.65           C  
ATOM    102  C   LEU A  12       8.255  -0.009  -7.141  1.00 98.65           C  
ATOM    103  CB  LEU A  12       9.036  -0.970  -9.315  1.00 98.65           C  
ATOM    104  O   LEU A  12       7.110  -0.216  -6.732  1.00 98.65           O  
ATOM    105  CG  LEU A  12       8.106  -2.184  -9.322  1.00 98.65           C  
ATOM    106  CD1 LEU A  12       6.835  -1.875 -10.106  1.00 98.65           C  
ATOM    107  CD2 LEU A  12       8.818  -3.400  -9.905  1.00 98.65           C  
ATOM    108  N   ASN A  13       9.233  -0.039  -6.332  1.00 98.41           N  
ATOM    109  CA  ASN A  13       9.085  -0.281  -4.900  1.00 98.41           C  
ATOM    110  C   ASN A  13       8.229   0.794  -4.236  1.00 98.41           C  
ATOM    111  CB  ASN A  13      10.455  -0.361  -4.225  1.00 98.41           C  
ATOM    112  O   ASN A  13       7.374   0.486  -3.403  1.00 98.41           O  
ATOM    113  CG  ASN A  13      11.212  -1.624  -4.587  1.00 98.41           C  
ATOM    114  ND2 ASN A  13      12.527  -1.599  -4.408  1.00 98.41           N  
ATOM    115  OD1 ASN A  13      10.619  -2.613  -5.024  1.00 98.41           O  
ATOM    116  N   VAL A  14       8.504   2.017  -4.565  1.00 98.62           N  
ATOM    117  CA  VAL A  14       7.722   3.129  -4.036  1.00 98.62           C  
ATOM    118  C   VAL A  14       6.264   2.989  -4.468  1.00 98.62           C  
ATOM    119  CB  VAL A  14       8.286   4.491  -4.499  1.00 98.62           C  
ATOM    120  O   VAL A  14       5.350   3.181  -3.662  1.00 98.62           O  
ATOM    121  CG1 VAL A  14       7.348   5.629  -4.099  1.00 98.62           C  
ATOM    122  CG2 VAL A  14       9.681   4.716  -3.918  1.00 98.62           C  
ATOM    123  N   LYS A  15       5.976   2.640  -5.634  1.00 98.51           N  
ATOM    124  CA  LYS A  15       4.622   2.465  -6.150  1.00 98.51           C  
ATOM    125  C   LYS A  15       3.881   1.369  -5.390  1.00 98.51           C  
ATOM    126  CB  LYS A  15       4.655   2.137  -7.644  1.00 98.51           C  
ATOM    127  O   LYS A  15       2.721   1.544  -5.012  1.00 98.51           O  
ATOM    128  CG  LYS A  15       3.285   2.119  -8.304  1.00 98.51           C  
ATOM    129  CD  LYS A  15       2.708   0.711  -8.358  1.00 98.51           C  
ATOM    130  CE  LYS A  15       1.353   0.686  -9.051  1.00 98.51           C  
ATOM    131  NZ  LYS A  15       0.817  -0.703  -9.173  1.00 98.51           N  
ATOM    132  N   MET A  16       4.592   0.271  -5.168  1.00 98.71           N  
ATOM    133  CA  MET A  16       3.982  -0.828  -4.425  1.00 98.71           C  
ATOM    134  C   MET A  16       3.649  -0.403  -2.999  1.00 98.71           C  
ATOM    135  CB  MET A  16       4.910  -2.044  -4.405  1.00 98.71           C  
ATOM    136  O   MET A  16       2.570  -0.713  -2.491  1.00 98.71           O  
ATOM    137  CG  MET A  16       5.033  -2.744  -5.749  1.00 98.71           C  
ATOM    138  SD  MET A  16       6.156  -4.194  -5.686  1.00 98.71           S  
ATOM    139  CE  MET A  16       5.174  -5.315  -4.651  1.00 98.71           C  
ATOM    140  N   ALA A  17       4.612   0.264  -2.376  1.00 98.42           N  
ATOM    141  CA  ALA A  17       4.390   0.752  -1.018  1.00 98.42           C  
ATOM    142  C   ALA A  17       3.181   1.680  -0.959  1.00 98.42           C  
ATOM    143  CB  ALA A  17       5.634   1.469  -0.500  1.00 98.42           C  
ATOM    144  O   ALA A  17       2.352   1.574  -0.052  1.00 98.42           O  
ATOM    145  N   LEU A  18       3.024   2.503  -1.892  1.00 98.67           N  
ATOM    146  CA  LEU A  18       1.907   3.441  -1.928  1.00 98.67           C  
ATOM    147  C   LEU A  18       0.597   2.714  -2.211  1.00 98.67           C  
ATOM    148  CB  LEU A  18       2.146   4.518  -2.989  1.00 98.67           C  
ATOM    149  O   LEU A  18      -0.439   3.045  -1.631  1.00 98.67           O  
ATOM    150  CG  LEU A  18       3.222   5.558  -2.670  1.00 98.67           C  
ATOM    151  CD1 LEU A  18       3.373   6.538  -3.828  1.00 98.67           C  
ATOM    152  CD2 LEU A  18       2.887   6.295  -1.378  1.00 98.67           C  
ATOM    153  N   ASP A  19       0.606   1.739  -3.086  1.00 98.57           N  
ATOM    154  CA  ASP A  19      -0.582   0.940  -3.371  1.00 98.57           C  
ATOM    155  C   ASP A  19      -1.096   0.250  -2.110  1.00 98.57           C  
ATOM    156  CB  ASP A  19      -0.284  -0.098  -4.455  1.00 98.57           C  
ATOM    157  O   ASP A  19      -2.306   0.170  -1.889  1.00 98.57           O  
ATOM    158  CG  ASP A  19      -0.287   0.489  -5.856  1.00 98.57           C  
ATOM    159  OD1 ASP A  19      -0.876   1.571  -6.062  1.00 98.57           O  
ATOM    160  OD2 ASP A  19       0.304  -0.139  -6.761  1.00 98.57           O  
ATOM    161  N   ILE A  20      -0.192  -0.232  -1.335  1.00 98.48           N  
ATOM    162  CA  ILE A  20      -0.578  -0.880  -0.087  1.00 98.48           C  
ATOM    163  C   ILE A  20      -1.218   0.143   0.849  1.00 98.48           C  
ATOM    164  CB  ILE A  20       0.632  -1.551   0.600  1.00 98.48           C  
ATOM    165  O   ILE A  20      -2.242  -0.136   1.477  1.00 98.48           O  
ATOM    166  CG1 ILE A  20       1.176  -2.690  -0.270  1.00 98.48           C  
ATOM    167  CG2 ILE A  20       0.248  -2.061   1.992  1.00 98.48           C  
ATOM    168  CD1 ILE A  20       2.499  -3.264   0.218  1.00 98.48           C  
ATOM    169  N   GLU A  21      -0.677   1.272   0.909  1.00 98.49           N  
ATOM    170  CA  GLU A  21      -1.218   2.325   1.763  1.00 98.49           C  
ATOM    171  C   GLU A  21      -2.608   2.752   1.300  1.00 98.49           C  
ATOM    172  CB  GLU A  21      -0.278   3.533   1.788  1.00 98.49           C  
ATOM    173  O   GLU A  21      -3.518   2.910   2.116  1.00 98.49           O  
ATOM    174  CG  GLU A  21       1.027   3.282   2.530  1.00 98.49           C  
ATOM    175  CD  GLU A  21       1.978   4.468   2.491  1.00 98.49           C  
ATOM    176  OE1 GLU A  21       3.104   4.360   3.026  1.00 98.49           O  
ATOM    177  OE2 GLU A  21       1.592   5.513   1.921  1.00 98.49           O  
ATOM    178  N   ILE A  22      -2.717   2.901   0.066  1.00 98.33           N  
ATOM    179  CA  ILE A  22      -4.006   3.292  -0.492  1.00 98.33           C  
ATOM    180  C   ILE A  22      -5.041   2.206  -0.211  1.00 98.33           C  
ATOM    181  CB  ILE A  22      -3.907   3.558  -2.011  1.00 98.33           C  
ATOM    182  O   ILE A  22      -6.171   2.503   0.184  1.00 98.33           O  
ATOM    183  CG1 ILE A  22      -3.116   4.844  -2.278  1.00 98.33           C  
ATOM    184  CG2 ILE A  22      -5.302   3.633  -2.639  1.00 98.33           C  
ATOM    185  CD1 ILE A  22      -2.793   5.078  -3.747  1.00 98.33           C  
ATOM    186  N   ALA A  23      -4.685   0.947  -0.408  1.00 98.37           N  
ATOM    187  CA  ALA A  23      -5.582  -0.169  -0.122  1.00 98.37           C  
ATOM    188  C   ALA A  23      -5.987  -0.184   1.349  1.00 98.37           C  
ATOM    189  CB  ALA A  23      -4.923  -1.493  -0.503  1.00 98.37           C  
ATOM    190  O   ALA A  23      -7.148  -0.441   1.677  1.00 98.37           O  
ATOM    191  N   ALA A  24      -5.061   0.070   2.176  1.00 98.16           N  
ATOM    192  CA  ALA A  24      -5.346   0.112   3.608  1.00 98.16           C  
ATOM    193  C   ALA A  24      -6.336   1.225   3.938  1.00 98.16           C  
ATOM    194  CB  ALA A  24      -4.056   0.299   4.402  1.00 98.16           C  
ATOM    195  O   ALA A  24      -7.276   1.021   4.710  1.00 98.16           O  
ATOM    196  N   TYR A  25      -6.138   2.392   3.361  1.00 98.08           N  
ATOM    197  CA  TYR A  25      -7.042   3.509   3.612  1.00 98.08           C  
ATOM    198  C   TYR A  25      -8.425   3.231   3.034  1.00 98.08           C  
ATOM    199  CB  TYR A  25      -6.478   4.802   3.017  1.00 98.08           C  
ATOM    200  O   TYR A  25      -9.440   3.576   3.644  1.00 98.08           O  
ATOM    201  CG  TYR A  25      -5.327   5.381   3.804  1.00 98.08           C  
ATOM    202  CD1 TYR A  25      -5.508   5.834   5.108  1.00 98.08           C  
ATOM    203  CD2 TYR A  25      -4.057   5.477   3.244  1.00 98.08           C  
ATOM    204  CE1 TYR A  25      -4.451   6.370   5.837  1.00 98.08           C  
ATOM    205  CE2 TYR A  25      -2.993   6.011   3.963  1.00 98.08           C  
ATOM    206  OH  TYR A  25      -2.150   6.984   5.973  1.00 98.08           O  
ATOM    207  CZ  TYR A  25      -3.199   6.454   5.257  1.00 98.08           C  
ATOM    208  N   ARG A  26      -8.515   2.616   1.992  1.00 97.67           N  
ATOM    209  CA  ARG A  26      -9.804   2.241   1.421  1.00 97.67           C  
ATOM    210  C   ARG A  26     -10.546   1.271   2.334  1.00 97.67           C  
ATOM    211  CB  ARG A  26      -9.618   1.619   0.035  1.00 97.67           C  
ATOM    212  O   ARG A  26     -11.756   1.401   2.534  1.00 97.67           O  
ATOM    213  CG  ARG A  26      -9.226   2.619  -1.041  1.00 97.67           C  
ATOM    214  CD  ARG A  26      -9.160   1.969  -2.417  1.00 97.67           C  
ATOM    215  NE  ARG A  26      -8.865   2.947  -3.460  1.00 97.67           N  
ATOM    216  NH1 ARG A  26      -8.614   1.383  -5.142  1.00 97.67           N  
ATOM    217  NH2 ARG A  26      -8.356   3.614  -5.598  1.00 97.67           N  
ATOM    218  CZ  ARG A  26      -8.612   2.646  -4.731  1.00 97.67           C  
ATOM    219  N   LYS A  27      -9.780   0.343   2.813  1.00 96.09           N  
ATOM    220  CA  LYS A  27     -10.384  -0.628   3.721  1.00 96.09           C  
ATOM    221  C   LYS A  27     -10.888   0.048   4.993  1.00 96.09           C  
ATOM    222  CB  LYS A  27      -9.383  -1.728   4.074  1.00 96.09           C  
ATOM    223  O   LYS A  27     -11.964  -0.284   5.494  1.00 96.09           O  
ATOM    224  CG  LYS A  27      -9.171  -2.751   2.967  1.00 96.09           C  
ATOM    225  CD  LYS A  27      -8.325  -3.924   3.444  1.00 96.09           C  
ATOM    226  CE  LYS A  27      -8.252  -5.026   2.395  1.00 96.09           C  
ATOM    227  NZ  LYS A  27      -7.294  -6.102   2.788  1.00 96.09           N  
ATOM    228  N   LEU A  28     -10.184   0.938   5.515  1.00 95.40           N  
ATOM    229  CA  LEU A  28     -10.561   1.663   6.724  1.00 95.40           C  
ATOM    230  C   LEU A  28     -11.789   2.532   6.475  1.00 95.40           C  
ATOM    231  CB  LEU A  28      -9.398   2.530   7.213  1.00 95.40           C  
ATOM    232  O   LEU A  28     -12.685   2.604   7.319  1.00 95.40           O  
ATOM    233  CG  LEU A  28      -9.602   3.244   8.551  1.00 95.40           C  
ATOM    234  CD1 LEU A  28      -9.631   2.233   9.692  1.00 95.40           C  
ATOM    235  CD2 LEU A  28      -8.506   4.281   8.776  1.00 95.40           C  
ATOM    236  N   LEU A  29     -11.837   3.126   5.403  1.00 94.64           N  
ATOM    237  CA  LEU A  29     -12.964   3.990   5.067  1.00 94.64           C  
ATOM    238  C   LEU A  29     -14.205   3.166   4.743  1.00 94.64           C  
ATOM    239  CB  LEU A  29     -12.612   4.893   3.882  1.00 94.64           C  
ATOM    240  O   LEU A  29     -15.324   3.567   5.068  1.00 94.64           O  
ATOM    241  CG  LEU A  29     -11.618   6.021   4.160  1.00 94.64           C  
ATOM    242  CD1 LEU A  29     -11.283   6.763   2.870  1.00 94.64           C  
ATOM    243  CD2 LEU A  29     -12.176   6.981   5.205  1.00 94.64           C  
ATOM    244  N   GLU A  30     -14.066   2.031   4.063  1.00 91.55           N  
ATOM    245  CA  GLU A  30     -15.185   1.134   3.787  1.00 91.55           C  
ATOM    246  C   GLU A  30     -15.764   0.561   5.077  1.00 91.55           C  
ATOM    247  CB  GLU A  30     -14.747  -0.001   2.857  1.00 91.55           C  
ATOM    248  O   GLU A  30     -16.974   0.348   5.179  1.00 91.55           O  
ATOM    249  CG  GLU A  30     -14.417   0.454   1.443  1.00 91.55           C  
ATOM    250  CD  GLU A  30     -13.837  -0.652   0.577  1.00 91.55           C  
ATOM    251  OE1 GLU A  30     -13.437  -0.373  -0.576  1.00 91.55           O  
ATOM    252  OE2 GLU A  30     -13.784  -1.808   1.054  1.00 91.55           O  
ATOM    253  N   GLY A  31     -14.981   0.246   6.124  1.00 88.85           N  
ATOM    254  CA  GLY A  31     -15.450  -0.200   7.427  1.00 88.85           C  
ATOM    255  C   GLY A  31     -16.265   0.849   8.159  1.00 88.85           C  
ATOM    256  O   GLY A  31     -17.253   0.525   8.820  1.00 88.85           O  
ATOM    257  N   GLU A  32     -15.892   2.094   7.995  1.00 83.45           N  
ATOM    258  CA  GLU A  32     -16.642   3.179   8.621  1.00 83.45           C  
ATOM    259  C   GLU A  32     -17.941   3.457   7.870  1.00 83.45           C  
ATOM    260  CB  GLU A  32     -15.792   4.450   8.691  1.00 83.45           C  
ATOM    261  O   GLU A  32     -18.965   3.764   8.484  1.00 83.45           O  
ATOM    262  CG  GLU A  32     -14.589   4.335   9.616  1.00 83.45           C  
ATOM    263  CD  GLU A  32     -13.755   5.605   9.677  1.00 83.45           C  
ATOM    264  OE1 GLU A  32     -12.772   5.650  10.451  1.00 83.45           O  
ATOM    265  OE2 GLU A  32     -14.088   6.564   8.944  1.00 83.45           O  
ATOM    266  N   GLU A  33     -17.855   3.394   6.632  1.00 82.81           N  
ATOM    267  CA  GLU A  33     -19.080   3.650   5.880  1.00 82.81           C  
ATOM    268  C   GLU A  33     -20.109   2.546   6.109  1.00 82.81           C  
ATOM    269  CB  GLU A  33     -18.776   3.784   4.386  1.00 82.81           C  
ATOM    270  O   GLU A  33     -21.315   2.802   6.101  1.00 82.81           O  
ATOM    271  CG  GLU A  33     -17.900   4.979   4.042  1.00 82.81           C  
ATOM    272  CD  GLU A  33     -17.477   5.012   2.582  1.00 82.81           C  
ATOM    273  OE1 GLU A  33     -16.854   6.010   2.153  1.00 82.81           O  
ATOM    274  OE2 GLU A  33     -17.773   4.033   1.860  1.00 82.81           O  
ATOM    275  N   THR A  34     -19.698   1.387   6.284  1.00 78.15           N  
ATOM    276  CA  THR A  34     -20.617   0.291   6.572  1.00 78.15           C  
ATOM    277  C   THR A  34     -21.281   0.486   7.932  1.00 78.15           C  
ATOM    278  CB  THR A  34     -19.894  -1.068   6.541  1.00 78.15           C  
ATOM    279  O   THR A  34     -22.466   0.189   8.099  1.00 78.15           O  
ATOM    280  CG2 THR A  34     -20.890  -2.222   6.597  1.00 78.15           C  
ATOM    281  OG1 THR A  34     -19.131  -1.169   5.332  1.00 78.15           O  
ATOM    282  N   ARG A  35     -20.540   0.928   8.949  1.00 80.15           N  
ATOM    283  CA  ARG A  35     -21.130   1.220  10.251  1.00 80.15           C  
ATOM    284  C   ARG A  35     -22.037   2.445  10.178  1.00 80.15           C  
ATOM    285  CB  ARG A  35     -20.038   1.439  11.300  1.00 80.15           C  
ATOM    286  O   ARG A  35     -23.051   2.514  10.875  1.00 80.15           O  
ATOM    287  CG  ARG A  35     -19.206   0.200  11.591  1.00 80.15           C  
ATOM    288  CD  ARG A  35     -18.144   0.468  12.648  1.00 80.15           C  
ATOM    289  NE  ARG A  35     -17.198  -0.638  12.754  1.00 80.15           N  
ATOM    290  NH1 ARG A  35     -15.972   0.303  14.471  1.00 80.15           N  
ATOM    291  NH2 ARG A  35     -15.387  -1.747  13.629  1.00 80.15           N  
ATOM    292  CZ  ARG A  35     -16.188  -0.691  13.618  1.00 80.15           C  
ATOM    293  N   PHE A  36     -21.532   3.460   9.366  1.00 77.81           N  
ATOM    294  CA  PHE A  36     -22.340   4.662   9.191  1.00 77.81           C  
ATOM    295  C   PHE A  36     -23.555   4.375   8.318  1.00 77.81           C  
ATOM    296  CB  PHE A  36     -21.504   5.788   8.574  1.00 77.81           C  
ATOM    297  O   PHE A  36     -24.643   4.897   8.569  1.00 77.81           O  
ATOM    298  CG  PHE A  36     -22.212   7.115   8.530  1.00 77.81           C  
ATOM    299  CD1 PHE A  36     -22.794   7.569   7.354  1.00 77.81           C  
ATOM    300  CD2 PHE A  36     -22.295   7.909   9.667  1.00 77.81           C  
ATOM    301  CE1 PHE A  36     -23.450   8.798   7.310  1.00 77.81           C  
ATOM    302  CE2 PHE A  36     -22.949   9.137   9.632  1.00 77.81           C  
ATOM    303  CZ  PHE A  36     -23.525   9.580   8.452  1.00 77.81           C  
ATOM    304  N   SER A  37     -23.466   3.659   7.251  1.00 73.07           N  
ATOM    305  CA  SER A  37     -24.608   3.316   6.410  1.00 73.07           C  
ATOM    306  C   SER A  37     -25.559   2.365   7.130  1.00 73.07           C  
ATOM    307  CB  SER A  37     -24.137   2.683   5.099  1.00 73.07           C  
ATOM    308  O   SER A  37     -26.777   2.452   6.960  1.00 73.07           O  
ATOM    309  OG  SER A  37     -23.383   3.610   4.336  1.00 73.07           O  
ATOM    310  N   THR A  38     -25.087   1.342   7.809  1.00 69.61           N  
ATOM    311  CA  THR A  38     -25.992   0.487   8.568  1.00 69.61           C  
ATOM    312  C   THR A  38     -26.595   1.247   9.746  1.00 69.61           C  
ATOM    313  CB  THR A  38     -25.271  -0.773   9.082  1.00 69.61           C  
ATOM    314  O   THR A  38     -27.745   1.011  10.121  1.00 69.61           O  
ATOM    315  CG2 THR A  38     -26.264  -1.785   9.643  1.00 69.61           C  
ATOM    316  OG1 THR A  38     -24.548  -1.377   8.002  1.00 69.61           O  
ATOM    317  N   PHE A  39     -25.869   2.251  10.222  1.00 65.13           N  
ATOM    318  CA  PHE A  39     -26.490   3.027  11.288  1.00 65.13           C  
ATOM    319  C   PHE A  39     -27.437   4.074  10.715  1.00 65.13           C  
ATOM    320  CB  PHE A  39     -25.422   3.704  12.154  1.00 65.13           C  
ATOM    321  O   PHE A  39     -28.495   4.343  11.289  1.00 65.13           O  
ATOM    322  CG  PHE A  39     -25.980   4.436  13.344  1.00 65.13           C  
ATOM    323  CD1 PHE A  39     -26.096   5.821  13.334  1.00 65.13           C  
ATOM    324  CD2 PHE A  39     -26.389   3.739  14.474  1.00 65.13           C  
ATOM    325  CE1 PHE A  39     -26.612   6.501  14.434  1.00 65.13           C  
ATOM    326  CE2 PHE A  39     -26.905   4.412  15.577  1.00 65.13           C  
ATOM    327  CZ  PHE A  39     -27.015   5.793  15.556  1.00 65.13           C  
ATOM    328  N   ALA A  40     -27.207   4.527   9.495  1.00 64.66           N  
ATOM    329  CA  ALA A  40     -28.122   5.530   8.958  1.00 64.66           C  
ATOM    330  C   ALA A  40     -29.339   4.873   8.313  1.00 64.66           C  
ATOM    331  CB  ALA A  40     -27.403   6.419   7.946  1.00 64.66           C  
ATOM    332  O   ALA A  40     -30.406   5.484   8.221  1.00 64.66           O  
ATOM    333  N   GLY A  41     -29.361   3.553   7.937  1.00 62.36           N  
ATOM    334  CA  GLY A  41     -30.614   2.973   7.481  1.00 62.36           C  
ATOM    335  C   GLY A  41     -31.429   2.356   8.602  1.00 62.36           C  
ATOM    336  O   GLY A  41     -32.559   1.913   8.385  1.00 62.36           O  
ATOM    337  N   SER A  42     -31.088   2.423   9.885  1.00 53.60           N  
ATOM    338  CA  SER A  42     -31.972   2.077  10.994  1.00 53.60           C  
ATOM    339  C   SER A  42     -32.440   3.324  11.737  1.00 53.60           C  
ATOM    340  CB  SER A  42     -31.269   1.128  11.965  1.00 53.60           C  
ATOM    341  O   SER A  42     -31.623   4.084  12.260  1.00 53.60           O  
ATOM    342  OG  SER A  42     -30.277   1.815  12.709  1.00 53.60           O  
ATOM    343  N   ILE A  43     -32.836   4.361  11.069  1.00 55.43           N  
ATOM    344  CA  ILE A  43     -33.930   5.201  11.545  1.00 55.43           C  
ATOM    345  C   ILE A  43     -34.555   4.577  12.791  1.00 55.43           C  
ATOM    346  CB  ILE A  43     -35.003   5.406  10.452  1.00 55.43           C  
ATOM    347  O   ILE A  43     -35.169   3.511  12.717  1.00 55.43           O  
ATOM    348  CG1 ILE A  43     -34.375   6.020   9.196  1.00 55.43           C  
ATOM    349  CG2 ILE A  43     -36.147   6.279  10.975  1.00 55.43           C  
ATOM    350  CD1 ILE A  43     -35.346   6.182   8.035  1.00 55.43           C  
ATOM    351  N   THR A  44     -33.761   4.378  13.926  1.00 49.64           N  
ATOM    352  CA  THR A  44     -34.059   4.793  15.292  1.00 49.64           C  
ATOM    353  C   THR A  44     -32.781   5.185  16.029  1.00 49.64           C  
ATOM    354  CB  THR A  44     -34.781   3.678  16.070  1.00 49.64           C  
ATOM    355  O   THR A  44     -31.929   4.337  16.300  1.00 49.64           O  
ATOM    356  CG2 THR A  44     -35.554   4.246  17.256  1.00 49.64           C  
ATOM    357  OG1 THR A  44     -35.696   3.008  15.194  1.00 49.64           O  
ATOM    358  N   GLY A  45     -32.068   6.099  15.498  1.00 46.98           N  
ATOM    359  CA  GLY A  45     -31.358   7.198  16.132  1.00 46.98           C  
ATOM    360  C   GLY A  45     -31.051   6.944  17.596  1.00 46.98           C  
ATOM    361  O   GLY A  45     -31.933   6.550  18.362  1.00 46.98           O  
ATOM    362  N   PRO A  46     -29.867   6.602  18.172  1.00 47.96           N  
ATOM    363  CA  PRO A  46     -29.714   7.227  19.487  1.00 47.96           C  
ATOM    364  C   PRO A  46     -29.162   8.648  19.405  1.00 47.96           C  
ATOM    365  CB  PRO A  46     -28.730   6.300  20.206  1.00 47.96           C  
ATOM    366  O   PRO A  46     -28.223   8.907  18.647  1.00 47.96           O  
ATOM    367  CG  PRO A  46     -28.087   5.507  19.115  1.00 47.96           C  
ATOM    368  CD  PRO A  46     -28.737   5.873  17.812  1.00 47.96           C  
ATOM    369  N   LEU A  47     -29.973   9.580  18.854  1.00 44.80           N  
ATOM    370  CA  LEU A  47     -29.873  10.909  19.446  1.00 44.80           C  
ATOM    371  C   LEU A  47     -28.710  10.981  20.430  1.00 44.80           C  
ATOM    372  CB  LEU A  47     -31.179  11.280  20.154  1.00 44.80           C  
ATOM    373  O   LEU A  47     -28.559  10.104  21.283  1.00 44.80           O  
ATOM    374  CG  LEU A  47     -32.407  11.461  19.261  1.00 44.80           C  
ATOM    375  CD1 LEU A  47     -33.652  10.918  19.954  1.00 44.80           C  
ATOM    376  CD2 LEU A  47     -32.591  12.930  18.894  1.00 44.80           C  
ATOM    377  N   TYR A  48     -27.585  11.130  19.859  1.00 49.45           N  
ATOM    378  CA  TYR A  48     -26.556  11.999  20.419  1.00 49.45           C  
ATOM    379  C   TYR A  48     -27.032  12.642  21.716  1.00 49.45           C  
ATOM    380  CB  TYR A  48     -26.162  13.084  19.412  1.00 49.45           C  
ATOM    381  O   TYR A  48     -27.769  13.631  21.692  1.00 49.45           O  
ATOM    382  CG  TYR A  48     -25.227  12.599  18.332  1.00 49.45           C  
ATOM    383  CD1 TYR A  48     -23.852  12.545  18.546  1.00 49.45           C  
ATOM    384  CD2 TYR A  48     -25.716  12.194  17.094  1.00 49.45           C  
ATOM    385  CE1 TYR A  48     -22.985  12.100  17.553  1.00 49.45           C  
ATOM    386  CE2 TYR A  48     -24.859  11.748  16.093  1.00 49.45           C  
ATOM    387  OH  TYR A  48     -22.645  11.263  15.345  1.00 49.45           O  
ATOM    388  CZ  TYR A  48     -23.498  11.704  16.332  1.00 49.45           C  
ATOM    389  N   THR A  49     -27.875  11.863  22.509  1.00 45.53           N  
ATOM    390  CA  THR A  49     -27.964  12.515  23.811  1.00 45.53           C  
ATOM    391  C   THR A  49     -26.730  12.209  24.655  1.00 45.53           C  
ATOM    392  CB  THR A  49     -29.230  12.076  24.570  1.00 45.53           C  
ATOM    393  O   THR A  49     -26.260  11.070  24.685  1.00 45.53           O  
ATOM    394  CG2 THR A  49     -30.480  12.714  23.972  1.00 45.53           C  
ATOM    395  OG1 THR A  49     -29.353  10.650  24.497  1.00 45.53           O  
ATOM    396  N   HIS A  50     -25.696  12.886  24.356  1.00 46.53           N  
ATOM    397  CA  HIS A  50     -24.923  13.341  25.506  1.00 46.53           C  
ATOM    398  C   HIS A  50     -25.231  12.504  26.743  1.00 46.53           C  
ATOM    399  CB  HIS A  50     -25.203  14.819  25.789  1.00 46.53           C  
ATOM    400  O   HIS A  50     -26.333  12.582  27.292  1.00 46.53           O  
ATOM    401  CG  HIS A  50     -24.008  15.700  25.610  1.00 46.53           C  
ATOM    402  CD2 HIS A  50     -23.626  16.479  24.571  1.00 46.53           C  
ATOM    403  ND1 HIS A  50     -23.039  15.847  26.579  1.00 46.53           N  
ATOM    404  CE1 HIS A  50     -22.111  16.681  26.142  1.00 46.53           C  
ATOM    405  NE2 HIS A  50     -22.443  17.079  24.926  1.00 46.53           N  
ATOM    406  N   ARG A  51     -25.116  11.216  26.612  1.00 43.64           N  
ATOM    407  CA  ARG A  51     -25.184  10.365  27.795  1.00 43.64           C  
ATOM    408  C   ARG A  51     -24.189  10.821  28.856  1.00 43.64           C  
ATOM    409  CB  ARG A  51     -24.920   8.904  27.423  1.00 43.64           C  
ATOM    410  O   ARG A  51     -22.990  10.921  28.588  1.00 43.64           O  
ATOM    411  CG  ARG A  51     -25.205   7.920  28.546  1.00 43.64           C  
ATOM    412  CD  ARG A  51     -24.964   6.482  28.111  1.00 43.64           C  
ATOM    413  NE  ARG A  51     -25.108   5.550  29.227  1.00 43.64           N  
ATOM    414  NH1 ARG A  51     -25.484   3.697  27.899  1.00 43.64           N  
ATOM    415  NH2 ARG A  51     -25.465   3.493  30.182  1.00 43.64           N  
ATOM    416  CZ  ARG A  51     -25.352   4.249  29.100  1.00 43.64           C  
ATOM    417  N   PRO A  52     -24.583  11.770  29.857  1.00 46.15           N  
ATOM    418  CA  PRO A  52     -23.610  12.026  30.921  1.00 46.15           C  
ATOM    419  C   PRO A  52     -23.218  10.760  31.679  1.00 46.15           C  
ATOM    420  CB  PRO A  52     -24.341  13.008  31.839  1.00 46.15           C  
ATOM    421  O   PRO A  52     -24.009   9.816  31.763  1.00 46.15           O  
ATOM    422  CG  PRO A  52     -25.793  12.742  31.604  1.00 46.15           C  
ATOM    423  CD  PRO A  52     -25.948  12.102  30.255  1.00 46.15           C  
ATOM    424  N   PRO A  53     -21.842  10.566  31.884  1.00 49.30           N  
ATOM    425  CA  PRO A  53     -21.318   9.414  32.622  1.00 49.30           C  
ATOM    426  C   PRO A  53     -22.146   9.080  33.861  1.00 49.30           C  
ATOM    427  CB  PRO A  53     -19.906   9.859  33.013  1.00 49.30           C  
ATOM    428  O   PRO A  53     -22.661   9.983  34.525  1.00 49.30           O  
ATOM    429  CG  PRO A  53     -19.944  11.352  32.946  1.00 49.30           C  
ATOM    430  CD  PRO A  53     -21.096  11.761  32.074  1.00 49.30           C  
ATOM    431  N   ILE A  54     -23.019   8.156  33.807  1.00 50.82           N  
ATOM    432  CA  ILE A  54     -23.666   7.477  34.925  1.00 50.82           C  
ATOM    433  C   ILE A  54     -22.696   7.378  36.100  1.00 50.82           C  
ATOM    434  CB  ILE A  54     -24.163   6.071  34.520  1.00 50.82           C  
ATOM    435  O   ILE A  54     -21.597   6.835  35.962  1.00 50.82           O  
ATOM    436  CG1 ILE A  54     -25.171   6.172  33.370  1.00 50.82           C  
ATOM    437  CG2 ILE A  54     -24.776   5.349  35.724  1.00 50.82           C  
ATOM    438  CD1 ILE A  54     -25.507   4.836  32.723  1.00 50.82           C  
ATOM    439  N   THR A  55     -22.454   8.405  36.882  1.00 48.58           N  
ATOM    440  CA  THR A  55     -21.919   8.357  38.238  1.00 48.58           C  
ATOM    441  C   THR A  55     -22.831   7.542  39.151  1.00 48.58           C  
ATOM    442  CB  THR A  55     -21.740   9.772  38.818  1.00 48.58           C  
ATOM    443  O   THR A  55     -24.052   7.713  39.130  1.00 48.58           O  
ATOM    444  CG2 THR A  55     -20.516  10.460  38.222  1.00 48.58           C  
ATOM    445  OG1 THR A  55     -22.904  10.554  38.524  1.00 48.58           O  
ATOM    446  N   ILE A  56     -22.778   6.271  39.164  1.00 52.68           N  
ATOM    447  CA  ILE A  56     -23.177   5.353  40.225  1.00 52.68           C  
ATOM    448  C   ILE A  56     -23.092   6.058  41.576  1.00 52.68           C  
ATOM    449  CB  ILE A  56     -22.303   4.079  40.228  1.00 52.68           C  
ATOM    450  O   ILE A  56     -22.017   6.506  41.983  1.00 52.68           O  
ATOM    451  CG1 ILE A  56     -22.393   3.366  38.874  1.00 52.68           C  
ATOM    452  CG2 ILE A  56     -22.715   3.144  41.369  1.00 52.68           C  
ATOM    453  CD1 ILE A  56     -21.331   2.295  38.667  1.00 52.68           C  
ATOM    454  N   SER A  57     -23.854   7.060  41.827  1.00 39.33           N  
ATOM    455  CA  SER A  57     -24.186   7.663  43.113  1.00 39.33           C  
ATOM    456  C   SER A  57     -24.668   6.614  44.108  1.00 39.33           C  
ATOM    457  CB  SER A  57     -25.255   8.743  42.939  1.00 39.33           C  
ATOM    458  O   SER A  57     -25.616   5.876  43.830  1.00 39.33           O  
ATOM    459  OG  SER A  57     -25.563   9.351  44.181  1.00 39.33           O  
ATOM    460  N   SER A  58     -23.778   5.917  44.740  1.00 35.69           N  
ATOM    461  CA  SER A  58     -23.719   5.203  46.011  1.00 35.69           C  
ATOM    462  C   SER A  58     -24.435   5.976  47.114  1.00 35.69           C  
ATOM    463  CB  SER A  58     -22.267   4.947  46.416  1.00 35.69           C  
ATOM    464  O   SER A  58     -23.992   7.057  47.508  1.00 35.69           O  
ATOM    465  OG  SER A  58     -21.388   5.793  45.696  1.00 35.69           O  
ATOM    466  N   LYS A  59     -25.744   6.127  47.053  1.00 35.73           N  
ATOM    467  CA  LYS A  59     -26.487   6.407  48.279  1.00 35.73           C  
ATOM    468  C   LYS A  59     -27.268   5.181  48.741  1.00 35.73           C  
ATOM    469  CB  LYS A  59     -27.437   7.587  48.072  1.00 35.73           C  
ATOM    470  O   LYS A  59     -27.984   4.561  47.952  1.00 35.73           O  
ATOM    471  CG  LYS A  59     -26.735   8.902  47.766  1.00 35.73           C  
ATOM    472  CD  LYS A  59     -27.696  10.081  47.846  1.00 35.73           C  
ATOM    473  CE  LYS A  59     -27.004  11.392  47.499  1.00 35.73           C  
ATOM    474  NZ  LYS A  59     -27.964  12.537  47.478  1.00 35.73           N  
ATOM    475  N   ILE A  60     -26.717   4.381  49.544  1.00 40.02           N  
ATOM    476  CA  ILE A  60     -27.053   3.820  50.848  1.00 40.02           C  
ATOM    477  C   ILE A  60     -28.540   3.477  50.894  1.00 40.02           C  
ATOM    478  CB  ILE A  60     -26.691   4.793  51.992  1.00 40.02           C  
ATOM    479  O   ILE A  60     -29.391   4.356  50.737  1.00 40.02           O  
ATOM    480  CG1 ILE A  60     -25.191   5.106  51.972  1.00 40.02           C  
ATOM    481  CG2 ILE A  60     -27.112   4.214  53.346  1.00 40.02           C  
ATOM    482  CD1 ILE A  60     -24.818   6.396  52.691  1.00 40.02           C  
ATOM    483  N   GLN A  61     -28.910   2.314  50.446  1.00 35.29           N  
ATOM    484  CA  GLN A  61     -30.000   1.669  51.171  1.00 35.29           C  
ATOM    485  C   GLN A  61     -29.858   0.150  51.142  1.00 35.29           C  
ATOM    486  CB  GLN A  61     -31.352   2.081  50.588  1.00 35.29           C  
ATOM    487  O   GLN A  61     -29.679  -0.441  50.075  1.00 35.29           O  
ATOM    488  CG  GLN A  61     -31.986   3.276  51.288  1.00 35.29           C  
ATOM    489  CD  GLN A  61     -33.225   3.785  50.575  1.00 35.29           C  
ATOM    490  NE2 GLN A  61     -33.980   4.650  51.243  1.00 35.29           N  
ATOM    491  OE1 GLN A  61     -33.500   3.404  49.433  1.00 35.29           O  
ATOM    492  N   LYS A  62     -29.021  -0.367  51.998  1.00 34.78           N  
ATOM    493  CA  LYS A  62     -29.161  -1.624  52.727  1.00 34.78           C  
ATOM    494  C   LYS A  62     -30.543  -2.235  52.510  1.00 34.78           C  
ATOM    495  CB  LYS A  62     -28.913  -1.409  54.221  1.00 34.78           C  
ATOM    496  O   LYS A  62     -31.555  -1.644  52.891  1.00 34.78           O  
ATOM    497  CG  LYS A  62     -27.504  -0.940  54.553  1.00 34.78           C  
ATOM    498  CD  LYS A  62     -26.995  -1.570  55.843  1.00 34.78           C  
ATOM    499  CE  LYS A  62     -25.632  -1.016  56.237  1.00 34.78           C  
ATOM    500  NZ  LYS A  62     -25.050  -1.752  57.399  1.00 34.78           N  
ATOM    501  N   PRO A  63     -30.705  -3.060  51.463  1.00 39.50           N  
ATOM    502  CA  PRO A  63     -31.432  -4.247  51.917  1.00 39.50           C  
ATOM    503  C   PRO A  63     -30.764  -5.550  51.484  1.00 39.50           C  
ATOM    504  CB  PRO A  63     -32.806  -4.092  51.259  1.00 39.50           C  
ATOM    505  O   PRO A  63     -30.109  -5.594  50.440  1.00 39.50           O  
ATOM    506  CG  PRO A  63     -32.530  -3.425  49.951  1.00 39.50           C  
ATOM    507  CD  PRO A  63     -31.112  -2.930  49.958  1.00 39.50           C  
ATOM    508  N   LYS A  64     -30.042  -6.145  52.386  1.00 35.59           N  
ATOM    509  CA  LYS A  64     -29.890  -7.572  52.658  1.00 35.59           C  
ATOM    510  C   LYS A  64     -30.648  -8.411  51.634  1.00 35.59           C  
ATOM    511  CB  LYS A  64     -30.374  -7.904  54.070  1.00 35.59           C  
ATOM    512  O   LYS A  64     -31.880  -8.393  51.599  1.00 35.59           O  
ATOM    513  CG  LYS A  64     -29.493  -8.902  54.807  1.00 35.59           C  
ATOM    514  CD  LYS A  64     -29.647  -8.775  56.317  1.00 35.59           C  
ATOM    515  CE  LYS A  64     -28.899  -9.879  57.052  1.00 35.59           C  
ATOM    516  NZ  LYS A  64     -28.797  -9.600  58.515  1.00 35.59           N  
ATOM    517  N   VAL A  65     -30.234  -8.418  50.350  1.00 46.46           N  
ATOM    518  CA  VAL A  65     -30.767  -9.399  49.410  1.00 46.46           C  
ATOM    519  C   VAL A  65     -29.621 -10.057  48.645  1.00 46.46           C  
ATOM    520  CB  VAL A  65     -31.767  -8.755  48.423  1.00 46.46           C  
ATOM    521  O   VAL A  65     -28.733  -9.371  48.134  1.00 46.46           O  
ATOM    522  CG1 VAL A  65     -32.255  -9.781  47.402  1.00 46.46           C  
ATOM    523  CG2 VAL A  65     -32.946  -8.147  49.180  1.00 46.46           C  
ATOM    524  N   GLU A  66     -29.032 -11.033  49.223  1.00 39.72           N  
ATOM    525  CA  GLU A  66     -28.619 -12.357  48.769  1.00 39.72           C  
ATOM    526  C   GLU A  66     -27.864 -12.276  47.445  1.00 39.72           C  
ATOM    527  CB  GLU A  66     -29.832 -13.280  48.627  1.00 39.72           C  
ATOM    528  O   GLU A  66     -28.347 -11.674  46.485  1.00 39.72           O  
ATOM    529  CG  GLU A  66     -29.486 -14.762  48.672  1.00 39.72           C  
ATOM    530  CD  GLU A  66     -30.701 -15.666  48.535  1.00 39.72           C  
ATOM    531  OE1 GLU A  66     -30.527 -16.895  48.377  1.00 39.72           O  
ATOM    532  OE2 GLU A  66     -31.835 -15.140  48.584  1.00 39.72           O  
ATOM    533  N   ALA A  67     -26.567 -12.123  47.505  1.00 42.88           N  
ATOM    534  CA  ALA A  67     -25.358 -12.310  46.707  1.00 42.88           C  
ATOM    535  C   ALA A  67     -25.681 -12.958  45.364  1.00 42.88           C  
ATOM    536  CB  ALA A  67     -24.342 -13.155  47.472  1.00 42.88           C  
ATOM    537  O   ALA A  67     -26.228 -14.062  45.317  1.00 42.88           O  
ATOM    538  N   PRO A  68     -26.093 -12.208  44.379  1.00 46.37           N  
ATOM    539  CA  PRO A  68     -26.218 -12.812  43.050  1.00 46.37           C  
ATOM    540  C   PRO A  68     -24.877 -13.271  42.482  1.00 46.37           C  
ATOM    541  CB  PRO A  68     -26.812 -11.683  42.205  1.00 46.37           C  
ATOM    542  O   PRO A  68     -23.877 -12.558  42.599  1.00 46.37           O  
ATOM    543  CG  PRO A  68     -26.698 -10.463  43.062  1.00 46.37           C  
ATOM    544  CD  PRO A  68     -26.248 -10.883  44.431  1.00 46.37           C  
ATOM    545  N   LYS A  69     -24.491 -14.439  42.748  1.00 47.15           N  
ATOM    546  CA  LYS A  69     -23.696 -15.414  42.007  1.00 47.15           C  
ATOM    547  C   LYS A  69     -23.361 -14.900  40.609  1.00 47.15           C  
ATOM    548  CB  LYS A  69     -24.437 -16.748  41.911  1.00 47.15           C  
ATOM    549  O   LYS A  69     -24.258 -14.550  39.839  1.00 47.15           O  
ATOM    550  CG  LYS A  69     -24.655 -17.433  43.252  1.00 47.15           C  
ATOM    551  CD  LYS A  69     -25.329 -18.789  43.085  1.00 47.15           C  
ATOM    552  CE  LYS A  69     -25.548 -19.475  44.426  1.00 47.15           C  
ATOM    553  NZ  LYS A  69     -26.570 -20.560  44.333  1.00 47.15           N  
ATOM    554  N   LEU A  70     -22.393 -14.048  40.428  1.00 48.71           N  
ATOM    555  CA  LEU A  70     -21.481 -13.618  39.374  1.00 48.71           C  
ATOM    556  C   LEU A  70     -21.195 -14.760  38.404  1.00 48.71           C  
ATOM    557  CB  LEU A  70     -20.171 -13.104  39.975  1.00 48.71           C  
ATOM    558  O   LEU A  70     -20.711 -15.819  38.810  1.00 48.71           O  
ATOM    559  CG  LEU A  70     -20.093 -11.601  40.247  1.00 48.71           C  
ATOM    560  CD1 LEU A  70     -19.276 -11.331  41.506  1.00 48.71           C  
ATOM    561  CD2 LEU A  70     -19.496 -10.870  39.050  1.00 48.71           C  
ATOM    562  N   LYS A  71     -22.161 -15.206  37.703  1.00 52.92           N  
ATOM    563  CA  LYS A  71     -22.000 -16.055  36.526  1.00 52.92           C  
ATOM    564  C   LYS A  71     -20.901 -15.524  35.610  1.00 52.92           C  
ATOM    565  CB  LYS A  71     -23.317 -16.162  35.757  1.00 52.92           C  
ATOM    566  O   LYS A  71     -20.956 -14.374  35.168  1.00 52.92           O  
ATOM    567  CG  LYS A  71     -24.418 -16.892  36.512  1.00 52.92           C  
ATOM    568  CD  LYS A  71     -25.702 -16.966  35.696  1.00 52.92           C  
ATOM    569  CE  LYS A  71     -26.838 -17.591  36.494  1.00 52.92           C  
ATOM    570  NZ  LYS A  71     -28.156 -17.413  35.815  1.00 52.92           N  
ATOM    571  N   VAL A  72     -19.691 -15.553  35.934  1.00 53.94           N  
ATOM    572  CA  VAL A  72     -18.479 -15.530  35.121  1.00 53.94           C  
ATOM    573  C   VAL A  72     -18.797 -16.009  33.706  1.00 53.94           C  
ATOM    574  CB  VAL A  72     -17.364 -16.402  35.741  1.00 53.94           C  
ATOM    575  O   VAL A  72     -19.330 -17.105  33.520  1.00 53.94           O  
ATOM    576  CG1 VAL A  72     -16.105 -16.363  34.876  1.00 53.94           C  
ATOM    577  CG2 VAL A  72     -17.054 -15.940  37.163  1.00 53.94           C  
ATOM    578  N   GLN A  73     -19.516 -15.366  32.920  1.00 49.67           N  
ATOM    579  CA  GLN A  73     -19.713 -15.457  31.477  1.00 49.67           C  
ATOM    580  C   GLN A  73     -18.415 -15.834  30.768  1.00 49.67           C  
ATOM    581  CB  GLN A  73     -20.249 -14.135  30.924  1.00 49.67           C  
ATOM    582  O   GLN A  73     -17.405 -15.140  30.900  1.00 49.67           O  
ATOM    583  CG  GLN A  73     -21.713 -13.880  31.252  1.00 49.67           C  
ATOM    584  CD  GLN A  73     -22.284 -12.690  30.503  1.00 49.67           C  
ATOM    585  NE2 GLN A  73     -23.305 -12.063  31.077  1.00 49.67           N  
ATOM    586  OE1 GLN A  73     -21.810 -12.337  29.419  1.00 49.67           O  
ATOM    587  N   HIS A  74     -17.943 -16.996  30.793  1.00 54.28           N  
ATOM    588  CA  HIS A  74     -17.078 -17.813  29.949  1.00 54.28           C  
ATOM    589  C   HIS A  74     -17.193 -17.405  28.484  1.00 54.28           C  
ATOM    590  CB  HIS A  74     -17.419 -19.296  30.108  1.00 54.28           C  
ATOM    591  O   HIS A  74     -18.045 -17.920  27.756  1.00 54.28           O  
ATOM    592  CG  HIS A  74     -16.272 -20.127  30.590  1.00 54.28           C  
ATOM    593  CD2 HIS A  74     -15.179 -19.797  31.317  1.00 54.28           C  
ATOM    594  ND1 HIS A  74     -16.168 -21.475  30.325  1.00 54.28           N  
ATOM    595  CE1 HIS A  74     -15.057 -21.940  30.871  1.00 54.28           C  
ATOM    596  NE2 HIS A  74     -14.439 -20.942  31.479  1.00 54.28           N  
ATOM    597  N   LYS A  75     -17.235 -16.168  28.077  1.00 63.63           N  
ATOM    598  CA  LYS A  75     -17.113 -15.751  26.683  1.00 63.63           C  
ATOM    599  C   LYS A  75     -15.664 -15.431  26.330  1.00 63.63           C  
ATOM    600  CB  LYS A  75     -18.000 -14.536  26.406  1.00 63.63           C  
ATOM    601  O   LYS A  75     -15.355 -15.113  25.179  1.00 63.63           O  
ATOM    602  CG  LYS A  75     -19.490 -14.813  26.543  1.00 63.63           C  
ATOM    603  CD  LYS A  75     -20.154 -14.987  25.183  1.00 63.63           C  
ATOM    604  CE  LYS A  75     -21.648 -15.246  25.318  1.00 63.63           C  
ATOM    605  NZ  LYS A  75     -22.353 -15.123  24.007  1.00 63.63           N  
ATOM    606  N   PHE A  76     -14.699 -15.730  27.221  1.00 67.58           N  
ATOM    607  CA  PHE A  76     -13.306 -15.452  26.892  1.00 67.58           C  
ATOM    608  C   PHE A  76     -12.639 -16.679  26.283  1.00 67.58           C  
ATOM    609  CB  PHE A  76     -12.538 -15.001  28.139  1.00 67.58           C  
ATOM    610  O   PHE A  76     -11.830 -16.558  25.360  1.00 67.58           O  
ATOM    611  CG  PHE A  76     -11.109 -14.615  27.865  1.00 67.58           C  
ATOM    612  CD1 PHE A  76     -10.066 -15.468  28.204  1.00 67.58           C  
ATOM    613  CD2 PHE A  76     -10.810 -13.397  27.267  1.00 67.58           C  
ATOM    614  CE1 PHE A  76      -8.743 -15.112  27.952  1.00 67.58           C  
ATOM    615  CE2 PHE A  76      -9.490 -13.035  27.012  1.00 67.58           C  
ATOM    616  CZ  PHE A  76      -8.458 -13.894  27.355  1.00 67.58           C  
ATOM    617  N   VAL A  77     -13.307 -17.855  26.379  1.00 73.19           N  
ATOM    618  CA  VAL A  77     -12.670 -19.061  25.860  1.00 73.19           C  
ATOM    619  C   VAL A  77     -12.966 -19.200  24.368  1.00 73.19           C  
ATOM    620  CB  VAL A  77     -13.142 -20.322  26.617  1.00 73.19           C  
ATOM    621  O   VAL A  77     -12.087 -19.575  23.588  1.00 73.19           O  
ATOM    622  CG1 VAL A  77     -12.557 -21.583  25.983  1.00 73.19           C  
ATOM    623  CG2 VAL A  77     -12.756 -20.234  28.093  1.00 73.19           C  
ATOM    624  N   GLU A  78     -14.034 -18.630  23.892  1.00 70.78           N  
ATOM    625  CA  GLU A  78     -14.359 -18.741  22.473  1.00 70.78           C  
ATOM    626  C   GLU A  78     -13.543 -17.756  21.641  1.00 70.78           C  
ATOM    627  CB  GLU A  78     -15.855 -18.511  22.244  1.00 70.78           C  
ATOM    628  O   GLU A  78     -13.094 -18.087  20.542  1.00 70.78           O  
ATOM    629  CG  GLU A  78     -16.718 -19.726  22.549  1.00 70.78           C  
ATOM    630  CD  GLU A  78     -18.194 -19.500  22.264  1.00 70.78           C  
ATOM    631  OE1 GLU A  78     -19.001 -20.436  22.462  1.00 70.78           O  
ATOM    632  OE2 GLU A  78     -18.547 -18.378  21.837  1.00 70.78           O  
ATOM    633  N   GLU A  79     -13.275 -16.563  22.246  1.00 71.86           N  
ATOM    634  CA  GLU A  79     -12.447 -15.574  21.562  1.00 71.86           C  
ATOM    635  C   GLU A  79     -10.994 -16.032  21.481  1.00 71.86           C  
ATOM    636  CB  GLU A  79     -12.533 -14.219  22.269  1.00 71.86           C  
ATOM    637  O   GLU A  79     -10.334 -15.844  20.457  1.00 71.86           O  
ATOM    638  CG  GLU A  79     -11.837 -13.091  21.521  1.00 71.86           C  
ATOM    639  CD  GLU A  79     -11.961 -11.744  22.217  1.00 71.86           C  
ATOM    640  OE1 GLU A  79     -11.236 -10.797  21.839  1.00 71.86           O  
ATOM    641  OE2 GLU A  79     -12.790 -11.637  23.149  1.00 71.86           O  
ATOM    642  N   ILE A  80     -10.581 -16.754  22.491  1.00 78.22           N  
ATOM    643  CA  ILE A  80      -9.211 -17.255  22.515  1.00 78.22           C  
ATOM    644  C   ILE A  80      -9.072 -18.424  21.542  1.00 78.22           C  
ATOM    645  CB  ILE A  80      -8.793 -17.690  23.937  1.00 78.22           C  
ATOM    646  O   ILE A  80      -8.079 -18.522  20.818  1.00 78.22           O  
ATOM    647  CG1 ILE A  80      -8.742 -16.477  24.873  1.00 78.22           C  
ATOM    648  CG2 ILE A  80      -7.445 -18.415  23.906  1.00 78.22           C  
ATOM    649  CD1 ILE A  80      -8.494 -16.831  26.333  1.00 78.22           C  
ATOM    650  N   ILE A  81     -10.132 -19.169  21.390  1.00 79.27           N  
ATOM    651  CA  ILE A  81     -10.087 -20.293  20.462  1.00 79.27           C  
ATOM    652  C   ILE A  81     -10.143 -19.779  19.025  1.00 79.27           C  
ATOM    653  CB  ILE A  81     -11.241 -21.287  20.721  1.00 79.27           C  
ATOM    654  O   ILE A  81      -9.410 -20.260  18.157  1.00 79.27           O  
ATOM    655  CG1 ILE A  81     -11.103 -21.915  22.112  1.00 79.27           C  
ATOM    656  CG2 ILE A  81     -11.280 -22.365  19.634  1.00 79.27           C  
ATOM    657  CD1 ILE A  81     -12.316 -22.724  22.550  1.00 79.27           C  
ATOM    658  N   GLU A  82     -10.947 -18.713  18.775  1.00 77.98           N  
ATOM    659  CA  GLU A  82     -11.057 -18.180  17.420  1.00 77.98           C  
ATOM    660  C   GLU A  82      -9.791 -17.427  17.019  1.00 77.98           C  
ATOM    661  CB  GLU A  82     -12.275 -17.262  17.300  1.00 77.98           C  
ATOM    662  O   GLU A  82      -9.359 -17.499  15.867  1.00 77.98           O  
ATOM    663  CG  GLU A  82     -13.601 -18.005  17.230  1.00 77.98           C  
ATOM    664  CD  GLU A  82     -14.804 -17.080  17.134  1.00 77.98           C  
ATOM    665  OE1 GLU A  82     -15.952 -17.579  17.090  1.00 77.98           O  
ATOM    666  OE2 GLU A  82     -14.597 -15.846  17.101  1.00 77.98           O  
ATOM    667  N   GLU A  83      -9.154 -16.740  17.952  1.00 72.57           N  
ATOM    668  CA  GLU A  83      -7.914 -16.026  17.663  1.00 72.57           C  
ATOM    669  C   GLU A  83      -6.765 -16.997  17.409  1.00 72.57           C  
ATOM    670  CB  GLU A  83      -7.558 -15.079  18.812  1.00 72.57           C  
ATOM    671  O   GLU A  83      -5.930 -16.762  16.532  1.00 72.57           O  
ATOM    672  CG  GLU A  83      -6.513 -14.034  18.447  1.00 72.57           C  
ATOM    673  CD  GLU A  83      -6.162 -13.108  19.600  1.00 72.57           C  
ATOM    674  OE1 GLU A  83      -5.109 -12.434  19.539  1.00 72.57           O  
ATOM    675  OE2 GLU A  83      -6.946 -13.057  20.574  1.00 72.57           O  
ATOM    676  N   THR A  84      -6.699 -18.122  18.112  1.00 77.48           N  
ATOM    677  CA  THR A  84      -5.659 -19.116  17.868  1.00 77.48           C  
ATOM    678  C   THR A  84      -5.911 -19.852  16.555  1.00 77.48           C  
ATOM    679  CB  THR A  84      -5.576 -20.132  19.021  1.00 77.48           C  
ATOM    680  O   THR A  84      -4.968 -20.276  15.884  1.00 77.48           O  
ATOM    681  CG2 THR A  84      -5.166 -19.453  20.324  1.00 77.48           C  
ATOM    682  OG1 THR A  84      -6.856 -20.750  19.199  1.00 77.48           O  
ATOM    683  N   LYS A  85      -7.161 -20.050  16.137  1.00 80.12           N  
ATOM    684  CA  LYS A  85      -7.473 -20.681  14.858  1.00 80.12           C  
ATOM    685  C   LYS A  85      -7.104 -19.771  13.691  1.00 80.12           C  
ATOM    686  CB  LYS A  85      -8.957 -21.047  14.789  1.00 80.12           C  
ATOM    687  O   LYS A  85      -6.604 -20.239  12.666  1.00 80.12           O  
ATOM    688  CG  LYS A  85      -9.330 -22.278  15.602  1.00 80.12           C  
ATOM    689  CD  LYS A  85     -10.793 -22.655  15.407  1.00 80.12           C  
ATOM    690  CE  LYS A  85     -11.174 -23.870  16.242  1.00 80.12           C  
ATOM    691  NZ  LYS A  85     -12.643 -24.137  16.193  1.00 80.12           N  
ATOM    692  N   VAL A  86      -7.308 -18.460  13.893  1.00 81.65           N  
ATOM    693  CA  VAL A  86      -6.967 -17.503  12.846  1.00 81.65           C  
ATOM    694  C   VAL A  86      -5.449 -17.376  12.736  1.00 81.65           C  
ATOM    695  CB  VAL A  86      -7.600 -16.119  13.113  1.00 81.65           C  
ATOM    696  O   VAL A  86      -4.905 -17.285  11.633  1.00 81.65           O  
ATOM    697  CG1 VAL A  86      -7.084 -15.087  12.113  1.00 81.65           C  
ATOM    698  CG2 VAL A  86      -9.124 -16.210  13.054  1.00 81.65           C  
ATOM    699  N   GLU A  87      -4.771 -17.452  13.846  1.00 79.67           N  
ATOM    700  CA  GLU A  87      -3.313 -17.391  13.834  1.00 79.67           C  
ATOM    701  C   GLU A  87      -2.713 -18.637  13.189  1.00 79.67           C  
ATOM    702  CB  GLU A  87      -2.771 -17.222  15.256  1.00 79.67           C  
ATOM    703  O   GLU A  87      -1.726 -18.549  12.456  1.00 79.67           O  
ATOM    704  CG  GLU A  87      -1.304 -16.820  15.311  1.00 79.67           C  
ATOM    705  CD  GLU A  87      -0.811 -16.540  16.722  1.00 79.67           C  
ATOM    706  OE1 GLU A  87       0.412 -16.353  16.911  1.00 79.67           O  
ATOM    707  OE2 GLU A  87      -1.655 -16.507  17.645  1.00 79.67           O  
ATOM    708  N   ASP A  88      -3.268 -19.819  13.378  1.00 82.44           N  
ATOM    709  CA  ASP A  88      -2.806 -21.059  12.764  1.00 82.44           C  
ATOM    710  C   ASP A  88      -3.066 -21.057  11.259  1.00 82.44           C  
ATOM    711  CB  ASP A  88      -3.485 -22.267  13.413  1.00 82.44           C  
ATOM    712  O   ASP A  88      -2.239 -21.535  10.480  1.00 82.44           O  
ATOM    713  CG  ASP A  88      -2.984 -22.543  14.820  1.00 82.44           C  
ATOM    714  OD1 ASP A  88      -1.809 -22.241  15.119  1.00 82.44           O  
ATOM    715  OD2 ASP A  88      -3.771 -23.071  15.635  1.00 82.44           O  
ATOM    716  N   GLU A  89      -4.180 -20.451  10.840  1.00 86.57           N  
ATOM    717  CA  GLU A  89      -4.466 -20.338   9.413  1.00 86.57           C  
ATOM    718  C   GLU A  89      -3.517 -19.352   8.736  1.00 86.57           C  
ATOM    719  CB  GLU A  89      -5.918 -19.908   9.188  1.00 86.57           C  
ATOM    720  O   GLU A  89      -3.104 -19.565   7.594  1.00 86.57           O  
ATOM    721  CG  GLU A  89      -6.940 -20.966   9.579  1.00 86.57           C  
ATOM    722  CD  GLU A  89      -8.369 -20.574   9.238  1.00 86.57           C  
ATOM    723  OE1 GLU A  89      -9.265 -21.447   9.282  1.00 86.57           O  
ATOM    724  OE2 GLU A  89      -8.595 -19.384   8.923  1.00 86.57           O  
ATOM    725  N   LYS A  90      -3.109 -18.313   9.401  1.00 86.18           N  
ATOM    726  CA  LYS A  90      -2.137 -17.355   8.881  1.00 86.18           C  
ATOM    727  C   LYS A  90      -0.748 -17.978   8.784  1.00 86.18           C  
ATOM    728  CB  LYS A  90      -2.090 -16.105   9.762  1.00 86.18           C  
ATOM    729  O   LYS A  90      -0.019 -17.737   7.820  1.00 86.18           O  
ATOM    730  CG  LYS A  90      -3.300 -15.195   9.609  1.00 86.18           C  
ATOM    731  CD  LYS A  90      -3.167 -13.941  10.464  1.00 86.18           C  
ATOM    732  CE  LYS A  90      -4.415 -13.072  10.380  1.00 86.18           C  
ATOM    733  NZ  LYS A  90      -4.271 -11.818  11.180  1.00 86.18           N  
ATOM    734  N   SER A  91      -0.423 -18.785   9.784  1.00 81.63           N  
ATOM    735  CA  SER A  91       0.875 -19.451   9.739  1.00 81.63           C  
ATOM    736  C   SER A  91       0.934 -20.472   8.608  1.00 81.63           C  
ATOM    737  CB  SER A  91       1.172 -20.137  11.073  1.00 81.63           C  
ATOM    738  O   SER A  91       1.968 -20.625   7.956  1.00 81.63           O  
ATOM    739  OG  SER A  91       1.252 -19.186  12.121  1.00 81.63           O  
ATOM    740  N   GLU A  92      -0.159 -21.184   8.351  1.00 90.53           N  
ATOM    741  CA  GLU A  92      -0.213 -22.156   7.263  1.00 90.53           C  
ATOM    742  C   GLU A  92      -0.107 -21.469   5.904  1.00 90.53           C  
ATOM    743  CB  GLU A  92      -1.502 -22.977   7.338  1.00 90.53           C  
ATOM    744  O   GLU A  92       0.552 -21.978   4.995  1.00 90.53           O  
ATOM    745  CG  GLU A  92      -1.542 -24.150   6.369  1.00 90.53           C  
ATOM    746  CD  GLU A  92      -2.775 -25.024   6.536  1.00 90.53           C  
ATOM    747  OE1 GLU A  92      -2.944 -25.989   5.756  1.00 90.53           O  
ATOM    748  OE2 GLU A  92      -3.578 -24.742   7.453  1.00 90.53           O  
ATOM    749  N   MET A  93      -0.701 -20.243   5.774  1.00 87.17           N  
ATOM    750  CA  MET A  93      -0.630 -19.502   4.518  1.00 87.17           C  
ATOM    751  C   MET A  93       0.775 -18.956   4.288  1.00 87.17           C  
ATOM    752  CB  MET A  93      -1.644 -18.357   4.511  1.00 87.17           C  
ATOM    753  O   MET A  93       1.271 -18.964   3.160  1.00 87.17           O  
ATOM    754  CG  MET A  93      -3.010 -18.751   3.975  1.00 87.17           C  
ATOM    755  SD  MET A  93      -4.111 -17.304   3.723  1.00 87.17           S  
ATOM    756  CE  MET A  93      -4.838 -17.163   5.379  1.00 87.17           C  
ATOM    757  N   GLU A  94       1.393 -18.566   5.357  1.00 87.66           N  
ATOM    758  CA  GLU A  94       2.764 -18.075   5.250  1.00 87.66           C  
ATOM    759  C   GLU A  94       3.729 -19.203   4.895  1.00 87.66           C  
ATOM    760  CB  GLU A  94       3.198 -17.401   6.554  1.00 87.66           C  
ATOM    761  O   GLU A  94       4.659 -19.007   4.110  1.00 87.66           O  
ATOM    762  CG  GLU A  94       2.529 -16.057   6.804  1.00 87.66           C  
ATOM    763  CD  GLU A  94       2.972 -15.399   8.101  1.00 87.66           C  
ATOM    764  OE1 GLU A  94       2.533 -14.262   8.386  1.00 87.66           O  
ATOM    765  OE2 GLU A  94       3.766 -16.025   8.838  1.00 87.66           O  
ATOM    766  N   GLU A  95       3.477 -20.355   5.463  1.00 91.83           N  
ATOM    767  CA  GLU A  95       4.282 -21.524   5.122  1.00 91.83           C  
ATOM    768  C   GLU A  95       4.073 -21.931   3.666  1.00 91.83           C  
ATOM    769  CB  GLU A  95       3.949 -22.696   6.049  1.00 91.83           C  
ATOM    770  O   GLU A  95       5.021 -22.327   2.984  1.00 91.83           O  
ATOM    771  CG  GLU A  95       4.942 -23.846   5.968  1.00 91.83           C  
ATOM    772  CD  GLU A  95       4.671 -24.945   6.982  1.00 91.83           C  
ATOM    773  OE1 GLU A  95       5.391 -25.970   6.974  1.00 91.83           O  
ATOM    774  OE2 GLU A  95       3.731 -24.781   7.792  1.00 91.83           O  
ATOM    775  N   ALA A  96       2.845 -21.843   3.120  1.00 90.99           N  
ATOM    776  CA  ALA A  96       2.564 -22.150   1.720  1.00 90.99           C  
ATOM    777  C   ALA A  96       3.243 -21.147   0.791  1.00 90.99           C  
ATOM    778  CB  ALA A  96       1.058 -22.167   1.470  1.00 90.99           C  
ATOM    779  O   ALA A  96       3.763 -21.521  -0.262  1.00 90.99           O  
ATOM    780  N   LEU A  97       3.312 -19.960   1.251  1.00 90.54           N  
ATOM    781  CA  LEU A  97       3.961 -18.928   0.449  1.00 90.54           C  
ATOM    782  C   LEU A  97       5.471 -19.138   0.410  1.00 90.54           C  
ATOM    783  CB  LEU A  97       3.641 -17.537   1.003  1.00 90.54           C  
ATOM    784  O   LEU A  97       6.101 -18.957  -0.634  1.00 90.54           O  
ATOM    785  CG  LEU A  97       2.224 -17.018   0.755  1.00 90.54           C  
ATOM    786  CD1 LEU A  97       2.020 -15.680   1.458  1.00 90.54           C  
ATOM    787  CD2 LEU A  97       1.956 -16.888  -0.741  1.00 90.54           C  
ATOM    788  N   THR A  98       5.941 -19.528   1.474  1.00 90.61           N  
ATOM    789  CA  THR A  98       7.370 -19.814   1.538  1.00 90.61           C  
ATOM    790  C   THR A  98       7.713 -21.048   0.709  1.00 90.61           C  
ATOM    791  CB  THR A  98       7.833 -20.024   2.992  1.00 90.61           C  
ATOM    792  O   THR A  98       8.761 -21.097   0.063  1.00 90.61           O  
ATOM    793  CG2 THR A  98       9.355 -20.078   3.082  1.00 90.61           C  
ATOM    794  OG1 THR A  98       7.356 -18.942   3.801  1.00 90.61           O  
ATOM    795  N   ALA A  99       6.892 -21.995   0.701  1.00 90.68           N  
ATOM    796  CA  ALA A  99       7.096 -23.200  -0.099  1.00 90.68           C  
ATOM    797  C   ALA A  99       7.060 -22.881  -1.591  1.00 90.68           C  
ATOM    798  CB  ALA A  99       6.040 -24.250   0.243  1.00 90.68           C  
ATOM    799  O   ALA A  99       7.842 -23.434  -2.368  1.00 90.68           O  
ATOM    800  N   ILE A 100       6.221 -21.995  -1.971  1.00 90.00           N  
ATOM    801  CA  ILE A 100       6.135 -21.614  -3.377  1.00 90.00           C  
ATOM    802  C   ILE A 100       7.380 -20.824  -3.775  1.00 90.00           C  
ATOM    803  CB  ILE A 100       4.861 -20.787  -3.661  1.00 90.00           C  
ATOM    804  O   ILE A 100       7.930 -21.026  -4.860  1.00 90.00           O  
ATOM    805  CG1 ILE A 100       3.610 -21.650  -3.466  1.00 90.00           C  
ATOM    806  CG2 ILE A 100       4.905 -20.197  -5.074  1.00 90.00           C  
ATOM    807  CD1 ILE A 100       2.303 -20.871  -3.531  1.00 90.00           C  
ATOM    808  N   THR A 101       7.795 -20.048  -2.905  1.00 90.45           N  
ATOM    809  CA  THR A 101       8.997 -19.270  -3.182  1.00 90.45           C  
ATOM    810  C   THR A 101      10.223 -20.175  -3.256  1.00 90.45           C  
ATOM    811  CB  THR A 101       9.220 -18.186  -2.111  1.00 90.45           C  
ATOM    812  O   THR A 101      11.099 -19.975  -4.100  1.00 90.45           O  
ATOM    813  CG2 THR A 101       8.117 -17.134  -2.154  1.00 90.45           C  
ATOM    814  OG1 THR A 101       9.230 -18.798  -0.815  1.00 90.45           O  
ATOM    815  N   GLU A 102      10.273 -21.125  -2.345  1.00 88.81           N  
ATOM    816  CA  GLU A 102      11.372 -22.085  -2.373  1.00 88.81           C  
ATOM    817  C   GLU A 102      11.314 -22.953  -3.627  1.00 88.81           C  
ATOM    818  CB  GLU A 102      11.349 -22.965  -1.122  1.00 88.81           C  
ATOM    819  O   GLU A 102      12.348 -23.256  -4.226  1.00 88.81           O  
ATOM    820  CG  GLU A 102      12.602 -23.810  -0.941  1.00 88.81           C  
ATOM    821  CD  GLU A 102      12.617 -24.590   0.364  1.00 88.81           C  
ATOM    822  OE1 GLU A 102      13.569 -25.370   0.595  1.00 88.81           O  
ATOM    823  OE2 GLU A 102      11.669 -24.419   1.163  1.00 88.81           O  
ATOM    824  N   GLU A 103      10.095 -23.292  -3.994  1.00 84.75           N  
ATOM    825  CA  GLU A 103       9.934 -24.067  -5.220  1.00 84.75           C  
ATOM    826  C   GLU A 103      10.321 -23.246  -6.447  1.00 84.75           C  
ATOM    827  CB  GLU A 103       8.493 -24.567  -5.355  1.00 84.75           C  
ATOM    828  O   GLU A 103      10.929 -23.768  -7.384  1.00 84.75           O  
ATOM    829  CG  GLU A 103       8.309 -25.628  -6.431  1.00 84.75           C  
ATOM    830  CD  GLU A 103       6.937 -25.587  -7.085  1.00 84.75           C  
ATOM    831  OE1 GLU A 103       6.762 -26.191  -8.167  1.00 84.75           O  
ATOM    832  OE2 GLU A 103       6.030 -24.944  -6.511  1.00 84.75           O  
ATOM    833  N   LEU A 104      10.035 -22.008  -6.479  1.00 85.09           N  
ATOM    834  CA  LEU A 104      10.411 -21.136  -7.586  1.00 85.09           C  
ATOM    835  C   LEU A 104      11.918 -20.903  -7.608  1.00 85.09           C  
ATOM    836  CB  LEU A 104       9.677 -19.796  -7.487  1.00 85.09           C  
ATOM    837  O   LEU A 104      12.521 -20.813  -8.679  1.00 85.09           O  
ATOM    838  CG  LEU A 104       8.243 -19.767  -8.019  1.00 85.09           C  
ATOM    839  CD1 LEU A 104       7.523 -18.514  -7.532  1.00 85.09           C  
ATOM    840  CD2 LEU A 104       8.237 -19.836  -9.542  1.00 85.09           C  
ATOM    841  N   ALA A 105      12.477 -20.874  -6.475  1.00 85.32           N  
ATOM    842  CA  ALA A 105      13.924 -20.692  -6.400  1.00 85.32           C  
ATOM    843  C   ALA A 105      14.659 -21.940  -6.882  1.00 85.32           C  
ATOM    844  CB  ALA A 105      14.344 -20.349  -4.973  1.00 85.32           C  
ATOM    845  O   ALA A 105      15.679 -21.840  -7.569  1.00 85.32           O  
ATOM    846  N   VAL A 106      14.117 -23.153  -6.564  1.00 84.80           N  
ATOM    847  CA  VAL A 106      14.720 -24.406  -7.006  1.00 84.80           C  
ATOM    848  C   VAL A 106      14.498 -24.585  -8.506  1.00 84.80           C  
ATOM    849  CB  VAL A 106      14.147 -25.615  -6.234  1.00 84.80           C  
ATOM    850  O   VAL A 106      15.382 -25.070  -9.217  1.00 84.80           O  
ATOM    851  CG1 VAL A 106      14.681 -26.925  -6.810  1.00 84.80           C  
ATOM    852  CG2 VAL A 106      14.482 -25.505  -4.748  1.00 84.80           C  
ATOM    853  N   SER A 107      13.383 -24.115  -9.004  1.00 79.24           N  
ATOM    854  CA  SER A 107      13.131 -24.229 -10.437  1.00 79.24           C  
ATOM    855  C   SER A 107      14.034 -23.293 -11.233  1.00 79.24           C  
ATOM    856  CB  SER A 107      11.666 -23.926 -10.750  1.00 79.24           C  
ATOM    857  O   SER A 107      14.462 -23.627 -12.340  1.00 79.24           O  
ATOM    858  OG  SER A 107      11.396 -22.543 -10.604  1.00 79.24           O  
ATOM    859  N   MET A 108      14.476 -22.217 -10.664  1.00 81.07           N  
ATOM    860  CA  MET A 108      15.374 -21.301 -11.362  1.00 81.07           C  
ATOM    861  C   MET A 108      16.814 -21.800 -11.303  1.00 81.07           C  
ATOM    862  CB  MET A 108      15.283 -19.896 -10.762  1.00 81.07           C  
ATOM    863  O   MET A 108      17.592 -21.574 -12.231  1.00 81.07           O  
ATOM    864  CG  MET A 108      13.990 -19.170 -11.095  1.00 81.07           C  
ATOM    865  SD  MET A 108      14.024 -17.406 -10.591  1.00 81.07           S  
ATOM    866  CE  MET A 108      12.607 -16.777 -11.533  1.00 81.07           C  
ATOM    867  N   LYS A 109      17.122 -22.508 -10.262  1.00 75.42           N  
ATOM    868  CA  LYS A 109      18.476 -23.050 -10.181  1.00 75.42           C  
ATOM    869  C   LYS A 109      18.631 -24.277 -11.075  1.00 75.42           C  
ATOM    870  CB  LYS A 109      18.825 -23.407  -8.736  1.00 75.42           C  
ATOM    871  O   LYS A 109      19.700 -24.504 -11.646  1.00 75.42           O  
ATOM    872  CG  LYS A 109      19.317 -22.228  -7.908  1.00 75.42           C  
ATOM    873  CD  LYS A 109      19.782 -22.670  -6.527  1.00 75.42           C  
ATOM    874  CE  LYS A 109      20.256 -21.489  -5.691  1.00 75.42           C  
ATOM    875  NZ  LYS A 109      20.464 -21.870  -4.262  1.00 75.42           N  
ATOM    876  N   GLU A 110      17.560 -25.042 -11.312  1.00 63.94           N  
ATOM    877  CA  GLU A 110      17.700 -26.173 -12.224  1.00 63.94           C  
ATOM    878  C   GLU A 110      17.717 -25.711 -13.678  1.00 63.94           C  
ATOM    879  CB  GLU A 110      16.570 -27.183 -12.007  1.00 63.94           C  
ATOM    880  O   GLU A 110      18.389 -26.312 -14.519  1.00 63.94           O  
ATOM    881  CG  GLU A 110      16.911 -28.283 -11.012  1.00 63.94           C  
ATOM    882  CD  GLU A 110      15.870 -29.389 -10.960  1.00 63.94           C  
ATOM    883  OE1 GLU A 110      16.138 -30.447 -10.346  1.00 63.94           O  
ATOM    884  OE2 GLU A 110      14.778 -29.198 -11.540  1.00 63.94           O  
ATOM    885  N   GLU A 111      17.196 -24.562 -13.980  1.00 58.51           N  
ATOM    886  CA  GLU A 111      17.307 -24.113 -15.365  1.00 58.51           C  
ATOM    887  C   GLU A 111      18.661 -23.460 -15.627  1.00 58.51           C  
ATOM    888  CB  GLU A 111      16.177 -23.138 -15.706  1.00 58.51           C  
ATOM    889  O   GLU A 111      19.202 -23.564 -16.730  1.00 58.51           O  
ATOM    890  CG  GLU A 111      15.188 -23.676 -16.729  1.00 58.51           C  
ATOM    891  CD  GLU A 111      14.161 -22.645 -17.171  1.00 58.51           C  
ATOM    892  OE1 GLU A 111      13.448 -22.889 -18.171  1.00 58.51           O  
ATOM    893  OE2 GLU A 111      14.070 -21.585 -16.513  1.00 58.51           O  
ATOM    894  N   LYS A 112      19.292 -23.001 -14.634  1.00 58.31           N  
ATOM    895  CA  LYS A 112      20.616 -22.436 -14.875  1.00 58.31           C  
ATOM    896  C   LYS A 112      21.682 -23.528 -14.903  1.00 58.31           C  
ATOM    897  CB  LYS A 112      20.959 -21.396 -13.808  1.00 58.31           C  
ATOM    898  O   LYS A 112      22.658 -23.431 -15.650  1.00 58.31           O  
ATOM    899  CG  LYS A 112      21.832 -20.257 -14.312  1.00 58.31           C  
ATOM    900  CD  LYS A 112      22.097 -19.230 -13.218  1.00 58.31           C  
ATOM    901  CE  LYS A 112      23.030 -18.127 -13.700  1.00 58.31           C  
ATOM    902  NZ  LYS A 112      23.245 -17.086 -12.650  1.00 58.31           N  
ATOM    903  N   LYS A 113      21.439 -24.607 -14.241  1.00 56.04           N  
ATOM    904  CA  LYS A 113      22.414 -25.687 -14.362  1.00 56.04           C  
ATOM    905  C   LYS A 113      22.246 -26.434 -15.682  1.00 56.04           C  
ATOM    906  CB  LYS A 113      22.285 -26.660 -13.189  1.00 56.04           C  
ATOM    907  O   LYS A 113      23.230 -26.871 -16.283  1.00 56.04           O  
ATOM    908  CG  LYS A 113      23.607 -26.994 -12.513  1.00 56.04           C  
ATOM    909  CD  LYS A 113      23.411 -27.949 -11.343  1.00 56.04           C  
ATOM    910  CE  LYS A 113      24.731 -28.272 -10.657  1.00 56.04           C  
ATOM    911  NZ  LYS A 113      24.551 -29.248  -9.541  1.00 56.04           N  
ATOM    912  N   GLU A 114      21.097 -26.385 -16.305  1.00 53.83           N  
ATOM    913  CA  GLU A 114      21.006 -26.999 -17.626  1.00 53.83           C  
ATOM    914  C   GLU A 114      21.490 -26.044 -18.713  1.00 53.83           C  
ATOM    915  CB  GLU A 114      19.569 -27.441 -17.916  1.00 53.83           C  
ATOM    916  O   GLU A 114      22.064 -26.476 -19.716  1.00 53.83           O  
ATOM    917  CG  GLU A 114      19.461 -28.852 -18.476  1.00 53.83           C  
ATOM    918  CD  GLU A 114      18.035 -29.254 -18.818  1.00 53.83           C  
ATOM    919  OE1 GLU A 114      17.839 -30.323 -19.440  1.00 53.83           O  
ATOM    920  OE2 GLU A 114      17.107 -28.495 -18.461  1.00 53.83           O  
ATOM    921  N   ALA A 115      21.625 -24.810 -18.428  1.00 54.00           N  
ATOM    922  CA  ALA A 115      22.218 -23.924 -19.426  1.00 54.00           C  
ATOM    923  C   ALA A 115      23.735 -23.865 -19.275  1.00 54.00           C  
ATOM    924  CB  ALA A 115      21.620 -22.523 -19.317  1.00 54.00           C  
ATOM    925  O   ALA A 115      24.456 -23.683 -20.259  1.00 54.00           O  
ATOM    926  N   ALA A 116      24.226 -24.276 -18.170  1.00 51.67           N  
ATOM    927  CA  ALA A 116      25.680 -24.279 -18.033  1.00 51.67           C  
ATOM    928  C   ALA A 116      26.267 -25.628 -18.439  1.00 51.67           C  
ATOM    929  CB  ALA A 116      26.080 -23.938 -16.600  1.00 51.67           C  
ATOM    930  O   ALA A 116      27.406 -25.702 -18.906  1.00 51.67           O  
ATOM    931  N   GLU A 117      25.474 -26.616 -18.656  1.00 49.20           N  
ATOM    932  CA  GLU A 117      26.042 -27.868 -19.147  1.00 49.20           C  
ATOM    933  C   GLU A 117      25.853 -28.007 -20.655  1.00 49.20           C  
ATOM    934  CB  GLU A 117      25.412 -29.063 -18.426  1.00 49.20           C  
ATOM    935  O   GLU A 117      26.525 -28.815 -21.299  1.00 49.20           O  
ATOM    936  CG  GLU A 117      26.319 -30.283 -18.350  1.00 49.20           C  
ATOM    937  CD  GLU A 117      25.657 -31.483 -17.691  1.00 49.20           C  
ATOM    938  OE1 GLU A 117      26.197 -32.607 -17.796  1.00 49.20           O  
ATOM    939  OE2 GLU A 117      24.589 -31.297 -17.067  1.00 49.20           O  
ATOM    940  N   GLU A 118      25.318 -27.055 -21.332  1.00 46.16           N  
ATOM    941  CA  GLU A 118      25.321 -27.137 -22.790  1.00 46.16           C  
ATOM    942  C   GLU A 118      26.337 -26.172 -23.394  1.00 46.16           C  
ATOM    943  CB  GLU A 118      23.925 -26.848 -23.347  1.00 46.16           C  
ATOM    944  O   GLU A 118      26.698 -26.297 -24.567  1.00 46.16           O  
ATOM    945  CG  GLU A 118      23.652 -27.508 -24.691  1.00 46.16           C  
ATOM    946  CD  GLU A 118      22.268 -27.198 -25.241  1.00 46.16           C  
ATOM    947  OE1 GLU A 118      21.965 -27.606 -26.386  1.00 46.16           O  
ATOM    948  OE2 GLU A 118      21.482 -26.542 -24.522  1.00 46.16           O  
ATOM    949  N   LYS A 119      27.248 -25.659 -22.644  1.00 44.88           N  
ATOM    950  CA  LYS A 119      28.327 -24.974 -23.349  1.00 44.88           C  
ATOM    951  C   LYS A 119      29.684 -25.572 -22.991  1.00 44.88           C  
ATOM    952  CB  LYS A 119      28.312 -23.478 -23.028  1.00 44.88           C  
ATOM    953  O   LYS A 119      30.705 -25.198 -23.572  1.00 44.88           O  
ATOM    954  CG  LYS A 119      28.610 -22.586 -24.224  1.00 44.88           C  
ATOM    955  CD  LYS A 119      28.604 -21.113 -23.838  1.00 44.88           C  
ATOM    956  CE  LYS A 119      28.876 -20.217 -25.039  1.00 44.88           C  
ATOM    957  NZ  LYS A 119      28.888 -18.772 -24.662  1.00 44.88           N  
ATOM    958  N   GLU A 120      29.723 -26.784 -22.611  1.00 39.67           N  
ATOM    959  CA  GLU A 120      31.074 -27.336 -22.604  1.00 39.67           C  
ATOM    960  C   GLU A 120      31.156 -28.607 -23.444  1.00 39.67           C  
ATOM    961  CB  GLU A 120      31.531 -27.622 -21.171  1.00 39.67           C  
ATOM    962  O   GLU A 120      30.571 -29.632 -23.087  1.00 39.67           O  
ATOM    963  CG  GLU A 120      32.077 -26.402 -20.444  1.00 39.67           C  
ATOM    964  CD  GLU A 120      33.265 -26.719 -19.549  1.00 39.67           C  
ATOM    965  OE1 GLU A 120      33.989 -25.780 -19.147  1.00 39.67           O  
ATOM    966  OE2 GLU A 120      33.473 -27.915 -19.249  1.00 39.67           O  
ATOM    967  N   GLU A 121      30.602 -28.586 -24.584  1.00 30.80           N  
ATOM    968  CA  GLU A 121      30.889 -29.665 -25.525  1.00 30.80           C  
ATOM    969  C   GLU A 121      31.197 -29.117 -26.915  1.00 30.80           C  
ATOM    970  CB  GLU A 121      29.716 -30.646 -25.593  1.00 30.80           C  
ATOM    971  O   GLU A 121      30.367 -28.431 -27.516  1.00 30.80           O  
ATOM    972  CG  GLU A 121      30.138 -32.106 -25.659  1.00 30.80           C  
ATOM    973  CD  GLU A 121      28.966 -33.064 -25.803  1.00 30.80           C  
ATOM    974  OE1 GLU A 121      29.195 -34.273 -26.034  1.00 30.80           O  
ATOM    975  OE2 GLU A 121      27.809 -32.601 -25.686  1.00 30.80           O  
ATOM    976  N   GLU A 122      32.477 -28.673 -27.145  1.00 38.41           N  
ATOM    977  CA  GLU A 122      33.167 -29.185 -28.325  1.00 38.41           C  
ATOM    978  C   GLU A 122      34.226 -28.201 -28.815  1.00 38.41           C  
ATOM    979  CB  GLU A 122      32.168 -29.483 -29.446  1.00 38.41           C  
ATOM    980  O   GLU A 122      33.977 -26.996 -28.884  1.00 38.41           O  
ATOM    981  CG  GLU A 122      32.224 -30.916 -29.955  1.00 38.41           C  
ATOM    982  CD  GLU A 122      31.324 -31.162 -31.156  1.00 38.41           C  
ATOM    983  OE1 GLU A 122      31.397 -32.259 -31.754  1.00 38.41           O  
ATOM    984  OE2 GLU A 122      30.540 -30.250 -31.501  1.00 38.41           O  
ATOM    985  N   PRO A 123      35.395 -28.731 -29.399  1.00 47.89           N  
ATOM    986  CA  PRO A 123      36.736 -29.309 -29.292  1.00 47.89           C  
ATOM    987  C   PRO A 123      37.827 -28.367 -29.795  1.00 47.89           C  
ATOM    988  CB  PRO A 123      36.651 -30.562 -30.167  1.00 47.89           C  
ATOM    989  O   PRO A 123      37.538 -27.419 -30.530  1.00 47.89           O  
ATOM    990  CG  PRO A 123      35.749 -30.180 -31.295  1.00 47.89           C  
ATOM    991  CD  PRO A 123      35.176 -28.822 -31.008  1.00 47.89           C  
ATOM    992  N   GLU A 124      38.953 -28.500 -29.082  1.00 28.42           N  
ATOM    993  CA  GLU A 124      40.313 -28.993 -29.277  1.00 28.42           C  
ATOM    994  C   GLU A 124      40.721 -28.922 -30.746  1.00 28.42           C  
ATOM    995  CB  GLU A 124      40.444 -30.429 -28.764  1.00 28.42           C  
ATOM    996  O   GLU A 124      40.060 -29.506 -31.608  1.00 28.42           O  
ATOM    997  CG  GLU A 124      41.036 -30.531 -27.365  1.00 28.42           C  
ATOM    998  CD  GLU A 124      41.470 -31.941 -26.999  1.00 28.42           C  
ATOM    999  OE1 GLU A 124      42.165 -32.114 -25.972  1.00 28.42           O  
ATOM   1000  OE2 GLU A 124      41.113 -32.880 -27.745  1.00 28.42           O  
ATOM   1001  N   ALA A 125      41.310 -27.815 -31.171  1.00 35.30           N  
ATOM   1002  CA  ALA A 125      42.261 -27.792 -32.279  1.00 35.30           C  
ATOM   1003  C   ALA A 125      43.452 -26.894 -31.962  1.00 35.30           C  
ATOM   1004  CB  ALA A 125      41.573 -27.326 -33.560  1.00 35.30           C  
ATOM   1005  O   ALA A 125      43.279 -25.735 -31.577  1.00 35.30           O  
ATOM   1006  N   GLU A 126      44.536 -27.387 -31.450  1.00 29.13           N  
ATOM   1007  CA  GLU A 126      45.925 -27.591 -31.849  1.00 29.13           C  
ATOM   1008  C   GLU A 126      46.401 -26.477 -32.778  1.00 29.13           C  
ATOM   1009  CB  GLU A 126      46.095 -28.951 -32.530  1.00 29.13           C  
ATOM   1010  O   GLU A 126      45.769 -26.199 -33.799  1.00 29.13           O  
ATOM   1011  CG  GLU A 126      46.078 -30.128 -31.564  1.00 29.13           C  
ATOM   1012  CD  GLU A 126      46.655 -31.402 -32.161  1.00 29.13           C  
ATOM   1013  OE1 GLU A 126      46.876 -32.378 -31.409  1.00 29.13           O  
ATOM   1014  OE2 GLU A 126      46.890 -31.423 -33.390  1.00 29.13           O  
ATOM   1015  N   GLU A 127      47.284 -25.596 -32.295  1.00 31.71           N  
ATOM   1016  CA  GLU A 127      48.486 -25.167 -33.003  1.00 31.71           C  
ATOM   1017  C   GLU A 127      49.354 -24.271 -32.125  1.00 31.71           C  
ATOM   1018  CB  GLU A 127      48.116 -24.436 -34.297  1.00 31.71           C  
ATOM   1019  O   GLU A 127      48.874 -23.277 -31.577  1.00 31.71           O  
ATOM   1020  CG  GLU A 127      47.731 -25.365 -35.439  1.00 31.71           C  
ATOM   1021  CD  GLU A 127      47.902 -24.731 -36.811  1.00 31.71           C  
ATOM   1022  OE1 GLU A 127      47.807 -25.453 -37.829  1.00 31.71           O  
ATOM   1023  OE2 GLU A 127      48.134 -23.502 -36.867  1.00 31.71           O  
ATOM   1024  N   GLU A 128      50.374 -24.789 -31.518  1.00 27.90           N  
ATOM   1025  CA  GLU A 128      51.827 -24.815 -31.665  1.00 27.90           C  
ATOM   1026  C   GLU A 128      52.368 -23.441 -32.049  1.00 27.90           C  
ATOM   1027  CB  GLU A 128      52.243 -25.856 -32.707  1.00 27.90           C  
ATOM   1028  O   GLU A 128      51.933 -22.853 -33.041  1.00 27.90           O  
ATOM   1029  CG  GLU A 128      53.326 -26.810 -32.225  1.00 27.90           C  
ATOM   1030  CD  GLU A 128      53.955 -27.620 -33.348  1.00 27.90           C  
ATOM   1031  OE1 GLU A 128      54.970 -28.310 -33.103  1.00 27.90           O  
ATOM   1032  OE2 GLU A 128      53.430 -27.562 -34.482  1.00 27.90           O  
ATOM   1033  N   GLU A 129      53.133 -22.797 -31.176  1.00 24.92           N  
ATOM   1034  CA  GLU A 129      54.547 -22.439 -31.116  1.00 24.92           C  
ATOM   1035  C   GLU A 129      54.779 -21.020 -31.627  1.00 24.92           C  
ATOM   1036  CB  GLU A 129      55.388 -23.432 -31.923  1.00 24.92           C  
ATOM   1037  O   GLU A 129      54.378 -20.682 -32.742  1.00 24.92           O  
ATOM   1038  CG  GLU A 129      56.710 -23.797 -31.263  1.00 24.92           C  
ATOM   1039  CD  GLU A 129      57.688 -24.473 -32.210  1.00 24.92           C  
ATOM   1040  OE1 GLU A 129      58.884 -24.595 -31.863  1.00 24.92           O  
ATOM   1041  OE2 GLU A 129      57.254 -24.883 -33.310  1.00 24.92           O  
ATOM   1042  N   VAL A 130      55.252 -20.114 -30.706  1.00 32.71           N  
ATOM   1043  CA  VAL A 130      56.488 -19.345 -30.798  1.00 32.71           C  
ATOM   1044  C   VAL A 130      56.542 -18.317 -29.669  1.00 32.71           C  
ATOM   1045  CB  VAL A 130      56.619 -18.640 -32.167  1.00 32.71           C  
ATOM   1046  O   VAL A 130      55.609 -17.531 -29.492  1.00 32.71           O  
ATOM   1047  CG1 VAL A 130      58.063 -18.209 -32.416  1.00 32.71           C  
ATOM   1048  CG2 VAL A 130      56.132 -19.558 -33.287  1.00 32.71           C  
ATOM   1049  N   ALA A 131      57.282 -18.611 -28.614  1.00 27.83           N  
ATOM   1050  CA  ALA A 131      58.619 -18.198 -28.194  1.00 27.83           C  
ATOM   1051  C   ALA A 131      58.783 -16.685 -28.295  1.00 27.83           C  
ATOM   1052  CB  ALA A 131      59.681 -18.903 -29.034  1.00 27.83           C  
ATOM   1053  O   ALA A 131      58.534 -16.096 -29.349  1.00 27.83           O  
ATOM   1054  N   ALA A 132      58.914 -16.046 -27.147  1.00 25.08           N  
ATOM   1055  CA  ALA A 132      60.107 -15.389 -26.621  1.00 25.08           C  
ATOM   1056  C   ALA A 132      60.117 -13.904 -26.973  1.00 25.08           C  
ATOM   1057  CB  ALA A 132      61.367 -16.067 -27.154  1.00 25.08           C  
ATOM   1058  O   ALA A 132      59.947 -13.535 -28.138  1.00 25.08           O  
ATOM   1059  N   LYS A 133      60.001 -13.070 -25.952  1.00 26.91           N  
ATOM   1060  CA  LYS A 133      61.016 -12.095 -25.563  1.00 26.91           C  
ATOM   1061  C   LYS A 133      60.428 -10.689 -25.486  1.00 26.91           C  
ATOM   1062  CB  LYS A 133      62.189 -12.120 -26.544  1.00 26.91           C  
ATOM   1063  O   LYS A 133      59.767 -10.236 -26.423  1.00 26.91           O  
ATOM   1064  CG  LYS A 133      63.097 -13.331 -26.393  1.00 26.91           C  
ATOM   1065  CD  LYS A 133      64.371 -13.180 -27.214  1.00 26.91           C  
ATOM   1066  CE  LYS A 133      65.289 -14.384 -27.051  1.00 26.91           C  
ATOM   1067  NZ  LYS A 133      66.500 -14.279 -27.918  1.00 26.91           N  
ATOM   1068  N   LYS A 134      60.391 -10.163 -24.234  1.00 26.41           N  
ATOM   1069  CA  LYS A 134      61.148  -9.067 -23.637  1.00 26.41           C  
ATOM   1070  C   LYS A 134      60.359  -7.762 -23.686  1.00 26.41           C  
ATOM   1071  CB  LYS A 134      62.492  -8.894 -24.346  1.00 26.41           C  
ATOM   1072  O   LYS A 134      59.857  -7.374 -24.742  1.00 26.41           O  
ATOM   1073  CG  LYS A 134      63.563  -9.874 -23.892  1.00 26.41           C  
ATOM   1074  CD  LYS A 134      64.945  -9.457 -24.378  1.00 26.41           C  
ATOM   1075  CE  LYS A 134      66.011 -10.466 -23.969  1.00 26.41           C  
ATOM   1076  NZ  LYS A 134      67.367 -10.064 -24.448  1.00 26.41           N  
ATOM   1077  N   SER A 135      59.940  -7.269 -22.495  1.00 26.55           N  
ATOM   1078  CA  SER A 135      60.320  -6.170 -21.614  1.00 26.55           C  
ATOM   1079  C   SER A 135      59.921  -4.822 -22.207  1.00 26.55           C  
ATOM   1080  CB  SER A 135      61.825  -6.193 -21.346  1.00 26.55           C  
ATOM   1081  O   SER A 135      60.056  -4.605 -23.413  1.00 26.55           O  
ATOM   1082  OG  SER A 135      62.552  -6.233 -22.562  1.00 26.55           O  
ATOM   1083  N   PRO A 136      59.710  -3.866 -21.404  1.00 46.55           N  
ATOM   1084  CA  PRO A 136      58.958  -2.632 -21.162  1.00 46.55           C  
ATOM   1085  C   PRO A 136      59.763  -1.377 -21.493  1.00 46.55           C  
ATOM   1086  CB  PRO A 136      58.643  -2.699 -19.666  1.00 46.55           C  
ATOM   1087  O   PRO A 136      60.983  -1.446 -21.657  1.00 46.55           O  
ATOM   1088  CG  PRO A 136      59.840  -3.351 -19.052  1.00 46.55           C  
ATOM   1089  CD  PRO A 136      60.746  -3.818 -20.154  1.00 46.55           C  
ATOM   1090  N   VAL A 137      59.179  -0.300 -21.994  1.00 26.95           N  
ATOM   1091  CA  VAL A 137      59.531   1.086 -21.707  1.00 26.95           C  
ATOM   1092  C   VAL A 137      58.834   2.014 -22.700  1.00 26.95           C  
ATOM   1093  CB  VAL A 137      61.060   1.306 -21.756  1.00 26.95           C  
ATOM   1094  O   VAL A 137      58.913   1.806 -23.913  1.00 26.95           O  
ATOM   1095  CG1 VAL A 137      61.409   2.755 -21.423  1.00 26.95           C  
ATOM   1096  CG2 VAL A 137      61.767   0.349 -20.798  1.00 26.95           C  
ATOM   1097  N   LYS A 138      57.935   2.891 -22.203  1.00 26.40           N  
ATOM   1098  CA  LYS A 138      58.081   4.335 -22.047  1.00 26.40           C  
ATOM   1099  C   LYS A 138      57.527   5.078 -23.260  1.00 26.40           C  
ATOM   1100  CB  LYS A 138      59.549   4.706 -21.831  1.00 26.40           C  
ATOM   1101  O   LYS A 138      57.910   4.794 -24.397  1.00 26.40           O  
ATOM   1102  CG  LYS A 138      59.761   6.122 -21.314  1.00 26.40           C  
ATOM   1103  CD  LYS A 138      61.223   6.381 -20.977  1.00 26.40           C  
ATOM   1104  CE  LYS A 138      61.439   7.802 -20.474  1.00 26.40           C  
ATOM   1105  NZ  LYS A 138      62.829   8.005 -19.967  1.00 26.40           N  
ATOM   1106  N   ALA A 139      56.462   5.901 -23.008  1.00 24.24           N  
ATOM   1107  CA  ALA A 139      56.292   7.351 -23.042  1.00 24.24           C  
ATOM   1108  C   ALA A 139      56.194   7.858 -24.478  1.00 24.24           C  
ATOM   1109  CB  ALA A 139      57.445   8.039 -22.315  1.00 24.24           C  
ATOM   1110  O   ALA A 139      57.008   7.492 -25.329  1.00 24.24           O  
ATOM   1111  N   THR A 140      55.073   8.509 -24.837  1.00 25.38           N  
ATOM   1112  CA  THR A 140      54.925   9.868 -25.344  1.00 25.38           C  
ATOM   1113  C   THR A 140      54.028   9.891 -26.578  1.00 25.38           C  
ATOM   1114  CB  THR A 140      56.293  10.487 -25.689  1.00 25.38           C  
ATOM   1115  O   THR A 140      54.207   9.089 -27.497  1.00 25.38           O  
ATOM   1116  CG2 THR A 140      57.070  10.843 -24.425  1.00 25.38           C  
ATOM   1117  OG1 THR A 140      57.056   9.548 -26.456  1.00 25.38           O  
ATOM   1118  N   ALA A 141      52.848  10.489 -26.389  1.00 28.18           N  
ATOM   1119  CA  ALA A 141      52.237  11.687 -26.957  1.00 28.18           C  
ATOM   1120  C   ALA A 141      51.400  11.346 -28.187  1.00 28.18           C  
ATOM   1121  CB  ALA A 141      53.309  12.713 -27.316  1.00 28.18           C  
ATOM   1122  O   ALA A 141      51.880  10.679 -29.107  1.00 28.18           O  
ATOM   1123  N   PRO A 142      50.091  11.738 -28.209  1.00 34.47           N  
ATOM   1124  CA  PRO A 142      49.041  11.655 -29.227  1.00 34.47           C  
ATOM   1125  C   PRO A 142      48.895  12.945 -30.031  1.00 34.47           C  
ATOM   1126  CB  PRO A 142      47.778  11.375 -28.409  1.00 34.47           C  
ATOM   1127  O   PRO A 142      49.137  14.034 -29.506  1.00 34.47           O  
ATOM   1128  CG  PRO A 142      47.983  12.114 -27.126  1.00 34.47           C  
ATOM   1129  CD  PRO A 142      49.391  12.635 -27.095  1.00 34.47           C  
ATOM   1130  N   GLU A 143      49.355  12.946 -31.291  1.00 27.71           N  
ATOM   1131  CA  GLU A 143      49.107  13.796 -32.452  1.00 27.71           C  
ATOM   1132  C   GLU A 143      48.239  13.081 -33.484  1.00 27.71           C  
ATOM   1133  CB  GLU A 143      50.428  14.235 -33.090  1.00 27.71           C  
ATOM   1134  O   GLU A 143      48.501  11.928 -33.831  1.00 27.71           O  
ATOM   1135  CG  GLU A 143      51.026  15.487 -32.466  1.00 27.71           C  
ATOM   1136  CD  GLU A 143      52.115  16.121 -33.317  1.00 27.71           C  
ATOM   1137  OE1 GLU A 143      52.075  17.353 -33.535  1.00 27.71           O  
ATOM   1138  OE2 GLU A 143      53.014  15.379 -33.771  1.00 27.71           O  
ATOM   1139  N   VAL A 144      46.996  13.519 -33.720  1.00 26.56           N  
ATOM   1140  CA  VAL A 144      46.120  14.119 -34.721  1.00 26.56           C  
ATOM   1141  C   VAL A 144      46.236  13.351 -36.036  1.00 26.56           C  
ATOM   1142  CB  VAL A 144      46.451  15.611 -34.945  1.00 26.56           C  
ATOM   1143  O   VAL A 144      47.340  13.146 -36.547  1.00 26.56           O  
ATOM   1144  CG1 VAL A 144      45.219  16.480 -34.698  1.00 26.56           C  
ATOM   1145  CG2 VAL A 144      47.603  16.043 -34.040  1.00 26.56           C  
ATOM   1146  N   LYS A 145      45.191  12.618 -36.422  1.00 31.02           N  
ATOM   1147  CA  LYS A 145      44.828  12.440 -37.825  1.00 31.02           C  
ATOM   1148  C   LYS A 145      43.351  12.081 -37.969  1.00 31.02           C  
ATOM   1149  CB  LYS A 145      45.695  11.359 -38.471  1.00 31.02           C  
ATOM   1150  O   LYS A 145      42.867  11.152 -37.320  1.00 31.02           O  
ATOM   1151  CG  LYS A 145      46.983  11.886 -39.088  1.00 31.02           C  
ATOM   1152  CD  LYS A 145      47.698  10.808 -39.893  1.00 31.02           C  
ATOM   1153  CE  LYS A 145      48.986  11.334 -40.513  1.00 31.02           C  
ATOM   1154  NZ  LYS A 145      49.772  10.245 -41.166  1.00 31.02           N  
ATOM   1155  N   GLU A 146      42.502  13.022 -38.248  1.00 24.38           N  
ATOM   1156  CA  GLU A 146      41.561  13.325 -39.323  1.00 24.38           C  
ATOM   1157  C   GLU A 146      41.545  12.217 -40.371  1.00 24.38           C  
ATOM   1158  CB  GLU A 146      41.906  14.665 -39.978  1.00 24.38           C  
ATOM   1159  O   GLU A 146      42.591  11.854 -40.914  1.00 24.38           O  
ATOM   1160  CG  GLU A 146      41.611  15.873 -39.101  1.00 24.38           C  
ATOM   1161  CD  GLU A 146      41.175  17.096 -39.892  1.00 24.38           C  
ATOM   1162  OE1 GLU A 146      40.618  18.042 -39.290  1.00 24.38           O  
ATOM   1163  OE2 GLU A 146      41.393  17.109 -41.124  1.00 24.38           O  
ATOM   1164  N   GLU A 147      40.533  11.377 -40.378  1.00 31.79           N  
ATOM   1165  CA  GLU A 147      39.997  10.689 -41.549  1.00 31.79           C  
ATOM   1166  C   GLU A 147      38.487  10.503 -41.436  1.00 31.79           C  
ATOM   1167  CB  GLU A 147      40.681   9.332 -41.735  1.00 31.79           C  
ATOM   1168  O   GLU A 147      37.991  10.000 -40.425  1.00 31.79           O  
ATOM   1169  CG  GLU A 147      41.732   9.319 -42.836  1.00 31.79           C  
ATOM   1170  CD  GLU A 147      42.110   7.918 -43.288  1.00 31.79           C  
ATOM   1171  OE1 GLU A 147      42.659   7.767 -44.403  1.00 31.79           O  
ATOM   1172  OE2 GLU A 147      41.854   6.962 -42.522  1.00 31.79           O  
ATOM   1173  N   GLU A 148      37.716  11.373 -41.989  1.00 25.66           N  
ATOM   1174  CA  GLU A 148      36.707  11.428 -43.043  1.00 25.66           C  
ATOM   1175  C   GLU A 148      36.427  10.040 -43.612  1.00 25.66           C  
ATOM   1176  CB  GLU A 148      37.149  12.376 -44.161  1.00 25.66           C  
ATOM   1177  O   GLU A 148      37.344   9.356 -44.073  1.00 25.66           O  
ATOM   1178  CG  GLU A 148      36.688  13.813 -43.967  1.00 25.66           C  
ATOM   1179  CD  GLU A 148      36.703  14.627 -45.252  1.00 25.66           C  
ATOM   1180  OE1 GLU A 148      36.041  15.688 -45.305  1.00 25.66           O  
ATOM   1181  OE2 GLU A 148      37.381  14.198 -46.212  1.00 25.66           O  
ATOM   1182  N   GLY A 149      35.358   9.364 -43.196  1.00 29.16           N  
ATOM   1183  CA  GLY A 149      34.581   8.435 -44.000  1.00 29.16           C  
ATOM   1184  C   GLY A 149      33.106   8.428 -43.646  1.00 29.16           C  
ATOM   1185  O   GLY A 149      32.746   8.385 -42.467  1.00 29.16           O  
ATOM   1186  N   GLU A 150      32.288   9.220 -44.301  1.00 27.74           N  
ATOM   1187  CA  GLU A 150      31.111   9.084 -45.154  1.00 27.74           C  
ATOM   1188  C   GLU A 150      30.740   7.617 -45.352  1.00 27.74           C  
ATOM   1189  CB  GLU A 150      31.348   9.755 -46.509  1.00 27.74           C  
ATOM   1190  O   GLU A 150      31.579   6.808 -45.753  1.00 27.74           O  
ATOM   1191  CG  GLU A 150      30.941  11.221 -46.550  1.00 27.74           C  
ATOM   1192  CD  GLU A 150      31.106  11.852 -47.923  1.00 27.74           C  
ATOM   1193  OE1 GLU A 150      30.626  12.989 -48.130  1.00 27.74           O  
ATOM   1194  OE2 GLU A 150      31.721  11.203 -48.799  1.00 27.74           O  
ATOM   1195  N   LYS A 151      29.623   7.123 -44.740  1.00 32.38           N  
ATOM   1196  CA  LYS A 151      28.677   6.134 -45.250  1.00 32.38           C  
ATOM   1197  C   LYS A 151      27.356   6.194 -44.490  1.00 32.38           C  
ATOM   1198  CB  LYS A 151      29.271   4.728 -45.161  1.00 32.38           C  
ATOM   1199  O   LYS A 151      27.339   6.140 -43.258  1.00 32.38           O  
ATOM   1200  CG  LYS A 151      29.786   4.188 -46.486  1.00 32.38           C  
ATOM   1201  CD  LYS A 151      30.275   2.751 -46.353  1.00 32.38           C  
ATOM   1202  CE  LYS A 151      30.889   2.245 -47.651  1.00 32.38           C  
ATOM   1203  NZ  LYS A 151      31.182   0.782 -47.592  1.00 32.38           N  
ATOM   1204  N   GLU A 152      26.295   6.899 -44.951  1.00 29.99           N  
ATOM   1205  CA  GLU A 152      25.008   6.649 -45.593  1.00 29.99           C  
ATOM   1206  C   GLU A 152      24.261   5.510 -44.906  1.00 29.99           C  
ATOM   1207  CB  GLU A 152      25.200   6.332 -47.078  1.00 29.99           C  
ATOM   1208  O   GLU A 152      24.828   4.441 -44.671  1.00 29.99           O  
ATOM   1209  CG  GLU A 152      25.413   7.563 -47.948  1.00 29.99           C  
ATOM   1210  CD  GLU A 152      25.242   7.285 -49.433  1.00 29.99           C  
ATOM   1211  OE1 GLU A 152      25.246   8.247 -50.234  1.00 29.99           O  
ATOM   1212  OE2 GLU A 152      25.103   6.096 -49.798  1.00 29.99           O  
ATOM   1213  N   GLU A 153      23.062   5.809 -44.322  1.00 27.32           N  
ATOM   1214  CA  GLU A 153      21.633   5.602 -44.535  1.00 27.32           C  
ATOM   1215  C   GLU A 153      21.191   4.234 -44.024  1.00 27.32           C  
ATOM   1216  CB  GLU A 153      21.284   5.747 -46.018  1.00 27.32           C  
ATOM   1217  O   GLU A 153      21.781   3.212 -44.380  1.00 27.32           O  
ATOM   1218  CG  GLU A 153      20.975   7.177 -46.440  1.00 27.32           C  
ATOM   1219  CD  GLU A 153      20.320   7.270 -47.809  1.00 27.32           C  
ATOM   1220  OE1 GLU A 153      19.897   8.379 -48.205  1.00 27.32           O  
ATOM   1221  OE2 GLU A 153      20.227   6.224 -48.490  1.00 27.32           O  
ATOM   1222  N   GLU A 154      20.377   4.209 -42.964  1.00 35.68           N  
ATOM   1223  CA  GLU A 154      19.234   3.304 -42.897  1.00 35.68           C  
ATOM   1224  C   GLU A 154      18.183   3.814 -41.914  1.00 35.68           C  
ATOM   1225  CB  GLU A 154      19.685   1.896 -42.501  1.00 35.68           C  
ATOM   1226  O   GLU A 154      18.488   4.062 -40.746  1.00 35.68           O  
ATOM   1227  CG  GLU A 154      18.853   0.785 -43.126  1.00 35.68           C  
ATOM   1228  CD  GLU A 154      19.182  -0.594 -42.575  1.00 35.68           C  
ATOM   1229  OE1 GLU A 154      18.443  -1.559 -42.873  1.00 35.68           O  
ATOM   1230  OE2 GLU A 154      20.187  -0.709 -41.839  1.00 35.68           O  
ATOM   1231  N   GLU A 155      17.219   4.678 -42.307  1.00 31.18           N  
ATOM   1232  CA  GLU A 155      15.776   4.783 -42.499  1.00 31.18           C  
ATOM   1233  C   GLU A 155      15.046   3.610 -41.850  1.00 31.18           C  
ATOM   1234  CB  GLU A 155      15.435   4.854 -43.990  1.00 31.18           C  
ATOM   1235  O   GLU A 155      15.314   2.450 -42.171  1.00 31.18           O  
ATOM   1236  CG  GLU A 155      15.433   6.267 -44.554  1.00 31.18           C  
ATOM   1237  CD  GLU A 155      14.692   6.385 -45.876  1.00 31.18           C  
ATOM   1238  OE1 GLU A 155      14.403   7.523 -46.311  1.00 31.18           O  
ATOM   1239  OE2 GLU A 155      14.397   5.330 -46.482  1.00 31.18           O  
ATOM   1240  N   GLY A 156      14.583   3.702 -40.615  1.00 32.34           N  
ATOM   1241  CA  GLY A 156      13.433   2.958 -40.127  1.00 32.34           C  
ATOM   1242  C   GLY A 156      12.407   3.833 -39.432  1.00 32.34           C  
ATOM   1243  O   GLY A 156      12.705   4.459 -38.414  1.00 32.34           O  
ATOM   1244  N   GLN A 157      11.654   4.676 -40.148  1.00 36.25           N  
ATOM   1245  CA  GLN A 157      10.346   5.320 -40.082  1.00 36.25           C  
ATOM   1246  C   GLN A 157       9.250   4.307 -39.766  1.00 36.25           C  
ATOM   1247  CB  GLN A 157      10.034   6.037 -41.396  1.00 36.25           C  
ATOM   1248  O   GLN A 157       9.121   3.290 -40.450  1.00 36.25           O  
ATOM   1249  CG  GLN A 157      10.508   7.484 -41.435  1.00 36.25           C  
ATOM   1250  CD  GLN A 157      10.198   8.168 -42.753  1.00 36.25           C  
ATOM   1251  NE2 GLN A 157      10.493   9.462 -42.833  1.00 36.25           N  
ATOM   1252  OE1 GLN A 157       9.699   7.540 -43.692  1.00 36.25           O  
ATOM   1253  N   GLU A 158       8.959   4.024 -38.566  1.00 33.96           N  
ATOM   1254  CA  GLU A 158       7.845   3.685 -37.687  1.00 33.96           C  
ATOM   1255  C   GLU A 158       6.534   4.265 -38.208  1.00 33.96           C  
ATOM   1256  CB  GLU A 158       8.112   4.182 -36.264  1.00 33.96           C  
ATOM   1257  O   GLU A 158       6.441   5.466 -38.470  1.00 33.96           O  
ATOM   1258  CG  GLU A 158       9.201   3.408 -35.536  1.00 33.96           C  
ATOM   1259  CD  GLU A 158       9.308   3.766 -34.062  1.00 33.96           C  
ATOM   1260  OE1 GLU A 158      10.086   3.109 -33.333  1.00 33.96           O  
ATOM   1261  OE2 GLU A 158       8.608   4.709 -33.632  1.00 33.96           O  
ATOM   1262  N   GLU A 159       5.910   3.619 -39.118  1.00 30.80           N  
ATOM   1263  CA  GLU A 159       4.556   3.180 -39.439  1.00 30.80           C  
ATOM   1264  C   GLU A 159       3.840   2.645 -38.202  1.00 30.80           C  
ATOM   1265  CB  GLU A 159       4.583   2.111 -40.535  1.00 30.80           C  
ATOM   1266  O   GLU A 159       4.377   1.797 -37.486  1.00 30.80           O  
ATOM   1267  CG  GLU A 159       4.980   2.643 -41.904  1.00 30.80           C  
ATOM   1268  CD  GLU A 159       4.051   2.186 -43.018  1.00 30.80           C  
ATOM   1269  OE1 GLU A 159       4.096   2.771 -44.124  1.00 30.80           O  
ATOM   1270  OE2 GLU A 159       3.271   1.236 -42.782  1.00 30.80           O  
ATOM   1271  N   GLU A 160       3.006   3.421 -37.533  1.00 34.46           N  
ATOM   1272  CA  GLU A 160       1.834   2.859 -36.869  1.00 34.46           C  
ATOM   1273  C   GLU A 160       0.692   3.869 -36.817  1.00 34.46           C  
ATOM   1274  CB  GLU A 160       2.190   2.393 -35.455  1.00 34.46           C  
ATOM   1275  O   GLU A 160       0.883   5.009 -36.389  1.00 34.46           O  
ATOM   1276  CG  GLU A 160       2.720   0.968 -35.392  1.00 34.46           C  
ATOM   1277  CD  GLU A 160       2.507   0.308 -34.039  1.00 34.46           C  
ATOM   1278  OE1 GLU A 160       2.675  -0.929 -33.934  1.00 34.46           O  
ATOM   1279  OE2 GLU A 160       2.169   1.032 -33.076  1.00 34.46           O  
ATOM   1280  N   GLU A 161      -0.180   3.867 -37.837  1.00 31.58           N  
ATOM   1281  CA  GLU A 161      -1.533   3.478 -38.224  1.00 31.58           C  
ATOM   1282  C   GLU A 161      -2.552   3.907 -37.174  1.00 31.58           C  
ATOM   1283  CB  GLU A 161      -1.614   1.965 -38.449  1.00 31.58           C  
ATOM   1284  O   GLU A 161      -2.399   3.600 -35.990  1.00 31.58           O  
ATOM   1285  CG  GLU A 161      -1.057   1.512 -39.791  1.00 31.58           C  
ATOM   1286  CD  GLU A 161      -1.443   0.085 -40.149  1.00 31.58           C  
ATOM   1287  OE1 GLU A 161      -1.166  -0.350 -41.290  1.00 31.58           O  
ATOM   1288  OE2 GLU A 161      -2.027  -0.602 -39.282  1.00 31.58           O  
ATOM   1289  N   GLU A 162      -3.156   4.967 -37.389  1.00 30.51           N  
ATOM   1290  CA  GLU A 162      -4.501   5.465 -37.664  1.00 30.51           C  
ATOM   1291  C   GLU A 162      -5.518   4.327 -37.678  1.00 30.51           C  
ATOM   1292  CB  GLU A 162      -4.534   6.216 -38.997  1.00 30.51           C  
ATOM   1293  O   GLU A 162      -5.354   3.350 -38.411  1.00 30.51           O  
ATOM   1294  CG  GLU A 162      -4.479   7.730 -38.852  1.00 30.51           C  
ATOM   1295  CD  GLU A 162      -5.371   8.461 -39.843  1.00 30.51           C  
ATOM   1296  OE1 GLU A 162      -5.645   9.665 -39.639  1.00 30.51           O  
ATOM   1297  OE2 GLU A 162      -5.800   7.823 -40.830  1.00 30.51           O  
ATOM   1298  N   GLU A 163      -6.216   4.085 -36.646  1.00 34.64           N  
ATOM   1299  CA  GLU A 163      -7.528   3.446 -36.640  1.00 34.64           C  
ATOM   1300  C   GLU A 163      -8.590   4.371 -36.051  1.00 34.64           C  
ATOM   1301  CB  GLU A 163      -7.483   2.131 -35.856  1.00 34.64           C  
ATOM   1302  O   GLU A 163      -8.450   4.846 -34.923  1.00 34.64           O  
ATOM   1303  CG  GLU A 163      -7.065   0.931 -36.692  1.00 34.64           C  
ATOM   1304  CD  GLU A 163      -7.218  -0.393 -35.961  1.00 34.64           C  
ATOM   1305  OE1 GLU A 163      -7.043  -1.460 -36.592  1.00 34.64           O  
ATOM   1306  OE2 GLU A 163      -7.518  -0.363 -34.746  1.00 34.64           O  
ATOM   1307  N   ASP A 164      -9.243   5.121 -36.872  1.00 30.87           N  
ATOM   1308  CA  ASP A 164     -10.533   5.230 -37.547  1.00 30.87           C  
ATOM   1309  C   ASP A 164     -11.609   4.440 -36.806  1.00 30.87           C  
ATOM   1310  CB  ASP A 164     -10.425   4.742 -38.993  1.00 30.87           C  
ATOM   1311  O   ASP A 164     -11.424   3.258 -36.507  1.00 30.87           O  
ATOM   1312  CG  ASP A 164     -11.586   5.196 -39.861  1.00 30.87           C  
ATOM   1313  OD1 ASP A 164     -12.169   6.267 -39.587  1.00 30.87           O  
ATOM   1314  OD2 ASP A 164     -11.922   4.474 -40.824  1.00 30.87           O  
ATOM   1315  N   GLU A 165     -12.725   5.132 -36.355  1.00 35.01           N  
ATOM   1316  CA  GLU A 165     -14.141   5.244 -36.692  1.00 35.01           C  
ATOM   1317  C   GLU A 165     -15.016   4.613 -35.613  1.00 35.01           C  
ATOM   1318  CB  GLU A 165     -14.424   4.592 -38.047  1.00 35.01           C  
ATOM   1319  O   GLU A 165     -14.805   3.460 -35.230  1.00 35.01           O  
ATOM   1320  CG  GLU A 165     -14.000   5.439 -39.238  1.00 35.01           C  
ATOM   1321  CD  GLU A 165     -15.163   5.844 -40.130  1.00 35.01           C  
ATOM   1322  OE1 GLU A 165     -15.021   6.813 -40.910  1.00 35.01           O  
ATOM   1323  OE2 GLU A 165     -16.225   5.188 -40.048  1.00 35.01           O  
ATOM   1324  N   GLY A 166     -15.839   5.427 -34.952  1.00 33.45           N  
ATOM   1325  CA  GLY A 166     -17.270   5.171 -34.919  1.00 33.45           C  
ATOM   1326  C   GLY A 166     -18.054   6.256 -34.205  1.00 33.45           C  
ATOM   1327  O   GLY A 166     -17.703   6.653 -33.092  1.00 33.45           O  
ATOM   1328  N   ALA A 167     -18.661   7.180 -34.947  1.00 34.94           N  
ATOM   1329  CA  ALA A 167     -20.001   7.652 -35.287  1.00 34.94           C  
ATOM   1330  C   ALA A 167     -21.015   7.236 -34.226  1.00 34.94           C  
ATOM   1331  CB  ALA A 167     -20.421   7.122 -36.656  1.00 34.94           C  
ATOM   1332  O   ALA A 167     -21.076   6.066 -33.840  1.00 34.94           O  
ATOM   1333  N   LYS A 168     -21.654   8.253 -33.582  1.00 40.17           N  
ATOM   1334  CA  LYS A 168     -23.095   8.406 -33.398  1.00 40.17           C  
ATOM   1335  C   LYS A 168     -23.418   9.685 -32.631  1.00 40.17           C  
ATOM   1336  CB  LYS A 168     -23.674   7.195 -32.666  1.00 40.17           C  
ATOM   1337  O   LYS A 168     -22.882   9.915 -31.545  1.00 40.17           O  
ATOM   1338  CG  LYS A 168     -23.995   6.017 -33.575  1.00 40.17           C  
ATOM   1339  CD  LYS A 168     -25.072   5.124 -32.972  1.00 40.17           C  
ATOM   1340  CE  LYS A 168     -25.393   3.944 -33.881  1.00 40.17           C  
ATOM   1341  NZ  LYS A 168     -25.859   2.757 -33.103  1.00 40.17           N  
ATOM   1342  N   SER A 169     -23.909  10.788 -33.276  1.00 36.35           N  
ATOM   1343  CA  SER A 169     -25.124  11.562 -33.504  1.00 36.35           C  
ATOM   1344  C   SER A 169     -26.047  11.511 -32.291  1.00 36.35           C  
ATOM   1345  CB  SER A 169     -25.864  11.049 -34.740  1.00 36.35           C  
ATOM   1346  O   SER A 169     -26.229  10.453 -31.686  1.00 36.35           O  
ATOM   1347  OG  SER A 169     -26.222   9.687 -34.582  1.00 36.35           O  
ATOM   1348  N   ASP A 170     -26.327  12.632 -31.655  1.00 36.45           N  
ATOM   1349  CA  ASP A 170     -27.696  13.052 -31.368  1.00 36.45           C  
ATOM   1350  C   ASP A 170     -27.717  14.229 -30.396  1.00 36.45           C  
ATOM   1351  CB  ASP A 170     -28.507  11.886 -30.800  1.00 36.45           C  
ATOM   1352  O   ASP A 170     -27.118  14.163 -29.320  1.00 36.45           O  
ATOM   1353  CG  ASP A 170     -29.895  11.778 -31.407  1.00 36.45           C  
ATOM   1354  OD1 ASP A 170     -30.427  12.797 -31.899  1.00 36.45           O  
ATOM   1355  OD2 ASP A 170     -30.464  10.665 -31.391  1.00 36.45           O  
ATOM   1356  N   GLN A 171     -27.987  15.481 -30.893  1.00 34.35           N  
ATOM   1357  CA  GLN A 171     -29.235  16.233 -30.832  1.00 34.35           C  
ATOM   1358  C   GLN A 171     -29.255  17.170 -29.628  1.00 34.35           C  
ATOM   1359  CB  GLN A 171     -30.433  15.283 -30.779  1.00 34.35           C  
ATOM   1360  O   GLN A 171     -29.008  16.743 -28.498  1.00 34.35           O  
ATOM   1361  CG  GLN A 171     -31.449  15.512 -31.889  1.00 34.35           C  
ATOM   1362  CD  GLN A 171     -32.717  14.700 -31.701  1.00 34.35           C  
ATOM   1363  NE2 GLN A 171     -33.731  14.988 -32.509  1.00 34.35           N  
ATOM   1364  OE1 GLN A 171     -32.784  13.821 -30.836  1.00 34.35           O  
ATOM   1365  N   ALA A 172     -29.358  18.528 -29.901  1.00 35.65           N  
ATOM   1366  CA  ALA A 172     -30.444  19.499 -29.796  1.00 35.65           C  
ATOM   1367  C   ALA A 172     -30.053  20.664 -28.891  1.00 35.65           C  
ATOM   1368  CB  ALA A 172     -31.711  18.826 -29.273  1.00 35.65           C  
ATOM   1369  O   ALA A 172     -29.580  20.456 -27.771  1.00 35.65           O  
ATOM   1370  N   GLU A 173     -29.834  21.829 -29.514  1.00 28.96           N  
ATOM   1371  CA  GLU A 173     -30.406  23.161 -29.690  1.00 28.96           C  
ATOM   1372  C   GLU A 173     -31.231  23.572 -28.474  1.00 28.96           C  
ATOM   1373  CB  GLU A 173     -31.270  23.212 -30.953  1.00 28.96           C  
ATOM   1374  O   GLU A 173     -32.085  22.814 -28.011  1.00 28.96           O  
ATOM   1375  CG  GLU A 173     -30.477  23.440 -32.232  1.00 28.96           C  
ATOM   1376  CD  GLU A 173     -30.686  24.822 -32.830  1.00 28.96           C  
ATOM   1377  OE1 GLU A 173     -29.864  25.250 -33.671  1.00 28.96           O  
ATOM   1378  OE2 GLU A 173     -31.680  25.482 -32.453  1.00 28.96           O  
ATOM   1379  N   GLU A 174     -30.785  24.516 -27.679  1.00 34.61           N  
ATOM   1380  CA  GLU A 174     -31.670  25.518 -27.092  1.00 34.61           C  
ATOM   1381  C   GLU A 174     -30.875  26.584 -26.342  1.00 34.61           C  
ATOM   1382  CB  GLU A 174     -32.682  24.858 -26.152  1.00 34.61           C  
ATOM   1383  O   GLU A 174     -30.020  26.261 -25.516  1.00 34.61           O  
ATOM   1384  CG  GLU A 174     -34.049  24.633 -26.780  1.00 34.61           C  
ATOM   1385  CD  GLU A 174     -35.182  24.628 -25.766  1.00 34.61           C  
ATOM   1386  OE1 GLU A 174     -36.363  24.715 -26.174  1.00 34.61           O  
ATOM   1387  OE2 GLU A 174     -34.887  24.538 -24.553  1.00 34.61           O  
ATOM   1388  N   GLY A 175     -30.676  27.762 -26.957  1.00 28.47           N  
ATOM   1389  CA  GLY A 175     -31.356  28.999 -26.607  1.00 28.47           C  
ATOM   1390  C   GLY A 175     -30.607  29.821 -25.576  1.00 28.47           C  
ATOM   1391  O   GLY A 175     -30.168  29.291 -24.553  1.00 28.47           O  
ATOM   1392  N   GLY A 176     -29.989  30.949 -26.074  1.00 27.59           N  
ATOM   1393  CA  GLY A 176     -30.369  32.345 -25.929  1.00 27.59           C  
ATOM   1394  C   GLY A 176     -30.189  32.868 -24.516  1.00 27.59           C  
ATOM   1395  O   GLY A 176     -30.546  32.193 -23.548  1.00 27.59           O  
ATOM   1396  N   SER A 177     -29.394  33.941 -24.400  1.00 31.35           N  
ATOM   1397  CA  SER A 177     -29.714  35.327 -24.075  1.00 31.35           C  
ATOM   1398  C   SER A 177     -28.894  35.819 -22.887  1.00 31.35           C  
ATOM   1399  CB  SER A 177     -31.206  35.477 -23.772  1.00 31.35           C  
ATOM   1400  O   SER A 177     -28.774  35.123 -21.877  1.00 31.35           O  
ATOM   1401  OG  SER A 177     -31.543  34.814 -22.566  1.00 31.35           O  
ATOM   1402  N   GLU A 178     -28.041  36.814 -23.186  1.00 28.92           N  
ATOM   1403  CA  GLU A 178     -28.071  38.253 -22.939  1.00 28.92           C  
ATOM   1404  C   GLU A 178     -27.619  38.578 -21.518  1.00 28.92           C  
ATOM   1405  CB  GLU A 178     -29.474  38.812 -23.186  1.00 28.92           C  
ATOM   1406  O   GLU A 178     -28.072  37.951 -20.558  1.00 28.92           O  
ATOM   1407  CG  GLU A 178     -29.933  38.706 -24.633  1.00 28.92           C  
ATOM   1408  CD  GLU A 178     -31.159  39.552 -24.937  1.00 28.92           C  
ATOM   1409  OE1 GLU A 178     -31.300  40.025 -26.088  1.00 28.92           O  
ATOM   1410  OE2 GLU A 178     -31.985  39.743 -24.017  1.00 28.92           O  
ATOM   1411  N   LYS A 179     -26.550  39.378 -21.453  1.00 27.97           N  
ATOM   1412  CA  LYS A 179     -26.648  40.740 -20.937  1.00 27.97           C  
ATOM   1413  C   LYS A 179     -25.656  40.970 -19.801  1.00 27.97           C  
ATOM   1414  CB  LYS A 179     -28.070  41.032 -20.458  1.00 27.97           C  
ATOM   1415  O   LYS A 179     -25.622  40.205 -18.834  1.00 27.97           O  
ATOM   1416  CG  LYS A 179     -28.433  42.510 -20.459  1.00 27.97           C  
ATOM   1417  CD  LYS A 179     -29.903  42.725 -20.120  1.00 27.97           C  
ATOM   1418  CE  LYS A 179     -30.268  44.203 -20.127  1.00 27.97           C  
ATOM   1419  NZ  LYS A 179     -31.745  44.409 -20.044  1.00 27.97           N  
ATOM   1420  N   GLU A 180     -24.702  41.899 -20.093  1.00 25.98           N  
ATOM   1421  CA  GLU A 180     -24.565  43.300 -19.707  1.00 25.98           C  
ATOM   1422  C   GLU A 180     -23.584  43.460 -18.549  1.00 25.98           C  
ATOM   1423  CB  GLU A 180     -25.927  43.889 -19.328  1.00 25.98           C  
ATOM   1424  O   GLU A 180     -23.707  42.784 -17.526  1.00 25.98           O  
ATOM   1425  CG  GLU A 180     -26.858  44.098 -20.513  1.00 25.98           C  
ATOM   1426  CD  GLU A 180     -27.203  45.559 -20.756  1.00 25.98           C  
ATOM   1427  OE1 GLU A 180     -27.650  45.900 -21.874  1.00 25.98           O  
ATOM   1428  OE2 GLU A 180     -27.024  46.369 -19.819  1.00 25.98           O  
ATOM   1429  N   GLY A 181     -22.413  44.091 -18.881  1.00 23.70           N  
ATOM   1430  CA  GLY A 181     -21.932  45.428 -18.571  1.00 23.70           C  
ATOM   1431  C   GLY A 181     -21.679  45.644 -17.091  1.00 23.70           C  
ATOM   1432  O   GLY A 181     -22.482  45.229 -16.252  1.00 23.70           O  
ATOM   1433  N   SER A 182     -20.460  45.987 -16.801  1.00 33.38           N  
ATOM   1434  CA  SER A 182     -20.112  47.190 -16.052  1.00 33.38           C  
ATOM   1435  C   SER A 182     -18.647  47.173 -15.629  1.00 33.38           C  
ATOM   1436  CB  SER A 182     -21.005  47.332 -14.819  1.00 33.38           C  
ATOM   1437  O   SER A 182     -18.180  46.205 -15.025  1.00 33.38           O  
ATOM   1438  OG  SER A 182     -20.368  48.115 -13.824  1.00 33.38           O  
ATOM   1439  N   SER A 183     -17.801  47.877 -16.362  1.00 30.83           N  
ATOM   1440  CA  SER A 183     -16.950  49.062 -16.311  1.00 30.83           C  
ATOM   1441  C   SER A 183     -16.837  49.601 -14.889  1.00 30.83           C  
ATOM   1442  CB  SER A 183     -17.492  50.152 -17.236  1.00 30.83           C  
ATOM   1443  O   SER A 183     -17.841  49.721 -14.183  1.00 30.83           O  
ATOM   1444  OG  SER A 183     -18.738  50.638 -16.766  1.00 30.83           O  
ATOM   1445  N   GLU A 184     -15.657  49.519 -14.284  1.00 38.00           N  
ATOM   1446  CA  GLU A 184     -15.157  50.594 -13.432  1.00 38.00           C  
ATOM   1447  C   GLU A 184     -13.646  50.494 -13.247  1.00 38.00           C  
ATOM   1448  CB  GLU A 184     -15.857  50.571 -12.071  1.00 38.00           C  
ATOM   1449  O   GLU A 184     -13.133  49.450 -12.838  1.00 38.00           O  
ATOM   1450  CG  GLU A 184     -17.069  51.487 -11.987  1.00 38.00           C  
ATOM   1451  CD  GLU A 184     -17.715  51.502 -10.611  1.00 38.00           C  
ATOM   1452  OE1 GLU A 184     -18.446  52.468 -10.293  1.00 38.00           O  
ATOM   1453  OE2 GLU A 184     -17.489  50.540  -9.843  1.00 38.00           O  
ATOM   1454  N   LYS A 185     -12.828  51.233 -13.991  1.00 30.03           N  
ATOM   1455  CA  LYS A 185     -11.898  52.358 -13.966  1.00 30.03           C  
ATOM   1456  C   LYS A 185     -11.535  52.739 -12.533  1.00 30.03           C  
ATOM   1457  CB  LYS A 185     -12.494  53.564 -14.693  1.00 30.03           C  
ATOM   1458  O   LYS A 185     -12.417  52.937 -11.695  1.00 30.03           O  
ATOM   1459  CG  LYS A 185     -11.485  54.658 -15.007  1.00 30.03           C  
ATOM   1460  CD  LYS A 185     -12.071  55.708 -15.942  1.00 30.03           C  
ATOM   1461  CE  LYS A 185     -11.058  56.797 -16.267  1.00 30.03           C  
ATOM   1462  NZ  LYS A 185     -11.662  57.889 -17.088  1.00 30.03           N  
ATOM   1463  N   GLU A 186     -10.253  52.612 -12.141  1.00 32.27           N  
ATOM   1464  CA  GLU A 186      -9.530  53.568 -11.307  1.00 32.27           C  
ATOM   1465  C   GLU A 186      -8.021  53.423 -11.482  1.00 32.27           C  
ATOM   1466  CB  GLU A 186      -9.909  53.391  -9.834  1.00 32.27           C  
ATOM   1467  O   GLU A 186      -7.481  52.321 -11.365  1.00 32.27           O  
ATOM   1468  CG  GLU A 186     -11.046  54.294  -9.379  1.00 32.27           C  
ATOM   1469  CD  GLU A 186     -11.092  54.487  -7.872  1.00 32.27           C  
ATOM   1470  OE1 GLU A 186     -11.799  55.406  -7.398  1.00 32.27           O  
ATOM   1471  OE2 GLU A 186     -10.415  53.714  -7.158  1.00 32.27           O  
ATOM   1472  N   GLU A 187      -7.373  54.234 -12.313  1.00 28.89           N  
ATOM   1473  CA  GLU A 187      -6.466  55.375 -12.390  1.00 28.89           C  
ATOM   1474  C   GLU A 187      -5.549  55.435 -11.172  1.00 28.89           C  
ATOM   1475  CB  GLU A 187      -7.253  56.681 -12.521  1.00 28.89           C  
ATOM   1476  O   GLU A 187      -6.016  55.357 -10.033  1.00 28.89           O  
ATOM   1477  CG  GLU A 187      -7.751  56.960 -13.931  1.00 28.89           C  
ATOM   1478  CD  GLU A 187      -8.165  58.408 -14.146  1.00 28.89           C  
ATOM   1479  OE1 GLU A 187      -8.338  58.822 -15.314  1.00 28.89           O  
ATOM   1480  OE2 GLU A 187      -8.315  59.133 -13.137  1.00 28.89           O  
ATOM   1481  N   GLY A 188      -4.228  55.318 -11.426  1.00 24.28           N  
ATOM   1482  CA  GLY A 188      -3.144  56.285 -11.358  1.00 24.28           C  
ATOM   1483  C   GLY A 188      -2.314  56.164 -10.095  1.00 24.28           C  
ATOM   1484  O   GLY A 188      -2.860  56.010  -9.000  1.00 24.28           O  
ATOM   1485  N   GLU A 189      -1.047  55.866 -10.296  1.00 33.78           N  
ATOM   1486  CA  GLU A 189       0.065  56.680  -9.813  1.00 33.78           C  
ATOM   1487  C   GLU A 189       1.403  55.988 -10.059  1.00 33.78           C  
ATOM   1488  CB  GLU A 189      -0.102  56.988  -8.323  1.00 33.78           C  
ATOM   1489  O   GLU A 189       1.588  54.830  -9.680  1.00 33.78           O  
ATOM   1490  CG  GLU A 189      -0.921  58.238  -8.041  1.00 33.78           C  
ATOM   1491  CD  GLU A 189      -0.974  58.601  -6.566  1.00 33.78           C  
ATOM   1492  OE1 GLU A 189      -1.219  59.785  -6.240  1.00 33.78           O  
ATOM   1493  OE2 GLU A 189      -0.768  57.695  -5.728  1.00 33.78           O  
ATOM   1494  N   GLN A 190       2.119  56.329 -11.085  1.00 26.80           N  
ATOM   1495  CA  GLN A 190       3.406  56.916 -11.444  1.00 26.80           C  
ATOM   1496  C   GLN A 190       4.276  57.132 -10.208  1.00 26.80           C  
ATOM   1497  CB  GLN A 190       3.205  58.240 -12.182  1.00 26.80           C  
ATOM   1498  O   GLN A 190       3.828  57.721  -9.223  1.00 26.80           O  
ATOM   1499  CG  GLN A 190       3.046  58.086 -13.689  1.00 26.80           C  
ATOM   1500  CD  GLN A 190       3.061  59.416 -14.419  1.00 26.80           C  
ATOM   1501  NE2 GLN A 190       3.465  59.392 -15.685  1.00 26.80           N  
ATOM   1502  OE1 GLN A 190       2.711  60.455 -13.852  1.00 26.80           O  
ATOM   1503  N   GLU A 191       5.342  56.412 -10.071  1.00 31.00           N  
ATOM   1504  CA  GLU A 191       6.604  56.913  -9.535  1.00 31.00           C  
ATOM   1505  C   GLU A 191       7.790  56.132 -10.094  1.00 31.00           C  
ATOM   1506  CB  GLU A 191       6.603  56.843  -8.005  1.00 31.00           C  
ATOM   1507  O   GLU A 191       7.806  54.900 -10.049  1.00 31.00           O  
ATOM   1508  CG  GLU A 191       6.707  58.202  -7.328  1.00 31.00           C  
ATOM   1509  CD  GLU A 191       7.197  58.120  -5.891  1.00 31.00           C  
ATOM   1510  OE1 GLU A 191       7.534  59.173  -5.304  1.00 31.00           O  
ATOM   1511  OE2 GLU A 191       7.246  56.994  -5.348  1.00 31.00           O  
ATOM   1512  N   GLU A 192       8.456  56.605 -11.144  1.00 27.85           N  
ATOM   1513  CA  GLU A 192       9.732  57.179 -11.560  1.00 27.85           C  
ATOM   1514  C   GLU A 192      10.883  56.631 -10.722  1.00 27.85           C  
ATOM   1515  CB  GLU A 192       9.692  58.707 -11.464  1.00 27.85           C  
ATOM   1516  O   GLU A 192      10.818  56.635  -9.491  1.00 27.85           O  
ATOM   1517  CG  GLU A 192       8.765  59.363 -12.477  1.00 27.85           C  
ATOM   1518  CD  GLU A 192       9.427  60.489 -13.255  1.00 27.85           C  
ATOM   1519  OE1 GLU A 192       8.885  60.900 -14.306  1.00 27.85           O  
ATOM   1520  OE2 GLU A 192      10.496  60.963 -12.810  1.00 27.85           O  
ATOM   1521  N   GLY A 193      11.793  55.864 -11.348  1.00 24.33           N  
ATOM   1522  CA  GLY A 193      13.190  56.138 -11.644  1.00 24.33           C  
ATOM   1523  C   GLY A 193      14.149  55.418 -10.714  1.00 24.33           C  
ATOM   1524  O   GLY A 193      13.943  55.395  -9.499  1.00 24.33           O  
ATOM   1525  N   GLU A 194      14.923  54.520 -11.249  1.00 33.54           N  
ATOM   1526  CA  GLU A 194      16.380  54.559 -11.173  1.00 33.54           C  
ATOM   1527  C   GLU A 194      16.999  53.301 -11.776  1.00 33.54           C  
ATOM   1528  CB  GLU A 194      16.839  54.728  -9.722  1.00 33.54           C  
ATOM   1529  O   GLU A 194      16.633  52.184 -11.404  1.00 33.54           O  
ATOM   1530  CG  GLU A 194      16.869  56.175  -9.251  1.00 33.54           C  
ATOM   1531  CD  GLU A 194      17.478  56.343  -7.868  1.00 33.54           C  
ATOM   1532  OE1 GLU A 194      17.973  57.449  -7.554  1.00 33.54           O  
ATOM   1533  OE2 GLU A 194      17.461  55.361  -7.094  1.00 33.54           O  
ATOM   1534  N   THR A 195      17.308  53.311 -13.018  1.00 25.47           N  
ATOM   1535  CA  THR A 195      18.480  53.014 -13.834  1.00 25.47           C  
ATOM   1536  C   THR A 195      19.736  52.942 -12.970  1.00 25.47           C  
ATOM   1537  CB  THR A 195      18.673  54.069 -14.939  1.00 25.47           C  
ATOM   1538  O   THR A 195      19.980  53.825 -12.145  1.00 25.47           O  
ATOM   1539  CG2 THR A 195      17.541  54.012 -15.958  1.00 25.47           C  
ATOM   1540  OG1 THR A 195      18.703  55.373 -14.346  1.00 25.47           O  
ATOM   1541  N   GLU A 196      20.288  51.779 -12.675  1.00 31.52           N  
ATOM   1542  CA  GLU A 196      21.730  51.584 -12.555  1.00 31.52           C  
ATOM   1543  C   GLU A 196      22.138  50.189 -13.022  1.00 31.52           C  
ATOM   1544  CB  GLU A 196      22.185  51.810 -11.111  1.00 31.52           C  
ATOM   1545  O   GLU A 196      21.596  49.188 -12.550  1.00 31.52           O  
ATOM   1546  CG  GLU A 196      22.125  53.264 -10.668  1.00 31.52           C  
ATOM   1547  CD  GLU A 196      23.304  53.675  -9.800  1.00 31.52           C  
ATOM   1548  OE1 GLU A 196      23.527  54.893  -9.617  1.00 31.52           O  
ATOM   1549  OE2 GLU A 196      24.010  52.772  -9.299  1.00 31.52           O  
ATOM   1550  N   ALA A 197      22.534  50.023 -14.261  1.00 26.49           N  
ATOM   1551  CA  ALA A 197      23.750  49.721 -15.010  1.00 26.49           C  
ATOM   1552  C   ALA A 197      24.831  49.152 -14.096  1.00 26.49           C  
ATOM   1553  CB  ALA A 197      24.262  50.972 -15.720  1.00 26.49           C  
ATOM   1554  O   ALA A 197      25.090  49.695 -13.019  1.00 26.49           O  
ATOM   1555  N   GLU A 198      25.275  47.868 -14.292  1.00 25.12           N  
ATOM   1556  CA  GLU A 198      26.515  47.211 -14.692  1.00 25.12           C  
ATOM   1557  C   GLU A 198      27.403  46.926 -13.484  1.00 25.12           C  
ATOM   1558  CB  GLU A 198      27.272  48.065 -15.712  1.00 25.12           C  
ATOM   1559  O   GLU A 198      27.676  47.822 -12.683  1.00 25.12           O  
ATOM   1560  CG  GLU A 198      26.587  48.155 -17.068  1.00 25.12           C  
ATOM   1561  CD  GLU A 198      27.116  47.146 -18.075  1.00 25.12           C  
ATOM   1562  OE1 GLU A 198      26.405  46.839 -19.058  1.00 25.12           O  
ATOM   1563  OE2 GLU A 198      28.252  46.658 -17.879  1.00 25.12           O  
ATOM   1564  N   ALA A 199      27.564  45.657 -13.153  1.00 31.41           N  
ATOM   1565  CA  ALA A 199      28.917  45.197 -12.849  1.00 31.41           C  
ATOM   1566  C   ALA A 199      29.005  43.675 -12.909  1.00 31.41           C  
ATOM   1567  CB  ALA A 199      29.353  45.698 -11.474  1.00 31.41           C  
ATOM   1568  O   ALA A 199      28.241  42.976 -12.239  1.00 31.41           O  
ATOM   1569  N   GLU A 200      29.189  43.084 -14.057  1.00 25.62           N  
ATOM   1570  CA  GLU A 200      30.168  42.135 -14.578  1.00 25.62           C  
ATOM   1571  C   GLU A 200      31.368  42.009 -13.644  1.00 25.62           C  
ATOM   1572  CB  GLU A 200      30.631  42.553 -15.976  1.00 25.62           C  
ATOM   1573  O   GLU A 200      32.047  42.998 -13.361  1.00 25.62           O  
ATOM   1574  CG  GLU A 200      29.567  42.388 -17.051  1.00 25.62           C  
ATOM   1575  CD  GLU A 200      30.101  41.774 -18.335  1.00 25.62           C  
ATOM   1576  OE1 GLU A 200      29.301  41.214 -19.119  1.00 25.62           O  
ATOM   1577  OE2 GLU A 200      31.330  41.852 -18.559  1.00 25.62           O  
ATOM   1578  N   GLY A 201      31.334  41.133 -12.675  1.00 28.29           N  
ATOM   1579  CA  GLY A 201      32.495  40.555 -12.017  1.00 28.29           C  
ATOM   1580  C   GLY A 201      32.564  39.045 -12.145  1.00 28.29           C  
ATOM   1581  O   GLY A 201      31.570  38.352 -11.917  1.00 28.29           O  
ATOM   1582  N   GLU A 202      33.148  38.508 -13.194  1.00 26.14           N  
ATOM   1583  CA  GLU A 202      34.256  37.576 -13.378  1.00 26.14           C  
ATOM   1584  C   GLU A 202      34.995  37.332 -12.065  1.00 26.14           C  
ATOM   1585  CB  GLU A 202      35.228  38.098 -14.439  1.00 26.14           C  
ATOM   1586  O   GLU A 202      35.315  38.278 -11.341  1.00 26.14           O  
ATOM   1587  CG  GLU A 202      35.130  37.372 -15.773  1.00 26.14           C  
ATOM   1588  CD  GLU A 202      36.303  37.655 -16.698  1.00 26.14           C  
ATOM   1589  OE1 GLU A 202      36.610  36.806 -17.566  1.00 26.14           O  
ATOM   1590  OE2 GLU A 202      36.920  38.734 -16.553  1.00 26.14           O  
ATOM   1591  N   GLU A 203      34.927  36.055 -11.523  1.00 24.41           N  
ATOM   1592  CA  GLU A 203      36.106  35.327 -11.063  1.00 24.41           C  
ATOM   1593  C   GLU A 203      35.733  34.275 -10.022  1.00 24.41           C  
ATOM   1594  CB  GLU A 203      37.144  36.293 -10.486  1.00 24.41           C  
ATOM   1595  O   GLU A 203      35.016  34.570  -9.063  1.00 24.41           O  
ATOM   1596  CG  GLU A 203      38.175  36.766 -11.501  1.00 24.41           C  
ATOM   1597  CD  GLU A 203      39.518  37.109 -10.876  1.00 24.41           C  
ATOM   1598  OE1 GLU A 203      40.508  37.279 -11.622  1.00 24.41           O  
ATOM   1599  OE2 GLU A 203      39.579  37.208  -9.630  1.00 24.41           O  
ATOM   1600  N   ALA A 204      35.901  32.944 -10.406  1.00 27.68           N  
ATOM   1601  CA  ALA A 204      36.928  31.968 -10.049  1.00 27.68           C  
ATOM   1602  C   ALA A 204      36.345  30.846  -9.195  1.00 27.68           C  
ATOM   1603  CB  ALA A 204      38.078  32.652  -9.313  1.00 27.68           C  
ATOM   1604  O   ALA A 204      35.687  31.104  -8.185  1.00 27.68           O  
ATOM   1605  N   GLU A 205      36.137  29.697  -9.773  1.00 24.24           N  
ATOM   1606  CA  GLU A 205      36.661  28.339  -9.656  1.00 24.24           C  
ATOM   1607  C   GLU A 205      37.012  28.006  -8.209  1.00 24.24           C  
ATOM   1608  CB  GLU A 205      37.890  28.157 -10.551  1.00 24.24           C  
ATOM   1609  O   GLU A 205      37.748  28.749  -7.556  1.00 24.24           O  
ATOM   1610  CG  GLU A 205      37.609  27.381 -11.830  1.00 24.24           C  
ATOM   1611  CD  GLU A 205      38.815  26.607 -12.338  1.00 24.24           C  
ATOM   1612  OE1 GLU A 205      38.636  25.497 -12.887  1.00 24.24           O  
ATOM   1613  OE2 GLU A 205      39.949  27.116 -12.186  1.00 24.24           O  
ATOM   1614  N   ALA A 206      36.224  27.108  -7.565  1.00 32.90           N  
ATOM   1615  CA  ALA A 206      36.754  26.086  -6.666  1.00 32.90           C  
ATOM   1616  C   ALA A 206      35.905  24.819  -6.714  1.00 32.90           C  
ATOM   1617  CB  ALA A 206      36.827  26.620  -5.237  1.00 32.90           C  
ATOM   1618  O   ALA A 206      34.688  24.873  -6.522  1.00 32.90           O  
ATOM   1619  N   LYS A 207      36.084  23.895  -7.619  1.00 25.28           N  
ATOM   1620  CA  LYS A 207      36.298  22.452  -7.689  1.00 25.28           C  
ATOM   1621  C   LYS A 207      36.580  21.871  -6.307  1.00 25.28           C  
ATOM   1622  CB  LYS A 207      37.451  22.126  -8.640  1.00 25.28           C  
ATOM   1623  O   LYS A 207      37.512  22.301  -5.625  1.00 25.28           O  
ATOM   1624  CG  LYS A 207      37.040  22.036 -10.102  1.00 25.28           C  
ATOM   1625  CD  LYS A 207      38.141  21.418 -10.955  1.00 25.28           C  
ATOM   1626  CE  LYS A 207      37.739  21.346 -12.422  1.00 25.28           C  
ATOM   1627  NZ  LYS A 207      38.836  20.790 -13.270  1.00 25.28           N  
ATOM   1628  N   GLU A 208      35.661  21.395  -5.573  1.00 31.07           N  
ATOM   1629  CA  GLU A 208      35.825  20.449  -4.474  1.00 31.07           C  
ATOM   1630  C   GLU A 208      35.161  19.112  -4.793  1.00 31.07           C  
ATOM   1631  CB  GLU A 208      35.249  21.025  -3.177  1.00 31.07           C  
ATOM   1632  O   GLU A 208      33.970  19.064  -5.105  1.00 31.07           O  
ATOM   1633  CG  GLU A 208      35.915  20.490  -1.918  1.00 31.07           C  
ATOM   1634  CD  GLU A 208      35.226  20.938  -0.639  1.00 31.07           C  
ATOM   1635  OE1 GLU A 208      35.526  20.378   0.440  1.00 31.07           O  
ATOM   1636  OE2 GLU A 208      34.379  21.856  -0.716  1.00 31.07           O  
ATOM   1637  N   GLU A 209      35.716  18.198  -5.605  1.00 26.06           N  
ATOM   1638  CA  GLU A 209      36.015  16.772  -5.703  1.00 26.06           C  
ATOM   1639  C   GLU A 209      35.811  16.072  -4.363  1.00 26.06           C  
ATOM   1640  CB  GLU A 209      37.448  16.556  -6.198  1.00 26.06           C  
ATOM   1641  O   GLU A 209      36.440  16.434  -3.366  1.00 26.06           O  
ATOM   1642  CG  GLU A 209      37.574  16.503  -7.713  1.00 26.06           C  
ATOM   1643  CD  GLU A 209      38.989  16.211  -8.187  1.00 26.06           C  
ATOM   1644  OE1 GLU A 209      39.196  16.043  -9.411  1.00 26.06           O  
ATOM   1645  OE2 GLU A 209      39.897  16.148  -7.329  1.00 26.06           O  
ATOM   1646  N   LYS A 210      34.659  15.608  -3.994  1.00 31.59           N  
ATOM   1647  CA  LYS A 210      34.241  14.668  -2.958  1.00 31.59           C  
ATOM   1648  C   LYS A 210      34.109  13.255  -3.519  1.00 31.59           C  
ATOM   1649  CB  LYS A 210      32.916  15.110  -2.335  1.00 31.59           C  
ATOM   1650  O   LYS A 210      33.366  13.028  -4.476  1.00 31.59           O  
ATOM   1651  CG  LYS A 210      32.738  14.679  -0.887  1.00 31.59           C  
ATOM   1652  CD  LYS A 210      31.392  15.126  -0.331  1.00 31.59           C  
ATOM   1653  CE  LYS A 210      31.213  14.694   1.118  1.00 31.59           C  
ATOM   1654  NZ  LYS A 210      29.894  15.130   1.666  1.00 31.59           N  
ATOM   1655  N   LYS A 211      35.176  12.513  -3.797  1.00 23.75           N  
ATOM   1656  CA  LYS A 211      35.624  11.123  -3.779  1.00 23.75           C  
ATOM   1657  C   LYS A 211      35.138  10.406  -2.522  1.00 23.75           C  
ATOM   1658  CB  LYS A 211      37.149  11.049  -3.868  1.00 23.75           C  
ATOM   1659  O   LYS A 211      35.441  10.827  -1.404  1.00 23.75           O  
ATOM   1660  CG  LYS A 211      37.685   9.654  -4.158  1.00 23.75           C  
ATOM   1661  CD  LYS A 211      39.199   9.661  -4.323  1.00 23.75           C  
ATOM   1662  CE  LYS A 211      39.740   8.261  -4.581  1.00 23.75           C  
ATOM   1663  NZ  LYS A 211      40.709   7.838  -3.526  1.00 23.75           N  
ATOM   1664  N   VAL A 212      33.970   9.857  -2.469  1.00 28.99           N  
ATOM   1665  CA  VAL A 212      33.336   8.919  -1.548  1.00 28.99           C  
ATOM   1666  C   VAL A 212      33.658   7.486  -1.966  1.00 28.99           C  
ATOM   1667  CB  VAL A 212      31.806   9.126  -1.491  1.00 28.99           C  
ATOM   1668  O   VAL A 212      33.404   7.094  -3.108  1.00 28.99           O  
ATOM   1669  CG1 VAL A 212      31.162   8.136  -0.522  1.00 28.99           C  
ATOM   1670  CG2 VAL A 212      31.477  10.563  -1.089  1.00 28.99           C  
ATOM   1671  N   GLU A 213      34.851   6.961  -1.781  1.00 25.13           N  
ATOM   1672  CA  GLU A 213      35.488   5.672  -1.527  1.00 25.13           C  
ATOM   1673  C   GLU A 213      34.670   4.836  -0.547  1.00 25.13           C  
ATOM   1674  CB  GLU A 213      36.908   5.870  -0.992  1.00 25.13           C  
ATOM   1675  O   GLU A 213      34.390   5.277   0.570  1.00 25.13           O  
ATOM   1676  CG  GLU A 213      37.833   4.690  -1.252  1.00 25.13           C  
ATOM   1677  CD  GLU A 213      39.257   4.927  -0.776  1.00 25.13           C  
ATOM   1678  OE1 GLU A 213      40.051   3.960  -0.727  1.00 25.13           O  
ATOM   1679  OE2 GLU A 213      39.582   6.090  -0.448  1.00 25.13           O  
ATOM   1680  N   GLU A 214      33.768   4.033  -1.003  1.00 21.04           N  
ATOM   1681  CA  GLU A 214      33.263   2.664  -0.949  1.00 21.04           C  
ATOM   1682  C   GLU A 214      34.353   1.691  -0.510  1.00 21.04           C  
ATOM   1683  CB  GLU A 214      32.700   2.244  -2.309  1.00 21.04           C  
ATOM   1684  O   GLU A 214      35.405   1.600  -1.146  1.00 21.04           O  
ATOM   1685  CG  GLU A 214      31.495   1.319  -2.216  1.00 21.04           C  
ATOM   1686  CD  GLU A 214      31.093   0.721  -3.555  1.00 21.04           C  
ATOM   1687  OE1 GLU A 214      30.422  -0.335  -3.571  1.00 21.04           O  
ATOM   1688  OE2 GLU A 214      31.453   1.314  -4.597  1.00 21.04           O  
ATOM   1689  N   LYS A 215      34.509   1.371   0.707  1.00 27.90           N  
ATOM   1690  CA  LYS A 215      35.150   0.212   1.323  1.00 27.90           C  
ATOM   1691  C   LYS A 215      34.113  -0.802   1.796  1.00 27.90           C  
ATOM   1692  CB  LYS A 215      36.032   0.646   2.495  1.00 27.90           C  
ATOM   1693  O   LYS A 215      33.221  -0.467   2.578  1.00 27.90           O  
ATOM   1694  CG  LYS A 215      37.520   0.657   2.178  1.00 27.90           C  
ATOM   1695  CD  LYS A 215      38.354   0.933   3.423  1.00 27.90           C  
ATOM   1696  CE  LYS A 215      39.841   0.985   3.100  1.00 27.90           C  
ATOM   1697  NZ  LYS A 215      40.651   1.403   4.284  1.00 27.90           N  
ATOM   1698  N   SER A 216      33.671  -1.799   1.014  1.00 25.44           N  
ATOM   1699  CA  SER A 216      33.443  -3.237   0.916  1.00 25.44           C  
ATOM   1700  C   SER A 216      34.195  -3.991   2.008  1.00 25.44           C  
ATOM   1701  CB  SER A 216      33.868  -3.756  -0.458  1.00 25.44           C  
ATOM   1702  O   SER A 216      35.419  -3.890   2.110  1.00 25.44           O  
ATOM   1703  OG  SER A 216      35.060  -3.121  -0.889  1.00 25.44           O  
ATOM   1704  N   GLU A 217      33.693  -4.227   3.178  1.00 30.53           N  
ATOM   1705  CA  GLU A 217      34.075  -5.149   4.243  1.00 30.53           C  
ATOM   1706  C   GLU A 217      33.231  -6.420   4.202  1.00 30.53           C  
ATOM   1707  CB  GLU A 217      33.944  -4.475   5.611  1.00 30.53           C  
ATOM   1708  O   GLU A 217      32.002  -6.358   4.284  1.00 30.53           O  
ATOM   1709  CG  GLU A 217      35.151  -4.678   6.515  1.00 30.53           C  
ATOM   1710  CD  GLU A 217      35.043  -3.933   7.836  1.00 30.53           C  
ATOM   1711  OE1 GLU A 217      35.726  -4.324   8.811  1.00 30.53           O  
ATOM   1712  OE2 GLU A 217      34.269  -2.952   7.898  1.00 30.53           O  
ATOM   1713  N   GLU A 218      33.481  -7.410   3.359  1.00 24.30           N  
ATOM   1714  CA  GLU A 218      33.702  -8.847   3.229  1.00 24.30           C  
ATOM   1715  C   GLU A 218      34.030  -9.479   4.578  1.00 24.30           C  
ATOM   1716  CB  GLU A 218      34.825  -9.129   2.228  1.00 24.30           C  
ATOM   1717  O   GLU A 218      35.019  -9.114   5.217  1.00 24.30           O  
ATOM   1718  CG  GLU A 218      35.008 -10.606   1.910  1.00 24.30           C  
ATOM   1719  CD  GLU A 218      36.049 -10.863   0.831  1.00 24.30           C  
ATOM   1720  OE1 GLU A 218      36.559 -12.003   0.739  1.00 24.30           O  
ATOM   1721  OE2 GLU A 218      36.357  -9.917   0.073  1.00 24.30           O  
ATOM   1722  N   VAL A 219      33.111  -9.900   5.387  1.00 29.51           N  
ATOM   1723  CA  VAL A 219      33.244 -10.770   6.551  1.00 29.51           C  
ATOM   1724  C   VAL A 219      32.727 -12.166   6.215  1.00 29.51           C  
ATOM   1725  CB  VAL A 219      32.488 -10.202   7.774  1.00 29.51           C  
ATOM   1726  O   VAL A 219      31.603 -12.319   5.731  1.00 29.51           O  
ATOM   1727  CG1 VAL A 219      33.060 -10.768   9.072  1.00 29.51           C  
ATOM   1728  CG2 VAL A 219      32.552  -8.676   7.778  1.00 29.51           C  
ATOM   1729  N   ALA A 220      33.403 -13.036   5.429  1.00 26.14           N  
ATOM   1730  CA  ALA A 220      33.830 -14.431   5.371  1.00 26.14           C  
ATOM   1731  C   ALA A 220      33.679 -15.108   6.731  1.00 26.14           C  
ATOM   1732  CB  ALA A 220      35.277 -14.525   4.891  1.00 26.14           C  
ATOM   1733  O   ALA A 220      34.260 -14.659   7.722  1.00 26.14           O  
ATOM   1734  N   THR A 221      32.556 -15.634   7.136  1.00 27.27           N  
ATOM   1735  CA  THR A 221      32.160 -16.598   8.157  1.00 27.27           C  
ATOM   1736  C   THR A 221      32.588 -18.009   7.764  1.00 27.27           C  
ATOM   1737  CB  THR A 221      30.639 -16.568   8.395  1.00 27.27           C  
ATOM   1738  O   THR A 221      32.243 -18.489   6.682  1.00 27.27           O  
ATOM   1739  CG2 THR A 221      30.222 -15.297   9.128  1.00 27.27           C  
ATOM   1740  OG1 THR A 221      29.963 -16.621   7.132  1.00 27.27           O  
ATOM   1741  N   LYS A 222      33.849 -18.394   7.818  1.00 31.11           N  
ATOM   1742  CA  LYS A 222      34.570 -19.641   8.054  1.00 31.11           C  
ATOM   1743  C   LYS A 222      33.947 -20.428   9.204  1.00 31.11           C  
ATOM   1744  CB  LYS A 222      36.044 -19.362   8.349  1.00 31.11           C  
ATOM   1745  O   LYS A 222      33.781 -19.900  10.306  1.00 31.11           O  
ATOM   1746  CG  LYS A 222      37.006 -19.999   7.356  1.00 31.11           C  
ATOM   1747  CD  LYS A 222      38.448 -19.602   7.642  1.00 31.11           C  
ATOM   1748  CE  LYS A 222      39.414 -20.262   6.667  1.00 31.11           C  
ATOM   1749  NZ  LYS A 222      40.764 -19.624   6.706  1.00 31.11           N  
ATOM   1750  N   GLU A 223      33.046 -21.372   9.010  1.00 23.47           N  
ATOM   1751  CA  GLU A 223      32.673 -22.765   9.236  1.00 23.47           C  
ATOM   1752  C   GLU A 223      33.860 -23.579   9.743  1.00 23.47           C  
ATOM   1753  CB  GLU A 223      32.118 -23.388   7.952  1.00 23.47           C  
ATOM   1754  O   GLU A 223      34.912 -23.619   9.101  1.00 23.47           O  
ATOM   1755  CG  GLU A 223      30.600 -23.359   7.861  1.00 23.47           C  
ATOM   1756  CD  GLU A 223      30.052 -24.184   6.707  1.00 23.47           C  
ATOM   1757  OE1 GLU A 223      28.841 -24.500   6.708  1.00 23.47           O  
ATOM   1758  OE2 GLU A 223      30.841 -24.517   5.795  1.00 23.47           O  
ATOM   1759  N   GLU A 224      34.144 -23.586  11.014  1.00 26.53           N  
ATOM   1760  CA  GLU A 224      34.971 -24.545  11.738  1.00 26.53           C  
ATOM   1761  C   GLU A 224      34.113 -25.512  12.550  1.00 26.53           C  
ATOM   1762  CB  GLU A 224      35.957 -23.819  12.657  1.00 26.53           C  
ATOM   1763  O   GLU A 224      33.297 -25.087  13.370  1.00 26.53           O  
ATOM   1764  CG  GLU A 224      37.050 -24.718  13.219  1.00 26.53           C  
ATOM   1765  CD  GLU A 224      37.966 -24.005  14.201  1.00 26.53           C  
ATOM   1766  OE1 GLU A 224      38.481 -24.660  15.136  1.00 26.53           O  
ATOM   1767  OE2 GLU A 224      38.170 -22.782  14.035  1.00 26.53           O  
ATOM   1768  N   LEU A 225      33.689 -26.630  12.043  1.00 26.72           N  
ATOM   1769  CA  LEU A 225      33.617 -28.078  12.208  1.00 26.72           C  
ATOM   1770  C   LEU A 225      34.602 -28.554  13.269  1.00 26.72           C  
ATOM   1771  CB  LEU A 225      33.899 -28.783  10.879  1.00 26.72           C  
ATOM   1772  O   LEU A 225      35.804 -28.297  13.166  1.00 26.72           O  
ATOM   1773  CG  LEU A 225      32.782 -28.738   9.836  1.00 26.72           C  
ATOM   1774  CD1 LEU A 225      33.297 -29.226   8.486  1.00 26.72           C  
ATOM   1775  CD2 LEU A 225      31.589 -29.572  10.292  1.00 26.72           C  
ATOM   1776  N   VAL A 226      34.208 -28.634  14.515  1.00 29.18           N  
ATOM   1777  CA  VAL A 226      34.860 -29.531  15.464  1.00 29.18           C  
ATOM   1778  C   VAL A 226      33.888 -30.628  15.891  1.00 29.18           C  
ATOM   1779  CB  VAL A 226      35.379 -28.766  16.702  1.00 29.18           C  
ATOM   1780  O   VAL A 226      32.771 -30.340  16.329  1.00 29.18           O  
ATOM   1781  CG1 VAL A 226      36.208 -29.686  17.597  1.00 29.18           C  
ATOM   1782  CG2 VAL A 226      36.199 -27.551  16.274  1.00 29.18           C  
ATOM   1783  N   ALA A 227      33.838 -31.807  15.253  1.00 24.09           N  
ATOM   1784  CA  ALA A 227      34.149 -33.229  15.379  1.00 24.09           C  
ATOM   1785  C   ALA A 227      34.433 -33.601  16.832  1.00 24.09           C  
ATOM   1786  CB  ALA A 227      35.340 -33.593  14.497  1.00 24.09           C  
ATOM   1787  O   ALA A 227      35.197 -32.916  17.517  1.00 24.09           O  
ATOM   1788  N   ASP A 228      33.543 -34.443  17.452  1.00 24.99           N  
ATOM   1789  CA  ASP A 228      33.610 -35.823  17.922  1.00 24.99           C  
ATOM   1790  C   ASP A 228      34.240 -35.900  19.311  1.00 24.99           C  
ATOM   1791  CB  ASP A 228      34.401 -36.687  16.938  1.00 24.99           C  
ATOM   1792  O   ASP A 228      35.339 -35.385  19.530  1.00 24.99           O  
ATOM   1793  CG  ASP A 228      33.514 -37.577  16.085  1.00 24.99           C  
ATOM   1794  OD1 ASP A 228      32.968 -38.574  16.607  1.00 24.99           O  
ATOM   1795  OD2 ASP A 228      33.361 -37.282  14.880  1.00 24.99           O  
ATOM   1796  N   ALA A 229      33.404 -36.193  20.363  1.00 28.91           N  
ATOM   1797  CA  ALA A 229      33.917 -37.084  21.401  1.00 28.91           C  
ATOM   1798  C   ALA A 229      32.787 -37.605  22.283  1.00 28.91           C  
ATOM   1799  CB  ALA A 229      34.962 -36.365  22.250  1.00 28.91           C  
ATOM   1800  O   ALA A 229      31.982 -36.825  22.799  1.00 28.91           O  
ATOM   1801  N   LYS A 230      32.172 -38.762  22.024  1.00 23.93           N  
ATOM   1802  CA  LYS A 230      32.092 -40.094  22.616  1.00 23.93           C  
ATOM   1803  C   LYS A 230      32.471 -40.062  24.094  1.00 23.93           C  
ATOM   1804  CB  LYS A 230      32.995 -41.072  21.863  1.00 23.93           C  
ATOM   1805  O   LYS A 230      33.567 -39.622  24.449  1.00 23.93           O  
ATOM   1806  CG  LYS A 230      32.240 -42.085  21.016  1.00 23.93           C  
ATOM   1807  CD  LYS A 230      33.191 -43.048  20.317  1.00 23.93           C  
ATOM   1808  CE  LYS A 230      32.440 -44.033  19.432  1.00 23.93           C  
ATOM   1809  NZ  LYS A 230      33.372 -44.944  18.702  1.00 23.93           N  
ATOM   1810  N   VAL A 231      31.497 -40.015  25.007  1.00 29.75           N  
ATOM   1811  CA  VAL A 231      31.730 -40.608  26.320  1.00 29.75           C  
ATOM   1812  C   VAL A 231      30.439 -41.236  26.840  1.00 29.75           C  
ATOM   1813  CB  VAL A 231      32.259 -39.564  27.329  1.00 29.75           C  
ATOM   1814  O   VAL A 231      29.389 -40.590  26.853  1.00 29.75           O  
ATOM   1815  CG1 VAL A 231      32.399 -40.180  28.720  1.00 29.75           C  
ATOM   1816  CG2 VAL A 231      33.596 -38.996  26.856  1.00 29.75           C  
ATOM   1817  N   GLU A 232      30.130 -42.532  26.627  1.00 23.97           N  
ATOM   1818  CA  GLU A 232      30.072 -43.789  27.367  1.00 23.97           C  
ATOM   1819  C   GLU A 232      29.372 -43.606  28.711  1.00 23.97           C  
ATOM   1820  CB  GLU A 232      31.479 -44.354  27.579  1.00 23.97           C  
ATOM   1821  O   GLU A 232      29.771 -42.761  29.515  1.00 23.97           O  
ATOM   1822  CG  GLU A 232      31.577 -45.857  27.361  1.00 23.97           C  
ATOM   1823  CD  GLU A 232      32.887 -46.450  27.856  1.00 23.97           C  
ATOM   1824  OE1 GLU A 232      32.932 -47.669  28.139  1.00 23.97           O  
ATOM   1825  OE2 GLU A 232      33.875 -45.690  27.961  1.00 23.97           O  
ATOM   1826  N   LYS A 233      28.070 -44.093  28.831  1.00 24.36           N  
ATOM   1827  CA  LYS A 233      27.400 -45.032  29.727  1.00 24.36           C  
ATOM   1828  C   LYS A 233      28.257 -45.328  30.954  1.00 24.36           C  
ATOM   1829  CB  LYS A 233      27.069 -46.331  28.992  1.00 24.36           C  
ATOM   1830  O   LYS A 233      29.455 -45.594  30.831  1.00 24.36           O  
ATOM   1831  CG  LYS A 233      25.578 -46.600  28.849  1.00 24.36           C  
ATOM   1832  CD  LYS A 233      25.311 -47.834  27.998  1.00 24.36           C  
ATOM   1833  CE  LYS A 233      23.819 -48.063  27.796  1.00 24.36           C  
ATOM   1834  NZ  LYS A 233      23.550 -49.312  27.022  1.00 24.36           N  
ATOM   1835  N   PRO A 234      27.628 -45.223  32.179  1.00 31.67           N  
ATOM   1836  CA  PRO A 234      27.529 -46.375  33.078  1.00 31.67           C  
ATOM   1837  C   PRO A 234      26.260 -46.354  33.927  1.00 31.67           C  
ATOM   1838  CB  PRO A 234      28.776 -46.244  33.957  1.00 31.67           C  
ATOM   1839  O   PRO A 234      25.677 -45.289  34.147  1.00 31.67           O  
ATOM   1840  CG  PRO A 234      28.969 -44.772  34.129  1.00 31.67           C  
ATOM   1841  CD  PRO A 234      27.994 -44.056  33.240  1.00 31.67           C  
ATOM   1842  N   GLU A 235      25.433 -47.483  33.916  1.00 23.21           N  
ATOM   1843  CA  GLU A 235      25.173 -48.659  34.742  1.00 23.21           C  
ATOM   1844  C   GLU A 235      24.454 -48.278  36.033  1.00 23.21           C  
ATOM   1845  CB  GLU A 235      26.478 -49.391  35.062  1.00 23.21           C  
ATOM   1846  O   GLU A 235      24.898 -47.383  36.755  1.00 23.21           O  
ATOM   1847  CG  GLU A 235      26.675 -50.674  34.268  1.00 23.21           C  
ATOM   1848  CD  GLU A 235      27.658 -51.636  34.916  1.00 23.21           C  
ATOM   1849  OE1 GLU A 235      27.495 -52.867  34.758  1.00 23.21           O  
ATOM   1850  OE2 GLU A 235      28.597 -51.155  35.588  1.00 23.21           O  
ATOM   1851  N   LYS A 236      23.150 -48.607  36.151  1.00 21.39           N  
ATOM   1852  CA  LYS A 236      22.502 -49.594  37.010  1.00 21.39           C  
ATOM   1853  C   LYS A 236      22.769 -49.301  38.483  1.00 21.39           C  
ATOM   1854  CB  LYS A 236      22.979 -51.005  36.662  1.00 21.39           C  
ATOM   1855  O   LYS A 236      23.916 -49.087  38.881  1.00 21.39           O  
ATOM   1856  CG  LYS A 236      21.869 -51.936  36.196  1.00 21.39           C  
ATOM   1857  CD  LYS A 236      22.383 -53.355  35.982  1.00 21.39           C  
ATOM   1858  CE  LYS A 236      21.275 -54.286  35.508  1.00 21.39           C  
ATOM   1859  NZ  LYS A 236      21.806 -55.630  35.130  1.00 21.39           N  
ATOM   1860  N   ALA A 237      21.684 -48.994  39.263  1.00 28.05           N  
ATOM   1861  CA  ALA A 237      21.429 -49.658  40.539  1.00 28.05           C  
ATOM   1862  C   ALA A 237      20.345 -48.930  41.329  1.00 28.05           C  
ATOM   1863  CB  ALA A 237      22.713 -49.745  41.360  1.00 28.05           C  
ATOM   1864  O   ALA A 237      20.367 -47.702  41.438  1.00 28.05           O  
ATOM   1865  N   LYS A 238      19.101 -49.558  41.504  1.00 25.36           N  
ATOM   1866  CA  LYS A 238      18.361 -50.245  42.559  1.00 25.36           C  
ATOM   1867  C   LYS A 238      17.699 -49.248  43.505  1.00 25.36           C  
ATOM   1868  CB  LYS A 238      19.286 -51.177  43.343  1.00 25.36           C  
ATOM   1869  O   LYS A 238      18.369 -48.382  44.071  1.00 25.36           O  
ATOM   1870  CG  LYS A 238      19.644 -52.459  42.605  1.00 25.36           C  
ATOM   1871  CD  LYS A 238      20.388 -53.435  43.508  1.00 25.36           C  
ATOM   1872  CE  LYS A 238      20.726 -54.727  42.777  1.00 25.36           C  
ATOM   1873  NZ  LYS A 238      21.626 -55.602  43.587  1.00 25.36           N  
ATOM   1874  N   SER A 239      16.357 -49.023  43.440  1.00 26.43           N  
ATOM   1875  CA  SER A 239      15.236 -49.097  44.372  1.00 26.43           C  
ATOM   1876  C   SER A 239      15.719 -49.108  45.818  1.00 26.43           C  
ATOM   1877  CB  SER A 239      14.392 -50.343  44.098  1.00 26.43           C  
ATOM   1878  O   SER A 239      16.666 -49.822  46.156  1.00 26.43           O  
ATOM   1879  OG  SER A 239      15.087 -51.245  43.253  1.00 26.43           O  
ATOM   1880  N   PRO A 240      15.109 -48.278  46.706  1.00 35.71           N  
ATOM   1881  CA  PRO A 240      14.391 -48.740  47.896  1.00 35.71           C  
ATOM   1882  C   PRO A 240      13.163 -47.889  48.211  1.00 35.71           C  
ATOM   1883  CB  PRO A 240      15.437 -48.621  49.007  1.00 35.71           C  
ATOM   1884  O   PRO A 240      13.168 -46.678  47.974  1.00 35.71           O  
ATOM   1885  CG  PRO A 240      16.258 -47.429  48.633  1.00 35.71           C  
ATOM   1886  CD  PRO A 240      15.789 -46.927  47.297  1.00 35.71           C  
ATOM   1887  N   VAL A 241      11.911 -48.318  48.017  1.00 28.87           N  
ATOM   1888  CA  VAL A 241      10.722 -48.396  48.858  1.00 28.87           C  
ATOM   1889  C   VAL A 241      11.132 -48.481  50.327  1.00 28.87           C  
ATOM   1890  CB  VAL A 241       9.838 -49.607  48.482  1.00 28.87           C  
ATOM   1891  O   VAL A 241      12.083 -49.186  50.672  1.00 28.87           O  
ATOM   1892  CG1 VAL A 241       8.578 -49.645  49.344  1.00 28.87           C  
ATOM   1893  CG2 VAL A 241       9.473 -49.559  46.999  1.00 28.87           C  
ATOM   1894  N   PRO A 242      10.431 -47.600  51.276  1.00 38.20           N  
ATOM   1895  CA  PRO A 242       9.360 -48.001  52.191  1.00 38.20           C  
ATOM   1896  C   PRO A 242       8.690 -46.811  52.874  1.00 38.20           C  
ATOM   1897  CB  PRO A 242      10.082 -48.883  53.214  1.00 38.20           C  
ATOM   1898  O   PRO A 242       9.254 -45.714  52.903  1.00 38.20           O  
ATOM   1899  CG  PRO A 242      11.435 -48.266  53.363  1.00 38.20           C  
ATOM   1900  CD  PRO A 242      11.570 -47.164  52.352  1.00 38.20           C  
ATOM   1901  N   LYS A 243       7.347 -46.937  53.246  1.00 26.94           N  
ATOM   1902  CA  LYS A 243       6.454 -47.254  54.356  1.00 26.94           C  
ATOM   1903  C   LYS A 243       5.936 -45.984  55.025  1.00 26.94           C  
ATOM   1904  CB  LYS A 243       7.167 -48.133  55.385  1.00 26.94           C  
ATOM   1905  O   LYS A 243       6.718 -45.096  55.374  1.00 26.94           O  
ATOM   1906  CG  LYS A 243       7.426 -49.555  54.909  1.00 26.94           C  
ATOM   1907  CD  LYS A 243       7.911 -50.445  56.046  1.00 26.94           C  
ATOM   1908  CE  LYS A 243       8.080 -51.890  55.594  1.00 26.94           C  
ATOM   1909  NZ  LYS A 243       8.944 -52.666  56.532  1.00 26.94           N  
ATOM   1910  N   SER A 244       4.604 -45.591  54.883  1.00 32.24           N  
ATOM   1911  CA  SER A 244       3.561 -45.177  55.816  1.00 32.24           C  
ATOM   1912  C   SER A 244       4.156 -44.723  57.145  1.00 32.24           C  
ATOM   1913  CB  SER A 244       2.572 -46.318  56.055  1.00 32.24           C  
ATOM   1914  O   SER A 244       5.124 -45.312  57.631  1.00 32.24           O  
ATOM   1915  OG  SER A 244       2.009 -46.760  54.831  1.00 32.24           O  
ATOM   1916  N   PRO A 245       3.673 -43.607  57.835  1.00 38.26           N  
ATOM   1917  CA  PRO A 245       2.885 -43.681  59.067  1.00 38.26           C  
ATOM   1918  C   PRO A 245       2.217 -42.354  59.422  1.00 38.26           C  
ATOM   1919  CB  PRO A 245       3.920 -44.071  60.125  1.00 38.26           C  
ATOM   1920  O   PRO A 245       2.708 -41.290  59.037  1.00 38.26           O  
ATOM   1921  CG  PRO A 245       5.177 -43.382  59.701  1.00 38.26           C  
ATOM   1922  CD  PRO A 245       4.934 -42.719  58.376  1.00 38.26           C  
ATOM   1923  N   VAL A 246       0.851 -42.310  59.721  1.00 28.76           N  
ATOM   1924  CA  VAL A 246      -0.074 -42.203  60.845  1.00 28.76           C  
ATOM   1925  C   VAL A 246       0.152 -40.881  61.575  1.00 28.76           C  
ATOM   1926  CB  VAL A 246       0.084 -43.387  61.824  1.00 28.76           C  
ATOM   1927  O   VAL A 246       1.282 -40.554  61.945  1.00 28.76           O  
ATOM   1928  CG1 VAL A 246      -0.563 -43.065  63.170  1.00 28.76           C  
ATOM   1929  CG2 VAL A 246      -0.520 -44.657  61.228  1.00 28.76           C  
ATOM   1930  N   GLU A 247      -0.629 -39.850  61.322  1.00 26.11           N  
ATOM   1931  CA  GLU A 247      -1.515 -38.885  61.966  1.00 26.11           C  
ATOM   1932  C   GLU A 247      -1.537 -39.082  63.479  1.00 26.11           C  
ATOM   1933  CB  GLU A 247      -2.933 -38.995  61.400  1.00 26.11           C  
ATOM   1934  O   GLU A 247      -1.773 -40.191  63.963  1.00 26.11           O  
ATOM   1935  CG  GLU A 247      -3.230 -38.000  60.288  1.00 26.11           C  
ATOM   1936  CD  GLU A 247      -4.703 -37.936  59.919  1.00 26.11           C  
ATOM   1937  OE1 GLU A 247      -5.183 -36.849  59.522  1.00 26.11           O  
ATOM   1938  OE2 GLU A 247      -5.384 -38.980  60.027  1.00 26.11           O  
ATOM   1939  N   GLU A 248      -0.756 -38.301  64.175  1.00 26.22           N  
ATOM   1940  CA  GLU A 248      -0.795 -37.970  65.596  1.00 26.22           C  
ATOM   1941  C   GLU A 248      -0.493 -36.493  65.828  1.00 26.22           C  
ATOM   1942  CB  GLU A 248       0.194 -38.838  66.378  1.00 26.22           C  
ATOM   1943  O   GLU A 248       0.512 -35.975  65.335  1.00 26.22           O  
ATOM   1944  CG  GLU A 248      -0.281 -39.205  67.776  1.00 26.22           C  
ATOM   1945  CD  GLU A 248       0.788 -39.889  68.613  1.00 26.22           C  
ATOM   1946  OE1 GLU A 248       0.706 -39.840  69.861  1.00 26.22           O  
ATOM   1947  OE2 GLU A 248       1.716 -40.479  68.015  1.00 26.22           O  
ATOM   1948  N   LYS A 249      -1.487 -35.655  66.089  1.00 24.01           N  
ATOM   1949  CA  LYS A 249      -1.886 -34.822  67.221  1.00 24.01           C  
ATOM   1950  C   LYS A 249      -0.682 -34.454  68.084  1.00 24.01           C  
ATOM   1951  CB  LYS A 249      -2.939 -35.537  68.068  1.00 24.01           C  
ATOM   1952  O   LYS A 249       0.108 -35.323  68.460  1.00 24.01           O  
ATOM   1953  CG  LYS A 249      -4.358 -35.399  67.537  1.00 24.01           C  
ATOM   1954  CD  LYS A 249      -5.387 -35.522  68.654  1.00 24.01           C  
ATOM   1955  CE  LYS A 249      -6.809 -35.428  68.118  1.00 24.01           C  
ATOM   1956  NZ  LYS A 249      -7.822 -35.594  69.203  1.00 24.01           N  
ATOM   1957  N   GLY A 250      -0.263 -33.203  68.031  1.00 24.64           N  
ATOM   1958  CA  GLY A 250       0.306 -32.588  69.219  1.00 24.64           C  
ATOM   1959  C   GLY A 250       1.145 -31.362  68.913  1.00 24.64           C  
ATOM   1960  O   GLY A 250       1.926 -31.360  67.960  1.00 24.64           O  
ATOM   1961  N   LYS A 251       0.629 -30.167  69.300  1.00 25.01           N  
ATOM   1962  CA  LYS A 251       0.986 -29.196  70.330  1.00 25.01           C  
ATOM   1963  C   LYS A 251       2.160 -28.328  69.883  1.00 25.01           C  
ATOM   1964  CB  LYS A 251       1.328 -29.905  71.641  1.00 25.01           C  
ATOM   1965  O   LYS A 251       3.191 -28.846  69.449  1.00 25.01           O  
ATOM   1966  CG  LYS A 251       0.112 -30.341  72.444  1.00 25.01           C  
ATOM   1967  CD  LYS A 251       0.516 -31.055  73.728  1.00 25.01           C  
ATOM   1968  CE  LYS A 251      -0.699 -31.567  74.490  1.00 25.01           C  
ATOM   1969  NZ  LYS A 251      -0.311 -32.223  75.775  1.00 25.01           N  
ATOM   1970  N   SER A 252       1.887 -27.049  69.669  1.00 23.17           N  
ATOM   1971  CA  SER A 252       2.361 -25.761  70.163  1.00 23.17           C  
ATOM   1972  C   SER A 252       3.865 -25.782  70.412  1.00 23.17           C  
ATOM   1973  CB  SER A 252       1.629 -25.378  71.451  1.00 23.17           C  
ATOM   1974  O   SER A 252       4.385 -26.714  71.029  1.00 23.17           O  
ATOM   1975  OG  SER A 252       1.922 -26.298  72.488  1.00 23.17           O  
ATOM   1976  N   PRO A 253       4.661 -24.904  69.816  1.00 29.04           N  
ATOM   1977  CA  PRO A 253       5.783 -24.255  70.498  1.00 29.04           C  
ATOM   1978  C   PRO A 253       5.623 -22.739  70.587  1.00 29.04           C  
ATOM   1979  CB  PRO A 253       6.986 -24.627  69.627  1.00 29.04           C  
ATOM   1980  O   PRO A 253       5.116 -22.112  69.653  1.00 29.04           O  
ATOM   1981  CG  PRO A 253       6.406 -24.940  68.286  1.00 29.04           C  
ATOM   1982  CD  PRO A 253       4.909 -24.875  68.388  1.00 29.04           C  
ATOM   1983  N   VAL A 254       5.116 -22.265  71.680  1.00 29.00           N  
ATOM   1984  CA  VAL A 254       5.418 -21.254  72.688  1.00 29.00           C  
ATOM   1985  C   VAL A 254       6.527 -20.334  72.181  1.00 29.00           C  
ATOM   1986  CB  VAL A 254       5.832 -21.897  74.030  1.00 29.00           C  
ATOM   1987  O   VAL A 254       7.561 -20.804  71.700  1.00 29.00           O  
ATOM   1988  CG1 VAL A 254       6.041 -20.827  75.100  1.00 29.00           C  
ATOM   1989  CG2 VAL A 254       4.781 -22.910  74.482  1.00 29.00           C  
ATOM   1990  N   PRO A 255       6.418 -19.020  72.462  1.00 41.70           N  
ATOM   1991  CA  PRO A 255       7.009 -17.695  72.257  1.00 41.70           C  
ATOM   1992  C   PRO A 255       8.116 -17.382  73.261  1.00 41.70           C  
ATOM   1993  CB  PRO A 255       5.821 -16.747  72.442  1.00 41.70           C  
ATOM   1994  O   PRO A 255       8.199 -18.019  74.314  1.00 41.70           O  
ATOM   1995  CG  PRO A 255       4.976 -17.393  73.493  1.00 41.70           C  
ATOM   1996  CD  PRO A 255       5.544 -18.750  73.794  1.00 41.70           C  
ATOM   1997  N   LYS A 256       9.143 -16.635  72.889  1.00 23.75           N  
ATOM   1998  CA  LYS A 256      10.245 -15.925  73.531  1.00 23.75           C  
ATOM   1999  C   LYS A 256      10.027 -14.415  73.486  1.00 23.75           C  
ATOM   2000  CB  LYS A 256      11.575 -16.283  72.866  1.00 23.75           C  
ATOM   2001  O   LYS A 256       9.765 -13.853  72.421  1.00 23.75           O  
ATOM   2002  CG  LYS A 256      12.059 -17.693  73.168  1.00 23.75           C  
ATOM   2003  CD  LYS A 256      13.460 -17.932  72.622  1.00 23.75           C  
ATOM   2004  CE  LYS A 256      13.945 -19.344  72.923  1.00 23.75           C  
ATOM   2005  NZ  LYS A 256      15.239 -19.643  72.239  1.00 23.75           N  
ATOM   2006  N   SER A 257       9.546 -13.916  74.631  1.00 28.80           N  
ATOM   2007  CA  SER A 257      10.272 -12.920  75.412  1.00 28.80           C  
ATOM   2008  C   SER A 257       9.316 -12.030  76.199  1.00 28.80           C  
ATOM   2009  CB  SER A 257      11.150 -12.060  74.502  1.00 28.80           C  
ATOM   2010  O   SER A 257       8.253 -11.657  75.699  1.00 28.80           O  
ATOM   2011  OG  SER A 257      10.417 -11.609  73.377  1.00 28.80           O  
ATOM   2012  N   PRO A 258       9.897 -11.430  77.325  1.00 43.91           N  
ATOM   2013  CA  PRO A 258       9.940 -11.218  78.773  1.00 43.91           C  
ATOM   2014  C   PRO A 258       9.187  -9.963  79.208  1.00 43.91           C  
ATOM   2015  CB  PRO A 258      11.436 -11.088  79.067  1.00 43.91           C  
ATOM   2016  O   PRO A 258       8.954  -9.065  78.395  1.00 43.91           O  
ATOM   2017  CG  PRO A 258      11.993 -10.350  77.892  1.00 43.91           C  
ATOM   2018  CD  PRO A 258      10.884 -10.115  76.907  1.00 43.91           C  
ATOM   2019  N   VAL A 259       8.654  -9.997  80.419  1.00 28.00           N  
ATOM   2020  CA  VAL A 259       8.857  -9.130  81.575  1.00 28.00           C  
ATOM   2021  C   VAL A 259       7.516  -8.830  82.239  1.00 28.00           C  
ATOM   2022  CB  VAL A 259       9.562  -7.813  81.179  1.00 28.00           C  
ATOM   2023  O   VAL A 259       6.557  -8.440  81.568  1.00 28.00           O  
ATOM   2024  CG1 VAL A 259       9.729  -6.903  82.394  1.00 28.00           C  
ATOM   2025  CG2 VAL A 259      10.917  -8.106  80.537  1.00 28.00           C  
ATOM   2026  N   GLU A 260       7.349  -9.361  83.498  1.00 29.09           N  
ATOM   2027  CA  GLU A 260       7.161  -8.701  84.787  1.00 29.09           C  
ATOM   2028  C   GLU A 260       5.929  -9.240  85.508  1.00 29.09           C  
ATOM   2029  CB  GLU A 260       7.043  -7.186  84.603  1.00 29.09           C  
ATOM   2030  O   GLU A 260       4.853  -9.344  84.916  1.00 29.09           O  
ATOM   2031  CG  GLU A 260       8.383  -6.468  84.536  1.00 29.09           C  
ATOM   2032  CD  GLU A 260       8.297  -5.000  84.922  1.00 29.09           C  
ATOM   2033  OE1 GLU A 260       9.293  -4.449  85.443  1.00 29.09           O  
ATOM   2034  OE2 GLU A 260       7.223  -4.395  84.702  1.00 29.09           O  
ATOM   2035  N   GLU A 261       6.110  -9.970  86.589  1.00 23.32           N  
ATOM   2036  CA  GLU A 261       5.943  -9.986  88.040  1.00 23.32           C  
ATOM   2037  C   GLU A 261       4.646  -9.295  88.453  1.00 23.32           C  
ATOM   2038  CB  GLU A 261       7.137  -9.317  88.726  1.00 23.32           C  
ATOM   2039  O   GLU A 261       4.371  -8.173  88.024  1.00 23.32           O  
ATOM   2040  CG  GLU A 261       7.507  -9.942  90.063  1.00 23.32           C  
ATOM   2041  CD  GLU A 261       8.597  -9.180  90.800  1.00 23.32           C  
ATOM   2042  OE1 GLU A 261       8.824  -9.455  92.000  1.00 23.32           O  
ATOM   2043  OE2 GLU A 261       9.227  -8.300  90.173  1.00 23.32           O  
ATOM   2044  N   LYS A 262       3.706 -10.083  89.027  1.00 27.47           N  
ATOM   2045  CA  LYS A 262       3.007  -9.861  90.289  1.00 27.47           C  
ATOM   2046  C   LYS A 262       1.584 -10.409  90.233  1.00 27.47           C  
ATOM   2047  CB  LYS A 262       2.982  -8.372  90.634  1.00 27.47           C  
ATOM   2048  O   LYS A 262       0.830 -10.100  89.307  1.00 27.47           O  
ATOM   2049  CG  LYS A 262       4.191  -7.900  91.430  1.00 27.47           C  
ATOM   2050  CD  LYS A 262       3.849  -6.703  92.307  1.00 27.47           C  
ATOM   2051  CE  LYS A 262       5.068  -6.204  93.073  1.00 27.47           C  
ATOM   2052  NZ  LYS A 262       4.739  -5.029  93.933  1.00 27.47           N  
ATOM   2053  N   GLY A 263       1.331 -11.559  90.875  1.00 24.58           N  
ATOM   2054  CA  GLY A 263       0.522 -11.777  92.064  1.00 24.58           C  
ATOM   2055  C   GLY A 263      -0.916 -12.143  91.749  1.00 24.58           C  
ATOM   2056  O   GLY A 263      -1.529 -11.559  90.853  1.00 24.58           O  
ATOM   2057  N   LYS A 264      -1.317 -13.440  92.102  1.00 27.91           N  
ATOM   2058  CA  LYS A 264      -2.317 -13.956  93.032  1.00 27.91           C  
ATOM   2059  C   LYS A 264      -3.422 -14.705  92.292  1.00 27.91           C  
ATOM   2060  CB  LYS A 264      -2.919 -12.818  93.859  1.00 27.91           C  
ATOM   2061  O   LYS A 264      -4.022 -14.171  91.357  1.00 27.91           O  
ATOM   2062  CG  LYS A 264      -2.022 -12.330  94.986  1.00 27.91           C  
ATOM   2063  CD  LYS A 264      -2.666 -11.186  95.758  1.00 27.91           C  
ATOM   2064  CE  LYS A 264      -1.737 -10.645  96.836  1.00 27.91           C  
ATOM   2065  NZ  LYS A 264      -2.393  -9.575  97.646  1.00 27.91           N  
ATOM   2066  N   SER A 265      -3.512 -16.069  92.317  1.00 27.14           N  
ATOM   2067  CA  SER A 265      -4.344 -17.184  92.759  1.00 27.14           C  
ATOM   2068  C   SER A 265      -5.825 -16.884  92.555  1.00 27.14           C  
ATOM   2069  CB  SER A 265      -4.078 -17.501  94.231  1.00 27.14           C  
ATOM   2070  O   SER A 265      -6.264 -15.746  92.736  1.00 27.14           O  
ATOM   2071  OG  SER A 265      -4.567 -16.465  95.065  1.00 27.14           O  
ATOM   2072  N   PRO A 266      -6.743 -17.882  92.553  1.00 46.10           N  
ATOM   2073  CA  PRO A 266      -7.068 -19.267  92.203  1.00 46.10           C  
ATOM   2074  C   PRO A 266      -8.460 -19.411  91.593  1.00 46.10           C  
ATOM   2075  CB  PRO A 266      -6.981 -20.000  93.544  1.00 46.10           C  
ATOM   2076  O   PRO A 266      -9.273 -18.486  91.676  1.00 46.10           O  
ATOM   2077  CG  PRO A 266      -7.464 -19.008  94.553  1.00 46.10           C  
ATOM   2078  CD  PRO A 266      -7.680 -17.692  93.862  1.00 46.10           C  
ATOM   2079  N   VAL A 267      -8.706 -20.420  90.763  1.00 25.18           N  
ATOM   2080  CA  VAL A 267      -9.507 -21.630  90.609  1.00 25.18           C  
ATOM   2081  C   VAL A 267     -10.963 -21.335  90.963  1.00 25.18           C  
ATOM   2082  CB  VAL A 267      -8.968 -22.783  91.486  1.00 25.18           C  
ATOM   2083  O   VAL A 267     -11.246 -20.737  92.004  1.00 25.18           O  
ATOM   2084  CG1 VAL A 267      -9.772 -24.060  91.252  1.00 25.18           C  
ATOM   2085  CG2 VAL A 267      -7.486 -23.020  91.201  1.00 25.18           C  
ATOM   2086  N   PRO A 268     -11.898 -21.857  90.093  1.00 33.89           N  
ATOM   2087  CA  PRO A 268     -12.809 -22.949  90.445  1.00 33.89           C  
ATOM   2088  C   PRO A 268     -13.079 -23.893  89.275  1.00 33.89           C  
ATOM   2089  CB  PRO A 268     -14.088 -22.219  90.863  1.00 33.89           C  
ATOM   2090  O   PRO A 268     -13.021 -23.477  88.115  1.00 33.89           O  
ATOM   2091  CG  PRO A 268     -14.148 -21.016  89.977  1.00 33.89           C  
ATOM   2092  CD  PRO A 268     -12.871 -20.938  89.191  1.00 33.89           C  
ATOM   2093  N   LYS A 269     -12.745 -25.215  89.362  1.00 25.88           N  
ATOM   2094  CA  LYS A 269     -13.235 -26.585  89.493  1.00 25.88           C  
ATOM   2095  C   LYS A 269     -14.672 -26.705  88.995  1.00 25.88           C  
ATOM   2096  CB  LYS A 269     -13.143 -27.051  90.947  1.00 25.88           C  
ATOM   2097  O   LYS A 269     -15.540 -25.926  89.394  1.00 25.88           O  
ATOM   2098  CG  LYS A 269     -11.726 -27.354  91.411  1.00 25.88           C  
ATOM   2099  CD  LYS A 269     -11.716 -27.996  92.793  1.00 25.88           C  
ATOM   2100  CE  LYS A 269     -10.299 -28.306  93.256  1.00 25.88           C  
ATOM   2101  NZ  LYS A 269     -10.263 -28.721  94.690  1.00 25.88           N  
ATOM   2102  N   SER A 270     -14.917 -27.516  87.927  1.00 26.54           N  
ATOM   2103  CA  SER A 270     -15.748 -28.652  87.542  1.00 26.54           C  
ATOM   2104  C   SER A 270     -17.182 -28.480  88.031  1.00 26.54           C  
ATOM   2105  CB  SER A 270     -15.166 -29.954  88.093  1.00 26.54           C  
ATOM   2106  O   SER A 270     -17.411 -27.987  89.138  1.00 26.54           O  
ATOM   2107  OG  SER A 270     -14.881 -29.833  89.476  1.00 26.54           O  
ATOM   2108  N   PRO A 271     -18.164 -29.032  87.268  1.00 37.98           N  
ATOM   2109  CA  PRO A 271     -18.775 -30.352  87.440  1.00 37.98           C  
ATOM   2110  C   PRO A 271     -19.328 -30.921  86.136  1.00 37.98           C  
ATOM   2111  CB  PRO A 271     -19.901 -30.091  88.444  1.00 37.98           C  
ATOM   2112  O   PRO A 271     -19.693 -30.164  85.233  1.00 37.98           O  
ATOM   2113  CG  PRO A 271     -20.402 -28.723  88.109  1.00 37.98           C  
ATOM   2114  CD  PRO A 271     -19.540 -28.153  87.019  1.00 37.98           C  
ATOM   2115  N   VAL A 272     -19.005 -32.154  85.800  1.00 26.48           N  
ATOM   2116  CA  VAL A 272     -19.466 -33.536  85.722  1.00 26.48           C  
ATOM   2117  C   VAL A 272     -20.992 -33.576  85.780  1.00 26.48           C  
ATOM   2118  CB  VAL A 272     -18.867 -34.399  86.856  1.00 26.48           C  
ATOM   2119  O   VAL A 272     -21.602 -32.969  86.664  1.00 26.48           O  
ATOM   2120  CG1 VAL A 272     -19.397 -35.830  86.782  1.00 26.48           C  
ATOM   2121  CG2 VAL A 272     -17.341 -34.386  86.785  1.00 26.48           C  
ATOM   2122  N   GLU A 273     -21.648 -34.206  84.723  1.00 25.85           N  
ATOM   2123  CA  GLU A 273     -22.482 -35.404  84.706  1.00 25.85           C  
ATOM   2124  C   GLU A 273     -23.868 -35.104  84.142  1.00 25.85           C  
ATOM   2125  CB  GLU A 273     -22.602 -35.996  86.112  1.00 25.85           C  
ATOM   2126  O   GLU A 273     -24.496 -34.113  84.521  1.00 25.85           O  
ATOM   2127  CG  GLU A 273     -21.451 -36.914  86.494  1.00 25.85           C  
ATOM   2128  CD  GLU A 273     -21.831 -37.952  87.539  1.00 25.85           C  
ATOM   2129  OE1 GLU A 273     -21.237 -39.054  87.545  1.00 25.85           O  
ATOM   2130  OE2 GLU A 273     -22.732 -37.660  88.357  1.00 25.85           O  
ATOM   2131  N   GLU A 274     -24.339 -35.988  83.140  1.00 28.04           N  
ATOM   2132  CA  GLU A 274     -25.391 -36.998  83.208  1.00 28.04           C  
ATOM   2133  C   GLU A 274     -26.367 -36.858  82.043  1.00 28.04           C  
ATOM   2134  CB  GLU A 274     -26.143 -36.902  84.538  1.00 28.04           C  
ATOM   2135  O   GLU A 274     -26.885 -35.769  81.788  1.00 28.04           O  
ATOM   2136  CG  GLU A 274     -26.523 -38.252  85.128  1.00 28.04           C  
ATOM   2137  CD  GLU A 274     -27.451 -38.143  86.327  1.00 28.04           C  
ATOM   2138  OE1 GLU A 274     -28.100 -39.152  86.686  1.00 28.04           O  
ATOM   2139  OE2 GLU A 274     -27.531 -37.040  86.912  1.00 28.04           O  
ATOM   2140  N   LYS A 275     -26.454 -37.896  81.210  1.00 22.80           N  
ATOM   2141  CA  LYS A 275     -27.396 -38.975  80.932  1.00 22.80           C  
ATOM   2142  C   LYS A 275     -28.831 -38.457  80.896  1.00 22.80           C  
ATOM   2143  CB  LYS A 275     -27.266 -40.085  81.976  1.00 22.80           C  
ATOM   2144  O   LYS A 275     -29.268 -37.761  81.815  1.00 22.80           O  
ATOM   2145  CG  LYS A 275     -26.235 -41.148  81.625  1.00 22.80           C  
ATOM   2146  CD  LYS A 275     -26.631 -42.513  82.172  1.00 22.80           C  
ATOM   2147  CE  LYS A 275     -25.591 -43.574  81.836  1.00 22.80           C  
ATOM   2148  NZ  LYS A 275     -25.942 -44.900  82.428  1.00 22.80           N  
ATOM   2149  N   GLY A 276     -29.497 -38.652  79.717  1.00 26.34           N  
ATOM   2150  CA  GLY A 276     -30.822 -39.247  79.631  1.00 26.34           C  
ATOM   2151  C   GLY A 276     -31.671 -38.654  78.522  1.00 26.34           C  
ATOM   2152  O   GLY A 276     -31.678 -37.438  78.321  1.00 26.34           O  
ATOM   2153  N   LYS A 277     -32.064 -39.589  77.500  1.00 26.72           N  
ATOM   2154  CA  LYS A 277     -33.294 -40.254  77.082  1.00 26.72           C  
ATOM   2155  C   LYS A 277     -34.208 -39.295  76.324  1.00 26.72           C  
ATOM   2156  CB  LYS A 277     -34.030 -40.832  78.292  1.00 26.72           C  
ATOM   2157  O   LYS A 277     -34.469 -38.182  76.787  1.00 26.72           O  
ATOM   2158  CG  LYS A 277     -33.403 -42.102  78.849  1.00 26.72           C  
ATOM   2159  CD  LYS A 277     -34.190 -42.640  80.037  1.00 26.72           C  
ATOM   2160  CE  LYS A 277     -33.532 -43.877  80.631  1.00 26.72           C  
ATOM   2161  NZ  LYS A 277     -34.334 -44.447  81.755  1.00 26.72           N  
ATOM   2162  N   SER A 278     -34.532 -39.603  75.016  1.00 26.82           N  
ATOM   2163  CA  SER A 278     -35.735 -39.740  74.201  1.00 26.82           C  
ATOM   2164  C   SER A 278     -36.949 -39.140  74.902  1.00 26.82           C  
ATOM   2165  CB  SER A 278     -35.999 -41.212  73.878  1.00 26.82           C  
ATOM   2166  O   SER A 278     -37.082 -39.244  76.123  1.00 26.82           O  
ATOM   2167  OG  SER A 278     -36.436 -41.909  75.031  1.00 26.82           O  
ATOM   2168  N   PRO A 279     -37.918 -38.546  74.178  1.00 42.42           N  
ATOM   2169  CA  PRO A 279     -38.991 -39.070  73.329  1.00 42.42           C  
ATOM   2170  C   PRO A 279     -39.563 -38.015  72.385  1.00 42.42           C  
ATOM   2171  CB  PRO A 279     -40.046 -39.530  74.338  1.00 42.42           C  
ATOM   2172  O   PRO A 279     -39.372 -36.816  72.603  1.00 42.42           O  
ATOM   2173  CG  PRO A 279     -39.952 -38.551  75.463  1.00 42.42           C  
ATOM   2174  CD  PRO A 279     -38.787 -37.639  75.206  1.00 42.42           C  
ATOM   2175  N   VAL A 280     -39.898 -38.394  71.171  1.00 27.64           N  
ATOM   2176  CA  VAL A 280     -41.055 -38.375  70.282  1.00 27.64           C  
ATOM   2177  C   VAL A 280     -42.124 -37.442  70.845  1.00 27.64           C  
ATOM   2178  CB  VAL A 280     -41.638 -39.792  70.079  1.00 27.64           C  
ATOM   2179  O   VAL A 280     -42.514 -37.564  72.009  1.00 27.64           O  
ATOM   2180  CG1 VAL A 280     -42.798 -39.761  69.086  1.00 27.64           C  
ATOM   2181  CG2 VAL A 280     -40.550 -40.753  69.606  1.00 27.64           C  
ATOM   2182  N   PRO A 281     -42.656 -36.514  69.977  1.00 35.86           N  
ATOM   2183  CA  PRO A 281     -44.086 -36.202  69.918  1.00 35.86           C  
ATOM   2184  C   PRO A 281     -44.637 -36.229  68.494  1.00 35.86           C  
ATOM   2185  CB  PRO A 281     -44.165 -34.792  70.507  1.00 35.86           C  
ATOM   2186  O   PRO A 281     -43.921 -35.902  67.544  1.00 35.86           O  
ATOM   2187  CG  PRO A 281     -42.890 -34.132  70.090  1.00 35.86           C  
ATOM   2188  CD  PRO A 281     -42.004 -35.165  69.455  1.00 35.86           C  
ATOM   2189  N   LYS A 282     -45.544 -37.174  68.081  1.00 26.27           N  
ATOM   2190  CA  LYS A 282     -46.911 -37.404  67.624  1.00 26.27           C  
ATOM   2191  C   LYS A 282     -47.704 -36.101  67.584  1.00 26.27           C  
ATOM   2192  CB  LYS A 282     -47.616 -38.418  68.528  1.00 26.27           C  
ATOM   2193  O   LYS A 282     -47.688 -35.328  68.544  1.00 26.27           O  
ATOM   2194  CG  LYS A 282     -47.137 -39.850  68.342  1.00 26.27           C  
ATOM   2195  CD  LYS A 282     -47.997 -40.833  69.126  1.00 26.27           C  
ATOM   2196  CE  LYS A 282     -47.529 -42.268  68.928  1.00 26.27           C  
ATOM   2197  NZ  LYS A 282     -48.261 -43.217  69.820  1.00 26.27           N  
ATOM   2198  N   SER A 283     -48.240 -35.723  66.396  1.00 25.53           N  
ATOM   2199  CA  SER A 283     -49.486 -35.286  65.775  1.00 25.53           C  
ATOM   2200  C   SER A 283     -49.992 -33.991  66.402  1.00 25.53           C  
ATOM   2201  CB  SER A 283     -50.555 -36.373  65.896  1.00 25.53           C  
ATOM   2202  O   SER A 283     -50.004 -33.852  67.627  1.00 25.53           O  
ATOM   2203  OG  SER A 283     -50.471 -37.024  67.152  1.00 25.53           O  
ATOM   2204  N   PRO A 284     -50.553 -33.123  65.541  1.00 36.75           N  
ATOM   2205  CA  PRO A 284     -51.935 -32.637  65.576  1.00 36.75           C  
ATOM   2206  C   PRO A 284     -52.574 -32.577  64.190  1.00 36.75           C  
ATOM   2207  CB  PRO A 284     -51.800 -31.236  66.177  1.00 36.75           C  
ATOM   2208  O   PRO A 284     -51.889 -32.304  63.202  1.00 36.75           O  
ATOM   2209  CG  PRO A 284     -50.472 -30.742  65.701  1.00 36.75           C  
ATOM   2210  CD  PRO A 284     -49.799 -31.845  64.936  1.00 36.75           C  
ATOM   2211  N   VAL A 285     -53.602 -33.419  63.920  1.00 27.46           N  
ATOM   2212  CA  VAL A 285     -55.015 -33.431  63.555  1.00 27.46           C  
ATOM   2213  C   VAL A 285     -55.598 -32.027  63.700  1.00 27.46           C  
ATOM   2214  CB  VAL A 285     -55.815 -34.432  64.419  1.00 27.46           C  
ATOM   2215  O   VAL A 285     -55.430 -31.382  64.737  1.00 27.46           O  
ATOM   2216  CG1 VAL A 285     -57.295 -34.411  64.039  1.00 27.46           C  
ATOM   2217  CG2 VAL A 285     -55.242 -35.840  64.271  1.00 27.46           C  
ATOM   2218  N   GLU A 286     -56.115 -31.414  62.531  1.00 28.51           N  
ATOM   2219  CA  GLU A 286     -57.455 -30.879  62.311  1.00 28.51           C  
ATOM   2220  C   GLU A 286     -57.426 -29.697  61.347  1.00 28.51           C  
ATOM   2221  CB  GLU A 286     -58.092 -30.460  63.638  1.00 28.51           C  
ATOM   2222  O   GLU A 286     -56.599 -28.794  61.488  1.00 28.51           O  
ATOM   2223  CG  GLU A 286     -58.855 -31.578  64.334  1.00 28.51           C  
ATOM   2224  CD  GLU A 286     -59.874 -31.072  65.342  1.00 28.51           C  
ATOM   2225  OE1 GLU A 286     -60.838 -31.808  65.653  1.00 28.51           O  
ATOM   2226  OE2 GLU A 286     -59.709 -29.929  65.825  1.00 28.51           O  
ATOM   2227  N   GLU A 287     -58.236 -29.781  60.238  1.00 30.48           N  
ATOM   2228  CA  GLU A 287     -59.509 -29.160  59.884  1.00 30.48           C  
ATOM   2229  C   GLU A 287     -59.475 -28.600  58.465  1.00 30.48           C  
ATOM   2230  CB  GLU A 287     -59.862 -28.051  60.879  1.00 30.48           C  
ATOM   2231  O   GLU A 287     -58.548 -27.873  58.102  1.00 30.48           O  
ATOM   2232  CG  GLU A 287     -61.299 -28.104  61.376  1.00 30.48           C  
ATOM   2233  CD  GLU A 287     -61.714 -26.861  62.146  1.00 30.48           C  
ATOM   2234  OE1 GLU A 287     -62.929 -26.668  62.378  1.00 30.48           O  
ATOM   2235  OE2 GLU A 287     -60.817 -26.074  62.522  1.00 30.48           O  
ATOM   2236  N   LYS A 288     -60.283 -29.189  57.600  1.00 24.43           N  
ATOM   2237  CA  LYS A 288     -61.511 -28.884  56.872  1.00 24.43           C  
ATOM   2238  C   LYS A 288     -61.380 -27.574  56.099  1.00 24.43           C  
ATOM   2239  CB  LYS A 288     -62.699 -28.809  57.832  1.00 24.43           C  
ATOM   2240  O   LYS A 288     -61.014 -26.544  56.670  1.00 24.43           O  
ATOM   2241  CG  LYS A 288     -63.385 -30.146  58.072  1.00 24.43           C  
ATOM   2242  CD  LYS A 288     -64.860 -29.965  58.410  1.00 24.43           C  
ATOM   2243  CE  LYS A 288     -65.539 -31.299  58.686  1.00 24.43           C  
ATOM   2244  NZ  LYS A 288     -66.977 -31.125  59.047  1.00 24.43           N  
ATOM   2245  N   GLY A 289     -61.273 -27.633  54.812  1.00 29.35           N  
ATOM   2246  CA  GLY A 289     -62.076 -26.814  53.918  1.00 29.35           C  
ATOM   2247  C   GLY A 289     -61.699 -26.978  52.458  1.00 29.35           C  
ATOM   2248  O   GLY A 289     -60.517 -27.085  52.125  1.00 29.35           O  
ATOM   2249  N   LYS A 290     -62.564 -27.753  51.679  1.00 29.08           N  
ATOM   2250  CA  LYS A 290     -63.431 -27.574  50.518  1.00 29.08           C  
ATOM   2251  C   LYS A 290     -62.613 -27.321  49.254  1.00 29.08           C  
ATOM   2252  CB  LYS A 290     -64.407 -26.420  50.750  1.00 29.08           C  
ATOM   2253  O   LYS A 290     -61.773 -26.419  49.223  1.00 29.08           O  
ATOM   2254  CG  LYS A 290     -65.504 -26.731  51.757  1.00 29.08           C  
ATOM   2255  CD  LYS A 290     -66.491 -25.577  51.883  1.00 29.08           C  
ATOM   2256  CE  LYS A 290     -67.561 -25.867  52.927  1.00 29.08           C  
ATOM   2257  NZ  LYS A 290     -68.559 -24.759  53.020  1.00 29.08           N  
ATOM   2258  N   SER A 291     -62.502 -28.313  48.383  1.00 24.37           N  
ATOM   2259  CA  SER A 291     -62.730 -28.552  46.962  1.00 24.37           C  
ATOM   2260  C   SER A 291     -62.859 -27.241  46.194  1.00 24.37           C  
ATOM   2261  CB  SER A 291     -63.987 -29.399  46.755  1.00 24.37           C  
ATOM   2262  O   SER A 291     -63.459 -26.284  46.686  1.00 24.37           O  
ATOM   2263  OG  SER A 291     -65.142 -28.695  47.175  1.00 24.37           O  
ATOM   2264  N   PRO A 292     -62.278 -27.123  44.979  1.00 35.29           N  
ATOM   2265  CA  PRO A 292     -62.805 -27.535  43.676  1.00 35.29           C  
ATOM   2266  C   PRO A 292     -61.724 -28.091  42.751  1.00 35.29           C  
ATOM   2267  CB  PRO A 292     -63.395 -26.241  43.109  1.00 35.29           C  
ATOM   2268  O   PRO A 292     -60.555 -27.716  42.867  1.00 35.29           O  
ATOM   2269  CG  PRO A 292     -62.486 -25.160  43.598  1.00 35.29           C  
ATOM   2270  CD  PRO A 292     -61.506 -25.762  44.564  1.00 35.29           C  
ATOM   2271  N   VAL A 293     -61.820 -29.353  42.406  1.00 25.07           N  
ATOM   2272  CA  VAL A 293     -62.015 -30.154  41.202  1.00 25.07           C  
ATOM   2273  C   VAL A 293     -61.844 -29.277  39.964  1.00 25.07           C  
ATOM   2274  CB  VAL A 293     -63.405 -30.829  41.189  1.00 25.07           C  
ATOM   2275  O   VAL A 293     -62.426 -28.194  39.877  1.00 25.07           O  
ATOM   2276  CG1 VAL A 293     -63.571 -31.699  39.944  1.00 25.07           C  
ATOM   2277  CG2 VAL A 293     -63.607 -31.659  42.455  1.00 25.07           C  
ATOM   2278  N   SER A 294     -60.776 -29.577  39.204  1.00 31.86           N  
ATOM   2279  CA  SER A 294     -60.906 -29.752  37.762  1.00 31.86           C  
ATOM   2280  C   SER A 294     -59.570 -30.126  37.128  1.00 31.86           C  
ATOM   2281  CB  SER A 294     -61.448 -28.478  37.113  1.00 31.86           C  
ATOM   2282  O   SER A 294     -58.539 -29.526  37.439  1.00 31.86           O  
ATOM   2283  OG  SER A 294     -60.964 -27.327  37.783  1.00 31.86           O  
ATOM   2284  N   LYS A 295     -59.350 -31.443  36.823  1.00 30.23           N  
ATOM   2285  CA  LYS A 295     -59.355 -32.249  35.606  1.00 30.23           C  
ATOM   2286  C   LYS A 295     -57.952 -32.367  35.019  1.00 30.23           C  
ATOM   2287  CB  LYS A 295     -60.308 -31.650  34.569  1.00 30.23           C  
ATOM   2288  O   LYS A 295     -57.301 -31.357  34.744  1.00 30.23           O  
ATOM   2289  CG  LYS A 295     -61.780 -31.794  34.925  1.00 30.23           C  
ATOM   2290  CD  LYS A 295     -62.678 -31.416  33.754  1.00 30.23           C  
ATOM   2291  CE  LYS A 295     -64.148 -31.645  34.079  1.00 30.23           C  
ATOM   2292  NZ  LYS A 295     -65.041 -31.121  33.003  1.00 30.23           N  
ATOM   2293  N   SER A 296     -57.246 -33.384  35.287  1.00 25.36           N  
ATOM   2294  CA  SER A 296     -56.558 -34.350  34.436  1.00 25.36           C  
ATOM   2295  C   SER A 296     -57.125 -34.341  33.021  1.00 25.36           C  
ATOM   2296  CB  SER A 296     -56.664 -35.756  35.028  1.00 25.36           C  
ATOM   2297  O   SER A 296     -58.334 -34.196  32.831  1.00 25.36           O  
ATOM   2298  OG  SER A 296     -57.943 -35.966  35.600  1.00 25.36           O  
ATOM   2299  N   PRO A 297     -56.288 -34.345  31.978  1.00 35.09           N  
ATOM   2300  CA  PRO A 297     -56.192 -35.562  31.168  1.00 35.09           C  
ATOM   2301  C   PRO A 297     -54.783 -35.802  30.629  1.00 35.09           C  
ATOM   2302  CB  PRO A 297     -57.177 -35.305  30.025  1.00 35.09           C  
ATOM   2303  O   PRO A 297     -54.029 -34.848  30.417  1.00 35.09           O  
ATOM   2304  CG  PRO A 297     -57.088 -33.835  29.768  1.00 35.09           C  
ATOM   2305  CD  PRO A 297     -56.183 -33.224  30.799  1.00 35.09           C  
ATOM   2306  N   VAL A 298     -54.196 -36.965  30.940  1.00 29.63           N  
ATOM   2307  CA  VAL A 298     -53.983 -38.278  30.340  1.00 29.63           C  
ATOM   2308  C   VAL A 298     -52.882 -38.192  29.285  1.00 29.63           C  
ATOM   2309  CB  VAL A 298     -55.281 -38.833  29.712  1.00 29.63           C  
ATOM   2310  O   VAL A 298     -52.932 -37.340  28.396  1.00 29.63           O  
ATOM   2311  CG1 VAL A 298     -55.028 -40.191  29.060  1.00 29.63           C  
ATOM   2312  CG2 VAL A 298     -56.381 -38.939  30.767  1.00 29.63           C  
ATOM   2313  N   GLU A 299     -51.748 -38.725  29.614  1.00 26.84           N  
ATOM   2314  CA  GLU A 299     -50.953 -39.863  29.162  1.00 26.84           C  
ATOM   2315  C   GLU A 299     -51.528 -40.464  27.882  1.00 26.84           C  
ATOM   2316  CB  GLU A 299     -50.873 -40.932  30.255  1.00 26.84           C  
ATOM   2317  O   GLU A 299     -52.737 -40.687  27.783  1.00 26.84           O  
ATOM   2318  CG  GLU A 299     -49.641 -40.815  31.139  1.00 26.84           C  
ATOM   2319  CD  GLU A 299     -49.454 -42.005  32.068  1.00 26.84           C  
ATOM   2320  OE1 GLU A 299     -48.319 -42.228  32.547  1.00 26.84           O  
ATOM   2321  OE2 GLU A 299     -50.450 -42.719  32.317  1.00 26.84           O  
ATOM   2322  N   GLU A 300     -50.757 -40.376  26.777  1.00 30.17           N  
ATOM   2323  CA  GLU A 300     -50.652 -41.486  25.834  1.00 30.17           C  
ATOM   2324  C   GLU A 300     -49.526 -41.254  24.831  1.00 30.17           C  
ATOM   2325  CB  GLU A 300     -51.978 -41.692  25.097  1.00 30.17           C  
ATOM   2326  O   GLU A 300     -49.470 -40.207  24.183  1.00 30.17           O  
ATOM   2327  CG  GLU A 300     -52.215 -43.126  24.647  1.00 30.17           C  
ATOM   2328  CD  GLU A 300     -53.499 -43.302  23.853  1.00 30.17           C  
ATOM   2329  OE1 GLU A 300     -53.701 -44.384  23.256  1.00 30.17           O  
ATOM   2330  OE2 GLU A 300     -54.310 -42.349  23.825  1.00 30.17           O  
ATOM   2331  N   LYS A 301     -48.412 -41.951  24.958  1.00 24.19           N  
ATOM   2332  CA  LYS A 301     -47.802 -43.081  24.264  1.00 24.19           C  
ATOM   2333  C   LYS A 301     -48.141 -43.061  22.777  1.00 24.19           C  
ATOM   2334  CB  LYS A 301     -48.255 -44.402  24.887  1.00 24.19           C  
ATOM   2335  O   LYS A 301     -49.306 -42.910  22.402  1.00 24.19           O  
ATOM   2336  CG  LYS A 301     -47.132 -45.200  25.532  1.00 24.19           C  
ATOM   2337  CD  LYS A 301     -47.508 -46.668  25.689  1.00 24.19           C  
ATOM   2338  CE  LYS A 301     -46.393 -47.463  26.356  1.00 24.19           C  
ATOM   2339  NZ  LYS A 301     -46.801 -48.875  26.619  1.00 24.19           N  
ATOM   2340  N   ALA A 302     -47.067 -42.930  21.925  1.00 27.39           N  
ATOM   2341  CA  ALA A 302     -46.629 -43.814  20.848  1.00 27.39           C  
ATOM   2342  C   ALA A 302     -46.607 -43.080  19.511  1.00 27.39           C  
ATOM   2343  CB  ALA A 302     -47.536 -45.039  20.764  1.00 27.39           C  
ATOM   2344  O   ALA A 302     -47.545 -42.350  19.180  1.00 27.39           O  
ATOM   2345  N   LYS A 303     -45.383 -43.019  18.887  1.00 26.26           N  
ATOM   2346  CA  LYS A 303     -44.808 -43.527  17.645  1.00 26.26           C  
ATOM   2347  C   LYS A 303     -44.710 -42.425  16.594  1.00 26.26           C  
ATOM   2348  CB  LYS A 303     -45.639 -44.693  17.107  1.00 26.26           C  
ATOM   2349  O   LYS A 303     -45.685 -41.716  16.337  1.00 26.26           O  
ATOM   2350  CG  LYS A 303     -45.368 -46.019  17.802  1.00 26.26           C  
ATOM   2351  CD  LYS A 303     -46.173 -47.151  17.178  1.00 26.26           C  
ATOM   2352  CE  LYS A 303     -45.947 -48.468  17.909  1.00 26.26           C  
ATOM   2353  NZ  LYS A 303     -46.746 -49.579  17.310  1.00 26.26           N  
ATOM   2354  N   SER A 304     -43.443 -42.011  16.278  1.00 25.55           N  
ATOM   2355  CA  SER A 304     -42.775 -41.811  14.996  1.00 25.55           C  
ATOM   2356  C   SER A 304     -43.749 -41.975  13.834  1.00 25.55           C  
ATOM   2357  CB  SER A 304     -41.612 -42.791  14.838  1.00 25.55           C  
ATOM   2358  O   SER A 304     -44.576 -42.890  13.834  1.00 25.55           O  
ATOM   2359  OG  SER A 304     -42.064 -44.130  14.942  1.00 25.55           O  
ATOM   2360  N   PRO A 305     -43.913 -40.933  12.962  1.00 38.31           N  
ATOM   2361  CA  PRO A 305     -43.542 -41.148  11.561  1.00 38.31           C  
ATOM   2362  C   PRO A 305     -43.081 -39.867  10.870  1.00 38.31           C  
ATOM   2363  CB  PRO A 305     -44.833 -41.674  10.931  1.00 38.31           C  
ATOM   2364  O   PRO A 305     -43.427 -38.766  11.306  1.00 38.31           O  
ATOM   2365  CG  PRO A 305     -45.930 -40.958  11.652  1.00 38.31           C  
ATOM   2366  CD  PRO A 305     -45.323 -40.157  12.768  1.00 38.31           C  
ATOM   2367  N   VAL A 306     -41.897 -39.870  10.281  1.00 29.94           N  
ATOM   2368  CA  VAL A 306     -41.469 -39.410   8.964  1.00 29.94           C  
ATOM   2369  C   VAL A 306     -42.686 -39.208   8.065  1.00 29.94           C  
ATOM   2370  CB  VAL A 306     -40.482 -40.403   8.310  1.00 29.94           C  
ATOM   2371  O   VAL A 306     -43.570 -40.066   8.005  1.00 29.94           O  
ATOM   2372  CG1 VAL A 306     -39.931 -39.835   7.003  1.00 29.94           C  
ATOM   2373  CG2 VAL A 306     -39.344 -40.736   9.273  1.00 29.94           C  
ATOM   2374  N   PRO A 307     -42.871 -37.923   7.472  1.00 39.90           N  
ATOM   2375  CA  PRO A 307     -42.843 -37.751   6.018  1.00 39.90           C  
ATOM   2376  C   PRO A 307     -42.457 -36.335   5.598  1.00 39.90           C  
ATOM   2377  CB  PRO A 307     -44.278 -38.074   5.596  1.00 39.90           C  
ATOM   2378  O   PRO A 307     -42.595 -35.395   6.386  1.00 39.90           O  
ATOM   2379  CG  PRO A 307     -45.129 -37.562   6.713  1.00 39.90           C  
ATOM   2380  CD  PRO A 307     -44.230 -37.114   7.830  1.00 39.90           C  
ATOM   2381  N   LYS A 308     -41.614 -36.184   4.529  1.00 24.74           N  
ATOM   2382  CA  LYS A 308     -41.535 -35.743   3.139  1.00 24.74           C  
ATOM   2383  C   LYS A 308     -42.490 -34.582   2.876  1.00 24.74           C  
ATOM   2384  CB  LYS A 308     -41.842 -36.901   2.190  1.00 24.74           C  
ATOM   2385  O   LYS A 308     -43.660 -34.634   3.263  1.00 24.74           O  
ATOM   2386  CG  LYS A 308     -40.746 -37.955   2.124  1.00 24.74           C  
ATOM   2387  CD  LYS A 308     -41.020 -38.979   1.030  1.00 24.74           C  
ATOM   2388  CE  LYS A 308     -39.925 -40.035   0.964  1.00 24.74           C  
ATOM   2389  NZ  LYS A 308     -40.284 -41.147   0.034  1.00 24.74           N  
ATOM   2390  N   SER A 309     -41.897 -33.415   2.426  1.00 25.26           N  
ATOM   2391  CA  SER A 309     -42.127 -32.424   1.380  1.00 25.26           C  
ATOM   2392  C   SER A 309     -43.428 -31.663   1.617  1.00 25.26           C  
ATOM   2393  CB  SER A 309     -42.161 -33.092   0.005  1.00 25.26           C  
ATOM   2394  O   SER A 309     -44.449 -32.261   1.961  1.00 25.26           O  
ATOM   2395  OG  SER A 309     -43.197 -34.058  -0.059  1.00 25.26           O  
ATOM   2396  N   PRO A 310     -43.340 -30.331   1.478  1.00 37.55           N  
ATOM   2397  CA  PRO A 310     -44.302 -29.542   0.705  1.00 37.55           C  
ATOM   2398  C   PRO A 310     -43.633 -28.476  -0.158  1.00 37.55           C  
ATOM   2399  CB  PRO A 310     -45.178 -28.900   1.784  1.00 37.55           C  
ATOM   2400  O   PRO A 310     -42.647 -27.864   0.262  1.00 37.55           O  
ATOM   2401  CG  PRO A 310     -44.289 -28.786   2.980  1.00 37.55           C  
ATOM   2402  CD  PRO A 310     -42.965 -29.412   2.652  1.00 37.55           C  
ATOM   2403  N   VAL A 311     -43.559 -28.705  -1.481  1.00 29.90           N  
ATOM   2404  CA  VAL A 311     -44.047 -28.057  -2.694  1.00 29.90           C  
ATOM   2405  C   VAL A 311     -45.178 -27.092  -2.346  1.00 29.90           C  
ATOM   2406  CB  VAL A 311     -44.530 -29.091  -3.736  1.00 29.90           C  
ATOM   2407  O   VAL A 311     -46.135 -27.468  -1.664  1.00 29.90           O  
ATOM   2408  CG1 VAL A 311     -45.026 -28.393  -5.000  1.00 29.90           C  
ATOM   2409  CG2 VAL A 311     -43.410 -30.075  -4.069  1.00 29.90           C  
ATOM   2410  N   GLU A 312     -44.905 -25.753  -2.400  1.00 31.00           N  
ATOM   2411  CA  GLU A 312     -45.939 -24.749  -2.637  1.00 31.00           C  
ATOM   2412  C   GLU A 312     -45.363 -23.515  -3.326  1.00 31.00           C  
ATOM   2413  CB  GLU A 312     -46.612 -24.350  -1.321  1.00 31.00           C  
ATOM   2414  O   GLU A 312     -44.371 -22.946  -2.865  1.00 31.00           O  
ATOM   2415  CG  GLU A 312     -47.955 -25.028  -1.088  1.00 31.00           C  
ATOM   2416  CD  GLU A 312     -49.042 -24.067  -0.636  1.00 31.00           C  
ATOM   2417  OE1 GLU A 312     -50.239 -24.348  -0.873  1.00 31.00           O  
ATOM   2418  OE2 GLU A 312     -48.695 -23.022  -0.040  1.00 31.00           O  
ATOM   2419  N   GLU A 313     -45.568 -23.403  -4.656  1.00 25.58           N  
ATOM   2420  CA  GLU A 313     -46.543 -22.673  -5.461  1.00 25.58           C  
ATOM   2421  C   GLU A 313     -46.180 -21.194  -5.560  1.00 25.58           C  
ATOM   2422  CB  GLU A 313     -47.949 -22.833  -4.879  1.00 25.58           C  
ATOM   2423  O   GLU A 313     -45.968 -20.532  -4.542  1.00 25.58           O  
ATOM   2424  CG  GLU A 313     -48.817 -23.830  -5.632  1.00 25.58           C  
ATOM   2425  CD  GLU A 313     -50.272 -23.815  -5.189  1.00 25.58           C  
ATOM   2426  OE1 GLU A 313     -51.137 -24.337  -5.928  1.00 25.58           O  
ATOM   2427  OE2 GLU A 313     -50.548 -23.275  -4.094  1.00 25.58           O  
ATOM   2428  N   ALA A 314     -45.786 -20.757  -6.808  1.00 24.95           N  
ATOM   2429  CA  ALA A 314     -46.438 -20.026  -7.891  1.00 24.95           C  
ATOM   2430  C   ALA A 314     -46.552 -18.541  -7.560  1.00 24.95           C  
ATOM   2431  CB  ALA A 314     -47.819 -20.613  -8.173  1.00 24.95           C  
ATOM   2432  O   ALA A 314     -47.028 -18.173  -6.483  1.00 24.95           O  
ATOM   2433  N   LYS A 315     -45.842 -17.732  -8.289  1.00 30.23           N  
ATOM   2434  CA  LYS A 315     -46.364 -16.540  -8.949  1.00 30.23           C  
ATOM   2435  C   LYS A 315     -45.328 -15.934  -9.892  1.00 30.23           C  
ATOM   2436  CB  LYS A 315     -46.802 -15.501  -7.915  1.00 30.23           C  
ATOM   2437  O   LYS A 315     -44.202 -15.644  -9.481  1.00 30.23           O  
ATOM   2438  CG  LYS A 315     -48.222 -15.697  -7.405  1.00 30.23           C  
ATOM   2439  CD  LYS A 315     -48.679 -14.516  -6.558  1.00 30.23           C  
ATOM   2440  CE  LYS A 315     -50.095 -14.716  -6.035  1.00 30.23           C  
ATOM   2441  NZ  LYS A 315     -50.475 -13.663  -5.047  1.00 30.23           N  
ATOM   2442  N   SER A 316     -45.339 -16.239 -11.169  1.00 26.94           N  
ATOM   2443  CA  SER A 316     -45.584 -15.689 -12.498  1.00 26.94           C  
ATOM   2444  C   SER A 316     -45.532 -14.165 -12.484  1.00 26.94           C  
ATOM   2445  CB  SER A 316     -46.940 -16.155 -13.031  1.00 26.94           C  
ATOM   2446  O   SER A 316     -46.152 -13.525 -11.631  1.00 26.94           O  
ATOM   2447  OG  SER A 316     -47.979 -15.811 -12.131  1.00 26.94           O  
ATOM   2448  N   LYS A 317     -44.508 -13.561 -13.069  1.00 32.33           N  
ATOM   2449  CA  LYS A 317     -44.605 -12.401 -13.950  1.00 32.33           C  
ATOM   2450  C   LYS A 317     -43.441 -12.360 -14.936  1.00 32.33           C  
ATOM   2451  CB  LYS A 317     -44.645 -11.108 -13.133  1.00 32.33           C  
ATOM   2452  O   LYS A 317     -42.277 -12.409 -14.533  1.00 32.33           O  
ATOM   2453  CG  LYS A 317     -45.895 -10.271 -13.359  1.00 32.33           C  
ATOM   2454  CD  LYS A 317     -45.906  -9.032 -12.474  1.00 32.33           C  
ATOM   2455  CE  LYS A 317     -47.152  -8.189 -12.705  1.00 32.33           C  
ATOM   2456  NZ  LYS A 317     -47.199  -7.007 -11.793  1.00 32.33           N  
ATOM   2457  N   ALA A 318     -43.525 -12.977 -16.098  1.00 23.93           N  
ATOM   2458  CA  ALA A 318     -43.558 -12.726 -17.537  1.00 23.93           C  
ATOM   2459  C   ALA A 318     -43.243 -11.265 -17.845  1.00 23.93           C  
ATOM   2460  CB  ALA A 318     -44.920 -13.107 -18.112  1.00 23.93           C  
ATOM   2461  O   ALA A 318     -43.822 -10.358 -17.243  1.00 23.93           O  
ATOM   2462  N   GLU A 319     -42.088 -11.008 -18.495  1.00 26.75           N  
ATOM   2463  CA  GLU A 319     -41.957 -10.202 -19.705  1.00 26.75           C  
ATOM   2464  C   GLU A 319     -40.495 -10.065 -20.122  1.00 26.75           C  
ATOM   2465  CB  GLU A 319     -42.577  -8.818 -19.499  1.00 26.75           C  
ATOM   2466  O   GLU A 319     -39.657  -9.627 -19.331  1.00 26.75           O  
ATOM   2467  CG  GLU A 319     -42.848  -8.066 -20.795  1.00 26.75           C  
ATOM   2468  CD  GLU A 319     -43.447  -6.687 -20.574  1.00 26.75           C  
ATOM   2469  OE1 GLU A 319     -42.972  -5.711 -21.198  1.00 26.75           O  
ATOM   2470  OE2 GLU A 319     -44.399  -6.580 -19.769  1.00 26.75           O  
ATOM   2471  N   VAL A 320     -40.007 -10.809 -21.126  1.00 26.05           N  
ATOM   2472  CA  VAL A 320     -39.661 -10.769 -22.543  1.00 26.05           C  
ATOM   2473  C   VAL A 320     -38.666  -9.639 -22.800  1.00 26.05           C  
ATOM   2474  CB  VAL A 320     -40.914 -10.587 -23.429  1.00 26.05           C  
ATOM   2475  O   VAL A 320     -38.889  -8.500 -22.383  1.00 26.05           O  
ATOM   2476  CG1 VAL A 320     -40.520 -10.443 -24.898  1.00 26.05           C  
ATOM   2477  CG2 VAL A 320     -41.873 -11.761 -23.242  1.00 26.05           C  
ATOM   2478  N   GLY A 321     -37.440  -9.978 -23.132  1.00 26.18           N  
ATOM   2479  CA  GLY A 321     -36.803  -9.567 -24.373  1.00 26.18           C  
ATOM   2480  C   GLY A 321     -35.319  -9.880 -24.413  1.00 26.18           C  
ATOM   2481  O   GLY A 321     -34.592  -9.593 -23.460  1.00 26.18           O  
ATOM   2482  N   LYS A 322     -34.951 -10.966 -25.107  1.00 23.18           N  
ATOM   2483  CA  LYS A 322     -34.385 -11.280 -26.416  1.00 23.18           C  
ATOM   2484  C   LYS A 322     -33.043 -10.583 -26.616  1.00 23.18           C  
ATOM   2485  CB  LYS A 322     -35.354 -10.880 -27.530  1.00 23.18           C  
ATOM   2486  O   LYS A 322     -32.951  -9.358 -26.507  1.00 23.18           O  
ATOM   2487  CG  LYS A 322     -35.511 -11.930 -28.620  1.00 23.18           C  
ATOM   2488  CD  LYS A 322     -36.529 -11.500 -29.668  1.00 23.18           C  
ATOM   2489  CE  LYS A 322     -36.664 -12.536 -30.776  1.00 23.18           C  
ATOM   2490  NZ  LYS A 322     -37.746 -12.177 -31.741  1.00 23.18           N  
ATOM   2491  N   GLY A 323     -31.978 -11.390 -26.707  1.00 21.33           N  
ATOM   2492  CA  GLY A 323     -31.205 -11.715 -27.895  1.00 21.33           C  
ATOM   2493  C   GLY A 323     -29.812 -11.114 -27.884  1.00 21.33           C  
ATOM   2494  O   GLY A 323     -29.637  -9.945 -27.533  1.00 21.33           O  
ATOM   2495  N   GLU A 324     -28.823 -12.051 -27.888  1.00 29.09           N  
ATOM   2496  CA  GLU A 324     -27.898 -12.341 -28.979  1.00 29.09           C  
ATOM   2497  C   GLU A 324     -26.489 -12.600 -28.453  1.00 29.09           C  
ATOM   2498  CB  GLU A 324     -27.878 -11.190 -29.988  1.00 29.09           C  
ATOM   2499  O   GLU A 324     -25.929 -11.775 -27.729  1.00 29.09           O  
ATOM   2500  CG  GLU A 324     -28.658 -11.476 -31.263  1.00 29.09           C  
ATOM   2501  CD  GLU A 324     -28.599 -10.339 -32.271  1.00 29.09           C  
ATOM   2502  OE1 GLU A 324     -28.195 -10.578 -33.432  1.00 29.09           O  
ATOM   2503  OE2 GLU A 324     -28.959  -9.201 -31.897  1.00 29.09           O  
ATOM   2504  N   GLN A 325     -26.068 -13.866 -28.423  1.00 24.10           N  
ATOM   2505  CA  GLN A 325     -25.150 -14.767 -29.111  1.00 24.10           C  
ATOM   2506  C   GLN A 325     -23.909 -14.024 -29.596  1.00 24.10           C  
ATOM   2507  CB  GLN A 325     -25.848 -15.449 -30.289  1.00 24.10           C  
ATOM   2508  O   GLN A 325     -24.017 -12.964 -30.217  1.00 24.10           O  
ATOM   2509  CG  GLN A 325     -26.839 -16.529 -29.876  1.00 24.10           C  
ATOM   2510  CD  GLN A 325     -27.314 -17.368 -31.047  1.00 24.10           C  
ATOM   2511  NE2 GLN A 325     -27.535 -18.655 -30.802  1.00 24.10           N  
ATOM   2512  OE1 GLN A 325     -27.483 -16.864 -32.161  1.00 24.10           O  
ATOM   2513  N   LYS A 326     -22.791 -14.437 -29.072  1.00 27.77           N  
ATOM   2514  CA  LYS A 326     -21.556 -14.611 -29.832  1.00 27.77           C  
ATOM   2515  C   LYS A 326     -20.523 -15.398 -29.030  1.00 27.77           C  
ATOM   2516  CB  LYS A 326     -20.981 -13.254 -30.240  1.00 27.77           C  
ATOM   2517  O   LYS A 326     -20.191 -15.026 -27.903  1.00 27.77           O  
ATOM   2518  CG  LYS A 326     -20.203 -13.279 -31.548  1.00 27.77           C  
ATOM   2519  CD  LYS A 326     -19.677 -11.897 -31.912  1.00 27.77           C  
ATOM   2520  CE  LYS A 326     -18.892 -11.922 -33.216  1.00 27.77           C  
ATOM   2521  NZ  LYS A 326     -18.298 -10.589 -33.532  1.00 27.77           N  
ATOM   2522  N   GLU A 327     -20.295 -16.671 -29.312  1.00 23.93           N  
ATOM   2523  CA  GLU A 327     -19.387 -17.642 -29.915  1.00 23.93           C  
ATOM   2524  C   GLU A 327     -17.990 -17.053 -30.094  1.00 23.93           C  
ATOM   2525  CB  GLU A 327     -19.931 -18.124 -31.262  1.00 23.93           C  
ATOM   2526  O   GLU A 327     -17.840 -15.942 -30.607  1.00 23.93           O  
ATOM   2527  CG  GLU A 327     -20.794 -19.374 -31.165  1.00 23.93           C  
ATOM   2528  CD  GLU A 327     -20.871 -20.153 -32.468  1.00 23.93           C  
ATOM   2529  OE1 GLU A 327     -21.385 -21.295 -32.463  1.00 23.93           O  
ATOM   2530  OE2 GLU A 327     -20.412 -19.618 -33.502  1.00 23.93           O  
ATOM   2531  N   GLU A 328     -17.022 -17.645 -29.427  1.00 27.13           N  
ATOM   2532  CA  GLU A 328     -15.725 -17.958 -30.020  1.00 27.13           C  
ATOM   2533  C   GLU A 328     -14.822 -18.679 -29.024  1.00 27.13           C  
ATOM   2534  CB  GLU A 328     -15.041 -16.684 -30.523  1.00 27.13           C  
ATOM   2535  O   GLU A 328     -14.616 -18.201 -27.906  1.00 27.13           O  
ATOM   2536  CG  GLU A 328     -14.520 -16.787 -31.949  1.00 27.13           C  
ATOM   2537  CD  GLU A 328     -13.684 -15.589 -32.371  1.00 27.13           C  
ATOM   2538  OE1 GLU A 328     -13.048 -15.642 -33.448  1.00 27.13           O  
ATOM   2539  OE2 GLU A 328     -13.664 -14.591 -31.617  1.00 27.13           O  
ATOM   2540  N   GLU A 329     -14.696 -20.047 -29.189  1.00 25.65           N  
ATOM   2541  CA  GLU A 329     -13.698 -20.915 -29.806  1.00 25.65           C  
ATOM   2542  C   GLU A 329     -12.620 -21.317 -28.803  1.00 25.65           C  
ATOM   2543  CB  GLU A 329     -13.061 -20.227 -31.016  1.00 25.65           C  
ATOM   2544  O   GLU A 329     -11.970 -20.457 -28.205  1.00 25.65           O  
ATOM   2545  CG  GLU A 329     -13.083 -21.068 -32.284  1.00 25.65           C  
ATOM   2546  CD  GLU A 329     -12.216 -20.500 -33.396  1.00 25.65           C  
ATOM   2547  OE1 GLU A 329     -11.804 -21.267 -34.296  1.00 25.65           O  
ATOM   2548  OE2 GLU A 329     -11.946 -19.279 -33.367  1.00 25.65           O  
ATOM   2549  N   GLU A 330     -12.638 -22.605 -28.431  1.00 22.58           N  
ATOM   2550  CA  GLU A 330     -12.025 -23.904 -28.694  1.00 22.58           C  
ATOM   2551  C   GLU A 330     -10.506 -23.831 -28.578  1.00 22.58           C  
ATOM   2552  CB  GLU A 330     -12.423 -24.414 -30.082  1.00 22.58           C  
ATOM   2553  O   GLU A 330      -9.869 -22.989 -29.213  1.00 22.58           O  
ATOM   2554  CG  GLU A 330     -13.125 -25.765 -30.062  1.00 22.58           C  
ATOM   2555  CD  GLU A 330     -13.378 -26.329 -31.451  1.00 22.58           C  
ATOM   2556  OE1 GLU A 330     -13.773 -27.512 -31.563  1.00 22.58           O  
ATOM   2557  OE2 GLU A 330     -13.179 -25.583 -32.436  1.00 22.58           O  
ATOM   2558  N   LYS A 331      -9.963 -24.562 -27.606  1.00 30.04           N  
ATOM   2559  CA  LYS A 331      -8.811 -25.434 -27.815  1.00 30.04           C  
ATOM   2560  C   LYS A 331      -8.692 -26.466 -26.697  1.00 30.04           C  
ATOM   2561  CB  LYS A 331      -7.524 -24.612 -27.908  1.00 30.04           C  
ATOM   2562  O   LYS A 331      -8.629 -26.108 -25.519  1.00 30.04           O  
ATOM   2563  CG  LYS A 331      -6.637 -24.982 -29.088  1.00 30.04           C  
ATOM   2564  CD  LYS A 331      -5.304 -24.247 -29.037  1.00 30.04           C  
ATOM   2565  CE  LYS A 331      -4.426 -24.597 -30.231  1.00 30.04           C  
ATOM   2566  NZ  LYS A 331      -3.068 -23.985 -30.119  1.00 30.04           N  
ATOM   2567  N   GLU A 332      -9.225 -27.637 -26.832  1.00 22.21           N  
ATOM   2568  CA  GLU A 332      -9.010 -29.074 -26.972  1.00 22.21           C  
ATOM   2569  C   GLU A 332      -7.523 -29.404 -27.059  1.00 22.21           C  
ATOM   2570  CB  GLU A 332      -9.741 -29.609 -28.206  1.00 22.21           C  
ATOM   2571  O   GLU A 332      -6.825 -28.918 -27.952  1.00 22.21           O  
ATOM   2572  CG  GLU A 332     -10.135 -31.076 -28.099  1.00 22.21           C  
ATOM   2573  CD  GLU A 332     -10.761 -31.623 -29.372  1.00 22.21           C  
ATOM   2574  OE1 GLU A 332     -10.853 -32.863 -29.518  1.00 22.21           O  
ATOM   2575  OE2 GLU A 332     -11.161 -30.805 -30.230  1.00 22.21           O  
ATOM   2576  N   VAL A 333      -6.954 -30.001 -26.024  1.00 29.03           N  
ATOM   2577  CA  VAL A 333      -5.970 -31.074 -26.121  1.00 29.03           C  
ATOM   2578  C   VAL A 333      -6.279 -32.154 -25.086  1.00 29.03           C  
ATOM   2579  CB  VAL A 333      -4.531 -30.545 -25.925  1.00 29.03           C  
ATOM   2580  O   VAL A 333      -6.403 -31.862 -23.894  1.00 29.03           O  
ATOM   2581  CG1 VAL A 333      -3.515 -31.674 -26.080  1.00 29.03           C  
ATOM   2582  CG2 VAL A 333      -4.239 -29.419 -26.915  1.00 29.03           C  
ATOM   2583  N   LYS A 334      -7.020 -33.225 -25.376  1.00 23.25           N  
ATOM   2584  CA  LYS A 334      -7.057 -34.683 -25.449  1.00 23.25           C  
ATOM   2585  C   LYS A 334      -5.674 -35.281 -25.211  1.00 23.25           C  
ATOM   2586  CB  LYS A 334      -7.600 -35.139 -26.804  1.00 23.25           C  
ATOM   2587  O   LYS A 334      -4.713 -34.930 -25.900  1.00 23.25           O  
ATOM   2588  CG  LYS A 334      -9.118 -35.113 -26.903  1.00 23.25           C  
ATOM   2589  CD  LYS A 334      -9.604 -35.730 -28.208  1.00 23.25           C  
ATOM   2590  CE  LYS A 334     -11.124 -35.746 -28.289  1.00 23.25           C  
ATOM   2591  NZ  LYS A 334     -11.604 -36.292 -29.593  1.00 23.25           N  
ATOM   2592  N   GLU A 335      -5.449 -35.975 -24.139  1.00 26.81           N  
ATOM   2593  CA  GLU A 335      -4.667 -37.205 -24.056  1.00 26.81           C  
ATOM   2594  C   GLU A 335      -5.190 -38.118 -22.951  1.00 26.81           C  
ATOM   2595  CB  GLU A 335      -3.188 -36.887 -23.819  1.00 26.81           C  
ATOM   2596  O   GLU A 335      -5.353 -37.687 -21.807  1.00 26.81           O  
ATOM   2597  CG  GLU A 335      -2.236 -37.909 -24.423  1.00 26.81           C  
ATOM   2598  CD  GLU A 335      -0.773 -37.605 -24.142  1.00 26.81           C  
ATOM   2599  OE1 GLU A 335       0.091 -38.465 -24.425  1.00 26.81           O  
ATOM   2600  OE2 GLU A 335      -0.489 -36.497 -23.634  1.00 26.81           O  
ATOM   2601  N   ALA A 336      -6.041 -39.152 -23.125  1.00 34.44           N  
ATOM   2602  CA  ALA A 336      -6.208 -40.591 -22.932  1.00 34.44           C  
ATOM   2603  C   ALA A 336      -4.970 -41.204 -22.284  1.00 34.44           C  
ATOM   2604  CB  ALA A 336      -6.502 -41.276 -24.264  1.00 34.44           C  
ATOM   2605  O   ALA A 336      -3.842 -40.811 -22.591  1.00 34.44           O  
ATOM   2606  N   PRO A 337      -5.000 -42.508 -21.729  1.00 47.94           N  
ATOM   2607  CA  PRO A 337      -5.489 -43.355 -20.639  1.00 47.94           C  
ATOM   2608  C   PRO A 337      -4.382 -44.191 -20.000  1.00 47.94           C  
ATOM   2609  CB  PRO A 337      -6.523 -44.252 -21.326  1.00 47.94           C  
ATOM   2610  O   PRO A 337      -3.308 -44.351 -20.586  1.00 47.94           O  
ATOM   2611  CG  PRO A 337      -5.978 -44.480 -22.699  1.00 47.94           C  
ATOM   2612  CD  PRO A 337      -4.755 -43.626 -22.875  1.00 47.94           C  
ATOM   2613  N   LYS A 338      -4.454 -44.531 -18.714  1.00 28.60           N  
ATOM   2614  CA  LYS A 338      -3.938 -45.815 -18.248  1.00 28.60           C  
ATOM   2615  C   LYS A 338      -4.649 -46.262 -16.973  1.00 28.60           C  
ATOM   2616  CB  LYS A 338      -2.431 -45.732 -18.005  1.00 28.60           C  
ATOM   2617  O   LYS A 338      -4.717 -45.511 -15.998  1.00 28.60           O  
ATOM   2618  CG  LYS A 338      -1.598 -46.505 -19.017  1.00 28.60           C  
ATOM   2619  CD  LYS A 338      -0.109 -46.406 -18.708  1.00 28.60           C  
ATOM   2620  CE  LYS A 338       0.722 -47.215 -19.694  1.00 28.60           C  
ATOM   2621  NZ  LYS A 338       2.169 -46.848 -19.631  1.00 28.60           N  
ATOM   2622  N   GLU A 339      -5.747 -46.996 -16.977  1.00 24.38           N  
ATOM   2623  CA  GLU A 339      -6.245 -48.247 -16.412  1.00 24.38           C  
ATOM   2624  C   GLU A 339      -5.113 -49.062 -15.795  1.00 24.38           C  
ATOM   2625  CB  GLU A 339      -6.964 -49.072 -17.483  1.00 24.38           C  
ATOM   2626  O   GLU A 339      -4.117 -49.355 -16.459  1.00 24.38           O  
ATOM   2627  CG  GLU A 339      -8.432 -48.708 -17.656  1.00 24.38           C  
ATOM   2628  CD  GLU A 339      -9.230 -49.773 -18.391  1.00 24.38           C  
ATOM   2629  OE1 GLU A 339     -10.474 -49.652 -18.469  1.00 24.38           O  
ATOM   2630  OE2 GLU A 339      -8.608 -50.735 -18.892  1.00 24.38           O  
ATOM   2631  N   GLU A 340      -4.975 -49.089 -14.470  1.00 31.10           N  
ATOM   2632  CA  GLU A 340      -4.397 -50.197 -13.715  1.00 31.10           C  
ATOM   2633  C   GLU A 340      -5.192 -50.472 -12.442  1.00 31.10           C  
ATOM   2634  CB  GLU A 340      -2.934 -49.908 -13.370  1.00 31.10           C  
ATOM   2635  O   GLU A 340      -5.401 -49.570 -11.628  1.00 31.10           O  
ATOM   2636  CG  GLU A 340      -2.154 -51.135 -12.920  1.00 31.10           C  
ATOM   2637  CD  GLU A 340      -0.700 -50.836 -12.595  1.00 31.10           C  
ATOM   2638  OE1 GLU A 340      -0.019 -51.704 -12.002  1.00 31.10           O  
ATOM   2639  OE2 GLU A 340      -0.237 -49.724 -12.935  1.00 31.10           O  
ATOM   2640  N   LYS A 341      -6.208 -51.260 -12.460  1.00 22.53           N  
ATOM   2641  CA  LYS A 341      -6.676 -52.462 -11.776  1.00 22.53           C  
ATOM   2642  C   LYS A 341      -5.541 -53.135 -11.009  1.00 22.53           C  
ATOM   2643  CB  LYS A 341      -7.288 -53.445 -12.775  1.00 22.53           C  
ATOM   2644  O   LYS A 341      -4.467 -53.376 -11.564  1.00 22.53           O  
ATOM   2645  CG  LYS A 341      -8.576 -54.095 -12.293  1.00 22.53           C  
ATOM   2646  CD  LYS A 341      -9.105 -55.104 -13.304  1.00 22.53           C  
ATOM   2647  CE  LYS A 341     -10.366 -55.793 -12.801  1.00 22.53           C  
ATOM   2648  NZ  LYS A 341     -10.787 -56.907 -13.702  1.00 22.53           N  
ATOM   2649  N   VAL A 342      -5.536 -53.113  -9.657  1.00 25.52           N  
ATOM   2650  CA  VAL A 342      -5.211 -54.284  -8.849  1.00 25.52           C  
ATOM   2651  C   VAL A 342      -5.280 -53.925  -7.367  1.00 25.52           C  
ATOM   2652  CB  VAL A 342      -3.814 -54.845  -9.198  1.00 25.52           C  
ATOM   2653  O   VAL A 342      -4.708 -52.920  -6.938  1.00 25.52           O  
ATOM   2654  CG1 VAL A 342      -3.495 -56.070  -8.342  1.00 25.52           C  
ATOM   2655  CG2 VAL A 342      -3.734 -55.192 -10.683  1.00 25.52           C  
ATOM   2656  N   GLU A 343      -6.366 -54.383  -6.667  1.00 27.13           N  
ATOM   2657  CA  GLU A 343      -6.551 -55.472  -5.712  1.00 27.13           C  
ATOM   2658  C   GLU A 343      -6.599 -54.948  -4.280  1.00 27.13           C  
ATOM   2659  CB  GLU A 343      -5.434 -56.509  -5.857  1.00 27.13           C  
ATOM   2660  O   GLU A 343      -5.689 -54.240  -3.842  1.00 27.13           O  
ATOM   2661  CG  GLU A 343      -5.938 -57.931  -6.058  1.00 27.13           C  
ATOM   2662  CD  GLU A 343      -4.819 -58.956  -6.150  1.00 27.13           C  
ATOM   2663  OE1 GLU A 343      -5.111 -60.173  -6.168  1.00 27.13           O  
ATOM   2664  OE2 GLU A 343      -3.640 -58.538  -6.204  1.00 27.13           O  
ATOM   2665  N   LYS A 344      -7.770 -54.790  -3.764  1.00 21.33           N  
ATOM   2666  CA  LYS A 344      -8.476 -55.288  -2.588  1.00 21.33           C  
ATOM   2667  C   LYS A 344      -7.592 -56.228  -1.772  1.00 21.33           C  
ATOM   2668  CB  LYS A 344      -9.764 -56.004  -2.997  1.00 21.33           C  
ATOM   2669  O   LYS A 344      -7.080 -57.218  -2.298  1.00 21.33           O  
ATOM   2670  CG  LYS A 344     -11.013 -55.474  -2.308  1.00 21.33           C  
ATOM   2671  CD  LYS A 344     -12.263 -56.207  -2.777  1.00 21.33           C  
ATOM   2672  CE  LYS A 344     -13.513 -55.682  -2.082  1.00 21.33           C  
ATOM   2673  NZ  LYS A 344     -14.744 -56.388  -2.550  1.00 21.33           N  
ATOM   2674  N   LYS A 345      -6.969 -55.785  -0.747  1.00 27.30           N  
ATOM   2675  CA  LYS A 345      -6.638 -56.629   0.398  1.00 27.30           C  
ATOM   2676  C   LYS A 345      -6.973 -55.930   1.712  1.00 27.30           C  
ATOM   2677  CB  LYS A 345      -5.158 -57.014   0.371  1.00 27.30           C  
ATOM   2678  O   LYS A 345      -6.513 -54.814   1.962  1.00 27.30           O  
ATOM   2679  CG  LYS A 345      -4.908 -58.514   0.318  1.00 27.30           C  
ATOM   2680  CD  LYS A 345      -3.431 -58.841   0.496  1.00 27.30           C  
ATOM   2681  CE  LYS A 345      -3.185 -60.344   0.477  1.00 27.30           C  
ATOM   2682  NZ  LYS A 345      -1.733 -60.669   0.602  1.00 27.30           N  
ATOM   2683  N   GLU A 346      -8.183 -56.057   2.215  1.00 22.62           N  
ATOM   2684  CA  GLU A 346      -8.739 -56.508   3.487  1.00 22.62           C  
ATOM   2685  C   GLU A 346      -7.677 -57.196   4.340  1.00 22.62           C  
ATOM   2686  CB  GLU A 346      -9.920 -57.453   3.253  1.00 22.62           C  
ATOM   2687  O   GLU A 346      -7.034 -58.147   3.891  1.00 22.62           O  
ATOM   2688  CG  GLU A 346     -11.277 -56.818   3.520  1.00 22.62           C  
ATOM   2689  CD  GLU A 346     -12.423 -57.817   3.489  1.00 22.62           C  
ATOM   2690  OE1 GLU A 346     -13.522 -57.497   3.998  1.00 22.62           O  
ATOM   2691  OE2 GLU A 346     -12.221 -58.929   2.951  1.00 22.62           O  
ATOM   2692  N   GLU A 347      -7.014 -56.521   5.243  1.00 30.48           N  
ATOM   2693  CA  GLU A 347      -6.409 -57.160   6.407  1.00 30.48           C  
ATOM   2694  C   GLU A 347      -6.736 -56.398   7.688  1.00 30.48           C  
ATOM   2695  CB  GLU A 347      -4.892 -57.268   6.233  1.00 30.48           C  
ATOM   2696  O   GLU A 347      -6.496 -55.193   7.778  1.00 30.48           O  
ATOM   2697  CG  GLU A 347      -4.256 -58.381   7.053  1.00 30.48           C  
ATOM   2698  CD  GLU A 347      -2.749 -58.474   6.874  1.00 30.48           C  
ATOM   2699  OE1 GLU A 347      -2.092 -59.221   7.634  1.00 30.48           O  
ATOM   2700  OE2 GLU A 347      -2.221 -57.793   5.966  1.00 30.48           O  
ATOM   2701  N   LYS A 348      -7.871 -56.613   8.355  1.00 26.17           N  
ATOM   2702  CA  LYS A 348      -8.286 -56.947   9.715  1.00 26.17           C  
ATOM   2703  C   LYS A 348      -7.088 -56.995  10.659  1.00 26.17           C  
ATOM   2704  CB  LYS A 348      -9.025 -58.286   9.737  1.00 26.17           C  
ATOM   2705  O   LYS A 348      -6.040 -57.543  10.313  1.00 26.17           O  
ATOM   2706  CG  LYS A 348     -10.504 -58.172  10.075  1.00 26.17           C  
ATOM   2707  CD  LYS A 348     -11.146 -59.543  10.246  1.00 26.17           C  
ATOM   2708  CE  LYS A 348     -12.619 -59.429  10.612  1.00 26.17           C  
ATOM   2709  NZ  LYS A 348     -13.238 -60.769  10.843  1.00 26.17           N  
ATOM   2710  N   PRO A 349      -7.282 -56.575  11.935  1.00 43.77           N  
ATOM   2711  CA  PRO A 349      -6.561 -55.927  13.032  1.00 43.77           C  
ATOM   2712  C   PRO A 349      -5.901 -56.928  13.978  1.00 43.77           C  
ATOM   2713  CB  PRO A 349      -7.654 -55.134  13.752  1.00 43.77           C  
ATOM   2714  O   PRO A 349      -6.374 -58.060  14.112  1.00 43.77           O  
ATOM   2715  CG  PRO A 349      -8.881 -55.979  13.634  1.00 43.77           C  
ATOM   2716  CD  PRO A 349      -8.569 -57.149  12.744  1.00 43.77           C  
ATOM   2717  N   LYS A 350      -4.649 -56.848  14.163  1.00 28.50           N  
ATOM   2718  CA  LYS A 350      -3.786 -57.488  15.151  1.00 28.50           C  
ATOM   2719  C   LYS A 350      -3.603 -56.600  16.379  1.00 28.50           C  
ATOM   2720  CB  LYS A 350      -2.425 -57.822  14.540  1.00 28.50           C  
ATOM   2721  O   LYS A 350      -3.226 -55.433  16.257  1.00 28.50           O  
ATOM   2722  CG  LYS A 350      -2.241 -59.295  14.206  1.00 28.50           C  
ATOM   2723  CD  LYS A 350      -0.875 -59.563  13.588  1.00 28.50           C  
ATOM   2724  CE  LYS A 350      -0.677 -61.042  13.285  1.00 28.50           C  
ATOM   2725  NZ  LYS A 350       0.561 -61.282  12.485  1.00 28.50           N  
ATOM   2726  N   ASP A 351      -4.417 -56.752  17.419  1.00 22.84           N  
ATOM   2727  CA  ASP A 351      -4.358 -57.253  18.789  1.00 22.84           C  
ATOM   2728  C   ASP A 351      -2.918 -57.303  19.294  1.00 22.84           C  
ATOM   2729  CB  ASP A 351      -4.996 -58.640  18.881  1.00 22.84           C  
ATOM   2730  O   ASP A 351      -2.047 -57.887  18.646  1.00 22.84           O  
ATOM   2731  CG  ASP A 351      -6.489 -58.589  19.154  1.00 22.84           C  
ATOM   2732  OD1 ASP A 351      -6.936 -57.730  19.944  1.00 22.84           O  
ATOM   2733  OD2 ASP A 351      -7.225 -59.418  18.576  1.00 22.84           O  
ATOM   2734  N   VAL A 352      -2.594 -56.352  20.231  1.00 28.11           N  
ATOM   2735  CA  VAL A 352      -2.031 -56.785  21.506  1.00 28.11           C  
ATOM   2736  C   VAL A 352      -1.138 -55.686  22.077  1.00 28.11           C  
ATOM   2737  CB  VAL A 352      -1.231 -58.098  21.357  1.00 28.11           C  
ATOM   2738  O   VAL A 352      -0.283 -55.143  21.373  1.00 28.11           O  
ATOM   2739  CG1 VAL A 352      -0.806 -58.630  22.724  1.00 28.11           C  
ATOM   2740  CG2 VAL A 352      -2.055 -59.142  20.605  1.00 28.11           C  
ATOM   2741  N   PRO A 353      -1.141 -55.476  23.371  1.00 44.79           N  
ATOM   2742  CA  PRO A 353      -1.686 -55.273  24.716  1.00 44.79           C  
ATOM   2743  C   PRO A 353      -1.004 -54.130  25.463  1.00 44.79           C  
ATOM   2744  CB  PRO A 353      -1.424 -56.612  25.409  1.00 44.79           C  
ATOM   2745  O   PRO A 353       0.129 -53.765  25.138  1.00 44.79           O  
ATOM   2746  CG  PRO A 353      -0.123 -57.085  24.845  1.00 44.79           C  
ATOM   2747  CD  PRO A 353       0.291 -56.148  23.748  1.00 44.79           C  
ATOM   2748  N   GLU A 354      -1.837 -53.417  26.086  1.00 22.75           N  
ATOM   2749  CA  GLU A 354      -2.128 -53.143  27.490  1.00 22.75           C  
ATOM   2750  C   GLU A 354      -0.952 -53.529  28.383  1.00 22.75           C  
ATOM   2751  CB  GLU A 354      -3.390 -53.886  27.933  1.00 22.75           C  
ATOM   2752  O   GLU A 354      -0.489 -54.671  28.349  1.00 22.75           O  
ATOM   2753  CG  GLU A 354      -4.620 -52.997  28.045  1.00 22.75           C  
ATOM   2754  CD  GLU A 354      -5.868 -53.750  28.479  1.00 22.75           C  
ATOM   2755  OE1 GLU A 354      -6.896 -53.101  28.776  1.00 22.75           O  
ATOM   2756  OE2 GLU A 354      -5.816 -54.999  28.525  1.00 22.75           O  
ATOM   2757  N   LYS A 355      -0.152 -52.546  28.770  1.00 27.47           N  
ATOM   2758  CA  LYS A 355       0.553 -52.563  30.049  1.00 27.47           C  
ATOM   2759  C   LYS A 355       0.395 -51.234  30.781  1.00 27.47           C  
ATOM   2760  CB  LYS A 355       2.036 -52.874  29.840  1.00 27.47           C  
ATOM   2761  O   LYS A 355       0.700 -50.175  30.229  1.00 27.47           O  
ATOM   2762  CG  LYS A 355       2.385 -54.348  29.978  1.00 27.47           C  
ATOM   2763  CD  LYS A 355       3.888 -54.578  29.884  1.00 27.47           C  
ATOM   2764  CE  LYS A 355       4.237 -56.055  30.013  1.00 27.47           C  
ATOM   2765  NZ  LYS A 355       5.698 -56.297  29.820  1.00 27.47           N  
ATOM   2766  N   LYS A 356      -0.590 -51.081  31.552  1.00 25.06           N  
ATOM   2767  CA  LYS A 356      -0.824 -50.884  32.980  1.00 25.06           C  
ATOM   2768  C   LYS A 356       0.491 -50.847  33.753  1.00 25.06           C  
ATOM   2769  CB  LYS A 356      -1.726 -51.989  33.534  1.00 25.06           C  
ATOM   2770  O   LYS A 356       1.347 -51.716  33.574  1.00 25.06           O  
ATOM   2771  CG  LYS A 356      -3.169 -51.905  33.060  1.00 25.06           C  
ATOM   2772  CD  LYS A 356      -4.129 -52.502  34.082  1.00 25.06           C  
ATOM   2773  CE  LYS A 356      -5.573 -52.423  33.607  1.00 25.06           C  
ATOM   2774  NZ  LYS A 356      -6.510 -53.073  34.571  1.00 25.06           N  
ATOM   2775  N   LYS A 357       0.802 -49.705  34.195  1.00 23.84           N  
ATOM   2776  CA  LYS A 357       1.423 -49.625  35.514  1.00 23.84           C  
ATOM   2777  C   LYS A 357       1.433 -48.190  36.031  1.00 23.84           C  
ATOM   2778  CB  LYS A 357       2.848 -50.177  35.470  1.00 23.84           C  
ATOM   2779  O   LYS A 357       1.918 -47.283  35.352  1.00 23.84           O  
ATOM   2780  CG  LYS A 357       3.283 -50.870  36.753  1.00 23.84           C  
ATOM   2781  CD  LYS A 357       4.694 -51.433  36.634  1.00 23.84           C  
ATOM   2782  CE  LYS A 357       5.151 -52.078  37.935  1.00 23.84           C  
ATOM   2783  NZ  LYS A 357       6.508 -52.688  37.803  1.00 23.84           N  
ATOM   2784  N   ALA A 358       0.496 -47.794  36.873  1.00 24.23           N  
ATOM   2785  CA  ALA A 358       0.362 -47.493  38.296  1.00 24.23           C  
ATOM   2786  C   ALA A 358       1.627 -46.835  38.839  1.00 24.23           C  
ATOM   2787  CB  ALA A 358       0.047 -48.763  39.082  1.00 24.23           C  
ATOM   2788  O   ALA A 358       2.739 -47.289  38.560  1.00 24.23           O  
ATOM   2789  N   GLU A 359       1.498 -45.550  39.366  1.00 22.77           N  
ATOM   2790  CA  GLU A 359       1.874 -45.209  40.735  1.00 22.77           C  
ATOM   2791  C   GLU A 359       2.063 -43.703  40.897  1.00 22.77           C  
ATOM   2792  CB  GLU A 359       3.152 -45.947  41.142  1.00 22.77           C  
ATOM   2793  O   GLU A 359       2.847 -43.089  40.170  1.00 22.77           O  
ATOM   2794  CG  GLU A 359       3.245 -46.239  42.632  1.00 22.77           C  
ATOM   2795  CD  GLU A 359       4.534 -46.944  43.026  1.00 22.77           C  
ATOM   2796  OE1 GLU A 359       5.034 -46.711  44.149  1.00 22.77           O  
ATOM   2797  OE2 GLU A 359       5.048 -47.735  42.203  1.00 22.77           O  
ATOM   2798  N   SER A 360       1.086 -42.947  41.541  1.00 25.27           N  
ATOM   2799  CA  SER A 360       0.900 -42.123  42.730  1.00 25.27           C  
ATOM   2800  C   SER A 360       2.208 -41.467  43.159  1.00 25.27           C  
ATOM   2801  CB  SER A 360       0.339 -42.960  43.880  1.00 25.27           C  
ATOM   2802  O   SER A 360       3.279 -42.065  43.034  1.00 25.27           O  
ATOM   2803  OG  SER A 360       0.643 -44.332  43.699  1.00 25.27           O  
ATOM   2804  N   PRO A 361       2.147 -40.431  44.099  1.00 39.84           N  
ATOM   2805  CA  PRO A 361       1.859 -39.068  44.553  1.00 39.84           C  
ATOM   2806  C   PRO A 361       3.093 -38.358  45.106  1.00 39.84           C  
ATOM   2807  CB  PRO A 361       0.812 -39.276  45.650  1.00 39.84           C  
ATOM   2808  O   PRO A 361       4.124 -38.994  45.338  1.00 39.84           O  
ATOM   2809  CG  PRO A 361       1.204 -40.556  46.315  1.00 39.84           C  
ATOM   2810  CD  PRO A 361       2.328 -41.174  45.534  1.00 39.84           C  
ATOM   2811  N   VAL A 362       3.318 -37.047  45.103  1.00 24.68           N  
ATOM   2812  CA  VAL A 362       3.837 -36.247  46.208  1.00 24.68           C  
ATOM   2813  C   VAL A 362       3.335 -34.810  46.087  1.00 24.68           C  
ATOM   2814  CB  VAL A 362       5.382 -36.270  46.247  1.00 24.68           C  
ATOM   2815  O   VAL A 362       3.428 -34.201  45.018  1.00 24.68           O  
ATOM   2816  CG1 VAL A 362       5.905 -35.406  47.393  1.00 24.68           C  
ATOM   2817  CG2 VAL A 362       5.890 -37.704  46.380  1.00 24.68           C  
ATOM   2818  N   LYS A 363       2.299 -34.330  46.877  1.00 22.01           N  
ATOM   2819  CA  LYS A 363       2.081 -33.505  48.062  1.00 22.01           C  
ATOM   2820  C   LYS A 363       2.454 -32.050  47.795  1.00 22.01           C  
ATOM   2821  CB  LYS A 363       2.886 -34.043  49.246  1.00 22.01           C  
ATOM   2822  O   LYS A 363       3.557 -31.762  47.324  1.00 22.01           O  
ATOM   2823  CG  LYS A 363       2.223 -35.207  49.968  1.00 22.01           C  
ATOM   2824  CD  LYS A 363       3.023 -35.634  51.192  1.00 22.01           C  
ATOM   2825  CE  LYS A 363       2.367 -36.807  51.908  1.00 22.01           C  
ATOM   2826  NZ  LYS A 363       3.268 -37.400  52.941  1.00 22.01           N  
ATOM   2827  N   GLU A 364       1.517 -31.121  47.821  1.00 23.12           N  
ATOM   2828  CA  GLU A 364       1.042 -29.942  48.540  1.00 23.12           C  
ATOM   2829  C   GLU A 364       2.203 -29.040  48.948  1.00 23.12           C  
ATOM   2830  CB  GLU A 364       0.235 -30.354  49.774  1.00 23.12           C  
ATOM   2831  O   GLU A 364       3.165 -29.500  49.568  1.00 23.12           O  
ATOM   2832  CG  GLU A 364      -1.062 -29.577  49.948  1.00 23.12           C  
ATOM   2833  CD  GLU A 364      -1.755 -29.856  51.272  1.00 23.12           C  
ATOM   2834  OE1 GLU A 364      -2.742 -29.158  51.599  1.00 23.12           O  
ATOM   2835  OE2 GLU A 364      -1.308 -30.780  51.988  1.00 23.12           O  
ATOM   2836  N   GLU A 365       2.365 -27.941  48.234  1.00 23.26           N  
ATOM   2837  CA  GLU A 365       2.735 -26.732  48.963  1.00 23.26           C  
ATOM   2838  C   GLU A 365       2.113 -25.492  48.328  1.00 23.26           C  
ATOM   2839  CB  GLU A 365       4.258 -26.584  49.023  1.00 23.26           C  
ATOM   2840  O   GLU A 365       2.285 -25.248  47.132  1.00 23.26           O  
ATOM   2841  CG  GLU A 365       4.769 -26.014  50.338  1.00 23.26           C  
ATOM   2842  CD  GLU A 365       6.251 -25.676  50.310  1.00 23.26           C  
ATOM   2843  OE1 GLU A 365       6.727 -24.955  51.216  1.00 23.26           O  
ATOM   2844  OE2 GLU A 365       6.942 -26.136  49.373  1.00 23.26           O  
ATOM   2845  N   ALA A 366       0.910 -25.159  48.625  1.00 20.94           N  
ATOM   2846  CA  ALA A 366       0.219 -23.939  49.035  1.00 20.94           C  
ATOM   2847  C   ALA A 366       1.212 -22.818  49.326  1.00 20.94           C  
ATOM   2848  CB  ALA A 366      -0.652 -24.207  50.260  1.00 20.94           C  
ATOM   2849  O   ALA A 366       2.174 -23.011  50.073  1.00 20.94           O  
ATOM   2850  N   VAL A 367       1.526 -21.975  48.343  1.00 25.50           N  
ATOM   2851  CA  VAL A 367       1.887 -20.606  48.696  1.00 25.50           C  
ATOM   2852  C   VAL A 367       1.059 -19.624  47.869  1.00 25.50           C  
ATOM   2853  CB  VAL A 367       3.394 -20.343  48.482  1.00 25.50           C  
ATOM   2854  O   VAL A 367       1.020 -19.717  46.640  1.00 25.50           O  
ATOM   2855  CG1 VAL A 367       3.860 -19.156  49.323  1.00 25.50           C  
ATOM   2856  CG2 VAL A 367       4.206 -21.592  48.819  1.00 25.50           C  
ATOM   2857  N   ALA A 368      -0.194 -19.391  48.196  1.00 22.33           N  
ATOM   2858  CA  ALA A 368      -0.993 -18.176  48.327  1.00 22.33           C  
ATOM   2859  C   ALA A 368      -0.103 -16.952  48.525  1.00 22.33           C  
ATOM   2860  CB  ALA A 368      -1.976 -18.307  49.488  1.00 22.33           C  
ATOM   2861  O   ALA A 368       0.760 -16.941  49.406  1.00 22.33           O  
ATOM   2862  N   GLU A 369       0.361 -16.314  47.452  1.00 22.65           N  
ATOM   2863  CA  GLU A 369       0.798 -14.930  47.610  1.00 22.65           C  
ATOM   2864  C   GLU A 369       0.081 -14.009  46.627  1.00 22.65           C  
ATOM   2865  CB  GLU A 369       2.314 -14.820  47.423  1.00 22.65           C  
ATOM   2866  O   GLU A 369       0.111 -14.240  45.416  1.00 22.65           O  
ATOM   2867  CG  GLU A 369       2.960 -13.729  48.265  1.00 22.65           C  
ATOM   2868  CD  GLU A 369       4.436 -13.532  47.962  1.00 22.65           C  
ATOM   2869  OE1 GLU A 369       5.016 -12.513  48.401  1.00 22.65           O  
ATOM   2870  OE2 GLU A 369       5.019 -14.403  47.278  1.00 22.65           O  
ATOM   2871  N   VAL A 370      -1.161 -13.620  46.866  1.00 22.11           N  
ATOM   2872  CA  VAL A 370      -1.983 -12.415  46.817  1.00 22.11           C  
ATOM   2873  C   VAL A 370      -1.087 -11.181  46.737  1.00 22.11           C  
ATOM   2874  CB  VAL A 370      -2.920 -12.316  48.042  1.00 22.11           C  
ATOM   2875  O   VAL A 370      -0.201 -10.995  47.575  1.00 22.11           O  
ATOM   2876  CG1 VAL A 370      -3.732 -11.023  47.997  1.00 22.11           C  
ATOM   2877  CG2 VAL A 370      -3.845 -13.529  48.105  1.00 22.11           C  
ATOM   2878  N   VAL A 371      -0.555 -10.768  45.571  1.00 26.11           N  
ATOM   2879  CA  VAL A 371       0.011  -9.452  45.295  1.00 26.11           C  
ATOM   2880  C   VAL A 371      -1.081  -8.517  44.781  1.00 26.11           C  
ATOM   2881  CB  VAL A 371       1.167  -9.533  44.273  1.00 26.11           C  
ATOM   2882  O   VAL A 371      -1.769  -8.832  43.807  1.00 26.11           O  
ATOM   2883  CG1 VAL A 371       1.693  -8.138  43.940  1.00 26.11           C  
ATOM   2884  CG2 VAL A 371       2.291 -10.418  44.808  1.00 26.11           C  
ATOM   2885  N   THR A 372      -2.019  -8.085  45.693  1.00 21.02           N  
ATOM   2886  CA  THR A 372      -2.760  -6.851  45.928  1.00 21.02           C  
ATOM   2887  C   THR A 372      -1.973  -5.644  45.425  1.00 21.02           C  
ATOM   2888  CB  THR A 372      -3.084  -6.670  47.422  1.00 21.02           C  
ATOM   2889  O   THR A 372      -0.785  -5.503  45.723  1.00 21.02           O  
ATOM   2890  CG2 THR A 372      -4.057  -7.740  47.907  1.00 21.02           C  
ATOM   2891  OG1 THR A 372      -1.873  -6.762  48.183  1.00 21.02           O  
ATOM   2892  N   ILE A 373      -2.247  -5.213  44.255  1.00 22.15           N  
ATOM   2893  CA  ILE A 373      -2.308  -3.924  43.575  1.00 22.15           C  
ATOM   2894  C   ILE A 373      -2.909  -2.876  44.508  1.00 22.15           C  
ATOM   2895  CB  ILE A 373      -3.129  -4.013  42.268  1.00 22.15           C  
ATOM   2896  O   ILE A 373      -4.023  -3.048  45.010  1.00 22.15           O  
ATOM   2897  CG1 ILE A 373      -2.458  -4.974  41.280  1.00 22.15           C  
ATOM   2898  CG2 ILE A 373      -3.307  -2.625  41.647  1.00 22.15           C  
ATOM   2899  CD1 ILE A 373      -3.331  -5.348  40.090  1.00 22.15           C  
ATOM   2900  N   THR A 374      -2.213  -2.272  45.494  1.00 20.79           N  
ATOM   2901  CA  THR A 374      -2.446  -1.072  46.290  1.00 20.79           C  
ATOM   2902  C   THR A 374      -2.287   0.183  45.436  1.00 20.79           C  
ATOM   2903  CB  THR A 374      -1.486  -1.003  47.492  1.00 20.79           C  
ATOM   2904  O   THR A 374      -1.242   0.389  44.815  1.00 20.79           O  
ATOM   2905  CG2 THR A 374      -1.848  -2.046  48.545  1.00 20.79           C  
ATOM   2906  OG1 THR A 374      -0.147  -1.241  47.041  1.00 20.79           O  
ATOM   2907  N   LYS A 375      -3.266   0.613  44.713  1.00 22.55           N  
ATOM   2908  CA  LYS A 375      -3.728   1.961  44.395  1.00 22.55           C  
ATOM   2909  C   LYS A 375      -4.059   2.743  45.663  1.00 22.55           C  
ATOM   2910  CB  LYS A 375      -4.951   1.907  43.478  1.00 22.55           C  
ATOM   2911  O   LYS A 375      -4.863   2.294  46.483  1.00 22.55           O  
ATOM   2912  CG  LYS A 375      -4.613   1.913  41.994  1.00 22.55           C  
ATOM   2913  CD  LYS A 375      -5.870   1.906  41.134  1.00 22.55           C  
ATOM   2914  CE  LYS A 375      -5.535   2.001  39.652  1.00 22.55           C  
ATOM   2915  NZ  LYS A 375      -6.555   1.309  38.808  1.00 22.55           N  
ATOM   2916  N   SER A 376      -3.159   3.249  46.435  1.00 21.52           N  
ATOM   2917  CA  SER A 376      -3.169   4.267  47.481  1.00 21.52           C  
ATOM   2918  C   SER A 376      -3.480   5.645  46.908  1.00 21.52           C  
ATOM   2919  CB  SER A 376      -1.825   4.300  48.209  1.00 21.52           C  
ATOM   2920  O   SER A 376      -2.759   6.140  46.039  1.00 21.52           O  
ATOM   2921  OG  SER A 376      -1.125   3.080  48.029  1.00 21.52           O  
ATOM   2922  N   VAL A 377      -4.703   5.988  46.728  1.00 21.67           N  
ATOM   2923  CA  VAL A 377      -5.387   7.277  46.753  1.00 21.67           C  
ATOM   2924  C   VAL A 377      -5.579   7.732  48.198  1.00 21.67           C  
ATOM   2925  CB  VAL A 377      -6.750   7.210  46.030  1.00 21.67           C  
ATOM   2926  O   VAL A 377      -6.108   6.986  49.025  1.00 21.67           O  
ATOM   2927  CG1 VAL A 377      -7.517   8.520  46.200  1.00 21.67           C  
ATOM   2928  CG2 VAL A 377      -6.553   6.892  44.549  1.00 21.67           C  
ATOM   2929  N   LYS A 378      -4.625   8.367  48.877  1.00 25.60           N  
ATOM   2930  CA  LYS A 378      -4.504   9.130  50.116  1.00 25.60           C  
ATOM   2931  C   LYS A 378      -5.234  10.466  50.014  1.00 25.60           C  
ATOM   2932  CB  LYS A 378      -3.032   9.363  50.462  1.00 25.60           C  
ATOM   2933  O   LYS A 378      -4.924  11.284  49.145  1.00 25.60           O  
ATOM   2934  CG  LYS A 378      -2.810  10.023  51.814  1.00 25.60           C  
ATOM   2935  CD  LYS A 378      -1.371   9.861  52.286  1.00 25.60           C  
ATOM   2936  CE  LYS A 378      -1.130  10.584  53.605  1.00 25.60           C  
ATOM   2937  NZ  LYS A 378       0.157  10.166  54.238  1.00 25.60           N  
ATOM   2938  N   VAL A 379      -6.550  10.530  50.195  1.00 18.11           N  
ATOM   2939  CA  VAL A 379      -7.549  11.431  50.761  1.00 18.11           C  
ATOM   2940  C   VAL A 379      -7.111  11.881  52.153  1.00 18.11           C  
ATOM   2941  CB  VAL A 379      -8.941  10.763  50.830  1.00 18.11           C  
ATOM   2942  O   VAL A 379      -6.790  11.052  53.007  1.00 18.11           O  
ATOM   2943  CG1 VAL A 379     -10.001  11.768  51.275  1.00 18.11           C  
ATOM   2944  CG2 VAL A 379      -9.309  10.157  49.477  1.00 18.11           C  
ATOM   2945  N   HIS A 380      -6.437  12.998  52.318  1.00 24.21           N  
ATOM   2946  CA  HIS A 380      -6.210  13.790  53.522  1.00 24.21           C  
ATOM   2947  C   HIS A 380      -7.386  14.719  53.800  1.00 24.21           C  
ATOM   2948  CB  HIS A 380      -4.919  14.601  53.394  1.00 24.21           C  
ATOM   2949  O   HIS A 380      -7.796  15.487  52.926  1.00 24.21           O  
ATOM   2950  CG  HIS A 380      -3.691  13.837  53.776  1.00 24.21           C  
ATOM   2951  CD2 HIS A 380      -3.250  12.615  53.396  1.00 24.21           C  
ATOM   2952  ND1 HIS A 380      -2.752  14.330  54.657  1.00 24.21           N  
ATOM   2953  CE1 HIS A 380      -1.784  13.441  54.802  1.00 24.21           C  
ATOM   2954  NE2 HIS A 380      -2.062  12.391  54.049  1.00 24.21           N  
ATOM   2955  N   LEU A 381      -8.402  14.285  54.506  1.00 22.41           N  
ATOM   2956  CA  LEU A 381      -9.284  14.731  55.579  1.00 22.41           C  
ATOM   2957  C   LEU A 381      -8.487  15.383  56.703  1.00 22.41           C  
ATOM   2958  CB  LEU A 381     -10.097  13.556  56.128  1.00 22.41           C  
ATOM   2959  O   LEU A 381      -7.513  14.806  57.195  1.00 22.41           O  
ATOM   2960  CG  LEU A 381     -11.611  13.758  56.212  1.00 22.41           C  
ATOM   2961  CD1 LEU A 381     -12.255  13.507  54.853  1.00 22.41           C  
ATOM   2962  CD2 LEU A 381     -12.215  12.845  57.273  1.00 22.41           C  
ATOM   2963  N   GLU A 382      -8.480  16.723  56.829  1.00 24.79           N  
ATOM   2964  CA  GLU A 382      -8.266  17.234  58.179  1.00 24.79           C  
ATOM   2965  C   GLU A 382      -8.830  18.644  58.332  1.00 24.79           C  
ATOM   2966  CB  GLU A 382      -6.775  17.224  58.528  1.00 24.79           C  
ATOM   2967  O   GLU A 382      -8.572  19.515  57.500  1.00 24.79           O  
ATOM   2968  CG  GLU A 382      -6.262  15.871  58.998  1.00 24.79           C  
ATOM   2969  CD  GLU A 382      -4.891  15.943  59.651  1.00 24.79           C  
ATOM   2970  OE1 GLU A 382      -4.518  14.998  60.383  1.00 24.79           O  
ATOM   2971  OE2 GLU A 382      -4.185  16.952  59.429  1.00 24.79           O  
ATOM   2972  N   LYS A 383     -10.018  18.798  58.985  1.00 20.93           N  
ATOM   2973  CA  LYS A 383     -10.604  19.351  60.203  1.00 20.93           C  
ATOM   2974  C   LYS A 383      -9.662  20.355  60.860  1.00 20.93           C  
ATOM   2975  CB  LYS A 383     -10.949  18.234  61.189  1.00 20.93           C  
ATOM   2976  O   LYS A 383      -8.474  20.077  61.035  1.00 20.93           O  
ATOM   2977  CG  LYS A 383     -12.296  18.407  61.875  1.00 20.93           C  
ATOM   2978  CD  LYS A 383     -12.577  17.270  62.849  1.00 20.93           C  
ATOM   2979  CE  LYS A 383     -13.934  17.431  63.521  1.00 20.93           C  
ATOM   2980  NZ  LYS A 383     -14.284  16.242  64.354  1.00 20.93           N  
ATOM   2981  N   GLU A 384     -10.051  21.688  60.846  1.00 22.14           N  
ATOM   2982  CA  GLU A 384     -10.277  22.722  61.852  1.00 22.14           C  
ATOM   2983  C   GLU A 384      -9.108  22.806  62.829  1.00 22.14           C  
ATOM   2984  CB  GLU A 384     -11.580  22.457  62.611  1.00 22.14           C  
ATOM   2985  O   GLU A 384      -8.615  21.781  63.304  1.00 22.14           O  
ATOM   2986  CG  GLU A 384     -12.821  22.981  61.904  1.00 22.14           C  
ATOM   2987  CD  GLU A 384     -13.956  23.322  62.856  1.00 22.14           C  
ATOM   2988  OE1 GLU A 384     -14.500  24.447  62.775  1.00 22.14           O  
ATOM   2989  OE2 GLU A 384     -14.303  22.457  63.692  1.00 22.14           O  
ATOM   2990  N   THR A 385      -8.377  23.952  62.836  1.00 26.50           N  
ATOM   2991  CA  THR A 385      -7.989  24.632  64.067  1.00 26.50           C  
ATOM   2992  C   THR A 385      -7.212  25.909  63.758  1.00 26.50           C  
ATOM   2993  CB  THR A 385      -7.140  23.716  64.967  1.00 26.50           C  
ATOM   2994  O   THR A 385      -6.303  25.902  62.926  1.00 26.50           O  
ATOM   2995  CG2 THR A 385      -7.993  22.618  65.595  1.00 26.50           C  
ATOM   2996  OG1 THR A 385      -6.105  23.111  64.183  1.00 26.50           O  
ATOM   2997  N   LYS A 386      -7.829  27.024  63.806  1.00 24.46           N  
ATOM   2998  CA  LYS A 386      -7.754  28.251  64.593  1.00 24.46           C  
ATOM   2999  C   LYS A 386      -6.569  28.216  65.554  1.00 24.46           C  
ATOM   3000  CB  LYS A 386      -9.053  28.471  65.370  1.00 24.46           C  
ATOM   3001  O   LYS A 386      -6.375  27.234  66.273  1.00 24.46           O  
ATOM   3002  CG  LYS A 386      -9.381  29.935  65.624  1.00 24.46           C  
ATOM   3003  CD  LYS A 386     -10.696  30.090  66.379  1.00 24.46           C  
ATOM   3004  CE  LYS A 386     -11.016  31.554  66.650  1.00 24.46           C  
ATOM   3005  NZ  LYS A 386     -12.367  31.720  67.267  1.00 24.46           N  
ATOM   3006  N   GLU A 387      -5.546  29.124  65.329  1.00 24.34           N  
ATOM   3007  CA  GLU A 387      -4.875  29.877  66.384  1.00 24.34           C  
ATOM   3008  C   GLU A 387      -3.494  30.345  65.935  1.00 24.34           C  
ATOM   3009  CB  GLU A 387      -4.757  29.032  67.655  1.00 24.34           C  
ATOM   3010  O   GLU A 387      -2.686  29.546  65.457  1.00 24.34           O  
ATOM   3011  CG  GLU A 387      -5.292  29.720  68.903  1.00 24.34           C  
ATOM   3012  CD  GLU A 387      -4.791  29.094  70.195  1.00 24.34           C  
ATOM   3013  OE1 GLU A 387      -4.897  29.739  71.263  1.00 24.34           O  
ATOM   3014  OE2 GLU A 387      -4.287  27.950  70.138  1.00 24.34           O  
ATOM   3015  N   GLU A 388      -3.342  31.692  65.679  1.00 21.99           N  
ATOM   3016  CA  GLU A 388      -2.653  32.794  66.343  1.00 21.99           C  
ATOM   3017  C   GLU A 388      -1.304  32.348  66.898  1.00 21.99           C  
ATOM   3018  CB  GLU A 388      -3.519  33.372  67.465  1.00 21.99           C  
ATOM   3019  O   GLU A 388      -1.211  31.312  67.560  1.00 21.99           O  
ATOM   3020  CG  GLU A 388      -4.475  34.463  67.005  1.00 21.99           C  
ATOM   3021  CD  GLU A 388      -4.849  35.438  68.110  1.00 21.99           C  
ATOM   3022  OE1 GLU A 388      -4.994  36.649  67.828  1.00 21.99           O  
ATOM   3023  OE2 GLU A 388      -4.998  34.987  69.268  1.00 21.99           O  
ATOM   3024  N   GLY A 389      -0.167  32.949  66.294  1.00 22.26           N  
ATOM   3025  CA  GLY A 389       0.873  33.651  67.030  1.00 22.26           C  
ATOM   3026  C   GLY A 389       2.266  33.124  66.743  1.00 22.26           C  
ATOM   3027  O   GLY A 389       2.484  31.911  66.723  1.00 22.26           O  
ATOM   3028  N   LYS A 390       3.131  33.939  65.966  1.00 29.34           N  
ATOM   3029  CA  LYS A 390       4.427  34.550  66.246  1.00 29.34           C  
ATOM   3030  C   LYS A 390       5.165  33.795  67.347  1.00 29.34           C  
ATOM   3031  CB  LYS A 390       4.255  36.017  66.641  1.00 29.34           C  
ATOM   3032  O   LYS A 390       4.568  33.421  68.359  1.00 29.34           O  
ATOM   3033  CG  LYS A 390       5.215  36.965  65.938  1.00 29.34           C  
ATOM   3034  CD  LYS A 390       4.962  38.414  66.334  1.00 29.34           C  
ATOM   3035  CE  LYS A 390       5.826  39.374  65.529  1.00 29.34           C  
ATOM   3036  NZ  LYS A 390       5.937  40.708  66.191  1.00 29.34           N  
ATOM   3037  N   PRO A 391       6.513  33.775  67.330  1.00 43.32           N  
ATOM   3038  CA  PRO A 391       7.755  34.551  67.313  1.00 43.32           C  
ATOM   3039  C   PRO A 391       8.962  33.723  66.876  1.00 43.32           C  
ATOM   3040  CB  PRO A 391       7.904  35.010  68.765  1.00 43.32           C  
ATOM   3041  O   PRO A 391       8.927  32.492  66.942  1.00 43.32           O  
ATOM   3042  CG  PRO A 391       7.347  33.887  69.580  1.00 43.32           C  
ATOM   3043  CD  PRO A 391       6.754  32.870  68.648  1.00 43.32           C  
ATOM   3044  N   LEU A 392       9.921  34.381  66.135  1.00 24.58           N  
ATOM   3045  CA  LEU A 392      11.203  35.046  66.343  1.00 24.58           C  
ATOM   3046  C   LEU A 392      12.128  34.188  67.199  1.00 24.58           C  
ATOM   3047  CB  LEU A 392      10.998  36.412  67.004  1.00 24.58           C  
ATOM   3048  O   LEU A 392      11.727  33.704  68.261  1.00 24.58           O  
ATOM   3049  CG  LEU A 392      11.251  37.636  66.123  1.00 24.58           C  
ATOM   3050  CD1 LEU A 392      10.152  38.673  66.328  1.00 24.58           C  
ATOM   3051  CD2 LEU A 392      12.621  38.236  66.422  1.00 24.58           C  
ATOM   3052  N   GLN A 393      13.323  33.860  66.650  1.00 31.59           N  
ATOM   3053  CA  GLN A 393      14.614  34.030  67.310  1.00 31.59           C  
ATOM   3054  C   GLN A 393      15.682  33.152  66.663  1.00 31.59           C  
ATOM   3055  CB  GLN A 393      14.502  33.708  68.801  1.00 31.59           C  
ATOM   3056  O   GLN A 393      15.493  31.943  66.515  1.00 31.59           O  
ATOM   3057  CG  GLN A 393      14.208  34.923  69.672  1.00 31.59           C  
ATOM   3058  CD  GLN A 393      14.015  34.564  71.133  1.00 31.59           C  
ATOM   3059  NE2 GLN A 393      13.623  35.546  71.938  1.00 31.59           N  
ATOM   3060  OE1 GLN A 393      14.216  33.414  71.536  1.00 31.59           O  
ATOM   3061  N   GLN A 394      16.651  33.751  65.964  1.00 22.69           N  
ATOM   3062  CA  GLN A 394      18.003  34.251  66.191  1.00 22.69           C  
ATOM   3063  C   GLN A 394      18.830  33.254  66.998  1.00 22.69           C  
ATOM   3064  CB  GLN A 394      17.963  35.602  66.908  1.00 22.69           C  
ATOM   3065  O   GLN A 394      18.377  32.755  68.030  1.00 22.69           O  
ATOM   3066  CG  GLN A 394      18.642  36.726  66.138  1.00 22.69           C  
ATOM   3067  CD  GLN A 394      18.470  38.080  66.801  1.00 22.69           C  
ATOM   3068  NE2 GLN A 394      18.727  39.145  66.051  1.00 22.69           N  
ATOM   3069  OE1 GLN A 394      18.107  38.167  67.979  1.00 22.69           O  
ATOM   3070  N   GLU A 395      19.942  32.834  66.392  1.00 24.37           N  
ATOM   3071  CA  GLU A 395      21.254  33.031  67.002  1.00 24.37           C  
ATOM   3072  C   GLU A 395      22.140  31.803  66.816  1.00 24.37           C  
ATOM   3073  CB  GLU A 395      21.112  33.357  68.491  1.00 24.37           C  
ATOM   3074  O   GLU A 395      21.709  30.676  67.068  1.00 24.37           O  
ATOM   3075  CG  GLU A 395      20.934  34.840  68.782  1.00 24.37           C  
ATOM   3076  CD  GLU A 395      21.244  35.209  70.224  1.00 24.37           C  
ATOM   3077  OE1 GLU A 395      21.573  36.387  70.492  1.00 24.37           O  
ATOM   3078  OE2 GLU A 395      21.157  34.313  71.093  1.00 24.37           O  
ATOM   3079  N   LYS A 396      23.328  31.942  66.180  1.00 25.85           N  
ATOM   3080  CA  LYS A 396      24.669  31.957  66.757  1.00 25.85           C  
ATOM   3081  C   LYS A 396      25.552  30.887  66.122  1.00 25.85           C  
ATOM   3082  CB  LYS A 396      24.604  31.753  68.271  1.00 25.85           C  
ATOM   3083  O   LYS A 396      25.184  29.711  66.087  1.00 25.85           O  
ATOM   3084  CG  LYS A 396      25.178  32.909  69.077  1.00 25.85           C  
ATOM   3085  CD  LYS A 396      25.219  32.588  70.565  1.00 25.85           C  
ATOM   3086  CE  LYS A 396      25.831  33.728  71.368  1.00 25.85           C  
ATOM   3087  NZ  LYS A 396      25.825  33.439  72.833  1.00 25.85           N  
ATOM   3088  N   GLU A 397      26.530  31.328  65.278  1.00 24.09           N  
ATOM   3089  CA  GLU A 397      27.979  31.475  65.385  1.00 24.09           C  
ATOM   3090  C   GLU A 397      28.627  30.194  65.902  1.00 24.09           C  
ATOM   3091  CB  GLU A 397      28.334  32.651  66.298  1.00 24.09           C  
ATOM   3092  O   GLU A 397      28.144  29.593  66.864  1.00 24.09           O  
ATOM   3093  CG  GLU A 397      28.480  33.977  65.566  1.00 24.09           C  
ATOM   3094  CD  GLU A 397      29.084  35.075  66.427  1.00 24.09           C  
ATOM   3095  OE1 GLU A 397      29.643  36.046  65.869  1.00 24.09           O  
ATOM   3096  OE2 GLU A 397      28.999  34.962  67.670  1.00 24.09           O  
ATOM   3097  N   LYS A 398      29.618  29.603  65.144  1.00 28.90           N  
ATOM   3098  CA  LYS A 398      30.922  29.234  65.689  1.00 28.90           C  
ATOM   3099  C   LYS A 398      31.680  28.320  64.730  1.00 28.90           C  
ATOM   3100  CB  LYS A 398      30.761  28.551  67.048  1.00 28.90           C  
ATOM   3101  O   LYS A 398      31.154  27.292  64.298  1.00 28.90           O  
ATOM   3102  CG  LYS A 398      31.926  28.782  67.999  1.00 28.90           C  
ATOM   3103  CD  LYS A 398      31.709  28.077  69.331  1.00 28.90           C  
ATOM   3104  CE  LYS A 398      32.899  28.263  70.263  1.00 28.90           C  
ATOM   3105  NZ  LYS A 398      32.664  27.627  71.594  1.00 28.90           N  
ATOM   3106  N   GLU A 399      32.697  28.765  64.018  1.00 24.23           N  
ATOM   3107  CA  GLU A 399      34.155  28.738  64.081  1.00 24.23           C  
ATOM   3108  C   GLU A 399      34.659  27.406  64.628  1.00 24.23           C  
ATOM   3109  CB  GLU A 399      34.678  29.891  64.942  1.00 24.23           C  
ATOM   3110  O   GLU A 399      34.166  26.920  65.648  1.00 24.23           O  
ATOM   3111  CG  GLU A 399      35.502  30.911  64.169  1.00 24.23           C  
ATOM   3112  CD  GLU A 399      36.251  31.881  65.068  1.00 24.23           C  
ATOM   3113  OE1 GLU A 399      37.117  32.631  64.563  1.00 24.23           O  
ATOM   3114  OE2 GLU A 399      35.971  31.891  66.287  1.00 24.23           O  
ATOM   3115  N   LYS A 400      35.572  26.735  63.839  1.00 23.66           N  
ATOM   3116  CA  LYS A 400      36.975  26.450  64.124  1.00 23.66           C  
ATOM   3117  C   LYS A 400      37.237  24.946  64.141  1.00 23.66           C  
ATOM   3118  CB  LYS A 400      37.389  27.069  65.459  1.00 23.66           C  
ATOM   3119  O   LYS A 400      36.538  24.197  64.826  1.00 23.66           O  
ATOM   3120  CG  LYS A 400      38.740  27.769  65.425  1.00 23.66           C  
ATOM   3121  CD  LYS A 400      39.176  28.211  66.816  1.00 23.66           C  
ATOM   3122  CE  LYS A 400      40.516  28.932  66.780  1.00 23.66           C  
ATOM   3123  NZ  LYS A 400      40.933  29.395  68.137  1.00 23.66           N  
ATOM   3124  N   ALA A 401      38.207  24.470  63.287  1.00 24.03           N  
ATOM   3125  CA  ALA A 401      39.587  24.035  63.481  1.00 24.03           C  
ATOM   3126  C   ALA A 401      39.641  22.641  64.101  1.00 24.03           C  
ATOM   3127  CB  ALA A 401      40.342  25.032  64.357  1.00 24.03           C  
ATOM   3128  O   ALA A 401      38.964  22.371  65.096  1.00 24.03           O  
ATOM   3129  N   GLY A 402      40.365  21.716  63.365  1.00 20.97           N  
ATOM   3130  CA  GLY A 402      41.531  21.041  63.911  1.00 20.97           C  
ATOM   3131  C   GLY A 402      41.379  19.532  63.959  1.00 20.97           C  
ATOM   3132  O   GLY A 402      40.344  19.020  64.390  1.00 20.97           O  
ATOM   3133  N   GLY A 403      42.293  18.911  63.165  1.00 22.00           N  
ATOM   3134  CA  GLY A 403      43.398  18.102  63.656  1.00 22.00           C  
ATOM   3135  C   GLY A 403      43.000  16.668  63.954  1.00 22.00           C  
ATOM   3136  O   GLY A 403      41.932  16.419  64.518  1.00 22.00           O  
ATOM   3137  N   GLU A 404      43.819  15.742  63.378  1.00 24.64           N  
ATOM   3138  CA  GLU A 404      44.666  14.806  64.112  1.00 24.64           C  
ATOM   3139  C   GLU A 404      44.421  13.369  63.661  1.00 24.64           C  
ATOM   3140  CB  GLU A 404      44.427  14.933  65.619  1.00 24.64           C  
ATOM   3141  O   GLU A 404      43.275  12.919  63.600  1.00 24.64           O  
ATOM   3142  CG  GLU A 404      45.434  15.825  66.329  1.00 24.64           C  
ATOM   3143  CD  GLU A 404      45.329  15.762  67.844  1.00 24.64           C  
ATOM   3144  OE1 GLU A 404      46.351  15.981  68.534  1.00 24.64           O  
ATOM   3145  OE2 GLU A 404      44.215  15.490  68.346  1.00 24.64           O  
ATOM   3146  N   GLY A 405      45.500  12.735  63.080  1.00 22.29           N  
ATOM   3147  CA  GLY A 405      46.334  11.734  63.727  1.00 22.29           C  
ATOM   3148  C   GLY A 405      45.879  10.313  63.457  1.00 22.29           C  
ATOM   3149  O   GLY A 405      44.691  10.003  63.573  1.00 22.29           O  
ATOM   3150  N   GLY A 406      46.773   9.562  62.752  1.00 24.22           N  
ATOM   3151  CA  GLY A 406      47.586   8.460  63.241  1.00 24.22           C  
ATOM   3152  C   GLY A 406      47.023   7.098  62.883  1.00 24.22           C  
ATOM   3153  O   GLY A 406      45.817   6.868  63.003  1.00 24.22           O  
ATOM   3154  N   SER A 407      47.903   6.210  62.270  1.00 30.87           N  
ATOM   3155  CA  SER A 407      48.663   5.041  62.700  1.00 30.87           C  
ATOM   3156  C   SER A 407      48.149   3.771  62.030  1.00 30.87           C  
ATOM   3157  CB  SER A 407      48.597   4.888  64.220  1.00 30.87           C  
ATOM   3158  O   SER A 407      46.939   3.549  61.955  1.00 30.87           O  
ATOM   3159  OG  SER A 407      47.302   4.483  64.629  1.00 30.87           O  
ATOM   3160  N   GLU A 408      49.077   3.077  61.274  1.00 25.93           N  
ATOM   3161  CA  GLU A 408      49.889   1.868  61.367  1.00 25.93           C  
ATOM   3162  C   GLU A 408      49.037   0.615  61.186  1.00 25.93           C  
ATOM   3163  CB  GLU A 408      50.624   1.815  62.709  1.00 25.93           C  
ATOM   3164  O   GLU A 408      47.970   0.491  61.791  1.00 25.93           O  
ATOM   3165  CG  GLU A 408      51.846   2.719  62.777  1.00 25.93           C  
ATOM   3166  CD  GLU A 408      52.667   2.525  64.042  1.00 25.93           C  
ATOM   3167  OE1 GLU A 408      53.809   3.034  64.109  1.00 25.93           O  
ATOM   3168  OE2 GLU A 408      52.164   1.858  64.974  1.00 25.93           O  
ATOM   3169  N   GLU A 409      49.482  -0.252  60.226  1.00 30.04           N  
ATOM   3170  CA  GLU A 409      49.982  -1.618  60.344  1.00 30.04           C  
ATOM   3171  C   GLU A 409      49.294  -2.547  59.348  1.00 30.04           C  
ATOM   3172  CB  GLU A 409      49.789  -2.140  61.770  1.00 30.04           C  
ATOM   3173  O   GLU A 409      48.064  -2.588  59.277  1.00 30.04           O  
ATOM   3174  CG  GLU A 409      51.086  -2.297  62.550  1.00 30.04           C  
ATOM   3175  CD  GLU A 409      50.934  -3.138  63.807  1.00 30.04           C  
ATOM   3176  OE1 GLU A 409      51.962  -3.534  64.401  1.00 30.04           O  
ATOM   3177  OE2 GLU A 409      49.776  -3.403  64.201  1.00 30.04           O  
ATOM   3178  N   GLU A 410      50.079  -3.083  58.394  1.00 25.42           N  
ATOM   3179  CA  GLU A 410      50.674  -4.369  58.039  1.00 25.42           C  
ATOM   3180  C   GLU A 410      49.613  -5.462  57.953  1.00 25.42           C  
ATOM   3181  CB  GLU A 410      51.752  -4.760  59.052  1.00 25.42           C  
ATOM   3182  O   GLU A 410      48.796  -5.615  58.864  1.00 25.42           O  
ATOM   3183  CG  GLU A 410      53.108  -4.123  58.785  1.00 25.42           C  
ATOM   3184  CD  GLU A 410      54.234  -5.137  58.662  1.00 25.42           C  
ATOM   3185  OE1 GLU A 410      55.282  -4.810  58.059  1.00 25.42           O  
ATOM   3186  OE2 GLU A 410      54.067  -6.267  59.172  1.00 25.42           O  
ATOM   3187  N   GLY A 411      49.452  -6.054  56.744  1.00 28.10           N  
ATOM   3188  CA  GLY A 411      49.477  -7.474  56.433  1.00 28.10           C  
ATOM   3189  C   GLY A 411      48.675  -7.828  55.194  1.00 28.10           C  
ATOM   3190  O   GLY A 411      47.559  -7.337  55.010  1.00 28.10           O  
ATOM   3191  N   SER A 412      49.399  -8.232  54.154  1.00 28.12           N  
ATOM   3192  CA  SER A 412      49.652  -9.394  53.310  1.00 28.12           C  
ATOM   3193  C   SER A 412      48.364 -10.156  53.016  1.00 28.12           C  
ATOM   3194  CB  SER A 412      50.666 -10.328  53.972  1.00 28.12           C  
ATOM   3195  O   SER A 412      47.565 -10.407  53.921  1.00 28.12           O  
ATOM   3196  OG  SER A 412      50.185 -10.785  55.225  1.00 28.12           O  
ATOM   3197  N   ASP A 413      47.875 -10.173  51.789  1.00 39.19           N  
ATOM   3198  CA  ASP A 413      47.279 -11.348  51.161  1.00 39.19           C  
ATOM   3199  C   ASP A 413      47.040 -11.112  49.671  1.00 39.19           C  
ATOM   3200  CB  ASP A 413      45.966 -11.718  51.852  1.00 39.19           C  
ATOM   3201  O   ASP A 413      46.413 -10.124  49.286  1.00 39.19           O  
ATOM   3202  CG  ASP A 413      45.453 -13.091  51.455  1.00 39.19           C  
ATOM   3203  OD1 ASP A 413      46.235 -14.066  51.482  1.00 39.19           O  
ATOM   3204  OD2 ASP A 413      44.257 -13.199  51.109  1.00 39.19           O  
ATOM   3205  N   LYS A 414      47.971 -11.488  48.749  1.00 29.50           N  
ATOM   3206  CA  LYS A 414      48.041 -12.399  47.611  1.00 29.50           C  
ATOM   3207  C   LYS A 414      46.665 -12.599  46.981  1.00 29.50           C  
ATOM   3208  CB  LYS A 414      48.623 -13.748  48.037  1.00 29.50           C  
ATOM   3209  O   LYS A 414      45.692 -12.888  47.681  1.00 29.50           O  
ATOM   3210  CG  LYS A 414      50.055 -13.977  47.578  1.00 29.50           C  
ATOM   3211  CD  LYS A 414      50.540 -15.376  47.935  1.00 29.50           C  
ATOM   3212  CE  LYS A 414      51.976 -15.604  47.482  1.00 29.50           C  
ATOM   3213  NZ  LYS A 414      52.692 -16.564  48.375  1.00 29.50           N  
ATOM   3214  N   GLY A 415      46.467 -12.144  45.735  1.00 24.73           N  
ATOM   3215  CA  GLY A 415      46.102 -12.872  44.530  1.00 24.73           C  
ATOM   3216  C   GLY A 415      44.689 -12.581  44.062  1.00 24.73           C  
ATOM   3217  O   GLY A 415      43.751 -12.590  44.862  1.00 24.73           O  
ATOM   3218  N   ALA A 416      44.526 -11.811  43.050  1.00 36.91           N  
ATOM   3219  CA  ALA A 416      43.605 -12.159  41.972  1.00 36.91           C  
ATOM   3220  C   ALA A 416      43.610 -11.093  40.880  1.00 36.91           C  
ATOM   3221  CB  ALA A 416      42.192 -12.349  42.520  1.00 36.91           C  
ATOM   3222  O   ALA A 416      43.470  -9.902  41.166  1.00 36.91           O  
ATOM   3223  N   LYS A 417      44.499 -11.141  39.903  1.00 31.24           N  
ATOM   3224  CA  LYS A 417      44.546 -11.114  38.444  1.00 31.24           C  
ATOM   3225  C   LYS A 417      43.157 -10.887  37.854  1.00 31.24           C  
ATOM   3226  CB  LYS A 417      45.139 -12.415  37.902  1.00 31.24           C  
ATOM   3227  O   LYS A 417      42.270 -11.731  37.997  1.00 31.24           O  
ATOM   3228  CG  LYS A 417      46.625 -12.582  38.184  1.00 31.24           C  
ATOM   3229  CD  LYS A 417      47.447 -12.531  36.902  1.00 31.24           C  
ATOM   3230  CE  LYS A 417      48.919 -12.816  37.169  1.00 31.24           C  
ATOM   3231  NZ  LYS A 417      49.669 -13.084  35.906  1.00 31.24           N  
ATOM   3232  N   GLY A 418      42.574  -9.689  37.861  1.00 31.19           N  
ATOM   3233  CA  GLY A 418      41.421  -9.395  37.026  1.00 31.19           C  
ATOM   3234  C   GLY A 418      41.629  -8.194  36.122  1.00 31.19           C  
ATOM   3235  O   GLY A 418      42.217  -7.193  36.537  1.00 31.19           O  
ATOM   3236  N   SER A 419      42.179  -8.337  34.909  1.00 41.86           N  
ATOM   3237  CA  SER A 419      42.006  -7.994  33.502  1.00 41.86           C  
ATOM   3238  C   SER A 419      41.142  -6.748  33.339  1.00 41.86           C  
ATOM   3239  CB  SER A 419      41.380  -9.161  32.738  1.00 41.86           C  
ATOM   3240  O   SER A 419      40.041  -6.673  33.888  1.00 41.86           O  
ATOM   3241  OG  SER A 419      40.175  -9.578  33.357  1.00 41.86           O  
ATOM   3242  N   ARG A 420      41.763  -5.637  33.325  1.00 38.29           N  
ATOM   3243  CA  ARG A 420      41.948  -4.329  32.706  1.00 38.29           C  
ATOM   3244  C   ARG A 420      41.225  -4.249  31.366  1.00 38.29           C  
ATOM   3245  CB  ARG A 420      43.437  -4.029  32.517  1.00 38.29           C  
ATOM   3246  O   ARG A 420      41.515  -5.022  30.451  1.00 38.29           O  
ATOM   3247  CG  ARG A 420      43.768  -2.546  32.493  1.00 38.29           C  
ATOM   3248  CD  ARG A 420      45.268  -2.305  32.390  1.00 38.29           C  
ATOM   3249  NE  ARG A 420      45.596  -0.887  32.515  1.00 38.29           N  
ATOM   3250  NH1 ARG A 420      47.884  -1.199  32.452  1.00 38.29           N  
ATOM   3251  NH2 ARG A 420      47.016   0.912  32.659  1.00 38.29           N  
ATOM   3252  CZ  ARG A 420      46.831  -0.395  32.542  1.00 38.29           C  
ATOM   3253  N   LYS A 421      39.975  -3.998  31.293  1.00 41.90           N  
ATOM   3254  CA  LYS A 421      39.172  -3.543  30.161  1.00 41.90           C  
ATOM   3255  C   LYS A 421      39.135  -2.020  30.090  1.00 41.90           C  
ATOM   3256  CB  LYS A 421      37.750  -4.098  30.255  1.00 41.90           C  
ATOM   3257  O   LYS A 421      38.713  -1.358  31.041  1.00 41.90           O  
ATOM   3258  CG  LYS A 421      37.099  -4.365  28.905  1.00 41.90           C  
ATOM   3259  CD  LYS A 421      36.083  -5.497  28.989  1.00 41.90           C  
ATOM   3260  CE  LYS A 421      35.526  -5.851  27.617  1.00 41.90           C  
ATOM   3261  NZ  LYS A 421      34.716  -7.106  27.655  1.00 41.90           N  
ATOM   3262  N   GLU A 422      40.201  -1.311  29.642  1.00 33.41           N  
ATOM   3263  CA  GLU A 422      40.587  -0.112  28.903  1.00 33.41           C  
ATOM   3264  C   GLU A 422      39.411   0.449  28.110  1.00 33.41           C  
ATOM   3265  CB  GLU A 422      41.759  -0.412  27.965  1.00 33.41           C  
ATOM   3266  O   GLU A 422      38.798  -0.262  27.311  1.00 33.41           O  
ATOM   3267  CG  GLU A 422      43.109   0.033  28.507  1.00 33.41           C  
ATOM   3268  CD  GLU A 422      44.235  -0.097  27.493  1.00 33.41           C  
ATOM   3269  OE1 GLU A 422      45.301   0.531  27.685  1.00 33.41           O  
ATOM   3270  OE2 GLU A 422      44.049  -0.832  26.497  1.00 33.41           O  
ATOM   3271  N   ASP A 423      38.571   1.212  28.719  1.00 34.99           N  
ATOM   3272  CA  ASP A 423      37.658   2.259  28.272  1.00 34.99           C  
ATOM   3273  C   ASP A 423      38.407   3.359  27.523  1.00 34.99           C  
ATOM   3274  CB  ASP A 423      36.900   2.854  29.460  1.00 34.99           C  
ATOM   3275  O   ASP A 423      39.340   3.958  28.061  1.00 34.99           O  
ATOM   3276  CG  ASP A 423      35.756   1.975  29.934  1.00 34.99           C  
ATOM   3277  OD1 ASP A 423      35.291   1.109  29.162  1.00 34.99           O  
ATOM   3278  OD2 ASP A 423      35.313   2.153  31.090  1.00 34.99           O  
ATOM   3279  N   ILE A 424      38.900   3.166  26.302  1.00 34.88           N  
ATOM   3280  CA  ILE A 424      39.384   4.154  25.344  1.00 34.88           C  
ATOM   3281  C   ILE A 424      38.273   5.152  25.027  1.00 34.88           C  
ATOM   3282  CB  ILE A 424      39.887   3.482  24.046  1.00 34.88           C  
ATOM   3283  O   ILE A 424      37.202   4.769  24.550  1.00 34.88           O  
ATOM   3284  CG1 ILE A 424      41.067   2.551  24.350  1.00 34.88           C  
ATOM   3285  CG2 ILE A 424      40.277   4.538  23.008  1.00 34.88           C  
ATOM   3286  CD1 ILE A 424      41.463   1.654  23.186  1.00 34.88           C  
ATOM   3287  N   ALA A 425      37.980   6.117  25.822  1.00 31.99           N  
ATOM   3288  CA  ALA A 425      37.539   7.507  25.740  1.00 31.99           C  
ATOM   3289  C   ALA A 425      38.321   8.270  24.675  1.00 31.99           C  
ATOM   3290  CB  ALA A 425      37.686   8.193  27.097  1.00 31.99           C  
ATOM   3291  O   ALA A 425      39.551   8.330  24.723  1.00 31.99           O  
ATOM   3292  N   VAL A 426      37.943   8.281  23.417  1.00 34.47           N  
ATOM   3293  CA  VAL A 426      38.455   9.125  22.342  1.00 34.47           C  
ATOM   3294  C   VAL A 426      37.581  10.370  22.202  1.00 34.47           C  
ATOM   3295  CB  VAL A 426      38.516   8.362  21.000  1.00 34.47           C  
ATOM   3296  O   VAL A 426      36.391  10.268  21.891  1.00 34.47           O  
ATOM   3297  CG1 VAL A 426      38.805   9.321  19.846  1.00 34.47           C  
ATOM   3298  CG2 VAL A 426      39.571   7.260  21.061  1.00 34.47           C  
ATOM   3299  N   ASN A 427      37.473  11.246  23.186  1.00 33.50           N  
ATOM   3300  CA  ASN A 427      37.128  12.662  23.115  1.00 33.50           C  
ATOM   3301  C   ASN A 427      38.222  13.472  22.426  1.00 33.50           C  
ATOM   3302  CB  ASN A 427      36.858  13.219  24.515  1.00 33.50           C  
ATOM   3303  O   ASN A 427      39.358  13.521  22.901  1.00 33.50           O  
ATOM   3304  CG  ASN A 427      35.536  12.745  25.086  1.00 33.50           C  
ATOM   3305  ND2 ASN A 427      35.319  13.003  26.371  1.00 33.50           N  
ATOM   3306  OD1 ASN A 427      34.718  12.151  24.380  1.00 33.50           O  
ATOM   3307  N   GLY A 428      38.278  13.520  21.135  1.00 29.79           N  
ATOM   3308  CA  GLY A 428      38.964  14.399  20.201  1.00 29.79           C  
ATOM   3309  C   GLY A 428      38.506  15.842  20.294  1.00 29.79           C  
ATOM   3310  O   GLY A 428      37.313  16.130  20.169  1.00 29.79           O  
ATOM   3311  N   GLU A 429      39.022  16.654  21.198  1.00 27.64           N  
ATOM   3312  CA  GLU A 429      39.658  17.948  21.423  1.00 27.64           C  
ATOM   3313  C   GLU A 429      40.105  18.580  20.108  1.00 27.64           C  
ATOM   3314  CB  GLU A 429      40.853  17.803  22.369  1.00 27.64           C  
ATOM   3315  O   GLU A 429      40.851  17.968  19.341  1.00 27.64           O  
ATOM   3316  CG  GLU A 429      40.936  18.893  23.427  1.00 27.64           C  
ATOM   3317  CD  GLU A 429      42.206  18.825  24.261  1.00 27.64           C  
ATOM   3318  OE1 GLU A 429      42.865  19.872  24.450  1.00 27.64           O  
ATOM   3319  OE2 GLU A 429      42.544  17.714  24.729  1.00 27.64           O  
ATOM   3320  N   VAL A 430      39.328  19.365  19.471  1.00 34.83           N  
ATOM   3321  CA  VAL A 430      39.748  20.353  18.483  1.00 34.83           C  
ATOM   3322  C   VAL A 430      39.758  21.743  19.115  1.00 34.83           C  
ATOM   3323  CB  VAL A 430      38.830  20.339  17.241  1.00 34.83           C  
ATOM   3324  O   VAL A 430      38.766  22.168  19.712  1.00 34.83           O  
ATOM   3325  CG1 VAL A 430      39.001  21.621  16.428  1.00 34.83           C  
ATOM   3326  CG2 VAL A 430      39.121  19.112  16.377  1.00 34.83           C  
ATOM   3327  N   GLU A 431      40.792  22.176  19.856  1.00 27.03           N  
ATOM   3328  CA  GLU A 431      41.722  23.292  19.998  1.00 27.03           C  
ATOM   3329  C   GLU A 431      41.580  24.279  18.842  1.00 27.03           C  
ATOM   3330  CB  GLU A 431      43.164  22.784  20.082  1.00 27.03           C  
ATOM   3331  O   GLU A 431      41.713  23.901  17.677  1.00 27.03           O  
ATOM   3332  CG  GLU A 431      43.600  22.401  21.488  1.00 27.03           C  
ATOM   3333  CD  GLU A 431      45.089  22.112  21.597  1.00 27.03           C  
ATOM   3334  OE1 GLU A 431      45.633  22.147  22.724  1.00 27.03           O  
ATOM   3335  OE2 GLU A 431      45.716  21.851  20.546  1.00 27.03           O  
ATOM   3336  N   GLY A 432      40.847  25.340  18.965  1.00 29.50           N  
ATOM   3337  CA  GLY A 432      41.125  26.588  18.273  1.00 29.50           C  
ATOM   3338  C   GLY A 432      40.924  27.812  19.147  1.00 29.50           C  
ATOM   3339  O   GLY A 432      39.939  27.901  19.883  1.00 29.50           O  
ATOM   3340  N   LYS A 433      41.993  28.294  19.806  1.00 30.98           N  
ATOM   3341  CA  LYS A 433      42.887  29.447  19.739  1.00 30.98           C  
ATOM   3342  C   LYS A 433      42.098  30.752  19.681  1.00 30.98           C  
ATOM   3343  CB  LYS A 433      43.811  29.340  18.525  1.00 30.98           C  
ATOM   3344  O   LYS A 433      41.222  30.917  18.829  1.00 30.98           O  
ATOM   3345  CG  LYS A 433      44.896  28.282  18.664  1.00 30.98           C  
ATOM   3346  CD  LYS A 433      45.906  28.363  17.527  1.00 30.98           C  
ATOM   3347  CE  LYS A 433      46.978  27.289  17.652  1.00 30.98           C  
ATOM   3348  NZ  LYS A 433      48.003  27.401  16.571  1.00 30.98           N  
ATOM   3349  N   GLU A 434      42.136  31.541  20.815  1.00 25.01           N  
ATOM   3350  CA  GLU A 434      42.722  32.802  21.260  1.00 25.01           C  
ATOM   3351  C   GLU A 434      42.338  33.948  20.328  1.00 25.01           C  
ATOM   3352  CB  GLU A 434      44.245  32.685  21.350  1.00 25.01           C  
ATOM   3353  O   GLU A 434      42.473  33.834  19.108  1.00 25.01           O  
ATOM   3354  CG  GLU A 434      44.772  32.604  22.775  1.00 25.01           C  
ATOM   3355  CD  GLU A 434      46.269  32.851  22.876  1.00 25.01           C  
ATOM   3356  OE1 GLU A 434      46.752  33.209  23.975  1.00 25.01           O  
ATOM   3357  OE2 GLU A 434      46.964  32.688  21.849  1.00 25.01           O  
ATOM   3358  N   GLU A 435      41.516  34.837  20.828  1.00 28.60           N  
ATOM   3359  CA  GLU A 435      41.784  36.263  20.661  1.00 28.60           C  
ATOM   3360  C   GLU A 435      40.718  37.109  21.350  1.00 28.60           C  
ATOM   3361  CB  GLU A 435      41.864  36.624  19.175  1.00 28.60           C  
ATOM   3362  O   GLU A 435      39.521  36.868  21.180  1.00 28.60           O  
ATOM   3363  CG  GLU A 435      43.191  36.261  18.524  1.00 28.60           C  
ATOM   3364  CD  GLU A 435      43.390  36.911  17.164  1.00 28.60           C  
ATOM   3365  OE1 GLU A 435      44.529  36.899  16.647  1.00 28.60           O  
ATOM   3366  OE2 GLU A 435      42.398  37.438  16.613  1.00 28.60           O  
ATOM   3367  N   VAL A 436      41.093  37.759  22.504  1.00 24.64           N  
ATOM   3368  CA  VAL A 436      41.497  39.100  22.912  1.00 24.64           C  
ATOM   3369  C   VAL A 436      40.261  39.942  23.219  1.00 24.64           C  
ATOM   3370  CB  VAL A 436      42.355  39.789  21.826  1.00 24.64           C  
ATOM   3371  O   VAL A 436      39.359  40.059  22.386  1.00 24.64           O  
ATOM   3372  CG1 VAL A 436      42.714  41.213  22.245  1.00 24.64           C  
ATOM   3373  CG2 VAL A 436      43.618  38.976  21.549  1.00 24.64           C  
ATOM   3374  N   GLU A 437      40.035  40.153  24.497  1.00 24.44           N  
ATOM   3375  CA  GLU A 437      40.069  41.274  25.432  1.00 24.44           C  
ATOM   3376  C   GLU A 437      39.447  42.524  24.819  1.00 24.44           C  
ATOM   3377  CB  GLU A 437      41.507  41.563  25.872  1.00 24.44           C  
ATOM   3378  O   GLU A 437      39.809  42.924  23.710  1.00 24.44           O  
ATOM   3379  CG  GLU A 437      41.926  40.819  27.132  1.00 24.44           C  
ATOM   3380  CD  GLU A 437      43.193  41.374  27.762  1.00 24.44           C  
ATOM   3381  OE1 GLU A 437      43.497  41.023  28.925  1.00 24.44           O  
ATOM   3382  OE2 GLU A 437      43.888  42.168  27.089  1.00 24.44           O  
ATOM   3383  N   GLN A 438      38.346  42.929  25.375  1.00 31.84           N  
ATOM   3384  CA  GLN A 438      38.110  44.323  25.737  1.00 31.84           C  
ATOM   3385  C   GLN A 438      36.953  44.446  26.724  1.00 31.84           C  
ATOM   3386  CB  GLN A 438      37.829  45.162  24.490  1.00 31.84           C  
ATOM   3387  O   GLN A 438      35.858  43.938  26.472  1.00 31.84           O  
ATOM   3388  CG  GLN A 438      38.935  46.154  24.154  1.00 31.84           C  
ATOM   3389  CD  GLN A 438      38.669  46.917  22.870  1.00 31.84           C  
ATOM   3390  NE2 GLN A 438      39.495  47.920  22.594  1.00 31.84           N  
ATOM   3391  OE1 GLN A 438      37.729  46.606  22.131  1.00 31.84           O  
ATOM   3392  N   GLU A 439      37.166  44.425  27.999  1.00 26.00           N  
ATOM   3393  CA  GLU A 439      37.108  45.355  29.122  1.00 26.00           C  
ATOM   3394  C   GLU A 439      36.298  46.599  28.767  1.00 26.00           C  
ATOM   3395  CB  GLU A 439      38.518  45.754  29.563  1.00 26.00           C  
ATOM   3396  O   GLU A 439      36.481  47.181  27.697  1.00 26.00           O  
ATOM   3397  CG  GLU A 439      38.775  45.563  31.051  1.00 26.00           C  
ATOM   3398  CD  GLU A 439      40.104  46.141  31.510  1.00 26.00           C  
ATOM   3399  OE1 GLU A 439      40.167  46.710  32.623  1.00 26.00           O  
ATOM   3400  OE2 GLU A 439      41.091  46.024  30.749  1.00 26.00           O  
ATOM   3401  N   THR A 440      35.224  46.851  29.550  1.00 28.41           N  
ATOM   3402  CA  THR A 440      34.979  48.042  30.357  1.00 28.41           C  
ATOM   3403  C   THR A 440      33.521  48.105  30.800  1.00 28.41           C  
ATOM   3404  CB  THR A 440      35.339  49.324  29.583  1.00 28.41           C  
ATOM   3405  O   THR A 440      32.612  47.895  29.994  1.00 28.41           O  
ATOM   3406  CG2 THR A 440      36.841  49.414  29.336  1.00 28.41           C  
ATOM   3407  OG1 THR A 440      34.658  49.321  28.322  1.00 28.41           O  
ATOM   3408  N   LYS A 441      33.324  47.890  32.107  1.00 27.09           N  
ATOM   3409  CA  LYS A 441      33.099  48.849  33.184  1.00 27.09           C  
ATOM   3410  C   LYS A 441      31.620  49.205  33.302  1.00 27.09           C  
ATOM   3411  CB  LYS A 441      33.926  50.115  32.956  1.00 27.09           C  
ATOM   3412  O   LYS A 441      30.986  49.585  32.315  1.00 27.09           O  
ATOM   3413  CG  LYS A 441      34.997  50.353  34.011  1.00 27.09           C  
ATOM   3414  CD  LYS A 441      35.602  51.746  33.889  1.00 27.09           C  
ATOM   3415  CE  LYS A 441      36.653  51.995  34.962  1.00 27.09           C  
ATOM   3416  NZ  LYS A 441      37.362  53.293  34.752  1.00 27.09           N  
ATOM   3417  N   GLU A 442      31.058  48.822  34.434  1.00 25.00           N  
ATOM   3418  CA  GLU A 442      30.673  49.710  35.526  1.00 25.00           C  
ATOM   3419  C   GLU A 442      29.155  49.800  35.655  1.00 25.00           C  
ATOM   3420  CB  GLU A 442      31.266  51.106  35.319  1.00 25.00           C  
ATOM   3421  O   GLU A 442      28.454  50.018  34.665  1.00 25.00           O  
ATOM   3422  CG  GLU A 442      32.041  51.630  36.519  1.00 25.00           C  
ATOM   3423  CD  GLU A 442      32.369  53.111  36.422  1.00 25.00           C  
ATOM   3424  OE1 GLU A 442      32.798  53.705  37.437  1.00 25.00           O  
ATOM   3425  OE2 GLU A 442      32.193  53.683  35.323  1.00 25.00           O  
ATOM   3426  N   LYS A 443      28.668  49.283  36.761  1.00 27.75           N  
ATOM   3427  CA  LYS A 443      28.070  49.982  37.894  1.00 27.75           C  
ATOM   3428  C   LYS A 443      26.643  49.502  38.145  1.00 27.75           C  
ATOM   3429  CB  LYS A 443      28.079  51.494  37.659  1.00 27.75           C  
ATOM   3430  O   LYS A 443      25.821  49.474  37.227  1.00 27.75           O  
ATOM   3431  CG  LYS A 443      29.438  52.145  37.874  1.00 27.75           C  
ATOM   3432  CD  LYS A 443      29.409  53.124  39.041  1.00 27.75           C  
ATOM   3433  CE  LYS A 443      30.717  53.895  39.157  1.00 27.75           C  
ATOM   3434  NZ  LYS A 443      30.668  54.907  40.255  1.00 27.75           N  
ATOM   3435  N   GLY A 444      26.500  48.820  39.242  1.00 24.04           N  
ATOM   3436  CA  GLY A 444      25.814  49.322  40.422  1.00 24.04           C  
ATOM   3437  C   GLY A 444      24.429  48.730  40.605  1.00 24.04           C  
ATOM   3438  O   GLY A 444      23.667  48.613  39.643  1.00 24.04           O  
ATOM   3439  N   SER A 445      24.272  47.940  41.677  1.00 31.05           N  
ATOM   3440  CA  SER A 445      23.427  48.247  42.827  1.00 31.05           C  
ATOM   3441  C   SER A 445      22.610  47.032  43.252  1.00 31.05           C  
ATOM   3442  CB  SER A 445      22.492  49.415  42.509  1.00 31.05           C  
ATOM   3443  O   SER A 445      21.921  46.423  42.431  1.00 31.05           O  
ATOM   3444  OG  SER A 445      21.256  48.945  41.999  1.00 31.05           O  
ATOM   3445  N   GLY A 446      23.060  46.313  44.231  1.00 28.30           N  
ATOM   3446  CA  GLY A 446      22.562  46.177  45.591  1.00 28.30           C  
ATOM   3447  C   GLY A 446      21.145  45.642  45.657  1.00 28.30           C  
ATOM   3448  O   GLY A 446      20.260  46.121  44.944  1.00 28.30           O  
ATOM   3449  N   ARG A 447      20.964  44.462  46.222  1.00 33.97           N  
ATOM   3450  CA  ARG A 447      20.057  44.273  47.349  1.00 33.97           C  
ATOM   3451  C   ARG A 447      19.485  42.859  47.361  1.00 33.97           C  
ATOM   3452  CB  ARG A 447      18.921  45.297  47.304  1.00 33.97           C  
ATOM   3453  O   ARG A 447      18.916  42.406  46.366  1.00 33.97           O  
ATOM   3454  CG  ARG A 447      18.036  45.292  48.541  1.00 33.97           C  
ATOM   3455  CD  ARG A 447      17.285  46.606  48.702  1.00 33.97           C  
ATOM   3456  NE  ARG A 447      16.403  46.583  49.866  1.00 33.97           N  
ATOM   3457  NH1 ARG A 447      15.477  48.661  49.464  1.00 33.97           N  
ATOM   3458  NH2 ARG A 447      14.808  47.435  51.282  1.00 33.97           N  
ATOM   3459  CZ  ARG A 447      15.565  47.560  50.201  1.00 33.97           C  
ATOM   3460  N   GLU A 448      20.000  41.981  48.257  1.00 32.27           N  
ATOM   3461  CA  GLU A 448      19.593  41.390  49.528  1.00 32.27           C  
ATOM   3462  C   GLU A 448      18.477  40.367  49.329  1.00 32.27           C  
ATOM   3463  CB  GLU A 448      19.141  42.477  50.507  1.00 32.27           C  
ATOM   3464  O   GLU A 448      17.481  40.650  48.661  1.00 32.27           O  
ATOM   3465  CG  GLU A 448      20.270  43.053  51.349  1.00 32.27           C  
ATOM   3466  CD  GLU A 448      19.784  43.987  52.446  1.00 32.27           C  
ATOM   3467  OE1 GLU A 448      20.563  44.284  53.379  1.00 32.27           O  
ATOM   3468  OE2 GLU A 448      18.614  44.424  52.372  1.00 32.27           O  
ATOM   3469  N   GLU A 449      18.755  39.112  49.558  1.00 34.46           N  
ATOM   3470  CA  GLU A 449      18.364  37.976  50.388  1.00 34.46           C  
ATOM   3471  C   GLU A 449      16.882  38.040  50.747  1.00 34.46           C  
ATOM   3472  CB  GLU A 449      19.211  37.923  51.662  1.00 34.46           C  
ATOM   3473  O   GLU A 449      16.396  39.070  51.219  1.00 34.46           O  
ATOM   3474  CG  GLU A 449      20.687  37.653  51.408  1.00 34.46           C  
ATOM   3475  CD  GLU A 449      21.459  37.302  52.670  1.00 34.46           C  
ATOM   3476  OE1 GLU A 449      22.472  36.572  52.579  1.00 34.46           O  
ATOM   3477  OE2 GLU A 449      21.047  37.761  53.758  1.00 34.46           O  
ATOM   3478  N   GLU A 450      16.031  37.283  50.085  1.00 38.76           N  
ATOM   3479  CA  GLU A 450      14.816  36.836  50.761  1.00 38.76           C  
ATOM   3480  C   GLU A 450      14.459  35.406  50.366  1.00 38.76           C  
ATOM   3481  CB  GLU A 450      13.649  37.776  50.448  1.00 38.76           C  
ATOM   3482  O   GLU A 450      14.354  35.093  49.178  1.00 38.76           O  
ATOM   3483  CG  GLU A 450      13.429  38.854  51.499  1.00 38.76           C  
ATOM   3484  CD  GLU A 450      12.134  39.626  51.304  1.00 38.76           C  
ATOM   3485  OE1 GLU A 450      11.738  40.388  52.215  1.00 38.76           O  
ATOM   3486  OE2 GLU A 450      11.509  39.467  50.231  1.00 38.76           O  
ATOM   3487  N   LYS A 451      14.986  34.411  51.026  1.00 37.64           N  
ATOM   3488  CA  LYS A 451      14.473  33.154  51.563  1.00 37.64           C  
ATOM   3489  C   LYS A 451      12.948  33.170  51.639  1.00 37.64           C  
ATOM   3490  CB  LYS A 451      15.063  32.882  52.948  1.00 37.64           C  
ATOM   3491  O   LYS A 451      12.368  33.946  52.401  1.00 37.64           O  
ATOM   3492  CG  LYS A 451      16.555  32.585  52.937  1.00 37.64           C  
ATOM   3493  CD  LYS A 451      16.906  31.444  53.883  1.00 37.64           C  
ATOM   3494  CE  LYS A 451      18.409  31.338  54.100  1.00 37.64           C  
ATOM   3495  NZ  LYS A 451      18.785  30.046  54.748  1.00 37.64           N  
ATOM   3496  N   GLY A 452      12.245  32.986  50.553  1.00 35.67           N  
ATOM   3497  CA  GLY A 452      10.808  32.765  50.567  1.00 35.67           C  
ATOM   3498  C   GLY A 452      10.404  31.426  49.981  1.00 35.67           C  
ATOM   3499  O   GLY A 452      10.941  31.004  48.954  1.00 35.67           O  
ATOM   3500  N   VAL A 453      10.425  30.370  50.781  1.00 38.72           N  
ATOM   3501  CA  VAL A 453       9.556  29.218  50.991  1.00 38.72           C  
ATOM   3502  C   VAL A 453       8.307  29.346  50.121  1.00 38.72           C  
ATOM   3503  CB  VAL A 453       9.157  29.070  52.476  1.00 38.72           C  
ATOM   3504  O   VAL A 453       7.567  30.327  50.228  1.00 38.72           O  
ATOM   3505  CG1 VAL A 453       8.228  27.873  52.670  1.00 38.72           C  
ATOM   3506  CG2 VAL A 453      10.402  28.931  53.350  1.00 38.72           C  
ATOM   3507  N   VAL A 454       8.405  29.277  48.834  1.00 45.58           N  
ATOM   3508  CA  VAL A 454       7.282  29.355  47.905  1.00 45.58           C  
ATOM   3509  C   VAL A 454       6.708  27.960  47.669  1.00 45.58           C  
ATOM   3510  CB  VAL A 454       7.700  29.994  46.562  1.00 45.58           C  
ATOM   3511  O   VAL A 454       7.453  27.012  47.410  1.00 45.58           O  
ATOM   3512  CG1 VAL A 454       6.481  30.220  45.669  1.00 45.58           C  
ATOM   3513  CG2 VAL A 454       8.440  31.308  46.804  1.00 45.58           C  
ATOM   3514  N   THR A 455       5.870  27.454  48.519  1.00 50.94           N  
ATOM   3515  CA  THR A 455       4.623  26.706  48.409  1.00 50.94           C  
ATOM   3516  C   THR A 455       4.175  26.611  46.953  1.00 50.94           C  
ATOM   3517  CB  THR A 455       3.508  27.354  49.251  1.00 50.94           C  
ATOM   3518  O   THR A 455       4.386  27.541  46.172  1.00 50.94           O  
ATOM   3519  CG2 THR A 455       3.932  27.497  50.709  1.00 50.94           C  
ATOM   3520  OG1 THR A 455       3.210  28.652  48.722  1.00 50.94           O  
ATOM   3521  N   ASN A 456       4.488  25.438  46.390  1.00 41.20           N  
ATOM   3522  CA  ASN A 456       4.017  24.766  45.183  1.00 41.20           C  
ATOM   3523  C   ASN A 456       2.619  25.235  44.790  1.00 41.20           C  
ATOM   3524  CB  ASN A 456       4.034  23.248  45.373  1.00 41.20           C  
ATOM   3525  O   ASN A 456       1.629  24.829  45.401  1.00 41.20           O  
ATOM   3526  CG  ASN A 456       5.375  22.631  45.028  1.00 41.20           C  
ATOM   3527  ND2 ASN A 456       5.477  21.315  45.173  1.00 41.20           N  
ATOM   3528  OD1 ASN A 456       6.312  23.332  44.637  1.00 41.20           O  
ATOM   3529  N   GLY A 457       2.401  26.538  44.543  1.00 37.84           N  
ATOM   3530  CA  GLY A 457       1.200  26.945  43.830  1.00 37.84           C  
ATOM   3531  C   GLY A 457       1.495  27.667  42.529  1.00 37.84           C  
ATOM   3532  O   GLY A 457       2.447  28.445  42.446  1.00 37.84           O  
ATOM   3533  N   LEU A 458       1.523  26.980  41.434  1.00 36.29           N  
ATOM   3534  CA  LEU A 458       1.121  27.140  40.041  1.00 36.29           C  
ATOM   3535  C   LEU A 458       1.046  28.615  39.663  1.00 36.29           C  
ATOM   3536  CB  LEU A 458      -0.232  26.468  39.792  1.00 36.29           C  
ATOM   3537  O   LEU A 458       0.160  29.336  40.130  1.00 36.29           O  
ATOM   3538  CG  LEU A 458      -0.283  25.447  38.654  1.00 36.29           C  
ATOM   3539  CD1 LEU A 458      -0.851  24.123  39.155  1.00 36.29           C  
ATOM   3540  CD2 LEU A 458      -1.110  25.984  37.491  1.00 36.29           C  
ATOM   3541  N   ASP A 459       2.182  29.308  39.651  1.00 44.38           N  
ATOM   3542  CA  ASP A 459       2.202  30.605  38.981  1.00 44.38           C  
ATOM   3543  C   ASP A 459       3.126  30.580  37.766  1.00 44.38           C  
ATOM   3544  CB  ASP A 459       2.638  31.704  39.951  1.00 44.38           C  
ATOM   3545  O   ASP A 459       4.314  30.273  37.889  1.00 44.38           O  
ATOM   3546  CG  ASP A 459       2.360  33.102  39.427  1.00 44.38           C  
ATOM   3547  OD1 ASP A 459       1.611  33.244  38.436  1.00 44.38           O  
ATOM   3548  OD2 ASP A 459       2.897  34.070  40.008  1.00 44.38           O  
ATOM   3549  N   LEU A 460       2.667  30.178  36.615  1.00 36.52           N  
ATOM   3550  CA  LEU A 460       2.933  30.336  35.190  1.00 36.52           C  
ATOM   3551  C   LEU A 460       3.139  31.805  34.834  1.00 36.52           C  
ATOM   3552  CB  LEU A 460       1.784  29.755  34.362  1.00 36.52           C  
ATOM   3553  O   LEU A 460       2.198  32.599  34.890  1.00 36.52           O  
ATOM   3554  CG  LEU A 460       1.467  28.276  34.586  1.00 36.52           C  
ATOM   3555  CD1 LEU A 460       0.304  27.842  33.701  1.00 36.52           C  
ATOM   3556  CD2 LEU A 460       2.699  27.418  34.316  1.00 36.52           C  
ATOM   3557  N   SER A 461       4.272  32.287  35.286  1.00 39.60           N  
ATOM   3558  CA  SER A 461       4.807  33.417  34.532  1.00 39.60           C  
ATOM   3559  C   SER A 461       6.225  33.136  34.047  1.00 39.60           C  
ATOM   3560  CB  SER A 461       4.793  34.686  35.386  1.00 39.60           C  
ATOM   3561  O   SER A 461       7.078  32.703  34.824  1.00 39.60           O  
ATOM   3562  OG  SER A 461       3.464  35.095  35.657  1.00 39.60           O  
ATOM   3563  N   PRO A 462       6.416  32.942  32.693  1.00 43.03           N  
ATOM   3564  CA  PRO A 462       7.661  32.661  31.974  1.00 43.03           C  
ATOM   3565  C   PRO A 462       8.574  33.881  31.877  1.00 43.03           C  
ATOM   3566  CB  PRO A 462       7.176  32.231  30.587  1.00 43.03           C  
ATOM   3567  O   PRO A 462       8.117  34.974  31.532  1.00 43.03           O  
ATOM   3568  CG  PRO A 462       5.753  32.683  30.521  1.00 43.03           C  
ATOM   3569  CD  PRO A 462       5.470  33.541  31.720  1.00 43.03           C  
ATOM   3570  N   ALA A 463       9.317  34.074  32.971  1.00 35.22           N  
ATOM   3571  CA  ALA A 463      10.546  34.855  33.089  1.00 35.22           C  
ATOM   3572  C   ALA A 463      11.641  34.296  32.186  1.00 35.22           C  
ATOM   3573  CB  ALA A 463      11.021  34.884  34.540  1.00 35.22           C  
ATOM   3574  O   ALA A 463      11.864  33.084  32.148  1.00 35.22           O  
ATOM   3575  N   ASP A 464      11.764  34.872  31.027  1.00 31.03           N  
ATOM   3576  CA  ASP A 464      12.865  35.555  30.355  1.00 31.03           C  
ATOM   3577  C   ASP A 464      14.212  34.963  30.766  1.00 31.03           C  
ATOM   3578  CB  ASP A 464      12.835  37.054  30.660  1.00 31.03           C  
ATOM   3579  O   ASP A 464      14.502  34.836  31.957  1.00 31.03           O  
ATOM   3580  CG  ASP A 464      12.703  37.910  29.413  1.00 31.03           C  
ATOM   3581  OD1 ASP A 464      13.324  37.582  28.379  1.00 31.03           O  
ATOM   3582  OD2 ASP A 464      11.974  38.924  29.466  1.00 31.03           O  
ATOM   3583  N   GLU A 465      14.873  34.278  29.831  1.00 30.98           N  
ATOM   3584  CA  GLU A 465      16.257  34.583  29.480  1.00 30.98           C  
ATOM   3585  C   GLU A 465      17.109  33.318  29.447  1.00 30.98           C  
ATOM   3586  CB  GLU A 465      16.852  35.593  30.464  1.00 30.98           C  
ATOM   3587  O   GLU A 465      17.043  32.495  30.362  1.00 30.98           O  
ATOM   3588  CG  GLU A 465      16.720  37.041  30.014  1.00 30.98           C  
ATOM   3589  CD  GLU A 465      17.536  38.008  30.857  1.00 30.98           C  
ATOM   3590  OE1 GLU A 465      17.988  39.046  30.324  1.00 30.98           O  
ATOM   3591  OE2 GLU A 465      17.726  37.724  32.061  1.00 30.98           O  
ATOM   3592  N   LYS A 466      17.601  32.971  28.283  1.00 35.07           N  
ATOM   3593  CA  LYS A 466      18.991  32.955  27.836  1.00 35.07           C  
ATOM   3594  C   LYS A 466      19.355  31.605  27.223  1.00 35.07           C  
ATOM   3595  CB  LYS A 466      19.933  33.275  28.997  1.00 35.07           C  
ATOM   3596  O   LYS A 466      19.064  30.557  27.802  1.00 35.07           O  
ATOM   3597  CG  LYS A 466      19.986  34.751  29.362  1.00 35.07           C  
ATOM   3598  CD  LYS A 466      21.368  35.341  29.108  1.00 35.07           C  
ATOM   3599  CE  LYS A 466      21.464  36.776  29.607  1.00 35.07           C  
ATOM   3600  NZ  LYS A 466      22.875  37.266  29.614  1.00 35.07           N  
ATOM   3601  N   LYS A 467      19.486  31.555  25.881  1.00 31.96           N  
ATOM   3602  CA  LYS A 467      20.569  31.340  24.926  1.00 31.96           C  
ATOM   3603  C   LYS A 467      21.230  29.982  25.141  1.00 31.96           C  
ATOM   3604  CB  LYS A 467      21.611  32.454  25.035  1.00 31.96           C  
ATOM   3605  O   LYS A 467      21.600  29.638  26.266  1.00 31.96           O  
ATOM   3606  CG  LYS A 467      21.459  33.549  23.989  1.00 31.96           C  
ATOM   3607  CD  LYS A 467      22.813  34.045  23.499  1.00 31.96           C  
ATOM   3608  CE  LYS A 467      22.671  35.268  22.603  1.00 31.96           C  
ATOM   3609  NZ  LYS A 467      23.991  35.723  22.073  1.00 31.96           N  
ATOM   3610  N   GLY A 468      20.970  28.950  24.303  1.00 29.71           N  
ATOM   3611  CA  GLY A 468      22.044  28.149  23.737  1.00 29.71           C  
ATOM   3612  C   GLY A 468      21.572  26.807  23.209  1.00 29.71           C  
ATOM   3613  O   GLY A 468      20.838  26.088  23.891  1.00 29.71           O  
ATOM   3614  N   GLY A 469      21.302  26.700  21.906  1.00 32.23           N  
ATOM   3615  CA  GLY A 469      21.830  25.957  20.773  1.00 32.23           C  
ATOM   3616  C   GLY A 469      22.362  24.588  21.153  1.00 32.23           C  
ATOM   3617  O   GLY A 469      23.247  24.474  22.004  1.00 32.23           O  
ATOM   3618  N   ASP A 470      21.570  23.510  21.144  1.00 36.01           N  
ATOM   3619  CA  ASP A 470      22.195  22.223  20.857  1.00 36.01           C  
ATOM   3620  C   ASP A 470      21.216  21.281  20.159  1.00 36.01           C  
ATOM   3621  CB  ASP A 470      22.717  21.580  22.143  1.00 36.01           C  
ATOM   3622  O   ASP A 470      20.140  20.994  20.686  1.00 36.01           O  
ATOM   3623  CG  ASP A 470      24.222  21.378  22.137  1.00 36.01           C  
ATOM   3624  OD1 ASP A 470      24.822  21.293  21.044  1.00 36.01           O  
ATOM   3625  OD2 ASP A 470      24.813  21.302  23.236  1.00 36.01           O  
ATOM   3626  N   LYS A 471      21.017  21.414  18.898  1.00 36.86           N  
ATOM   3627  CA  LYS A 471      20.643  20.552  17.780  1.00 36.86           C  
ATOM   3628  C   LYS A 471      21.026  19.101  18.053  1.00 36.86           C  
ATOM   3629  CB  LYS A 471      21.302  21.034  16.487  1.00 36.86           C  
ATOM   3630  O   LYS A 471      22.211  18.765  18.102  1.00 36.86           O  
ATOM   3631  CG  LYS A 471      20.837  22.409  16.030  1.00 36.86           C  
ATOM   3632  CD  LYS A 471      21.256  22.692  14.593  1.00 36.86           C  
ATOM   3633  CE  LYS A 471      20.769  24.057  14.126  1.00 36.86           C  
ATOM   3634  NZ  LYS A 471      21.596  24.586  13.001  1.00 36.86           N  
ATOM   3635  N   SER A 472      20.428  18.391  18.959  1.00 39.62           N  
ATOM   3636  CA  SER A 472      20.767  16.997  19.224  1.00 39.62           C  
ATOM   3637  C   SER A 472      19.861  16.050  18.444  1.00 39.62           C  
ATOM   3638  CB  SER A 472      20.666  16.695  20.719  1.00 39.62           C  
ATOM   3639  O   SER A 472      18.651  16.269  18.359  1.00 39.62           O  
ATOM   3640  OG  SER A 472      19.329  16.828  21.170  1.00 39.62           O  
ATOM   3641  N   GLU A 473      20.156  15.568  17.230  1.00 36.55           N  
ATOM   3642  CA  GLU A 473      20.054  14.397  16.364  1.00 36.55           C  
ATOM   3643  C   GLU A 473      19.564  13.178  17.141  1.00 36.55           C  
ATOM   3644  CB  GLU A 473      21.403  14.095  15.707  1.00 36.55           C  
ATOM   3645  O   GLU A 473      20.070  12.882  18.226  1.00 36.55           O  
ATOM   3646  CG  GLU A 473      21.956  15.246  14.879  1.00 36.55           C  
ATOM   3647  CD  GLU A 473      23.268  14.912  14.187  1.00 36.55           C  
ATOM   3648  OE1 GLU A 473      23.800  15.771  13.449  1.00 36.55           O  
ATOM   3649  OE2 GLU A 473      23.766  13.781  14.385  1.00 36.55           O  
ATOM   3650  N   GLU A 474      18.260  12.919  17.187  1.00 36.99           N  
ATOM   3651  CA  GLU A 474      17.216  11.918  17.383  1.00 36.99           C  
ATOM   3652  C   GLU A 474      17.708  10.526  16.999  1.00 36.99           C  
ATOM   3653  CB  GLU A 474      15.968  12.277  16.572  1.00 36.99           C  
ATOM   3654  O   GLU A 474      18.114  10.297  15.858  1.00 36.99           O  
ATOM   3655  CG  GLU A 474      14.732  11.478  16.959  1.00 36.99           C  
ATOM   3656  CD  GLU A 474      13.466  11.959  16.268  1.00 36.99           C  
ATOM   3657  OE1 GLU A 474      12.390  11.357  16.485  1.00 36.99           O  
ATOM   3658  OE2 GLU A 474      13.551  12.946  15.504  1.00 36.99           O  
ATOM   3659  N   LYS A 475      18.390   9.790  17.806  1.00 37.03           N  
ATOM   3660  CA  LYS A 475      18.770   8.389  17.651  1.00 37.03           C  
ATOM   3661  C   LYS A 475      17.785   7.470  18.367  1.00 37.03           C  
ATOM   3662  CB  LYS A 475      20.185   8.155  18.182  1.00 37.03           C  
ATOM   3663  O   LYS A 475      17.374   7.749  19.495  1.00 37.03           O  
ATOM   3664  CG  LYS A 475      21.259   8.950  17.453  1.00 37.03           C  
ATOM   3665  CD  LYS A 475      22.651   8.617  17.975  1.00 37.03           C  
ATOM   3666  CE  LYS A 475      23.714   9.501  17.336  1.00 37.03           C  
ATOM   3667  NZ  LYS A 475      25.093   9.080  17.726  1.00 37.03           N  
ATOM   3668  N   VAL A 476      16.981   6.694  17.605  1.00 37.71           N  
ATOM   3669  CA  VAL A 476      16.102   5.560  17.870  1.00 37.71           C  
ATOM   3670  C   VAL A 476      16.937   4.323  18.196  1.00 37.71           C  
ATOM   3671  CB  VAL A 476      15.170   5.272  16.672  1.00 37.71           C  
ATOM   3672  O   VAL A 476      17.808   3.931  17.416  1.00 37.71           O  
ATOM   3673  CG1 VAL A 476      14.276   4.067  16.960  1.00 37.71           C  
ATOM   3674  CG2 VAL A 476      14.324   6.502  16.347  1.00 37.71           C  
ATOM   3675  N   VAL A 477      17.270   4.000  19.420  1.00 36.06           N  
ATOM   3676  CA  VAL A 477      17.934   2.767  19.829  1.00 36.06           C  
ATOM   3677  C   VAL A 477      16.897   1.761  20.324  1.00 36.06           C  
ATOM   3678  CB  VAL A 477      18.990   3.028  20.927  1.00 36.06           C  
ATOM   3679  O   VAL A 477      16.059   2.088  21.167  1.00 36.06           O  
ATOM   3680  CG1 VAL A 477      19.667   1.725  21.346  1.00 36.06           C  
ATOM   3681  CG2 VAL A 477      20.026   4.040  20.440  1.00 36.06           C  
ATOM   3682  N   VAL A 478      16.618   0.769  19.513  1.00 37.03           N  
ATOM   3683  CA  VAL A 478      15.790  -0.414  19.722  1.00 37.03           C  
ATOM   3684  C   VAL A 478      16.590  -1.479  20.470  1.00 37.03           C  
ATOM   3685  CB  VAL A 478      15.265  -0.984  18.385  1.00 37.03           C  
ATOM   3686  O   VAL A 478      17.666  -1.883  20.024  1.00 37.03           O  
ATOM   3687  CG1 VAL A 478      14.383  -2.207  18.628  1.00 37.03           C  
ATOM   3688  CG2 VAL A 478      14.498   0.089  17.614  1.00 37.03           C  
ATOM   3689  N   THR A 479      16.586  -1.575  21.743  1.00 37.94           N  
ATOM   3690  CA  THR A 479      17.237  -2.672  22.450  1.00 37.94           C  
ATOM   3691  C   THR A 479      16.246  -3.796  22.735  1.00 37.94           C  
ATOM   3692  CB  THR A 479      17.865  -2.190  23.771  1.00 37.94           C  
ATOM   3693  O   THR A 479      15.124  -3.544  23.180  1.00 37.94           O  
ATOM   3694  CG2 THR A 479      19.093  -1.323  23.513  1.00 37.94           C  
ATOM   3695  OG1 THR A 479      16.899  -1.426  24.502  1.00 37.94           O  
ATOM   3696  N   LYS A 480      16.431  -4.948  22.056  1.00 35.97           N  
ATOM   3697  CA  LYS A 480      15.821  -6.273  22.128  1.00 35.97           C  
ATOM   3698  C   LYS A 480      16.454  -7.110  23.236  1.00 35.97           C  
ATOM   3699  CB  LYS A 480      15.949  -6.996  20.786  1.00 35.97           C  
ATOM   3700  O   LYS A 480      17.675  -7.271  23.279  1.00 35.97           O  
ATOM   3701  CG  LYS A 480      15.103  -6.393  19.675  1.00 35.97           C  
ATOM   3702  CD  LYS A 480      15.224  -7.191  18.383  1.00 35.97           C  
ATOM   3703  CE  LYS A 480      14.267  -6.679  17.316  1.00 35.97           C  
ATOM   3704  NZ  LYS A 480      14.383  -7.460  16.048  1.00 35.97           N  
ATOM   3705  N   THR A 481      15.929  -7.126  24.442  1.00 37.93           N  
ATOM   3706  CA  THR A 481      16.447  -8.045  25.450  1.00 37.93           C  
ATOM   3707  C   THR A 481      15.634  -9.336  25.474  1.00 37.93           C  
ATOM   3708  CB  THR A 481      16.436  -7.402  26.849  1.00 37.93           C  
ATOM   3709  O   THR A 481      14.402  -9.301  25.433  1.00 37.93           O  
ATOM   3710  CG2 THR A 481      17.401  -6.223  26.921  1.00 37.93           C  
ATOM   3711  OG1 THR A 481      15.112  -6.940  27.146  1.00 37.93           O  
ATOM   3712  N   VAL A 482      16.285 -10.459  25.048  1.00 37.98           N  
ATOM   3713  CA  VAL A 482      15.803 -11.836  25.087  1.00 37.98           C  
ATOM   3714  C   VAL A 482      16.237 -12.499  26.392  1.00 37.98           C  
ATOM   3715  CB  VAL A 482      16.317 -12.650  23.878  1.00 37.98           C  
ATOM   3716  O   VAL A 482      17.423 -12.502  26.730  1.00 37.98           O  
ATOM   3717  CG1 VAL A 482      15.770 -14.076  23.917  1.00 37.98           C  
ATOM   3718  CG2 VAL A 482      15.933 -11.963  22.570  1.00 37.98           C  
ATOM   3719  N   GLU A 483      15.471 -12.441  27.394  1.00 33.38           N  
ATOM   3720  CA  GLU A 483      15.761 -13.180  28.619  1.00 33.38           C  
ATOM   3721  C   GLU A 483      15.094 -14.552  28.607  1.00 33.38           C  
ATOM   3722  CB  GLU A 483      15.309 -12.385  29.847  1.00 33.38           C  
ATOM   3723  O   GLU A 483      13.908 -14.669  28.290  1.00 33.38           O  
ATOM   3724  CG  GLU A 483      16.202 -11.197  30.174  1.00 33.38           C  
ATOM   3725  CD  GLU A 483      15.863 -10.539  31.502  1.00 33.38           C  
ATOM   3726  OE1 GLU A 483      16.666  -9.714  31.993  1.00 33.38           O  
ATOM   3727  OE2 GLU A 483      14.785 -10.852  32.056  1.00 33.38           O  
ATOM   3728  N   LYS A 484      15.911 -15.599  28.359  1.00 42.74           N  
ATOM   3729  CA  LYS A 484      15.769 -17.051  28.410  1.00 42.74           C  
ATOM   3730  C   LYS A 484      15.719 -17.548  29.852  1.00 42.74           C  
ATOM   3731  CB  LYS A 484      16.916 -17.730  27.661  1.00 42.74           C  
ATOM   3732  O   LYS A 484      16.650 -17.315  30.627  1.00 42.74           O  
ATOM   3733  CG  LYS A 484      16.651 -19.187  27.312  1.00 42.74           C  
ATOM   3734  CD  LYS A 484      17.828 -19.807  26.569  1.00 42.74           C  
ATOM   3735  CE  LYS A 484      17.539 -21.246  26.164  1.00 42.74           C  
ATOM   3736  NZ  LYS A 484      18.786 -22.066  26.107  1.00 42.74           N  
ATOM   3737  N   ILE A 485      14.563 -17.484  30.507  1.00 43.33           N  
ATOM   3738  CA  ILE A 485      14.483 -18.118  31.818  1.00 43.33           C  
ATOM   3739  C   ILE A 485      14.114 -19.591  31.656  1.00 43.33           C  
ATOM   3740  CB  ILE A 485      13.457 -17.406  32.729  1.00 43.33           C  
ATOM   3741  O   ILE A 485      13.248 -19.936  30.848  1.00 43.33           O  
ATOM   3742  CG1 ILE A 485      12.171 -17.106  31.951  1.00 43.33           C  
ATOM   3743  CG2 ILE A 485      14.055 -16.124  33.315  1.00 43.33           C  
ATOM   3744  CD1 ILE A 485      10.967 -16.814  32.836  1.00 43.33           C  
ATOM   3745  N   THR A 486      15.144 -20.528  31.908  1.00 40.57           N  
ATOM   3746  CA  THR A 486      15.160 -21.984  32.001  1.00 40.57           C  
ATOM   3747  C   THR A 486      14.682 -22.443  33.376  1.00 40.57           C  
ATOM   3748  CB  THR A 486      16.569 -22.544  31.731  1.00 40.57           C  
ATOM   3749  O   THR A 486      15.192 -21.986  34.401  1.00 40.57           O  
ATOM   3750  CG2 THR A 486      16.558 -23.514  30.554  1.00 40.57           C  
ATOM   3751  OG1 THR A 486      17.460 -21.461  31.436  1.00 40.57           O  
ATOM   3752  N   SER A 487      13.391 -22.400  33.629  1.00 43.66           N  
ATOM   3753  CA  SER A 487      12.974 -23.012  34.886  1.00 43.66           C  
ATOM   3754  C   SER A 487      13.183 -24.523  34.861  1.00 43.66           C  
ATOM   3755  CB  SER A 487      11.506 -22.697  35.175  1.00 43.66           C  
ATOM   3756  O   SER A 487      12.892 -25.178  33.858  1.00 43.66           O  
ATOM   3757  OG  SER A 487      10.674 -23.176  34.132  1.00 43.66           O  
ATOM   3758  N   GLU A 488      14.355 -24.886  35.408  1.00 36.97           N  
ATOM   3759  CA  GLU A 488      15.028 -26.077  35.916  1.00 36.97           C  
ATOM   3760  C   GLU A 488      14.156 -26.814  36.929  1.00 36.97           C  
ATOM   3761  CB  GLU A 488      16.372 -25.708  36.549  1.00 36.97           C  
ATOM   3762  O   GLU A 488      13.695 -26.221  37.906  1.00 36.97           O  
ATOM   3763  CG  GLU A 488      17.311 -26.891  36.735  1.00 36.97           C  
ATOM   3764  CD  GLU A 488      18.644 -26.507  37.358  1.00 36.97           C  
ATOM   3765  OE1 GLU A 488      19.426 -27.414  37.724  1.00 36.97           O  
ATOM   3766  OE2 GLU A 488      18.907 -25.290  37.481  1.00 36.97           O  
ATOM   3767  N   GLY A 489      13.225 -27.533  36.504  1.00 31.65           N  
ATOM   3768  CA  GLY A 489      12.866 -28.644  37.370  1.00 31.65           C  
ATOM   3769  C   GLY A 489      11.612 -29.370  36.921  1.00 31.65           C  
ATOM   3770  O   GLY A 489      10.544 -28.764  36.807  1.00 31.65           O  
ATOM   3771  N   GLY A 490      11.833 -30.458  36.095  1.00 31.63           N  
ATOM   3772  CA  GLY A 490      11.342 -31.790  36.408  1.00 31.63           C  
ATOM   3773  C   GLY A 490      10.093 -32.163  35.632  1.00 31.63           C  
ATOM   3774  O   GLY A 490       9.128 -31.397  35.592  1.00 31.63           O  
ATOM   3775  N   ASP A 491      10.249 -32.871  34.499  1.00 39.40           N  
ATOM   3776  CA  ASP A 491       9.670 -34.091  33.945  1.00 39.40           C  
ATOM   3777  C   ASP A 491       9.039 -33.828  32.579  1.00 39.40           C  
ATOM   3778  CB  ASP A 491       8.628 -34.675  34.902  1.00 39.40           C  
ATOM   3779  O   ASP A 491       8.209 -32.927  32.436  1.00 39.40           O  
ATOM   3780  CG  ASP A 491       9.184 -35.781  35.780  1.00 39.40           C  
ATOM   3781  OD1 ASP A 491      10.293 -36.285  35.498  1.00 39.40           O  
ATOM   3782  OD2 ASP A 491       8.507 -36.155  36.762  1.00 39.40           O  
ATOM   3783  N   GLY A 492       9.874 -33.852  31.480  1.00 39.03           N  
ATOM   3784  CA  GLY A 492       9.661 -34.539  30.216  1.00 39.03           C  
ATOM   3785  C   GLY A 492       8.519 -33.957  29.405  1.00 39.03           C  
ATOM   3786  O   GLY A 492       7.436 -33.709  29.939  1.00 39.03           O  
ATOM   3787  N   ALA A 493       8.828 -32.969  28.547  1.00 44.97           N  
ATOM   3788  CA  ALA A 493       8.704 -32.816  27.100  1.00 44.97           C  
ATOM   3789  C   ALA A 493       7.507 -31.939  26.742  1.00 44.97           C  
ATOM   3790  CB  ALA A 493       8.579 -34.182  26.429  1.00 44.97           C  
ATOM   3791  O   ALA A 493       6.654 -32.338  25.945  1.00 44.97           O  
ATOM   3792  N   THR A 494       7.388 -30.788  27.295  1.00 41.82           N  
ATOM   3793  CA  THR A 494       6.657 -29.789  26.523  1.00 41.82           C  
ATOM   3794  C   THR A 494       7.236 -28.397  26.756  1.00 41.82           C  
ATOM   3795  CB  THR A 494       5.160 -29.791  26.882  1.00 41.82           C  
ATOM   3796  O   THR A 494       7.456 -27.993  27.899  1.00 41.82           O  
ATOM   3797  CG2 THR A 494       4.417 -30.895  26.137  1.00 41.82           C  
ATOM   3798  OG1 THR A 494       5.012 -29.999  28.292  1.00 41.82           O  
ATOM   3799  N   LYS A 495       8.189 -28.096  25.898  1.00 51.00           N  
ATOM   3800  CA  LYS A 495       8.876 -26.817  25.742  1.00 51.00           C  
ATOM   3801  C   LYS A 495       7.905 -25.721  25.310  1.00 51.00           C  
ATOM   3802  CB  LYS A 495      10.014 -26.938  24.728  1.00 51.00           C  
ATOM   3803  O   LYS A 495       7.180 -25.879  24.326  1.00 51.00           O  
ATOM   3804  CG  LYS A 495      11.205 -27.742  25.228  1.00 51.00           C  
ATOM   3805  CD  LYS A 495      12.293 -27.848  24.168  1.00 51.00           C  
ATOM   3806  CE  LYS A 495      13.410 -28.787  24.603  1.00 51.00           C  
ATOM   3807  NZ  LYS A 495      14.571 -28.740  23.664  1.00 51.00           N  
ATOM   3808  N   TYR A 496       7.148 -25.172  26.150  1.00 39.60           N  
ATOM   3809  CA  TYR A 496       6.399 -23.979  25.768  1.00 39.60           C  
ATOM   3810  C   TYR A 496       7.298 -22.748  25.768  1.00 39.60           C  
ATOM   3811  CB  TYR A 496       5.216 -23.761  26.716  1.00 39.60           C  
ATOM   3812  O   TYR A 496       8.081 -22.544  26.698  1.00 39.60           O  
ATOM   3813  CG  TYR A 496       4.207 -24.884  26.696  1.00 39.60           C  
ATOM   3814  CD1 TYR A 496       3.230 -24.951  25.705  1.00 39.60           C  
ATOM   3815  CD2 TYR A 496       4.229 -25.879  27.667  1.00 39.60           C  
ATOM   3816  CE1 TYR A 496       2.297 -25.983  25.684  1.00 39.60           C  
ATOM   3817  CE2 TYR A 496       3.301 -26.915  27.656  1.00 39.60           C  
ATOM   3818  OH  TYR A 496       1.420 -27.983  26.645  1.00 39.60           O  
ATOM   3819  CZ  TYR A 496       2.341 -26.959  26.662  1.00 39.60           C  
ATOM   3820  N   ILE A 497       7.637 -22.347  24.581  1.00 53.34           N  
ATOM   3821  CA  ILE A 497       8.354 -21.113  24.279  1.00 53.34           C  
ATOM   3822  C   ILE A 497       7.394 -19.928  24.347  1.00 53.34           C  
ATOM   3823  CB  ILE A 497       9.029 -21.177  22.890  1.00 53.34           C  
ATOM   3824  O   ILE A 497       6.377 -19.904  23.650  1.00 53.34           O  
ATOM   3825  CG1 ILE A 497      10.007 -22.355  22.825  1.00 53.34           C  
ATOM   3826  CG2 ILE A 497       9.739 -19.857  22.574  1.00 53.34           C  
ATOM   3827  CD1 ILE A 497      10.514 -22.663  21.423  1.00 53.34           C  
ATOM   3828  N   THR A 498       7.276 -19.300  25.427  1.00 51.50           N  
ATOM   3829  CA  THR A 498       6.572 -18.026  25.514  1.00 51.50           C  
ATOM   3830  C   THR A 498       7.526 -16.863  25.253  1.00 51.50           C  
ATOM   3831  CB  THR A 498       5.906 -17.847  26.891  1.00 51.50           C  
ATOM   3832  O   THR A 498       8.574 -16.757  25.893  1.00 51.50           O  
ATOM   3833  CG2 THR A 498       4.986 -16.631  26.903  1.00 51.50           C  
ATOM   3834  OG1 THR A 498       5.138 -19.017  27.198  1.00 51.50           O  
ATOM   3835  N   LYS A 499       7.512 -16.333  24.039  1.00 53.81           N  
ATOM   3836  CA  LYS A 499       8.215 -15.135  23.588  1.00 53.81           C  
ATOM   3837  C   LYS A 499       7.469 -13.871  24.006  1.00 53.81           C  
ATOM   3838  CB  LYS A 499       8.397 -15.159  22.070  1.00 53.81           C  
ATOM   3839  O   LYS A 499       6.277 -13.726  23.728  1.00 53.81           O  
ATOM   3840  CG  LYS A 499       9.209 -16.341  21.562  1.00 53.81           C  
ATOM   3841  CD  LYS A 499       9.430 -16.263  20.057  1.00 53.81           C  
ATOM   3842  CE  LYS A 499      10.286 -17.417  19.556  1.00 53.81           C  
ATOM   3843  NZ  LYS A 499      10.442 -17.388  18.071  1.00 53.81           N  
ATOM   3844  N   SER A 500       7.772 -13.320  25.141  1.00 44.80           N  
ATOM   3845  CA  SER A 500       7.199 -12.016  25.460  1.00 44.80           C  
ATOM   3846  C   SER A 500       8.083 -10.883  24.950  1.00 44.80           C  
ATOM   3847  CB  SER A 500       6.996 -11.875  26.970  1.00 44.80           C  
ATOM   3848  O   SER A 500       9.308 -11.015  24.909  1.00 44.80           O  
ATOM   3849  OG  SER A 500       8.227 -12.013  27.658  1.00 44.80           O  
ATOM   3850  N   VAL A 501       7.569 -10.073  23.994  1.00 56.05           N  
ATOM   3851  CA  VAL A 501       8.120  -8.877  23.367  1.00 56.05           C  
ATOM   3852  C   VAL A 501       7.618  -7.633  24.096  1.00 56.05           C  
ATOM   3853  CB  VAL A 501       7.752  -8.801  21.868  1.00 56.05           C  
ATOM   3854  O   VAL A 501       6.413  -7.470  24.301  1.00 56.05           O  
ATOM   3855  CG1 VAL A 501       8.267  -7.502  21.251  1.00 56.05           C  
ATOM   3856  CG2 VAL A 501       8.311 -10.010  21.120  1.00 56.05           C  
ATOM   3857  N   THR A 502       8.361  -7.042  24.946  1.00 49.72           N  
ATOM   3858  CA  THR A 502       8.040  -5.763  25.569  1.00 49.72           C  
ATOM   3859  C   THR A 502       8.703  -4.613  24.816  1.00 49.72           C  
ATOM   3860  CB  THR A 502       8.478  -5.734  27.045  1.00 49.72           C  
ATOM   3861  O   THR A 502       9.894  -4.674  24.504  1.00 49.72           O  
ATOM   3862  CG2 THR A 502       7.535  -6.560  27.914  1.00 49.72           C  
ATOM   3863  OG1 THR A 502       9.803  -6.269  27.154  1.00 49.72           O  
ATOM   3864  N   VAL A 503       7.881  -3.818  24.073  1.00 55.12           N  
ATOM   3865  CA  VAL A 503       8.231  -2.618  23.320  1.00 55.12           C  
ATOM   3866  C   VAL A 503       8.129  -1.392  24.225  1.00 55.12           C  
ATOM   3867  CB  VAL A 503       7.326  -2.442  22.080  1.00 55.12           C  
ATOM   3868  O   VAL A 503       7.079  -1.138  24.820  1.00 55.12           O  
ATOM   3869  CG1 VAL A 503       7.711  -1.183  21.305  1.00 55.12           C  
ATOM   3870  CG2 VAL A 503       7.410  -3.674  21.180  1.00 55.12           C  
ATOM   3871  N   THR A 504       9.193  -0.910  24.759  1.00 49.78           N  
ATOM   3872  CA  THR A 504       9.166   0.354  25.487  1.00 49.78           C  
ATOM   3873  C   THR A 504       9.450   1.523  24.549  1.00 49.78           C  
ATOM   3874  CB  THR A 504      10.187   0.357  26.639  1.00 49.78           C  
ATOM   3875  O   THR A 504      10.355   1.452  23.715  1.00 49.78           O  
ATOM   3876  CG2 THR A 504       9.792  -0.636  27.727  1.00 49.78           C  
ATOM   3877  OG1 THR A 504      11.477  -0.001  26.128  1.00 49.78           O  
ATOM   3878  N   GLN A 505       8.404   2.323  24.195  1.00 52.80           N  
ATOM   3879  CA  GLN A 505       8.393   3.572  23.439  1.00 52.80           C  
ATOM   3880  C   GLN A 505       8.524   4.777  24.366  1.00 52.80           C  
ATOM   3881  CB  GLN A 505       7.115   3.686  22.607  1.00 52.80           C  
ATOM   3882  O   GLN A 505       7.769   4.908  25.332  1.00 52.80           O  
ATOM   3883  CG  GLN A 505       7.119   4.854  21.630  1.00 52.80           C  
ATOM   3884  CD  GLN A 505       5.861   4.917  20.785  1.00 52.80           C  
ATOM   3885  NE2 GLN A 505       5.870   5.775  19.771  1.00 52.80           N  
ATOM   3886  OE1 GLN A 505       4.888   4.200  21.042  1.00 52.80           O  
ATOM   3887  N   LYS A 506       9.688   5.220  24.644  1.00 49.96           N  
ATOM   3888  CA  LYS A 506       9.878   6.487  25.344  1.00 49.96           C  
ATOM   3889  C   LYS A 506       9.473   7.667  24.466  1.00 49.96           C  
ATOM   3890  CB  LYS A 506      11.333   6.641  25.790  1.00 49.96           C  
ATOM   3891  O   LYS A 506       9.960   7.807  23.342  1.00 49.96           O  
ATOM   3892  CG  LYS A 506      11.652   5.951  27.109  1.00 49.96           C  
ATOM   3893  CD  LYS A 506      13.040   6.326  27.613  1.00 49.96           C  
ATOM   3894  CE  LYS A 506      13.417   5.530  28.856  1.00 49.96           C  
ATOM   3895  NZ  LYS A 506      14.835   5.770  29.258  1.00 49.96           N  
ATOM   3896  N   VAL A 507       8.268   8.165  24.562  1.00 39.83           N  
ATOM   3897  CA  VAL A 507       7.636   9.323  23.938  1.00 39.83           C  
ATOM   3898  C   VAL A 507       7.978  10.586  24.726  1.00 39.83           C  
ATOM   3899  CB  VAL A 507       6.103   9.151  23.846  1.00 39.83           C  
ATOM   3900  O   VAL A 507       7.751  10.651  25.936  1.00 39.83           O  
ATOM   3901  CG1 VAL A 507       5.453  10.406  23.267  1.00 39.83           C  
ATOM   3902  CG2 VAL A 507       5.753   7.927  23.003  1.00 39.83           C  
ATOM   3903  N   GLU A 508       9.109  11.129  24.543  1.00 38.38           N  
ATOM   3904  CA  GLU A 508       9.409  12.465  25.048  1.00 38.38           C  
ATOM   3905  C   GLU A 508       8.776  13.542  24.171  1.00 38.38           C  
ATOM   3906  CB  GLU A 508      10.922  12.680  25.136  1.00 38.38           C  
ATOM   3907  O   GLU A 508       8.992  13.567  22.957  1.00 38.38           O  
ATOM   3908  CG  GLU A 508      11.328  13.834  26.041  1.00 38.38           C  
ATOM   3909  CD  GLU A 508      12.828  13.914  26.275  1.00 38.38           C  
ATOM   3910  OE1 GLU A 508      13.290  14.880  26.925  1.00 38.38           O  
ATOM   3911  OE2 GLU A 508      13.547  13.005  25.804  1.00 38.38           O  
ATOM   3912  N   GLU A 509       7.540  13.909  24.398  1.00 36.66           N  
ATOM   3913  CA  GLU A 509       6.701  15.025  23.970  1.00 36.66           C  
ATOM   3914  C   GLU A 509       7.426  16.357  24.139  1.00 36.66           C  
ATOM   3915  CB  GLU A 509       5.385  15.039  24.751  1.00 36.66           C  
ATOM   3916  O   GLU A 509       7.962  16.646  25.211  1.00 36.66           O  
ATOM   3917  CG  GLU A 509       4.471  13.863  24.438  1.00 36.66           C  
ATOM   3918  CD  GLU A 509       3.084  14.002  25.046  1.00 36.66           C  
ATOM   3919  OE1 GLU A 509       2.161  13.270  24.624  1.00 36.66           O  
ATOM   3920  OE2 GLU A 509       2.921  14.850  25.951  1.00 36.66           O  
ATOM   3921  N   HIS A 510       8.161  16.806  23.206  1.00 40.68           N  
ATOM   3922  CA  HIS A 510       8.677  18.163  23.065  1.00 40.68           C  
ATOM   3923  C   HIS A 510       7.582  19.125  22.615  1.00 40.68           C  
ATOM   3924  CB  HIS A 510       9.842  18.193  22.075  1.00 40.68           C  
ATOM   3925  O   HIS A 510       6.870  18.851  21.646  1.00 40.68           O  
ATOM   3926  CG  HIS A 510      10.694  19.417  22.188  1.00 40.68           C  
ATOM   3927  CD2 HIS A 510      11.698  19.725  23.042  1.00 40.68           C  
ATOM   3928  ND1 HIS A 510      10.551  20.503  21.352  1.00 40.68           N  
ATOM   3929  CE1 HIS A 510      11.434  21.429  21.688  1.00 40.68           C  
ATOM   3930  NE2 HIS A 510      12.142  20.982  22.711  1.00 40.68           N  
ATOM   3931  N   GLU A 511       6.933  19.772  23.545  1.00 38.39           N  
ATOM   3932  CA  GLU A 511       6.084  20.949  23.394  1.00 38.39           C  
ATOM   3933  C   GLU A 511       6.832  22.084  22.700  1.00 38.39           C  
ATOM   3934  CB  GLU A 511       5.565  21.417  24.756  1.00 38.39           C  
ATOM   3935  O   GLU A 511       7.909  22.487  23.143  1.00 38.39           O  
ATOM   3936  CG  GLU A 511       4.419  20.577  25.299  1.00 38.39           C  
ATOM   3937  CD  GLU A 511       3.793  21.158  26.557  1.00 38.39           C  
ATOM   3938  OE1 GLU A 511       2.708  20.687  26.968  1.00 38.39           O  
ATOM   3939  OE2 GLU A 511       4.391  22.092  27.136  1.00 38.39           O  
ATOM   3940  N   GLU A 512       7.010  22.041  21.452  1.00 41.20           N  
ATOM   3941  CA  GLU A 512       7.402  23.032  20.454  1.00 41.20           C  
ATOM   3942  C   GLU A 512       6.561  24.300  20.575  1.00 41.20           C  
ATOM   3943  CB  GLU A 512       7.278  22.452  19.042  1.00 41.20           C  
ATOM   3944  O   GLU A 512       5.329  24.238  20.562  1.00 41.20           O  
ATOM   3945  CG  GLU A 512       8.395  22.880  18.102  1.00 41.20           C  
ATOM   3946  CD  GLU A 512       8.277  22.271  16.714  1.00 41.20           C  
ATOM   3947  OE1 GLU A 512       9.072  22.639  15.819  1.00 41.20           O  
ATOM   3948  OE2 GLU A 512       7.382  21.418  16.519  1.00 41.20           O  
ATOM   3949  N   THR A 513       6.789  25.195  21.464  1.00 42.71           N  
ATOM   3950  CA  THR A 513       6.362  26.587  21.554  1.00 42.71           C  
ATOM   3951  C   THR A 513       6.698  27.339  20.270  1.00 42.71           C  
ATOM   3952  CB  THR A 513       7.017  27.296  22.754  1.00 42.71           C  
ATOM   3953  O   THR A 513       7.819  27.246  19.764  1.00 42.71           O  
ATOM   3954  CG2 THR A 513       6.420  26.813  24.071  1.00 42.71           C  
ATOM   3955  OG1 THR A 513       8.424  27.024  22.752  1.00 42.71           O  
ATOM   3956  N   PHE A 514       5.904  27.255  19.185  1.00 42.20           N  
ATOM   3957  CA  PHE A 514       5.781  28.058  17.975  1.00 42.20           C  
ATOM   3958  C   PHE A 514       5.445  29.505  18.317  1.00 42.20           C  
ATOM   3959  CB  PHE A 514       4.710  27.475  17.047  1.00 42.20           C  
ATOM   3960  O   PHE A 514       4.514  29.767  19.081  1.00 42.20           O  
ATOM   3961  CG  PHE A 514       4.950  27.760  15.589  1.00 42.20           C  
ATOM   3962  CD1 PHE A 514       4.261  28.778  14.943  1.00 42.20           C  
ATOM   3963  CD2 PHE A 514       5.865  27.008  14.864  1.00 42.20           C  
ATOM   3964  CE1 PHE A 514       4.480  29.044  13.593  1.00 42.20           C  
ATOM   3965  CE2 PHE A 514       6.090  27.267  13.515  1.00 42.20           C  
ATOM   3966  CZ  PHE A 514       5.396  28.285  12.881  1.00 42.20           C  
ATOM   3967  N   GLU A 515       6.333  30.336  18.782  1.00 37.17           N  
ATOM   3968  CA  GLU A 515       6.301  31.791  18.665  1.00 37.17           C  
ATOM   3969  C   GLU A 515       5.479  32.231  17.457  1.00 37.17           C  
ATOM   3970  CB  GLU A 515       7.722  32.354  18.568  1.00 37.17           C  
ATOM   3971  O   GLU A 515       5.773  31.841  16.325  1.00 37.17           O  
ATOM   3972  CG  GLU A 515       8.355  32.662  19.917  1.00 37.17           C  
ATOM   3973  CD  GLU A 515       9.708  33.346  19.802  1.00 37.17           C  
ATOM   3974  OE1 GLU A 515      10.285  33.728  20.846  1.00 37.17           O  
ATOM   3975  OE2 GLU A 515      10.194  33.503  18.660  1.00 37.17           O  
ATOM   3976  N   GLU A 516       4.178  32.107  17.527  1.00 36.94           N  
ATOM   3977  CA  GLU A 516       3.045  32.821  16.946  1.00 36.94           C  
ATOM   3978  C   GLU A 516       3.472  34.177  16.392  1.00 36.94           C  
ATOM   3979  CB  GLU A 516       1.934  33.003  17.984  1.00 36.94           C  
ATOM   3980  O   GLU A 516       3.918  35.048  17.143  1.00 36.94           O  
ATOM   3981  CG  GLU A 516       0.580  33.347  17.381  1.00 36.94           C  
ATOM   3982  CD  GLU A 516      -0.503  33.566  18.426  1.00 36.94           C  
ATOM   3983  OE1 GLU A 516      -1.617  34.009  18.062  1.00 36.94           O  
ATOM   3984  OE2 GLU A 516      -0.236  33.295  19.617  1.00 36.94           O  
ATOM   3985  N   LYS A 517       4.320  34.284  15.431  1.00 41.67           N  
ATOM   3986  CA  LYS A 517       4.310  35.393  14.481  1.00 41.67           C  
ATOM   3987  C   LYS A 517       2.977  35.472  13.743  1.00 41.67           C  
ATOM   3988  CB  LYS A 517       5.457  35.253  13.479  1.00 41.67           C  
ATOM   3989  O   LYS A 517       2.486  34.466  13.227  1.00 41.67           O  
ATOM   3990  CG  LYS A 517       6.839  35.431  14.090  1.00 41.67           C  
ATOM   3991  CD  LYS A 517       7.860  35.863  13.046  1.00 41.67           C  
ATOM   3992  CE  LYS A 517       9.242  36.049  13.658  1.00 41.67           C  
ATOM   3993  NZ  LYS A 517      10.293  36.219  12.611  1.00 41.67           N  
ATOM   3994  N   LEU A 518       1.966  36.026  14.361  1.00 35.52           N  
ATOM   3995  CA  LEU A 518       0.788  36.708  13.835  1.00 35.52           C  
ATOM   3996  C   LEU A 518       0.875  36.852  12.320  1.00 35.52           C  
ATOM   3997  CB  LEU A 518       0.632  38.086  14.483  1.00 35.52           C  
ATOM   3998  O   LEU A 518       1.755  37.549  11.808  1.00 35.52           O  
ATOM   3999  CG  LEU A 518      -0.729  38.389  15.112  1.00 35.52           C  
ATOM   4000  CD1 LEU A 518      -0.556  38.833  16.561  1.00 35.52           C  
ATOM   4001  CD2 LEU A 518      -1.466  39.453  14.306  1.00 35.52           C  
ATOM   4002  N   VAL A 519       0.895  35.841  11.575  1.00 37.23           N  
ATOM   4003  CA  VAL A 519       0.589  36.040  10.163  1.00 37.23           C  
ATOM   4004  C   VAL A 519      -0.877  35.703   9.899  1.00 37.23           C  
ATOM   4005  CB  VAL A 519       1.504  35.186   9.258  1.00 37.23           C  
ATOM   4006  O   VAL A 519      -1.351  34.630  10.279  1.00 37.23           O  
ATOM   4007  CG1 VAL A 519       1.136  35.373   7.787  1.00 37.23           C  
ATOM   4008  CG2 VAL A 519       2.971  35.541   9.494  1.00 37.23           C  
ATOM   4009  N   SER A 520      -1.821  36.525  10.248  1.00 41.97           N  
ATOM   4010  CA  SER A 520      -3.193  36.722   9.793  1.00 41.97           C  
ATOM   4011  C   SER A 520      -3.403  36.140   8.399  1.00 41.97           C  
ATOM   4012  CB  SER A 520      -3.549  38.210   9.791  1.00 41.97           C  
ATOM   4013  O   SER A 520      -2.678  36.481   7.462  1.00 41.97           O  
ATOM   4014  OG  SER A 520      -4.890  38.406   9.375  1.00 41.97           O  
ATOM   4015  N   THR A 521      -3.662  34.853   8.205  1.00 46.79           N  
ATOM   4016  CA  THR A 521      -4.167  34.321   6.944  1.00 46.79           C  
ATOM   4017  C   THR A 521      -5.690  34.230   6.966  1.00 46.79           C  
ATOM   4018  CB  THR A 521      -3.571  32.933   6.645  1.00 46.79           C  
ATOM   4019  O   THR A 521      -6.282  33.884   7.991  1.00 46.79           O  
ATOM   4020  CG2 THR A 521      -2.066  33.018   6.414  1.00 46.79           C  
ATOM   4021  OG1 THR A 521      -3.825  32.061   7.754  1.00 46.79           O  
ATOM   4022  N   LYS A 522      -6.409  35.238   6.462  1.00 47.41           N  
ATOM   4023  CA  LYS A 522      -7.780  35.407   5.987  1.00 47.41           C  
ATOM   4024  C   LYS A 522      -8.172  34.286   5.030  1.00 47.41           C  
ATOM   4025  CB  LYS A 522      -7.947  36.764   5.302  1.00 47.41           C  
ATOM   4026  O   LYS A 522      -7.491  34.050   4.030  1.00 47.41           O  
ATOM   4027  CG  LYS A 522      -9.022  37.644   5.924  1.00 47.41           C  
ATOM   4028  CD  LYS A 522      -9.128  38.985   5.210  1.00 47.41           C  
ATOM   4029  CE  LYS A 522     -10.220  39.857   5.816  1.00 47.41           C  
ATOM   4030  NZ  LYS A 522     -10.212  41.235   5.240  1.00 47.41           N  
ATOM   4031  N   LYS A 523      -8.685  33.183   5.498  1.00 53.96           N  
ATOM   4032  CA  LYS A 523      -9.349  32.083   4.804  1.00 53.96           C  
ATOM   4033  C   LYS A 523     -10.797  32.436   4.475  1.00 53.96           C  
ATOM   4034  CB  LYS A 523      -9.299  30.808   5.646  1.00 53.96           C  
ATOM   4035  O   LYS A 523     -11.537  32.913   5.338  1.00 53.96           O  
ATOM   4036  CG  LYS A 523      -7.955  30.095   5.610  1.00 53.96           C  
ATOM   4037  CD  LYS A 523      -8.076  28.650   6.076  1.00 53.96           C  
ATOM   4038  CE  LYS A 523      -6.733  27.934   6.038  1.00 53.96           C  
ATOM   4039  NZ  LYS A 523      -6.796  26.600   6.707  1.00 53.96           N  
ATOM   4040  N   VAL A 524     -11.106  32.983   3.339  1.00 45.41           N  
ATOM   4041  CA  VAL A 524     -12.373  33.224   2.656  1.00 45.41           C  
ATOM   4042  C   VAL A 524     -13.013  31.893   2.268  1.00 45.41           C  
ATOM   4043  CB  VAL A 524     -12.184  34.109   1.404  1.00 45.41           C  
ATOM   4044  O   VAL A 524     -12.380  31.060   1.614  1.00 45.41           O  
ATOM   4045  CG1 VAL A 524     -13.526  34.382   0.727  1.00 45.41           C  
ATOM   4046  CG2 VAL A 524     -11.494  35.420   1.778  1.00 45.41           C  
ATOM   4047  N   GLU A 525     -13.751  31.264   3.098  1.00 51.84           N  
ATOM   4048  CA  GLU A 525     -14.599  30.090   2.911  1.00 51.84           C  
ATOM   4049  C   GLU A 525     -15.951  30.474   2.318  1.00 51.84           C  
ATOM   4050  CB  GLU A 525     -14.797  29.354   4.239  1.00 51.84           C  
ATOM   4051  O   GLU A 525     -16.607  31.399   2.801  1.00 51.84           O  
ATOM   4052  CG  GLU A 525     -15.292  27.923   4.081  1.00 51.84           C  
ATOM   4053  CD  GLU A 525     -15.490  27.207   5.407  1.00 51.84           C  
ATOM   4054  OE1 GLU A 525     -16.046  26.085   5.414  1.00 51.84           O  
ATOM   4055  OE2 GLU A 525     -15.088  27.773   6.448  1.00 51.84           O  
ATOM   4056  N   LYS A 526     -16.096  30.411   1.035  1.00 47.42           N  
ATOM   4057  CA  LYS A 526     -17.300  30.469   0.211  1.00 47.42           C  
ATOM   4058  C   LYS A 526     -18.310  29.409   0.638  1.00 47.42           C  
ATOM   4059  CB  LYS A 526     -16.948  30.292  -1.267  1.00 47.42           C  
ATOM   4060  O   LYS A 526     -17.993  28.218   0.669  1.00 47.42           O  
ATOM   4061  CG  LYS A 526     -17.618  31.301  -2.188  1.00 47.42           C  
ATOM   4062  CD  LYS A 526     -17.226  31.076  -3.643  1.00 47.42           C  
ATOM   4063  CE  LYS A 526     -17.913  32.072  -4.568  1.00 47.42           C  
ATOM   4064  NZ  LYS A 526     -17.318  32.055  -5.938  1.00 47.42           N  
ATOM   4065  N   VAL A 527     -19.087  29.676   1.612  1.00 55.46           N  
ATOM   4066  CA  VAL A 527     -20.251  28.923   2.068  1.00 55.46           C  
ATOM   4067  C   VAL A 527     -21.430  29.176   1.130  1.00 55.46           C  
ATOM   4068  CB  VAL A 527     -20.635  29.293   3.518  1.00 55.46           C  
ATOM   4069  O   VAL A 527     -21.773  30.327   0.850  1.00 55.46           O  
ATOM   4070  CG1 VAL A 527     -21.824  28.460   3.992  1.00 55.46           C  
ATOM   4071  CG2 VAL A 527     -19.440  29.104   4.450  1.00 55.46           C  
ATOM   4072  N   THR A 528     -21.678  28.379   0.114  1.00 48.44           N  
ATOM   4073  CA  THR A 528     -22.822  28.369  -0.792  1.00 48.44           C  
ATOM   4074  C   THR A 528     -24.017  27.674  -0.146  1.00 48.44           C  
ATOM   4075  CB  THR A 528     -22.476  27.673  -2.121  1.00 48.44           C  
ATOM   4076  O   THR A 528     -23.912  26.528   0.295  1.00 48.44           O  
ATOM   4077  CG2 THR A 528     -23.608  27.826  -3.132  1.00 48.44           C  
ATOM   4078  OG1 THR A 528     -21.284  28.254  -2.663  1.00 48.44           O  
ATOM   4079  N   SER A 529     -24.871  28.338   0.582  1.00 48.59           N  
ATOM   4080  CA  SER A 529     -26.154  27.937   1.152  1.00 48.59           C  
ATOM   4081  C   SER A 529     -27.266  28.001   0.110  1.00 48.59           C  
ATOM   4082  CB  SER A 529     -26.510  28.823   2.346  1.00 48.59           C  
ATOM   4083  O   SER A 529     -27.317  28.934  -0.694  1.00 48.59           O  
ATOM   4084  OG  SER A 529     -26.321  30.192   2.031  1.00 48.59           O  
ATOM   4085  N   HIS A 530     -27.816  26.889  -0.441  1.00 41.20           N  
ATOM   4086  CA  HIS A 530     -29.002  26.645  -1.255  1.00 41.20           C  
ATOM   4087  C   HIS A 530     -30.268  26.667  -0.405  1.00 41.20           C  
ATOM   4088  CB  HIS A 530     -28.884  25.307  -1.987  1.00 41.20           C  
ATOM   4089  O   HIS A 530     -30.313  26.054   0.664  1.00 41.20           O  
ATOM   4090  CG  HIS A 530     -27.897  25.324  -3.111  1.00 41.20           C  
ATOM   4091  CD2 HIS A 530     -26.721  24.673  -3.272  1.00 41.20           C  
ATOM   4092  ND1 HIS A 530     -28.075  26.085  -4.246  1.00 41.20           N  
ATOM   4093  CE1 HIS A 530     -27.048  25.900  -5.059  1.00 41.20           C  
ATOM   4094  NE2 HIS A 530     -26.212  25.048  -4.491  1.00 41.20           N  
ATOM   4095  N   ALA A 531     -31.028  27.783  -0.277  1.00 53.09           N  
ATOM   4096  CA  ALA A 531     -32.327  28.069   0.327  1.00 53.09           C  
ATOM   4097  C   ALA A 531     -33.465  27.553  -0.549  1.00 53.09           C  
ATOM   4098  CB  ALA A 531     -32.483  29.568   0.570  1.00 53.09           C  
ATOM   4099  O   ALA A 531     -33.468  27.768  -1.763  1.00 53.09           O  
ATOM   4100  N   ILE A 532     -34.080  26.386  -0.297  1.00 45.13           N  
ATOM   4101  CA  ILE A 532     -35.308  25.784  -0.807  1.00 45.13           C  
ATOM   4102  C   ILE A 532     -36.519  26.509  -0.223  1.00 45.13           C  
ATOM   4103  CB  ILE A 532     -35.376  24.276  -0.478  1.00 45.13           C  
ATOM   4104  O   ILE A 532     -36.645  26.637   0.997  1.00 45.13           O  
ATOM   4105  CG1 ILE A 532     -34.169  23.544  -1.076  1.00 45.13           C  
ATOM   4106  CG2 ILE A 532     -36.689  23.672  -0.985  1.00 45.13           C  
ATOM   4107  CD1 ILE A 532     -34.045  22.092  -0.635  1.00 45.13           C  
ATOM   4108  N   VAL A 533     -37.115  27.546  -0.846  1.00 47.47           N  
ATOM   4109  CA  VAL A 533     -38.337  28.317  -0.639  1.00 47.47           C  
ATOM   4110  C   VAL A 533     -39.555  27.437  -0.913  1.00 47.47           C  
ATOM   4111  CB  VAL A 533     -38.375  29.574  -1.536  1.00 47.47           C  
ATOM   4112  O   VAL A 533     -39.682  26.862  -1.996  1.00 47.47           O  
ATOM   4113  CG1 VAL A 533     -39.657  30.369  -1.299  1.00 47.47           C  
ATOM   4114  CG2 VAL A 533     -37.147  30.446  -1.282  1.00 47.47           C  
ATOM   4115  N   LYS A 534     -40.078  26.737   0.063  1.00 47.43           N  
ATOM   4116  CA  LYS A 534     -41.359  26.046   0.174  1.00 47.43           C  
ATOM   4117  C   LYS A 534     -42.521  27.035   0.151  1.00 47.43           C  
ATOM   4118  CB  LYS A 534     -41.409  25.208   1.452  1.00 47.43           C  
ATOM   4119  O   LYS A 534     -42.557  27.977   0.945  1.00 47.43           O  
ATOM   4120  CG  LYS A 534     -40.930  23.775   1.273  1.00 47.43           C  
ATOM   4121  CD  LYS A 534     -40.997  22.996   2.580  1.00 47.43           C  
ATOM   4122  CE  LYS A 534     -40.520  21.561   2.401  1.00 47.43           C  
ATOM   4123  NZ  LYS A 534     -40.144  20.936   3.704  1.00 47.43           N  
ATOM   4124  N   GLU A 535     -43.038  27.429  -1.001  1.00 45.37           N  
ATOM   4125  CA  GLU A 535     -44.261  28.114  -1.407  1.00 45.37           C  
ATOM   4126  C   GLU A 535     -45.490  27.472  -0.770  1.00 45.37           C  
ATOM   4127  CB  GLU A 535     -44.398  28.113  -2.931  1.00 45.37           C  
ATOM   4128  O   GLU A 535     -45.707  26.266  -0.904  1.00 45.37           O  
ATOM   4129  CG  GLU A 535     -44.858  29.444  -3.508  1.00 45.37           C  
ATOM   4130  CD  GLU A 535     -45.393  29.331  -4.927  1.00 45.37           C  
ATOM   4131  OE1 GLU A 535     -46.017  30.298  -5.419  1.00 45.37           O  
ATOM   4132  OE2 GLU A 535     -45.187  28.266  -5.550  1.00 45.37           O  
ATOM   4133  N   VAL A 536     -45.946  27.920   0.384  1.00 50.01           N  
ATOM   4134  CA  VAL A 536     -47.215  27.677   1.062  1.00 50.01           C  
ATOM   4135  C   VAL A 536     -48.323  28.485   0.389  1.00 50.01           C  
ATOM   4136  CB  VAL A 536     -47.134  28.032   2.563  1.00 50.01           C  
ATOM   4137  O   VAL A 536     -48.184  29.694   0.190  1.00 50.01           O  
ATOM   4138  CG1 VAL A 536     -48.477  27.788   3.249  1.00 50.01           C  
ATOM   4139  CG2 VAL A 536     -46.030  27.224   3.243  1.00 50.01           C  
ATOM   4140  N   THR A 537     -49.002  27.990  -0.644  1.00 46.20           N  
ATOM   4141  CA  THR A 537     -50.244  28.396  -1.293  1.00 46.20           C  
ATOM   4142  C   THR A 537     -51.387  28.454  -0.283  1.00 46.20           C  
ATOM   4143  CB  THR A 537     -50.616  27.437  -2.438  1.00 46.20           C  
ATOM   4144  O   THR A 537     -51.583  27.518   0.495  1.00 46.20           O  
ATOM   4145  CG2 THR A 537     -49.636  27.563  -3.601  1.00 46.20           C  
ATOM   4146  OG1 THR A 537     -50.592  26.089  -1.952  1.00 46.20           O  
ATOM   4147  N   GLN A 538     -51.730  29.599   0.230  1.00 38.54           N  
ATOM   4148  CA  GLN A 538     -52.926  30.078   0.916  1.00 38.54           C  
ATOM   4149  C   GLN A 538     -54.093  30.229  -0.056  1.00 38.54           C  
ATOM   4150  CB  GLN A 538     -52.648  31.410   1.614  1.00 38.54           C  
ATOM   4151  O   GLN A 538     -53.980  30.925  -1.067  1.00 38.54           O  
ATOM   4152  CG  GLN A 538     -53.206  31.490   3.029  1.00 38.54           C  
ATOM   4153  CD  GLN A 538     -52.753  32.735   3.768  1.00 38.54           C  
ATOM   4154  NE2 GLN A 538     -53.030  32.787   5.067  1.00 38.54           N  
ATOM   4155  OE1 GLN A 538     -52.158  33.642   3.178  1.00 38.54           O  
ATOM   4156  N   SER A 539     -54.803  29.153  -0.494  1.00 49.22           N  
ATOM   4157  CA  SER A 539     -56.045  29.242  -1.255  1.00 49.22           C  
ATOM   4158  C   SER A 539     -57.254  29.345  -0.331  1.00 49.22           C  
ATOM   4159  CB  SER A 539     -56.198  28.031  -2.176  1.00 49.22           C  
ATOM   4160  O   SER A 539     -57.337  28.633   0.672  1.00 49.22           O  
ATOM   4161  OG  SER A 539     -54.975  27.739  -2.830  1.00 49.22           O  
ATOM   4162  N   ASP A 540     -57.849  30.606  -0.104  1.00 41.12           N  
ATOM   4163  CA  ASP A 540     -59.121  31.318  -0.183  1.00 41.12           C  
ATOM   4164  C   ASP A 540     -60.296  30.367   0.031  1.00 41.12           C  
ATOM   4165  CB  ASP A 540     -59.257  32.028  -1.531  1.00 41.12           C  
ATOM   4166  O   ASP A 540     -60.339  29.283  -0.555  1.00 41.12           O  
ATOM   4167  CG  ASP A 540     -60.165  33.243  -1.473  1.00 41.12           C  
ATOM   4168  OD1 ASP A 540     -61.374  33.116  -1.764  1.00 41.12           O  
ATOM   4169  OD2 ASP A 540     -59.667  34.339  -1.136  1.00 41.12           O  
TER    4170      ASP A 540                                                      
ENDMDL                                                                          
END                                                                             
