# Supplementary material for: The 2022 Lady Estelle Wolfson lectureship on neurofilaments
Source: J Neurochem. 2022 Sep 19;163(3):179–219. doi: 10.1111/jnc.15682 (PMC9826399; doi:10.1111/jnc.15682)
Supplement: Supplementary file 1 — Supplementary material S1 [file JNC-163-179-s001.gz › NEFM2_91e8d_unrelaxed_rank_5_model_5.pdb]

MODEL     1                                                                     
ATOM      1  N   MET A   1      24.080  -7.291 -13.500  1.00 91.02           N  
ATOM      2  CA  MET A   1      23.924  -7.253 -12.049  1.00 91.02           C  
ATOM      3  C   MET A   1      22.882  -6.218 -11.640  1.00 91.02           C  
ATOM      4  CB  MET A   1      25.261  -6.945 -11.371  1.00 91.02           C  
ATOM      5  O   MET A   1      22.105  -6.446 -10.711  1.00 91.02           O  
ATOM      6  CG  MET A   1      25.302  -7.318  -9.898  1.00 91.02           C  
ATOM      7  SD  MET A   1      25.738  -9.080  -9.631  1.00 91.02           S  
ATOM      8  CE  MET A   1      25.021  -9.340  -7.984  1.00 91.02           C  
ATOM      9  N   ALA A   2      22.829  -5.069 -12.183  1.00 95.33           N  
ATOM     10  CA  ALA A   2      21.855  -4.008 -11.939  1.00 95.33           C  
ATOM     11  C   ALA A   2      20.435  -4.495 -12.210  1.00 95.33           C  
ATOM     12  CB  ALA A   2      22.170  -2.789 -12.802  1.00 95.33           C  
ATOM     13  O   ALA A   2      19.500  -4.133 -11.491  1.00 95.33           O  
ATOM     14  N   ARG A   3      20.305  -5.306 -13.224  1.00 96.85           N  
ATOM     15  CA  ARG A   3      19.004  -5.870 -13.568  1.00 96.85           C  
ATOM     16  C   ARG A   3      18.486  -6.772 -12.452  1.00 96.85           C  
ATOM     17  CB  ARG A   3      19.087  -6.655 -14.879  1.00 96.85           C  
ATOM     18  O   ARG A   3      17.303  -6.725 -12.108  1.00 96.85           O  
ATOM     19  CG  ARG A   3      17.737  -7.112 -15.410  1.00 96.85           C  
ATOM     20  CD  ARG A   3      17.886  -7.997 -16.640  1.00 96.85           C  
ATOM     21  NE  ARG A   3      16.591  -8.466 -17.126  1.00 96.85           N  
ATOM     22  NH1 ARG A   3      17.472  -9.938 -18.672  1.00 96.85           N  
ATOM     23  NH2 ARG A   3      15.201  -9.731 -18.445  1.00 96.85           N  
ATOM     24  CZ  ARG A   3      16.424  -9.377 -18.080  1.00 96.85           C  
ATOM     25  N   HIS A   4      19.352  -7.544 -11.872  1.00 97.33           N  
ATOM     26  CA  HIS A   4      18.988  -8.440 -10.781  1.00 97.33           C  
ATOM     27  C   HIS A   4      18.593  -7.658  -9.534  1.00 97.33           C  
ATOM     28  CB  HIS A   4      20.143  -9.391 -10.461  1.00 97.33           C  
ATOM     29  O   HIS A   4      17.646  -8.030  -8.836  1.00 97.33           O  
ATOM     30  CG  HIS A   4      20.402 -10.403 -11.531  1.00 97.33           C  
ATOM     31  CD2 HIS A   4      21.551 -10.781 -12.138  1.00 97.33           C  
ATOM     32  ND1 HIS A   4      19.399 -11.158 -12.099  1.00 97.33           N  
ATOM     33  CE1 HIS A   4      19.922 -11.960 -13.011  1.00 97.33           C  
ATOM     34  NE2 HIS A   4      21.227 -11.751 -13.055  1.00 97.33           N  
ATOM     35  N   LEU A   5      19.194  -6.580  -9.250  1.00 97.51           N  
ATOM     36  CA  LEU A   5      18.872  -5.753  -8.092  1.00 97.51           C  
ATOM     37  C   LEU A   5      17.506  -5.096  -8.255  1.00 97.51           C  
ATOM     38  CB  LEU A   5      19.945  -4.681  -7.884  1.00 97.51           C  
ATOM     39  O   LEU A   5      16.744  -4.989  -7.291  1.00 97.51           O  
ATOM     40  CG  LEU A   5      21.279  -5.159  -7.307  1.00 97.51           C  
ATOM     41  CD1 LEU A   5      22.284  -4.013  -7.275  1.00 97.51           C  
ATOM     42  CD2 LEU A   5      21.079  -5.741  -5.911  1.00 97.51           C  
ATOM     43  N   ARG A   6      17.177  -4.747  -9.452  1.00 97.68           N  
ATOM     44  CA  ARG A   6      15.876  -4.151  -9.739  1.00 97.68           C  
ATOM     45  C   ARG A   6      14.759  -5.180  -9.595  1.00 97.68           C  
ATOM     46  CB  ARG A   6      15.857  -3.551 -11.146  1.00 97.68           C  
ATOM     47  O   ARG A   6      13.714  -4.892  -9.007  1.00 97.68           O  
ATOM     48  CG  ARG A   6      14.729  -2.557 -11.377  1.00 97.68           C  
ATOM     49  CD  ARG A   6      14.806  -1.929 -12.761  1.00 97.68           C  
ATOM     50  NE  ARG A   6      15.996  -1.096 -12.910  1.00 97.68           N  
ATOM     51  NH1 ARG A   6      16.202  -1.436 -15.186  1.00 97.68           N  
ATOM     52  NH2 ARG A   6      17.706  -0.105 -14.080  1.00 97.68           N  
ATOM     53  CZ  ARG A   6      16.632  -0.881 -14.058  1.00 97.68           C  
ATOM     54  N   GLU A   7      15.025  -6.328 -10.112  1.00 97.86           N  
ATOM     55  CA  GLU A   7      14.024  -7.385 -10.006  1.00 97.86           C  
ATOM     56  C   GLU A   7      13.787  -7.777  -8.550  1.00 97.86           C  
ATOM     57  CB  GLU A   7      14.449  -8.612 -10.818  1.00 97.86           C  
ATOM     58  O   GLU A   7      12.650  -8.029  -8.147  1.00 97.86           O  
ATOM     59  CG  GLU A   7      14.401  -8.399 -12.324  1.00 97.86           C  
ATOM     60  CD  GLU A   7      15.018  -9.544 -13.112  1.00 97.86           C  
ATOM     61  OE1 GLU A   7      15.137  -9.431 -14.353  1.00 97.86           O  
ATOM     62  OE2 GLU A   7      15.384 -10.561 -12.483  1.00 97.86           O  
ATOM     63  N   TYR A   8      14.865  -7.792  -7.824  1.00 98.46           N  
ATOM     64  CA  TYR A   8      14.756  -8.112  -6.405  1.00 98.46           C  
ATOM     65  C   TYR A   8      13.935  -7.058  -5.670  1.00 98.46           C  
ATOM     66  CB  TYR A   8      16.146  -8.225  -5.771  1.00 98.46           C  
ATOM     67  O   TYR A   8      13.070  -7.393  -4.858  1.00 98.46           O  
ATOM     68  CG  TYR A   8      16.120  -8.641  -4.321  1.00 98.46           C  
ATOM     69  CD1 TYR A   8      16.335  -7.712  -3.305  1.00 98.46           C  
ATOM     70  CD2 TYR A   8      15.880  -9.964  -3.962  1.00 98.46           C  
ATOM     71  CE1 TYR A   8      16.313  -8.091  -1.967  1.00 98.46           C  
ATOM     72  CE2 TYR A   8      15.857 -10.354  -2.627  1.00 98.46           C  
ATOM     73  OH  TYR A   8      16.051  -9.792  -0.315  1.00 98.46           O  
ATOM     74  CZ  TYR A   8      16.073  -9.412  -1.638  1.00 98.46           C  
ATOM     75  N   GLN A   9      14.167  -5.858  -5.949  1.00 98.16           N  
ATOM     76  CA  GLN A   9      13.406  -4.780  -5.327  1.00 98.16           C  
ATOM     77  C   GLN A   9      11.928  -4.865  -5.699  1.00 98.16           C  
ATOM     78  CB  GLN A   9      13.972  -3.418  -5.734  1.00 98.16           C  
ATOM     79  O   GLN A   9      11.057  -4.652  -4.853  1.00 98.16           O  
ATOM     80  CG  GLN A   9      13.421  -2.255  -4.920  1.00 98.16           C  
ATOM     81  CD  GLN A   9      14.227  -0.982  -5.096  1.00 98.16           C  
ATOM     82  NE2 GLN A   9      14.292  -0.171  -4.046  1.00 98.16           N  
ATOM     83  OE1 GLN A   9      14.787  -0.729  -6.168  1.00 98.16           O  
ATOM     84  N   ASP A  10      11.669  -5.168  -6.900  1.00 98.11           N  
ATOM     85  CA  ASP A  10      10.294  -5.309  -7.367  1.00 98.11           C  
ATOM     86  C   ASP A  10       9.590  -6.465  -6.659  1.00 98.11           C  
ATOM     87  CB  ASP A  10      10.260  -5.522  -8.882  1.00 98.11           C  
ATOM     88  O   ASP A  10       8.439  -6.332  -6.236  1.00 98.11           O  
ATOM     89  CG  ASP A  10      10.533  -4.250  -9.665  1.00 98.11           C  
ATOM     90  OD1 ASP A  10      10.537  -3.153  -9.065  1.00 98.11           O  
ATOM     91  OD2 ASP A  10      10.743  -4.345 -10.894  1.00 98.11           O  
ATOM     92  N   LEU A  11      10.315  -7.494  -6.559  1.00 98.56           N  
ATOM     93  CA  LEU A  11       9.766  -8.662  -5.878  1.00 98.56           C  
ATOM     94  C   LEU A  11       9.526  -8.367  -4.401  1.00 98.56           C  
ATOM     95  CB  LEU A  11      10.707  -9.860  -6.024  1.00 98.56           C  
ATOM     96  O   LEU A  11       8.527  -8.809  -3.830  1.00 98.56           O  
ATOM     97  CG  LEU A  11      10.136 -11.223  -5.630  1.00 98.56           C  
ATOM     98  CD1 LEU A  11       8.907 -11.546  -6.472  1.00 98.56           C  
ATOM     99  CD2 LEU A  11      11.195 -12.310  -5.780  1.00 98.56           C  
ATOM    100  N   LEU A  12      10.331  -7.653  -3.827  1.00 98.60           N  
ATOM    101  CA  LEU A  12      10.170  -7.259  -2.431  1.00 98.60           C  
ATOM    102  C   LEU A  12       8.940  -6.375  -2.254  1.00 98.60           C  
ATOM    103  CB  LEU A  12      11.417  -6.525  -1.934  1.00 98.60           C  
ATOM    104  O   LEU A  12       8.194  -6.528  -1.285  1.00 98.60           O  
ATOM    105  CG  LEU A  12      11.570  -6.398  -0.417  1.00 98.60           C  
ATOM    106  CD1 LEU A  12      12.809  -7.150   0.056  1.00 98.60           C  
ATOM    107  CD2 LEU A  12      11.640  -4.931  -0.007  1.00 98.60           C  
ATOM    108  N   ASN A  13       8.742  -5.518  -3.142  1.00 98.32           N  
ATOM    109  CA  ASN A  13       7.570  -4.651  -3.090  1.00 98.32           C  
ATOM    110  C   ASN A  13       6.276  -5.447  -3.238  1.00 98.32           C  
ATOM    111  CB  ASN A  13       7.654  -3.569  -4.169  1.00 98.32           C  
ATOM    112  O   ASN A  13       5.301  -5.192  -2.528  1.00 98.32           O  
ATOM    113  CG  ASN A  13       8.721  -2.533  -3.876  1.00 98.32           C  
ATOM    114  ND2 ASN A  13       9.196  -1.860  -4.917  1.00 98.32           N  
ATOM    115  OD1 ASN A  13       9.117  -2.341  -2.723  1.00 98.32           O  
ATOM    116  N   VAL A  14       6.299  -6.369  -4.130  1.00 98.51           N  
ATOM    117  CA  VAL A  14       5.136  -7.224  -4.344  1.00 98.51           C  
ATOM    118  C   VAL A  14       4.869  -8.057  -3.093  1.00 98.51           C  
ATOM    119  CB  VAL A  14       5.329  -8.147  -5.568  1.00 98.51           C  
ATOM    120  O   VAL A  14       3.717  -8.220  -2.683  1.00 98.51           O  
ATOM    121  CG1 VAL A  14       4.198  -9.170  -5.656  1.00 98.51           C  
ATOM    122  CG2 VAL A  14       5.407  -7.321  -6.851  1.00 98.51           C  
ATOM    123  N   LYS A  15       5.920  -8.552  -2.508  1.00 98.45           N  
ATOM    124  CA  LYS A  15       5.777  -9.358  -1.299  1.00 98.45           C  
ATOM    125  C   LYS A  15       5.172  -8.541  -0.161  1.00 98.45           C  
ATOM    126  CB  LYS A  15       7.130  -9.930  -0.872  1.00 98.45           C  
ATOM    127  O   LYS A  15       4.283  -9.018   0.548  1.00 98.45           O  
ATOM    128  CG  LYS A  15       7.059 -10.851   0.337  1.00 98.45           C  
ATOM    129  CD  LYS A  15       7.644 -10.191   1.579  1.00 98.45           C  
ATOM    130  CE  LYS A  15       7.578 -11.114   2.788  1.00 98.45           C  
ATOM    131  NZ  LYS A  15       8.248 -10.514   3.980  1.00 98.45           N  
ATOM    132  N   MET A  16       5.588  -7.346  -0.022  1.00 98.55           N  
ATOM    133  CA  MET A  16       5.058  -6.465   1.015  1.00 98.55           C  
ATOM    134  C   MET A  16       3.582  -6.169   0.776  1.00 98.55           C  
ATOM    135  CB  MET A  16       5.852  -5.159   1.069  1.00 98.55           C  
ATOM    136  O   MET A  16       2.783  -6.176   1.715  1.00 98.55           O  
ATOM    137  CG  MET A  16       7.230  -5.303   1.694  1.00 98.55           C  
ATOM    138  SD  MET A  16       8.104  -3.697   1.848  1.00 98.55           S  
ATOM    139  CE  MET A  16       7.054  -2.878   3.081  1.00 98.55           C  
ATOM    140  N   ALA A  17       3.328  -5.872  -0.492  1.00 98.25           N  
ATOM    141  CA  ALA A  17       1.940  -5.602  -0.854  1.00 98.25           C  
ATOM    142  C   ALA A  17       1.050  -6.805  -0.555  1.00 98.25           C  
ATOM    143  CB  ALA A  17       1.839  -5.223  -2.330  1.00 98.25           C  
ATOM    144  O   ALA A  17      -0.055  -6.652  -0.030  1.00 98.25           O  
ATOM    145  N   LEU A  18       1.536  -7.932  -0.813  1.00 98.61           N  
ATOM    146  CA  LEU A  18       0.765  -9.149  -0.583  1.00 98.61           C  
ATOM    147  C   LEU A  18       0.626  -9.430   0.909  1.00 98.61           C  
ATOM    148  CB  LEU A  18       1.425 -10.341  -1.280  1.00 98.61           C  
ATOM    149  O   LEU A  18      -0.433  -9.865   1.367  1.00 98.61           O  
ATOM    150  CG  LEU A  18       1.301 -10.391  -2.804  1.00 98.61           C  
ATOM    151  CD1 LEU A  18       2.102 -11.562  -3.363  1.00 98.61           C  
ATOM    152  CD2 LEU A  18      -0.163 -10.491  -3.218  1.00 98.61           C  
ATOM    153  N   ASP A  19       1.654  -9.153   1.681  1.00 98.52           N  
ATOM    154  CA  ASP A  19       1.604  -9.344   3.127  1.00 98.52           C  
ATOM    155  C   ASP A  19       0.546  -8.446   3.764  1.00 98.52           C  
ATOM    156  CB  ASP A  19       2.973  -9.070   3.752  1.00 98.52           C  
ATOM    157  O   ASP A  19      -0.154  -8.861   4.689  1.00 98.52           O  
ATOM    158  CG  ASP A  19       3.935 -10.236   3.610  1.00 98.52           C  
ATOM    159  OD1 ASP A  19       3.481 -11.375   3.366  1.00 98.52           O  
ATOM    160  OD2 ASP A  19       5.158 -10.015   3.746  1.00 98.52           O  
ATOM    161  N   ILE A  20       0.421  -7.298   3.270  1.00 98.08           N  
ATOM    162  CA  ILE A  20      -0.574  -6.356   3.773  1.00 98.08           C  
ATOM    163  C   ILE A  20      -1.975  -6.847   3.417  1.00 98.08           C  
ATOM    164  CB  ILE A  20      -0.343  -4.936   3.209  1.00 98.08           C  
ATOM    165  O   ILE A  20      -2.891  -6.780   4.241  1.00 98.08           O  
ATOM    166  CG1 ILE A  20       1.008  -4.387   3.681  1.00 98.08           C  
ATOM    167  CG2 ILE A  20      -1.487  -4.002   3.615  1.00 98.08           C  
ATOM    168  CD1 ILE A  20       1.421  -3.091   2.998  1.00 98.08           C  
ATOM    169  N   GLU A  21      -2.135  -7.318   2.250  1.00 98.26           N  
ATOM    170  CA  GLU A  21      -3.428  -7.811   1.785  1.00 98.26           C  
ATOM    171  C   GLU A  21      -3.872  -9.034   2.584  1.00 98.26           C  
ATOM    172  CB  GLU A  21      -3.370  -8.150   0.294  1.00 98.26           C  
ATOM    173  O   GLU A  21      -5.035  -9.135   2.979  1.00 98.26           O  
ATOM    174  CG  GLU A  21      -4.727  -8.463  -0.319  1.00 98.26           C  
ATOM    175  CD  GLU A  21      -4.663  -8.732  -1.814  1.00 98.26           C  
ATOM    176  OE1 GLU A  21      -5.707  -9.074  -2.415  1.00 98.26           O  
ATOM    177  OE2 GLU A  21      -3.560  -8.600  -2.390  1.00 98.26           O  
ATOM    178  N   ILE A  22      -2.941  -9.837   2.804  1.00 97.14           N  
ATOM    179  CA  ILE A  22      -3.239 -11.043   3.568  1.00 97.14           C  
ATOM    180  C   ILE A  22      -3.608 -10.667   5.002  1.00 97.14           C  
ATOM    181  CB  ILE A  22      -2.046 -12.026   3.562  1.00 97.14           C  
ATOM    182  O   ILE A  22      -4.563 -11.207   5.565  1.00 97.14           O  
ATOM    183  CG1 ILE A  22      -1.848 -12.615   2.161  1.00 97.14           C  
ATOM    184  CG2 ILE A  22      -2.254 -13.134   4.598  1.00 97.14           C  
ATOM    185  CD1 ILE A  22      -0.566 -13.423   2.005  1.00 97.14           C  
ATOM    186  N   ALA A  23      -2.903  -9.752   5.585  1.00 97.41           N  
ATOM    187  CA  ALA A  23      -3.196  -9.282   6.937  1.00 97.41           C  
ATOM    188  C   ALA A  23      -4.581  -8.643   7.007  1.00 97.41           C  
ATOM    189  CB  ALA A  23      -2.132  -8.290   7.398  1.00 97.41           C  
ATOM    190  O   ALA A  23      -5.307  -8.826   7.987  1.00 97.41           O  
ATOM    191  N   ALA A  24      -4.907  -7.951   6.001  1.00 97.10           N  
ATOM    192  CA  ALA A  24      -6.218  -7.310   5.943  1.00 97.10           C  
ATOM    193  C   ALA A  24      -7.335  -8.348   5.883  1.00 97.10           C  
ATOM    194  CB  ALA A  24      -6.300  -6.374   4.739  1.00 97.10           C  
ATOM    195  O   ALA A  24      -8.351  -8.216   6.569  1.00 97.10           O  
ATOM    196  N   TYR A  25      -7.118  -9.372   5.047  1.00 97.03           N  
ATOM    197  CA  TYR A  25      -8.129 -10.418   4.942  1.00 97.03           C  
ATOM    198  C   TYR A  25      -8.212 -11.228   6.231  1.00 97.03           C  
ATOM    199  CB  TYR A  25      -7.823 -11.345   3.762  1.00 97.03           C  
ATOM    200  O   TYR A  25      -9.298 -11.639   6.644  1.00 97.03           O  
ATOM    201  CG  TYR A  25      -8.132 -10.736   2.416  1.00 97.03           C  
ATOM    202  CD1 TYR A  25      -9.442 -10.433   2.051  1.00 97.03           C  
ATOM    203  CD2 TYR A  25      -7.116 -10.465   1.506  1.00 97.03           C  
ATOM    204  CE1 TYR A  25      -9.732  -9.874   0.811  1.00 97.03           C  
ATOM    205  CE2 TYR A  25      -7.394  -9.906   0.263  1.00 97.03           C  
ATOM    206  OH  TYR A  25      -8.985  -9.060  -1.304  1.00 97.03           O  
ATOM    207  CZ  TYR A  25      -8.703  -9.614  -0.075  1.00 97.03           C  
ATOM    208  N   ARG A  26      -7.199 -11.445   6.885  1.00 95.15           N  
ATOM    209  CA  ARG A  26      -7.220 -12.127   8.175  1.00 95.15           C  
ATOM    210  C   ARG A  26      -8.017 -11.331   9.202  1.00 95.15           C  
ATOM    211  CB  ARG A  26      -5.796 -12.362   8.683  1.00 95.15           C  
ATOM    212  O   ARG A  26      -8.772 -11.905   9.991  1.00 95.15           O  
ATOM    213  CG  ARG A  26      -5.039 -13.438   7.921  1.00 95.15           C  
ATOM    214  CD  ARG A  26      -3.680 -13.720   8.545  1.00 95.15           C  
ATOM    215  NE  ARG A  26      -2.981 -14.798   7.850  1.00 95.15           N  
ATOM    216  NH1 ARG A  26      -1.021 -14.582   9.054  1.00 95.15           N  
ATOM    217  NH2 ARG A  26      -1.195 -16.174   7.414  1.00 95.15           N  
ATOM    218  CZ  ARG A  26      -1.734 -15.182   8.107  1.00 95.15           C  
ATOM    219  N   LYS A  27      -7.780 -10.062   9.187  1.00 92.40           N  
ATOM    220  CA  LYS A  27      -8.492  -9.190  10.118  1.00 92.40           C  
ATOM    221  C   LYS A  27      -9.987  -9.166   9.814  1.00 92.40           C  
ATOM    222  CB  LYS A  27      -7.924  -7.771  10.066  1.00 92.40           C  
ATOM    223  O   LYS A  27     -10.812  -9.169  10.731  1.00 92.40           O  
ATOM    224  CG  LYS A  27      -8.479  -6.843  11.136  1.00 92.40           C  
ATOM    225  CD  LYS A  27      -7.788  -5.485  11.111  1.00 92.40           C  
ATOM    226  CE  LYS A  27      -8.427  -4.514  12.095  1.00 92.40           C  
ATOM    227  NZ  LYS A  27      -7.618  -3.267  12.246  1.00 92.40           N  
ATOM    228  N   LEU A  28     -10.368  -9.155   8.605  1.00 91.74           N  
ATOM    229  CA  LEU A  28     -11.769  -9.121   8.201  1.00 91.74           C  
ATOM    230  C   LEU A  28     -12.458 -10.445   8.517  1.00 91.74           C  
ATOM    231  CB  LEU A  28     -11.888  -8.815   6.706  1.00 91.74           C  
ATOM    232  O   LEU A  28     -13.635 -10.464   8.886  1.00 91.74           O  
ATOM    233  CG  LEU A  28     -11.784  -7.343   6.305  1.00 91.74           C  
ATOM    234  CD1 LEU A  28     -11.517  -7.218   4.808  1.00 91.74           C  
ATOM    235  CD2 LEU A  28     -13.053  -6.592   6.691  1.00 91.74           C  
ATOM    236  N   LEU A  29     -11.770 -11.476   8.511  1.00 90.53           N  
ATOM    237  CA  LEU A  29     -12.356 -12.790   8.750  1.00 90.53           C  
ATOM    238  C   LEU A  29     -12.406 -13.099  10.242  1.00 90.53           C  
ATOM    239  CB  LEU A  29     -11.560 -13.874   8.019  1.00 90.53           C  
ATOM    240  O   LEU A  29     -13.276 -13.846  10.697  1.00 90.53           O  
ATOM    241  CG  LEU A  29     -11.764 -13.961   6.505  1.00 90.53           C  
ATOM    242  CD1 LEU A  29     -10.750 -14.918   5.888  1.00 90.53           C  
ATOM    243  CD2 LEU A  29     -13.188 -14.399   6.182  1.00 90.53           C  
ATOM    244  N   GLU A  30     -11.538 -12.506  11.074  1.00 85.71           N  
ATOM    245  CA  GLU A  30     -11.557 -12.762  12.511  1.00 85.71           C  
ATOM    246  C   GLU A  30     -12.805 -12.172  13.160  1.00 85.71           C  
ATOM    247  CB  GLU A  30     -10.300 -12.194  13.175  1.00 85.71           C  
ATOM    248  O   GLU A  30     -13.314 -12.712  14.144  1.00 85.71           O  
ATOM    249  CG  GLU A  30      -9.027 -12.956  12.836  1.00 85.71           C  
ATOM    250  CD  GLU A  30      -7.775 -12.325  13.424  1.00 85.71           C  
ATOM    251  OE1 GLU A  30      -6.664 -12.858  13.199  1.00 85.71           O  
ATOM    252  OE2 GLU A  30      -7.906 -11.290  14.115  1.00 85.71           O  
ATOM    253  N   GLY A  31     -13.408 -11.031  12.688  1.00 76.99           N  
ATOM    254  CA  GLY A  31     -14.590 -10.427  13.283  1.00 76.99           C  
ATOM    255  C   GLY A  31     -15.872 -11.165  12.944  1.00 76.99           C  
ATOM    256  O   GLY A  31     -16.793 -11.227  13.761  1.00 76.99           O  
ATOM    257  N   GLU A  32     -15.869 -11.760  11.792  1.00 75.65           N  
ATOM    258  CA  GLU A  32     -17.066 -12.494  11.393  1.00 75.65           C  
ATOM    259  C   GLU A  32     -17.098 -13.883  12.024  1.00 75.65           C  
ATOM    260  CB  GLU A  32     -17.146 -12.606   9.869  1.00 75.65           C  
ATOM    261  O   GLU A  32     -18.172 -14.413  12.316  1.00 75.65           O  
ATOM    262  CG  GLU A  32     -17.273 -11.266   9.159  1.00 75.65           C  
ATOM    263  CD  GLU A  32     -17.372 -11.394   7.647  1.00 75.65           C  
ATOM    264  OE1 GLU A  32     -17.688 -10.389   6.972  1.00 75.65           O  
ATOM    265  OE2 GLU A  32     -17.131 -12.510   7.134  1.00 75.65           O  
ATOM    266  N   GLU A  33     -15.925 -14.485  12.223  1.00 71.55           N  
ATOM    267  CA  GLU A  33     -15.992 -15.814  12.824  1.00 71.55           C  
ATOM    268  C   GLU A  33     -16.438 -15.739  14.281  1.00 71.55           C  
ATOM    269  CB  GLU A  33     -14.636 -16.518  12.724  1.00 71.55           C  
ATOM    270  O   GLU A  33     -17.079 -16.663  14.788  1.00 71.55           O  
ATOM    271  CG  GLU A  33     -14.240 -16.891  11.303  1.00 71.55           C  
ATOM    272  CD  GLU A  33     -12.821 -17.427  11.197  1.00 71.55           C  
ATOM    273  OE1 GLU A  33     -12.406 -17.830  10.087  1.00 71.55           O  
ATOM    274  OE2 GLU A  33     -12.119 -17.444  12.233  1.00 71.55           O  
ATOM    275  N   THR A  34     -16.157 -14.650  14.941  1.00 69.11           N  
ATOM    276  CA  THR A  34     -16.583 -14.581  16.334  1.00 69.11           C  
ATOM    277  C   THR A  34     -18.103 -14.487  16.431  1.00 69.11           C  
ATOM    278  CB  THR A  34     -15.945 -13.379  17.055  1.00 69.11           C  
ATOM    279  O   THR A  34     -18.711 -15.079  17.326  1.00 69.11           O  
ATOM    280  CG2 THR A  34     -14.968 -13.838  18.132  1.00 69.11           C  
ATOM    281  OG1 THR A  34     -15.242 -12.575  16.100  1.00 69.11           O  
ATOM    282  N   ARG A  35     -18.722 -13.772  15.446  1.00 70.96           N  
ATOM    283  CA  ARG A  35     -20.172 -13.619  15.485  1.00 70.96           C  
ATOM    284  C   ARG A  35     -20.869 -14.869  14.958  1.00 70.96           C  
ATOM    285  CB  ARG A  35     -20.606 -12.396  14.675  1.00 70.96           C  
ATOM    286  O   ARG A  35     -21.927 -15.255  15.460  1.00 70.96           O  
ATOM    287  CG  ARG A  35     -20.080 -11.078  15.220  1.00 70.96           C  
ATOM    288  CD  ARG A  35     -20.685  -9.885  14.493  1.00 70.96           C  
ATOM    289  NE  ARG A  35     -20.095  -8.626  14.939  1.00 70.96           N  
ATOM    290  NH1 ARG A  35     -22.109  -7.509  15.126  1.00 70.96           N  
ATOM    291  NH2 ARG A  35     -20.146  -6.435  15.625  1.00 70.96           N  
ATOM    292  CZ  ARG A  35     -20.785  -7.526  15.229  1.00 70.96           C  
ATOM    293  N   PHE A  36     -20.163 -15.380  13.909  1.00 69.54           N  
ATOM    294  CA  PHE A  36     -20.782 -16.557  13.310  1.00 69.54           C  
ATOM    295  C   PHE A  36     -20.576 -17.784  14.191  1.00 69.54           C  
ATOM    296  CB  PHE A  36     -20.212 -16.813  11.911  1.00 69.54           C  
ATOM    297  O   PHE A  36     -21.449 -18.651  14.270  1.00 69.54           O  
ATOM    298  CG  PHE A  36     -21.160 -17.533  10.992  1.00 69.54           C  
ATOM    299  CD1 PHE A  36     -21.090 -18.913  10.840  1.00 69.54           C  
ATOM    300  CD2 PHE A  36     -22.123 -16.831  10.279  1.00 69.54           C  
ATOM    301  CE1 PHE A  36     -21.966 -19.583   9.990  1.00 69.54           C  
ATOM    302  CE2 PHE A  36     -23.002 -17.493   9.427  1.00 69.54           C  
ATOM    303  CZ  PHE A  36     -22.922 -18.869   9.283  1.00 69.54           C  
ATOM    304  N   SER A  37     -19.409 -17.971  14.839  1.00 66.84           N  
ATOM    305  CA  SER A  37     -19.209 -19.111  15.728  1.00 66.84           C  
ATOM    306  C   SER A  37     -20.115 -19.023  16.951  1.00 66.84           C  
ATOM    307  CB  SER A  37     -17.748 -19.196  16.171  1.00 66.84           C  
ATOM    308  O   SER A  37     -20.587 -20.044  17.455  1.00 66.84           O  
ATOM    309  OG  SER A  37     -16.918 -19.592  15.092  1.00 66.84           O  
ATOM    310  N   THR A  38     -20.390 -17.823  17.485  1.00 64.74           N  
ATOM    311  CA  THR A  38     -21.316 -17.744  18.610  1.00 64.74           C  
ATOM    312  C   THR A  38     -22.754 -17.946  18.142  1.00 64.74           C  
ATOM    313  CB  THR A  38     -21.195 -16.394  19.340  1.00 64.74           C  
ATOM    314  O   THR A  38     -23.566 -18.542  18.853  1.00 64.74           O  
ATOM    315  CG2 THR A  38     -21.977 -16.405  20.649  1.00 64.74           C  
ATOM    316  OG1 THR A  38     -19.815 -16.132  19.622  1.00 64.74           O  
ATOM    317  N   PHE A  39     -23.017 -17.574  16.902  1.00 63.38           N  
ATOM    318  CA  PHE A  39     -24.382 -17.777  16.429  1.00 63.38           C  
ATOM    319  C   PHE A  39     -24.562 -19.189  15.887  1.00 63.38           C  
ATOM    320  CB  PHE A  39     -24.736 -16.750  15.349  1.00 63.38           C  
ATOM    321  O   PHE A  39     -25.621 -19.796  16.062  1.00 63.38           O  
ATOM    322  CG  PHE A  39     -26.155 -16.849  14.859  1.00 63.38           C  
ATOM    323  CD1 PHE A  39     -26.443 -17.434  13.632  1.00 63.38           C  
ATOM    324  CD2 PHE A  39     -27.202 -16.356  15.627  1.00 63.38           C  
ATOM    325  CE1 PHE A  39     -27.756 -17.527  13.177  1.00 63.38           C  
ATOM    326  CE2 PHE A  39     -28.517 -16.445  15.179  1.00 63.38           C  
ATOM    327  CZ  PHE A  39     -28.792 -17.030  13.953  1.00 63.38           C  
ATOM    328  N   ALA A  40     -23.482 -19.827  15.285  1.00 63.13           N  
ATOM    329  CA  ALA A  40     -23.673 -21.167  14.735  1.00 63.13           C  
ATOM    330  C   ALA A  40     -23.621 -22.224  15.834  1.00 63.13           C  
ATOM    331  CB  ALA A  40     -22.619 -21.460  13.669  1.00 63.13           C  
ATOM    332  O   ALA A  40     -23.934 -23.393  15.596  1.00 63.13           O  
ATOM    333  N   GLY A  41     -23.087 -21.957  17.045  1.00 57.98           N  
ATOM    334  CA  GLY A  41     -23.274 -23.013  18.027  1.00 57.98           C  
ATOM    335  C   GLY A  41     -24.697 -23.101  18.544  1.00 57.98           C  
ATOM    336  O   GLY A  41     -25.038 -24.025  19.286  1.00 57.98           O  
ATOM    337  N   SER A  42     -25.698 -22.490  17.842  1.00 51.91           N  
ATOM    338  CA  SER A  42     -27.048 -22.861  18.253  1.00 51.91           C  
ATOM    339  C   SER A  42     -27.901 -23.260  17.053  1.00 51.91           C  
ATOM    340  CB  SER A  42     -27.716 -21.708  19.003  1.00 51.91           C  
ATOM    341  O   SER A  42     -28.302 -22.406  16.259  1.00 51.91           O  
ATOM    342  OG  SER A  42     -27.933 -20.605  18.140  1.00 51.91           O  
ATOM    343  N   ILE A  43     -27.355 -24.045  16.130  1.00 58.18           N  
ATOM    344  CA  ILE A  43     -28.153 -24.765  15.143  1.00 58.18           C  
ATOM    345  C   ILE A  43     -29.090 -25.741  15.851  1.00 58.18           C  
ATOM    346  CB  ILE A  43     -27.259 -25.517  14.133  1.00 58.18           C  
ATOM    347  O   ILE A  43     -29.957 -26.349  15.218  1.00 58.18           O  
ATOM    348  CG1 ILE A  43     -25.853 -24.906  14.105  1.00 58.18           C  
ATOM    349  CG2 ILE A  43     -27.891 -25.502  12.737  1.00 58.18           C  
ATOM    350  CD1 ILE A  43     -24.812 -25.781  13.421  1.00 58.18           C  
ATOM    351  N   THR A  44     -29.375 -25.576  17.145  1.00 53.68           N  
ATOM    352  CA  THR A  44     -30.591 -26.193  17.662  1.00 53.68           C  
ATOM    353  C   THR A  44     -31.454 -25.162  18.385  1.00 53.68           C  
ATOM    354  CB  THR A  44     -30.266 -27.355  18.618  1.00 53.68           C  
ATOM    355  O   THR A  44     -31.009 -24.543  19.354  1.00 53.68           O  
ATOM    356  CG2 THR A  44     -29.798 -28.586  17.848  1.00 53.68           C  
ATOM    357  OG1 THR A  44     -29.230 -26.948  19.521  1.00 53.68           O  
ATOM    358  N   GLY A  45     -31.921 -24.108  17.716  1.00 39.11           N  
ATOM    359  CA  GLY A  45     -33.267 -23.639  18.007  1.00 39.11           C  
ATOM    360  C   GLY A  45     -33.301 -22.539  19.052  1.00 39.11           C  
ATOM    361  O   GLY A  45     -32.526 -22.561  20.010  1.00 39.11           O  
ATOM    362  N   PRO A  46     -34.296 -21.535  18.930  1.00 41.59           N  
ATOM    363  CA  PRO A  46     -35.588 -21.358  18.262  1.00 41.59           C  
ATOM    364  C   PRO A  46     -35.764 -19.957  17.681  1.00 41.59           C  
ATOM    365  CB  PRO A  46     -36.601 -21.616  19.379  1.00 41.59           C  
ATOM    366  O   PRO A  46     -35.060 -19.025  18.080  1.00 41.59           O  
ATOM    367  CG  PRO A  46     -35.953 -21.081  20.615  1.00 41.59           C  
ATOM    368  CD  PRO A  46     -34.550 -20.667  20.276  1.00 41.59           C  
ATOM    369  N   LEU A  47     -36.016 -19.878  16.363  1.00 42.40           N  
ATOM    370  CA  LEU A  47     -37.265 -19.346  15.829  1.00 42.40           C  
ATOM    371  C   LEU A  47     -37.370 -17.846  16.085  1.00 42.40           C  
ATOM    372  CB  LEU A  47     -38.464 -20.066  16.450  1.00 42.40           C  
ATOM    373  O   LEU A  47     -37.207 -17.393  17.221  1.00 42.40           O  
ATOM    374  CG  LEU A  47     -39.243 -21.005  15.527  1.00 42.40           C  
ATOM    375  CD1 LEU A  47     -38.352 -22.154  15.066  1.00 42.40           C  
ATOM    376  CD2 LEU A  47     -40.487 -21.537  16.230  1.00 42.40           C  
ATOM    377  N   TYR A  48     -36.678 -17.115  15.237  1.00 47.43           N  
ATOM    378  CA  TYR A  48     -37.181 -15.964  14.495  1.00 47.43           C  
ATOM    379  C   TYR A  48     -38.398 -15.360  15.185  1.00 47.43           C  
ATOM    380  CB  TYR A  48     -37.538 -16.363  13.060  1.00 47.43           C  
ATOM    381  O   TYR A  48     -39.490 -15.932  15.144  1.00 47.43           O  
ATOM    382  CG  TYR A  48     -36.373 -16.294  12.103  1.00 47.43           C  
ATOM    383  CD1 TYR A  48     -36.061 -15.110  11.439  1.00 47.43           C  
ATOM    384  CD2 TYR A  48     -35.583 -17.413  11.859  1.00 47.43           C  
ATOM    385  CE1 TYR A  48     -34.989 -15.042  10.555  1.00 47.43           C  
ATOM    386  CE2 TYR A  48     -34.510 -17.357  10.977  1.00 47.43           C  
ATOM    387  OH  TYR A  48     -33.159 -16.108   9.456  1.00 47.43           O  
ATOM    388  CZ  TYR A  48     -34.220 -16.169  10.331  1.00 47.43           C  
ATOM    389  N   THR A  49     -38.351 -15.239  16.567  1.00 41.53           N  
ATOM    390  CA  THR A  49     -39.394 -14.340  17.051  1.00 41.53           C  
ATOM    391  C   THR A  49     -39.143 -12.913  16.570  1.00 41.53           C  
ATOM    392  CB  THR A  49     -39.479 -14.359  18.588  1.00 41.53           C  
ATOM    393  O   THR A  49     -38.047 -12.377  16.747  1.00 41.53           O  
ATOM    394  CG2 THR A  49     -39.887 -15.737  19.099  1.00 41.53           C  
ATOM    395  OG1 THR A  49     -38.201 -14.017  19.136  1.00 41.53           O  
ATOM    396  N   HIS A  50     -39.241 -12.688  15.242  1.00 44.28           N  
ATOM    397  CA  HIS A  50     -39.777 -11.512  14.566  1.00 44.28           C  
ATOM    398  C   HIS A  50     -40.660 -10.692  15.502  1.00 44.28           C  
ATOM    399  CB  HIS A  50     -40.570 -11.923  13.324  1.00 44.28           C  
ATOM    400  O   HIS A  50     -41.728 -11.150  15.914  1.00 44.28           O  
ATOM    401  CG  HIS A  50     -39.845 -11.671  12.039  1.00 44.28           C  
ATOM    402  CD2 HIS A  50     -39.055 -12.477  11.291  1.00 44.28           C  
ATOM    403  ND1 HIS A  50     -39.891 -10.459  11.385  1.00 44.28           N  
ATOM    404  CE1 HIS A  50     -39.158 -10.531  10.286  1.00 44.28           C  
ATOM    405  NE2 HIS A  50     -38.641 -11.745  10.206  1.00 44.28           N  
ATOM    406  N   ARG A  51     -40.148 -10.211  16.593  1.00 41.75           N  
ATOM    407  CA  ARG A  51     -40.876  -9.136  17.260  1.00 41.75           C  
ATOM    408  C   ARG A  51     -41.270  -8.045  16.271  1.00 41.75           C  
ATOM    409  CB  ARG A  51     -40.036  -8.539  18.392  1.00 41.75           C  
ATOM    410  O   ARG A  51     -40.427  -7.538  15.528  1.00 41.75           O  
ATOM    411  CG  ARG A  51     -40.792  -7.549  19.264  1.00 41.75           C  
ATOM    412  CD  ARG A  51     -39.917  -6.998  20.381  1.00 41.75           C  
ATOM    413  NE  ARG A  51     -40.553  -5.873  21.059  1.00 41.75           N  
ATOM    414  NH1 ARG A  51     -39.540  -6.261  23.098  1.00 41.75           N  
ATOM    415  NH2 ARG A  51     -40.990  -4.503  22.850  1.00 41.75           N  
ATOM    416  CZ  ARG A  51     -40.359  -5.548  22.334  1.00 41.75           C  
ATOM    417  N   PRO A  52     -42.610  -7.964  15.864  1.00 38.44           N  
ATOM    418  CA  PRO A  52     -43.185  -6.997  14.927  1.00 38.44           C  
ATOM    419  C   PRO A  52     -43.106  -5.560  15.440  1.00 38.44           C  
ATOM    420  CB  PRO A  52     -44.640  -7.452  14.799  1.00 38.44           C  
ATOM    421  O   PRO A  52     -43.249  -5.322  16.642  1.00 38.44           O  
ATOM    422  CG  PRO A  52     -44.901  -8.252  16.034  1.00 38.44           C  
ATOM    423  CD  PRO A  52     -43.582  -8.662  16.623  1.00 38.44           C  
ATOM    424  N   PRO A  53     -42.516  -4.611  14.648  1.00 44.66           N  
ATOM    425  CA  PRO A  53     -42.496  -3.172  14.924  1.00 44.66           C  
ATOM    426  C   PRO A  53     -43.894  -2.560  14.963  1.00 44.66           C  
ATOM    427  CB  PRO A  53     -41.682  -2.601  13.760  1.00 44.66           C  
ATOM    428  O   PRO A  53     -44.760  -2.937  14.169  1.00 44.66           O  
ATOM    429  CG  PRO A  53     -41.725  -3.662  12.707  1.00 44.66           C  
ATOM    430  CD  PRO A  53     -42.310  -4.907  13.308  1.00 44.66           C  
ATOM    431  N   ILE A  54     -44.524  -2.422  16.150  1.00 43.04           N  
ATOM    432  CA  ILE A  54     -45.673  -1.601  16.516  1.00 43.04           C  
ATOM    433  C   ILE A  54     -45.664  -0.309  15.703  1.00 43.04           C  
ATOM    434  CB  ILE A  54     -45.681  -1.283  18.028  1.00 43.04           C  
ATOM    435  O   ILE A  54     -44.660   0.407  15.674  1.00 43.04           O  
ATOM    436  CG1 ILE A  54     -45.699  -2.579  18.847  1.00 43.04           C  
ATOM    437  CG2 ILE A  54     -46.875  -0.393  18.386  1.00 43.04           C  
ATOM    438  CD1 ILE A  54     -45.317  -2.394  20.309  1.00 43.04           C  
ATOM    439  N   THR A  55     -46.285  -0.255  14.519  1.00 38.23           N  
ATOM    440  CA  THR A  55     -46.726   0.811  13.627  1.00 38.23           C  
ATOM    441  C   THR A  55     -47.816   1.651  14.285  1.00 38.23           C  
ATOM    442  CB  THR A  55     -47.247   0.243  12.293  1.00 38.23           C  
ATOM    443  O   THR A  55     -48.799   1.112  14.798  1.00 38.23           O  
ATOM    444  CG2 THR A  55     -46.132   0.166  11.255  1.00 38.23           C  
ATOM    445  OG1 THR A  55     -47.772  -1.072  12.513  1.00 38.23           O  
ATOM    446  N   ILE A  56     -47.505   2.624  15.102  1.00 41.84           N  
ATOM    447  CA  ILE A  56     -48.426   3.675  15.521  1.00 41.84           C  
ATOM    448  C   ILE A  56     -48.640   4.661  14.375  1.00 41.84           C  
ATOM    449  CB  ILE A  56     -47.906   4.415  16.774  1.00 41.84           C  
ATOM    450  O   ILE A  56     -47.677   5.172  13.799  1.00 41.84           O  
ATOM    451  CG1 ILE A  56     -47.762   3.441  17.949  1.00 41.84           C  
ATOM    452  CG2 ILE A  56     -48.834   5.578  17.138  1.00 41.84           C  
ATOM    453  CD1 ILE A  56     -46.926   3.980  19.101  1.00 41.84           C  
ATOM    454  N   SER A  57     -49.652   4.496  13.503  1.00 33.54           N  
ATOM    455  CA  SER A  57     -50.534   5.275  12.639  1.00 33.54           C  
ATOM    456  C   SER A  57     -51.036   6.528  13.348  1.00 33.54           C  
ATOM    457  CB  SER A  57     -51.723   4.427  12.183  1.00 33.54           C  
ATOM    458  O   SER A  57     -51.598   6.447  14.442  1.00 33.54           O  
ATOM    459  OG  SER A  57     -52.570   5.170  11.324  1.00 33.54           O  
ATOM    460  N   SER A  58     -50.360   7.654  13.317  1.00 39.80           N  
ATOM    461  CA  SER A  58     -51.003   8.927  13.626  1.00 39.80           C  
ATOM    462  C   SER A  58     -50.836   9.922  12.483  1.00 39.80           C  
ATOM    463  CB  SER A  58     -50.430   9.518  14.915  1.00 39.80           C  
ATOM    464  O   SER A  58     -49.790   9.959  11.833  1.00 39.80           O  
ATOM    465  OG  SER A  58     -49.013   9.479  14.900  1.00 39.80           O  
ATOM    466  N   LYS A  59     -51.861  10.108  11.701  1.00 33.49           N  
ATOM    467  CA  LYS A  59     -52.498  11.172  10.931  1.00 33.49           C  
ATOM    468  C   LYS A  59     -51.976  12.543  11.349  1.00 33.49           C  
ATOM    469  CB  LYS A  59     -54.018  11.117  11.096  1.00 33.49           C  
ATOM    470  O   LYS A  59     -52.192  12.976  12.483  1.00 33.49           O  
ATOM    471  CG  LYS A  59     -54.646   9.815  10.623  1.00 33.49           C  
ATOM    472  CD  LYS A  59     -56.167   9.885  10.649  1.00 33.49           C  
ATOM    473  CE  LYS A  59     -56.796   8.547  10.288  1.00 33.49           C  
ATOM    474  NZ  LYS A  59     -58.285   8.586  10.400  1.00 33.49           N  
ATOM    475  N   ILE A  60     -50.748  12.977  10.971  1.00 42.94           N  
ATOM    476  CA  ILE A  60     -50.060  14.248  11.172  1.00 42.94           C  
ATOM    477  C   ILE A  60     -50.450  15.226  10.066  1.00 42.94           C  
ATOM    478  CB  ILE A  60     -48.527  14.062  11.208  1.00 42.94           C  
ATOM    479  O   ILE A  60     -50.416  14.880   8.882  1.00 42.94           O  
ATOM    480  CG1 ILE A  60     -48.113  13.276  12.458  1.00 42.94           C  
ATOM    481  CG2 ILE A  60     -47.817  15.417  11.153  1.00 42.94           C  
ATOM    482  CD1 ILE A  60     -46.862  12.429  12.270  1.00 42.94           C  
ATOM    483  N   GLN A  61     -51.440  16.113  10.274  1.00 33.48           N  
ATOM    484  CA  GLN A  61     -51.850  17.483   9.986  1.00 33.48           C  
ATOM    485  C   GLN A  61     -50.639  18.399   9.831  1.00 33.48           C  
ATOM    486  CB  GLN A  61     -52.770  18.011  11.087  1.00 33.48           C  
ATOM    487  O   GLN A  61     -49.711  18.351  10.641  1.00 33.48           O  
ATOM    488  CG  GLN A  61     -54.252  17.827  10.791  1.00 33.48           C  
ATOM    489  CD  GLN A  61     -55.131  18.104  11.996  1.00 33.48           C  
ATOM    490  NE2 GLN A  61     -56.337  17.546  11.992  1.00 33.48           N  
ATOM    491  OE1 GLN A  61     -54.728  18.813  12.924  1.00 33.48           O  
ATOM    492  N   LYS A  62     -50.310  18.718   8.568  1.00 34.19           N  
ATOM    493  CA  LYS A  62     -49.712  19.741   7.714  1.00 34.19           C  
ATOM    494  C   LYS A  62     -49.738  21.107   8.394  1.00 34.19           C  
ATOM    495  CB  LYS A  62     -50.439  19.811   6.370  1.00 34.19           C  
ATOM    496  O   LYS A  62     -50.806  21.608   8.752  1.00 34.19           O  
ATOM    497  CG  LYS A  62     -50.375  18.521   5.565  1.00 34.19           C  
ATOM    498  CD  LYS A  62     -51.072  18.668   4.219  1.00 34.19           C  
ATOM    499  CE  LYS A  62     -51.105  17.349   3.458  1.00 34.19           C  
ATOM    500  NZ  LYS A  62     -51.664  17.516   2.083  1.00 34.19           N  
ATOM    501  N   PRO A  63     -48.587  21.593   9.003  1.00 39.57           N  
ATOM    502  CA  PRO A  63     -48.481  23.033   8.759  1.00 39.57           C  
ATOM    503  C   PRO A  63     -47.068  23.465   8.374  1.00 39.57           C  
ATOM    504  CB  PRO A  63     -48.894  23.649  10.099  1.00 39.57           C  
ATOM    505  O   PRO A  63     -46.096  22.790   8.723  1.00 39.57           O  
ATOM    506  CG  PRO A  63     -48.424  22.672  11.128  1.00 39.57           C  
ATOM    507  CD  PRO A  63     -48.108  21.373  10.445  1.00 39.57           C  
ATOM    508  N   LYS A  64     -46.908  23.945   7.105  1.00 37.00           N  
ATOM    509  CA  LYS A  64     -46.442  25.167   6.458  1.00 37.00           C  
ATOM    510  C   LYS A  64     -44.973  25.433   6.777  1.00 37.00           C  
ATOM    511  CB  LYS A  64     -47.295  26.361   6.887  1.00 37.00           C  
ATOM    512  O   LYS A  64     -44.584  25.471   7.946  1.00 37.00           O  
ATOM    513  CG  LYS A  64     -47.348  27.485   5.862  1.00 37.00           C  
ATOM    514  CD  LYS A  64     -48.542  28.401   6.097  1.00 37.00           C  
ATOM    515  CE  LYS A  64     -48.508  29.613   5.177  1.00 37.00           C  
ATOM    516  NZ  LYS A  64     -49.853  30.250   5.049  1.00 37.00           N  
ATOM    517  N   VAL A  65     -44.082  24.996   5.916  1.00 35.75           N  
ATOM    518  CA  VAL A  65     -42.945  25.157   5.016  1.00 35.75           C  
ATOM    519  C   VAL A  65     -42.228  26.471   5.320  1.00 35.75           C  
ATOM    520  CB  VAL A  65     -43.383  25.119   3.535  1.00 35.75           C  
ATOM    521  O   VAL A  65     -42.805  27.550   5.167  1.00 35.75           O  
ATOM    522  CG1 VAL A  65     -42.175  25.259   2.611  1.00 35.75           C  
ATOM    523  CG2 VAL A  65     -44.141  23.827   3.237  1.00 35.75           C  
ATOM    524  N   GLU A  66     -41.543  26.598   6.436  1.00 39.38           N  
ATOM    525  CA  GLU A  66     -40.534  27.653   6.489  1.00 39.38           C  
ATOM    526  C   GLU A  66     -39.127  27.077   6.357  1.00 39.38           C  
ATOM    527  CB  GLU A  66     -40.657  28.449   7.791  1.00 39.38           C  
ATOM    528  O   GLU A  66     -38.782  26.106   7.032  1.00 39.38           O  
ATOM    529  CG  GLU A  66     -40.244  29.908   7.660  1.00 39.38           C  
ATOM    530  CD  GLU A  66     -40.548  30.731   8.902  1.00 39.38           C  
ATOM    531  OE1 GLU A  66     -40.176  31.926   8.944  1.00 39.38           O  
ATOM    532  OE2 GLU A  66     -41.161  30.176   9.840  1.00 39.38           O  
ATOM    533  N   ALA A  67     -38.530  27.151   5.162  1.00 43.87           N  
ATOM    534  CA  ALA A  67     -37.291  26.981   4.407  1.00 43.87           C  
ATOM    535  C   ALA A  67     -36.073  27.101   5.318  1.00 43.87           C  
ATOM    536  CB  ALA A  67     -37.210  28.005   3.278  1.00 43.87           C  
ATOM    537  O   ALA A  67     -35.952  28.065   6.079  1.00 43.87           O  
ATOM    538  N   PRO A  68     -35.381  25.929   5.660  1.00 46.80           N  
ATOM    539  CA  PRO A  68     -34.254  25.630   6.546  1.00 46.80           C  
ATOM    540  C   PRO A  68     -32.955  26.295   6.095  1.00 46.80           C  
ATOM    541  CB  PRO A  68     -34.141  24.105   6.470  1.00 46.80           C  
ATOM    542  O   PRO A  68     -32.693  26.395   4.894  1.00 46.80           O  
ATOM    543  CG  PRO A  68     -35.128  23.701   5.424  1.00 46.80           C  
ATOM    544  CD  PRO A  68     -35.855  24.928   4.954  1.00 46.80           C  
ATOM    545  N   LYS A  69     -32.487  27.280   6.724  1.00 48.67           N  
ATOM    546  CA  LYS A  69     -31.192  27.944   6.844  1.00 48.67           C  
ATOM    547  C   LYS A  69     -30.075  26.932   7.078  1.00 48.67           C  
ATOM    548  CB  LYS A  69     -31.218  28.969   7.979  1.00 48.67           C  
ATOM    549  O   LYS A  69     -30.154  26.113   7.996  1.00 48.67           O  
ATOM    550  CG  LYS A  69     -32.161  30.138   7.737  1.00 48.67           C  
ATOM    551  CD  LYS A  69     -32.214  31.072   8.939  1.00 48.67           C  
ATOM    552  CE  LYS A  69     -33.153  32.246   8.695  1.00 48.67           C  
ATOM    553  NZ  LYS A  69     -33.601  32.872   9.975  1.00 48.67           N  
ATOM    554  N   LEU A  70     -29.460  26.357   6.042  1.00 40.13           N  
ATOM    555  CA  LEU A  70     -28.363  25.463   5.691  1.00 40.13           C  
ATOM    556  C   LEU A  70     -27.042  25.974   6.257  1.00 40.13           C  
ATOM    557  CB  LEU A  70     -28.257  25.316   4.171  1.00 40.13           C  
ATOM    558  O   LEU A  70     -26.665  27.124   6.021  1.00 40.13           O  
ATOM    559  CG  LEU A  70     -29.319  24.445   3.498  1.00 40.13           C  
ATOM    560  CD1 LEU A  70     -29.315  24.673   1.990  1.00 40.13           C  
ATOM    561  CD2 LEU A  70     -29.088  22.973   3.822  1.00 40.13           C  
ATOM    562  N   LYS A  71     -26.644  25.662   7.416  1.00 44.79           N  
ATOM    563  CA  LYS A  71     -25.282  25.968   7.845  1.00 44.79           C  
ATOM    564  C   LYS A  71     -24.320  24.848   7.459  1.00 44.79           C  
ATOM    565  CB  LYS A  71     -25.236  26.202   9.355  1.00 44.79           C  
ATOM    566  O   LYS A  71     -24.561  23.680   7.771  1.00 44.79           O  
ATOM    567  CG  LYS A  71     -25.861  27.516   9.798  1.00 44.79           C  
ATOM    568  CD  LYS A  71     -25.968  27.602  11.315  1.00 44.79           C  
ATOM    569  CE  LYS A  71     -26.699  28.864  11.754  1.00 44.79           C  
ATOM    570  NZ  LYS A  71     -26.905  28.898  13.233  1.00 44.79           N  
ATOM    571  N   VAL A  72     -23.674  24.934   6.321  1.00 43.74           N  
ATOM    572  CA  VAL A  72     -22.630  24.108   5.724  1.00 43.74           C  
ATOM    573  C   VAL A  72     -21.380  24.142   6.601  1.00 43.74           C  
ATOM    574  CB  VAL A  72     -22.288  24.572   4.290  1.00 43.74           C  
ATOM    575  O   VAL A  72     -20.939  25.213   7.023  1.00 43.74           O  
ATOM    576  CG1 VAL A  72     -21.258  23.641   3.653  1.00 43.74           C  
ATOM    577  CG2 VAL A  72     -23.553  24.640   3.437  1.00 43.74           C  
ATOM    578  N   GLN A  73     -21.080  23.137   7.411  1.00 45.36           N  
ATOM    579  CA  GLN A  73     -19.813  22.996   8.121  1.00 45.36           C  
ATOM    580  C   GLN A  73     -18.749  22.363   7.228  1.00 45.36           C  
ATOM    581  CB  GLN A  73     -19.999  22.161   9.389  1.00 45.36           C  
ATOM    582  O   GLN A  73     -18.984  21.316   6.621  1.00 45.36           O  
ATOM    583  CG  GLN A  73     -20.705  22.903  10.516  1.00 45.36           C  
ATOM    584  CD  GLN A  73     -20.693  22.134  11.823  1.00 45.36           C  
ATOM    585  NE2 GLN A  73     -21.702  22.365  12.656  1.00 45.36           N  
ATOM    586  OE1 GLN A  73     -19.784  21.339  12.083  1.00 45.36           O  
ATOM    587  N   HIS A  74     -17.793  23.103   6.612  1.00 46.78           N  
ATOM    588  CA  HIS A  74     -16.642  22.722   5.801  1.00 46.78           C  
ATOM    589  C   HIS A  74     -15.482  22.256   6.675  1.00 46.78           C  
ATOM    590  CB  HIS A  74     -16.198  23.890   4.919  1.00 46.78           C  
ATOM    591  O   HIS A  74     -15.115  22.932   7.639  1.00 46.78           O  
ATOM    592  CG  HIS A  74     -16.932  23.974   3.619  1.00 46.78           C  
ATOM    593  CD2 HIS A  74     -18.246  23.823   3.329  1.00 46.78           C  
ATOM    594  ND1 HIS A  74     -16.301  24.239   2.423  1.00 46.78           N  
ATOM    595  CE1 HIS A  74     -17.198  24.249   1.452  1.00 46.78           C  
ATOM    596  NE2 HIS A  74     -18.386  23.999   1.975  1.00 46.78           N  
ATOM    597  N   LYS A  75     -15.333  21.006   6.914  1.00 57.83           N  
ATOM    598  CA  LYS A  75     -14.098  20.599   7.577  1.00 57.83           C  
ATOM    599  C   LYS A  75     -12.989  20.339   6.562  1.00 57.83           C  
ATOM    600  CB  LYS A  75     -14.332  19.350   8.429  1.00 57.83           C  
ATOM    601  O   LYS A  75     -13.212  19.675   5.547  1.00 57.83           O  
ATOM    602  CG  LYS A  75     -15.197  19.592   9.657  1.00 57.83           C  
ATOM    603  CD  LYS A  75     -15.035  18.479  10.684  1.00 57.83           C  
ATOM    604  CE  LYS A  75     -15.912  18.711  11.906  1.00 57.83           C  
ATOM    605  NZ  LYS A  75     -15.708  17.657  12.944  1.00 57.83           N  
ATOM    606  N   PHE A  76     -11.917  21.212   6.481  1.00 41.20           N  
ATOM    607  CA  PHE A  76     -10.738  21.211   5.623  1.00 41.20           C  
ATOM    608  C   PHE A  76      -9.622  20.376   6.238  1.00 41.20           C  
ATOM    609  CB  PHE A  76     -10.250  22.643   5.378  1.00 41.20           C  
ATOM    610  O   PHE A  76      -9.318  20.513   7.424  1.00 41.20           O  
ATOM    611  CG  PHE A  76     -10.696  23.219   4.062  1.00 41.20           C  
ATOM    612  CD1 PHE A  76      -9.898  23.102   2.930  1.00 41.20           C  
ATOM    613  CD2 PHE A  76     -11.913  23.880   3.956  1.00 41.20           C  
ATOM    614  CE1 PHE A  76     -10.309  23.635   1.710  1.00 41.20           C  
ATOM    615  CE2 PHE A  76     -12.330  24.415   2.741  1.00 41.20           C  
ATOM    616  CZ  PHE A  76     -11.526  24.292   1.619  1.00 41.20           C  
ATOM    617  N   VAL A  77      -9.380  19.141   5.785  1.00 46.37           N  
ATOM    618  CA  VAL A  77      -8.197  18.397   6.204  1.00 46.37           C  
ATOM    619  C   VAL A  77      -7.078  18.586   5.183  1.00 46.37           C  
ATOM    620  CB  VAL A  77      -8.506  16.894   6.384  1.00 46.37           C  
ATOM    621  O   VAL A  77      -7.277  18.361   3.986  1.00 46.37           O  
ATOM    622  CG1 VAL A  77      -7.254  16.134   6.821  1.00 46.37           C  
ATOM    623  CG2 VAL A  77      -9.633  16.699   7.396  1.00 46.37           C  
ATOM    624  N   GLU A  78      -6.032  19.474   5.404  1.00 39.29           N  
ATOM    625  CA  GLU A  78      -4.849  19.711   4.583  1.00 39.29           C  
ATOM    626  C   GLU A  78      -3.682  18.835   5.030  1.00 39.29           C  
ATOM    627  CB  GLU A  78      -4.447  21.187   4.632  1.00 39.29           C  
ATOM    628  O   GLU A  78      -3.329  18.818   6.211  1.00 39.29           O  
ATOM    629  CG  GLU A  78      -5.311  22.090   3.763  1.00 39.29           C  
ATOM    630  CD  GLU A  78      -4.868  23.544   3.782  1.00 39.29           C  
ATOM    631  OE1 GLU A  78      -5.404  24.352   2.990  1.00 39.29           O  
ATOM    632  OE2 GLU A  78      -3.976  23.878   4.594  1.00 39.29           O  
ATOM    633  N   GLU A  79      -3.508  17.621   4.539  1.00 41.82           N  
ATOM    634  CA  GLU A  79      -2.277  16.863   4.746  1.00 41.82           C  
ATOM    635  C   GLU A  79      -1.235  17.203   3.685  1.00 41.82           C  
ATOM    636  CB  GLU A  79      -2.564  15.360   4.741  1.00 41.82           C  
ATOM    637  O   GLU A  79      -1.525  17.164   2.487  1.00 41.82           O  
ATOM    638  CG  GLU A  79      -1.411  14.512   5.258  1.00 41.82           C  
ATOM    639  CD  GLU A  79      -1.693  13.019   5.206  1.00 41.82           C  
ATOM    640  OE1 GLU A  79      -0.756  12.216   5.416  1.00 41.82           O  
ATOM    641  OE2 GLU A  79      -2.861  12.649   4.953  1.00 41.82           O  
ATOM    642  N   ILE A  80      -0.234  18.032   4.012  1.00 59.06           N  
ATOM    643  CA  ILE A  80       0.952  18.426   3.261  1.00 59.06           C  
ATOM    644  C   ILE A  80       1.946  17.267   3.221  1.00 59.06           C  
ATOM    645  CB  ILE A  80       1.617  19.681   3.870  1.00 59.06           C  
ATOM    646  O   ILE A  80       2.269  16.682   4.258  1.00 59.06           O  
ATOM    647  CG1 ILE A  80       0.576  20.786   4.083  1.00 59.06           C  
ATOM    648  CG2 ILE A  80       2.762  20.172   2.979  1.00 59.06           C  
ATOM    649  CD1 ILE A  80       1.036  21.898   5.015  1.00 59.06           C  
ATOM    650  N   ILE A  81       2.047  16.470   2.135  1.00 50.59           N  
ATOM    651  CA  ILE A  81       3.131  15.509   1.958  1.00 50.59           C  
ATOM    652  C   ILE A  81       4.343  16.207   1.346  1.00 50.59           C  
ATOM    653  CB  ILE A  81       2.693  14.320   1.073  1.00 50.59           C  
ATOM    654  O   ILE A  81       4.218  16.926   0.353  1.00 50.59           O  
ATOM    655  CG1 ILE A  81       1.419  13.678   1.633  1.00 50.59           C  
ATOM    656  CG2 ILE A  81       3.820  13.290   0.958  1.00 50.59           C  
ATOM    657  CD1 ILE A  81       0.796  12.635   0.716  1.00 50.59           C  
ATOM    658  N   GLU A  82       5.432  16.497   2.157  1.00 41.13           N  
ATOM    659  CA  GLU A  82       6.758  16.954   1.754  1.00 41.13           C  
ATOM    660  C   GLU A  82       7.576  15.815   1.152  1.00 41.13           C  
ATOM    661  CB  GLU A  82       7.502  17.564   2.945  1.00 41.13           C  
ATOM    662  O   GLU A  82       7.709  14.751   1.759  1.00 41.13           O  
ATOM    663  CG  GLU A  82       8.148  18.909   2.644  1.00 41.13           C  
ATOM    664  CD  GLU A  82       8.871  19.508   3.840  1.00 41.13           C  
ATOM    665  OE1 GLU A  82       9.484  20.590   3.699  1.00 41.13           O  
ATOM    666  OE2 GLU A  82       8.824  18.889   4.927  1.00 41.13           O  
ATOM    667  N   GLU A  83       7.446  15.437  -0.149  1.00 43.00           N  
ATOM    668  CA  GLU A  83       8.263  14.490  -0.901  1.00 43.00           C  
ATOM    669  C   GLU A  83       9.699  14.987  -1.038  1.00 43.00           C  
ATOM    670  CB  GLU A  83       7.660  14.237  -2.285  1.00 43.00           C  
ATOM    671  O   GLU A  83       9.929  16.146  -1.389  1.00 43.00           O  
ATOM    672  CG  GLU A  83       6.422  13.353  -2.264  1.00 43.00           C  
ATOM    673  CD  GLU A  83       5.929  12.977  -3.652  1.00 43.00           C  
ATOM    674  OE1 GLU A  83       5.057  12.086  -3.767  1.00 43.00           O  
ATOM    675  OE2 GLU A  83       6.421  13.577  -4.634  1.00 43.00           O  
ATOM    676  N   THR A  84      10.690  14.366  -0.357  1.00 41.20           N  
ATOM    677  CA  THR A  84      12.098  13.997  -0.257  1.00 41.20           C  
ATOM    678  C   THR A  84      12.657  13.623  -1.627  1.00 41.20           C  
ATOM    679  CB  THR A  84      12.301  12.825   0.720  1.00 41.20           C  
ATOM    680  O   THR A  84      11.956  13.030  -2.449  1.00 41.20           O  
ATOM    681  CG2 THR A  84      12.105  13.273   2.165  1.00 41.20           C  
ATOM    682  OG1 THR A  84      11.355  11.791   0.420  1.00 41.20           O  
ATOM    683  N   LYS A  85      13.415  14.533  -2.330  1.00 44.20           N  
ATOM    684  CA  LYS A  85      14.552  14.740  -3.221  1.00 44.20           C  
ATOM    685  C   LYS A  85      15.005  13.426  -3.850  1.00 44.20           C  
ATOM    686  CB  LYS A  85      15.714  15.388  -2.467  1.00 44.20           C  
ATOM    687  O   LYS A  85      15.381  12.489  -3.141  1.00 44.20           O  
ATOM    688  CG  LYS A  85      15.449  16.823  -2.036  1.00 44.20           C  
ATOM    689  CD  LYS A  85      16.690  17.463  -1.428  1.00 44.20           C  
ATOM    690  CE  LYS A  85      16.436  18.910  -1.027  1.00 44.20           C  
ATOM    691  NZ  LYS A  85      17.591  19.489  -0.278  1.00 44.20           N  
ATOM    692  N   VAL A  86      14.319  12.800  -4.840  1.00 47.09           N  
ATOM    693  CA  VAL A  86      14.710  11.724  -5.745  1.00 47.09           C  
ATOM    694  C   VAL A  86      15.765  12.231  -6.725  1.00 47.09           C  
ATOM    695  CB  VAL A  86      13.495  11.160  -6.513  1.00 47.09           C  
ATOM    696  O   VAL A  86      16.390  11.441  -7.437  1.00 47.09           O  
ATOM    697  CG1 VAL A  86      13.930  10.059  -7.479  1.00 47.09           C  
ATOM    698  CG2 VAL A  86      12.444  10.633  -5.537  1.00 47.09           C  
ATOM    699  N   GLU A  87      16.552  13.273  -6.414  1.00 53.65           N  
ATOM    700  CA  GLU A  87      17.555  13.645  -7.407  1.00 53.65           C  
ATOM    701  C   GLU A  87      18.933  13.113  -7.026  1.00 53.65           C  
ATOM    702  CB  GLU A  87      17.606  15.166  -7.576  1.00 53.65           C  
ATOM    703  O   GLU A  87      19.763  12.842  -7.897  1.00 53.65           O  
ATOM    704  CG  GLU A  87      16.573  15.712  -8.552  1.00 53.65           C  
ATOM    705  CD  GLU A  87      16.685  17.212  -8.767  1.00 53.65           C  
ATOM    706  OE1 GLU A  87      16.083  17.734  -9.733  1.00 53.65           O  
ATOM    707  OE2 GLU A  87      17.381  17.872  -7.963  1.00 53.65           O  
ATOM    708  N   ASP A  88      19.169  12.371  -5.918  1.00 52.36           N  
ATOM    709  CA  ASP A  88      20.549  11.986  -5.637  1.00 52.36           C  
ATOM    710  C   ASP A  88      20.818  10.548  -6.074  1.00 52.36           C  
ATOM    711  CB  ASP A  88      20.859  12.151  -4.148  1.00 52.36           C  
ATOM    712  O   ASP A  88      21.949  10.200  -6.418  1.00 52.36           O  
ATOM    713  CG  ASP A  88      21.123  13.593  -3.752  1.00 52.36           C  
ATOM    714  OD1 ASP A  88      21.632  14.371  -4.588  1.00 52.36           O  
ATOM    715  OD2 ASP A  88      20.821  13.954  -2.594  1.00 52.36           O  
ATOM    716  N   GLU A  89      19.828   9.791  -6.551  1.00 64.60           N  
ATOM    717  CA  GLU A  89      20.193   8.412  -6.863  1.00 64.60           C  
ATOM    718  C   GLU A  89      20.593   8.265  -8.329  1.00 64.60           C  
ATOM    719  CB  GLU A  89      19.037   7.463  -6.536  1.00 64.60           C  
ATOM    720  O   GLU A  89      21.474   7.469  -8.660  1.00 64.60           O  
ATOM    721  CG  GLU A  89      18.864   7.195  -5.048  1.00 64.60           C  
ATOM    722  CD  GLU A  89      17.869   6.085  -4.749  1.00 64.60           C  
ATOM    723  OE1 GLU A  89      17.954   5.471  -3.662  1.00 64.60           O  
ATOM    724  OE2 GLU A  89      16.999   5.826  -5.611  1.00 64.60           O  
ATOM    725  N   LYS A  90      20.196   9.169  -9.191  1.00 61.91           N  
ATOM    726  CA  LYS A  90      20.561   9.049 -10.600  1.00 61.91           C  
ATOM    727  C   LYS A  90      21.969   9.581 -10.850  1.00 61.91           C  
ATOM    728  CB  LYS A  90      19.555   9.793 -11.480  1.00 61.91           C  
ATOM    729  O   LYS A  90      22.722   9.011 -11.642  1.00 61.91           O  
ATOM    730  CG  LYS A  90      18.482   8.900 -12.085  1.00 61.91           C  
ATOM    731  CD  LYS A  90      17.631   9.656 -13.097  1.00 61.91           C  
ATOM    732  CE  LYS A  90      16.455   8.817 -13.578  1.00 61.91           C  
ATOM    733  NZ  LYS A  90      15.618   9.554 -14.571  1.00 61.91           N  
ATOM    734  N   SER A  91      22.325  10.626 -10.057  1.00 64.56           N  
ATOM    735  CA  SER A  91      23.650  11.205 -10.258  1.00 64.56           C  
ATOM    736  C   SER A  91      24.737  10.316  -9.665  1.00 64.56           C  
ATOM    737  CB  SER A  91      23.725  12.600  -9.636  1.00 64.56           C  
ATOM    738  O   SER A  91      25.846  10.244 -10.198  1.00 64.56           O  
ATOM    739  OG  SER A  91      22.826  13.487 -10.279  1.00 64.56           O  
ATOM    740  N   GLU A  92      24.362   9.552  -8.659  1.00 75.27           N  
ATOM    741  CA  GLU A  92      25.342   8.664  -8.040  1.00 75.27           C  
ATOM    742  C   GLU A  92      25.642   7.464  -8.934  1.00 75.27           C  
ATOM    743  CB  GLU A  92      24.847   8.189  -6.671  1.00 75.27           C  
ATOM    744  O   GLU A  92      26.791   7.025  -9.027  1.00 75.27           O  
ATOM    745  CG  GLU A  92      25.705   8.665  -5.508  1.00 75.27           C  
ATOM    746  CD  GLU A  92      25.099   8.355  -4.149  1.00 75.27           C  
ATOM    747  OE1 GLU A  92      25.675   8.771  -3.118  1.00 75.27           O  
ATOM    748  OE2 GLU A  92      24.040   7.689  -4.114  1.00 75.27           O  
ATOM    749  N   MET A  93      24.620   7.067  -9.731  1.00 74.80           N  
ATOM    750  CA  MET A  93      24.821   5.921 -10.614  1.00 74.80           C  
ATOM    751  C   MET A  93      25.628   6.319 -11.846  1.00 74.80           C  
ATOM    752  CB  MET A  93      23.477   5.327 -11.039  1.00 74.80           C  
ATOM    753  O   MET A  93      26.472   5.553 -12.314  1.00 74.80           O  
ATOM    754  CG  MET A  93      23.600   4.014 -11.795  1.00 74.80           C  
ATOM    755  SD  MET A  93      22.033   3.059 -11.804  1.00 74.80           S  
ATOM    756  CE  MET A  93      21.925   2.605 -10.050  1.00 74.80           C  
ATOM    757  N   GLU A  94      25.460   7.593 -12.265  1.00 74.78           N  
ATOM    758  CA  GLU A  94      26.217   8.073 -13.417  1.00 74.78           C  
ATOM    759  C   GLU A  94      27.684   8.293 -13.059  1.00 74.78           C  
ATOM    760  CB  GLU A  94      25.608   9.368 -13.959  1.00 74.78           C  
ATOM    761  O   GLU A  94      28.574   8.000 -13.861  1.00 74.78           O  
ATOM    762  CG  GLU A  94      24.502   9.147 -14.981  1.00 74.78           C  
ATOM    763  CD  GLU A  94      23.868  10.440 -15.468  1.00 74.78           C  
ATOM    764  OE1 GLU A  94      22.995  10.388 -16.364  1.00 74.78           O  
ATOM    765  OE2 GLU A  94      24.247  11.514 -14.950  1.00 74.78           O  
ATOM    766  N   GLU A  95      27.876   8.717 -11.832  1.00 81.09           N  
ATOM    767  CA  GLU A  95      29.245   8.893 -11.355  1.00 81.09           C  
ATOM    768  C   GLU A  95      29.952   7.549 -11.199  1.00 81.09           C  
ATOM    769  CB  GLU A  95      29.258   9.651 -10.025  1.00 81.09           C  
ATOM    770  O   GLU A  95      31.144   7.432 -11.490  1.00 81.09           O  
ATOM    771  CG  GLU A  95      30.220  10.830  -9.999  1.00 81.09           C  
ATOM    772  CD  GLU A  95      30.130  11.650  -8.722  1.00 81.09           C  
ATOM    773  OE1 GLU A  95      30.831  12.682  -8.612  1.00 81.09           O  
ATOM    774  OE2 GLU A  95      29.354  11.256  -7.823  1.00 81.09           O  
ATOM    775  N   ALA A  96      29.169   6.542 -10.835  1.00 86.93           N  
ATOM    776  CA  ALA A  96      29.737   5.205 -10.678  1.00 86.93           C  
ATOM    777  C   ALA A  96      30.089   4.597 -12.033  1.00 86.93           C  
ATOM    778  CB  ALA A  96      28.764   4.299  -9.928  1.00 86.93           C  
ATOM    779  O   ALA A  96      31.124   3.942 -12.176  1.00 86.93           O  
ATOM    780  N   LEU A  97      29.384   4.872 -12.950  1.00 83.93           N  
ATOM    781  CA  LEU A  97      29.621   4.346 -14.290  1.00 83.93           C  
ATOM    782  C   LEU A  97      30.834   5.014 -14.929  1.00 83.93           C  
ATOM    783  CB  LEU A  97      28.387   4.552 -15.172  1.00 83.93           C  
ATOM    784  O   LEU A  97      31.611   4.361 -15.628  1.00 83.93           O  
ATOM    785  CG  LEU A  97      27.235   3.566 -14.967  1.00 83.93           C  
ATOM    786  CD1 LEU A  97      26.031   3.975 -15.809  1.00 83.93           C  
ATOM    787  CD2 LEU A  97      27.677   2.148 -15.310  1.00 83.93           C  
ATOM    788  N   THR A  98      30.958   6.239 -14.620  1.00 83.89           N  
ATOM    789  CA  THR A  98      32.100   6.974 -15.152  1.00 83.89           C  
ATOM    790  C   THR A  98      33.397   6.501 -14.501  1.00 83.89           C  
ATOM    791  CB  THR A  98      31.938   8.490 -14.937  1.00 83.89           C  
ATOM    792  O   THR A  98      34.433   6.411 -15.163  1.00 83.89           O  
ATOM    793  CG2 THR A  98      31.176   9.130 -16.092  1.00 83.89           C  
ATOM    794  OG1 THR A  98      31.220   8.720 -13.719  1.00 83.89           O  
ATOM    795  N   ALA A  99      33.341   6.144 -13.293  1.00 86.39           N  
ATOM    796  CA  ALA A  99      34.505   5.654 -12.559  1.00 86.39           C  
ATOM    797  C   ALA A  99      34.946   4.288 -13.077  1.00 86.39           C  
ATOM    798  CB  ALA A  99      34.199   5.579 -11.065  1.00 86.39           C  
ATOM    799  O   ALA A  99      36.144   4.015 -13.184  1.00 86.39           O  
ATOM    800  N   ILE A 100      33.975   3.527 -13.450  1.00 85.67           N  
ATOM    801  CA  ILE A 100      34.281   2.194 -13.958  1.00 85.67           C  
ATOM    802  C   ILE A 100      34.908   2.302 -15.347  1.00 85.67           C  
ATOM    803  CB  ILE A 100      33.019   1.304 -14.007  1.00 85.67           C  
ATOM    804  O   ILE A 100      35.849   1.574 -15.668  1.00 85.67           O  
ATOM    805  CG1 ILE A 100      32.501   1.033 -12.590  1.00 85.67           C  
ATOM    806  CG2 ILE A 100      33.311  -0.007 -14.744  1.00 85.67           C  
ATOM    807  CD1 ILE A 100      31.151   0.330 -12.548  1.00 85.67           C  
ATOM    808  N   THR A 101      34.484   3.198 -16.050  1.00 85.19           N  
ATOM    809  CA  THR A 101      35.009   3.403 -17.395  1.00 85.19           C  
ATOM    810  C   THR A 101      36.444   3.920 -17.343  1.00 85.19           C  
ATOM    811  CB  THR A 101      34.134   4.388 -18.192  1.00 85.19           C  
ATOM    812  O   THR A 101      37.292   3.494 -18.129  1.00 85.19           O  
ATOM    813  CG2 THR A 101      34.116   4.032 -19.675  1.00 85.19           C  
ATOM    814  OG1 THR A 101      32.795   4.346 -17.686  1.00 85.19           O  
ATOM    815  N   GLU A 102      36.713   4.801 -16.429  1.00 82.62           N  
ATOM    816  CA  GLU A 102      38.058   5.345 -16.273  1.00 82.62           C  
ATOM    817  C   GLU A 102      39.033   4.276 -15.789  1.00 82.62           C  
ATOM    818  CB  GLU A 102      38.051   6.529 -15.303  1.00 82.62           C  
ATOM    819  O   GLU A 102      40.186   4.236 -16.224  1.00 82.62           O  
ATOM    820  CG  GLU A 102      38.268   7.877 -15.975  1.00 82.62           C  
ATOM    821  CD  GLU A 102      38.256   9.043 -14.999  1.00 82.62           C  
ATOM    822  OE1 GLU A 102      38.469  10.198 -15.431  1.00 82.62           O  
ATOM    823  OE2 GLU A 102      38.033   8.798 -13.792  1.00 82.62           O  
ATOM    824  N   GLU A 103      38.478   3.434 -14.965  1.00 78.25           N  
ATOM    825  CA  GLU A 103      39.321   2.356 -14.456  1.00 78.25           C  
ATOM    826  C   GLU A 103      39.675   1.364 -15.560  1.00 78.25           C  
ATOM    827  CB  GLU A 103      38.628   1.631 -13.300  1.00 78.25           C  
ATOM    828  O   GLU A 103      40.799   0.860 -15.612  1.00 78.25           O  
ATOM    829  CG  GLU A 103      39.590   0.980 -12.317  1.00 78.25           C  
ATOM    830  CD  GLU A 103      38.900   0.059 -11.322  1.00 78.25           C  
ATOM    831  OE1 GLU A 103      39.594  -0.736 -10.649  1.00 78.25           O  
ATOM    832  OE2 GLU A 103      37.656   0.133 -11.217  1.00 78.25           O  
ATOM    833  N   LEU A 104      38.824   1.156 -16.428  1.00 81.94           N  
ATOM    834  CA  LEU A 104      39.072   0.238 -17.534  1.00 81.94           C  
ATOM    835  C   LEU A 104      40.046   0.846 -18.537  1.00 81.94           C  
ATOM    836  CB  LEU A 104      37.760  -0.124 -18.234  1.00 81.94           C  
ATOM    837  O   LEU A 104      40.884   0.139 -19.102  1.00 81.94           O  
ATOM    838  CG  LEU A 104      36.907  -1.201 -17.562  1.00 81.94           C  
ATOM    839  CD1 LEU A 104      35.565  -1.336 -18.273  1.00 81.94           C  
ATOM    840  CD2 LEU A 104      37.645  -2.535 -17.546  1.00 81.94           C  
ATOM    841  N   ALA A 105      39.963   2.073 -18.699  1.00 78.91           N  
ATOM    842  CA  ALA A 105      40.849   2.754 -19.640  1.00 78.91           C  
ATOM    843  C   ALA A 105      42.284   2.776 -19.123  1.00 78.91           C  
ATOM    844  CB  ALA A 105      40.358   4.177 -19.898  1.00 78.91           C  
ATOM    845  O   ALA A 105      43.232   2.619 -19.897  1.00 78.91           O  
ATOM    846  N   VAL A 106      42.451   2.931 -17.815  1.00 77.22           N  
ATOM    847  CA  VAL A 106      43.780   2.958 -17.213  1.00 77.22           C  
ATOM    848  C   VAL A 106      44.396   1.562 -17.258  1.00 77.22           C  
ATOM    849  CB  VAL A 106      43.733   3.474 -15.757  1.00 77.22           C  
ATOM    850  O   VAL A 106      45.596   1.414 -17.504  1.00 77.22           O  
ATOM    851  CG1 VAL A 106      45.105   3.350 -15.096  1.00 77.22           C  
ATOM    852  CG2 VAL A 106      43.247   4.921 -15.720  1.00 77.22           C  
ATOM    853  N   SER A 107      43.594   0.540 -17.128  1.00 72.91           N  
ATOM    854  CA  SER A 107      44.089  -0.833 -17.178  1.00 72.91           C  
ATOM    855  C   SER A 107      44.543  -1.206 -18.585  1.00 72.91           C  
ATOM    856  CB  SER A 107      43.010  -1.809 -16.706  1.00 72.91           C  
ATOM    857  O   SER A 107      45.522  -1.936 -18.754  1.00 72.91           O  
ATOM    858  OG  SER A 107      42.858  -2.874 -17.628  1.00 72.91           O  
ATOM    859  N   MET A 108      44.028  -0.633 -19.574  1.00 72.54           N  
ATOM    860  CA  MET A 108      44.410  -0.945 -20.949  1.00 72.54           C  
ATOM    861  C   MET A 108      45.706  -0.236 -21.328  1.00 72.54           C  
ATOM    862  CB  MET A 108      43.295  -0.550 -21.919  1.00 72.54           C  
ATOM    863  O   MET A 108      46.506  -0.766 -22.101  1.00 72.54           O  
ATOM    864  CG  MET A 108      42.160  -1.558 -21.991  1.00 72.54           C  
ATOM    865  SD  MET A 108      40.969  -1.182 -23.336  1.00 72.54           S  
ATOM    866  CE  MET A 108      40.722  -2.845 -24.018  1.00 72.54           C  
ATOM    867  N   LYS A 109      45.889   0.887 -20.721  1.00 65.69           N  
ATOM    868  CA  LYS A 109      47.118   1.613 -21.025  1.00 65.69           C  
ATOM    869  C   LYS A 109      48.319   0.977 -20.329  1.00 65.69           C  
ATOM    870  CB  LYS A 109      46.991   3.081 -20.613  1.00 65.69           C  
ATOM    871  O   LYS A 109      49.423   0.959 -20.878  1.00 65.69           O  
ATOM    872  CG  LYS A 109      46.851   4.043 -21.783  1.00 65.69           C  
ATOM    873  CD  LYS A 109      46.690   5.481 -21.309  1.00 65.69           C  
ATOM    874  CE  LYS A 109      46.575   6.448 -22.480  1.00 65.69           C  
ATOM    875  NZ  LYS A 109      45.909   7.724 -22.081  1.00 65.69           N  
ATOM    876  N   GLU A 110      48.089   0.350 -19.166  1.00 61.22           N  
ATOM    877  CA  GLU A 110      49.206  -0.289 -18.477  1.00 61.22           C  
ATOM    878  C   GLU A 110      49.584  -1.608 -19.144  1.00 61.22           C  
ATOM    879  CB  GLU A 110      48.866  -0.523 -17.003  1.00 61.22           C  
ATOM    880  O   GLU A 110      50.758  -1.985 -19.166  1.00 61.22           O  
ATOM    881  CG  GLU A 110      49.076   0.699 -16.121  1.00 61.22           C  
ATOM    882  CD  GLU A 110      49.009   0.386 -14.635  1.00 61.22           C  
ATOM    883  OE1 GLU A 110      49.453   1.223 -13.817  1.00 61.22           O  
ATOM    884  OE2 GLU A 110      48.509  -0.707 -14.286  1.00 61.22           O  
ATOM    885  N   GLU A 111      48.677  -2.218 -19.867  1.00 57.94           N  
ATOM    886  CA  GLU A 111      49.031  -3.459 -20.550  1.00 57.94           C  
ATOM    887  C   GLU A 111      49.775  -3.179 -21.853  1.00 57.94           C  
ATOM    888  CB  GLU A 111      47.779  -4.295 -20.828  1.00 57.94           C  
ATOM    889  O   GLU A 111      50.680  -3.926 -22.230  1.00 57.94           O  
ATOM    890  CG  GLU A 111      47.768  -5.641 -20.118  1.00 57.94           C  
ATOM    891  CD  GLU A 111      46.672  -6.571 -20.611  1.00 57.94           C  
ATOM    892  OE1 GLU A 111      46.861  -7.808 -20.570  1.00 57.94           O  
ATOM    893  OE2 GLU A 111      45.616  -6.059 -21.044  1.00 57.94           O  
ATOM    894  N   LYS A 112      49.635  -2.073 -22.416  1.00 56.68           N  
ATOM    895  CA  LYS A 112      50.361  -1.775 -23.647  1.00 56.68           C  
ATOM    896  C   LYS A 112      51.786  -1.316 -23.348  1.00 56.68           C  
ATOM    897  CB  LYS A 112      49.626  -0.707 -24.460  1.00 56.68           C  
ATOM    898  O   LYS A 112      52.716  -1.637 -24.090  1.00 56.68           O  
ATOM    899  CG  LYS A 112      49.374  -1.097 -25.909  1.00 56.68           C  
ATOM    900  CD  LYS A 112      48.670   0.017 -26.673  1.00 56.68           C  
ATOM    901  CE  LYS A 112      48.432  -0.365 -28.127  1.00 56.68           C  
ATOM    902  NZ  LYS A 112      47.532   0.608 -28.816  1.00 56.68           N  
ATOM    903  N   LYS A 113      51.975  -0.711 -22.193  1.00 55.34           N  
ATOM    904  CA  LYS A 113      53.335  -0.301 -21.855  1.00 55.34           C  
ATOM    905  C   LYS A 113      54.188  -1.502 -21.455  1.00 55.34           C  
ATOM    906  CB  LYS A 113      53.321   0.731 -20.727  1.00 55.34           C  
ATOM    907  O   LYS A 113      55.374  -1.565 -21.785  1.00 55.34           O  
ATOM    908  CG  LYS A 113      54.223   1.931 -20.973  1.00 55.34           C  
ATOM    909  CD  LYS A 113      54.196   2.901 -19.799  1.00 55.34           C  
ATOM    910  CE  LYS A 113      55.114   4.093 -20.036  1.00 55.34           C  
ATOM    911  NZ  LYS A 113      55.052   5.072 -18.911  1.00 55.34           N  
ATOM    912  N   GLU A 114      53.559  -2.504 -20.921  1.00 53.33           N  
ATOM    913  CA  GLU A 114      54.356  -3.675 -20.571  1.00 53.33           C  
ATOM    914  C   GLU A 114      54.701  -4.498 -21.809  1.00 53.33           C  
ATOM    915  CB  GLU A 114      53.616  -4.545 -19.551  1.00 53.33           C  
ATOM    916  O   GLU A 114      55.789  -5.071 -21.897  1.00 53.33           O  
ATOM    917  CG  GLU A 114      54.313  -4.638 -18.201  1.00 53.33           C  
ATOM    918  CD  GLU A 114      53.619  -5.580 -17.231  1.00 53.33           C  
ATOM    919  OE1 GLU A 114      54.171  -5.842 -16.138  1.00 53.33           O  
ATOM    920  OE2 GLU A 114      52.513  -6.062 -17.567  1.00 53.33           O  
ATOM    921  N   ALA A 115      53.991  -4.398 -22.850  1.00 53.88           N  
ATOM    922  CA  ALA A 115      54.323  -5.159 -24.052  1.00 53.88           C  
ATOM    923  C   ALA A 115      55.415  -4.461 -24.858  1.00 53.88           C  
ATOM    924  CB  ALA A 115      53.079  -5.363 -24.913  1.00 53.88           C  
ATOM    925  O   ALA A 115      56.258  -5.119 -25.472  1.00 53.88           O  
ATOM    926  N   ALA A 116      55.596  -3.209 -24.679  1.00 54.17           N  
ATOM    927  CA  ALA A 116      56.630  -2.517 -25.445  1.00 54.17           C  
ATOM    928  C   ALA A 116      57.984  -2.611 -24.748  1.00 54.17           C  
ATOM    929  CB  ALA A 116      56.245  -1.056 -25.658  1.00 54.17           C  
ATOM    930  O   ALA A 116      59.026  -2.666 -25.406  1.00 54.17           O  
ATOM    931  N   GLU A 117      58.015  -2.880 -23.486  1.00 52.69           N  
ATOM    932  CA  GLU A 117      59.306  -2.997 -22.815  1.00 52.69           C  
ATOM    933  C   GLU A 117      59.872  -4.408 -22.949  1.00 52.69           C  
ATOM    934  CB  GLU A 117      59.180  -2.620 -21.336  1.00 52.69           C  
ATOM    935  O   GLU A 117      61.089  -4.592 -23.005  1.00 52.69           O  
ATOM    936  CG  GLU A 117      60.514  -2.364 -20.651  1.00 52.69           C  
ATOM    937  CD  GLU A 117      60.375  -2.028 -19.175  1.00 52.69           C  
ATOM    938  OE1 GLU A 117      61.409  -1.932 -18.474  1.00 52.69           O  
ATOM    939  OE2 GLU A 117      59.224  -1.859 -18.714  1.00 52.69           O  
ATOM    940  N   GLU A 118      59.150  -5.351 -23.391  1.00 52.56           N  
ATOM    941  CA  GLU A 118      59.730  -6.678 -23.576  1.00 52.56           C  
ATOM    942  C   GLU A 118      60.292  -6.842 -24.985  1.00 52.56           C  
ATOM    943  CB  GLU A 118      58.690  -7.764 -23.294  1.00 52.56           C  
ATOM    944  O   GLU A 118      61.251  -7.589 -25.194  1.00 52.56           O  
ATOM    945  CG  GLU A 118      59.233  -8.947 -22.506  1.00 52.56           C  
ATOM    946  CD  GLU A 118      58.189 -10.017 -22.232  1.00 52.56           C  
ATOM    947  OE1 GLU A 118      58.532 -11.061 -21.632  1.00 52.56           O  
ATOM    948  OE2 GLU A 118      57.018  -9.810 -22.622  1.00 52.56           O  
ATOM    949  N   LYS A 119      60.168  -5.943 -25.881  1.00 51.38           N  
ATOM    950  CA  LYS A 119      60.712  -6.122 -27.224  1.00 51.38           C  
ATOM    951  C   LYS A 119      62.028  -5.367 -27.389  1.00 51.38           C  
ATOM    952  CB  LYS A 119      59.706  -5.656 -28.277  1.00 51.38           C  
ATOM    953  O   LYS A 119      62.871  -5.749 -28.204  1.00 51.38           O  
ATOM    954  CG  LYS A 119      60.011  -6.147 -29.685  1.00 51.38           C  
ATOM    955  CD  LYS A 119      58.954  -5.685 -30.680  1.00 51.38           C  
ATOM    956  CE  LYS A 119      59.262  -6.170 -32.090  1.00 51.38           C  
ATOM    957  NZ  LYS A 119      58.206  -5.757 -33.061  1.00 51.38           N  
ATOM    958  N   GLU A 120      62.516  -4.634 -26.468  1.00 51.01           N  
ATOM    959  CA  GLU A 120      63.780  -3.932 -26.670  1.00 51.01           C  
ATOM    960  C   GLU A 120      64.927  -4.643 -25.958  1.00 51.01           C  
ATOM    961  CB  GLU A 120      63.675  -2.485 -26.184  1.00 51.01           C  
ATOM    962  O   GLU A 120      66.093  -4.291 -26.143  1.00 51.01           O  
ATOM    963  CG  GLU A 120      63.299  -1.494 -27.276  1.00 51.01           C  
ATOM    964  CD  GLU A 120      63.470  -0.043 -26.856  1.00 51.01           C  
ATOM    965  OE1 GLU A 120      63.345   0.857 -27.716  1.00 51.01           O  
ATOM    966  OE2 GLU A 120      63.734   0.195 -25.656  1.00 51.01           O  
ATOM    967  N   GLU A 121      64.792  -5.868 -25.486  1.00 41.72           N  
ATOM    968  CA  GLU A 121      65.921  -6.498 -24.808  1.00 41.72           C  
ATOM    969  C   GLU A 121      66.536  -7.599 -25.667  1.00 41.72           C  
ATOM    970  CB  GLU A 121      65.487  -7.068 -23.455  1.00 41.72           C  
ATOM    971  O   GLU A 121      67.308  -8.423 -25.171  1.00 41.72           O  
ATOM    972  CG  GLU A 121      66.392  -6.665 -22.299  1.00 41.72           C  
ATOM    973  CD  GLU A 121      66.011  -7.321 -20.982  1.00 41.72           C  
ATOM    974  OE1 GLU A 121      66.765  -7.180 -19.993  1.00 41.72           O  
ATOM    975  OE2 GLU A 121      64.949  -7.983 -20.939  1.00 41.72           O  
ATOM    976  N   GLU A 122      66.621  -7.538 -27.035  1.00 40.85           N  
ATOM    977  CA  GLU A 122      67.466  -8.536 -27.685  1.00 40.85           C  
ATOM    978  C   GLU A 122      68.819  -7.945 -28.072  1.00 40.85           C  
ATOM    979  CB  GLU A 122      66.768  -9.108 -28.922  1.00 40.85           C  
ATOM    980  O   GLU A 122      68.884  -6.870 -28.672  1.00 40.85           O  
ATOM    981  CG  GLU A 122      66.393 -10.577 -28.792  1.00 40.85           C  
ATOM    982  CD  GLU A 122      65.819 -11.164 -30.071  1.00 40.85           C  
ATOM    983  OE1 GLU A 122      65.603 -12.396 -30.129  1.00 40.85           O  
ATOM    984  OE2 GLU A 122      65.585 -10.387 -31.023  1.00 40.85           O  
ATOM    985  N   PRO A 123      70.013  -8.474 -27.525  1.00 40.65           N  
ATOM    986  CA  PRO A 123      71.397  -7.996 -27.562  1.00 40.65           C  
ATOM    987  C   PRO A 123      72.037  -8.147 -28.940  1.00 40.65           C  
ATOM    988  CB  PRO A 123      72.103  -8.880 -26.531  1.00 40.65           C  
ATOM    989  O   PRO A 123      71.705  -9.077 -29.680  1.00 40.65           O  
ATOM    990  CG  PRO A 123      71.376 -10.185 -26.586  1.00 40.65           C  
ATOM    991  CD  PRO A 123      70.069  -9.974 -27.294  1.00 40.65           C  
ATOM    992  N   GLU A 124      72.476  -7.061 -29.603  1.00 36.08           N  
ATOM    993  CA  GLU A 124      73.377  -6.436 -30.566  1.00 36.08           C  
ATOM    994  C   GLU A 124      74.732  -7.139 -30.590  1.00 36.08           C  
ATOM    995  CB  GLU A 124      73.561  -4.951 -30.247  1.00 36.08           C  
ATOM    996  O   GLU A 124      75.428  -7.191 -29.574  1.00 36.08           O  
ATOM    997  CG  GLU A 124      72.522  -4.049 -30.898  1.00 36.08           C  
ATOM    998  CD  GLU A 124      73.021  -2.633 -31.137  1.00 36.08           C  
ATOM    999  OE1 GLU A 124      72.366  -1.877 -31.890  1.00 36.08           O  
ATOM   1000  OE2 GLU A 124      74.077  -2.277 -30.567  1.00 36.08           O  
ATOM   1001  N   ALA A 125      74.962  -8.346 -31.067  1.00 38.15           N  
ATOM   1002  CA  ALA A 125      76.218  -9.039 -31.341  1.00 38.15           C  
ATOM   1003  C   ALA A 125      76.955  -8.397 -32.513  1.00 38.15           C  
ATOM   1004  CB  ALA A 125      75.960 -10.517 -31.624  1.00 38.15           C  
ATOM   1005  O   ALA A 125      76.355  -8.121 -33.555  1.00 38.15           O  
ATOM   1006  N   GLU A 126      77.872  -7.497 -32.271  1.00 37.20           N  
ATOM   1007  CA  GLU A 126      79.231  -7.036 -32.539  1.00 37.20           C  
ATOM   1008  C   GLU A 126      79.853  -7.798 -33.706  1.00 37.20           C  
ATOM   1009  CB  GLU A 126      80.105  -7.182 -31.290  1.00 37.20           C  
ATOM   1010  O   GLU A 126      79.882  -9.031 -33.704  1.00 37.20           O  
ATOM   1011  CG  GLU A 126      80.064  -5.974 -30.366  1.00 37.20           C  
ATOM   1012  CD  GLU A 126      81.152  -5.994 -29.305  1.00 37.20           C  
ATOM   1013  OE1 GLU A 126      81.322  -4.980 -28.590  1.00 37.20           O  
ATOM   1014  OE2 GLU A 126      81.841  -7.032 -29.186  1.00 37.20           O  
ATOM   1015  N   GLU A 127      79.830  -7.310 -34.896  1.00 30.32           N  
ATOM   1016  CA  GLU A 127      80.397  -7.021 -36.210  1.00 30.32           C  
ATOM   1017  C   GLU A 127      81.921  -6.958 -36.152  1.00 30.32           C  
ATOM   1018  CB  GLU A 127      79.837  -5.708 -36.761  1.00 30.32           C  
ATOM   1019  O   GLU A 127      82.486  -6.172 -35.389  1.00 30.32           O  
ATOM   1020  CG  GLU A 127      78.488  -5.856 -37.450  1.00 30.32           C  
ATOM   1021  CD  GLU A 127      78.075  -4.619 -38.233  1.00 30.32           C  
ATOM   1022  OE1 GLU A 127      77.047  -4.667 -38.945  1.00 30.32           O  
ATOM   1023  OE2 GLU A 127      78.787  -3.595 -38.133  1.00 30.32           O  
ATOM   1024  N   GLU A 128      82.631  -8.063 -36.161  1.00 35.25           N  
ATOM   1025  CA  GLU A 128      84.043  -8.033 -36.531  1.00 35.25           C  
ATOM   1026  C   GLU A 128      84.294  -8.814 -37.817  1.00 35.25           C  
ATOM   1027  CB  GLU A 128      84.907  -8.594 -35.398  1.00 35.25           C  
ATOM   1028  O   GLU A 128      83.861  -9.961 -37.948  1.00 35.25           O  
ATOM   1029  CG  GLU A 128      86.170  -7.788 -35.132  1.00 35.25           C  
ATOM   1030  CD  GLU A 128      87.096  -8.442 -34.118  1.00 35.25           C  
ATOM   1031  OE1 GLU A 128      88.220  -7.932 -33.905  1.00 35.25           O  
ATOM   1032  OE2 GLU A 128      86.696  -9.474 -33.534  1.00 35.25           O  
ATOM   1033  N   GLU A 129      84.519  -8.164 -38.949  1.00 28.38           N  
ATOM   1034  CA  GLU A 129      85.375  -7.889 -40.099  1.00 28.38           C  
ATOM   1035  C   GLU A 129      86.633  -8.753 -40.070  1.00 28.38           C  
ATOM   1036  CB  GLU A 129      85.755  -6.407 -40.145  1.00 28.38           C  
ATOM   1037  O   GLU A 129      87.357  -8.771 -39.072  1.00 28.38           O  
ATOM   1038  CG  GLU A 129      85.854  -5.841 -41.553  1.00 28.38           C  
ATOM   1039  CD  GLU A 129      86.409  -4.426 -41.594  1.00 28.38           C  
ATOM   1040  OE1 GLU A 129      86.719  -3.926 -42.699  1.00 28.38           O  
ATOM   1041  OE2 GLU A 129      86.537  -3.812 -40.510  1.00 28.38           O  
ATOM   1042  N   VAL A 130      86.803  -9.736 -41.029  1.00 33.64           N  
ATOM   1043  CA  VAL A 130      88.030 -10.052 -41.753  1.00 33.64           C  
ATOM   1044  C   VAL A 130      87.707 -10.929 -42.960  1.00 33.64           C  
ATOM   1045  CB  VAL A 130      89.061 -10.756 -40.843  1.00 33.64           C  
ATOM   1046  O   VAL A 130      86.972 -11.912 -42.842  1.00 33.64           O  
ATOM   1047  CG1 VAL A 130      90.480 -10.538 -41.364  1.00 33.64           C  
ATOM   1048  CG2 VAL A 130      88.933 -10.256 -39.405  1.00 33.64           C  
ATOM   1049  N   ALA A 131      87.787 -10.363 -44.186  1.00 28.53           N  
ATOM   1050  CA  ALA A 131      88.562 -10.337 -45.423  1.00 28.53           C  
ATOM   1051  C   ALA A 131      89.081 -11.729 -45.774  1.00 28.53           C  
ATOM   1052  CB  ALA A 131      89.724  -9.354 -45.304  1.00 28.53           C  
ATOM   1053  O   ALA A 131      89.634 -12.425 -44.920  1.00 28.53           O  
ATOM   1054  N   ALA A 132      88.626 -12.259 -46.906  1.00 26.91           N  
ATOM   1055  CA  ALA A 132      89.303 -12.563 -48.164  1.00 26.91           C  
ATOM   1056  C   ALA A 132      89.681 -14.040 -48.241  1.00 26.91           C  
ATOM   1057  CB  ALA A 132      90.545 -11.690 -48.325  1.00 26.91           C  
ATOM   1058  O   ALA A 132      90.260 -14.588 -47.300  1.00 26.91           O  
ATOM   1059  N   LYS A 133      89.033 -14.769 -49.104  1.00 33.01           N  
ATOM   1060  CA  LYS A 133      89.653 -15.572 -50.154  1.00 33.01           C  
ATOM   1061  C   LYS A 133      88.702 -16.656 -50.652  1.00 33.01           C  
ATOM   1062  CB  LYS A 133      90.951 -16.205 -49.650  1.00 33.01           C  
ATOM   1063  O   LYS A 133      88.141 -17.411 -49.854  1.00 33.01           O  
ATOM   1064  CG  LYS A 133      92.177 -15.318 -49.813  1.00 33.01           C  
ATOM   1065  CD  LYS A 133      93.459 -16.068 -49.475  1.00 33.01           C  
ATOM   1066  CE  LYS A 133      94.684 -15.176 -49.622  1.00 33.01           C  
ATOM   1067  NZ  LYS A 133      95.942 -15.899 -49.265  1.00 33.01           N  
ATOM   1068  N   LYS A 134      87.988 -16.394 -51.678  1.00 26.58           N  
ATOM   1069  CA  LYS A 134      87.587 -16.886 -52.992  1.00 26.58           C  
ATOM   1070  C   LYS A 134      88.333 -18.169 -53.350  1.00 26.58           C  
ATOM   1071  CB  LYS A 134      87.832 -15.822 -54.062  1.00 26.58           C  
ATOM   1072  O   LYS A 134      89.565 -18.202 -53.331  1.00 26.58           O  
ATOM   1073  CG  LYS A 134      86.726 -14.782 -54.165  1.00 26.58           C  
ATOM   1074  CD  LYS A 134      86.923 -13.874 -55.373  1.00 26.58           C  
ATOM   1075  CE  LYS A 134      85.864 -12.782 -55.432  1.00 26.58           C  
ATOM   1076  NZ  LYS A 134      86.024 -11.919 -56.640  1.00 26.58           N  
ATOM   1077  N   SER A 135      87.724 -19.337 -53.082  1.00 30.08           N  
ATOM   1078  CA  SER A 135      87.849 -20.566 -53.859  1.00 30.08           C  
ATOM   1079  C   SER A 135      86.483 -21.092 -54.286  1.00 30.08           C  
ATOM   1080  CB  SER A 135      88.588 -21.636 -53.054  1.00 30.08           C  
ATOM   1081  O   SER A 135      85.547 -21.128 -53.484  1.00 30.08           O  
ATOM   1082  OG  SER A 135      87.957 -21.849 -51.803  1.00 30.08           O  
ATOM   1083  N   PRO A 136      86.219 -21.258 -55.656  1.00 31.68           N  
ATOM   1084  CA  PRO A 136      85.092 -21.896 -56.340  1.00 31.68           C  
ATOM   1085  C   PRO A 136      85.332 -23.379 -56.614  1.00 31.68           C  
ATOM   1086  CB  PRO A 136      84.983 -21.110 -57.648  1.00 31.68           C  
ATOM   1087  O   PRO A 136      86.426 -23.763 -57.038  1.00 31.68           O  
ATOM   1088  CG  PRO A 136      86.389 -20.731 -57.985  1.00 31.68           C  
ATOM   1089  CD  PRO A 136      87.259 -21.020 -56.796  1.00 31.68           C  
ATOM   1090  N   VAL A 137      84.707 -24.286 -55.742  1.00 30.47           N  
ATOM   1091  CA  VAL A 137      84.462 -25.680 -56.096  1.00 30.47           C  
ATOM   1092  C   VAL A 137      82.976 -25.998 -55.944  1.00 30.47           C  
ATOM   1093  CB  VAL A 137      85.304 -26.642 -55.229  1.00 30.47           C  
ATOM   1094  O   VAL A 137      82.369 -25.682 -54.919  1.00 30.47           O  
ATOM   1095  CG1 VAL A 137      85.435 -28.005 -55.907  1.00 30.47           C  
ATOM   1096  CG2 VAL A 137      86.683 -26.044 -54.955  1.00 30.47           C  
ATOM   1097  N   LYS A 138      82.212 -26.070 -57.022  1.00 25.60           N  
ATOM   1098  CA  LYS A 138      81.410 -27.037 -57.765  1.00 25.60           C  
ATOM   1099  C   LYS A 138      81.071 -28.249 -56.902  1.00 25.60           C  
ATOM   1100  CB  LYS A 138      82.143 -27.484 -59.030  1.00 25.60           C  
ATOM   1101  O   LYS A 138      81.963 -28.880 -56.330  1.00 25.60           O  
ATOM   1102  CG  LYS A 138      81.253 -28.181 -60.049  1.00 25.60           C  
ATOM   1103  CD  LYS A 138      82.016 -28.512 -61.325  1.00 25.60           C  
ATOM   1104  CE  LYS A 138      81.121 -29.193 -62.351  1.00 25.60           C  
ATOM   1105  NZ  LYS A 138      81.810 -29.352 -63.667  1.00 25.60           N  
ATOM   1106  N   ALA A 139      79.753 -28.343 -56.454  1.00 30.74           N  
ATOM   1107  CA  ALA A 139      78.931 -29.539 -56.291  1.00 30.74           C  
ATOM   1108  C   ALA A 139      77.566 -29.191 -55.703  1.00 30.74           C  
ATOM   1109  CB  ALA A 139      79.644 -30.558 -55.405  1.00 30.74           C  
ATOM   1110  O   ALA A 139      77.473 -28.406 -54.756  1.00 30.74           O  
ATOM   1111  N   THR A 140      76.459 -29.315 -56.483  1.00 26.88           N  
ATOM   1112  CA  THR A 140      75.307 -30.209 -56.526  1.00 26.88           C  
ATOM   1113  C   THR A 140      74.152 -29.643 -55.705  1.00 26.88           C  
ATOM   1114  CB  THR A 140      75.670 -31.613 -56.006  1.00 26.88           C  
ATOM   1115  O   THR A 140      74.348 -29.196 -54.573  1.00 26.88           O  
ATOM   1116  CG2 THR A 140      76.641 -32.314 -56.949  1.00 26.88           C  
ATOM   1117  OG1 THR A 140      76.277 -31.495 -54.713  1.00 26.88           O  
ATOM   1118  N   ALA A 141      73.026 -29.230 -56.427  1.00 29.96           N  
ATOM   1119  CA  ALA A 141      71.666 -29.740 -56.578  1.00 29.96           C  
ATOM   1120  C   ALA A 141      70.638 -28.633 -56.362  1.00 29.96           C  
ATOM   1121  CB  ALA A 141      71.417 -30.890 -55.605  1.00 29.96           C  
ATOM   1122  O   ALA A 141      70.631 -27.979 -55.316  1.00 29.96           O  
ATOM   1123  N   PRO A 142      69.832 -28.177 -57.412  1.00 32.61           N  
ATOM   1124  CA  PRO A 142      68.515 -27.566 -57.219  1.00 32.61           C  
ATOM   1125  C   PRO A 142      67.369 -28.541 -57.474  1.00 32.61           C  
ATOM   1126  CB  PRO A 142      68.502 -26.428 -58.243  1.00 32.61           C  
ATOM   1127  O   PRO A 142      67.453 -29.376 -58.378  1.00 32.61           O  
ATOM   1128  CG  PRO A 142      69.403 -26.892 -59.341  1.00 32.61           C  
ATOM   1129  CD  PRO A 142      70.292 -27.975 -58.803  1.00 32.61           C  
ATOM   1130  N   GLU A 143      66.867 -29.123 -56.403  1.00 26.56           N  
ATOM   1131  CA  GLU A 143      65.544 -29.730 -56.295  1.00 26.56           C  
ATOM   1132  C   GLU A 143      64.529 -28.742 -55.727  1.00 26.56           C  
ATOM   1133  CB  GLU A 143      65.597 -30.987 -55.423  1.00 26.56           C  
ATOM   1134  O   GLU A 143      64.781 -28.104 -54.703  1.00 26.56           O  
ATOM   1135  CG  GLU A 143      64.949 -32.207 -56.063  1.00 26.56           C  
ATOM   1136  CD  GLU A 143      64.760 -33.363 -55.094  1.00 26.56           C  
ATOM   1137  OE1 GLU A 143      63.655 -33.951 -55.059  1.00 26.56           O  
ATOM   1138  OE2 GLU A 143      65.723 -33.682 -54.362  1.00 26.56           O  
ATOM   1139  N   VAL A 144      63.666 -28.207 -56.544  1.00 30.45           N  
ATOM   1140  CA  VAL A 144      62.219 -28.346 -56.418  1.00 30.45           C  
ATOM   1141  C   VAL A 144      61.522 -27.407 -57.400  1.00 30.45           C  
ATOM   1142  CB  VAL A 144      61.744 -28.059 -54.977  1.00 30.45           C  
ATOM   1143  O   VAL A 144      61.794 -26.204 -57.417  1.00 30.45           O  
ATOM   1144  CG1 VAL A 144      60.399 -28.730 -54.707  1.00 30.45           C  
ATOM   1145  CG2 VAL A 144      62.791 -28.528 -53.967  1.00 30.45           C  
ATOM   1146  N   LYS A 145      61.320 -27.832 -58.630  1.00 25.16           N  
ATOM   1147  CA  LYS A 145      60.210 -27.947 -59.572  1.00 25.16           C  
ATOM   1148  C   LYS A 145      59.031 -28.686 -58.945  1.00 25.16           C  
ATOM   1149  CB  LYS A 145      60.660 -28.662 -60.847  1.00 25.16           C  
ATOM   1150  O   LYS A 145      59.201 -29.765 -58.374  1.00 25.16           O  
ATOM   1151  CG  LYS A 145      61.067 -27.723 -61.973  1.00 25.16           C  
ATOM   1152  CD  LYS A 145      61.364 -28.486 -63.257  1.00 25.16           C  
ATOM   1153  CE  LYS A 145      61.758 -27.546 -64.388  1.00 25.16           C  
ATOM   1154  NZ  LYS A 145      62.302 -28.291 -65.563  1.00 25.16           N  
ATOM   1155  N   GLU A 146      58.028 -27.997 -58.611  1.00 28.97           N  
ATOM   1156  CA  GLU A 146      56.772 -28.726 -58.753  1.00 28.97           C  
ATOM   1157  C   GLU A 146      55.576 -27.780 -58.699  1.00 28.97           C  
ATOM   1158  CB  GLU A 146      56.645 -29.797 -57.667  1.00 28.97           C  
ATOM   1159  O   GLU A 146      55.474 -26.951 -57.793  1.00 28.97           O  
ATOM   1160  CG  GLU A 146      57.244 -31.141 -58.055  1.00 28.97           C  
ATOM   1161  CD  GLU A 146      56.764 -32.287 -57.179  1.00 28.97           C  
ATOM   1162  OE1 GLU A 146      57.023 -33.463 -57.522  1.00 28.97           O  
ATOM   1163  OE2 GLU A 146      56.123 -32.007 -56.142  1.00 28.97           O  
ATOM   1164  N   GLU A 147      55.050 -27.459 -59.852  1.00 29.20           N  
ATOM   1165  CA  GLU A 147      53.975 -27.990 -60.686  1.00 29.20           C  
ATOM   1166  C   GLU A 147      52.629 -27.383 -60.303  1.00 29.20           C  
ATOM   1167  CB  GLU A 147      53.914 -29.515 -60.578  1.00 29.20           C  
ATOM   1168  O   GLU A 147      52.238 -27.413 -59.134  1.00 29.20           O  
ATOM   1169  CG  GLU A 147      54.610 -30.241 -61.721  1.00 29.20           C  
ATOM   1170  CD  GLU A 147      54.265 -31.720 -61.791  1.00 29.20           C  
ATOM   1171  OE1 GLU A 147      54.536 -32.358 -62.834  1.00 29.20           O  
ATOM   1172  OE2 GLU A 147      53.718 -32.245 -60.796  1.00 29.20           O  
ATOM   1173  N   GLU A 148      52.249 -26.418 -60.997  1.00 26.23           N  
ATOM   1174  CA  GLU A 148      51.101 -26.050 -61.821  1.00 26.23           C  
ATOM   1175  C   GLU A 148      50.450 -27.283 -62.443  1.00 26.23           C  
ATOM   1176  CB  GLU A 148      51.519 -25.066 -62.917  1.00 26.23           C  
ATOM   1177  O   GLU A 148      51.117 -28.067 -63.121  1.00 26.23           O  
ATOM   1178  CG  GLU A 148      51.351 -23.605 -62.529  1.00 26.23           C  
ATOM   1179  CD  GLU A 148      51.525 -22.649 -63.698  1.00 26.23           C  
ATOM   1180  OE1 GLU A 148      51.219 -21.444 -63.548  1.00 26.23           O  
ATOM   1181  OE2 GLU A 148      51.969 -23.109 -64.774  1.00 26.23           O  
ATOM   1182  N   GLY A 149      49.499 -27.971 -61.759  1.00 30.12           N  
ATOM   1183  CA  GLY A 149      48.561 -28.912 -62.350  1.00 30.12           C  
ATOM   1184  C   GLY A 149      47.110 -28.544 -62.100  1.00 30.12           C  
ATOM   1185  O   GLY A 149      46.750 -28.134 -60.995  1.00 30.12           O  
ATOM   1186  N   GLU A 150      46.461 -28.093 -63.153  1.00 32.34           N  
ATOM   1187  CA  GLU A 150      45.429 -28.536 -64.086  1.00 32.34           C  
ATOM   1188  C   GLU A 150      44.166 -28.968 -63.347  1.00 32.34           C  
ATOM   1189  CB  GLU A 150      45.948 -29.683 -64.956  1.00 32.34           C  
ATOM   1190  O   GLU A 150      44.234 -29.747 -62.394  1.00 32.34           O  
ATOM   1191  CG  GLU A 150      46.554 -29.228 -66.276  1.00 32.34           C  
ATOM   1192  CD  GLU A 150      46.990 -30.382 -67.165  1.00 32.34           C  
ATOM   1193  OE1 GLU A 150      47.247 -30.157 -68.370  1.00 32.34           O  
ATOM   1194  OE2 GLU A 150      47.074 -31.521 -66.654  1.00 32.34           O  
ATOM   1195  N   LYS A 151      43.134 -28.206 -63.560  1.00 25.12           N  
ATOM   1196  CA  LYS A 151      41.796 -28.168 -64.143  1.00 25.12           C  
ATOM   1197  C   LYS A 151      41.104 -29.522 -64.020  1.00 25.12           C  
ATOM   1198  CB  LYS A 151      41.861 -27.745 -65.611  1.00 25.12           C  
ATOM   1199  O   LYS A 151      41.614 -30.533 -64.509  1.00 25.12           O  
ATOM   1200  CG  LYS A 151      41.308 -26.353 -65.879  1.00 25.12           C  
ATOM   1201  CD  LYS A 151      41.336 -26.016 -67.365  1.00 25.12           C  
ATOM   1202  CE  LYS A 151      40.854 -24.596 -67.627  1.00 25.12           C  
ATOM   1203  NZ  LYS A 151      40.804 -24.289 -69.088  1.00 25.12           N  
ATOM   1204  N   GLU A 152      40.287 -29.705 -62.997  1.00 34.18           N  
ATOM   1205  CA  GLU A 152      39.155 -30.625 -62.933  1.00 34.18           C  
ATOM   1206  C   GLU A 152      37.837 -29.869 -62.787  1.00 34.18           C  
ATOM   1207  CB  GLU A 152      39.327 -31.610 -61.774  1.00 34.18           C  
ATOM   1208  O   GLU A 152      37.718 -28.974 -61.949  1.00 34.18           O  
ATOM   1209  CG  GLU A 152      40.089 -32.873 -62.148  1.00 34.18           C  
ATOM   1210  CD  GLU A 152      40.139 -33.898 -61.027  1.00 34.18           C  
ATOM   1211  OE1 GLU A 152      40.667 -35.012 -61.246  1.00 34.18           O  
ATOM   1212  OE2 GLU A 152      39.646 -33.585 -59.920  1.00 34.18           O  
ATOM   1213  N   GLU A 153      37.091 -29.690 -63.849  1.00 27.05           N  
ATOM   1214  CA  GLU A 153      35.722 -29.854 -64.327  1.00 27.05           C  
ATOM   1215  C   GLU A 153      34.943 -30.829 -63.449  1.00 27.05           C  
ATOM   1216  CB  GLU A 153      35.713 -30.333 -65.781  1.00 27.05           C  
ATOM   1217  O   GLU A 153      35.387 -31.957 -63.220  1.00 27.05           O  
ATOM   1218  CG  GLU A 153      35.297 -29.263 -66.779  1.00 27.05           C  
ATOM   1219  CD  GLU A 153      35.126 -29.795 -68.193  1.00 27.05           C  
ATOM   1220  OE1 GLU A 153      34.677 -29.032 -69.079  1.00 27.05           O  
ATOM   1221  OE2 GLU A 153      35.442 -30.984 -68.417  1.00 27.05           O  
ATOM   1222  N   GLU A 154      34.030 -30.350 -62.625  1.00 33.96           N  
ATOM   1223  CA  GLU A 154      32.744 -30.952 -62.285  1.00 33.96           C  
ATOM   1224  C   GLU A 154      31.703 -29.884 -61.960  1.00 33.96           C  
ATOM   1225  CB  GLU A 154      32.895 -31.915 -61.105  1.00 33.96           C  
ATOM   1226  O   GLU A 154      31.979 -28.952 -61.202  1.00 33.96           O  
ATOM   1227  CG  GLU A 154      32.156 -33.233 -61.288  1.00 33.96           C  
ATOM   1228  CD  GLU A 154      32.126 -34.083 -60.028  1.00 33.96           C  
ATOM   1229  OE1 GLU A 154      31.352 -35.066 -59.978  1.00 33.96           O  
ATOM   1230  OE2 GLU A 154      32.881 -33.763 -59.083  1.00 33.96           O  
ATOM   1231  N   GLU A 155      30.744 -29.675 -62.832  1.00 33.48           N  
ATOM   1232  CA  GLU A 155      29.320 -29.859 -63.097  1.00 33.48           C  
ATOM   1233  C   GLU A 155      28.484 -29.552 -61.858  1.00 33.48           C  
ATOM   1234  CB  GLU A 155      29.042 -31.285 -63.579  1.00 33.48           C  
ATOM   1235  O   GLU A 155      28.786 -30.033 -60.764  1.00 33.48           O  
ATOM   1236  CG  GLU A 155      29.130 -31.453 -65.089  1.00 33.48           C  
ATOM   1237  CD  GLU A 155      28.529 -32.758 -65.584  1.00 33.48           C  
ATOM   1238  OE1 GLU A 155      28.328 -32.907 -66.811  1.00 33.48           O  
ATOM   1239  OE2 GLU A 155      28.255 -33.639 -64.738  1.00 33.48           O  
ATOM   1240  N   GLY A 156      27.741 -28.490 -61.923  1.00 27.28           N  
ATOM   1241  CA  GLY A 156      26.312 -28.229 -61.995  1.00 27.28           C  
ATOM   1242  C   GLY A 156      25.634 -28.239 -60.638  1.00 27.28           C  
ATOM   1243  O   GLY A 156      25.758 -29.205 -59.883  1.00 27.28           O  
ATOM   1244  N   GLN A 157      25.422 -27.084 -60.113  1.00 35.04           N  
ATOM   1245  CA  GLN A 157      24.165 -26.901 -59.396  1.00 35.04           C  
ATOM   1246  C   GLN A 157      23.594 -25.506 -59.633  1.00 35.04           C  
ATOM   1247  CB  GLN A 157      24.361 -27.140 -57.898  1.00 35.04           C  
ATOM   1248  O   GLN A 157      24.298 -24.506 -59.478  1.00 35.04           O  
ATOM   1249  CG  GLN A 157      23.915 -28.520 -57.432  1.00 35.04           C  
ATOM   1250  CD  GLN A 157      24.175 -28.753 -55.956  1.00 35.04           C  
ATOM   1251  NE2 GLN A 157      23.605 -29.825 -55.415  1.00 35.04           N  
ATOM   1252  OE1 GLN A 157      24.884 -27.977 -55.306  1.00 35.04           O  
ATOM   1253  N   GLU A 158      22.769 -25.299 -60.632  1.00 27.98           N  
ATOM   1254  CA  GLU A 158      21.510 -24.608 -60.894  1.00 27.98           C  
ATOM   1255  C   GLU A 158      20.632 -24.569 -59.646  1.00 27.98           C  
ATOM   1256  CB  GLU A 158      20.758 -25.278 -62.046  1.00 27.98           C  
ATOM   1257  O   GLU A 158      20.410 -25.598 -59.005  1.00 27.98           O  
ATOM   1258  CG  GLU A 158      21.164 -24.774 -63.423  1.00 27.98           C  
ATOM   1259  CD  GLU A 158      20.358 -25.395 -64.552  1.00 27.98           C  
ATOM   1260  OE1 GLU A 158      20.572 -25.021 -65.727  1.00 27.98           O  
ATOM   1261  OE2 GLU A 158      19.505 -26.262 -64.259  1.00 27.98           O  
ATOM   1262  N   GLU A 159      20.450 -23.400 -59.054  1.00 31.43           N  
ATOM   1263  CA  GLU A 159      19.159 -22.927 -58.563  1.00 31.43           C  
ATOM   1264  C   GLU A 159      19.221 -21.451 -58.181  1.00 31.43           C  
ATOM   1265  CB  GLU A 159      18.700 -23.762 -57.365  1.00 31.43           C  
ATOM   1266  O   GLU A 159      20.167 -21.015 -57.520  1.00 31.43           O  
ATOM   1267  CG  GLU A 159      17.935 -25.020 -57.750  1.00 31.43           C  
ATOM   1268  CD  GLU A 159      17.215 -25.667 -56.577  1.00 31.43           C  
ATOM   1269  OE1 GLU A 159      16.414 -26.603 -56.798  1.00 31.43           O  
ATOM   1270  OE2 GLU A 159      17.454 -25.233 -55.428  1.00 31.43           O  
ATOM   1271  N   GLU A 160      18.684 -20.600 -59.037  1.00 31.96           N  
ATOM   1272  CA  GLU A 160      17.536 -19.723 -59.243  1.00 31.96           C  
ATOM   1273  C   GLU A 160      17.651 -18.456 -58.399  1.00 31.96           C  
ATOM   1274  CB  GLU A 160      16.233 -20.457 -58.915  1.00 31.96           C  
ATOM   1275  O   GLU A 160      17.877 -18.528 -57.190  1.00 31.96           O  
ATOM   1276  CG  GLU A 160      15.612 -21.170 -60.107  1.00 31.96           C  
ATOM   1277  CD  GLU A 160      14.192 -21.648 -59.848  1.00 31.96           C  
ATOM   1278  OE1 GLU A 160      13.517 -22.090 -60.804  1.00 31.96           O  
ATOM   1279  OE2 GLU A 160      13.752 -21.579 -58.679  1.00 31.96           O  
ATOM   1280  N   GLU A 161      18.032 -17.378 -59.018  1.00 26.21           N  
ATOM   1281  CA  GLU A 161      17.687 -16.017 -59.420  1.00 26.21           C  
ATOM   1282  C   GLU A 161      16.383 -15.564 -58.769  1.00 26.21           C  
ATOM   1283  CB  GLU A 161      17.576 -15.918 -60.943  1.00 26.21           C  
ATOM   1284  O   GLU A 161      15.372 -16.266 -58.837  1.00 26.21           O  
ATOM   1285  CG  GLU A 161      18.914 -15.744 -61.647  1.00 26.21           C  
ATOM   1286  CD  GLU A 161      18.777 -15.436 -63.130  1.00 26.21           C  
ATOM   1287  OE1 GLU A 161      19.802 -15.143 -63.786  1.00 26.21           O  
ATOM   1288  OE2 GLU A 161      17.635 -15.487 -63.639  1.00 26.21           O  
ATOM   1289  N   GLU A 162      16.449 -14.729 -57.762  1.00 33.08           N  
ATOM   1290  CA  GLU A 162      15.493 -13.633 -57.645  1.00 33.08           C  
ATOM   1291  C   GLU A 162      16.154 -12.383 -57.070  1.00 33.08           C  
ATOM   1292  CB  GLU A 162      14.304 -14.047 -56.774  1.00 33.08           C  
ATOM   1293  O   GLU A 162      16.669 -12.406 -55.950  1.00 33.08           O  
ATOM   1294  CG  GLU A 162      13.140 -14.632 -57.560  1.00 33.08           C  
ATOM   1295  CD  GLU A 162      11.803 -13.996 -57.215  1.00 33.08           C  
ATOM   1296  OE1 GLU A 162      10.861 -14.080 -58.036  1.00 33.08           O  
ATOM   1297  OE2 GLU A 162      11.696 -13.407 -56.116  1.00 33.08           O  
ATOM   1298  N   GLU A 163      16.949 -11.585 -57.789  1.00 33.97           N  
ATOM   1299  CA  GLU A 163      17.496 -10.255 -57.535  1.00 33.97           C  
ATOM   1300  C   GLU A 163      16.611  -9.169 -58.139  1.00 33.97           C  
ATOM   1301  CB  GLU A 163      18.918 -10.144 -58.090  1.00 33.97           C  
ATOM   1302  O   GLU A 163      16.207  -9.264 -59.300  1.00 33.97           O  
ATOM   1303  CG  GLU A 163      19.993 -10.631 -57.129  1.00 33.97           C  
ATOM   1304  CD  GLU A 163      21.405 -10.429 -57.656  1.00 33.97           C  
ATOM   1305  OE1 GLU A 163      22.375 -10.686 -56.907  1.00 33.97           O  
ATOM   1306  OE2 GLU A 163      21.542 -10.010 -58.827  1.00 33.97           O  
ATOM   1307  N   ASP A 164      15.789  -8.598 -57.351  1.00 30.43           N  
ATOM   1308  CA  ASP A 164      15.250  -7.355 -56.808  1.00 30.43           C  
ATOM   1309  C   ASP A 164      15.742  -6.148 -57.604  1.00 30.43           C  
ATOM   1310  CB  ASP A 164      15.631  -7.203 -55.334  1.00 30.43           C  
ATOM   1311  O   ASP A 164      16.949  -5.917 -57.709  1.00 30.43           O  
ATOM   1312  CG  ASP A 164      14.859  -6.100 -54.632  1.00 30.43           C  
ATOM   1313  OD1 ASP A 164      13.629  -5.996 -54.829  1.00 30.43           O  
ATOM   1314  OD2 ASP A 164      15.487  -5.325 -53.878  1.00 30.43           O  
ATOM   1315  N   GLU A 165      15.100  -5.749 -58.680  1.00 32.49           N  
ATOM   1316  CA  GLU A 165      14.946  -4.524 -59.460  1.00 32.49           C  
ATOM   1317  C   GLU A 165      14.033  -3.529 -58.750  1.00 32.49           C  
ATOM   1318  CB  GLU A 165      14.397  -4.840 -60.854  1.00 32.49           C  
ATOM   1319  O   GLU A 165      12.904  -3.864 -58.386  1.00 32.49           O  
ATOM   1320  CG  GLU A 165      15.435  -5.408 -61.810  1.00 32.49           C  
ATOM   1321  CD  GLU A 165      15.306  -4.869 -63.226  1.00 32.49           C  
ATOM   1322  OE1 GLU A 165      16.289  -4.945 -63.997  1.00 32.49           O  
ATOM   1323  OE2 GLU A 165      14.212  -4.365 -63.566  1.00 32.49           O  
ATOM   1324  N   GLY A 166      14.554  -2.609 -58.006  1.00 31.97           N  
ATOM   1325  CA  GLY A 166      13.895  -1.323 -58.166  1.00 31.97           C  
ATOM   1326  C   GLY A 166      14.769  -0.151 -57.759  1.00 31.97           C  
ATOM   1327  O   GLY A 166      15.326  -0.138 -56.659  1.00 31.97           O  
ATOM   1328  N   ALA A 167      15.665   0.292 -58.607  1.00 31.48           N  
ATOM   1329  CA  ALA A 167      16.227   1.609 -58.895  1.00 31.48           C  
ATOM   1330  C   ALA A 167      15.217   2.489 -59.625  1.00 31.48           C  
ATOM   1331  CB  ALA A 167      17.505   1.473 -59.719  1.00 31.48           C  
ATOM   1332  O   ALA A 167      14.598   2.056 -60.600  1.00 31.48           O  
ATOM   1333  N   LYS A 168      14.705   3.554 -58.982  1.00 34.71           N  
ATOM   1334  CA  LYS A 168      14.546   4.860 -59.614  1.00 34.71           C  
ATOM   1335  C   LYS A 168      14.202   5.931 -58.582  1.00 34.71           C  
ATOM   1336  CB  LYS A 168      13.464   4.806 -60.693  1.00 34.71           C  
ATOM   1337  O   LYS A 168      13.242   5.784 -57.823  1.00 34.71           O  
ATOM   1338  CG  LYS A 168      14.000   4.558 -62.095  1.00 34.71           C  
ATOM   1339  CD  LYS A 168      12.904   4.694 -63.145  1.00 34.71           C  
ATOM   1340  CE  LYS A 168      13.446   4.474 -64.551  1.00 34.71           C  
ATOM   1341  NZ  LYS A 168      12.347   4.255 -65.540  1.00 34.71           N  
ATOM   1342  N   SER A 169      15.107   6.727 -58.048  1.00 28.54           N  
ATOM   1343  CA  SER A 169      15.513   8.118 -57.873  1.00 28.54           C  
ATOM   1344  C   SER A 169      14.834   9.025 -58.894  1.00 28.54           C  
ATOM   1345  CB  SER A 169      17.032   8.252 -57.989  1.00 28.54           C  
ATOM   1346  O   SER A 169      14.784   8.701 -60.083  1.00 28.54           O  
ATOM   1347  OG  SER A 169      17.468   7.909 -59.293  1.00 28.54           O  
ATOM   1348  N   ASP A 170      13.922   9.878 -58.471  1.00 34.23           N  
ATOM   1349  CA  ASP A 170      13.820  11.220 -59.035  1.00 34.23           C  
ATOM   1350  C   ASP A 170      13.071  12.158 -58.091  1.00 34.23           C  
ATOM   1351  CB  ASP A 170      13.122  11.179 -60.397  1.00 34.23           C  
ATOM   1352  O   ASP A 170      11.989  11.823 -57.604  1.00 34.23           O  
ATOM   1353  CG  ASP A 170      13.998  11.690 -61.527  1.00 34.23           C  
ATOM   1354  OD1 ASP A 170      14.784  12.637 -61.310  1.00 34.23           O  
ATOM   1355  OD2 ASP A 170      13.898  11.143 -62.647  1.00 34.23           O  
ATOM   1356  N   GLN A 171      13.726  12.930 -57.262  1.00 27.51           N  
ATOM   1357  CA  GLN A 171      13.923  14.344 -56.961  1.00 27.51           C  
ATOM   1358  C   GLN A 171      13.332  15.227 -58.056  1.00 27.51           C  
ATOM   1359  CB  GLN A 171      15.410  14.653 -56.782  1.00 27.51           C  
ATOM   1360  O   GLN A 171      13.579  15.002 -59.243  1.00 27.51           O  
ATOM   1361  CG  GLN A 171      15.700  15.658 -55.676  1.00 27.51           C  
ATOM   1362  CD  GLN A 171      17.178  15.975 -55.544  1.00 27.51           C  
ATOM   1363  NE2 GLN A 171      17.500  16.971 -54.726  1.00 27.51           N  
ATOM   1364  OE1 GLN A 171      18.024  15.329 -56.171  1.00 27.51           O  
ATOM   1365  N   ALA A 172      12.329  16.116 -57.690  1.00 35.34           N  
ATOM   1366  CA  ALA A 172      12.257  17.522 -58.078  1.00 35.34           C  
ATOM   1367  C   ALA A 172      10.866  18.093 -57.816  1.00 35.34           C  
ATOM   1368  CB  ALA A 172      12.628  17.688 -59.549  1.00 35.34           C  
ATOM   1369  O   ALA A 172       9.857  17.440 -58.095  1.00 35.34           O  
ATOM   1370  N   GLU A 173      10.737  19.068 -56.847  1.00 29.78           N  
ATOM   1371  CA  GLU A 173      10.625  20.523 -56.886  1.00 29.78           C  
ATOM   1372  C   GLU A 173       9.165  20.963 -56.940  1.00 29.78           C  
ATOM   1373  CB  GLU A 173      11.390  21.089 -58.085  1.00 29.78           C  
ATOM   1374  O   GLU A 173       8.386  20.450 -57.746  1.00 29.78           O  
ATOM   1375  CG  GLU A 173      12.668  21.825 -57.707  1.00 29.78           C  
ATOM   1376  CD  GLU A 173      12.621  23.311 -58.027  1.00 29.78           C  
ATOM   1377  OE1 GLU A 173      13.385  24.089 -57.411  1.00 29.78           O  
ATOM   1378  OE2 GLU A 173      11.814  23.700 -58.900  1.00 29.78           O  
ATOM   1379  N   GLU A 174       8.691  21.682 -55.856  1.00 27.70           N  
ATOM   1380  CA  GLU A 174       8.271  23.031 -55.488  1.00 27.70           C  
ATOM   1381  C   GLU A 174       7.532  23.711 -56.637  1.00 27.70           C  
ATOM   1382  CB  GLU A 174       9.477  23.874 -55.066  1.00 27.70           C  
ATOM   1383  O   GLU A 174       8.022  23.736 -57.768  1.00 27.70           O  
ATOM   1384  CG  GLU A 174       9.658  23.975 -53.558  1.00 27.70           C  
ATOM   1385  CD  GLU A 174      10.169  25.334 -53.105  1.00 27.70           C  
ATOM   1386  OE1 GLU A 174       9.888  25.735 -51.953  1.00 27.70           O  
ATOM   1387  OE2 GLU A 174      10.855  26.003 -53.910  1.00 27.70           O  
ATOM   1388  N   GLY A 175       6.187  23.989 -56.470  1.00 32.13           N  
ATOM   1389  CA  GLY A 175       5.615  25.225 -56.981  1.00 32.13           C  
ATOM   1390  C   GLY A 175       4.168  25.427 -56.572  1.00 32.13           C  
ATOM   1391  O   GLY A 175       3.374  24.484 -56.594  1.00 32.13           O  
ATOM   1392  N   GLY A 176       3.851  26.382 -55.591  1.00 28.67           N  
ATOM   1393  CA  GLY A 176       3.326  27.737 -55.629  1.00 28.67           C  
ATOM   1394  C   GLY A 176       1.850  27.795 -55.975  1.00 28.67           C  
ATOM   1395  O   GLY A 176       1.382  27.063 -56.849  1.00 28.67           O  
ATOM   1396  N   SER A 177       1.000  28.415 -55.043  1.00 24.63           N  
ATOM   1397  CA  SER A 177       0.185  29.582 -54.720  1.00 24.63           C  
ATOM   1398  C   SER A 177      -0.781  29.912 -55.853  1.00 24.63           C  
ATOM   1399  CB  SER A 177       1.073  30.792 -54.426  1.00 24.63           C  
ATOM   1400  O   SER A 177      -0.411  29.856 -57.027  1.00 24.63           O  
ATOM   1401  OG  SER A 177       1.591  31.338 -55.627  1.00 24.63           O  
ATOM   1402  N   GLU A 178      -2.132  29.857 -55.574  1.00 33.78           N  
ATOM   1403  CA  GLU A 178      -3.068  30.833 -56.124  1.00 33.78           C  
ATOM   1404  C   GLU A 178      -4.352  30.889 -55.302  1.00 33.78           C  
ATOM   1405  CB  GLU A 178      -3.391  30.506 -57.584  1.00 33.78           C  
ATOM   1406  O   GLU A 178      -4.932  29.852 -54.975  1.00 33.78           O  
ATOM   1407  CG  GLU A 178      -2.168  30.168 -58.424  1.00 33.78           C  
ATOM   1408  CD  GLU A 178      -2.454  30.141 -59.917  1.00 33.78           C  
ATOM   1409  OE1 GLU A 178      -1.538  30.440 -60.716  1.00 33.78           O  
ATOM   1410  OE2 GLU A 178      -3.604  29.819 -60.290  1.00 33.78           O  
ATOM   1411  N   LYS A 179      -4.519  31.847 -54.411  1.00 26.60           N  
ATOM   1412  CA  LYS A 179      -5.354  32.995 -54.068  1.00 26.60           C  
ATOM   1413  C   LYS A 179      -6.489  33.169 -55.073  1.00 26.60           C  
ATOM   1414  CB  LYS A 179      -4.513  34.270 -54.001  1.00 26.60           C  
ATOM   1415  O   LYS A 179      -6.249  33.263 -56.278  1.00 26.60           O  
ATOM   1416  CG  LYS A 179      -5.166  35.403 -53.222  1.00 26.60           C  
ATOM   1417  CD  LYS A 179      -4.206  36.567 -53.017  1.00 26.60           C  
ATOM   1418  CE  LYS A 179      -4.826  37.660 -52.157  1.00 26.60           C  
ATOM   1419  NZ  LYS A 179      -3.822  38.693 -51.765  1.00 26.60           N  
ATOM   1420  N   GLU A 180      -7.719  32.815 -54.703  1.00 35.09           N  
ATOM   1421  CA  GLU A 180      -8.933  33.385 -55.279  1.00 35.09           C  
ATOM   1422  C   GLU A 180      -9.892  33.856 -54.190  1.00 35.09           C  
ATOM   1423  CB  GLU A 180      -9.627  32.367 -56.187  1.00 35.09           C  
ATOM   1424  O   GLU A 180     -10.194  33.110 -53.257  1.00 35.09           O  
ATOM   1425  CG  GLU A 180      -8.870  32.075 -57.475  1.00 35.09           C  
ATOM   1426  CD  GLU A 180      -9.635  32.479 -58.725  1.00 35.09           C  
ATOM   1427  OE1 GLU A 180      -9.009  32.616 -59.801  1.00 35.09           O  
ATOM   1428  OE2 GLU A 180     -10.869  32.662 -58.628  1.00 35.09           O  
ATOM   1429  N   GLY A 181      -9.809  35.109 -53.775  1.00 25.46           N  
ATOM   1430  CA  GLY A 181     -10.617  36.284 -53.488  1.00 25.46           C  
ATOM   1431  C   GLY A 181     -11.868  36.370 -54.342  1.00 25.46           C  
ATOM   1432  O   GLY A 181     -11.799  36.264 -55.568  1.00 25.46           O  
ATOM   1433  N   SER A 182     -13.034  36.025 -53.770  1.00 31.71           N  
ATOM   1434  CA  SER A 182     -14.322  36.475 -54.288  1.00 31.71           C  
ATOM   1435  C   SER A 182     -15.142  37.167 -53.204  1.00 31.71           C  
ATOM   1436  CB  SER A 182     -15.110  35.297 -54.862  1.00 31.71           C  
ATOM   1437  O   SER A 182     -15.291  36.640 -52.100  1.00 31.71           O  
ATOM   1438  OG  SER A 182     -16.504  35.492 -54.689  1.00 31.71           O  
ATOM   1439  N   SER A 183     -14.992  38.461 -53.039  1.00 24.81           N  
ATOM   1440  CA  SER A 183     -15.748  39.663 -52.701  1.00 24.81           C  
ATOM   1441  C   SER A 183     -16.866  39.914 -53.708  1.00 24.81           C  
ATOM   1442  CB  SER A 183     -14.823  40.879 -52.641  1.00 24.81           C  
ATOM   1443  O   SER A 183     -16.660  39.791 -54.917  1.00 24.81           O  
ATOM   1444  OG  SER A 183     -14.274  41.157 -53.918  1.00 24.81           O  
ATOM   1445  N   GLU A 184     -18.141  39.626 -53.339  1.00 30.50           N  
ATOM   1446  CA  GLU A 184     -19.304  40.272 -53.941  1.00 30.50           C  
ATOM   1447  C   GLU A 184     -20.506  40.231 -53.002  1.00 30.50           C  
ATOM   1448  CB  GLU A 184     -19.657  39.610 -55.276  1.00 30.50           C  
ATOM   1449  O   GLU A 184     -20.786  39.199 -52.388  1.00 30.50           O  
ATOM   1450  CG  GLU A 184     -19.078  40.325 -56.488  1.00 30.50           C  
ATOM   1451  CD  GLU A 184     -19.487  39.692 -57.809  1.00 30.50           C  
ATOM   1452  OE1 GLU A 184     -19.505  40.401 -58.841  1.00 30.50           O  
ATOM   1453  OE2 GLU A 184     -19.793  38.479 -57.812  1.00 30.50           O  
ATOM   1454  N   LYS A 185     -20.986  41.428 -52.533  1.00 28.97           N  
ATOM   1455  CA  LYS A 185     -22.137  42.235 -52.926  1.00 28.97           C  
ATOM   1456  C   LYS A 185     -23.155  42.330 -51.793  1.00 28.97           C  
ATOM   1457  CB  LYS A 185     -22.798  41.654 -54.177  1.00 28.97           C  
ATOM   1458  O   LYS A 185     -23.523  41.317 -51.196  1.00 28.97           O  
ATOM   1459  CG  LYS A 185     -23.706  42.633 -54.908  1.00 28.97           C  
ATOM   1460  CD  LYS A 185     -24.163  42.075 -56.250  1.00 28.97           C  
ATOM   1461  CE  LYS A 185     -25.029  43.074 -57.006  1.00 28.97           C  
ATOM   1462  NZ  LYS A 185     -25.579  42.488 -58.265  1.00 28.97           N  
ATOM   1463  N   GLU A 186     -23.304  43.561 -51.256  1.00 24.02           N  
ATOM   1464  CA  GLU A 186     -24.200  44.710 -51.167  1.00 24.02           C  
ATOM   1465  C   GLU A 186     -25.661  44.271 -51.148  1.00 24.02           C  
ATOM   1466  CB  GLU A 186     -23.955  45.673 -52.332  1.00 24.02           C  
ATOM   1467  O   GLU A 186     -26.070  43.420 -51.940  1.00 24.02           O  
ATOM   1468  CG  GLU A 186     -23.132  46.897 -51.956  1.00 24.02           C  
ATOM   1469  CD  GLU A 186     -23.120  47.967 -53.035  1.00 24.02           C  
ATOM   1470  OE1 GLU A 186     -22.662  49.100 -52.762  1.00 24.02           O  
ATOM   1471  OE2 GLU A 186     -23.574  47.671 -54.163  1.00 24.02           O  
ATOM   1472  N   GLU A 187     -26.399  44.704 -50.137  1.00 27.90           N  
ATOM   1473  CA  GLU A 187     -27.513  45.633 -49.977  1.00 27.90           C  
ATOM   1474  C   GLU A 187     -28.818  44.889 -49.708  1.00 27.90           C  
ATOM   1475  CB  GLU A 187     -27.658  46.517 -51.219  1.00 27.90           C  
ATOM   1476  O   GLU A 187     -29.218  44.024 -50.489  1.00 27.90           O  
ATOM   1477  CG  GLU A 187     -26.779  47.759 -51.195  1.00 27.90           C  
ATOM   1478  CD  GLU A 187     -27.178  48.796 -52.233  1.00 27.90           C  
ATOM   1479  OE1 GLU A 187     -26.746  49.966 -52.120  1.00 27.90           O  
ATOM   1480  OE2 GLU A 187     -27.929  48.436 -53.167  1.00 27.90           O  
ATOM   1481  N   GLY A 188     -29.255  44.892 -48.466  1.00 31.83           N  
ATOM   1482  CA  GLY A 188     -30.696  44.954 -48.284  1.00 31.83           C  
ATOM   1483  C   GLY A 188     -31.115  45.864 -47.145  1.00 31.83           C  
ATOM   1484  O   GLY A 188     -30.492  45.864 -46.082  1.00 31.83           O  
ATOM   1485  N   GLU A 189     -31.436  47.116 -47.454  1.00 26.17           N  
ATOM   1486  CA  GLU A 189     -32.478  48.113 -47.226  1.00 26.17           C  
ATOM   1487  C   GLU A 189     -33.816  47.451 -46.908  1.00 26.17           C  
ATOM   1488  CB  GLU A 189     -32.621  49.029 -48.444  1.00 26.17           C  
ATOM   1489  O   GLU A 189     -34.232  46.517 -47.597  1.00 26.17           O  
ATOM   1490  CG  GLU A 189     -31.773  50.290 -48.368  1.00 26.17           C  
ATOM   1491  CD  GLU A 189     -31.962  51.213 -49.561  1.00 26.17           C  
ATOM   1492  OE1 GLU A 189     -31.985  52.451 -49.373  1.00 26.17           O  
ATOM   1493  OE2 GLU A 189     -32.090  50.695 -50.693  1.00 26.17           O  
ATOM   1494  N   GLN A 190     -34.371  47.679 -45.716  1.00 32.96           N  
ATOM   1495  CA  GLN A 190     -35.783  47.983 -45.511  1.00 32.96           C  
ATOM   1496  C   GLN A 190     -36.063  48.341 -44.055  1.00 32.96           C  
ATOM   1497  CB  GLN A 190     -36.655  46.801 -45.938  1.00 32.96           C  
ATOM   1498  O   GLN A 190     -35.649  47.623 -43.143  1.00 32.96           O  
ATOM   1499  CG  GLN A 190     -38.028  47.206 -46.457  1.00 32.96           C  
ATOM   1500  CD  GLN A 190     -38.828  46.028 -46.982  1.00 32.96           C  
ATOM   1501  NE2 GLN A 190     -40.109  45.980 -46.635  1.00 32.96           N  
ATOM   1502  OE1 GLN A 190     -38.298  45.170 -47.695  1.00 32.96           O  
ATOM   1503  N   GLU A 191     -36.280  49.627 -43.763  1.00 24.13           N  
ATOM   1504  CA  GLU A 191     -37.219  50.633 -43.275  1.00 24.13           C  
ATOM   1505  C   GLU A 191     -38.575  50.012 -42.952  1.00 24.13           C  
ATOM   1506  CB  GLU A 191     -37.386  51.756 -44.302  1.00 24.13           C  
ATOM   1507  O   GLU A 191     -39.107  49.227 -43.739  1.00 24.13           O  
ATOM   1508  CG  GLU A 191     -37.049  53.139 -43.761  1.00 24.13           C  
ATOM   1509  CD  GLU A 191     -37.472  54.265 -44.691  1.00 24.13           C  
ATOM   1510  OE1 GLU A 191     -37.416  55.446 -44.278  1.00 24.13           O  
ATOM   1511  OE2 GLU A 191     -37.862  53.965 -45.841  1.00 24.13           O  
ATOM   1512  N   GLU A 192     -39.047  50.123 -41.698  1.00 33.17           N  
ATOM   1513  CA  GLU A 192     -40.367  50.609 -41.304  1.00 33.17           C  
ATOM   1514  C   GLU A 192     -40.649  50.308 -39.834  1.00 33.17           C  
ATOM   1515  CB  GLU A 192     -41.453  49.989 -42.186  1.00 33.17           C  
ATOM   1516  O   GLU A 192     -40.452  49.180 -39.377  1.00 33.17           O  
ATOM   1517  CG  GLU A 192     -41.450  50.503 -43.618  1.00 33.17           C  
ATOM   1518  CD  GLU A 192     -42.845  50.727 -44.179  1.00 33.17           C  
ATOM   1519  OE1 GLU A 192     -42.980  51.423 -45.211  1.00 33.17           O  
ATOM   1520  OE2 GLU A 192     -43.811  50.203 -43.581  1.00 33.17           O  
ATOM   1521  N   GLY A 193     -40.609  51.361 -38.989  1.00 24.03           N  
ATOM   1522  CA  GLY A 193     -41.632  52.184 -38.363  1.00 24.03           C  
ATOM   1523  C   GLY A 193     -42.450  51.435 -37.328  1.00 24.03           C  
ATOM   1524  O   GLY A 193     -42.874  50.302 -37.565  1.00 24.03           O  
ATOM   1525  N   GLU A 194     -42.342  51.890 -36.069  1.00 26.69           N  
ATOM   1526  CA  GLU A 194     -43.365  52.563 -35.274  1.00 26.69           C  
ATOM   1527  C   GLU A 194     -43.555  51.879 -33.924  1.00 26.69           C  
ATOM   1528  CB  GLU A 194     -44.693  52.607 -36.034  1.00 26.69           C  
ATOM   1529  O   GLU A 194     -43.619  50.650 -33.849  1.00 26.69           O  
ATOM   1530  CG  GLU A 194     -44.820  53.787 -36.986  1.00 26.69           C  
ATOM   1531  CD  GLU A 194     -46.173  53.861 -37.674  1.00 26.69           C  
ATOM   1532  OE1 GLU A 194     -46.673  54.984 -37.913  1.00 26.69           O  
ATOM   1533  OE2 GLU A 194     -46.740  52.787 -37.976  1.00 26.69           O  
ATOM   1534  N   THR A 195     -43.365  52.627 -32.845  1.00 27.56           N  
ATOM   1535  CA  THR A 195     -44.225  53.301 -31.879  1.00 27.56           C  
ATOM   1536  C   THR A 195     -43.905  52.843 -30.459  1.00 27.56           C  
ATOM   1537  CB  THR A 195     -45.713  53.046 -32.181  1.00 27.56           C  
ATOM   1538  O   THR A 195     -43.745  51.647 -30.208  1.00 27.56           O  
ATOM   1539  CG2 THR A 195     -46.187  53.890 -33.359  1.00 27.56           C  
ATOM   1540  OG1 THR A 195     -45.900  51.660 -32.495  1.00 27.56           O  
ATOM   1541  N   GLU A 196     -43.354  53.793 -29.649  1.00 24.71           N  
ATOM   1542  CA  GLU A 196     -43.655  54.702 -28.547  1.00 24.71           C  
ATOM   1543  C   GLU A 196     -44.243  53.950 -27.356  1.00 24.71           C  
ATOM   1544  CB  GLU A 196     -44.619  55.800 -29.003  1.00 24.71           C  
ATOM   1545  O   GLU A 196     -45.147  53.128 -27.520  1.00 24.71           O  
ATOM   1546  CG  GLU A 196     -43.951  56.913 -29.798  1.00 24.71           C  
ATOM   1547  CD  GLU A 196     -44.838  58.134 -29.982  1.00 24.71           C  
ATOM   1548  OE1 GLU A 196     -44.346  59.172 -30.480  1.00 24.71           O  
ATOM   1549  OE2 GLU A 196     -46.034  58.053 -29.623  1.00 24.71           O  
ATOM   1550  N   ALA A 197     -43.593  54.014 -26.264  1.00 26.44           N  
ATOM   1551  CA  ALA A 197     -43.888  54.718 -25.019  1.00 26.44           C  
ATOM   1552  C   ALA A 197     -43.936  53.751 -23.839  1.00 26.44           C  
ATOM   1553  CB  ALA A 197     -45.209  55.475 -25.135  1.00 26.44           C  
ATOM   1554  O   ALA A 197     -44.678  52.766 -23.866  1.00 26.44           O  
ATOM   1555  N   GLU A 198     -42.880  53.675 -23.023  1.00 32.64           N  
ATOM   1556  CA  GLU A 198     -43.168  53.546 -21.597  1.00 32.64           C  
ATOM   1557  C   GLU A 198     -42.052  54.152 -20.752  1.00 32.64           C  
ATOM   1558  CB  GLU A 198     -43.376  52.077 -21.221  1.00 32.64           C  
ATOM   1559  O   GLU A 198     -40.870  53.934 -21.026  1.00 32.64           O  
ATOM   1560  CG  GLU A 198     -44.670  51.482 -21.756  1.00 32.64           C  
ATOM   1561  CD  GLU A 198     -45.806  51.511 -20.746  1.00 32.64           C  
ATOM   1562  OE1 GLU A 198     -46.987  51.477 -21.160  1.00 32.64           O  
ATOM   1563  OE2 GLU A 198     -45.513  51.571 -19.531  1.00 32.64           O  
ATOM   1564  N   ALA A 199     -42.171  55.435 -20.413  1.00 30.05           N  
ATOM   1565  CA  ALA A 199     -42.260  56.245 -19.201  1.00 30.05           C  
ATOM   1566  C   ALA A 199     -41.263  55.768 -18.149  1.00 30.05           C  
ATOM   1567  CB  ALA A 199     -43.679  56.209 -18.640  1.00 30.05           C  
ATOM   1568  O   ALA A 199     -41.241  54.587 -17.795  1.00 30.05           O  
ATOM   1569  N   GLU A 200     -40.105  56.365 -18.098  1.00 27.31           N  
ATOM   1570  CA  GLU A 200     -39.039  56.951 -17.291  1.00 27.31           C  
ATOM   1571  C   GLU A 200     -39.580  57.494 -15.971  1.00 27.31           C  
ATOM   1572  CB  GLU A 200     -38.329  58.064 -18.065  1.00 27.31           C  
ATOM   1573  O   GLU A 200     -40.479  58.337 -15.963  1.00 27.31           O  
ATOM   1574  CG  GLU A 200     -37.318  57.557 -19.083  1.00 27.31           C  
ATOM   1575  CD  GLU A 200     -36.251  58.582 -19.432  1.00 27.31           C  
ATOM   1576  OE1 GLU A 200     -35.197  58.197 -19.987  1.00 27.31           O  
ATOM   1577  OE2 GLU A 200     -36.471  59.781 -19.147  1.00 27.31           O  
ATOM   1578  N   GLY A 201     -39.704  56.670 -15.004  1.00 29.42           N  
ATOM   1579  CA  GLY A 201     -39.760  57.098 -13.615  1.00 29.42           C  
ATOM   1580  C   GLY A 201     -38.435  56.953 -12.892  1.00 29.42           C  
ATOM   1581  O   GLY A 201     -37.766  55.924 -13.010  1.00 29.42           O  
ATOM   1582  N   GLU A 202     -37.596  57.976 -12.892  1.00 26.06           N  
ATOM   1583  CA  GLU A 202     -36.758  58.818 -12.044  1.00 26.06           C  
ATOM   1584  C   GLU A 202     -37.251  58.812 -10.600  1.00 26.06           C  
ATOM   1585  CB  GLU A 202     -36.718  60.251 -12.581  1.00 26.06           C  
ATOM   1586  O   GLU A 202     -38.445  58.980 -10.346  1.00 26.06           O  
ATOM   1587  CG  GLU A 202     -35.524  60.539 -13.479  1.00 26.06           C  
ATOM   1588  CD  GLU A 202     -35.333  62.019 -13.768  1.00 26.06           C  
ATOM   1589  OE1 GLU A 202     -34.183  62.445 -14.021  1.00 26.06           O  
ATOM   1590  OE2 GLU A 202     -36.342  62.759 -13.740  1.00 26.06           O  
ATOM   1591  N   GLU A 203     -36.540  58.205  -9.701  1.00 27.66           N  
ATOM   1592  CA  GLU A 203     -36.354  58.893  -8.428  1.00 27.66           C  
ATOM   1593  C   GLU A 203     -35.431  58.105  -7.504  1.00 27.66           C  
ATOM   1594  CB  GLU A 203     -37.703  59.133  -7.744  1.00 27.66           C  
ATOM   1595  O   GLU A 203     -35.605  56.897  -7.327  1.00 27.66           O  
ATOM   1596  CG  GLU A 203     -38.147  60.589  -7.753  1.00 27.66           C  
ATOM   1597  CD  GLU A 203     -39.391  60.842  -6.918  1.00 27.66           C  
ATOM   1598  OE1 GLU A 203     -39.792  62.018  -6.765  1.00 27.66           O  
ATOM   1599  OE2 GLU A 203     -39.971  59.855  -6.411  1.00 27.66           O  
ATOM   1600  N   ALA A 204     -34.144  58.567  -7.375  1.00 27.89           N  
ATOM   1601  CA  ALA A 204     -33.280  59.297  -6.451  1.00 27.89           C  
ATOM   1602  C   ALA A 204     -32.984  58.467  -5.205  1.00 27.89           C  
ATOM   1603  CB  ALA A 204     -33.921  60.626  -6.061  1.00 27.89           C  
ATOM   1604  O   ALA A 204     -33.900  57.936  -4.574  1.00 27.89           O  
ATOM   1605  N   GLU A 205     -31.821  57.867  -5.205  1.00 24.98           N  
ATOM   1606  CA  GLU A 205     -30.585  57.597  -4.476  1.00 24.98           C  
ATOM   1607  C   GLU A 205     -30.442  58.523  -3.271  1.00 24.98           C  
ATOM   1608  CB  GLU A 205     -29.373  57.744  -5.398  1.00 24.98           C  
ATOM   1609  O   GLU A 205     -30.510  59.746  -3.409  1.00 24.98           O  
ATOM   1610  CG  GLU A 205     -28.379  56.596  -5.295  1.00 24.98           C  
ATOM   1611  CD  GLU A 205     -27.053  56.887  -5.979  1.00 24.98           C  
ATOM   1612  OE1 GLU A 205     -26.007  56.376  -5.519  1.00 24.98           O  
ATOM   1613  OE2 GLU A 205     -27.060  57.633  -6.984  1.00 24.98           O  
ATOM   1614  N   ALA A 206     -31.003  58.227  -2.131  1.00 31.46           N  
ATOM   1615  CA  ALA A 206     -30.662  58.838  -0.849  1.00 31.46           C  
ATOM   1616  C   ALA A 206     -29.785  57.909  -0.014  1.00 31.46           C  
ATOM   1617  CB  ALA A 206     -31.929  59.203  -0.080  1.00 31.46           C  
ATOM   1618  O   ALA A 206     -30.102  56.729   0.151  1.00 31.46           O  
ATOM   1619  N   LYS A 207     -28.460  57.973  -0.098  1.00 26.68           N  
ATOM   1620  CA  LYS A 207     -27.218  57.984   0.671  1.00 26.68           C  
ATOM   1621  C   LYS A 207     -27.461  58.464   2.099  1.00 26.68           C  
ATOM   1622  CB  LYS A 207     -26.173  58.869  -0.009  1.00 26.68           C  
ATOM   1623  O   LYS A 207     -27.971  59.566   2.311  1.00 26.68           O  
ATOM   1624  CG  LYS A 207     -25.045  58.096  -0.675  1.00 26.68           C  
ATOM   1625  CD  LYS A 207     -23.956  59.028  -1.190  1.00 26.68           C  
ATOM   1626  CE  LYS A 207     -22.845  58.257  -1.891  1.00 26.68           C  
ATOM   1627  NZ  LYS A 207     -21.771  59.166  -2.391  1.00 26.68           N  
ATOM   1628  N   GLU A 208     -27.850  57.673   3.044  1.00 29.51           N  
ATOM   1629  CA  GLU A 208     -27.809  58.035   4.458  1.00 29.51           C  
ATOM   1630  C   GLU A 208     -26.708  57.274   5.190  1.00 29.51           C  
ATOM   1631  CB  GLU A 208     -29.163  57.768   5.121  1.00 29.51           C  
ATOM   1632  O   GLU A 208     -26.618  56.048   5.087  1.00 29.51           O  
ATOM   1633  CG  GLU A 208     -29.411  58.602   6.370  1.00 29.51           C  
ATOM   1634  CD  GLU A 208     -30.707  58.246   7.081  1.00 29.51           C  
ATOM   1635  OE1 GLU A 208     -30.918  58.709   8.225  1.00 29.51           O  
ATOM   1636  OE2 GLU A 208     -31.517  57.498   6.490  1.00 29.51           O  
ATOM   1637  N   GLU A 209     -25.471  57.787   5.287  1.00 29.46           N  
ATOM   1638  CA  GLU A 209     -24.379  58.134   6.192  1.00 29.46           C  
ATOM   1639  C   GLU A 209     -24.660  57.645   7.610  1.00 29.46           C  
ATOM   1640  CB  GLU A 209     -24.142  59.647   6.195  1.00 29.46           C  
ATOM   1641  O   GLU A 209     -25.737  57.894   8.156  1.00 29.46           O  
ATOM   1642  CG  GLU A 209     -23.431  60.160   4.951  1.00 29.46           C  
ATOM   1643  CD  GLU A 209     -23.081  61.638   5.027  1.00 29.46           C  
ATOM   1644  OE1 GLU A 209     -22.370  62.140   4.127  1.00 29.46           O  
ATOM   1645  OE2 GLU A 209     -23.519  62.298   5.995  1.00 29.46           O  
ATOM   1646  N   LYS A 210     -24.021  56.553   7.999  1.00 27.89           N  
ATOM   1647  CA  LYS A 210     -23.343  55.823   9.067  1.00 27.89           C  
ATOM   1648  C   LYS A 210     -22.712  56.782  10.073  1.00 27.89           C  
ATOM   1649  CB  LYS A 210     -22.276  54.893   8.488  1.00 27.89           C  
ATOM   1650  O   LYS A 210     -21.897  57.630   9.703  1.00 27.89           O  
ATOM   1651  CG  LYS A 210     -22.637  53.417   8.559  1.00 27.89           C  
ATOM   1652  CD  LYS A 210     -21.489  52.537   8.079  1.00 27.89           C  
ATOM   1653  CE  LYS A 210     -21.867  51.062   8.103  1.00 27.89           C  
ATOM   1654  NZ  LYS A 210     -20.727  50.192   7.686  1.00 27.89           N  
ATOM   1655  N   LYS A 211     -23.443  57.236  11.052  1.00 28.82           N  
ATOM   1656  CA  LYS A 211     -22.952  57.838  12.288  1.00 28.82           C  
ATOM   1657  C   LYS A 211     -22.805  56.792  13.389  1.00 28.82           C  
ATOM   1658  CB  LYS A 211     -23.888  58.956  12.749  1.00 28.82           C  
ATOM   1659  O   LYS A 211     -23.735  56.028  13.655  1.00 28.82           O  
ATOM   1660  CG  LYS A 211     -23.313  59.827  13.857  1.00 28.82           C  
ATOM   1661  CD  LYS A 211     -24.238  60.991  14.189  1.00 28.82           C  
ATOM   1662  CE  LYS A 211     -23.670  61.856  15.307  1.00 28.82           C  
ATOM   1663  NZ  LYS A 211     -24.662  62.865  15.785  1.00 28.82           N  
ATOM   1664  N   VAL A 212     -21.613  56.263  13.668  1.00 26.04           N  
ATOM   1665  CA  VAL A 212     -20.750  55.688  14.695  1.00 26.04           C  
ATOM   1666  C   VAL A 212     -20.759  56.580  15.935  1.00 26.04           C  
ATOM   1667  CB  VAL A 212     -19.305  55.501  14.183  1.00 26.04           C  
ATOM   1668  O   VAL A 212     -20.468  57.775  15.850  1.00 26.04           O  
ATOM   1669  CG1 VAL A 212     -18.428  54.865  15.260  1.00 26.04           C  
ATOM   1670  CG2 VAL A 212     -19.295  54.655  12.912  1.00 26.04           C  
ATOM   1671  N   GLU A 213     -21.641  56.382  16.878  1.00 31.60           N  
ATOM   1672  CA  GLU A 213     -21.597  56.927  18.231  1.00 31.60           C  
ATOM   1673  C   GLU A 213     -21.174  55.864  19.241  1.00 31.60           C  
ATOM   1674  CB  GLU A 213     -22.957  57.511  18.621  1.00 31.60           C  
ATOM   1675  O   GLU A 213     -21.769  54.786  19.302  1.00 31.60           O  
ATOM   1676  CG  GLU A 213     -22.892  58.512  19.765  1.00 31.60           C  
ATOM   1677  CD  GLU A 213     -24.253  59.070  20.152  1.00 31.60           C  
ATOM   1678  OE1 GLU A 213     -24.347  59.781  21.178  1.00 31.60           O  
ATOM   1679  OE2 GLU A 213     -25.232  58.793  19.424  1.00 31.60           O  
ATOM   1680  N   GLU A 214     -19.918  55.696  19.520  1.00 25.76           N  
ATOM   1681  CA  GLU A 214     -18.989  55.384  20.602  1.00 25.76           C  
ATOM   1682  C   GLU A 214     -19.322  56.179  21.861  1.00 25.76           C  
ATOM   1683  CB  GLU A 214     -17.547  55.662  20.170  1.00 25.76           C  
ATOM   1684  O   GLU A 214     -19.401  57.409  21.823  1.00 25.76           O  
ATOM   1685  CG  GLU A 214     -16.723  54.405  19.933  1.00 25.76           C  
ATOM   1686  CD  GLU A 214     -15.228  54.672  19.858  1.00 25.76           C  
ATOM   1687  OE1 GLU A 214     -14.433  53.789  20.250  1.00 25.76           O  
ATOM   1688  OE2 GLU A 214     -14.849  55.775  19.404  1.00 25.76           O  
ATOM   1689  N   LYS A 215     -20.116  55.678  22.749  1.00 31.20           N  
ATOM   1690  CA  LYS A 215     -20.224  56.150  24.126  1.00 31.20           C  
ATOM   1691  C   LYS A 215     -19.648  55.130  25.104  1.00 31.20           C  
ATOM   1692  CB  LYS A 215     -21.682  56.449  24.478  1.00 31.20           C  
ATOM   1693  O   LYS A 215     -20.024  53.957  25.078  1.00 31.20           O  
ATOM   1694  CG  LYS A 215     -22.020  57.932  24.508  1.00 31.20           C  
ATOM   1695  CD  LYS A 215     -23.490  58.164  24.836  1.00 31.20           C  
ATOM   1696  CE  LYS A 215     -23.839  59.646  24.825  1.00 31.20           C  
ATOM   1697  NZ  LYS A 215     -25.271  59.880  25.178  1.00 31.20           N  
ATOM   1698  N   SER A 216     -18.414  55.184  25.438  1.00 24.94           N  
ATOM   1699  CA  SER A 216     -17.495  55.083  26.567  1.00 24.94           C  
ATOM   1700  C   SER A 216     -17.947  55.962  27.728  1.00 24.94           C  
ATOM   1701  CB  SER A 216     -16.079  55.473  26.142  1.00 24.94           C  
ATOM   1702  O   SER A 216     -18.245  57.143  27.540  1.00 24.94           O  
ATOM   1703  OG  SER A 216     -16.102  56.616  25.304  1.00 24.94           O  
ATOM   1704  N   GLU A 217     -18.657  55.460  28.740  1.00 29.83           N  
ATOM   1705  CA  GLU A 217     -18.760  56.070  30.062  1.00 29.83           C  
ATOM   1706  C   GLU A 217     -18.588  55.030  31.165  1.00 29.83           C  
ATOM   1707  CB  GLU A 217     -20.104  56.787  30.221  1.00 29.83           C  
ATOM   1708  O   GLU A 217     -19.209  53.966  31.125  1.00 29.83           O  
ATOM   1709  CG  GLU A 217     -19.977  58.254  30.604  1.00 29.83           C  
ATOM   1710  CD  GLU A 217     -21.318  58.936  30.822  1.00 29.83           C  
ATOM   1711  OE1 GLU A 217     -21.360  59.995  31.488  1.00 29.83           O  
ATOM   1712  OE2 GLU A 217     -22.336  58.405  30.324  1.00 29.83           O  
ATOM   1713  N   GLU A 218     -17.431  55.002  31.828  1.00 24.93           N  
ATOM   1714  CA  GLU A 218     -16.821  55.396  33.095  1.00 24.93           C  
ATOM   1715  C   GLU A 218     -17.794  55.215  34.256  1.00 24.93           C  
ATOM   1716  CB  GLU A 218     -16.340  56.848  33.031  1.00 24.93           C  
ATOM   1717  O   GLU A 218     -18.948  55.642  34.178  1.00 24.93           O  
ATOM   1718  CG  GLU A 218     -15.457  57.255  34.202  1.00 24.93           C  
ATOM   1719  CD  GLU A 218     -15.008  58.706  34.138  1.00 24.93           C  
ATOM   1720  OE1 GLU A 218     -14.799  59.324  35.207  1.00 24.93           O  
ATOM   1721  OE2 GLU A 218     -14.865  59.230  33.011  1.00 24.93           O  
ATOM   1722  N   VAL A 219     -17.369  54.506  35.354  1.00 22.97           N  
ATOM   1723  CA  VAL A 219     -16.889  54.706  36.718  1.00 22.97           C  
ATOM   1724  C   VAL A 219     -18.040  54.514  37.704  1.00 22.97           C  
ATOM   1725  CB  VAL A 219     -16.261  56.105  36.899  1.00 22.97           C  
ATOM   1726  O   VAL A 219     -19.130  55.057  37.509  1.00 22.97           O  
ATOM   1727  CG1 VAL A 219     -15.567  56.214  38.256  1.00 22.97           C  
ATOM   1728  CG2 VAL A 219     -15.277  56.398  35.768  1.00 22.97           C  
ATOM   1729  N   ALA A 220     -17.809  53.596  38.719  1.00 29.09           N  
ATOM   1730  CA  ALA A 220     -17.754  53.896  40.147  1.00 29.09           C  
ATOM   1731  C   ALA A 220     -18.476  52.825  40.961  1.00 29.09           C  
ATOM   1732  CB  ALA A 220     -18.361  55.270  40.426  1.00 29.09           C  
ATOM   1733  O   ALA A 220     -19.578  52.403  40.603  1.00 29.09           O  
ATOM   1734  N   THR A 221     -17.768  52.123  41.841  1.00 22.47           N  
ATOM   1735  CA  THR A 221     -17.426  51.947  43.248  1.00 22.47           C  
ATOM   1736  C   THR A 221     -18.668  51.613  44.069  1.00 22.47           C  
ATOM   1737  CB  THR A 221     -16.753  53.208  43.820  1.00 22.47           C  
ATOM   1738  O   THR A 221     -19.699  52.277  43.944  1.00 22.47           O  
ATOM   1739  CG2 THR A 221     -15.370  53.418  43.212  1.00 22.47           C  
ATOM   1740  OG1 THR A 221     -17.568  54.351  43.532  1.00 22.47           O  
ATOM   1741  N   LYS A 222     -18.659  50.419  44.671  1.00 31.23           N  
ATOM   1742  CA  LYS A 222     -19.269  50.284  45.991  1.00 31.23           C  
ATOM   1743  C   LYS A 222     -18.575  49.199  46.809  1.00 31.23           C  
ATOM   1744  CB  LYS A 222     -20.761  49.971  45.864  1.00 31.23           C  
ATOM   1745  O   LYS A 222     -18.380  48.080  46.328  1.00 31.23           O  
ATOM   1746  CG  LYS A 222     -21.656  51.201  45.893  1.00 31.23           C  
ATOM   1747  CD  LYS A 222     -23.126  50.826  45.749  1.00 31.23           C  
ATOM   1748  CE  LYS A 222     -24.024  52.054  45.804  1.00 31.23           C  
ATOM   1749  NZ  LYS A 222     -25.457  51.703  45.567  1.00 31.23           N  
ATOM   1750  N   GLU A 223     -17.641  49.550  47.673  1.00 23.67           N  
ATOM   1751  CA  GLU A 223     -17.262  49.528  49.082  1.00 23.67           C  
ATOM   1752  C   GLU A 223     -18.465  49.232  49.973  1.00 23.67           C  
ATOM   1753  CB  GLU A 223     -16.622  50.858  49.488  1.00 23.67           C  
ATOM   1754  O   GLU A 223     -19.495  49.903  49.878  1.00 23.67           O  
ATOM   1755  CG  GLU A 223     -15.105  50.870  49.376  1.00 23.67           C  
ATOM   1756  CD  GLU A 223     -14.467  52.100  50.002  1.00 23.67           C  
ATOM   1757  OE1 GLU A 223     -13.252  52.067  50.302  1.00 23.67           O  
ATOM   1758  OE2 GLU A 223     -15.188  53.105  50.194  1.00 23.67           O  
ATOM   1759  N   GLU A 224     -18.530  48.069  50.596  1.00 29.31           N  
ATOM   1760  CA  GLU A 224     -19.134  47.874  51.911  1.00 29.31           C  
ATOM   1761  C   GLU A 224     -18.485  46.707  52.648  1.00 29.31           C  
ATOM   1762  CB  GLU A 224     -20.641  47.642  51.782  1.00 29.31           C  
ATOM   1763  O   GLU A 224     -18.362  45.610  52.099  1.00 29.31           O  
ATOM   1764  CG  GLU A 224     -21.395  47.749  53.099  1.00 29.31           C  
ATOM   1765  CD  GLU A 224     -22.868  47.393  52.978  1.00 29.31           C  
ATOM   1766  OE1 GLU A 224     -23.393  46.672  53.857  1.00 29.31           O  
ATOM   1767  OE2 GLU A 224     -23.503  47.837  51.995  1.00 29.31           O  
ATOM   1768  N   LEU A 225     -17.586  46.939  53.579  1.00 25.31           N  
ATOM   1769  CA  LEU A 225     -17.163  46.802  54.968  1.00 25.31           C  
ATOM   1770  C   LEU A 225     -18.276  46.200  55.819  1.00 25.31           C  
ATOM   1771  CB  LEU A 225     -16.746  48.160  55.539  1.00 25.31           C  
ATOM   1772  O   LEU A 225     -19.409  46.687  55.801  1.00 25.31           O  
ATOM   1773  CG  LEU A 225     -15.433  48.742  55.015  1.00 25.31           C  
ATOM   1774  CD1 LEU A 225     -15.194  50.128  55.604  1.00 25.31           C  
ATOM   1775  CD2 LEU A 225     -14.269  47.811  55.338  1.00 25.31           C  
ATOM   1776  N   VAL A 226     -18.009  45.026  56.494  1.00 30.42           N  
ATOM   1777  CA  VAL A 226     -18.302  44.729  57.893  1.00 30.42           C  
ATOM   1778  C   VAL A 226     -17.387  43.609  58.385  1.00 30.42           C  
ATOM   1779  CB  VAL A 226     -19.782  44.334  58.091  1.00 30.42           C  
ATOM   1780  O   VAL A 226     -17.261  42.570  57.733  1.00 30.42           O  
ATOM   1781  CG1 VAL A 226     -20.116  44.222  59.578  1.00 30.42           C  
ATOM   1782  CG2 VAL A 226     -20.700  45.347  57.409  1.00 30.42           C  
ATOM   1783  N   ALA A 227     -16.311  43.857  59.188  1.00 26.78           N  
ATOM   1784  CA  ALA A 227     -15.635  43.785  60.480  1.00 26.78           C  
ATOM   1785  C   ALA A 227     -16.410  42.903  61.456  1.00 26.78           C  
ATOM   1786  CB  ALA A 227     -15.452  45.184  61.064  1.00 26.78           C  
ATOM   1787  O   ALA A 227     -17.635  43.003  61.555  1.00 26.78           O  
ATOM   1788  N   ASP A 228     -15.689  41.915  62.116  1.00 27.21           N  
ATOM   1789  CA  ASP A 228     -15.153  41.740  63.462  1.00 27.21           C  
ATOM   1790  C   ASP A 228     -15.652  40.440  64.088  1.00 27.21           C  
ATOM   1791  CB  ASP A 228     -15.532  42.929  64.348  1.00 27.21           C  
ATOM   1792  O   ASP A 228     -16.843  40.129  64.019  1.00 27.21           O  
ATOM   1793  CG  ASP A 228     -14.356  43.842  64.650  1.00 27.21           C  
ATOM   1794  OD1 ASP A 228     -13.458  43.445  65.422  1.00 27.21           O  
ATOM   1795  OD2 ASP A 228     -14.330  44.971  64.112  1.00 27.21           O  
ATOM   1796  N   ALA A 229     -14.704  39.540  64.573  1.00 25.60           N  
ATOM   1797  CA  ALA A 229     -14.112  39.289  65.885  1.00 25.60           C  
ATOM   1798  C   ALA A 229     -14.494  37.906  66.404  1.00 25.60           C  
ATOM   1799  CB  ALA A 229     -14.545  40.365  66.878  1.00 25.60           C  
ATOM   1800  O   ALA A 229     -15.653  37.496  66.302  1.00 25.60           O  
ATOM   1801  N   LYS A 230     -13.459  37.107  66.759  1.00 26.30           N  
ATOM   1802  CA  LYS A 230     -12.932  36.759  68.076  1.00 26.30           C  
ATOM   1803  C   LYS A 230     -12.829  35.246  68.245  1.00 26.30           C  
ATOM   1804  CB  LYS A 230     -13.810  37.351  69.179  1.00 26.30           C  
ATOM   1805  O   LYS A 230     -13.789  34.520  67.977  1.00 26.30           O  
ATOM   1806  CG  LYS A 230     -13.151  37.373  70.550  1.00 26.30           C  
ATOM   1807  CD  LYS A 230     -12.703  38.778  70.933  1.00 26.30           C  
ATOM   1808  CE  LYS A 230     -12.100  38.812  72.331  1.00 26.30           C  
ATOM   1809  NZ  LYS A 230     -12.003  40.206  72.859  1.00 26.30           N  
ATOM   1810  N   VAL A 231     -11.640  34.643  68.374  1.00 23.62           N  
ATOM   1811  CA  VAL A 231     -10.609  34.012  69.192  1.00 23.62           C  
ATOM   1812  C   VAL A 231     -11.259  33.246  70.342  1.00 23.62           C  
ATOM   1813  CB  VAL A 231      -9.607  35.052  69.743  1.00 23.62           C  
ATOM   1814  O   VAL A 231     -12.140  33.772  71.027  1.00 23.62           O  
ATOM   1815  CG1 VAL A 231      -8.571  34.379  70.641  1.00 23.62           C  
ATOM   1816  CG2 VAL A 231      -8.923  35.792  68.595  1.00 23.62           C  
ATOM   1817  N   GLU A 232     -10.956  31.949  70.469  1.00 32.79           N  
ATOM   1818  CA  GLU A 232     -10.745  31.293  71.756  1.00 32.79           C  
ATOM   1819  C   GLU A 232     -10.077  29.932  71.578  1.00 32.79           C  
ATOM   1820  CB  GLU A 232     -12.072  31.134  72.502  1.00 32.79           C  
ATOM   1821  O   GLU A 232     -10.519  29.120  70.763  1.00 32.79           O  
ATOM   1822  CG  GLU A 232     -12.040  31.658  73.931  1.00 32.79           C  
ATOM   1823  CD  GLU A 232     -13.201  31.162  74.778  1.00 32.79           C  
ATOM   1824  OE1 GLU A 232     -13.031  31.008  76.009  1.00 32.79           O  
ATOM   1825  OE2 GLU A 232     -14.288  30.924  74.206  1.00 32.79           O  
ATOM   1826  N   LYS A 233      -8.770  29.674  71.788  1.00 33.95           N  
ATOM   1827  CA  LYS A 233      -7.843  28.771  72.466  1.00 33.95           C  
ATOM   1828  C   LYS A 233      -8.396  28.331  73.819  1.00 33.95           C  
ATOM   1829  CB  LYS A 233      -6.480  29.440  72.650  1.00 33.95           C  
ATOM   1830  O   LYS A 233      -8.968  29.138  74.555  1.00 33.95           O  
ATOM   1831  CG  LYS A 233      -5.313  28.621  72.120  1.00 33.95           C  
ATOM   1832  CD  LYS A 233      -3.993  29.367  72.271  1.00 33.95           C  
ATOM   1833  CE  LYS A 233      -2.831  28.573  71.688  1.00 33.95           C  
ATOM   1834  NZ  LYS A 233      -1.563  29.363  71.692  1.00 33.95           N  
ATOM   1835  N   PRO A 234      -7.906  27.188  74.396  1.00 39.25           N  
ATOM   1836  CA  PRO A 234      -6.661  26.576  74.868  1.00 39.25           C  
ATOM   1837  C   PRO A 234      -6.820  25.094  75.200  1.00 39.25           C  
ATOM   1838  CB  PRO A 234      -6.326  27.384  76.125  1.00 39.25           C  
ATOM   1839  O   PRO A 234      -7.945  24.602  75.318  1.00 39.25           O  
ATOM   1840  CG  PRO A 234      -7.651  27.706  76.737  1.00 39.25           C  
ATOM   1841  CD  PRO A 234      -8.732  27.258  75.796  1.00 39.25           C  
ATOM   1842  N   GLU A 235      -5.687  24.287  75.189  1.00 25.00           N  
ATOM   1843  CA  GLU A 235      -4.575  23.623  75.864  1.00 25.00           C  
ATOM   1844  C   GLU A 235      -5.073  22.698  76.970  1.00 25.00           C  
ATOM   1845  CB  GLU A 235      -3.603  24.656  76.440  1.00 25.00           C  
ATOM   1846  O   GLU A 235      -5.963  23.065  77.740  1.00 25.00           O  
ATOM   1847  CG  GLU A 235      -2.579  25.165  75.436  1.00 25.00           C  
ATOM   1848  CD  GLU A 235      -1.342  25.761  76.089  1.00 25.00           C  
ATOM   1849  OE1 GLU A 235      -0.233  25.627  75.523  1.00 25.00           O  
ATOM   1850  OE2 GLU A 235      -1.483  26.365  77.175  1.00 25.00           O  
ATOM   1851  N   LYS A 236      -4.515  21.453  76.981  1.00 22.56           N  
ATOM   1852  CA  LYS A 236      -3.570  20.639  77.740  1.00 22.56           C  
ATOM   1853  C   LYS A 236      -4.238  20.021  78.965  1.00 22.56           C  
ATOM   1854  CB  LYS A 236      -2.363  21.476  78.167  1.00 22.56           C  
ATOM   1855  O   LYS A 236      -4.968  20.700  79.690  1.00 22.56           O  
ATOM   1856  CG  LYS A 236      -1.025  20.783  77.960  1.00 22.56           C  
ATOM   1857  CD  LYS A 236       0.135  21.660  78.411  1.00 22.56           C  
ATOM   1858  CE  LYS A 236       1.478  20.996  78.141  1.00 22.56           C  
ATOM   1859  NZ  LYS A 236       2.620  21.874  78.535  1.00 22.56           N  
ATOM   1860  N   ALA A 237      -3.976  18.679  79.188  1.00 31.13           N  
ATOM   1861  CA  ALA A 237      -3.306  18.111  80.355  1.00 31.13           C  
ATOM   1862  C   ALA A 237      -3.831  16.711  80.662  1.00 31.13           C  
ATOM   1863  CB  ALA A 237      -3.487  19.021  81.568  1.00 31.13           C  
ATOM   1864  O   ALA A 237      -5.040  16.473  80.626  1.00 31.13           O  
ATOM   1865  N   LYS A 238      -2.935  15.671  80.595  1.00 23.54           N  
ATOM   1866  CA  LYS A 238      -2.129  14.709  81.342  1.00 23.54           C  
ATOM   1867  C   LYS A 238      -2.866  14.227  82.589  1.00 23.54           C  
ATOM   1868  CB  LYS A 238      -0.784  15.323  81.732  1.00 23.54           C  
ATOM   1869  O   LYS A 238      -3.414  15.033  83.343  1.00 23.54           O  
ATOM   1870  CG  LYS A 238       0.203  15.436  80.580  1.00 23.54           C  
ATOM   1871  CD  LYS A 238       1.585  15.851  81.066  1.00 23.54           C  
ATOM   1872  CE  LYS A 238       2.594  15.883  79.926  1.00 23.54           C  
ATOM   1873  NZ  LYS A 238       3.850  16.590  80.317  1.00 23.54           N  
ATOM   1874  N   SER A 239      -2.821  12.838  82.777  1.00 29.45           N  
ATOM   1875  CA  SER A 239      -2.507  11.668  83.591  1.00 29.45           C  
ATOM   1876  C   SER A 239      -3.372  11.619  84.846  1.00 29.45           C  
ATOM   1877  CB  SER A 239      -1.028  11.668  83.981  1.00 29.45           C  
ATOM   1878  O   SER A 239      -3.653  12.655  85.453  1.00 29.45           O  
ATOM   1879  OG  SER A 239      -0.260  12.400  83.042  1.00 29.45           O  
ATOM   1880  N   PRO A 240      -3.590  10.412  85.351  1.00 31.39           N  
ATOM   1881  CA  PRO A 240      -2.978   9.812  86.539  1.00 31.39           C  
ATOM   1882  C   PRO A 240      -3.114   8.292  86.568  1.00 31.39           C  
ATOM   1883  CB  PRO A 240      -3.751  10.452  87.695  1.00 31.39           C  
ATOM   1884  O   PRO A 240      -3.989   7.733  85.901  1.00 31.39           O  
ATOM   1885  CG  PRO A 240      -5.146  10.611  87.180  1.00 31.39           C  
ATOM   1886  CD  PRO A 240      -5.162  10.240  85.725  1.00 31.39           C  
ATOM   1887  N   VAL A 241      -2.088   7.494  86.920  1.00 32.83           N  
ATOM   1888  CA  VAL A 241      -1.660   6.388  87.770  1.00 32.83           C  
ATOM   1889  C   VAL A 241      -2.757   6.057  88.780  1.00 32.83           C  
ATOM   1890  CB  VAL A 241      -0.340   6.713  88.504  1.00 32.83           C  
ATOM   1891  O   VAL A 241      -3.319   6.955  89.411  1.00 32.83           O  
ATOM   1892  CG1 VAL A 241       0.268   5.448  89.108  1.00 32.83           C  
ATOM   1893  CG2 VAL A 241       0.649   7.382  87.551  1.00 32.83           C  
ATOM   1894  N   PRO A 242      -2.838   4.680  89.113  1.00 31.11           N  
ATOM   1895  CA  PRO A 242      -2.294   3.998  90.290  1.00 31.11           C  
ATOM   1896  C   PRO A 242      -2.310   2.477  90.150  1.00 31.11           C  
ATOM   1897  CB  PRO A 242      -3.221   4.452  91.421  1.00 31.11           C  
ATOM   1898  O   PRO A 242      -3.055   1.937  89.329  1.00 31.11           O  
ATOM   1899  CG  PRO A 242      -4.569   4.569  90.786  1.00 31.11           C  
ATOM   1900  CD  PRO A 242      -4.419   4.360  89.306  1.00 31.11           C  
ATOM   1901  N   LYS A 243      -1.256   1.728  90.620  1.00 24.24           N  
ATOM   1902  CA  LYS A 243      -0.740   0.886  91.695  1.00 24.24           C  
ATOM   1903  C   LYS A 243      -1.691  -0.269  91.995  1.00 24.24           C  
ATOM   1904  CB  LYS A 243      -0.506   1.714  92.960  1.00 24.24           C  
ATOM   1905  O   LYS A 243      -2.896  -0.061  92.158  1.00 24.24           O  
ATOM   1906  CG  LYS A 243       0.633   2.716  92.842  1.00 24.24           C  
ATOM   1907  CD  LYS A 243       0.965   3.346  94.188  1.00 24.24           C  
ATOM   1908  CE  LYS A 243       2.164   4.280  94.089  1.00 24.24           C  
ATOM   1909  NZ  LYS A 243       2.253   5.194  95.267  1.00 24.24           N  
ATOM   1910  N   SER A 244      -1.133  -1.574  92.024  1.00 27.06           N  
ATOM   1911  CA  SER A 244      -0.766  -2.661  92.926  1.00 27.06           C  
ATOM   1912  C   SER A 244      -1.890  -3.684  93.045  1.00 27.06           C  
ATOM   1913  CB  SER A 244      -0.414  -2.114  94.310  1.00 27.06           C  
ATOM   1914  O   SER A 244      -3.067  -3.319  93.089  1.00 27.06           O  
ATOM   1915  OG  SER A 244      -0.576  -0.706  94.350  1.00 27.06           O  
ATOM   1916  N   PRO A 245      -1.672  -4.892  93.723  1.00 36.27           N  
ATOM   1917  CA  PRO A 245      -0.988  -6.171  93.928  1.00 36.27           C  
ATOM   1918  C   PRO A 245      -1.957  -7.329  94.154  1.00 36.27           C  
ATOM   1919  CB  PRO A 245      -0.136  -5.920  95.175  1.00 36.27           C  
ATOM   1920  O   PRO A 245      -3.141  -7.106  94.418  1.00 36.27           O  
ATOM   1921  CG  PRO A 245      -0.964  -5.011  96.026  1.00 36.27           C  
ATOM   1922  CD  PRO A 245      -2.178  -4.600  95.244  1.00 36.27           C  
ATOM   1923  N   VAL A 246      -1.611  -8.607  93.930  1.00 24.53           N  
ATOM   1924  CA  VAL A 246      -1.543  -9.724  94.867  1.00 24.53           C  
ATOM   1925  C   VAL A 246      -2.190 -10.960  94.246  1.00 24.53           C  
ATOM   1926  CB  VAL A 246      -2.228  -9.381  96.209  1.00 24.53           C  
ATOM   1927  O   VAL A 246      -3.280 -10.877  93.675  1.00 24.53           O  
ATOM   1928  CG1 VAL A 246      -3.038 -10.571  96.722  1.00 24.53           C  
ATOM   1929  CG2 VAL A 246      -1.189  -8.952  97.244  1.00 24.53           C  
ATOM   1930  N   GLU A 247      -1.431 -12.064  94.039  1.00 25.00           N  
ATOM   1931  CA  GLU A 247      -1.266 -13.357  94.695  1.00 25.00           C  
ATOM   1932  C   GLU A 247      -2.132 -14.426  94.035  1.00 25.00           C  
ATOM   1933  CB  GLU A 247      -1.604 -13.252  96.184  1.00 25.00           C  
ATOM   1934  O   GLU A 247      -3.313 -14.195  93.764  1.00 25.00           O  
ATOM   1935  CG  GLU A 247      -0.389 -13.058  97.079  1.00 25.00           C  
ATOM   1936  CD  GLU A 247      -0.643 -13.441  98.528  1.00 25.00           C  
ATOM   1937  OE1 GLU A 247       0.215 -14.121  99.136  1.00 25.00           O  
ATOM   1938  OE2 GLU A 247      -1.709 -13.060  99.060  1.00 25.00           O  
ATOM   1939  N   GLU A 248      -1.502 -15.540  93.528  1.00 28.38           N  
ATOM   1940  CA  GLU A 248      -1.606 -16.892  94.070  1.00 28.38           C  
ATOM   1941  C   GLU A 248      -1.713 -17.927  92.953  1.00 28.38           C  
ATOM   1942  CB  GLU A 248      -2.810 -17.005  95.008  1.00 28.38           C  
ATOM   1943  O   GLU A 248      -2.516 -17.772  92.030  1.00 28.38           O  
ATOM   1944  CG  GLU A 248      -2.556 -17.870  96.234  1.00 28.38           C  
ATOM   1945  CD  GLU A 248      -3.831 -18.283  96.952  1.00 28.38           C  
ATOM   1946  OE1 GLU A 248      -3.845 -19.357  97.594  1.00 28.38           O  
ATOM   1947  OE2 GLU A 248      -4.824 -17.525  96.871  1.00 28.38           O  
ATOM   1948  N   LYS A 249      -0.680 -18.772  92.754  1.00 25.06           N  
ATOM   1949  CA  LYS A 249      -0.316 -20.154  93.052  1.00 25.06           C  
ATOM   1950  C   LYS A 249      -1.061 -21.128  92.143  1.00 25.06           C  
ATOM   1951  CB  LYS A 249      -0.604 -20.481  94.518  1.00 25.06           C  
ATOM   1952  O   LYS A 249      -2.283 -21.045  92.005  1.00 25.06           O  
ATOM   1953  CG  LYS A 249       0.493 -20.043  95.477  1.00 25.06           C  
ATOM   1954  CD  LYS A 249       0.514 -20.905  96.733  1.00 25.06           C  
ATOM   1955  CE  LYS A 249       1.583 -20.441  97.713  1.00 25.06           C  
ATOM   1956  NZ  LYS A 249       1.582 -21.258  98.962  1.00 25.06           N  
ATOM   1957  N   GLY A 250      -0.305 -21.851  91.324  1.00 27.36           N  
ATOM   1958  CA  GLY A 250      -0.113 -23.288  91.439  1.00 27.36           C  
ATOM   1959  C   GLY A 250      -0.480 -24.042  90.175  1.00 27.36           C  
ATOM   1960  O   GLY A 250      -1.492 -23.742  89.538  1.00 27.36           O  
ATOM   1961  N   LYS A 251       0.545 -24.579  89.438  1.00 25.34           N  
ATOM   1962  CA  LYS A 251       0.983 -25.964  89.295  1.00 25.34           C  
ATOM   1963  C   LYS A 251       0.556 -26.540  87.947  1.00 25.34           C  
ATOM   1964  CB  LYS A 251       0.427 -26.823  90.431  1.00 25.34           C  
ATOM   1965  O   LYS A 251      -0.625 -26.497  87.595  1.00 25.34           O  
ATOM   1966  CG  LYS A 251       1.172 -26.666  91.748  1.00 25.34           C  
ATOM   1967  CD  LYS A 251       0.603 -27.579  92.826  1.00 25.34           C  
ATOM   1968  CE  LYS A 251       1.343 -27.417  94.147  1.00 25.34           C  
ATOM   1969  NZ  LYS A 251       0.783 -28.305  95.209  1.00 25.34           N  
ATOM   1970  N   SER A 252       1.585 -26.724  87.021  1.00 28.30           N  
ATOM   1971  CA  SER A 252       2.384 -27.825  86.494  1.00 28.30           C  
ATOM   1972  C   SER A 252       1.943 -28.202  85.084  1.00 28.30           C  
ATOM   1973  CB  SER A 252       2.288 -29.045  87.410  1.00 28.30           C  
ATOM   1974  O   SER A 252       0.746 -28.237  84.791  1.00 28.30           O  
ATOM   1975  OG  SER A 252       0.941 -29.462  87.553  1.00 28.30           O  
ATOM   1976  N   PRO A 253       2.912 -28.733  84.361  1.00 31.54           N  
ATOM   1977  CA  PRO A 253       3.553 -28.820  83.047  1.00 31.54           C  
ATOM   1978  C   PRO A 253       3.224 -30.119  82.314  1.00 31.54           C  
ATOM   1979  CB  PRO A 253       5.046 -28.742  83.377  1.00 31.54           C  
ATOM   1980  O   PRO A 253       2.639 -31.032  82.902  1.00 31.54           O  
ATOM   1981  CG  PRO A 253       5.189 -29.472  84.673  1.00 31.54           C  
ATOM   1982  CD  PRO A 253       3.818 -29.806  85.187  1.00 31.54           C  
ATOM   1983  N   VAL A 254       3.276 -30.163  81.001  1.00 23.51           N  
ATOM   1984  CA  VAL A 254       3.902 -30.843  79.872  1.00 23.51           C  
ATOM   1985  C   VAL A 254       3.108 -32.098  79.519  1.00 23.51           C  
ATOM   1986  CB  VAL A 254       5.372 -31.211  80.176  1.00 23.51           C  
ATOM   1987  O   VAL A 254       2.818 -32.923  80.390  1.00 23.51           O  
ATOM   1988  CG1 VAL A 254       6.127 -31.530  78.887  1.00 23.51           C  
ATOM   1989  CG2 VAL A 254       6.059 -30.077  80.934  1.00 23.51           C  
ATOM   1990  N   PRO A 255       2.882 -32.228  78.241  1.00 35.01           N  
ATOM   1991  CA  PRO A 255       3.504 -33.354  77.540  1.00 35.01           C  
ATOM   1992  C   PRO A 255       3.977 -32.986  76.135  1.00 35.01           C  
ATOM   1993  CB  PRO A 255       2.384 -34.396  77.484  1.00 35.01           C  
ATOM   1994  O   PRO A 255       3.391 -32.111  75.492  1.00 35.01           O  
ATOM   1995  CG  PRO A 255       1.129 -33.600  77.329  1.00 35.01           C  
ATOM   1996  CD  PRO A 255       1.467 -32.144  77.470  1.00 35.01           C  
ATOM   1997  N   LYS A 256       5.297 -32.785  75.910  1.00 24.19           N  
ATOM   1998  CA  LYS A 256       6.266 -33.158  74.883  1.00 24.19           C  
ATOM   1999  C   LYS A 256       6.226 -34.658  74.608  1.00 24.19           C  
ATOM   2000  CB  LYS A 256       7.677 -32.739  75.299  1.00 24.19           C  
ATOM   2001  O   LYS A 256       6.259 -35.466  75.538  1.00 24.19           O  
ATOM   2002  CG  LYS A 256       7.907 -31.235  75.282  1.00 24.19           C  
ATOM   2003  CD  LYS A 256       9.366 -30.889  75.548  1.00 24.19           C  
ATOM   2004  CE  LYS A 256       9.605 -29.386  75.495  1.00 24.19           C  
ATOM   2005  NZ  LYS A 256      10.967 -29.023  75.987  1.00 24.19           N  
ATOM   2006  N   SER A 257       5.791 -34.973  73.488  1.00 28.92           N  
ATOM   2007  CA  SER A 257       6.376 -36.075  72.731  1.00 28.92           C  
ATOM   2008  C   SER A 257       6.245 -35.846  71.229  1.00 28.92           C  
ATOM   2009  CB  SER A 257       5.713 -37.399  73.113  1.00 28.92           C  
ATOM   2010  O   SER A 257       5.202 -35.391  70.754  1.00 28.92           O  
ATOM   2011  OG  SER A 257       4.303 -37.304  73.008  1.00 28.92           O  
ATOM   2012  N   PRO A 258       7.349 -36.293  70.593  1.00 30.49           N  
ATOM   2013  CA  PRO A 258       8.043 -36.341  69.303  1.00 30.49           C  
ATOM   2014  C   PRO A 258       7.694 -37.587  68.492  1.00 30.49           C  
ATOM   2015  CB  PRO A 258       9.522 -36.343  69.698  1.00 30.49           C  
ATOM   2016  O   PRO A 258       7.179 -38.563  69.043  1.00 30.49           O  
ATOM   2017  CG  PRO A 258       9.578 -37.137  70.963  1.00 30.49           C  
ATOM   2018  CD  PRO A 258       8.174 -37.446  71.396  1.00 30.49           C  
ATOM   2019  N   VAL A 259       7.670 -37.532  67.182  1.00 24.36           N  
ATOM   2020  CA  VAL A 259       8.365 -38.307  66.160  1.00 24.36           C  
ATOM   2021  C   VAL A 259       7.349 -38.968  65.232  1.00 24.36           C  
ATOM   2022  CB  VAL A 259       9.287 -39.377  66.788  1.00 24.36           C  
ATOM   2023  O   VAL A 259       6.400 -39.606  65.693  1.00 24.36           O  
ATOM   2024  CG1 VAL A 259       9.920 -40.248  65.705  1.00 24.36           C  
ATOM   2025  CG2 VAL A 259      10.365 -38.715  67.644  1.00 24.36           C  
ATOM   2026  N   GLU A 260       7.343 -38.570  63.964  1.00 32.59           N  
ATOM   2027  CA  GLU A 260       7.289 -39.592  62.923  1.00 32.59           C  
ATOM   2028  C   GLU A 260       7.883 -39.079  61.614  1.00 32.59           C  
ATOM   2029  CB  GLU A 260       5.848 -40.058  62.699  1.00 32.59           C  
ATOM   2030  O   GLU A 260       7.524 -37.996  61.146  1.00 32.59           O  
ATOM   2031  CG  GLU A 260       5.358 -41.059  63.735  1.00 32.59           C  
ATOM   2032  CD  GLU A 260       4.114 -41.815  63.297  1.00 32.59           C  
ATOM   2033  OE1 GLU A 260       3.872 -42.933  63.805  1.00 32.59           O  
ATOM   2034  OE2 GLU A 260       3.375 -41.285  62.437  1.00 32.59           O  
ATOM   2035  N   GLU A 261       9.163 -39.340  61.329  1.00 25.70           N  
ATOM   2036  CA  GLU A 261      10.004 -40.014  60.343  1.00 25.70           C  
ATOM   2037  C   GLU A 261       9.223 -41.091  59.596  1.00 25.70           C  
ATOM   2038  CB  GLU A 261      11.235 -40.627  61.015  1.00 25.70           C  
ATOM   2039  O   GLU A 261       8.583 -41.943  60.216  1.00 25.70           O  
ATOM   2040  CG  GLU A 261      12.497 -40.555  60.168  1.00 25.70           C  
ATOM   2041  CD  GLU A 261      13.663 -41.329  60.762  1.00 25.70           C  
ATOM   2042  OE1 GLU A 261      14.661 -41.568  60.045  1.00 25.70           O  
ATOM   2043  OE2 GLU A 261      13.578 -41.699  61.954  1.00 25.70           O  
ATOM   2044  N   LYS A 262       8.874 -40.919  58.362  1.00 32.01           N  
ATOM   2045  CA  LYS A 262       8.720 -42.015  57.410  1.00 32.01           C  
ATOM   2046  C   LYS A 262       8.877 -41.523  55.975  1.00 32.01           C  
ATOM   2047  CB  LYS A 262       7.360 -42.693  57.586  1.00 32.01           C  
ATOM   2048  O   LYS A 262       8.294 -40.505  55.595  1.00 32.01           O  
ATOM   2049  CG  LYS A 262       7.312 -43.698  58.728  1.00 32.01           C  
ATOM   2050  CD  LYS A 262       6.145 -44.664  58.573  1.00 32.01           C  
ATOM   2051  CE  LYS A 262       6.069 -45.642  59.737  1.00 32.01           C  
ATOM   2052  NZ  LYS A 262       4.963 -46.630  59.560  1.00 32.01           N  
ATOM   2053  N   GLY A 263      10.058 -41.785  55.388  1.00 28.77           N  
ATOM   2054  CA  GLY A 263      10.449 -42.806  54.430  1.00 28.77           C  
ATOM   2055  C   GLY A 263      10.575 -42.278  53.013  1.00 28.77           C  
ATOM   2056  O   GLY A 263       9.712 -41.534  52.543  1.00 28.77           O  
ATOM   2057  N   LYS A 264      11.783 -41.966  52.627  1.00 24.51           N  
ATOM   2058  CA  LYS A 264      12.735 -42.277  51.566  1.00 24.51           C  
ATOM   2059  C   LYS A 264      12.546 -43.703  51.057  1.00 24.51           C  
ATOM   2060  CB  LYS A 264      14.170 -42.082  52.058  1.00 24.51           C  
ATOM   2061  O   LYS A 264      12.532 -44.652  51.844  1.00 24.51           O  
ATOM   2062  CG  LYS A 264      14.564 -40.626  52.259  1.00 24.51           C  
ATOM   2063  CD  LYS A 264      16.011 -40.496  52.715  1.00 24.51           C  
ATOM   2064  CE  LYS A 264      16.393 -39.042  52.959  1.00 24.51           C  
ATOM   2065  NZ  LYS A 264      17.837 -38.901  53.312  1.00 24.51           N  
ATOM   2066  N   SER A 265      12.013 -43.867  49.923  1.00 29.62           N  
ATOM   2067  CA  SER A 265      12.299 -44.954  48.993  1.00 29.62           C  
ATOM   2068  C   SER A 265      12.870 -44.425  47.681  1.00 29.62           C  
ATOM   2069  CB  SER A 265      11.035 -45.770  48.716  1.00 29.62           C  
ATOM   2070  O   SER A 265      12.350 -43.461  47.116  1.00 29.62           O  
ATOM   2071  OG  SER A 265       9.965 -44.924  48.333  1.00 29.62           O  
ATOM   2072  N   PRO A 266      14.052 -45.031  47.224  1.00 30.18           N  
ATOM   2073  CA  PRO A 266      15.056 -45.024  46.158  1.00 30.18           C  
ATOM   2074  C   PRO A 266      14.608 -45.797  44.920  1.00 30.18           C  
ATOM   2075  CB  PRO A 266      16.269 -45.692  46.810  1.00 30.18           C  
ATOM   2076  O   PRO A 266      13.683 -46.610  44.997  1.00 30.18           O  
ATOM   2077  CG  PRO A 266      15.690 -46.726  47.722  1.00 30.18           C  
ATOM   2078  CD  PRO A 266      14.201 -46.538  47.772  1.00 30.18           C  
ATOM   2079  N   VAL A 267      15.072 -45.323  43.750  1.00 28.09           N  
ATOM   2080  CA  VAL A 267      15.797 -45.650  42.527  1.00 28.09           C  
ATOM   2081  C   VAL A 267      15.608 -47.128  42.193  1.00 28.09           C  
ATOM   2082  CB  VAL A 267      17.302 -45.321  42.654  1.00 28.09           C  
ATOM   2083  O   VAL A 267      15.852 -47.997  43.033  1.00 28.09           O  
ATOM   2084  CG1 VAL A 267      17.980 -45.358  41.286  1.00 28.09           C  
ATOM   2085  CG2 VAL A 267      17.495 -43.957  43.313  1.00 28.09           C  
ATOM   2086  N   PRO A 268      15.311 -47.379  40.935  1.00 36.18           N  
ATOM   2087  CA  PRO A 268      15.798 -48.584  40.261  1.00 36.18           C  
ATOM   2088  C   PRO A 268      17.025 -48.320  39.393  1.00 36.18           C  
ATOM   2089  CB  PRO A 268      14.605 -49.015  39.403  1.00 36.18           C  
ATOM   2090  O   PRO A 268      17.155 -47.239  38.813  1.00 36.18           O  
ATOM   2091  CG  PRO A 268      13.862 -47.749  39.120  1.00 36.18           C  
ATOM   2092  CD  PRO A 268      14.441 -46.655  39.970  1.00 36.18           C  
ATOM   2093  N   LYS A 269      18.223 -48.805  39.770  1.00 26.86           N  
ATOM   2094  CA  LYS A 269      19.372 -49.538  39.246  1.00 26.86           C  
ATOM   2095  C   LYS A 269      18.927 -50.702  38.364  1.00 26.86           C  
ATOM   2096  CB  LYS A 269      20.248 -50.052  40.389  1.00 26.86           C  
ATOM   2097  O   LYS A 269      18.094 -51.513  38.773  1.00 26.86           O  
ATOM   2098  CG  LYS A 269      21.005 -48.959  41.129  1.00 26.86           C  
ATOM   2099  CD  LYS A 269      21.965 -49.542  42.158  1.00 26.86           C  
ATOM   2100  CE  LYS A 269      22.751 -48.451  42.872  1.00 26.86           C  
ATOM   2101  NZ  LYS A 269      23.501 -48.987  44.047  1.00 26.86           N  
ATOM   2102  N   SER A 270      19.432 -50.640  37.139  1.00 33.67           N  
ATOM   2103  CA  SER A 270      20.080 -51.608  36.260  1.00 33.67           C  
ATOM   2104  C   SER A 270      21.024 -50.919  35.281  1.00 33.67           C  
ATOM   2105  CB  SER A 270      19.035 -52.417  35.491  1.00 33.67           C  
ATOM   2106  O   SER A 270      20.714 -49.844  34.763  1.00 33.67           O  
ATOM   2107  OG  SER A 270      18.161 -51.560  34.776  1.00 33.67           O  
ATOM   2108  N   PRO A 271      22.068 -51.710  34.786  1.00 36.74           N  
ATOM   2109  CA  PRO A 271      23.521 -51.793  34.620  1.00 36.74           C  
ATOM   2110  C   PRO A 271      23.949 -51.788  33.154  1.00 36.74           C  
ATOM   2111  CB  PRO A 271      23.877 -53.124  35.288  1.00 36.74           C  
ATOM   2112  O   PRO A 271      23.133 -52.051  32.268  1.00 36.74           O  
ATOM   2113  CG  PRO A 271      22.722 -54.023  34.986  1.00 36.74           C  
ATOM   2114  CD  PRO A 271      21.650 -53.214  34.315  1.00 36.74           C  
ATOM   2115  N   VAL A 272      25.130 -51.327  32.871  1.00 24.91           N  
ATOM   2116  CA  VAL A 272      26.469 -51.704  32.427  1.00 24.91           C  
ATOM   2117  C   VAL A 272      26.405 -52.259  31.006  1.00 24.91           C  
ATOM   2118  CB  VAL A 272      27.111 -52.740  33.376  1.00 24.91           C  
ATOM   2119  O   VAL A 272      25.612 -53.159  30.720  1.00 24.91           O  
ATOM   2120  CG1 VAL A 272      28.462 -53.203  32.835  1.00 24.91           C  
ATOM   2121  CG2 VAL A 272      27.266 -52.155  34.778  1.00 24.91           C  
ATOM   2122  N   GLU A 273      27.019 -51.516  30.070  1.00 33.91           N  
ATOM   2123  CA  GLU A 273      27.880 -52.120  29.057  1.00 33.91           C  
ATOM   2124  C   GLU A 273      28.925 -51.126  28.558  1.00 33.91           C  
ATOM   2125  CB  GLU A 273      27.046 -52.641  27.884  1.00 33.91           C  
ATOM   2126  O   GLU A 273      28.591 -49.996  28.196  1.00 33.91           O  
ATOM   2127  CG  GLU A 273      26.338 -53.958  28.170  1.00 33.91           C  
ATOM   2128  CD  GLU A 273      26.005 -54.745  26.912  1.00 33.91           C  
ATOM   2129  OE1 GLU A 273      25.851 -55.984  26.995  1.00 33.91           O  
ATOM   2130  OE2 GLU A 273      25.898 -54.117  25.835  1.00 33.91           O  
ATOM   2131  N   GLU A 274      30.163 -51.198  29.013  1.00 25.62           N  
ATOM   2132  CA  GLU A 274      31.524 -51.591  28.657  1.00 25.62           C  
ATOM   2133  C   GLU A 274      31.774 -51.421  27.162  1.00 25.62           C  
ATOM   2134  CB  GLU A 274      31.791 -53.040  29.074  1.00 25.62           C  
ATOM   2135  O   GLU A 274      30.964 -51.852  26.338  1.00 25.62           O  
ATOM   2136  CG  GLU A 274      33.213 -53.288  29.557  1.00 25.62           C  
ATOM   2137  CD  GLU A 274      33.514 -54.757  29.807  1.00 25.62           C  
ATOM   2138  OE1 GLU A 274      34.702 -55.112  29.982  1.00 25.62           O  
ATOM   2139  OE2 GLU A 274      32.555 -55.560  29.825  1.00 25.62           O  
ATOM   2140  N   LYS A 275      32.754 -50.620  26.803  1.00 30.80           N  
ATOM   2141  CA  LYS A 275      33.956 -51.008  26.072  1.00 30.80           C  
ATOM   2142  C   LYS A 275      34.340 -49.950  25.042  1.00 30.80           C  
ATOM   2143  CB  LYS A 275      33.754 -52.359  25.385  1.00 30.80           C  
ATOM   2144  O   LYS A 275      33.499 -49.506  24.258  1.00 30.80           O  
ATOM   2145  CG  LYS A 275      33.952 -53.557  26.302  1.00 30.80           C  
ATOM   2146  CD  LYS A 275      34.287 -54.816  25.513  1.00 30.80           C  
ATOM   2147  CE  LYS A 275      34.450 -56.023  26.427  1.00 30.80           C  
ATOM   2148  NZ  LYS A 275      34.809 -57.254  25.661  1.00 30.80           N  
ATOM   2149  N   GLY A 276      35.403 -49.222  25.318  1.00 33.51           N  
ATOM   2150  CA  GLY A 276      36.590 -49.337  24.485  1.00 33.51           C  
ATOM   2151  C   GLY A 276      37.323 -48.021  24.306  1.00 33.51           C  
ATOM   2152  O   GLY A 276      36.698 -46.980  24.090  1.00 33.51           O  
ATOM   2153  N   LYS A 277      38.425 -47.778  25.015  1.00 28.02           N  
ATOM   2154  CA  LYS A 277      39.850 -47.867  24.711  1.00 28.02           C  
ATOM   2155  C   LYS A 277      40.320 -46.651  23.918  1.00 28.02           C  
ATOM   2156  CB  LYS A 277      40.155 -49.149  23.935  1.00 28.02           C  
ATOM   2157  O   LYS A 277      39.751 -46.327  22.874  1.00 28.02           O  
ATOM   2158  CG  LYS A 277      40.081 -50.414  24.776  1.00 28.02           C  
ATOM   2159  CD  LYS A 277      40.475 -51.645  23.970  1.00 28.02           C  
ATOM   2160  CE  LYS A 277      40.391 -52.914  24.808  1.00 28.02           C  
ATOM   2161  NZ  LYS A 277      40.826 -54.117  24.037  1.00 28.02           N  
ATOM   2162  N   SER A 278      41.147 -45.767  24.629  1.00 29.35           N  
ATOM   2163  CA  SER A 278      42.587 -45.553  24.536  1.00 29.35           C  
ATOM   2164  C   SER A 278      42.918 -44.071  24.394  1.00 29.35           C  
ATOM   2165  CB  SER A 278      43.170 -46.329  23.354  1.00 29.35           C  
ATOM   2166  O   SER A 278      42.263 -43.353  23.635  1.00 29.35           O  
ATOM   2167  OG  SER A 278      42.531 -45.957  22.144  1.00 29.35           O  
ATOM   2168  N   PRO A 279      44.021 -43.697  24.964  1.00 32.05           N  
ATOM   2169  CA  PRO A 279      44.760 -42.582  25.561  1.00 32.05           C  
ATOM   2170  C   PRO A 279      45.676 -41.878  24.562  1.00 32.05           C  
ATOM   2171  CB  PRO A 279      45.574 -43.252  26.670  1.00 32.05           C  
ATOM   2172  O   PRO A 279      45.931 -42.405  23.476  1.00 32.05           O  
ATOM   2173  CG  PRO A 279      45.945 -44.590  26.117  1.00 32.05           C  
ATOM   2174  CD  PRO A 279      45.227 -44.782  24.812  1.00 32.05           C  
ATOM   2175  N   VAL A 280      45.941 -40.581  24.718  1.00 28.89           N  
ATOM   2176  CA  VAL A 280      47.018 -39.623  24.950  1.00 28.89           C  
ATOM   2177  C   VAL A 280      47.733 -39.321  23.635  1.00 28.89           C  
ATOM   2178  CB  VAL A 280      48.026 -40.146  25.998  1.00 28.89           C  
ATOM   2179  O   VAL A 280      48.022 -40.232  22.855  1.00 28.89           O  
ATOM   2180  CG1 VAL A 280      48.946 -39.021  26.470  1.00 28.89           C  
ATOM   2181  CG2 VAL A 280      47.290 -40.771  27.181  1.00 28.89           C  
ATOM   2182  N   PRO A 281      48.552 -38.162  23.501  1.00 36.89           N  
ATOM   2183  CA  PRO A 281      49.433 -37.462  24.438  1.00 36.89           C  
ATOM   2184  C   PRO A 281      49.636 -35.993  24.072  1.00 36.89           C  
ATOM   2185  CB  PRO A 281      50.748 -38.238  24.334  1.00 36.89           C  
ATOM   2186  O   PRO A 281      49.436 -35.608  22.917  1.00 36.89           O  
ATOM   2187  CG  PRO A 281      50.838 -38.646  22.899  1.00 36.89           C  
ATOM   2188  CD  PRO A 281      49.550 -38.280  22.217  1.00 36.89           C  
ATOM   2189  N   LYS A 282      49.414 -35.123  25.003  1.00 28.60           N  
ATOM   2190  CA  LYS A 282      49.926 -33.828  25.441  1.00 28.60           C  
ATOM   2191  C   LYS A 282      51.437 -33.875  25.647  1.00 28.60           C  
ATOM   2192  CB  LYS A 282      49.235 -33.387  26.732  1.00 28.60           C  
ATOM   2193  O   LYS A 282      51.951 -34.780  26.309  1.00 28.60           O  
ATOM   2194  CG  LYS A 282      47.769 -33.018  26.555  1.00 28.60           C  
ATOM   2195  CD  LYS A 282      47.171 -32.470  27.844  1.00 28.60           C  
ATOM   2196  CE  LYS A 282      45.710 -32.079  27.661  1.00 28.60           C  
ATOM   2197  NZ  LYS A 282      45.057 -31.755  28.964  1.00 28.60           N  
ATOM   2198  N   SER A 283      52.145 -33.295  24.788  1.00 30.19           N  
ATOM   2199  CA  SER A 283      53.514 -32.794  24.731  1.00 30.19           C  
ATOM   2200  C   SER A 283      53.650 -31.470  25.475  1.00 30.19           C  
ATOM   2201  CB  SER A 283      53.963 -32.621  23.280  1.00 30.19           C  
ATOM   2202  O   SER A 283      52.751 -30.628  25.423  1.00 30.19           O  
ATOM   2203  OG  SER A 283      52.982 -31.926  22.530  1.00 30.19           O  
ATOM   2204  N   PRO A 284      54.893 -31.255  26.048  1.00 37.71           N  
ATOM   2205  CA  PRO A 284      55.551 -30.725  27.244  1.00 37.71           C  
ATOM   2206  C   PRO A 284      55.910 -29.246  27.114  1.00 37.71           C  
ATOM   2207  CB  PRO A 284      56.812 -31.585  27.364  1.00 37.71           C  
ATOM   2208  O   PRO A 284      55.991 -28.723  26.000  1.00 37.71           O  
ATOM   2209  CG  PRO A 284      57.228 -31.850  25.953  1.00 37.71           C  
ATOM   2210  CD  PRO A 284      56.165 -31.319  25.034  1.00 37.71           C  
ATOM   2211  N   VAL A 285      55.942 -28.584  28.212  1.00 26.93           N  
ATOM   2212  CA  VAL A 285      56.665 -27.800  29.208  1.00 26.93           C  
ATOM   2213  C   VAL A 285      57.714 -26.930  28.520  1.00 26.93           C  
ATOM   2214  CB  VAL A 285      57.334 -28.705  30.267  1.00 26.93           C  
ATOM   2215  O   VAL A 285      58.527 -27.429  27.738  1.00 26.93           O  
ATOM   2216  CG1 VAL A 285      58.158 -27.872  31.247  1.00 26.93           C  
ATOM   2217  CG2 VAL A 285      56.280 -29.523  31.011  1.00 26.93           C  
ATOM   2218  N   GLU A 286      57.516 -25.607  28.565  1.00 34.45           N  
ATOM   2219  CA  GLU A 286      58.626 -24.695  28.821  1.00 34.45           C  
ATOM   2220  C   GLU A 286      58.182 -23.510  29.674  1.00 34.45           C  
ATOM   2221  CB  GLU A 286      59.229 -24.199  27.504  1.00 34.45           C  
ATOM   2222  O   GLU A 286      57.170 -22.871  29.379  1.00 34.45           O  
ATOM   2223  CG  GLU A 286      60.211 -25.174  26.872  1.00 34.45           C  
ATOM   2224  CD  GLU A 286      61.098 -24.533  25.817  1.00 34.45           C  
ATOM   2225  OE1 GLU A 286      62.147 -25.120  25.467  1.00 34.45           O  
ATOM   2226  OE2 GLU A 286      60.742 -23.433  25.337  1.00 34.45           O  
ATOM   2227  N   GLU A 287      58.459 -23.503  30.951  1.00 26.81           N  
ATOM   2228  CA  GLU A 287      59.174 -22.852  32.044  1.00 26.81           C  
ATOM   2229  C   GLU A 287      59.882 -21.588  31.565  1.00 26.81           C  
ATOM   2230  CB  GLU A 287      60.184 -23.814  32.675  1.00 26.81           C  
ATOM   2231  O   GLU A 287      60.600 -21.614  30.564  1.00 26.81           O  
ATOM   2232  CG  GLU A 287      60.110 -23.875  34.193  1.00 26.81           C  
ATOM   2233  CD  GLU A 287      61.281 -24.613  34.822  1.00 26.81           C  
ATOM   2234  OE1 GLU A 287      61.462 -24.524  36.057  1.00 26.81           O  
ATOM   2235  OE2 GLU A 287      62.024 -25.286  34.073  1.00 26.81           O  
ATOM   2236  N   LYS A 288      59.522 -20.460  32.066  1.00 34.58           N  
ATOM   2237  CA  LYS A 288      60.456 -19.525  32.685  1.00 34.58           C  
ATOM   2238  C   LYS A 288      59.721 -18.327  33.280  1.00 34.58           C  
ATOM   2239  CB  LYS A 288      61.495 -19.050  31.668  1.00 34.58           C  
ATOM   2240  O   LYS A 288      58.910 -17.692  32.604  1.00 34.58           O  
ATOM   2241  CG  LYS A 288      62.666 -20.005  31.487  1.00 34.58           C  
ATOM   2242  CD  LYS A 288      63.875 -19.299  30.888  1.00 34.58           C  
ATOM   2243  CE  LYS A 288      65.028 -20.266  30.651  1.00 34.58           C  
ATOM   2244  NZ  LYS A 288      66.234 -19.569  30.113  1.00 34.58           N  
ATOM   2245  N   GLY A 289      59.449 -18.347  34.561  1.00 26.94           N  
ATOM   2246  CA  GLY A 289      59.978 -17.703  35.753  1.00 26.94           C  
ATOM   2247  C   GLY A 289      60.266 -16.226  35.555  1.00 26.94           C  
ATOM   2248  O   GLY A 289      60.806 -15.828  34.521  1.00 26.94           O  
ATOM   2249  N   LYS A 290      59.552 -15.367  36.229  1.00 33.76           N  
ATOM   2250  CA  LYS A 290      60.083 -14.449  37.232  1.00 33.76           C  
ATOM   2251  C   LYS A 290      59.108 -13.307  37.503  1.00 33.76           C  
ATOM   2252  CB  LYS A 290      61.434 -13.889  36.785  1.00 33.76           C  
ATOM   2253  O   LYS A 290      58.667 -12.626  36.575  1.00 33.76           O  
ATOM   2254  CG  LYS A 290      62.575 -14.893  36.859  1.00 33.76           C  
ATOM   2255  CD  LYS A 290      63.905 -14.257  36.474  1.00 33.76           C  
ATOM   2256  CE  LYS A 290      65.045 -15.265  36.529  1.00 33.76           C  
ATOM   2257  NZ  LYS A 290      66.360 -14.633  36.209  1.00 33.76           N  
ATOM   2258  N   SER A 291      58.331 -13.367  38.587  1.00 29.66           N  
ATOM   2259  CA  SER A 291      58.119 -12.843  39.933  1.00 29.66           C  
ATOM   2260  C   SER A 291      57.465 -11.466  39.894  1.00 29.66           C  
ATOM   2261  CB  SER A 291      59.443 -12.767  40.694  1.00 29.66           C  
ATOM   2262  O   SER A 291      57.841 -10.618  39.082  1.00 29.66           O  
ATOM   2263  OG  SER A 291      60.370 -11.942  40.009  1.00 29.66           O  
ATOM   2264  N   PRO A 292      56.633 -11.159  40.792  1.00 32.49           N  
ATOM   2265  CA  PRO A 292      55.663 -10.180  41.287  1.00 32.49           C  
ATOM   2266  C   PRO A 292      56.216  -9.326  42.426  1.00 32.49           C  
ATOM   2267  CB  PRO A 292      54.500 -11.049  41.771  1.00 32.49           C  
ATOM   2268  O   PRO A 292      57.252  -9.660  43.006  1.00 32.49           O  
ATOM   2269  CG  PRO A 292      55.147 -12.273  42.335  1.00 32.49           C  
ATOM   2270  CD  PRO A 292      56.613 -12.229  42.013  1.00 32.49           C  
ATOM   2271  N   VAL A 293      55.915  -8.082  42.392  1.00 27.50           N  
ATOM   2272  CA  VAL A 293      55.569  -7.472  43.672  1.00 27.50           C  
ATOM   2273  C   VAL A 293      55.792  -5.962  43.602  1.00 27.50           C  
ATOM   2274  CB  VAL A 293      56.391  -8.078  44.831  1.00 27.50           C  
ATOM   2275  O   VAL A 293      56.829  -5.504  43.117  1.00 27.50           O  
ATOM   2276  CG1 VAL A 293      56.031  -7.410  46.157  1.00 27.50           C  
ATOM   2277  CG2 VAL A 293      56.167  -9.587  44.911  1.00 27.50           C  
ATOM   2278  N   SER A 294      54.718  -5.178  43.724  1.00 28.63           N  
ATOM   2279  CA  SER A 294      54.319  -4.482  44.943  1.00 28.63           C  
ATOM   2280  C   SER A 294      54.291  -2.971  44.733  1.00 28.63           C  
ATOM   2281  CB  SER A 294      55.267  -4.827  46.092  1.00 28.63           C  
ATOM   2282  O   SER A 294      55.200  -2.407  44.121  1.00 28.63           O  
ATOM   2283  OG  SER A 294      56.617  -4.777  45.664  1.00 28.63           O  
ATOM   2284  N   LYS A 295      53.083  -2.388  44.785  1.00 26.17           N  
ATOM   2285  CA  LYS A 295      52.376  -1.621  45.807  1.00 26.17           C  
ATOM   2286  C   LYS A 295      52.799  -0.155  45.784  1.00 26.17           C  
ATOM   2287  CB  LYS A 295      52.626  -2.217  47.193  1.00 26.17           C  
ATOM   2288  O   LYS A 295      53.991   0.154  45.843  1.00 26.17           O  
ATOM   2289  CG  LYS A 295      51.975  -3.575  47.410  1.00 26.17           C  
ATOM   2290  CD  LYS A 295      52.038  -3.999  48.871  1.00 26.17           C  
ATOM   2291  CE  LYS A 295      51.270  -5.291  49.114  1.00 26.17           C  
ATOM   2292  NZ  LYS A 295      51.507  -5.828  50.487  1.00 26.17           N  
ATOM   2293  N   SER A 296      51.855   0.690  45.416  1.00 28.45           N  
ATOM   2294  CA  SER A 296      50.991   1.645  46.103  1.00 28.45           C  
ATOM   2295  C   SER A 296      51.360   3.081  45.746  1.00 28.45           C  
ATOM   2296  CB  SER A 296      51.075   1.450  47.618  1.00 28.45           C  
ATOM   2297  O   SER A 296      52.541   3.429  45.694  1.00 28.45           O  
ATOM   2298  OG  SER A 296      52.395   1.119  48.010  1.00 28.45           O  
ATOM   2299  N   PRO A 297      50.333   3.921  45.790  1.00 33.17           N  
ATOM   2300  CA  PRO A 297      49.998   5.321  45.521  1.00 33.17           C  
ATOM   2301  C   PRO A 297      50.107   6.203  46.763  1.00 33.17           C  
ATOM   2302  CB  PRO A 297      48.551   5.249  45.027  1.00 33.17           C  
ATOM   2303  O   PRO A 297      49.865   5.736  47.879  1.00 33.17           O  
ATOM   2304  CG  PRO A 297      47.950   4.101  45.771  1.00 33.17           C  
ATOM   2305  CD  PRO A 297      49.023   3.454  46.599  1.00 33.17           C  
ATOM   2306  N   VAL A 298      50.857   7.240  46.707  1.00 31.70           N  
ATOM   2307  CA  VAL A 298      50.822   8.354  47.649  1.00 31.70           C  
ATOM   2308  C   VAL A 298      50.562   9.658  46.899  1.00 31.70           C  
ATOM   2309  CB  VAL A 298      52.136   8.456  48.456  1.00 31.70           C  
ATOM   2310  O   VAL A 298      51.200   9.934  45.881  1.00 31.70           O  
ATOM   2311  CG1 VAL A 298      52.081   9.632  49.430  1.00 31.70           C  
ATOM   2312  CG2 VAL A 298      52.405   7.151  49.203  1.00 31.70           C  
ATOM   2313  N   GLU A 299      49.370  10.200  46.899  1.00 28.22           N  
ATOM   2314  CA  GLU A 299      48.642  11.410  47.268  1.00 28.22           C  
ATOM   2315  C   GLU A 299      49.584  12.472  47.829  1.00 28.22           C  
ATOM   2316  CB  GLU A 299      47.545  11.089  48.287  1.00 28.22           C  
ATOM   2317  O   GLU A 299      50.433  12.174  48.671  1.00 28.22           O  
ATOM   2318  CG  GLU A 299      46.206  10.733  47.657  1.00 28.22           C  
ATOM   2319  CD  GLU A 299      45.071  10.654  48.666  1.00 28.22           C  
ATOM   2320  OE1 GLU A 299      43.890  10.697  48.255  1.00 28.22           O  
ATOM   2321  OE2 GLU A 299      45.366  10.549  49.878  1.00 28.22           O  
ATOM   2322  N   GLU A 300      49.535  13.685  47.271  1.00 25.25           N  
ATOM   2323  CA  GLU A 300      49.085  15.051  47.519  1.00 25.25           C  
ATOM   2324  C   GLU A 300      50.170  15.874  48.206  1.00 25.25           C  
ATOM   2325  CB  GLU A 300      47.809  15.052  48.365  1.00 25.25           C  
ATOM   2326  O   GLU A 300      50.781  15.419  49.176  1.00 25.25           O  
ATOM   2327  CG  GLU A 300      46.761  16.051  47.896  1.00 25.25           C  
ATOM   2328  CD  GLU A 300      45.610  16.217  48.876  1.00 25.25           C  
ATOM   2329  OE1 GLU A 300      44.812  17.169  48.719  1.00 25.25           O  
ATOM   2330  OE2 GLU A 300      45.506  15.389  49.808  1.00 25.25           O  
ATOM   2331  N   LYS A 301      50.525  16.983  47.605  1.00 29.50           N  
ATOM   2332  CA  LYS A 301      50.467  18.317  48.196  1.00 29.50           C  
ATOM   2333  C   LYS A 301      51.415  19.277  47.482  1.00 29.50           C  
ATOM   2334  CB  LYS A 301      50.806  18.258  49.687  1.00 29.50           C  
ATOM   2335  O   LYS A 301      52.583  18.953  47.260  1.00 29.50           O  
ATOM   2336  CG  LYS A 301      49.588  18.196  50.596  1.00 29.50           C  
ATOM   2337  CD  LYS A 301      49.921  18.660  52.009  1.00 29.50           C  
ATOM   2338  CE  LYS A 301      48.728  18.509  52.943  1.00 29.50           C  
ATOM   2339  NZ  LYS A 301      49.053  18.951  54.332  1.00 29.50           N  
ATOM   2340  N   ALA A 302      50.888  20.181  46.676  1.00 25.03           N  
ATOM   2341  CA  ALA A 302      50.786  21.629  46.508  1.00 25.03           C  
ATOM   2342  C   ALA A 302      51.638  22.362  47.539  1.00 25.03           C  
ATOM   2343  CB  ALA A 302      49.329  22.074  46.612  1.00 25.03           C  
ATOM   2344  O   ALA A 302      51.577  22.059  48.733  1.00 25.03           O  
ATOM   2345  N   LYS A 303      52.643  23.048  47.123  1.00 31.02           N  
ATOM   2346  CA  LYS A 303      53.072  24.358  47.603  1.00 31.02           C  
ATOM   2347  C   LYS A 303      53.931  25.071  46.562  1.00 31.02           C  
ATOM   2348  CB  LYS A 303      53.846  24.223  48.916  1.00 31.02           C  
ATOM   2349  O   LYS A 303      54.852  24.477  45.998  1.00 31.02           O  
ATOM   2350  CG  LYS A 303      52.960  24.142  50.150  1.00 31.02           C  
ATOM   2351  CD  LYS A 303      53.785  24.123  51.430  1.00 31.02           C  
ATOM   2352  CE  LYS A 303      52.904  23.979  52.663  1.00 31.02           C  
ATOM   2353  NZ  LYS A 303      53.712  23.912  53.917  1.00 31.02           N  
ATOM   2354  N   SER A 304      53.382  26.055  45.813  1.00 30.45           N  
ATOM   2355  CA  SER A 304      53.561  27.454  45.441  1.00 30.45           C  
ATOM   2356  C   SER A 304      54.957  27.949  45.806  1.00 30.45           C  
ATOM   2357  CB  SER A 304      52.507  28.329  46.121  1.00 30.45           C  
ATOM   2358  O   SER A 304      55.498  27.581  46.850  1.00 30.45           O  
ATOM   2359  OG  SER A 304      52.519  28.131  47.525  1.00 30.45           O  
ATOM   2360  N   PRO A 305      55.383  29.051  45.225  1.00 40.11           N  
ATOM   2361  CA  PRO A 305      56.549  29.703  44.625  1.00 40.11           C  
ATOM   2362  C   PRO A 305      57.055  30.885  45.449  1.00 40.11           C  
ATOM   2363  CB  PRO A 305      56.031  30.169  43.262  1.00 40.11           C  
ATOM   2364  O   PRO A 305      56.368  31.340  46.367  1.00 40.11           O  
ATOM   2365  CG  PRO A 305      54.610  30.564  43.509  1.00 40.11           C  
ATOM   2366  CD  PRO A 305      54.245  30.176  44.913  1.00 40.11           C  
ATOM   2367  N   VAL A 306      58.374  31.128  45.327  1.00 40.33           N  
ATOM   2368  CA  VAL A 306      59.047  32.408  45.132  1.00 40.33           C  
ATOM   2369  C   VAL A 306      60.542  32.252  45.399  1.00 40.33           C  
ATOM   2370  CB  VAL A 306      58.454  33.506  46.043  1.00 40.33           C  
ATOM   2371  O   VAL A 306      60.941  31.608  46.373  1.00 40.33           O  
ATOM   2372  CG1 VAL A 306      58.951  34.887  45.618  1.00 40.33           C  
ATOM   2373  CG2 VAL A 306      56.928  33.453  46.018  1.00 40.33           C  
ATOM   2374  N   PRO A 307      61.376  33.157  44.878  1.00 40.64           N  
ATOM   2375  CA  PRO A 307      62.493  33.372  43.956  1.00 40.64           C  
ATOM   2376  C   PRO A 307      63.786  33.752  44.674  1.00 40.64           C  
ATOM   2377  CB  PRO A 307      62.003  34.520  43.070  1.00 40.64           C  
ATOM   2378  O   PRO A 307      63.752  34.177  45.832  1.00 40.64           O  
ATOM   2379  CG  PRO A 307      61.201  35.391  43.982  1.00 40.64           C  
ATOM   2380  CD  PRO A 307      61.072  34.701  45.309  1.00 40.64           C  
ATOM   2381  N   LYS A 308      64.950  33.335  44.129  1.00 30.43           N  
ATOM   2382  CA  LYS A 308      66.364  33.625  44.345  1.00 30.43           C  
ATOM   2383  C   LYS A 308      67.091  33.835  43.019  1.00 30.43           C  
ATOM   2384  CB  LYS A 308      67.030  32.497  45.134  1.00 30.43           C  
ATOM   2385  O   LYS A 308      66.931  33.046  42.086  1.00 30.43           O  
ATOM   2386  CG  LYS A 308      66.681  32.488  46.615  1.00 30.43           C  
ATOM   2387  CD  LYS A 308      67.505  31.458  47.377  1.00 30.43           C  
ATOM   2388  CE  LYS A 308      67.191  31.481  48.867  1.00 30.43           C  
ATOM   2389  NZ  LYS A 308      67.829  30.338  49.585  1.00 30.43           N  
ATOM   2390  N   SER A 309      67.485  35.087  42.652  1.00 32.46           N  
ATOM   2391  CA  SER A 309      68.786  35.728  42.488  1.00 32.46           C  
ATOM   2392  C   SER A 309      69.147  35.876  41.013  1.00 32.46           C  
ATOM   2393  CB  SER A 309      69.872  34.928  43.208  1.00 32.46           C  
ATOM   2394  O   SER A 309      68.880  34.980  40.210  1.00 32.46           O  
ATOM   2395  OG  SER A 309      69.922  33.597  42.724  1.00 32.46           O  
ATOM   2396  N   PRO A 310      69.990  36.912  40.679  1.00 36.12           N  
ATOM   2397  CA  PRO A 310      70.746  37.489  39.565  1.00 36.12           C  
ATOM   2398  C   PRO A 310      72.205  37.039  39.546  1.00 36.12           C  
ATOM   2399  CB  PRO A 310      70.642  38.996  39.812  1.00 36.12           C  
ATOM   2400  O   PRO A 310      72.746  36.642  40.581  1.00 36.12           O  
ATOM   2401  CG  PRO A 310      70.668  39.142  41.299  1.00 36.12           C  
ATOM   2402  CD  PRO A 310      70.619  37.773  41.914  1.00 36.12           C  
ATOM   2403  N   VAL A 311      72.747  36.741  38.335  1.00 34.03           N  
ATOM   2404  CA  VAL A 311      74.172  36.727  38.019  1.00 34.03           C  
ATOM   2405  C   VAL A 311      74.380  37.107  36.555  1.00 34.03           C  
ATOM   2406  CB  VAL A 311      74.803  35.346  38.306  1.00 34.03           C  
ATOM   2407  O   VAL A 311      73.711  36.574  35.667  1.00 34.03           O  
ATOM   2408  CG1 VAL A 311      76.290  35.349  37.957  1.00 34.03           C  
ATOM   2409  CG2 VAL A 311      74.595  34.958  39.769  1.00 34.03           C  
ATOM   2410  N   GLU A 312      74.973  38.317  36.305  1.00 26.85           N  
ATOM   2411  CA  GLU A 312      76.328  38.759  35.989  1.00 26.85           C  
ATOM   2412  C   GLU A 312      76.716  38.376  34.564  1.00 26.85           C  
ATOM   2413  CB  GLU A 312      77.332  38.169  36.983  1.00 26.85           C  
ATOM   2414  O   GLU A 312      76.502  37.238  34.141  1.00 26.85           O  
ATOM   2415  CG  GLU A 312      77.413  38.929  38.299  1.00 26.85           C  
ATOM   2416  CD  GLU A 312      78.765  39.584  38.532  1.00 26.85           C  
ATOM   2417  OE1 GLU A 312      78.842  40.555  39.318  1.00 26.85           O  
ATOM   2418  OE2 GLU A 312      79.756  39.122  37.923  1.00 26.85           O  
ATOM   2419  N   GLU A 313      77.014  39.401  33.798  1.00 27.54           N  
ATOM   2420  CA  GLU A 313      78.356  39.755  33.347  1.00 27.54           C  
ATOM   2421  C   GLU A 313      78.436  39.781  31.823  1.00 27.54           C  
ATOM   2422  CB  GLU A 313      79.389  38.777  33.912  1.00 27.54           C  
ATOM   2423  O   GLU A 313      77.998  38.841  31.157  1.00 27.54           O  
ATOM   2424  CG  GLU A 313      80.054  39.258  35.193  1.00 27.54           C  
ATOM   2425  CD  GLU A 313      81.401  38.601  35.453  1.00 27.54           C  
ATOM   2426  OE1 GLU A 313      82.225  39.179  36.197  1.00 27.54           O  
ATOM   2427  OE2 GLU A 313      81.633  37.499  34.908  1.00 27.54           O  
ATOM   2428  N   ALA A 314      78.524  41.013  31.299  1.00 27.17           N  
ATOM   2429  CA  ALA A 314      79.737  41.639  30.779  1.00 27.17           C  
ATOM   2430  C   ALA A 314      79.856  41.434  29.272  1.00 27.17           C  
ATOM   2431  CB  ALA A 314      80.969  41.083  31.488  1.00 27.17           C  
ATOM   2432  O   ALA A 314      79.675  40.320  28.774  1.00 27.17           O  
ATOM   2433  N   LYS A 315      79.757  42.525  28.560  1.00 26.79           N  
ATOM   2434  CA  LYS A 315      80.883  43.291  28.032  1.00 26.79           C  
ATOM   2435  C   LYS A 315      80.882  43.289  26.506  1.00 26.79           C  
ATOM   2436  CB  LYS A 315      82.206  42.732  28.557  1.00 26.79           C  
ATOM   2437  O   LYS A 315      80.790  42.230  25.882  1.00 26.79           O  
ATOM   2438  CG  LYS A 315      82.805  43.533  29.703  1.00 26.79           C  
ATOM   2439  CD  LYS A 315      84.205  43.044  30.055  1.00 26.79           C  
ATOM   2440  CE  LYS A 315      84.789  43.818  31.230  1.00 26.79           C  
ATOM   2441  NZ  LYS A 315      86.130  43.294  31.626  1.00 26.79           N  
ATOM   2442  N   SER A 316      80.633  44.487  25.976  1.00 26.63           N  
ATOM   2443  CA  SER A 316      81.636  45.412  25.460  1.00 26.63           C  
ATOM   2444  C   SER A 316      81.370  45.757  23.998  1.00 26.63           C  
ATOM   2445  CB  SER A 316      83.038  44.819  25.605  1.00 26.63           C  
ATOM   2446  O   SER A 316      81.127  44.868  23.179  1.00 26.63           O  
ATOM   2447  OG  SER A 316      83.099  43.525  25.030  1.00 26.63           O  
ATOM   2448  N   LYS A 317      80.922  46.994  23.762  1.00 25.08           N  
ATOM   2449  CA  LYS A 317      81.529  48.277  23.420  1.00 25.08           C  
ATOM   2450  C   LYS A 317      82.103  48.254  22.006  1.00 25.08           C  
ATOM   2451  CB  LYS A 317      82.625  48.638  24.424  1.00 25.08           C  
ATOM   2452  O   LYS A 317      82.850  47.341  21.648  1.00 25.08           O  
ATOM   2453  CG  LYS A 317      82.137  49.472  25.599  1.00 25.08           C  
ATOM   2454  CD  LYS A 317      83.298  49.980  26.445  1.00 25.08           C  
ATOM   2455  CE  LYS A 317      82.810  50.780  27.644  1.00 25.08           C  
ATOM   2456  NZ  LYS A 317      83.945  51.300  28.463  1.00 25.08           N  
ATOM   2457  N   ALA A 318      81.601  49.168  21.216  1.00 30.16           N  
ATOM   2458  CA  ALA A 318      82.360  50.245  20.585  1.00 30.16           C  
ATOM   2459  C   ALA A 318      81.592  50.842  19.410  1.00 30.16           C  
ATOM   2460  CB  ALA A 318      83.723  49.735  20.122  1.00 30.16           C  
ATOM   2461  O   ALA A 318      81.144  50.115  18.519  1.00 30.16           O  
ATOM   2462  N   GLU A 319      81.039  52.082  19.578  1.00 26.98           N  
ATOM   2463  CA  GLU A 319      81.351  53.491  19.357  1.00 26.98           C  
ATOM   2464  C   GLU A 319      81.404  53.818  17.868  1.00 26.98           C  
ATOM   2465  CB  GLU A 319      82.679  53.859  20.024  1.00 26.98           C  
ATOM   2466  O   GLU A 319      82.047  53.107  17.093  1.00 26.98           O  
ATOM   2467  CG  GLU A 319      82.616  55.127  20.863  1.00 26.98           C  
ATOM   2468  CD  GLU A 319      83.963  55.815  21.012  1.00 26.98           C  
ATOM   2469  OE1 GLU A 319      84.046  57.043  20.785  1.00 26.98           O  
ATOM   2470  OE2 GLU A 319      84.944  55.120  21.359  1.00 26.98           O  
ATOM   2471  N   VAL A 320      80.616  54.811  17.471  1.00 31.46           N  
ATOM   2472  CA  VAL A 320      81.093  56.121  17.039  1.00 31.46           C  
ATOM   2473  C   VAL A 320      80.138  56.700  15.997  1.00 31.46           C  
ATOM   2474  CB  VAL A 320      82.525  56.043  16.465  1.00 31.46           C  
ATOM   2475  O   VAL A 320      79.781  56.024  15.030  1.00 31.46           O  
ATOM   2476  CG1 VAL A 320      82.931  57.378  15.844  1.00 31.46           C  
ATOM   2477  CG2 VAL A 320      83.515  55.635  17.555  1.00 31.46           C  
ATOM   2478  N   GLY A 321      79.364  57.742  16.360  1.00 27.95           N  
ATOM   2479  CA  GLY A 321      79.525  59.158  16.069  1.00 27.95           C  
ATOM   2480  C   GLY A 321      78.579  59.658  14.993  1.00 27.95           C  
ATOM   2481  O   GLY A 321      78.389  58.996  13.971  1.00 27.95           O  
ATOM   2482  N   LYS A 322      77.693  60.541  15.366  1.00 26.54           N  
ATOM   2483  CA  LYS A 322      77.803  61.960  15.037  1.00 26.54           C  
ATOM   2484  C   LYS A 322      76.537  62.464  14.350  1.00 26.54           C  
ATOM   2485  CB  LYS A 322      79.019  62.212  14.145  1.00 26.54           C  
ATOM   2486  O   LYS A 322      76.115  61.913  13.332  1.00 26.54           O  
ATOM   2487  CG  LYS A 322      79.865  63.402  14.573  1.00 26.54           C  
ATOM   2488  CD  LYS A 322      81.045  63.615  13.635  1.00 26.54           C  
ATOM   2489  CE  LYS A 322      81.846  64.854  14.015  1.00 26.54           C  
ATOM   2490  NZ  LYS A 322      83.061  65.011  13.161  1.00 26.54           N  
ATOM   2491  N   GLY A 323      75.665  63.153  15.085  1.00 24.68           N  
ATOM   2492  CA  GLY A 323      75.390  64.575  15.221  1.00 24.68           C  
ATOM   2493  C   GLY A 323      74.657  65.158  14.027  1.00 24.68           C  
ATOM   2494  O   GLY A 323      75.009  64.877  12.879  1.00 24.68           O  
ATOM   2495  N   GLU A 324      73.432  65.670  14.284  1.00 28.11           N  
ATOM   2496  CA  GLU A 324      73.133  67.099  14.315  1.00 28.11           C  
ATOM   2497  C   GLU A 324      71.965  67.439  13.395  1.00 28.11           C  
ATOM   2498  CB  GLU A 324      74.367  67.915  13.922  1.00 28.11           C  
ATOM   2499  O   GLU A 324      71.942  67.025  12.233  1.00 28.11           O  
ATOM   2500  CG  GLU A 324      74.722  69.011  14.917  1.00 28.11           C  
ATOM   2501  CD  GLU A 324      76.016  69.734  14.577  1.00 28.11           C  
ATOM   2502  OE1 GLU A 324      75.971  70.947  14.269  1.00 28.11           O  
ATOM   2503  OE2 GLU A 324      77.083  69.082  14.618  1.00 28.11           O  
ATOM   2504  N   GLN A 325      70.804  67.737  13.930  1.00 24.94           N  
ATOM   2505  CA  GLN A 325      69.854  68.836  14.069  1.00 24.94           C  
ATOM   2506  C   GLN A 325      69.957  69.804  12.893  1.00 24.94           C  
ATOM   2507  CB  GLN A 325      70.083  69.581  15.384  1.00 24.94           C  
ATOM   2508  O   GLN A 325      71.052  70.246  12.540  1.00 24.94           O  
ATOM   2509  CG  GLN A 325      69.459  68.899  16.594  1.00 24.94           C  
ATOM   2510  CD  GLN A 325      69.624  69.702  17.871  1.00 24.94           C  
ATOM   2511  NE2 GLN A 325      68.688  69.540  18.799  1.00 24.94           N  
ATOM   2512  OE1 GLN A 325      70.587  70.462  18.022  1.00 24.94           O  
ATOM   2513  N   LYS A 326      68.893  69.857  12.108  1.00 29.61           N  
ATOM   2514  CA  LYS A 326      68.437  71.117  11.528  1.00 29.61           C  
ATOM   2515  C   LYS A 326      66.935  71.085  11.258  1.00 29.61           C  
ATOM   2516  CB  LYS A 326      69.196  71.420  10.236  1.00 29.61           C  
ATOM   2517  O   LYS A 326      66.422  70.119  10.689  1.00 29.61           O  
ATOM   2518  CG  LYS A 326      69.184  72.889   9.841  1.00 29.61           C  
ATOM   2519  CD  LYS A 326      70.045  73.144   8.610  1.00 29.61           C  
ATOM   2520  CE  LYS A 326      70.043  74.616   8.221  1.00 29.61           C  
ATOM   2521  NZ  LYS A 326      70.841  74.862   6.982  1.00 29.61           N  
ATOM   2522  N   GLU A 327      66.082  71.726  12.050  1.00 24.73           N  
ATOM   2523  CA  GLU A 327      65.091  72.798  12.020  1.00 24.73           C  
ATOM   2524  C   GLU A 327      64.819  73.258  10.591  1.00 24.73           C  
ATOM   2525  CB  GLU A 327      65.553  73.981  12.875  1.00 24.73           C  
ATOM   2526  O   GLU A 327      65.752  73.471   9.813  1.00 24.73           O  
ATOM   2527  CG  GLU A 327      64.735  74.179  14.143  1.00 24.73           C  
ATOM   2528  CD  GLU A 327      65.021  75.499  14.841  1.00 24.73           C  
ATOM   2529  OE1 GLU A 327      64.337  75.819  15.839  1.00 24.73           O  
ATOM   2530  OE2 GLU A 327      65.937  76.220  14.386  1.00 24.73           O  
ATOM   2531  N   GLU A 328      63.530  73.240  10.162  1.00 24.82           N  
ATOM   2532  CA  GLU A 328      62.515  74.234   9.824  1.00 24.82           C  
ATOM   2533  C   GLU A 328      62.316  74.328   8.314  1.00 24.82           C  
ATOM   2534  CB  GLU A 328      62.893  75.604  10.392  1.00 24.82           C  
ATOM   2535  O   GLU A 328      63.288  74.396   7.558  1.00 24.82           O  
ATOM   2536  CG  GLU A 328      61.708  76.402  10.914  1.00 24.82           C  
ATOM   2537  CD  GLU A 328      62.089  77.788  11.410  1.00 24.82           C  
ATOM   2538  OE1 GLU A 328      61.184  78.575  11.768  1.00 24.82           O  
ATOM   2539  OE2 GLU A 328      63.303  78.090  11.440  1.00 24.82           O  
ATOM   2540  N   GLU A 329      61.073  74.113   7.874  1.00 29.61           N  
ATOM   2541  CA  GLU A 329      60.374  75.081   7.034  1.00 29.61           C  
ATOM   2542  C   GLU A 329      59.236  74.420   6.262  1.00 29.61           C  
ATOM   2543  CB  GLU A 329      61.348  75.753   6.064  1.00 29.61           C  
ATOM   2544  O   GLU A 329      59.418  73.356   5.667  1.00 29.61           O  
ATOM   2545  CG  GLU A 329      61.054  77.227   5.820  1.00 29.61           C  
ATOM   2546  CD  GLU A 329      61.938  77.846   4.749  1.00 29.61           C  
ATOM   2547  OE1 GLU A 329      61.589  78.928   4.225  1.00 29.61           O  
ATOM   2548  OE2 GLU A 329      62.987  77.243   4.430  1.00 29.61           O  
ATOM   2549  N   GLU A 330      57.992  74.698   6.624  1.00 24.63           N  
ATOM   2550  CA  GLU A 330      56.756  75.187   6.023  1.00 24.63           C  
ATOM   2551  C   GLU A 330      56.993  75.685   4.600  1.00 24.63           C  
ATOM   2552  CB  GLU A 330      56.147  76.303   6.876  1.00 24.63           C  
ATOM   2553  O   GLU A 330      57.899  76.486   4.360  1.00 24.63           O  
ATOM   2554  CG  GLU A 330      54.750  75.992   7.391  1.00 24.63           C  
ATOM   2555  CD  GLU A 330      54.149  77.119   8.215  1.00 24.63           C  
ATOM   2556  OE1 GLU A 330      52.940  77.059   8.536  1.00 24.63           O  
ATOM   2557  OE2 GLU A 330      54.892  78.072   8.541  1.00 24.63           O  
ATOM   2558  N   LYS A 331      56.492  74.983   3.615  1.00 30.65           N  
ATOM   2559  CA  LYS A 331      56.054  75.416   2.291  1.00 30.65           C  
ATOM   2560  C   LYS A 331      54.889  74.568   1.792  1.00 30.65           C  
ATOM   2561  CB  LYS A 331      57.213  75.353   1.295  1.00 30.65           C  
ATOM   2562  O   LYS A 331      54.945  73.337   1.839  1.00 30.65           O  
ATOM   2563  CG  LYS A 331      57.135  76.394   0.188  1.00 30.65           C  
ATOM   2564  CD  LYS A 331      58.312  76.278  -0.772  1.00 30.65           C  
ATOM   2565  CE  LYS A 331      58.249  77.335  -1.866  1.00 30.65           C  
ATOM   2566  NZ  LYS A 331      59.395  77.219  -2.816  1.00 30.65           N  
ATOM   2567  N   GLU A 332      53.628  75.112   1.698  1.00 25.24           N  
ATOM   2568  CA  GLU A 332      52.585  75.500   0.753  1.00 25.24           C  
ATOM   2569  C   GLU A 332      52.832  74.886  -0.623  1.00 25.24           C  
ATOM   2570  CB  GLU A 332      52.501  77.024   0.641  1.00 25.24           C  
ATOM   2571  O   GLU A 332      53.932  74.992  -1.168  1.00 25.24           O  
ATOM   2572  CG  GLU A 332      51.167  77.601   1.093  1.00 25.24           C  
ATOM   2573  CD  GLU A 332      50.964  79.047   0.670  1.00 25.24           C  
ATOM   2574  OE1 GLU A 332      49.799  79.496   0.584  1.00 25.24           O  
ATOM   2575  OE2 GLU A 332      51.979  79.736   0.422  1.00 25.24           O  
ATOM   2576  N   VAL A 333      51.980  73.916  -1.028  1.00 32.16           N  
ATOM   2577  CA  VAL A 333      51.717  73.678  -2.443  1.00 32.16           C  
ATOM   2578  C   VAL A 333      50.241  73.345  -2.646  1.00 32.16           C  
ATOM   2579  CB  VAL A 333      52.602  72.540  -3.001  1.00 32.16           C  
ATOM   2580  O   VAL A 333      49.699  72.464  -1.974  1.00 32.16           O  
ATOM   2581  CG1 VAL A 333      52.324  72.319  -4.487  1.00 32.16           C  
ATOM   2582  CG2 VAL A 333      54.079  72.853  -2.771  1.00 32.16           C  
ATOM   2583  N   LYS A 334      49.377  74.309  -2.950  1.00 25.55           N  
ATOM   2584  CA  LYS A 334      48.342  74.583  -3.942  1.00 25.55           C  
ATOM   2585  C   LYS A 334      48.917  74.567  -5.356  1.00 25.55           C  
ATOM   2586  CB  LYS A 334      47.675  75.931  -3.663  1.00 25.55           C  
ATOM   2587  O   LYS A 334      49.871  75.289  -5.652  1.00 25.55           O  
ATOM   2588  CG  LYS A 334      46.459  75.844  -2.753  1.00 25.55           C  
ATOM   2589  CD  LYS A 334      45.677  77.151  -2.738  1.00 25.55           C  
ATOM   2590  CE  LYS A 334      44.471  77.071  -1.811  1.00 25.55           C  
ATOM   2591  NZ  LYS A 334      43.723  78.363  -1.763  1.00 25.55           N  
ATOM   2592  N   GLU A 335      48.732  73.492  -6.102  1.00 30.47           N  
ATOM   2593  CA  GLU A 335      48.834  73.341  -7.550  1.00 30.47           C  
ATOM   2594  C   GLU A 335      47.507  72.889  -8.153  1.00 30.47           C  
ATOM   2595  CB  GLU A 335      49.941  72.347  -7.910  1.00 30.47           C  
ATOM   2596  O   GLU A 335      46.892  71.936  -7.670  1.00 30.47           O  
ATOM   2597  CG  GLU A 335      51.098  72.967  -8.679  1.00 30.47           C  
ATOM   2598  CD  GLU A 335      51.975  71.938  -9.375  1.00 30.47           C  
ATOM   2599  OE1 GLU A 335      52.815  72.328 -10.219  1.00 30.47           O  
ATOM   2600  OE2 GLU A 335      51.821  70.733  -9.075  1.00 30.47           O  
ATOM   2601  N   ALA A 336      46.645  73.794  -8.674  1.00 31.37           N  
ATOM   2602  CA  ALA A 336      45.934  74.292  -9.849  1.00 31.37           C  
ATOM   2603  C   ALA A 336      45.793  73.202 -10.908  1.00 31.37           C  
ATOM   2604  CB  ALA A 336      46.654  75.506 -10.432  1.00 31.37           C  
ATOM   2605  O   ALA A 336      46.737  72.451 -11.164  1.00 31.37           O  
ATOM   2606  N   PRO A 337      44.587  73.105 -11.498  1.00 28.17           N  
ATOM   2607  CA  PRO A 337      43.910  72.553 -12.674  1.00 28.17           C  
ATOM   2608  C   PRO A 337      44.119  73.401 -13.927  1.00 28.17           C  
ATOM   2609  CB  PRO A 337      42.436  72.543 -12.260  1.00 28.17           C  
ATOM   2610  O   PRO A 337      44.297  74.618 -13.830  1.00 28.17           O  
ATOM   2611  CG  PRO A 337      42.274  73.752 -11.397  1.00 28.17           C  
ATOM   2612  CD  PRO A 337      43.627  74.364 -11.172  1.00 28.17           C  
ATOM   2613  N   LYS A 338      44.642  72.793 -14.892  1.00 30.71           N  
ATOM   2614  CA  LYS A 338      44.857  72.976 -16.325  1.00 30.71           C  
ATOM   2615  C   LYS A 338      43.541  72.898 -17.092  1.00 30.71           C  
ATOM   2616  CB  LYS A 338      45.838  71.932 -16.858  1.00 30.71           C  
ATOM   2617  O   LYS A 338      42.791  71.929 -16.953  1.00 30.71           O  
ATOM   2618  CG  LYS A 338      47.253  72.455 -17.056  1.00 30.71           C  
ATOM   2619  CD  LYS A 338      48.154  71.405 -17.693  1.00 30.71           C  
ATOM   2620  CE  LYS A 338      49.589  71.899 -17.817  1.00 30.71           C  
ATOM   2621  NZ  LYS A 338      50.527  70.793 -18.175  1.00 30.71           N  
ATOM   2622  N   GLU A 339      42.870  74.027 -17.332  1.00 26.04           N  
ATOM   2623  CA  GLU A 339      42.074  74.776 -18.300  1.00 26.04           C  
ATOM   2624  C   GLU A 339      42.764  74.830 -19.659  1.00 26.04           C  
ATOM   2625  CB  GLU A 339      41.803  76.194 -17.790  1.00 26.04           C  
ATOM   2626  O   GLU A 339      43.942  75.185 -19.750  1.00 26.04           O  
ATOM   2627  CG  GLU A 339      40.547  76.313 -16.939  1.00 26.04           C  
ATOM   2628  CD  GLU A 339      40.161  77.752 -16.637  1.00 26.04           C  
ATOM   2629  OE1 GLU A 339      39.092  77.978 -16.025  1.00 26.04           O  
ATOM   2630  OE2 GLU A 339      40.933  78.661 -17.015  1.00 26.04           O  
ATOM   2631  N   GLU A 340      42.271  74.099 -20.636  1.00 30.17           N  
ATOM   2632  CA  GLU A 340      42.312  74.596 -22.009  1.00 30.17           C  
ATOM   2633  C   GLU A 340      41.158  74.034 -22.834  1.00 30.17           C  
ATOM   2634  CB  GLU A 340      43.649  74.246 -22.667  1.00 30.17           C  
ATOM   2635  O   GLU A 340      40.908  72.827 -22.819  1.00 30.17           O  
ATOM   2636  CG  GLU A 340      44.104  75.258 -23.709  1.00 30.17           C  
ATOM   2637  CD  GLU A 340      45.385  74.851 -24.420  1.00 30.17           C  
ATOM   2638  OE1 GLU A 340      45.575  75.236 -25.596  1.00 30.17           O  
ATOM   2639  OE2 GLU A 340      46.205  74.141 -23.797  1.00 30.17           O  
ATOM   2640  N   LYS A 341      40.134  74.855 -23.112  1.00 25.92           N  
ATOM   2641  CA  LYS A 341      39.465  75.694 -24.103  1.00 25.92           C  
ATOM   2642  C   LYS A 341      38.749  74.844 -25.149  1.00 25.92           C  
ATOM   2643  CB  LYS A 341      40.468  76.626 -24.783  1.00 25.92           C  
ATOM   2644  O   LYS A 341      39.347  73.942 -25.738  1.00 25.92           O  
ATOM   2645  CG  LYS A 341      39.826  77.770 -25.555  1.00 25.92           C  
ATOM   2646  CD  LYS A 341      40.868  78.767 -26.045  1.00 25.92           C  
ATOM   2647  CE  LYS A 341      40.228  79.906 -26.827  1.00 25.92           C  
ATOM   2648  NZ  LYS A 341      41.247  80.876 -27.327  1.00 25.92           N  
ATOM   2649  N   VAL A 342      37.457  74.839 -25.024  1.00 23.97           N  
ATOM   2650  CA  VAL A 342      36.156  74.910 -25.682  1.00 23.97           C  
ATOM   2651  C   VAL A 342      36.243  75.826 -26.901  1.00 23.97           C  
ATOM   2652  CB  VAL A 342      35.058  75.410 -24.717  1.00 23.97           C  
ATOM   2653  O   VAL A 342      36.653  76.983 -26.787  1.00 23.97           O  
ATOM   2654  CG1 VAL A 342      33.688  75.373 -25.392  1.00 23.97           C  
ATOM   2655  CG2 VAL A 342      35.050  74.572 -23.439  1.00 23.97           C  
ATOM   2656  N   GLU A 343      36.373  75.275 -28.092  1.00 30.79           N  
ATOM   2657  CA  GLU A 343      35.909  75.817 -29.366  1.00 30.79           C  
ATOM   2658  C   GLU A 343      34.949  74.854 -30.058  1.00 30.79           C  
ATOM   2659  CB  GLU A 343      37.095  76.127 -30.282  1.00 30.79           C  
ATOM   2660  O   GLU A 343      35.235  73.661 -30.175  1.00 30.79           O  
ATOM   2661  CG  GLU A 343      37.249  77.605 -30.610  1.00 30.79           C  
ATOM   2662  CD  GLU A 343      38.364  77.886 -31.605  1.00 30.79           C  
ATOM   2663  OE1 GLU A 343      38.403  79.001 -32.174  1.00 30.79           O  
ATOM   2664  OE2 GLU A 343      39.204  76.984 -31.818  1.00 30.79           O  
ATOM   2665  N   LYS A 344      33.663  75.161 -30.104  1.00 23.12           N  
ATOM   2666  CA  LYS A 344      32.461  75.312 -30.920  1.00 23.12           C  
ATOM   2667  C   LYS A 344      32.753  75.014 -32.388  1.00 23.12           C  
ATOM   2668  CB  LYS A 344      31.887  76.722 -30.775  1.00 23.12           C  
ATOM   2669  O   LYS A 344      33.697  75.560 -32.962  1.00 23.12           O  
ATOM   2670  CG  LYS A 344      30.449  76.757 -30.280  1.00 23.12           C  
ATOM   2671  CD  LYS A 344      29.932  78.185 -30.164  1.00 23.12           C  
ATOM   2672  CE  LYS A 344      28.509  78.224 -29.624  1.00 23.12           C  
ATOM   2673  NZ  LYS A 344      28.019  79.624 -29.455  1.00 23.12           N  
ATOM   2674  N   LYS A 345      32.175  73.939 -32.962  1.00 27.45           N  
ATOM   2675  CA  LYS A 345      31.601  73.918 -34.304  1.00 27.45           C  
ATOM   2676  C   LYS A 345      30.738  72.677 -34.513  1.00 27.45           C  
ATOM   2677  CB  LYS A 345      32.704  73.973 -35.361  1.00 27.45           C  
ATOM   2678  O   LYS A 345      31.164  71.560 -34.212  1.00 27.45           O  
ATOM   2679  CG  LYS A 345      32.686  75.235 -36.210  1.00 27.45           C  
ATOM   2680  CD  LYS A 345      33.716  75.170 -37.331  1.00 27.45           C  
ATOM   2681  CE  LYS A 345      33.726  76.449 -38.158  1.00 27.45           C  
ATOM   2682  NZ  LYS A 345      34.742  76.394 -39.251  1.00 27.45           N  
ATOM   2683  N   GLU A 346      29.389  72.808 -34.545  1.00 23.90           N  
ATOM   2684  CA  GLU A 346      28.210  72.584 -35.377  1.00 23.90           C  
ATOM   2685  C   GLU A 346      28.517  71.620 -36.520  1.00 23.90           C  
ATOM   2686  CB  GLU A 346      27.684  73.909 -35.934  1.00 23.90           C  
ATOM   2687  O   GLU A 346      29.475  71.823 -37.269  1.00 23.90           O  
ATOM   2688  CG  GLU A 346      26.246  74.214 -35.539  1.00 23.90           C  
ATOM   2689  CD  GLU A 346      25.678  75.438 -36.240  1.00 23.90           C  
ATOM   2690  OE1 GLU A 346      24.437  75.541 -36.372  1.00 23.90           O  
ATOM   2691  OE2 GLU A 346      26.481  76.301 -36.661  1.00 23.90           O  
ATOM   2692  N   GLU A 347      27.972  70.406 -36.505  1.00 31.55           N  
ATOM   2693  CA  GLU A 347      27.408  69.746 -37.678  1.00 31.55           C  
ATOM   2694  C   GLU A 347      26.437  68.639 -37.275  1.00 31.55           C  
ATOM   2695  CB  GLU A 347      28.520  69.174 -38.561  1.00 31.55           C  
ATOM   2696  O   GLU A 347      26.757  67.806 -36.424  1.00 31.55           O  
ATOM   2697  CG  GLU A 347      28.186  69.169 -40.046  1.00 31.55           C  
ATOM   2698  CD  GLU A 347      29.277  68.550 -40.904  1.00 31.55           C  
ATOM   2699  OE1 GLU A 347      29.031  68.290 -42.104  1.00 31.55           O  
ATOM   2700  OE2 GLU A 347      30.386  68.321 -40.373  1.00 31.55           O  
ATOM   2701  N   LYS A 348      25.096  68.790 -37.329  1.00 27.95           N  
ATOM   2702  CA  LYS A 348      23.880  68.137 -37.807  1.00 27.95           C  
ATOM   2703  C   LYS A 348      24.202  66.811 -38.493  1.00 27.95           C  
ATOM   2704  CB  LYS A 348      23.121  69.053 -38.768  1.00 27.95           C  
ATOM   2705  O   LYS A 348      25.191  66.707 -39.221  1.00 27.95           O  
ATOM   2706  CG  LYS A 348      21.627  69.135 -38.494  1.00 27.95           C  
ATOM   2707  CD  LYS A 348      20.926  70.053 -39.488  1.00 27.95           C  
ATOM   2708  CE  LYS A 348      19.423  70.097 -39.245  1.00 27.95           C  
ATOM   2709  NZ  LYS A 348      18.708  70.832 -40.331  1.00 27.95           N  
ATOM   2710  N   PRO A 349      23.167  65.940 -38.776  1.00 41.81           N  
ATOM   2711  CA  PRO A 349      22.444  64.850 -38.117  1.00 41.81           C  
ATOM   2712  C   PRO A 349      22.543  63.531 -38.879  1.00 41.81           C  
ATOM   2713  CB  PRO A 349      20.999  65.355 -38.085  1.00 41.81           C  
ATOM   2714  O   PRO A 349      23.056  63.498 -40.001  1.00 41.81           O  
ATOM   2715  CG  PRO A 349      20.833  66.119 -39.359  1.00 41.81           C  
ATOM   2716  CD  PRO A 349      22.170  66.217 -40.034  1.00 41.81           C  
ATOM   2717  N   LYS A 350      22.401  62.312 -38.224  1.00 31.45           N  
ATOM   2718  CA  LYS A 350      21.781  61.133 -38.823  1.00 31.45           C  
ATOM   2719  C   LYS A 350      21.285  60.168 -37.750  1.00 31.45           C  
ATOM   2720  CB  LYS A 350      22.766  60.422 -39.752  1.00 31.45           C  
ATOM   2721  O   LYS A 350      22.017  59.846 -36.811  1.00 31.45           O  
ATOM   2722  CG  LYS A 350      22.454  60.591 -41.231  1.00 31.45           C  
ATOM   2723  CD  LYS A 350      23.436  59.818 -42.102  1.00 31.45           C  
ATOM   2724  CE  LYS A 350      23.106  59.964 -43.582  1.00 31.45           C  
ATOM   2725  NZ  LYS A 350      24.263  59.581 -44.447  1.00 31.45           N  
ATOM   2726  N   ASP A 351      20.020  60.157 -37.449  1.00 24.47           N  
ATOM   2727  CA  ASP A 351      18.860  59.278 -37.340  1.00 24.47           C  
ATOM   2728  C   ASP A 351      19.224  57.840 -37.704  1.00 24.47           C  
ATOM   2729  CB  ASP A 351      17.723  59.775 -38.236  1.00 24.47           C  
ATOM   2730  O   ASP A 351      19.761  57.585 -38.784  1.00 24.47           O  
ATOM   2731  CG  ASP A 351      16.701  60.611 -37.487  1.00 24.47           C  
ATOM   2732  OD1 ASP A 351      16.431  60.326 -36.300  1.00 24.47           O  
ATOM   2733  OD2 ASP A 351      16.157  61.562 -38.090  1.00 24.47           O  
ATOM   2734  N   VAL A 352      19.267  56.882 -36.735  1.00 32.78           N  
ATOM   2735  CA  VAL A 352      18.751  55.523 -36.862  1.00 32.78           C  
ATOM   2736  C   VAL A 352      18.080  55.100 -35.558  1.00 32.78           C  
ATOM   2737  CB  VAL A 352      19.870  54.524 -37.234  1.00 32.78           C  
ATOM   2738  O   VAL A 352      18.674  55.210 -34.482  1.00 32.78           O  
ATOM   2739  CG1 VAL A 352      19.289  53.137 -37.502  1.00 32.78           C  
ATOM   2740  CG2 VAL A 352      20.650  55.024 -38.449  1.00 32.78           C  
ATOM   2741  N   PRO A 353      16.734  54.792 -35.605  1.00 28.64           N  
ATOM   2742  CA  PRO A 353      15.731  54.336 -34.640  1.00 28.64           C  
ATOM   2743  C   PRO A 353      15.829  52.840 -34.350  1.00 28.64           C  
ATOM   2744  CB  PRO A 353      14.404  54.674 -35.324  1.00 28.64           C  
ATOM   2745  O   PRO A 353      16.151  52.054 -35.244  1.00 28.64           O  
ATOM   2746  CG  PRO A 353      14.659  54.454 -36.780  1.00 28.64           C  
ATOM   2747  CD  PRO A 353      16.119  54.160 -36.970  1.00 28.64           C  
ATOM   2748  N   GLU A 354      16.181  52.409 -33.117  1.00 29.18           N  
ATOM   2749  CA  GLU A 354      16.072  51.062 -32.565  1.00 29.18           C  
ATOM   2750  C   GLU A 354      14.920  50.966 -31.568  1.00 29.18           C  
ATOM   2751  CB  GLU A 354      17.384  50.648 -31.893  1.00 29.18           C  
ATOM   2752  O   GLU A 354      14.832  51.766 -30.634  1.00 29.18           O  
ATOM   2753  CG  GLU A 354      17.914  49.300 -32.359  1.00 29.18           C  
ATOM   2754  CD  GLU A 354      19.218  48.903 -31.686  1.00 29.18           C  
ATOM   2755  OE1 GLU A 354      19.525  47.691 -31.624  1.00 29.18           O  
ATOM   2756  OE2 GLU A 354      19.938  49.812 -31.216  1.00 29.18           O  
ATOM   2757  N   LYS A 355      13.708  50.748 -32.003  1.00 28.38           N  
ATOM   2758  CA  LYS A 355      12.460  50.121 -31.580  1.00 28.38           C  
ATOM   2759  C   LYS A 355      12.725  48.821 -30.828  1.00 28.38           C  
ATOM   2760  CB  LYS A 355      11.557  49.855 -32.786  1.00 28.38           C  
ATOM   2761  O   LYS A 355      13.396  47.925 -31.344  1.00 28.38           O  
ATOM   2762  CG  LYS A 355      10.579  50.981 -33.088  1.00 28.38           C  
ATOM   2763  CD  LYS A 355       9.638  50.613 -34.228  1.00 28.38           C  
ATOM   2764  CE  LYS A 355       8.732  51.778 -34.604  1.00 28.38           C  
ATOM   2765  NZ  LYS A 355       7.887  51.461 -35.794  1.00 28.38           N  
ATOM   2766  N   LYS A 356      12.871  48.806 -29.504  1.00 29.08           N  
ATOM   2767  CA  LYS A 356      12.721  47.933 -28.344  1.00 29.08           C  
ATOM   2768  C   LYS A 356      11.311  47.356 -28.268  1.00 29.08           C  
ATOM   2769  CB  LYS A 356      13.048  48.690 -27.055  1.00 29.08           C  
ATOM   2770  O   LYS A 356      10.329  48.101 -28.271  1.00 29.08           O  
ATOM   2771  CG  LYS A 356      14.534  48.935 -26.841  1.00 29.08           C  
ATOM   2772  CD  LYS A 356      14.834  49.327 -25.400  1.00 29.08           C  
ATOM   2773  CE  LYS A 356      16.319  49.585 -25.187  1.00 29.08           C  
ATOM   2774  NZ  LYS A 356      16.592  50.176 -23.843  1.00 29.08           N  
ATOM   2775  N   LYS A 357      11.022  46.349 -29.005  1.00 27.04           N  
ATOM   2776  CA  LYS A 357       9.931  45.382 -28.927  1.00 27.04           C  
ATOM   2777  C   LYS A 357       9.933  44.657 -27.585  1.00 27.04           C  
ATOM   2778  CB  LYS A 357      10.029  44.370 -30.070  1.00 27.04           C  
ATOM   2779  O   LYS A 357      10.951  44.090 -27.181  1.00 27.04           O  
ATOM   2780  CG  LYS A 357       8.699  44.071 -30.747  1.00 27.04           C  
ATOM   2781  CD  LYS A 357       8.861  43.057 -31.873  1.00 27.04           C  
ATOM   2782  CE  LYS A 357       7.544  42.808 -32.596  1.00 27.04           C  
ATOM   2783  NZ  LYS A 357       7.688  41.782 -33.671  1.00 27.04           N  
ATOM   2784  N   ALA A 358       9.259  45.163 -26.533  1.00 27.29           N  
ATOM   2785  CA  ALA A 358       8.470  44.710 -25.390  1.00 27.29           C  
ATOM   2786  C   ALA A 358       7.804  43.368 -25.681  1.00 27.29           C  
ATOM   2787  CB  ALA A 358       7.419  45.754 -25.022  1.00 27.29           C  
ATOM   2788  O   ALA A 358       7.100  43.221 -26.683  1.00 27.29           O  
ATOM   2789  N   GLU A 359       8.482  42.225 -25.548  1.00 29.66           N  
ATOM   2790  CA  GLU A 359       8.029  40.840 -25.465  1.00 29.66           C  
ATOM   2791  C   GLU A 359       7.176  40.611 -24.221  1.00 29.66           C  
ATOM   2792  CB  GLU A 359       9.223  39.882 -25.467  1.00 29.66           C  
ATOM   2793  O   GLU A 359       7.553  41.017 -23.120  1.00 29.66           O  
ATOM   2794  CG  GLU A 359       9.767  39.579 -26.855  1.00 29.66           C  
ATOM   2795  CD  GLU A 359      10.797  38.461 -26.866  1.00 29.66           C  
ATOM   2796  OE1 GLU A 359      10.873  37.715 -27.869  1.00 29.66           O  
ATOM   2797  OE2 GLU A 359      11.533  38.329 -25.863  1.00 29.66           O  
ATOM   2798  N   SER A 360       5.900  40.862 -24.271  1.00 25.44           N  
ATOM   2799  CA  SER A 360       4.678  40.338 -23.672  1.00 25.44           C  
ATOM   2800  C   SER A 360       4.898  38.942 -23.099  1.00 25.44           C  
ATOM   2801  CB  SER A 360       3.547  40.304 -24.701  1.00 25.44           C  
ATOM   2802  O   SER A 360       5.588  38.119 -23.704  1.00 25.44           O  
ATOM   2803  OG  SER A 360       4.003  39.768 -25.931  1.00 25.44           O  
ATOM   2804  N   PRO A 361       4.696  38.747 -21.699  1.00 28.94           N  
ATOM   2805  CA  PRO A 361       4.713  37.569 -20.827  1.00 28.94           C  
ATOM   2806  C   PRO A 361       3.694  36.511 -21.245  1.00 28.94           C  
ATOM   2807  CB  PRO A 361       4.371  38.144 -19.451  1.00 28.94           C  
ATOM   2808  O   PRO A 361       2.578  36.849 -21.646  1.00 28.94           O  
ATOM   2809  CG  PRO A 361       3.571  39.374 -19.739  1.00 28.94           C  
ATOM   2810  CD  PRO A 361       3.778  39.751 -21.178  1.00 28.94           C  
ATOM   2811  N   VAL A 362       4.150  35.529 -22.042  1.00 26.90           N  
ATOM   2812  CA  VAL A 362       3.569  34.253 -22.445  1.00 26.90           C  
ATOM   2813  C   VAL A 362       2.928  33.573 -21.238  1.00 26.90           C  
ATOM   2814  CB  VAL A 362       4.626  33.324 -23.082  1.00 26.90           C  
ATOM   2815  O   VAL A 362       3.539  33.485 -20.170  1.00 26.90           O  
ATOM   2816  CG1 VAL A 362       3.994  32.000 -23.509  1.00 26.90           C  
ATOM   2817  CG2 VAL A 362       5.291  34.011 -24.274  1.00 26.90           C  
ATOM   2818  N   LYS A 363       1.647  33.797 -20.976  1.00 27.51           N  
ATOM   2819  CA  LYS A 363       0.471  33.149 -20.404  1.00 27.51           C  
ATOM   2820  C   LYS A 363       0.721  31.661 -20.174  1.00 27.51           C  
ATOM   2821  CB  LYS A 363      -0.744  33.342 -21.311  1.00 27.51           C  
ATOM   2822  O   LYS A 363       1.136  30.947 -21.090  1.00 27.51           O  
ATOM   2823  CG  LYS A 363      -1.534  34.611 -21.027  1.00 27.51           C  
ATOM   2824  CD  LYS A 363      -2.759  34.721 -21.926  1.00 27.51           C  
ATOM   2825  CE  LYS A 363      -3.476  36.050 -21.735  1.00 27.51           C  
ATOM   2826  NZ  LYS A 363      -4.584  36.228 -22.721  1.00 27.51           N  
ATOM   2827  N   GLU A 364       1.147  31.291 -18.990  1.00 29.31           N  
ATOM   2828  CA  GLU A 364       0.985  30.301 -17.930  1.00 29.31           C  
ATOM   2829  C   GLU A 364      -0.248  29.434 -18.169  1.00 29.31           C  
ATOM   2830  CB  GLU A 364       0.890  30.985 -16.564  1.00 29.31           C  
ATOM   2831  O   GLU A 364      -1.356  29.951 -18.331  1.00 29.31           O  
ATOM   2832  CG  GLU A 364       2.158  30.872 -15.731  1.00 29.31           C  
ATOM   2833  CD  GLU A 364       1.997  31.407 -14.317  1.00 29.31           C  
ATOM   2834  OE1 GLU A 364       2.932  31.254 -13.499  1.00 29.31           O  
ATOM   2835  OE2 GLU A 364       0.925  31.984 -14.024  1.00 29.31           O  
ATOM   2836  N   GLU A 365      -0.066  28.371 -18.898  1.00 29.64           N  
ATOM   2837  CA  GLU A 365      -1.111  27.365 -19.066  1.00 29.64           C  
ATOM   2838  C   GLU A 365      -1.102  26.363 -17.915  1.00 29.64           C  
ATOM   2839  CB  GLU A 365      -0.944  26.635 -20.401  1.00 29.64           C  
ATOM   2840  O   GLU A 365      -0.071  25.754 -17.623  1.00 29.64           O  
ATOM   2841  CG  GLU A 365      -2.166  26.718 -21.304  1.00 29.64           C  
ATOM   2842  CD  GLU A 365      -2.165  25.678 -22.413  1.00 29.64           C  
ATOM   2843  OE1 GLU A 365      -3.236  25.425 -23.009  1.00 29.64           O  
ATOM   2844  OE2 GLU A 365      -1.084  25.111 -22.687  1.00 29.64           O  
ATOM   2845  N   ALA A 366      -1.547  26.692 -16.726  1.00 28.72           N  
ATOM   2846  CA  ALA A 366      -2.028  25.838 -15.643  1.00 28.72           C  
ATOM   2847  C   ALA A 366      -3.035  24.813 -16.158  1.00 28.72           C  
ATOM   2848  CB  ALA A 366      -2.654  26.683 -14.536  1.00 28.72           C  
ATOM   2849  O   ALA A 366      -3.958  25.159 -16.899  1.00 28.72           O  
ATOM   2850  N   VAL A 367      -2.571  23.678 -16.632  1.00 31.34           N  
ATOM   2851  CA  VAL A 367      -3.470  22.577 -16.963  1.00 31.34           C  
ATOM   2852  C   VAL A 367      -4.103  22.024 -15.688  1.00 31.34           C  
ATOM   2853  CB  VAL A 367      -2.733  21.452 -17.724  1.00 31.34           C  
ATOM   2854  O   VAL A 367      -3.402  21.740 -14.714  1.00 31.34           O  
ATOM   2855  CG1 VAL A 367      -3.701  20.684 -18.623  1.00 31.34           C  
ATOM   2856  CG2 VAL A 367      -1.581  22.029 -18.544  1.00 31.34           C  
ATOM   2857  N   ALA A 368      -5.139  22.624 -15.173  1.00 30.36           N  
ATOM   2858  CA  ALA A 368      -6.026  22.125 -14.125  1.00 30.36           C  
ATOM   2859  C   ALA A 368      -6.806  20.904 -14.602  1.00 30.36           C  
ATOM   2860  CB  ALA A 368      -6.986  23.223 -13.673  1.00 30.36           C  
ATOM   2861  O   ALA A 368      -7.392  20.919 -15.687  1.00 30.36           O  
ATOM   2862  N   GLU A 369      -6.278  19.736 -14.489  1.00 31.77           N  
ATOM   2863  CA  GLU A 369      -7.113  18.558 -14.703  1.00 31.77           C  
ATOM   2864  C   GLU A 369      -7.942  18.237 -13.462  1.00 31.77           C  
ATOM   2865  CB  GLU A 369      -6.253  17.352 -15.087  1.00 31.77           C  
ATOM   2866  O   GLU A 369      -7.396  18.072 -12.370  1.00 31.77           O  
ATOM   2867  CG  GLU A 369      -7.030  16.236 -15.771  1.00 31.77           C  
ATOM   2868  CD  GLU A 369      -6.161  15.049 -16.157  1.00 31.77           C  
ATOM   2869  OE1 GLU A 369      -6.710  14.007 -16.582  1.00 31.77           O  
ATOM   2870  OE2 GLU A 369      -4.921  15.163 -16.034  1.00 31.77           O  
ATOM   2871  N   VAL A 370      -9.193  18.665 -13.413  1.00 30.27           N  
ATOM   2872  CA  VAL A 370     -10.216  18.390 -12.409  1.00 30.27           C  
ATOM   2873  C   VAL A 370     -10.824  17.011 -12.654  1.00 30.27           C  
ATOM   2874  CB  VAL A 370     -11.322  19.469 -12.416  1.00 30.27           C  
ATOM   2875  O   VAL A 370     -11.273  16.712 -13.763  1.00 30.27           O  
ATOM   2876  CG1 VAL A 370     -12.373  19.173 -11.347  1.00 30.27           C  
ATOM   2877  CG2 VAL A 370     -10.716  20.855 -12.204  1.00 30.27           C  
ATOM   2878  N   VAL A 371     -10.336  15.976 -12.017  1.00 29.42           N  
ATOM   2879  CA  VAL A 371     -10.990  14.672 -12.036  1.00 29.42           C  
ATOM   2880  C   VAL A 371     -11.991  14.578 -10.887  1.00 29.42           C  
ATOM   2881  CB  VAL A 371      -9.963  13.521 -11.944  1.00 29.42           C  
ATOM   2882  O   VAL A 371     -11.654  14.870  -9.737  1.00 29.42           O  
ATOM   2883  CG1 VAL A 371     -10.669  12.166 -11.947  1.00 29.42           C  
ATOM   2884  CG2 VAL A 371      -8.961  13.607 -13.094  1.00 29.42           C  
ATOM   2885  N   THR A 372     -13.305  14.708 -11.186  1.00 32.24           N  
ATOM   2886  CA  THR A 372     -14.435  14.524 -10.283  1.00 32.24           C  
ATOM   2887  C   THR A 372     -14.895  13.069 -10.281  1.00 32.24           C  
ATOM   2888  CB  THR A 372     -15.614  15.437 -10.669  1.00 32.24           C  
ATOM   2889  O   THR A 372     -15.059  12.463 -11.342  1.00 32.24           O  
ATOM   2890  CG2 THR A 372     -15.303  16.897 -10.357  1.00 32.24           C  
ATOM   2891  OG1 THR A 372     -15.874  15.305 -12.071  1.00 32.24           O  
ATOM   2892  N   ILE A 373     -14.565  12.326  -9.281  1.00 34.73           N  
ATOM   2893  CA  ILE A 373     -15.097  10.977  -9.119  1.00 34.73           C  
ATOM   2894  C   ILE A 373     -16.310  11.009  -8.191  1.00 34.73           C  
ATOM   2895  CB  ILE A 373     -14.026  10.009  -8.568  1.00 34.73           C  
ATOM   2896  O   ILE A 373     -16.241  11.555  -7.087  1.00 34.73           O  
ATOM   2897  CG1 ILE A 373     -12.824   9.947  -9.517  1.00 34.73           C  
ATOM   2898  CG2 ILE A 373     -14.621   8.615  -8.345  1.00 34.73           C  
ATOM   2899  CD1 ILE A 373     -11.621   9.210  -8.944  1.00 34.73           C  
ATOM   2900  N   THR A 374     -17.549  10.781  -8.706  1.00 33.70           N  
ATOM   2901  CA  THR A 374     -18.795  10.634  -7.963  1.00 33.70           C  
ATOM   2902  C   THR A 374     -19.139   9.160  -7.771  1.00 33.70           C  
ATOM   2903  CB  THR A 374     -19.959  11.347  -8.676  1.00 33.70           C  
ATOM   2904  O   THR A 374     -19.097   8.378  -8.723  1.00 33.70           O  
ATOM   2905  CG2 THR A 374     -19.908  12.853  -8.440  1.00 33.70           C  
ATOM   2906  OG1 THR A 374     -19.877  11.092 -10.084  1.00 33.70           O  
ATOM   2907  N   LYS A 375     -18.849   8.580  -6.626  1.00 33.00           N  
ATOM   2908  CA  LYS A 375     -19.314   7.227  -6.332  1.00 33.00           C  
ATOM   2909  C   LYS A 375     -20.692   7.249  -5.679  1.00 33.00           C  
ATOM   2910  CB  LYS A 375     -18.316   6.502  -5.428  1.00 33.00           C  
ATOM   2911  O   LYS A 375     -20.922   7.997  -4.726  1.00 33.00           O  
ATOM   2912  CG  LYS A 375     -17.073   6.004  -6.151  1.00 33.00           C  
ATOM   2913  CD  LYS A 375     -16.144   5.248  -5.210  1.00 33.00           C  
ATOM   2914  CE  LYS A 375     -14.953   4.659  -5.954  1.00 33.00           C  
ATOM   2915  NZ  LYS A 375     -13.716   4.673  -5.117  1.00 33.00           N  
ATOM   2916  N   SER A 376     -21.804   6.741  -6.347  1.00 31.80           N  
ATOM   2917  CA  SER A 376     -23.130   6.504  -5.784  1.00 31.80           C  
ATOM   2918  C   SER A 376     -23.330   5.032  -5.440  1.00 31.80           C  
ATOM   2919  CB  SER A 376     -24.216   6.960  -6.759  1.00 31.80           C  
ATOM   2920  O   SER A 376     -22.941   4.151  -6.210  1.00 31.80           O  
ATOM   2921  OG  SER A 376     -23.642   7.571  -7.902  1.00 31.80           O  
ATOM   2922  N   VAL A 377     -23.158   4.600  -4.210  1.00 27.06           N  
ATOM   2923  CA  VAL A 377     -23.362   3.228  -3.757  1.00 27.06           C  
ATOM   2924  C   VAL A 377     -24.852   2.970  -3.545  1.00 27.06           C  
ATOM   2925  CB  VAL A 377     -22.580   2.938  -2.456  1.00 27.06           C  
ATOM   2926  O   VAL A 377     -25.538   3.760  -2.891  1.00 27.06           O  
ATOM   2927  CG1 VAL A 377     -22.830   1.507  -1.983  1.00 27.06           C  
ATOM   2928  CG2 VAL A 377     -21.087   3.182  -2.666  1.00 27.06           C  
ATOM   2929  N   LYS A 378     -25.534   2.079  -4.413  1.00 25.81           N  
ATOM   2930  CA  LYS A 378     -26.918   1.613  -4.407  1.00 25.81           C  
ATOM   2931  C   LYS A 378     -27.026   0.218  -3.798  1.00 25.81           C  
ATOM   2932  CB  LYS A 378     -27.491   1.612  -5.825  1.00 25.81           C  
ATOM   2933  O   LYS A 378     -26.277  -0.687  -4.171  1.00 25.81           O  
ATOM   2934  CG  LYS A 378     -28.977   1.295  -5.891  1.00 25.81           C  
ATOM   2935  CD  LYS A 378     -29.648   2.003  -7.062  1.00 25.81           C  
ATOM   2936  CE  LYS A 378     -31.134   1.681  -7.133  1.00 25.81           C  
ATOM   2937  NZ  LYS A 378     -31.808   2.421  -8.242  1.00 25.81           N  
ATOM   2938  N   VAL A 379     -27.540   0.034  -2.579  1.00 22.76           N  
ATOM   2939  CA  VAL A 379     -27.810  -1.208  -1.863  1.00 22.76           C  
ATOM   2940  C   VAL A 379     -29.214  -1.705  -2.200  1.00 22.76           C  
ATOM   2941  CB  VAL A 379     -27.661  -1.026  -0.336  1.00 22.76           C  
ATOM   2942  O   VAL A 379     -30.179  -0.939  -2.148  1.00 22.76           O  
ATOM   2943  CG1 VAL A 379     -27.529  -2.381   0.359  1.00 22.76           C  
ATOM   2944  CG2 VAL A 379     -26.458  -0.141  -0.019  1.00 22.76           C  
ATOM   2945  N   HIS A 380     -29.451  -2.710  -3.162  1.00 22.95           N  
ATOM   2946  CA  HIS A 380     -30.634  -3.421  -3.632  1.00 22.95           C  
ATOM   2947  C   HIS A 380     -30.869  -4.694  -2.826  1.00 22.95           C  
ATOM   2948  CB  HIS A 380     -30.502  -3.758  -5.118  1.00 22.95           C  
ATOM   2949  O   HIS A 380     -29.937  -5.468  -2.594  1.00 22.95           O  
ATOM   2950  CG  HIS A 380     -30.907  -2.641  -6.026  1.00 22.95           C  
ATOM   2951  CD2 HIS A 380     -30.180  -1.654  -6.600  1.00 22.95           C  
ATOM   2952  ND1 HIS A 380     -32.210  -2.449  -6.434  1.00 22.95           N  
ATOM   2953  CE1 HIS A 380     -32.266  -1.390  -7.224  1.00 22.95           C  
ATOM   2954  NE2 HIS A 380     -31.048  -0.889  -7.341  1.00 22.95           N  
ATOM   2955  N   LEU A 381     -31.855  -4.716  -1.915  1.00 22.67           N  
ATOM   2956  CA  LEU A 381     -32.441  -5.882  -1.264  1.00 22.67           C  
ATOM   2957  C   LEU A 381     -33.640  -6.399  -2.052  1.00 22.67           C  
ATOM   2958  CB  LEU A 381     -32.865  -5.542   0.167  1.00 22.67           C  
ATOM   2959  O   LEU A 381     -34.533  -5.627  -2.410  1.00 22.67           O  
ATOM   2960  CG  LEU A 381     -32.409  -6.511   1.258  1.00 22.67           C  
ATOM   2961  CD1 LEU A 381     -31.329  -5.867   2.122  1.00 22.67           C  
ATOM   2962  CD2 LEU A 381     -33.593  -6.950   2.113  1.00 22.67           C  
ATOM   2963  N   GLU A 382     -33.503  -7.665  -2.711  1.00 23.50           N  
ATOM   2964  CA  GLU A 382     -34.135  -8.767  -3.431  1.00 23.50           C  
ATOM   2965  C   GLU A 382     -35.255  -9.394  -2.607  1.00 23.50           C  
ATOM   2966  CB  GLU A 382     -33.098  -9.830  -3.804  1.00 23.50           C  
ATOM   2967  O   GLU A 382     -35.049  -9.764  -1.449  1.00 23.50           O  
ATOM   2968  CG  GLU A 382     -32.107  -9.376  -4.866  1.00 23.50           C  
ATOM   2969  CD  GLU A 382     -31.210 -10.496  -5.368  1.00 23.50           C  
ATOM   2970  OE1 GLU A 382     -30.728 -10.418  -6.520  1.00 23.50           O  
ATOM   2971  OE2 GLU A 382     -30.989 -11.461  -4.602  1.00 23.50           O  
ATOM   2972  N   LYS A 383     -36.504  -9.073  -2.893  1.00 23.84           N  
ATOM   2973  CA  LYS A 383     -37.837  -9.529  -2.511  1.00 23.84           C  
ATOM   2974  C   LYS A 383     -38.353 -10.591  -3.478  1.00 23.84           C  
ATOM   2975  CB  LYS A 383     -38.812  -8.352  -2.456  1.00 23.84           C  
ATOM   2976  O   LYS A 383     -38.342 -10.389  -4.694  1.00 23.84           O  
ATOM   2977  CG  LYS A 383     -40.029  -8.597  -1.575  1.00 23.84           C  
ATOM   2978  CD  LYS A 383     -40.867  -7.335  -1.416  1.00 23.84           C  
ATOM   2979  CE  LYS A 383     -42.055  -7.565  -0.493  1.00 23.84           C  
ATOM   2980  NZ  LYS A 383     -42.866  -6.323  -0.314  1.00 23.84           N  
ATOM   2981  N   GLU A 384     -38.301 -11.910  -3.155  1.00 22.74           N  
ATOM   2982  CA  GLU A 384     -38.775 -13.265  -3.424  1.00 22.74           C  
ATOM   2983  C   GLU A 384     -40.252 -13.413  -3.071  1.00 22.74           C  
ATOM   2984  CB  GLU A 384     -37.944 -14.289  -2.647  1.00 22.74           C  
ATOM   2985  O   GLU A 384     -40.679 -13.015  -1.985  1.00 22.74           O  
ATOM   2986  CG  GLU A 384     -36.493 -14.374  -3.101  1.00 22.74           C  
ATOM   2987  CD  GLU A 384     -35.955 -15.796  -3.125  1.00 22.74           C  
ATOM   2988  OE1 GLU A 384     -35.302 -16.181  -4.121  1.00 22.74           O  
ATOM   2989  OE2 GLU A 384     -36.190 -16.532  -2.141  1.00 22.74           O  
ATOM   2990  N   THR A 385     -41.151 -13.370  -4.087  1.00 25.77           N  
ATOM   2991  CA  THR A 385     -42.551 -13.654  -4.385  1.00 25.77           C  
ATOM   2992  C   THR A 385     -42.794 -15.159  -4.454  1.00 25.77           C  
ATOM   2993  CB  THR A 385     -42.984 -13.000  -5.709  1.00 25.77           C  
ATOM   2994  O   THR A 385     -42.039 -15.886  -5.103  1.00 25.77           O  
ATOM   2995  CG2 THR A 385     -43.089 -11.485  -5.566  1.00 25.77           C  
ATOM   2996  OG1 THR A 385     -42.021 -13.306  -6.725  1.00 25.77           O  
ATOM   2997  N   LYS A 386     -43.261 -15.771  -3.385  1.00 24.51           N  
ATOM   2998  CA  LYS A 386     -43.954 -16.928  -2.825  1.00 24.51           C  
ATOM   2999  C   LYS A 386     -45.416 -16.957  -3.259  1.00 24.51           C  
ATOM   3000  CB  LYS A 386     -43.861 -16.922  -1.298  1.00 24.51           C  
ATOM   3001  O   LYS A 386     -46.144 -15.980  -3.072  1.00 24.51           O  
ATOM   3002  CG  LYS A 386     -44.162 -18.268  -0.654  1.00 24.51           C  
ATOM   3003  CD  LYS A 386     -43.937 -18.230   0.852  1.00 24.51           C  
ATOM   3004  CE  LYS A 386     -44.216 -19.582   1.494  1.00 24.51           C  
ATOM   3005  NZ  LYS A 386     -43.895 -19.580   2.952  1.00 24.51           N  
ATOM   3006  N   GLU A 387     -45.751 -17.738  -4.309  1.00 26.13           N  
ATOM   3007  CA  GLU A 387     -47.018 -18.242  -4.832  1.00 26.13           C  
ATOM   3008  C   GLU A 387     -47.382 -19.582  -4.201  1.00 26.13           C  
ATOM   3009  CB  GLU A 387     -46.953 -18.379  -6.356  1.00 26.13           C  
ATOM   3010  O   GLU A 387     -46.559 -20.500  -4.161  1.00 26.13           O  
ATOM   3011  CG  GLU A 387     -48.065 -17.640  -7.087  1.00 26.13           C  
ATOM   3012  CD  GLU A 387     -48.148 -17.991  -8.564  1.00 26.13           C  
ATOM   3013  OE1 GLU A 387     -49.155 -17.635  -9.217  1.00 26.13           O  
ATOM   3014  OE2 GLU A 387     -47.197 -18.626  -9.073  1.00 26.13           O  
ATOM   3015  N   GLU A 388     -48.292 -19.576  -3.166  1.00 27.00           N  
ATOM   3016  CA  GLU A 388     -49.616 -19.918  -2.656  1.00 27.00           C  
ATOM   3017  C   GLU A 388     -50.118 -21.228  -3.258  1.00 27.00           C  
ATOM   3018  CB  GLU A 388     -50.612 -18.792  -2.943  1.00 27.00           C  
ATOM   3019  O   GLU A 388     -50.097 -21.404  -4.478  1.00 27.00           O  
ATOM   3020  CG  GLU A 388     -50.625 -17.698  -1.885  1.00 27.00           C  
ATOM   3021  CD  GLU A 388     -51.929 -16.917  -1.846  1.00 27.00           C  
ATOM   3022  OE1 GLU A 388     -52.340 -16.476  -0.749  1.00 27.00           O  
ATOM   3023  OE2 GLU A 388     -52.546 -16.746  -2.921  1.00 27.00           O  
ATOM   3024  N   GLY A 389     -50.130 -22.257  -2.432  1.00 24.54           N  
ATOM   3025  CA  GLY A 389     -50.935 -23.039  -1.507  1.00 24.54           C  
ATOM   3026  C   GLY A 389     -52.129 -23.701  -2.168  1.00 24.54           C  
ATOM   3027  O   GLY A 389     -52.896 -23.046  -2.876  1.00 24.54           O  
ATOM   3028  N   LYS A 390     -52.038 -25.006  -2.465  1.00 27.29           N  
ATOM   3029  CA  LYS A 390     -53.019 -26.068  -2.671  1.00 27.29           C  
ATOM   3030  C   LYS A 390     -53.309 -26.807  -1.368  1.00 27.29           C  
ATOM   3031  CB  LYS A 390     -52.529 -27.053  -3.734  1.00 27.29           C  
ATOM   3032  O   LYS A 390     -52.388 -27.156  -0.627  1.00 27.29           O  
ATOM   3033  CG  LYS A 390     -53.360 -27.051  -5.009  1.00 27.29           C  
ATOM   3034  CD  LYS A 390     -53.008 -28.230  -5.907  1.00 27.29           C  
ATOM   3035  CE  LYS A 390     -53.611 -28.074  -7.296  1.00 27.29           C  
ATOM   3036  NZ  LYS A 390     -54.673 -29.092  -7.556  1.00 27.29           N  
ATOM   3037  N   PRO A 391     -54.680 -27.007  -1.058  1.00 25.68           N  
ATOM   3038  CA  PRO A 391     -55.363 -27.472   0.151  1.00 25.68           C  
ATOM   3039  C   PRO A 391     -55.592 -28.981   0.156  1.00 25.68           C  
ATOM   3040  CB  PRO A 391     -56.695 -26.718   0.116  1.00 25.68           C  
ATOM   3041  O   PRO A 391     -55.862 -29.572  -0.892  1.00 25.68           O  
ATOM   3042  CG  PRO A 391     -56.965 -26.489  -1.336  1.00 25.68           C  
ATOM   3043  CD  PRO A 391     -55.833 -27.073  -2.131  1.00 25.68           C  
ATOM   3044  N   LEU A 392     -54.975 -29.726   1.088  1.00 25.75           N  
ATOM   3045  CA  LEU A 392     -55.151 -31.135   1.423  1.00 25.75           C  
ATOM   3046  C   LEU A 392     -55.931 -31.291   2.724  1.00 25.75           C  
ATOM   3047  CB  LEU A 392     -53.792 -31.831   1.542  1.00 25.75           C  
ATOM   3048  O   LEU A 392     -55.594 -30.667   3.733  1.00 25.75           O  
ATOM   3049  CG  LEU A 392     -53.494 -32.917   0.508  1.00 25.75           C  
ATOM   3050  CD1 LEU A 392     -52.022 -32.881   0.110  1.00 25.75           C  
ATOM   3051  CD2 LEU A 392     -53.873 -34.291   1.051  1.00 25.75           C  
ATOM   3052  N   GLN A 393     -57.189 -31.572   2.649  1.00 23.56           N  
ATOM   3053  CA  GLN A 393     -58.252 -32.419   3.179  1.00 23.56           C  
ATOM   3054  C   GLN A 393     -57.690 -33.725   3.733  1.00 23.56           C  
ATOM   3055  CB  GLN A 393     -59.294 -32.713   2.098  1.00 23.56           C  
ATOM   3056  O   GLN A 393     -56.879 -34.385   3.080  1.00 23.56           O  
ATOM   3057  CG  GLN A 393     -60.433 -31.704   2.051  1.00 23.56           C  
ATOM   3058  CD  GLN A 393     -61.387 -31.948   0.896  1.00 23.56           C  
ATOM   3059  NE2 GLN A 393     -62.389 -31.086   0.762  1.00 23.56           N  
ATOM   3060  OE1 GLN A 393     -61.223 -32.903   0.131  1.00 23.56           O  
ATOM   3061  N   GLN A 394     -57.935 -34.021   5.031  1.00 23.04           N  
ATOM   3062  CA  GLN A 394     -58.605 -35.215   5.535  1.00 23.04           C  
ATOM   3063  C   GLN A 394     -57.880 -35.780   6.754  1.00 23.04           C  
ATOM   3064  CB  GLN A 394     -58.700 -36.280   4.441  1.00 23.04           C  
ATOM   3065  O   GLN A 394     -56.653 -35.894   6.755  1.00 23.04           O  
ATOM   3066  CG  GLN A 394     -59.865 -37.244   4.621  1.00 23.04           C  
ATOM   3067  CD  GLN A 394     -60.061 -38.158   3.426  1.00 23.04           C  
ATOM   3068  NE2 GLN A 394     -61.018 -39.073   3.530  1.00 23.04           N  
ATOM   3069  OE1 GLN A 394     -59.358 -38.041   2.417  1.00 23.04           O  
ATOM   3070  N   GLU A 395     -58.574 -35.827   7.879  1.00 28.61           N  
ATOM   3071  CA  GLU A 395     -59.010 -37.007   8.619  1.00 28.61           C  
ATOM   3072  C   GLU A 395     -58.883 -36.793  10.124  1.00 28.61           C  
ATOM   3073  CB  GLU A 395     -58.205 -38.237   8.193  1.00 28.61           C  
ATOM   3074  O   GLU A 395     -57.855 -36.309  10.603  1.00 28.61           O  
ATOM   3075  CG  GLU A 395     -58.702 -38.883   6.907  1.00 28.61           C  
ATOM   3076  CD  GLU A 395     -58.031 -40.213   6.606  1.00 28.61           C  
ATOM   3077  OE1 GLU A 395     -58.569 -40.992   5.786  1.00 28.61           O  
ATOM   3078  OE2 GLU A 395     -56.960 -40.479   7.194  1.00 28.61           O  
ATOM   3079  N   LYS A 396     -59.988 -36.580  10.750  1.00 23.57           N  
ATOM   3080  CA  LYS A 396     -60.843 -37.050  11.836  1.00 23.57           C  
ATOM   3081  C   LYS A 396     -60.202 -38.221  12.574  1.00 23.57           C  
ATOM   3082  CB  LYS A 396     -62.216 -37.457  11.299  1.00 23.57           C  
ATOM   3083  O   LYS A 396     -59.880 -39.244  11.965  1.00 23.57           O  
ATOM   3084  CG  LYS A 396     -63.379 -37.022  12.180  1.00 23.57           C  
ATOM   3085  CD  LYS A 396     -64.720 -37.387  11.555  1.00 23.57           C  
ATOM   3086  CE  LYS A 396     -65.885 -36.921  12.419  1.00 23.57           C  
ATOM   3087  NZ  LYS A 396     -67.202 -37.270  11.807  1.00 23.57           N  
ATOM   3088  N   GLU A 397     -59.491 -37.998  13.675  1.00 32.29           N  
ATOM   3089  CA  GLU A 397     -59.148 -38.996  14.684  1.00 32.29           C  
ATOM   3090  C   GLU A 397     -59.802 -38.673  16.024  1.00 32.29           C  
ATOM   3091  CB  GLU A 397     -57.630 -39.094  14.850  1.00 32.29           C  
ATOM   3092  O   GLU A 397     -59.733 -37.536  16.497  1.00 32.29           O  
ATOM   3093  CG  GLU A 397     -56.941 -39.887  13.749  1.00 32.29           C  
ATOM   3094  CD  GLU A 397     -55.451 -40.076  13.988  1.00 32.29           C  
ATOM   3095  OE1 GLU A 397     -54.816 -40.875  13.262  1.00 32.29           O  
ATOM   3096  OE2 GLU A 397     -54.914 -39.420  14.908  1.00 32.29           O  
ATOM   3097  N   LYS A 398     -60.937 -39.237  16.312  1.00 24.24           N  
ATOM   3098  CA  LYS A 398     -61.688 -39.971  17.326  1.00 24.24           C  
ATOM   3099  C   LYS A 398     -60.749 -40.663  18.311  1.00 24.24           C  
ATOM   3100  CB  LYS A 398     -62.612 -41.000  16.672  1.00 24.24           C  
ATOM   3101  O   LYS A 398     -59.817 -41.360  17.903  1.00 24.24           O  
ATOM   3102  CG  LYS A 398     -63.877 -41.288  17.465  1.00 24.24           C  
ATOM   3103  CD  LYS A 398     -64.798 -42.246  16.720  1.00 24.24           C  
ATOM   3104  CE  LYS A 398     -66.068 -42.530  17.510  1.00 24.24           C  
ATOM   3105  NZ  LYS A 398     -66.943 -43.522  16.816  1.00 24.24           N  
ATOM   3106  N   GLU A 399     -60.843 -40.285  19.578  1.00 24.16           N  
ATOM   3107  CA  GLU A 399     -61.308 -40.751  20.880  1.00 24.16           C  
ATOM   3108  C   GLU A 399     -60.345 -41.774  21.477  1.00 24.16           C  
ATOM   3109  CB  GLU A 399     -62.710 -41.355  20.766  1.00 24.16           C  
ATOM   3110  O   GLU A 399     -59.890 -42.685  20.782  1.00 24.16           O  
ATOM   3111  CG  GLU A 399     -63.831 -40.360  21.031  1.00 24.16           C  
ATOM   3112  CD  GLU A 399     -65.193 -41.018  21.187  1.00 24.16           C  
ATOM   3113  OE1 GLU A 399     -66.161 -40.325  21.574  1.00 24.16           O  
ATOM   3114  OE2 GLU A 399     -65.292 -42.236  20.920  1.00 24.16           O  
ATOM   3115  N   LYS A 400     -59.879 -41.475  22.672  1.00 27.98           N  
ATOM   3116  CA  LYS A 400     -60.036 -42.326  23.848  1.00 27.98           C  
ATOM   3117  C   LYS A 400     -58.926 -42.072  24.863  1.00 27.98           C  
ATOM   3118  CB  LYS A 400     -60.051 -43.801  23.445  1.00 27.98           C  
ATOM   3119  O   LYS A 400     -57.743 -42.096  24.516  1.00 27.98           O  
ATOM   3120  CG  LYS A 400     -61.028 -44.651  24.245  1.00 27.98           C  
ATOM   3121  CD  LYS A 400     -60.950 -46.118  23.843  1.00 27.98           C  
ATOM   3122  CE  LYS A 400     -61.962 -46.962  24.606  1.00 27.98           C  
ATOM   3123  NZ  LYS A 400     -61.850 -48.410  24.260  1.00 27.98           N  
ATOM   3124  N   ALA A 401     -59.226 -41.310  25.847  1.00 24.28           N  
ATOM   3125  CA  ALA A 401     -59.229 -41.190  27.302  1.00 24.28           C  
ATOM   3126  C   ALA A 401     -59.294 -42.563  27.965  1.00 24.28           C  
ATOM   3127  CB  ALA A 401     -60.399 -40.324  27.762  1.00 24.28           C  
ATOM   3128  O   ALA A 401     -60.139 -43.389  27.613  1.00 24.28           O  
ATOM   3129  N   GLY A 402     -58.185 -43.010  28.513  1.00 26.57           N  
ATOM   3130  CA  GLY A 402     -58.264 -43.759  29.757  1.00 26.57           C  
ATOM   3131  C   GLY A 402     -56.943 -44.387  30.161  1.00 26.57           C  
ATOM   3132  O   GLY A 402     -56.225 -44.931  29.319  1.00 26.57           O  
ATOM   3133  N   GLY A 403     -56.405 -43.883  31.241  1.00 27.92           N  
ATOM   3134  CA  GLY A 403     -56.249 -44.568  32.514  1.00 27.92           C  
ATOM   3135  C   GLY A 403     -54.799 -44.735  32.929  1.00 27.92           C  
ATOM   3136  O   GLY A 403     -53.952 -45.101  32.111  1.00 27.92           O  
ATOM   3137  N   GLU A 404     -54.423 -43.892  33.870  1.00 23.91           N  
ATOM   3138  CA  GLU A 404     -53.980 -43.796  35.258  1.00 23.91           C  
ATOM   3139  C   GLU A 404     -53.652 -45.173  35.828  1.00 23.91           C  
ATOM   3140  CB  GLU A 404     -55.046 -43.112  36.117  1.00 23.91           C  
ATOM   3141  O   GLU A 404     -54.427 -46.119  35.667  1.00 23.91           O  
ATOM   3142  CG  GLU A 404     -54.864 -41.606  36.239  1.00 23.91           C  
ATOM   3143  CD  GLU A 404     -55.850 -40.958  37.197  1.00 23.91           C  
ATOM   3144  OE1 GLU A 404     -55.477 -39.978  37.882  1.00 23.91           O  
ATOM   3145  OE2 GLU A 404     -57.005 -41.434  37.265  1.00 23.91           O  
ATOM   3146  N   GLY A 405     -52.373 -45.357  36.146  1.00 24.94           N  
ATOM   3147  CA  GLY A 405     -51.997 -45.867  37.455  1.00 24.94           C  
ATOM   3148  C   GLY A 405     -50.865 -46.875  37.400  1.00 24.94           C  
ATOM   3149  O   GLY A 405     -50.862 -47.766  36.549  1.00 24.94           O  
ATOM   3150  N   GLY A 406     -49.718 -46.487  37.960  1.00 23.92           N  
ATOM   3151  CA  GLY A 406     -49.123 -46.984  39.191  1.00 23.92           C  
ATOM   3152  C   GLY A 406     -47.951 -47.917  38.952  1.00 23.92           C  
ATOM   3153  O   GLY A 406     -48.002 -48.772  38.065  1.00 23.92           O  
ATOM   3154  N   SER A 407     -46.806 -47.524  39.493  1.00 24.31           N  
ATOM   3155  CA  SER A 407     -45.990 -47.930  40.632  1.00 24.31           C  
ATOM   3156  C   SER A 407     -44.795 -48.766  40.187  1.00 24.31           C  
ATOM   3157  CB  SER A 407     -46.828 -48.720  41.638  1.00 24.31           C  
ATOM   3158  O   SER A 407     -44.904 -49.566  39.255  1.00 24.31           O  
ATOM   3159  OG  SER A 407     -47.138 -50.008  41.134  1.00 24.31           O  
ATOM   3160  N   GLU A 408     -43.583 -48.277  40.513  1.00 25.68           N  
ATOM   3161  CA  GLU A 408     -42.444 -48.560  41.381  1.00 25.68           C  
ATOM   3162  C   GLU A 408     -41.824 -49.915  41.053  1.00 25.68           C  
ATOM   3163  CB  GLU A 408     -42.866 -48.517  42.852  1.00 25.68           C  
ATOM   3164  O   GLU A 408     -42.538 -50.903  40.868  1.00 25.68           O  
ATOM   3165  CG  GLU A 408     -43.119 -47.112  43.379  1.00 25.68           C  
ATOM   3166  CD  GLU A 408     -43.409 -47.073  44.871  1.00 25.68           C  
ATOM   3167  OE1 GLU A 408     -43.471 -45.964  45.448  1.00 25.68           O  
ATOM   3168  OE2 GLU A 408     -43.574 -48.161  45.467  1.00 25.68           O  
ATOM   3169  N   GLU A 409     -40.544 -49.886  40.752  1.00 30.20           N  
ATOM   3170  CA  GLU A 409     -39.567 -50.762  41.392  1.00 30.20           C  
ATOM   3171  C   GLU A 409     -38.298 -50.880  40.552  1.00 30.20           C  
ATOM   3172  CB  GLU A 409     -40.167 -52.150  41.635  1.00 30.20           C  
ATOM   3173  O   GLU A 409     -38.367 -51.088  39.339  1.00 30.20           O  
ATOM   3174  CG  GLU A 409     -40.419 -52.462  43.103  1.00 30.20           C  
ATOM   3175  CD  GLU A 409     -40.689 -53.935  43.365  1.00 30.20           C  
ATOM   3176  OE1 GLU A 409     -40.672 -54.355  44.544  1.00 30.20           O  
ATOM   3177  OE2 GLU A 409     -40.918 -54.676  42.383  1.00 30.20           O  
ATOM   3178  N   GLU A 410     -37.187 -50.326  40.996  1.00 25.92           N  
ATOM   3179  CA  GLU A 410     -35.860 -50.668  41.499  1.00 25.92           C  
ATOM   3180  C   GLU A 410     -35.489 -52.105  41.142  1.00 25.92           C  
ATOM   3181  CB  GLU A 410     -35.792 -50.468  43.015  1.00 25.92           C  
ATOM   3182  O   GLU A 410     -36.287 -53.024  41.336  1.00 25.92           O  
ATOM   3183  CG  GLU A 410     -35.543 -49.027  43.434  1.00 25.92           C  
ATOM   3184  CD  GLU A 410     -34.323 -48.863  44.327  1.00 25.92           C  
ATOM   3185  OE1 GLU A 410     -33.755 -47.749  44.380  1.00 25.92           O  
ATOM   3186  OE2 GLU A 410     -33.932 -49.858  44.977  1.00 25.92           O  
ATOM   3187  N   GLY A 411     -34.421 -52.243  40.352  1.00 29.67           N  
ATOM   3188  CA  GLY A 411     -33.398 -53.246  40.607  1.00 29.67           C  
ATOM   3189  C   GLY A 411     -32.463 -53.456  39.431  1.00 29.67           C  
ATOM   3190  O   GLY A 411     -32.901 -53.474  38.278  1.00 29.67           O  
ATOM   3191  N   SER A 412     -31.185 -53.095  39.577  1.00 24.70           N  
ATOM   3192  CA  SER A 412     -29.867 -53.681  39.795  1.00 24.70           C  
ATOM   3193  C   SER A 412     -29.545 -54.728  38.734  1.00 24.70           C  
ATOM   3194  CB  SER A 412     -29.784 -54.312  41.186  1.00 24.70           C  
ATOM   3195  O   SER A 412     -30.397 -55.547  38.384  1.00 24.70           O  
ATOM   3196  OG  SER A 412     -28.632 -55.130  41.299  1.00 24.70           O  
ATOM   3197  N   ASP A 413     -28.386 -54.561  38.015  1.00 25.59           N  
ATOM   3198  CA  ASP A 413     -27.077 -55.181  37.832  1.00 25.59           C  
ATOM   3199  C   ASP A 413     -27.189 -56.476  37.031  1.00 25.59           C  
ATOM   3200  CB  ASP A 413     -26.418 -55.455  39.185  1.00 25.59           C  
ATOM   3201  O   ASP A 413     -28.045 -57.316  37.316  1.00 25.59           O  
ATOM   3202  CG  ASP A 413     -24.921 -55.688  39.080  1.00 25.59           C  
ATOM   3203  OD1 ASP A 413     -24.214 -54.848  38.484  1.00 25.59           O  
ATOM   3204  OD2 ASP A 413     -24.445 -56.723  39.596  1.00 25.59           O  
ATOM   3205  N   LYS A 414     -26.418 -56.565  35.919  1.00 31.07           N  
ATOM   3206  CA  LYS A 414     -25.460 -57.616  35.588  1.00 31.07           C  
ATOM   3207  C   LYS A 414     -25.207 -57.676  34.085  1.00 31.07           C  
ATOM   3208  CB  LYS A 414     -25.956 -58.973  36.090  1.00 31.07           C  
ATOM   3209  O   LYS A 414     -26.150 -57.694  33.291  1.00 31.07           O  
ATOM   3210  CG  LYS A 414     -25.026 -59.640  37.093  1.00 31.07           C  
ATOM   3211  CD  LYS A 414     -25.554 -61.002  37.525  1.00 31.07           C  
ATOM   3212  CE  LYS A 414     -24.644 -61.654  38.557  1.00 31.07           C  
ATOM   3213  NZ  LYS A 414     -25.346 -62.736  39.310  1.00 31.07           N  
ATOM   3214  N   GLY A 415     -23.957 -57.301  33.635  1.00 26.56           N  
ATOM   3215  CA  GLY A 415     -22.849 -58.111  33.154  1.00 26.56           C  
ATOM   3216  C   GLY A 415     -22.788 -58.201  31.641  1.00 26.56           C  
ATOM   3217  O   GLY A 415     -23.818 -58.356  30.981  1.00 26.56           O  
ATOM   3218  N   ALA A 416     -21.723 -57.616  31.054  1.00 26.10           N  
ATOM   3219  CA  ALA A 416     -20.510 -57.915  30.297  1.00 26.10           C  
ATOM   3220  C   ALA A 416     -20.802 -58.880  29.152  1.00 26.10           C  
ATOM   3221  CB  ALA A 416     -19.438 -58.494  31.217  1.00 26.10           C  
ATOM   3222  O   ALA A 416     -21.484 -59.890  29.341  1.00 26.10           O  
ATOM   3223  N   LYS A 417     -20.528 -58.442  27.887  1.00 32.28           N  
ATOM   3224  CA  LYS A 417     -19.828 -59.252  26.894  1.00 32.28           C  
ATOM   3225  C   LYS A 417     -19.711 -58.513  25.564  1.00 32.28           C  
ATOM   3226  CB  LYS A 417     -20.543 -60.588  26.691  1.00 32.28           C  
ATOM   3227  O   LYS A 417     -20.707 -58.015  25.036  1.00 32.28           O  
ATOM   3228  CG  LYS A 417     -19.865 -61.764  27.378  1.00 32.28           C  
ATOM   3229  CD  LYS A 417     -20.399 -63.095  26.864  1.00 32.28           C  
ATOM   3230  CE  LYS A 417     -19.738 -64.273  27.568  1.00 32.28           C  
ATOM   3231  NZ  LYS A 417     -20.539 -65.525  27.423  1.00 32.28           N  
ATOM   3232  N   GLY A 418     -18.577 -57.889  25.282  1.00 24.55           N  
ATOM   3233  CA  GLY A 418     -17.482 -57.812  24.327  1.00 24.55           C  
ATOM   3234  C   GLY A 418     -17.438 -58.992  23.375  1.00 24.55           C  
ATOM   3235  O   GLY A 418     -17.574 -60.143  23.796  1.00 24.55           O  
ATOM   3236  N   SER A 419     -17.682 -58.802  22.040  1.00 34.11           N  
ATOM   3237  CA  SER A 419     -16.997 -59.482  20.945  1.00 34.11           C  
ATOM   3238  C   SER A 419     -17.341 -58.851  19.600  1.00 34.11           C  
ATOM   3239  CB  SER A 419     -17.359 -60.968  20.928  1.00 34.11           C  
ATOM   3240  O   SER A 419     -18.498 -58.505  19.349  1.00 34.11           O  
ATOM   3241  OG  SER A 419     -18.764 -61.143  20.860  1.00 34.11           O  
ATOM   3242  N   ARG A 420     -16.337 -58.187  18.889  1.00 30.70           N  
ATOM   3243  CA  ARG A 420     -15.390 -58.157  17.779  1.00 30.70           C  
ATOM   3244  C   ARG A 420     -16.052 -58.605  16.481  1.00 30.70           C  
ATOM   3245  CB  ARG A 420     -14.179 -59.042  18.082  1.00 30.70           C  
ATOM   3246  O   ARG A 420     -16.771 -59.606  16.457  1.00 30.70           O  
ATOM   3247  CG  ARG A 420     -12.844 -58.397  17.745  1.00 30.70           C  
ATOM   3248  CD  ARG A 420     -11.676 -59.322  18.056  1.00 30.70           C  
ATOM   3249  NE  ARG A 420     -10.394 -58.691  17.754  1.00 30.70           N  
ATOM   3250  NH1 ARG A 420      -9.161 -60.638  17.926  1.00 30.70           N  
ATOM   3251  NH2 ARG A 420      -8.122 -58.659  17.416  1.00 30.70           N  
ATOM   3252  CZ  ARG A 420      -9.229 -59.331  17.699  1.00 30.70           C  
ATOM   3253  N   LYS A 421     -15.968 -57.735  15.442  1.00 28.42           N  
ATOM   3254  CA  LYS A 421     -15.407 -57.468  14.121  1.00 28.42           C  
ATOM   3255  C   LYS A 421     -15.723 -58.603  13.150  1.00 28.42           C  
ATOM   3256  CB  LYS A 421     -13.894 -57.263  14.211  1.00 28.42           C  
ATOM   3257  O   LYS A 421     -15.426 -59.766  13.429  1.00 28.42           O  
ATOM   3258  CG  LYS A 421     -13.415 -55.933  13.648  1.00 28.42           C  
ATOM   3259  CD  LYS A 421     -12.014 -55.590  14.137  1.00 28.42           C  
ATOM   3260  CE  LYS A 421     -11.521 -54.275  13.549  1.00 28.42           C  
ATOM   3261  NZ  LYS A 421     -10.240 -53.833  14.176  1.00 28.42           N  
ATOM   3262  N   GLU A 422     -16.597 -58.369  12.119  1.00 33.54           N  
ATOM   3263  CA  GLU A 422     -16.572 -59.112  10.862  1.00 33.54           C  
ATOM   3264  C   GLU A 422     -16.761 -58.182   9.667  1.00 33.54           C  
ATOM   3265  CB  GLU A 422     -17.650 -60.199  10.859  1.00 33.54           C  
ATOM   3266  O   GLU A 422     -17.673 -57.352   9.658  1.00 33.54           O  
ATOM   3267  CG  GLU A 422     -17.123 -61.586  10.523  1.00 33.54           C  
ATOM   3268  CD  GLU A 422     -18.137 -62.691  10.777  1.00 33.54           C  
ATOM   3269  OE1 GLU A 422     -18.041 -63.762  10.135  1.00 33.54           O  
ATOM   3270  OE2 GLU A 422     -19.034 -62.483  11.624  1.00 33.54           O  
ATOM   3271  N   ASP A 423     -15.676 -57.683   8.990  1.00 30.73           N  
ATOM   3272  CA  ASP A 423     -15.171 -57.372   7.657  1.00 30.73           C  
ATOM   3273  C   ASP A 423     -15.649 -58.400   6.634  1.00 30.73           C  
ATOM   3274  CB  ASP A 423     -13.642 -57.309   7.663  1.00 30.73           C  
ATOM   3275  O   ASP A 423     -15.405 -59.598   6.789  1.00 30.73           O  
ATOM   3276  CG  ASP A 423     -13.105 -55.996   8.206  1.00 30.73           C  
ATOM   3277  OD1 ASP A 423     -13.857 -54.998   8.244  1.00 30.73           O  
ATOM   3278  OD2 ASP A 423     -11.918 -55.958   8.597  1.00 30.73           O  
ATOM   3279  N   ILE A 424     -16.679 -58.153   5.906  1.00 29.42           N  
ATOM   3280  CA  ILE A 424     -17.190 -58.803   4.704  1.00 29.42           C  
ATOM   3281  C   ILE A 424     -16.684 -58.069   3.465  1.00 29.42           C  
ATOM   3282  CB  ILE A 424     -18.734 -58.856   4.703  1.00 29.42           C  
ATOM   3283  O   ILE A 424     -16.761 -56.840   3.389  1.00 29.42           O  
ATOM   3284  CG1 ILE A 424     -19.307 -57.746   5.590  1.00 29.42           C  
ATOM   3285  CG2 ILE A 424     -19.228 -60.232   5.159  1.00 29.42           C  
ATOM   3286  CD1 ILE A 424     -20.774 -57.435   5.324  1.00 29.42           C  
ATOM   3287  N   ALA A 425     -15.548 -58.509   2.864  1.00 26.12           N  
ATOM   3288  CA  ALA A 425     -14.984 -58.683   1.528  1.00 26.12           C  
ATOM   3289  C   ALA A 425     -15.757 -59.737   0.739  1.00 26.12           C  
ATOM   3290  CB  ALA A 425     -13.509 -59.067   1.618  1.00 26.12           C  
ATOM   3291  O   ALA A 425     -15.935 -60.864   1.206  1.00 26.12           O  
ATOM   3292  N   VAL A 426     -16.594 -59.345  -0.286  1.00 31.22           N  
ATOM   3293  CA  VAL A 426     -16.892 -60.251  -1.390  1.00 31.22           C  
ATOM   3294  C   VAL A 426     -17.127 -59.448  -2.668  1.00 31.22           C  
ATOM   3295  CB  VAL A 426     -18.121 -61.135  -1.083  1.00 31.22           C  
ATOM   3296  O   VAL A 426     -17.913 -58.498  -2.676  1.00 31.22           O  
ATOM   3297  CG1 VAL A 426     -18.654 -61.782  -2.360  1.00 31.22           C  
ATOM   3298  CG2 VAL A 426     -17.765 -62.201  -0.048  1.00 31.22           C  
ATOM   3299  N   ASN A 427     -16.150 -59.244  -3.555  1.00 26.36           N  
ATOM   3300  CA  ASN A 427     -15.875 -59.469  -4.970  1.00 26.36           C  
ATOM   3301  C   ASN A 427     -16.761 -60.570  -5.546  1.00 26.36           C  
ATOM   3302  CB  ASN A 427     -14.399 -59.810  -5.183  1.00 26.36           C  
ATOM   3303  O   ASN A 427     -16.676 -61.725  -5.125  1.00 26.36           O  
ATOM   3304  CG  ASN A 427     -13.511 -58.581  -5.193  1.00 26.36           C  
ATOM   3305  ND2 ASN A 427     -12.205 -58.794  -5.299  1.00 26.36           N  
ATOM   3306  OD1 ASN A 427     -13.995 -57.449  -5.106  1.00 26.36           O  
ATOM   3307  N   GLY A 428     -17.788 -60.244  -6.347  1.00 29.35           N  
ATOM   3308  CA  GLY A 428     -18.262 -61.083  -7.437  1.00 29.35           C  
ATOM   3309  C   GLY A 428     -19.045 -60.314  -8.484  1.00 29.35           C  
ATOM   3310  O   GLY A 428     -19.887 -59.479  -8.147  1.00 29.35           O  
ATOM   3311  N   GLU A 429     -18.428 -60.006  -9.663  1.00 22.42           N  
ATOM   3312  CA  GLU A 429     -18.510 -60.375 -11.073  1.00 22.42           C  
ATOM   3313  C   GLU A 429     -19.958 -60.591 -11.504  1.00 22.42           C  
ATOM   3314  CB  GLU A 429     -17.685 -61.635 -11.349  1.00 22.42           C  
ATOM   3315  O   GLU A 429     -20.673 -61.401 -10.911  1.00 22.42           O  
ATOM   3316  CG  GLU A 429     -17.153 -61.722 -12.771  1.00 22.42           C  
ATOM   3317  CD  GLU A 429     -16.170 -62.864 -12.975  1.00 22.42           C  
ATOM   3318  OE1 GLU A 429     -16.555 -63.897 -13.570  1.00 22.42           O  
ATOM   3319  OE2 GLU A 429     -15.007 -62.726 -12.536  1.00 22.42           O  
ATOM   3320  N   VAL A 430     -20.599 -59.598 -12.158  1.00 29.31           N  
ATOM   3321  CA  VAL A 430     -21.734 -59.767 -13.058  1.00 29.31           C  
ATOM   3322  C   VAL A 430     -21.369 -59.261 -14.452  1.00 29.31           C  
ATOM   3323  CB  VAL A 430     -22.988 -59.030 -12.535  1.00 29.31           C  
ATOM   3324  O   VAL A 430     -20.777 -58.188 -14.594  1.00 29.31           O  
ATOM   3325  CG1 VAL A 430     -23.849 -58.538 -13.697  1.00 29.31           C  
ATOM   3326  CG2 VAL A 430     -23.797 -59.942 -11.615  1.00 29.31           C  
ATOM   3327  N   GLU A 431     -20.996 -60.148 -15.415  1.00 23.94           N  
ATOM   3328  CA  GLU A 431     -21.383 -60.609 -16.745  1.00 23.94           C  
ATOM   3329  C   GLU A 431     -22.606 -59.853 -17.257  1.00 23.94           C  
ATOM   3330  CB  GLU A 431     -21.662 -62.114 -16.733  1.00 23.94           C  
ATOM   3331  O   GLU A 431     -23.595 -59.702 -16.536  1.00 23.94           O  
ATOM   3332  CG  GLU A 431     -20.434 -62.970 -17.007  1.00 23.94           C  
ATOM   3333  CD  GLU A 431     -20.770 -64.419 -17.321  1.00 23.94           C  
ATOM   3334  OE1 GLU A 431     -19.936 -65.115 -17.944  1.00 23.94           O  
ATOM   3335  OE2 GLU A 431     -21.877 -64.863 -16.941  1.00 23.94           O  
ATOM   3336  N   GLY A 432     -22.468 -59.135 -18.428  1.00 22.89           N  
ATOM   3337  CA  GLY A 432     -23.135 -59.263 -19.714  1.00 22.89           C  
ATOM   3338  C   GLY A 432     -24.002 -58.067 -20.058  1.00 22.89           C  
ATOM   3339  O   GLY A 432     -24.748 -57.570 -19.211  1.00 22.89           O  
ATOM   3340  N   LYS A 433     -23.603 -57.350 -21.077  1.00 28.85           N  
ATOM   3341  CA  LYS A 433     -24.375 -57.181 -22.305  1.00 28.85           C  
ATOM   3342  C   LYS A 433     -24.305 -55.741 -22.804  1.00 28.85           C  
ATOM   3343  CB  LYS A 433     -25.832 -57.590 -22.084  1.00 28.85           C  
ATOM   3344  O   LYS A 433     -24.501 -54.801 -22.031  1.00 28.85           O  
ATOM   3345  CG  LYS A 433     -26.058 -59.094 -22.074  1.00 28.85           C  
ATOM   3346  CD  LYS A 433     -27.542 -59.437 -22.116  1.00 28.85           C  
ATOM   3347  CE  LYS A 433     -27.770 -60.942 -22.119  1.00 28.85           C  
ATOM   3348  NZ  LYS A 433     -29.187 -61.288 -22.440  1.00 28.85           N  
ATOM   3349  N   GLU A 434     -23.607 -55.553 -23.912  1.00 26.85           N  
ATOM   3350  CA  GLU A 434     -24.049 -55.208 -25.259  1.00 26.85           C  
ATOM   3351  C   GLU A 434     -23.560 -53.820 -25.663  1.00 26.85           C  
ATOM   3352  CB  GLU A 434     -25.576 -55.277 -25.359  1.00 26.85           C  
ATOM   3353  O   GLU A 434     -23.699 -52.861 -24.901  1.00 26.85           O  
ATOM   3354  CG  GLU A 434     -26.080 -56.245 -26.419  1.00 26.85           C  
ATOM   3355  CD  GLU A 434     -27.590 -56.212 -26.592  1.00 26.85           C  
ATOM   3356  OE1 GLU A 434     -28.099 -56.772 -27.589  1.00 26.85           O  
ATOM   3357  OE2 GLU A 434     -28.270 -55.621 -25.723  1.00 26.85           O  
ATOM   3358  N   GLU A 435     -22.552 -53.762 -26.518  1.00 24.33           N  
ATOM   3359  CA  GLU A 435     -22.165 -53.270 -27.837  1.00 24.33           C  
ATOM   3360  C   GLU A 435     -23.171 -52.250 -28.362  1.00 24.33           C  
ATOM   3361  CB  GLU A 435     -22.029 -54.431 -28.825  1.00 24.33           C  
ATOM   3362  O   GLU A 435     -24.358 -52.554 -28.499  1.00 24.33           O  
ATOM   3363  CG  GLU A 435     -20.702 -55.170 -28.728  1.00 24.33           C  
ATOM   3364  CD  GLU A 435     -20.460 -56.124 -29.886  1.00 24.33           C  
ATOM   3365  OE1 GLU A 435     -19.318 -56.611 -30.043  1.00 24.33           O  
ATOM   3366  OE2 GLU A 435     -21.421 -56.387 -30.644  1.00 24.33           O  
ATOM   3367  N   VAL A 436     -22.964 -50.970 -28.128  1.00 28.02           N  
ATOM   3368  CA  VAL A 436     -23.404 -49.935 -29.057  1.00 28.02           C  
ATOM   3369  C   VAL A 436     -22.207 -49.097 -29.502  1.00 28.02           C  
ATOM   3370  CB  VAL A 436     -24.484 -49.028 -28.426  1.00 28.02           C  
ATOM   3371  O   VAL A 436     -21.423 -48.633 -28.671  1.00 28.02           O  
ATOM   3372  CG1 VAL A 436     -24.873 -47.904 -29.385  1.00 28.02           C  
ATOM   3373  CG2 VAL A 436     -25.711 -49.851 -28.038  1.00 28.02           C  
ATOM   3374  N   GLU A 437     -21.500 -49.505 -30.537  1.00 24.71           N  
ATOM   3375  CA  GLU A 437     -20.838 -48.974 -31.724  1.00 24.71           C  
ATOM   3376  C   GLU A 437     -21.520 -47.700 -32.213  1.00 24.71           C  
ATOM   3377  CB  GLU A 437     -20.816 -50.021 -32.841  1.00 24.71           C  
ATOM   3378  O   GLU A 437     -22.706 -47.714 -32.551  1.00 24.71           O  
ATOM   3379  CG  GLU A 437     -19.446 -50.637 -33.080  1.00 24.71           C  
ATOM   3380  CD  GLU A 437     -19.422 -51.614 -34.244  1.00 24.71           C  
ATOM   3381  OE1 GLU A 437     -18.322 -52.071 -34.631  1.00 24.71           O  
ATOM   3382  OE2 GLU A 437     -20.511 -51.925 -34.775  1.00 24.71           O  
ATOM   3383  N   GLN A 438     -21.173 -46.576 -31.715  1.00 27.76           N  
ATOM   3384  CA  GLN A 438     -21.304 -45.358 -32.507  1.00 27.76           C  
ATOM   3385  C   GLN A 438     -19.963 -44.643 -32.642  1.00 27.76           C  
ATOM   3386  CB  GLN A 438     -22.339 -44.421 -31.884  1.00 27.76           C  
ATOM   3387  O   GLN A 438     -19.291 -44.380 -31.642  1.00 27.76           O  
ATOM   3388  CG  GLN A 438     -23.398 -43.936 -32.865  1.00 27.76           C  
ATOM   3389  CD  GLN A 438     -24.446 -43.056 -32.210  1.00 27.76           C  
ATOM   3390  NE2 GLN A 438     -25.016 -42.137 -32.982  1.00 27.76           N  
ATOM   3391  OE1 GLN A 438     -24.741 -43.201 -31.019  1.00 27.76           O  
ATOM   3392  N   GLU A 439     -19.161 -44.955 -33.635  1.00 26.49           N  
ATOM   3393  CA  GLU A 439     -18.288 -44.337 -34.629  1.00 26.49           C  
ATOM   3394  C   GLU A 439     -18.786 -42.947 -35.012  1.00 26.49           C  
ATOM   3395  CB  GLU A 439     -18.183 -45.221 -35.875  1.00 26.49           C  
ATOM   3396  O   GLU A 439     -19.910 -42.796 -35.496  1.00 26.49           O  
ATOM   3397  CG  GLU A 439     -17.162 -46.342 -35.749  1.00 26.49           C  
ATOM   3398  CD  GLU A 439     -16.927 -47.088 -37.053  1.00 26.49           C  
ATOM   3399  OE1 GLU A 439     -15.808 -47.611 -37.259  1.00 26.49           O  
ATOM   3400  OE2 GLU A 439     -17.868 -47.148 -37.875  1.00 26.49           O  
ATOM   3401  N   THR A 440     -18.415 -41.903 -34.303  1.00 30.69           N  
ATOM   3402  CA  THR A 440     -18.347 -40.609 -34.974  1.00 30.69           C  
ATOM   3403  C   THR A 440     -16.951 -40.006 -34.846  1.00 30.69           C  
ATOM   3404  CB  THR A 440     -19.387 -39.628 -34.402  1.00 30.69           C  
ATOM   3405  O   THR A 440     -16.333 -40.079 -33.782  1.00 30.69           O  
ATOM   3406  CG2 THR A 440     -20.807 -40.084 -34.720  1.00 30.69           C  
ATOM   3407  OG1 THR A 440     -19.229 -39.549 -32.980  1.00 30.69           O  
ATOM   3408  N   LYS A 441     -16.055 -40.280 -35.762  1.00 28.86           N  
ATOM   3409  CA  LYS A 441     -15.184 -39.566 -36.692  1.00 28.86           C  
ATOM   3410  C   LYS A 441     -14.712 -38.243 -36.097  1.00 28.86           C  
ATOM   3411  CB  LYS A 441     -15.904 -39.318 -38.018  1.00 28.86           C  
ATOM   3412  O   LYS A 441     -15.523 -37.443 -35.626  1.00 28.86           O  
ATOM   3413  CG  LYS A 441     -15.324 -40.092 -39.192  1.00 28.86           C  
ATOM   3414  CD  LYS A 441     -16.027 -39.740 -40.497  1.00 28.86           C  
ATOM   3415  CE  LYS A 441     -15.452 -40.520 -41.671  1.00 28.86           C  
ATOM   3416  NZ  LYS A 441     -16.237 -40.297 -42.922  1.00 28.86           N  
ATOM   3417  N   GLU A 442     -13.541 -38.237 -35.529  1.00 23.90           N  
ATOM   3418  CA  GLU A 442     -12.263 -37.539 -35.638  1.00 23.90           C  
ATOM   3419  C   GLU A 442     -12.290 -36.511 -36.766  1.00 23.90           C  
ATOM   3420  CB  GLU A 442     -11.124 -38.536 -35.862  1.00 23.90           C  
ATOM   3421  O   GLU A 442     -12.553 -36.855 -37.920  1.00 23.90           O  
ATOM   3422  CG  GLU A 442     -10.253 -38.761 -34.634  1.00 23.90           C  
ATOM   3423  CD  GLU A 442      -8.990 -39.554 -34.931  1.00 23.90           C  
ATOM   3424  OE1 GLU A 442      -8.096 -39.620 -34.057  1.00 23.90           O  
ATOM   3425  OE2 GLU A 442      -8.894 -40.113 -36.046  1.00 23.90           O  
ATOM   3426  N   LYS A 443     -12.645 -35.271 -36.476  1.00 33.51           N  
ATOM   3427  CA  LYS A 443     -12.088 -34.149 -37.226  1.00 33.51           C  
ATOM   3428  C   LYS A 443     -11.340 -33.189 -36.305  1.00 33.51           C  
ATOM   3429  CB  LYS A 443     -13.192 -33.403 -37.976  1.00 33.51           C  
ATOM   3430  O   LYS A 443     -11.858 -32.794 -35.259  1.00 33.51           O  
ATOM   3431  CG  LYS A 443     -13.654 -34.096 -39.249  1.00 33.51           C  
ATOM   3432  CD  LYS A 443     -13.794 -33.112 -40.403  1.00 33.51           C  
ATOM   3433  CE  LYS A 443     -14.339 -33.788 -41.653  1.00 33.51           C  
ATOM   3434  NZ  LYS A 443     -14.517 -32.818 -42.775  1.00 33.51           N  
ATOM   3435  N   GLY A 444     -10.057 -33.363 -36.077  1.00 24.75           N  
ATOM   3436  CA  GLY A 444      -8.844 -32.592 -36.300  1.00 24.75           C  
ATOM   3437  C   GLY A 444      -9.092 -31.098 -36.383  1.00 24.75           C  
ATOM   3438  O   GLY A 444     -10.050 -30.658 -37.023  1.00 24.75           O  
ATOM   3439  N   SER A 445      -8.579 -30.300 -35.358  1.00 23.33           N  
ATOM   3440  CA  SER A 445      -7.491 -29.335 -35.240  1.00 23.33           C  
ATOM   3441  C   SER A 445      -7.893 -27.977 -35.804  1.00 23.33           C  
ATOM   3442  CB  SER A 445      -6.241 -29.845 -35.960  1.00 23.33           C  
ATOM   3443  O   SER A 445      -8.441 -27.894 -36.906  1.00 23.33           O  
ATOM   3444  OG  SER A 445      -6.323 -29.591 -37.352  1.00 23.33           O  
ATOM   3445  N   GLY A 446      -8.187 -27.010 -34.948  1.00 26.16           N  
ATOM   3446  CA  GLY A 446      -7.469 -25.755 -35.103  1.00 26.16           C  
ATOM   3447  C   GLY A 446      -7.880 -24.703 -34.089  1.00 26.16           C  
ATOM   3448  O   GLY A 446      -9.063 -24.380 -33.967  1.00 26.16           O  
ATOM   3449  N   ARG A 447      -7.390 -24.757 -32.890  1.00 26.72           N  
ATOM   3450  CA  ARG A 447      -6.772 -23.813 -31.964  1.00 26.72           C  
ATOM   3451  C   ARG A 447      -6.356 -22.534 -32.683  1.00 26.72           C  
ATOM   3452  CB  ARG A 447      -5.560 -24.446 -31.279  1.00 26.72           C  
ATOM   3453  O   ARG A 447      -5.517 -22.568 -33.586  1.00 26.72           O  
ATOM   3454  CG  ARG A 447      -5.049 -23.661 -30.081  1.00 26.72           C  
ATOM   3455  CD  ARG A 447      -4.125 -24.500 -29.209  1.00 26.72           C  
ATOM   3456  NE  ARG A 447      -3.544 -23.711 -28.126  1.00 26.72           N  
ATOM   3457  NH1 ARG A 447      -4.002 -25.261 -26.475  1.00 26.72           N  
ATOM   3458  NH2 ARG A 447      -2.946 -23.296 -25.948  1.00 26.72           N  
ATOM   3459  CZ  ARG A 447      -3.498 -24.091 -26.852  1.00 26.72           C  
ATOM   3460  N   GLU A 448      -7.255 -21.653 -33.034  1.00 33.91           N  
ATOM   3461  CA  GLU A 448      -6.883 -20.253 -33.210  1.00 33.91           C  
ATOM   3462  C   GLU A 448      -7.323 -19.411 -32.015  1.00 33.91           C  
ATOM   3463  CB  GLU A 448      -7.490 -19.693 -34.499  1.00 33.91           C  
ATOM   3464  O   GLU A 448      -8.489 -19.451 -31.616  1.00 33.91           O  
ATOM   3465  CG  GLU A 448      -6.763 -20.133 -35.762  1.00 33.91           C  
ATOM   3466  CD  GLU A 448      -7.338 -19.521 -37.029  1.00 33.91           C  
ATOM   3467  OE1 GLU A 448      -6.728 -19.678 -38.111  1.00 33.91           O  
ATOM   3468  OE2 GLU A 448      -8.409 -18.879 -36.940  1.00 33.91           O  
ATOM   3469  N   GLU A 449      -6.579 -19.336 -30.926  1.00 28.54           N  
ATOM   3470  CA  GLU A 449      -6.261 -18.303 -29.944  1.00 28.54           C  
ATOM   3471  C   GLU A 449      -6.317 -16.912 -30.570  1.00 28.54           C  
ATOM   3472  CB  GLU A 449      -4.880 -18.550 -29.332  1.00 28.54           C  
ATOM   3473  O   GLU A 449      -5.548 -16.605 -31.483  1.00 28.54           O  
ATOM   3474  CG  GLU A 449      -4.784 -19.840 -28.531  1.00 28.54           C  
ATOM   3475  CD  GLU A 449      -3.449 -20.009 -27.824  1.00 28.54           C  
ATOM   3476  OE1 GLU A 449      -3.373 -20.791 -26.849  1.00 28.54           O  
ATOM   3477  OE2 GLU A 449      -2.471 -19.354 -28.248  1.00 28.54           O  
ATOM   3478  N   GLU A 450      -7.489 -16.308 -30.840  1.00 34.10           N  
ATOM   3479  CA  GLU A 450      -7.634 -14.866 -31.018  1.00 34.10           C  
ATOM   3480  C   GLU A 450      -7.575 -14.136 -29.679  1.00 34.10           C  
ATOM   3481  CB  GLU A 450      -8.946 -14.541 -31.736  1.00 34.10           C  
ATOM   3482  O   GLU A 450      -8.314 -14.471 -28.751  1.00 34.10           O  
ATOM   3483  CG  GLU A 450      -8.812 -14.454 -33.250  1.00 34.10           C  
ATOM   3484  CD  GLU A 450     -10.094 -14.018 -33.941  1.00 34.10           C  
ATOM   3485  OE1 GLU A 450     -10.074 -13.794 -35.173  1.00 34.10           O  
ATOM   3486  OE2 GLU A 450     -11.127 -13.899 -33.245  1.00 34.10           O  
ATOM   3487  N   LYS A 451      -6.413 -13.852 -29.140  1.00 31.52           N  
ATOM   3488  CA  LYS A 451      -5.813 -12.751 -28.392  1.00 31.52           C  
ATOM   3489  C   LYS A 451      -6.641 -11.477 -28.532  1.00 31.52           C  
ATOM   3490  CB  LYS A 451      -4.380 -12.499 -28.864  1.00 31.52           C  
ATOM   3491  O   LYS A 451      -6.692 -10.878 -29.608  1.00 31.52           O  
ATOM   3492  CG  LYS A 451      -3.380 -13.542 -28.388  1.00 31.52           C  
ATOM   3493  CD  LYS A 451      -2.053 -12.906 -27.996  1.00 31.52           C  
ATOM   3494  CE  LYS A 451      -0.979 -13.957 -27.747  1.00 31.52           C  
ATOM   3495  NZ  LYS A 451       0.081 -13.457 -26.822  1.00 31.52           N  
ATOM   3496  N   GLY A 452      -7.933 -11.417 -28.114  1.00 27.83           N  
ATOM   3497  CA  GLY A 452      -8.635 -10.153 -27.961  1.00 27.83           C  
ATOM   3498  C   GLY A 452      -8.313  -9.445 -26.659  1.00 27.83           C  
ATOM   3499  O   GLY A 452      -8.218 -10.082 -25.607  1.00 27.83           O  
ATOM   3500  N   VAL A 453      -7.189  -8.656 -26.587  1.00 31.03           N  
ATOM   3501  CA  VAL A 453      -6.749  -7.518 -25.787  1.00 31.03           C  
ATOM   3502  C   VAL A 453      -7.944  -6.901 -25.063  1.00 31.03           C  
ATOM   3503  CB  VAL A 453      -6.045  -6.452 -26.656  1.00 31.03           C  
ATOM   3504  O   VAL A 453      -8.938  -6.534 -25.693  1.00 31.03           O  
ATOM   3505  CG1 VAL A 453      -5.824  -5.166 -25.860  1.00 31.03           C  
ATOM   3506  CG2 VAL A 453      -4.717  -6.989 -27.188  1.00 31.03           C  
ATOM   3507  N   VAL A 454      -8.453  -7.461 -23.963  1.00 32.23           N  
ATOM   3508  CA  VAL A 454      -9.274  -6.968 -22.862  1.00 32.23           C  
ATOM   3509  C   VAL A 454      -8.680  -5.671 -22.315  1.00 32.23           C  
ATOM   3510  CB  VAL A 454      -9.397  -8.015 -21.732  1.00 32.23           C  
ATOM   3511  O   VAL A 454      -7.522  -5.642 -21.892  1.00 32.23           O  
ATOM   3512  CG1 VAL A 454     -10.343  -7.521 -20.639  1.00 32.23           C  
ATOM   3513  CG2 VAL A 454      -9.877  -9.351 -22.294  1.00 32.23           C  
ATOM   3514  N   THR A 455      -8.785  -4.487 -22.948  1.00 33.07           N  
ATOM   3515  CA  THR A 455      -8.577  -3.180 -22.335  1.00 33.07           C  
ATOM   3516  C   THR A 455      -9.664  -2.886 -21.305  1.00 33.07           C  
ATOM   3517  CB  THR A 455      -8.557  -2.063 -23.396  1.00 33.07           C  
ATOM   3518  O   THR A 455     -10.825  -3.253 -21.498  1.00 33.07           O  
ATOM   3519  CG2 THR A 455      -7.460  -2.305 -24.427  1.00 33.07           C  
ATOM   3520  OG1 THR A 455      -9.824  -2.022 -24.063  1.00 33.07           O  
ATOM   3521  N   ASN A 456      -9.403  -3.196 -20.043  1.00 32.16           N  
ATOM   3522  CA  ASN A 456      -9.837  -2.644 -18.765  1.00 32.16           C  
ATOM   3523  C   ASN A 456     -10.628  -1.352 -18.952  1.00 32.16           C  
ATOM   3524  CB  ASN A 456      -8.636  -2.403 -17.848  1.00 32.16           C  
ATOM   3525  O   ASN A 456     -10.079  -0.342 -19.396  1.00 32.16           O  
ATOM   3526  CG  ASN A 456      -8.536  -3.426 -16.735  1.00 32.16           C  
ATOM   3527  ND2 ASN A 456      -7.499  -3.309 -15.913  1.00 32.16           N  
ATOM   3528  OD1 ASN A 456      -9.383  -4.315 -16.614  1.00 32.16           O  
ATOM   3529  N   GLY A 457     -11.905  -1.351 -19.437  1.00 27.66           N  
ATOM   3530  CA  GLY A 457     -12.954  -0.666 -18.698  1.00 27.66           C  
ATOM   3531  C   GLY A 457     -13.332   0.673 -19.301  1.00 27.66           C  
ATOM   3532  O   GLY A 457     -12.569   1.638 -19.212  1.00 27.66           O  
ATOM   3533  N   LEU A 458     -14.005   0.771 -20.481  1.00 30.69           N  
ATOM   3534  CA  LEU A 458     -14.708   2.026 -20.720  1.00 30.69           C  
ATOM   3535  C   LEU A 458     -15.916   1.809 -21.626  1.00 30.69           C  
ATOM   3536  CB  LEU A 458     -13.766   3.058 -21.346  1.00 30.69           C  
ATOM   3537  O   LEU A 458     -15.761   1.527 -22.817  1.00 30.69           O  
ATOM   3538  CG  LEU A 458     -13.873   4.486 -20.810  1.00 30.69           C  
ATOM   3539  CD1 LEU A 458     -13.148   4.607 -19.474  1.00 30.69           C  
ATOM   3540  CD2 LEU A 458     -13.311   5.480 -21.821  1.00 30.69           C  
ATOM   3541  N   ASP A 459     -16.888   1.016 -21.203  1.00 28.99           N  
ATOM   3542  CA  ASP A 459     -18.129   1.258 -21.934  1.00 28.99           C  
ATOM   3543  C   ASP A 459     -19.310   1.403 -20.977  1.00 28.99           C  
ATOM   3544  CB  ASP A 459     -18.394   0.127 -22.929  1.00 28.99           C  
ATOM   3545  O   ASP A 459     -19.647   0.465 -20.252  1.00 28.99           O  
ATOM   3546  CG  ASP A 459     -19.516   0.444 -23.902  1.00 28.99           C  
ATOM   3547  OD1 ASP A 459     -19.900   1.627 -24.026  1.00 28.99           O  
ATOM   3548  OD2 ASP A 459     -20.024  -0.499 -24.547  1.00 28.99           O  
ATOM   3549  N   LEU A 460     -19.838   2.598 -20.616  1.00 31.82           N  
ATOM   3550  CA  LEU A 460     -21.171   2.718 -20.034  1.00 31.82           C  
ATOM   3551  C   LEU A 460     -22.014   3.726 -20.810  1.00 31.82           C  
ATOM   3552  CB  LEU A 460     -21.079   3.137 -18.565  1.00 31.82           C  
ATOM   3553  O   LEU A 460     -21.692   4.916 -20.843  1.00 31.82           O  
ATOM   3554  CG  LEU A 460     -20.372   2.159 -17.624  1.00 31.82           C  
ATOM   3555  CD1 LEU A 460     -20.260   2.756 -16.226  1.00 31.82           C  
ATOM   3556  CD2 LEU A 460     -21.112   0.826 -17.585  1.00 31.82           C  
ATOM   3557  N   SER A 461     -22.620   3.374 -21.869  1.00 28.50           N  
ATOM   3558  CA  SER A 461     -23.877   3.869 -22.420  1.00 28.50           C  
ATOM   3559  C   SER A 461     -24.881   4.178 -21.314  1.00 28.50           C  
ATOM   3560  CB  SER A 461     -24.475   2.851 -23.392  1.00 28.50           C  
ATOM   3561  O   SER A 461     -25.093   3.362 -20.415  1.00 28.50           O  
ATOM   3562  OG  SER A 461     -23.495   2.397 -24.310  1.00 28.50           O  
ATOM   3563  N   PRO A 462     -25.163   5.493 -21.043  1.00 37.91           N  
ATOM   3564  CA  PRO A 462     -26.240   5.974 -20.175  1.00 37.91           C  
ATOM   3565  C   PRO A 462     -27.626   5.765 -20.783  1.00 37.91           C  
ATOM   3566  CB  PRO A 462     -25.930   7.465 -20.023  1.00 37.91           C  
ATOM   3567  O   PRO A 462     -27.850   6.102 -21.948  1.00 37.91           O  
ATOM   3568  CG  PRO A 462     -24.735   7.698 -20.890  1.00 37.91           C  
ATOM   3569  CD  PRO A 462     -24.621   6.557 -21.860  1.00 37.91           C  
ATOM   3570  N   ALA A 463     -28.277   4.577 -20.567  1.00 30.69           N  
ATOM   3571  CA  ALA A 463     -29.635   4.388 -21.069  1.00 30.69           C  
ATOM   3572  C   ALA A 463     -30.648   4.398 -19.928  1.00 30.69           C  
ATOM   3573  CB  ALA A 463     -29.736   3.083 -21.854  1.00 30.69           C  
ATOM   3574  O   ALA A 463     -30.424   3.779 -18.885  1.00 30.69           O  
ATOM   3575  N   ASP A 464     -31.334   5.518 -19.781  1.00 26.69           N  
ATOM   3576  CA  ASP A 464     -32.726   5.948 -19.874  1.00 26.69           C  
ATOM   3577  C   ASP A 464     -33.447   5.766 -18.540  1.00 26.69           C  
ATOM   3578  CB  ASP A 464     -33.455   5.174 -20.975  1.00 26.69           C  
ATOM   3579  O   ASP A 464     -33.386   4.692 -17.937  1.00 26.69           O  
ATOM   3580  CG  ASP A 464     -34.047   6.078 -22.042  1.00 26.69           C  
ATOM   3581  OD1 ASP A 464     -35.078   6.735 -21.781  1.00 26.69           O  
ATOM   3582  OD2 ASP A 464     -33.479   6.132 -23.154  1.00 26.69           O  
ATOM   3583  N   GLU A 465     -33.613   6.886 -17.790  1.00 29.28           N  
ATOM   3584  CA  GLU A 465     -34.595   7.770 -17.170  1.00 29.28           C  
ATOM   3585  C   GLU A 465     -35.881   7.019 -16.834  1.00 29.28           C  
ATOM   3586  CB  GLU A 465     -34.904   8.957 -18.086  1.00 29.28           C  
ATOM   3587  O   GLU A 465     -36.588   6.557 -17.732  1.00 29.28           O  
ATOM   3588  CG  GLU A 465     -33.778   9.978 -18.171  1.00 29.28           C  
ATOM   3589  CD  GLU A 465     -34.212  11.299 -18.785  1.00 29.28           C  
ATOM   3590  OE1 GLU A 465     -33.617  12.348 -18.450  1.00 29.28           O  
ATOM   3591  OE2 GLU A 465     -35.155  11.285 -19.608  1.00 29.28           O  
ATOM   3592  N   LYS A 466     -35.851   6.200 -15.805  1.00 34.01           N  
ATOM   3593  CA  LYS A 466     -37.125   5.881 -15.167  1.00 34.01           C  
ATOM   3594  C   LYS A 466     -37.193   6.458 -13.756  1.00 34.01           C  
ATOM   3595  CB  LYS A 466     -37.340   4.367 -15.125  1.00 34.01           C  
ATOM   3596  O   LYS A 466     -36.248   6.320 -12.977  1.00 34.01           O  
ATOM   3597  CG  LYS A 466     -37.961   3.795 -16.391  1.00 34.01           C  
ATOM   3598  CD  LYS A 466     -38.634   2.454 -16.126  1.00 34.01           C  
ATOM   3599  CE  LYS A 466     -39.132   1.814 -17.414  1.00 34.01           C  
ATOM   3600  NZ  LYS A 466     -39.583   0.407 -17.196  1.00 34.01           N  
ATOM   3601  N   LYS A 467     -37.685   7.683 -13.609  1.00 32.10           N  
ATOM   3602  CA  LYS A 467     -38.708   8.321 -12.786  1.00 32.10           C  
ATOM   3603  C   LYS A 467     -39.182   7.386 -11.677  1.00 32.10           C  
ATOM   3604  CB  LYS A 467     -39.895   8.757 -13.647  1.00 32.10           C  
ATOM   3605  O   LYS A 467     -39.595   6.256 -11.944  1.00 32.10           O  
ATOM   3606  CG  LYS A 467     -40.423  10.145 -13.316  1.00 32.10           C  
ATOM   3607  CD  LYS A 467     -41.755  10.415 -14.004  1.00 32.10           C  
ATOM   3608  CE  LYS A 467     -42.243  11.833 -13.742  1.00 32.10           C  
ATOM   3609  NZ  LYS A 467     -43.633  12.043 -14.246  1.00 32.10           N  
ATOM   3610  N   GLY A 468     -38.613   7.441 -10.406  1.00 30.74           N  
ATOM   3611  CA  GLY A 468     -39.465   7.449  -9.227  1.00 30.74           C  
ATOM   3612  C   GLY A 468     -38.808   6.824  -8.011  1.00 30.74           C  
ATOM   3613  O   GLY A 468     -38.249   5.728  -8.096  1.00 30.74           O  
ATOM   3614  N   GLY A 469     -38.199   7.609  -7.069  1.00 32.40           N  
ATOM   3615  CA  GLY A 469     -38.537   7.542  -5.656  1.00 32.40           C  
ATOM   3616  C   GLY A 469     -37.377   7.903  -4.747  1.00 32.40           C  
ATOM   3617  O   GLY A 469     -36.234   7.524  -5.010  1.00 32.40           O  
ATOM   3618  N   ASP A 470     -37.218   9.227  -4.494  1.00 36.27           N  
ATOM   3619  CA  ASP A 470     -36.709  10.100  -3.441  1.00 36.27           C  
ATOM   3620  C   ASP A 470     -36.005   9.295  -2.351  1.00 36.27           C  
ATOM   3621  CB  ASP A 470     -37.845  10.927  -2.833  1.00 36.27           C  
ATOM   3622  O   ASP A 470     -36.659   8.682  -1.505  1.00 36.27           O  
ATOM   3623  CG  ASP A 470     -37.493  12.396  -2.681  1.00 36.27           C  
ATOM   3624  OD1 ASP A 470     -36.471  12.714  -2.035  1.00 36.27           O  
ATOM   3625  OD2 ASP A 470     -38.246  13.243  -3.208  1.00 36.27           O  
ATOM   3626  N   LYS A 471     -35.011   8.452  -2.617  1.00 38.64           N  
ATOM   3627  CA  LYS A 471     -34.206   7.802  -1.587  1.00 38.64           C  
ATOM   3628  C   LYS A 471     -32.830   8.452  -1.473  1.00 38.64           C  
ATOM   3629  CB  LYS A 471     -34.057   6.309  -1.884  1.00 38.64           C  
ATOM   3630  O   LYS A 471     -32.196   8.757  -2.485  1.00 38.64           O  
ATOM   3631  CG  LYS A 471     -35.338   5.510  -1.694  1.00 38.64           C  
ATOM   3632  CD  LYS A 471     -35.095   4.016  -1.865  1.00 38.64           C  
ATOM   3633  CE  LYS A 471     -36.355   3.208  -1.587  1.00 38.64           C  
ATOM   3634  NZ  LYS A 471     -36.263   1.827  -2.147  1.00 38.64           N  
ATOM   3635  N   SER A 472     -32.692   9.400  -0.535  1.00 47.11           N  
ATOM   3636  CA  SER A 472     -31.675  10.034   0.297  1.00 47.11           C  
ATOM   3637  C   SER A 472     -30.271   9.663  -0.167  1.00 47.11           C  
ATOM   3638  CB  SER A 472     -31.859   9.638   1.763  1.00 47.11           C  
ATOM   3639  O   SER A 472     -29.871   8.500  -0.082  1.00 47.11           O  
ATOM   3640  OG  SER A 472     -31.728   8.236   1.925  1.00 47.11           O  
ATOM   3641  N   GLU A 473     -29.876   9.966  -1.378  1.00 43.37           N  
ATOM   3642  CA  GLU A 473     -28.568   9.747  -1.986  1.00 43.37           C  
ATOM   3643  C   GLU A 473     -27.472  10.484  -1.221  1.00 43.37           C  
ATOM   3644  CB  GLU A 473     -28.575  10.189  -3.452  1.00 43.37           C  
ATOM   3645  O   GLU A 473     -27.618  11.667  -0.905  1.00 43.37           O  
ATOM   3646  CG  GLU A 473     -29.712   9.592  -4.269  1.00 43.37           C  
ATOM   3647  CD  GLU A 473     -29.642   9.950  -5.745  1.00 43.37           C  
ATOM   3648  OE1 GLU A 473     -30.555   9.559  -6.508  1.00 43.37           O  
ATOM   3649  OE2 GLU A 473     -28.667  10.627  -6.141  1.00 43.37           O  
ATOM   3650  N   GLU A 474     -26.959  10.016  -0.054  1.00 44.17           N  
ATOM   3651  CA  GLU A 474     -25.696  10.464   0.526  1.00 44.17           C  
ATOM   3652  C   GLU A 474     -24.645  10.700  -0.554  1.00 44.17           C  
ATOM   3653  CB  GLU A 474     -25.182   9.446   1.547  1.00 44.17           C  
ATOM   3654  O   GLU A 474     -24.375   9.815  -1.369  1.00 44.17           O  
ATOM   3655  CG  GLU A 474     -24.121   9.999   2.487  1.00 44.17           C  
ATOM   3656  CD  GLU A 474     -23.722   9.024   3.583  1.00 44.17           C  
ATOM   3657  OE1 GLU A 474     -22.883   9.383   4.440  1.00 44.17           O  
ATOM   3658  OE2 GLU A 474     -24.253   7.890   3.584  1.00 44.17           O  
ATOM   3659  N   LYS A 475     -24.460  11.956  -0.972  1.00 47.08           N  
ATOM   3660  CA  LYS A 475     -23.510  12.319  -2.019  1.00 47.08           C  
ATOM   3661  C   LYS A 475     -22.153  12.689  -1.426  1.00 47.08           C  
ATOM   3662  CB  LYS A 475     -24.051  13.479  -2.856  1.00 47.08           C  
ATOM   3663  O   LYS A 475     -22.076  13.491  -0.493  1.00 47.08           O  
ATOM   3664  CG  LYS A 475     -24.922  13.046  -4.025  1.00 47.08           C  
ATOM   3665  CD  LYS A 475     -25.410  14.242  -4.832  1.00 47.08           C  
ATOM   3666  CE  LYS A 475     -26.495  13.843  -5.824  1.00 47.08           C  
ATOM   3667  NZ  LYS A 475     -26.869  14.977  -6.722  1.00 47.08           N  
ATOM   3668  N   VAL A 476     -21.184  11.884  -1.507  1.00 43.59           N  
ATOM   3669  CA  VAL A 476     -19.789  12.156  -1.178  1.00 43.59           C  
ATOM   3670  C   VAL A 476     -19.048  12.637  -2.423  1.00 43.59           C  
ATOM   3671  CB  VAL A 476     -19.091  10.908  -0.591  1.00 43.59           C  
ATOM   3672  O   VAL A 476     -19.116  12.001  -3.478  1.00 43.59           O  
ATOM   3673  CG1 VAL A 476     -17.634  11.215  -0.248  1.00 43.59           C  
ATOM   3674  CG2 VAL A 476     -19.840  10.409   0.643  1.00 43.59           C  
ATOM   3675  N   VAL A 477     -18.569  13.882  -2.460  1.00 47.61           N  
ATOM   3676  CA  VAL A 477     -17.762  14.386  -3.566  1.00 47.61           C  
ATOM   3677  C   VAL A 477     -16.300  14.481  -3.137  1.00 47.61           C  
ATOM   3678  CB  VAL A 477     -18.265  15.763  -4.054  1.00 47.61           C  
ATOM   3679  O   VAL A 477     -15.988  15.067  -2.097  1.00 47.61           O  
ATOM   3680  CG1 VAL A 477     -17.416  16.264  -5.221  1.00 47.61           C  
ATOM   3681  CG2 VAL A 477     -19.736  15.681  -4.456  1.00 47.61           C  
ATOM   3682  N   VAL A 478     -15.421  13.794  -3.800  1.00 42.05           N  
ATOM   3683  CA  VAL A 478     -13.975  13.866  -3.623  1.00 42.05           C  
ATOM   3684  C   VAL A 478     -13.353  14.666  -4.766  1.00 42.05           C  
ATOM   3685  CB  VAL A 478     -13.341  12.459  -3.550  1.00 42.05           C  
ATOM   3686  O   VAL A 478     -13.584  14.365  -5.939  1.00 42.05           O  
ATOM   3687  CG1 VAL A 478     -11.835  12.556  -3.313  1.00 42.05           C  
ATOM   3688  CG2 VAL A 478     -14.006  11.631  -2.452  1.00 42.05           C  
ATOM   3689  N   THR A 479     -12.753  15.778  -4.499  1.00 49.28           N  
ATOM   3690  CA  THR A 479     -12.034  16.525  -5.525  1.00 49.28           C  
ATOM   3691  C   THR A 479     -10.528  16.452  -5.291  1.00 49.28           C  
ATOM   3692  CB  THR A 479     -12.480  17.999  -5.557  1.00 49.28           C  
ATOM   3693  O   THR A 479     -10.055  16.682  -4.176  1.00 49.28           O  
ATOM   3694  CG2 THR A 479     -13.039  18.374  -6.925  1.00 49.28           C  
ATOM   3695  OG1 THR A 479     -13.492  18.208  -4.565  1.00 49.28           O  
ATOM   3696  N   LYS A 480      -9.806  15.930  -6.213  1.00 46.68           N  
ATOM   3697  CA  LYS A 480      -8.348  15.893  -6.260  1.00 46.68           C  
ATOM   3698  C   LYS A 480      -7.797  17.014  -7.138  1.00 46.68           C  
ATOM   3699  CB  LYS A 480      -7.861  14.537  -6.775  1.00 46.68           C  
ATOM   3700  O   LYS A 480      -8.239  17.193  -8.274  1.00 46.68           O  
ATOM   3701  CG  LYS A 480      -8.006  13.405  -5.769  1.00 46.68           C  
ATOM   3702  CD  LYS A 480      -7.487  12.088  -6.331  1.00 46.68           C  
ATOM   3703  CE  LYS A 480      -7.701  10.939  -5.355  1.00 46.68           C  
ATOM   3704  NZ  LYS A 480      -7.086   9.671  -5.848  1.00 46.68           N  
ATOM   3705  N   THR A 481      -7.020  17.942  -6.598  1.00 49.64           N  
ATOM   3706  CA  THR A 481      -6.339  18.902  -7.459  1.00 49.64           C  
ATOM   3707  C   THR A 481      -4.828  18.691  -7.416  1.00 49.64           C  
ATOM   3708  CB  THR A 481      -6.669  20.350  -7.052  1.00 49.64           C  
ATOM   3709  O   THR A 481      -4.260  18.451  -6.349  1.00 49.64           O  
ATOM   3710  CG2 THR A 481      -8.144  20.663  -7.282  1.00 49.64           C  
ATOM   3711  OG1 THR A 481      -6.365  20.531  -5.664  1.00 49.64           O  
ATOM   3712  N   VAL A 482      -4.257  18.469  -8.604  1.00 41.61           N  
ATOM   3713  CA  VAL A 482      -2.806  18.394  -8.747  1.00 41.61           C  
ATOM   3714  C   VAL A 482      -2.278  19.695  -9.347  1.00 41.61           C  
ATOM   3715  CB  VAL A 482      -2.383  17.193  -9.622  1.00 41.61           C  
ATOM   3716  O   VAL A 482      -2.766  20.151 -10.383  1.00 41.61           O  
ATOM   3717  CG1 VAL A 482      -0.862  17.113  -9.731  1.00 41.61           C  
ATOM   3718  CG2 VAL A 482      -2.951  15.893  -9.055  1.00 41.61           C  
ATOM   3719  N   GLU A 483      -1.622  20.498  -8.618  1.00 46.11           N  
ATOM   3720  CA  GLU A 483      -0.950  21.635  -9.239  1.00 46.11           C  
ATOM   3721  C   GLU A 483       0.564  21.445  -9.245  1.00 46.11           C  
ATOM   3722  CB  GLU A 483      -1.314  22.936  -8.518  1.00 46.11           C  
ATOM   3723  O   GLU A 483       1.152  21.075  -8.227  1.00 46.11           O  
ATOM   3724  CG  GLU A 483      -2.749  23.387  -8.751  1.00 46.11           C  
ATOM   3725  CD  GLU A 483      -3.066  24.730  -8.114  1.00 46.11           C  
ATOM   3726  OE1 GLU A 483      -4.155  25.287  -8.381  1.00 46.11           O  
ATOM   3727  OE2 GLU A 483      -2.218  25.231  -7.342  1.00 46.11           O  
ATOM   3728  N   LYS A 484       1.185  21.445 -10.445  1.00 52.02           N  
ATOM   3729  CA  LYS A 484       2.612  21.404 -10.751  1.00 52.02           C  
ATOM   3730  C   LYS A 484       3.198  22.811 -10.834  1.00 52.02           C  
ATOM   3731  CB  LYS A 484       2.859  20.656 -12.062  1.00 52.02           C  
ATOM   3732  O   LYS A 484       2.684  23.660 -11.565  1.00 52.02           O  
ATOM   3733  CG  LYS A 484       4.322  20.329 -12.323  1.00 52.02           C  
ATOM   3734  CD  LYS A 484       4.498  19.549 -13.619  1.00 52.02           C  
ATOM   3735  CE  LYS A 484       5.959  19.203 -13.871  1.00 52.02           C  
ATOM   3736  NZ  LYS A 484       6.172  18.664 -15.247  1.00 52.02           N  
ATOM   3737  N   ILE A 485       3.997  23.224  -9.874  1.00 51.36           N  
ATOM   3738  CA  ILE A 485       4.681  24.499 -10.066  1.00 51.36           C  
ATOM   3739  C   ILE A 485       6.172  24.256 -10.285  1.00 51.36           C  
ATOM   3740  CB  ILE A 485       4.463  25.444  -8.863  1.00 51.36           C  
ATOM   3741  O   ILE A 485       6.800  23.499  -9.542  1.00 51.36           O  
ATOM   3742  CG1 ILE A 485       2.965  25.625  -8.590  1.00 51.36           C  
ATOM   3743  CG2 ILE A 485       5.142  26.795  -9.107  1.00 51.36           C  
ATOM   3744  CD1 ILE A 485       2.648  26.154  -7.198  1.00 51.36           C  
ATOM   3745  N   THR A 486       6.654  24.683 -11.456  1.00 51.66           N  
ATOM   3746  CA  THR A 486       8.072  24.705 -11.797  1.00 51.66           C  
ATOM   3747  C   THR A 486       8.707  26.030 -11.384  1.00 51.66           C  
ATOM   3748  CB  THR A 486       8.287  24.478 -13.304  1.00 51.66           C  
ATOM   3749  O   THR A 486       8.189  27.101 -11.709  1.00 51.66           O  
ATOM   3750  CG2 THR A 486       9.757  24.217 -13.617  1.00 51.66           C  
ATOM   3751  OG1 THR A 486       7.513  23.348 -13.727  1.00 51.66           O  
ATOM   3752  N   SER A 487       9.407  26.113 -10.235  1.00 50.01           N  
ATOM   3753  CA  SER A 487      10.057  27.392  -9.970  1.00 50.01           C  
ATOM   3754  C   SER A 487      11.339  27.540 -10.783  1.00 50.01           C  
ATOM   3755  CB  SER A 487      10.369  27.536  -8.480  1.00 50.01           C  
ATOM   3756  O   SER A 487      12.073  26.569 -10.977  1.00 50.01           O  
ATOM   3757  OG  SER A 487      11.335  26.581  -8.074  1.00 50.01           O  
ATOM   3758  N   GLU A 488      11.255  28.401 -11.878  1.00 49.34           N  
ATOM   3759  CA  GLU A 488      12.335  28.894 -12.727  1.00 49.34           C  
ATOM   3760  C   GLU A 488      13.267  29.823 -11.953  1.00 49.34           C  
ATOM   3761  CB  GLU A 488      11.768  29.619 -13.951  1.00 49.34           C  
ATOM   3762  O   GLU A 488      12.825  30.827 -11.392  1.00 49.34           O  
ATOM   3763  CG  GLU A 488      11.885  28.826 -15.244  1.00 49.34           C  
ATOM   3764  CD  GLU A 488      11.581  29.652 -16.484  1.00 49.34           C  
ATOM   3765  OE1 GLU A 488      11.860  29.181 -17.610  1.00 49.34           O  
ATOM   3766  OE2 GLU A 488      11.061  30.779 -16.328  1.00 49.34           O  
ATOM   3767  N   GLY A 489      13.971  29.363 -10.973  1.00 43.42           N  
ATOM   3768  CA  GLY A 489      14.986  30.297 -10.514  1.00 43.42           C  
ATOM   3769  C   GLY A 489      16.056  29.644  -9.659  1.00 43.42           C  
ATOM   3770  O   GLY A 489      15.745  28.902  -8.726  1.00 43.42           O  
ATOM   3771  N   GLY A 490      17.097  29.055 -10.314  1.00 41.49           N  
ATOM   3772  CA  GLY A 490      18.505  29.260 -10.014  1.00 41.49           C  
ATOM   3773  C   GLY A 490      19.122  28.112  -9.237  1.00 41.49           C  
ATOM   3774  O   GLY A 490      20.347  27.986  -9.176  1.00 41.49           O  
ATOM   3775  N   ASP A 491      19.129  26.867  -9.739  1.00 49.69           N  
ATOM   3776  CA  ASP A 491      20.161  25.880  -9.436  1.00 49.69           C  
ATOM   3777  C   ASP A 491      19.573  24.471  -9.381  1.00 49.69           C  
ATOM   3778  CB  ASP A 491      20.850  26.213  -8.111  1.00 49.69           C  
ATOM   3779  O   ASP A 491      20.313  23.485  -9.351  1.00 49.69           O  
ATOM   3780  CG  ASP A 491      22.321  25.834  -8.096  1.00 49.69           C  
ATOM   3781  OD1 ASP A 491      22.871  25.483  -9.162  1.00 49.69           O  
ATOM   3782  OD2 ASP A 491      22.934  25.884  -7.008  1.00 49.69           O  
ATOM   3783  N   GLY A 492      18.719  24.009 -10.374  1.00 52.73           N  
ATOM   3784  CA  GLY A 492      18.363  22.611 -10.557  1.00 52.73           C  
ATOM   3785  C   GLY A 492      16.865  22.376 -10.590  1.00 52.73           C  
ATOM   3786  O   GLY A 492      16.110  23.046  -9.882  1.00 52.73           O  
ATOM   3787  N   ALA A 493      16.177  22.738 -11.708  1.00 53.76           N  
ATOM   3788  CA  ALA A 493      14.782  22.523 -12.082  1.00 53.76           C  
ATOM   3789  C   ALA A 493      14.010  21.842 -10.955  1.00 53.76           C  
ATOM   3790  CB  ALA A 493      14.695  21.691 -13.360  1.00 53.76           C  
ATOM   3791  O   ALA A 493      14.252  20.673 -10.647  1.00 53.76           O  
ATOM   3792  N   THR A 494      13.943  22.269  -9.680  1.00 45.47           N  
ATOM   3793  CA  THR A 494      13.115  21.698  -8.623  1.00 45.47           C  
ATOM   3794  C   THR A 494      11.639  21.747  -9.007  1.00 45.47           C  
ATOM   3795  CB  THR A 494      13.326  22.436  -7.288  1.00 45.47           C  
ATOM   3796  O   THR A 494      11.155  22.766  -9.504  1.00 45.47           O  
ATOM   3797  CG2 THR A 494      14.395  21.750  -6.444  1.00 45.47           C  
ATOM   3798  OG1 THR A 494      13.734  23.784  -7.553  1.00 45.47           O  
ATOM   3799  N   LYS A 495      11.056  20.605  -9.311  1.00 54.89           N  
ATOM   3800  CA  LYS A 495       9.632  20.408  -9.563  1.00 54.89           C  
ATOM   3801  C   LYS A 495       8.877  20.133  -8.266  1.00 54.89           C  
ATOM   3802  CB  LYS A 495       9.415  19.260 -10.550  1.00 54.89           C  
ATOM   3803  O   LYS A 495       9.312  19.318  -7.449  1.00 54.89           O  
ATOM   3804  CG  LYS A 495       8.109  19.349 -11.325  1.00 54.89           C  
ATOM   3805  CD  LYS A 495       7.996  18.236 -12.360  1.00 54.89           C  
ATOM   3806  CE  LYS A 495       6.776  18.423 -13.252  1.00 54.89           C  
ATOM   3807  NZ  LYS A 495       6.583  17.265 -14.175  1.00 54.89           N  
ATOM   3808  N   TYR A 496       8.047  21.065  -7.743  1.00 47.92           N  
ATOM   3809  CA  TYR A 496       7.167  20.811  -6.608  1.00 47.92           C  
ATOM   3810  C   TYR A 496       5.794  20.345  -7.076  1.00 47.92           C  
ATOM   3811  CB  TYR A 496       7.025  22.069  -5.745  1.00 47.92           C  
ATOM   3812  O   TYR A 496       5.213  20.929  -7.994  1.00 47.92           O  
ATOM   3813  CG  TYR A 496       8.321  22.525  -5.120  1.00 47.92           C  
ATOM   3814  CD1 TYR A 496       8.786  21.955  -3.937  1.00 47.92           C  
ATOM   3815  CD2 TYR A 496       9.083  23.528  -5.710  1.00 47.92           C  
ATOM   3816  CE1 TYR A 496       9.978  22.374  -3.356  1.00 47.92           C  
ATOM   3817  CE2 TYR A 496      10.277  23.955  -5.138  1.00 47.92           C  
ATOM   3818  OH  TYR A 496      11.897  23.791  -3.393  1.00 47.92           O  
ATOM   3819  CZ  TYR A 496      10.716  23.372  -3.963  1.00 47.92           C  
ATOM   3820  N   ILE A 497       5.505  19.151  -6.786  1.00 53.82           N  
ATOM   3821  CA  ILE A 497       4.143  18.682  -7.020  1.00 53.82           C  
ATOM   3822  C   ILE A 497       3.338  18.770  -5.726  1.00 53.82           C  
ATOM   3823  CB  ILE A 497       4.129  17.236  -7.564  1.00 53.82           C  
ATOM   3824  O   ILE A 497       3.759  18.252  -4.689  1.00 53.82           O  
ATOM   3825  CG1 ILE A 497       4.912  17.152  -8.879  1.00 53.82           C  
ATOM   3826  CG2 ILE A 497       2.691  16.743  -7.750  1.00 53.82           C  
ATOM   3827  CD1 ILE A 497       5.286  15.734  -9.287  1.00 53.82           C  
ATOM   3828  N   THR A 498       2.385  19.645  -5.688  1.00 49.53           N  
ATOM   3829  CA  THR A 498       1.475  19.659  -4.548  1.00 49.53           C  
ATOM   3830  C   THR A 498       0.154  18.983  -4.902  1.00 49.53           C  
ATOM   3831  CB  THR A 498       1.206  21.097  -4.065  1.00 49.53           C  
ATOM   3832  O   THR A 498      -0.477  19.328  -5.903  1.00 49.53           O  
ATOM   3833  CG2 THR A 498       0.435  21.100  -2.750  1.00 49.53           C  
ATOM   3834  OG1 THR A 498       2.455  21.773  -3.876  1.00 49.53           O  
ATOM   3835  N   LYS A 499      -0.214  17.856  -4.255  1.00 51.23           N  
ATOM   3836  CA  LYS A 499      -1.512  17.199  -4.375  1.00 51.23           C  
ATOM   3837  C   LYS A 499      -2.431  17.581  -3.218  1.00 51.23           C  
ATOM   3838  CB  LYS A 499      -1.341  15.680  -4.430  1.00 51.23           C  
ATOM   3839  O   LYS A 499      -2.012  17.576  -2.058  1.00 51.23           O  
ATOM   3840  CG  LYS A 499      -0.562  15.188  -5.640  1.00 51.23           C  
ATOM   3841  CD  LYS A 499      -0.410  13.672  -5.629  1.00 51.23           C  
ATOM   3842  CE  LYS A 499       0.472  13.189  -6.772  1.00 51.23           C  
ATOM   3843  NZ  LYS A 499       0.557  11.699  -6.815  1.00 51.23           N  
ATOM   3844  N   SER A 500      -3.487  18.243  -3.495  1.00 47.25           N  
ATOM   3845  CA  SER A 500      -4.438  18.408  -2.400  1.00 47.25           C  
ATOM   3846  C   SER A 500      -5.747  17.682  -2.690  1.00 47.25           C  
ATOM   3847  CB  SER A 500      -4.713  19.891  -2.148  1.00 47.25           C  
ATOM   3848  O   SER A 500      -6.124  17.510  -3.852  1.00 47.25           O  
ATOM   3849  OG  SER A 500      -5.213  20.516  -3.317  1.00 47.25           O  
ATOM   3850  N   VAL A 501      -6.242  16.890  -1.781  1.00 57.61           N  
ATOM   3851  CA  VAL A 501      -7.501  16.153  -1.818  1.00 57.61           C  
ATOM   3852  C   VAL A 501      -8.503  16.795  -0.860  1.00 57.61           C  
ATOM   3853  CB  VAL A 501      -7.298  14.665  -1.458  1.00 57.61           C  
ATOM   3854  O   VAL A 501      -8.187  17.041   0.306  1.00 57.61           O  
ATOM   3855  CG1 VAL A 501      -8.639  13.936  -1.397  1.00 57.61           C  
ATOM   3856  CG2 VAL A 501      -6.367  13.995  -2.466  1.00 57.61           C  
ATOM   3857  N   THR A 502      -9.602  17.263  -1.423  1.00 54.47           N  
ATOM   3858  CA  THR A 502     -10.677  17.774  -0.580  1.00 54.47           C  
ATOM   3859  C   THR A 502     -11.895  16.857  -0.641  1.00 54.47           C  
ATOM   3860  CB  THR A 502     -11.084  19.200  -0.997  1.00 54.47           C  
ATOM   3861  O   THR A 502     -12.335  16.471  -1.726  1.00 54.47           O  
ATOM   3862  CG2 THR A 502     -11.987  19.842   0.050  1.00 54.47           C  
ATOM   3863  OG1 THR A 502      -9.905  20.001  -1.151  1.00 54.47           O  
ATOM   3864  N   VAL A 503     -12.293  16.333   0.556  1.00 55.71           N  
ATOM   3865  CA  VAL A 503     -13.494  15.514   0.689  1.00 55.71           C  
ATOM   3866  C   VAL A 503     -14.646  16.367   1.216  1.00 55.71           C  
ATOM   3867  CB  VAL A 503     -13.256  14.305   1.622  1.00 55.71           C  
ATOM   3868  O   VAL A 503     -14.508  17.046   2.236  1.00 55.71           O  
ATOM   3869  CG1 VAL A 503     -14.514  13.443   1.721  1.00 55.71           C  
ATOM   3870  CG2 VAL A 503     -12.073  13.475   1.128  1.00 55.71           C  
ATOM   3871  N   THR A 504     -15.697  16.531   0.382  1.00 53.78           N  
ATOM   3872  CA  THR A 504     -16.892  17.188   0.899  1.00 53.78           C  
ATOM   3873  C   THR A 504     -18.017  16.178   1.107  1.00 53.78           C  
ATOM   3874  CB  THR A 504     -17.369  18.304  -0.049  1.00 53.78           C  
ATOM   3875  O   THR A 504     -18.289  15.354   0.232  1.00 53.78           O  
ATOM   3876  CG2 THR A 504     -17.036  19.682   0.513  1.00 53.78           C  
ATOM   3877  OG1 THR A 504     -16.727  18.150  -1.321  1.00 53.78           O  
ATOM   3878  N   GLN A 505     -18.445  16.031   2.411  1.00 55.63           N  
ATOM   3879  CA  GLN A 505     -19.594  15.198   2.751  1.00 55.63           C  
ATOM   3880  C   GLN A 505     -20.850  16.043   2.940  1.00 55.63           C  
ATOM   3881  CB  GLN A 505     -19.313  14.386   4.016  1.00 55.63           C  
ATOM   3882  O   GLN A 505     -20.839  17.024   3.687  1.00 55.63           O  
ATOM   3883  CG  GLN A 505     -20.394  13.365   4.344  1.00 55.63           C  
ATOM   3884  CD  GLN A 505     -20.088  12.569   5.599  1.00 55.63           C  
ATOM   3885  NE2 GLN A 505     -20.862  11.516   5.837  1.00 55.63           N  
ATOM   3886  OE1 GLN A 505     -19.163  12.898   6.349  1.00 55.63           O  
ATOM   3887  N   LYS A 506     -21.861  15.909   2.003  1.00 53.27           N  
ATOM   3888  CA  LYS A 506     -23.136  16.561   2.287  1.00 53.27           C  
ATOM   3889  C   LYS A 506     -24.085  15.618   3.021  1.00 53.27           C  
ATOM   3890  CB  LYS A 506     -23.786  17.056   0.994  1.00 53.27           C  
ATOM   3891  O   LYS A 506     -24.302  14.485   2.585  1.00 53.27           O  
ATOM   3892  CG  LYS A 506     -23.204  18.361   0.469  1.00 53.27           C  
ATOM   3893  CD  LYS A 506     -23.968  18.863  -0.749  1.00 53.27           C  
ATOM   3894  CE  LYS A 506     -23.337  20.124  -1.325  1.00 53.27           C  
ATOM   3895  NZ  LYS A 506     -23.990  20.535  -2.604  1.00 53.27           N  
ATOM   3896  N   VAL A 507     -24.250  15.828   4.338  1.00 43.18           N  
ATOM   3897  CA  VAL A 507     -25.247  15.051   5.066  1.00 43.18           C  
ATOM   3898  C   VAL A 507     -26.548  15.845   5.167  1.00 43.18           C  
ATOM   3899  CB  VAL A 507     -24.747  14.665   6.476  1.00 43.18           C  
ATOM   3900  O   VAL A 507     -26.537  17.019   5.544  1.00 43.18           O  
ATOM   3901  CG1 VAL A 507     -25.780  13.801   7.198  1.00 43.18           C  
ATOM   3902  CG2 VAL A 507     -23.407  13.937   6.386  1.00 43.18           C  
ATOM   3903  N   GLU A 508     -27.553  15.535   4.360  1.00 42.80           N  
ATOM   3904  CA  GLU A 508     -28.889  16.087   4.565  1.00 42.80           C  
ATOM   3905  C   GLU A 508     -29.535  15.518   5.825  1.00 42.80           C  
ATOM   3906  CB  GLU A 508     -29.777  15.812   3.348  1.00 42.80           C  
ATOM   3907  O   GLU A 508     -29.696  14.303   5.951  1.00 42.80           O  
ATOM   3908  CG  GLU A 508     -31.004  16.709   3.267  1.00 42.80           C  
ATOM   3909  CD  GLU A 508     -31.839  16.471   2.019  1.00 42.80           C  
ATOM   3910  OE1 GLU A 508     -32.953  17.034   1.918  1.00 42.80           O  
ATOM   3911  OE2 GLU A 508     -31.375  15.716   1.135  1.00 42.80           O  
ATOM   3912  N   GLU A 509     -29.180  16.110   7.015  1.00 40.72           N  
ATOM   3913  CA  GLU A 509     -29.847  15.670   8.237  1.00 40.72           C  
ATOM   3914  C   GLU A 509     -31.305  16.118   8.263  1.00 40.72           C  
ATOM   3915  CB  GLU A 509     -29.112  16.199   9.471  1.00 40.72           C  
ATOM   3916  O   GLU A 509     -31.610  17.272   7.956  1.00 40.72           O  
ATOM   3917  CG  GLU A 509     -27.907  15.362   9.876  1.00 40.72           C  
ATOM   3918  CD  GLU A 509     -27.318  15.768  11.218  1.00 40.72           C  
ATOM   3919  OE1 GLU A 509     -26.492  15.008  11.773  1.00 40.72           O  
ATOM   3920  OE2 GLU A 509     -27.687  16.854  11.719  1.00 40.72           O  
ATOM   3921  N   HIS A 510     -32.270  15.238   8.000  1.00 42.05           N  
ATOM   3922  CA  HIS A 510     -33.672  15.279   8.401  1.00 42.05           C  
ATOM   3923  C   HIS A 510     -33.809  15.531   9.898  1.00 42.05           C  
ATOM   3924  CB  HIS A 510     -34.375  13.974   8.022  1.00 42.05           C  
ATOM   3925  O   HIS A 510     -33.138  14.884  10.706  1.00 42.05           O  
ATOM   3926  CG  HIS A 510     -35.789  14.164   7.571  1.00 42.05           C  
ATOM   3927  CD2 HIS A 510     -36.308  14.375   6.339  1.00 42.05           C  
ATOM   3928  ND1 HIS A 510     -36.856  14.149   8.443  1.00 42.05           N  
ATOM   3929  CE1 HIS A 510     -37.974  14.343   7.764  1.00 42.05           C  
ATOM   3930  NE2 HIS A 510     -37.669  14.483   6.485  1.00 42.05           N  
ATOM   3931  N   GLU A 511     -33.905  16.842  10.262  1.00 37.38           N  
ATOM   3932  CA  GLU A 511     -34.262  17.240  11.621  1.00 37.38           C  
ATOM   3933  C   GLU A 511     -35.475  16.462  12.123  1.00 37.38           C  
ATOM   3934  CB  GLU A 511     -34.537  18.744  11.685  1.00 37.38           C  
ATOM   3935  O   GLU A 511     -36.544  16.505  11.510  1.00 37.38           O  
ATOM   3936  CG  GLU A 511     -33.810  19.454  12.818  1.00 37.38           C  
ATOM   3937  CD  GLU A 511     -34.035  20.958  12.826  1.00 37.38           C  
ATOM   3938  OE1 GLU A 511     -33.679  21.620  13.827  1.00 37.38           O  
ATOM   3939  OE2 GLU A 511     -34.572  21.478  11.823  1.00 37.38           O  
ATOM   3940  N   GLU A 512     -35.367  15.196  12.529  1.00 42.47           N  
ATOM   3941  CA  GLU A 512     -36.375  14.580  13.386  1.00 42.47           C  
ATOM   3942  C   GLU A 512     -36.313  15.142  14.804  1.00 42.47           C  
ATOM   3943  CB  GLU A 512     -36.200  13.059  13.415  1.00 42.47           C  
ATOM   3944  O   GLU A 512     -35.243  15.182  15.414  1.00 42.47           O  
ATOM   3945  CG  GLU A 512     -37.102  12.318  12.439  1.00 42.47           C  
ATOM   3946  CD  GLU A 512     -36.884  10.813  12.446  1.00 42.47           C  
ATOM   3947  OE1 GLU A 512     -37.617  10.090  11.733  1.00 42.47           O  
ATOM   3948  OE2 GLU A 512     -35.975  10.353  13.172  1.00 42.47           O  
ATOM   3949  N   THR A 513     -36.783  16.354  15.046  1.00 36.25           N  
ATOM   3950  CA  THR A 513     -37.111  16.933  16.343  1.00 36.25           C  
ATOM   3951  C   THR A 513     -37.446  15.841  17.355  1.00 36.25           C  
ATOM   3952  CB  THR A 513     -38.293  17.915  16.234  1.00 36.25           C  
ATOM   3953  O   THR A 513     -38.275  14.969  17.084  1.00 36.25           O  
ATOM   3954  CG2 THR A 513     -37.863  19.335  16.587  1.00 36.25           C  
ATOM   3955  OG1 THR A 513     -38.797  17.899  14.893  1.00 36.25           O  
ATOM   3956  N   PHE A 514     -36.526  15.093  17.977  1.00 34.86           N  
ATOM   3957  CA  PHE A 514     -36.639  14.225  19.143  1.00 34.86           C  
ATOM   3958  C   PHE A 514     -36.961  15.035  20.392  1.00 34.86           C  
ATOM   3959  CB  PHE A 514     -35.345  13.432  19.350  1.00 34.86           C  
ATOM   3960  O   PHE A 514     -36.257  15.994  20.715  1.00 34.86           O  
ATOM   3961  CG  PHE A 514     -35.517  11.943  19.216  1.00 34.86           C  
ATOM   3962  CD1 PHE A 514     -35.767  11.154  20.333  1.00 34.86           C  
ATOM   3963  CD2 PHE A 514     -35.429  11.331  17.972  1.00 34.86           C  
ATOM   3964  CE1 PHE A 514     -35.927   9.776  20.211  1.00 34.86           C  
ATOM   3965  CE2 PHE A 514     -35.588   9.954  17.843  1.00 34.86           C  
ATOM   3966  CZ  PHE A 514     -35.836   9.178  18.964  1.00 34.86           C  
ATOM   3967  N   GLU A 515     -38.153  15.621  20.513  1.00 33.67           N  
ATOM   3968  CA  GLU A 515     -38.527  16.028  21.864  1.00 33.67           C  
ATOM   3969  C   GLU A 515     -38.157  14.958  22.886  1.00 33.67           C  
ATOM   3970  CB  GLU A 515     -40.026  16.330  21.938  1.00 33.67           C  
ATOM   3971  O   GLU A 515     -38.550  13.797  22.748  1.00 33.67           O  
ATOM   3972  CG  GLU A 515     -40.347  17.743  22.405  1.00 33.67           C  
ATOM   3973  CD  GLU A 515     -41.839  18.030  22.467  1.00 33.67           C  
ATOM   3974  OE1 GLU A 515     -42.227  19.128  22.926  1.00 33.67           O  
ATOM   3975  OE2 GLU A 515     -42.626  17.150  22.053  1.00 33.67           O  
ATOM   3976  N   GLU A 516     -36.915  14.726  23.216  1.00 34.20           N  
ATOM   3977  CA  GLU A 516     -36.332  14.031  24.360  1.00 34.20           C  
ATOM   3978  C   GLU A 516     -37.131  14.296  25.633  1.00 34.20           C  
ATOM   3979  CB  GLU A 516     -34.873  14.450  24.557  1.00 34.20           C  
ATOM   3980  O   GLU A 516     -37.336  15.450  26.014  1.00 34.20           O  
ATOM   3981  CG  GLU A 516     -33.927  13.285  24.808  1.00 34.20           C  
ATOM   3982  CD  GLU A 516     -32.493  13.721  25.065  1.00 34.20           C  
ATOM   3983  OE1 GLU A 516     -31.668  12.877  25.483  1.00 34.20           O  
ATOM   3984  OE2 GLU A 516     -32.193  14.916  24.847  1.00 34.20           O  
ATOM   3985  N   LYS A 517     -38.376  13.867  25.724  1.00 36.80           N  
ATOM   3986  CA  LYS A 517     -39.050  13.778  27.016  1.00 36.80           C  
ATOM   3987  C   LYS A 517     -38.164  13.096  28.054  1.00 36.80           C  
ATOM   3988  CB  LYS A 517     -40.374  13.024  26.880  1.00 36.80           C  
ATOM   3989  O   LYS A 517     -37.652  12.000  27.817  1.00 36.80           O  
ATOM   3990  CG  LYS A 517     -41.546  13.899  26.462  1.00 36.80           C  
ATOM   3991  CD  LYS A 517     -42.861  13.132  26.505  1.00 36.80           C  
ATOM   3992  CE  LYS A 517     -44.014  13.967  25.967  1.00 36.80           C  
ATOM   3993  NZ  LYS A 517     -45.301  13.208  25.980  1.00 36.80           N  
ATOM   3994  N   LEU A 518     -37.129  13.687  28.542  1.00 32.49           N  
ATOM   3995  CA  LEU A 518     -36.436  13.448  29.804  1.00 32.49           C  
ATOM   3996  C   LEU A 518     -37.369  12.800  30.822  1.00 32.49           C  
ATOM   3997  CB  LEU A 518     -35.878  14.758  30.366  1.00 32.49           C  
ATOM   3998  O   LEU A 518     -38.415  13.361  31.156  1.00 32.49           O  
ATOM   3999  CG  LEU A 518     -34.383  15.003  30.156  1.00 32.49           C  
ATOM   4000  CD1 LEU A 518     -34.115  16.489  29.943  1.00 32.49           C  
ATOM   4001  CD2 LEU A 518     -33.583  14.475  31.342  1.00 32.49           C  
ATOM   4002  N   VAL A 519     -37.810  11.563  30.626  1.00 36.02           N  
ATOM   4003  CA  VAL A 519     -38.513  10.845  31.684  1.00 36.02           C  
ATOM   4004  C   VAL A 519     -37.536  10.483  32.801  1.00 36.02           C  
ATOM   4005  CB  VAL A 519     -39.201   9.571  31.145  1.00 36.02           C  
ATOM   4006  O   VAL A 519     -36.494   9.874  32.549  1.00 36.02           O  
ATOM   4007  CG1 VAL A 519     -40.051   8.916  32.232  1.00 36.02           C  
ATOM   4008  CG2 VAL A 519     -40.055   9.903  29.922  1.00 36.02           C  
ATOM   4009  N   SER A 520     -37.007  11.397  33.578  1.00 35.67           N  
ATOM   4010  CA  SER A 520     -36.370  11.259  34.884  1.00 35.67           C  
ATOM   4011  C   SER A 520     -37.142  10.293  35.776  1.00 35.67           C  
ATOM   4012  CB  SER A 520     -36.256  12.620  35.571  1.00 35.67           C  
ATOM   4013  O   SER A 520     -38.349  10.450  35.972  1.00 35.67           O  
ATOM   4014  OG  SER A 520     -35.753  12.478  36.889  1.00 35.67           O  
ATOM   4015  N   THR A 521     -37.036   8.924  35.624  1.00 39.72           N  
ATOM   4016  CA  THR A 521     -37.488   7.985  36.645  1.00 39.72           C  
ATOM   4017  C   THR A 521     -36.508   7.944  37.815  1.00 39.72           C  
ATOM   4018  CB  THR A 521     -37.659   6.569  36.066  1.00 39.72           C  
ATOM   4019  O   THR A 521     -35.298   7.822  37.613  1.00 39.72           O  
ATOM   4020  CG2 THR A 521     -38.801   6.522  35.056  1.00 39.72           C  
ATOM   4021  OG1 THR A 521     -36.444   6.176  35.415  1.00 39.72           O  
ATOM   4022  N   LYS A 522     -36.488   8.909  38.762  1.00 35.79           N  
ATOM   4023  CA  LYS A 522     -35.926   8.891  40.109  1.00 35.79           C  
ATOM   4024  C   LYS A 522     -36.379   7.653  40.878  1.00 35.79           C  
ATOM   4025  CB  LYS A 522     -36.321  10.156  40.873  1.00 35.79           C  
ATOM   4026  O   LYS A 522     -37.579   7.416  41.031  1.00 35.79           O  
ATOM   4027  CG  LYS A 522     -35.148  11.060  41.222  1.00 35.79           C  
ATOM   4028  CD  LYS A 522     -35.606  12.308  41.965  1.00 35.79           C  
ATOM   4029  CE  LYS A 522     -34.429  13.192  42.355  1.00 35.79           C  
ATOM   4030  NZ  LYS A 522     -34.880  14.475  42.971  1.00 35.79           N  
ATOM   4031  N   LYS A 523     -35.804   6.485  40.702  1.00 46.01           N  
ATOM   4032  CA  LYS A 523     -35.894   5.336  41.598  1.00 46.01           C  
ATOM   4033  C   LYS A 523     -35.049   5.548  42.851  1.00 46.01           C  
ATOM   4034  CB  LYS A 523     -35.454   4.059  40.880  1.00 46.01           C  
ATOM   4035  O   LYS A 523     -33.875   5.914  42.760  1.00 46.01           O  
ATOM   4036  CG  LYS A 523     -36.525   3.451  39.986  1.00 46.01           C  
ATOM   4037  CD  LYS A 523     -36.078   2.114  39.408  1.00 46.01           C  
ATOM   4038  CE  LYS A 523     -37.126   1.532  38.469  1.00 46.01           C  
ATOM   4039  NZ  LYS A 523     -36.683   0.232  37.883  1.00 46.01           N  
ATOM   4040  N   VAL A 524     -35.597   6.116  43.941  1.00 39.01           N  
ATOM   4041  CA  VAL A 524     -35.096   6.166  45.311  1.00 39.01           C  
ATOM   4042  C   VAL A 524     -35.033   4.754  45.889  1.00 39.01           C  
ATOM   4043  CB  VAL A 524     -35.975   7.069  46.204  1.00 39.01           C  
ATOM   4044  O   VAL A 524     -36.029   4.026  45.878  1.00 39.01           O  
ATOM   4045  CG1 VAL A 524     -35.325   7.272  47.572  1.00 39.01           C  
ATOM   4046  CG2 VAL A 524     -36.224   8.413  45.523  1.00 39.01           C  
ATOM   4047  N   GLU A 525     -34.031   3.964  45.576  1.00 40.69           N  
ATOM   4048  CA  GLU A 525     -33.673   2.712  46.235  1.00 40.69           C  
ATOM   4049  C   GLU A 525     -33.084   2.965  47.620  1.00 40.69           C  
ATOM   4050  CB  GLU A 525     -32.682   1.918  45.380  1.00 40.69           C  
ATOM   4051  O   GLU A 525     -32.154   3.760  47.769  1.00 40.69           O  
ATOM   4052  CG  GLU A 525     -33.134   0.496  45.076  1.00 40.69           C  
ATOM   4053  CD  GLU A 525     -32.122  -0.293  44.260  1.00 40.69           C  
ATOM   4054  OE1 GLU A 525     -32.294  -1.523  44.105  1.00 40.69           O  
ATOM   4055  OE2 GLU A 525     -31.148   0.324  43.773  1.00 40.69           O  
ATOM   4056  N   LYS A 526     -33.891   3.082  48.650  1.00 46.53           N  
ATOM   4057  CA  LYS A 526     -33.605   2.965  50.077  1.00 46.53           C  
ATOM   4058  C   LYS A 526     -32.800   1.704  50.375  1.00 46.53           C  
ATOM   4059  CB  LYS A 526     -34.903   2.962  50.886  1.00 46.53           C  
ATOM   4060  O   LYS A 526     -33.235   0.594  50.058  1.00 46.53           O  
ATOM   4061  CG  LYS A 526     -34.993   4.078  51.916  1.00 46.53           C  
ATOM   4062  CD  LYS A 526     -36.312   4.030  52.678  1.00 46.53           C  
ATOM   4063  CE  LYS A 526     -36.433   5.188  53.660  1.00 46.53           C  
ATOM   4064  NZ  LYS A 526     -37.800   5.268  54.256  1.00 46.53           N  
ATOM   4065  N   VAL A 527     -31.511   1.714  50.113  1.00 43.51           N  
ATOM   4066  CA  VAL A 527     -30.568   0.701  50.573  1.00 43.51           C  
ATOM   4067  C   VAL A 527     -30.344   0.848  52.077  1.00 43.51           C  
ATOM   4068  CB  VAL A 527     -29.221   0.797  49.822  1.00 43.51           C  
ATOM   4069  O   VAL A 527     -29.998   1.931  52.556  1.00 43.51           O  
ATOM   4070  CG1 VAL A 527     -28.261  -0.294  50.295  1.00 43.51           C  
ATOM   4071  CG2 VAL A 527     -29.443   0.701  48.314  1.00 43.51           C  
ATOM   4072  N   THR A 528     -31.219   0.318  52.948  1.00 44.79           N  
ATOM   4073  CA  THR A 528     -31.027   0.105  54.378  1.00 44.79           C  
ATOM   4074  C   THR A 528     -29.930  -0.924  54.630  1.00 44.79           C  
ATOM   4075  CB  THR A 528     -32.332  -0.355  55.054  1.00 44.79           C  
ATOM   4076  O   THR A 528     -30.001  -2.050  54.132  1.00 44.79           O  
ATOM   4077  CG2 THR A 528     -32.171  -0.430  56.568  1.00 44.79           C  
ATOM   4078  OG1 THR A 528     -33.379   0.572  54.741  1.00 44.79           O  
ATOM   4079  N   SER A 529     -28.642  -0.596  54.541  1.00 43.83           N  
ATOM   4080  CA  SER A 529     -27.493  -1.358  55.019  1.00 43.83           C  
ATOM   4081  C   SER A 529     -27.432  -1.370  56.543  1.00 43.83           C  
ATOM   4082  CB  SER A 529     -26.194  -0.781  54.453  1.00 43.83           C  
ATOM   4083  O   SER A 529     -27.561  -0.324  57.183  1.00 43.83           O  
ATOM   4084  OG  SER A 529     -26.123   0.616  54.683  1.00 43.83           O  
ATOM   4085  N   HIS A 530     -28.169  -2.195  57.243  1.00 44.09           N  
ATOM   4086  CA  HIS A 530     -27.958  -2.610  58.625  1.00 44.09           C  
ATOM   4087  C   HIS A 530     -26.528  -3.094  58.842  1.00 44.09           C  
ATOM   4088  CB  HIS A 530     -28.948  -3.710  59.012  1.00 44.09           C  
ATOM   4089  O   HIS A 530     -26.044  -3.961  58.112  1.00 44.09           O  
ATOM   4090  CG  HIS A 530     -30.311  -3.196  59.355  1.00 44.09           C  
ATOM   4091  CD2 HIS A 530     -31.442  -3.115  58.616  1.00 44.09           C  
ATOM   4092  ND1 HIS A 530     -30.622  -2.684  60.596  1.00 44.09           N  
ATOM   4093  CE1 HIS A 530     -31.890  -2.309  60.605  1.00 44.09           C  
ATOM   4094  NE2 HIS A 530     -32.410  -2.560  59.415  1.00 44.09           N  
ATOM   4095  N   ALA A 531     -25.505  -2.210  58.939  1.00 45.01           N  
ATOM   4096  CA  ALA A 531     -24.148  -2.408  59.441  1.00 45.01           C  
ATOM   4097  C   ALA A 531     -24.164  -2.932  60.874  1.00 45.01           C  
ATOM   4098  CB  ALA A 531     -23.356  -1.105  59.362  1.00 45.01           C  
ATOM   4099  O   ALA A 531     -24.804  -2.344  61.749  1.00 45.01           O  
ATOM   4100  N   ILE A 532     -24.446  -4.202  61.122  1.00 43.12           N  
ATOM   4101  CA  ILE A 532     -24.190  -4.971  62.334  1.00 43.12           C  
ATOM   4102  C   ILE A 532     -22.743  -4.769  62.779  1.00 43.12           C  
ATOM   4103  CB  ILE A 532     -24.480  -6.474  62.122  1.00 43.12           C  
ATOM   4104  O   ILE A 532     -21.812  -4.992  62.002  1.00 43.12           O  
ATOM   4105  CG1 ILE A 532     -25.941  -6.682  61.707  1.00 43.12           C  
ATOM   4106  CG2 ILE A 532     -24.151  -7.272  63.386  1.00 43.12           C  
ATOM   4107  CD1 ILE A 532     -26.255  -8.095  61.233  1.00 43.12           C  
ATOM   4108  N   VAL A 533     -22.368  -3.676  63.502  1.00 42.06           N  
ATOM   4109  CA  VAL A 533     -21.195  -3.366  64.313  1.00 42.06           C  
ATOM   4110  C   VAL A 533     -21.006  -4.441  65.381  1.00 42.06           C  
ATOM   4111  CB  VAL A 533     -21.313  -1.974  64.972  1.00 42.06           C  
ATOM   4112  O   VAL A 533     -21.914  -4.704  66.173  1.00 42.06           O  
ATOM   4113  CG1 VAL A 533     -20.049  -1.643  65.764  1.00 42.06           C  
ATOM   4114  CG2 VAL A 533     -21.579  -0.904  63.915  1.00 42.06           C  
ATOM   4115  N   LYS A 534     -20.465  -5.590  65.069  1.00 43.40           N  
ATOM   4116  CA  LYS A 534     -19.869  -6.555  65.989  1.00 43.40           C  
ATOM   4117  C   LYS A 534     -18.696  -5.940  66.747  1.00 43.40           C  
ATOM   4118  CB  LYS A 534     -19.410  -7.803  65.235  1.00 43.40           C  
ATOM   4119  O   LYS A 534     -17.754  -5.431  66.136  1.00 43.40           O  
ATOM   4120  CG  LYS A 534     -20.326  -9.005  65.411  1.00 43.40           C  
ATOM   4121  CD  LYS A 534     -19.836 -10.204  64.610  1.00 43.40           C  
ATOM   4122  CE  LYS A 534     -20.779 -11.392  64.745  1.00 43.40           C  
ATOM   4123  NZ  LYS A 534     -20.518 -12.428  63.702  1.00 43.40           N  
ATOM   4124  N   GLU A 535     -18.950  -5.127  67.770  1.00 45.79           N  
ATOM   4125  CA  GLU A 535     -18.132  -4.740  68.915  1.00 45.79           C  
ATOM   4126  C   GLU A 535     -17.359  -5.933  69.470  1.00 45.79           C  
ATOM   4127  CB  GLU A 535     -19.001  -4.120  70.012  1.00 45.79           C  
ATOM   4128  O   GLU A 535     -17.948  -6.969  69.783  1.00 45.79           O  
ATOM   4129  CG  GLU A 535     -19.077  -2.601  69.951  1.00 45.79           C  
ATOM   4130  CD  GLU A 535     -19.113  -1.947  71.323  1.00 45.79           C  
ATOM   4131  OE1 GLU A 535     -18.858  -0.725  71.420  1.00 45.79           O  
ATOM   4132  OE2 GLU A 535     -19.397  -2.662  72.310  1.00 45.79           O  
ATOM   4133  N   VAL A 536     -16.225  -6.295  68.911  1.00 48.66           N  
ATOM   4134  CA  VAL A 536     -15.154  -7.140  69.427  1.00 48.66           C  
ATOM   4135  C   VAL A 536     -14.526  -6.487  70.656  1.00 48.66           C  
ATOM   4136  CB  VAL A 536     -14.074  -7.406  68.354  1.00 48.66           C  
ATOM   4137  O   VAL A 536     -14.097  -5.332  70.601  1.00 48.66           O  
ATOM   4138  CG1 VAL A 536     -12.994  -8.341  68.895  1.00 48.66           C  
ATOM   4139  CG2 VAL A 536     -14.708  -7.991  67.093  1.00 48.66           C  
ATOM   4140  N   THR A 537     -15.129  -6.581  71.824  1.00 47.04           N  
ATOM   4141  CA  THR A 537     -14.591  -6.448  73.173  1.00 47.04           C  
ATOM   4142  C   THR A 537     -13.289  -7.231  73.316  1.00 47.04           C  
ATOM   4143  CB  THR A 537     -15.602  -6.932  74.228  1.00 47.04           C  
ATOM   4144  O   THR A 537     -13.205  -8.388  72.897  1.00 47.04           O  
ATOM   4145  CG2 THR A 537     -16.817  -6.012  74.289  1.00 47.04           C  
ATOM   4146  OG1 THR A 537     -16.036  -8.256  73.893  1.00 47.04           O  
ATOM   4147  N   GLN A 538     -12.142  -6.582  73.049  1.00 43.67           N  
ATOM   4148  CA  GLN A 538     -10.778  -6.928  73.434  1.00 43.67           C  
ATOM   4149  C   GLN A 538     -10.654  -7.076  74.948  1.00 43.67           C  
ATOM   4150  CB  GLN A 538      -9.792  -5.874  72.928  1.00 43.67           C  
ATOM   4151  O   GLN A 538     -10.823  -6.105  75.688  1.00 43.67           O  
ATOM   4152  CG  GLN A 538      -8.839  -6.387  71.857  1.00 43.67           C  
ATOM   4153  CD  GLN A 538      -7.927  -5.302  71.315  1.00 43.67           C  
ATOM   4154  NE2 GLN A 538      -7.105  -5.655  70.332  1.00 43.67           N  
ATOM   4155  OE1 GLN A 538      -7.962  -4.156  71.774  1.00 43.67           O  
ATOM   4156  N   SER A 539     -11.428  -7.979  75.583  1.00 44.07           N  
ATOM   4157  CA  SER A 539     -10.985  -8.447  76.892  1.00 44.07           C  
ATOM   4158  C   SER A 539     -10.477  -9.884  76.823  1.00 44.07           C  
ATOM   4159  CB  SER A 539     -12.121  -8.348  77.910  1.00 44.07           C  
ATOM   4160  O   SER A 539     -11.172 -10.770  76.321  1.00 44.07           O  
ATOM   4161  OG  SER A 539     -12.691  -7.050  77.903  1.00 44.07           O  
ATOM   4162  N   ASP A 540      -9.173 -10.111  76.405  1.00 40.81           N  
ATOM   4163  CA  ASP A 540      -8.233 -10.945  77.147  1.00 40.81           C  
ATOM   4164  C   ASP A 540      -6.807 -10.752  76.638  1.00 40.81           C  
ATOM   4165  CB  ASP A 540      -8.631 -12.420  77.049  1.00 40.81           C  
ATOM   4166  O   ASP A 540      -6.567 -10.760  75.429  1.00 40.81           O  
ATOM   4167  CG  ASP A 540      -8.273 -13.214  78.293  1.00 40.81           C  
ATOM   4168  OD1 ASP A 540      -7.131 -13.711  78.392  1.00 40.81           O  
ATOM   4169  OD2 ASP A 540      -9.143 -13.347  79.182  1.00 40.81           O  
TER    4170      ASP A 540                                                      
ENDMDL                                                                          
END                                                                             
