# Supplementary material for: The 2022 Lady Estelle Wolfson lectureship on neurofilaments
Source: J Neurochem. 2022 Sep 19;163(3):179–219. doi: 10.1111/jnc.15682 (PMC9826399; doi:10.1111/jnc.15682)
Supplement: Supplementary file 1 — Supplementary material S1 [file JNC-163-179-s001.gz › NEFM_190d6_unrelaxed_rank_1_model_3.pdb]

MODEL     1                                                                     
ATOM      1  N   MET A   1      -8.701  32.036  10.776  1.00 36.95           N  
ATOM      2  CA  MET A   1     -10.097  32.459  10.725  1.00 36.95           C  
ATOM      3  C   MET A   1     -10.771  31.959   9.451  1.00 36.95           C  
ATOM      4  CB  MET A   1     -10.201  33.983  10.807  1.00 36.95           C  
ATOM      5  O   MET A   1     -10.299  32.231   8.346  1.00 36.95           O  
ATOM      6  CG  MET A   1      -9.913  34.543  12.191  1.00 36.95           C  
ATOM      7  SD  MET A   1     -11.045  35.914  12.644  1.00 36.95           S  
ATOM      8  CE  MET A   1     -11.247  35.589  14.418  1.00 36.95           C  
ATOM      9  N   SER A   2     -11.484  30.789   9.498  1.00 38.83           N  
ATOM     10  CA  SER A   2     -12.885  30.474   9.239  1.00 38.83           C  
ATOM     11  C   SER A   2     -13.031  29.108   8.576  1.00 38.83           C  
ATOM     12  CB  SER A   2     -13.522  31.549   8.356  1.00 38.83           C  
ATOM     13  O   SER A   2     -12.442  28.857   7.523  1.00 38.83           O  
ATOM     14  OG  SER A   2     -13.230  31.316   6.989  1.00 38.83           O  
ATOM     15  N   TYR A   3     -13.183  28.035   9.362  1.00 38.28           N  
ATOM     16  CA  TYR A   3     -13.739  26.703   9.155  1.00 38.28           C  
ATOM     17  C   TYR A   3     -15.226  26.777   8.829  1.00 38.28           C  
ATOM     18  CB  TYR A   3     -13.519  25.830  10.394  1.00 38.28           C  
ATOM     19  O   TYR A   3     -15.983  27.471   9.511  1.00 38.28           O  
ATOM     20  CG  TYR A   3     -12.139  25.222  10.471  1.00 38.28           C  
ATOM     21  CD1 TYR A   3     -11.848  24.022   9.827  1.00 38.28           C  
ATOM     22  CD2 TYR A   3     -11.124  25.846  11.188  1.00 38.28           C  
ATOM     23  CE1 TYR A   3     -10.579  23.457   9.897  1.00 38.28           C  
ATOM     24  CE2 TYR A   3      -9.851  25.291  11.265  1.00 38.28           C  
ATOM     25  OH  TYR A   3      -8.330  23.544  10.689  1.00 38.28           O  
ATOM     26  CZ  TYR A   3      -9.589  24.098  10.617  1.00 38.28           C  
ATOM     27  N   THR A   4     -15.664  26.806   7.545  1.00 46.69           N  
ATOM     28  CA  THR A   4     -16.930  26.642   6.839  1.00 46.69           C  
ATOM     29  C   THR A   4     -17.610  25.337   7.244  1.00 46.69           C  
ATOM     30  CB  THR A   4     -16.725  26.664   5.313  1.00 46.69           C  
ATOM     31  O   THR A   4     -16.990  24.272   7.213  1.00 46.69           O  
ATOM     32  CG2 THR A   4     -16.192  28.016   4.849  1.00 46.69           C  
ATOM     33  OG1 THR A   4     -15.789  25.643   4.947  1.00 46.69           O  
ATOM     34  N   LEU A   5     -18.396  25.279   8.309  1.00 40.70           N  
ATOM     35  CA  LEU A   5     -19.562  24.582   8.842  1.00 40.70           C  
ATOM     36  C   LEU A   5     -20.626  24.403   7.765  1.00 40.70           C  
ATOM     37  CB  LEU A   5     -20.146  25.348  10.032  1.00 40.70           C  
ATOM     38  O   LEU A   5     -21.194  25.383   7.278  1.00 40.70           O  
ATOM     39  CG  LEU A   5     -20.712  24.500  11.172  1.00 40.70           C  
ATOM     40  CD1 LEU A   5     -19.682  24.356  12.288  1.00 40.70           C  
ATOM     41  CD2 LEU A   5     -22.003  25.112  11.704  1.00 40.70           C  
ATOM     42  N   ASP A   6     -20.459  23.569   6.770  1.00 43.70           N  
ATOM     43  CA  ASP A   6     -21.563  23.142   5.915  1.00 43.70           C  
ATOM     44  C   ASP A   6     -22.418  22.084   6.609  1.00 43.70           C  
ATOM     45  CB  ASP A   6     -21.032  22.601   4.586  1.00 43.70           C  
ATOM     46  O   ASP A   6     -21.889  21.132   7.187  1.00 43.70           O  
ATOM     47  CG  ASP A   6     -20.677  23.698   3.598  1.00 43.70           C  
ATOM     48  OD1 ASP A   6     -21.244  24.808   3.690  1.00 43.70           O  
ATOM     49  OD2 ASP A   6     -19.825  23.449   2.718  1.00 43.70           O  
ATOM     50  N   SER A   7     -23.440  22.509   7.348  1.00 41.93           N  
ATOM     51  CA  SER A   7     -24.867  22.343   7.603  1.00 41.93           C  
ATOM     52  C   SER A   7     -25.354  20.972   7.145  1.00 41.93           C  
ATOM     53  CB  SER A   7     -25.669  23.439   6.901  1.00 41.93           C  
ATOM     54  O   SER A   7     -25.152  20.590   5.990  1.00 41.93           O  
ATOM     55  OG  SER A   7     -26.735  23.886   7.721  1.00 41.93           O  
ATOM     56  N   LEU A   8     -25.207  19.968   7.937  1.00 37.19           N  
ATOM     57  CA  LEU A   8     -26.036  18.873   8.429  1.00 37.19           C  
ATOM     58  C   LEU A   8     -27.514  19.244   8.378  1.00 37.19           C  
ATOM     59  CB  LEU A   8     -25.640  18.503   9.861  1.00 37.19           C  
ATOM     60  O   LEU A   8     -27.957  20.148   9.090  1.00 37.19           O  
ATOM     61  CG  LEU A   8     -24.262  17.864  10.040  1.00 37.19           C  
ATOM     62  CD1 LEU A   8     -23.883  17.825  11.517  1.00 37.19           C  
ATOM     63  CD2 LEU A   8     -24.239  16.463   9.439  1.00 37.19           C  
ATOM     64  N   GLY A   9     -28.189  19.239   7.201  1.00 36.62           N  
ATOM     65  CA  GLY A   9     -29.621  18.989   7.252  1.00 36.62           C  
ATOM     66  C   GLY A   9     -30.209  18.608   5.907  1.00 36.62           C  
ATOM     67  O   GLY A   9     -30.318  19.447   5.011  1.00 36.62           O  
ATOM     68  N   ASN A  10     -30.030  17.446   5.445  1.00 37.65           N  
ATOM     69  CA  ASN A  10     -31.175  16.864   4.752  1.00 37.65           C  
ATOM     70  C   ASN A  10     -31.323  15.377   5.065  1.00 37.65           C  
ATOM     71  CB  ASN A  10     -31.056  17.079   3.242  1.00 37.65           C  
ATOM     72  O   ASN A  10     -30.454  14.576   4.717  1.00 37.65           O  
ATOM     73  CG  ASN A  10     -32.403  17.249   2.568  1.00 37.65           C  
ATOM     74  ND2 ASN A  10     -32.414  17.185   1.241  1.00 37.65           N  
ATOM     75  OD1 ASN A  10     -33.424  17.438   3.233  1.00 37.65           O  
ATOM     76  N   PRO A  11     -32.192  14.954   6.003  1.00 41.60           N  
ATOM     77  CA  PRO A  11     -32.630  13.558   6.077  1.00 41.60           C  
ATOM     78  C   PRO A  11     -33.887  13.290   5.252  1.00 41.60           C  
ATOM     79  CB  PRO A  11     -32.902  13.352   7.569  1.00 41.60           C  
ATOM     80  O   PRO A  11     -34.722  14.182   5.085  1.00 41.60           O  
ATOM     81  CG  PRO A  11     -33.435  14.664   8.045  1.00 41.60           C  
ATOM     82  CD  PRO A  11     -33.347  15.652   6.918  1.00 41.60           C  
ATOM     83  N   SER A  12     -33.761  12.802   3.993  1.00 37.57           N  
ATOM     84  CA  SER A  12     -34.835  11.936   3.519  1.00 37.57           C  
ATOM     85  C   SER A  12     -34.662  11.599   2.042  1.00 37.57           C  
ATOM     86  CB  SER A  12     -36.196  12.598   3.743  1.00 37.57           C  
ATOM     87  O   SER A  12     -34.833  12.462   1.178  1.00 37.57           O  
ATOM     88  OG  SER A  12     -36.840  12.854   2.507  1.00 37.57           O  
ATOM     89  N   ALA A  13     -33.724  10.837   1.585  1.00 39.43           N  
ATOM     90  CA  ALA A  13     -34.114  10.093   0.391  1.00 39.43           C  
ATOM     91  C   ALA A  13     -33.514   8.690   0.398  1.00 39.43           C  
ATOM     92  CB  ALA A  13     -33.687  10.844  -0.868  1.00 39.43           C  
ATOM     93  O   ALA A  13     -32.294   8.530   0.479  1.00 39.43           O  
ATOM     94  N   TYR A  14     -33.899   7.864   1.270  1.00 31.79           N  
ATOM     95  CA  TYR A  14     -34.285   6.476   1.043  1.00 31.79           C  
ATOM     96  C   TYR A  14     -34.484   6.200  -0.442  1.00 31.79           C  
ATOM     97  CB  TYR A  14     -35.567   6.141   1.812  1.00 31.79           C  
ATOM     98  O   TYR A  14     -35.431   6.703  -1.052  1.00 31.79           O  
ATOM     99  CG  TYR A  14     -35.325   5.717   3.241  1.00 31.79           C  
ATOM    100  CD1 TYR A  14     -34.982   4.402   3.549  1.00 31.79           C  
ATOM    101  CD2 TYR A  14     -35.439   6.629   4.284  1.00 31.79           C  
ATOM    102  CE1 TYR A  14     -34.760   4.006   4.864  1.00 31.79           C  
ATOM    103  CE2 TYR A  14     -35.220   6.244   5.603  1.00 31.79           C  
ATOM    104  OH  TYR A  14     -34.662   4.547   7.185  1.00 31.79           O  
ATOM    105  CZ  TYR A  14     -34.880   4.933   5.882  1.00 31.79           C  
ATOM    106  N   ARG A  15     -33.467   6.061  -1.254  1.00 38.20           N  
ATOM    107  CA  ARG A  15     -33.599   5.343  -2.517  1.00 38.20           C  
ATOM    108  C   ARG A  15     -32.940   3.970  -2.439  1.00 38.20           C  
ATOM    109  CB  ARG A  15     -32.989   6.153  -3.663  1.00 38.20           C  
ATOM    110  O   ARG A  15     -31.765   3.860  -2.080  1.00 38.20           O  
ATOM    111  CG  ARG A  15     -33.858   6.208  -4.910  1.00 38.20           C  
ATOM    112  CD  ARG A  15     -33.148   6.905  -6.062  1.00 38.20           C  
ATOM    113  NE  ARG A  15     -34.094   7.560  -6.961  1.00 38.20           N  
ATOM    114  NH1 ARG A  15     -32.729   7.438  -8.821  1.00 38.20           N  
ATOM    115  NH2 ARG A  15     -34.803   8.401  -8.977  1.00 38.20           N  
ATOM    116  CZ  ARG A  15     -33.873   7.798  -8.251  1.00 38.20           C  
ATOM    117  N   ARG A  16     -33.586   2.996  -1.919  1.00 35.26           N  
ATOM    118  CA  ARG A  16     -33.856   1.601  -2.249  1.00 35.26           C  
ATOM    119  C   ARG A  16     -33.920   1.397  -3.758  1.00 35.26           C  
ATOM    120  CB  ARG A  16     -35.164   1.139  -1.602  1.00 35.26           C  
ATOM    121  O   ARG A  16     -34.673   2.083  -4.452  1.00 35.26           O  
ATOM    122  CG  ARG A  16     -34.989   0.549  -0.212  1.00 35.26           C  
ATOM    123  CD  ARG A  16     -36.136  -0.382   0.154  1.00 35.26           C  
ATOM    124  NE  ARG A  16     -37.025   0.220   1.143  1.00 35.26           N  
ATOM    125  NH1 ARG A  16     -38.525  -1.537   1.168  1.00 35.26           N  
ATOM    126  NH2 ARG A  16     -38.875   0.294   2.503  1.00 35.26           N  
ATOM    127  CZ  ARG A  16     -38.140  -0.342   1.603  1.00 35.26           C  
ATOM    128  N   VAL A  17     -32.871   0.874  -4.475  1.00 37.16           N  
ATOM    129  CA  VAL A  17     -33.005  -0.025  -5.617  1.00 37.16           C  
ATOM    130  C   VAL A  17     -31.717  -0.824  -5.800  1.00 37.16           C  
ATOM    131  CB  VAL A  17     -33.341   0.749  -6.912  1.00 37.16           C  
ATOM    132  O   VAL A  17     -30.619  -0.268  -5.733  1.00 37.16           O  
ATOM    133  CG1 VAL A  17     -33.396  -0.199  -8.108  1.00 37.16           C  
ATOM    134  CG2 VAL A  17     -34.664   1.497  -6.758  1.00 37.16           C  
ATOM    135  N   THR A  18     -31.629  -2.110  -5.471  1.00 36.28           N  
ATOM    136  CA  THR A  18     -31.515  -3.478  -5.966  1.00 36.28           C  
ATOM    137  C   THR A  18     -30.798  -3.507  -7.313  1.00 36.28           C  
ATOM    138  CB  THR A  18     -32.899  -4.139  -6.104  1.00 36.28           C  
ATOM    139  O   THR A  18     -31.068  -2.678  -8.185  1.00 36.28           O  
ATOM    140  CG2 THR A  18     -33.591  -4.255  -4.750  1.00 36.28           C  
ATOM    141  OG1 THR A  18     -33.715  -3.349  -6.978  1.00 36.28           O  
ATOM    142  N   GLU A  19     -29.598  -4.066  -7.473  1.00 28.97           N  
ATOM    143  CA  GLU A  19     -29.138  -5.233  -8.219  1.00 28.97           C  
ATOM    144  C   GLU A  19     -28.873  -4.885  -9.681  1.00 28.97           C  
ATOM    145  CB  GLU A  19     -30.162  -6.368  -8.127  1.00 28.97           C  
ATOM    146  O   GLU A  19     -29.673  -4.194 -10.315  1.00 28.97           O  
ATOM    147  CG  GLU A  19     -29.746  -7.497  -7.195  1.00 28.97           C  
ATOM    148  CD  GLU A  19     -30.904  -8.392  -6.783  1.00 28.97           C  
ATOM    149  OE1 GLU A  19     -30.724  -9.242  -5.882  1.00 28.97           O  
ATOM    150  OE2 GLU A  19     -32.001  -8.243  -7.368  1.00 28.97           O  
ATOM    151  N   THR A  20     -27.620  -5.066 -10.268  1.00 33.73           N  
ATOM    152  CA  THR A  20     -27.040  -5.907 -11.309  1.00 33.73           C  
ATOM    153  C   THR A  20     -26.343  -5.055 -12.366  1.00 33.73           C  
ATOM    154  CB  THR A  20     -28.113  -6.785 -11.980  1.00 33.73           C  
ATOM    155  O   THR A  20     -26.872  -4.026 -12.790  1.00 33.73           O  
ATOM    156  CG2 THR A  20     -28.510  -7.951 -11.082  1.00 33.73           C  
ATOM    157  OG1 THR A  20     -29.273  -5.988 -12.250  1.00 33.73           O  
ATOM    158  N   ARG A  21     -24.988  -5.157 -12.576  1.00 31.78           N  
ATOM    159  CA  ARG A  21     -24.263  -5.577 -13.770  1.00 31.78           C  
ATOM    160  C   ARG A  21     -23.078  -4.658 -14.043  1.00 31.78           C  
ATOM    161  CB  ARG A  21     -25.195  -5.605 -14.984  1.00 31.78           C  
ATOM    162  O   ARG A  21     -23.212  -3.433 -13.997  1.00 31.78           O  
ATOM    163  CG  ARG A  21     -26.131  -6.803 -15.015  1.00 31.78           C  
ATOM    164  CD  ARG A  21     -26.908  -6.878 -16.321  1.00 31.78           C  
ATOM    165  NE  ARG A  21     -27.282  -8.251 -16.649  1.00 31.78           N  
ATOM    166  NH1 ARG A  21     -27.764  -7.811 -18.865  1.00 31.78           N  
ATOM    167  NH2 ARG A  21     -27.996  -9.936 -18.037  1.00 31.78           N  
ATOM    168  CZ  ARG A  21     -27.680  -8.663 -17.849  1.00 31.78           C  
ATOM    169  N   SER A  22     -21.869  -5.034 -13.755  1.00 34.43           N  
ATOM    170  CA  SER A  22     -20.696  -5.305 -14.580  1.00 34.43           C  
ATOM    171  C   SER A  22     -20.656  -4.392 -15.801  1.00 34.43           C  
ATOM    172  CB  SER A  22     -20.680  -6.767 -15.026  1.00 34.43           C  
ATOM    173  O   SER A  22     -21.601  -4.364 -16.593  1.00 34.43           O  
ATOM    174  OG  SER A  22     -19.631  -6.999 -15.951  1.00 34.43           O  
ATOM    175  N   SER A  23     -20.167  -3.157 -15.779  1.00 37.25           N  
ATOM    176  CA  SER A  23     -19.781  -2.327 -16.916  1.00 37.25           C  
ATOM    177  C   SER A  23     -18.266  -2.185 -17.008  1.00 37.25           C  
ATOM    178  CB  SER A  23     -20.426  -0.944 -16.813  1.00 37.25           C  
ATOM    179  O   SER A  23     -17.601  -1.912 -16.007  1.00 37.25           O  
ATOM    180  OG  SER A  23     -21.836  -1.052 -16.715  1.00 37.25           O  
ATOM    181  N   PHE A  24     -17.564  -3.035 -17.764  1.00 35.10           N  
ATOM    182  CA  PHE A  24     -16.525  -2.884 -18.776  1.00 35.10           C  
ATOM    183  C   PHE A  24     -16.647  -1.538 -19.480  1.00 35.10           C  
ATOM    184  CB  PHE A  24     -16.601  -4.020 -19.800  1.00 35.10           C  
ATOM    185  O   PHE A  24     -17.707  -1.203 -20.013  1.00 35.10           O  
ATOM    186  CG  PHE A  24     -16.184  -5.359 -19.253  1.00 35.10           C  
ATOM    187  CD1 PHE A  24     -14.840  -5.681 -19.114  1.00 35.10           C  
ATOM    188  CD2 PHE A  24     -17.139  -6.296 -18.877  1.00 35.10           C  
ATOM    189  CE1 PHE A  24     -14.452  -6.920 -18.608  1.00 35.10           C  
ATOM    190  CE2 PHE A  24     -16.759  -7.535 -18.370  1.00 35.10           C  
ATOM    191  CZ  PHE A  24     -15.415  -7.846 -18.237  1.00 35.10           C  
ATOM    192  N   SER A  25     -15.898  -0.470 -19.121  1.00 38.95           N  
ATOM    193  CA  SER A  25     -15.629   0.745 -19.885  1.00 38.95           C  
ATOM    194  C   SER A  25     -14.182   0.787 -20.365  1.00 38.95           C  
ATOM    195  CB  SER A  25     -15.931   1.985 -19.043  1.00 38.95           C  
ATOM    196  O   SER A  25     -13.254   0.595 -19.576  1.00 38.95           O  
ATOM    197  OG  SER A  25     -14.750   2.733 -18.807  1.00 38.95           O  
ATOM    198  N   ARG A  26     -13.873   0.231 -21.551  1.00 33.96           N  
ATOM    199  CA  ARG A  26     -13.149   0.641 -22.750  1.00 33.96           C  
ATOM    200  C   ARG A  26     -13.600   2.022 -23.216  1.00 33.96           C  
ATOM    201  CB  ARG A  26     -13.346  -0.380 -23.872  1.00 33.96           C  
ATOM    202  O   ARG A  26     -14.799   2.283 -23.332  1.00 33.96           O  
ATOM    203  CG  ARG A  26     -12.563  -1.669 -23.676  1.00 33.96           C  
ATOM    204  CD  ARG A  26     -12.641  -2.568 -24.902  1.00 33.96           C  
ATOM    205  NE  ARG A  26     -11.921  -3.822 -24.697  1.00 33.96           N  
ATOM    206  NH1 ARG A  26     -12.262  -4.608 -26.843  1.00 33.96           N  
ATOM    207  NH2 ARG A  26     -11.086  -5.865 -25.330  1.00 33.96           N  
ATOM    208  CZ  ARG A  26     -11.758  -4.762 -25.624  1.00 33.96           C  
ATOM    209  N   VAL A  27     -12.761   3.070 -23.019  1.00 41.06           N  
ATOM    210  CA  VAL A  27     -12.612   4.205 -23.923  1.00 41.06           C  
ATOM    211  C   VAL A  27     -11.242   4.849 -23.724  1.00 41.06           C  
ATOM    212  CB  VAL A  27     -13.729   5.252 -23.709  1.00 41.06           C  
ATOM    213  O   VAL A  27     -10.807   5.059 -22.589  1.00 41.06           O  
ATOM    214  CG1 VAL A  27     -15.103   4.637 -23.971  1.00 41.06           C  
ATOM    215  CG2 VAL A  27     -13.658   5.825 -22.295  1.00 41.06           C  
ATOM    216  N   SER A  28     -10.195   4.637 -24.604  1.00 39.05           N  
ATOM    217  CA  SER A  28      -9.567   5.465 -25.630  1.00 39.05           C  
ATOM    218  C   SER A  28      -9.863   6.943 -25.404  1.00 39.05           C  
ATOM    219  CB  SER A  28     -10.044   5.048 -27.022  1.00 39.05           C  
ATOM    220  O   SER A  28     -11.026   7.344 -25.323  1.00 39.05           O  
ATOM    221  OG  SER A  28     -11.244   5.719 -27.364  1.00 39.05           O  
ATOM    222  N   GLY A  29      -8.988   7.690 -24.664  1.00 37.58           N  
ATOM    223  CA  GLY A  29      -8.899   9.113 -24.945  1.00 37.58           C  
ATOM    224  C   GLY A  29      -7.674   9.767 -24.333  1.00 37.58           C  
ATOM    225  O   GLY A  29      -7.372   9.553 -23.157  1.00 37.58           O  
ATOM    226  N   SER A  30      -6.553   9.780 -25.011  1.00 33.98           N  
ATOM    227  CA  SER A  30      -5.639  10.891 -25.254  1.00 33.98           C  
ATOM    228  C   SER A  30      -6.397  12.201 -25.435  1.00 33.98           C  
ATOM    229  CB  SER A  30      -4.776  10.617 -26.486  1.00 33.98           C  
ATOM    230  O   SER A  30      -7.343  12.273 -26.223  1.00 33.98           O  
ATOM    231  OG  SER A  30      -3.457  11.098 -26.294  1.00 33.98           O  
ATOM    232  N   PRO A  31      -5.995  13.242 -24.533  1.00 42.78           N  
ATOM    233  CA  PRO A  31      -5.244  14.421 -24.970  1.00 42.78           C  
ATOM    234  C   PRO A  31      -4.223  14.887 -23.935  1.00 42.78           C  
ATOM    235  CB  PRO A  31      -6.334  15.476 -25.176  1.00 42.78           C  
ATOM    236  O   PRO A  31      -4.319  14.522 -22.760  1.00 42.78           O  
ATOM    237  CG  PRO A  31      -7.349  15.189 -24.117  1.00 42.78           C  
ATOM    238  CD  PRO A  31      -6.950  13.930 -23.403  1.00 42.78           C  
ATOM    239  N   SER A  32      -2.904  14.960 -24.207  1.00 42.10           N  
ATOM    240  CA  SER A  32      -2.438  16.342 -24.155  1.00 42.10           C  
ATOM    241  C   SER A  32      -1.311  16.508 -23.142  1.00 42.10           C  
ATOM    242  CB  SER A  32      -3.591  17.284 -23.806  1.00 42.10           C  
ATOM    243  O   SER A  32      -1.403  16.013 -22.016  1.00 42.10           O  
ATOM    244  OG  SER A  32      -3.112  18.593 -23.550  1.00 42.10           O  
ATOM    245  N   SER A  33      -0.010  16.499 -23.572  1.00 40.63           N  
ATOM    246  CA  SER A  33       0.946  17.602 -23.590  1.00 40.63           C  
ATOM    247  C   SER A  33       1.077  18.242 -22.212  1.00 40.63           C  
ATOM    248  CB  SER A  33       0.528  18.657 -24.614  1.00 40.63           C  
ATOM    249  O   SER A  33       0.133  18.863 -21.718  1.00 40.63           O  
ATOM    250  OG  SER A  33      -0.236  19.680 -23.999  1.00 40.63           O  
ATOM    251  N   GLY A  34       1.768  17.716 -21.202  1.00 37.53           N  
ATOM    252  CA  GLY A  34       2.396  18.610 -20.243  1.00 37.53           C  
ATOM    253  C   GLY A  34       3.810  18.199 -19.880  1.00 37.53           C  
ATOM    254  O   GLY A  34       4.053  17.047 -19.515  1.00 37.53           O  
ATOM    255  N   PHE A  35       4.732  18.433 -20.724  1.00 44.55           N  
ATOM    256  CA  PHE A  35       6.051  19.048 -20.643  1.00 44.55           C  
ATOM    257  C   PHE A  35       6.256  19.712 -19.286  1.00 44.55           C  
ATOM    258  CB  PHE A  35       6.237  20.075 -21.764  1.00 44.55           C  
ATOM    259  O   PHE A  35       5.466  20.569 -18.883  1.00 44.55           O  
ATOM    260  CG  PHE A  35       7.677  20.327 -22.124  1.00 44.55           C  
ATOM    261  CD1 PHE A  35       8.358  21.418 -21.600  1.00 44.55           C  
ATOM    262  CD2 PHE A  35       8.348  19.471 -22.987  1.00 44.55           C  
ATOM    263  CE1 PHE A  35       9.691  21.654 -21.931  1.00 44.55           C  
ATOM    264  CE2 PHE A  35       9.680  19.700 -23.323  1.00 44.55           C  
ATOM    265  CZ  PHE A  35      10.349  20.792 -22.795  1.00 44.55           C  
ATOM    266  N   ARG A  36       6.625  19.049 -18.237  1.00 43.26           N  
ATOM    267  CA  ARG A  36       7.432  19.764 -17.254  1.00 43.26           C  
ATOM    268  C   ARG A  36       8.521  18.864 -16.679  1.00 43.26           C  
ATOM    269  CB  ARG A  36       6.551  20.306 -16.126  1.00 43.26           C  
ATOM    270  O   ARG A  36       8.224  17.864 -16.022  1.00 43.26           O  
ATOM    271  CG  ARG A  36       5.838  21.604 -16.470  1.00 43.26           C  
ATOM    272  CD  ARG A  36       5.095  22.175 -15.271  1.00 43.26           C  
ATOM    273  NE  ARG A  36       4.607  23.526 -15.532  1.00 43.26           N  
ATOM    274  NH1 ARG A  36       5.997  24.547 -13.994  1.00 43.26           N  
ATOM    275  NH2 ARG A  36       4.534  25.802 -15.234  1.00 43.26           N  
ATOM    276  CZ  ARG A  36       5.047  24.622 -14.919  1.00 43.26           C  
ATOM    277  N   SER A  37       9.509  18.401 -17.439  1.00 42.06           N  
ATOM    278  CA  SER A  37      10.847  18.017 -17.002  1.00 42.06           C  
ATOM    279  C   SER A  37      11.578  19.193 -16.362  1.00 42.06           C  
ATOM    280  CB  SER A  37      11.662  17.481 -18.180  1.00 42.06           C  
ATOM    281  O   SER A  37      11.669  20.271 -16.953  1.00 42.06           O  
ATOM    282  OG  SER A  37      10.972  16.429 -18.832  1.00 42.06           O  
ATOM    283  N   GLN A  38      11.294  19.618 -15.180  1.00 42.89           N  
ATOM    284  CA  GLN A  38      12.065  20.264 -14.123  1.00 42.89           C  
ATOM    285  C   GLN A  38      13.463  19.662 -14.014  1.00 42.89           C  
ATOM    286  CB  GLN A  38      11.338  20.151 -12.782  1.00 42.89           C  
ATOM    287  O   GLN A  38      13.614  18.440 -13.946  1.00 42.89           O  
ATOM    288  CG  GLN A  38       9.954  20.785 -12.777  1.00 42.89           C  
ATOM    289  CD  GLN A  38       9.368  20.904 -11.383  1.00 42.89           C  
ATOM    290  NE2 GLN A  38       8.173  21.478 -11.289  1.00 42.89           N  
ATOM    291  OE1 GLN A  38       9.983  20.481 -10.398  1.00 42.89           O  
ATOM    292  N   SER A  39      14.467  20.135 -14.779  1.00 40.75           N  
ATOM    293  CA  SER A  39      15.872  20.529 -14.828  1.00 40.75           C  
ATOM    294  C   SER A  39      16.483  20.572 -13.432  1.00 40.75           C  
ATOM    295  CB  SER A  39      16.023  21.894 -15.501  1.00 40.75           C  
ATOM    296  O   SER A  39      15.987  21.280 -12.553  1.00 40.75           O  
ATOM    297  OG  SER A  39      15.798  21.794 -16.897  1.00 40.75           O  
ATOM    298  N   TRP A  40      16.795  19.474 -12.765  1.00 41.73           N  
ATOM    299  CA  TRP A  40      17.898  19.472 -11.809  1.00 41.73           C  
ATOM    300  C   TRP A  40      19.222  19.769 -12.505  1.00 41.73           C  
ATOM    301  CB  TRP A  40      17.979  18.127 -11.082  1.00 41.73           C  
ATOM    302  O   TRP A  40      19.540  19.165 -13.532  1.00 41.73           O  
ATOM    303  CG  TRP A  40      16.868  17.897 -10.102  1.00 41.73           C  
ATOM    304  CD1 TRP A  40      15.953  18.813  -9.664  1.00 41.73           C  
ATOM    305  CD2 TRP A  40      16.559  16.670  -9.434  1.00 41.73           C  
ATOM    306  CE2 TRP A  40      15.443  16.915  -8.604  1.00 41.73           C  
ATOM    307  CE3 TRP A  40      17.119  15.385  -9.456  1.00 41.73           C  
ATOM    308  NE1 TRP A  40      15.092  18.229  -8.763  1.00 41.73           N  
ATOM    309  CH2 TRP A  40      15.441  14.673  -7.845  1.00 41.73           C  
ATOM    310  CZ2 TRP A  40      14.874  15.921  -7.804  1.00 41.73           C  
ATOM    311  CZ3 TRP A  40      16.552  14.397  -8.659  1.00 41.73           C  
ATOM    312  N   SER A  41      19.522  21.110 -12.690  1.00 39.19           N  
ATOM    313  CA  SER A  41      20.710  21.948 -12.561  1.00 39.19           C  
ATOM    314  C   SER A  41      21.686  21.370 -11.541  1.00 39.19           C  
ATOM    315  CB  SER A  41      20.321  23.371 -12.158  1.00 39.19           C  
ATOM    316  O   SER A  41      21.354  21.240 -10.361  1.00 39.19           O  
ATOM    317  OG  SER A  41      19.327  23.885 -13.026  1.00 39.19           O  
ATOM    318  N   ARG A  42      22.457  20.359 -11.847  1.00 41.59           N  
ATOM    319  CA  ARG A  42      23.802  20.220 -11.300  1.00 41.59           C  
ATOM    320  C   ARG A  42      24.855  20.346 -12.397  1.00 41.59           C  
ATOM    321  CB  ARG A  42      23.954  18.878 -10.580  1.00 41.59           C  
ATOM    322  O   ARG A  42      24.772  19.670 -13.424  1.00 41.59           O  
ATOM    323  CG  ARG A  42      23.317  18.844  -9.200  1.00 41.59           C  
ATOM    324  CD  ARG A  42      23.606  17.535  -8.478  1.00 41.59           C  
ATOM    325  NE  ARG A  42      23.269  17.617  -7.060  1.00 41.59           N  
ATOM    326  NH1 ARG A  42      25.238  16.658  -6.325  1.00 41.59           N  
ATOM    327  NH2 ARG A  42      23.647  17.321  -4.814  1.00 41.59           N  
ATOM    328  CZ  ARG A  42      24.052  17.199  -6.069  1.00 41.59           C  
ATOM    329  N   GLY A  43      25.139  21.527 -12.830  1.00 33.28           N  
ATOM    330  CA  GLY A  43      26.318  22.363 -12.990  1.00 33.28           C  
ATOM    331  C   GLY A  43      27.614  21.629 -12.701  1.00 33.28           C  
ATOM    332  O   GLY A  43      27.799  21.094 -11.606  1.00 33.28           O  
ATOM    333  N   SER A  44      28.259  20.870 -13.639  1.00 41.22           N  
ATOM    334  CA  SER A  44      29.691  20.975 -13.898  1.00 41.22           C  
ATOM    335  C   SER A  44      29.964  21.348 -15.351  1.00 41.22           C  
ATOM    336  CB  SER A  44      30.395  19.660 -13.560  1.00 41.22           C  
ATOM    337  O   SER A  44      29.332  20.812 -16.264  1.00 41.22           O  
ATOM    338  OG  SER A  44      30.484  19.484 -12.156  1.00 41.22           O  
ATOM    339  N   PRO A  45      30.519  22.525 -15.605  1.00 41.61           N  
ATOM    340  CA  PRO A  45      30.903  23.187 -16.854  1.00 41.61           C  
ATOM    341  C   PRO A  45      32.015  22.449 -17.596  1.00 41.61           C  
ATOM    342  CB  PRO A  45      31.378  24.566 -16.389  1.00 41.61           C  
ATOM    343  O   PRO A  45      32.751  21.666 -16.991  1.00 41.61           O  
ATOM    344  CG  PRO A  45      32.029  24.321 -15.066  1.00 41.61           C  
ATOM    345  CD  PRO A  45      31.790  22.890 -14.676  1.00 41.61           C  
ATOM    346  N   SER A  46      31.672  21.922 -18.866  1.00 42.18           N  
ATOM    347  CA  SER A  46      32.488  22.420 -19.969  1.00 42.18           C  
ATOM    348  C   SER A  46      32.751  21.327 -21.000  1.00 42.18           C  
ATOM    349  CB  SER A  46      33.816  22.971 -19.449  1.00 42.18           C  
ATOM    350  O   SER A  46      33.225  20.242 -20.655  1.00 42.18           O  
ATOM    351  OG  SER A  46      34.804  21.956 -19.418  1.00 42.18           O  
ATOM    352  N   THR A  47      31.875  21.036 -21.877  1.00 36.38           N  
ATOM    353  CA  THR A  47      32.028  20.703 -23.289  1.00 36.38           C  
ATOM    354  C   THR A  47      32.329  21.953 -24.110  1.00 36.38           C  
ATOM    355  CB  THR A  47      30.765  20.015 -23.840  1.00 36.38           C  
ATOM    356  O   THR A  47      31.710  23.000 -23.906  1.00 36.38           O  
ATOM    357  CG2 THR A  47      30.660  18.577 -23.342  1.00 36.38           C  
ATOM    358  OG1 THR A  47      29.607  20.742 -23.413  1.00 36.38           O  
ATOM    359  N   VAL A  48      33.573  22.320 -24.332  1.00 43.75           N  
ATOM    360  CA  VAL A  48      33.912  22.905 -25.625  1.00 43.75           C  
ATOM    361  C   VAL A  48      35.319  22.476 -26.034  1.00 43.75           C  
ATOM    362  CB  VAL A  48      33.812  24.447 -25.594  1.00 43.75           C  
ATOM    363  O   VAL A  48      36.223  22.412 -25.198  1.00 43.75           O  
ATOM    364  CG1 VAL A  48      32.389  24.890 -25.258  1.00 43.75           C  
ATOM    365  CG2 VAL A  48      34.806  25.025 -24.588  1.00 43.75           C  
ATOM    366  N   SER A  49      35.436  21.370 -26.755  1.00 39.29           N  
ATOM    367  CA  SER A  49      36.013  21.442 -28.093  1.00 39.29           C  
ATOM    368  C   SER A  49      37.482  21.032 -28.084  1.00 39.29           C  
ATOM    369  CB  SER A  49      35.874  22.855 -28.661  1.00 39.29           C  
ATOM    370  O   SER A  49      38.293  21.624 -27.369  1.00 39.29           O  
ATOM    371  OG  SER A  49      36.328  22.904 -30.003  1.00 39.29           O  
ATOM    372  N   SER A  50      37.722  19.818 -27.930  1.00 40.14           N  
ATOM    373  CA  SER A  50      38.797  19.021 -28.513  1.00 40.14           C  
ATOM    374  C   SER A  50      39.238  19.589 -29.858  1.00 40.14           C  
ATOM    375  CB  SER A  50      38.354  17.568 -28.685  1.00 40.14           C  
ATOM    376  O   SER A  50      38.414  19.797 -30.751  1.00 40.14           O  
ATOM    377  OG  SER A  50      39.292  16.845 -29.463  1.00 40.14           O  
ATOM    378  N   SER A  51      39.776  20.823 -29.889  1.00 39.07           N  
ATOM    379  CA  SER A  51      40.774  21.344 -30.817  1.00 39.07           C  
ATOM    380  C   SER A  51      41.622  20.221 -31.404  1.00 39.07           C  
ATOM    381  CB  SER A  51      41.675  22.364 -30.120  1.00 39.07           C  
ATOM    382  O   SER A  51      42.172  19.400 -30.665  1.00 39.07           O  
ATOM    383  OG  SER A  51      40.938  23.517 -29.751  1.00 39.07           O  
ATOM    384  N   TYR A  52      41.204  19.521 -32.389  1.00 38.19           N  
ATOM    385  CA  TYR A  52      41.954  19.223 -33.604  1.00 38.19           C  
ATOM    386  C   TYR A  52      42.948  20.334 -33.918  1.00 38.19           C  
ATOM    387  CB  TYR A  52      41.002  19.022 -34.787  1.00 38.19           C  
ATOM    388  O   TYR A  52      42.553  21.474 -34.177  1.00 38.19           O  
ATOM    389  CG  TYR A  52      40.172  20.240 -35.111  1.00 38.19           C  
ATOM    390  CD1 TYR A  52      38.951  20.464 -34.478  1.00 38.19           C  
ATOM    391  CD2 TYR A  52      40.605  21.169 -36.051  1.00 38.19           C  
ATOM    392  CE1 TYR A  52      38.182  21.584 -34.774  1.00 38.19           C  
ATOM    393  CE2 TYR A  52      39.843  22.293 -36.356  1.00 38.19           C  
ATOM    394  OH  TYR A  52      37.877  23.602 -36.010  1.00 38.19           O  
ATOM    395  CZ  TYR A  52      38.635  22.491 -35.713  1.00 38.19           C  
ATOM    396  N   LYS A  53      43.939  20.624 -33.080  1.00 35.88           N  
ATOM    397  CA  LYS A  53      45.160  21.320 -33.474  1.00 35.88           C  
ATOM    398  C   LYS A  53      46.300  20.335 -33.719  1.00 35.88           C  
ATOM    399  CB  LYS A  53      45.567  22.337 -32.407  1.00 35.88           C  
ATOM    400  O   LYS A  53      46.513  19.415 -32.927  1.00 35.88           O  
ATOM    401  CG  LYS A  53      44.642  23.542 -32.316  1.00 35.88           C  
ATOM    402  CD  LYS A  53      45.238  24.640 -31.445  1.00 35.88           C  
ATOM    403  CE  LYS A  53      44.320  25.852 -31.365  1.00 35.88           C  
ATOM    404  NZ  LYS A  53      45.040  27.060 -30.861  1.00 35.88           N  
ATOM    405  N   ARG A  54      46.354  19.709 -34.913  1.00 39.71           N  
ATOM    406  CA  ARG A  54      47.502  19.657 -35.812  1.00 39.71           C  
ATOM    407  C   ARG A  54      48.753  20.204 -35.134  1.00 39.71           C  
ATOM    408  CB  ARG A  54      47.216  20.439 -37.095  1.00 39.71           C  
ATOM    409  O   ARG A  54      48.746  21.323 -34.615  1.00 39.71           O  
ATOM    410  CG  ARG A  54      46.568  19.609 -38.192  1.00 39.71           C  
ATOM    411  CD  ARG A  54      46.439  20.392 -39.491  1.00 39.71           C  
ATOM    412  NE  ARG A  54      46.335  19.506 -40.646  1.00 39.71           N  
ATOM    413  NH1 ARG A  54      46.093  21.208 -42.190  1.00 39.71           N  
ATOM    414  NH2 ARG A  54      46.090  19.021 -42.878  1.00 39.71           N  
ATOM    415  CZ  ARG A  54      46.173  19.914 -41.902  1.00 39.71           C  
ATOM    416  N   SER A  55      49.216  19.582 -34.119  1.00 37.55           N  
ATOM    417  CA  SER A  55      50.590  19.478 -33.638  1.00 37.55           C  
ATOM    418  C   SER A  55      51.582  19.474 -34.797  1.00 37.55           C  
ATOM    419  CB  SER A  55      50.770  18.212 -32.798  1.00 37.55           C  
ATOM    420  O   SER A  55      51.501  18.626 -35.688  1.00 37.55           O  
ATOM    421  OG  SER A  55      52.096  18.119 -32.307  1.00 37.55           O  
ATOM    422  N   MET A  56      51.835  20.636 -35.427  1.00 40.26           N  
ATOM    423  CA  MET A  56      53.043  21.120 -36.090  1.00 40.26           C  
ATOM    424  C   MET A  56      54.101  21.520 -35.067  1.00 40.26           C  
ATOM    425  CB  MET A  56      52.719  22.307 -36.999  1.00 40.26           C  
ATOM    426  O   MET A  56      53.898  22.456 -34.291  1.00 40.26           O  
ATOM    427  CG  MET A  56      51.808  21.955 -38.164  1.00 40.26           C  
ATOM    428  SD  MET A  56      52.741  21.603 -39.704  1.00 40.26           S  
ATOM    429  CE  MET A  56      51.699  22.464 -40.914  1.00 40.26           C  
ATOM    430  N   LEU A  57      54.668  20.601 -34.332  1.00 37.03           N  
ATOM    431  CA  LEU A  57      56.029  20.653 -33.809  1.00 37.03           C  
ATOM    432  C   LEU A  57      57.048  20.467 -34.928  1.00 37.03           C  
ATOM    433  CB  LEU A  57      56.231  19.581 -32.734  1.00 37.03           C  
ATOM    434  O   LEU A  57      56.970  19.501 -35.690  1.00 37.03           O  
ATOM    435  CG  LEU A  57      55.377  19.716 -31.473  1.00 37.03           C  
ATOM    436  CD1 LEU A  57      55.495  18.460 -30.616  1.00 37.03           C  
ATOM    437  CD2 LEU A  57      55.786  20.952 -30.679  1.00 37.03           C  
ATOM    438  N   ALA A  58      57.402  21.528 -35.605  1.00 35.86           N  
ATOM    439  CA  ALA A  58      58.714  21.969 -36.071  1.00 35.86           C  
ATOM    440  C   ALA A  58      59.515  22.601 -34.936  1.00 35.86           C  
ATOM    441  CB  ALA A  58      58.564  22.956 -37.226  1.00 35.86           C  
ATOM    442  O   ALA A  58      58.964  23.341 -34.116  1.00 35.86           O  
ATOM    443  N   PRO A  59      60.846  22.249 -34.734  1.00 45.16           N  
ATOM    444  CA  PRO A  59      62.070  21.815 -35.412  1.00 45.16           C  
ATOM    445  C   PRO A  59      63.046  21.110 -34.474  1.00 45.16           C  
ATOM    446  CB  PRO A  59      62.665  23.124 -35.937  1.00 45.16           C  
ATOM    447  O   PRO A  59      63.108  21.433 -33.285  1.00 45.16           O  
ATOM    448  CG  PRO A  59      62.326  24.142 -34.896  1.00 45.16           C  
ATOM    449  CD  PRO A  59      61.446  23.495 -33.865  1.00 45.16           C  
ATOM    450  N   ARG A  60      63.127  19.779 -34.646  1.00 38.96           N  
ATOM    451  CA  ARG A  60      64.344  19.134 -34.163  1.00 38.96           C  
ATOM    452  C   ARG A  60      65.136  18.526 -35.316  1.00 38.96           C  
ATOM    453  CB  ARG A  60      64.006  18.054 -33.133  1.00 38.96           C  
ATOM    454  O   ARG A  60      64.568  17.859 -36.183  1.00 38.96           O  
ATOM    455  CG  ARG A  60      63.516  18.603 -31.803  1.00 38.96           C  
ATOM    456  CD  ARG A  60      63.347  17.502 -30.766  1.00 38.96           C  
ATOM    457  NE  ARG A  60      63.903  17.889 -29.472  1.00 38.96           N  
ATOM    458  NH1 ARG A  60      62.733  16.307 -28.263  1.00 38.96           N  
ATOM    459  NH2 ARG A  60      64.163  17.745 -27.195  1.00 38.96           N  
ATOM    460  CZ  ARG A  60      63.598  17.313 -28.313  1.00 38.96           C  
ATOM    461  N   LEU A  61      66.179  19.146 -35.862  1.00 35.02           N  
ATOM    462  CA  LEU A  61      67.623  18.938 -35.880  1.00 35.02           C  
ATOM    463  C   LEU A  61      67.970  17.588 -36.498  1.00 35.02           C  
ATOM    464  CB  LEU A  61      68.196  19.026 -34.463  1.00 35.02           C  
ATOM    465  O   LEU A  61      67.399  16.562 -36.120  1.00 35.02           O  
ATOM    466  CG  LEU A  61      68.309  20.429 -33.864  1.00 35.02           C  
ATOM    467  CD1 LEU A  61      68.553  20.345 -32.361  1.00 35.02           C  
ATOM    468  CD2 LEU A  61      69.421  21.215 -34.548  1.00 35.02           C  
ATOM    469  N   ALA A  62      68.599  17.486 -37.739  1.00 34.70           N  
ATOM    470  CA  ALA A  62      69.935  17.021 -38.104  1.00 34.70           C  
ATOM    471  C   ALA A  62      69.875  15.648 -38.768  1.00 34.70           C  
ATOM    472  CB  ALA A  62      70.837  16.975 -36.874  1.00 34.70           C  
ATOM    473  O   ALA A  62      69.131  14.770 -38.326  1.00 34.70           O  
ATOM    474  N   TYR A  63      70.331  15.499 -40.112  1.00 36.79           N  
ATOM    475  CA  TYR A  63      71.324  14.906 -41.002  1.00 36.79           C  
ATOM    476  C   TYR A  63      70.766  13.668 -41.694  1.00 36.79           C  
ATOM    477  CB  TYR A  63      72.593  14.542 -40.225  1.00 36.79           C  
ATOM    478  O   TYR A  63      70.183  12.796 -41.046  1.00 36.79           O  
ATOM    479  CG  TYR A  63      73.443  15.734 -39.858  1.00 36.79           C  
ATOM    480  CD1 TYR A  63      74.349  16.275 -40.768  1.00 36.79           C  
ATOM    481  CD2 TYR A  63      73.343  16.322 -38.602  1.00 36.79           C  
ATOM    482  CE1 TYR A  63      75.136  17.372 -40.434  1.00 36.79           C  
ATOM    483  CE2 TYR A  63      74.125  17.419 -38.257  1.00 36.79           C  
ATOM    484  OH  TYR A  63      75.794  19.023 -38.843  1.00 36.79           O  
ATOM    485  CZ  TYR A  63      75.017  17.937 -39.179  1.00 36.79           C  
ATOM    486  N   SER A  64      70.450  13.738 -43.069  1.00 39.67           N  
ATOM    487  CA  SER A  64      71.007  12.779 -44.017  1.00 39.67           C  
ATOM    488  C   SER A  64      70.422  12.976 -45.412  1.00 39.67           C  
ATOM    489  CB  SER A  64      70.749  11.347 -43.545  1.00 39.67           C  
ATOM    490  O   SER A  64      69.209  13.134 -45.565  1.00 39.67           O  
ATOM    491  OG  SER A  64      70.938  10.426 -44.606  1.00 39.67           O  
ATOM    492  N   SER A  65      71.036  13.677 -46.379  1.00 33.10           N  
ATOM    493  CA  SER A  65      71.780  13.363 -47.595  1.00 33.10           C  
ATOM    494  C   SER A  65      71.064  12.300 -48.422  1.00 33.10           C  
ATOM    495  CB  SER A  65      73.193  12.890 -47.253  1.00 33.10           C  
ATOM    496  O   SER A  65      70.614  11.287 -47.883  1.00 33.10           O  
ATOM    497  OG  SER A  65      73.153  11.688 -46.503  1.00 33.10           O  
ATOM    498  N   ALA A  66      70.573  12.707 -49.652  1.00 33.94           N  
ATOM    499  CA  ALA A  66      70.960  12.287 -50.996  1.00 33.94           C  
ATOM    500  C   ALA A  66      69.888  11.401 -51.624  1.00 33.94           C  
ATOM    501  CB  ALA A  66      72.298  11.553 -50.960  1.00 33.94           C  
ATOM    502  O   ALA A  66      69.429  10.438 -51.005  1.00 33.94           O  
ATOM    503  N   MET A  67      69.099  11.953 -52.684  1.00 35.01           N  
ATOM    504  CA  MET A  67      69.068  11.400 -54.035  1.00 35.01           C  
ATOM    505  C   MET A  67      67.748  11.726 -54.727  1.00 35.01           C  
ATOM    506  CB  MET A  67      69.280   9.885 -54.001  1.00 35.01           C  
ATOM    507  O   MET A  67      66.679  11.579 -54.133  1.00 35.01           O  
ATOM    508  CG  MET A  67      70.717   9.474 -53.726  1.00 35.01           C  
ATOM    509  SD  MET A  67      71.782   9.597 -55.215  1.00 35.01           S  
ATOM    510  CE  MET A  67      73.362   9.031 -54.527  1.00 35.01           C  
ATOM    511  N   LEU A  68      67.697  12.632 -55.726  1.00 33.88           N  
ATOM    512  CA  LEU A  68      67.715  12.638 -57.185  1.00 33.88           C  
ATOM    513  C   LEU A  68      66.451  11.998 -57.747  1.00 33.88           C  
ATOM    514  CB  LEU A  68      68.951  11.901 -57.708  1.00 33.88           C  
ATOM    515  O   LEU A  68      66.069  10.900 -57.335  1.00 33.88           O  
ATOM    516  CG  LEU A  68      70.307  12.455 -57.270  1.00 33.88           C  
ATOM    517  CD1 LEU A  68      71.427  11.505 -57.683  1.00 33.88           C  
ATOM    518  CD2 LEU A  68      70.533  13.843 -57.858  1.00 33.88           C  
ATOM    519  N   SER A  69      65.527  12.839 -58.332  1.00 38.45           N  
ATOM    520  CA  SER A  69      65.001  12.615 -59.674  1.00 38.45           C  
ATOM    521  C   SER A  69      64.069  13.745 -60.098  1.00 38.45           C  
ATOM    522  CB  SER A  69      64.261  11.279 -59.744  1.00 38.45           C  
ATOM    523  O   SER A  69      63.184  14.145 -59.338  1.00 38.45           O  
ATOM    524  OG  SER A  69      65.176  10.197 -59.772  1.00 38.45           O  
ATOM    525  N   SER A  70      64.580  14.669 -60.884  1.00 37.38           N  
ATOM    526  CA  SER A  70      64.720  14.960 -62.307  1.00 37.38           C  
ATOM    527  C   SER A  70      63.365  15.236 -62.950  1.00 37.38           C  
ATOM    528  CB  SER A  70      65.408  13.798 -63.026  1.00 37.38           C  
ATOM    529  O   SER A  70      62.527  14.338 -63.055  1.00 37.38           O  
ATOM    530  OG  SER A  70      66.558  14.248 -63.721  1.00 37.38           O  
ATOM    531  N   ALA A  71      62.857  16.395 -62.907  1.00 39.32           N  
ATOM    532  CA  ALA A  71      61.979  17.161 -63.787  1.00 39.32           C  
ATOM    533  C   ALA A  71      62.785  17.945 -64.819  1.00 39.32           C  
ATOM    534  CB  ALA A  71      61.102  18.107 -62.970  1.00 39.32           C  
ATOM    535  O   ALA A  71      63.662  18.734 -64.461  1.00 39.32           O  
ATOM    536  N   GLU A  72      63.229  17.239 -65.925  1.00 37.06           N  
ATOM    537  CA  GLU A  72      63.412  17.134 -67.369  1.00 37.06           C  
ATOM    538  C   GLU A  72      62.420  18.019 -68.118  1.00 37.06           C  
ATOM    539  CB  GLU A  72      63.269  15.680 -67.826  1.00 37.06           C  
ATOM    540  O   GLU A  72      61.211  17.932 -67.894  1.00 37.06           O  
ATOM    541  CG  GLU A  72      63.391  14.666 -66.698  1.00 37.06           C  
ATOM    542  CD  GLU A  72      64.533  13.682 -66.896  1.00 37.06           C  
ATOM    543  OE1 GLU A  72      65.419  13.595 -66.016  1.00 37.06           O  
ATOM    544  OE2 GLU A  72      64.542  12.994 -67.941  1.00 37.06           O  
ATOM    545  N   SER A  73      62.666  19.285 -68.407  1.00 39.55           N  
ATOM    546  CA  SER A  73      62.331  19.772 -69.741  1.00 39.55           C  
ATOM    547  C   SER A  73      62.869  21.182 -69.965  1.00 39.55           C  
ATOM    548  CB  SER A  73      60.817  19.755 -69.954  1.00 39.55           C  
ATOM    549  O   SER A  73      62.636  22.077 -69.151  1.00 39.55           O  
ATOM    550  OG  SER A  73      60.174  20.656 -69.069  1.00 39.55           O  
ATOM    551  N   SER A  74      64.152  21.370 -70.212  1.00 37.64           N  
ATOM    552  CA  SER A  74      64.347  22.487 -71.131  1.00 37.64           C  
ATOM    553  C   SER A  74      65.822  22.856 -71.246  1.00 37.64           C  
ATOM    554  CB  SER A  74      63.542  23.704 -70.674  1.00 37.64           C  
ATOM    555  O   SER A  74      66.461  23.200 -70.249  1.00 37.64           O  
ATOM    556  OG  SER A  74      63.770  24.809 -71.532  1.00 37.64           O  
ATOM    557  N   LEU A  75      66.676  21.973 -71.826  1.00 41.98           N  
ATOM    558  CA  LEU A  75      67.986  22.475 -72.226  1.00 41.98           C  
ATOM    559  C   LEU A  75      68.306  22.075 -73.662  1.00 41.98           C  
ATOM    560  CB  LEU A  75      69.072  21.949 -71.283  1.00 41.98           C  
ATOM    561  O   LEU A  75      68.215  20.897 -74.018  1.00 41.98           O  
ATOM    562  CG  LEU A  75      69.322  22.766 -70.014  1.00 41.98           C  
ATOM    563  CD1 LEU A  75      69.751  21.851 -68.872  1.00 41.98           C  
ATOM    564  CD2 LEU A  75      70.373  23.841 -70.269  1.00 41.98           C  
ATOM    565  N   ASP A  76      67.938  22.778 -74.695  1.00 37.32           N  
ATOM    566  CA  ASP A  76      68.472  23.404 -75.901  1.00 37.32           C  
ATOM    567  C   ASP A  76      69.977  23.175 -76.019  1.00 37.32           C  
ATOM    568  CB  ASP A  76      68.165  24.903 -75.908  1.00 37.32           C  
ATOM    569  O   ASP A  76      70.754  23.699 -75.218  1.00 37.32           O  
ATOM    570  CG  ASP A  76      68.337  25.537 -77.277  1.00 37.32           C  
ATOM    571  OD1 ASP A  76      68.476  24.801 -78.277  1.00 37.32           O  
ATOM    572  OD2 ASP A  76      68.335  26.785 -77.355  1.00 37.32           O  
ATOM    573  N   PHE A  77      70.541  22.035 -76.487  1.00 38.54           N  
ATOM    574  CA  PHE A  77      71.908  21.906 -76.976  1.00 38.54           C  
ATOM    575  C   PHE A  77      71.924  21.612 -78.471  1.00 38.54           C  
ATOM    576  CB  PHE A  77      72.650  20.801 -76.216  1.00 38.54           C  
ATOM    577  O   PHE A  77      71.466  20.553 -78.906  1.00 38.54           O  
ATOM    578  CG  PHE A  77      73.818  21.299 -75.409  1.00 38.54           C  
ATOM    579  CD1 PHE A  77      75.093  21.344 -75.961  1.00 38.54           C  
ATOM    580  CD2 PHE A  77      73.642  21.721 -74.098  1.00 38.54           C  
ATOM    581  CE1 PHE A  77      76.177  21.804 -75.216  1.00 38.54           C  
ATOM    582  CE2 PHE A  77      74.720  22.182 -73.348  1.00 38.54           C  
ATOM    583  CZ  PHE A  77      75.987  22.222 -73.908  1.00 38.54           C  
ATOM    584  N   SER A  78      71.612  22.447 -79.390  1.00 38.05           N  
ATOM    585  CA  SER A  78      72.064  22.913 -80.697  1.00 38.05           C  
ATOM    586  C   SER A  78      73.554  23.234 -80.684  1.00 38.05           C  
ATOM    587  CB  SER A  78      71.271  24.147 -81.130  1.00 38.05           C  
ATOM    588  O   SER A  78      74.017  24.026 -79.860  1.00 38.05           O  
ATOM    589  OG  SER A  78      70.181  23.779 -81.957  1.00 38.05           O  
ATOM    590  N   GLN A  79      74.507  22.264 -80.822  1.00 37.29           N  
ATOM    591  CA  GLN A  79      75.765  22.632 -81.464  1.00 37.29           C  
ATOM    592  C   GLN A  79      76.651  21.408 -81.677  1.00 37.29           C  
ATOM    593  CB  GLN A  79      76.507  23.679 -80.632  1.00 37.29           C  
ATOM    594  O   GLN A  79      76.848  20.610 -80.759  1.00 37.29           O  
ATOM    595  CG  GLN A  79      76.264  25.111 -81.089  1.00 37.29           C  
ATOM    596  CD  GLN A  79      77.082  26.123 -80.308  1.00 37.29           C  
ATOM    597  NE2 GLN A  79      76.403  26.973 -79.546  1.00 37.29           N  
ATOM    598  OE1 GLN A  79      78.315  26.139 -80.388  1.00 37.29           O  
ATOM    599  N   SER A  80      76.655  20.642 -82.908  1.00 39.40           N  
ATOM    600  CA  SER A  80      77.799  20.621 -83.815  1.00 39.40           C  
ATOM    601  C   SER A  80      78.119  19.200 -84.267  1.00 39.40           C  
ATOM    602  CB  SER A  80      79.026  21.240 -83.145  1.00 39.40           C  
ATOM    603  O   SER A  80      78.487  18.351 -83.452  1.00 39.40           O  
ATOM    604  OG  SER A  80      78.947  22.655 -83.159  1.00 39.40           O  
ATOM    605  N   SER A  81      77.446  18.549 -85.164  1.00 34.75           N  
ATOM    606  CA  SER A  81      77.686  17.734 -86.351  1.00 34.75           C  
ATOM    607  C   SER A  81      78.360  18.546 -87.452  1.00 34.75           C  
ATOM    608  CB  SER A  81      76.374  17.145 -86.872  1.00 34.75           C  
ATOM    609  O   SER A  81      77.830  19.570 -87.889  1.00 34.75           O  
ATOM    610  OG  SER A  81      75.410  18.164 -87.073  1.00 34.75           O  
ATOM    611  N   SER A  82      79.702  18.724 -87.470  1.00 38.46           N  
ATOM    612  CA  SER A  82      80.367  18.833 -88.764  1.00 38.46           C  
ATOM    613  C   SER A  82      81.883  18.761 -88.614  1.00 38.46           C  
ATOM    614  CB  SER A  82      79.977  20.137 -89.461  1.00 38.46           C  
ATOM    615  O   SER A  82      82.506  19.694 -88.102  1.00 38.46           O  
ATOM    616  OG  SER A  82      79.899  21.201 -88.528  1.00 38.46           O  
ATOM    617  N   LEU A  83      82.529  17.716 -88.278  1.00 41.17           N  
ATOM    618  CA  LEU A  83      83.875  17.633 -88.833  1.00 41.17           C  
ATOM    619  C   LEU A  83      84.302  16.180 -89.011  1.00 41.17           C  
ATOM    620  CB  LEU A  83      84.873  18.363 -87.930  1.00 41.17           C  
ATOM    621  O   LEU A  83      84.421  15.439 -88.033  1.00 41.17           O  
ATOM    622  CG  LEU A  83      84.714  19.881 -87.832  1.00 41.17           C  
ATOM    623  CD1 LEU A  83      85.636  20.442 -86.754  1.00 41.17           C  
ATOM    624  CD2 LEU A  83      84.998  20.537 -89.179  1.00 41.17           C  
ATOM    625  N   LEU A  84      83.796  15.390 -90.010  1.00 45.81           N  
ATOM    626  CA  LEU A  84      84.847  14.502 -90.496  1.00 45.81           C  
ATOM    627  C   LEU A  84      84.402  13.774 -91.759  1.00 45.81           C  
ATOM    628  CB  LEU A  84      85.233  13.488 -89.416  1.00 45.81           C  
ATOM    629  O   LEU A  84      83.543  12.891 -91.702  1.00 45.81           O  
ATOM    630  CG  LEU A  84      86.070  14.021 -88.252  1.00 45.81           C  
ATOM    631  CD1 LEU A  84      85.750  13.254 -86.974  1.00 45.81           C  
ATOM    632  CD2 LEU A  84      87.557  13.932 -88.578  1.00 45.81           C  
ATOM    633  N   ASN A  85      84.091  14.460 -92.843  1.00 42.06           N  
ATOM    634  CA  ASN A  85      83.960  13.730 -94.099  1.00 42.06           C  
ATOM    635  C   ASN A  85      84.823  14.344 -95.197  1.00 42.06           C  
ATOM    636  CB  ASN A  85      82.495  13.680 -94.540  1.00 42.06           C  
ATOM    637  O   ASN A  85      84.546  15.450 -95.664  1.00 42.06           O  
ATOM    638  CG  ASN A  85      82.176  12.448 -95.365  1.00 42.06           C  
ATOM    639  ND2 ASN A  85      81.665  12.658 -96.572  1.00 42.06           N  
ATOM    640  OD1 ASN A  85      82.386  11.317 -94.919  1.00 42.06           O  
ATOM    641  N   GLY A  86      86.147  14.312 -95.191  1.00 37.89           N  
ATOM    642  CA  GLY A  86      86.863  14.585 -96.427  1.00 37.89           C  
ATOM    643  C   GLY A  86      88.284  14.053 -96.423  1.00 37.89           C  
ATOM    644  O   GLY A  86      89.080  14.402 -95.548  1.00 37.89           O  
ATOM    645  N   GLY A  87      88.516  12.922 -96.969  1.00 39.48           N  
ATOM    646  CA  GLY A  87      89.652  12.965 -97.876  1.00 39.48           C  
ATOM    647  C   GLY A  87      90.387  11.641 -97.974  1.00 39.48           C  
ATOM    648  O   GLY A  87      90.704  11.024 -96.955  1.00 39.48           O  
ATOM    649  N   SER A  88      90.163  10.824 -99.072  1.00 36.75           N  
ATOM    650  CA  SER A  88      91.058  10.621-100.207  1.00 36.75           C  
ATOM    651  C   SER A  88      92.087   9.535 -99.913  1.00 36.75           C  
ATOM    652  CB  SER A  88      91.771  11.925-100.568  1.00 36.75           C  
ATOM    653  O   SER A  88      92.861   9.647 -98.960  1.00 36.75           O  
ATOM    654  OG  SER A  88      92.277  12.560 -99.406  1.00 36.75           O  
ATOM    655  N   GLY A  89      91.904   8.227-100.312  1.00 39.12           N  
ATOM    656  CA  GLY A  89      92.996   7.481-100.917  1.00 39.12           C  
ATOM    657  C   GLY A  89      92.687   6.007-101.093  1.00 39.12           C  
ATOM    658  O   GLY A  89      91.980   5.414-100.276  1.00 39.12           O  
ATOM    659  N   PRO A  90      93.124   5.206-102.234  1.00 44.06           N  
ATOM    660  CA  PRO A  90      92.842   4.241-103.298  1.00 44.06           C  
ATOM    661  C   PRO A  90      93.216   2.811-102.912  1.00 44.06           C  
ATOM    662  CB  PRO A  90      93.706   4.736-104.461  1.00 44.06           C  
ATOM    663  O   PRO A  90      94.292   2.580-102.354  1.00 44.06           O  
ATOM    664  CG  PRO A  90      94.935   5.289-103.815  1.00 44.06           C  
ATOM    665  CD  PRO A  90      94.752   5.246-102.325  1.00 44.06           C  
ATOM    666  N   GLY A  91      92.253   1.931-102.505  1.00 44.20           N  
ATOM    667  CA  GLY A  91      92.512   0.502-102.578  1.00 44.20           C  
ATOM    668  C   GLY A  91      91.251  -0.338-102.503  1.00 44.20           C  
ATOM    669  O   GLY A  91      90.543  -0.315-101.494  1.00 44.20           O  
ATOM    670  N   GLY A  92      90.377  -0.308-103.401  1.00 46.77           N  
ATOM    671  CA  GLY A  92      89.334  -0.974-104.165  1.00 46.77           C  
ATOM    672  C   GLY A  92      89.113  -2.414-103.745  1.00 46.77           C  
ATOM    673  O   GLY A  92      88.044  -2.980-103.986  1.00 46.77           O  
ATOM    674  N   ASP A  93      89.717  -2.864-102.583  1.00 48.79           N  
ATOM    675  CA  ASP A  93      89.355  -4.131-101.955  1.00 48.79           C  
ATOM    676  C   ASP A  93      89.004  -3.933-100.482  1.00 48.79           C  
ATOM    677  CB  ASP A  93      90.493  -5.144-102.093  1.00 48.79           C  
ATOM    678  O   ASP A  93      88.426  -4.820 -99.851  1.00 48.79           O  
ATOM    679  CG  ASP A  93      91.820  -4.499-102.453  1.00 48.79           C  
ATOM    680  OD1 ASP A  93      91.824  -3.451-103.134  1.00 48.79           O  
ATOM    681  OD2 ASP A  93      92.871  -5.046-102.054  1.00 48.79           O  
ATOM    682  N   TYR A  94      89.091  -2.643 -99.884  1.00 50.75           N  
ATOM    683  CA  TYR A  94      88.606  -2.173 -98.591  1.00 50.75           C  
ATOM    684  C   TYR A  94      87.195  -1.611 -98.709  1.00 50.75           C  
ATOM    685  CB  TYR A  94      89.547  -1.108 -98.019  1.00 50.75           C  
ATOM    686  O   TYR A  94      86.395  -1.723 -97.777  1.00 50.75           O  
ATOM    687  CG  TYR A  94      90.958  -1.598 -97.801  1.00 50.75           C  
ATOM    688  CD1 TYR A  94      91.283  -2.376 -96.692  1.00 50.75           C  
ATOM    689  CD2 TYR A  94      91.969  -1.283 -98.703  1.00 50.75           C  
ATOM    690  CE1 TYR A  94      92.582  -2.828 -96.487  1.00 50.75           C  
ATOM    691  CE2 TYR A  94      93.272  -1.730 -98.507  1.00 50.75           C  
ATOM    692  OH  TYR A  94      94.856  -2.945 -97.200  1.00 50.75           O  
ATOM    693  CZ  TYR A  94      93.568  -2.501 -97.398  1.00 50.75           C  
ATOM    694  N   LYS A  95      86.732  -1.241 -99.955  1.00 54.72           N  
ATOM    695  CA  LYS A  95      85.380  -0.759-100.219  1.00 54.72           C  
ATOM    696  C   LYS A  95      84.376  -1.908-100.214  1.00 54.72           C  
ATOM    697  CB  LYS A  95      85.325  -0.021-101.558  1.00 54.72           C  
ATOM    698  O   LYS A  95      83.267  -1.768 -99.692  1.00 54.72           O  
ATOM    699  CG  LYS A  95      85.621   1.468-101.456  1.00 54.72           C  
ATOM    700  CD  LYS A  95      85.579   2.141-102.822  1.00 54.72           C  
ATOM    701  CE  LYS A  95      85.930   3.620-102.729  1.00 54.72           C  
ATOM    702  NZ  LYS A  95      85.487   4.371-103.941  1.00 54.72           N  
ATOM    703  N   LEU A  96      84.813  -3.210-100.847  1.00 57.09           N  
ATOM    704  CA  LEU A  96      83.934  -4.371-100.755  1.00 57.09           C  
ATOM    705  C   LEU A  96      83.933  -4.941 -99.341  1.00 57.09           C  
ATOM    706  CB  LEU A  96      84.365  -5.450-101.752  1.00 57.09           C  
ATOM    707  O   LEU A  96      82.889  -5.364 -98.838  1.00 57.09           O  
ATOM    708  CG  LEU A  96      83.954  -5.230-103.209  1.00 57.09           C  
ATOM    709  CD1 LEU A  96      84.944  -5.912-104.147  1.00 57.09           C  
ATOM    710  CD2 LEU A  96      82.539  -5.745-103.450  1.00 57.09           C  
ATOM    711  N   SER A  97      85.196  -5.007 -98.652  1.00 63.66           N  
ATOM    712  CA  SER A  97      85.279  -5.370 -97.241  1.00 63.66           C  
ATOM    713  C   SER A  97      84.578  -4.339 -96.363  1.00 63.66           C  
ATOM    714  CB  SER A  97      86.739  -5.511 -96.809  1.00 63.66           C  
ATOM    715  O   SER A  97      83.894  -4.697 -95.402  1.00 63.66           O  
ATOM    716  OG  SER A  97      86.952  -6.747 -96.150  1.00 63.66           O  
ATOM    717  N   ARG A  98      84.671  -3.005 -96.661  1.00 68.89           N  
ATOM    718  CA  ARG A  98      83.959  -1.933 -95.974  1.00 68.89           C  
ATOM    719  C   ARG A  98      82.462  -2.003 -96.254  1.00 68.89           C  
ATOM    720  CB  ARG A  98      84.507  -0.567 -96.395  1.00 68.89           C  
ATOM    721  O   ARG A  98      81.646  -1.755 -95.364  1.00 68.89           O  
ATOM    722  CG  ARG A  98      85.478   0.041 -95.396  1.00 68.89           C  
ATOM    723  CD  ARG A  98      85.874   1.459 -95.785  1.00 68.89           C  
ATOM    724  NE  ARG A  98      86.392   2.207 -94.643  1.00 68.89           N  
ATOM    725  NH1 ARG A  98      87.657   3.667 -95.910  1.00 68.89           N  
ATOM    726  NH2 ARG A  98      87.635   3.847 -93.624  1.00 68.89           N  
ATOM    727  CZ  ARG A  98      87.227   3.239 -94.728  1.00 68.89           C  
ATOM    728  N   SER A  99      82.078  -2.327 -97.625  1.00 77.02           N  
ATOM    729  CA  SER A  99      80.662  -2.458 -97.952  1.00 77.02           C  
ATOM    730  C   SER A  99      80.050  -3.681 -97.275  1.00 77.02           C  
ATOM    731  CB  SER A  99      80.466  -2.552 -99.465  1.00 77.02           C  
ATOM    732  O   SER A  99      78.902  -3.639 -96.829  1.00 77.02           O  
ATOM    733  OG  SER A  99      81.162  -3.667 -99.995  1.00 77.02           O  
ATOM    734  N   ASN A 100      80.746  -4.891 -97.422  1.00 80.91           N  
ATOM    735  CA  ASN A 100      80.288  -6.083 -96.716  1.00 80.91           C  
ATOM    736  C   ASN A 100      80.219  -5.851 -95.210  1.00 80.91           C  
ATOM    737  CB  ASN A 100      81.196  -7.274 -97.029  1.00 80.91           C  
ATOM    738  O   ASN A 100      79.255  -6.257 -94.558  1.00 80.91           O  
ATOM    739  CG  ASN A 100      80.626  -8.589 -96.534  1.00 80.91           C  
ATOM    740  ND2 ASN A 100      81.504  -9.529 -96.205  1.00 80.91           N  
ATOM    741  OD1 ASN A 100      79.407  -8.758 -96.450  1.00 80.91           O  
ATOM    742  N   GLU A 101      81.312  -5.249 -94.640  1.00 82.13           N  
ATOM    743  CA  GLU A 101      81.329  -4.865 -93.232  1.00 82.13           C  
ATOM    744  C   GLU A 101      80.206  -3.883 -92.913  1.00 82.13           C  
ATOM    745  CB  GLU A 101      82.683  -4.255 -92.857  1.00 82.13           C  
ATOM    746  O   GLU A 101      79.556  -3.992 -91.871  1.00 82.13           O  
ATOM    747  CG  GLU A 101      82.825  -3.936 -91.376  1.00 82.13           C  
ATOM    748  CD  GLU A 101      84.272  -3.818 -90.924  1.00 82.13           C  
ATOM    749  OE1 GLU A 101      84.519  -3.715 -89.701  1.00 82.13           O  
ATOM    750  OE2 GLU A 101      85.165  -3.829 -91.800  1.00 82.13           O  
ATOM    751  N   LYS A 102      79.956  -2.943 -93.774  1.00 85.17           N  
ATOM    752  CA  LYS A 102      78.867  -1.986 -93.606  1.00 85.17           C  
ATOM    753  C   LYS A 102      77.513  -2.689 -93.600  1.00 85.17           C  
ATOM    754  CB  LYS A 102      78.904  -0.930 -94.713  1.00 85.17           C  
ATOM    755  O   LYS A 102      76.625  -2.331 -92.824  1.00 85.17           O  
ATOM    756  CG  LYS A 102      77.993   0.262 -94.462  1.00 85.17           C  
ATOM    757  CD  LYS A 102      78.107   1.296 -95.574  1.00 85.17           C  
ATOM    758  CE  LYS A 102      77.104   2.428 -95.392  1.00 85.17           C  
ATOM    759  NZ  LYS A 102      77.209   3.442 -96.482  1.00 85.17           N  
ATOM    760  N   GLU A 103      77.286  -3.652 -94.538  1.00 86.01           N  
ATOM    761  CA  GLU A 103      76.039  -4.409 -94.588  1.00 86.01           C  
ATOM    762  C   GLU A 103      75.833  -5.217 -93.310  1.00 86.01           C  
ATOM    763  CB  GLU A 103      76.021  -5.337 -95.805  1.00 86.01           C  
ATOM    764  O   GLU A 103      74.716  -5.298 -92.794  1.00 86.01           O  
ATOM    765  CG  GLU A 103      74.699  -6.064 -96.005  1.00 86.01           C  
ATOM    766  CD  GLU A 103      74.661  -6.901 -97.274  1.00 86.01           C  
ATOM    767  OE1 GLU A 103      73.610  -7.518 -97.563  1.00 86.01           O  
ATOM    768  OE2 GLU A 103      75.690  -6.941 -97.985  1.00 86.01           O  
ATOM    769  N   GLN A 104      76.904  -5.973 -92.884  1.00 85.03           N  
ATOM    770  CA  GLN A 104      76.829  -6.695 -91.619  1.00 85.03           C  
ATOM    771  C   GLN A 104      76.535  -5.746 -90.460  1.00 85.03           C  
ATOM    772  CB  GLN A 104      78.129  -7.457 -91.356  1.00 85.03           C  
ATOM    773  O   GLN A 104      75.741  -6.067 -89.574  1.00 85.03           O  
ATOM    774  CG  GLN A 104      78.153  -8.857 -91.955  1.00 85.03           C  
ATOM    775  CD  GLN A 104      79.471  -9.571 -91.723  1.00 85.03           C  
ATOM    776  NE2 GLN A 104      79.600 -10.772 -92.277  1.00 85.03           N  
ATOM    777  OE1 GLN A 104      80.367  -9.048 -91.053  1.00 85.03           O  
ATOM    778  N   LEU A 105      77.143  -4.528 -90.433  1.00 87.49           N  
ATOM    779  CA  LEU A 105      76.920  -3.530 -89.392  1.00 87.49           C  
ATOM    780  C   LEU A 105      75.510  -2.957 -89.482  1.00 87.49           C  
ATOM    781  CB  LEU A 105      77.950  -2.403 -89.501  1.00 87.49           C  
ATOM    782  O   LEU A 105      74.886  -2.667 -88.458  1.00 87.49           O  
ATOM    783  CG  LEU A 105      79.365  -2.729 -89.022  1.00 87.49           C  
ATOM    784  CD1 LEU A 105      80.313  -1.579 -89.347  1.00 87.49           C  
ATOM    785  CD2 LEU A 105      79.369  -3.026 -87.526  1.00 87.49           C  
ATOM    786  N   GLN A 106      75.038  -2.802 -90.790  1.00 88.48           N  
ATOM    787  CA  GLN A 106      73.658  -2.364 -90.971  1.00 88.48           C  
ATOM    788  C   GLN A 106      72.677  -3.394 -90.417  1.00 88.48           C  
ATOM    789  CB  GLN A 106      73.366  -2.102 -92.449  1.00 88.48           C  
ATOM    790  O   GLN A 106      71.680  -3.034 -89.789  1.00 88.48           O  
ATOM    791  CG  GLN A 106      72.207  -1.144 -92.687  1.00 88.48           C  
ATOM    792  CD  GLN A 106      72.075  -0.732 -94.141  1.00 88.48           C  
ATOM    793  NE2 GLN A 106      71.181   0.213 -94.411  1.00 88.48           N  
ATOM    794  OE1 GLN A 106      72.773  -1.257 -95.015  1.00 88.48           O  
ATOM    795  N   GLY A 107      72.976  -4.669 -90.786  1.00 91.95           N  
ATOM    796  CA  GLY A 107      72.146  -5.730 -90.237  1.00 91.95           C  
ATOM    797  C   GLY A 107      72.142  -5.761 -88.721  1.00 91.95           C  
ATOM    798  O   GLY A 107      71.091  -5.941 -88.101  1.00 91.95           O  
ATOM    799  N   LEU A 108      73.309  -5.675 -88.134  1.00 92.83           N  
ATOM    800  CA  LEU A 108      73.441  -5.627 -86.682  1.00 92.83           C  
ATOM    801  C   LEU A 108      72.754  -4.390 -86.114  1.00 92.83           C  
ATOM    802  CB  LEU A 108      74.917  -5.638 -86.278  1.00 92.83           C  
ATOM    803  O   LEU A 108      72.054  -4.473 -85.102  1.00 92.83           O  
ATOM    804  CG  LEU A 108      75.379  -6.822 -85.427  1.00 92.83           C  
ATOM    805  CD1 LEU A 108      76.697  -7.375 -85.959  1.00 92.83           C  
ATOM    806  CD2 LEU A 108      75.518  -6.408 -83.966  1.00 92.83           C  
ATOM    807  N   ASN A 109      72.972  -3.204 -86.741  1.00 91.67           N  
ATOM    808  CA  ASN A 109      72.334  -1.963 -86.314  1.00 91.67           C  
ATOM    809  C   ASN A 109      70.812  -2.072 -86.357  1.00 91.67           C  
ATOM    810  CB  ASN A 109      72.807  -0.792 -87.177  1.00 91.67           C  
ATOM    811  O   ASN A 109      70.124  -1.570 -85.466  1.00 91.67           O  
ATOM    812  CG  ASN A 109      73.850   0.062 -86.482  1.00 91.67           C  
ATOM    813  ND2 ASN A 109      74.496   0.941 -87.238  1.00 91.67           N  
ATOM    814  OD1 ASN A 109      74.073  -0.069 -85.275  1.00 91.67           O  
ATOM    815  N   ASP A 110      70.258  -2.653 -87.431  1.00 92.10           N  
ATOM    816  CA  ASP A 110      68.816  -2.855 -87.529  1.00 92.10           C  
ATOM    817  C   ASP A 110      68.311  -3.757 -86.404  1.00 92.10           C  
ATOM    818  CB  ASP A 110      68.449  -3.454 -88.888  1.00 92.10           C  
ATOM    819  O   ASP A 110      67.242  -3.515 -85.840  1.00 92.10           O  
ATOM    820  CG  ASP A 110      68.575  -2.458 -90.028  1.00 92.10           C  
ATOM    821  OD1 ASP A 110      68.571  -1.235 -89.772  1.00 92.10           O  
ATOM    822  OD2 ASP A 110      68.677  -2.901 -91.192  1.00 92.10           O  
ATOM    823  N   ARG A 111      69.008  -4.863 -86.087  1.00 93.75           N  
ATOM    824  CA  ARG A 111      68.645  -5.738 -84.977  1.00 93.75           C  
ATOM    825  C   ARG A 111      68.739  -5.002 -83.645  1.00 93.75           C  
ATOM    826  CB  ARG A 111      69.541  -6.979 -84.954  1.00 93.75           C  
ATOM    827  O   ARG A 111      67.866  -5.147 -82.786  1.00 93.75           O  
ATOM    828  CG  ARG A 111      69.285  -7.944 -86.101  1.00 93.75           C  
ATOM    829  CD  ARG A 111      70.121  -9.209 -85.969  1.00 93.75           C  
ATOM    830  NE  ARG A 111      71.402  -9.082 -86.658  1.00 93.75           N  
ATOM    831  NH1 ARG A 111      71.839 -11.351 -86.702  1.00 93.75           N  
ATOM    832  NH2 ARG A 111      73.334  -9.873 -87.616  1.00 93.75           N  
ATOM    833  CZ  ARG A 111      72.189 -10.102 -86.991  1.00 93.75           C  
ATOM    834  N   PHE A 112      69.906  -4.129 -83.465  1.00 94.11           N  
ATOM    835  CA  PHE A 112      70.044  -3.308 -82.268  1.00 94.11           C  
ATOM    836  C   PHE A 112      68.895  -2.313 -82.157  1.00 94.11           C  
ATOM    837  CB  PHE A 112      71.384  -2.565 -82.276  1.00 94.11           C  
ATOM    838  O   PHE A 112      68.371  -2.081 -81.066  1.00 94.11           O  
ATOM    839  CG  PHE A 112      72.545  -3.401 -81.810  1.00 94.11           C  
ATOM    840  CD1 PHE A 112      72.412  -4.255 -80.722  1.00 94.11           C  
ATOM    841  CD2 PHE A 112      73.770  -3.333 -82.460  1.00 94.11           C  
ATOM    842  CE1 PHE A 112      73.486  -5.030 -80.288  1.00 94.11           C  
ATOM    843  CE2 PHE A 112      74.847  -4.104 -82.033  1.00 94.11           C  
ATOM    844  CZ  PHE A 112      74.703  -4.951 -80.946  1.00 94.11           C  
ATOM    845  N   ALA A 113      68.581  -1.668 -83.297  1.00 94.33           N  
ATOM    846  CA  ALA A 113      67.454  -0.740 -83.310  1.00 94.33           C  
ATOM    847  C   ALA A 113      66.168  -1.432 -82.868  1.00 94.33           C  
ATOM    848  CB  ALA A 113      67.277  -0.137 -84.702  1.00 94.33           C  
ATOM    849  O   ALA A 113      65.374  -0.860 -82.117  1.00 94.33           O  
ATOM    850  N   GLY A 114      65.948  -2.681 -83.391  1.00 95.42           N  
ATOM    851  CA  GLY A 114      64.789  -3.443 -82.954  1.00 95.42           C  
ATOM    852  C   GLY A 114      64.808  -3.760 -81.471  1.00 95.42           C  
ATOM    853  O   GLY A 114      63.776  -3.686 -80.802  1.00 95.42           O  
ATOM    854  N   TYR A 115      66.027  -4.212 -81.003  1.00 96.24           N  
ATOM    855  CA  TYR A 115      66.177  -4.496 -79.580  1.00 96.24           C  
ATOM    856  C   TYR A 115      65.948  -3.240 -78.747  1.00 96.24           C  
ATOM    857  CB  TYR A 115      67.567  -5.068 -79.290  1.00 96.24           C  
ATOM    858  O   TYR A 115      65.326  -3.299 -77.683  1.00 96.24           O  
ATOM    859  CG  TYR A 115      67.735  -6.504 -79.724  1.00 96.24           C  
ATOM    860  CD1 TYR A 115      66.827  -7.483 -79.328  1.00 96.24           C  
ATOM    861  CD2 TYR A 115      68.803  -6.885 -80.530  1.00 96.24           C  
ATOM    862  CE1 TYR A 115      66.979  -8.808 -79.723  1.00 96.24           C  
ATOM    863  CE2 TYR A 115      68.964  -8.207 -80.932  1.00 96.24           C  
ATOM    864  OH  TYR A 115      68.204 -10.469 -80.920  1.00 96.24           O  
ATOM    865  CZ  TYR A 115      68.048  -9.159 -80.525  1.00 96.24           C  
ATOM    866  N   ILE A 116      66.484  -2.068 -79.207  1.00 94.84           N  
ATOM    867  CA  ILE A 116      66.302  -0.801 -78.508  1.00 94.84           C  
ATOM    868  C   ILE A 116      64.817  -0.454 -78.446  1.00 94.84           C  
ATOM    869  CB  ILE A 116      67.091   0.339 -79.190  1.00 94.84           C  
ATOM    870  O   ILE A 116      64.322   0.004 -77.413  1.00 94.84           O  
ATOM    871  CG1 ILE A 116      68.599   0.103 -79.052  1.00 94.84           C  
ATOM    872  CG2 ILE A 116      66.693   1.697 -78.603  1.00 94.84           C  
ATOM    873  CD1 ILE A 116      69.456   1.113 -79.803  1.00 94.84           C  
ATOM    874  N   GLU A 117      64.051  -0.618 -79.553  1.00 95.16           N  
ATOM    875  CA  GLU A 117      62.614  -0.362 -79.579  1.00 95.16           C  
ATOM    876  C   GLU A 117      61.872  -1.284 -78.615  1.00 95.16           C  
ATOM    877  CB  GLU A 117      62.062  -0.530 -80.997  1.00 95.16           C  
ATOM    878  O   GLU A 117      60.943  -0.855 -77.928  1.00 95.16           O  
ATOM    879  CG  GLU A 117      62.351   0.650 -81.913  1.00 95.16           C  
ATOM    880  CD  GLU A 117      61.900   0.420 -83.347  1.00 95.16           C  
ATOM    881  OE1 GLU A 117      62.249   1.236 -84.231  1.00 95.16           O  
ATOM    882  OE2 GLU A 117      61.192  -0.582 -83.588  1.00 95.16           O  
ATOM    883  N   LYS A 118      62.330  -2.579 -78.691  1.00 96.03           N  
ATOM    884  CA  LYS A 118      61.724  -3.541 -77.775  1.00 96.03           C  
ATOM    885  C   LYS A 118      61.953  -3.136 -76.322  1.00 96.03           C  
ATOM    886  CB  LYS A 118      62.283  -4.943 -78.023  1.00 96.03           C  
ATOM    887  O   LYS A 118      61.038  -3.210 -75.500  1.00 96.03           O  
ATOM    888  CG  LYS A 118      61.622  -6.029 -77.186  1.00 96.03           C  
ATOM    889  CD  LYS A 118      62.012  -7.421 -77.669  1.00 96.03           C  
ATOM    890  CE  LYS A 118      61.305  -8.508 -76.871  1.00 96.03           C  
ATOM    891  NZ  LYS A 118      61.656  -9.874 -77.364  1.00 96.03           N  
ATOM    892  N   VAL A 119      63.177  -2.771 -75.988  1.00 96.18           N  
ATOM    893  CA  VAL A 119      63.506  -2.313 -74.642  1.00 96.18           C  
ATOM    894  C   VAL A 119      62.646  -1.104 -74.283  1.00 96.18           C  
ATOM    895  CB  VAL A 119      65.004  -1.959 -74.514  1.00 96.18           C  
ATOM    896  O   VAL A 119      62.118  -1.019 -73.171  1.00 96.18           O  
ATOM    897  CG1 VAL A 119      65.276  -1.231 -73.198  1.00 96.18           C  
ATOM    898  CG2 VAL A 119      65.862  -3.219 -74.618  1.00 96.18           C  
ATOM    899  N   HIS A 120      62.506  -0.057 -75.204  1.00 94.98           N  
ATOM    900  CA  HIS A 120      61.643   1.092 -74.955  1.00 94.98           C  
ATOM    901  C   HIS A 120      60.199   0.657 -74.727  1.00 94.98           C  
ATOM    902  CB  HIS A 120      61.715   2.079 -76.122  1.00 94.98           C  
ATOM    903  O   HIS A 120      59.521   1.182 -73.840  1.00 94.98           O  
ATOM    904  CG  HIS A 120      62.919   2.965 -76.084  1.00 94.98           C  
ATOM    905  CD2 HIS A 120      63.959   3.089 -76.942  1.00 94.98           C  
ATOM    906  ND1 HIS A 120      63.152   3.862 -75.063  1.00 94.98           N  
ATOM    907  CE1 HIS A 120      64.286   4.501 -75.297  1.00 94.98           C  
ATOM    908  NE2 HIS A 120      64.796   4.051 -76.431  1.00 94.98           N  
ATOM    909  N   TYR A 121      59.797  -0.284 -75.649  1.00 96.62           N  
ATOM    910  CA  TYR A 121      58.442  -0.804 -75.506  1.00 96.62           C  
ATOM    911  C   TYR A 121      58.259  -1.485 -74.155  1.00 96.62           C  
ATOM    912  CB  TYR A 121      58.122  -1.788 -76.635  1.00 96.62           C  
ATOM    913  O   TYR A 121      57.259  -1.260 -73.470  1.00 96.62           O  
ATOM    914  CG  TYR A 121      56.772  -2.450 -76.498  1.00 96.62           C  
ATOM    915  CD1 TYR A 121      56.662  -3.764 -76.049  1.00 96.62           C  
ATOM    916  CD2 TYR A 121      55.606  -1.764 -76.819  1.00 96.62           C  
ATOM    917  CE1 TYR A 121      55.421  -4.379 -75.923  1.00 96.62           C  
ATOM    918  CE2 TYR A 121      54.359  -2.369 -76.697  1.00 96.62           C  
ATOM    919  OH  TYR A 121      53.045  -4.279 -76.126  1.00 96.62           O  
ATOM    920  CZ  TYR A 121      54.277  -3.675 -76.248  1.00 96.62           C  
ATOM    921  N   LEU A 122      59.186  -2.356 -73.733  1.00 97.04           N  
ATOM    922  CA  LEU A 122      59.114  -3.045 -72.450  1.00 97.04           C  
ATOM    923  C   LEU A 122      59.231  -2.057 -71.294  1.00 97.04           C  
ATOM    924  CB  LEU A 122      60.216  -4.103 -72.347  1.00 97.04           C  
ATOM    925  O   LEU A 122      58.557  -2.208 -70.273  1.00 97.04           O  
ATOM    926  CG  LEU A 122      60.028  -5.363 -73.192  1.00 97.04           C  
ATOM    927  CD1 LEU A 122      61.276  -6.238 -73.125  1.00 97.04           C  
ATOM    928  CD2 LEU A 122      58.799  -6.140 -72.728  1.00 97.04           C  
ATOM    929  N   GLU A 123      60.118  -1.075 -71.391  1.00 95.97           N  
ATOM    930  CA  GLU A 123      60.250  -0.027 -70.384  1.00 95.97           C  
ATOM    931  C   GLU A 123      58.942   0.741 -70.213  1.00 95.97           C  
ATOM    932  CB  GLU A 123      61.380   0.936 -70.755  1.00 95.97           C  
ATOM    933  O   GLU A 123      58.547   1.062 -69.090  1.00 95.97           O  
ATOM    934  CG  GLU A 123      62.770   0.409 -70.428  1.00 95.97           C  
ATOM    935  CD  GLU A 123      63.886   1.331 -70.891  1.00 95.97           C  
ATOM    936  OE1 GLU A 123      65.063   1.079 -70.547  1.00 95.97           O  
ATOM    937  OE2 GLU A 123      63.581   2.314 -71.603  1.00 95.97           O  
ATOM    938  N   GLN A 124      58.390   1.108 -71.379  1.00 96.26           N  
ATOM    939  CA  GLN A 124      57.108   1.802 -71.332  1.00 96.26           C  
ATOM    940  C   GLN A 124      56.034   0.931 -70.687  1.00 96.26           C  
ATOM    941  CB  GLN A 124      56.671   2.219 -72.738  1.00 96.26           C  
ATOM    942  O   GLN A 124      55.246   1.411 -69.869  1.00 96.26           O  
ATOM    943  CG  GLN A 124      55.372   3.014 -72.768  1.00 96.26           C  
ATOM    944  CD  GLN A 124      55.509   4.386 -72.135  1.00 96.26           C  
ATOM    945  NE2 GLN A 124      54.383   4.976 -71.749  1.00 96.26           N  
ATOM    946  OE1 GLN A 124      56.618   4.911 -71.993  1.00 96.26           O  
ATOM    947  N   GLN A 125      55.935  -0.396 -71.076  1.00 96.31           N  
ATOM    948  CA  GLN A 125      54.981  -1.324 -70.477  1.00 96.31           C  
ATOM    949  C   GLN A 125      55.250  -1.503 -68.986  1.00 96.31           C  
ATOM    950  CB  GLN A 125      55.032  -2.678 -71.186  1.00 96.31           C  
ATOM    951  O   GLN A 125      54.315  -1.575 -68.185  1.00 96.31           O  
ATOM    952  CG  GLN A 125      54.161  -2.752 -72.433  1.00 96.31           C  
ATOM    953  CD  GLN A 125      53.888  -4.177 -72.874  1.00 96.31           C  
ATOM    954  NE2 GLN A 125      52.832  -4.363 -73.660  1.00 96.31           N  
ATOM    955  OE1 GLN A 125      54.619  -5.104 -72.513  1.00 96.31           O  
ATOM    956  N   ASN A 126      56.540  -1.655 -68.609  1.00 95.61           N  
ATOM    957  CA  ASN A 126      56.886  -1.774 -67.197  1.00 95.61           C  
ATOM    958  C   ASN A 126      56.466  -0.535 -66.411  1.00 95.61           C  
ATOM    959  CB  ASN A 126      58.386  -2.025 -67.030  1.00 95.61           C  
ATOM    960  O   ASN A 126      55.999  -0.643 -65.276  1.00 95.61           O  
ATOM    961  CG  ASN A 126      58.745  -3.496 -67.116  1.00 95.61           C  
ATOM    962  ND2 ASN A 126      60.035  -3.785 -67.232  1.00 95.61           N  
ATOM    963  OD1 ASN A 126      57.869  -4.364 -67.080  1.00 95.61           O  
ATOM    964  N   LYS A 127      56.730   0.649 -67.061  1.00 96.48           N  
ATOM    965  CA  LYS A 127      56.291   1.889 -66.428  1.00 96.48           C  
ATOM    966  C   LYS A 127      54.779   1.896 -66.222  1.00 96.48           C  
ATOM    967  CB  LYS A 127      56.710   3.098 -67.266  1.00 96.48           C  
ATOM    968  O   LYS A 127      54.292   2.325 -65.174  1.00 96.48           O  
ATOM    969  CG  LYS A 127      56.591   4.428 -66.537  1.00 96.48           C  
ATOM    970  CD  LYS A 127      57.134   5.577 -67.378  1.00 96.48           C  
ATOM    971  CE  LYS A 127      56.972   6.914 -66.669  1.00 96.48           C  
ATOM    972  NZ  LYS A 127      57.612   8.027 -67.432  1.00 96.48           N  
ATOM    973  N   GLU A 128      54.034   1.518 -67.235  1.00 96.38           N  
ATOM    974  CA  GLU A 128      52.580   1.443 -67.128  1.00 96.38           C  
ATOM    975  C   GLU A 128      52.156   0.440 -66.058  1.00 96.38           C  
ATOM    976  CB  GLU A 128      51.960   1.067 -68.476  1.00 96.38           C  
ATOM    977  O   GLU A 128      51.239   0.706 -65.279  1.00 96.38           O  
ATOM    978  CG  GLU A 128      50.439   1.118 -68.489  1.00 96.38           C  
ATOM    979  CD  GLU A 128      49.842   0.863 -69.864  1.00 96.38           C  
ATOM    980  OE1 GLU A 128      48.599   0.911 -70.005  1.00 96.38           O  
ATOM    981  OE2 GLU A 128      50.624   0.612 -70.808  1.00 96.38           O  
ATOM    982  N   ILE A 129      52.747  -0.754 -65.987  1.00 96.33           N  
ATOM    983  CA  ILE A 129      52.418  -1.777 -65.001  1.00 96.33           C  
ATOM    984  C   ILE A 129      52.756  -1.270 -63.600  1.00 96.33           C  
ATOM    985  CB  ILE A 129      53.165  -3.099 -65.287  1.00 96.33           C  
ATOM    986  O   ILE A 129      51.990  -1.479 -62.657  1.00 96.33           O  
ATOM    987  CG1 ILE A 129      52.623  -3.752 -66.564  1.00 96.33           C  
ATOM    988  CG2 ILE A 129      53.052  -4.052 -64.093  1.00 96.33           C  
ATOM    989  CD1 ILE A 129      53.430  -4.955 -67.034  1.00 96.33           C  
ATOM    990  N   GLU A 130      53.914  -0.569 -63.426  1.00 95.36           N  
ATOM    991  CA  GLU A 130      54.285   0.020 -62.143  1.00 95.36           C  
ATOM    992  C   GLU A 130      53.256   1.052 -61.692  1.00 95.36           C  
ATOM    993  CB  GLU A 130      55.672   0.661 -62.227  1.00 95.36           C  
ATOM    994  O   GLU A 130      52.920   1.125 -60.508  1.00 95.36           O  
ATOM    995  CG  GLU A 130      56.815  -0.343 -62.222  1.00 95.36           C  
ATOM    996  CD  GLU A 130      58.178   0.298 -62.430  1.00 95.36           C  
ATOM    997  OE1 GLU A 130      59.189  -0.436 -62.511  1.00 95.36           O  
ATOM    998  OE2 GLU A 130      58.236   1.545 -62.513  1.00 95.36           O  
ATOM    999  N   ALA A 131      52.783   1.873 -62.661  1.00 95.69           N  
ATOM   1000  CA  ALA A 131      51.745   2.851 -62.345  1.00 95.69           C  
ATOM   1001  C   ALA A 131      50.448   2.160 -61.934  1.00 95.69           C  
ATOM   1002  CB  ALA A 131      51.499   3.771 -63.538  1.00 95.69           C  
ATOM   1003  O   ALA A 131      49.772   2.599 -61.000  1.00 95.69           O  
ATOM   1004  N   GLU A 132      50.030   1.071 -62.653  1.00 96.20           N  
ATOM   1005  CA  GLU A 132      48.830   0.308 -62.322  1.00 96.20           C  
ATOM   1006  C   GLU A 132      48.951  -0.343 -60.948  1.00 96.20           C  
ATOM   1007  CB  GLU A 132      48.561  -0.758 -63.388  1.00 96.20           C  
ATOM   1008  O   GLU A 132      47.991  -0.358 -60.175  1.00 96.20           O  
ATOM   1009  CG  GLU A 132      47.204  -1.434 -63.252  1.00 96.20           C  
ATOM   1010  CD  GLU A 132      46.785  -2.194 -64.500  1.00 96.20           C  
ATOM   1011  OE1 GLU A 132      45.609  -2.612 -64.590  1.00 96.20           O  
ATOM   1012  OE2 GLU A 132      47.641  -2.374 -65.396  1.00 96.20           O  
ATOM   1013  N   ILE A 133      50.144  -0.870 -60.566  1.00 95.46           N  
ATOM   1014  CA  ILE A 133      50.373  -1.479 -59.260  1.00 95.46           C  
ATOM   1015  C   ILE A 133      50.251  -0.419 -58.168  1.00 95.46           C  
ATOM   1016  CB  ILE A 133      51.758  -2.162 -59.192  1.00 95.46           C  
ATOM   1017  O   ILE A 133      49.640  -0.663 -57.124  1.00 95.46           O  
ATOM   1018  CG1 ILE A 133      51.779  -3.416 -60.073  1.00 95.46           C  
ATOM   1019  CG2 ILE A 133      52.119  -2.505 -57.743  1.00 95.46           C  
ATOM   1020  CD1 ILE A 133      53.150  -4.068 -60.189  1.00 95.46           C  
ATOM   1021  N   GLN A 134      50.856   0.763 -58.393  1.00 94.76           N  
ATOM   1022  CA  GLN A 134      50.758   1.846 -57.420  1.00 94.76           C  
ATOM   1023  C   GLN A 134      49.308   2.280 -57.223  1.00 94.76           C  
ATOM   1024  CB  GLN A 134      51.609   3.039 -57.856  1.00 94.76           C  
ATOM   1025  O   GLN A 134      48.885   2.559 -56.100  1.00 94.76           O  
ATOM   1026  CG  GLN A 134      53.106   2.827 -57.671  1.00 94.76           C  
ATOM   1027  CD  GLN A 134      53.929   4.010 -58.147  1.00 94.76           C  
ATOM   1028  NE2 GLN A 134      55.249   3.876 -58.086  1.00 94.76           N  
ATOM   1029  OE1 GLN A 134      53.382   5.035 -58.566  1.00 94.76           O  
ATOM   1030  N   ALA A 135      48.501   2.397 -58.306  1.00 94.46           N  
ATOM   1031  CA  ALA A 135      47.085   2.750 -58.231  1.00 94.46           C  
ATOM   1032  C   ALA A 135      46.301   1.705 -57.441  1.00 94.46           C  
ATOM   1033  CB  ALA A 135      46.500   2.903 -59.632  1.00 94.46           C  
ATOM   1034  O   ALA A 135      45.440   2.050 -56.629  1.00 94.46           O  
ATOM   1035  N   LEU A 136      46.584   0.372 -57.637  1.00 94.35           N  
ATOM   1036  CA  LEU A 136      45.908  -0.700 -56.914  1.00 94.35           C  
ATOM   1037  C   LEU A 136      46.288  -0.683 -55.437  1.00 94.35           C  
ATOM   1038  CB  LEU A 136      46.253  -2.060 -57.526  1.00 94.35           C  
ATOM   1039  O   LEU A 136      45.444  -0.931 -54.572  1.00 94.35           O  
ATOM   1040  CG  LEU A 136      45.609  -2.379 -58.876  1.00 94.35           C  
ATOM   1041  CD1 LEU A 136      46.176  -3.678 -59.440  1.00 94.35           C  
ATOM   1042  CD2 LEU A 136      44.093  -2.467 -58.739  1.00 94.35           C  
ATOM   1043  N   ARG A 137      47.556  -0.348 -55.131  1.00 93.48           N  
ATOM   1044  CA  ARG A 137      47.997  -0.238 -53.744  1.00 93.48           C  
ATOM   1045  C   ARG A 137      47.300   0.920 -53.038  1.00 93.48           C  
ATOM   1046  CB  ARG A 137      49.514  -0.056 -53.675  1.00 93.48           C  
ATOM   1047  O   ARG A 137      46.931   0.809 -51.867  1.00 93.48           O  
ATOM   1048  CG  ARG A 137      50.300  -1.331 -53.940  1.00 93.48           C  
ATOM   1049  CD  ARG A 137      51.782  -1.152 -53.643  1.00 93.48           C  
ATOM   1050  NE  ARG A 137      52.531  -2.384 -53.875  1.00 93.48           N  
ATOM   1051  NH1 ARG A 137      54.536  -1.325 -54.318  1.00 93.48           N  
ATOM   1052  NH2 ARG A 137      54.404  -3.613 -54.380  1.00 93.48           N  
ATOM   1053  CZ  ARG A 137      53.822  -2.438 -54.191  1.00 93.48           C  
ATOM   1054  N   GLN A 138      47.179   2.018 -53.736  1.00 92.19           N  
ATOM   1055  CA  GLN A 138      46.462   3.161 -53.180  1.00 92.19           C  
ATOM   1056  C   GLN A 138      44.994   2.824 -52.936  1.00 92.19           C  
ATOM   1057  CB  GLN A 138      46.576   4.370 -54.109  1.00 92.19           C  
ATOM   1058  O   GLN A 138      44.427   3.204 -51.910  1.00 92.19           O  
ATOM   1059  CG  GLN A 138      46.078   5.670 -53.492  1.00 92.19           C  
ATOM   1060  CD  GLN A 138      46.262   6.864 -54.409  1.00 92.19           C  
ATOM   1061  NE2 GLN A 138      45.822   8.033 -53.956  1.00 92.19           N  
ATOM   1062  OE1 GLN A 138      46.797   6.738 -55.515  1.00 92.19           O  
ATOM   1063  N   LYS A 139      44.311   2.130 -53.894  1.00 92.35           N  
ATOM   1064  CA  LYS A 139      42.927   1.698 -53.728  1.00 92.35           C  
ATOM   1065  C   LYS A 139      42.789   0.735 -52.552  1.00 92.35           C  
ATOM   1066  CB  LYS A 139      42.412   1.039 -55.009  1.00 92.35           C  
ATOM   1067  O   LYS A 139      41.823   0.812 -51.790  1.00 92.35           O  
ATOM   1068  CG  LYS A 139      40.916   0.763 -55.005  1.00 92.35           C  
ATOM   1069  CD  LYS A 139      40.458   0.144 -56.319  1.00 92.35           C  
ATOM   1070  CE  LYS A 139      38.994  -0.273 -56.262  1.00 92.35           C  
ATOM   1071  NZ  LYS A 139      38.529  -0.840 -57.563  1.00 92.35           N  
ATOM   1072  N   GLN A 140      43.795  -0.255 -52.467  1.00 90.96           N  
ATOM   1073  CA  GLN A 140      43.785  -1.204 -51.358  1.00 90.96           C  
ATOM   1074  C   GLN A 140      43.954  -0.488 -50.021  1.00 90.96           C  
ATOM   1075  CB  GLN A 140      44.887  -2.250 -51.537  1.00 90.96           C  
ATOM   1076  O   GLN A 140      43.310  -0.847 -49.033  1.00 90.96           O  
ATOM   1077  CG  GLN A 140      44.823  -3.388 -50.527  1.00 90.96           C  
ATOM   1078  CD  GLN A 140      45.394  -4.685 -51.069  1.00 90.96           C  
ATOM   1079  NE2 GLN A 140      45.166  -5.779 -50.350  1.00 90.96           N  
ATOM   1080  OE1 GLN A 140      46.034  -4.704 -52.125  1.00 90.96           O  
ATOM   1081  N   ALA A 141      44.885   0.485 -49.956  1.00 90.33           N  
ATOM   1082  CA  ALA A 141      45.077   1.280 -48.746  1.00 90.33           C  
ATOM   1083  C   ALA A 141      43.803   2.035 -48.377  1.00 90.33           C  
ATOM   1084  CB  ALA A 141      46.236   2.257 -48.930  1.00 90.33           C  
ATOM   1085  O   ALA A 141      43.446   2.125 -47.200  1.00 90.33           O  
ATOM   1086  N   SER A 142      43.098   2.652 -49.350  1.00 90.33           N  
ATOM   1087  CA  SER A 142      41.841   3.357 -49.122  1.00 90.33           C  
ATOM   1088  C   SER A 142      40.755   2.406 -48.631  1.00 90.33           C  
ATOM   1089  CB  SER A 142      41.378   4.056 -50.401  1.00 90.33           C  
ATOM   1090  O   SER A 142      39.945   2.768 -47.774  1.00 90.33           O  
ATOM   1091  OG  SER A 142      41.024   3.106 -51.392  1.00 90.33           O  
ATOM   1092  N   HIS A 143      40.669   1.145 -49.269  1.00 88.40           N  
ATOM   1093  CA  HIS A 143      39.720   0.128 -48.830  1.00 88.40           C  
ATOM   1094  C   HIS A 143      39.983  -0.285 -47.386  1.00 88.40           C  
ATOM   1095  CB  HIS A 143      39.785  -1.096 -49.746  1.00 88.40           C  
ATOM   1096  O   HIS A 143      39.044  -0.482 -46.611  1.00 88.40           O  
ATOM   1097  CG  HIS A 143      38.648  -2.049 -49.555  1.00 88.40           C  
ATOM   1098  CD2 HIS A 143      37.422  -2.094 -50.126  1.00 88.40           C  
ATOM   1099  ND1 HIS A 143      38.707  -3.112 -48.680  1.00 88.40           N  
ATOM   1100  CE1 HIS A 143      37.562  -3.773 -48.723  1.00 88.40           C  
ATOM   1101  NE2 HIS A 143      36.765  -3.176 -49.592  1.00 88.40           N  
ATOM   1102  N   ALA A 144      41.255  -0.528 -46.977  1.00 89.57           N  
ATOM   1103  CA  ALA A 144      41.625  -0.849 -45.601  1.00 89.57           C  
ATOM   1104  C   ALA A 144      41.210   0.267 -44.646  1.00 89.57           C  
ATOM   1105  CB  ALA A 144      43.127  -1.102 -45.499  1.00 89.57           C  
ATOM   1106  O   ALA A 144      40.737   0.001 -43.539  1.00 89.57           O  
ATOM   1107  N   GLN A 145      41.415   1.566 -45.043  1.00 92.33           N  
ATOM   1108  CA  GLN A 145      41.011   2.718 -44.243  1.00 92.33           C  
ATOM   1109  C   GLN A 145      39.500   2.741 -44.036  1.00 92.33           C  
ATOM   1110  CB  GLN A 145      41.471   4.019 -44.903  1.00 92.33           C  
ATOM   1111  O   GLN A 145      39.021   3.088 -42.954  1.00 92.33           O  
ATOM   1112  CG  GLN A 145      42.981   4.210 -44.901  1.00 92.33           C  
ATOM   1113  CD  GLN A 145      43.410   5.504 -45.566  1.00 92.33           C  
ATOM   1114  NE2 GLN A 145      44.628   5.947 -45.270  1.00 92.33           N  
ATOM   1115  OE1 GLN A 145      42.655   6.100 -46.340  1.00 92.33           O  
ATOM   1116  N   LEU A 146      38.744   2.400 -45.106  1.00 92.70           N  
ATOM   1117  CA  LEU A 146      37.292   2.300 -45.020  1.00 92.70           C  
ATOM   1118  C   LEU A 146      36.879   1.218 -44.027  1.00 92.70           C  
ATOM   1119  CB  LEU A 146      36.692   2.002 -46.396  1.00 92.70           C  
ATOM   1120  O   LEU A 146      35.932   1.403 -43.260  1.00 92.70           O  
ATOM   1121  CG  LEU A 146      35.165   2.008 -46.486  1.00 92.70           C  
ATOM   1122  CD1 LEU A 146      34.614   3.368 -46.072  1.00 92.70           C  
ATOM   1123  CD2 LEU A 146      34.711   1.648 -47.897  1.00 92.70           C  
ATOM   1124  N   GLY A 147      37.628  -0.001 -44.031  1.00 94.64           N  
ATOM   1125  CA  GLY A 147      37.391  -1.046 -43.047  1.00 94.64           C  
ATOM   1126  C   GLY A 147      37.577  -0.574 -41.618  1.00 94.64           C  
ATOM   1127  O   GLY A 147      36.780  -0.908 -40.739  1.00 94.64           O  
ATOM   1128  N   ASP A 148      38.616   0.235 -41.368  1.00 94.30           N  
ATOM   1129  CA  ASP A 148      38.870   0.808 -40.050  1.00 94.30           C  
ATOM   1130  C   ASP A 148      37.737   1.741 -39.629  1.00 94.30           C  
ATOM   1131  CB  ASP A 148      40.202   1.562 -40.040  1.00 94.30           C  
ATOM   1132  O   ASP A 148      37.341   1.757 -38.462  1.00 94.30           O  
ATOM   1133  CG  ASP A 148      41.403   0.646 -40.200  1.00 94.30           C  
ATOM   1134  OD1 ASP A 148      41.277  -0.574 -39.955  1.00 94.30           O  
ATOM   1135  OD2 ASP A 148      42.485   1.148 -40.572  1.00 94.30           O  
ATOM   1136  N   ALA A 149      37.169   2.584 -40.556  1.00 94.07           N  
ATOM   1137  CA  ALA A 149      36.055   3.485 -40.273  1.00 94.07           C  
ATOM   1138  C   ALA A 149      34.800   2.704 -39.895  1.00 94.07           C  
ATOM   1139  CB  ALA A 149      35.778   4.382 -41.477  1.00 94.07           C  
ATOM   1140  O   ALA A 149      34.089   3.075 -38.959  1.00 94.07           O  
ATOM   1141  N   TYR A 150      34.489   1.612 -40.613  1.00 95.88           N  
ATOM   1142  CA  TYR A 150      33.354   0.753 -40.297  1.00 95.88           C  
ATOM   1143  C   TYR A 150      33.536   0.085 -38.939  1.00 95.88           C  
ATOM   1144  CB  TYR A 150      33.167  -0.313 -41.382  1.00 95.88           C  
ATOM   1145  O   TYR A 150      32.588  -0.015 -38.157  1.00 95.88           O  
ATOM   1146  CG  TYR A 150      32.574   0.222 -42.662  1.00 95.88           C  
ATOM   1147  CD1 TYR A 150      31.307   0.801 -42.677  1.00 95.88           C  
ATOM   1148  CD2 TYR A 150      33.278   0.149 -43.859  1.00 95.88           C  
ATOM   1149  CE1 TYR A 150      30.755   1.294 -43.855  1.00 95.88           C  
ATOM   1150  CE2 TYR A 150      32.736   0.638 -45.043  1.00 95.88           C  
ATOM   1151  OH  TYR A 150      30.935   1.694 -46.201  1.00 95.88           O  
ATOM   1152  CZ  TYR A 150      31.476   1.208 -45.031  1.00 95.88           C  
ATOM   1153  N   ASP A 151      34.804  -0.433 -38.689  1.00 95.79           N  
ATOM   1154  CA  ASP A 151      35.094  -1.037 -37.393  1.00 95.79           C  
ATOM   1155  C   ASP A 151      34.883  -0.035 -36.260  1.00 95.79           C  
ATOM   1156  CB  ASP A 151      36.527  -1.575 -37.360  1.00 95.79           C  
ATOM   1157  O   ASP A 151      34.363  -0.390 -35.200  1.00 95.79           O  
ATOM   1158  CG  ASP A 151      36.696  -2.861 -38.148  1.00 95.79           C  
ATOM   1159  OD1 ASP A 151      35.696  -3.581 -38.363  1.00 95.79           O  
ATOM   1160  OD2 ASP A 151      37.839  -3.160 -38.557  1.00 95.79           O  
ATOM   1161  N   GLN A 152      35.299   1.177 -36.413  1.00 96.69           N  
ATOM   1162  CA  GLN A 152      35.065   2.230 -35.431  1.00 96.69           C  
ATOM   1163  C   GLN A 152      33.571   2.443 -35.198  1.00 96.69           C  
ATOM   1164  CB  GLN A 152      35.717   3.539 -35.880  1.00 96.69           C  
ATOM   1165  O   GLN A 152      33.131   2.593 -34.056  1.00 96.69           O  
ATOM   1166  CG  GLN A 152      35.540   4.685 -34.893  1.00 96.69           C  
ATOM   1167  CD  GLN A 152      36.255   4.442 -33.577  1.00 96.69           C  
ATOM   1168  NE2 GLN A 152      35.899   5.216 -32.557  1.00 96.69           N  
ATOM   1169  OE1 GLN A 152      37.119   3.565 -33.477  1.00 96.69           O  
ATOM   1170  N   GLU A 153      32.768   2.540 -36.233  1.00 97.21           N  
ATOM   1171  CA  GLU A 153      31.323   2.720 -36.123  1.00 97.21           C  
ATOM   1172  C   GLU A 153      30.675   1.547 -35.391  1.00 97.21           C  
ATOM   1173  CB  GLU A 153      30.694   2.887 -37.508  1.00 97.21           C  
ATOM   1174  O   GLU A 153      29.766   1.740 -34.581  1.00 97.21           O  
ATOM   1175  CG  GLU A 153      31.003   4.224 -38.167  1.00 97.21           C  
ATOM   1176  CD  GLU A 153      30.327   4.398 -39.517  1.00 97.21           C  
ATOM   1177  OE1 GLU A 153      30.547   5.440 -40.176  1.00 97.21           O  
ATOM   1178  OE2 GLU A 153      29.569   3.487 -39.918  1.00 97.21           O  
ATOM   1179  N   ILE A 154      31.108   0.319 -35.666  1.00 97.42           N  
ATOM   1180  CA  ILE A 154      30.584  -0.870 -35.004  1.00 97.42           C  
ATOM   1181  C   ILE A 154      30.924  -0.824 -33.516  1.00 97.42           C  
ATOM   1182  CB  ILE A 154      31.141  -2.163 -35.641  1.00 97.42           C  
ATOM   1183  O   ILE A 154      30.088  -1.157 -32.671  1.00 97.42           O  
ATOM   1184  CG1 ILE A 154      30.582  -2.344 -37.057  1.00 97.42           C  
ATOM   1185  CG2 ILE A 154      30.819  -3.378 -34.766  1.00 97.42           C  
ATOM   1186  CD1 ILE A 154      31.184  -3.519 -37.815  1.00 97.42           C  
ATOM   1187  N   ARG A 155      32.169  -0.389 -33.228  1.00 97.99           N  
ATOM   1188  CA  ARG A 155      32.568  -0.253 -31.831  1.00 97.99           C  
ATOM   1189  C   ARG A 155      31.698   0.771 -31.110  1.00 97.99           C  
ATOM   1190  CB  ARG A 155      34.042   0.148 -31.729  1.00 97.99           C  
ATOM   1191  O   ARG A 155      31.251   0.532 -29.987  1.00 97.99           O  
ATOM   1192  CG  ARG A 155      35.010  -1.004 -31.951  1.00 97.99           C  
ATOM   1193  CD  ARG A 155      36.451  -0.587 -31.690  1.00 97.99           C  
ATOM   1194  NE  ARG A 155      37.043   0.063 -32.855  1.00 97.99           N  
ATOM   1195  NH1 ARG A 155      37.610   2.005 -31.741  1.00 97.99           N  
ATOM   1196  NH2 ARG A 155      38.091   1.776 -33.970  1.00 97.99           N  
ATOM   1197  CZ  ARG A 155      37.580   1.280 -32.853  1.00 97.99           C  
ATOM   1198  N   GLU A 156      31.475   1.903 -31.716  1.00 97.92           N  
ATOM   1199  CA  GLU A 156      30.636   2.947 -31.136  1.00 97.92           C  
ATOM   1200  C   GLU A 156      29.200   2.464 -30.955  1.00 97.92           C  
ATOM   1201  CB  GLU A 156      30.662   4.204 -32.010  1.00 97.92           C  
ATOM   1202  O   GLU A 156      28.564   2.758 -29.940  1.00 97.92           O  
ATOM   1203  CG  GLU A 156      31.992   4.944 -31.984  1.00 97.92           C  
ATOM   1204  CD  GLU A 156      32.047   6.112 -32.955  1.00 97.92           C  
ATOM   1205  OE1 GLU A 156      33.119   6.748 -33.079  1.00 97.92           O  
ATOM   1206  OE2 GLU A 156      31.011   6.395 -33.597  1.00 97.92           O  
ATOM   1207  N   LEU A 157      28.673   1.784 -31.981  1.00 97.99           N  
ATOM   1208  CA  LEU A 157      27.323   1.238 -31.881  1.00 97.99           C  
ATOM   1209  C   LEU A 157      27.227   0.233 -30.738  1.00 97.99           C  
ATOM   1210  CB  LEU A 157      26.915   0.573 -33.198  1.00 97.99           C  
ATOM   1211  O   LEU A 157      26.251   0.235 -29.984  1.00 97.99           O  
ATOM   1212  CG  LEU A 157      26.570   1.512 -34.354  1.00 97.99           C  
ATOM   1213  CD1 LEU A 157      26.356   0.717 -35.637  1.00 97.99           C  
ATOM   1214  CD2 LEU A 157      25.334   2.341 -34.020  1.00 97.99           C  
ATOM   1215  N   ARG A 158      28.229  -0.666 -30.563  1.00 98.27           N  
ATOM   1216  CA  ARG A 158      28.257  -1.623 -29.461  1.00 98.27           C  
ATOM   1217  C   ARG A 158      28.315  -0.907 -28.115  1.00 98.27           C  
ATOM   1218  CB  ARG A 158      29.449  -2.572 -29.602  1.00 98.27           C  
ATOM   1219  O   ARG A 158      27.657  -1.319 -27.158  1.00 98.27           O  
ATOM   1220  CG  ARG A 158      29.295  -3.594 -30.716  1.00 98.27           C  
ATOM   1221  CD  ARG A 158      30.541  -4.455 -30.869  1.00 98.27           C  
ATOM   1222  NE  ARG A 158      30.410  -5.403 -31.972  1.00 98.27           N  
ATOM   1223  NH1 ARG A 158      32.559  -6.229 -31.791  1.00 98.27           N  
ATOM   1224  NH2 ARG A 158      31.144  -7.046 -33.398  1.00 98.27           N  
ATOM   1225  CZ  ARG A 158      31.371  -6.224 -32.384  1.00 98.27           C  
ATOM   1226  N   ALA A 159      29.139   0.123 -28.040  1.00 98.15           N  
ATOM   1227  CA  ALA A 159      29.237   0.914 -26.816  1.00 98.15           C  
ATOM   1228  C   ALA A 159      27.896   1.554 -26.467  1.00 98.15           C  
ATOM   1229  CB  ALA A 159      30.314   1.986 -26.959  1.00 98.15           C  
ATOM   1230  O   ALA A 159      27.482   1.550 -25.306  1.00 98.15           O  
ATOM   1231  N   THR A 160      27.226   2.143 -27.476  1.00 98.13           N  
ATOM   1232  CA  THR A 160      25.921   2.760 -27.263  1.00 98.13           C  
ATOM   1233  C   THR A 160      24.889   1.714 -26.850  1.00 98.13           C  
ATOM   1234  CB  THR A 160      25.436   3.490 -28.529  1.00 98.13           C  
ATOM   1235  O   THR A 160      24.026   1.983 -26.012  1.00 98.13           O  
ATOM   1236  CG2 THR A 160      26.404   4.597 -28.931  1.00 98.13           C  
ATOM   1237  OG1 THR A 160      25.329   2.550 -29.605  1.00 98.13           O  
ATOM   1238  N   LEU A 161      24.902   0.535 -27.452  1.00 98.03           N  
ATOM   1239  CA  LEU A 161      24.009  -0.556 -27.080  1.00 98.03           C  
ATOM   1240  C   LEU A 161      24.216  -0.956 -25.623  1.00 98.03           C  
ATOM   1241  CB  LEU A 161      24.233  -1.767 -27.990  1.00 98.03           C  
ATOM   1242  O   LEU A 161      23.248  -1.168 -24.889  1.00 98.03           O  
ATOM   1243  CG  LEU A 161      23.229  -2.912 -27.855  1.00 98.03           C  
ATOM   1244  CD1 LEU A 161      22.473  -3.112 -29.165  1.00 98.03           C  
ATOM   1245  CD2 LEU A 161      23.936  -4.197 -27.438  1.00 98.03           C  
ATOM   1246  N   GLU A 162      25.494  -1.125 -25.200  1.00 98.11           N  
ATOM   1247  CA  GLU A 162      25.800  -1.453 -23.810  1.00 98.11           C  
ATOM   1248  C   GLU A 162      25.281  -0.375 -22.862  1.00 98.11           C  
ATOM   1249  CB  GLU A 162      27.307  -1.640 -23.621  1.00 98.11           C  
ATOM   1250  O   GLU A 162      24.730  -0.685 -21.804  1.00 98.11           O  
ATOM   1251  CG  GLU A 162      27.844  -2.940 -24.202  1.00 98.11           C  
ATOM   1252  CD  GLU A 162      29.357  -3.056 -24.116  1.00 98.11           C  
ATOM   1253  OE1 GLU A 162      29.923  -4.031 -24.660  1.00 98.11           O  
ATOM   1254  OE2 GLU A 162      29.982  -2.165 -23.499  1.00 98.11           O  
ATOM   1255  N   MET A 163      25.472   0.883 -23.189  1.00 98.15           N  
ATOM   1256  CA  MET A 163      24.984   2.000 -22.385  1.00 98.15           C  
ATOM   1257  C   MET A 163      23.463   1.966 -22.272  1.00 98.15           C  
ATOM   1258  CB  MET A 163      25.434   3.333 -22.985  1.00 98.15           C  
ATOM   1259  O   MET A 163      22.914   2.132 -21.181  1.00 98.15           O  
ATOM   1260  CG  MET A 163      25.075   4.541 -22.134  1.00 98.15           C  
ATOM   1261  SD  MET A 163      25.788   6.099 -22.790  1.00 98.15           S  
ATOM   1262  CE  MET A 163      25.015   6.139 -24.432  1.00 98.15           C  
ATOM   1263  N   VAL A 164      22.758   1.766 -23.384  1.00 98.08           N  
ATOM   1264  CA  VAL A 164      21.300   1.704 -23.407  1.00 98.08           C  
ATOM   1265  C   VAL A 164      20.820   0.514 -22.579  1.00 98.08           C  
ATOM   1266  CB  VAL A 164      20.758   1.602 -24.850  1.00 98.08           C  
ATOM   1267  O   VAL A 164      19.838   0.620 -21.840  1.00 98.08           O  
ATOM   1268  CG1 VAL A 164      19.266   1.274 -24.845  1.00 98.08           C  
ATOM   1269  CG2 VAL A 164      21.021   2.900 -25.611  1.00 98.08           C  
ATOM   1270  N   ASN A 165      21.484  -0.647 -22.658  1.00 98.19           N  
ATOM   1271  CA  ASN A 165      21.141  -1.819 -21.858  1.00 98.19           C  
ATOM   1272  C   ASN A 165      21.303  -1.545 -20.365  1.00 98.19           C  
ATOM   1273  CB  ASN A 165      21.993  -3.020 -22.273  1.00 98.19           C  
ATOM   1274  O   ASN A 165      20.467  -1.959 -19.560  1.00 98.19           O  
ATOM   1275  CG  ASN A 165      21.445  -3.730 -23.495  1.00 98.19           C  
ATOM   1276  ND2 ASN A 165      22.318  -4.417 -24.223  1.00 98.19           N  
ATOM   1277  OD1 ASN A 165      20.247  -3.663 -23.782  1.00 98.19           O  
ATOM   1278  N   HIS A 166      22.430  -0.852 -19.989  1.00 98.45           N  
ATOM   1279  CA  HIS A 166      22.619  -0.449 -18.600  1.00 98.45           C  
ATOM   1280  C   HIS A 166      21.499   0.477 -18.137  1.00 98.45           C  
ATOM   1281  CB  HIS A 166      23.974   0.237 -18.420  1.00 98.45           C  
ATOM   1282  O   HIS A 166      20.981   0.326 -17.028  1.00 98.45           O  
ATOM   1283  CG  HIS A 166      24.331   0.497 -16.991  1.00 98.45           C  
ATOM   1284  CD2 HIS A 166      24.412   1.654 -16.292  1.00 98.45           C  
ATOM   1285  ND1 HIS A 166      24.660  -0.511 -16.111  1.00 98.45           N  
ATOM   1286  CE1 HIS A 166      24.927   0.017 -14.928  1.00 98.45           C  
ATOM   1287  NE2 HIS A 166      24.785   1.328 -15.011  1.00 98.45           N  
ATOM   1288  N   GLU A 167      21.127   1.477 -18.937  1.00 98.20           N  
ATOM   1289  CA  GLU A 167      20.036   2.392 -18.614  1.00 98.20           C  
ATOM   1290  C   GLU A 167      18.708   1.650 -18.502  1.00 98.20           C  
ATOM   1291  CB  GLU A 167      19.933   3.499 -19.667  1.00 98.20           C  
ATOM   1292  O   GLU A 167      17.902   1.940 -17.615  1.00 98.20           O  
ATOM   1293  CG  GLU A 167      21.098   4.478 -19.646  1.00 98.20           C  
ATOM   1294  CD  GLU A 167      21.040   5.503 -20.767  1.00 98.20           C  
ATOM   1295  OE1 GLU A 167      21.918   6.394 -20.822  1.00 98.20           O  
ATOM   1296  OE2 GLU A 167      20.108   5.416 -21.598  1.00 98.20           O  
ATOM   1297  N   LYS A 168      18.453   0.736 -19.437  1.00 97.68           N  
ATOM   1298  CA  LYS A 168      17.242  -0.078 -19.379  1.00 97.68           C  
ATOM   1299  C   LYS A 168      17.171  -0.863 -18.072  1.00 97.68           C  
ATOM   1300  CB  LYS A 168      17.182  -1.037 -20.569  1.00 97.68           C  
ATOM   1301  O   LYS A 168      16.119  -0.918 -17.432  1.00 97.68           O  
ATOM   1302  CG  LYS A 168      15.932  -1.904 -20.603  1.00 97.68           C  
ATOM   1303  CD  LYS A 168      15.966  -2.888 -21.765  1.00 97.68           C  
ATOM   1304  CE  LYS A 168      14.801  -3.867 -21.704  1.00 97.68           C  
ATOM   1305  NZ  LYS A 168      14.821  -4.824 -22.851  1.00 97.68           N  
ATOM   1306  N   ALA A 169      18.279  -1.540 -17.680  1.00 97.95           N  
ATOM   1307  CA  ALA A 169      18.339  -2.284 -16.425  1.00 97.95           C  
ATOM   1308  C   ALA A 169      18.084  -1.368 -15.232  1.00 97.95           C  
ATOM   1309  CB  ALA A 169      19.692  -2.977 -16.281  1.00 97.95           C  
ATOM   1310  O   ALA A 169      17.370  -1.740 -14.297  1.00 97.95           O  
ATOM   1311  N   GLN A 170      18.663  -0.188 -15.243  1.00 98.36           N  
ATOM   1312  CA  GLN A 170      18.472   0.787 -14.174  1.00 98.36           C  
ATOM   1313  C   GLN A 170      17.012   1.220 -14.079  1.00 98.36           C  
ATOM   1314  CB  GLN A 170      19.368   2.007 -14.394  1.00 98.36           C  
ATOM   1315  O   GLN A 170      16.459   1.320 -12.982  1.00 98.36           O  
ATOM   1316  CG  GLN A 170      19.317   3.020 -13.258  1.00 98.36           C  
ATOM   1317  CD  GLN A 170      19.816   2.453 -11.943  1.00 98.36           C  
ATOM   1318  NE2 GLN A 170      19.238   2.917 -10.840  1.00 98.36           N  
ATOM   1319  OE1 GLN A 170      20.713   1.605 -11.917  1.00 98.36           O  
ATOM   1320  N   VAL A 171      16.388   1.554 -15.261  1.00 97.65           N  
ATOM   1321  CA  VAL A 171      14.988   1.963 -15.289  1.00 97.65           C  
ATOM   1322  C   VAL A 171      14.106   0.824 -14.785  1.00 97.65           C  
ATOM   1323  CB  VAL A 171      14.550   2.388 -16.709  1.00 97.65           C  
ATOM   1324  O   VAL A 171      13.136   1.056 -14.059  1.00 97.65           O  
ATOM   1325  CG1 VAL A 171      13.033   2.559 -16.778  1.00 97.65           C  
ATOM   1326  CG2 VAL A 171      15.255   3.679 -17.120  1.00 97.65           C  
ATOM   1327  N   GLN A 172      14.402  -0.404 -15.093  1.00 98.04           N  
ATOM   1328  CA  GLN A 172      13.657  -1.566 -14.619  1.00 98.04           C  
ATOM   1329  C   GLN A 172      13.744  -1.693 -13.101  1.00 98.04           C  
ATOM   1330  CB  GLN A 172      14.174  -2.842 -15.284  1.00 98.04           C  
ATOM   1331  O   GLN A 172      12.740  -1.957 -12.436  1.00 98.04           O  
ATOM   1332  CG  GLN A 172      13.355  -4.083 -14.953  1.00 98.04           C  
ATOM   1333  CD  GLN A 172      11.938  -4.011 -15.490  1.00 98.04           C  
ATOM   1334  NE2 GLN A 172      11.029  -4.754 -14.866  1.00 98.04           N  
ATOM   1335  OE1 GLN A 172      11.661  -3.294 -16.456  1.00 98.04           O  
ATOM   1336  N   LEU A 173      14.904  -1.534 -12.510  1.00 98.31           N  
ATOM   1337  CA  LEU A 173      15.074  -1.550 -11.061  1.00 98.31           C  
ATOM   1338  C   LEU A 173      14.274  -0.428 -10.408  1.00 98.31           C  
ATOM   1339  CB  LEU A 173      16.554  -1.419 -10.693  1.00 98.31           C  
ATOM   1340  O   LEU A 173      13.630  -0.637  -9.378  1.00 98.31           O  
ATOM   1341  CG  LEU A 173      17.434  -2.638 -10.977  1.00 98.31           C  
ATOM   1342  CD1 LEU A 173      18.894  -2.319 -10.675  1.00 98.31           C  
ATOM   1343  CD2 LEU A 173      16.964  -3.838 -10.162  1.00 98.31           C  
ATOM   1344  N   ASP A 174      14.321   0.770 -11.020  1.00 97.28           N  
ATOM   1345  CA  ASP A 174      13.558   1.905 -10.509  1.00 97.28           C  
ATOM   1346  C   ASP A 174      12.057   1.633 -10.579  1.00 97.28           C  
ATOM   1347  CB  ASP A 174      13.899   3.176 -11.290  1.00 97.28           C  
ATOM   1348  O   ASP A 174      11.317   1.965  -9.651  1.00 97.28           O  
ATOM   1349  CG  ASP A 174      15.310   3.672 -11.026  1.00 97.28           C  
ATOM   1350  OD1 ASP A 174      15.951   3.204 -10.061  1.00 97.28           O  
ATOM   1351  OD2 ASP A 174      15.783   4.543 -11.789  1.00 97.28           O  
ATOM   1352  N   SER A 175      11.603   1.077 -11.683  1.00 97.47           N  
ATOM   1353  CA  SER A 175      10.198   0.713 -11.835  1.00 97.47           C  
ATOM   1354  C   SER A 175       9.767  -0.284 -10.764  1.00 97.47           C  
ATOM   1355  CB  SER A 175       9.942   0.125 -13.223  1.00 97.47           C  
ATOM   1356  O   SER A 175       8.704  -0.132 -10.159  1.00 97.47           O  
ATOM   1357  OG  SER A 175       8.592  -0.286 -13.355  1.00 97.47           O  
ATOM   1358  N   ASP A 176      10.578  -1.330 -10.517  1.00 97.36           N  
ATOM   1359  CA  ASP A 176      10.291  -2.307  -9.471  1.00 97.36           C  
ATOM   1360  C   ASP A 176      10.254  -1.644  -8.095  1.00 97.36           C  
ATOM   1361  CB  ASP A 176      11.330  -3.430  -9.485  1.00 97.36           C  
ATOM   1362  O   ASP A 176       9.384  -1.950  -7.276  1.00 97.36           O  
ATOM   1363  CG  ASP A 176      11.234  -4.311 -10.719  1.00 97.36           C  
ATOM   1364  OD1 ASP A 176      10.210  -4.251 -11.433  1.00 97.36           O  
ATOM   1365  OD2 ASP A 176      12.190  -5.073 -10.978  1.00 97.36           O  
ATOM   1366  N   HIS A 177      11.206  -0.724  -7.838  1.00 97.98           N  
ATOM   1367  CA  HIS A 177      11.232   0.026  -6.587  1.00 97.98           C  
ATOM   1368  C   HIS A 177       9.970   0.866  -6.421  1.00 97.98           C  
ATOM   1369  CB  HIS A 177      12.470   0.922  -6.525  1.00 97.98           C  
ATOM   1370  O   HIS A 177       9.395   0.922  -5.332  1.00 97.98           O  
ATOM   1371  CG  HIS A 177      13.747   0.168  -6.327  1.00 97.98           C  
ATOM   1372  CD2 HIS A 177      13.974  -1.121  -5.981  1.00 97.98           C  
ATOM   1373  ND1 HIS A 177      14.986   0.749  -6.485  1.00 97.98           N  
ATOM   1374  CE1 HIS A 177      15.923  -0.153  -6.245  1.00 97.98           C  
ATOM   1375  NE2 HIS A 177      15.335  -1.296  -5.937  1.00 97.98           N  
ATOM   1376  N   LEU A 178       9.516   1.568  -7.490  1.00 97.32           N  
ATOM   1377  CA  LEU A 178       8.309   2.386  -7.449  1.00 97.32           C  
ATOM   1378  C   LEU A 178       7.071   1.519  -7.245  1.00 97.32           C  
ATOM   1379  CB  LEU A 178       8.168   3.201  -8.737  1.00 97.32           C  
ATOM   1380  O   LEU A 178       6.159   1.895  -6.505  1.00 97.32           O  
ATOM   1381  CG  LEU A 178       9.139   4.371  -8.909  1.00 97.32           C  
ATOM   1382  CD1 LEU A 178       8.989   4.984 -10.297  1.00 97.32           C  
ATOM   1383  CD2 LEU A 178       8.908   5.420  -7.827  1.00 97.32           C  
ATOM   1384  N   GLU A 179       7.020   0.348  -7.857  1.00 97.42           N  
ATOM   1385  CA  GLU A 179       5.904  -0.577  -7.678  1.00 97.42           C  
ATOM   1386  C   GLU A 179       5.814  -1.060  -6.234  1.00 97.42           C  
ATOM   1387  CB  GLU A 179       6.040  -1.773  -8.625  1.00 97.42           C  
ATOM   1388  O   GLU A 179       4.720  -1.161  -5.675  1.00 97.42           O  
ATOM   1389  CG  GLU A 179       5.715  -1.448 -10.076  1.00 97.42           C  
ATOM   1390  CD  GLU A 179       5.901  -2.632 -11.011  1.00 97.42           C  
ATOM   1391  OE1 GLU A 179       5.734  -2.466 -12.241  1.00 97.42           O  
ATOM   1392  OE2 GLU A 179       6.215  -3.735 -10.511  1.00 97.42           O  
ATOM   1393  N   GLU A 180       6.933  -1.378  -5.603  1.00 97.39           N  
ATOM   1394  CA  GLU A 180       6.969  -1.762  -4.195  1.00 97.39           C  
ATOM   1395  C   GLU A 180       6.494  -0.621  -3.299  1.00 97.39           C  
ATOM   1396  CB  GLU A 180       8.380  -2.195  -3.791  1.00 97.39           C  
ATOM   1397  O   GLU A 180       5.740  -0.843  -2.349  1.00 97.39           O  
ATOM   1398  CG  GLU A 180       8.822  -3.511  -4.414  1.00 97.39           C  
ATOM   1399  CD  GLU A 180      10.285  -3.836  -4.157  1.00 97.39           C  
ATOM   1400  OE1 GLU A 180      10.810  -4.794  -4.768  1.00 97.39           O  
ATOM   1401  OE2 GLU A 180      10.910  -3.127  -3.337  1.00 97.39           O  
ATOM   1402  N   ASP A 181       6.941   0.614  -3.607  1.00 96.91           N  
ATOM   1403  CA  ASP A 181       6.519   1.789  -2.851  1.00 96.91           C  
ATOM   1404  C   ASP A 181       5.015   2.015  -2.980  1.00 96.91           C  
ATOM   1405  CB  ASP A 181       7.280   3.031  -3.321  1.00 96.91           C  
ATOM   1406  O   ASP A 181       4.345   2.345  -1.999  1.00 96.91           O  
ATOM   1407  CG  ASP A 181       8.724   3.053  -2.854  1.00 96.91           C  
ATOM   1408  OD1 ASP A 181       9.110   2.203  -2.023  1.00 96.91           O  
ATOM   1409  OD2 ASP A 181       9.483   3.931  -3.319  1.00 96.91           O  
ATOM   1410  N   ILE A 182       4.515   1.840  -4.175  1.00 96.68           N  
ATOM   1411  CA  ILE A 182       3.082   1.985  -4.407  1.00 96.68           C  
ATOM   1412  C   ILE A 182       2.319   0.941  -3.595  1.00 96.68           C  
ATOM   1413  CB  ILE A 182       2.736   1.854  -5.908  1.00 96.68           C  
ATOM   1414  O   ILE A 182       1.294   1.250  -2.982  1.00 96.68           O  
ATOM   1415  CG1 ILE A 182       3.238   3.079  -6.680  1.00 96.68           C  
ATOM   1416  CG2 ILE A 182       1.229   1.665  -6.100  1.00 96.68           C  
ATOM   1417  CD1 ILE A 182       3.103   2.956  -8.192  1.00 96.68           C  
ATOM   1418  N   HIS A 183       2.805  -0.286  -3.584  1.00 96.44           N  
ATOM   1419  CA  HIS A 183       2.181  -1.342  -2.795  1.00 96.44           C  
ATOM   1420  C   HIS A 183       2.218  -1.012  -1.306  1.00 96.44           C  
ATOM   1421  CB  HIS A 183       2.872  -2.682  -3.053  1.00 96.44           C  
ATOM   1422  O   HIS A 183       1.227  -1.208  -0.598  1.00 96.44           O  
ATOM   1423  CG  HIS A 183       2.387  -3.380  -4.284  1.00 96.44           C  
ATOM   1424  CD2 HIS A 183       3.037  -3.742  -5.415  1.00 96.44           C  
ATOM   1425  ND1 HIS A 183       1.080  -3.785  -4.443  1.00 96.44           N  
ATOM   1426  CE1 HIS A 183       0.946  -4.368  -5.623  1.00 96.44           C  
ATOM   1427  NE2 HIS A 183       2.119  -4.355  -6.232  1.00 96.44           N  
ATOM   1428  N   ARG A 184       3.381  -0.509  -0.794  1.00 97.23           N  
ATOM   1429  CA  ARG A 184       3.494  -0.092   0.599  1.00 97.23           C  
ATOM   1430  C   ARG A 184       2.504   1.023   0.920  1.00 97.23           C  
ATOM   1431  CB  ARG A 184       4.920   0.369   0.908  1.00 97.23           C  
ATOM   1432  O   ARG A 184       1.867   1.010   1.976  1.00 97.23           O  
ATOM   1433  CG  ARG A 184       5.937  -0.760   0.950  1.00 97.23           C  
ATOM   1434  CD  ARG A 184       7.315  -0.262   1.364  1.00 97.23           C  
ATOM   1435  NE  ARG A 184       8.358  -1.232   1.042  1.00 97.23           N  
ATOM   1436  NH1 ARG A 184       9.172  -0.063  -0.776  1.00 97.23           N  
ATOM   1437  NH2 ARG A 184      10.125  -2.058  -0.171  1.00 97.23           N  
ATOM   1438  CZ  ARG A 184       9.216  -1.115   0.032  1.00 97.23           C  
ATOM   1439  N   LEU A 185       2.335   1.970   0.008  1.00 94.66           N  
ATOM   1440  CA  LEU A 185       1.402   3.076   0.195  1.00 94.66           C  
ATOM   1441  C   LEU A 185      -0.039   2.578   0.187  1.00 94.66           C  
ATOM   1442  CB  LEU A 185       1.596   4.131  -0.897  1.00 94.66           C  
ATOM   1443  O   LEU A 185      -0.858   3.023   0.995  1.00 94.66           O  
ATOM   1444  CG  LEU A 185       0.855   5.454  -0.700  1.00 94.66           C  
ATOM   1445  CD1 LEU A 185       1.289   6.116   0.603  1.00 94.66           C  
ATOM   1446  CD2 LEU A 185       1.097   6.384  -1.884  1.00 94.66           C  
ATOM   1447  N   LYS A 186      -0.343   1.713  -0.677  1.00 97.90           N  
ATOM   1448  CA  LYS A 186      -1.683   1.135  -0.738  1.00 97.90           C  
ATOM   1449  C   LYS A 186      -2.019   0.391   0.551  1.00 97.90           C  
ATOM   1450  CB  LYS A 186      -1.807   0.191  -1.935  1.00 97.90           C  
ATOM   1451  O   LYS A 186      -3.135   0.500   1.064  1.00 97.90           O  
ATOM   1452  CG  LYS A 186      -1.923   0.903  -3.275  1.00 97.90           C  
ATOM   1453  CD  LYS A 186      -2.084  -0.087  -4.422  1.00 97.90           C  
ATOM   1454  CE  LYS A 186      -2.234   0.625  -5.759  1.00 97.90           C  
ATOM   1455  NZ  LYS A 186      -2.310  -0.341  -6.896  1.00 97.90           N  
ATOM   1456  N   GLU A 187      -1.095  -0.428   1.029  1.00 95.49           N  
ATOM   1457  CA  GLU A 187      -1.276  -1.140   2.291  1.00 95.49           C  
ATOM   1458  C   GLU A 187      -1.502  -0.169   3.445  1.00 95.49           C  
ATOM   1459  CB  GLU A 187      -0.068  -2.033   2.583  1.00 95.49           C  
ATOM   1460  O   GLU A 187      -2.377  -0.388   4.286  1.00 95.49           O  
ATOM   1461  CG  GLU A 187      -0.011  -3.291   1.728  1.00 95.49           C  
ATOM   1462  CD  GLU A 187       1.211  -4.151   2.006  1.00 95.49           C  
ATOM   1463  OE1 GLU A 187       1.362  -5.217   1.367  1.00 95.49           O  
ATOM   1464  OE2 GLU A 187       2.025  -3.755   2.870  1.00 95.49           O  
ATOM   1465  N   ARG A 188      -0.736   0.894   3.490  1.00 97.70           N  
ATOM   1466  CA  ARG A 188      -0.891   1.907   4.529  1.00 97.70           C  
ATOM   1467  C   ARG A 188      -2.240   2.608   4.412  1.00 97.70           C  
ATOM   1468  CB  ARG A 188       0.241   2.933   4.453  1.00 97.70           C  
ATOM   1469  O   ARG A 188      -2.888   2.892   5.422  1.00 97.70           O  
ATOM   1470  CG  ARG A 188       1.585   2.404   4.929  1.00 97.70           C  
ATOM   1471  CD  ARG A 188       2.569   3.532   5.207  1.00 97.70           C  
ATOM   1472  NE  ARG A 188       3.162   4.045   3.975  1.00 97.70           N  
ATOM   1473  NH1 ARG A 188       5.242   3.109   4.344  1.00 97.70           N  
ATOM   1474  NH2 ARG A 188       4.855   4.346   2.453  1.00 97.70           N  
ATOM   1475  CZ  ARG A 188       4.419   3.832   3.594  1.00 97.70           C  
ATOM   1476  N   PHE A 189      -2.640   2.898   3.204  1.00 97.53           N  
ATOM   1477  CA  PHE A 189      -3.941   3.511   2.966  1.00 97.53           C  
ATOM   1478  C   PHE A 189      -5.065   2.599   3.444  1.00 97.53           C  
ATOM   1479  CB  PHE A 189      -4.122   3.831   1.479  1.00 97.53           C  
ATOM   1480  O   PHE A 189      -6.011   3.057   4.088  1.00 97.53           O  
ATOM   1481  CG  PHE A 189      -5.488   4.359   1.133  1.00 97.53           C  
ATOM   1482  CD1 PHE A 189      -6.453   3.523   0.583  1.00 97.53           C  
ATOM   1483  CD2 PHE A 189      -5.808   5.691   1.358  1.00 97.53           C  
ATOM   1484  CE1 PHE A 189      -7.718   4.009   0.262  1.00 97.53           C  
ATOM   1485  CE2 PHE A 189      -7.070   6.184   1.040  1.00 97.53           C  
ATOM   1486  CZ  PHE A 189      -8.024   5.341   0.491  1.00 97.53           C  
ATOM   1487  N   GLU A 190      -4.994   1.350   3.125  1.00 96.65           N  
ATOM   1488  CA  GLU A 190      -5.995   0.380   3.560  1.00 96.65           C  
ATOM   1489  C   GLU A 190      -6.024   0.260   5.081  1.00 96.65           C  
ATOM   1490  CB  GLU A 190      -5.726  -0.989   2.930  1.00 96.65           C  
ATOM   1491  O   GLU A 190      -7.096   0.161   5.681  1.00 96.65           O  
ATOM   1492  CG  GLU A 190      -6.022  -1.049   1.439  1.00 96.65           C  
ATOM   1493  CD  GLU A 190      -5.596  -2.359   0.794  1.00 96.65           C  
ATOM   1494  OE1 GLU A 190      -5.749  -2.506  -0.440  1.00 96.65           O  
ATOM   1495  OE2 GLU A 190      -5.106  -3.245   1.529  1.00 96.65           O  
ATOM   1496  N   GLU A 191      -4.830   0.218   5.728  1.00 95.01           N  
ATOM   1497  CA  GLU A 191      -4.749   0.192   7.186  1.00 95.01           C  
ATOM   1498  C   GLU A 191      -5.389   1.435   7.797  1.00 95.01           C  
ATOM   1499  CB  GLU A 191      -3.293   0.072   7.642  1.00 95.01           C  
ATOM   1500  O   GLU A 191      -6.108   1.343   8.794  1.00 95.01           O  
ATOM   1501  CG  GLU A 191      -2.678  -1.295   7.383  1.00 95.01           C  
ATOM   1502  CD  GLU A 191      -1.187  -1.348   7.675  1.00 95.01           C  
ATOM   1503  OE1 GLU A 191      -0.546  -2.382   7.379  1.00 95.01           O  
ATOM   1504  OE2 GLU A 191      -0.655  -0.347   8.205  1.00 95.01           O  
ATOM   1505  N   GLU A 192      -5.094   2.619   7.203  1.00 94.51           N  
ATOM   1506  CA  GLU A 192      -5.705   3.863   7.661  1.00 94.51           C  
ATOM   1507  C   GLU A 192      -7.219   3.836   7.473  1.00 94.51           C  
ATOM   1508  CB  GLU A 192      -5.104   5.062   6.922  1.00 94.51           C  
ATOM   1509  O   GLU A 192      -7.964   4.337   8.319  1.00 94.51           O  
ATOM   1510  CG  GLU A 192      -5.493   6.408   7.516  1.00 94.51           C  
ATOM   1511  CD  GLU A 192      -4.956   6.621   8.922  1.00 94.51           C  
ATOM   1512  OE1 GLU A 192      -5.587   7.364   9.707  1.00 94.51           O  
ATOM   1513  OE2 GLU A 192      -3.895   6.039   9.242  1.00 94.51           O  
ATOM   1514  N   ALA A 193      -7.711   3.359   6.362  1.00 95.61           N  
ATOM   1515  CA  ALA A 193      -9.144   3.209   6.119  1.00 95.61           C  
ATOM   1516  C   ALA A 193      -9.790   2.323   7.180  1.00 95.61           C  
ATOM   1517  CB  ALA A 193      -9.390   2.633   4.727  1.00 95.61           C  
ATOM   1518  O   ALA A 193     -10.877   2.629   7.675  1.00 95.61           O  
ATOM   1519  N   ARG A 194      -9.108   1.215   7.501  1.00 95.74           N  
ATOM   1520  CA  ARG A 194      -9.594   0.315   8.542  1.00 95.74           C  
ATOM   1521  C   ARG A 194      -9.633   1.016   9.896  1.00 95.74           C  
ATOM   1522  CB  ARG A 194      -8.718  -0.936   8.624  1.00 95.74           C  
ATOM   1523  O   ARG A 194     -10.600   0.873  10.647  1.00 95.74           O  
ATOM   1524  CG  ARG A 194      -9.318  -2.055   9.462  1.00 95.74           C  
ATOM   1525  CD  ARG A 194      -8.331  -3.195   9.670  1.00 95.74           C  
ATOM   1526  NE  ARG A 194      -7.265  -2.823  10.596  1.00 95.74           N  
ATOM   1527  NH1 ARG A 194      -8.338  -3.625  12.478  1.00 95.74           N  
ATOM   1528  NH2 ARG A 194      -6.268  -2.657  12.658  1.00 95.74           N  
ATOM   1529  CZ  ARG A 194      -7.293  -3.036  11.909  1.00 95.74           C  
ATOM   1530  N   LEU A 195      -8.566   1.716  10.265  1.00 93.70           N  
ATOM   1531  CA  LEU A 195      -8.497   2.454  11.522  1.00 93.70           C  
ATOM   1532  C   LEU A 195      -9.582   3.523  11.585  1.00 93.70           C  
ATOM   1533  CB  LEU A 195      -7.119   3.098  11.692  1.00 93.70           C  
ATOM   1534  O   LEU A 195     -10.197   3.730  12.633  1.00 93.70           O  
ATOM   1535  CG  LEU A 195      -6.829   3.729  13.054  1.00 93.70           C  
ATOM   1536  CD1 LEU A 195      -6.830   2.662  14.144  1.00 93.70           C  
ATOM   1537  CD2 LEU A 195      -5.497   4.472  13.027  1.00 93.70           C  
ATOM   1538  N   ARG A 196      -9.839   4.213  10.470  1.00 96.21           N  
ATOM   1539  CA  ARG A 196     -10.915   5.197  10.411  1.00 96.21           C  
ATOM   1540  C   ARG A 196     -12.268   4.545  10.673  1.00 96.21           C  
ATOM   1541  CB  ARG A 196     -10.926   5.902   9.053  1.00 96.21           C  
ATOM   1542  O   ARG A 196     -13.097   5.093  11.402  1.00 96.21           O  
ATOM   1543  CG  ARG A 196     -10.632   7.392   9.130  1.00 96.21           C  
ATOM   1544  CD  ARG A 196     -10.806   8.071   7.779  1.00 96.21           C  
ATOM   1545  NE  ARG A 196     -10.561   9.508   7.862  1.00 96.21           N  
ATOM   1546  NH1 ARG A 196      -8.335   9.373   7.262  1.00 96.21           N  
ATOM   1547  NH2 ARG A 196      -9.281  11.410   7.721  1.00 96.21           N  
ATOM   1548  CZ  ARG A 196      -9.393  10.094   7.615  1.00 96.21           C  
ATOM   1549  N   ASP A 197     -12.538   3.422  10.010  1.00 96.32           N  
ATOM   1550  CA  ASP A 197     -13.781   2.688  10.229  1.00 96.32           C  
ATOM   1551  C   ASP A 197     -13.940   2.303  11.698  1.00 96.32           C  
ATOM   1552  CB  ASP A 197     -13.827   1.437   9.349  1.00 96.32           C  
ATOM   1553  O   ASP A 197     -15.031   2.420  12.260  1.00 96.32           O  
ATOM   1554  CG  ASP A 197     -14.059   1.752   7.882  1.00 96.32           C  
ATOM   1555  OD1 ASP A 197     -14.450   2.894   7.557  1.00 96.32           O  
ATOM   1556  OD2 ASP A 197     -13.852   0.849   7.043  1.00 96.32           O  
ATOM   1557  N   ASP A 198     -12.874   1.807  12.393  1.00 95.31           N  
ATOM   1558  CA  ASP A 198     -12.888   1.441  13.806  1.00 95.31           C  
ATOM   1559  C   ASP A 198     -13.184   2.655  14.685  1.00 95.31           C  
ATOM   1560  CB  ASP A 198     -11.554   0.811  14.212  1.00 95.31           C  
ATOM   1561  O   ASP A 198     -13.964   2.564  15.636  1.00 95.31           O  
ATOM   1562  CG  ASP A 198     -11.371  -0.594  13.665  1.00 95.31           C  
ATOM   1563  OD1 ASP A 198     -12.335  -1.161  13.108  1.00 95.31           O  
ATOM   1564  OD2 ASP A 198     -10.254  -1.139  13.796  1.00 95.31           O  
ATOM   1565  N   THR A 199     -12.518   3.771  14.376  1.00 93.67           N  
ATOM   1566  CA  THR A 199     -12.746   4.988  15.148  1.00 93.67           C  
ATOM   1567  C   THR A 199     -14.163   5.509  14.929  1.00 93.67           C  
ATOM   1568  CB  THR A 199     -11.730   6.084  14.775  1.00 93.67           C  
ATOM   1569  O   THR A 199     -14.792   6.020  15.858  1.00 93.67           O  
ATOM   1570  CG2 THR A 199     -10.302   5.627  15.055  1.00 93.67           C  
ATOM   1571  OG1 THR A 199     -11.857   6.391  13.381  1.00 93.67           O  
ATOM   1572  N   GLU A 200     -14.657   5.445  13.659  1.00 95.93           N  
ATOM   1573  CA  GLU A 200     -16.033   5.841  13.377  1.00 95.93           C  
ATOM   1574  C   GLU A 200     -17.027   4.964  14.133  1.00 95.93           C  
ATOM   1575  CB  GLU A 200     -16.314   5.778  11.873  1.00 95.93           C  
ATOM   1576  O   GLU A 200     -18.035   5.457  14.643  1.00 95.93           O  
ATOM   1577  CG  GLU A 200     -15.686   6.916  11.082  1.00 95.93           C  
ATOM   1578  CD  GLU A 200     -15.936   6.815   9.585  1.00 95.93           C  
ATOM   1579  OE1 GLU A 200     -15.457   7.691   8.830  1.00 95.93           O  
ATOM   1580  OE2 GLU A 200     -16.616   5.853   9.165  1.00 95.93           O  
ATOM   1581  N   ALA A 201     -16.777   3.693  14.174  1.00 95.54           N  
ATOM   1582  CA  ALA A 201     -17.606   2.783  14.961  1.00 95.54           C  
ATOM   1583  C   ALA A 201     -17.572   3.152  16.441  1.00 95.54           C  
ATOM   1584  CB  ALA A 201     -17.148   1.340  14.764  1.00 95.54           C  
ATOM   1585  O   ALA A 201     -18.601   3.116  17.120  1.00 95.54           O  
ATOM   1586  N   ALA A 202     -16.381   3.476  17.009  1.00 95.97           N  
ATOM   1587  CA  ALA A 202     -16.233   3.899  18.399  1.00 95.97           C  
ATOM   1588  C   ALA A 202     -17.015   5.181  18.669  1.00 95.97           C  
ATOM   1589  CB  ALA A 202     -14.758   4.098  18.740  1.00 95.97           C  
ATOM   1590  O   ALA A 202     -17.662   5.313  19.711  1.00 95.97           O  
ATOM   1591  N   ILE A 203     -16.962   6.133  17.754  1.00 95.44           N  
ATOM   1592  CA  ILE A 203     -17.698   7.385  17.887  1.00 95.44           C  
ATOM   1593  C   ILE A 203     -19.198   7.102  17.918  1.00 95.44           C  
ATOM   1594  CB  ILE A 203     -17.361   8.363  16.739  1.00 95.44           C  
ATOM   1595  O   ILE A 203     -19.929   7.682  18.724  1.00 95.44           O  
ATOM   1596  CG1 ILE A 203     -15.924   8.880  16.882  1.00 95.44           C  
ATOM   1597  CG2 ILE A 203     -18.359   9.524  16.708  1.00 95.44           C  
ATOM   1598  CD1 ILE A 203     -15.443   9.707  15.698  1.00 95.44           C  
ATOM   1599  N   ARG A 204     -19.682   6.214  17.018  1.00 97.51           N  
ATOM   1600  CA  ARG A 204     -21.093   5.839  17.011  1.00 97.51           C  
ATOM   1601  C   ARG A 204     -21.506   5.236  18.350  1.00 97.51           C  
ATOM   1602  CB  ARG A 204     -21.380   4.849  15.880  1.00 97.51           C  
ATOM   1603  O   ARG A 204     -22.581   5.543  18.869  1.00 97.51           O  
ATOM   1604  CG  ARG A 204     -21.453   5.491  14.504  1.00 97.51           C  
ATOM   1605  CD  ARG A 204     -21.858   4.487  13.433  1.00 97.51           C  
ATOM   1606  NE  ARG A 204     -20.696   3.822  12.851  1.00 97.51           N  
ATOM   1607  NH1 ARG A 204     -20.948   1.870  14.061  1.00 97.51           N  
ATOM   1608  NH2 ARG A 204     -19.219   2.085  12.572  1.00 97.51           N  
ATOM   1609  CZ  ARG A 204     -20.291   2.594  13.163  1.00 97.51           C  
ATOM   1610  N   ALA A 205     -20.688   4.415  18.915  1.00 95.95           N  
ATOM   1611  CA  ALA A 205     -20.955   3.807  20.216  1.00 95.95           C  
ATOM   1612  C   ALA A 205     -21.028   4.866  21.312  1.00 95.95           C  
ATOM   1613  CB  ALA A 205     -19.881   2.773  20.550  1.00 95.95           C  
ATOM   1614  O   ALA A 205     -21.906   4.813  22.177  1.00 95.95           O  
ATOM   1615  N   LEU A 206     -20.078   5.767  21.305  1.00 95.94           N  
ATOM   1616  CA  LEU A 206     -20.067   6.837  22.297  1.00 95.94           C  
ATOM   1617  C   LEU A 206     -21.292   7.732  22.144  1.00 95.94           C  
ATOM   1618  CB  LEU A 206     -18.791   7.673  22.170  1.00 95.94           C  
ATOM   1619  O   LEU A 206     -21.869   8.177  23.139  1.00 95.94           O  
ATOM   1620  CG  LEU A 206     -17.499   7.017  22.659  1.00 95.94           C  
ATOM   1621  CD1 LEU A 206     -16.297   7.892  22.317  1.00 95.94           C  
ATOM   1622  CD2 LEU A 206     -17.567   6.756  24.160  1.00 95.94           C  
ATOM   1623  N   ARG A 207     -21.720   7.970  20.965  1.00 97.90           N  
ATOM   1624  CA  ARG A 207     -22.935   8.745  20.735  1.00 97.90           C  
ATOM   1625  C   ARG A 207     -24.152   8.046  21.330  1.00 97.90           C  
ATOM   1626  CB  ARG A 207     -23.147   8.982  19.238  1.00 97.90           C  
ATOM   1627  O   ARG A 207     -25.028   8.695  21.905  1.00 97.90           O  
ATOM   1628  CG  ARG A 207     -22.221  10.031  18.643  1.00 97.90           C  
ATOM   1629  CD  ARG A 207     -22.532  10.291  17.175  1.00 97.90           C  
ATOM   1630  NE  ARG A 207     -21.694  11.353  16.626  1.00 97.90           N  
ATOM   1631  NH1 ARG A 207     -22.204  10.898  14.420  1.00 97.90           N  
ATOM   1632  NH2 ARG A 207     -20.767  12.607  14.940  1.00 97.90           N  
ATOM   1633  CZ  ARG A 207     -21.557  11.617  15.330  1.00 97.90           C  
ATOM   1634  N   LYS A 208     -24.220   6.794  21.119  1.00 98.20           N  
ATOM   1635  CA  LYS A 208     -25.298   6.018  21.725  1.00 98.20           C  
ATOM   1636  C   LYS A 208     -25.252   6.107  23.247  1.00 98.20           C  
ATOM   1637  CB  LYS A 208     -25.221   4.555  21.283  1.00 98.20           C  
ATOM   1638  O   LYS A 208     -26.288   6.257  23.898  1.00 98.20           O  
ATOM   1639  CG  LYS A 208     -26.412   3.714  21.717  1.00 98.20           C  
ATOM   1640  CD  LYS A 208     -26.265   2.265  21.269  1.00 98.20           C  
ATOM   1641  CE  LYS A 208     -27.367   1.386  21.846  1.00 98.20           C  
ATOM   1642  NZ  LYS A 208     -27.281  -0.015  21.337  1.00 98.20           N  
ATOM   1643  N   ASP A 209     -24.095   5.999  23.846  1.00 97.16           N  
ATOM   1644  CA  ASP A 209     -23.919   6.116  25.290  1.00 97.16           C  
ATOM   1645  C   ASP A 209     -24.353   7.493  25.787  1.00 97.16           C  
ATOM   1646  CB  ASP A 209     -22.462   5.853  25.676  1.00 97.16           C  
ATOM   1647  O   ASP A 209     -24.962   7.611  26.852  1.00 97.16           O  
ATOM   1648  CG  ASP A 209     -22.069   4.392  25.549  1.00 97.16           C  
ATOM   1649  OD1 ASP A 209     -22.960   3.534  25.371  1.00 97.16           O  
ATOM   1650  OD2 ASP A 209     -20.857   4.095  25.629  1.00 97.16           O  
ATOM   1651  N   ILE A 210     -24.050   8.527  25.026  1.00 98.17           N  
ATOM   1652  CA  ILE A 210     -24.458   9.880  25.389  1.00 98.17           C  
ATOM   1653  C   ILE A 210     -25.982   9.978  25.382  1.00 98.17           C  
ATOM   1654  CB  ILE A 210     -23.849  10.930  24.433  1.00 98.17           C  
ATOM   1655  O   ILE A 210     -26.576  10.565  26.290  1.00 98.17           O  
ATOM   1656  CG1 ILE A 210     -22.338  11.050  24.665  1.00 98.17           C  
ATOM   1657  CG2 ILE A 210     -24.540  12.285  24.609  1.00 98.17           C  
ATOM   1658  CD1 ILE A 210     -21.619  11.905  23.630  1.00 98.17           C  
ATOM   1659  N   GLU A 211     -26.590   9.439  24.361  1.00 97.98           N  
ATOM   1660  CA  GLU A 211     -28.048   9.429  24.293  1.00 97.98           C  
ATOM   1661  C   GLU A 211     -28.651   8.676  25.476  1.00 97.98           C  
ATOM   1662  CB  GLU A 211     -28.521   8.806  22.977  1.00 97.98           C  
ATOM   1663  O   GLU A 211     -29.638   9.122  26.064  1.00 97.98           O  
ATOM   1664  CG  GLU A 211     -28.241   9.667  21.754  1.00 97.98           C  
ATOM   1665  CD  GLU A 211     -28.568   8.971  20.442  1.00 97.98           C  
ATOM   1666  OE1 GLU A 211     -28.219   9.509  19.367  1.00 97.98           O  
ATOM   1667  OE2 GLU A 211     -29.178   7.880  20.491  1.00 97.98           O  
ATOM   1668  N   GLU A 212     -28.096   7.493  25.781  1.00 97.75           N  
ATOM   1669  CA  GLU A 212     -28.561   6.717  26.927  1.00 97.75           C  
ATOM   1670  C   GLU A 212     -28.387   7.495  28.228  1.00 97.75           C  
ATOM   1671  CB  GLU A 212     -27.816   5.382  27.009  1.00 97.75           C  
ATOM   1672  O   GLU A 212     -29.273   7.486  29.086  1.00 97.75           O  
ATOM   1673  CG  GLU A 212     -28.201   4.394  25.917  1.00 97.75           C  
ATOM   1674  CD  GLU A 212     -27.381   3.114  25.950  1.00 97.75           C  
ATOM   1675  OE1 GLU A 212     -27.541   2.268  25.041  1.00 97.75           O  
ATOM   1676  OE2 GLU A 212     -26.572   2.957  26.891  1.00 97.75           O  
ATOM   1677  N   ALA A 213     -27.263   8.137  28.419  1.00 97.11           N  
ATOM   1678  CA  ALA A 213     -27.009   8.962  29.597  1.00 97.11           C  
ATOM   1679  C   ALA A 213     -27.978  10.140  29.661  1.00 97.11           C  
ATOM   1680  CB  ALA A 213     -25.567   9.463  29.595  1.00 97.11           C  
ATOM   1681  O   ALA A 213     -28.455  10.501  30.740  1.00 97.11           O  
ATOM   1682  N   SER A 214     -28.233  10.743  28.516  1.00 98.27           N  
ATOM   1683  CA  SER A 214     -29.193  11.840  28.452  1.00 98.27           C  
ATOM   1684  C   SER A 214     -30.586  11.382  28.870  1.00 98.27           C  
ATOM   1685  CB  SER A 214     -29.243  12.428  27.041  1.00 98.27           C  
ATOM   1686  O   SER A 214     -31.308  12.114  29.550  1.00 98.27           O  
ATOM   1687  OG  SER A 214     -29.871  11.528  26.143  1.00 98.27           O  
ATOM   1688  N   LEU A 215     -31.007  10.217  28.440  1.00 98.10           N  
ATOM   1689  CA  LEU A 215     -32.292   9.656  28.842  1.00 98.10           C  
ATOM   1690  C   LEU A 215     -32.344   9.442  30.351  1.00 98.10           C  
ATOM   1691  CB  LEU A 215     -32.549   8.332  28.118  1.00 98.10           C  
ATOM   1692  O   LEU A 215     -33.349   9.754  30.993  1.00 98.10           O  
ATOM   1693  CG  LEU A 215     -33.938   7.718  28.300  1.00 98.10           C  
ATOM   1694  CD1 LEU A 215     -34.722   7.784  26.993  1.00 98.10           C  
ATOM   1695  CD2 LEU A 215     -33.827   6.279  28.790  1.00 98.10           C  
ATOM   1696  N   VAL A 216     -31.269   8.846  30.936  1.00 98.11           N  
ATOM   1697  CA  VAL A 216     -31.184   8.621  32.375  1.00 98.11           C  
ATOM   1698  C   VAL A 216     -31.239   9.957  33.112  1.00 98.11           C  
ATOM   1699  CB  VAL A 216     -29.895   7.856  32.755  1.00 98.11           C  
ATOM   1700  O   VAL A 216     -31.896  10.074  34.149  1.00 98.11           O  
ATOM   1701  CG1 VAL A 216     -29.709   7.833  34.271  1.00 98.11           C  
ATOM   1702  CG2 VAL A 216     -29.935   6.435  32.196  1.00 98.11           C  
ATOM   1703  N   LYS A 217     -30.588  10.966  32.632  1.00 98.09           N  
ATOM   1704  CA  LYS A 217     -30.623  12.293  33.239  1.00 98.09           C  
ATOM   1705  C   LYS A 217     -32.048  12.838  33.288  1.00 98.09           C  
ATOM   1706  CB  LYS A 217     -29.719  13.259  32.471  1.00 98.09           C  
ATOM   1707  O   LYS A 217     -32.472  13.390  34.305  1.00 98.09           O  
ATOM   1708  CG  LYS A 217     -29.628  14.646  33.090  1.00 98.09           C  
ATOM   1709  CD  LYS A 217     -28.799  15.589  32.228  1.00 98.09           C  
ATOM   1710  CE  LYS A 217     -28.853  17.019  32.750  1.00 98.09           C  
ATOM   1711  NZ  LYS A 217     -28.136  17.966  31.846  1.00 98.09           N  
ATOM   1712  N   VAL A 218     -32.758  12.720  32.149  1.00 98.35           N  
ATOM   1713  CA  VAL A 218     -34.138  13.189  32.079  1.00 98.35           C  
ATOM   1714  C   VAL A 218     -34.990  12.443  33.102  1.00 98.35           C  
ATOM   1715  CB  VAL A 218     -34.727  13.009  30.661  1.00 98.35           C  
ATOM   1716  O   VAL A 218     -35.819  13.047  33.788  1.00 98.35           O  
ATOM   1717  CG1 VAL A 218     -36.231  13.274  30.664  1.00 98.35           C  
ATOM   1718  CG2 VAL A 218     -34.021  13.932  29.670  1.00 98.35           C  
ATOM   1719  N   GLU A 219     -34.835  11.161  33.250  1.00 98.16           N  
ATOM   1720  CA  GLU A 219     -35.583  10.363  34.216  1.00 98.16           C  
ATOM   1721  C   GLU A 219     -35.289  10.807  35.646  1.00 98.16           C  
ATOM   1722  CB  GLU A 219     -35.259   8.876  34.050  1.00 98.16           C  
ATOM   1723  O   GLU A 219     -36.199  10.898  36.472  1.00 98.16           O  
ATOM   1724  CG  GLU A 219     -35.839   8.257  32.786  1.00 98.16           C  
ATOM   1725  CD  GLU A 219     -35.413   6.813  32.575  1.00 98.16           C  
ATOM   1726  OE1 GLU A 219     -35.835   6.196  31.571  1.00 98.16           O  
ATOM   1727  OE2 GLU A 219     -34.653   6.293  33.422  1.00 98.16           O  
ATOM   1728  N   LEU A 220     -34.022  11.031  35.926  1.00 97.39           N  
ATOM   1729  CA  LEU A 220     -33.630  11.499  37.251  1.00 97.39           C  
ATOM   1730  C   LEU A 220     -34.188  12.893  37.522  1.00 97.39           C  
ATOM   1731  CB  LEU A 220     -32.105  11.512  37.387  1.00 97.39           C  
ATOM   1732  O   LEU A 220     -34.596  13.195  38.645  1.00 97.39           O  
ATOM   1733  CG  LEU A 220     -31.426  10.148  37.526  1.00 97.39           C  
ATOM   1734  CD1 LEU A 220     -29.910  10.310  37.530  1.00 97.39           C  
ATOM   1735  CD2 LEU A 220     -31.897   9.443  38.794  1.00 97.39           C  
ATOM   1736  N   ASP A 221     -34.179  13.720  36.504  1.00 98.20           N  
ATOM   1737  CA  ASP A 221     -34.772  15.047  36.637  1.00 98.20           C  
ATOM   1738  C   ASP A 221     -36.261  14.953  36.962  1.00 98.20           C  
ATOM   1739  CB  ASP A 221     -34.564  15.859  35.356  1.00 98.20           C  
ATOM   1740  O   ASP A 221     -36.773  15.719  37.781  1.00 98.20           O  
ATOM   1741  CG  ASP A 221     -33.169  16.449  35.249  1.00 98.20           C  
ATOM   1742  OD1 ASP A 221     -32.460  16.531  36.275  1.00 98.20           O  
ATOM   1743  OD2 ASP A 221     -32.775  16.838  34.128  1.00 98.20           O  
ATOM   1744  N   LYS A 222     -36.966  14.071  36.327  1.00 98.25           N  
ATOM   1745  CA  LYS A 222     -38.377  13.845  36.631  1.00 98.25           C  
ATOM   1746  C   LYS A 222     -38.562  13.396  38.077  1.00 98.25           C  
ATOM   1747  CB  LYS A 222     -38.972  12.807  35.679  1.00 98.25           C  
ATOM   1748  O   LYS A 222     -39.495  13.833  38.754  1.00 98.25           O  
ATOM   1749  CG  LYS A 222     -39.163  13.310  34.256  1.00 98.25           C  
ATOM   1750  CD  LYS A 222     -39.773  12.238  33.361  1.00 98.25           C  
ATOM   1751  CE  LYS A 222     -39.913  12.722  31.924  1.00 98.25           C  
ATOM   1752  NZ  LYS A 222     -40.369  11.629  31.014  1.00 98.25           N  
ATOM   1753  N   LYS A 223     -37.687  12.500  38.557  1.00 98.07           N  
ATOM   1754  CA  LYS A 223     -37.737  12.020  39.935  1.00 98.07           C  
ATOM   1755  C   LYS A 223     -37.471  13.153  40.922  1.00 98.07           C  
ATOM   1756  CB  LYS A 223     -36.727  10.891  40.148  1.00 98.07           C  
ATOM   1757  O   LYS A 223     -38.148  13.262  41.947  1.00 98.07           O  
ATOM   1758  CG  LYS A 223     -36.813  10.234  41.518  1.00 98.07           C  
ATOM   1759  CD  LYS A 223     -38.128   9.487  41.698  1.00 98.07           C  
ATOM   1760  CE  LYS A 223     -38.190   8.782  43.047  1.00 98.07           C  
ATOM   1761  NZ  LYS A 223     -39.539   8.193  43.301  1.00 98.07           N  
ATOM   1762  N   VAL A 224     -36.489  13.969  40.568  1.00 98.05           N  
ATOM   1763  CA  VAL A 224     -36.169  15.113  41.415  1.00 98.05           C  
ATOM   1764  C   VAL A 224     -37.369  16.055  41.486  1.00 98.05           C  
ATOM   1765  CB  VAL A 224     -34.926  15.871  40.899  1.00 98.05           C  
ATOM   1766  O   VAL A 224     -37.727  16.535  42.564  1.00 98.05           O  
ATOM   1767  CG1 VAL A 224     -34.791  17.225  41.594  1.00 98.05           C  
ATOM   1768  CG2 VAL A 224     -33.666  15.033  41.106  1.00 98.05           C  
ATOM   1769  N   GLN A 225     -37.960  16.342  40.316  1.00 98.09           N  
ATOM   1770  CA  GLN A 225     -39.141  17.198  40.270  1.00 98.09           C  
ATOM   1771  C   GLN A 225     -40.287  16.598  41.080  1.00 98.09           C  
ATOM   1772  CB  GLN A 225     -39.584  17.427  38.824  1.00 98.09           C  
ATOM   1773  O   GLN A 225     -40.980  17.312  41.808  1.00 98.09           O  
ATOM   1774  CG  GLN A 225     -40.671  18.481  38.674  1.00 98.09           C  
ATOM   1775  CD  GLN A 225     -40.224  19.856  39.134  1.00 98.09           C  
ATOM   1776  NE2 GLN A 225     -41.153  20.628  39.686  1.00 98.09           N  
ATOM   1777  OE1 GLN A 225     -39.052  20.221  38.994  1.00 98.09           O  
ATOM   1778  N   SER A 226     -40.560  15.325  40.920  1.00 98.11           N  
ATOM   1779  CA  SER A 226     -41.598  14.634  41.678  1.00 98.11           C  
ATOM   1780  C   SER A 226     -41.352  14.743  43.179  1.00 98.11           C  
ATOM   1781  CB  SER A 226     -41.670  13.162  41.270  1.00 98.11           C  
ATOM   1782  O   SER A 226     -42.286  14.962  43.952  1.00 98.11           O  
ATOM   1783  OG  SER A 226     -42.454  12.423  42.191  1.00 98.11           O  
ATOM   1784  N   LEU A 227     -40.131  14.560  43.670  1.00 97.67           N  
ATOM   1785  CA  LEU A 227     -39.777  14.664  45.081  1.00 97.67           C  
ATOM   1786  C   LEU A 227     -39.931  16.099  45.575  1.00 97.67           C  
ATOM   1787  CB  LEU A 227     -38.341  14.184  45.311  1.00 97.67           C  
ATOM   1788  O   LEU A 227     -40.383  16.327  46.700  1.00 97.67           O  
ATOM   1789  CG  LEU A 227     -38.105  12.677  45.205  1.00 97.67           C  
ATOM   1790  CD1 LEU A 227     -36.616  12.365  45.309  1.00 97.67           C  
ATOM   1791  CD2 LEU A 227     -38.889  11.935  46.282  1.00 97.67           C  
ATOM   1792  N   GLN A 228     -39.536  17.057  44.735  1.00 98.26           N  
ATOM   1793  CA  GLN A 228     -39.736  18.460  45.085  1.00 98.26           C  
ATOM   1794  C   GLN A 228     -41.219  18.778  45.253  1.00 98.26           C  
ATOM   1795  CB  GLN A 228     -39.121  19.372  44.023  1.00 98.26           C  
ATOM   1796  O   GLN A 228     -41.601  19.521  46.160  1.00 98.26           O  
ATOM   1797  CG  GLN A 228     -37.600  19.439  44.076  1.00 98.26           C  
ATOM   1798  CD  GLN A 228     -37.011  20.291  42.968  1.00 98.26           C  
ATOM   1799  NE2 GLN A 228     -35.759  20.701  43.137  1.00 98.26           N  
ATOM   1800  OE1 GLN A 228     -37.676  20.579  41.967  1.00 98.26           O  
ATOM   1801  N   ASP A 229     -42.075  18.303  44.305  1.00 98.04           N  
ATOM   1802  CA  ASP A 229     -43.519  18.485  44.411  1.00 98.04           C  
ATOM   1803  C   ASP A 229     -44.062  17.839  45.684  1.00 98.04           C  
ATOM   1804  CB  ASP A 229     -44.225  17.903  43.184  1.00 98.04           C  
ATOM   1805  O   ASP A 229     -44.943  18.396  46.341  1.00 98.04           O  
ATOM   1806  CG  ASP A 229     -43.961  18.697  41.916  1.00 98.04           C  
ATOM   1807  OD1 ASP A 229     -43.471  19.843  42.005  1.00 98.04           O  
ATOM   1808  OD2 ASP A 229     -44.248  18.172  40.819  1.00 98.04           O  
ATOM   1809  N   GLU A 230     -43.540  16.674  46.019  1.00 97.72           N  
ATOM   1810  CA  GLU A 230     -43.952  15.976  47.234  1.00 97.72           C  
ATOM   1811  C   GLU A 230     -43.578  16.772  48.481  1.00 97.72           C  
ATOM   1812  CB  GLU A 230     -43.324  14.582  47.292  1.00 97.72           C  
ATOM   1813  O   GLU A 230     -44.371  16.876  49.419  1.00 97.72           O  
ATOM   1814  CG  GLU A 230     -43.799  13.742  48.469  1.00 97.72           C  
ATOM   1815  CD  GLU A 230     -43.213  12.339  48.481  1.00 97.72           C  
ATOM   1816  OE1 GLU A 230     -43.463  11.585  49.448  1.00 97.72           O  
ATOM   1817  OE2 GLU A 230     -42.496  11.992  47.516  1.00 97.72           O  
ATOM   1818  N   VAL A 231     -42.350  17.290  48.516  1.00 97.29           N  
ATOM   1819  CA  VAL A 231     -41.891  18.098  49.642  1.00 97.29           C  
ATOM   1820  C   VAL A 231     -42.762  19.345  49.773  1.00 97.29           C  
ATOM   1821  CB  VAL A 231     -40.407  18.498  49.485  1.00 97.29           C  
ATOM   1822  O   VAL A 231     -43.160  19.718  50.879  1.00 97.29           O  
ATOM   1823  CG1 VAL A 231     -40.025  19.566  50.509  1.00 97.29           C  
ATOM   1824  CG2 VAL A 231     -39.506  17.272  49.626  1.00 97.29           C  
ATOM   1825  N   ALA A 232     -42.985  19.984  48.644  1.00 97.53           N  
ATOM   1826  CA  ALA A 232     -43.839  21.169  48.652  1.00 97.53           C  
ATOM   1827  C   ALA A 232     -45.234  20.836  49.173  1.00 97.53           C  
ATOM   1828  CB  ALA A 232     -43.927  21.770  47.251  1.00 97.53           C  
ATOM   1829  O   ALA A 232     -45.819  21.608  49.936  1.00 97.53           O  
ATOM   1830  N   PHE A 233     -45.763  19.736  48.674  1.00 98.16           N  
ATOM   1831  CA  PHE A 233     -47.070  19.276  49.129  1.00 98.16           C  
ATOM   1832  C   PHE A 233     -47.072  19.056  50.637  1.00 98.16           C  
ATOM   1833  CB  PHE A 233     -47.466  17.983  48.409  1.00 98.16           C  
ATOM   1834  O   PHE A 233     -48.003  19.474  51.329  1.00 98.16           O  
ATOM   1835  CG  PHE A 233     -48.734  17.362  48.930  1.00 98.16           C  
ATOM   1836  CD1 PHE A 233     -48.687  16.287  49.810  1.00 98.16           C  
ATOM   1837  CD2 PHE A 233     -49.973  17.854  48.541  1.00 98.16           C  
ATOM   1838  CE1 PHE A 233     -49.858  15.710  50.294  1.00 98.16           C  
ATOM   1839  CE2 PHE A 233     -51.148  17.283  49.021  1.00 98.16           C  
ATOM   1840  CZ  PHE A 233     -51.088  16.210  49.897  1.00 98.16           C  
ATOM   1841  N   LEU A 234     -46.087  18.398  51.241  1.00 97.92           N  
ATOM   1842  CA  LEU A 234     -45.975  18.118  52.668  1.00 97.92           C  
ATOM   1843  C   LEU A 234     -45.829  19.410  53.465  1.00 97.92           C  
ATOM   1844  CB  LEU A 234     -44.782  17.198  52.942  1.00 97.92           C  
ATOM   1845  O   LEU A 234     -46.420  19.553  54.538  1.00 97.92           O  
ATOM   1846  CG  LEU A 234     -44.948  15.733  52.535  1.00 97.92           C  
ATOM   1847  CD1 LEU A 234     -43.627  14.987  52.688  1.00 97.92           C  
ATOM   1848  CD2 LEU A 234     -46.042  15.069  53.364  1.00 97.92           C  
ATOM   1849  N   ARG A 235     -45.075  20.367  53.013  1.00 97.62           N  
ATOM   1850  CA  ARG A 235     -44.917  21.657  53.677  1.00 97.62           C  
ATOM   1851  C   ARG A 235     -46.243  22.407  53.738  1.00 97.62           C  
ATOM   1852  CB  ARG A 235     -43.866  22.506  52.959  1.00 97.62           C  
ATOM   1853  O   ARG A 235     -46.583  22.995  54.766  1.00 97.62           O  
ATOM   1854  CG  ARG A 235     -42.436  22.053  53.204  1.00 97.62           C  
ATOM   1855  CD  ARG A 235     -41.429  22.977  52.533  1.00 97.62           C  
ATOM   1856  NE  ARG A 235     -40.056  22.537  52.765  1.00 97.62           N  
ATOM   1857  NH1 ARG A 235     -39.085  24.243  51.547  1.00 97.62           N  
ATOM   1858  NH2 ARG A 235     -37.772  22.664  52.565  1.00 97.62           N  
ATOM   1859  CZ  ARG A 235     -38.974  23.149  52.292  1.00 97.62           C  
ATOM   1860  N   SER A 236     -46.937  22.458  52.598  1.00 97.73           N  
ATOM   1861  CA  SER A 236     -48.245  23.105  52.546  1.00 97.73           C  
ATOM   1862  C   SER A 236     -49.235  22.427  53.488  1.00 97.73           C  
ATOM   1863  CB  SER A 236     -48.794  23.089  51.119  1.00 97.73           C  
ATOM   1864  O   SER A 236     -50.019  23.099  54.160  1.00 97.73           O  
ATOM   1865  OG  SER A 236     -50.115  23.602  51.082  1.00 97.73           O  
ATOM   1866  N   ASN A 237     -49.156  21.103  53.452  1.00 97.85           N  
ATOM   1867  CA  ASN A 237     -50.007  20.341  54.360  1.00 97.85           C  
ATOM   1868  C   ASN A 237     -49.701  20.667  55.820  1.00 97.85           C  
ATOM   1869  CB  ASN A 237     -49.853  18.840  54.108  1.00 97.85           C  
ATOM   1870  O   ASN A 237     -50.616  20.860  56.622  1.00 97.85           O  
ATOM   1871  CG  ASN A 237     -50.856  18.011  54.886  1.00 97.85           C  
ATOM   1872  ND2 ASN A 237     -50.386  16.928  55.493  1.00 97.85           N  
ATOM   1873  OD1 ASN A 237     -52.043  18.342  54.941  1.00 97.85           O  
ATOM   1874  N   HIS A 238     -48.441  20.755  56.217  1.00 96.83           N  
ATOM   1875  CA  HIS A 238     -48.037  21.089  57.578  1.00 96.83           C  
ATOM   1876  C   HIS A 238     -48.420  22.523  57.931  1.00 96.83           C  
ATOM   1877  CB  HIS A 238     -46.531  20.890  57.754  1.00 96.83           C  
ATOM   1878  O   HIS A 238     -48.840  22.798  59.057  1.00 96.83           O  
ATOM   1879  CG  HIS A 238     -46.116  19.454  57.797  1.00 96.83           C  
ATOM   1880  CD2 HIS A 238     -45.066  18.814  57.231  1.00 96.83           C  
ATOM   1881  ND1 HIS A 238     -46.825  18.495  58.489  1.00 96.83           N  
ATOM   1882  CE1 HIS A 238     -46.226  17.325  58.346  1.00 96.83           C  
ATOM   1883  NE2 HIS A 238     -45.157  17.491  57.587  1.00 96.83           N  
ATOM   1884  N   GLU A 239     -48.200  23.389  57.022  1.00 96.78           N  
ATOM   1885  CA  GLU A 239     -48.603  24.778  57.225  1.00 96.78           C  
ATOM   1886  C   GLU A 239     -50.099  24.882  57.508  1.00 96.78           C  
ATOM   1887  CB  GLU A 239     -48.238  25.628  56.006  1.00 96.78           C  
ATOM   1888  O   GLU A 239     -50.519  25.641  58.384  1.00 96.78           O  
ATOM   1889  CG  GLU A 239     -48.513  27.113  56.186  1.00 96.78           C  
ATOM   1890  CD  GLU A 239     -47.843  27.980  55.133  1.00 96.78           C  
ATOM   1891  OE1 GLU A 239     -47.729  29.210  55.341  1.00 96.78           O  
ATOM   1892  OE2 GLU A 239     -47.429  27.426  54.090  1.00 96.78           O  
ATOM   1893  N   GLU A 240     -50.890  24.153  56.749  1.00 96.51           N  
ATOM   1894  CA  GLU A 240     -52.335  24.130  56.952  1.00 96.51           C  
ATOM   1895  C   GLU A 240     -52.693  23.528  58.308  1.00 96.51           C  
ATOM   1896  CB  GLU A 240     -53.023  23.347  55.831  1.00 96.51           C  
ATOM   1897  O   GLU A 240     -53.588  24.023  58.996  1.00 96.51           O  
ATOM   1898  CG  GLU A 240     -54.543  23.407  55.881  1.00 96.51           C  
ATOM   1899  CD  GLU A 240     -55.212  22.631  54.758  1.00 96.51           C  
ATOM   1900  OE1 GLU A 240     -56.461  22.548  54.738  1.00 96.51           O  
ATOM   1901  OE2 GLU A 240     -54.481  22.099  53.893  1.00 96.51           O  
ATOM   1902  N   GLU A 241     -52.073  22.430  58.718  1.00 96.04           N  
ATOM   1903  CA  GLU A 241     -52.300  21.808  60.019  1.00 96.04           C  
ATOM   1904  C   GLU A 241     -51.937  22.760  61.156  1.00 96.04           C  
ATOM   1905  CB  GLU A 241     -51.497  20.511  60.142  1.00 96.04           C  
ATOM   1906  O   GLU A 241     -52.644  22.830  62.163  1.00 96.04           O  
ATOM   1907  CG  GLU A 241     -52.018  19.380  59.268  1.00 96.04           C  
ATOM   1908  CD  GLU A 241     -51.189  18.110  59.373  1.00 96.04           C  
ATOM   1909  OE1 GLU A 241     -51.549  17.095  58.734  1.00 96.04           O  
ATOM   1910  OE2 GLU A 241     -50.171  18.129  60.101  1.00 96.04           O  
ATOM   1911  N   VAL A 242     -50.788  23.468  61.041  1.00 95.94           N  
ATOM   1912  CA  VAL A 242     -50.364  24.447  62.036  1.00 95.94           C  
ATOM   1913  C   VAL A 242     -51.378  25.587  62.104  1.00 95.94           C  
ATOM   1914  CB  VAL A 242     -48.957  25.003  61.722  1.00 95.94           C  
ATOM   1915  O   VAL A 242     -51.727  26.051  63.192  1.00 95.94           O  
ATOM   1916  CG1 VAL A 242     -48.636  26.198  62.618  1.00 95.94           C  
ATOM   1917  CG2 VAL A 242     -47.903  23.910  61.885  1.00 95.94           C  
ATOM   1918  N   ALA A 243     -51.783  26.084  60.928  1.00 95.33           N  
ATOM   1919  CA  ALA A 243     -52.791  27.140  60.882  1.00 95.33           C  
ATOM   1920  C   ALA A 243     -54.071  26.707  61.592  1.00 95.33           C  
ATOM   1921  CB  ALA A 243     -53.093  27.524  59.436  1.00 95.33           C  
ATOM   1922  O   ALA A 243     -54.680  27.494  62.320  1.00 95.33           O  
ATOM   1923  N   ASP A 244     -54.527  25.476  61.320  1.00 95.45           N  
ATOM   1924  CA  ASP A 244     -55.717  24.936  61.969  1.00 95.45           C  
ATOM   1925  C   ASP A 244     -55.535  24.870  63.484  1.00 95.45           C  
ATOM   1926  CB  ASP A 244     -56.047  23.547  61.418  1.00 95.45           C  
ATOM   1927  O   ASP A 244     -56.456  25.187  64.240  1.00 95.45           O  
ATOM   1928  CG  ASP A 244     -56.631  23.589  60.017  1.00 95.45           C  
ATOM   1929  OD1 ASP A 244     -57.040  24.677  59.559  1.00 95.45           O  
ATOM   1930  OD2 ASP A 244     -56.687  22.522  59.367  1.00 95.45           O  
ATOM   1931  N   LEU A 245     -54.381  24.392  64.034  1.00 93.42           N  
ATOM   1932  CA  LEU A 245     -54.086  24.312  65.460  1.00 93.42           C  
ATOM   1933  C   LEU A 245     -54.037  25.703  66.084  1.00 93.42           C  
ATOM   1934  CB  LEU A 245     -52.758  23.588  65.694  1.00 93.42           C  
ATOM   1935  O   LEU A 245     -54.544  25.912  67.188  1.00 93.42           O  
ATOM   1936  CG  LEU A 245     -52.756  22.079  65.445  1.00 93.42           C  
ATOM   1937  CD1 LEU A 245     -51.336  21.529  65.537  1.00 93.42           C  
ATOM   1938  CD2 LEU A 245     -53.674  21.372  66.437  1.00 93.42           C  
ATOM   1939  N   LEU A 246     -53.403  26.705  65.415  1.00 93.32           N  
ATOM   1940  CA  LEU A 246     -53.349  28.077  65.908  1.00 93.32           C  
ATOM   1941  C   LEU A 246     -54.747  28.680  65.988  1.00 93.32           C  
ATOM   1942  CB  LEU A 246     -52.460  28.936  65.006  1.00 93.32           C  
ATOM   1943  O   LEU A 246     -55.055  29.422  66.924  1.00 93.32           O  
ATOM   1944  CG  LEU A 246     -50.951  28.746  65.162  1.00 93.32           C  
ATOM   1945  CD1 LEU A 246     -50.205  29.510  64.072  1.00 93.32           C  
ATOM   1946  CD2 LEU A 246     -50.494  29.195  66.545  1.00 93.32           C  
ATOM   1947  N   ALA A 247     -55.573  28.478  64.954  1.00 91.16           N  
ATOM   1948  CA  ALA A 247     -56.962  28.930  64.964  1.00 91.16           C  
ATOM   1949  C   ALA A 247     -57.723  28.336  66.145  1.00 91.16           C  
ATOM   1950  CB  ALA A 247     -57.651  28.563  63.652  1.00 91.16           C  
ATOM   1951  O   ALA A 247     -58.539  29.017  66.771  1.00 91.16           O  
ATOM   1952  N   GLN A 248     -57.498  26.946  66.356  1.00 91.32           N  
ATOM   1953  CA  GLN A 248     -58.127  26.258  67.479  1.00 91.32           C  
ATOM   1954  C   GLN A 248     -57.694  26.869  68.809  1.00 91.32           C  
ATOM   1955  CB  GLN A 248     -57.791  24.766  67.452  1.00 91.32           C  
ATOM   1956  O   GLN A 248     -58.504  27.005  69.728  1.00 91.32           O  
ATOM   1957  CG  GLN A 248     -58.701  23.916  68.327  1.00 91.32           C  
ATOM   1958  CD  GLN A 248     -58.627  22.438  67.990  1.00 91.32           C  
ATOM   1959  NE2 GLN A 248     -59.549  21.657  68.542  1.00 91.32           N  
ATOM   1960  OE1 GLN A 248     -57.749  22.003  67.238  1.00 91.32           O  
ATOM   1961  N   ILE A 249     -56.449  27.261  69.019  1.00 87.05           N  
ATOM   1962  CA  ILE A 249     -55.911  27.869  70.231  1.00 87.05           C  
ATOM   1963  C   ILE A 249     -56.487  29.272  70.404  1.00 87.05           C  
ATOM   1964  CB  ILE A 249     -54.367  27.923  70.198  1.00 87.05           C  
ATOM   1965  O   ILE A 249     -56.848  29.669  71.514  1.00 87.05           O  
ATOM   1966  CG1 ILE A 249     -53.781  26.508  70.257  1.00 87.05           C  
ATOM   1967  CG2 ILE A 249     -53.832  28.785  71.345  1.00 87.05           C  
ATOM   1968  CD1 ILE A 249     -52.273  26.453  70.057  1.00 87.05           C  
ATOM   1969  N   GLN A 250     -56.469  30.160  69.341  1.00 85.64           N  
ATOM   1970  CA  GLN A 250     -57.039  31.503  69.390  1.00 85.64           C  
ATOM   1971  C   GLN A 250     -58.519  31.460  69.759  1.00 85.64           C  
ATOM   1972  CB  GLN A 250     -56.853  32.214  68.049  1.00 85.64           C  
ATOM   1973  O   GLN A 250     -59.010  32.333  70.477  1.00 85.64           O  
ATOM   1974  CG  GLN A 250     -55.426  32.681  67.793  1.00 85.64           C  
ATOM   1975  CD  GLN A 250     -55.262  33.355  66.443  1.00 85.64           C  
ATOM   1976  NE2 GLN A 250     -54.055  33.832  66.162  1.00 85.64           N  
ATOM   1977  OE1 GLN A 250     -56.213  33.444  65.660  1.00 85.64           O  
ATOM   1978  N   ALA A 251     -59.194  30.510  69.101  1.00 80.72           N  
ATOM   1979  CA  ALA A 251     -60.602  30.331  69.448  1.00 80.72           C  
ATOM   1980  C   ALA A 251     -60.762  29.963  70.920  1.00 80.72           C  
ATOM   1981  CB  ALA A 251     -61.236  29.260  68.563  1.00 80.72           C  
ATOM   1982  O   ALA A 251     -61.773  30.295  71.543  1.00 80.72           O  
ATOM   1983  N   SER A 252     -59.657  29.315  71.556  1.00 77.33           N  
ATOM   1984  CA  SER A 252     -59.713  28.907  72.956  1.00 77.33           C  
ATOM   1985  C   SER A 252     -59.365  30.066  73.885  1.00 77.33           C  
ATOM   1986  CB  SER A 252     -58.763  27.736  73.212  1.00 77.33           C  
ATOM   1987  O   SER A 252     -59.827  30.114  75.026  1.00 77.33           O  
ATOM   1988  OG  SER A 252     -57.424  28.104  72.930  1.00 77.33           O  
ATOM   1989  N   HIS A 253     -58.539  31.231  73.488  1.00 58.31           N  
ATOM   1990  CA  HIS A 253     -58.142  32.352  74.333  1.00 58.31           C  
ATOM   1991  C   HIS A 253     -59.146  33.495  74.238  1.00 58.31           C  
ATOM   1992  CB  HIS A 253     -56.746  32.845  73.947  1.00 58.31           C  
ATOM   1993  O   HIS A 253     -58.793  34.657  74.454  1.00 58.31           O  
ATOM   1994  CG  HIS A 253     -55.638  32.091  74.610  1.00 58.31           C  
ATOM   1995  CD2 HIS A 253     -54.774  31.169  74.123  1.00 58.31           C  
ATOM   1996  ND1 HIS A 253     -55.323  32.251  75.942  1.00 58.31           N  
ATOM   1997  CE1 HIS A 253     -54.309  31.458  76.246  1.00 58.31           C  
ATOM   1998  NE2 HIS A 253     -53.957  30.791  75.160  1.00 58.31           N  
ATOM   1999  N   ILE A 254     -60.451  33.496  74.223  1.00 49.04           N  
ATOM   2000  CA  ILE A 254     -61.460  34.496  74.555  1.00 49.04           C  
ATOM   2001  C   ILE A 254     -61.659  34.547  76.068  1.00 49.04           C  
ATOM   2002  CB  ILE A 254     -62.802  34.201  73.848  1.00 49.04           C  
ATOM   2003  O   ILE A 254     -61.791  33.507  76.718  1.00 49.04           O  
ATOM   2004  CG1 ILE A 254     -62.722  34.589  72.367  1.00 49.04           C  
ATOM   2005  CG2 ILE A 254     -63.952  34.933  74.545  1.00 49.04           C  
ATOM   2006  CD1 ILE A 254     -63.743  33.883  71.486  1.00 49.04           C  
ATOM   2007  N   THR A 255     -61.048  35.712  76.775  1.00 43.55           N  
ATOM   2008  CA  THR A 255     -61.326  36.750  77.762  1.00 43.55           C  
ATOM   2009  C   THR A 255     -62.673  36.508  78.438  1.00 43.55           C  
ATOM   2010  CB  THR A 255     -61.316  38.149  77.118  1.00 43.55           C  
ATOM   2011  O   THR A 255     -63.664  36.210  77.769  1.00 43.55           O  
ATOM   2012  CG2 THR A 255     -59.890  38.655  76.925  1.00 43.55           C  
ATOM   2013  OG1 THR A 255     -61.966  38.087  75.843  1.00 43.55           O  
ATOM   2014  N   VAL A 256     -62.680  35.890  79.684  1.00 40.24           N  
ATOM   2015  CA  VAL A 256     -63.325  35.917  80.992  1.00 40.24           C  
ATOM   2016  C   VAL A 256     -63.790  37.336  81.310  1.00 40.24           C  
ATOM   2017  CB  VAL A 256     -62.379  35.405  82.102  1.00 40.24           C  
ATOM   2018  O   VAL A 256     -62.971  38.249  81.444  1.00 40.24           O  
ATOM   2019  CG1 VAL A 256     -63.036  35.538  83.475  1.00 40.24           C  
ATOM   2020  CG2 VAL A 256     -61.981  33.954  81.835  1.00 40.24           C  
ATOM   2021  N   GLU A 257     -64.918  37.959  80.661  1.00 34.22           N  
ATOM   2022  CA  GLU A 257     -65.910  38.906  81.160  1.00 34.22           C  
ATOM   2023  C   GLU A 257     -67.236  38.211  81.457  1.00 34.22           C  
ATOM   2024  CB  GLU A 257     -66.124  40.041  80.156  1.00 34.22           C  
ATOM   2025  O   GLU A 257     -67.718  37.412  80.651  1.00 34.22           O  
ATOM   2026  CG  GLU A 257     -64.938  40.986  80.033  1.00 34.22           C  
ATOM   2027  CD  GLU A 257     -65.288  42.305  79.362  1.00 34.22           C  
ATOM   2028  OE1 GLU A 257     -64.453  43.237  79.384  1.00 34.22           O  
ATOM   2029  OE2 GLU A 257     -66.406  42.406  78.811  1.00 34.22           O  
ATOM   2030  N   ARG A 258     -67.387  37.825  82.785  1.00 39.25           N  
ATOM   2031  CA  ARG A 258     -68.515  37.753  83.708  1.00 39.25           C  
ATOM   2032  C   ARG A 258     -69.752  38.417  83.113  1.00 39.25           C  
ATOM   2033  CB  ARG A 258     -68.160  38.410  85.044  1.00 39.25           C  
ATOM   2034  O   ARG A 258     -69.785  39.637  82.938  1.00 39.25           O  
ATOM   2035  CG  ARG A 258     -69.125  38.076  86.170  1.00 39.25           C  
ATOM   2036  CD  ARG A 258     -68.757  38.796  87.460  1.00 39.25           C  
ATOM   2037  NE  ARG A 258     -68.219  37.875  88.456  1.00 39.25           N  
ATOM   2038  NH1 ARG A 258     -67.972  39.474  90.104  1.00 39.25           N  
ATOM   2039  NH2 ARG A 258     -67.380  37.298  90.515  1.00 39.25           N  
ATOM   2040  CZ  ARG A 258     -67.858  38.218  89.690  1.00 39.25           C  
ATOM   2041  N   LYS A 259     -70.308  37.815  82.024  1.00 34.08           N  
ATOM   2042  CA  LYS A 259     -71.730  38.019  81.762  1.00 34.08           C  
ATOM   2043  C   LYS A 259     -72.486  36.693  81.769  1.00 34.08           C  
ATOM   2044  CB  LYS A 259     -71.933  38.731  80.424  1.00 34.08           C  
ATOM   2045  O   LYS A 259     -72.055  35.724  81.140  1.00 34.08           O  
ATOM   2046  CG  LYS A 259     -71.642  40.224  80.467  1.00 34.08           C  
ATOM   2047  CD  LYS A 259     -71.957  40.893  79.135  1.00 34.08           C  
ATOM   2048  CE  LYS A 259     -71.707  42.394  79.190  1.00 34.08           C  
ATOM   2049  NZ  LYS A 259     -71.848  43.029  77.845  1.00 34.08           N  
ATOM   2050  N   ASP A 260     -72.915  36.172  82.886  1.00 32.02           N  
ATOM   2051  CA  ASP A 260     -74.216  35.712  83.363  1.00 32.02           C  
ATOM   2052  C   ASP A 260     -75.304  35.968  82.323  1.00 32.02           C  
ATOM   2053  CB  ASP A 260     -74.577  36.397  84.683  1.00 32.02           C  
ATOM   2054  O   ASP A 260     -75.522  37.110  81.913  1.00 32.02           O  
ATOM   2055  CG  ASP A 260     -73.759  35.891  85.858  1.00 32.02           C  
ATOM   2056  OD1 ASP A 260     -73.241  34.755  85.796  1.00 32.02           O  
ATOM   2057  OD2 ASP A 260     -73.634  36.633  86.856  1.00 32.02           O  
ATOM   2058  N   TYR A 261     -75.596  34.959  81.345  1.00 39.66           N  
ATOM   2059  CA  TYR A 261     -76.972  34.493  81.214  1.00 39.66           C  
ATOM   2060  C   TYR A 261     -77.019  33.099  80.599  1.00 39.66           C  
ATOM   2061  CB  TYR A 261     -77.791  35.467  80.363  1.00 39.66           C  
ATOM   2062  O   TYR A 261     -76.442  32.863  79.535  1.00 39.66           O  
ATOM   2063  CG  TYR A 261     -77.971  36.825  80.998  1.00 39.66           C  
ATOM   2064  CD1 TYR A 261     -78.928  37.030  81.989  1.00 39.66           C  
ATOM   2065  CD2 TYR A 261     -77.186  37.904  80.608  1.00 39.66           C  
ATOM   2066  CE1 TYR A 261     -79.100  38.279  82.576  1.00 39.66           C  
ATOM   2067  CE2 TYR A 261     -77.349  39.158  81.187  1.00 39.66           C  
ATOM   2068  OH  TYR A 261     -78.471  40.575  82.747  1.00 39.66           O  
ATOM   2069  CZ  TYR A 261     -78.306  39.336  82.169  1.00 39.66           C  
ATOM   2070  N   LEU A 262     -76.796  31.977  81.357  1.00 45.24           N  
ATOM   2071  CA  LEU A 262     -77.727  30.909  81.706  1.00 45.24           C  
ATOM   2072  C   LEU A 262     -78.557  30.495  80.495  1.00 45.24           C  
ATOM   2073  CB  LEU A 262     -78.649  31.352  82.844  1.00 45.24           C  
ATOM   2074  O   LEU A 262     -79.414  31.254  80.037  1.00 45.24           O  
ATOM   2075  CG  LEU A 262     -78.845  30.353  83.985  1.00 45.24           C  
ATOM   2076  CD1 LEU A 262     -77.761  30.535  85.042  1.00 45.24           C  
ATOM   2077  CD2 LEU A 262     -80.231  30.510  84.602  1.00 45.24           C  
ATOM   2078  N   LYS A 263     -77.756  30.176  79.312  1.00 49.27           N  
ATOM   2079  CA  LYS A 263     -78.229  29.071  78.483  1.00 49.27           C  
ATOM   2080  C   LYS A 263     -77.251  28.776  77.349  1.00 49.27           C  
ATOM   2081  CB  LYS A 263     -79.613  29.381  77.912  1.00 49.27           C  
ATOM   2082  O   LYS A 263     -77.634  28.769  76.178  1.00 49.27           O  
ATOM   2083  CG  LYS A 263     -80.716  29.437  78.960  1.00 49.27           C  
ATOM   2084  CD  LYS A 263     -82.085  29.634  78.320  1.00 49.27           C  
ATOM   2085  CE  LYS A 263     -83.184  29.727  79.369  1.00 49.27           C  
ATOM   2086  NZ  LYS A 263     -84.465  30.230  78.787  1.00 49.27           N  
ATOM   2087  N   THR A 264     -75.817  29.116  77.538  1.00 53.09           N  
ATOM   2088  CA  THR A 264     -74.867  28.564  76.578  1.00 53.09           C  
ATOM   2089  C   THR A 264     -74.803  27.044  76.694  1.00 53.09           C  
ATOM   2090  CB  THR A 264     -73.461  29.157  76.779  1.00 53.09           C  
ATOM   2091  O   THR A 264     -74.584  26.508  77.782  1.00 53.09           O  
ATOM   2092  CG2 THR A 264     -73.395  30.598  76.284  1.00 53.09           C  
ATOM   2093  OG1 THR A 264     -73.131  29.127  78.173  1.00 53.09           O  
ATOM   2094  N   ASP A 265     -75.848  26.323  76.360  1.00 61.74           N  
ATOM   2095  CA  ASP A 265     -76.149  24.896  76.317  1.00 61.74           C  
ATOM   2096  C   ASP A 265     -74.872  24.062  76.400  1.00 61.74           C  
ATOM   2097  CB  ASP A 265     -76.922  24.549  75.042  1.00 61.74           C  
ATOM   2098  O   ASP A 265     -74.082  24.032  75.454  1.00 61.74           O  
ATOM   2099  CG  ASP A 265     -77.654  23.222  75.136  1.00 61.74           C  
ATOM   2100  OD1 ASP A 265     -77.694  22.623  76.232  1.00 61.74           O  
ATOM   2101  OD2 ASP A 265     -78.193  22.769  74.103  1.00 61.74           O  
ATOM   2102  N   ILE A 266     -74.034  24.062  77.424  1.00 80.20           N  
ATOM   2103  CA  ILE A 266     -72.990  23.075  77.679  1.00 80.20           C  
ATOM   2104  C   ILE A 266     -73.136  21.906  76.708  1.00 80.20           C  
ATOM   2105  CB  ILE A 266     -73.036  22.569  79.139  1.00 80.20           C  
ATOM   2106  O   ILE A 266     -72.140  21.381  76.205  1.00 80.20           O  
ATOM   2107  CG1 ILE A 266     -72.347  23.571  80.073  1.00 80.20           C  
ATOM   2108  CG2 ILE A 266     -72.392  21.184  79.250  1.00 80.20           C  
ATOM   2109  CD1 ILE A 266     -72.869  23.543  81.503  1.00 80.20           C  
ATOM   2110  N   SER A 267     -74.330  21.651  76.370  1.00 86.21           N  
ATOM   2111  CA  SER A 267     -74.587  20.561  75.435  1.00 86.21           C  
ATOM   2112  C   SER A 267     -74.061  20.892  74.042  1.00 86.21           C  
ATOM   2113  CB  SER A 267     -76.083  20.255  75.364  1.00 86.21           C  
ATOM   2114  O   SER A 267     -73.467  20.040  73.378  1.00 86.21           O  
ATOM   2115  OG  SER A 267     -76.658  20.256  76.660  1.00 86.21           O  
ATOM   2116  N   THR A 268     -74.271  22.116  73.571  1.00 85.88           N  
ATOM   2117  CA  THR A 268     -73.797  22.549  72.261  1.00 85.88           C  
ATOM   2118  C   THR A 268     -72.273  22.601  72.227  1.00 85.88           C  
ATOM   2119  CB  THR A 268     -74.370  23.929  71.888  1.00 85.88           C  
ATOM   2120  O   THR A 268     -71.655  22.224  71.229  1.00 85.88           O  
ATOM   2121  CG2 THR A 268     -75.881  23.865  71.696  1.00 85.88           C  
ATOM   2122  OG1 THR A 268     -74.071  24.862  72.935  1.00 85.88           O  
ATOM   2123  N   ALA A 269     -71.616  23.200  73.275  1.00 86.50           N  
ATOM   2124  CA  ALA A 269     -70.160  23.220  73.379  1.00 86.50           C  
ATOM   2125  C   ALA A 269     -69.589  21.805  73.363  1.00 86.50           C  
ATOM   2126  CB  ALA A 269     -69.727  23.952  74.647  1.00 86.50           C  
ATOM   2127  O   ALA A 269     -68.586  21.541  72.696  1.00 86.50           O  
ATOM   2128  N   LEU A 270     -70.135  20.775  74.153  1.00 89.79           N  
ATOM   2129  CA  LEU A 270     -69.693  19.385  74.171  1.00 89.79           C  
ATOM   2130  C   LEU A 270     -69.855  18.746  72.796  1.00 89.79           C  
ATOM   2131  CB  LEU A 270     -70.478  18.586  75.214  1.00 89.79           C  
ATOM   2132  O   LEU A 270     -68.986  17.993  72.350  1.00 89.79           O  
ATOM   2133  CG  LEU A 270     -70.053  18.772  76.671  1.00 89.79           C  
ATOM   2134  CD1 LEU A 270     -71.086  18.154  77.608  1.00 89.79           C  
ATOM   2135  CD2 LEU A 270     -68.675  18.161  76.909  1.00 89.79           C  
ATOM   2136  N   LYS A 271     -71.059  19.080  72.094  1.00 90.88           N  
ATOM   2137  CA  LYS A 271     -71.285  18.588  70.738  1.00 90.88           C  
ATOM   2138  C   LYS A 271     -70.251  19.152  69.769  1.00 90.88           C  
ATOM   2139  CB  LYS A 271     -72.695  18.944  70.266  1.00 90.88           C  
ATOM   2140  O   LYS A 271     -69.757  18.437  68.894  1.00 90.88           O  
ATOM   2141  CG  LYS A 271     -73.793  18.114  70.913  1.00 90.88           C  
ATOM   2142  CD  LYS A 271     -75.168  18.486  70.373  1.00 90.88           C  
ATOM   2143  CE  LYS A 271     -76.282  17.812  71.163  1.00 90.88           C  
ATOM   2144  NZ  LYS A 271     -77.624  18.364  70.811  1.00 90.88           N  
ATOM   2145  N   GLU A 272     -69.901  20.411  69.871  1.00 91.20           N  
ATOM   2146  CA  GLU A 272     -68.889  21.048  69.034  1.00 91.20           C  
ATOM   2147  C   GLU A 272     -67.511  20.439  69.275  1.00 91.20           C  
ATOM   2148  CB  GLU A 272     -68.850  22.557  69.290  1.00 91.20           C  
ATOM   2149  O   GLU A 272     -66.757  20.202  68.329  1.00 91.20           O  
ATOM   2150  CG  GLU A 272     -67.822  23.297  68.447  1.00 91.20           C  
ATOM   2151  CD  GLU A 272     -68.309  23.601  67.039  1.00 91.20           C  
ATOM   2152  OE1 GLU A 272     -67.475  23.941  66.169  1.00 91.20           O  
ATOM   2153  OE2 GLU A 272     -69.534  23.500  66.804  1.00 91.20           O  
ATOM   2154  N   ILE A 273     -67.095  20.244  70.606  1.00 92.34           N  
ATOM   2155  CA  ILE A 273     -65.823  19.615  70.945  1.00 92.34           C  
ATOM   2156  C   ILE A 273     -65.768  18.210  70.350  1.00 92.34           C  
ATOM   2157  CB  ILE A 273     -65.611  19.557  72.475  1.00 92.34           C  
ATOM   2158  O   ILE A 273     -64.753  17.813  69.773  1.00 92.34           O  
ATOM   2159  CG1 ILE A 273     -65.474  20.972  73.049  1.00 92.34           C  
ATOM   2160  CG2 ILE A 273     -64.385  18.706  72.818  1.00 92.34           C  
ATOM   2161  CD1 ILE A 273     -65.452  21.023  74.570  1.00 92.34           C  
ATOM   2162  N   ARG A 274     -66.928  17.405  70.486  1.00 93.24           N  
ATOM   2163  CA  ARG A 274     -66.993  16.072  69.896  1.00 93.24           C  
ATOM   2164  C   ARG A 274     -66.835  16.135  68.381  1.00 93.24           C  
ATOM   2165  CB  ARG A 274     -68.313  15.387  70.258  1.00 93.24           C  
ATOM   2166  O   ARG A 274     -66.133  15.312  67.789  1.00 93.24           O  
ATOM   2167  CG  ARG A 274     -68.345  14.817  71.667  1.00 93.24           C  
ATOM   2168  CD  ARG A 274     -69.637  14.058  71.939  1.00 93.24           C  
ATOM   2169  NE  ARG A 274     -69.767  13.703  73.349  1.00 93.24           N  
ATOM   2170  NH1 ARG A 274     -72.076  13.772  73.366  1.00 93.24           N  
ATOM   2171  NH2 ARG A 274     -70.926  13.249  75.279  1.00 93.24           N  
ATOM   2172  CZ  ARG A 274     -70.923  13.576  73.995  1.00 93.24           C  
ATOM   2173  N   SER A 275     -67.570  17.094  67.779  1.00 93.10           N  
ATOM   2174  CA  SER A 275     -67.491  17.294  66.336  1.00 93.10           C  
ATOM   2175  C   SER A 275     -66.071  17.644  65.903  1.00 93.10           C  
ATOM   2176  CB  SER A 275     -68.453  18.398  65.894  1.00 93.10           C  
ATOM   2177  O   SER A 275     -65.581  17.132  64.894  1.00 93.10           O  
ATOM   2178  OG  SER A 275     -68.239  18.738  64.535  1.00 93.10           O  
ATOM   2179  N   GLN A 276     -65.315  18.472  66.593  1.00 93.56           N  
ATOM   2180  CA  GLN A 276     -63.935  18.834  66.288  1.00 93.56           C  
ATOM   2181  C   GLN A 276     -63.005  17.633  66.433  1.00 93.56           C  
ATOM   2182  CB  GLN A 276     -63.466  19.974  67.194  1.00 93.56           C  
ATOM   2183  O   GLN A 276     -62.086  17.452  65.633  1.00 93.56           O  
ATOM   2184  CG  GLN A 276     -64.082  21.324  66.854  1.00 93.56           C  
ATOM   2185  CD  GLN A 276     -63.510  22.457  67.685  1.00 93.56           C  
ATOM   2186  NE2 GLN A 276     -63.974  23.675  67.427  1.00 93.56           N  
ATOM   2187  OE1 GLN A 276     -62.658  22.239  68.552  1.00 93.56           O  
ATOM   2188  N   LEU A 277     -63.192  16.848  67.511  1.00 93.61           N  
ATOM   2189  CA  LEU A 277     -62.358  15.667  67.705  1.00 93.61           C  
ATOM   2190  C   LEU A 277     -62.603  14.642  66.603  1.00 93.61           C  
ATOM   2191  CB  LEU A 277     -62.630  15.037  69.073  1.00 93.61           C  
ATOM   2192  O   LEU A 277     -61.662  14.011  66.116  1.00 93.61           O  
ATOM   2193  CG  LEU A 277     -62.073  15.785  70.286  1.00 93.61           C  
ATOM   2194  CD1 LEU A 277     -62.548  15.128  71.578  1.00 93.61           C  
ATOM   2195  CD2 LEU A 277     -60.549  15.831  70.233  1.00 93.61           C  
ATOM   2196  N   GLU A 278     -63.869  14.486  66.328  1.00 94.06           N  
ATOM   2197  CA  GLU A 278     -64.212  13.606  65.214  1.00 94.06           C  
ATOM   2198  C   GLU A 278     -63.582  14.093  63.912  1.00 94.06           C  
ATOM   2199  CB  GLU A 278     -65.731  13.504  65.058  1.00 94.06           C  
ATOM   2200  O   GLU A 278     -63.039  13.296  63.144  1.00 94.06           O  
ATOM   2201  CG  GLU A 278     -66.180  12.384  64.130  1.00 94.06           C  
ATOM   2202  CD  GLU A 278     -67.641  12.004  64.311  1.00 94.06           C  
ATOM   2203  OE1 GLU A 278     -68.062  10.946  63.791  1.00 94.06           O  
ATOM   2204  OE2 GLU A 278     -68.371  12.771  64.978  1.00 94.06           O  
ATOM   2205  N   SER A 279     -63.720  15.392  63.668  1.00 95.10           N  
ATOM   2206  CA  SER A 279     -63.113  15.981  62.480  1.00 95.10           C  
ATOM   2207  C   SER A 279     -61.596  15.818  62.495  1.00 95.10           C  
ATOM   2208  CB  SER A 279     -63.473  17.464  62.373  1.00 95.10           C  
ATOM   2209  O   SER A 279     -60.994  15.472  61.476  1.00 95.10           O  
ATOM   2210  OG  SER A 279     -62.810  18.064  61.273  1.00 95.10           O  
ATOM   2211  N   HIS A 280     -60.924  16.032  63.631  1.00 94.19           N  
ATOM   2212  CA  HIS A 280     -59.483  15.863  63.781  1.00 94.19           C  
ATOM   2213  C   HIS A 280     -59.076  14.405  63.591  1.00 94.19           C  
ATOM   2214  CB  HIS A 280     -59.024  16.362  65.152  1.00 94.19           C  
ATOM   2215  O   HIS A 280     -58.061  14.117  62.953  1.00 94.19           O  
ATOM   2216  CG  HIS A 280     -57.538  16.411  65.307  1.00 94.19           C  
ATOM   2217  CD2 HIS A 280     -56.641  17.369  64.973  1.00 94.19           C  
ATOM   2218  ND1 HIS A 280     -56.812  15.380  65.863  1.00 94.19           N  
ATOM   2219  CE1 HIS A 280     -55.530  15.703  65.866  1.00 94.19           C  
ATOM   2220  NE2 HIS A 280     -55.399  16.905  65.331  1.00 94.19           N  
ATOM   2221  N   SER A 281     -59.797  13.484  64.199  1.00 94.23           N  
ATOM   2222  CA  SER A 281     -59.531  12.059  64.037  1.00 94.23           C  
ATOM   2223  C   SER A 281     -59.630  11.642  62.573  1.00 94.23           C  
ATOM   2224  CB  SER A 281     -60.506  11.232  64.877  1.00 94.23           C  
ATOM   2225  O   SER A 281     -58.786  10.892  62.078  1.00 94.23           O  
ATOM   2226  OG  SER A 281     -60.287   9.846  64.683  1.00 94.23           O  
ATOM   2227  N   ASP A 282     -60.704  12.179  61.845  1.00 95.08           N  
ATOM   2228  CA  ASP A 282     -60.876  11.895  60.424  1.00 95.08           C  
ATOM   2229  C   ASP A 282     -59.726  12.477  59.604  1.00 95.08           C  
ATOM   2230  CB  ASP A 282     -62.212  12.448  59.924  1.00 95.08           C  
ATOM   2231  O   ASP A 282     -59.207  11.819  58.701  1.00 95.08           O  
ATOM   2232  CG  ASP A 282     -63.407  11.653  60.420  1.00 95.08           C  
ATOM   2233  OD1 ASP A 282     -63.239  10.476  60.804  1.00 95.08           O  
ATOM   2234  OD2 ASP A 282     -64.526  12.209  60.425  1.00 95.08           O  
ATOM   2235  N   GLN A 283     -59.369  13.717  59.919  1.00 95.50           N  
ATOM   2236  CA  GLN A 283     -58.258  14.364  59.229  1.00 95.50           C  
ATOM   2237  C   GLN A 283     -56.946  13.626  59.486  1.00 95.50           C  
ATOM   2238  CB  GLN A 283     -58.132  15.824  59.665  1.00 95.50           C  
ATOM   2239  O   GLN A 283     -56.141  13.444  58.570  1.00 95.50           O  
ATOM   2240  CG  GLN A 283     -59.193  16.738  59.066  1.00 95.50           C  
ATOM   2241  CD  GLN A 283     -59.148  18.143  59.636  1.00 95.50           C  
ATOM   2242  NE2 GLN A 283     -59.946  19.040  59.068  1.00 95.50           N  
ATOM   2243  OE1 GLN A 283     -58.402  18.420  60.581  1.00 95.50           O  
ATOM   2244  N   ASN A 284     -56.684  13.232  60.770  1.00 94.35           N  
ATOM   2245  CA  ASN A 284     -55.502  12.454  61.124  1.00 94.35           C  
ATOM   2246  C   ASN A 284     -55.462  11.123  60.378  1.00 94.35           C  
ATOM   2247  CB  ASN A 284     -55.447  12.217  62.635  1.00 94.35           C  
ATOM   2248  O   ASN A 284     -54.408  10.713  59.887  1.00 94.35           O  
ATOM   2249  CG  ASN A 284     -54.154  11.562  63.078  1.00 94.35           C  
ATOM   2250  ND2 ASN A 284     -54.231  10.738  64.115  1.00 94.35           N  
ATOM   2251  OD1 ASN A 284     -53.093  11.796  62.492  1.00 94.35           O  
ATOM   2252  N   MET A 285     -56.645  10.489  60.236  1.00 95.25           N  
ATOM   2253  CA  MET A 285     -56.729   9.233  59.497  1.00 95.25           C  
ATOM   2254  C   MET A 285     -56.427   9.450  58.018  1.00 95.25           C  
ATOM   2255  CB  MET A 285     -58.114   8.604  59.661  1.00 95.25           C  
ATOM   2256  O   MET A 285     -55.694   8.669  57.409  1.00 95.25           O  
ATOM   2257  CG  MET A 285     -58.088   7.216  60.281  1.00 95.25           C  
ATOM   2258  SD  MET A 285     -59.045   5.992  59.305  1.00 95.25           S  
ATOM   2259  CE  MET A 285     -57.908   5.731  57.915  1.00 95.25           C  
ATOM   2260  N   HIS A 286     -56.963  10.503  57.440  1.00 95.46           N  
ATOM   2261  CA  HIS A 286     -56.733  10.815  56.034  1.00 95.46           C  
ATOM   2262  C   HIS A 286     -55.272  11.171  55.780  1.00 95.46           C  
ATOM   2263  CB  HIS A 286     -57.639  11.963  55.585  1.00 95.46           C  
ATOM   2264  O   HIS A 286     -54.690  10.745  54.780  1.00 95.46           O  
ATOM   2265  CG  HIS A 286     -59.068  11.562  55.400  1.00 95.46           C  
ATOM   2266  CD2 HIS A 286     -60.208  12.057  55.938  1.00 95.46           C  
ATOM   2267  ND1 HIS A 286     -59.449  10.527  54.573  1.00 95.46           N  
ATOM   2268  CE1 HIS A 286     -60.766  10.404  54.611  1.00 95.46           C  
ATOM   2269  NE2 HIS A 286     -61.250  11.320  55.431  1.00 95.46           N  
ATOM   2270  N   GLN A 287     -54.650  11.967  56.658  1.00 94.56           N  
ATOM   2271  CA  GLN A 287     -53.242  12.325  56.525  1.00 94.56           C  
ATOM   2272  C   GLN A 287     -52.350  11.089  56.598  1.00 94.56           C  
ATOM   2273  CB  GLN A 287     -52.839  13.329  57.606  1.00 94.56           C  
ATOM   2274  O   GLN A 287     -51.393  10.961  55.833  1.00 94.56           O  
ATOM   2275  CG  GLN A 287     -53.424  14.720  57.404  1.00 94.56           C  
ATOM   2276  CD  GLN A 287     -53.011  15.694  58.491  1.00 94.56           C  
ATOM   2277  NE2 GLN A 287     -53.461  16.939  58.373  1.00 94.56           N  
ATOM   2278  OE1 GLN A 287     -52.294  15.331  59.429  1.00 94.56           O  
ATOM   2279  N   ALA A 288     -52.665  10.179  57.567  1.00 94.73           N  
ATOM   2280  CA  ALA A 288     -51.902   8.939  57.686  1.00 94.73           C  
ATOM   2281  C   ALA A 288     -52.054   8.079  56.435  1.00 94.73           C  
ATOM   2282  CB  ALA A 288     -52.345   8.159  58.922  1.00 94.73           C  
ATOM   2283  O   ALA A 288     -51.074   7.520  55.936  1.00 94.73           O  
ATOM   2284  N   GLU A 289     -53.316   8.011  55.906  1.00 95.20           N  
ATOM   2285  CA  GLU A 289     -53.553   7.254  54.681  1.00 95.20           C  
ATOM   2286  C   GLU A 289     -52.796   7.859  53.503  1.00 95.20           C  
ATOM   2287  CB  GLU A 289     -55.051   7.193  54.368  1.00 95.20           C  
ATOM   2288  O   GLU A 289     -52.214   7.134  52.693  1.00 95.20           O  
ATOM   2289  CG  GLU A 289     -55.833   6.264  55.286  1.00 95.20           C  
ATOM   2290  CD  GLU A 289     -57.333   6.303  55.041  1.00 95.20           C  
ATOM   2291  OE1 GLU A 289     -58.084   5.603  55.758  1.00 95.20           O  
ATOM   2292  OE2 GLU A 289     -57.762   7.038  54.123  1.00 95.20           O  
ATOM   2293  N   GLU A 290     -52.850   9.140  53.416  1.00 96.13           N  
ATOM   2294  CA  GLU A 290     -52.154   9.823  52.328  1.00 96.13           C  
ATOM   2295  C   GLU A 290     -50.643   9.646  52.443  1.00 96.13           C  
ATOM   2296  CB  GLU A 290     -52.510  11.312  52.313  1.00 96.13           C  
ATOM   2297  O   GLU A 290     -49.959   9.441  51.439  1.00 96.13           O  
ATOM   2298  CG  GLU A 290     -53.893  11.608  51.753  1.00 96.13           C  
ATOM   2299  CD  GLU A 290     -54.267  13.080  51.824  1.00 96.13           C  
ATOM   2300  OE1 GLU A 290     -55.422  13.430  51.491  1.00 96.13           O  
ATOM   2301  OE2 GLU A 290     -53.397  13.890  52.215  1.00 96.13           O  
ATOM   2302  N   TRP A 291     -50.143   9.754  53.691  1.00 96.05           N  
ATOM   2303  CA  TRP A 291     -48.719   9.542  53.927  1.00 96.05           C  
ATOM   2304  C   TRP A 291     -48.294   8.147  53.480  1.00 96.05           C  
ATOM   2305  CB  TRP A 291     -48.384   9.741  55.408  1.00 96.05           C  
ATOM   2306  O   TRP A 291     -47.278   7.990  52.799  1.00 96.05           O  
ATOM   2307  CG  TRP A 291     -46.939   9.516  55.741  1.00 96.05           C  
ATOM   2308  CD1 TRP A 291     -45.917  10.417  55.628  1.00 96.05           C  
ATOM   2309  CD2 TRP A 291     -46.356   8.307  56.238  1.00 96.05           C  
ATOM   2310  CE2 TRP A 291     -44.974   8.548  56.405  1.00 96.05           C  
ATOM   2311  CE3 TRP A 291     -46.868   7.043  56.559  1.00 96.05           C  
ATOM   2312  NE1 TRP A 291     -44.733   9.841  56.026  1.00 96.05           N  
ATOM   2313  CH2 TRP A 291     -44.625   6.341  57.186  1.00 96.05           C  
ATOM   2314  CZ2 TRP A 291     -44.098   7.569  56.879  1.00 96.05           C  
ATOM   2315  CZ3 TRP A 291     -45.995   6.070  57.032  1.00 96.05           C  
ATOM   2316  N   PHE A 292     -49.065   7.093  53.859  1.00 95.70           N  
ATOM   2317  CA  PHE A 292     -48.756   5.715  53.495  1.00 95.70           C  
ATOM   2318  C   PHE A 292     -48.902   5.506  51.992  1.00 95.70           C  
ATOM   2319  CB  PHE A 292     -49.666   4.742  54.251  1.00 95.70           C  
ATOM   2320  O   PHE A 292     -48.086   4.820  51.373  1.00 95.70           O  
ATOM   2321  CG  PHE A 292     -49.258   4.516  55.682  1.00 95.70           C  
ATOM   2322  CD1 PHE A 292     -48.069   3.866  55.986  1.00 95.70           C  
ATOM   2323  CD2 PHE A 292     -50.065   4.956  56.723  1.00 95.70           C  
ATOM   2324  CE1 PHE A 292     -47.689   3.656  57.309  1.00 95.70           C  
ATOM   2325  CE2 PHE A 292     -49.692   4.749  58.048  1.00 95.70           C  
ATOM   2326  CZ  PHE A 292     -48.504   4.098  58.339  1.00 95.70           C  
ATOM   2327  N   LYS A 293     -49.919   6.090  51.415  1.00 96.81           N  
ATOM   2328  CA  LYS A 293     -50.133   5.982  49.975  1.00 96.81           C  
ATOM   2329  C   LYS A 293     -48.970   6.595  49.199  1.00 96.81           C  
ATOM   2330  CB  LYS A 293     -51.445   6.659  49.575  1.00 96.81           C  
ATOM   2331  O   LYS A 293     -48.495   6.015  48.221  1.00 96.81           O  
ATOM   2332  CG  LYS A 293     -52.684   5.825  49.865  1.00 96.81           C  
ATOM   2333  CD  LYS A 293     -53.951   6.521  49.382  1.00 96.81           C  
ATOM   2334  CE  LYS A 293     -55.202   5.763  49.806  1.00 96.81           C  
ATOM   2335  NZ  LYS A 293     -56.447   6.515  49.464  1.00 96.81           N  
ATOM   2336  N   CYS A 294     -48.598   7.820  49.619  1.00 96.84           N  
ATOM   2337  CA  CYS A 294     -47.478   8.486  48.964  1.00 96.84           C  
ATOM   2338  C   CYS A 294     -46.194   7.681  49.127  1.00 96.84           C  
ATOM   2339  CB  CYS A 294     -47.285   9.892  49.530  1.00 96.84           C  
ATOM   2340  O   CYS A 294     -45.444   7.501  48.167  1.00 96.84           O  
ATOM   2341  SG  CYS A 294     -46.003  10.846  48.686  1.00 96.84           S  
ATOM   2342  N   ARG A 295     -45.915   7.223  50.375  1.00 96.50           N  
ATOM   2343  CA  ARG A 295     -44.719   6.423  50.615  1.00 96.50           C  
ATOM   2344  C   ARG A 295     -44.741   5.143  49.785  1.00 96.50           C  
ATOM   2345  CB  ARG A 295     -44.589   6.082  52.101  1.00 96.50           C  
ATOM   2346  O   ARG A 295     -43.723   4.751  49.212  1.00 96.50           O  
ATOM   2347  CG  ARG A 295     -43.317   5.326  52.450  1.00 96.50           C  
ATOM   2348  CD  ARG A 295     -42.077   6.187  52.252  1.00 96.50           C  
ATOM   2349  NE  ARG A 295     -40.876   5.527  52.758  1.00 96.50           N  
ATOM   2350  NH1 ARG A 295     -39.430   6.584  51.300  1.00 96.50           N  
ATOM   2351  NH2 ARG A 295     -38.625   5.077  52.828  1.00 96.50           N  
ATOM   2352  CZ  ARG A 295     -39.646   5.731  52.294  1.00 96.50           C  
ATOM   2353  N   TYR A 296     -45.875   4.453  49.751  1.00 96.95           N  
ATOM   2354  CA  TYR A 296     -46.035   3.244  48.950  1.00 96.95           C  
ATOM   2355  C   TYR A 296     -45.809   3.536  47.471  1.00 96.95           C  
ATOM   2356  CB  TYR A 296     -47.428   2.642  49.156  1.00 96.95           C  
ATOM   2357  O   TYR A 296     -45.139   2.769  46.776  1.00 96.95           O  
ATOM   2358  CG  TYR A 296     -47.656   1.363  48.387  1.00 96.95           C  
ATOM   2359  CD1 TYR A 296     -48.330   1.372  47.168  1.00 96.95           C  
ATOM   2360  CD2 TYR A 296     -47.201   0.145  48.879  1.00 96.95           C  
ATOM   2361  CE1 TYR A 296     -48.544   0.196  46.456  1.00 96.95           C  
ATOM   2362  CE2 TYR A 296     -47.410  -1.037  48.176  1.00 96.95           C  
ATOM   2363  OH  TYR A 296     -48.291  -2.169  46.267  1.00 96.95           O  
ATOM   2364  CZ  TYR A 296     -48.081  -1.002  46.967  1.00 96.95           C  
ATOM   2365  N   ALA A 297     -46.403   4.638  46.990  1.00 96.45           N  
ATOM   2366  CA  ALA A 297     -46.228   5.046  45.599  1.00 96.45           C  
ATOM   2367  C   ALA A 297     -44.758   5.310  45.286  1.00 96.45           C  
ATOM   2368  CB  ALA A 297     -47.064   6.288  45.299  1.00 96.45           C  
ATOM   2369  O   ALA A 297     -44.259   4.907  44.233  1.00 96.45           O  
ATOM   2370  N   LYS A 298     -44.038   5.962  46.144  1.00 96.82           N  
ATOM   2371  CA  LYS A 298     -42.619   6.247  45.947  1.00 96.82           C  
ATOM   2372  C   LYS A 298     -41.797   4.961  45.929  1.00 96.82           C  
ATOM   2373  CB  LYS A 298     -42.103   7.184  47.040  1.00 96.82           C  
ATOM   2374  O   LYS A 298     -40.888   4.810  45.110  1.00 96.82           O  
ATOM   2375  CG  LYS A 298     -42.566   8.625  46.889  1.00 96.82           C  
ATOM   2376  CD  LYS A 298     -41.961   9.522  47.962  1.00 96.82           C  
ATOM   2377  CE  LYS A 298     -42.454  10.957  47.836  1.00 96.82           C  
ATOM   2378  NZ  LYS A 298     -42.048  11.787  49.009  1.00 96.82           N  
ATOM   2379  N   LEU A 299     -42.093   4.067  46.895  1.00 96.25           N  
ATOM   2380  CA  LEU A 299     -41.400   2.784  46.931  1.00 96.25           C  
ATOM   2381  C   LEU A 299     -41.671   1.984  45.662  1.00 96.25           C  
ATOM   2382  CB  LEU A 299     -41.829   1.977  48.159  1.00 96.25           C  
ATOM   2383  O   LEU A 299     -40.758   1.378  45.097  1.00 96.25           O  
ATOM   2384  CG  LEU A 299     -41.121   0.638  48.372  1.00 96.25           C  
ATOM   2385  CD1 LEU A 299     -39.620   0.853  48.539  1.00 96.25           C  
ATOM   2386  CD2 LEU A 299     -41.700  -0.087  49.582  1.00 96.25           C  
ATOM   2387  N   THR A 300     -42.921   1.949  45.187  1.00 96.86           N  
ATOM   2388  CA  THR A 300     -43.291   1.229  43.973  1.00 96.86           C  
ATOM   2389  C   THR A 300     -42.605   1.836  42.753  1.00 96.86           C  
ATOM   2390  CB  THR A 300     -44.817   1.235  43.763  1.00 96.86           C  
ATOM   2391  O   THR A 300     -42.134   1.111  41.874  1.00 96.86           O  
ATOM   2392  CG2 THR A 300     -45.209   0.395  42.553  1.00 96.86           C  
ATOM   2393  OG1 THR A 300     -45.456   0.701  44.929  1.00 96.86           O  
ATOM   2394  N   GLU A 301     -42.583   3.172  42.710  1.00 96.92           N  
ATOM   2395  CA  GLU A 301     -41.895   3.859  41.621  1.00 96.92           C  
ATOM   2396  C   GLU A 301     -40.404   3.532  41.617  1.00 96.92           C  
ATOM   2397  CB  GLU A 301     -42.100   5.373  41.726  1.00 96.92           C  
ATOM   2398  O   GLU A 301     -39.820   3.289  40.559  1.00 96.92           O  
ATOM   2399  CG  GLU A 301     -41.514   6.155  40.560  1.00 96.92           C  
ATOM   2400  CD  GLU A 301     -41.736   7.655  40.671  1.00 96.92           C  
ATOM   2401  OE1 GLU A 301     -41.417   8.389  39.708  1.00 96.92           O  
ATOM   2402  OE2 GLU A 301     -42.232   8.100  41.730  1.00 96.92           O  
ATOM   2403  N   ALA A 302     -39.762   3.614  42.816  1.00 95.73           N  
ATOM   2404  CA  ALA A 302     -38.349   3.264  42.927  1.00 95.73           C  
ATOM   2405  C   ALA A 302     -38.105   1.820  42.497  1.00 95.73           C  
ATOM   2406  CB  ALA A 302     -37.857   3.481  44.356  1.00 95.73           C  
ATOM   2407  O   ALA A 302     -37.121   1.526  41.815  1.00 95.73           O  
ATOM   2408  N   ALA A 303     -39.029   0.877  42.903  1.00 96.04           N  
ATOM   2409  CA  ALA A 303     -38.913  -0.526  42.515  1.00 96.04           C  
ATOM   2410  C   ALA A 303     -39.031  -0.688  41.002  1.00 96.04           C  
ATOM   2411  CB  ALA A 303     -39.977  -1.363  43.221  1.00 96.04           C  
ATOM   2412  O   ALA A 303     -38.276  -1.450  40.392  1.00 96.04           O  
ATOM   2413  N   GLU A 304     -39.927   0.085  40.339  1.00 96.46           N  
ATOM   2414  CA  GLU A 304     -40.106   0.034  38.892  1.00 96.46           C  
ATOM   2415  C   GLU A 304     -38.895   0.613  38.165  1.00 96.46           C  
ATOM   2416  CB  GLU A 304     -41.375   0.785  38.480  1.00 96.46           C  
ATOM   2417  O   GLU A 304     -38.481   0.093  37.127  1.00 96.46           O  
ATOM   2418  CG  GLU A 304     -42.663   0.067  38.853  1.00 96.46           C  
ATOM   2419  CD  GLU A 304     -43.912   0.773  38.349  1.00 96.46           C  
ATOM   2420  OE1 GLU A 304     -45.006   0.165  38.377  1.00 96.46           O  
ATOM   2421  OE2 GLU A 304     -43.795   1.943  37.922  1.00 96.46           O  
ATOM   2422  N   GLN A 305     -38.329   1.668  38.686  1.00 97.03           N  
ATOM   2423  CA  GLN A 305     -37.125   2.256  38.109  1.00 97.03           C  
ATOM   2424  C   GLN A 305     -35.953   1.280  38.169  1.00 97.03           C  
ATOM   2425  CB  GLN A 305     -36.763   3.555  38.829  1.00 97.03           C  
ATOM   2426  O   GLN A 305     -35.185   1.164  37.212  1.00 97.03           O  
ATOM   2427  CG  GLN A 305     -37.708   4.710  38.526  1.00 97.03           C  
ATOM   2428  CD  GLN A 305     -37.343   5.979  39.273  1.00 97.03           C  
ATOM   2429  NE2 GLN A 305     -38.114   7.039  39.055  1.00 97.03           N  
ATOM   2430  OE1 GLN A 305     -36.376   6.007  40.041  1.00 97.03           O  
ATOM   2431  N   ASN A 306     -35.805   0.647  39.404  1.00 96.37           N  
ATOM   2432  CA  ASN A 306     -34.758  -0.359  39.547  1.00 96.37           C  
ATOM   2433  C   ASN A 306     -34.953  -1.514  38.570  1.00 96.37           C  
ATOM   2434  CB  ASN A 306     -34.707  -0.881  40.984  1.00 96.37           C  
ATOM   2435  O   ASN A 306     -33.992  -1.990  37.963  1.00 96.37           O  
ATOM   2436  CG  ASN A 306     -33.455  -1.688  41.269  1.00 96.37           C  
ATOM   2437  ND2 ASN A 306     -33.208  -1.969  42.542  1.00 96.37           N  
ATOM   2438  OD1 ASN A 306     -32.717  -2.055  40.351  1.00 96.37           O  
ATOM   2439  N   LYS A 307     -36.225  -1.980  38.376  1.00 97.55           N  
ATOM   2440  CA  LYS A 307     -36.533  -3.034  37.414  1.00 97.55           C  
ATOM   2441  C   LYS A 307     -36.179  -2.603  35.993  1.00 97.55           C  
ATOM   2442  CB  LYS A 307     -38.011  -3.417  37.492  1.00 97.55           C  
ATOM   2443  O   LYS A 307     -35.617  -3.385  35.223  1.00 97.55           O  
ATOM   2444  CG  LYS A 307     -38.369  -4.259  38.708  1.00 97.55           C  
ATOM   2445  CD  LYS A 307     -39.838  -4.664  38.696  1.00 97.55           C  
ATOM   2446  CE  LYS A 307     -40.224  -5.410  39.965  1.00 97.55           C  
ATOM   2447  NZ  LYS A 307     -41.674  -5.766  39.979  1.00 97.55           N  
ATOM   2448  N   GLU A 308     -36.497  -1.372  35.648  1.00 96.73           N  
ATOM   2449  CA  GLU A 308     -36.173  -0.837  34.329  1.00 96.73           C  
ATOM   2450  C   GLU A 308     -34.664  -0.714  34.139  1.00 96.73           C  
ATOM   2451  CB  GLU A 308     -36.842   0.524  34.121  1.00 96.73           C  
ATOM   2452  O   GLU A 308     -34.143  -1.007  33.060  1.00 96.73           O  
ATOM   2453  CG  GLU A 308     -36.544   1.155  32.768  1.00 96.73           C  
ATOM   2454  CD  GLU A 308     -37.048   0.329  31.596  1.00 96.73           C  
ATOM   2455  OE1 GLU A 308     -36.491   0.453  30.482  1.00 96.73           O  
ATOM   2456  OE2 GLU A 308     -38.008  -0.449  31.793  1.00 96.73           O  
ATOM   2457  N   ALA A 309     -33.915  -0.267  35.184  1.00 95.57           N  
ATOM   2458  CA  ALA A 309     -32.461  -0.151  35.127  1.00 95.57           C  
ATOM   2459  C   ALA A 309     -31.810  -1.513  34.901  1.00 95.57           C  
ATOM   2460  CB  ALA A 309     -31.927   0.484  36.409  1.00 95.57           C  
ATOM   2461  O   ALA A 309     -30.881  -1.639  34.100  1.00 95.57           O  
ATOM   2462  N   ILE A 310     -32.366  -2.516  35.585  1.00 96.78           N  
ATOM   2463  CA  ILE A 310     -31.834  -3.865  35.431  1.00 96.78           C  
ATOM   2464  C   ILE A 310     -32.131  -4.379  34.024  1.00 96.78           C  
ATOM   2465  CB  ILE A 310     -32.421  -4.828  36.488  1.00 96.78           C  
ATOM   2466  O   ILE A 310     -31.266  -4.980  33.381  1.00 96.78           O  
ATOM   2467  CG1 ILE A 310     -31.919  -4.454  37.887  1.00 96.78           C  
ATOM   2468  CG2 ILE A 310     -32.070  -6.280  36.150  1.00 96.78           C  
ATOM   2469  CD1 ILE A 310     -32.575  -5.245  39.011  1.00 96.78           C  
ATOM   2470  N   ARG A 311     -33.348  -4.112  33.534  1.00 97.93           N  
ATOM   2471  CA  ARG A 311     -33.711  -4.523  32.182  1.00 97.93           C  
ATOM   2472  C   ARG A 311     -32.832  -3.833  31.145  1.00 97.93           C  
ATOM   2473  CB  ARG A 311     -35.185  -4.219  31.905  1.00 97.93           C  
ATOM   2474  O   ARG A 311     -32.373  -4.466  30.192  1.00 97.93           O  
ATOM   2475  CG  ARG A 311     -35.745  -4.941  30.690  1.00 97.93           C  
ATOM   2476  CD  ARG A 311     -37.170  -4.503  30.380  1.00 97.93           C  
ATOM   2477  NE  ARG A 311     -38.042  -4.644  31.542  1.00 97.93           N  
ATOM   2478  NH1 ARG A 311     -38.882  -2.494  31.430  1.00 97.93           N  
ATOM   2479  NH2 ARG A 311     -39.589  -3.922  33.079  1.00 97.93           N  
ATOM   2480  CZ  ARG A 311     -38.836  -3.686  32.014  1.00 97.93           C  
ATOM   2481  N   SER A 312     -32.638  -2.575  31.301  1.00 96.72           N  
ATOM   2482  CA  SER A 312     -31.780  -1.813  30.398  1.00 96.72           C  
ATOM   2483  C   SER A 312     -30.350  -2.342  30.417  1.00 96.72           C  
ATOM   2484  CB  SER A 312     -31.790  -0.331  30.772  1.00 96.72           C  
ATOM   2485  O   SER A 312     -29.714  -2.465  29.369  1.00 96.72           O  
ATOM   2486  OG  SER A 312     -30.857   0.392  29.988  1.00 96.72           O  
ATOM   2487  N   ALA A 313     -29.797  -2.601  31.647  1.00 95.33           N  
ATOM   2488  CA  ALA A 313     -28.456  -3.164  31.780  1.00 95.33           C  
ATOM   2489  C   ALA A 313     -28.362  -4.525  31.097  1.00 95.33           C  
ATOM   2490  CB  ALA A 313     -28.073  -3.284  33.253  1.00 95.33           C  
ATOM   2491  O   ALA A 313     -27.383  -4.814  30.405  1.00 95.33           O  
ATOM   2492  N   LYS A 314     -29.356  -5.344  31.231  1.00 97.75           N  
ATOM   2493  CA  LYS A 314     -29.390  -6.660  30.599  1.00 97.75           C  
ATOM   2494  C   LYS A 314     -29.434  -6.538  29.079  1.00 97.75           C  
ATOM   2495  CB  LYS A 314     -30.593  -7.464  31.096  1.00 97.75           C  
ATOM   2496  O   LYS A 314     -28.789  -7.313  28.369  1.00 97.75           O  
ATOM   2497  CG  LYS A 314     -30.441  -7.993  32.514  1.00 97.75           C  
ATOM   2498  CD  LYS A 314     -31.604  -8.898  32.901  1.00 97.75           C  
ATOM   2499  CE  LYS A 314     -31.368  -9.568  34.248  1.00 97.75           C  
ATOM   2500  NZ  LYS A 314     -32.501 -10.465  34.626  1.00 97.75           N  
ATOM   2501  N   GLU A 315     -30.221  -5.628  28.534  1.00 97.09           N  
ATOM   2502  CA  GLU A 315     -30.287  -5.382  27.097  1.00 97.09           C  
ATOM   2503  C   GLU A 315     -28.946  -4.892  26.558  1.00 97.09           C  
ATOM   2504  CB  GLU A 315     -31.386  -4.366  26.775  1.00 97.09           C  
ATOM   2505  O   GLU A 315     -28.522  -5.295  25.473  1.00 97.09           O  
ATOM   2506  CG  GLU A 315     -32.796  -4.918  26.921  1.00 97.09           C  
ATOM   2507  CD  GLU A 315     -33.874  -3.855  26.787  1.00 97.09           C  
ATOM   2508  OE1 GLU A 315     -35.071  -4.178  26.961  1.00 97.09           O  
ATOM   2509  OE2 GLU A 315     -33.519  -2.689  26.505  1.00 97.09           O  
ATOM   2510  N   GLU A 316     -28.291  -4.043  27.315  1.00 94.42           N  
ATOM   2511  CA  GLU A 316     -26.973  -3.559  26.914  1.00 94.42           C  
ATOM   2512  C   GLU A 316     -25.951  -4.692  26.898  1.00 94.42           C  
ATOM   2513  CB  GLU A 316     -26.504  -2.440  27.847  1.00 94.42           C  
ATOM   2514  O   GLU A 316     -25.129  -4.781  25.983  1.00 94.42           O  
ATOM   2515  CG  GLU A 316     -27.268  -1.135  27.675  1.00 94.42           C  
ATOM   2516  CD  GLU A 316     -26.844  -0.057  28.660  1.00 94.42           C  
ATOM   2517  OE1 GLU A 316     -27.500   1.008  28.713  1.00 94.42           O  
ATOM   2518  OE2 GLU A 316     -25.849  -0.280  29.385  1.00 94.42           O  
ATOM   2519  N   ILE A 317     -25.971  -5.525  27.898  1.00 96.77           N  
ATOM   2520  CA  ILE A 317     -25.090  -6.687  27.951  1.00 96.77           C  
ATOM   2521  C   ILE A 317     -25.352  -7.589  26.747  1.00 96.77           C  
ATOM   2522  CB  ILE A 317     -25.277  -7.478  29.265  1.00 96.77           C  
ATOM   2523  O   ILE A 317     -24.414  -8.074  26.111  1.00 96.77           O  
ATOM   2524  CG1 ILE A 317     -24.776  -6.657  30.459  1.00 96.77           C  
ATOM   2525  CG2 ILE A 317     -24.559  -8.828  29.189  1.00 96.77           C  
ATOM   2526  CD1 ILE A 317     -25.119  -7.261  31.813  1.00 96.77           C  
ATOM   2527  N   ALA A 318     -26.623  -7.773  26.435  1.00 97.09           N  
ATOM   2528  CA  ALA A 318     -26.984  -8.602  25.288  1.00 97.09           C  
ATOM   2529  C   ALA A 318     -26.492  -7.979  23.985  1.00 97.09           C  
ATOM   2530  CB  ALA A 318     -28.495  -8.811  25.237  1.00 97.09           C  
ATOM   2531  O   ALA A 318     -26.010  -8.684  23.096  1.00 97.09           O  
ATOM   2532  N   GLU A 319     -26.588  -6.692  23.860  1.00 97.50           N  
ATOM   2533  CA  GLU A 319     -26.097  -5.982  22.682  1.00 97.50           C  
ATOM   2534  C   GLU A 319     -24.581  -6.101  22.557  1.00 97.50           C  
ATOM   2535  CB  GLU A 319     -26.506  -4.507  22.734  1.00 97.50           C  
ATOM   2536  O   GLU A 319     -24.059  -6.321  21.463  1.00 97.50           O  
ATOM   2537  CG  GLU A 319     -26.054  -3.701  21.526  1.00 97.50           C  
ATOM   2538  CD  GLU A 319     -26.680  -4.171  20.222  1.00 97.50           C  
ATOM   2539  OE1 GLU A 319     -26.050  -4.007  19.153  1.00 97.50           O  
ATOM   2540  OE2 GLU A 319     -27.810  -4.706  20.271  1.00 97.50           O  
ATOM   2541  N   TYR A 320     -23.866  -5.919  23.700  1.00 97.20           N  
ATOM   2542  CA  TYR A 320     -22.415  -6.073  23.686  1.00 97.20           C  
ATOM   2543  C   TYR A 320     -22.022  -7.502  23.331  1.00 97.20           C  
ATOM   2544  CB  TYR A 320     -21.821  -5.691  25.045  1.00 97.20           C  
ATOM   2545  O   TYR A 320     -21.040  -7.723  22.618  1.00 97.20           O  
ATOM   2546  CG  TYR A 320     -21.835  -4.206  25.318  1.00 97.20           C  
ATOM   2547  CD1 TYR A 320     -21.219  -3.312  24.445  1.00 97.20           C  
ATOM   2548  CD2 TYR A 320     -22.464  -3.696  26.448  1.00 97.20           C  
ATOM   2549  CE1 TYR A 320     -21.229  -1.943  24.694  1.00 97.20           C  
ATOM   2550  CE2 TYR A 320     -22.480  -2.329  26.707  1.00 97.20           C  
ATOM   2551  OH  TYR A 320     -21.873  -0.108  26.076  1.00 97.20           O  
ATOM   2552  CZ  TYR A 320     -21.861  -1.462  25.825  1.00 97.20           C  
ATOM   2553  N   ARG A 321     -22.797  -8.447  23.735  1.00 97.83           N  
ATOM   2554  CA  ARG A 321     -22.563  -9.839  23.363  1.00 97.83           C  
ATOM   2555  C   ARG A 321     -22.752 -10.045  21.864  1.00 97.83           C  
ATOM   2556  CB  ARG A 321     -23.497 -10.768  24.141  1.00 97.83           C  
ATOM   2557  O   ARG A 321     -21.955 -10.732  21.221  1.00 97.83           O  
ATOM   2558  CG  ARG A 321     -22.985 -11.140  25.524  1.00 97.83           C  
ATOM   2559  CD  ARG A 321     -23.865 -12.190  26.187  1.00 97.83           C  
ATOM   2560  NE  ARG A 321     -23.558 -12.330  27.608  1.00 97.83           N  
ATOM   2561  NH1 ARG A 321     -25.735 -12.766  28.247  1.00 97.83           N  
ATOM   2562  NH2 ARG A 321     -24.066 -12.707  29.816  1.00 97.83           N  
ATOM   2563  CZ  ARG A 321     -24.454 -12.601  28.554  1.00 97.83           C  
ATOM   2564  N   ARG A 322     -23.829  -9.465  21.275  1.00 97.72           N  
ATOM   2565  CA  ARG A 322     -24.057  -9.540  19.836  1.00 97.72           C  
ATOM   2566  C   ARG A 322     -22.932  -8.856  19.067  1.00 97.72           C  
ATOM   2567  CB  ARG A 322     -25.401  -8.905  19.471  1.00 97.72           C  
ATOM   2568  O   ARG A 322     -22.462  -9.375  18.052  1.00 97.72           O  
ATOM   2569  CG  ARG A 322     -25.861  -9.208  18.054  1.00 97.72           C  
ATOM   2570  CD  ARG A 322     -27.111  -8.420  17.686  1.00 97.72           C  
ATOM   2571  NE  ARG A 322     -28.220  -9.302  17.336  1.00 97.72           N  
ATOM   2572  NH1 ARG A 322     -29.153  -9.308  19.450  1.00 97.72           N  
ATOM   2573  NH2 ARG A 322     -30.129 -10.508  17.758  1.00 97.72           N  
ATOM   2574  CZ  ARG A 322     -29.165  -9.704  18.182  1.00 97.72           C  
ATOM   2575  N   GLN A 323     -22.475  -7.742  19.531  1.00 95.94           N  
ATOM   2576  CA  GLN A 323     -21.379  -7.022  18.890  1.00 95.94           C  
ATOM   2577  C   GLN A 323     -20.088  -7.834  18.935  1.00 95.94           C  
ATOM   2578  CB  GLN A 323     -21.167  -5.662  19.556  1.00 95.94           C  
ATOM   2579  O   GLN A 323     -19.333  -7.863  17.960  1.00 95.94           O  
ATOM   2580  CG  GLN A 323     -22.246  -4.640  19.224  1.00 95.94           C  
ATOM   2581  CD  GLN A 323     -22.034  -3.313  19.928  1.00 95.94           C  
ATOM   2582  NE2 GLN A 323     -23.112  -2.556  20.104  1.00 95.94           N  
ATOM   2583  OE1 GLN A 323     -20.911  -2.971  20.312  1.00 95.94           O  
ATOM   2584  N   LEU A 324     -19.825  -8.410  20.081  1.00 95.71           N  
ATOM   2585  CA  LEU A 324     -18.644  -9.253  20.227  1.00 95.71           C  
ATOM   2586  C   LEU A 324     -18.675 -10.410  19.233  1.00 95.71           C  
ATOM   2587  CB  LEU A 324     -18.545  -9.795  21.655  1.00 95.71           C  
ATOM   2588  O   LEU A 324     -17.666 -10.710  18.591  1.00 95.71           O  
ATOM   2589  CG  LEU A 324     -17.314 -10.645  21.974  1.00 95.71           C  
ATOM   2590  CD1 LEU A 324     -16.046  -9.806  21.858  1.00 95.71           C  
ATOM   2591  CD2 LEU A 324     -17.431 -11.255  23.367  1.00 95.71           C  
ATOM   2592  N   GLN A 325     -19.820 -11.032  19.121  1.00 96.95           N  
ATOM   2593  CA  GLN A 325     -19.967 -12.129  18.169  1.00 96.95           C  
ATOM   2594  C   GLN A 325     -19.790 -11.639  16.735  1.00 96.95           C  
ATOM   2595  CB  GLN A 325     -21.331 -12.801  18.330  1.00 96.95           C  
ATOM   2596  O   GLN A 325     -19.136 -12.299  15.924  1.00 96.95           O  
ATOM   2597  CG  GLN A 325     -21.444 -13.674  19.572  1.00 96.95           C  
ATOM   2598  CD  GLN A 325     -22.784 -14.377  19.677  1.00 96.95           C  
ATOM   2599  NE2 GLN A 325     -22.826 -15.464  20.439  1.00 96.95           N  
ATOM   2600  OE1 GLN A 325     -23.774 -13.946  19.077  1.00 96.95           O  
ATOM   2601  N   SER A 326     -20.431 -10.546  16.354  1.00 95.12           N  
ATOM   2602  CA  SER A 326     -20.299  -9.954  15.028  1.00 95.12           C  
ATOM   2603  C   SER A 326     -18.840  -9.653  14.699  1.00 95.12           C  
ATOM   2604  CB  SER A 326     -21.127  -8.672  14.928  1.00 95.12           C  
ATOM   2605  O   SER A 326     -18.359  -9.992  13.616  1.00 95.12           O  
ATOM   2606  OG  SER A 326     -20.914  -8.031  13.682  1.00 95.12           O  
ATOM   2607  N   LYS A 327     -18.106  -9.020  15.648  1.00 96.22           N  
ATOM   2608  CA  LYS A 327     -16.693  -8.711  15.444  1.00 96.22           C  
ATOM   2609  C   LYS A 327     -15.856  -9.984  15.370  1.00 96.22           C  
ATOM   2610  CB  LYS A 327     -16.175  -7.807  16.564  1.00 96.22           C  
ATOM   2611  O   LYS A 327     -14.897 -10.059  14.599  1.00 96.22           O  
ATOM   2612  CG  LYS A 327     -16.780  -6.411  16.564  1.00 96.22           C  
ATOM   2613  CD  LYS A 327     -16.349  -5.615  15.339  1.00 96.22           C  
ATOM   2614  CE  LYS A 327     -16.899  -4.196  15.371  1.00 96.22           C  
ATOM   2615  NZ  LYS A 327     -16.491  -3.416  14.165  1.00 96.22           N  
ATOM   2616  N   SER A 328     -16.160 -11.001  16.166  1.00 95.60           N  
ATOM   2617  CA  SER A 328     -15.479 -12.291  16.130  1.00 95.60           C  
ATOM   2618  C   SER A 328     -15.621 -12.953  14.763  1.00 95.60           C  
ATOM   2619  CB  SER A 328     -16.029 -13.219  17.214  1.00 95.60           C  
ATOM   2620  O   SER A 328     -14.653 -13.497  14.227  1.00 95.60           O  
ATOM   2621  OG  SER A 328     -15.680 -12.748  18.504  1.00 95.60           O  
ATOM   2622  N   ILE A 329     -16.837 -12.910  14.188  1.00 97.09           N  
ATOM   2623  CA  ILE A 329     -17.071 -13.469  12.861  1.00 97.09           C  
ATOM   2624  C   ILE A 329     -16.302 -12.661  11.818  1.00 97.09           C  
ATOM   2625  CB  ILE A 329     -18.577 -13.494  12.516  1.00 97.09           C  
ATOM   2626  O   ILE A 329     -15.703 -13.229  10.901  1.00 97.09           O  
ATOM   2627  CG1 ILE A 329     -19.323 -14.452  13.451  1.00 97.09           C  
ATOM   2628  CG2 ILE A 329     -18.788 -13.883  11.050  1.00 97.09           C  
ATOM   2629  CD1 ILE A 329     -20.839 -14.348  13.362  1.00 97.09           C  
ATOM   2630  N   GLU A 330     -16.335 -11.387  11.860  1.00 93.23           N  
ATOM   2631  CA  GLU A 330     -15.588 -10.535  10.940  1.00 93.23           C  
ATOM   2632  C   GLU A 330     -14.089 -10.811  11.026  1.00 93.23           C  
ATOM   2633  CB  GLU A 330     -15.868  -9.058  11.226  1.00 93.23           C  
ATOM   2634  O   GLU A 330     -13.403 -10.862  10.004  1.00 93.23           O  
ATOM   2635  CG  GLU A 330     -17.263  -8.606  10.819  1.00 93.23           C  
ATOM   2636  CD  GLU A 330     -17.549  -7.154  11.166  1.00 93.23           C  
ATOM   2637  OE1 GLU A 330     -18.728  -6.736  11.107  1.00 93.23           O  
ATOM   2638  OE2 GLU A 330     -16.587  -6.428  11.501  1.00 93.23           O  
ATOM   2639  N   LEU A 331     -13.522 -10.946  12.268  1.00 91.42           N  
ATOM   2640  CA  LEU A 331     -12.113 -11.274  12.459  1.00 91.42           C  
ATOM   2641  C   LEU A 331     -11.777 -12.621  11.828  1.00 91.42           C  
ATOM   2642  CB  LEU A 331     -11.764 -11.294  13.950  1.00 91.42           C  
ATOM   2643  O   LEU A 331     -10.741 -12.764  11.175  1.00 91.42           O  
ATOM   2644  CG  LEU A 331     -11.522  -9.935  14.608  1.00 91.42           C  
ATOM   2645  CD1 LEU A 331     -11.375 -10.097  16.118  1.00 91.42           C  
ATOM   2646  CD2 LEU A 331     -10.287  -9.266  14.014  1.00 91.42           C  
ATOM   2647  N   GLU A 332     -12.645 -13.625  12.030  1.00 95.65           N  
ATOM   2648  CA  GLU A 332     -12.447 -14.946  11.441  1.00 95.65           C  
ATOM   2649  C   GLU A 332     -12.506 -14.886   9.918  1.00 95.65           C  
ATOM   2650  CB  GLU A 332     -13.491 -15.933  11.970  1.00 95.65           C  
ATOM   2651  O   GLU A 332     -11.716 -15.540   9.234  1.00 95.65           O  
ATOM   2652  CG  GLU A 332     -13.252 -17.372  11.537  1.00 95.65           C  
ATOM   2653  CD  GLU A 332     -11.950 -17.950  12.068  1.00 95.65           C  
ATOM   2654  OE1 GLU A 332     -11.310 -18.758  11.358  1.00 95.65           O  
ATOM   2655  OE2 GLU A 332     -11.567 -17.591  13.205  1.00 95.65           O  
ATOM   2656  N   SER A 333     -13.395 -14.124   9.370  1.00 95.19           N  
ATOM   2657  CA  SER A 333     -13.502 -13.961   7.924  1.00 95.19           C  
ATOM   2658  C   SER A 333     -12.241 -13.330   7.343  1.00 95.19           C  
ATOM   2659  CB  SER A 333     -14.719 -13.105   7.570  1.00 95.19           C  
ATOM   2660  O   SER A 333     -11.747 -13.764   6.300  1.00 95.19           O  
ATOM   2661  OG  SER A 333     -14.495 -11.747   7.909  1.00 95.19           O  
ATOM   2662  N   VAL A 334     -11.790 -12.272   7.979  1.00 91.20           N  
ATOM   2663  CA  VAL A 334     -10.587 -11.593   7.508  1.00 91.20           C  
ATOM   2664  C   VAL A 334      -9.380 -12.516   7.659  1.00 91.20           C  
ATOM   2665  CB  VAL A 334     -10.346 -10.271   8.271  1.00 91.20           C  
ATOM   2666  O   VAL A 334      -8.514 -12.564   6.782  1.00 91.20           O  
ATOM   2667  CG1 VAL A 334      -8.988  -9.675   7.903  1.00 91.20           C  
ATOM   2668  CG2 VAL A 334     -11.467  -9.276   7.980  1.00 91.20           C  
ATOM   2669  N   ARG A 335      -9.309 -13.229   8.786  1.00 96.26           N  
ATOM   2670  CA  ARG A 335      -8.253 -14.220   8.966  1.00 96.26           C  
ATOM   2671  C   ARG A 335      -8.286 -15.264   7.855  1.00 96.26           C  
ATOM   2672  CB  ARG A 335      -8.382 -14.902  10.330  1.00 96.26           C  
ATOM   2673  O   ARG A 335      -7.239 -15.677   7.352  1.00 96.26           O  
ATOM   2674  CG  ARG A 335      -7.886 -14.056  11.491  1.00 96.26           C  
ATOM   2675  CD  ARG A 335      -7.974 -14.806  12.813  1.00 96.26           C  
ATOM   2676  NE  ARG A 335      -7.548 -13.974  13.934  1.00 96.26           N  
ATOM   2677  NH1 ARG A 335      -8.807 -15.094  15.514  1.00 96.26           N  
ATOM   2678  NH2 ARG A 335      -7.501 -13.315  16.134  1.00 96.26           N  
ATOM   2679  CZ  ARG A 335      -7.953 -14.130  15.192  1.00 96.26           C  
ATOM   2680  N   GLY A 336      -9.474 -15.766   7.471  1.00 95.40           N  
ATOM   2681  CA  GLY A 336      -9.621 -16.683   6.352  1.00 95.40           C  
ATOM   2682  C   GLY A 336      -9.139 -16.101   5.036  1.00 95.40           C  
ATOM   2683  O   GLY A 336      -8.453 -16.777   4.267  1.00 95.40           O  
ATOM   2684  N   THR A 337      -9.491 -14.860   4.747  1.00 94.01           N  
ATOM   2685  CA  THR A 337      -9.047 -14.190   3.530  1.00 94.01           C  
ATOM   2686  C   THR A 337      -7.534 -13.988   3.545  1.00 94.01           C  
ATOM   2687  CB  THR A 337      -9.747 -12.830   3.353  1.00 94.01           C  
ATOM   2688  O   THR A 337      -6.871 -14.144   2.518  1.00 94.01           O  
ATOM   2689  CG2 THR A 337     -11.264 -12.987   3.369  1.00 94.01           C  
ATOM   2690  OG1 THR A 337      -9.358 -11.956   4.420  1.00 94.01           O  
ATOM   2691  N   LYS A 338      -6.918 -13.517   4.679  1.00 93.82           N  
ATOM   2692  CA  LYS A 338      -5.472 -13.383   4.826  1.00 93.82           C  
ATOM   2693  C   LYS A 338      -4.763 -14.700   4.525  1.00 93.82           C  
ATOM   2694  CB  LYS A 338      -5.117 -12.907   6.236  1.00 93.82           C  
ATOM   2695  O   LYS A 338      -3.775 -14.726   3.789  1.00 93.82           O  
ATOM   2696  CG  LYS A 338      -3.623 -12.762   6.483  1.00 93.82           C  
ATOM   2697  CD  LYS A 338      -3.322 -12.504   7.954  1.00 93.82           C  
ATOM   2698  CE  LYS A 338      -1.825 -12.533   8.232  1.00 93.82           C  
ATOM   2699  NZ  LYS A 338      -1.525 -12.272   9.672  1.00 93.82           N  
ATOM   2700  N   GLU A 339      -5.231 -15.830   5.126  1.00 95.55           N  
ATOM   2701  CA  GLU A 339      -4.647 -17.150   4.907  1.00 95.55           C  
ATOM   2702  C   GLU A 339      -4.728 -17.552   3.437  1.00 95.55           C  
ATOM   2703  CB  GLU A 339      -5.345 -18.198   5.778  1.00 95.55           C  
ATOM   2704  O   GLU A 339      -3.773 -18.104   2.886  1.00 95.55           O  
ATOM   2705  CG  GLU A 339      -5.012 -18.086   7.259  1.00 95.55           C  
ATOM   2706  CD  GLU A 339      -5.794 -19.062   8.124  1.00 95.55           C  
ATOM   2707  OE1 GLU A 339      -5.678 -18.996   9.369  1.00 95.55           O  
ATOM   2708  OE2 GLU A 339      -6.526 -19.900   7.552  1.00 95.55           O  
ATOM   2709  N   SER A 340      -5.861 -17.258   2.751  1.00 95.62           N  
ATOM   2710  CA  SER A 340      -6.036 -17.566   1.335  1.00 95.62           C  
ATOM   2711  C   SER A 340      -5.066 -16.765   0.472  1.00 95.62           C  
ATOM   2712  CB  SER A 340      -7.473 -17.284   0.898  1.00 95.62           C  
ATOM   2713  O   SER A 340      -4.460 -17.306  -0.455  1.00 95.62           O  
ATOM   2714  OG  SER A 340      -7.598 -17.376  -0.511  1.00 95.62           O  
ATOM   2715  N   LEU A 341      -4.922 -15.491   0.751  1.00 92.94           N  
ATOM   2716  CA  LEU A 341      -4.001 -14.639   0.007  1.00 92.94           C  
ATOM   2717  C   LEU A 341      -2.557 -15.073   0.232  1.00 92.94           C  
ATOM   2718  CB  LEU A 341      -4.176 -13.174   0.418  1.00 92.94           C  
ATOM   2719  O   LEU A 341      -1.749 -15.061  -0.700  1.00 92.94           O  
ATOM   2720  CG  LEU A 341      -5.442 -12.476  -0.081  1.00 92.94           C  
ATOM   2721  CD1 LEU A 341      -5.546 -11.076   0.515  1.00 92.94           C  
ATOM   2722  CD2 LEU A 341      -5.455 -12.417  -1.605  1.00 92.94           C  
ATOM   2723  N   GLU A 342      -2.220 -15.464   1.458  1.00 94.36           N  
ATOM   2724  CA  GLU A 342      -0.888 -15.980   1.757  1.00 94.36           C  
ATOM   2725  C   GLU A 342      -0.614 -17.275   0.998  1.00 94.36           C  
ATOM   2726  CB  GLU A 342      -0.725 -16.209   3.262  1.00 94.36           C  
ATOM   2727  O   GLU A 342       0.502 -17.497   0.522  1.00 94.36           O  
ATOM   2728  CG  GLU A 342      -0.599 -14.925   4.069  1.00 94.36           C  
ATOM   2729  CD  GLU A 342      -0.509 -15.165   5.568  1.00 94.36           C  
ATOM   2730  OE1 GLU A 342      -0.112 -14.237   6.309  1.00 94.36           O  
ATOM   2731  OE2 GLU A 342      -0.839 -16.290   6.005  1.00 94.36           O  
ATOM   2732  N   ARG A 343      -1.617 -18.163   0.914  1.00 96.91           N  
ATOM   2733  CA  ARG A 343      -1.486 -19.381   0.121  1.00 96.91           C  
ATOM   2734  C   ARG A 343      -1.273 -19.054  -1.353  1.00 96.91           C  
ATOM   2735  CB  ARG A 343      -2.721 -20.268   0.289  1.00 96.91           C  
ATOM   2736  O   ARG A 343      -0.433 -19.668  -2.015  1.00 96.91           O  
ATOM   2737  CG  ARG A 343      -2.795 -20.974   1.633  1.00 96.91           C  
ATOM   2738  CD  ARG A 343      -3.907 -22.014   1.664  1.00 96.91           C  
ATOM   2739  NE  ARG A 343      -4.292 -22.351   3.031  1.00 96.91           N  
ATOM   2740  NH1 ARG A 343      -5.749 -20.575   3.278  1.00 96.91           N  
ATOM   2741  NH2 ARG A 343      -5.437 -22.055   5.000  1.00 96.91           N  
ATOM   2742  CZ  ARG A 343      -5.158 -21.659   3.767  1.00 96.91           C  
ATOM   2743  N   GLN A 344      -2.061 -18.065  -1.889  1.00 93.71           N  
ATOM   2744  CA  GLN A 344      -1.918 -17.651  -3.281  1.00 93.71           C  
ATOM   2745  C   GLN A 344      -0.534 -17.063  -3.540  1.00 93.71           C  
ATOM   2746  CB  GLN A 344      -2.998 -16.635  -3.653  1.00 93.71           C  
ATOM   2747  O   GLN A 344       0.080 -17.338  -4.574  1.00 93.71           O  
ATOM   2748  CG  GLN A 344      -4.385 -17.243  -3.816  1.00 93.71           C  
ATOM   2749  CD  GLN A 344      -5.426 -16.226  -4.241  1.00 93.71           C  
ATOM   2750  NE2 GLN A 344      -6.618 -16.704  -4.582  1.00 93.71           N  
ATOM   2751  OE1 GLN A 344      -5.162 -15.019  -4.262  1.00 93.71           O  
ATOM   2752  N   LEU A 345      -0.019 -16.253  -2.658  1.00 90.75           N  
ATOM   2753  CA  LEU A 345       1.317 -15.679  -2.778  1.00 90.75           C  
ATOM   2754  C   LEU A 345       2.380 -16.773  -2.790  1.00 90.75           C  
ATOM   2755  CB  LEU A 345       1.586 -14.702  -1.631  1.00 90.75           C  
ATOM   2756  O   LEU A 345       3.305 -16.737  -3.604  1.00 90.75           O  
ATOM   2757  CG  LEU A 345       2.898 -13.919  -1.701  1.00 90.75           C  
ATOM   2758  CD1 LEU A 345       2.862 -12.927  -2.859  1.00 90.75           C  
ATOM   2759  CD2 LEU A 345       3.163 -13.199  -0.383  1.00 90.75           C  
ATOM   2760  N   SER A 346       2.239 -17.688  -1.818  1.00 96.66           N  
ATOM   2761  CA  SER A 346       3.173 -18.809  -1.765  1.00 96.66           C  
ATOM   2762  C   SER A 346       3.141 -19.616  -3.058  1.00 96.66           C  
ATOM   2763  CB  SER A 346       2.852 -19.718  -0.578  1.00 96.66           C  
ATOM   2764  O   SER A 346       4.187 -20.018  -3.571  1.00 96.66           O  
ATOM   2765  OG  SER A 346       3.784 -20.783  -0.495  1.00 96.66           O  
ATOM   2766  N   ASP A 347       1.955 -19.895  -3.658  1.00 96.55           N  
ATOM   2767  CA  ASP A 347       1.780 -20.631  -4.906  1.00 96.55           C  
ATOM   2768  C   ASP A 347       2.447 -19.904  -6.071  1.00 96.55           C  
ATOM   2769  CB  ASP A 347       0.294 -20.843  -5.200  1.00 96.55           C  
ATOM   2770  O   ASP A 347       3.145 -20.521  -6.878  1.00 96.55           O  
ATOM   2771  CG  ASP A 347       0.048 -21.764  -6.382  1.00 96.55           C  
ATOM   2772  OD1 ASP A 347       0.750 -22.790  -6.511  1.00 96.55           O  
ATOM   2773  OD2 ASP A 347      -0.853 -21.460  -7.193  1.00 96.55           O  
ATOM   2774  N   ILE A 348       2.225 -18.544  -6.145  1.00 95.41           N  
ATOM   2775  CA  ILE A 348       2.813 -17.745  -7.215  1.00 95.41           C  
ATOM   2776  C   ILE A 348       4.332 -17.716  -7.061  1.00 95.41           C  
ATOM   2777  CB  ILE A 348       2.248 -16.307  -7.223  1.00 95.41           C  
ATOM   2778  O   ILE A 348       5.064 -17.837  -8.047  1.00 95.41           O  
ATOM   2779  CG1 ILE A 348       0.769 -16.317  -7.625  1.00 95.41           C  
ATOM   2780  CG2 ILE A 348       3.064 -15.411  -8.158  1.00 95.41           C  
ATOM   2781  CD1 ILE A 348       0.065 -14.982  -7.430  1.00 95.41           C  
ATOM   2782  N   GLU A 349       4.828 -17.546  -5.880  1.00 95.04           N  
ATOM   2783  CA  GLU A 349       6.263 -17.571  -5.614  1.00 95.04           C  
ATOM   2784  C   GLU A 349       6.878 -18.906  -6.024  1.00 95.04           C  
ATOM   2785  CB  GLU A 349       6.540 -17.297  -4.133  1.00 95.04           C  
ATOM   2786  O   GLU A 349       7.958 -18.942  -6.617  1.00 95.04           O  
ATOM   2787  CG  GLU A 349       6.330 -15.846  -3.726  1.00 95.04           C  
ATOM   2788  CD  GLU A 349       6.447 -15.620  -2.227  1.00 95.04           C  
ATOM   2789  OE1 GLU A 349       6.581 -14.452  -1.798  1.00 95.04           O  
ATOM   2790  OE2 GLU A 349       6.405 -16.620  -1.476  1.00 95.04           O  
ATOM   2791  N   GLU A 350       6.224 -20.053  -5.663  1.00 96.49           N  
ATOM   2792  CA  GLU A 350       6.692 -21.378  -6.057  1.00 96.49           C  
ATOM   2793  C   GLU A 350       6.703 -21.531  -7.575  1.00 96.49           C  
ATOM   2794  CB  GLU A 350       5.820 -22.466  -5.425  1.00 96.49           C  
ATOM   2795  O   GLU A 350       7.657 -22.068  -8.143  1.00 96.49           O  
ATOM   2796  CG  GLU A 350       6.061 -22.659  -3.935  1.00 96.49           C  
ATOM   2797  CD  GLU A 350       5.141 -23.695  -3.308  1.00 96.49           C  
ATOM   2798  OE1 GLU A 350       5.164 -23.855  -2.066  1.00 96.49           O  
ATOM   2799  OE2 GLU A 350       4.391 -24.352  -4.064  1.00 96.49           O  
ATOM   2800  N   ARG A 351       5.626 -21.051  -8.254  1.00 97.40           N  
ATOM   2801  CA  ARG A 351       5.552 -21.113  -9.710  1.00 97.40           C  
ATOM   2802  C   ARG A 351       6.674 -20.303 -10.350  1.00 97.40           C  
ATOM   2803  CB  ARG A 351       4.194 -20.609 -10.202  1.00 97.40           C  
ATOM   2804  O   ARG A 351       7.325 -20.768 -11.288  1.00 97.40           O  
ATOM   2805  CG  ARG A 351       3.051 -21.583  -9.963  1.00 97.40           C  
ATOM   2806  CD  ARG A 351       1.817 -21.215 -10.775  1.00 97.40           C  
ATOM   2807  NE  ARG A 351       1.323 -19.884 -10.432  1.00 97.40           N  
ATOM   2808  NH1 ARG A 351      -0.217 -20.631  -8.880  1.00 97.40           N  
ATOM   2809  NH2 ARG A 351      -0.005 -18.388  -9.304  1.00 97.40           N  
ATOM   2810  CZ  ARG A 351       0.368 -19.637  -9.540  1.00 97.40           C  
ATOM   2811  N   HIS A 352       6.855 -19.090  -9.832  1.00 95.84           N  
ATOM   2812  CA  HIS A 352       7.912 -18.240 -10.368  1.00 95.84           C  
ATOM   2813  C   HIS A 352       9.288 -18.852 -10.127  1.00 95.84           C  
ATOM   2814  CB  HIS A 352       7.843 -16.844  -9.746  1.00 95.84           C  
ATOM   2815  O   HIS A 352      10.160 -18.792 -10.997  1.00 95.84           O  
ATOM   2816  CG  HIS A 352       6.723 -16.006 -10.275  1.00 95.84           C  
ATOM   2817  CD2 HIS A 352       5.809 -15.237  -9.637  1.00 95.84           C  
ATOM   2818  ND1 HIS A 352       6.445 -15.899 -11.621  1.00 95.84           N  
ATOM   2819  CE1 HIS A 352       5.406 -15.097 -11.787  1.00 95.84           C  
ATOM   2820  NE2 HIS A 352       5.002 -14.683 -10.599  1.00 95.84           N  
ATOM   2821  N   ASN A 353       9.497 -19.404  -8.897  1.00 96.12           N  
ATOM   2822  CA  ASN A 353      10.749 -20.100  -8.616  1.00 96.12           C  
ATOM   2823  C   ASN A 353      10.973 -21.263  -9.578  1.00 96.12           C  
ATOM   2824  CB  ASN A 353      10.773 -20.596  -7.169  1.00 96.12           C  
ATOM   2825  O   ASN A 353      12.093 -21.485 -10.040  1.00 96.12           O  
ATOM   2826  CG  ASN A 353      11.065 -19.488  -6.176  1.00 96.12           C  
ATOM   2827  ND2 ASN A 353      10.488 -19.592  -4.985  1.00 96.12           N  
ATOM   2828  OD1 ASN A 353      11.801 -18.545  -6.478  1.00 96.12           O  
ATOM   2829  N   HIS A 354       9.933 -22.005  -9.839  1.00 97.63           N  
ATOM   2830  CA  HIS A 354      10.009 -23.091 -10.811  1.00 97.63           C  
ATOM   2831  C   HIS A 354      10.365 -22.565 -12.197  1.00 97.63           C  
ATOM   2832  CB  HIS A 354       8.686 -23.857 -10.863  1.00 97.63           C  
ATOM   2833  O   HIS A 354      11.176 -23.167 -12.905  1.00 97.63           O  
ATOM   2834  CG  HIS A 354       8.694 -25.003 -11.824  1.00 97.63           C  
ATOM   2835  CD2 HIS A 354       8.053 -25.179 -13.003  1.00 97.63           C  
ATOM   2836  ND1 HIS A 354       9.428 -26.149 -11.609  1.00 97.63           N  
ATOM   2837  CE1 HIS A 354       9.239 -26.982 -12.618  1.00 97.63           C  
ATOM   2838  NE2 HIS A 354       8.408 -26.417 -13.478  1.00 97.63           N  
ATOM   2839  N   ASP A 355       9.764 -21.501 -12.692  1.00 96.79           N  
ATOM   2840  CA  ASP A 355      10.044 -20.892 -13.989  1.00 96.79           C  
ATOM   2841  C   ASP A 355      11.489 -20.404 -14.065  1.00 96.79           C  
ATOM   2842  CB  ASP A 355       9.082 -19.733 -14.256  1.00 96.79           C  
ATOM   2843  O   ASP A 355      12.159 -20.590 -15.083  1.00 96.79           O  
ATOM   2844  CG  ASP A 355       7.666 -20.194 -14.553  1.00 96.79           C  
ATOM   2845  OD1 ASP A 355       7.461 -21.395 -14.832  1.00 96.79           O  
ATOM   2846  OD2 ASP A 355       6.747 -19.348 -14.510  1.00 96.79           O  
ATOM   2847  N   LEU A 356      11.924 -19.689 -12.959  1.00 95.84           N  
ATOM   2848  CA  LEU A 356      13.303 -19.218 -12.904  1.00 95.84           C  
ATOM   2849  C   LEU A 356      14.281 -20.380 -13.037  1.00 95.84           C  
ATOM   2850  CB  LEU A 356      13.561 -18.465 -11.596  1.00 95.84           C  
ATOM   2851  O   LEU A 356      15.280 -20.278 -13.753  1.00 95.84           O  
ATOM   2852  CG  LEU A 356      13.015 -17.039 -11.516  1.00 95.84           C  
ATOM   2853  CD1 LEU A 356      13.242 -16.463 -10.122  1.00 95.84           C  
ATOM   2854  CD2 LEU A 356      13.665 -16.157 -12.576  1.00 95.84           C  
ATOM   2855  N   SER A 357      14.000 -21.499 -12.304  1.00 97.93           N  
ATOM   2856  CA  SER A 357      14.831 -22.693 -12.405  1.00 97.93           C  
ATOM   2857  C   SER A 357      14.821 -23.256 -13.823  1.00 97.93           C  
ATOM   2858  CB  SER A 357      14.357 -23.763 -11.420  1.00 97.93           C  
ATOM   2859  O   SER A 357      15.859 -23.677 -14.337  1.00 97.93           O  
ATOM   2860  OG  SER A 357      14.576 -23.348 -10.083  1.00 97.93           O  
ATOM   2861  N   SER A 358      13.615 -23.304 -14.440  1.00 98.08           N  
ATOM   2862  CA  SER A 358      13.467 -23.774 -15.813  1.00 98.08           C  
ATOM   2863  C   SER A 358      14.279 -22.919 -16.781  1.00 98.08           C  
ATOM   2864  CB  SER A 358      11.995 -23.769 -16.227  1.00 98.08           C  
ATOM   2865  O   SER A 358      14.955 -23.447 -17.666  1.00 98.08           O  
ATOM   2866  OG  SER A 358      11.859 -24.069 -17.605  1.00 98.08           O  
ATOM   2867  N   TYR A 359      14.206 -21.601 -16.690  1.00 96.98           N  
ATOM   2868  CA  TYR A 359      14.968 -20.692 -17.538  1.00 96.98           C  
ATOM   2869  C   TYR A 359      16.465 -20.843 -17.293  1.00 96.98           C  
ATOM   2870  CB  TYR A 359      14.542 -19.241 -17.292  1.00 96.98           C  
ATOM   2871  O   TYR A 359      17.259 -20.823 -18.236  1.00 96.98           O  
ATOM   2872  CG  TYR A 359      13.157 -18.921 -17.799  1.00 96.98           C  
ATOM   2873  CD1 TYR A 359      12.772 -19.261 -19.094  1.00 96.98           C  
ATOM   2874  CD2 TYR A 359      12.231 -18.276 -16.985  1.00 96.98           C  
ATOM   2875  CE1 TYR A 359      11.498 -18.965 -19.566  1.00 96.98           C  
ATOM   2876  CE2 TYR A 359      10.954 -17.976 -17.447  1.00 96.98           C  
ATOM   2877  OH  TYR A 359       9.334 -18.030 -19.199  1.00 96.98           O  
ATOM   2878  CZ  TYR A 359      10.597 -18.324 -18.736  1.00 96.98           C  
ATOM   2879  N   GLN A 360      16.873 -20.995 -16.014  1.00 97.67           N  
ATOM   2880  CA  GLN A 360      18.274 -21.236 -15.687  1.00 97.67           C  
ATOM   2881  C   GLN A 360      18.780 -22.516 -16.347  1.00 97.67           C  
ATOM   2882  CB  GLN A 360      18.467 -21.315 -14.172  1.00 97.67           C  
ATOM   2883  O   GLN A 360      19.901 -22.555 -16.859  1.00 97.67           O  
ATOM   2884  CG  GLN A 360      18.503 -19.957 -13.485  1.00 97.67           C  
ATOM   2885  CD  GLN A 360      18.626 -20.065 -11.977  1.00 97.67           C  
ATOM   2886  NE2 GLN A 360      18.962 -18.954 -11.328  1.00 97.67           N  
ATOM   2887  OE1 GLN A 360      18.421 -21.137 -11.399  1.00 97.67           O  
ATOM   2888  N   ASP A 361      17.949 -23.578 -16.335  1.00 98.25           N  
ATOM   2889  CA  ASP A 361      18.294 -24.828 -17.006  1.00 98.25           C  
ATOM   2890  C   ASP A 361      18.450 -24.618 -18.511  1.00 98.25           C  
ATOM   2891  CB  ASP A 361      17.233 -25.896 -16.731  1.00 98.25           C  
ATOM   2892  O   ASP A 361      19.377 -25.151 -19.124  1.00 98.25           O  
ATOM   2893  CG  ASP A 361      17.255 -26.398 -15.298  1.00 98.25           C  
ATOM   2894  OD1 ASP A 361      18.237 -26.129 -14.572  1.00 98.25           O  
ATOM   2895  OD2 ASP A 361      16.283 -27.070 -14.892  1.00 98.25           O  
ATOM   2896  N   THR A 362      17.520 -23.837 -19.129  1.00 98.24           N  
ATOM   2897  CA  THR A 362      17.569 -23.542 -20.557  1.00 98.24           C  
ATOM   2898  C   THR A 362      18.830 -22.756 -20.904  1.00 98.24           C  
ATOM   2899  CB  THR A 362      16.327 -22.749 -21.006  1.00 98.24           C  
ATOM   2900  O   THR A 362      19.484 -23.035 -21.911  1.00 98.24           O  
ATOM   2901  CG2 THR A 362      16.331 -22.528 -22.515  1.00 98.24           C  
ATOM   2902  OG1 THR A 362      15.147 -23.475 -20.643  1.00 98.24           O  
ATOM   2903  N   ILE A 363      19.134 -21.802 -20.101  1.00 96.78           N  
ATOM   2904  CA  ILE A 363      20.340 -21.008 -20.308  1.00 96.78           C  
ATOM   2905  C   ILE A 363      21.569 -21.913 -20.248  1.00 96.78           C  
ATOM   2906  CB  ILE A 363      20.458 -19.875 -19.263  1.00 96.78           C  
ATOM   2907  O   ILE A 363      22.463 -21.812 -21.092  1.00 96.78           O  
ATOM   2908  CG1 ILE A 363      19.371 -18.819 -19.497  1.00 96.78           C  
ATOM   2909  CG2 ILE A 363      21.853 -19.245 -19.304  1.00 96.78           C  
ATOM   2910  CD1 ILE A 363      19.290 -17.763 -18.404  1.00 96.78           C  
ATOM   2911  N   GLN A 364      21.624 -22.812 -19.228  1.00 98.29           N  
ATOM   2912  CA  GLN A 364      22.739 -23.743 -19.095  1.00 98.29           C  
ATOM   2913  C   GLN A 364      22.842 -24.656 -20.313  1.00 98.29           C  
ATOM   2914  CB  GLN A 364      22.591 -24.580 -17.823  1.00 98.29           C  
ATOM   2915  O   GLN A 364      23.942 -24.931 -20.798  1.00 98.29           O  
ATOM   2916  CG  GLN A 364      22.877 -23.808 -16.542  1.00 98.29           C  
ATOM   2917  CD  GLN A 364      22.631 -24.632 -15.292  1.00 98.29           C  
ATOM   2918  NE2 GLN A 364      22.541 -23.962 -14.148  1.00 98.29           N  
ATOM   2919  OE1 GLN A 364      22.521 -25.861 -15.355  1.00 98.29           O  
ATOM   2920  N   GLN A 365      21.678 -25.157 -20.774  1.00 98.36           N  
ATOM   2921  CA  GLN A 365      21.642 -25.990 -21.971  1.00 98.36           C  
ATOM   2922  C   GLN A 365      22.186 -25.237 -23.182  1.00 98.36           C  
ATOM   2923  CB  GLN A 365      20.217 -26.471 -22.248  1.00 98.36           C  
ATOM   2924  O   GLN A 365      22.978 -25.782 -23.954  1.00 98.36           O  
ATOM   2925  CG  GLN A 365      19.746 -27.573 -21.309  1.00 98.36           C  
ATOM   2926  CD  GLN A 365      18.288 -27.938 -21.516  1.00 98.36           C  
ATOM   2927  NE2 GLN A 365      17.820 -28.947 -20.790  1.00 98.36           N  
ATOM   2928  OE1 GLN A 365      17.587 -27.316 -22.321  1.00 98.36           O  
ATOM   2929  N   LEU A 366      21.756 -23.998 -23.376  1.00 98.05           N  
ATOM   2930  CA  LEU A 366      22.197 -23.190 -24.507  1.00 98.05           C  
ATOM   2931  C   LEU A 366      23.683 -22.865 -24.397  1.00 98.05           C  
ATOM   2932  CB  LEU A 366      21.384 -21.895 -24.590  1.00 98.05           C  
ATOM   2933  O   LEU A 366      24.403 -22.889 -25.398  1.00 98.05           O  
ATOM   2934  CG  LEU A 366      19.936 -22.031 -25.064  1.00 98.05           C  
ATOM   2935  CD1 LEU A 366      19.219 -20.689 -24.971  1.00 98.05           C  
ATOM   2936  CD2 LEU A 366      19.889 -22.572 -26.489  1.00 98.05           C  
ATOM   2937  N   GLU A 367      24.138 -22.528 -23.198  1.00 97.93           N  
ATOM   2938  CA  GLU A 367      25.560 -22.283 -22.975  1.00 97.93           C  
ATOM   2939  C   GLU A 367      26.392 -23.517 -23.309  1.00 97.93           C  
ATOM   2940  CB  GLU A 367      25.811 -21.855 -21.527  1.00 97.93           C  
ATOM   2941  O   GLU A 367      27.466 -23.407 -23.903  1.00 97.93           O  
ATOM   2942  CG  GLU A 367      25.342 -20.441 -21.213  1.00 97.93           C  
ATOM   2943  CD  GLU A 367      25.550 -20.049 -19.759  1.00 97.93           C  
ATOM   2944  OE1 GLU A 367      25.509 -18.837 -19.445  1.00 97.93           O  
ATOM   2945  OE2 GLU A 367      25.758 -20.960 -18.927  1.00 97.93           O  
ATOM   2946  N   ASN A 368      25.917 -24.689 -22.906  1.00 98.13           N  
ATOM   2947  CA  ASN A 368      26.599 -25.938 -23.230  1.00 98.13           C  
ATOM   2948  C   ASN A 368      26.621 -26.190 -24.735  1.00 98.13           C  
ATOM   2949  CB  ASN A 368      25.941 -27.113 -22.504  1.00 98.13           C  
ATOM   2950  O   ASN A 368      27.635 -26.628 -25.280  1.00 98.13           O  
ATOM   2951  CG  ASN A 368      26.193 -27.090 -21.009  1.00 98.13           C  
ATOM   2952  ND2 ASN A 368      25.353 -27.790 -20.255  1.00 98.13           N  
ATOM   2953  OD1 ASN A 368      27.134 -26.449 -20.535  1.00 98.13           O  
ATOM   2954  N   GLU A 369      25.478 -25.942 -25.371  1.00 97.97           N  
ATOM   2955  CA  GLU A 369      25.410 -26.091 -26.822  1.00 97.97           C  
ATOM   2956  C   GLU A 369      26.382 -25.144 -27.520  1.00 97.97           C  
ATOM   2957  CB  GLU A 369      23.985 -25.845 -27.322  1.00 97.97           C  
ATOM   2958  O   GLU A 369      27.037 -25.524 -28.493  1.00 97.97           O  
ATOM   2959  CG  GLU A 369      23.005 -26.949 -26.955  1.00 97.97           C  
ATOM   2960  CD  GLU A 369      21.592 -26.687 -27.451  1.00 97.97           C  
ATOM   2961  OE1 GLU A 369      20.689 -27.511 -27.177  1.00 97.97           O  
ATOM   2962  OE2 GLU A 369      21.385 -25.650 -28.121  1.00 97.97           O  
ATOM   2963  N   LEU A 370      26.412 -23.895 -27.081  1.00 97.81           N  
ATOM   2964  CA  LEU A 370      27.334 -22.913 -27.639  1.00 97.81           C  
ATOM   2965  C   LEU A 370      28.780 -23.368 -27.473  1.00 97.81           C  
ATOM   2966  CB  LEU A 370      27.136 -21.550 -26.969  1.00 97.81           C  
ATOM   2967  O   LEU A 370      29.573 -23.288 -28.414  1.00 97.81           O  
ATOM   2968  CG  LEU A 370      28.041 -20.417 -27.455  1.00 97.81           C  
ATOM   2969  CD1 LEU A 370      27.780 -20.126 -28.930  1.00 97.81           C  
ATOM   2970  CD2 LEU A 370      27.830 -19.164 -26.612  1.00 97.81           C  
ATOM   2971  N   ARG A 371      29.110 -23.804 -26.241  1.00 98.05           N  
ATOM   2972  CA  ARG A 371      30.445 -24.335 -25.984  1.00 98.05           C  
ATOM   2973  C   ARG A 371      30.743 -25.526 -26.888  1.00 98.05           C  
ATOM   2974  CB  ARG A 371      30.588 -24.742 -24.516  1.00 98.05           C  
ATOM   2975  O   ARG A 371      31.839 -25.632 -27.443  1.00 98.05           O  
ATOM   2976  CG  ARG A 371      32.015 -25.066 -24.103  1.00 98.05           C  
ATOM   2977  CD  ARG A 371      32.096 -25.502 -22.647  1.00 98.05           C  
ATOM   2978  NE  ARG A 371      31.376 -24.583 -21.769  1.00 98.05           N  
ATOM   2979  NH1 ARG A 371      29.938 -26.185 -20.930  1.00 98.05           N  
ATOM   2980  NH2 ARG A 371      29.783 -24.013 -20.216  1.00 98.05           N  
ATOM   2981  CZ  ARG A 371      30.368 -24.929 -20.974  1.00 98.05           C  
ATOM   2982  N   GLY A 372      29.803 -26.435 -26.982  1.00 98.12           N  
ATOM   2983  CA  GLY A 372      29.952 -27.578 -27.867  1.00 98.12           C  
ATOM   2984  C   GLY A 372      30.220 -27.187 -29.308  1.00 98.12           C  
ATOM   2985  O   GLY A 372      31.096 -27.760 -29.960  1.00 98.12           O  
ATOM   2986  N   THR A 373      29.454 -26.223 -29.902  1.00 97.58           N  
ATOM   2987  CA  THR A 373      29.626 -25.759 -31.275  1.00 97.58           C  
ATOM   2988  C   THR A 373      30.988 -25.095 -31.455  1.00 97.58           C  
ATOM   2989  CB  THR A 373      28.514 -24.772 -31.674  1.00 97.58           C  
ATOM   2990  O   THR A 373      31.630 -25.257 -32.495  1.00 97.58           O  
ATOM   2991  CG2 THR A 373      27.141 -25.432 -31.604  1.00 97.58           C  
ATOM   2992  OG1 THR A 373      28.538 -23.649 -30.785  1.00 97.58           O  
ATOM   2993  N   LYS A 374      31.446 -24.357 -30.513  1.00 98.02           N  
ATOM   2994  CA  LYS A 374      32.765 -23.733 -30.561  1.00 98.02           C  
ATOM   2995  C   LYS A 374      33.868 -24.785 -30.650  1.00 98.02           C  
ATOM   2996  CB  LYS A 374      32.985 -22.846 -29.334  1.00 98.02           C  
ATOM   2997  O   LYS A 374      34.819 -24.631 -31.419  1.00 98.02           O  
ATOM   2998  CG  LYS A 374      32.230 -21.526 -29.382  1.00 98.02           C  
ATOM   2999  CD  LYS A 374      32.586 -20.636 -28.198  1.00 98.02           C  
ATOM   3000  CE  LYS A 374      31.863 -19.297 -28.267  1.00 98.02           C  
ATOM   3001  NZ  LYS A 374      32.187 -18.431 -27.094  1.00 98.02           N  
ATOM   3002  N   TRP A 375      33.726 -25.854 -29.746  1.00 98.09           N  
ATOM   3003  CA  TRP A 375      34.684 -26.954 -29.780  1.00 98.09           C  
ATOM   3004  C   TRP A 375      34.676 -27.642 -31.141  1.00 98.09           C  
ATOM   3005  CB  TRP A 375      34.376 -27.971 -28.678  1.00 98.09           C  
ATOM   3006  O   TRP A 375      35.733 -27.983 -31.678  1.00 98.09           O  
ATOM   3007  CG  TRP A 375      34.953 -27.614 -27.341  1.00 98.09           C  
ATOM   3008  CD1 TRP A 375      34.295 -27.050 -26.283  1.00 98.09           C  
ATOM   3009  CD2 TRP A 375      36.309 -27.793 -26.921  1.00 98.09           C  
ATOM   3010  CE2 TRP A 375      36.402 -27.316 -25.595  1.00 98.09           C  
ATOM   3011  CE3 TRP A 375      37.455 -28.312 -27.537  1.00 98.09           C  
ATOM   3012  NE1 TRP A 375      35.161 -26.869 -25.230  1.00 98.09           N  
ATOM   3013  CH2 TRP A 375      38.705 -27.855 -25.500  1.00 98.09           C  
ATOM   3014  CZ2 TRP A 375      37.598 -27.343 -24.874  1.00 98.09           C  
ATOM   3015  CZ3 TRP A 375      38.645 -28.338 -26.818  1.00 98.09           C  
ATOM   3016  N   GLU A 376      33.477 -27.859 -31.690  1.00 98.08           N  
ATOM   3017  CA  GLU A 376      33.333 -28.474 -33.006  1.00 98.08           C  
ATOM   3018  C   GLU A 376      33.976 -27.615 -34.090  1.00 98.08           C  
ATOM   3019  CB  GLU A 376      31.856 -28.713 -33.330  1.00 98.08           C  
ATOM   3020  O   GLU A 376      34.658 -28.132 -34.978  1.00 98.08           O  
ATOM   3021  CG  GLU A 376      31.626 -29.459 -34.636  1.00 98.08           C  
ATOM   3022  CD  GLU A 376      32.238 -30.851 -34.648  1.00 98.08           C  
ATOM   3023  OE1 GLU A 376      32.528 -31.376 -35.746  1.00 98.08           O  
ATOM   3024  OE2 GLU A 376      32.426 -31.420 -33.550  1.00 98.08           O  
ATOM   3025  N   MET A 377      33.775 -26.326 -34.017  1.00 98.09           N  
ATOM   3026  CA  MET A 377      34.384 -25.400 -34.967  1.00 98.09           C  
ATOM   3027  C   MET A 377      35.906 -25.453 -34.879  1.00 98.09           C  
ATOM   3028  CB  MET A 377      33.895 -23.973 -34.716  1.00 98.09           C  
ATOM   3029  O   MET A 377      36.590 -25.490 -35.903  1.00 98.09           O  
ATOM   3030  CG  MET A 377      34.359 -22.973 -35.763  1.00 98.09           C  
ATOM   3031  SD  MET A 377      33.529 -21.345 -35.597  1.00 98.09           S  
ATOM   3032  CE  MET A 377      34.220 -20.793 -34.012  1.00 98.09           C  
ATOM   3033  N   ALA A 378      36.405 -25.381 -33.634  1.00 97.45           N  
ATOM   3034  CA  ALA A 378      37.844 -25.488 -33.408  1.00 97.45           C  
ATOM   3035  C   ALA A 378      38.396 -26.786 -33.992  1.00 97.45           C  
ATOM   3036  CB  ALA A 378      38.156 -25.405 -31.916  1.00 97.45           C  
ATOM   3037  O   ALA A 378      39.476 -26.796 -34.586  1.00 97.45           O  
ATOM   3038  N   ARG A 379      37.677 -27.871 -33.789  1.00 98.03           N  
ATOM   3039  CA  ARG A 379      38.062 -29.161 -34.353  1.00 98.03           C  
ATOM   3040  C   ARG A 379      38.110 -29.101 -35.876  1.00 98.03           C  
ATOM   3041  CB  ARG A 379      37.094 -30.256 -33.901  1.00 98.03           C  
ATOM   3042  O   ARG A 379      39.049 -29.608 -36.493  1.00 98.03           O  
ATOM   3043  CG  ARG A 379      37.500 -31.655 -34.336  1.00 98.03           C  
ATOM   3044  CD  ARG A 379      36.403 -32.673 -34.057  1.00 98.03           C  
ATOM   3045  NE  ARG A 379      35.251 -32.477 -34.933  1.00 98.03           N  
ATOM   3046  NH1 ARG A 379      36.181 -33.569 -36.744  1.00 98.03           N  
ATOM   3047  NH2 ARG A 379      34.076 -32.675 -36.896  1.00 98.03           N  
ATOM   3048  CZ  ARG A 379      35.172 -32.908 -36.189  1.00 98.03           C  
ATOM   3049  N   HIS A 380      37.051 -28.534 -36.543  1.00 97.92           N  
ATOM   3050  CA  HIS A 380      37.012 -28.385 -37.993  1.00 97.92           C  
ATOM   3051  C   HIS A 380      38.202 -27.575 -38.496  1.00 97.92           C  
ATOM   3052  CB  HIS A 380      35.704 -27.721 -38.428  1.00 97.92           C  
ATOM   3053  O   HIS A 380      38.802 -27.915 -39.518  1.00 97.92           O  
ATOM   3054  CG  HIS A 380      34.522 -28.636 -38.381  1.00 97.92           C  
ATOM   3055  CD2 HIS A 380      33.234 -28.408 -38.032  1.00 97.92           C  
ATOM   3056  ND1 HIS A 380      34.600 -29.970 -38.719  1.00 97.92           N  
ATOM   3057  CE1 HIS A 380      33.406 -30.523 -38.581  1.00 97.92           C  
ATOM   3058  NE2 HIS A 380      32.560 -29.597 -38.164  1.00 97.92           N  
ATOM   3059  N   LEU A 381      38.602 -26.512 -37.820  1.00 97.96           N  
ATOM   3060  CA  LEU A 381      39.725 -25.663 -38.202  1.00 97.96           C  
ATOM   3061  C   LEU A 381      41.038 -26.437 -38.141  1.00 97.96           C  
ATOM   3062  CB  LEU A 381      39.802 -24.433 -37.293  1.00 97.96           C  
ATOM   3063  O   LEU A 381      41.889 -26.294 -39.021  1.00 97.96           O  
ATOM   3064  CG  LEU A 381      38.760 -23.341 -37.540  1.00 97.96           C  
ATOM   3065  CD1 LEU A 381      38.849 -22.269 -36.459  1.00 97.96           C  
ATOM   3066  CD2 LEU A 381      38.944 -22.729 -38.924  1.00 97.96           C  
ATOM   3067  N   ARG A 382      41.178 -27.331 -37.112  1.00 97.63           N  
ATOM   3068  CA  ARG A 382      42.370 -28.163 -36.989  1.00 97.63           C  
ATOM   3069  C   ARG A 382      42.434 -29.197 -38.107  1.00 97.63           C  
ATOM   3070  CB  ARG A 382      42.401 -28.861 -35.627  1.00 97.63           C  
ATOM   3071  O   ARG A 382      43.486 -29.395 -38.718  1.00 97.63           O  
ATOM   3072  CG  ARG A 382      43.759 -29.440 -35.262  1.00 97.63           C  
ATOM   3073  CD  ARG A 382      43.730 -30.134 -33.908  1.00 97.63           C  
ATOM   3074  NE  ARG A 382      43.339 -29.218 -32.841  1.00 97.63           N  
ATOM   3075  NH1 ARG A 382      41.515 -30.463 -32.160  1.00 97.63           N  
ATOM   3076  NH2 ARG A 382      42.030 -28.498 -31.096  1.00 97.63           N  
ATOM   3077  CZ  ARG A 382      42.295 -29.395 -32.035  1.00 97.63           C  
ATOM   3078  N   GLU A 383      41.304 -29.854 -38.346  1.00 97.84           N  
ATOM   3079  CA  GLU A 383      41.242 -30.850 -39.411  1.00 97.84           C  
ATOM   3080  C   GLU A 383      41.520 -30.220 -40.773  1.00 97.84           C  
ATOM   3081  CB  GLU A 383      39.878 -31.543 -39.421  1.00 97.84           C  
ATOM   3082  O   GLU A 383      42.178 -30.826 -41.621  1.00 97.84           O  
ATOM   3083  CG  GLU A 383      39.655 -32.480 -38.243  1.00 97.84           C  
ATOM   3084  CD  GLU A 383      38.245 -33.047 -38.184  1.00 97.84           C  
ATOM   3085  OE1 GLU A 383      37.938 -33.814 -37.244  1.00 97.84           O  
ATOM   3086  OE2 GLU A 383      37.442 -32.721 -39.087  1.00 97.84           O  
ATOM   3087  N   TYR A 384      40.956 -29.015 -41.013  1.00 97.75           N  
ATOM   3088  CA  TYR A 384      41.208 -28.285 -42.250  1.00 97.75           C  
ATOM   3089  C   TYR A 384      42.692 -27.977 -42.409  1.00 97.75           C  
ATOM   3090  CB  TYR A 384      40.399 -26.985 -42.282  1.00 97.75           C  
ATOM   3091  O   TYR A 384      43.257 -28.155 -43.491  1.00 97.75           O  
ATOM   3092  CG  TYR A 384      40.612 -26.168 -43.533  1.00 97.75           C  
ATOM   3093  CD1 TYR A 384      41.453 -25.057 -43.527  1.00 97.75           C  
ATOM   3094  CD2 TYR A 384      39.974 -26.504 -44.722  1.00 97.75           C  
ATOM   3095  CE1 TYR A 384      41.652 -24.299 -44.677  1.00 97.75           C  
ATOM   3096  CE2 TYR A 384      40.165 -25.753 -45.878  1.00 97.75           C  
ATOM   3097  OH  TYR A 384      41.198 -23.909 -46.987  1.00 97.75           O  
ATOM   3098  CZ  TYR A 384      41.005 -24.655 -45.846  1.00 97.75           C  
ATOM   3099  N   GLN A 385      43.335 -27.439 -41.376  1.00 97.70           N  
ATOM   3100  CA  GLN A 385      44.768 -27.163 -41.393  1.00 97.70           C  
ATOM   3101  C   GLN A 385      45.569 -28.432 -41.672  1.00 97.70           C  
ATOM   3102  CB  GLN A 385      45.212 -26.542 -40.068  1.00 97.70           C  
ATOM   3103  O   GLN A 385      46.522 -28.412 -42.453  1.00 97.70           O  
ATOM   3104  CG  GLN A 385      46.675 -26.123 -40.045  1.00 97.70           C  
ATOM   3105  CD  GLN A 385      47.000 -25.069 -41.087  1.00 97.70           C  
ATOM   3106  NE2 GLN A 385      48.233 -25.085 -41.582  1.00 97.70           N  
ATOM   3107  OE1 GLN A 385      46.150 -24.247 -41.443  1.00 97.70           O  
ATOM   3108  N   ASP A 386      45.274 -29.556 -41.020  1.00 97.39           N  
ATOM   3109  CA  ASP A 386      45.936 -30.837 -41.248  1.00 97.39           C  
ATOM   3110  C   ASP A 386      45.799 -31.274 -42.705  1.00 97.39           C  
ATOM   3111  CB  ASP A 386      45.362 -31.910 -40.320  1.00 97.39           C  
ATOM   3112  O   ASP A 386      46.765 -31.741 -43.312  1.00 97.39           O  
ATOM   3113  CG  ASP A 386      45.801 -31.742 -38.876  1.00 97.39           C  
ATOM   3114  OD1 ASP A 386      46.696 -30.913 -38.603  1.00 97.39           O  
ATOM   3115  OD2 ASP A 386      45.249 -32.447 -38.004  1.00 97.39           O  
ATOM   3116  N   LEU A 387      44.543 -31.103 -43.249  1.00 97.88           N  
ATOM   3117  CA  LEU A 387      44.286 -31.454 -44.641  1.00 97.88           C  
ATOM   3118  C   LEU A 387      45.079 -30.555 -45.584  1.00 97.88           C  
ATOM   3119  CB  LEU A 387      42.791 -31.349 -44.954  1.00 97.88           C  
ATOM   3120  O   LEU A 387      45.607 -31.022 -46.595  1.00 97.88           O  
ATOM   3121  CG  LEU A 387      42.354 -31.819 -46.342  1.00 97.88           C  
ATOM   3122  CD1 LEU A 387      42.766 -33.270 -46.564  1.00 97.88           C  
ATOM   3123  CD2 LEU A 387      40.848 -31.653 -46.513  1.00 97.88           C  
ATOM   3124  N   LEU A 388      45.103 -29.292 -45.275  1.00 97.79           N  
ATOM   3125  CA  LEU A 388      45.882 -28.339 -46.058  1.00 97.79           C  
ATOM   3126  C   LEU A 388      47.357 -28.725 -46.074  1.00 97.79           C  
ATOM   3127  CB  LEU A 388      45.719 -26.924 -45.497  1.00 97.79           C  
ATOM   3128  O   LEU A 388      48.007 -28.665 -47.120  1.00 97.79           O  
ATOM   3129  CG  LEU A 388      46.461 -25.811 -46.237  1.00 97.79           C  
ATOM   3130  CD1 LEU A 388      45.945 -25.689 -47.667  1.00 97.79           C  
ATOM   3131  CD2 LEU A 388      46.317 -24.486 -45.497  1.00 97.79           C  
ATOM   3132  N   ASN A 389      47.945 -29.055 -44.846  1.00 97.50           N  
ATOM   3133  CA  ASN A 389      49.328 -29.506 -44.743  1.00 97.50           C  
ATOM   3134  C   ASN A 389      49.584 -30.732 -45.615  1.00 97.50           C  
ATOM   3135  CB  ASN A 389      49.688 -29.807 -43.286  1.00 97.50           C  
ATOM   3136  O   ASN A 389      50.624 -30.827 -46.269  1.00 97.50           O  
ATOM   3137  CG  ASN A 389      49.789 -28.554 -42.439  1.00 97.50           C  
ATOM   3138  ND2 ASN A 389      49.718 -28.720 -41.123  1.00 97.50           N  
ATOM   3139  OD1 ASN A 389      49.928 -27.446 -42.962  1.00 97.50           O  
ATOM   3140  N   VAL A 390      48.676 -31.789 -45.587  1.00 97.74           N  
ATOM   3141  CA  VAL A 390      48.783 -32.991 -46.407  1.00 97.74           C  
ATOM   3142  C   VAL A 390      48.746 -32.614 -47.886  1.00 97.74           C  
ATOM   3143  CB  VAL A 390      47.657 -33.999 -46.085  1.00 97.74           C  
ATOM   3144  O   VAL A 390      49.524 -33.138 -48.686  1.00 97.74           O  
ATOM   3145  CG1 VAL A 390      47.675 -35.163 -47.075  1.00 97.74           C  
ATOM   3146  CG2 VAL A 390      47.792 -34.511 -44.652  1.00 97.74           C  
ATOM   3147  N   LYS A 391      47.847 -31.644 -48.326  1.00 97.50           N  
ATOM   3148  CA  LYS A 391      47.730 -31.198 -49.711  1.00 97.50           C  
ATOM   3149  C   LYS A 391      49.033 -30.573 -50.200  1.00 97.50           C  
ATOM   3150  CB  LYS A 391      46.582 -30.199 -49.859  1.00 97.50           C  
ATOM   3151  O   LYS A 391      49.493 -30.867 -51.305  1.00 97.50           O  
ATOM   3152  CG  LYS A 391      46.282 -29.808 -51.299  1.00 97.50           C  
ATOM   3153  CD  LYS A 391      46.974 -28.506 -51.680  1.00 97.50           C  
ATOM   3154  CE  LYS A 391      46.497 -27.994 -53.033  1.00 97.50           C  
ATOM   3155  NZ  LYS A 391      47.118 -26.680 -53.377  1.00 97.50           N  
ATOM   3156  N   MET A 392      49.643 -29.670 -49.339  1.00 97.43           N  
ATOM   3157  CA  MET A 392      50.903 -29.014 -49.675  1.00 97.43           C  
ATOM   3158  C   MET A 392      52.027 -30.035 -49.819  1.00 97.43           C  
ATOM   3159  CB  MET A 392      51.271 -27.979 -48.611  1.00 97.43           C  
ATOM   3160  O   MET A 392      52.863 -29.922 -50.718  1.00 97.43           O  
ATOM   3161  CG  MET A 392      50.404 -26.731 -48.644  1.00 97.43           C  
ATOM   3162  SD  MET A 392      50.911 -25.488 -47.393  1.00 97.43           S  
ATOM   3163  CE  MET A 392      52.530 -25.009 -48.058  1.00 97.43           C  
ATOM   3164  N   ALA A 393      52.063 -31.047 -48.862  1.00 97.31           N  
ATOM   3165  CA  ALA A 393      53.048 -32.124 -48.917  1.00 97.31           C  
ATOM   3166  C   ALA A 393      52.924 -32.916 -50.216  1.00 97.31           C  
ATOM   3167  CB  ALA A 393      52.890 -33.052 -47.715  1.00 97.31           C  
ATOM   3168  O   ALA A 393      53.931 -33.263 -50.837  1.00 97.31           O  
ATOM   3169  N   LEU A 394      51.672 -33.220 -50.640  1.00 97.25           N  
ATOM   3170  CA  LEU A 394      51.436 -33.932 -51.891  1.00 97.25           C  
ATOM   3171  C   LEU A 394      51.848 -33.081 -53.087  1.00 97.25           C  
ATOM   3172  CB  LEU A 394      49.961 -34.326 -52.013  1.00 97.25           C  
ATOM   3173  O   LEU A 394      52.393 -33.599 -54.065  1.00 97.25           O  
ATOM   3174  CG  LEU A 394      49.481 -35.451 -51.095  1.00 97.25           C  
ATOM   3175  CD1 LEU A 394      47.980 -35.665 -51.260  1.00 97.25           C  
ATOM   3176  CD2 LEU A 394      50.245 -36.739 -51.383  1.00 97.25           C  
ATOM   3177  N   ASP A 395      51.543 -31.741 -53.044  1.00 97.38           N  
ATOM   3178  CA  ASP A 395      51.945 -30.833 -54.114  1.00 97.38           C  
ATOM   3179  C   ASP A 395      53.459 -30.847 -54.307  1.00 97.38           C  
ATOM   3180  CB  ASP A 395      51.466 -29.410 -53.817  1.00 97.38           C  
ATOM   3181  O   ASP A 395      53.946 -30.807 -55.439  1.00 97.38           O  
ATOM   3182  CG  ASP A 395      49.987 -29.211 -54.099  1.00 97.38           C  
ATOM   3183  OD1 ASP A 395      49.405 -29.993 -54.882  1.00 97.38           O  
ATOM   3184  OD2 ASP A 395      49.400 -28.261 -53.537  1.00 97.38           O  
ATOM   3185  N   ILE A 396      54.239 -30.913 -53.252  1.00 96.20           N  
ATOM   3186  CA  ILE A 396      55.695 -30.990 -53.304  1.00 96.20           C  
ATOM   3187  C   ILE A 396      56.120 -32.325 -53.913  1.00 96.20           C  
ATOM   3188  CB  ILE A 396      56.321 -30.818 -51.902  1.00 96.20           C  
ATOM   3189  O   ILE A 396      57.040 -32.375 -54.734  1.00 96.20           O  
ATOM   3190  CG1 ILE A 396      56.033 -29.415 -51.357  1.00 96.20           C  
ATOM   3191  CG2 ILE A 396      57.827 -31.090 -51.945  1.00 96.20           C  
ATOM   3192  CD1 ILE A 396      56.405 -29.230 -49.892  1.00 96.20           C  
ATOM   3193  N   GLU A 397      55.467 -33.472 -53.561  1.00 96.49           N  
ATOM   3194  CA  GLU A 397      55.756 -34.802 -54.089  1.00 96.49           C  
ATOM   3195  C   GLU A 397      55.454 -34.881 -55.582  1.00 96.49           C  
ATOM   3196  CB  GLU A 397      54.957 -35.866 -53.333  1.00 96.49           C  
ATOM   3197  O   GLU A 397      56.218 -35.476 -56.345  1.00 96.49           O  
ATOM   3198  CG  GLU A 397      55.408 -36.067 -51.893  1.00 96.49           C  
ATOM   3199  CD  GLU A 397      54.545 -37.056 -51.126  1.00 96.49           C  
ATOM   3200  OE1 GLU A 397      54.771 -37.243 -49.909  1.00 96.49           O  
ATOM   3201  OE2 GLU A 397      53.637 -37.651 -51.748  1.00 96.49           O  
ATOM   3202  N   ILE A 398      54.322 -34.232 -55.973  1.00 95.10           N  
ATOM   3203  CA  ILE A 398      53.932 -34.222 -57.379  1.00 95.10           C  
ATOM   3204  C   ILE A 398      54.936 -33.402 -58.186  1.00 95.10           C  
ATOM   3205  CB  ILE A 398      52.506 -33.657 -57.566  1.00 95.10           C  
ATOM   3206  O   ILE A 398      55.323 -33.796 -59.289  1.00 95.10           O  
ATOM   3207  CG1 ILE A 398      51.470 -34.611 -56.960  1.00 95.10           C  
ATOM   3208  CG2 ILE A 398      52.215 -33.403 -59.048  1.00 95.10           C  
ATOM   3209  CD1 ILE A 398      50.051 -34.058 -56.948  1.00 95.10           C  
ATOM   3210  N   ALA A 399      55.335 -32.250 -57.614  1.00 95.66           N  
ATOM   3211  CA  ALA A 399      56.347 -31.415 -58.257  1.00 95.66           C  
ATOM   3212  C   ALA A 399      57.670 -32.163 -58.391  1.00 95.66           C  
ATOM   3213  CB  ALA A 399      56.547 -30.122 -57.470  1.00 95.66           C  
ATOM   3214  O   ALA A 399      58.356 -32.046 -59.409  1.00 95.66           O  
ATOM   3215  N   ALA A 400      58.047 -32.889 -57.341  1.00 94.99           N  
ATOM   3216  CA  ALA A 400      59.253 -33.713 -57.359  1.00 94.99           C  
ATOM   3217  C   ALA A 400      59.150 -34.812 -58.413  1.00 94.99           C  
ATOM   3218  CB  ALA A 400      59.501 -34.323 -55.982  1.00 94.99           C  
ATOM   3219  O   ALA A 400      60.106 -35.065 -59.150  1.00 94.99           O  
ATOM   3220  N   TYR A 401      57.885 -35.668 -58.354  1.00 95.82           N  
ATOM   3221  CA  TYR A 401      57.675 -36.696 -59.367  1.00 95.82           C  
ATOM   3222  C   TYR A 401      57.700 -36.095 -60.767  1.00 95.82           C  
ATOM   3223  CB  TYR A 401      56.346 -37.419 -59.132  1.00 95.82           C  
ATOM   3224  O   TYR A 401      58.250 -36.691 -61.696  1.00 95.82           O  
ATOM   3225  CG  TYR A 401      56.350 -38.320 -57.921  1.00 95.82           C  
ATOM   3226  CD1 TYR A 401      57.314 -39.314 -57.772  1.00 95.82           C  
ATOM   3227  CD2 TYR A 401      55.390 -38.179 -56.925  1.00 95.82           C  
ATOM   3228  CE1 TYR A 401      57.321 -40.148 -56.658  1.00 95.82           C  
ATOM   3229  CE2 TYR A 401      55.387 -39.007 -55.807  1.00 95.82           C  
ATOM   3230  OH  TYR A 401      56.357 -40.809 -54.578  1.00 95.82           O  
ATOM   3231  CZ  TYR A 401      56.355 -39.986 -55.682  1.00 95.82           C  
ATOM   3232  N   ARG A 402      57.119 -34.914 -61.058  1.00 94.25           N  
ATOM   3233  CA  ARG A 402      57.132 -34.224 -62.344  1.00 94.25           C  
ATOM   3234  C   ARG A 402      58.557 -33.891 -62.772  1.00 94.25           C  
ATOM   3235  CB  ARG A 402      56.292 -32.947 -62.278  1.00 94.25           C  
ATOM   3236  O   ARG A 402      58.902 -34.011 -63.950  1.00 94.25           O  
ATOM   3237  CG  ARG A 402      54.793 -33.191 -62.334  1.00 94.25           C  
ATOM   3238  CD  ARG A 402      54.010 -31.887 -62.396  1.00 94.25           C  
ATOM   3239  NE  ARG A 402      52.571 -32.125 -62.467  1.00 94.25           N  
ATOM   3240  NH1 ARG A 402      51.981 -30.087 -61.553  1.00 94.25           N  
ATOM   3241  NH2 ARG A 402      50.359 -31.582 -62.174  1.00 94.25           N  
ATOM   3242  CZ  ARG A 402      51.640 -31.264 -62.064  1.00 94.25           C  
ATOM   3243  N   LYS A 403      59.473 -33.428 -61.822  1.00 93.06           N  
ATOM   3244  CA  LYS A 403      60.869 -33.102 -62.100  1.00 93.06           C  
ATOM   3245  C   LYS A 403      61.657 -34.349 -62.492  1.00 93.06           C  
ATOM   3246  CB  LYS A 403      61.516 -32.432 -60.887  1.00 93.06           C  
ATOM   3247  O   LYS A 403      62.505 -34.298 -63.385  1.00 93.06           O  
ATOM   3248  CG  LYS A 403      62.822 -31.717 -61.199  1.00 93.06           C  
ATOM   3249  CD  LYS A 403      63.368 -30.992 -59.975  1.00 93.06           C  
ATOM   3250  CE  LYS A 403      64.723 -30.357 -60.259  1.00 93.06           C  
ATOM   3251  NZ  LYS A 403      65.231 -29.588 -59.083  1.00 93.06           N  
ATOM   3252  N   LEU A 404      61.457 -35.557 -61.773  1.00 93.14           N  
ATOM   3253  CA  LEU A 404      62.111 -36.831 -62.054  1.00 93.14           C  
ATOM   3254  C   LEU A 404      61.680 -37.374 -63.413  1.00 93.14           C  
ATOM   3255  CB  LEU A 404      61.792 -37.851 -60.959  1.00 93.14           C  
ATOM   3256  O   LEU A 404      62.501 -37.914 -64.158  1.00 93.14           O  
ATOM   3257  CG  LEU A 404      62.580 -37.715 -59.655  1.00 93.14           C  
ATOM   3258  CD1 LEU A 404      61.962 -38.589 -58.569  1.00 93.14           C  
ATOM   3259  CD2 LEU A 404      64.044 -38.081 -59.875  1.00 93.14           C  
ATOM   3260  N   LEU A 405      60.390 -37.290 -63.776  1.00 92.18           N  
ATOM   3261  CA  LEU A 405      59.871 -37.770 -65.052  1.00 92.18           C  
ATOM   3262  C   LEU A 405      60.371 -36.904 -66.203  1.00 92.18           C  
ATOM   3263  CB  LEU A 405      58.340 -37.785 -65.037  1.00 92.18           C  
ATOM   3264  O   LEU A 405      60.660 -37.412 -67.289  1.00 92.18           O  
ATOM   3265  CG  LEU A 405      57.681 -38.932 -64.270  1.00 92.18           C  
ATOM   3266  CD1 LEU A 405      56.207 -38.627 -64.023  1.00 92.18           C  
ATOM   3267  CD2 LEU A 405      57.840 -40.245 -65.029  1.00 92.18           C  
ATOM   3268  N   GLU A 406      60.426 -35.560 -66.024  1.00 88.24           N  
ATOM   3269  CA  GLU A 406      60.955 -34.647 -67.032  1.00 88.24           C  
ATOM   3270  C   GLU A 406      62.439 -34.902 -67.283  1.00 88.24           C  
ATOM   3271  CB  GLU A 406      60.736 -33.192 -66.608  1.00 88.24           C  
ATOM   3272  O   GLU A 406      62.919 -34.747 -68.408  1.00 88.24           O  
ATOM   3273  CG  GLU A 406      59.282 -32.747 -66.668  1.00 88.24           C  
ATOM   3274  CD  GLU A 406      59.054 -31.362 -66.086  1.00 88.24           C  
ATOM   3275  OE1 GLU A 406      57.888 -30.907 -66.038  1.00 88.24           O  
ATOM   3276  OE2 GLU A 406      60.049 -30.725 -65.674  1.00 88.24           O  
ATOM   3277  N   GLY A 407      63.240 -35.222 -66.285  1.00 84.90           N  
ATOM   3278  CA  GLY A 407      64.631 -35.614 -66.445  1.00 84.90           C  
ATOM   3279  C   GLY A 407      64.800 -36.923 -67.193  1.00 84.90           C  
ATOM   3280  O   GLY A 407      65.720 -37.068 -68.000  1.00 84.90           O  
ATOM   3281  N   GLU A 408      63.959 -37.941 -66.947  1.00 81.16           N  
ATOM   3282  CA  GLU A 408      64.000 -39.221 -67.647  1.00 81.16           C  
ATOM   3283  C   GLU A 408      63.506 -39.081 -69.084  1.00 81.16           C  
ATOM   3284  CB  GLU A 408      63.165 -40.267 -66.903  1.00 81.16           C  
ATOM   3285  O   GLU A 408      64.012 -39.751 -69.987  1.00 81.16           O  
ATOM   3286  CG  GLU A 408      63.851 -40.839 -65.671  1.00 81.16           C  
ATOM   3287  CD  GLU A 408      63.217 -42.129 -65.176  1.00 81.16           C  
ATOM   3288  OE1 GLU A 408      63.804 -42.794 -64.293  1.00 81.16           O  
ATOM   3289  OE2 GLU A 408      62.124 -42.478 -65.676  1.00 81.16           O  
ATOM   3290  N   GLU A 409      62.461 -38.285 -69.370  1.00 79.35           N  
ATOM   3291  CA  GLU A 409      61.977 -38.040 -70.725  1.00 79.35           C  
ATOM   3292  C   GLU A 409      63.030 -37.327 -71.567  1.00 79.35           C  
ATOM   3293  CB  GLU A 409      60.684 -37.221 -70.694  1.00 79.35           C  
ATOM   3294  O   GLU A 409      63.153 -37.585 -72.767  1.00 79.35           O  
ATOM   3295  CG  GLU A 409      59.436 -38.027 -71.025  1.00 79.35           C  
ATOM   3296  CD  GLU A 409      58.144 -37.286 -70.720  1.00 79.35           C  
ATOM   3297  OE1 GLU A 409      57.054 -37.887 -70.850  1.00 79.35           O  
ATOM   3298  OE2 GLU A 409      58.223 -36.094 -70.348  1.00 79.35           O  
ATOM   3299  N   THR A 410      63.818 -36.466 -70.903  1.00 74.93           N  
ATOM   3300  CA  THR A 410      64.923 -35.811 -71.594  1.00 74.93           C  
ATOM   3301  C   THR A 410      66.011 -36.820 -71.951  1.00 74.93           C  
ATOM   3302  CB  THR A 410      65.527 -34.682 -70.739  1.00 74.93           C  
ATOM   3303  O   THR A 410      66.627 -36.726 -73.015  1.00 74.93           O  
ATOM   3304  CG2 THR A 410      65.762 -33.427 -71.572  1.00 74.93           C  
ATOM   3305  OG1 THR A 410      64.628 -34.369 -69.668  1.00 74.93           O  
ATOM   3306  N   ARG A 411      66.238 -37.862 -71.036  1.00 71.58           N  
ATOM   3307  CA  ARG A 411      67.200 -38.912 -71.354  1.00 71.58           C  
ATOM   3308  C   ARG A 411      66.646 -39.861 -72.410  1.00 71.58           C  
ATOM   3309  CB  ARG A 411      67.580 -39.693 -70.094  1.00 71.58           C  
ATOM   3310  O   ARG A 411      67.384 -40.334 -73.277  1.00 71.58           O  
ATOM   3311  CG  ARG A 411      68.312 -38.863 -69.052  1.00 71.58           C  
ATOM   3312  CD  ARG A 411      68.699 -39.697 -67.838  1.00 71.58           C  
ATOM   3313  NE  ARG A 411      69.255 -38.869 -66.771  1.00 71.58           N  
ATOM   3314  NH1 ARG A 411      71.459 -39.381 -67.241  1.00 71.58           N  
ATOM   3315  NH2 ARG A 411      70.950 -37.959 -65.517  1.00 71.58           N  
ATOM   3316  CZ  ARG A 411      70.553 -38.738 -66.512  1.00 71.58           C  
ATOM   3317  N   PHE A 412      65.302 -40.259 -72.310  1.00 68.81           N  
ATOM   3318  CA  PHE A 412      64.673 -41.132 -73.294  1.00 68.81           C  
ATOM   3319  C   PHE A 412      64.478 -40.404 -74.618  1.00 68.81           C  
ATOM   3320  CB  PHE A 412      63.327 -41.648 -72.775  1.00 68.81           C  
ATOM   3321  O   PHE A 412      64.579 -41.010 -75.687  1.00 68.81           O  
ATOM   3322  CG  PHE A 412      63.451 -42.757 -71.765  1.00 68.81           C  
ATOM   3323  CD1 PHE A 412      63.853 -44.029 -72.154  1.00 68.81           C  
ATOM   3324  CD2 PHE A 412      63.164 -42.527 -70.426  1.00 68.81           C  
ATOM   3325  CE1 PHE A 412      63.968 -45.057 -71.221  1.00 68.81           C  
ATOM   3326  CE2 PHE A 412      63.277 -43.549 -69.488  1.00 68.81           C  
ATOM   3327  CZ  PHE A 412      63.678 -44.814 -69.888  1.00 68.81           C  
ATOM   3328  N   SER A 413      64.190 -39.042 -74.654  1.00 64.76           N  
ATOM   3329  CA  SER A 413      64.033 -38.286 -75.892  1.00 64.76           C  
ATOM   3330  C   SER A 413      65.381 -38.027 -76.557  1.00 64.76           C  
ATOM   3331  CB  SER A 413      63.324 -36.958 -75.623  1.00 64.76           C  
ATOM   3332  O   SER A 413      65.481 -38.016 -77.785  1.00 64.76           O  
ATOM   3333  OG  SER A 413      61.917 -37.123 -75.653  1.00 64.76           O  
ATOM   3334  N   THR A 414      66.544 -37.891 -75.745  1.00 60.25           N  
ATOM   3335  CA  THR A 414      67.876 -37.672 -76.299  1.00 60.25           C  
ATOM   3336  C   THR A 414      68.529 -38.999 -76.677  1.00 60.25           C  
ATOM   3337  CB  THR A 414      68.778 -36.919 -75.304  1.00 60.25           C  
ATOM   3338  O   THR A 414      69.281 -39.071 -77.651  1.00 60.25           O  
ATOM   3339  CG2 THR A 414      68.817 -35.427 -75.618  1.00 60.25           C  
ATOM   3340  OG1 THR A 414      68.273 -37.103 -73.975  1.00 60.25           O  
ATOM   3341  N   PHE A 415      68.191 -40.126 -75.949  1.00 58.89           N  
ATOM   3342  CA  PHE A 415      68.767 -41.423 -76.287  1.00 58.89           C  
ATOM   3343  C   PHE A 415      67.952 -42.110 -77.377  1.00 58.89           C  
ATOM   3344  CB  PHE A 415      68.844 -42.318 -75.046  1.00 58.89           C  
ATOM   3345  O   PHE A 415      68.513 -42.747 -78.270  1.00 58.89           O  
ATOM   3346  CG  PHE A 415      69.517 -43.641 -75.293  1.00 58.89           C  
ATOM   3347  CD1 PHE A 415      68.766 -44.801 -75.446  1.00 58.89           C  
ATOM   3348  CD2 PHE A 415      70.901 -43.726 -75.373  1.00 58.89           C  
ATOM   3349  CE1 PHE A 415      69.386 -46.027 -75.675  1.00 58.89           C  
ATOM   3350  CE2 PHE A 415      71.527 -44.947 -75.601  1.00 58.89           C  
ATOM   3351  CZ  PHE A 415      70.769 -46.097 -75.751  1.00 58.89           C  
ATOM   3352  N   ALA A 416      66.586 -41.793 -77.448  1.00 52.65           N  
ATOM   3353  CA  ALA A 416      65.817 -42.423 -78.518  1.00 52.65           C  
ATOM   3354  C   ALA A 416      65.809 -41.554 -79.773  1.00 52.65           C  
ATOM   3355  CB  ALA A 416      64.388 -42.697 -78.056  1.00 52.65           C  
ATOM   3356  O   ALA A 416      65.341 -41.983 -80.830  1.00 52.65           O  
ATOM   3357  N   GLY A 417      66.460 -40.294 -79.783  1.00 49.30           N  
ATOM   3358  CA  GLY A 417      66.485 -39.589 -81.055  1.00 49.30           C  
ATOM   3359  C   GLY A 417      67.676 -39.958 -81.918  1.00 49.30           C  
ATOM   3360  O   GLY A 417      67.777 -39.521 -83.066  1.00 49.30           O  
ATOM   3361  N   SER A 418      68.332 -41.192 -81.664  1.00 46.70           N  
ATOM   3362  CA  SER A 418      69.210 -41.688 -82.718  1.00 46.70           C  
ATOM   3363  C   SER A 418      68.749 -43.050 -83.226  1.00 46.70           C  
ATOM   3364  CB  SER A 418      70.651 -41.783 -82.215  1.00 46.70           C  
ATOM   3365  O   SER A 418      69.140 -43.477 -84.315  1.00 46.70           O  
ATOM   3366  OG  SER A 418      71.556 -41.901 -83.299  1.00 46.70           O  
ATOM   3367  N   ILE A 419      67.335 -43.312 -83.269  1.00 49.25           N  
ATOM   3368  CA  ILE A 419      66.974 -44.400 -84.170  1.00 49.25           C  
ATOM   3369  C   ILE A 419      65.470 -44.375 -84.433  1.00 49.25           C  
ATOM   3370  CB  ILE A 419      67.395 -45.772 -83.597  1.00 49.25           C  
ATOM   3371  O   ILE A 419      64.674 -44.229 -83.503  1.00 49.25           O  
ATOM   3372  CG1 ILE A 419      68.891 -45.774 -83.260  1.00 49.25           C  
ATOM   3373  CG2 ILE A 419      67.054 -46.896 -84.580  1.00 49.25           C  
ATOM   3374  CD1 ILE A 419      69.425 -47.129 -82.819  1.00 49.25           C  
ATOM   3375  N   THR A 420      64.806 -43.401 -85.255  1.00 37.12           N  
ATOM   3376  CA  THR A 420      63.685 -43.625 -86.161  1.00 37.12           C  
ATOM   3377  C   THR A 420      62.527 -42.688 -85.830  1.00 37.12           C  
ATOM   3378  CB  THR A 420      63.200 -45.085 -86.099  1.00 37.12           C  
ATOM   3379  O   THR A 420      62.114 -42.587 -84.672  1.00 37.12           O  
ATOM   3380  CG2 THR A 420      63.503 -45.821 -87.400  1.00 37.12           C  
ATOM   3381  OG1 THR A 420      63.861 -45.757 -85.019  1.00 37.12           O  
ATOM   3382  N   GLY A 421      62.279 -41.482 -86.425  1.00 37.08           N  
ATOM   3383  CA  GLY A 421      61.264 -40.934 -87.311  1.00 37.08           C  
ATOM   3384  C   GLY A 421      59.997 -40.523 -86.585  1.00 37.08           C  
ATOM   3385  O   GLY A 421      59.604 -41.157 -85.604  1.00 37.08           O  
ATOM   3386  N   PRO A 422      59.067 -39.385 -87.123  1.00 48.53           N  
ATOM   3387  CA  PRO A 422      58.245 -38.301 -86.579  1.00 48.53           C  
ATOM   3388  C   PRO A 422      56.766 -38.670 -86.489  1.00 48.53           C  
ATOM   3389  CB  PRO A 422      58.464 -37.159 -87.574  1.00 48.53           C  
ATOM   3390  O   PRO A 422      56.309 -39.578 -87.188  1.00 48.53           O  
ATOM   3391  CG  PRO A 422      58.599 -37.831 -88.903  1.00 48.53           C  
ATOM   3392  CD  PRO A 422      58.578 -39.318 -88.690  1.00 48.53           C  
ATOM   3393  N   LEU A 423      56.030 -38.506 -85.283  1.00 33.31           N  
ATOM   3394  CA  LEU A 423      54.626 -38.113 -85.237  1.00 33.31           C  
ATOM   3395  C   LEU A 423      54.028 -38.392 -83.861  1.00 33.31           C  
ATOM   3396  CB  LEU A 423      53.827 -38.853 -86.313  1.00 33.31           C  
ATOM   3397  O   LEU A 423      54.183 -39.491 -83.324  1.00 33.31           O  
ATOM   3398  CG  LEU A 423      54.021 -38.373 -87.752  1.00 33.31           C  
ATOM   3399  CD1 LEU A 423      54.297 -39.557 -88.673  1.00 33.31           C  
ATOM   3400  CD2 LEU A 423      52.799 -37.594 -88.226  1.00 33.31           C  
ATOM   3401  N   TYR A 424      53.782 -37.423 -82.872  1.00 38.52           N  
ATOM   3402  CA  TYR A 424      52.535 -37.174 -82.157  1.00 38.52           C  
ATOM   3403  C   TYR A 424      52.717 -36.086 -81.105  1.00 38.52           C  
ATOM   3404  CB  TYR A 424      52.028 -38.459 -81.497  1.00 38.52           C  
ATOM   3405  O   TYR A 424      53.675 -36.119 -80.329  1.00 38.52           O  
ATOM   3406  CG  TYR A 424      51.247 -39.354 -82.429  1.00 38.52           C  
ATOM   3407  CD1 TYR A 424      49.891 -39.136 -82.661  1.00 38.52           C  
ATOM   3408  CD2 TYR A 424      51.863 -40.418 -83.078  1.00 38.52           C  
ATOM   3409  CE1 TYR A 424      49.167 -39.959 -83.518  1.00 38.52           C  
ATOM   3410  CE2 TYR A 424      51.149 -41.247 -83.937  1.00 38.52           C  
ATOM   3411  OH  TYR A 424      49.092 -41.827 -85.000  1.00 38.52           O  
ATOM   3412  CZ  TYR A 424      49.804 -41.010 -84.150  1.00 38.52           C  
ATOM   3413  N   THR A 425      52.410 -34.803 -81.343  1.00 31.82           N  
ATOM   3414  CA  THR A 425      51.465 -33.793 -80.878  1.00 31.82           C  
ATOM   3415  C   THR A 425      50.862 -34.195 -79.535  1.00 31.82           C  
ATOM   3416  CB  THR A 425      50.338 -33.568 -81.903  1.00 31.82           C  
ATOM   3417  O   THR A 425      50.341 -35.303 -79.389  1.00 31.82           O  
ATOM   3418  CG2 THR A 425      50.780 -33.977 -83.304  1.00 31.82           C  
ATOM   3419  OG1 THR A 425      49.196 -34.346 -81.527  1.00 31.82           O  
ATOM   3420  N   HIS A 426      51.364 -33.871 -78.320  1.00 38.04           N  
ATOM   3421  CA  HIS A 426      50.478 -33.604 -77.193  1.00 38.04           C  
ATOM   3422  C   HIS A 426      50.963 -32.407 -76.382  1.00 38.04           C  
ATOM   3423  CB  HIS A 426      50.368 -34.837 -76.294  1.00 38.04           C  
ATOM   3424  O   HIS A 426      52.137 -32.338 -76.011  1.00 38.04           O  
ATOM   3425  CG  HIS A 426      49.032 -35.508 -76.357  1.00 38.04           C  
ATOM   3426  CD2 HIS A 426      48.596 -36.553 -77.099  1.00 38.04           C  
ATOM   3427  ND1 HIS A 426      47.961 -35.105 -75.589  1.00 38.04           N  
ATOM   3428  CE1 HIS A 426      46.921 -35.877 -75.857  1.00 38.04           C  
ATOM   3429  NE2 HIS A 426      47.280 -36.763 -76.770  1.00 38.04           N  
ATOM   3430  N   ARG A 427      50.716 -31.171 -76.791  1.00 36.55           N  
ATOM   3431  CA  ARG A 427      50.351 -29.888 -76.199  1.00 36.55           C  
ATOM   3432  C   ARG A 427      50.039 -30.039 -74.714  1.00 36.55           C  
ATOM   3433  CB  ARG A 427      49.150 -29.282 -76.928  1.00 36.55           C  
ATOM   3434  O   ARG A 427      49.153 -30.808 -74.336  1.00 36.55           O  
ATOM   3435  CG  ARG A 427      48.866 -27.836 -76.552  1.00 36.55           C  
ATOM   3436  CD  ARG A 427      47.699 -27.265 -77.344  1.00 36.55           C  
ATOM   3437  NE  ARG A 427      47.216 -26.014 -76.768  1.00 36.55           N  
ATOM   3438  NH1 ARG A 427      46.420 -25.161 -78.762  1.00 36.55           N  
ATOM   3439  NH2 ARG A 427      46.220 -23.945 -76.829  1.00 36.55           N  
ATOM   3440  CZ  ARG A 427      46.620 -25.043 -77.454  1.00 36.55           C  
ATOM   3441  N   PRO A 428      50.896 -29.673 -73.677  1.00 43.39           N  
ATOM   3442  CA  PRO A 428      50.396 -29.530 -72.308  1.00 43.39           C  
ATOM   3443  C   PRO A 428      50.108 -28.078 -71.933  1.00 43.39           C  
ATOM   3444  CB  PRO A 428      51.533 -30.100 -71.456  1.00 43.39           C  
ATOM   3445  O   PRO A 428      50.641 -27.158 -72.558  1.00 43.39           O  
ATOM   3446  CG  PRO A 428      52.772 -29.837 -72.248  1.00 43.39           C  
ATOM   3447  CD  PRO A 428      52.373 -29.368 -73.618  1.00 43.39           C  
ATOM   3448  N   PRO A 429      48.955 -27.699 -71.148  1.00 42.42           N  
ATOM   3449  CA  PRO A 429      48.464 -26.420 -70.632  1.00 42.42           C  
ATOM   3450  C   PRO A 429      49.398 -25.805 -69.592  1.00 42.42           C  
ATOM   3451  CB  PRO A 429      47.116 -26.786 -70.006  1.00 42.42           C  
ATOM   3452  O   PRO A 429      50.042 -26.531 -68.830  1.00 42.42           O  
ATOM   3453  CG  PRO A 429      47.233 -28.238 -69.671  1.00 42.42           C  
ATOM   3454  CD  PRO A 429      48.423 -28.800 -70.393  1.00 42.42           C  
ATOM   3455  N   ILE A 430      50.043 -24.631 -69.930  1.00 36.42           N  
ATOM   3456  CA  ILE A 430      50.287 -23.271 -69.461  1.00 36.42           C  
ATOM   3457  C   ILE A 430      49.911 -23.160 -67.985  1.00 36.42           C  
ATOM   3458  CB  ILE A 430      49.500 -22.236 -70.295  1.00 36.42           C  
ATOM   3459  O   ILE A 430      48.785 -23.484 -67.599  1.00 36.42           O  
ATOM   3460  CG1 ILE A 430      49.716 -22.480 -71.792  1.00 36.42           C  
ATOM   3461  CG2 ILE A 430      49.905 -20.811 -69.908  1.00 36.42           C  
ATOM   3462  CD1 ILE A 430      48.759 -21.709 -72.690  1.00 36.42           C  
ATOM   3463  N   THR A 431      50.705 -23.543 -66.953  1.00 38.04           N  
ATOM   3464  CA  THR A 431      50.634 -22.995 -65.603  1.00 38.04           C  
ATOM   3465  C   THR A 431      51.937 -22.293 -65.234  1.00 38.04           C  
ATOM   3466  CB  THR A 431      50.329 -24.095 -64.569  1.00 38.04           C  
ATOM   3467  O   THR A 431      53.024 -22.787 -65.543  1.00 38.04           O  
ATOM   3468  CG2 THR A 431      48.840 -24.424 -64.538  1.00 38.04           C  
ATOM   3469  OG1 THR A 431      51.062 -25.279 -64.909  1.00 38.04           O  
ATOM   3470  N   ILE A 432      52.066 -20.959 -65.388  1.00 35.51           N  
ATOM   3471  CA  ILE A 432      52.472 -19.775 -64.640  1.00 35.51           C  
ATOM   3472  C   ILE A 432      53.653 -20.116 -63.733  1.00 35.51           C  
ATOM   3473  CB  ILE A 432      51.303 -19.206 -63.805  1.00 35.51           C  
ATOM   3474  O   ILE A 432      53.558 -21.012 -62.891  1.00 35.51           O  
ATOM   3475  CG1 ILE A 432      50.128 -18.832 -64.717  1.00 35.51           C  
ATOM   3476  CG2 ILE A 432      51.764 -17.998 -62.983  1.00 35.51           C  
ATOM   3477  CD1 ILE A 432      48.860 -18.450 -63.967  1.00 35.51           C  
ATOM   3478  N   SER A 433      54.878 -20.169 -64.255  1.00 33.50           N  
ATOM   3479  CA  SER A 433      56.276 -19.790 -64.082  1.00 33.50           C  
ATOM   3480  C   SER A 433      56.403 -18.485 -63.302  1.00 33.50           C  
ATOM   3481  CB  SER A 433      56.967 -19.651 -65.439  1.00 33.50           C  
ATOM   3482  O   SER A 433      55.863 -17.456 -63.713  1.00 33.50           O  
ATOM   3483  OG  SER A 433      58.331 -19.302 -65.276  1.00 33.50           O  
ATOM   3484  N   SER A 434      56.304 -18.432 -61.948  1.00 37.43           N  
ATOM   3485  CA  SER A 434      56.920 -17.378 -61.148  1.00 37.43           C  
ATOM   3486  C   SER A 434      58.281 -17.814 -60.614  1.00 37.43           C  
ATOM   3487  CB  SER A 434      56.008 -16.986 -59.985  1.00 37.43           C  
ATOM   3488  O   SER A 434      58.419 -18.913 -60.074  1.00 37.43           O  
ATOM   3489  OG  SER A 434      55.732 -18.106 -59.162  1.00 37.43           O  
ATOM   3490  N   LYS A 435      59.370 -17.636 -61.409  1.00 30.15           N  
ATOM   3491  CA  LYS A 435      60.691 -17.029 -61.275  1.00 30.15           C  
ATOM   3492  C   LYS A 435      60.772 -16.159 -60.024  1.00 30.15           C  
ATOM   3493  CB  LYS A 435      61.029 -16.198 -62.514  1.00 30.15           C  
ATOM   3494  O   LYS A 435      60.053 -15.165 -59.905  1.00 30.15           O  
ATOM   3495  CG  LYS A 435      61.246 -17.025 -63.773  1.00 30.15           C  
ATOM   3496  CD  LYS A 435      61.855 -16.189 -64.892  1.00 30.15           C  
ATOM   3497  CE  LYS A 435      61.990 -16.990 -66.180  1.00 30.15           C  
ATOM   3498  NZ  LYS A 435      62.568 -16.169 -67.285  1.00 30.15           N  
ATOM   3499  N   ILE A 436      60.956 -16.674 -58.803  1.00 39.72           N  
ATOM   3500  CA  ILE A 436      61.600 -15.898 -57.748  1.00 39.72           C  
ATOM   3501  C   ILE A 436      62.801 -16.667 -57.202  1.00 39.72           C  
ATOM   3502  CB  ILE A 436      60.612 -15.568 -56.607  1.00 39.72           C  
ATOM   3503  O   ILE A 436      62.690 -17.850 -56.869  1.00 39.72           O  
ATOM   3504  CG1 ILE A 436      59.558 -14.563 -57.088  1.00 39.72           C  
ATOM   3505  CG2 ILE A 436      61.360 -15.032 -55.383  1.00 39.72           C  
ATOM   3506  CD1 ILE A 436      58.305 -14.519 -56.223  1.00 39.72           C  
ATOM   3507  N   GLN A 437      64.011 -16.558 -57.826  1.00 33.35           N  
ATOM   3508  CA  GLN A 437      65.360 -16.146 -57.450  1.00 33.35           C  
ATOM   3509  C   GLN A 437      65.537 -16.160 -55.935  1.00 33.35           C  
ATOM   3510  CB  GLN A 437      65.670 -14.754 -58.002  1.00 33.35           C  
ATOM   3511  O   GLN A 437      64.727 -15.586 -55.204  1.00 33.35           O  
ATOM   3512  CG  GLN A 437      66.259 -14.766 -59.406  1.00 33.35           C  
ATOM   3513  CD  GLN A 437      66.544 -13.373 -59.935  1.00 33.35           C  
ATOM   3514  NE2 GLN A 437      66.096 -13.098 -61.156  1.00 33.35           N  
ATOM   3515  OE1 GLN A 437      67.161 -12.549 -59.252  1.00 33.35           O  
ATOM   3516  N   LYS A 438      65.969 -17.275 -55.350  1.00 26.32           N  
ATOM   3517  CA  LYS A 438      67.020 -17.590 -54.387  1.00 26.32           C  
ATOM   3518  C   LYS A 438      67.888 -16.367 -54.102  1.00 26.32           C  
ATOM   3519  CB  LYS A 438      67.888 -18.741 -54.897  1.00 26.32           C  
ATOM   3520  O   LYS A 438      68.449 -15.769 -55.022  1.00 26.32           O  
ATOM   3521  CG  LYS A 438      67.146 -20.063 -55.032  1.00 26.32           C  
ATOM   3522  CD  LYS A 438      68.091 -21.198 -55.405  1.00 26.32           C  
ATOM   3523  CE  LYS A 438      67.346 -22.518 -55.560  1.00 26.32           C  
ATOM   3524  NZ  LYS A 438      68.265 -23.630 -55.946  1.00 26.32           N  
ATOM   3525  N   PRO A 439      67.752 -15.708 -52.834  1.00 36.65           N  
ATOM   3526  CA  PRO A 439      69.003 -15.552 -52.088  1.00 36.65           C  
ATOM   3527  C   PRO A 439      68.911 -16.093 -50.662  1.00 36.65           C  
ATOM   3528  CB  PRO A 439      69.224 -14.038 -52.083  1.00 36.65           C  
ATOM   3529  O   PRO A 439      67.810 -16.263 -50.132  1.00 36.65           O  
ATOM   3530  CG  PRO A 439      67.852 -13.451 -52.000  1.00 36.65           C  
ATOM   3531  CD  PRO A 439      66.850 -14.564 -52.114  1.00 36.65           C  
ATOM   3532  N   LYS A 440      69.593 -17.194 -50.315  1.00 33.73           N  
ATOM   3533  CA  LYS A 440      70.672 -17.401 -49.353  1.00 33.73           C  
ATOM   3534  C   LYS A 440      70.354 -16.736 -48.017  1.00 33.73           C  
ATOM   3535  CB  LYS A 440      71.994 -16.863 -49.905  1.00 33.73           C  
ATOM   3536  O   LYS A 440      69.960 -15.568 -47.978  1.00 33.73           O  
ATOM   3537  CG  LYS A 440      73.158 -17.834 -49.778  1.00 33.73           C  
ATOM   3538  CD  LYS A 440      74.446 -17.238 -50.332  1.00 33.73           C  
ATOM   3539  CE  LYS A 440      75.624 -18.187 -50.155  1.00 33.73           C  
ATOM   3540  NZ  LYS A 440      76.872 -17.640 -50.764  1.00 33.73           N  
ATOM   3541  N   VAL A 441      69.820 -17.467 -46.959  1.00 34.75           N  
ATOM   3542  CA  VAL A 441      70.297 -17.782 -45.617  1.00 34.75           C  
ATOM   3543  C   VAL A 441      69.812 -16.720 -44.633  1.00 34.75           C  
ATOM   3544  CB  VAL A 441      71.838 -17.886 -45.573  1.00 34.75           C  
ATOM   3545  O   VAL A 441      70.032 -15.525 -44.842  1.00 34.75           O  
ATOM   3546  CG1 VAL A 441      72.320 -18.165 -44.151  1.00 34.75           C  
ATOM   3547  CG2 VAL A 441      72.327 -18.973 -46.529  1.00 34.75           C  
ATOM   3548  N   GLU A 442      68.638 -16.891 -43.961  1.00 32.61           N  
ATOM   3549  CA  GLU A 442      68.518 -16.601 -42.536  1.00 32.61           C  
ATOM   3550  C   GLU A 442      67.073 -16.737 -42.065  1.00 32.61           C  
ATOM   3551  CB  GLU A 442      69.041 -15.195 -42.227  1.00 32.61           C  
ATOM   3552  O   GLU A 442      66.158 -16.187 -42.683  1.00 32.61           O  
ATOM   3553  CG  GLU A 442      69.848 -15.108 -40.940  1.00 32.61           C  
ATOM   3554  CD  GLU A 442      70.314 -13.698 -40.618  1.00 32.61           C  
ATOM   3555  OE1 GLU A 442      70.920 -13.489 -39.543  1.00 32.61           O  
ATOM   3556  OE2 GLU A 442      70.071 -12.793 -41.448  1.00 32.61           O  
ATOM   3557  N   ALA A 443      66.519 -17.894 -41.653  1.00 35.38           N  
ATOM   3558  CA  ALA A 443      65.521 -18.281 -40.659  1.00 35.38           C  
ATOM   3559  C   ALA A 443      64.765 -17.063 -40.137  1.00 35.38           C  
ATOM   3560  CB  ALA A 443      66.183 -19.028 -39.504  1.00 35.38           C  
ATOM   3561  O   ALA A 443      65.375 -16.108 -39.649  1.00 35.38           O  
ATOM   3562  N   PRO A 444      63.573 -16.626 -40.643  1.00 42.78           N  
ATOM   3563  CA  PRO A 444      62.741 -15.578 -40.049  1.00 42.78           C  
ATOM   3564  C   PRO A 444      62.065 -16.024 -38.755  1.00 42.78           C  
ATOM   3565  CB  PRO A 444      61.704 -15.291 -41.137  1.00 42.78           C  
ATOM   3566  O   PRO A 444      61.621 -17.170 -38.649  1.00 42.78           O  
ATOM   3567  CG  PRO A 444      61.775 -16.471 -42.053  1.00 42.78           C  
ATOM   3568  CD  PRO A 444      62.905 -17.354 -41.606  1.00 42.78           C  
ATOM   3569  N   LYS A 445      62.675 -15.917 -37.581  1.00 35.69           N  
ATOM   3570  CA  LYS A 445      62.107 -15.583 -36.278  1.00 35.69           C  
ATOM   3571  C   LYS A 445      60.631 -15.214 -36.400  1.00 35.69           C  
ATOM   3572  CB  LYS A 445      62.883 -14.435 -35.632  1.00 35.69           C  
ATOM   3573  O   LYS A 445      60.272 -14.313 -37.160  1.00 35.69           O  
ATOM   3574  CG  LYS A 445      64.247 -14.837 -35.089  1.00 35.69           C  
ATOM   3575  CD  LYS A 445      64.978 -13.648 -34.480  1.00 35.69           C  
ATOM   3576  CE  LYS A 445      66.367 -14.036 -33.991  1.00 35.69           C  
ATOM   3577  NZ  LYS A 445      67.109 -12.862 -33.441  1.00 35.69           N  
ATOM   3578  N   LEU A 446      59.698 -16.139 -36.597  1.00 45.73           N  
ATOM   3579  CA  LEU A 446      58.274 -16.296 -36.323  1.00 45.73           C  
ATOM   3580  C   LEU A 446      57.882 -15.559 -35.046  1.00 45.73           C  
ATOM   3581  CB  LEU A 446      57.912 -17.779 -36.202  1.00 45.73           C  
ATOM   3582  O   LEU A 446      58.464 -15.794 -33.985  1.00 45.73           O  
ATOM   3583  CG  LEU A 446      57.821 -18.564 -37.511  1.00 45.73           C  
ATOM   3584  CD1 LEU A 446      57.772 -20.061 -37.229  1.00 45.73           C  
ATOM   3585  CD2 LEU A 446      56.600 -18.126 -38.314  1.00 45.73           C  
ATOM   3586  N   LYS A 447      57.807 -14.248 -35.035  1.00 38.79           N  
ATOM   3587  CA  LYS A 447      56.953 -13.396 -34.211  1.00 38.79           C  
ATOM   3588  C   LYS A 447      55.624 -14.079 -33.907  1.00 38.79           C  
ATOM   3589  CB  LYS A 447      56.707 -12.054 -34.903  1.00 38.79           C  
ATOM   3590  O   LYS A 447      54.871 -14.420 -34.822  1.00 38.79           O  
ATOM   3591  CG  LYS A 447      57.670 -10.954 -34.482  1.00 38.79           C  
ATOM   3592  CD  LYS A 447      57.604  -9.761 -35.428  1.00 38.79           C  
ATOM   3593  CE  LYS A 447      58.653  -8.714 -35.081  1.00 38.79           C  
ATOM   3594  NZ  LYS A 447      58.610  -7.554 -36.022  1.00 38.79           N  
ATOM   3595  N   VAL A 448      55.605 -15.278 -33.205  1.00 43.33           N  
ATOM   3596  CA  VAL A 448      54.521 -15.850 -32.413  1.00 43.33           C  
ATOM   3597  C   VAL A 448      53.578 -14.742 -31.951  1.00 43.33           C  
ATOM   3598  CB  VAL A 448      55.061 -16.633 -31.195  1.00 43.33           C  
ATOM   3599  O   VAL A 448      54.019 -13.736 -31.389  1.00 43.33           O  
ATOM   3600  CG1 VAL A 448      53.911 -17.217 -30.376  1.00 43.33           C  
ATOM   3601  CG2 VAL A 448      56.012 -17.738 -31.650  1.00 43.33           C  
ATOM   3602  N   GLN A 449      52.743 -14.180 -32.810  1.00 37.13           N  
ATOM   3603  CA  GLN A 449      51.412 -13.614 -32.624  1.00 37.13           C  
ATOM   3604  C   GLN A 449      50.893 -13.880 -31.213  1.00 37.13           C  
ATOM   3605  CB  GLN A 449      50.437 -14.182 -33.657  1.00 37.13           C  
ATOM   3606  O   GLN A 449      50.745 -15.034 -30.808  1.00 37.13           O  
ATOM   3607  CG  GLN A 449      50.425 -13.421 -34.975  1.00 37.13           C  
ATOM   3608  CD  GLN A 449      49.182 -13.696 -35.801  1.00 37.13           C  
ATOM   3609  NE2 GLN A 449      49.316 -13.611 -37.120  1.00 37.13           N  
ATOM   3610  OE1 GLN A 449      48.111 -13.984 -35.258  1.00 37.13           O  
ATOM   3611  N   HIS A 450      51.415 -13.314 -30.102  1.00 49.52           N  
ATOM   3612  CA  HIS A 450      50.985 -12.859 -28.785  1.00 49.52           C  
ATOM   3613  C   HIS A 450      49.487 -12.573 -28.763  1.00 49.52           C  
ATOM   3614  CB  HIS A 450      51.763 -11.609 -28.369  1.00 49.52           C  
ATOM   3615  O   HIS A 450      48.933 -12.219 -27.719  1.00 49.52           O  
ATOM   3616  CG  HIS A 450      52.815 -11.873 -27.339  1.00 49.52           C  
ATOM   3617  CD2 HIS A 450      53.992 -12.537 -27.420  1.00 49.52           C  
ATOM   3618  ND1 HIS A 450      52.709 -11.432 -26.038  1.00 49.52           N  
ATOM   3619  CE1 HIS A 450      53.780 -11.813 -25.361  1.00 49.52           C  
ATOM   3620  NE2 HIS A 450      54.574 -12.485 -26.177  1.00 49.52           N  
ATOM   3621  N   LYS A 451      48.627 -13.123 -29.729  1.00 56.42           N  
ATOM   3622  CA  LYS A 451      47.182 -12.994 -29.561  1.00 56.42           C  
ATOM   3623  C   LYS A 451      46.591 -14.244 -28.916  1.00 56.42           C  
ATOM   3624  CB  LYS A 451      46.507 -12.730 -30.908  1.00 56.42           C  
ATOM   3625  O   LYS A 451      45.613 -14.160 -28.169  1.00 56.42           O  
ATOM   3626  CG  LYS A 451      46.674 -11.306 -31.415  1.00 56.42           C  
ATOM   3627  CD  LYS A 451      45.887 -11.074 -32.699  1.00 56.42           C  
ATOM   3628  CE  LYS A 451      46.137  -9.682 -33.265  1.00 56.42           C  
ATOM   3629  NZ  LYS A 451      45.307  -9.421 -34.479  1.00 56.42           N  
ATOM   3630  N   PHE A 452      47.361 -15.394 -28.826  1.00 56.39           N  
ATOM   3631  CA  PHE A 452      46.873 -16.630 -28.225  1.00 56.39           C  
ATOM   3632  C   PHE A 452      47.164 -16.656 -26.729  1.00 56.39           C  
ATOM   3633  CB  PHE A 452      47.507 -17.847 -28.905  1.00 56.39           C  
ATOM   3634  O   PHE A 452      46.345 -17.131 -25.940  1.00 56.39           O  
ATOM   3635  CG  PHE A 452      46.774 -19.136 -28.649  1.00 56.39           C  
ATOM   3636  CD1 PHE A 452      47.227 -20.030 -27.686  1.00 56.39           C  
ATOM   3637  CD2 PHE A 452      45.632 -19.454 -29.371  1.00 56.39           C  
ATOM   3638  CE1 PHE A 452      46.551 -21.224 -27.446  1.00 56.39           C  
ATOM   3639  CE2 PHE A 452      44.951 -20.645 -29.138  1.00 56.39           C  
ATOM   3640  CZ  PHE A 452      45.412 -21.529 -28.175  1.00 56.39           C  
ATOM   3641  N   VAL A 453      48.160 -15.848 -26.269  1.00 53.23           N  
ATOM   3642  CA  VAL A 453      48.487 -15.834 -24.847  1.00 53.23           C  
ATOM   3643  C   VAL A 453      47.591 -14.833 -24.121  1.00 53.23           C  
ATOM   3644  CB  VAL A 453      49.974 -15.488 -24.610  1.00 53.23           C  
ATOM   3645  O   VAL A 453      47.140 -15.091 -23.003  1.00 53.23           O  
ATOM   3646  CG1 VAL A 453      50.280 -15.418 -23.115  1.00 53.23           C  
ATOM   3647  CG2 VAL A 453      50.876 -16.513 -25.296  1.00 53.23           C  
ATOM   3648  N   GLU A 454      47.049 -13.797 -24.813  1.00 57.15           N  
ATOM   3649  CA  GLU A 454      46.136 -12.846 -24.186  1.00 57.15           C  
ATOM   3650  C   GLU A 454      44.747 -13.451 -24.005  1.00 57.15           C  
ATOM   3651  CB  GLU A 454      46.047 -11.561 -25.013  1.00 57.15           C  
ATOM   3652  O   GLU A 454      44.085 -13.207 -22.995  1.00 57.15           O  
ATOM   3653  CG  GLU A 454      47.091 -10.517 -24.643  1.00 57.15           C  
ATOM   3654  CD  GLU A 454      47.156  -9.359 -25.625  1.00 57.15           C  
ATOM   3655  OE1 GLU A 454      48.026  -8.473 -25.462  1.00 57.15           O  
ATOM   3656  OE2 GLU A 454      46.330  -9.336 -26.565  1.00 57.15           O  
ATOM   3657  N   GLU A 455      44.354 -14.460 -24.882  1.00 64.85           N  
ATOM   3658  CA  GLU A 455      43.065 -15.136 -24.761  1.00 64.85           C  
ATOM   3659  C   GLU A 455      43.099 -16.198 -23.666  1.00 64.85           C  
ATOM   3660  CB  GLU A 455      42.663 -15.769 -26.096  1.00 64.85           C  
ATOM   3661  O   GLU A 455      42.133 -16.356 -22.917  1.00 64.85           O  
ATOM   3662  CG  GLU A 455      41.236 -16.299 -26.120  1.00 64.85           C  
ATOM   3663  CD  GLU A 455      40.839 -16.893 -27.462  1.00 64.85           C  
ATOM   3664  OE1 GLU A 455      39.752 -17.506 -27.557  1.00 64.85           O  
ATOM   3665  OE2 GLU A 455      41.623 -16.744 -28.426  1.00 64.85           O  
ATOM   3666  N   ILE A 456      44.277 -16.846 -23.373  1.00 69.77           N  
ATOM   3667  CA  ILE A 456      44.376 -17.853 -22.322  1.00 69.77           C  
ATOM   3668  C   ILE A 456      44.507 -17.169 -20.963  1.00 69.77           C  
ATOM   3669  CB  ILE A 456      45.570 -18.803 -22.561  1.00 69.77           C  
ATOM   3670  O   ILE A 456      43.920 -17.618 -19.976  1.00 69.77           O  
ATOM   3671  CG1 ILE A 456      45.358 -19.616 -23.843  1.00 69.77           C  
ATOM   3672  CG2 ILE A 456      45.776 -19.725 -21.355  1.00 69.77           C  
ATOM   3673  CD1 ILE A 456      46.578 -20.415 -24.279  1.00 69.77           C  
ATOM   3674  N   ILE A 457      45.184 -15.946 -20.899  1.00 69.66           N  
ATOM   3675  CA  ILE A 457      45.298 -15.228 -19.634  1.00 69.66           C  
ATOM   3676  C   ILE A 457      43.958 -14.585 -19.284  1.00 69.66           C  
ATOM   3677  CB  ILE A 457      46.408 -14.155 -19.691  1.00 69.66           C  
ATOM   3678  O   ILE A 457      43.543 -14.592 -18.122  1.00 69.66           O  
ATOM   3679  CG1 ILE A 457      47.771 -14.811 -19.940  1.00 69.66           C  
ATOM   3680  CG2 ILE A 457      46.426 -13.328 -18.402  1.00 69.66           C  
ATOM   3681  CD1 ILE A 457      48.892 -13.820 -20.223  1.00 69.66           C  
ATOM   3682  N   GLU A 458      43.149 -14.114 -20.366  1.00 66.37           N  
ATOM   3683  CA  GLU A 458      41.841 -13.527 -20.089  1.00 66.37           C  
ATOM   3684  C   GLU A 458      40.823 -14.601 -19.715  1.00 66.37           C  
ATOM   3685  CB  GLU A 458      41.344 -12.727 -21.295  1.00 66.37           C  
ATOM   3686  O   GLU A 458      39.958 -14.375 -18.866  1.00 66.37           O  
ATOM   3687  CG  GLU A 458      41.953 -11.337 -21.404  1.00 66.37           C  
ATOM   3688  CD  GLU A 458      41.481 -10.569 -22.628  1.00 66.37           C  
ATOM   3689  OE1 GLU A 458      41.938  -9.423 -22.840  1.00 66.37           O  
ATOM   3690  OE2 GLU A 458      40.645 -11.117 -23.381  1.00 66.37           O  
ATOM   3691  N   GLU A 459      40.988 -15.912 -20.209  1.00 66.63           N  
ATOM   3692  CA  GLU A 459      40.111 -17.024 -19.855  1.00 66.63           C  
ATOM   3693  C   GLU A 459      40.455 -17.581 -18.477  1.00 66.63           C  
ATOM   3694  CB  GLU A 459      40.198 -18.133 -20.907  1.00 66.63           C  
ATOM   3695  O   GLU A 459      39.563 -17.941 -17.706  1.00 66.63           O  
ATOM   3696  CG  GLU A 459      39.056 -19.137 -20.838  1.00 66.63           C  
ATOM   3697  CD  GLU A 459      39.095 -20.169 -21.953  1.00 66.63           C  
ATOM   3698  OE1 GLU A 459      38.228 -21.072 -21.977  1.00 66.63           O  
ATOM   3699  OE2 GLU A 459      40.002 -20.075 -22.811  1.00 66.63           O  
ATOM   3700  N   THR A 460      41.745 -17.612 -18.065  1.00 70.34           N  
ATOM   3701  CA  THR A 460      42.112 -18.042 -16.721  1.00 70.34           C  
ATOM   3702  C   THR A 460      41.771 -16.964 -15.696  1.00 70.34           C  
ATOM   3703  CB  THR A 460      43.611 -18.381 -16.632  1.00 70.34           C  
ATOM   3704  O   THR A 460      41.415 -17.273 -14.557  1.00 70.34           O  
ATOM   3705  CG2 THR A 460      43.901 -19.752 -17.235  1.00 70.34           C  
ATOM   3706  OG1 THR A 460      44.362 -17.390 -17.344  1.00 70.34           O  
ATOM   3707  N   LYS A 461      41.743 -15.587 -16.122  1.00 79.01           N  
ATOM   3708  CA  LYS A 461      41.350 -14.486 -15.247  1.00 79.01           C  
ATOM   3709  C   LYS A 461      39.844 -14.495 -14.996  1.00 79.01           C  
ATOM   3710  CB  LYS A 461      41.773 -13.145 -15.848  1.00 79.01           C  
ATOM   3711  O   LYS A 461      39.396 -14.253 -13.874  1.00 79.01           O  
ATOM   3712  CG  LYS A 461      41.518 -11.952 -14.939  1.00 79.01           C  
ATOM   3713  CD  LYS A 461      42.092 -10.669 -15.526  1.00 79.01           C  
ATOM   3714  CE  LYS A 461      41.902  -9.487 -14.584  1.00 79.01           C  
ATOM   3715  NZ  LYS A 461      42.663  -8.286 -15.040  1.00 79.01           N  
ATOM   3716  N   VAL A 462      39.026 -14.879 -16.058  1.00 74.95           N  
ATOM   3717  CA  VAL A 462      37.579 -14.969 -15.896  1.00 74.95           C  
ATOM   3718  C   VAL A 462      37.228 -16.187 -15.045  1.00 74.95           C  
ATOM   3719  CB  VAL A 462      36.858 -15.047 -17.261  1.00 74.95           C  
ATOM   3720  O   VAL A 462      36.329 -16.125 -14.203  1.00 74.95           O  
ATOM   3721  CG1 VAL A 462      35.359 -15.267 -17.068  1.00 74.95           C  
ATOM   3722  CG2 VAL A 462      37.116 -13.779 -18.073  1.00 74.95           C  
ATOM   3723  N   GLU A 463      38.052 -17.295 -15.139  1.00 78.15           N  
ATOM   3724  CA  GLU A 463      37.865 -18.486 -14.317  1.00 78.15           C  
ATOM   3725  C   GLU A 463      38.264 -18.224 -12.867  1.00 78.15           C  
ATOM   3726  CB  GLU A 463      38.671 -19.660 -14.880  1.00 78.15           C  
ATOM   3727  O   GLU A 463      37.603 -18.697 -11.941  1.00 78.15           O  
ATOM   3728  CG  GLU A 463      38.226 -21.018 -14.356  1.00 78.15           C  
ATOM   3729  CD  GLU A 463      38.916 -22.183 -15.048  1.00 78.15           C  
ATOM   3730  OE1 GLU A 463      38.669 -23.349 -14.665  1.00 78.15           O  
ATOM   3731  OE2 GLU A 463      39.710 -21.927 -15.980  1.00 78.15           O  
ATOM   3732  N   ASP A 464      39.306 -17.446 -12.618  1.00 78.79           N  
ATOM   3733  CA  ASP A 464      39.729 -17.095 -11.265  1.00 78.79           C  
ATOM   3734  C   ASP A 464      38.738 -16.135 -10.612  1.00 78.79           C  
ATOM   3735  CB  ASP A 464      41.128 -16.476 -11.284  1.00 78.79           C  
ATOM   3736  O   ASP A 464      38.435 -16.261  -9.423  1.00 78.79           O  
ATOM   3737  CG  ASP A 464      42.229 -17.504 -11.479  1.00 78.79           C  
ATOM   3738  OD1 ASP A 464      41.976 -18.713 -11.285  1.00 78.79           O  
ATOM   3739  OD2 ASP A 464      43.360 -17.101 -11.827  1.00 78.79           O  
ATOM   3740  N   GLU A 465      38.161 -15.163 -11.423  1.00 82.21           N  
ATOM   3741  CA  GLU A 465      37.143 -14.252 -10.907  1.00 82.21           C  
ATOM   3742  C   GLU A 465      35.852 -14.996 -10.578  1.00 82.21           C  
ATOM   3743  CB  GLU A 465      36.864 -13.132 -11.912  1.00 82.21           C  
ATOM   3744  O   GLU A 465      35.184 -14.684  -9.591  1.00 82.21           O  
ATOM   3745  CG  GLU A 465      38.003 -12.133 -12.052  1.00 82.21           C  
ATOM   3746  CD  GLU A 465      37.699 -11.009 -13.030  1.00 82.21           C  
ATOM   3747  OE1 GLU A 465      38.494 -10.045 -13.113  1.00 82.21           O  
ATOM   3748  OE2 GLU A 465      36.658 -11.093 -13.718  1.00 82.21           O  
ATOM   3749  N   LYS A 466      35.510 -16.003 -11.398  1.00 83.87           N  
ATOM   3750  CA  LYS A 466      34.343 -16.840 -11.132  1.00 83.87           C  
ATOM   3751  C   LYS A 466      34.547 -17.684  -9.877  1.00 83.87           C  
ATOM   3752  CB  LYS A 466      34.047 -17.743 -12.329  1.00 83.87           C  
ATOM   3753  O   LYS A 466      33.631 -17.830  -9.065  1.00 83.87           O  
ATOM   3754  CG  LYS A 466      32.731 -18.500 -12.223  1.00 83.87           C  
ATOM   3755  CD  LYS A 466      32.506 -19.402 -13.429  1.00 83.87           C  
ATOM   3756  CE  LYS A 466      31.249 -20.247 -13.270  1.00 83.87           C  
ATOM   3757  NZ  LYS A 466      31.042 -21.158 -14.435  1.00 83.87           N  
ATOM   3758  N   SER A 467      35.749 -18.212  -9.651  1.00 82.17           N  
ATOM   3759  CA  SER A 467      36.062 -18.984  -8.453  1.00 82.17           C  
ATOM   3760  C   SER A 467      36.054 -18.102  -7.209  1.00 82.17           C  
ATOM   3761  CB  SER A 467      37.423 -19.667  -8.595  1.00 82.17           C  
ATOM   3762  O   SER A 467      35.643 -18.541  -6.133  1.00 82.17           O  
ATOM   3763  OG  SER A 467      37.410 -20.598  -9.663  1.00 82.17           O  
ATOM   3764  N   GLU A 468      36.478 -16.813  -7.275  1.00 87.53           N  
ATOM   3765  CA  GLU A 468      36.444 -15.859  -6.171  1.00 87.53           C  
ATOM   3766  C   GLU A 468      35.010 -15.484  -5.809  1.00 87.53           C  
ATOM   3767  CB  GLU A 468      37.244 -14.602  -6.521  1.00 87.53           C  
ATOM   3768  O   GLU A 468      34.673 -15.359  -4.630  1.00 87.53           O  
ATOM   3769  CG  GLU A 468      38.752 -14.790  -6.444  1.00 87.53           C  
ATOM   3770  CD  GLU A 468      39.533 -13.553  -6.858  1.00 87.53           C  
ATOM   3771  OE1 GLU A 468      40.777 -13.634  -6.981  1.00 87.53           O  
ATOM   3772  OE2 GLU A 468      38.897 -12.495  -7.060  1.00 87.53           O  
ATOM   3773  N   MET A 469      34.106 -15.336  -6.912  1.00 82.92           N  
ATOM   3774  CA  MET A 469      32.700 -15.031  -6.663  1.00 82.92           C  
ATOM   3775  C   MET A 469      31.994 -16.215  -6.011  1.00 82.92           C  
ATOM   3776  CB  MET A 469      31.993 -14.651  -7.965  1.00 82.92           C  
ATOM   3777  O   MET A 469      31.190 -16.036  -5.094  1.00 82.92           O  
ATOM   3778  CG  MET A 469      30.658 -13.953  -7.756  1.00 82.92           C  
ATOM   3779  SD  MET A 469      29.884 -13.431  -9.335  1.00 82.92           S  
ATOM   3780  CE  MET A 469      30.863 -11.948  -9.698  1.00 82.92           C  
ATOM   3781  N   GLU A 470      32.365 -17.501  -6.380  1.00 86.97           N  
ATOM   3782  CA  GLU A 470      31.798 -18.712  -5.793  1.00 86.97           C  
ATOM   3783  C   GLU A 470      32.256 -18.891  -4.348  1.00 86.97           C  
ATOM   3784  CB  GLU A 470      32.179 -19.941  -6.622  1.00 86.97           C  
ATOM   3785  O   GLU A 470      31.471 -19.295  -3.488  1.00 86.97           O  
ATOM   3786  CG  GLU A 470      31.109 -21.023  -6.645  1.00 86.97           C  
ATOM   3787  CD  GLU A 470      31.456 -22.190  -7.555  1.00 86.97           C  
ATOM   3788  OE1 GLU A 470      30.645 -23.137  -7.664  1.00 86.97           O  
ATOM   3789  OE2 GLU A 470      32.549 -22.158  -8.164  1.00 86.97           O  
ATOM   3790  N   GLU A 471      33.496 -18.547  -4.042  1.00 90.25           N  
ATOM   3791  CA  GLU A 471      34.014 -18.589  -2.678  1.00 90.25           C  
ATOM   3792  C   GLU A 471      33.352 -17.528  -1.803  1.00 90.25           C  
ATOM   3793  CB  GLU A 471      35.534 -18.400  -2.675  1.00 90.25           C  
ATOM   3794  O   GLU A 471      33.055 -17.779  -0.633  1.00 90.25           O  
ATOM   3795  CG  GLU A 471      36.210 -18.880  -1.398  1.00 90.25           C  
ATOM   3796  CD  GLU A 471      37.728 -18.812  -1.462  1.00 90.25           C  
ATOM   3797  OE1 GLU A 471      38.393 -19.155  -0.458  1.00 90.25           O  
ATOM   3798  OE2 GLU A 471      38.255 -18.411  -2.523  1.00 90.25           O  
ATOM   3799  N   ALA A 472      33.032 -16.318  -2.352  1.00 88.42           N  
ATOM   3800  CA  ALA A 472      32.334 -15.261  -1.625  1.00 88.42           C  
ATOM   3801  C   ALA A 472      30.890 -15.658  -1.331  1.00 88.42           C  
ATOM   3802  CB  ALA A 472      32.373 -13.955  -2.415  1.00 88.42           C  
ATOM   3803  O   ALA A 472      30.373 -15.384  -0.246  1.00 88.42           O  
ATOM   3804  N   LEU A 473      30.253 -16.365  -2.243  1.00 86.20           N  
ATOM   3805  CA  LEU A 473      28.876 -16.807  -2.053  1.00 86.20           C  
ATOM   3806  C   LEU A 473      28.801 -17.921  -1.014  1.00 86.20           C  
ATOM   3807  CB  LEU A 473      28.280 -17.288  -3.378  1.00 86.20           C  
ATOM   3808  O   LEU A 473      27.879 -17.952  -0.197  1.00 86.20           O  
ATOM   3809  CG  LEU A 473      27.928 -16.203  -4.397  1.00 86.20           C  
ATOM   3810  CD1 LEU A 473      27.529 -16.834  -5.727  1.00 86.20           C  
ATOM   3811  CD2 LEU A 473      26.811 -15.311  -3.866  1.00 86.20           C  
ATOM   3812  N   THR A 474      29.771 -18.753  -0.962  1.00 88.79           N  
ATOM   3813  CA  THR A 474      29.825 -19.833   0.017  1.00 88.79           C  
ATOM   3814  C   THR A 474      30.153 -19.290   1.404  1.00 88.79           C  
ATOM   3815  CB  THR A 474      30.867 -20.896  -0.381  1.00 88.79           C  
ATOM   3816  O   THR A 474      29.652 -19.797   2.410  1.00 88.79           O  
ATOM   3817  CG2 THR A 474      30.476 -21.589  -1.682  1.00 88.79           C  
ATOM   3818  OG1 THR A 474      32.142 -20.265  -0.552  1.00 88.79           O  
ATOM   3819  N   ALA A 475      30.963 -18.275   1.530  1.00 88.07           N  
ATOM   3820  CA  ALA A 475      31.290 -17.617   2.792  1.00 88.07           C  
ATOM   3821  C   ALA A 475      30.069 -16.913   3.376  1.00 88.07           C  
ATOM   3822  CB  ALA A 475      32.431 -16.621   2.593  1.00 88.07           C  
ATOM   3823  O   ALA A 475      29.844 -16.950   4.588  1.00 88.07           O  
ATOM   3824  N   ILE A 476      29.283 -16.286   2.512  1.00 87.08           N  
ATOM   3825  CA  ILE A 476      28.075 -15.609   2.969  1.00 87.08           C  
ATOM   3826  C   ILE A 476      27.059 -16.639   3.457  1.00 87.08           C  
ATOM   3827  CB  ILE A 476      27.459 -14.737   1.852  1.00 87.08           C  
ATOM   3828  O   ILE A 476      26.406 -16.438   4.484  1.00 87.08           O  
ATOM   3829  CG1 ILE A 476      28.389 -13.565   1.516  1.00 87.08           C  
ATOM   3830  CG2 ILE A 476      26.071 -14.235   2.261  1.00 87.08           C  
ATOM   3831  CD1 ILE A 476      27.950 -12.754   0.304  1.00 87.08           C  
ATOM   3832  N   THR A 477      26.969 -17.718   2.787  1.00 86.86           N  
ATOM   3833  CA  THR A 477      26.041 -18.778   3.163  1.00 86.86           C  
ATOM   3834  C   THR A 477      26.466 -19.429   4.477  1.00 86.86           C  
ATOM   3835  CB  THR A 477      25.944 -19.852   2.064  1.00 86.86           C  
ATOM   3836  O   THR A 477      25.624 -19.745   5.320  1.00 86.86           O  
ATOM   3837  CG2 THR A 477      25.330 -19.281   0.790  1.00 86.86           C  
ATOM   3838  OG1 THR A 477      27.257 -20.345   1.769  1.00 86.86           O  
ATOM   3839  N   GLU A 478      27.774 -19.616   4.637  1.00 84.25           N  
ATOM   3840  CA  GLU A 478      28.303 -20.177   5.876  1.00 84.25           C  
ATOM   3841  C   GLU A 478      28.124 -19.209   7.042  1.00 84.25           C  
ATOM   3842  CB  GLU A 478      29.782 -20.538   5.714  1.00 84.25           C  
ATOM   3843  O   GLU A 478      27.817 -19.626   8.160  1.00 84.25           O  
ATOM   3844  CG  GLU A 478      30.301 -21.498   6.775  1.00 84.25           C  
ATOM   3845  CD  GLU A 478      31.718 -21.980   6.507  1.00 84.25           C  
ATOM   3846  OE1 GLU A 478      32.239 -22.802   7.295  1.00 84.25           O  
ATOM   3847  OE2 GLU A 478      32.312 -21.530   5.502  1.00 84.25           O  
ATOM   3848  N   GLU A 479      28.257 -17.873   6.801  1.00 79.79           N  
ATOM   3849  CA  GLU A 479      28.032 -16.854   7.821  1.00 79.79           C  
ATOM   3850  C   GLU A 479      26.559 -16.778   8.211  1.00 79.79           C  
ATOM   3851  CB  GLU A 479      28.517 -15.487   7.332  1.00 79.79           C  
ATOM   3852  O   GLU A 479      26.230 -16.578   9.382  1.00 79.79           O  
ATOM   3853  CG  GLU A 479      28.683 -14.460   8.442  1.00 79.79           C  
ATOM   3854  CD  GLU A 479      29.034 -13.072   7.928  1.00 79.79           C  
ATOM   3855  OE1 GLU A 479      28.989 -12.103   8.720  1.00 79.79           O  
ATOM   3856  OE2 GLU A 479      29.354 -12.953   6.725  1.00 79.79           O  
ATOM   3857  N   LEU A 480      25.669 -16.930   7.275  1.00 81.86           N  
ATOM   3858  CA  LEU A 480      24.236 -16.938   7.550  1.00 81.86           C  
ATOM   3859  C   LEU A 480      23.839 -18.188   8.327  1.00 81.86           C  
ATOM   3860  CB  LEU A 480      23.440 -16.859   6.245  1.00 81.86           C  
ATOM   3861  O   LEU A 480      22.984 -18.128   9.214  1.00 81.86           O  
ATOM   3862  CG  LEU A 480      22.901 -15.480   5.861  1.00 81.86           C  
ATOM   3863  CD1 LEU A 480      22.753 -15.371   4.347  1.00 81.86           C  
ATOM   3864  CD2 LEU A 480      21.569 -15.214   6.555  1.00 81.86           C  
ATOM   3865  N   ALA A 481      24.489 -19.286   8.074  1.00 80.54           N  
ATOM   3866  CA  ALA A 481      24.201 -20.536   8.772  1.00 80.54           C  
ATOM   3867  C   ALA A 481      24.716 -20.494  10.208  1.00 80.54           C  
ATOM   3868  CB  ALA A 481      24.815 -21.717   8.025  1.00 80.54           C  
ATOM   3869  O   ALA A 481      24.056 -20.986  11.126  1.00 80.54           O  
ATOM   3870  N   VAL A 482      25.866 -19.860  10.476  1.00 79.34           N  
ATOM   3871  CA  VAL A 482      26.437 -19.728  11.812  1.00 79.34           C  
ATOM   3872  C   VAL A 482      25.616 -18.733  12.629  1.00 79.34           C  
ATOM   3873  CB  VAL A 482      27.915 -19.280  11.756  1.00 79.34           C  
ATOM   3874  O   VAL A 482      25.384 -18.942  13.823  1.00 79.34           O  
ATOM   3875  CG1 VAL A 482      28.454 -19.020  13.162  1.00 79.34           C  
ATOM   3876  CG2 VAL A 482      28.763 -20.329  11.040  1.00 79.34           C  
ATOM   3877  N   SER A 483      25.123 -17.695  11.950  1.00 71.37           N  
ATOM   3878  CA  SER A 483      24.273 -16.725  12.633  1.00 71.37           C  
ATOM   3879  C   SER A 483      22.930 -17.338  13.015  1.00 71.37           C  
ATOM   3880  CB  SER A 483      24.049 -15.495  11.752  1.00 71.37           C  
ATOM   3881  O   SER A 483      22.382 -17.034  14.076  1.00 71.37           O  
ATOM   3882  OG  SER A 483      22.673 -15.156  11.702  1.00 71.37           O  
ATOM   3883  N   MET A 484      22.455 -18.254  12.243  1.00 74.33           N  
ATOM   3884  CA  MET A 484      21.193 -18.927  12.535  1.00 74.33           C  
ATOM   3885  C   MET A 484      21.366 -19.942  13.660  1.00 74.33           C  
ATOM   3886  CB  MET A 484      20.651 -19.621  11.284  1.00 74.33           C  
ATOM   3887  O   MET A 484      20.471 -20.113  14.491  1.00 74.33           O  
ATOM   3888  CG  MET A 484      19.863 -18.701  10.366  1.00 74.33           C  
ATOM   3889  SD  MET A 484      18.971 -19.617   9.050  1.00 74.33           S  
ATOM   3890  CE  MET A 484      17.836 -18.324   8.472  1.00 74.33           C  
ATOM   3891  N   LYS A 485      22.526 -20.547  13.752  1.00 71.69           N  
ATOM   3892  CA  LYS A 485      22.806 -21.512  14.811  1.00 71.69           C  
ATOM   3893  C   LYS A 485      23.064 -20.810  16.141  1.00 71.69           C  
ATOM   3894  CB  LYS A 485      24.005 -22.386  14.438  1.00 71.69           C  
ATOM   3895  O   LYS A 485      22.677 -21.311  17.199  1.00 71.69           O  
ATOM   3896  CG  LYS A 485      23.638 -23.639  13.656  1.00 71.69           C  
ATOM   3897  CD  LYS A 485      24.859 -24.513  13.397  1.00 71.69           C  
ATOM   3898  CE  LYS A 485      24.513 -25.713  12.526  1.00 71.69           C  
ATOM   3899  NZ  LYS A 485      25.732 -26.481  12.132  1.00 71.69           N  
ATOM   3900  N   GLU A 486      23.663 -19.606  16.072  1.00 64.74           N  
ATOM   3901  CA  GLU A 486      23.902 -18.826  17.282  1.00 64.74           C  
ATOM   3902  C   GLU A 486      22.602 -18.247  17.832  1.00 64.74           C  
ATOM   3903  CB  GLU A 486      24.905 -17.702  17.008  1.00 64.74           C  
ATOM   3904  O   GLU A 486      22.418 -18.166  19.048  1.00 64.74           O  
ATOM   3905  CG  GLU A 486      26.245 -17.889  17.705  1.00 64.74           C  
ATOM   3906  CD  GLU A 486      27.182 -16.705  17.530  1.00 64.74           C  
ATOM   3907  OE1 GLU A 486      28.251 -16.676  18.182  1.00 64.74           O  
ATOM   3908  OE2 GLU A 486      26.845 -15.799  16.736  1.00 64.74           O  
ATOM   3909  N   GLU A 487      21.650 -17.982  16.920  1.00 62.28           N  
ATOM   3910  CA  GLU A 487      20.356 -17.466  17.356  1.00 62.28           C  
ATOM   3911  C   GLU A 487      19.495 -18.572  17.959  1.00 62.28           C  
ATOM   3912  CB  GLU A 487      19.620 -16.804  16.188  1.00 62.28           C  
ATOM   3913  O   GLU A 487      18.759 -18.338  18.919  1.00 62.28           O  
ATOM   3914  CG  GLU A 487      19.793 -15.293  16.129  1.00 62.28           C  
ATOM   3915  CD  GLU A 487      18.921 -14.630  15.075  1.00 62.28           C  
ATOM   3916  OE1 GLU A 487      18.849 -13.380  15.045  1.00 62.28           O  
ATOM   3917  OE2 GLU A 487      18.303 -15.366  14.274  1.00 62.28           O  
ATOM   3918  N   LYS A 488      19.707 -19.782  17.545  1.00 62.12           N  
ATOM   3919  CA  LYS A 488      18.964 -20.914  18.092  1.00 62.12           C  
ATOM   3920  C   LYS A 488      19.546 -21.358  19.431  1.00 62.12           C  
ATOM   3921  CB  LYS A 488      18.963 -22.083  17.106  1.00 62.12           C  
ATOM   3922  O   LYS A 488      18.808 -21.759  20.332  1.00 62.12           O  
ATOM   3923  CG  LYS A 488      17.714 -22.163  16.241  1.00 62.12           C  
ATOM   3924  CD  LYS A 488      17.715 -23.413  15.371  1.00 62.12           C  
ATOM   3925  CE  LYS A 488      16.485 -23.473  14.476  1.00 62.12           C  
ATOM   3926  NZ  LYS A 488      16.504 -24.674  13.588  1.00 62.12           N  
ATOM   3927  N   LYS A 489      20.841 -21.214  19.609  1.00 58.41           N  
ATOM   3928  CA  LYS A 489      21.487 -21.559  20.872  1.00 58.41           C  
ATOM   3929  C   LYS A 489      21.211 -20.502  21.937  1.00 58.41           C  
ATOM   3930  CB  LYS A 489      22.994 -21.726  20.676  1.00 58.41           C  
ATOM   3931  O   LYS A 489      21.030 -20.829  23.112  1.00 58.41           O  
ATOM   3932  CG  LYS A 489      23.461 -23.174  20.666  1.00 58.41           C  
ATOM   3933  CD  LYS A 489      24.977 -23.272  20.554  1.00 58.41           C  
ATOM   3934  CE  LYS A 489      25.446 -24.721  20.544  1.00 58.41           C  
ATOM   3935  NZ  LYS A 489      26.933 -24.822  20.456  1.00 58.41           N  
ATOM   3936  N   GLU A 490      21.031 -19.212  21.467  1.00 53.76           N  
ATOM   3937  CA  GLU A 490      20.709 -18.142  22.407  1.00 53.76           C  
ATOM   3938  C   GLU A 490      19.238 -18.187  22.810  1.00 53.76           C  
ATOM   3939  CB  GLU A 490      21.047 -16.777  21.803  1.00 53.76           C  
ATOM   3940  O   GLU A 490      18.892 -17.881  23.953  1.00 53.76           O  
ATOM   3941  CG  GLU A 490      22.339 -16.173  22.335  1.00 53.76           C  
ATOM   3942  CD  GLU A 490      22.563 -14.740  21.879  1.00 53.76           C  
ATOM   3943  OE1 GLU A 490      23.532 -14.099  22.345  1.00 53.76           O  
ATOM   3944  OE2 GLU A 490      21.762 -14.253  21.050  1.00 53.76           O  
ATOM   3945  N   ALA A 491      18.410 -18.822  21.973  1.00 54.15           N  
ATOM   3946  CA  ALA A 491      16.995 -18.977  22.300  1.00 54.15           C  
ATOM   3947  C   ALA A 491      16.766 -20.202  23.181  1.00 54.15           C  
ATOM   3948  CB  ALA A 491      16.162 -19.080  21.025  1.00 54.15           C  
ATOM   3949  O   ALA A 491      15.887 -20.196  24.047  1.00 54.15           O  
ATOM   3950  N   ALA A 492      17.727 -21.135  23.141  1.00 52.69           N  
ATOM   3951  CA  ALA A 492      17.615 -22.350  23.945  1.00 52.69           C  
ATOM   3952  C   ALA A 492      18.277 -22.169  25.307  1.00 52.69           C  
ATOM   3953  CB  ALA A 492      18.236 -23.534  23.208  1.00 52.69           C  
ATOM   3954  O   ALA A 492      17.826 -22.738  26.304  1.00 52.69           O  
ATOM   3955  N   GLU A 493      19.129 -21.110  25.454  1.00 50.65           N  
ATOM   3956  CA  GLU A 493      19.811 -20.833  26.714  1.00 50.65           C  
ATOM   3957  C   GLU A 493      19.057 -19.789  27.533  1.00 50.65           C  
ATOM   3958  CB  GLU A 493      21.246 -20.365  26.458  1.00 50.65           C  
ATOM   3959  O   GLU A 493      19.108 -19.803  28.764  1.00 50.65           O  
ATOM   3960  CG  GLU A 493      22.232 -20.785  27.538  1.00 50.65           C  
ATOM   3961  CD  GLU A 493      23.652 -20.312  27.271  1.00 50.65           C  
ATOM   3962  OE1 GLU A 493      24.539 -20.541  28.125  1.00 50.65           O  
ATOM   3963  OE2 GLU A 493      23.879 -19.705  26.200  1.00 50.65           O  
ATOM   3964  N   GLU A 494      17.981 -19.205  27.020  1.00 49.43           N  
ATOM   3965  CA  GLU A 494      17.137 -18.279  27.769  1.00 49.43           C  
ATOM   3966  C   GLU A 494      15.868 -18.968  28.265  1.00 49.43           C  
ATOM   3967  CB  GLU A 494      16.775 -17.065  26.910  1.00 49.43           C  
ATOM   3968  O   GLU A 494      15.331 -18.610  29.315  1.00 49.43           O  
ATOM   3969  CG  GLU A 494      17.466 -15.779  27.341  1.00 49.43           C  
ATOM   3970  CD  GLU A 494      16.984 -14.555  26.579  1.00 49.43           C  
ATOM   3971  OE1 GLU A 494      17.436 -13.430  26.891  1.00 49.43           O  
ATOM   3972  OE2 GLU A 494      16.148 -14.722  25.664  1.00 49.43           O  
ATOM   3973  N   LYS A 495      15.702 -20.245  28.001  1.00 45.37           N  
ATOM   3974  CA  LYS A 495      14.573 -20.987  28.554  1.00 45.37           C  
ATOM   3975  C   LYS A 495      15.045 -22.055  29.537  1.00 45.37           C  
ATOM   3976  CB  LYS A 495      13.753 -21.631  27.435  1.00 45.37           C  
ATOM   3977  O   LYS A 495      14.247 -22.600  30.302  1.00 45.37           O  
ATOM   3978  CG  LYS A 495      12.535 -20.821  27.015  1.00 45.37           C  
ATOM   3979  CD  LYS A 495      11.676 -21.582  26.014  1.00 45.37           C  
ATOM   3980  CE  LYS A 495      10.503 -20.740  25.529  1.00 45.37           C  
ATOM   3981  NZ  LYS A 495       9.642 -21.491  24.567  1.00 45.37           N  
ATOM   3982  N   GLU A 496      16.264 -21.961  30.149  1.00 40.48           N  
ATOM   3983  CA  GLU A 496      16.636 -22.894  31.209  1.00 40.48           C  
ATOM   3984  C   GLU A 496      17.243 -22.161  32.402  1.00 40.48           C  
ATOM   3985  CB  GLU A 496      17.618 -23.943  30.681  1.00 40.48           C  
ATOM   3986  O   GLU A 496      17.688 -22.791  33.363  1.00 40.48           O  
ATOM   3987  CG  GLU A 496      16.949 -25.104  29.959  1.00 40.48           C  
ATOM   3988  CD  GLU A 496      17.841 -26.329  29.837  1.00 40.48           C  
ATOM   3989  OE1 GLU A 496      17.352 -27.394  29.397  1.00 40.48           O  
ATOM   3990  OE2 GLU A 496      19.038 -26.222  30.184  1.00 40.48           O  
ATOM   3991  N   GLU A 497      16.637 -21.072  32.926  1.00 35.13           N  
ATOM   3992  CA  GLU A 497      17.048 -20.563  34.231  1.00 35.13           C  
ATOM   3993  C   GLU A 497      15.852 -20.036  35.019  1.00 35.13           C  
ATOM   3994  CB  GLU A 497      18.100 -19.463  34.074  1.00 35.13           C  
ATOM   3995  O   GLU A 497      15.225 -19.052  34.621  1.00 35.13           O  
ATOM   3996  CG  GLU A 497      19.533 -19.960  34.197  1.00 35.13           C  
ATOM   3997  CD  GLU A 497      20.558 -18.837  34.217  1.00 35.13           C  
ATOM   3998  OE1 GLU A 497      21.766 -19.121  34.384  1.00 35.13           O  
ATOM   3999  OE2 GLU A 497      20.150 -17.664  34.065  1.00 35.13           O  
ATOM   4000  N   GLU A 498      14.828 -20.866  35.408  1.00 36.26           N  
ATOM   4001  CA  GLU A 498      14.064 -20.612  36.626  1.00 36.26           C  
ATOM   4002  C   GLU A 498      13.878 -21.891  37.438  1.00 36.26           C  
ATOM   4003  CB  GLU A 498      12.701 -20.001  36.288  1.00 36.26           C  
ATOM   4004  O   GLU A 498      13.545 -22.941  36.885  1.00 36.26           O  
ATOM   4005  CG  GLU A 498      12.645 -18.490  36.461  1.00 36.26           C  
ATOM   4006  CD  GLU A 498      11.227 -17.942  36.492  1.00 36.26           C  
ATOM   4007  OE1 GLU A 498      11.047 -16.740  36.792  1.00 36.26           O  
ATOM   4008  OE2 GLU A 498      10.288 -18.722  36.215  1.00 36.26           O  
ATOM   4009  N   PRO A 499      14.304 -22.029  38.662  1.00 32.92           N  
ATOM   4010  CA  PRO A 499      14.529 -22.992  39.742  1.00 32.92           C  
ATOM   4011  C   PRO A 499      13.233 -23.613  40.259  1.00 32.92           C  
ATOM   4012  CB  PRO A 499      15.203 -22.152  40.830  1.00 32.92           C  
ATOM   4013  O   PRO A 499      12.165 -23.008  40.142  1.00 32.92           O  
ATOM   4014  CG  PRO A 499      14.574 -20.801  40.713  1.00 32.92           C  
ATOM   4015  CD  PRO A 499      13.687 -20.791  39.502  1.00 32.92           C  
ATOM   4016  N   GLU A 500      13.045 -24.933  40.062  1.00 24.62           N  
ATOM   4017  CA  GLU A 500      12.657 -26.188  40.700  1.00 24.62           C  
ATOM   4018  C   GLU A 500      12.631 -26.049  42.220  1.00 24.62           C  
ATOM   4019  CB  GLU A 500      13.607 -27.316  40.291  1.00 24.62           C  
ATOM   4020  O   GLU A 500      13.623 -25.642  42.828  1.00 24.62           O  
ATOM   4021  CG  GLU A 500      13.219 -28.005  38.991  1.00 24.62           C  
ATOM   4022  CD  GLU A 500      13.774 -29.416  38.871  1.00 24.62           C  
ATOM   4023  OE1 GLU A 500      13.335 -30.166  37.970  1.00 24.62           O  
ATOM   4024  OE2 GLU A 500      14.654 -29.774  39.685  1.00 24.62           O  
ATOM   4025  N   ALA A 501      11.361 -25.785  42.793  1.00 28.57           N  
ATOM   4026  CA  ALA A 501      10.866 -26.073  44.137  1.00 28.57           C  
ATOM   4027  C   ALA A 501       9.468 -26.684  44.086  1.00 28.57           C  
ATOM   4028  CB  ALA A 501      10.858 -24.803  44.984  1.00 28.57           C  
ATOM   4029  O   ALA A 501       8.588 -26.180  43.385  1.00 28.57           O  
ATOM   4030  N   GLU A 502       9.273 -28.030  44.332  1.00 25.87           N  
ATOM   4031  CA  GLU A 502       8.667 -28.794  45.419  1.00 25.87           C  
ATOM   4032  C   GLU A 502       7.280 -29.299  45.031  1.00 25.87           C  
ATOM   4033  CB  GLU A 502       8.581 -27.945  46.690  1.00 25.87           C  
ATOM   4034  O   GLU A 502       6.453 -28.535  44.529  1.00 25.87           O  
ATOM   4035  CG  GLU A 502       9.891 -27.855  47.459  1.00 25.87           C  
ATOM   4036  CD  GLU A 502       9.724 -27.309  48.868  1.00 25.87           C  
ATOM   4037  OE1 GLU A 502      10.701 -27.337  49.650  1.00 25.87           O  
ATOM   4038  OE2 GLU A 502       8.606 -26.849  49.192  1.00 25.87           O  
ATOM   4039  N   GLU A 503       7.088 -30.686  44.882  1.00 27.14           N  
ATOM   4040  CA  GLU A 503       6.272 -31.637  45.630  1.00 27.14           C  
ATOM   4041  C   GLU A 503       5.175 -32.233  44.753  1.00 27.14           C  
ATOM   4042  CB  GLU A 503       5.656 -30.967  46.861  1.00 27.14           C  
ATOM   4043  O   GLU A 503       4.466 -31.504  44.056  1.00 27.14           O  
ATOM   4044  CG  GLU A 503       6.616 -30.836  48.035  1.00 27.14           C  
ATOM   4045  CD  GLU A 503       5.916 -30.549  49.353  1.00 27.14           C  
ATOM   4046  OE1 GLU A 503       6.587 -30.551  50.410  1.00 27.14           O  
ATOM   4047  OE2 GLU A 503       4.685 -30.321  49.330  1.00 27.14           O  
ATOM   4048  N   GLU A 504       5.175 -33.565  44.470  1.00 29.77           N  
ATOM   4049  CA  GLU A 504       4.384 -34.731  44.851  1.00 29.77           C  
ATOM   4050  C   GLU A 504       3.469 -35.173  43.712  1.00 29.77           C  
ATOM   4051  CB  GLU A 504       3.558 -34.434  46.105  1.00 29.77           C  
ATOM   4052  O   GLU A 504       2.756 -34.355  43.128  1.00 29.77           O  
ATOM   4053  CG  GLU A 504       4.024 -35.188  47.342  1.00 29.77           C  
ATOM   4054  CD  GLU A 504       3.054 -35.087  48.508  1.00 29.77           C  
ATOM   4055  OE1 GLU A 504       3.279 -35.753  49.544  1.00 29.77           O  
ATOM   4056  OE2 GLU A 504       2.061 -34.336  48.384  1.00 29.77           O  
ATOM   4057  N   GLU A 505       3.673 -36.294  43.080  1.00 24.84           N  
ATOM   4058  CA  GLU A 505       3.137 -37.647  42.958  1.00 24.84           C  
ATOM   4059  C   GLU A 505       1.727 -37.631  42.375  1.00 24.84           C  
ATOM   4060  CB  GLU A 505       3.137 -38.350  44.318  1.00 24.84           C  
ATOM   4061  O   GLU A 505       0.845 -36.940  42.889  1.00 24.84           O  
ATOM   4062  CG  GLU A 505       4.072 -39.547  44.391  1.00 24.84           C  
ATOM   4063  CD  GLU A 505       3.763 -40.480  45.551  1.00 24.84           C  
ATOM   4064  OE1 GLU A 505       4.325 -41.598  45.598  1.00 24.84           O  
ATOM   4065  OE2 GLU A 505       2.952 -40.090  46.420  1.00 24.84           O  
ATOM   4066  N   VAL A 506       1.564 -38.090  41.085  1.00 32.22           N  
ATOM   4067  CA  VAL A 506       0.608 -39.016  40.487  1.00 32.22           C  
ATOM   4068  C   VAL A 506       1.168 -39.563  39.176  1.00 32.22           C  
ATOM   4069  CB  VAL A 506      -0.760 -38.340  40.241  1.00 32.22           C  
ATOM   4070  O   VAL A 506       1.662 -38.803  38.340  1.00 32.22           O  
ATOM   4071  CG1 VAL A 506      -1.816 -39.378  39.866  1.00 32.22           C  
ATOM   4072  CG2 VAL A 506      -1.195 -37.553  41.476  1.00 32.22           C  
ATOM   4073  N   ALA A 507       1.841 -40.710  39.064  1.00 25.18           N  
ATOM   4074  CA  ALA A 507       1.679 -42.074  38.568  1.00 25.18           C  
ATOM   4075  C   ALA A 507       0.694 -42.120  37.403  1.00 25.18           C  
ATOM   4076  CB  ALA A 507       1.214 -42.998  39.691  1.00 25.18           C  
ATOM   4077  O   ALA A 507      -0.414 -41.588  37.497  1.00 25.18           O  
ATOM   4078  N   ALA A 508       1.182 -42.342  36.160  1.00 26.15           N  
ATOM   4079  CA  ALA A 508       0.871 -43.430  35.236  1.00 26.15           C  
ATOM   4080  C   ALA A 508       0.828 -42.931  33.795  1.00 26.15           C  
ATOM   4081  CB  ALA A 508      -0.458 -44.082  35.611  1.00 26.15           C  
ATOM   4082  O   ALA A 508       0.165 -41.934  33.496  1.00 26.15           O  
ATOM   4083  N   LYS A 509       1.863 -43.186  32.961  1.00 28.18           N  
ATOM   4084  CA  LYS A 509       1.835 -44.016  31.760  1.00 28.18           C  
ATOM   4085  C   LYS A 509       2.795 -43.482  30.700  1.00 28.18           C  
ATOM   4086  CB  LYS A 509       0.417 -44.092  31.192  1.00 28.18           C  
ATOM   4087  O   LYS A 509       2.806 -42.283  30.412  1.00 28.18           O  
ATOM   4088  CG  LYS A 509      -0.390 -45.278  31.697  1.00 28.18           C  
ATOM   4089  CD  LYS A 509      -1.748 -45.363  31.013  1.00 28.18           C  
ATOM   4090  CE  LYS A 509      -2.578 -46.518  31.557  1.00 28.18           C  
ATOM   4091  NZ  LYS A 509      -3.918 -46.593  30.903  1.00 28.18           N  
ATOM   4092  N   LYS A 510       4.076 -44.043  30.521  1.00 29.76           N  
ATOM   4093  CA  LYS A 510       4.698 -44.754  29.408  1.00 29.76           C  
ATOM   4094  C   LYS A 510       6.054 -44.147  29.056  1.00 29.76           C  
ATOM   4095  CB  LYS A 510       3.784 -44.739  28.182  1.00 29.76           C  
ATOM   4096  O   LYS A 510       6.171 -42.931  28.892  1.00 29.76           O  
ATOM   4097  CG  LYS A 510       2.731 -45.838  28.182  1.00 29.76           C  
ATOM   4098  CD  LYS A 510       2.026 -45.936  26.835  1.00 29.76           C  
ATOM   4099  CE  LYS A 510       0.918 -46.981  26.858  1.00 29.76           C  
ATOM   4100  NZ  LYS A 510       0.243 -47.101  25.532  1.00 29.76           N  
ATOM   4101  N   SER A 511       7.190 -44.551  29.506  1.00 24.96           N  
ATOM   4102  CA  SER A 511       8.495 -45.069  29.108  1.00 24.96           C  
ATOM   4103  C   SER A 511       8.495 -45.507  27.648  1.00 24.96           C  
ATOM   4104  CB  SER A 511       8.901 -46.242  30.001  1.00 24.96           C  
ATOM   4105  O   SER A 511       7.491 -46.018  27.147  1.00 24.96           O  
ATOM   4106  OG  SER A 511       7.882 -47.227  30.032  1.00 24.96           O  
ATOM   4107  N   PRO A 512       9.700 -45.589  26.891  1.00 39.96           N  
ATOM   4108  CA  PRO A 512      11.108 -45.238  27.087  1.00 39.96           C  
ATOM   4109  C   PRO A 512      11.755 -44.669  25.825  1.00 39.96           C  
ATOM   4110  CB  PRO A 512      11.753 -46.569  27.479  1.00 39.96           C  
ATOM   4111  O   PRO A 512      11.163 -44.726  24.744  1.00 39.96           O  
ATOM   4112  CG  PRO A 512      11.015 -47.599  26.685  1.00 39.96           C  
ATOM   4113  CD  PRO A 512       9.880 -46.926  25.969  1.00 39.96           C  
ATOM   4114  N   VAL A 513      12.762 -43.776  25.902  1.00 22.34           N  
ATOM   4115  CA  VAL A 513      14.220 -43.706  25.913  1.00 22.34           C  
ATOM   4116  C   VAL A 513      14.787 -44.550  24.774  1.00 22.34           C  
ATOM   4117  CB  VAL A 513      14.800 -44.177  27.266  1.00 22.34           C  
ATOM   4118  O   VAL A 513      14.434 -45.723  24.627  1.00 22.34           O  
ATOM   4119  CG1 VAL A 513      16.326 -44.118  27.248  1.00 22.34           C  
ATOM   4120  CG2 VAL A 513      14.243 -43.330  28.409  1.00 22.34           C  
ATOM   4121  N   LYS A 514      15.355 -43.909  23.714  1.00 30.86           N  
ATOM   4122  CA  LYS A 514      16.594 -44.395  23.112  1.00 30.86           C  
ATOM   4123  C   LYS A 514      17.408 -43.245  22.527  1.00 30.86           C  
ATOM   4124  CB  LYS A 514      16.293 -45.429  22.026  1.00 30.86           C  
ATOM   4125  O   LYS A 514      16.891 -42.446  21.743  1.00 30.86           O  
ATOM   4126  CG  LYS A 514      17.493 -46.277  21.630  1.00 30.86           C  
ATOM   4127  CD  LYS A 514      17.104 -47.370  20.643  1.00 30.86           C  
ATOM   4128  CE  LYS A 514      18.291 -48.257  20.293  1.00 30.86           C  
ATOM   4129  NZ  LYS A 514      17.893 -49.390  19.404  1.00 30.86           N  
ATOM   4130  N   ALA A 515      18.292 -42.570  23.195  1.00 21.96           N  
ATOM   4131  CA  ALA A 515      19.733 -42.346  23.274  1.00 21.96           C  
ATOM   4132  C   ALA A 515      20.501 -43.458  22.564  1.00 21.96           C  
ATOM   4133  CB  ALA A 515      20.176 -42.244  24.731  1.00 21.96           C  
ATOM   4134  O   ALA A 515      20.224 -44.641  22.771  1.00 21.96           O  
ATOM   4135  N   THR A 516      21.117 -43.150  21.369  1.00 26.80           N  
ATOM   4136  CA  THR A 516      22.488 -43.492  21.009  1.00 26.80           C  
ATOM   4137  C   THR A 516      22.784 -43.094  19.566  1.00 26.80           C  
ATOM   4138  CB  THR A 516      22.755 -44.998  21.193  1.00 26.80           C  
ATOM   4139  O   THR A 516      21.987 -43.365  18.666  1.00 26.80           O  
ATOM   4140  CG2 THR A 516      22.978 -45.341  22.662  1.00 26.80           C  
ATOM   4141  OG1 THR A 516      21.629 -45.739  20.706  1.00 26.80           O  
ATOM   4142  N   ALA A 517      23.425 -42.031  19.309  1.00 23.34           N  
ATOM   4143  CA  ALA A 517      24.721 -41.811  18.674  1.00 23.34           C  
ATOM   4144  C   ALA A 517      25.515 -43.111  18.584  1.00 23.34           C  
ATOM   4145  CB  ALA A 517      25.517 -40.757  19.439  1.00 23.34           C  
ATOM   4146  O   ALA A 517      25.504 -43.918  19.516  1.00 23.34           O  
ATOM   4147  N   PRO A 518      26.212 -43.408  17.409  1.00 33.42           N  
ATOM   4148  CA  PRO A 518      27.504 -42.918  16.924  1.00 33.42           C  
ATOM   4149  C   PRO A 518      27.747 -43.250  15.453  1.00 33.42           C  
ATOM   4150  CB  PRO A 518      28.514 -43.640  17.820  1.00 33.42           C  
ATOM   4151  O   PRO A 518      26.986 -44.015  14.855  1.00 33.42           O  
ATOM   4152  CG  PRO A 518      27.910 -44.985  18.069  1.00 33.42           C  
ATOM   4153  CD  PRO A 518      26.533 -45.008  17.470  1.00 33.42           C  
ATOM   4154  N   GLU A 519      28.199 -42.331  14.666  1.00 23.27           N  
ATOM   4155  CA  GLU A 519      29.491 -42.145  14.012  1.00 23.27           C  
ATOM   4156  C   GLU A 519      30.010 -43.458  13.432  1.00 23.27           C  
ATOM   4157  CB  GLU A 519      30.511 -41.564  14.994  1.00 23.27           C  
ATOM   4158  O   GLU A 519      30.146 -44.450  14.151  1.00 23.27           O  
ATOM   4159  CG  GLU A 519      30.608 -40.046  14.954  1.00 23.27           C  
ATOM   4160  CD  GLU A 519      31.883 -39.509  15.584  1.00 23.27           C  
ATOM   4161  OE1 GLU A 519      32.224 -38.327  15.351  1.00 23.27           O  
ATOM   4162  OE2 GLU A 519      32.547 -40.277  16.315  1.00 23.27           O  
ATOM   4163  N   VAL A 520      29.883 -43.714  12.061  1.00 30.44           N  
ATOM   4164  CA  VAL A 520      30.735 -44.492  11.167  1.00 30.44           C  
ATOM   4165  C   VAL A 520      31.050 -43.677   9.914  1.00 30.44           C  
ATOM   4166  CB  VAL A 520      30.075 -45.834  10.778  1.00 30.44           C  
ATOM   4167  O   VAL A 520      30.150 -43.098   9.301  1.00 30.44           O  
ATOM   4168  CG1 VAL A 520      31.041 -46.698   9.971  1.00 30.44           C  
ATOM   4169  CG2 VAL A 520      29.604 -46.577  12.027  1.00 30.44           C  
ATOM   4170  N   LYS A 521      32.321 -43.114   9.753  1.00 26.13           N  
ATOM   4171  CA  LYS A 521      33.578 -43.339   9.046  1.00 26.13           C  
ATOM   4172  C   LYS A 521      33.337 -44.006   7.694  1.00 26.13           C  
ATOM   4173  CB  LYS A 521      34.524 -44.195   9.891  1.00 26.13           C  
ATOM   4174  O   LYS A 521      32.627 -45.011   7.610  1.00 26.13           O  
ATOM   4175  CG  LYS A 521      35.487 -43.388  10.749  1.00 26.13           C  
ATOM   4176  CD  LYS A 521      36.490 -44.288  11.460  1.00 26.13           C  
ATOM   4177  CE  LYS A 521      37.456 -43.482  12.317  1.00 26.13           C  
ATOM   4178  NZ  LYS A 521      38.357 -44.366  13.117  1.00 26.13           N  
ATOM   4179  N   GLU A 522      33.524 -43.314   6.569  1.00 23.64           N  
ATOM   4180  CA  GLU A 522      34.470 -43.251   5.460  1.00 23.64           C  
ATOM   4181  C   GLU A 522      34.707 -44.632   4.857  1.00 23.64           C  
ATOM   4182  CB  GLU A 522      35.797 -42.642   5.919  1.00 23.64           C  
ATOM   4183  O   GLU A 522      34.965 -45.596   5.582  1.00 23.64           O  
ATOM   4184  CG  GLU A 522      35.772 -41.125   6.035  1.00 23.64           C  
ATOM   4185  CD  GLU A 522      37.157 -40.507   6.132  1.00 23.64           C  
ATOM   4186  OE1 GLU A 522      37.272 -39.262   6.074  1.00 23.64           O  
ATOM   4187  OE2 GLU A 522      38.136 -41.275   6.267  1.00 23.64           O  
ATOM   4188  N   GLU A 523      34.229 -44.833   3.557  1.00 29.51           N  
ATOM   4189  CA  GLU A 523      34.901 -45.555   2.480  1.00 29.51           C  
ATOM   4190  C   GLU A 523      34.071 -45.533   1.200  1.00 29.51           C  
ATOM   4191  CB  GLU A 523      35.186 -47.000   2.898  1.00 29.51           C  
ATOM   4192  O   GLU A 523      32.867 -45.800   1.229  1.00 29.51           O  
ATOM   4193  CG  GLU A 523      36.592 -47.218   3.438  1.00 29.51           C  
ATOM   4194  CD  GLU A 523      36.984 -48.685   3.516  1.00 29.51           C  
ATOM   4195  OE1 GLU A 523      38.167 -48.983   3.798  1.00 29.51           O  
ATOM   4196  OE2 GLU A 523      36.101 -49.543   3.294  1.00 29.51           O  
ATOM   4197  N   GLU A 524      34.397 -44.782   0.194  1.00 24.61           N  
ATOM   4198  CA  GLU A 524      34.966 -44.866  -1.147  1.00 24.61           C  
ATOM   4199  C   GLU A 524      34.729 -46.242  -1.763  1.00 24.61           C  
ATOM   4200  CB  GLU A 524      36.464 -44.554  -1.117  1.00 24.61           C  
ATOM   4201  O   GLU A 524      34.989 -47.265  -1.126  1.00 24.61           O  
ATOM   4202  CG  GLU A 524      36.784 -43.066  -1.127  1.00 24.61           C  
ATOM   4203  CD  GLU A 524      38.227 -42.765  -1.498  1.00 24.61           C  
ATOM   4204  OE1 GLU A 524      38.560 -41.580  -1.727  1.00 24.61           O  
ATOM   4205  OE2 GLU A 524      39.031 -43.721  -1.563  1.00 24.61           O  
ATOM   4206  N   GLY A 525      33.876 -46.303  -2.875  1.00 26.26           N  
ATOM   4207  CA  GLY A 525      34.081 -47.072  -4.092  1.00 26.26           C  
ATOM   4208  C   GLY A 525      32.849 -47.132  -4.975  1.00 26.26           C  
ATOM   4209  O   GLY A 525      31.735 -47.322  -4.483  1.00 26.26           O  
ATOM   4210  N   GLU A 526      32.790 -46.333  -6.018  1.00 25.99           N  
ATOM   4211  CA  GLU A 526      32.810 -46.454  -7.473  1.00 25.99           C  
ATOM   4212  C   GLU A 526      32.486 -47.879  -7.913  1.00 25.99           C  
ATOM   4213  CB  GLU A 526      34.171 -46.028  -8.030  1.00 25.99           C  
ATOM   4214  O   GLU A 526      33.163 -48.828  -7.510  1.00 25.99           O  
ATOM   4215  CG  GLU A 526      34.282 -44.537  -8.310  1.00 25.99           C  
ATOM   4216  CD  GLU A 526      35.588 -44.148  -8.984  1.00 25.99           C  
ATOM   4217  OE1 GLU A 526      35.735 -42.973  -9.391  1.00 25.99           O  
ATOM   4218  OE2 GLU A 526      36.472 -45.026  -9.107  1.00 25.99           O  
ATOM   4219  N   LYS A 527      31.254 -48.148  -8.339  1.00 29.29           N  
ATOM   4220  CA  LYS A 527      30.764 -49.161  -9.269  1.00 29.29           C  
ATOM   4221  C   LYS A 527      29.727 -48.575 -10.223  1.00 29.29           C  
ATOM   4222  CB  LYS A 527      30.166 -50.344  -8.507  1.00 29.29           C  
ATOM   4223  O   LYS A 527      28.774 -47.925  -9.790  1.00 29.29           O  
ATOM   4224  CG  LYS A 527      31.098 -51.541  -8.391  1.00 29.29           C  
ATOM   4225  CD  LYS A 527      30.414 -52.719  -7.708  1.00 29.29           C  
ATOM   4226  CE  LYS A 527      31.382 -53.871  -7.477  1.00 29.29           C  
ATOM   4227  NZ  LYS A 527      30.719 -55.024  -6.797  1.00 29.29           N  
ATOM   4228  N   GLU A 528      30.083 -48.116 -11.399  1.00 25.38           N  
ATOM   4229  CA  GLU A 528      29.889 -48.390 -12.820  1.00 25.38           C  
ATOM   4230  C   GLU A 528      29.082 -49.668 -13.030  1.00 25.38           C  
ATOM   4231  CB  GLU A 528      31.238 -48.495 -13.536  1.00 25.38           C  
ATOM   4232  O   GLU A 528      29.407 -50.714 -12.465  1.00 25.38           O  
ATOM   4233  CG  GLU A 528      31.882 -47.150 -13.836  1.00 25.38           C  
ATOM   4234  CD  GLU A 528      33.063 -47.248 -14.787  1.00 25.38           C  
ATOM   4235  OE1 GLU A 528      33.606 -46.196 -15.193  1.00 25.38           O  
ATOM   4236  OE2 GLU A 528      33.449 -48.388 -15.131  1.00 25.38           O  
ATOM   4237  N   GLU A 529      27.749 -49.554 -13.420  1.00 31.62           N  
ATOM   4238  CA  GLU A 529      26.973 -50.454 -14.267  1.00 31.62           C  
ATOM   4239  C   GLU A 529      25.794 -49.728 -14.910  1.00 31.62           C  
ATOM   4240  CB  GLU A 529      26.474 -51.655 -13.459  1.00 31.62           C  
ATOM   4241  O   GLU A 529      25.077 -48.983 -14.239  1.00 31.62           O  
ATOM   4242  CG  GLU A 529      27.504 -52.764 -13.305  1.00 31.62           C  
ATOM   4243  CD  GLU A 529      26.927 -54.041 -12.716  1.00 31.62           C  
ATOM   4244  OE1 GLU A 529      27.648 -55.064 -12.660  1.00 31.62           O  
ATOM   4245  OE2 GLU A 529      25.745 -54.020 -12.308  1.00 31.62           O  
ATOM   4246  N   GLU A 530      25.819 -49.348 -16.184  1.00 28.32           N  
ATOM   4247  CA  GLU A 530      25.333 -49.916 -17.438  1.00 28.32           C  
ATOM   4248  C   GLU A 530      23.808 -49.912 -17.490  1.00 28.32           C  
ATOM   4249  CB  GLU A 530      25.862 -51.340 -17.625  1.00 28.32           C  
ATOM   4250  O   GLU A 530      23.148 -50.346 -16.543  1.00 28.32           O  
ATOM   4251  CG  GLU A 530      26.422 -51.610 -19.014  1.00 28.32           C  
ATOM   4252  CD  GLU A 530      26.606 -53.090 -19.309  1.00 28.32           C  
ATOM   4253  OE1 GLU A 530      26.898 -53.445 -20.474  1.00 28.32           O  
ATOM   4254  OE2 GLU A 530      26.457 -53.901 -18.368  1.00 28.32           O  
ATOM   4255  N   GLU A 531      23.170 -49.088 -18.350  1.00 24.02           N  
ATOM   4256  CA  GLU A 531      22.464 -49.249 -19.618  1.00 24.02           C  
ATOM   4257  C   GLU A 531      21.373 -50.311 -19.511  1.00 24.02           C  
ATOM   4258  CB  GLU A 531      23.443 -49.612 -20.737  1.00 24.02           C  
ATOM   4259  O   GLU A 531      21.636 -51.438 -19.086  1.00 24.02           O  
ATOM   4260  CG  GLU A 531      24.052 -48.405 -21.436  1.00 24.02           C  
ATOM   4261  CD  GLU A 531      24.596 -48.725 -22.820  1.00 24.02           C  
ATOM   4262  OE1 GLU A 531      24.995 -47.787 -23.547  1.00 24.02           O  
ATOM   4263  OE2 GLU A 531      24.621 -49.923 -23.180  1.00 24.02           O  
ATOM   4264  N   GLY A 532      20.059 -49.902 -19.495  1.00 27.34           N  
ATOM   4265  CA  GLY A 532      18.932 -50.560 -20.137  1.00 27.34           C  
ATOM   4266  C   GLY A 532      17.732 -49.649 -20.315  1.00 27.34           C  
ATOM   4267  O   GLY A 532      17.386 -48.885 -19.412  1.00 27.34           O  
ATOM   4268  N   GLN A 533      17.469 -49.097 -21.453  1.00 24.99           N  
ATOM   4269  CA  GLN A 533      16.584 -49.395 -22.575  1.00 24.99           C  
ATOM   4270  C   GLN A 533      15.151 -49.618 -22.100  1.00 24.99           C  
ATOM   4271  CB  GLN A 533      17.081 -50.622 -23.340  1.00 24.99           C  
ATOM   4272  O   GLN A 533      14.912 -50.396 -21.175  1.00 24.99           O  
ATOM   4273  CG  GLN A 533      17.809 -50.287 -24.634  1.00 24.99           C  
ATOM   4274  CD  GLN A 533      18.330 -51.518 -25.351  1.00 24.99           C  
ATOM   4275  NE2 GLN A 533      18.476 -51.421 -26.668  1.00 24.99           N  
ATOM   4276  OE1 GLN A 533      18.600 -52.549 -24.726  1.00 24.99           O  
ATOM   4277  N   GLU A 534      14.137 -48.733 -22.519  1.00 28.16           N  
ATOM   4278  CA  GLU A 534      12.955 -48.996 -23.335  1.00 28.16           C  
ATOM   4279  C   GLU A 534      11.681 -48.566 -22.615  1.00 28.16           C  
ATOM   4280  CB  GLU A 534      12.876 -50.480 -23.704  1.00 28.16           C  
ATOM   4281  O   GLU A 534      11.491 -48.878 -21.437  1.00 28.16           O  
ATOM   4282  CG  GLU A 534      13.796 -50.879 -24.848  1.00 28.16           C  
ATOM   4283  CD  GLU A 534      13.573 -52.304 -25.329  1.00 28.16           C  
ATOM   4284  OE1 GLU A 534      14.205 -52.713 -26.329  1.00 28.16           O  
ATOM   4285  OE2 GLU A 534      12.757 -53.016 -24.702  1.00 28.16           O  
ATOM   4286  N   GLU A 535      10.945 -47.567 -23.082  1.00 25.47           N  
ATOM   4287  CA  GLU A 535       9.681 -47.421 -23.797  1.00 25.47           C  
ATOM   4288  C   GLU A 535       8.532 -48.066 -23.026  1.00 25.47           C  
ATOM   4289  CB  GLU A 535       9.782 -48.031 -25.198  1.00 25.47           C  
ATOM   4290  O   GLU A 535       8.622 -49.228 -22.625  1.00 25.47           O  
ATOM   4291  CG  GLU A 535      10.534 -47.161 -26.194  1.00 25.47           C  
ATOM   4292  CD  GLU A 535      10.206 -47.486 -27.643  1.00 25.47           C  
ATOM   4293  OE1 GLU A 535      10.625 -46.728 -28.545  1.00 25.47           O  
ATOM   4294  OE2 GLU A 535       9.522 -48.508 -27.876  1.00 25.47           O  
ATOM   4295  N   GLU A 536       7.620 -47.252 -22.424  1.00 32.71           N  
ATOM   4296  CA  GLU A 536       6.203 -47.593 -22.339  1.00 32.71           C  
ATOM   4297  C   GLU A 536       5.353 -46.353 -22.076  1.00 32.71           C  
ATOM   4298  CB  GLU A 536       5.965 -48.636 -21.244  1.00 32.71           C  
ATOM   4299  O   GLU A 536       5.655 -45.566 -21.177  1.00 32.71           O  
ATOM   4300  CG  GLU A 536       6.267 -50.063 -21.679  1.00 32.71           C  
ATOM   4301  CD  GLU A 536       5.500 -51.107 -20.883  1.00 32.71           C  
ATOM   4302  OE1 GLU A 536       5.506 -52.296 -21.277  1.00 32.71           O  
ATOM   4303  OE2 GLU A 536       4.888 -50.734 -19.857  1.00 32.71           O  
ATOM   4304  N   GLU A 537       4.807 -45.672 -23.016  1.00 26.40           N  
ATOM   4305  CA  GLU A 537       3.478 -45.261 -23.459  1.00 26.40           C  
ATOM   4306  C   GLU A 537       2.387 -45.965 -22.657  1.00 26.40           C  
ATOM   4307  CB  GLU A 537       3.297 -45.543 -24.952  1.00 26.40           C  
ATOM   4308  O   GLU A 537       2.371 -47.194 -22.566  1.00 26.40           O  
ATOM   4309  CG  GLU A 537       4.011 -44.549 -25.857  1.00 26.40           C  
ATOM   4310  CD  GLU A 537       3.476 -44.540 -27.280  1.00 26.40           C  
ATOM   4311  OE1 GLU A 537       3.873 -43.656 -28.072  1.00 26.40           O  
ATOM   4312  OE2 GLU A 537       2.653 -45.424 -27.605  1.00 26.40           O  
ATOM   4313  N   GLU A 538       1.749 -45.347 -21.673  1.00 34.16           N  
ATOM   4314  CA  GLU A 538       0.433 -45.644 -21.117  1.00 34.16           C  
ATOM   4315  C   GLU A 538      -0.413 -44.380 -20.992  1.00 34.16           C  
ATOM   4316  CB  GLU A 538       0.566 -46.324 -19.751  1.00 34.16           C  
ATOM   4317  O   GLU A 538       0.040 -43.376 -20.438  1.00 34.16           O  
ATOM   4318  CG  GLU A 538       0.856 -47.815 -19.833  1.00 34.16           C  
ATOM   4319  CD  GLU A 538      -0.363 -48.680 -19.551  1.00 34.16           C  
ATOM   4320  OE1 GLU A 538      -0.324 -49.897 -19.841  1.00 34.16           O  
ATOM   4321  OE2 GLU A 538      -1.365 -48.135 -19.037  1.00 34.16           O  
ATOM   4322  N   GLU A 539      -1.180 -43.987 -21.959  1.00 28.87           N  
ATOM   4323  CA  GLU A 539      -2.575 -43.646 -22.221  1.00 28.87           C  
ATOM   4324  C   GLU A 539      -3.508 -44.346 -21.237  1.00 28.87           C  
ATOM   4325  CB  GLU A 539      -2.958 -44.009 -23.658  1.00 28.87           C  
ATOM   4326  O   GLU A 539      -3.486 -45.572 -21.117  1.00 28.87           O  
ATOM   4327  CG  GLU A 539      -2.775 -42.870 -24.650  1.00 28.87           C  
ATOM   4328  CD  GLU A 539      -3.403 -43.148 -26.006  1.00 28.87           C  
ATOM   4329  OE1 GLU A 539      -3.405 -42.244 -26.871  1.00 28.87           O  
ATOM   4330  OE2 GLU A 539      -3.898 -44.280 -26.204  1.00 28.87           O  
ATOM   4331  N   ASP A 540      -3.943 -43.738 -20.169  1.00 34.99           N  
ATOM   4332  CA  ASP A 540      -5.112 -44.039 -19.350  1.00 34.99           C  
ATOM   4333  C   ASP A 540      -6.116 -42.889 -19.382  1.00 34.99           C  
ATOM   4334  CB  ASP A 540      -4.696 -44.334 -17.907  1.00 34.99           C  
ATOM   4335  O   ASP A 540      -5.782 -41.757 -19.025  1.00 34.99           O  
ATOM   4336  CG  ASP A 540      -5.805 -44.971 -17.088  1.00 34.99           C  
ATOM   4337  OD1 ASP A 540      -6.716 -45.593 -17.675  1.00 34.99           O  
ATOM   4338  OD2 ASP A 540      -5.768 -44.847 -15.845  1.00 34.99           O  
ATOM   4339  N   GLU A 541      -7.000 -42.800 -20.359  1.00 27.23           N  
ATOM   4340  CA  GLU A 541      -8.439 -42.741 -20.595  1.00 27.23           C  
ATOM   4341  C   GLU A 541      -9.188 -43.715 -19.690  1.00 27.23           C  
ATOM   4342  CB  GLU A 541      -8.757 -43.037 -22.063  1.00 27.23           C  
ATOM   4343  O   GLU A 541      -8.847 -44.899 -19.627  1.00 27.23           O  
ATOM   4344  CG  GLU A 541      -8.570 -41.842 -22.986  1.00 27.23           C  
ATOM   4345  CD  GLU A 541      -9.709 -41.665 -23.978  1.00 27.23           C  
ATOM   4346  OE1 GLU A 541      -9.833 -40.570 -24.571  1.00 27.23           O  
ATOM   4347  OE2 GLU A 541     -10.484 -42.630 -24.162  1.00 27.23           O  
ATOM   4348  N   GLY A 542      -9.817 -43.238 -18.587  1.00 27.61           N  
ATOM   4349  CA  GLY A 542     -11.032 -43.801 -18.020  1.00 27.61           C  
ATOM   4350  C   GLY A 542     -11.575 -42.997 -16.854  1.00 27.61           C  
ATOM   4351  O   GLY A 542     -10.814 -42.557 -15.989  1.00 27.61           O  
ATOM   4352  N   ALA A 543     -12.652 -42.206 -17.085  1.00 33.48           N  
ATOM   4353  CA  ALA A 543     -14.002 -42.512 -16.620  1.00 33.48           C  
ATOM   4354  C   ALA A 543     -14.554 -41.381 -15.757  1.00 33.48           C  
ATOM   4355  CB  ALA A 543     -14.012 -43.825 -15.840  1.00 33.48           C  
ATOM   4356  O   ALA A 543     -13.884 -40.911 -14.834  1.00 33.48           O  
ATOM   4357  N   LYS A 544     -15.456 -40.532 -16.216  1.00 27.48           N  
ATOM   4358  CA  LYS A 544     -16.909 -40.419 -16.142  1.00 27.48           C  
ATOM   4359  C   LYS A 544     -17.416 -40.755 -14.743  1.00 27.48           C  
ATOM   4360  CB  LYS A 544     -17.573 -41.334 -17.173  1.00 27.48           C  
ATOM   4361  O   LYS A 544     -17.080 -41.804 -14.190  1.00 27.48           O  
ATOM   4362  CG  LYS A 544     -18.752 -40.699 -17.896  1.00 27.48           C  
ATOM   4363  CD  LYS A 544     -19.328 -41.633 -18.952  1.00 27.48           C  
ATOM   4364  CE  LYS A 544     -20.387 -40.938 -19.797  1.00 27.48           C  
ATOM   4365  NZ  LYS A 544     -20.817 -41.781 -20.952  1.00 27.48           N  
ATOM   4366  N   SER A 545     -18.036 -39.748 -13.990  1.00 30.44           N  
ATOM   4367  CA  SER A 545     -19.411 -39.775 -13.502  1.00 30.44           C  
ATOM   4368  C   SER A 545     -19.508 -39.207 -12.090  1.00 30.44           C  
ATOM   4369  CB  SER A 545     -19.960 -41.202 -13.525  1.00 30.44           C  
ATOM   4370  O   SER A 545     -18.731 -39.584 -11.209  1.00 30.44           O  
ATOM   4371  OG  SER A 545     -19.623 -41.890 -12.333  1.00 30.44           O  
ATOM   4372  N   ASP A 546     -20.075 -37.999 -11.947  1.00 33.81           N  
ATOM   4373  CA  ASP A 546     -21.286 -37.903 -11.138  1.00 33.81           C  
ATOM   4374  C   ASP A 546     -21.694 -36.446 -10.932  1.00 33.81           C  
ATOM   4375  CB  ASP A 546     -21.084 -38.589  -9.785  1.00 33.81           C  
ATOM   4376  O   ASP A 546     -20.899 -35.634 -10.454  1.00 33.81           O  
ATOM   4377  CG  ASP A 546     -21.194 -40.101  -9.865  1.00 33.81           C  
ATOM   4378  OD1 ASP A 546     -21.921 -40.614 -10.742  1.00 33.81           O  
ATOM   4379  OD2 ASP A 546     -20.550 -40.786  -9.041  1.00 33.81           O  
ATOM   4380  N   GLN A 547     -22.480 -35.870 -11.782  1.00 29.23           N  
ATOM   4381  CA  GLN A 547     -23.826 -35.306 -11.758  1.00 29.23           C  
ATOM   4382  C   GLN A 547     -24.559 -35.685 -10.474  1.00 29.23           C  
ATOM   4383  CB  GLN A 547     -24.625 -35.771 -12.976  1.00 29.23           C  
ATOM   4384  O   GLN A 547     -24.755 -36.869 -10.192  1.00 29.23           O  
ATOM   4385  CG  GLN A 547     -25.300 -34.639 -13.738  1.00 29.23           C  
ATOM   4386  CD  GLN A 547     -26.131 -35.132 -14.908  1.00 29.23           C  
ATOM   4387  NE2 GLN A 547     -27.020 -34.279 -15.405  1.00 29.23           N  
ATOM   4388  OE1 GLN A 547     -25.974 -36.270 -15.362  1.00 29.23           O  
ATOM   4389  N   ALA A 548     -24.650 -34.809  -9.486  1.00 37.13           N  
ATOM   4390  CA  ALA A 548     -25.672 -34.645  -8.456  1.00 37.13           C  
ATOM   4391  C   ALA A 548     -26.230 -33.225  -8.457  1.00 37.13           C  
ATOM   4392  CB  ALA A 548     -25.103 -34.989  -7.082  1.00 37.13           C  
ATOM   4393  O   ALA A 548     -25.471 -32.253  -8.432  1.00 37.13           O  
ATOM   4394  N   GLU A 549     -27.215 -32.932  -9.261  1.00 27.96           N  
ATOM   4395  CA  GLU A 549     -28.590 -32.440  -9.243  1.00 27.96           C  
ATOM   4396  C   GLU A 549     -29.281 -32.782  -7.926  1.00 27.96           C  
ATOM   4397  CB  GLU A 549     -29.383 -33.018 -10.419  1.00 27.96           C  
ATOM   4398  O   GLU A 549     -29.319 -33.946  -7.523  1.00 27.96           O  
ATOM   4399  CG  GLU A 549     -29.719 -31.996 -11.495  1.00 27.96           C  
ATOM   4400  CD  GLU A 549     -31.079 -32.223 -12.135  1.00 27.96           C  
ATOM   4401  OE1 GLU A 549     -31.595 -31.302 -12.807  1.00 27.96           O  
ATOM   4402  OE2 GLU A 549     -31.634 -33.331 -11.961  1.00 27.96           O  
ATOM   4403  N   GLU A 550     -29.373 -31.891  -6.936  1.00 35.60           N  
ATOM   4404  CA  GLU A 550     -30.447 -31.783  -5.953  1.00 35.60           C  
ATOM   4405  C   GLU A 550     -30.725 -30.325  -5.597  1.00 35.60           C  
ATOM   4406  CB  GLU A 550     -30.102 -32.577  -4.690  1.00 35.60           C  
ATOM   4407  O   GLU A 550     -29.799 -29.565  -5.304  1.00 35.60           O  
ATOM   4408  CG  GLU A 550     -30.756 -33.949  -4.629  1.00 35.60           C  
ATOM   4409  CD  GLU A 550     -31.393 -34.251  -3.282  1.00 35.60           C  
ATOM   4410  OE1 GLU A 550     -32.139 -35.251  -3.173  1.00 35.60           O  
ATOM   4411  OE2 GLU A 550     -31.146 -33.480  -2.327  1.00 35.60           O  
ATOM   4412  N   GLY A 551     -31.622 -29.610  -6.204  1.00 23.33           N  
ATOM   4413  CA  GLY A 551     -32.968 -29.132  -5.928  1.00 23.33           C  
ATOM   4414  C   GLY A 551     -33.217 -28.871  -4.454  1.00 23.33           C  
ATOM   4415  O   GLY A 551     -33.018 -29.756  -3.619  1.00 23.33           O  
ATOM   4416  N   GLY A 552     -33.240 -27.569  -3.979  1.00 30.54           N  
ATOM   4417  CA  GLY A 552     -34.236 -27.150  -3.005  1.00 30.54           C  
ATOM   4418  C   GLY A 552     -34.409 -25.644  -2.938  1.00 30.54           C  
ATOM   4419  O   GLY A 552     -33.429 -24.907  -2.810  1.00 30.54           O  
ATOM   4420  N   SER A 553     -35.203 -25.046  -3.765  1.00 25.80           N  
ATOM   4421  CA  SER A 553     -36.343 -24.135  -3.758  1.00 25.80           C  
ATOM   4422  C   SER A 553     -37.350 -24.518  -2.679  1.00 25.80           C  
ATOM   4423  CB  SER A 553     -37.028 -24.122  -5.125  1.00 25.80           C  
ATOM   4424  O   SER A 553     -37.693 -25.693  -2.532  1.00 25.80           O  
ATOM   4425  OG  SER A 553     -38.309 -24.724  -5.051  1.00 25.80           O  
ATOM   4426  N   GLU A 554     -37.471 -23.723  -1.518  1.00 27.18           N  
ATOM   4427  CA  GLU A 554     -38.765 -23.417  -0.915  1.00 27.18           C  
ATOM   4428  C   GLU A 554     -38.598 -22.616   0.373  1.00 27.18           C  
ATOM   4429  CB  GLU A 554     -39.547 -24.703  -0.638  1.00 27.18           C  
ATOM   4430  O   GLU A 554     -37.761 -22.951   1.214  1.00 27.18           O  
ATOM   4431  CG  GLU A 554     -40.062 -25.393  -1.893  1.00 27.18           C  
ATOM   4432  CD  GLU A 554     -41.090 -26.475  -1.603  1.00 27.18           C  
ATOM   4433  OE1 GLU A 554     -41.760 -26.944  -2.551  1.00 27.18           O  
ATOM   4434  OE2 GLU A 554     -41.227 -26.856  -0.419  1.00 27.18           O  
ATOM   4435  N   LYS A 555     -38.938 -21.312   0.435  1.00 28.88           N  
ATOM   4436  CA  LYS A 555     -40.192 -20.869   1.038  1.00 28.88           C  
ATOM   4437  C   LYS A 555     -39.962 -19.698   1.989  1.00 28.88           C  
ATOM   4438  CB  LYS A 555     -40.868 -22.023   1.781  1.00 28.88           C  
ATOM   4439  O   LYS A 555     -39.116 -19.775   2.883  1.00 28.88           O  
ATOM   4440  CG  LYS A 555     -42.349 -21.803   2.048  1.00 28.88           C  
ATOM   4441  CD  LYS A 555     -43.017 -23.070   2.568  1.00 28.88           C  
ATOM   4442  CE  LYS A 555     -44.518 -22.881   2.741  1.00 28.88           C  
ATOM   4443  NZ  LYS A 555     -45.198 -24.158   3.113  1.00 28.88           N  
ATOM   4444  N   GLU A 556     -40.127 -18.485   1.584  1.00 24.14           N  
ATOM   4445  CA  GLU A 556     -41.063 -17.400   1.860  1.00 24.14           C  
ATOM   4446  C   GLU A 556     -42.022 -17.771   2.988  1.00 24.14           C  
ATOM   4447  CB  GLU A 556     -41.850 -17.034   0.599  1.00 24.14           C  
ATOM   4448  O   GLU A 556     -42.663 -18.823   2.943  1.00 24.14           O  
ATOM   4449  CG  GLU A 556     -41.027 -16.298  -0.448  1.00 24.14           C  
ATOM   4450  CD  GLU A 556     -41.568 -14.915  -0.773  1.00 24.14           C  
ATOM   4451  OE1 GLU A 556     -40.849 -14.117  -1.416  1.00 24.14           O  
ATOM   4452  OE2 GLU A 556     -42.721 -14.626  -0.381  1.00 24.14           O  
ATOM   4453  N   GLY A 557     -41.843 -17.277   4.252  1.00 28.01           N  
ATOM   4454  CA  GLY A 557     -42.927 -17.014   5.186  1.00 28.01           C  
ATOM   4455  C   GLY A 557     -42.684 -15.794   6.054  1.00 28.01           C  
ATOM   4456  O   GLY A 557     -41.616 -15.656   6.655  1.00 28.01           O  
ATOM   4457  N   SER A 558     -43.060 -14.628   5.654  1.00 24.74           N  
ATOM   4458  CA  SER A 558     -43.911 -13.518   6.071  1.00 24.74           C  
ATOM   4459  C   SER A 558     -45.198 -14.020   6.716  1.00 24.74           C  
ATOM   4460  CB  SER A 558     -44.245 -12.622   4.878  1.00 24.74           C  
ATOM   4461  O   SER A 558     -45.868 -14.902   6.174  1.00 24.74           O  
ATOM   4462  OG  SER A 558     -44.999 -11.495   5.291  1.00 24.74           O  
ATOM   4463  N   SER A 559     -45.355 -13.947   8.087  1.00 29.57           N  
ATOM   4464  CA  SER A 559     -46.634 -13.669   8.732  1.00 29.57           C  
ATOM   4465  C   SER A 559     -46.440 -13.248  10.185  1.00 29.57           C  
ATOM   4466  CB  SER A 559     -47.546 -14.895   8.666  1.00 29.57           C  
ATOM   4467  O   SER A 559     -45.643 -13.847  10.910  1.00 29.57           O  
ATOM   4468  OG  SER A 559     -47.110 -15.896   9.570  1.00 29.57           O  
ATOM   4469  N   GLU A 560     -46.491 -12.006  10.593  1.00 27.09           N  
ATOM   4470  CA  GLU A 560     -47.418 -11.150  11.327  1.00 27.09           C  
ATOM   4471  C   GLU A 560     -48.492 -11.976  12.031  1.00 27.09           C  
ATOM   4472  CB  GLU A 560     -48.070 -10.132  10.387  1.00 27.09           C  
ATOM   4473  O   GLU A 560     -49.163 -12.797  11.402  1.00 27.09           O  
ATOM   4474  CG  GLU A 560     -47.275  -8.844  10.231  1.00 27.09           C  
ATOM   4475  CD  GLU A 560     -47.993  -7.794   9.396  1.00 27.09           C  
ATOM   4476  OE1 GLU A 560     -47.507  -6.643   9.321  1.00 27.09           O  
ATOM   4477  OE2 GLU A 560     -49.049  -8.126   8.814  1.00 27.09           O  
ATOM   4478  N   LYS A 561     -48.431 -12.216  13.399  1.00 32.12           N  
ATOM   4479  CA  LYS A 561     -49.586 -12.455  14.260  1.00 32.12           C  
ATOM   4480  C   LYS A 561     -49.354 -11.892  15.659  1.00 32.12           C  
ATOM   4481  CB  LYS A 561     -49.896 -13.950  14.340  1.00 32.12           C  
ATOM   4482  O   LYS A 561     -48.307 -12.132  16.265  1.00 32.12           O  
ATOM   4483  CG  LYS A 561     -51.314 -14.265  14.793  1.00 32.12           C  
ATOM   4484  CD  LYS A 561     -51.634 -15.746  14.638  1.00 32.12           C  
ATOM   4485  CE  LYS A 561     -53.070 -16.054  15.041  1.00 32.12           C  
ATOM   4486  NZ  LYS A 561     -53.410 -17.492  14.825  1.00 32.12           N  
ATOM   4487  N   GLU A 562     -49.835 -10.703  16.071  1.00 26.04           N  
ATOM   4488  CA  GLU A 562     -50.867 -10.065  16.883  1.00 26.04           C  
ATOM   4489  C   GLU A 562     -51.314 -10.976  18.023  1.00 26.04           C  
ATOM   4490  CB  GLU A 562     -52.069  -9.677  16.018  1.00 26.04           C  
ATOM   4491  O   GLU A 562     -51.559 -12.166  17.814  1.00 26.04           O  
ATOM   4492  CG  GLU A 562     -51.996  -8.261  15.464  1.00 26.04           C  
ATOM   4493  CD  GLU A 562     -53.291  -7.806  14.810  1.00 26.04           C  
ATOM   4494  OE1 GLU A 562     -53.381  -6.627  14.398  1.00 26.04           O  
ATOM   4495  OE2 GLU A 562     -54.223  -8.634  14.708  1.00 26.04           O  
ATOM   4496  N   GLU A 563     -51.158 -10.605  19.313  1.00 24.34           N  
ATOM   4497  CA  GLU A 563     -52.008 -10.234  20.440  1.00 24.34           C  
ATOM   4498  C   GLU A 563     -53.050 -11.312  20.724  1.00 24.34           C  
ATOM   4499  CB  GLU A 563     -52.698  -8.893  20.175  1.00 24.34           C  
ATOM   4500  O   GLU A 563     -53.745 -11.766  19.813  1.00 24.34           O  
ATOM   4501  CG  GLU A 563     -51.847  -7.682  20.532  1.00 24.34           C  
ATOM   4502  CD  GLU A 563     -52.640  -6.386  20.585  1.00 24.34           C  
ATOM   4503  OE1 GLU A 563     -52.085  -5.352  21.021  1.00 24.34           O  
ATOM   4504  OE2 GLU A 563     -53.827  -6.405  20.188  1.00 24.34           O  
ATOM   4505  N   GLY A 564     -52.976 -12.026  21.945  1.00 28.21           N  
ATOM   4506  CA  GLY A 564     -54.100 -12.330  22.817  1.00 28.21           C  
ATOM   4507  C   GLY A 564     -53.699 -13.107  24.057  1.00 28.21           C  
ATOM   4508  O   GLY A 564     -52.861 -14.009  23.987  1.00 28.21           O  
ATOM   4509  N   GLU A 565     -53.649 -12.555  25.266  1.00 25.01           N  
ATOM   4510  CA  GLU A 565     -54.495 -12.547  26.456  1.00 25.01           C  
ATOM   4511  C   GLU A 565     -55.008 -13.948  26.778  1.00 25.01           C  
ATOM   4512  CB  GLU A 565     -55.671 -11.585  26.274  1.00 25.01           C  
ATOM   4513  O   GLU A 565     -55.498 -14.653  25.894  1.00 25.01           O  
ATOM   4514  CG  GLU A 565     -55.360 -10.150  26.676  1.00 25.01           C  
ATOM   4515  CD  GLU A 565     -56.559  -9.222  26.562  1.00 25.01           C  
ATOM   4516  OE1 GLU A 565     -56.555  -8.145  27.199  1.00 25.01           O  
ATOM   4517  OE2 GLU A 565     -57.511  -9.576  25.831  1.00 25.01           O  
ATOM   4518  N   GLN A 566     -54.700 -14.498  28.010  1.00 26.56           N  
ATOM   4519  CA  GLN A 566     -55.594 -14.927  29.080  1.00 26.56           C  
ATOM   4520  C   GLN A 566     -55.245 -16.334  29.558  1.00 26.56           C  
ATOM   4521  CB  GLN A 566     -57.051 -14.878  28.614  1.00 26.56           C  
ATOM   4522  O   GLN A 566     -55.086 -17.249  28.748  1.00 26.56           O  
ATOM   4523  CG  GLN A 566     -57.919 -13.915  29.412  1.00 26.56           C  
ATOM   4524  CD  GLN A 566     -59.352 -13.869  28.917  1.00 26.56           C  
ATOM   4525  NE2 GLN A 566     -60.284 -13.597  29.824  1.00 26.56           N  
ATOM   4526  OE1 GLN A 566     -59.620 -14.076  27.729  1.00 26.56           O  
ATOM   4527  N   GLU A 567     -54.855 -16.508  30.862  1.00 27.37           N  
ATOM   4528  CA  GLU A 567     -55.585 -17.037  32.011  1.00 27.37           C  
ATOM   4529  C   GLU A 567     -55.016 -18.381  32.455  1.00 27.37           C  
ATOM   4530  CB  GLU A 567     -57.073 -17.177  31.684  1.00 27.37           C  
ATOM   4531  O   GLU A 567     -54.799 -19.272  31.631  1.00 27.37           O  
ATOM   4532  CG  GLU A 567     -57.984 -16.379  32.607  1.00 27.37           C  
ATOM   4533  CD  GLU A 567     -59.452 -16.750  32.469  1.00 27.37           C  
ATOM   4534  OE1 GLU A 567     -60.281 -16.250  33.262  1.00 27.37           O  
ATOM   4535  OE2 GLU A 567     -59.775 -17.547  31.560  1.00 27.37           O  
ATOM   4536  N   GLU A 568     -54.400 -18.481  33.618  1.00 23.61           N  
ATOM   4537  CA  GLU A 568     -54.619 -19.073  34.934  1.00 23.61           C  
ATOM   4538  C   GLU A 568     -55.389 -20.386  34.827  1.00 23.61           C  
ATOM   4539  CB  GLU A 568     -55.368 -18.097  35.845  1.00 23.61           C  
ATOM   4540  O   GLU A 568     -56.429 -20.451  34.168  1.00 23.61           O  
ATOM   4541  CG  GLU A 568     -54.547 -16.883  36.253  1.00 23.61           C  
ATOM   4542  CD  GLU A 568     -54.548 -16.635  37.753  1.00 23.61           C  
ATOM   4543  OE1 GLU A 568     -53.711 -15.839  38.237  1.00 23.61           O  
ATOM   4544  OE2 GLU A 568     -55.391 -17.242  38.450  1.00 23.61           O  
ATOM   4545  N   GLY A 569     -54.709 -21.580  35.098  1.00 27.59           N  
ATOM   4546  CA  GLY A 569     -55.290 -22.738  35.758  1.00 27.59           C  
ATOM   4547  C   GLY A 569     -54.262 -23.787  36.137  1.00 27.59           C  
ATOM   4548  O   GLY A 569     -53.350 -24.079  35.361  1.00 27.59           O  
ATOM   4549  N   GLU A 570     -53.801 -23.924  37.348  1.00 25.22           N  
ATOM   4550  CA  GLU A 570     -53.940 -24.884  38.440  1.00 25.22           C  
ATOM   4551  C   GLU A 570     -54.243 -26.282  37.910  1.00 25.22           C  
ATOM   4552  CB  GLU A 570     -55.037 -24.440  39.411  1.00 25.22           C  
ATOM   4553  O   GLU A 570     -55.158 -26.461  37.104  1.00 25.22           O  
ATOM   4554  CG  GLU A 570     -54.545 -23.512  40.512  1.00 25.22           C  
ATOM   4555  CD  GLU A 570     -55.621 -23.162  41.527  1.00 25.22           C  
ATOM   4556  OE1 GLU A 570     -55.298 -22.537  42.563  1.00 25.22           O  
ATOM   4557  OE2 GLU A 570     -56.797 -23.515  41.284  1.00 25.22           O  
ATOM   4558  N   THR A 571     -53.234 -27.281  38.042  1.00 31.71           N  
ATOM   4559  CA  THR A 571     -53.465 -28.686  38.358  1.00 31.71           C  
ATOM   4560  C   THR A 571     -52.192 -29.337  38.892  1.00 31.71           C  
ATOM   4561  CB  THR A 571     -53.961 -29.462  37.123  1.00 31.71           C  
ATOM   4562  O   THR A 571     -51.105 -29.122  38.352  1.00 31.71           O  
ATOM   4563  CG2 THR A 571     -55.454 -29.242  36.899  1.00 31.71           C  
ATOM   4564  OG1 THR A 571     -53.245 -29.014  35.965  1.00 31.71           O  
ATOM   4565  N   GLU A 572     -51.917 -29.453  40.163  1.00 24.70           N  
ATOM   4566  CA  GLU A 572     -51.815 -30.519  41.155  1.00 24.70           C  
ATOM   4567  C   GLU A 572     -52.050 -31.887  40.521  1.00 24.70           C  
ATOM   4568  CB  GLU A 572     -52.811 -30.289  42.295  1.00 24.70           C  
ATOM   4569  O   GLU A 572     -53.014 -32.074  39.775  1.00 24.70           O  
ATOM   4570  CG  GLU A 572     -52.351 -29.257  43.314  1.00 24.70           C  
ATOM   4571  CD  GLU A 572     -52.922 -29.490  44.704  1.00 24.70           C  
ATOM   4572  OE1 GLU A 572     -52.450 -28.848  45.669  1.00 24.70           O  
ATOM   4573  OE2 GLU A 572     -53.848 -30.323  44.828  1.00 24.70           O  
ATOM   4574  N   ALA A 573     -51.023 -32.796  40.597  1.00 29.71           N  
ATOM   4575  CA  ALA A 573     -51.125 -34.189  41.024  1.00 29.71           C  
ATOM   4576  C   ALA A 573     -50.012 -35.034  40.409  1.00 29.71           C  
ATOM   4577  CB  ALA A 573     -52.490 -34.762  40.653  1.00 29.71           C  
ATOM   4578  O   ALA A 573     -49.757 -34.953  39.205  1.00 29.71           O  
ATOM   4579  N   GLU A 574     -49.085 -35.547  41.247  1.00 25.16           N  
ATOM   4580  CA  GLU A 574     -48.906 -36.871  41.835  1.00 25.16           C  
ATOM   4581  C   GLU A 574     -48.221 -37.821  40.856  1.00 25.16           C  
ATOM   4582  CB  GLU A 574     -50.252 -37.451  42.275  1.00 25.16           C  
ATOM   4583  O   GLU A 574     -48.626 -37.925  39.697  1.00 25.16           O  
ATOM   4584  CG  GLU A 574     -50.816 -36.808  43.534  1.00 25.16           C  
ATOM   4585  CD  GLU A 574     -50.867 -37.757  44.721  1.00 25.16           C  
ATOM   4586  OE1 GLU A 574     -50.987 -37.281  45.873  1.00 25.16           O  
ATOM   4587  OE2 GLU A 574     -50.786 -38.985  44.498  1.00 25.16           O  
ATOM   4588  N   ALA A 575     -47.036 -38.315  41.299  1.00 26.13           N  
ATOM   4589  CA  ALA A 575     -46.728 -39.707  41.614  1.00 26.13           C  
ATOM   4590  C   ALA A 575     -45.636 -40.249  40.696  1.00 26.13           C  
ATOM   4591  CB  ALA A 575     -47.984 -40.568  41.508  1.00 26.13           C  
ATOM   4592  O   ALA A 575     -45.705 -40.084  39.475  1.00 26.13           O  
ATOM   4593  N   GLU A 576     -44.453 -40.614  41.289  1.00 25.28           N  
ATOM   4594  CA  GLU A 576     -43.917 -41.957  41.487  1.00 25.28           C  
ATOM   4595  C   GLU A 576     -42.734 -42.221  40.560  1.00 25.28           C  
ATOM   4596  CB  GLU A 576     -45.006 -43.010  41.263  1.00 25.28           C  
ATOM   4597  O   GLU A 576     -42.809 -41.959  39.358  1.00 25.28           O  
ATOM   4598  CG  GLU A 576     -45.949 -43.180  42.445  1.00 25.28           C  
ATOM   4599  CD  GLU A 576     -46.149 -44.632  42.848  1.00 25.28           C  
ATOM   4600  OE1 GLU A 576     -46.645 -44.888  43.969  1.00 25.28           O  
ATOM   4601  OE2 GLU A 576     -45.805 -45.522  42.038  1.00 25.28           O  
ATOM   4602  N   GLY A 577     -41.509 -42.415  41.166  1.00 29.25           N  
ATOM   4603  CA  GLY A 577     -40.718 -43.627  41.027  1.00 29.25           C  
ATOM   4604  C   GLY A 577     -39.225 -43.382  41.141  1.00 29.25           C  
ATOM   4605  O   GLY A 577     -38.706 -42.414  40.581  1.00 29.25           O  
ATOM   4606  N   GLU A 578     -38.552 -43.774  42.252  1.00 27.14           N  
ATOM   4607  CA  GLU A 578     -37.719 -44.926  42.584  1.00 27.14           C  
ATOM   4608  C   GLU A 578     -36.348 -44.824  41.921  1.00 27.14           C  
ATOM   4609  CB  GLU A 578     -38.409 -46.227  42.167  1.00 27.14           C  
ATOM   4610  O   GLU A 578     -36.251 -44.594  40.714  1.00 27.14           O  
ATOM   4611  CG  GLU A 578     -38.832 -47.101  43.339  1.00 27.14           C  
ATOM   4612  CD  GLU A 578     -39.310 -48.481  42.916  1.00 27.14           C  
ATOM   4613  OE1 GLU A 578     -39.469 -49.363  43.791  1.00 27.14           O  
ATOM   4614  OE2 GLU A 578     -39.527 -48.682  41.700  1.00 27.14           O  
ATOM   4615  N   GLU A 579     -35.221 -44.740  42.703  1.00 25.19           N  
ATOM   4616  CA  GLU A 579     -34.149 -45.665  43.058  1.00 25.19           C  
ATOM   4617  C   GLU A 579     -32.833 -45.264  42.396  1.00 25.19           C  
ATOM   4618  CB  GLU A 579     -34.521 -47.096  42.663  1.00 25.19           C  
ATOM   4619  O   GLU A 579     -32.792 -45.001  41.193  1.00 25.19           O  
ATOM   4620  CG  GLU A 579     -35.248 -47.866  43.757  1.00 25.19           C  
ATOM   4621  CD  GLU A 579     -35.315 -49.362  43.494  1.00 25.19           C  
ATOM   4622  OE1 GLU A 579     -35.787 -50.113  44.377  1.00 25.19           O  
ATOM   4623  OE2 GLU A 579     -34.891 -49.787  42.395  1.00 25.19           O  
ATOM   4624  N   ALA A 580     -31.749 -44.979  43.202  1.00 31.35           N  
ATOM   4625  CA  ALA A 580     -30.492 -45.676  43.459  1.00 31.35           C  
ATOM   4626  C   ALA A 580     -29.321 -44.698  43.502  1.00 31.35           C  
ATOM   4627  CB  ALA A 580     -30.249 -46.746  42.397  1.00 31.35           C  
ATOM   4628  O   ALA A 580     -29.190 -43.839  42.627  1.00 31.35           O  
ATOM   4629  N   GLU A 581     -28.683 -44.402  44.601  1.00 25.63           N  
ATOM   4630  CA  GLU A 581     -27.455 -44.741  45.314  1.00 25.63           C  
ATOM   4631  C   GLU A 581     -26.222 -44.308  44.526  1.00 25.63           C  
ATOM   4632  CB  GLU A 581     -27.396 -46.244  45.599  1.00 25.63           C  
ATOM   4633  O   GLU A 581     -26.085 -44.638  43.346  1.00 25.63           O  
ATOM   4634  CG  GLU A 581     -27.316 -46.587  47.079  1.00 25.63           C  
ATOM   4635  CD  GLU A 581     -26.827 -48.002  47.342  1.00 25.63           C  
ATOM   4636  OE1 GLU A 581     -26.542 -48.338  48.513  1.00 25.63           O  
ATOM   4637  OE2 GLU A 581     -26.727 -48.781  46.368  1.00 25.63           O  
ATOM   4638  N   ALA A 582     -25.454 -43.295  44.996  1.00 34.01           N  
ATOM   4639  CA  ALA A 582     -23.999 -43.263  45.121  1.00 34.01           C  
ATOM   4640  C   ALA A 582     -23.540 -42.023  45.883  1.00 34.01           C  
ATOM   4641  CB  ALA A 582     -23.345 -43.309  43.742  1.00 34.01           C  
ATOM   4642  O   ALA A 582     -23.974 -40.908  45.584  1.00 34.01           O  
ATOM   4643  N   LYS A 583     -23.355 -42.012  47.188  1.00 25.27           N  
ATOM   4644  CA  LYS A 583     -22.361 -41.868  48.248  1.00 25.27           C  
ATOM   4645  C   LYS A 583     -21.024 -41.391  47.686  1.00 25.27           C  
ATOM   4646  CB  LYS A 583     -22.174 -43.191  48.993  1.00 25.27           C  
ATOM   4647  O   LYS A 583     -20.473 -42.008  46.772  1.00 25.27           O  
ATOM   4648  CG  LYS A 583     -22.742 -43.191  50.405  1.00 25.27           C  
ATOM   4649  CD  LYS A 583     -22.418 -44.487  51.137  1.00 25.27           C  
ATOM   4650  CE  LYS A 583     -23.016 -44.503  52.537  1.00 25.27           C  
ATOM   4651  NZ  LYS A 583     -22.681 -45.762  53.268  1.00 25.27           N  
ATOM   4652  N   GLU A 584     -20.625 -40.136  47.845  1.00 30.37           N  
ATOM   4653  CA  GLU A 584     -19.301 -39.639  48.206  1.00 30.37           C  
ATOM   4654  C   GLU A 584     -19.389 -38.278  48.891  1.00 30.37           C  
ATOM   4655  CB  GLU A 584     -18.405 -39.547  46.968  1.00 30.37           C  
ATOM   4656  O   GLU A 584     -20.000 -37.348  48.359  1.00 30.37           O  
ATOM   4657  CG  GLU A 584     -16.995 -40.075  47.188  1.00 30.37           C  
ATOM   4658  CD  GLU A 584     -16.063 -39.803  46.018  1.00 30.37           C  
ATOM   4659  OE1 GLU A 584     -14.845 -40.071  46.137  1.00 30.37           O  
ATOM   4660  OE2 GLU A 584     -16.553 -39.317  44.975  1.00 30.37           O  
ATOM   4661  N   GLU A 585     -19.538 -38.145  50.193  1.00 26.61           N  
ATOM   4662  CA  GLU A 585     -19.072 -37.621  51.474  1.00 26.61           C  
ATOM   4663  C   GLU A 585     -17.660 -37.055  51.358  1.00 26.61           C  
ATOM   4664  CB  GLU A 585     -19.114 -38.712  52.548  1.00 26.61           C  
ATOM   4665  O   GLU A 585     -16.747 -37.739  50.891  1.00 26.61           O  
ATOM   4666  CG  GLU A 585     -20.512 -39.000  53.076  1.00 26.61           C  
ATOM   4667  CD  GLU A 585     -20.522 -39.963  54.252  1.00 26.61           C  
ATOM   4668  OE1 GLU A 585     -21.602 -40.185  54.847  1.00 26.61           O  
ATOM   4669  OE2 GLU A 585     -19.442 -40.500  54.583  1.00 26.61           O  
ATOM   4670  N   LYS A 586     -17.514 -35.696  51.363  1.00 32.48           N  
ATOM   4671  CA  LYS A 586     -16.507 -34.877  52.031  1.00 32.48           C  
ATOM   4672  C   LYS A 586     -17.121 -33.597  52.590  1.00 32.48           C  
ATOM   4673  CB  LYS A 586     -15.368 -34.536  51.069  1.00 32.48           C  
ATOM   4674  O   LYS A 586     -17.785 -32.853  51.865  1.00 32.48           O  
ATOM   4675  CG  LYS A 586     -13.990 -34.543  51.714  1.00 32.48           C  
ATOM   4676  CD  LYS A 586     -12.901 -34.184  50.710  1.00 32.48           C  
ATOM   4677  CE  LYS A 586     -11.518 -34.231  51.344  1.00 32.48           C  
ATOM   4678  NZ  LYS A 586     -10.436 -34.069  50.327  1.00 32.48           N  
ATOM   4679  N   LYS A 587     -17.611 -33.503  53.823  1.00 23.58           N  
ATOM   4680  CA  LYS A 587     -17.557 -32.964  55.179  1.00 23.58           C  
ATOM   4681  C   LYS A 587     -16.527 -31.843  55.284  1.00 23.58           C  
ATOM   4682  CB  LYS A 587     -17.232 -34.071  56.183  1.00 23.58           C  
ATOM   4683  O   LYS A 587     -15.353 -32.040  54.963  1.00 23.58           O  
ATOM   4684  CG  LYS A 587     -17.549 -33.709  57.627  1.00 23.58           C  
ATOM   4685  CD  LYS A 587     -17.305 -34.884  58.564  1.00 23.58           C  
ATOM   4686  CE  LYS A 587     -17.604 -34.518  60.011  1.00 23.58           C  
ATOM   4687  NZ  LYS A 587     -17.146 -35.579  60.958  1.00 23.58           N  
ATOM   4688  N   VAL A 588     -16.899 -30.556  55.344  1.00 30.42           N  
ATOM   4689  CA  VAL A 588     -16.422 -29.527  56.262  1.00 30.42           C  
ATOM   4690  C   VAL A 588     -17.596 -28.677  56.741  1.00 30.42           C  
ATOM   4691  CB  VAL A 588     -15.349 -28.632  55.604  1.00 30.42           C  
ATOM   4692  O   VAL A 588     -18.395 -28.199  55.932  1.00 30.42           O  
ATOM   4693  CG1 VAL A 588     -14.912 -27.521  56.557  1.00 30.42           C  
ATOM   4694  CG2 VAL A 588     -14.148 -29.471  55.170  1.00 30.42           C  
ATOM   4695  N   GLU A 589     -18.309 -28.993  57.819  1.00 26.67           N  
ATOM   4696  CA  GLU A 589     -18.659 -28.714  59.209  1.00 26.67           C  
ATOM   4697  C   GLU A 589     -18.771 -27.213  59.459  1.00 26.67           C  
ATOM   4698  CB  GLU A 589     -17.627 -29.330  60.157  1.00 26.67           C  
ATOM   4699  O   GLU A 589     -17.883 -26.447  59.079  1.00 26.67           O  
ATOM   4700  CG  GLU A 589     -18.224 -30.289  61.176  1.00 26.67           C  
ATOM   4701  CD  GLU A 589     -17.275 -30.617  62.319  1.00 26.67           C  
ATOM   4702  OE1 GLU A 589     -17.713 -31.244  63.310  1.00 26.67           O  
ATOM   4703  OE2 GLU A 589     -16.085 -30.242  62.222  1.00 26.67           O  
ATOM   4704  N   GLY A 590     -20.025 -26.707  59.715  1.00 26.19           N  
ATOM   4705  CA  GLY A 590     -20.624 -26.288  60.972  1.00 26.19           C  
ATOM   4706  C   GLY A 590     -21.391 -24.984  60.862  1.00 26.19           C  
ATOM   4707  O   GLY A 590     -20.910 -24.024  60.257  1.00 26.19           O  
ATOM   4708  N   LYS A 591     -22.691 -24.962  60.795  1.00 23.76           N  
ATOM   4709  CA  LYS A 591     -23.875 -24.755  61.624  1.00 23.76           C  
ATOM   4710  C   LYS A 591     -23.717 -23.523  62.510  1.00 23.76           C  
ATOM   4711  CB  LYS A 591     -24.150 -25.989  62.485  1.00 23.76           C  
ATOM   4712  O   LYS A 591     -22.689 -23.354  63.170  1.00 23.76           O  
ATOM   4713  CG  LYS A 591     -25.363 -26.794  62.044  1.00 23.76           C  
ATOM   4714  CD  LYS A 591     -25.575 -28.016  62.929  1.00 23.76           C  
ATOM   4715  CE  LYS A 591     -26.814 -28.799  62.515  1.00 23.76           C  
ATOM   4716  NZ  LYS A 591     -27.009 -30.014  63.361  1.00 23.76           N  
ATOM   4717  N   GLU A 592     -24.584 -22.455  62.295  1.00 25.08           N  
ATOM   4718  CA  GLU A 592     -25.556 -21.984  63.277  1.00 25.08           C  
ATOM   4719  C   GLU A 592     -25.766 -20.476  63.166  1.00 25.08           C  
ATOM   4720  CB  GLU A 592     -25.109 -22.349  64.695  1.00 25.08           C  
ATOM   4721  O   GLU A 592     -24.801 -19.710  63.145  1.00 25.08           O  
ATOM   4722  CG  GLU A 592     -25.824 -23.562  65.272  1.00 25.08           C  
ATOM   4723  CD  GLU A 592     -25.506 -23.805  66.739  1.00 25.08           C  
ATOM   4724  OE1 GLU A 592     -26.128 -24.700  67.355  1.00 25.08           O  
ATOM   4725  OE2 GLU A 592     -24.629 -23.093  67.276  1.00 25.08           O  
ATOM   4726  N   GLU A 593     -26.746 -20.018  62.476  1.00 25.68           N  
ATOM   4727  CA  GLU A 593     -27.901 -19.172  62.763  1.00 25.68           C  
ATOM   4728  C   GLU A 593     -28.268 -19.221  64.243  1.00 25.68           C  
ATOM   4729  CB  GLU A 593     -29.100 -19.592  61.909  1.00 25.68           C  
ATOM   4730  O   GLU A 593     -28.380 -20.302  64.825  1.00 25.68           O  
ATOM   4731  CG  GLU A 593     -29.026 -19.114  60.466  1.00 25.68           C  
ATOM   4732  CD  GLU A 593     -30.336 -19.276  59.712  1.00 25.68           C  
ATOM   4733  OE1 GLU A 593     -30.449 -18.765  58.574  1.00 25.68           O  
ATOM   4734  OE2 GLU A 593     -31.257 -19.919  60.263  1.00 25.68           O  
ATOM   4735  N   VAL A 594     -27.814 -18.222  65.098  1.00 26.35           N  
ATOM   4736  CA  VAL A 594     -28.507 -17.848  66.326  1.00 26.35           C  
ATOM   4737  C   VAL A 594     -28.382 -16.343  66.553  1.00 26.35           C  
ATOM   4738  CB  VAL A 594     -27.955 -18.618  67.546  1.00 26.35           C  
ATOM   4739  O   VAL A 594     -27.290 -15.780  66.438  1.00 26.35           O  
ATOM   4740  CG1 VAL A 594     -28.647 -18.164  68.830  1.00 26.35           C  
ATOM   4741  CG2 VAL A 594     -28.124 -20.123  67.348  1.00 26.35           C  
ATOM   4742  N   GLU A 595     -29.338 -15.491  66.217  1.00 25.58           N  
ATOM   4743  CA  GLU A 595     -30.264 -14.621  66.936  1.00 25.58           C  
ATOM   4744  C   GLU A 595     -30.061 -14.726  68.445  1.00 25.58           C  
ATOM   4745  CB  GLU A 595     -31.713 -14.962  66.576  1.00 25.58           C  
ATOM   4746  O   GLU A 595     -30.023 -15.828  68.997  1.00 25.58           O  
ATOM   4747  CG  GLU A 595     -32.341 -13.999  65.579  1.00 25.58           C  
ATOM   4748  CD  GLU A 595     -33.830 -14.233  65.376  1.00 25.58           C  
ATOM   4749  OE1 GLU A 595     -34.482 -13.424  64.678  1.00 25.58           O  
ATOM   4750  OE2 GLU A 595     -34.348 -15.234  65.920  1.00 25.58           O  
ATOM   4751  N   GLN A 596     -29.374 -13.718  69.135  1.00 26.44           N  
ATOM   4752  CA  GLN A 596     -29.643 -13.318  70.512  1.00 26.44           C  
ATOM   4753  C   GLN A 596     -29.029 -11.956  70.820  1.00 26.44           C  
ATOM   4754  CB  GLN A 596     -29.109 -14.367  71.490  1.00 26.44           C  
ATOM   4755  O   GLN A 596     -27.850 -11.723  70.542  1.00 26.44           O  
ATOM   4756  CG  GLN A 596     -30.114 -14.780  72.557  1.00 26.44           C  
ATOM   4757  CD  GLN A 596     -29.560 -15.819  73.514  1.00 26.44           C  
ATOM   4758  NE2 GLN A 596     -30.235 -16.006  74.643  1.00 26.44           N  
ATOM   4759  OE1 GLN A 596     -28.534 -16.450  73.240  1.00 26.44           O  
ATOM   4760  N   GLU A 597     -29.769 -10.851  70.845  1.00 25.60           N  
ATOM   4761  CA  GLU A 597     -30.308  -9.986  71.890  1.00 25.60           C  
ATOM   4762  C   GLU A 597     -29.671 -10.291  73.243  1.00 25.60           C  
ATOM   4763  CB  GLU A 597     -31.829 -10.135  71.980  1.00 25.60           C  
ATOM   4764  O   GLU A 597     -29.533 -11.456  73.621  1.00 25.60           O  
ATOM   4765  CG  GLU A 597     -32.598  -8.959  71.396  1.00 25.60           C  
ATOM   4766  CD  GLU A 597     -34.094  -9.028  71.661  1.00 25.60           C  
ATOM   4767  OE1 GLU A 597     -34.811  -8.051  71.349  1.00 25.60           O  
ATOM   4768  OE2 GLU A 597     -34.551 -10.068  72.186  1.00 25.60           O  
ATOM   4769  N   THR A 598     -28.901  -9.274  73.877  1.00 22.98           N  
ATOM   4770  CA  THR A 598     -29.007  -8.740  75.231  1.00 22.98           C  
ATOM   4771  C   THR A 598     -27.625  -8.583  75.860  1.00 22.98           C  
ATOM   4772  CB  THR A 598     -29.879  -9.645  76.122  1.00 22.98           C  
ATOM   4773  O   THR A 598     -26.771  -9.460  75.720  1.00 22.98           O  
ATOM   4774  CG2 THR A 598     -31.360  -9.466  75.804  1.00 22.98           C  
ATOM   4775  OG1 THR A 598     -29.516 -11.014  75.903  1.00 22.98           O  
ATOM   4776  N   LYS A 599     -27.135  -7.389  76.186  1.00 24.23           N  
ATOM   4777  CA  LYS A 599     -26.977  -6.953  77.570  1.00 24.23           C  
ATOM   4778  C   LYS A 599     -25.502  -6.836  77.945  1.00 24.23           C  
ATOM   4779  CB  LYS A 599     -27.684  -7.919  78.521  1.00 24.23           C  
ATOM   4780  O   LYS A 599     -24.718  -7.753  77.693  1.00 24.23           O  
ATOM   4781  CG  LYS A 599     -28.327  -7.244  79.724  1.00 24.23           C  
ATOM   4782  CD  LYS A 599     -29.010  -8.256  80.635  1.00 24.23           C  
ATOM   4783  CE  LYS A 599     -29.624  -7.586  81.856  1.00 24.23           C  
ATOM   4784  NZ  LYS A 599     -30.331  -8.569  82.731  1.00 24.23           N  
ATOM   4785  N   GLU A 600     -25.005  -5.617  78.198  1.00 24.80           N  
ATOM   4786  CA  GLU A 600     -24.558  -5.008  79.447  1.00 24.80           C  
ATOM   4787  C   GLU A 600     -23.194  -5.549  79.867  1.00 24.80           C  
ATOM   4788  CB  GLU A 600     -25.583  -5.246  80.559  1.00 24.80           C  
ATOM   4789  O   GLU A 600     -22.965  -6.760  79.837  1.00 24.80           O  
ATOM   4790  CG  GLU A 600     -26.744  -4.262  80.545  1.00 24.80           C  
ATOM   4791  CD  GLU A 600     -27.577  -4.299  81.816  1.00 24.80           C  
ATOM   4792  OE1 GLU A 600     -28.461  -3.428  81.988  1.00 24.80           O  
ATOM   4793  OE2 GLU A 600     -27.344  -5.205  82.647  1.00 24.80           O  
ATOM   4794  N   LYS A 601     -22.175  -4.661  79.851  1.00 24.27           N  
ATOM   4795  CA  LYS A 601     -21.344  -4.171  80.948  1.00 24.27           C  
ATOM   4796  C   LYS A 601     -20.377  -5.249  81.428  1.00 24.27           C  
ATOM   4797  CB  LYS A 601     -22.216  -3.693  82.110  1.00 24.27           C  
ATOM   4798  O   LYS A 601     -20.788  -6.375  81.717  1.00 24.27           O  
ATOM   4799  CG  LYS A 601     -22.294  -2.179  82.243  1.00 24.27           C  
ATOM   4800  CD  LYS A 601     -22.917  -1.767  83.570  1.00 24.27           C  
ATOM   4801  CE  LYS A 601     -23.083  -0.256  83.666  1.00 24.27           C  
ATOM   4802  NZ  LYS A 601     -23.730   0.151  84.949  1.00 24.27           N  
ATOM   4803  N   GLY A 602     -19.056  -5.063  81.157  1.00 24.75           N  
ATOM   4804  CA  GLY A 602     -17.992  -5.300  82.120  1.00 24.75           C  
ATOM   4805  C   GLY A 602     -16.634  -5.494  81.473  1.00 24.75           C  
ATOM   4806  O   GLY A 602     -16.514  -6.196  80.467  1.00 24.75           O  
ATOM   4807  N   SER A 603     -15.716  -4.527  81.506  1.00 25.65           N  
ATOM   4808  CA  SER A 603     -14.508  -4.318  82.297  1.00 25.65           C  
ATOM   4809  C   SER A 603     -13.627  -5.563  82.299  1.00 25.65           C  
ATOM   4810  CB  SER A 603     -14.866  -3.935  83.734  1.00 25.65           C  
ATOM   4811  O   SER A 603     -14.096  -6.662  82.602  1.00 25.65           O  
ATOM   4812  OG  SER A 603     -14.920  -5.083  84.562  1.00 25.65           O  
ATOM   4813  N   GLY A 604     -12.485  -5.619  81.478  1.00 24.62           N  
ATOM   4814  CA  GLY A 604     -11.247  -6.323  81.768  1.00 24.62           C  
ATOM   4815  C   GLY A 604     -10.138  -6.012  80.781  1.00 24.62           C  
ATOM   4816  O   GLY A 604     -10.355  -6.037  79.568  1.00 24.62           O  
ATOM   4817  N   ARG A 605      -9.113  -5.194  81.154  1.00 27.16           N  
ATOM   4818  CA  ARG A 605      -7.732  -5.574  81.433  1.00 27.16           C  
ATOM   4819  C   ARG A 605      -6.818  -5.209  80.268  1.00 27.16           C  
ATOM   4820  CB  ARG A 605      -7.635  -7.073  81.725  1.00 27.16           C  
ATOM   4821  O   ARG A 605      -7.116  -5.526  79.115  1.00 27.16           O  
ATOM   4822  CG  ARG A 605      -6.266  -7.518  82.215  1.00 27.16           C  
ATOM   4823  CD  ARG A 605      -6.341  -8.828  82.986  1.00 27.16           C  
ATOM   4824  NE  ARG A 605      -5.018  -9.292  83.392  1.00 27.16           N  
ATOM   4825  NH1 ARG A 605      -5.791 -11.133  84.553  1.00 27.16           N  
ATOM   4826  NH2 ARG A 605      -3.541 -10.706  84.438  1.00 27.16           N  
ATOM   4827  CZ  ARG A 605      -4.786 -10.376  84.127  1.00 27.16           C  
ATOM   4828  N   GLU A 606      -5.953  -4.135  80.374  1.00 25.00           N  
ATOM   4829  CA  GLU A 606      -4.531  -3.818  80.474  1.00 25.00           C  
ATOM   4830  C   GLU A 606      -3.735  -4.499  79.365  1.00 25.00           C  
ATOM   4831  CB  GLU A 606      -3.984  -4.230  81.843  1.00 25.00           C  
ATOM   4832  O   GLU A 606      -3.825  -5.715  79.185  1.00 25.00           O  
ATOM   4833  CG  GLU A 606      -4.330  -3.258  82.962  1.00 25.00           C  
ATOM   4834  CD  GLU A 606      -3.569  -3.530  84.250  1.00 25.00           C  
ATOM   4835  OE1 GLU A 606      -3.635  -2.695  85.181  1.00 25.00           O  
ATOM   4836  OE2 GLU A 606      -2.902  -4.585  84.328  1.00 25.00           O  
ATOM   4837  N   GLU A 607      -3.343  -3.735  78.259  1.00 34.76           N  
ATOM   4838  CA  GLU A 607      -2.059  -3.848  77.572  1.00 34.76           C  
ATOM   4839  C   GLU A 607      -1.666  -2.528  76.916  1.00 34.76           C  
ATOM   4840  CB  GLU A 607      -2.107  -4.963  76.525  1.00 34.76           C  
ATOM   4841  O   GLU A 607      -2.483  -1.896  76.242  1.00 34.76           O  
ATOM   4842  CG  GLU A 607      -1.963  -6.361  77.108  1.00 34.76           C  
ATOM   4843  CD  GLU A 607      -1.797  -7.439  76.049  1.00 34.76           C  
ATOM   4844  OE1 GLU A 607      -1.495  -8.600  76.406  1.00 34.76           O  
ATOM   4845  OE2 GLU A 607      -1.969  -7.120  74.851  1.00 34.76           O  
ATOM   4846  N   GLU A 608      -0.975  -1.516  77.511  1.00 26.28           N  
ATOM   4847  CA  GLU A 608       0.297  -0.821  77.341  1.00 26.28           C  
ATOM   4848  C   GLU A 608       0.758  -0.862  75.887  1.00 26.28           C  
ATOM   4849  CB  GLU A 608       1.368  -1.428  78.250  1.00 26.28           C  
ATOM   4850  O   GLU A 608       0.829  -1.934  75.283  1.00 26.28           O  
ATOM   4851  CG  GLU A 608       1.613  -0.635  79.526  1.00 26.28           C  
ATOM   4852  CD  GLU A 608       2.861  -1.075  80.275  1.00 26.28           C  
ATOM   4853  OE1 GLU A 608       3.237  -0.413  81.269  1.00 26.28           O  
ATOM   4854  OE2 GLU A 608       3.468  -2.089  79.864  1.00 26.28           O  
ATOM   4855  N   LYS A 609       0.539   0.220  74.964  1.00 27.63           N  
ATOM   4856  CA  LYS A 609       1.547   0.733  74.040  1.00 27.63           C  
ATOM   4857  C   LYS A 609       1.020   1.938  73.265  1.00 27.63           C  
ATOM   4858  CB  LYS A 609       1.990  -0.361  73.068  1.00 27.63           C  
ATOM   4859  O   LYS A 609      -0.063   1.880  72.679  1.00 27.63           O  
ATOM   4860  CG  LYS A 609       3.214  -1.139  73.528  1.00 27.63           C  
ATOM   4861  CD  LYS A 609       3.963  -1.751  72.352  1.00 27.63           C  
ATOM   4862  CE  LYS A 609       5.040  -2.723  72.817  1.00 27.63           C  
ATOM   4863  NZ  LYS A 609       5.897  -3.184  71.684  1.00 27.63           N  
ATOM   4864  N   GLY A 610       1.060   3.229  73.734  1.00 27.34           N  
ATOM   4865  CA  GLY A 610       1.809   4.358  73.205  1.00 27.34           C  
ATOM   4866  C   GLY A 610       0.997   5.637  73.144  1.00 27.34           C  
ATOM   4867  O   GLY A 610      -0.040   5.690  72.478  1.00 27.34           O  
ATOM   4868  N   VAL A 611       0.702   6.315  74.240  1.00 26.70           N  
ATOM   4869  CA  VAL A 611       0.534   7.707  74.646  1.00 26.70           C  
ATOM   4870  C   VAL A 611       1.562   8.581  73.931  1.00 26.70           C  
ATOM   4871  CB  VAL A 611       0.666   7.872  76.176  1.00 26.70           C  
ATOM   4872  O   VAL A 611       2.761   8.291  73.961  1.00 26.70           O  
ATOM   4873  CG1 VAL A 611       0.660   9.350  76.563  1.00 26.70           C  
ATOM   4874  CG2 VAL A 611      -0.458   7.125  76.892  1.00 26.70           C  
ATOM   4875  N   VAL A 612       1.357   9.100  72.674  1.00 30.21           N  
ATOM   4876  CA  VAL A 612       2.010  10.360  72.333  1.00 30.21           C  
ATOM   4877  C   VAL A 612       1.007  11.507  72.436  1.00 30.21           C  
ATOM   4878  CB  VAL A 612       2.625  10.316  70.916  1.00 30.21           C  
ATOM   4879  O   VAL A 612      -0.087  11.436  71.871  1.00 30.21           O  
ATOM   4880  CG1 VAL A 612       3.329  11.632  70.591  1.00 30.21           C  
ATOM   4881  CG2 VAL A 612       3.595   9.142  70.793  1.00 30.21           C  
ATOM   4882  N   THR A 613       0.744  12.077  73.628  1.00 26.81           N  
ATOM   4883  CA  THR A 613       0.650  13.382  74.272  1.00 26.81           C  
ATOM   4884  C   THR A 613       1.273  14.464  73.395  1.00 26.81           C  
ATOM   4885  CB  THR A 613       1.336  13.376  75.650  1.00 26.81           C  
ATOM   4886  O   THR A 613       2.298  14.234  72.750  1.00 26.81           O  
ATOM   4887  CG2 THR A 613       0.684  12.361  76.584  1.00 26.81           C  
ATOM   4888  OG1 THR A 613       2.719  13.039  75.488  1.00 26.81           O  
ATOM   4889  N   ASN A 614       0.518  15.485  72.919  1.00 26.51           N  
ATOM   4890  CA  ASN A 614       0.614  16.907  73.230  1.00 26.51           C  
ATOM   4891  C   ASN A 614       1.152  17.704  72.045  1.00 26.51           C  
ATOM   4892  CB  ASN A 614       1.494  17.130  74.462  1.00 26.51           C  
ATOM   4893  O   ASN A 614       2.231  17.407  71.529  1.00 26.51           O  
ATOM   4894  CG  ASN A 614       0.719  17.015  75.760  1.00 26.51           C  
ATOM   4895  ND2 ASN A 614       1.437  16.952  76.876  1.00 26.51           N  
ATOM   4896  OD1 ASN A 614      -0.514  16.982  75.761  1.00 26.51           O  
ATOM   4897  N   GLY A 615       0.351  18.574  71.177  1.00 28.92           N  
ATOM   4898  CA  GLY A 615       0.887  19.926  71.183  1.00 28.92           C  
ATOM   4899  C   GLY A 615      -0.036  20.936  70.527  1.00 28.92           C  
ATOM   4900  O   GLY A 615      -0.486  20.732  69.398  1.00 28.92           O  
ATOM   4901  N   LEU A 616      -1.179  21.443  71.111  1.00 27.06           N  
ATOM   4902  CA  LEU A 616      -1.509  22.806  71.512  1.00 27.06           C  
ATOM   4903  C   LEU A 616      -0.402  23.774  71.107  1.00 27.06           C  
ATOM   4904  CB  LEU A 616      -1.739  22.880  73.023  1.00 27.06           C  
ATOM   4905  O   LEU A 616       0.724  23.678  71.599  1.00 27.06           O  
ATOM   4906  CG  LEU A 616      -2.649  24.007  73.516  1.00 27.06           C  
ATOM   4907  CD1 LEU A 616      -4.091  23.746  73.095  1.00 27.06           C  
ATOM   4908  CD2 LEU A 616      -2.547  24.153  75.031  1.00 27.06           C  
ATOM   4909  N   ASP A 617      -0.168  24.259  69.891  1.00 27.04           N  
ATOM   4910  CA  ASP A 617       0.648  25.415  69.533  1.00 27.04           C  
ATOM   4911  C   ASP A 617      -0.173  26.702  69.580  1.00 27.04           C  
ATOM   4912  CB  ASP A 617       1.258  25.230  68.142  1.00 27.04           C  
ATOM   4913  O   ASP A 617      -1.187  26.823  68.889  1.00 27.04           O  
ATOM   4914  CG  ASP A 617       2.601  25.922  67.988  1.00 27.04           C  
ATOM   4915  OD1 ASP A 617       3.142  26.435  68.991  1.00 27.04           O  
ATOM   4916  OD2 ASP A 617       3.123  25.956  66.852  1.00 27.04           O  
ATOM   4917  N   LEU A 618      -0.497  27.250  70.764  1.00 26.36           N  
ATOM   4918  CA  LEU A 618      -0.503  28.558  71.412  1.00 26.36           C  
ATOM   4919  C   LEU A 618       0.668  29.408  70.930  1.00 26.36           C  
ATOM   4920  CB  LEU A 618      -0.444  28.402  72.934  1.00 26.36           C  
ATOM   4921  O   LEU A 618       1.813  28.950  70.926  1.00 26.36           O  
ATOM   4922  CG  LEU A 618      -1.619  27.672  73.586  1.00 26.36           C  
ATOM   4923  CD1 LEU A 618      -1.310  27.373  75.050  1.00 26.36           C  
ATOM   4924  CD2 LEU A 618      -2.897  28.495  73.461  1.00 26.36           C  
ATOM   4925  N   SER A 619       0.466  30.410  70.023  1.00 25.11           N  
ATOM   4926  CA  SER A 619       0.819  31.821  70.145  1.00 25.11           C  
ATOM   4927  C   SER A 619       1.600  32.303  68.927  1.00 25.11           C  
ATOM   4928  CB  SER A 619       1.639  32.060  71.414  1.00 25.11           C  
ATOM   4929  O   SER A 619       2.491  31.606  68.438  1.00 25.11           O  
ATOM   4930  OG  SER A 619       0.878  31.755  72.570  1.00 25.11           O  
ATOM   4931  N   PRO A 620       1.414  33.712  68.532  1.00 32.85           N  
ATOM   4932  CA  PRO A 620       1.178  34.954  69.272  1.00 32.85           C  
ATOM   4933  C   PRO A 620       0.258  35.919  68.528  1.00 32.85           C  
ATOM   4934  CB  PRO A 620       2.581  35.546  69.425  1.00 32.85           C  
ATOM   4935  O   PRO A 620       0.213  35.908  67.296  1.00 32.85           O  
ATOM   4936  CG  PRO A 620       3.301  35.150  68.176  1.00 32.85           C  
ATOM   4937  CD  PRO A 620       2.398  34.266  67.365  1.00 32.85           C
[truncated: 48,844 more chars]
