# Supplementary material for: The 2022 Lady Estelle Wolfson lectureship on neurofilaments
Source: J Neurochem. 2022 Sep 19;163(3):179–219. doi: 10.1111/jnc.15682 (PMC9826399; doi:10.1111/jnc.15682)
Supplement: Supplementary file 1 — Supplementary material S1 [file JNC-163-179-s001.gz › NEFM_190d6_unrelaxed_rank_2_model_2.pdb]

MODEL     1                                                                     
ATOM      1  N   MET A   1     -68.772  19.480   7.794  1.00 41.10           N  
ATOM      2  CA  MET A   1     -68.733  20.820   7.215  1.00 41.10           C  
ATOM      3  C   MET A   1     -67.301  21.233   6.895  1.00 41.10           C  
ATOM      4  CB  MET A   1     -69.370  21.836   8.166  1.00 41.10           C  
ATOM      5  O   MET A   1     -66.452  21.290   7.786  1.00 41.10           O  
ATOM      6  CG  MET A   1     -70.890  21.793   8.180  1.00 41.10           C  
ATOM      7  SD  MET A   1     -71.636  23.442   8.482  1.00 41.10           S  
ATOM      8  CE  MET A   1     -73.246  23.217   7.676  1.00 41.10           C  
ATOM      9  N   SER A   2     -66.720  20.714   5.784  1.00 40.62           N  
ATOM     10  CA  SER A   2     -65.704  21.095   4.809  1.00 40.62           C  
ATOM     11  C   SER A   2     -65.544  22.610   4.740  1.00 40.62           C  
ATOM     12  CB  SER A   2     -66.056  20.547   3.425  1.00 40.62           C  
ATOM     13  O   SER A   2     -66.535  23.344   4.728  1.00 40.62           O  
ATOM     14  OG  SER A   2     -67.450  20.639   3.188  1.00 40.62           O  
ATOM     15  N   TYR A   3     -64.272  23.102   4.849  1.00 36.57           N  
ATOM     16  CA  TYR A   3     -63.519  23.901   3.888  1.00 36.57           C  
ATOM     17  C   TYR A   3     -62.451  24.732   4.588  1.00 36.57           C  
ATOM     18  CB  TYR A   3     -64.458  24.817   3.097  1.00 36.57           C  
ATOM     19  O   TYR A   3     -62.699  25.304   5.652  1.00 36.57           O  
ATOM     20  CG  TYR A   3     -65.159  24.125   1.953  1.00 36.57           C  
ATOM     21  CD1 TYR A   3     -64.533  23.973   0.717  1.00 36.57           C  
ATOM     22  CD2 TYR A   3     -66.447  23.623   2.104  1.00 36.57           C  
ATOM     23  CE1 TYR A   3     -65.176  23.338  -0.341  1.00 36.57           C  
ATOM     24  CE2 TYR A   3     -67.099  22.987   1.053  1.00 36.57           C  
ATOM     25  OH  TYR A   3     -67.096  22.220  -1.207  1.00 36.57           O  
ATOM     26  CZ  TYR A   3     -66.456  22.849  -0.163  1.00 36.57           C  
ATOM     27  N   THR A   4     -61.125  24.724   3.973  1.00 43.25           N  
ATOM     28  CA  THR A   4     -60.331  25.443   2.983  1.00 43.25           C  
ATOM     29  C   THR A   4     -59.135  26.124   3.640  1.00 43.25           C  
ATOM     30  CB  THR A   4     -61.180  26.493   2.242  1.00 43.25           C  
ATOM     31  O   THR A   4     -59.274  26.762   4.686  1.00 43.25           O  
ATOM     32  CG2 THR A   4     -62.307  25.833   1.454  1.00 43.25           C  
ATOM     33  OG1 THR A   4     -61.746  27.400   3.196  1.00 43.25           O  
ATOM     34  N   LEU A   5     -57.943  25.808   3.177  1.00 50.67           N  
ATOM     35  CA  LEU A   5     -56.625  26.269   2.754  1.00 50.67           C  
ATOM     36  C   LEU A   5     -56.732  27.562   1.954  1.00 50.67           C  
ATOM     37  CB  LEU A   5     -55.925  25.194   1.918  1.00 50.67           C  
ATOM     38  O   LEU A   5     -57.561  27.669   1.046  1.00 50.67           O  
ATOM     39  CG  LEU A   5     -54.411  25.075   2.097  1.00 50.67           C  
ATOM     40  CD1 LEU A   5     -54.071  23.843   2.930  1.00 50.67           C  
ATOM     41  CD2 LEU A   5     -53.714  25.020   0.742  1.00 50.67           C  
ATOM     42  N   ASP A   6     -55.974  28.687   2.409  1.00 41.07           N  
ATOM     43  CA  ASP A   6     -55.045  29.555   1.692  1.00 41.07           C  
ATOM     44  C   ASP A   6     -54.662  30.767   2.538  1.00 41.07           C  
ATOM     45  CB  ASP A   6     -55.653  30.011   0.364  1.00 41.07           C  
ATOM     46  O   ASP A   6     -55.502  31.328   3.245  1.00 41.07           O  
ATOM     47  CG  ASP A   6     -54.993  29.367  -0.842  1.00 41.07           C  
ATOM     48  OD1 ASP A   6     -53.896  28.785  -0.700  1.00 41.07           O  
ATOM     49  OD2 ASP A   6     -55.575  29.444  -1.946  1.00 41.07           O  
ATOM     50  N   SER A   7     -53.357  31.130   2.604  1.00 34.93           N  
ATOM     51  CA  SER A   7     -52.691  32.322   2.090  1.00 34.93           C  
ATOM     52  C   SER A   7     -51.382  32.586   2.827  1.00 34.93           C  
ATOM     53  CB  SER A   7     -53.607  33.541   2.207  1.00 34.93           C  
ATOM     54  O   SER A   7     -51.348  32.587   4.060  1.00 34.93           O  
ATOM     55  OG  SER A   7     -53.728  34.201   0.959  1.00 34.93           O  
ATOM     56  N   LEU A   8     -50.177  32.618   2.139  1.00 38.67           N  
ATOM     57  CA  LEU A   8     -49.254  33.544   1.492  1.00 38.67           C  
ATOM     58  C   LEU A   8     -48.689  34.541   2.499  1.00 38.67           C  
ATOM     59  CB  LEU A   8     -49.954  34.292   0.354  1.00 38.67           C  
ATOM     60  O   LEU A   8     -49.442  35.165   3.250  1.00 38.67           O  
ATOM     61  CG  LEU A   8     -50.164  33.509  -0.943  1.00 38.67           C  
ATOM     62  CD1 LEU A   8     -51.235  34.178  -1.799  1.00 38.67           C  
ATOM     63  CD2 LEU A   8     -48.853  33.391  -1.714  1.00 38.67           C  
ATOM     64  N   GLY A   9     -47.352  34.577   2.623  1.00 30.43           N  
ATOM     65  CA  GLY A   9     -46.759  35.905   2.601  1.00 30.43           C  
ATOM     66  C   GLY A   9     -45.249  35.881   2.465  1.00 30.43           C  
ATOM     67  O   GLY A   9     -44.561  35.207   3.234  1.00 30.43           O  
ATOM     68  N   ASN A  10     -44.684  36.100   1.292  1.00 37.05           N  
ATOM     69  CA  ASN A  10     -43.553  36.919   0.869  1.00 37.05           C  
ATOM     70  C   ASN A  10     -43.645  38.335   1.432  1.00 37.05           C  
ATOM     71  CB  ASN A  10     -43.460  36.960  -0.658  1.00 37.05           C  
ATOM     72  O   ASN A  10     -44.738  38.890   1.552  1.00 37.05           O  
ATOM     73  CG  ASN A  10     -42.087  36.571  -1.170  1.00 37.05           C  
ATOM     74  ND2 ASN A  10     -41.798  36.923  -2.417  1.00 37.05           N  
ATOM     75  OD1 ASN A  10     -41.293  35.959  -0.451  1.00 37.05           O  
ATOM     76  N   PRO A  11     -42.500  39.089   1.437  1.00 51.86           N  
ATOM     77  CA  PRO A  11     -41.693  39.766   0.419  1.00 51.86           C  
ATOM     78  C   PRO A  11     -40.419  40.383   0.990  1.00 51.86           C  
ATOM     79  CB  PRO A  11     -42.634  40.850  -0.113  1.00 51.86           C  
ATOM     80  O   PRO A  11     -40.193  40.332   2.202  1.00 51.86           O  
ATOM     81  CG  PRO A  11     -43.430  41.281   1.076  1.00 51.86           C  
ATOM     82  CD  PRO A  11     -43.090  40.383   2.230  1.00 51.86           C  
ATOM     83  N   SER A  12     -39.292  40.435   0.173  1.00 36.50           N  
ATOM     84  CA  SER A  12     -38.647  41.502  -0.585  1.00 36.50           C  
ATOM     85  C   SER A  12     -37.454  42.076   0.173  1.00 36.50           C  
ATOM     86  CB  SER A  12     -39.646  42.617  -0.899  1.00 36.50           C  
ATOM     87  O   SER A  12     -37.549  42.356   1.370  1.00 36.50           O  
ATOM     88  OG  SER A  12     -39.021  43.663  -1.622  1.00 36.50           O  
ATOM     89  N   ALA A  13     -36.202  42.227  -0.503  1.00 37.61           N  
ATOM     90  CA  ALA A  13     -35.557  43.325  -1.220  1.00 37.61           C  
ATOM     91  C   ALA A  13     -34.234  43.707  -0.562  1.00 37.61           C  
ATOM     92  CB  ALA A  13     -36.485  44.535  -1.286  1.00 37.61           C  
ATOM     93  O   ALA A  13     -34.154  43.823   0.663  1.00 37.61           O  
ATOM     94  N   TYR A  14     -33.118  43.721  -1.293  1.00 32.44           N  
ATOM     95  CA  TYR A  14     -32.225  44.656  -1.967  1.00 32.44           C  
ATOM     96  C   TYR A  14     -31.183  45.209  -1.002  1.00 32.44           C  
ATOM     97  CB  TYR A  14     -33.022  45.806  -2.590  1.00 32.44           C  
ATOM     98  O   TYR A  14     -31.513  45.595   0.122  1.00 32.44           O  
ATOM     99  CG  TYR A  14     -33.202  45.681  -4.084  1.00 32.44           C  
ATOM    100  CD1 TYR A  14     -32.245  46.181  -4.965  1.00 32.44           C  
ATOM    101  CD2 TYR A  14     -34.328  45.064  -4.617  1.00 32.44           C  
ATOM    102  CE1 TYR A  14     -32.408  46.070  -6.342  1.00 32.44           C  
ATOM    103  CE2 TYR A  14     -34.501  44.947  -5.992  1.00 32.44           C  
ATOM    104  OH  TYR A  14     -33.703  45.339  -8.207  1.00 32.44           O  
ATOM    105  CZ  TYR A  14     -33.537  45.452  -6.845  1.00 32.44           C  
ATOM    106  N   ARG A  15     -29.835  45.010  -1.266  1.00 36.78           N  
ATOM    107  CA  ARG A  15     -28.881  46.111  -1.359  1.00 36.78           C  
ATOM    108  C   ARG A  15     -27.450  45.591  -1.436  1.00 36.78           C  
ATOM    109  CB  ARG A  15     -29.031  47.056  -0.164  1.00 36.78           C  
ATOM    110  O   ARG A  15     -27.024  44.801  -0.590  1.00 36.78           O  
ATOM    111  CG  ARG A  15     -29.178  48.519  -0.551  1.00 36.78           C  
ATOM    112  CD  ARG A  15     -28.976  49.440   0.644  1.00 36.78           C  
ATOM    113  NE  ARG A  15     -29.970  50.509   0.675  1.00 36.78           N  
ATOM    114  NH1 ARG A  15     -28.451  52.190   1.127  1.00 36.78           N  
ATOM    115  NH2 ARG A  15     -30.679  52.681   0.908  1.00 36.78           N  
ATOM    116  CZ  ARG A  15     -29.697  51.791   0.903  1.00 36.78           C  
ATOM    117  N   ARG A  16     -26.681  45.720  -2.585  1.00 37.75           N  
ATOM    118  CA  ARG A  16     -25.479  46.251  -3.220  1.00 37.75           C  
ATOM    119  C   ARG A  16     -24.723  47.178  -2.274  1.00 37.75           C  
ATOM    120  CB  ARG A  16     -25.835  46.995  -4.509  1.00 37.75           C  
ATOM    121  O   ARG A  16     -25.326  48.030  -1.618  1.00 37.75           O  
ATOM    122  CG  ARG A  16     -25.746  46.136  -5.760  1.00 37.75           C  
ATOM    123  CD  ARG A  16     -25.553  46.982  -7.012  1.00 37.75           C  
ATOM    124  NE  ARG A  16     -26.783  47.079  -7.791  1.00 37.75           N  
ATOM    125  NH1 ARG A  16     -26.022  48.773  -9.166  1.00 37.75           N  
ATOM    126  NH2 ARG A  16     -28.137  47.932  -9.439  1.00 37.75           N  
ATOM    127  CZ  ARG A  16     -26.978  47.928  -8.797  1.00 37.75           C  
ATOM    128  N   VAL A  17     -23.327  47.046  -2.033  1.00 32.91           N  
ATOM    129  CA  VAL A  17     -22.051  47.625  -2.441  1.00 32.91           C  
ATOM    130  C   VAL A  17     -21.274  48.084  -1.210  1.00 32.91           C  
ATOM    131  CB  VAL A  17     -22.251  48.807  -3.416  1.00 32.91           C  
ATOM    132  O   VAL A  17     -21.854  48.633  -0.270  1.00 32.91           O  
ATOM    133  CG1 VAL A  17     -20.916  49.484  -3.725  1.00 32.91           C  
ATOM    134  CG2 VAL A  17     -22.922  48.329  -4.703  1.00 32.91           C  
ATOM    135  N   THR A  18     -19.871  47.813  -1.056  1.00 33.62           N  
ATOM    136  CA  THR A  18     -18.569  48.454  -1.202  1.00 33.62           C  
ATOM    137  C   THR A  18     -17.664  48.116  -0.021  1.00 33.62           C  
ATOM    138  CB  THR A  18     -18.708  49.982  -1.325  1.00 33.62           C  
ATOM    139  O   THR A  18     -18.109  48.116   1.129  1.00 33.62           O  
ATOM    140  CG2 THR A  18     -19.483  50.365  -2.582  1.00 33.62           C  
ATOM    141  OG1 THR A  18     -19.403  50.487  -0.177  1.00 33.62           O  
ATOM    142  N   GLU A  19     -16.489  47.623  -0.266  1.00 32.03           N  
ATOM    143  CA  GLU A  19     -15.036  47.765  -0.288  1.00 32.03           C  
ATOM    144  C   GLU A  19     -14.527  48.427   0.990  1.00 32.03           C  
ATOM    145  CB  GLU A  19     -14.592  48.571  -1.511  1.00 32.03           C  
ATOM    146  O   GLU A  19     -15.113  49.402   1.466  1.00 32.03           O  
ATOM    147  CG  GLU A  19     -13.704  47.794  -2.471  1.00 32.03           C  
ATOM    148  CD  GLU A  19     -13.764  48.314  -3.898  1.00 32.03           C  
ATOM    149  OE1 GLU A  19     -13.235  47.641  -4.812  1.00 32.03           O  
ATOM    150  OE2 GLU A  19     -14.343  49.404  -4.104  1.00 32.03           O  
ATOM    151  N   THR A  20     -13.458  47.896   1.693  1.00 34.51           N  
ATOM    152  CA  THR A  20     -12.069  48.244   1.970  1.00 34.51           C  
ATOM    153  C   THR A  20     -11.586  47.568   3.250  1.00 34.51           C  
ATOM    154  CB  THR A  20     -11.888  49.768   2.092  1.00 34.51           C  
ATOM    155  O   THR A  20     -12.309  47.527   4.247  1.00 34.51           O  
ATOM    156  CG2 THR A  20     -12.118  50.459   0.752  1.00 34.51           C  
ATOM    157  OG1 THR A  20     -12.827  50.279   3.047  1.00 34.51           O  
ATOM    158  N   ARG A  21     -10.460  46.794   3.188  1.00 33.81           N  
ATOM    159  CA  ARG A  21      -9.021  46.776   3.431  1.00 33.81           C  
ATOM    160  C   ARG A  21      -8.717  46.481   4.896  1.00 33.81           C  
ATOM    161  CB  ARG A  21      -8.390  48.109   3.023  1.00 33.81           C  
ATOM    162  O   ARG A  21      -9.319  47.076   5.793  1.00 33.81           O  
ATOM    163  CG  ARG A  21      -8.103  48.225   1.535  1.00 33.81           C  
ATOM    164  CD  ARG A  21      -7.387  49.526   1.198  1.00 33.81           C  
ATOM    165  NE  ARG A  21      -6.855  49.512  -0.162  1.00 33.81           N  
ATOM    166  NH1 ARG A  21      -4.667  49.897   0.469  1.00 33.81           N  
ATOM    167  NH2 ARG A  21      -5.200  49.657  -1.748  1.00 33.81           N  
ATOM    168  CZ  ARG A  21      -5.575  49.688  -0.477  1.00 33.81           C  
ATOM    169  N   SER A  22      -8.036  45.371   5.188  1.00 33.24           N  
ATOM    170  CA  SER A  22      -6.827  45.325   6.005  1.00 33.24           C  
ATOM    171  C   SER A  22      -6.289  43.902   6.116  1.00 33.24           C  
ATOM    172  CB  SER A  22      -7.101  45.886   7.401  1.00 33.24           C  
ATOM    173  O   SER A  22      -7.042  42.969   6.404  1.00 33.24           O  
ATOM    174  OG  SER A  22      -5.948  45.786   8.218  1.00 33.24           O  
ATOM    175  N   SER A  23      -5.205  43.569   5.385  1.00 35.61           N  
ATOM    176  CA  SER A  23      -3.794  43.202   5.441  1.00 35.61           C  
ATOM    177  C   SER A  23      -3.507  42.290   6.629  1.00 35.61           C  
ATOM    178  CB  SER A  23      -2.918  44.453   5.525  1.00 35.61           C  
ATOM    179  O   SER A  23      -3.898  42.592   7.759  1.00 35.61           O  
ATOM    180  OG  SER A  23      -3.521  45.536   4.837  1.00 35.61           O  
ATOM    181  N   PHE A  24      -3.119  41.037   6.385  1.00 37.83           N  
ATOM    182  CA  PHE A  24      -1.927  40.315   6.814  1.00 37.83           C  
ATOM    183  C   PHE A  24      -1.707  39.075   5.956  1.00 37.83           C  
ATOM    184  CB  PHE A  24      -2.040  39.919   8.290  1.00 37.83           C  
ATOM    185  O   PHE A  24      -2.635  38.294   5.735  1.00 37.83           O  
ATOM    186  CG  PHE A  24      -1.225  40.783   9.214  1.00 37.83           C  
ATOM    187  CD1 PHE A  24       0.130  40.539   9.402  1.00 37.83           C  
ATOM    188  CD2 PHE A  24      -1.815  41.840   9.896  1.00 37.83           C  
ATOM    189  CE1 PHE A  24       0.886  41.337  10.257  1.00 37.83           C  
ATOM    190  CE2 PHE A  24      -1.065  42.642  10.751  1.00 37.83           C  
ATOM    191  CZ  PHE A  24       0.285  42.388  10.932  1.00 37.83           C  
ATOM    192  N   SER A  25      -0.782  39.090   5.007  1.00 36.33           N  
ATOM    193  CA  SER A  25       0.378  38.431   4.415  1.00 36.33           C  
ATOM    194  C   SER A  25       0.957  37.381   5.358  1.00 36.33           C  
ATOM    195  CB  SER A  25       1.454  39.457   4.059  1.00 36.33           C  
ATOM    196  O   SER A  25       1.097  37.626   6.558  1.00 36.33           O  
ATOM    197  OG  SER A  25       2.704  38.822   3.851  1.00 36.33           O  
ATOM    198  N   ARG A  26       1.033  36.067   4.906  1.00 34.86           N  
ATOM    199  CA  ARG A  26       2.199  35.251   4.586  1.00 34.86           C  
ATOM    200  C   ARG A  26       1.836  33.770   4.543  1.00 34.86           C  
ATOM    201  CB  ARG A  26       3.316  35.487   5.605  1.00 34.86           C  
ATOM    202  O   ARG A  26       1.149  33.268   5.434  1.00 34.86           O  
ATOM    203  CG  ARG A  26       4.081  36.783   5.391  1.00 34.86           C  
ATOM    204  CD  ARG A  26       5.338  36.844   6.248  1.00 34.86           C  
ATOM    205  NE  ARG A  26       6.001  38.141   6.141  1.00 34.86           N  
ATOM    206  NH1 ARG A  26       8.079  37.364   6.785  1.00 34.86           N  
ATOM    207  NH2 ARG A  26       7.787  39.579   6.269  1.00 34.86           N  
ATOM    208  CZ  ARG A  26       7.287  38.358   6.399  1.00 34.86           C  
ATOM    209  N   VAL A  27       1.989  33.114   3.346  1.00 35.59           N  
ATOM    210  CA  VAL A  27       2.919  32.372   2.501  1.00 35.59           C  
ATOM    211  C   VAL A  27       2.634  30.875   2.608  1.00 35.59           C  
ATOM    212  CB  VAL A  27       4.388  32.663   2.881  1.00 35.59           C  
ATOM    213  O   VAL A  27       2.463  30.347   3.709  1.00 35.59           O  
ATOM    214  CG1 VAL A  27       5.279  31.468   2.548  1.00 35.59           C  
ATOM    215  CG2 VAL A  27       4.884  33.919   2.167  1.00 35.59           C  
ATOM    216  N   SER A  28       2.078  30.233   1.528  1.00 33.97           N  
ATOM    217  CA  SER A  28       2.687  29.318   0.569  1.00 33.97           C  
ATOM    218  C   SER A  28       1.849  28.055   0.400  1.00 33.97           C  
ATOM    219  CB  SER A  28       4.103  28.944   1.009  1.00 33.97           C  
ATOM    220  O   SER A  28       1.686  27.281   1.345  1.00 33.97           O  
ATOM    221  OG  SER A  28       4.072  27.907   1.975  1.00 33.97           O  
ATOM    222  N   GLY A  29       0.868  28.042  -0.555  1.00 32.21           N  
ATOM    223  CA  GLY A  29       0.335  26.824  -1.146  1.00 32.21           C  
ATOM    224  C   GLY A  29       0.197  26.904  -2.654  1.00 32.21           C  
ATOM    225  O   GLY A  29      -0.298  27.899  -3.186  1.00 32.21           O  
ATOM    226  N   SER A  30       1.257  26.314  -3.390  1.00 38.89           N  
ATOM    227  CA  SER A  30       0.671  25.550  -4.486  1.00 38.89           C  
ATOM    228  C   SER A  30       1.434  24.252  -4.725  1.00 38.89           C  
ATOM    229  CB  SER A  30       0.650  26.383  -5.769  1.00 38.89           C  
ATOM    230  O   SER A  30       2.663  24.223  -4.634  1.00 38.89           O  
ATOM    231  OG  SER A  30      -0.608  27.014  -5.938  1.00 38.89           O  
ATOM    232  N   PRO A  31       0.590  23.108  -5.099  1.00 46.56           N  
ATOM    233  CA  PRO A  31       0.591  22.836  -6.538  1.00 46.56           C  
ATOM    234  C   PRO A  31      -0.704  22.184  -7.017  1.00 46.56           C  
ATOM    235  CB  PRO A  31       1.779  21.887  -6.716  1.00 46.56           C  
ATOM    236  O   PRO A  31      -1.322  21.415  -6.276  1.00 46.56           O  
ATOM    237  CG  PRO A  31       1.809  21.073  -5.463  1.00 46.56           C  
ATOM    238  CD  PRO A  31       0.780  21.618  -4.515  1.00 46.56           C  
ATOM    239  N   SER A  32      -1.422  22.852  -7.869  1.00 34.29           N  
ATOM    240  CA  SER A  32      -2.441  22.396  -8.809  1.00 34.29           C  
ATOM    241  C   SER A  32      -1.834  22.086 -10.173  1.00 34.29           C  
ATOM    242  CB  SER A  32      -3.542  23.446  -8.959  1.00 34.29           C  
ATOM    243  O   SER A  32      -1.075  22.890 -10.719  1.00 34.29           O  
ATOM    244  OG  SER A  32      -3.689  23.831 -10.315  1.00 34.29           O  
ATOM    245  N   SER A  33      -1.565  20.840 -10.528  1.00 32.03           N  
ATOM    246  CA  SER A  33      -1.302  20.214 -11.819  1.00 32.03           C  
ATOM    247  C   SER A  33      -2.558  19.556 -12.381  1.00 32.03           C  
ATOM    248  CB  SER A  33      -0.186  19.176 -11.694  1.00 32.03           C  
ATOM    249  O   SER A  33      -3.114  18.643 -11.768  1.00 32.03           O  
ATOM    250  OG  SER A  33      -0.718  17.862 -11.692  1.00 32.03           O  
ATOM    251  N   GLY A  34      -3.351  20.235 -13.153  1.00 35.59           N  
ATOM    252  CA  GLY A  34      -4.288  20.122 -14.259  1.00 35.59           C  
ATOM    253  C   GLY A  34      -3.615  19.811 -15.582  1.00 35.59           C  
ATOM    254  O   GLY A  34      -2.573  20.385 -15.904  1.00 35.59           O  
ATOM    255  N   PHE A  35      -3.647  18.641 -16.039  1.00 38.53           N  
ATOM    256  CA  PHE A  35      -4.013  17.844 -17.204  1.00 38.53           C  
ATOM    257  C   PHE A  35      -4.895  18.646 -18.153  1.00 38.53           C  
ATOM    258  CB  PHE A  35      -4.733  16.562 -16.775  1.00 38.53           C  
ATOM    259  O   PHE A  35      -5.891  19.239 -17.732  1.00 38.53           O  
ATOM    260  CG  PHE A  35      -3.955  15.305 -17.059  1.00 38.53           C  
ATOM    261  CD1 PHE A  35      -4.059  14.670 -18.291  1.00 38.53           C  
ATOM    262  CD2 PHE A  35      -3.119  14.759 -16.094  1.00 38.53           C  
ATOM    263  CE1 PHE A  35      -3.340  13.507 -18.556  1.00 38.53           C  
ATOM    264  CE2 PHE A  35      -2.397  13.597 -16.352  1.00 38.53           C  
ATOM    265  CZ  PHE A  35      -2.510  12.972 -17.583  1.00 38.53           C  
ATOM    266  N   ARG A  36      -4.354  18.927 -19.306  1.00 32.51           N  
ATOM    267  CA  ARG A  36      -4.947  18.802 -20.634  1.00 32.51           C  
ATOM    268  C   ARG A  36      -3.876  18.833 -21.718  1.00 32.51           C  
ATOM    269  CB  ARG A  36      -5.968  19.916 -20.873  1.00 32.51           C  
ATOM    270  O   ARG A  36      -2.995  19.695 -21.703  1.00 32.51           O  
ATOM    271  CG  ARG A  36      -7.389  19.546 -20.477  1.00 32.51           C  
ATOM    272  CD  ARG A  36      -8.400  20.563 -20.988  1.00 32.51           C  
ATOM    273  NE  ARG A  36      -9.751  20.258 -20.527  1.00 32.51           N  
ATOM    274  NH1 ARG A  36     -10.349  19.069 -22.415  1.00 32.51           N  
ATOM    275  NH2 ARG A  36     -11.848  19.337 -20.701  1.00 32.51           N  
ATOM    276  CZ  ARG A  36     -10.646  19.555 -21.215  1.00 32.51           C  
ATOM    277  N   SER A  37      -3.637  17.712 -22.421  1.00 38.86           N  
ATOM    278  CA  SER A  37      -3.763  16.948 -23.658  1.00 38.86           C  
ATOM    279  C   SER A  37      -3.978  17.867 -24.856  1.00 38.86           C  
ATOM    280  CB  SER A  37      -4.918  15.951 -23.557  1.00 38.86           C  
ATOM    281  O   SER A  37      -4.789  18.793 -24.797  1.00 38.86           O  
ATOM    282  OG  SER A  37      -5.473  15.955 -22.253  1.00 38.86           O  
ATOM    283  N   GLN A  38      -3.087  17.729 -25.786  1.00 35.80           N  
ATOM    284  CA  GLN A  38      -3.276  17.403 -27.195  1.00 35.80           C  
ATOM    285  C   GLN A  38      -2.076  17.845 -28.028  1.00 35.80           C  
ATOM    286  CB  GLN A  38      -4.554  18.051 -27.730  1.00 35.80           C  
ATOM    287  O   GLN A  38      -1.566  18.953 -27.851  1.00 35.80           O  
ATOM    288  CG  GLN A  38      -5.832  17.471 -27.140  1.00 35.80           C  
ATOM    289  CD  GLN A  38      -6.927  17.290 -28.175  1.00 35.80           C  
ATOM    290  NE2 GLN A  38      -8.166  17.167 -27.711  1.00 35.80           N  
ATOM    291  OE1 GLN A  38      -6.661  17.262 -29.381  1.00 35.80           O  
ATOM    292  N   SER A  39      -1.417  16.860 -28.767  1.00 33.07           N  
ATOM    293  CA  SER A  39      -1.381  16.132 -30.032  1.00 33.07           C  
ATOM    294  C   SER A  39      -0.389  16.762 -31.004  1.00 33.07           C  
ATOM    295  CB  SER A  39      -2.771  16.089 -30.666  1.00 33.07           C  
ATOM    296  O   SER A  39      -0.320  17.988 -31.121  1.00 33.07           O  
ATOM    297  OG  SER A  39      -2.708  15.572 -31.984  1.00 33.07           O  
ATOM    298  N   TRP A  40       0.577  15.996 -31.466  1.00 35.99           N  
ATOM    299  CA  TRP A  40       1.236  15.396 -32.622  1.00 35.99           C  
ATOM    300  C   TRP A  40       1.222  16.350 -33.812  1.00 35.99           C  
ATOM    301  CB  TRP A  40       0.560  14.076 -33.002  1.00 35.99           C  
ATOM    302  O   TRP A  40       0.197  16.970 -34.106  1.00 35.99           O  
ATOM    303  CG  TRP A  40       0.973  12.913 -32.150  1.00 35.99           C  
ATOM    304  CD1 TRP A  40       2.116  12.800 -31.409  1.00 35.99           C  
ATOM    305  CD2 TRP A  40       0.246  11.697 -31.955  1.00 35.99           C  
ATOM    306  CE2 TRP A  40       1.008  10.889 -31.082  1.00 35.99           C  
ATOM    307  CE3 TRP A  40      -0.978  11.210 -32.433  1.00 35.99           C  
ATOM    308  NE1 TRP A  40       2.144  11.585 -30.764  1.00 35.99           N  
ATOM    309  CH2 TRP A  40      -0.616   9.169 -31.160  1.00 35.99           C  
ATOM    310  CZ2 TRP A  40       0.585   9.621 -30.677  1.00 35.99           C  
ATOM    311  CZ3 TRP A  40      -1.397   9.948 -32.029  1.00 35.99           C  
ATOM    312  N   SER A  41       2.377  16.680 -34.302  1.00 31.19           N  
ATOM    313  CA  SER A  41       2.829  16.598 -35.688  1.00 31.19           C  
ATOM    314  C   SER A  41       4.298  16.986 -35.814  1.00 31.19           C  
ATOM    315  CB  SER A  41       1.977  17.499 -36.583  1.00 31.19           C  
ATOM    316  O   SER A  41       4.758  17.920 -35.154  1.00 31.19           O  
ATOM    317  OG  SER A  41       0.609  17.137 -36.504  1.00 31.19           O  
ATOM    318  N   ARG A  42       5.098  16.007 -36.157  1.00 34.97           N  
ATOM    319  CA  ARG A  42       5.724  15.602 -37.411  1.00 34.97           C  
ATOM    320  C   ARG A  42       6.851  16.555 -37.794  1.00 34.97           C  
ATOM    321  CB  ARG A  42       4.687  15.537 -38.534  1.00 34.97           C  
ATOM    322  O   ARG A  42       6.661  17.773 -37.812  1.00 34.97           O  
ATOM    323  CG  ARG A  42       3.915  14.229 -38.585  1.00 34.97           C  
ATOM    324  CD  ARG A  42       2.966  14.180 -39.774  1.00 34.97           C  
ATOM    325  NE  ARG A  42       2.241  12.914 -39.835  1.00 34.97           N  
ATOM    326  NH1 ARG A  42       3.394  12.104 -41.665  1.00 34.97           N  
ATOM    327  NH2 ARG A  42       1.744  10.843 -40.695  1.00 34.97           N  
ATOM    328  CZ  ARG A  42       2.462  11.957 -40.732  1.00 34.97           C  
ATOM    329  N   GLY A  43       8.094  16.240 -37.502  1.00 30.08           N  
ATOM    330  CA  GLY A  43       9.066  16.462 -38.561  1.00 30.08           C  
ATOM    331  C   GLY A  43      10.336  15.652 -38.384  1.00 30.08           C  
ATOM    332  O   GLY A  43      10.949  15.674 -37.315  1.00 30.08           O  
ATOM    333  N   SER A  44      10.376  14.523 -39.054  1.00 40.19           N  
ATOM    334  CA  SER A  44      11.338  13.768 -39.850  1.00 40.19           C  
ATOM    335  C   SER A  44      12.429  14.677 -40.407  1.00 40.19           C  
ATOM    336  CB  SER A  44      10.633  13.042 -40.996  1.00 40.19           C  
ATOM    337  O   SER A  44      12.176  15.845 -40.709  1.00 40.19           O  
ATOM    338  OG  SER A  44       9.806  12.003 -40.500  1.00 40.19           O  
ATOM    339  N   PRO A  45      13.690  14.009 -40.681  1.00 42.73           N  
ATOM    340  CA  PRO A  45      13.857  13.646 -42.090  1.00 42.73           C  
ATOM    341  C   PRO A  45      14.766  12.434 -42.284  1.00 42.73           C  
ATOM    342  CB  PRO A  45      14.481  14.901 -42.706  1.00 42.73           C  
ATOM    343  O   PRO A  45      15.663  12.195 -41.471  1.00 42.73           O  
ATOM    344  CG  PRO A  45      15.349  15.464 -41.628  1.00 42.73           C  
ATOM    345  CD  PRO A  45      15.113  14.683 -40.368  1.00 42.73           C  
ATOM    346  N   SER A  46      14.103  11.360 -42.836  1.00 36.38           N  
ATOM    347  CA  SER A  46      14.757  10.577 -43.879  1.00 36.38           C  
ATOM    348  C   SER A  46      13.922  10.551 -45.155  1.00 36.38           C  
ATOM    349  CB  SER A  46      15.011   9.148 -43.397  1.00 36.38           C  
ATOM    350  O   SER A  46      12.692  10.503 -45.098  1.00 36.38           O  
ATOM    351  OG  SER A  46      14.755   8.215 -44.433  1.00 36.38           O  
ATOM    352  N   THR A  47      14.469  10.934 -46.331  1.00 37.55           N  
ATOM    353  CA  THR A  47      14.579  10.097 -47.521  1.00 37.55           C  
ATOM    354  C   THR A  47      15.151  10.893 -48.691  1.00 37.55           C  
ATOM    355  CB  THR A  47      13.212   9.508 -47.917  1.00 37.55           C  
ATOM    356  O   THR A  47      14.827  12.069 -48.866  1.00 37.55           O  
ATOM    357  CG2 THR A  47      13.009   8.128 -47.301  1.00 37.55           C  
ATOM    358  OG1 THR A  47      12.171  10.381 -47.460  1.00 37.55           O  
ATOM    359  N   VAL A  48      16.201  10.375 -49.385  1.00 33.97           N  
ATOM    360  CA  VAL A  48      16.347   9.615 -50.622  1.00 33.97           C  
ATOM    361  C   VAL A  48      17.036  10.476 -51.679  1.00 33.97           C  
ATOM    362  CB  VAL A  48      14.981   9.118 -51.147  1.00 33.97           C  
ATOM    363  O   VAL A  48      16.702  11.651 -51.846  1.00 33.97           O  
ATOM    364  CG1 VAL A  48      14.883   7.597 -51.041  1.00 33.97           C  
ATOM    365  CG2 VAL A  48      13.841   9.785 -50.381  1.00 33.97           C  
ATOM    366  N   SER A  49      18.185  10.073 -52.156  1.00 29.91           N  
ATOM    367  CA  SER A  49      18.497   9.428 -53.428  1.00 29.91           C  
ATOM    368  C   SER A  49      18.628  10.453 -54.550  1.00 29.91           C  
ATOM    369  CB  SER A  49      17.421   8.403 -53.787  1.00 29.91           C  
ATOM    370  O   SER A  49      17.790  11.348 -54.682  1.00 29.91           O  
ATOM    371  OG  SER A  49      17.810   7.640 -54.916  1.00 29.91           O  
ATOM    372  N   SER A  50      19.812  10.586 -55.146  1.00 29.95           N  
ATOM    373  CA  SER A  50      20.254  10.234 -56.492  1.00 29.95           C  
ATOM    374  C   SER A  50      21.092  11.349 -57.108  1.00 29.95           C  
ATOM    375  CB  SER A  50      19.053   9.933 -57.390  1.00 29.95           C  
ATOM    376  O   SER A  50      20.745  12.527 -56.998  1.00 29.95           O  
ATOM    377  OG  SER A  50      19.444   9.872 -58.750  1.00 29.95           O  
ATOM    378  N   SER A  51      22.256  11.009 -57.416  1.00 32.70           N  
ATOM    379  CA  SER A  51      23.225  10.599 -58.428  1.00 32.70           C  
ATOM    380  C   SER A  51      23.020  11.363 -59.732  1.00 32.70           C  
ATOM    381  CB  SER A  51      23.127   9.095 -58.687  1.00 32.70           C  
ATOM    382  O   SER A  51      21.921  11.363 -60.291  1.00 32.70           O  
ATOM    383  OG  SER A  51      21.874   8.592 -58.257  1.00 32.70           O  
ATOM    384  N   TYR A  52      23.869  12.310 -60.037  1.00 34.99           N  
ATOM    385  CA  TYR A  52      24.505  12.579 -61.321  1.00 34.99           C  
ATOM    386  C   TYR A  52      26.024  12.521 -61.200  1.00 34.99           C  
ATOM    387  CB  TYR A  52      24.077  13.947 -61.858  1.00 34.99           C  
ATOM    388  O   TYR A  52      26.600  13.087 -60.269  1.00 34.99           O  
ATOM    389  CG  TYR A  52      22.743  13.931 -62.566  1.00 34.99           C  
ATOM    390  CD1 TYR A  52      22.641  13.514 -63.891  1.00 34.99           C  
ATOM    391  CD2 TYR A  52      21.584  14.334 -61.912  1.00 34.99           C  
ATOM    392  CE1 TYR A  52      21.415  13.499 -64.548  1.00 34.99           C  
ATOM    393  CE2 TYR A  52      20.353  14.323 -62.559  1.00 34.99           C  
ATOM    394  OH  TYR A  52      19.062  13.891 -64.521  1.00 34.99           O  
ATOM    395  CZ  TYR A  52      20.278  13.904 -63.875  1.00 34.99           C  
ATOM    396  N   LYS A  53      26.646  11.390 -61.602  1.00 34.76           N  
ATOM    397  CA  LYS A  53      27.638  10.814 -62.506  1.00 34.76           C  
ATOM    398  C   LYS A  53      28.170  11.862 -63.479  1.00 34.76           C  
ATOM    399  CB  LYS A  53      27.041   9.637 -63.278  1.00 34.76           C  
ATOM    400  O   LYS A  53      27.394  12.612 -64.076  1.00 34.76           O  
ATOM    401  CG  LYS A  53      26.764   8.410 -62.421  1.00 34.76           C  
ATOM    402  CD  LYS A  53      26.381   7.208 -63.274  1.00 34.76           C  
ATOM    403  CE  LYS A  53      26.111   5.978 -62.418  1.00 34.76           C  
ATOM    404  NZ  LYS A  53      25.760   4.789 -63.252  1.00 34.76           N  
ATOM    405  N   ARG A  54      29.424  12.186 -63.369  1.00 32.24           N  
ATOM    406  CA  ARG A  54      30.402  12.177 -64.452  1.00 32.24           C  
ATOM    407  C   ARG A  54      31.806  11.907 -63.921  1.00 32.24           C  
ATOM    408  CB  ARG A  54      30.376  13.506 -65.211  1.00 32.24           C  
ATOM    409  O   ARG A  54      32.234  12.522 -62.943  1.00 32.24           O  
ATOM    410  CG  ARG A  54      30.939  13.421 -66.621  1.00 32.24           C  
ATOM    411  CD  ARG A  54      30.883  14.766 -67.332  1.00 32.24           C  
ATOM    412  NE  ARG A  54      29.668  14.903 -68.130  1.00 32.24           N  
ATOM    413  NH1 ARG A  54      30.761  14.927 -70.166  1.00 32.24           N  
ATOM    414  NH2 ARG A  54      28.477  15.100 -70.084  1.00 32.24           N  
ATOM    415  CZ  ARG A  54      29.638  14.977 -69.458  1.00 32.24           C  
ATOM    416  N   SER A  55      32.301  10.646 -64.124  1.00 32.95           N  
ATOM    417  CA  SER A  55      33.233   9.906 -64.968  1.00 32.95           C  
ATOM    418  C   SER A  55      34.673  10.335 -64.710  1.00 32.95           C  
ATOM    419  CB  SER A  55      32.891  10.103 -66.446  1.00 32.95           C  
ATOM    420  O   SER A  55      34.975  11.530 -64.683  1.00 32.95           O  
ATOM    421  OG  SER A  55      33.690   9.265 -67.263  1.00 32.95           O  
ATOM    422  N   MET A  56      35.491   9.391 -64.194  1.00 32.34           N  
ATOM    423  CA  MET A  56      36.651   8.773 -64.830  1.00 32.34           C  
ATOM    424  C   MET A  56      37.577   8.153 -63.789  1.00 32.34           C  
ATOM    425  CB  MET A  56      37.417   9.798 -65.667  1.00 32.34           C  
ATOM    426  O   MET A  56      37.965   8.815 -62.825  1.00 32.34           O  
ATOM    427  CG  MET A  56      36.767  10.106 -67.006  1.00 32.34           C  
ATOM    428  SD  MET A  56      37.525   9.166 -68.388  1.00 32.34           S  
ATOM    429  CE  MET A  56      36.698   9.951 -69.800  1.00 32.34           C  
ATOM    430  N   LEU A  57      37.519   6.872 -63.647  1.00 33.93           N  
ATOM    431  CA  LEU A  57      38.380   5.707 -63.476  1.00 33.93           C  
ATOM    432  C   LEU A  57      39.458   5.665 -64.554  1.00 33.93           C  
ATOM    433  CB  LEU A  57      37.553   4.419 -63.515  1.00 33.93           C  
ATOM    434  O   LEU A  57      39.158   5.796 -65.743  1.00 33.93           O  
ATOM    435  CG  LEU A  57      36.613   4.181 -62.331  1.00 33.93           C  
ATOM    436  CD1 LEU A  57      35.538   3.165 -62.704  1.00 33.93           C  
ATOM    437  CD2 LEU A  57      37.398   3.713 -61.110  1.00 33.93           C  
ATOM    438  N   ALA A  58      40.724   5.979 -64.184  1.00 33.20           N  
ATOM    439  CA  ALA A  58      42.009   5.338 -64.452  1.00 33.20           C  
ATOM    440  C   ALA A  58      42.732   4.993 -63.154  1.00 33.20           C  
ATOM    441  CB  ALA A  58      42.882   6.241 -65.320  1.00 33.20           C  
ATOM    442  O   ALA A  58      42.740   5.788 -62.210  1.00 33.20           O  
ATOM    443  N   PRO A  59      43.354   3.782 -63.158  1.00 41.77           N  
ATOM    444  CA  PRO A  59      43.977   2.821 -62.245  1.00 41.77           C  
ATOM    445  C   PRO A  59      45.419   3.185 -61.900  1.00 41.77           C  
ATOM    446  CB  PRO A  59      43.917   1.505 -63.024  1.00 41.77           C  
ATOM    447  O   PRO A  59      46.076   3.904 -62.657  1.00 41.77           O  
ATOM    448  CG  PRO A  59      43.897   1.912 -64.462  1.00 41.77           C  
ATOM    449  CD  PRO A  59      43.907   3.412 -64.533  1.00 41.77           C  
ATOM    450  N   ARG A  60      45.745   3.128 -60.609  1.00 32.29           N  
ATOM    451  CA  ARG A  60      46.817   2.857 -59.656  1.00 32.29           C  
ATOM    452  C   ARG A  60      47.636   1.644 -60.084  1.00 32.29           C  
ATOM    453  CB  ARG A  60      46.247   2.636 -58.253  1.00 32.29           C  
ATOM    454  O   ARG A  60      47.079   0.578 -60.357  1.00 32.29           O  
ATOM    455  CG  ARG A  60      45.649   3.886 -57.628  1.00 32.29           C  
ATOM    456  CD  ARG A  60      45.445   3.724 -56.128  1.00 32.29           C  
ATOM    457  NE  ARG A  60      45.737   4.960 -55.408  1.00 32.29           N  
ATOM    458  NH1 ARG A  60      45.827   3.968 -53.324  1.00 32.29           N  
ATOM    459  NH2 ARG A  60      46.173   6.223 -53.540  1.00 32.29           N  
ATOM    460  CZ  ARG A  60      45.911   5.047 -54.092  1.00 32.29           C  
ATOM    461  N   LEU A  61      48.796   1.817 -60.739  1.00 33.39           N  
ATOM    462  CA  LEU A  61      50.062   1.107 -60.882  1.00 33.39           C  
ATOM    463  C   LEU A  61      51.001   1.433 -59.726  1.00 33.39           C  
ATOM    464  CB  LEU A  61      50.730   1.464 -62.213  1.00 33.39           C  
ATOM    465  O   LEU A  61      51.226   2.604 -59.414  1.00 33.39           O  
ATOM    466  CG  LEU A  61      50.122   0.834 -63.467  1.00 33.39           C  
ATOM    467  CD1 LEU A  61      50.689   1.494 -64.720  1.00 33.39           C  
ATOM    468  CD2 LEU A  61      50.376  -0.669 -63.487  1.00 33.39           C  
ATOM    469  N   ALA A  62      51.324   0.514 -58.789  1.00 34.02           N  
ATOM    470  CA  ALA A  62      52.293  -0.101 -57.886  1.00 34.02           C  
ATOM    471  C   ALA A  62      53.479  -0.670 -58.660  1.00 34.02           C  
ATOM    472  CB  ALA A  62      51.628  -1.198 -57.058  1.00 34.02           C  
ATOM    473  O   ALA A  62      53.299  -1.362 -59.665  1.00 34.02           O  
ATOM    474  N   TYR A  63      54.670  -0.088 -58.657  1.00 32.45           N  
ATOM    475  CA  TYR A  63      56.009  -0.569 -58.978  1.00 32.45           C  
ATOM    476  C   TYR A  63      56.875  -0.648 -57.726  1.00 32.45           C  
ATOM    477  CB  TYR A  63      56.673   0.340 -60.016  1.00 32.45           C  
ATOM    478  O   TYR A  63      56.917   0.295 -56.932  1.00 32.45           O  
ATOM    479  CG  TYR A  63      56.446  -0.099 -61.442  1.00 32.45           C  
ATOM    480  CD1 TYR A  63      57.272  -1.048 -62.039  1.00 32.45           C  
ATOM    481  CD2 TYR A  63      55.405   0.435 -62.195  1.00 32.45           C  
ATOM    482  CE1 TYR A  63      57.068  -1.454 -63.354  1.00 32.45           C  
ATOM    483  CE2 TYR A  63      55.192   0.036 -63.510  1.00 32.45           C  
ATOM    484  OH  TYR A  63      55.819  -1.306 -65.382  1.00 32.45           O  
ATOM    485  CZ  TYR A  63      56.026  -0.908 -64.080  1.00 32.45           C  
ATOM    486  N   SER A  64      57.216  -1.868 -57.199  1.00 28.18           N  
ATOM    487  CA  SER A  64      58.498  -2.320 -56.669  1.00 28.18           C  
ATOM    488  C   SER A  64      59.009  -3.542 -57.425  1.00 28.18           C  
ATOM    489  CB  SER A  64      58.378  -2.646 -55.180  1.00 28.18           C  
ATOM    490  O   SER A  64      58.224  -4.406 -57.822  1.00 28.18           O  
ATOM    491  OG  SER A  64      57.429  -3.677 -54.965  1.00 28.18           O  
ATOM    492  N   SER A  65      60.206  -3.495 -58.009  1.00 32.76           N  
ATOM    493  CA  SER A  65      61.621  -3.834 -58.119  1.00 32.76           C  
ATOM    494  C   SER A  65      61.824  -5.344 -58.187  1.00 32.76           C  
ATOM    495  CB  SER A  65      62.403  -3.259 -56.938  1.00 32.76           C  
ATOM    496  O   SER A  65      61.185  -6.095 -57.447  1.00 32.76           O  
ATOM    497  OG  SER A  65      61.831  -3.669 -55.708  1.00 32.76           O  
ATOM    498  N   ALA A  66      62.400  -5.834 -59.272  1.00 29.25           N  
ATOM    499  CA  ALA A  66      63.548  -6.735 -59.217  1.00 29.25           C  
ATOM    500  C   ALA A  66      63.593  -7.642 -60.443  1.00 29.25           C  
ATOM    501  CB  ALA A  66      63.506  -7.573 -57.941  1.00 29.25           C  
ATOM    502  O   ALA A  66      62.561  -8.151 -60.885  1.00 29.25           O  
ATOM    503  N   MET A  67      64.679  -7.558 -61.265  1.00 28.84           N  
ATOM    504  CA  MET A  67      65.720  -8.528 -61.592  1.00 28.84           C  
ATOM    505  C   MET A  67      65.960  -8.582 -63.097  1.00 28.84           C  
ATOM    506  CB  MET A  67      65.343  -9.917 -61.072  1.00 28.84           C  
ATOM    507  O   MET A  67      65.012  -8.688 -63.878  1.00 28.84           O  
ATOM    508  CG  MET A  67      65.802 -10.183 -59.648  1.00 28.84           C  
ATOM    509  SD  MET A  67      67.344 -11.174 -59.580  1.00 28.84           S  
ATOM    510  CE  MET A  67      67.374 -11.599 -57.816  1.00 28.84           C  
ATOM    511  N   LEU A  68      67.095  -8.258 -63.533  1.00 31.02           N  
ATOM    512  CA  LEU A  68      68.366  -8.828 -63.967  1.00 31.02           C  
ATOM    513  C   LEU A  68      68.248  -9.417 -65.369  1.00 31.02           C  
ATOM    514  CB  LEU A  68      68.833  -9.906 -62.985  1.00 31.02           C  
ATOM    515  O   LEU A  68      67.300 -10.149 -65.661  1.00 31.02           O  
ATOM    516  CG  LEU A  68      69.518  -9.411 -61.710  1.00 31.02           C  
ATOM    517  CD1 LEU A  68      69.305 -10.406 -60.574  1.00 31.02           C  
ATOM    518  CD2 LEU A  68      71.005  -9.182 -61.956  1.00 31.02           C  
ATOM    519  N   SER A  69      68.995  -8.880 -66.355  1.00 26.95           N  
ATOM    520  CA  SER A  69      69.967  -9.638 -67.136  1.00 26.95           C  
ATOM    521  C   SER A  69      70.178  -9.015 -68.512  1.00 26.95           C  
ATOM    522  CB  SER A  69      69.516 -11.091 -67.289  1.00 26.95           C  
ATOM    523  O   SER A  69      69.213  -8.676 -69.200  1.00 26.95           O  
ATOM    524  OG  SER A  69      70.263 -11.942 -66.437  1.00 26.95           O  
ATOM    525  N   SER A  70      71.346  -8.558 -68.738  1.00 29.89           N  
ATOM    526  CA  SER A  70      72.602  -8.944 -69.372  1.00 29.89           C  
ATOM    527  C   SER A  70      72.404  -9.243 -70.854  1.00 29.89           C  
ATOM    528  CB  SER A  70      73.203 -10.164 -68.673  1.00 29.89           C  
ATOM    529  O   SER A  70      71.457  -9.935 -71.232  1.00 29.89           O  
ATOM    530  OG  SER A  70      74.618 -10.086 -68.652  1.00 29.89           O  
ATOM    531  N   ALA A  71      73.154  -8.467 -71.735  1.00 29.11           N  
ATOM    532  CA  ALA A  71      74.042  -9.128 -72.688  1.00 29.11           C  
ATOM    533  C   ALA A  71      74.482  -8.164 -73.787  1.00 29.11           C  
ATOM    534  CB  ALA A  71      73.355 -10.347 -73.299  1.00 29.11           C  
ATOM    535  O   ALA A  71      73.663  -7.421 -74.333  1.00 29.11           O  
ATOM    536  N   GLU A  72      75.730  -7.645 -73.741  1.00 32.72           N  
ATOM    537  CA  GLU A  72      76.855  -8.056 -74.576  1.00 32.72           C  
ATOM    538  C   GLU A  72      77.196  -6.986 -75.609  1.00 32.72           C  
ATOM    539  CB  GLU A  72      76.550  -9.384 -75.274  1.00 32.72           C  
ATOM    540  O   GLU A  72      76.303  -6.433 -76.255  1.00 32.72           O  
ATOM    541  CG  GLU A  72      76.957 -10.609 -74.469  1.00 32.72           C  
ATOM    542  CD  GLU A  72      77.005 -11.883 -75.298  1.00 32.72           C  
ATOM    543  OE1 GLU A  72      78.074 -12.533 -75.352  1.00 32.72           O  
ATOM    544  OE2 GLU A  72      75.965 -12.234 -75.899  1.00 32.72           O  
ATOM    545  N   SER A  73      78.260  -6.282 -75.446  1.00 32.80           N  
ATOM    546  CA  SER A  73      79.325  -6.351 -76.440  1.00 32.80           C  
ATOM    547  C   SER A  73      80.343  -5.233 -76.239  1.00 32.80           C  
ATOM    548  CB  SER A  73      78.746  -6.275 -77.854  1.00 32.80           C  
ATOM    549  O   SER A  73      79.971  -4.070 -76.074  1.00 32.80           O  
ATOM    550  OG  SER A  73      78.053  -5.054 -78.048  1.00 32.80           O  
ATOM    551  N   SER A  74      81.444  -5.507 -75.506  1.00 36.52           N  
ATOM    552  CA  SER A  74      82.836  -5.778 -75.850  1.00 36.52           C  
ATOM    553  C   SER A  74      83.359  -4.773 -76.870  1.00 36.52           C  
ATOM    554  CB  SER A  74      82.986  -7.198 -76.399  1.00 36.52           C  
ATOM    555  O   SER A  74      82.811  -4.650 -77.967  1.00 36.52           O  
ATOM    556  OG  SER A  74      84.252  -7.369 -77.012  1.00 36.52           O  
ATOM    557  N   LEU A  75      83.997  -3.664 -76.445  1.00 36.88           N  
ATOM    558  CA  LEU A  75      85.220  -3.302 -77.153  1.00 36.88           C  
ATOM    559  C   LEU A  75      85.983  -2.217 -76.400  1.00 36.88           C  
ATOM    560  CB  LEU A  75      84.897  -2.823 -78.571  1.00 36.88           C  
ATOM    561  O   LEU A  75      85.424  -1.165 -76.082  1.00 36.88           O  
ATOM    562  CG  LEU A  75      84.611  -3.913 -79.606  1.00 36.88           C  
ATOM    563  CD1 LEU A  75      83.782  -3.349 -80.755  1.00 36.88           C  
ATOM    564  CD2 LEU A  75      85.914  -4.513 -80.124  1.00 36.88           C  
ATOM    565  N   ASP A  76      86.854  -2.570 -75.542  1.00 32.83           N  
ATOM    566  CA  ASP A  76      88.259  -2.392 -75.188  1.00 32.83           C  
ATOM    567  C   ASP A  76      88.972  -1.500 -76.201  1.00 32.83           C  
ATOM    568  CB  ASP A  76      88.963  -3.747 -75.091  1.00 32.83           C  
ATOM    569  O   ASP A  76      89.057  -1.840 -77.383  1.00 32.83           O  
ATOM    570  CG  ASP A  76      90.085  -3.760 -74.068  1.00 32.83           C  
ATOM    571  OD1 ASP A  76      90.228  -2.780 -73.306  1.00 32.83           O  
ATOM    572  OD2 ASP A  76      90.836  -4.759 -74.026  1.00 32.83           O  
ATOM    573  N   PHE A  77      89.142  -0.155 -76.017  1.00 31.40           N  
ATOM    574  CA  PHE A  77      90.148   0.592 -76.763  1.00 31.40           C  
ATOM    575  C   PHE A  77      91.028   1.405 -75.820  1.00 31.40           C  
ATOM    576  CB  PHE A  77      89.482   1.517 -77.787  1.00 31.40           C  
ATOM    577  O   PHE A  77      90.563   2.364 -75.201  1.00 31.40           O  
ATOM    578  CG  PHE A  77      90.408   1.979 -78.879  1.00 31.40           C  
ATOM    579  CD1 PHE A  77      90.989   3.240 -78.831  1.00 31.40           C  
ATOM    580  CD2 PHE A  77      90.698   1.151 -79.956  1.00 31.40           C  
ATOM    581  CE1 PHE A  77      91.846   3.671 -79.840  1.00 31.40           C  
ATOM    582  CE2 PHE A  77      91.555   1.574 -80.969  1.00 31.40           C  
ATOM    583  CZ  PHE A  77      92.126   2.835 -80.910  1.00 31.40           C  
ATOM    584  N   SER A  78      91.869   0.746 -75.055  1.00 40.34           N  
ATOM    585  CA  SER A  78      93.173   1.131 -74.525  1.00 40.34           C  
ATOM    586  C   SER A  78      94.305   0.500 -75.328  1.00 40.34           C  
ATOM    587  CB  SER A  78      93.294   0.728 -73.054  1.00 40.34           C  
ATOM    588  O   SER A  78      94.321  -0.714 -75.540  1.00 40.34           O  
ATOM    589  OG  SER A  78      93.097   1.848 -72.208  1.00 40.34           O  
ATOM    590  N   GLN A  79      94.954   1.223 -76.320  1.00 38.15           N  
ATOM    591  CA  GLN A  79      96.338   1.043 -76.747  1.00 38.15           C  
ATOM    592  C   GLN A  79      96.917   2.342 -77.299  1.00 38.15           C  
ATOM    593  CB  GLN A  79      96.435  -0.064 -77.798  1.00 38.15           C  
ATOM    594  O   GLN A  79      96.344   2.947 -78.208  1.00 38.15           O  
ATOM    595  CG  GLN A  79      97.614  -1.006 -77.592  1.00 38.15           C  
ATOM    596  CD  GLN A  79      97.718  -2.061 -78.677  1.00 38.15           C  
ATOM    597  NE2 GLN A  79      97.423  -3.307 -78.322  1.00 38.15           N  
ATOM    598  OE1 GLN A  79      98.060  -1.759 -79.824  1.00 38.15           O  
ATOM    599  N   SER A  80      97.666   3.189 -76.558  1.00 33.24           N  
ATOM    600  CA  SER A  80      99.062   3.573 -76.378  1.00 33.24           C  
ATOM    601  C   SER A  80      99.796   3.631 -77.713  1.00 33.24           C  
ATOM    602  CB  SER A  80      99.770   2.596 -75.439  1.00 33.24           C  
ATOM    603  O   SER A  80      99.603   2.767 -78.571  1.00 33.24           O  
ATOM    604  OG  SER A  80      99.132   2.560 -74.174  1.00 33.24           O  
ATOM    605  N   SER A  81     100.265   4.798 -78.054  1.00 39.27           N  
ATOM    606  CA  SER A  81     101.598   5.372 -78.212  1.00 39.27           C  
ATOM    607  C   SER A  81     102.391   4.641 -79.289  1.00 39.27           C  
ATOM    608  CB  SER A  81     102.360   5.328 -76.887  1.00 39.27           C  
ATOM    609  O   SER A  81     102.415   3.409 -79.322  1.00 39.27           O  
ATOM    610  OG  SER A  81     101.702   4.487 -75.955  1.00 39.27           O  
ATOM    611  N   SER A  82     102.633   5.348 -80.428  1.00 35.99           N  
ATOM    612  CA  SER A  82     103.938   5.251 -81.074  1.00 35.99           C  
ATOM    613  C   SER A  82     104.075   6.272 -82.198  1.00 35.99           C  
ATOM    614  CB  SER A  82     104.161   3.842 -81.623  1.00 35.99           C  
ATOM    615  O   SER A  82     103.209   6.362 -83.071  1.00 35.99           O  
ATOM    616  OG  SER A  82     105.545   3.551 -81.714  1.00 35.99           O  
ATOM    617  N   LEU A  83     104.710   7.392 -81.926  1.00 42.10           N  
ATOM    618  CA  LEU A  83     106.013   7.975 -82.226  1.00 42.10           C  
ATOM    619  C   LEU A  83     106.545   7.462 -83.560  1.00 42.10           C  
ATOM    620  CB  LEU A  83     107.012   7.659 -81.110  1.00 42.10           C  
ATOM    621  O   LEU A  83     106.572   6.253 -83.798  1.00 42.10           O  
ATOM    622  CG  LEU A  83     106.765   8.345 -79.765  1.00 42.10           C  
ATOM    623  CD1 LEU A  83     107.786   7.874 -78.735  1.00 42.10           C  
ATOM    624  CD2 LEU A  83     106.814   9.861 -79.920  1.00 42.10           C  
ATOM    625  N   LEU A  84     106.610   8.261 -84.646  1.00 40.13           N  
ATOM    626  CA  LEU A  84     107.854   8.578 -85.339  1.00 40.13           C  
ATOM    627  C   LEU A  84     107.637   8.639 -86.847  1.00 40.13           C  
ATOM    628  CB  LEU A  84     108.931   7.541 -85.008  1.00 40.13           C  
ATOM    629  O   LEU A  84     107.177   7.667 -87.452  1.00 40.13           O  
ATOM    630  CG  LEU A  84     109.610   7.680 -83.645  1.00 40.13           C  
ATOM    631  CD1 LEU A  84     109.519   6.369 -82.871  1.00 40.13           C  
ATOM    632  CD2 LEU A  84     111.064   8.107 -83.813  1.00 40.13           C  
ATOM    633  N   ASN A  85     107.498   9.892 -87.429  1.00 38.40           N  
ATOM    634  CA  ASN A  85     108.262  10.065 -88.661  1.00 38.40           C  
ATOM    635  C   ASN A  85     108.271  11.522 -89.115  1.00 38.40           C  
ATOM    636  CB  ASN A  85     107.705   9.167 -89.768  1.00 38.40           C  
ATOM    637  O   ASN A  85     107.217  12.154 -89.209  1.00 38.40           O  
ATOM    638  CG  ASN A  85     108.740   8.831 -90.823  1.00 38.40           C  
ATOM    639  ND2 ASN A  85     108.394   9.052 -92.085  1.00 38.40           N  
ATOM    640  OD1 ASN A  85     109.842   8.375 -90.506  1.00 38.40           O  
ATOM    641  N   GLY A  86     109.311  12.352 -88.722  1.00 38.24           N  
ATOM    642  CA  GLY A  86     110.448  12.965 -89.391  1.00 38.24           C  
ATOM    643  C   GLY A  86     110.064  13.715 -90.653  1.00 38.24           C  
ATOM    644  O   GLY A  86     109.258  13.229 -91.449  1.00 38.24           O  
ATOM    645  N   GLY A  87     110.066  15.044 -90.633  1.00 39.36           N  
ATOM    646  CA  GLY A  87     110.868  15.805 -91.578  1.00 39.36           C  
ATOM    647  C   GLY A  87     110.075  16.871 -92.311  1.00 39.36           C  
ATOM    648  O   GLY A  87     108.941  16.630 -92.731  1.00 39.36           O  
ATOM    649  N   SER A  88     110.160  18.172 -91.907  1.00 42.41           N  
ATOM    650  CA  SER A  88     110.592  19.333 -92.678  1.00 42.41           C  
ATOM    651  C   SER A  88     109.404  20.056 -93.302  1.00 42.41           C  
ATOM    652  CB  SER A  88     111.576  18.915 -93.772  1.00 42.41           C  
ATOM    653  O   SER A  88     108.566  19.433 -93.957  1.00 42.41           O  
ATOM    654  OG  SER A  88     112.370  17.821 -93.343  1.00 42.41           O  
ATOM    655  N   GLY A  89     108.904  21.121 -92.708  1.00 36.25           N  
ATOM    656  CA  GLY A  89     108.655  22.377 -93.399  1.00 36.25           C  
ATOM    657  C   GLY A  89     107.206  22.818 -93.330  1.00 36.25           C  
ATOM    658  O   GLY A  89     106.295  21.989 -93.392  1.00 36.25           O  
ATOM    659  N   PRO A  90     106.879  24.090 -93.138  1.00 52.29           N  
ATOM    660  CA  PRO A  90     106.309  25.248 -92.446  1.00 52.29           C  
ATOM    661  C   PRO A  90     104.890  25.571 -92.906  1.00 52.29           C  
ATOM    662  CB  PRO A  90     107.272  26.383 -92.806  1.00 52.29           C  
ATOM    663  O   PRO A  90     104.495  25.195 -94.013  1.00 52.29           O  
ATOM    664  CG  PRO A  90     107.709  26.083 -94.204  1.00 52.29           C  
ATOM    665  CD  PRO A  90     107.132  24.758 -94.610  1.00 52.29           C  
ATOM    666  N   GLY A  91     103.907  25.428 -91.913  1.00 52.33           N  
ATOM    667  CA  GLY A  91     103.092  26.629 -91.822  1.00 52.33           C  
ATOM    668  C   GLY A  91     101.734  26.481 -92.482  1.00 52.33           C  
ATOM    669  O   GLY A  91     101.628  25.921 -93.576  1.00 52.33           O  
ATOM    670  N   GLY A  92     100.790  25.944 -91.603  1.00 50.15           N  
ATOM    671  CA  GLY A  92      99.529  26.668 -91.571  1.00 50.15           C  
ATOM    672  C   GLY A  92      98.325  25.781 -91.826  1.00 50.15           C  
ATOM    673  O   GLY A  92      97.241  26.273 -92.147  1.00 50.15           O  
ATOM    674  N   ASP A  93      98.366  24.476 -91.298  1.00 53.78           N  
ATOM    675  CA  ASP A  93      97.081  23.786 -91.349  1.00 53.78           C  
ATOM    676  C   ASP A  93      96.858  22.945 -90.094  1.00 53.78           C  
ATOM    677  CB  ASP A  93      96.995  22.902 -92.596  1.00 53.78           C  
ATOM    678  O   ASP A  93      95.887  22.191 -90.010  1.00 53.78           O  
ATOM    679  CG  ASP A  93      97.206  23.674 -93.886  1.00 53.78           C  
ATOM    680  OD1 ASP A  93      96.872  24.878 -93.938  1.00 53.78           O  
ATOM    681  OD2 ASP A  93      97.707  23.073 -94.861  1.00 53.78           O  
ATOM    682  N   TYR A  94      97.440  23.112 -88.837  1.00 52.20           N  
ATOM    683  CA  TYR A  94      97.278  22.507 -87.519  1.00 52.20           C  
ATOM    684  C   TYR A  94      96.475  23.417 -86.597  1.00 52.20           C  
ATOM    685  CB  TYR A  94      98.644  22.205 -86.895  1.00 52.20           C  
ATOM    686  O   TYR A  94      95.845  22.948 -85.647  1.00 52.20           O  
ATOM    687  CG  TYR A  94      99.381  21.071 -87.566  1.00 52.20           C  
ATOM    688  CD1 TYR A  94      99.107  19.746 -87.237  1.00 52.20           C  
ATOM    689  CD2 TYR A  94     100.352  21.323 -88.529  1.00 52.20           C  
ATOM    690  CE1 TYR A  94      99.784  18.698 -87.851  1.00 52.20           C  
ATOM    691  CE2 TYR A  94     101.036  20.283 -89.150  1.00 52.20           C  
ATOM    692  OH  TYR A  94     101.419  17.942 -89.417  1.00 52.20           O  
ATOM    693  CZ  TYR A  94     100.745  18.976 -88.805  1.00 52.20           C  
ATOM    694  N   LYS A  95      96.183  24.626 -86.953  1.00 56.85           N  
ATOM    695  CA  LYS A  95      95.413  25.585 -86.166  1.00 56.85           C  
ATOM    696  C   LYS A  95      93.921  25.471 -86.467  1.00 56.85           C  
ATOM    697  CB  LYS A  95      95.895  27.011 -86.436  1.00 56.85           C  
ATOM    698  O   LYS A  95      93.089  25.601 -85.566  1.00 56.85           O  
ATOM    699  CG  LYS A  95      96.990  27.484 -85.491  1.00 56.85           C  
ATOM    700  CD  LYS A  95      97.387  28.927 -85.774  1.00 56.85           C  
ATOM    701  CE  LYS A  95      98.534  29.378 -84.879  1.00 56.85           C  
ATOM    702  NZ  LYS A  95      98.833  30.831 -85.051  1.00 56.85           N  
ATOM    703  N   LEU A  96      93.575  24.930 -87.649  1.00 57.18           N  
ATOM    704  CA  LEU A  96      92.173  24.808 -88.031  1.00 57.18           C  
ATOM    705  C   LEU A  96      91.619  23.443 -87.636  1.00 57.18           C  
ATOM    706  CB  LEU A  96      92.006  25.024 -89.537  1.00 57.18           C  
ATOM    707  O   LEU A  96      90.448  23.327 -87.268  1.00 57.18           O  
ATOM    708  CG  LEU A  96      91.417  26.367 -89.969  1.00 57.18           C  
ATOM    709  CD1 LEU A  96      92.531  27.382 -90.209  1.00 57.18           C  
ATOM    710  CD2 LEU A  96      90.561  26.199 -91.220  1.00 57.18           C  
ATOM    711  N   SER A  97      92.427  22.329 -87.577  1.00 59.08           N  
ATOM    712  CA  SER A  97      92.069  20.988 -87.126  1.00 59.08           C  
ATOM    713  C   SER A  97      92.104  20.890 -85.604  1.00 59.08           C  
ATOM    714  CB  SER A  97      93.012  19.948 -87.734  1.00 59.08           C  
ATOM    715  O   SER A  97      91.249  20.239 -85.000  1.00 59.08           O  
ATOM    716  OG  SER A  97      92.778  19.811 -89.125  1.00 59.08           O  
ATOM    717  N   ARG A  98      92.872  21.554 -84.771  1.00 62.34           N  
ATOM    718  CA  ARG A  98      92.884  21.742 -83.324  1.00 62.34           C  
ATOM    719  C   ARG A  98      91.756  22.668 -82.883  1.00 62.34           C  
ATOM    720  CB  ARG A  98      94.232  22.303 -82.866  1.00 62.34           C  
ATOM    721  O   ARG A  98      91.167  22.474 -81.818  1.00 62.34           O  
ATOM    722  CG  ARG A  98      95.256  21.236 -82.511  1.00 62.34           C  
ATOM    723  CD  ARG A  98      96.505  21.839 -81.885  1.00 62.34           C  
ATOM    724  NE  ARG A  98      97.270  20.842 -81.141  1.00 62.34           N  
ATOM    725  NH1 ARG A  98      99.262  22.009 -81.221  1.00 62.34           N  
ATOM    726  NH2 ARG A  98      99.159  19.979 -80.161  1.00 62.34           N  
ATOM    727  CZ  ARG A  98      98.562  20.946 -80.843  1.00 62.34           C  
ATOM    728  N   SER A  99      91.518  23.599 -83.786  1.00 66.93           N  
ATOM    729  CA  SER A  99      90.423  24.518 -83.491  1.00 66.93           C  
ATOM    730  C   SER A  99      89.069  23.857 -83.727  1.00 66.93           C  
ATOM    731  CB  SER A  99      90.538  25.781 -84.345  1.00 66.93           C  
ATOM    732  O   SER A  99      88.120  24.088 -82.974  1.00 66.93           O  
ATOM    733  OG  SER A  99      90.410  25.472 -85.722  1.00 66.93           O  
ATOM    734  N   ASN A 100      88.940  23.016 -84.688  1.00 72.97           N  
ATOM    735  CA  ASN A 100      87.749  22.223 -84.973  1.00 72.97           C  
ATOM    736  C   ASN A 100      87.574  21.091 -83.965  1.00 72.97           C  
ATOM    737  CB  ASN A 100      87.804  21.664 -86.396  1.00 72.97           C  
ATOM    738  O   ASN A 100      86.463  20.835 -83.499  1.00 72.97           O  
ATOM    739  CG  ASN A 100      86.453  21.186 -86.889  1.00 72.97           C  
ATOM    740  ND2 ASN A 100      86.458  20.371 -87.936  1.00 72.97           N  
ATOM    741  OD1 ASN A 100      85.412  21.548 -86.333  1.00 72.97           O  
ATOM    742  N   GLU A 101      88.515  20.372 -83.444  1.00 76.49           N  
ATOM    743  CA  GLU A 101      88.543  19.375 -82.379  1.00 76.49           C  
ATOM    744  C   GLU A 101      88.301  20.016 -81.016  1.00 76.49           C  
ATOM    745  CB  GLU A 101      89.878  18.626 -82.379  1.00 76.49           C  
ATOM    746  O   GLU A 101      87.572  19.468 -80.186  1.00 76.49           O  
ATOM    747  CG  GLU A 101      89.935  17.470 -81.390  1.00 76.49           C  
ATOM    748  CD  GLU A 101      91.202  16.638 -81.511  1.00 76.49           C  
ATOM    749  OE1 GLU A 101      91.311  15.595 -80.827  1.00 76.49           O  
ATOM    750  OE2 GLU A 101      92.093  17.033 -82.295  1.00 76.49           O  
ATOM    751  N   LYS A 102      88.794  21.140 -80.847  1.00 79.41           N  
ATOM    752  CA  LYS A 102      88.547  21.932 -79.645  1.00 79.41           C  
ATOM    753  C   LYS A 102      87.096  22.399 -79.582  1.00 79.41           C  
ATOM    754  CB  LYS A 102      89.488  23.136 -79.593  1.00 79.41           C  
ATOM    755  O   LYS A 102      86.482  22.392 -78.513  1.00 79.41           O  
ATOM    756  CG  LYS A 102      89.486  23.867 -78.258  1.00 79.41           C  
ATOM    757  CD  LYS A 102      90.456  25.041 -78.262  1.00 79.41           C  
ATOM    758  CE  LYS A 102      90.348  25.861 -76.983  1.00 79.41           C  
ATOM    759  NZ  LYS A 102      91.284  27.025 -76.991  1.00 79.41           N  
ATOM    760  N   GLU A 103      86.459  22.749 -80.647  1.00 80.54           N  
ATOM    761  CA  GLU A 103      85.055  23.140 -80.741  1.00 80.54           C  
ATOM    762  C   GLU A 103      84.133  21.941 -80.537  1.00 80.54           C  
ATOM    763  CB  GLU A 103      84.770  23.800 -82.092  1.00 80.54           C  
ATOM    764  O   GLU A 103      83.095  22.054 -79.883  1.00 80.54           O  
ATOM    765  CG  GLU A 103      83.423  24.507 -82.159  1.00 80.54           C  
ATOM    766  CD  GLU A 103      83.183  25.216 -83.482  1.00 80.54           C  
ATOM    767  OE1 GLU A 103      82.087  25.790 -83.673  1.00 80.54           O  
ATOM    768  OE2 GLU A 103      84.098  25.197 -84.335  1.00 80.54           O  
ATOM    769  N   GLN A 104      84.451  20.772 -81.055  1.00 79.54           N  
ATOM    770  CA  GLN A 104      83.709  19.536 -80.828  1.00 79.54           C  
ATOM    771  C   GLN A 104      83.834  19.079 -79.377  1.00 79.54           C  
ATOM    772  CB  GLN A 104      84.199  18.435 -81.769  1.00 79.54           C  
ATOM    773  O   GLN A 104      82.853  18.641 -78.772  1.00 79.54           O  
ATOM    774  CG  GLN A 104      83.771  18.630 -83.218  1.00 79.54           C  
ATOM    775  CD  GLN A 104      84.286  17.535 -84.134  1.00 79.54           C  
ATOM    776  NE2 GLN A 104      83.949  17.627 -85.416  1.00 79.54           N  
ATOM    777  OE1 GLN A 104      84.981  16.614 -83.693  1.00 79.54           O  
ATOM    778  N   LEU A 105      84.965  19.200 -78.733  1.00 82.33           N  
ATOM    779  CA  LEU A 105      85.183  18.879 -77.327  1.00 82.33           C  
ATOM    780  C   LEU A 105      84.503  19.902 -76.424  1.00 82.33           C  
ATOM    781  CB  LEU A 105      86.681  18.823 -77.016  1.00 82.33           C  
ATOM    782  O   LEU A 105      83.983  19.551 -75.362  1.00 82.33           O  
ATOM    783  CG  LEU A 105      87.432  17.587 -77.515  1.00 82.33           C  
ATOM    784  CD1 LEU A 105      88.922  17.716 -77.218  1.00 82.33           C  
ATOM    785  CD2 LEU A 105      86.862  16.323 -76.879  1.00 82.33           C  
ATOM    786  N   GLN A 106      84.450  21.149 -76.907  1.00 83.72           N  
ATOM    787  CA  GLN A 106      83.696  22.175 -76.195  1.00 83.72           C  
ATOM    788  C   GLN A 106      82.195  21.913 -76.278  1.00 83.72           C  
ATOM    789  CB  GLN A 106      84.018  23.563 -76.752  1.00 83.72           C  
ATOM    790  O   GLN A 106      81.474  22.084 -75.293  1.00 83.72           O  
ATOM    791  CG  GLN A 106      83.536  24.707 -75.871  1.00 83.72           C  
ATOM    792  CD  GLN A 106      84.062  26.057 -76.320  1.00 83.72           C  
ATOM    793  NE2 GLN A 106      83.723  27.103 -75.575  1.00 83.72           N  
ATOM    794  OE1 GLN A 106      84.769  26.158 -77.328  1.00 83.72           O  
ATOM    795  N   GLY A 107      81.689  21.458 -77.411  1.00 85.26           N  
ATOM    796  CA  GLY A 107      80.301  21.058 -77.580  1.00 85.26           C  
ATOM    797  C   GLY A 107      79.919  19.859 -76.733  1.00 85.26           C  
ATOM    798  O   GLY A 107      78.843  19.834 -76.131  1.00 85.26           O  
ATOM    799  N   LEU A 108      80.769  18.923 -76.666  1.00 85.89           N  
ATOM    800  CA  LEU A 108      80.563  17.755 -75.816  1.00 85.89           C  
ATOM    801  C   LEU A 108      80.644  18.135 -74.341  1.00 85.89           C  
ATOM    802  CB  LEU A 108      81.597  16.672 -76.134  1.00 85.89           C  
ATOM    803  O   LEU A 108      79.830  17.682 -73.534  1.00 85.89           O  
ATOM    804  CG  LEU A 108      81.379  15.885 -77.427  1.00 85.89           C  
ATOM    805  CD1 LEU A 108      82.579  14.987 -77.710  1.00 85.89           C  
ATOM    806  CD2 LEU A 108      80.097  15.063 -77.343  1.00 85.89           C  
ATOM    807  N   ASN A 109      81.552  18.914 -73.991  1.00 87.67           N  
ATOM    808  CA  ASN A 109      81.692  19.426 -72.632  1.00 87.67           C  
ATOM    809  C   ASN A 109      80.485  20.265 -72.222  1.00 87.67           C  
ATOM    810  CB  ASN A 109      82.978  20.243 -72.495  1.00 87.67           C  
ATOM    811  O   ASN A 109      80.010  20.166 -71.089  1.00 87.67           O  
ATOM    812  CG  ASN A 109      83.472  20.320 -71.064  1.00 87.67           C  
ATOM    813  ND2 ASN A 109      84.788  20.312 -70.890  1.00 87.67           N  
ATOM    814  OD1 ASN A 109      82.677  20.385 -70.123  1.00 87.67           O  
ATOM    815  N   ASP A 110      79.986  21.075 -73.080  1.00 88.26           N  
ATOM    816  CA  ASP A 110      78.773  21.843 -72.817  1.00 88.26           C  
ATOM    817  C   ASP A 110      77.565  20.923 -72.654  1.00 88.26           C  
ATOM    818  CB  ASP A 110      78.520  22.848 -73.943  1.00 88.26           C  
ATOM    819  O   ASP A 110      76.710  21.158 -71.797  1.00 88.26           O  
ATOM    820  CG  ASP A 110      79.477  24.027 -73.911  1.00 88.26           C  
ATOM    821  OD1 ASP A 110      80.080  24.294 -72.849  1.00 88.26           O  
ATOM    822  OD2 ASP A 110      79.627  24.696 -74.956  1.00 88.26           O  
ATOM    823  N   ARG A 111      77.464  19.883 -73.399  1.00 89.85           N  
ATOM    824  CA  ARG A 111      76.404  18.889 -73.260  1.00 89.85           C  
ATOM    825  C   ARG A 111      76.562  18.098 -71.966  1.00 89.85           C  
ATOM    826  CB  ARG A 111      76.398  17.938 -74.458  1.00 89.85           C  
ATOM    827  O   ARG A 111      75.575  17.807 -71.287  1.00 89.85           O  
ATOM    828  CG  ARG A 111      75.934  18.583 -75.755  1.00 89.85           C  
ATOM    829  CD  ARG A 111      75.941  17.593 -76.911  1.00 89.85           C  
ATOM    830  NE  ARG A 111      75.690  18.254 -78.188  1.00 89.85           N  
ATOM    831  NH1 ARG A 111      75.524  16.298 -79.405  1.00 89.85           N  
ATOM    832  NH2 ARG A 111      75.277  18.325 -80.447  1.00 89.85           N  
ATOM    833  CZ  ARG A 111      75.498  17.624 -79.344  1.00 89.85           C  
ATOM    834  N   PHE A 112      77.887  17.751 -71.575  1.00 90.08           N  
ATOM    835  CA  PHE A 112      78.168  17.104 -70.299  1.00 90.08           C  
ATOM    836  C   PHE A 112      77.833  18.032 -69.136  1.00 90.08           C  
ATOM    837  CB  PHE A 112      79.636  16.676 -70.223  1.00 90.08           C  
ATOM    838  O   PHE A 112      77.274  17.595 -68.128  1.00 90.08           O  
ATOM    839  CG  PHE A 112      79.918  15.353 -70.883  1.00 90.08           C  
ATOM    840  CD1 PHE A 112      79.195  14.219 -70.533  1.00 90.08           C  
ATOM    841  CD2 PHE A 112      80.906  15.244 -71.853  1.00 90.08           C  
ATOM    842  CE1 PHE A 112      79.454  12.993 -71.143  1.00 90.08           C  
ATOM    843  CE2 PHE A 112      81.169  14.023 -72.466  1.00 90.08           C  
ATOM    844  CZ  PHE A 112      80.443  12.898 -72.109  1.00 90.08           C  
ATOM    845  N   ALA A 113      78.189  19.212 -69.244  1.00 90.61           N  
ATOM    846  CA  ALA A 113      77.836  20.209 -68.236  1.00 90.61           C  
ATOM    847  C   ALA A 113      76.322  20.334 -68.094  1.00 90.61           C  
ATOM    848  CB  ALA A 113      78.447  21.563 -68.590  1.00 90.61           C  
ATOM    849  O   ALA A 113      75.805  20.461 -66.982  1.00 90.61           O  
ATOM    850  N   GLY A 114      75.608  20.227 -69.251  1.00 92.81           N  
ATOM    851  CA  GLY A 114      74.155  20.208 -69.204  1.00 92.81           C  
ATOM    852  C   GLY A 114      73.595  18.968 -68.532  1.00 92.81           C  
ATOM    853  O   GLY A 114      72.641  19.053 -67.757  1.00 92.81           O  
ATOM    854  N   TYR A 115      74.235  17.816 -68.807  1.00 94.57           N  
ATOM    855  CA  TYR A 115      73.814  16.569 -68.179  1.00 94.57           C  
ATOM    856  C   TYR A 115      74.097  16.589 -66.682  1.00 94.57           C  
ATOM    857  CB  TYR A 115      74.522  15.375 -68.828  1.00 94.57           C  
ATOM    858  O   TYR A 115      73.268  16.148 -65.881  1.00 94.57           O  
ATOM    859  CG  TYR A 115      73.878  14.912 -70.111  1.00 94.57           C  
ATOM    860  CD1 TYR A 115      72.555  14.475 -70.132  1.00 94.57           C  
ATOM    861  CD2 TYR A 115      74.591  14.908 -71.306  1.00 94.57           C  
ATOM    862  CE1 TYR A 115      71.958  14.045 -71.312  1.00 94.57           C  
ATOM    863  CE2 TYR A 115      74.003  14.480 -72.492  1.00 94.57           C  
ATOM    864  OH  TYR A 115      72.103  13.627 -73.657  1.00 94.57           O  
ATOM    865  CZ  TYR A 115      72.689  14.052 -72.485  1.00 94.57           C  
ATOM    866  N   ILE A 116      75.202  17.152 -66.228  1.00 91.90           N  
ATOM    867  CA  ILE A 116      75.566  17.264 -64.820  1.00 91.90           C  
ATOM    868  C   ILE A 116      74.586  18.191 -64.105  1.00 91.90           C  
ATOM    869  CB  ILE A 116      77.013  17.780 -64.649  1.00 91.90           C  
ATOM    870  O   ILE A 116      74.146  17.899 -62.990  1.00 91.90           O  
ATOM    871  CG1 ILE A 116      78.014  16.743 -65.171  1.00 91.90           C  
ATOM    872  CG2 ILE A 116      77.295  18.124 -63.184  1.00 91.90           C  
ATOM    873  CD1 ILE A 116      79.464  17.209 -65.133  1.00 91.90           C  
ATOM    874  N   GLU A 117      74.246  19.277 -64.798  1.00 93.57           N  
ATOM    875  CA  GLU A 117      73.258  20.190 -64.232  1.00 93.57           C  
ATOM    876  C   GLU A 117      71.891  19.522 -64.116  1.00 93.57           C  
ATOM    877  CB  GLU A 117      73.153  21.461 -65.080  1.00 93.57           C  
ATOM    878  O   GLU A 117      71.193  19.695 -63.115  1.00 93.57           O  
ATOM    879  CG  GLU A 117      74.219  22.500 -64.765  1.00 93.57           C  
ATOM    880  CD  GLU A 117      74.180  23.701 -65.697  1.00 93.57           C  
ATOM    881  OE1 GLU A 117      75.137  24.508 -65.687  1.00 93.57           O  
ATOM    882  OE2 GLU A 117      73.183  23.836 -66.442  1.00 93.57           O  
ATOM    883  N   LYS A 118      71.619  18.695 -65.140  1.00 94.55           N  
ATOM    884  CA  LYS A 118      70.363  17.950 -65.117  1.00 94.55           C  
ATOM    885  C   LYS A 118      70.366  16.902 -64.008  1.00 94.55           C  
ATOM    886  CB  LYS A 118      70.109  17.283 -66.469  1.00 94.55           C  
ATOM    887  O   LYS A 118      69.371  16.738 -63.299  1.00 94.55           O  
ATOM    888  CG  LYS A 118      68.789  16.531 -66.550  1.00 94.55           C  
ATOM    889  CD  LYS A 118      67.600  17.478 -66.460  1.00 94.55           C  
ATOM    890  CE  LYS A 118      66.279  16.735 -66.607  1.00 94.55           C  
ATOM    891  NZ  LYS A 118      65.113  17.667 -66.584  1.00 94.55           N  
ATOM    892  N   VAL A 119      71.372  16.225 -63.777  1.00 95.85           N  
ATOM    893  CA  VAL A 119      71.501  15.239 -62.709  1.00 95.85           C  
ATOM    894  C   VAL A 119      71.405  15.932 -61.352  1.00 95.85           C  
ATOM    895  CB  VAL A 119      72.830  14.457 -62.816  1.00 95.85           C  
ATOM    896  O   VAL A 119      70.722  15.445 -60.447  1.00 95.85           O  
ATOM    897  CG1 VAL A 119      73.063  13.615 -61.563  1.00 95.85           C  
ATOM    898  CG2 VAL A 119      72.831  13.576 -64.064  1.00 95.85           C  
ATOM    899  N   HIS A 120      72.073  17.082 -61.211  1.00 94.16           N  
ATOM    900  CA  HIS A 120      71.966  17.830 -59.963  1.00 94.16           C  
ATOM    901  C   HIS A 120      70.536  18.307 -59.727  1.00 94.16           C  
ATOM    902  CB  HIS A 120      72.923  19.024 -59.970  1.00 94.16           C  
ATOM    903  O   HIS A 120      70.030  18.233 -58.605  1.00 94.16           O  
ATOM    904  CG  HIS A 120      74.334  18.663 -59.633  1.00 94.16           C  
ATOM    905  CD2 HIS A 120      75.468  18.726 -60.370  1.00 94.16           C  
ATOM    906  ND1 HIS A 120      74.702  18.164 -58.402  1.00 94.16           N  
ATOM    907  CE1 HIS A 120      76.005  17.937 -58.396  1.00 94.16           C  
ATOM    908  NE2 HIS A 120      76.493  18.270 -59.579  1.00 94.16           N  
ATOM    909  N   TYR A 121      69.978  18.754 -60.853  1.00 96.05           N  
ATOM    910  CA  TYR A 121      68.586  19.180 -60.770  1.00 96.05           C  
ATOM    911  C   TYR A 121      67.681  18.014 -60.390  1.00 96.05           C  
ATOM    912  CB  TYR A 121      68.127  19.785 -62.100  1.00 96.05           C  
ATOM    913  O   TYR A 121      66.820  18.146 -59.518  1.00 96.05           O  
ATOM    914  CG  TYR A 121      66.678  20.206 -62.108  1.00 96.05           C  
ATOM    915  CD1 TYR A 121      65.707  19.421 -62.727  1.00 96.05           C  
ATOM    916  CD2 TYR A 121      66.276  21.389 -61.498  1.00 96.05           C  
ATOM    917  CE1 TYR A 121      64.371  19.806 -62.739  1.00 96.05           C  
ATOM    918  CE2 TYR A 121      64.942  21.784 -61.503  1.00 96.05           C  
ATOM    919  OH  TYR A 121      62.677  21.373 -62.133  1.00 96.05           O  
ATOM    920  CZ  TYR A 121      63.998  20.987 -62.124  1.00 96.05           C  
ATOM    921  N   LEU A 122      67.843  16.893 -60.970  1.00 95.30           N  
ATOM    922  CA  LEU A 122      67.045  15.713 -60.655  1.00 95.30           C  
ATOM    923  C   LEU A 122      67.353  15.209 -59.249  1.00 95.30           C  
ATOM    924  CB  LEU A 122      67.304  14.602 -61.676  1.00 95.30           C  
ATOM    925  O   LEU A 122      66.449  14.785 -58.525  1.00 95.30           O  
ATOM    926  CG  LEU A 122      66.698  14.803 -63.065  1.00 95.30           C  
ATOM    927  CD1 LEU A 122      67.177  13.710 -64.016  1.00 95.30           C  
ATOM    928  CD2 LEU A 122      65.175  14.821 -62.987  1.00 95.30           C  
ATOM    929  N   GLU A 123      68.577  15.249 -58.840  1.00 95.07           N  
ATOM    930  CA  GLU A 123      68.947  14.866 -57.480  1.00 95.07           C  
ATOM    931  C   GLU A 123      68.292  15.783 -56.451  1.00 95.07           C  
ATOM    932  CB  GLU A 123      70.469  14.888 -57.311  1.00 95.07           C  
ATOM    933  O   GLU A 123      67.817  15.320 -55.412  1.00 95.07           O  
ATOM    934  CG  GLU A 123      71.175  13.698 -57.944  1.00 95.07           C  
ATOM    935  CD  GLU A 123      72.690  13.780 -57.849  1.00 95.07           C  
ATOM    936  OE1 GLU A 123      73.374  12.792 -58.199  1.00 95.07           O  
ATOM    937  OE2 GLU A 123      73.197  14.840 -57.420  1.00 95.07           O  
ATOM    938  N   GLN A 124      68.353  17.023 -56.817  1.00 96.26           N  
ATOM    939  CA  GLN A 124      67.701  17.984 -55.933  1.00 96.26           C  
ATOM    940  C   GLN A 124      66.194  17.747 -55.879  1.00 96.26           C  
ATOM    941  CB  GLN A 124      67.991  19.415 -56.386  1.00 96.26           C  
ATOM    942  O   GLN A 124      65.593  17.783 -54.804  1.00 96.26           O  
ATOM    943  CG  GLN A 124      67.466  20.481 -55.434  1.00 96.26           C  
ATOM    944  CD  GLN A 124      67.915  21.879 -55.812  1.00 96.26           C  
ATOM    945  NE2 GLN A 124      67.688  22.837 -54.920  1.00 96.26           N  
ATOM    946  OE1 GLN A 124      68.462  22.098 -56.898  1.00 96.26           O  
ATOM    947  N   GLN A 125      65.617  17.482 -57.036  1.00 95.66           N  
ATOM    948  CA  GLN A 125      64.191  17.179 -57.089  1.00 95.66           C  
ATOM    949  C   GLN A 125      63.878  15.879 -56.353  1.00 95.66           C  
ATOM    950  CB  GLN A 125      63.714  17.090 -58.539  1.00 95.66           C  
ATOM    951  O   GLN A 125      62.873  15.787 -55.644  1.00 95.66           O  
ATOM    952  CG  GLN A 125      63.496  18.445 -59.199  1.00 95.66           C  
ATOM    953  CD  GLN A 125      62.776  18.340 -60.530  1.00 95.66           C  
ATOM    954  NE2 GLN A 125      62.285  19.469 -61.029  1.00 95.66           N  
ATOM    955  OE1 GLN A 125      62.663  17.253 -61.106  1.00 95.66           O  
ATOM    956  N   ASN A 126      64.656  14.902 -56.504  1.00 95.21           N  
ATOM    957  CA  ASN A 126      64.474  13.643 -55.789  1.00 95.21           C  
ATOM    958  C   ASN A 126      64.600  13.832 -54.280  1.00 95.21           C  
ATOM    959  CB  ASN A 126      65.477  12.597 -56.279  1.00 95.21           C  
ATOM    960  O   ASN A 126      63.849  13.231 -53.510  1.00 95.21           O  
ATOM    961  CG  ASN A 126      65.027  11.908 -57.552  1.00 95.21           C  
ATOM    962  ND2 ASN A 126      65.947  11.207 -58.204  1.00 95.21           N  
ATOM    963  OD1 ASN A 126      63.862  12.005 -57.947  1.00 95.21           O  
ATOM    964  N   LYS A 127      65.566  14.647 -53.899  1.00 96.79           N  
ATOM    965  CA  LYS A 127      65.707  14.952 -52.478  1.00 96.79           C  
ATOM    966  C   LYS A 127      64.464  15.657 -51.941  1.00 96.79           C  
ATOM    967  CB  LYS A 127      66.945  15.817 -52.235  1.00 96.79           C  
ATOM    968  O   LYS A 127      64.006  15.362 -50.835  1.00 96.79           O  
ATOM    969  CG  LYS A 127      67.386  15.872 -50.780  1.00 96.79           C  
ATOM    970  CD  LYS A 127      68.685  16.651 -50.619  1.00 96.79           C  
ATOM    971  CE  LYS A 127      69.100  16.752 -49.157  1.00 96.79           C  
ATOM    972  NZ  LYS A 127      70.413  17.446 -49.000  1.00 96.79           N  
ATOM    973  N   GLU A 128      63.962  16.551 -52.707  1.00 96.54           N  
ATOM    974  CA  GLU A 128      62.746  17.253 -52.307  1.00 96.54           C  
ATOM    975  C   GLU A 128      61.559  16.297 -52.227  1.00 96.54           C  
ATOM    976  CB  GLU A 128      62.439  18.394 -53.280  1.00 96.54           C  
ATOM    977  O   GLU A 128      60.763  16.365 -51.288  1.00 96.54           O  
ATOM    978  CG  GLU A 128      61.371  19.356 -52.782  1.00 96.54           C  
ATOM    979  CD  GLU A 128      61.212  20.585 -53.663  1.00 96.54           C  
ATOM    980  OE1 GLU A 128      60.394  21.471 -53.328  1.00 96.54           O  
ATOM    981  OE2 GLU A 128      61.912  20.662 -54.698  1.00 96.54           O  
ATOM    982  N   ILE A 129      61.412  15.452 -53.193  1.00 96.05           N  
ATOM    983  CA  ILE A 129      60.310  14.497 -53.206  1.00 96.05           C  
ATOM    984  C   ILE A 129      60.454  13.526 -52.036  1.00 96.05           C  
ATOM    985  CB  ILE A 129      60.250  13.722 -54.541  1.00 96.05           C  
ATOM    986  O   ILE A 129      59.471  13.199 -51.368  1.00 96.05           O  
ATOM    987  CG1 ILE A 129      59.843  14.658 -55.685  1.00 96.05           C  
ATOM    988  CG2 ILE A 129      59.286  12.536 -54.435  1.00 96.05           C  
ATOM    989  CD1 ILE A 129      59.945  14.028 -57.067  1.00 96.05           C  
ATOM    990  N   GLU A 130      61.660  13.071 -51.725  1.00 95.66           N  
ATOM    991  CA  GLU A 130      61.904  12.201 -50.579  1.00 95.66           C  
ATOM    992  C   GLU A 130      61.536  12.895 -49.271  1.00 95.66           C  
ATOM    993  CB  GLU A 130      63.368  11.755 -50.543  1.00 95.66           C  
ATOM    994  O   GLU A 130      60.954  12.278 -48.376  1.00 95.66           O  
ATOM    995  CG  GLU A 130      63.711  10.688 -51.573  1.00 95.66           C  
ATOM    996  CD  GLU A 130      65.198  10.381 -51.646  1.00 95.66           C  
ATOM    997  OE1 GLU A 130      65.611   9.581 -52.516  1.00 95.66           O  
ATOM    998  OE2 GLU A 130      65.957  10.944 -50.826  1.00 95.66           O  
ATOM    999  N   ALA A 131      61.831  14.167 -49.158  1.00 96.02           N  
ATOM   1000  CA  ALA A 131      61.465  14.933 -47.970  1.00 96.02           C  
ATOM   1001  C   ALA A 131      59.950  15.076 -47.855  1.00 96.02           C  
ATOM   1002  CB  ALA A 131      62.125  16.310 -48.000  1.00 96.02           C  
ATOM   1003  O   ALA A 131      59.392  14.972 -46.760  1.00 96.02           O  
ATOM   1004  N   GLU A 132      59.313  15.272 -49.002  1.00 95.75           N  
ATOM   1005  CA  GLU A 132      57.858  15.385 -49.010  1.00 95.75           C  
ATOM   1006  C   GLU A 132      57.200  14.066 -48.616  1.00 95.75           C  
ATOM   1007  CB  GLU A 132      57.361  15.830 -50.388  1.00 95.75           C  
ATOM   1008  O   GLU A 132      56.228  14.053 -47.858  1.00 95.75           O  
ATOM   1009  CG  GLU A 132      55.887  16.210 -50.416  1.00 95.75           C  
ATOM   1010  CD  GLU A 132      55.446  16.803 -51.745  1.00 95.75           C  
ATOM   1011  OE1 GLU A 132      54.269  17.212 -51.866  1.00 95.75           O  
ATOM   1012  OE2 GLU A 132      56.285  16.858 -52.672  1.00 95.75           O  
ATOM   1013  N   ILE A 133      57.747  12.942 -49.068  1.00 95.32           N  
ATOM   1014  CA  ILE A 133      57.214  11.629 -48.721  1.00 95.32           C  
ATOM   1015  C   ILE A 133      57.375  11.387 -47.222  1.00 95.32           C  
ATOM   1016  CB  ILE A 133      57.910  10.506 -49.523  1.00 95.32           C  
ATOM   1017  O   ILE A 133      56.447  10.914 -46.560  1.00 95.32           O  
ATOM   1018  CG1 ILE A 133      57.507  10.578 -51.001  1.00 95.32           C  
ATOM   1019  CG2 ILE A 133      57.577   9.134 -48.930  1.00 95.32           C  
ATOM   1020  CD1 ILE A 133      58.260   9.602 -51.895  1.00 95.32           C  
ATOM   1021  N   GLN A 134      58.536  11.738 -46.698  1.00 95.05           N  
ATOM   1022  CA  GLN A 134      58.763  11.557 -45.268  1.00 95.05           C  
ATOM   1023  C   GLN A 134      57.824  12.437 -44.446  1.00 95.05           C  
ATOM   1024  CB  GLN A 134      60.218  11.865 -44.911  1.00 95.05           C  
ATOM   1025  O   GLN A 134      57.301  12.004 -43.417  1.00 95.05           O  
ATOM   1026  CG  GLN A 134      61.202  10.794 -45.363  1.00 95.05           C  
ATOM   1027  CD  GLN A 134      62.641  11.145 -45.037  1.00 95.05           C  
ATOM   1028  NE2 GLN A 134      63.567  10.278 -45.433  1.00 95.05           N  
ATOM   1029  OE1 GLN A 134      62.919  12.187 -44.436  1.00 95.05           O  
ATOM   1030  N   ALA A 135      57.572  13.674 -44.855  1.00 94.28           N  
ATOM   1031  CA  ALA A 135      56.659  14.581 -44.163  1.00 94.28           C  
ATOM   1032  C   ALA A 135      55.233  14.040 -44.179  1.00 94.28           C  
ATOM   1033  CB  ALA A 135      56.706  15.969 -44.798  1.00 94.28           C  
ATOM   1034  O   ALA A 135      54.531  14.092 -43.167  1.00 94.28           O  
ATOM   1035  N   LEU A 136      54.809  13.464 -45.288  1.00 93.74           N  
ATOM   1036  CA  LEU A 136      53.464  12.909 -45.388  1.00 93.74           C  
ATOM   1037  C   LEU A 136      53.326  11.659 -44.525  1.00 93.74           C  
ATOM   1038  CB  LEU A 136      53.128  12.577 -46.845  1.00 93.74           C  
ATOM   1039  O   LEU A 136      52.288  11.446 -43.895  1.00 93.74           O  
ATOM   1040  CG  LEU A 136      52.821  13.766 -47.757  1.00 93.74           C  
ATOM   1041  CD1 LEU A 136      52.698  13.304 -49.205  1.00 93.74           C  
ATOM   1042  CD2 LEU A 136      51.546  14.471 -47.306  1.00 93.74           C  
ATOM   1043  N   ARG A 137      54.356  10.882 -44.457  1.00 93.23           N  
ATOM   1044  CA  ARG A 137      54.333   9.702 -43.599  1.00 93.23           C  
ATOM   1045  C   ARG A 137      54.234  10.095 -42.129  1.00 93.23           C  
ATOM   1046  CB  ARG A 137      55.580   8.845 -43.829  1.00 93.23           C  
ATOM   1047  O   ARG A 137      53.511   9.461 -41.358  1.00 93.23           O  
ATOM   1048  CG  ARG A 137      55.538   8.027 -45.110  1.00 93.23           C  
ATOM   1049  CD  ARG A 137      56.640   6.978 -45.146  1.00 93.23           C  
ATOM   1050  NE  ARG A 137      56.538   6.129 -46.330  1.00 93.23           N  
ATOM   1051  NH1 ARG A 137      58.742   6.400 -46.968  1.00 93.23           N  
ATOM   1052  NH2 ARG A 137      57.336   5.088 -48.215  1.00 93.23           N  
ATOM   1053  CZ  ARG A 137      57.539   5.874 -47.168  1.00 93.23           C  
ATOM   1054  N   GLN A 138      54.953  11.075 -41.718  1.00 92.05           N  
ATOM   1055  CA  GLN A 138      54.889  11.558 -40.343  1.00 92.05           C  
ATOM   1056  C   GLN A 138      53.504  12.109 -40.016  1.00 92.05           C  
ATOM   1057  CB  GLN A 138      55.952  12.631 -40.100  1.00 92.05           C  
ATOM   1058  O   GLN A 138      52.980  11.879 -38.924  1.00 92.05           O  
ATOM   1059  CG  GLN A 138      57.358  12.075 -39.922  1.00 92.05           C  
ATOM   1060  CD  GLN A 138      58.388  13.157 -39.659  1.00 92.05           C  
ATOM   1061  NE2 GLN A 138      59.630  12.748 -39.420  1.00 92.05           N  
ATOM   1062  OE1 GLN A 138      58.071  14.351 -39.672  1.00 92.05           O  
ATOM   1063  N   LYS A 139      52.936  12.851 -40.969  1.00 91.82           N  
ATOM   1064  CA  LYS A 139      51.589  13.377 -40.767  1.00 91.82           C  
ATOM   1065  C   LYS A 139      50.573  12.247 -40.627  1.00 91.82           C  
ATOM   1066  CB  LYS A 139      51.193  14.297 -41.924  1.00 91.82           C  
ATOM   1067  O   LYS A 139      49.661  12.325 -39.801  1.00 91.82           O  
ATOM   1068  CG  LYS A 139      51.871  15.659 -41.891  1.00 91.82           C  
ATOM   1069  CD  LYS A 139      51.362  16.563 -43.006  1.00 91.82           C  
ATOM   1070  CE  LYS A 139      52.055  17.919 -42.988  1.00 91.82           C  
ATOM   1071  NZ  LYS A 139      51.635  18.771 -44.140  1.00 91.82           N  
ATOM   1072  N   GLN A 140      50.749  11.209 -41.481  1.00 90.12           N  
ATOM   1073  CA  GLN A 140      49.858  10.057 -41.393  1.00 90.12           C  
ATOM   1074  C   GLN A 140      50.033   9.326 -40.065  1.00 90.12           C  
ATOM   1075  CB  GLN A 140      50.104   9.096 -42.557  1.00 90.12           C  
ATOM   1076  O   GLN A 140      49.054   8.891 -39.456  1.00 90.12           O  
ATOM   1077  CG  GLN A 140      49.039   8.017 -42.701  1.00 90.12           C  
ATOM   1078  CD  GLN A 140      49.210   7.188 -43.960  1.00 90.12           C  
ATOM   1079  NE2 GLN A 140      48.180   6.426 -44.312  1.00 90.12           N  
ATOM   1080  OE1 GLN A 140      50.258   7.232 -44.610  1.00 90.12           O  
ATOM   1081  N   ALA A 141      51.243   9.145 -39.592  1.00 89.85           N  
ATOM   1082  CA  ALA A 141      51.523   8.527 -38.298  1.00 89.85           C  
ATOM   1083  C   ALA A 141      50.932   9.350 -37.157  1.00 89.85           C  
ATOM   1084  CB  ALA A 141      53.028   8.359 -38.104  1.00 89.85           C  
ATOM   1085  O   ALA A 141      50.395   8.795 -36.196  1.00 89.85           O  
ATOM   1086  N   SER A 142      51.015  10.670 -37.220  1.00 89.83           N  
ATOM   1087  CA  SER A 142      50.446  11.556 -36.210  1.00 89.83           C  
ATOM   1088  C   SER A 142      48.924  11.466 -36.190  1.00 89.83           C  
ATOM   1089  CB  SER A 142      50.876  13.002 -36.462  1.00 89.83           C  
ATOM   1090  O   SER A 142      48.310  11.463 -35.121  1.00 89.83           O  
ATOM   1091  OG  SER A 142      50.344  13.479 -37.685  1.00 89.83           O  
ATOM   1092  N   HIS A 143      48.279  11.392 -37.427  1.00 88.96           N  
ATOM   1093  CA  HIS A 143      46.832  11.227 -37.513  1.00 88.96           C  
ATOM   1094  C   HIS A 143      46.394   9.887 -36.931  1.00 88.96           C  
ATOM   1095  CB  HIS A 143      46.365  11.346 -38.965  1.00 88.96           C  
ATOM   1096  O   HIS A 143      45.386   9.812 -36.225  1.00 88.96           O  
ATOM   1097  CG  HIS A 143      44.888  11.528 -39.108  1.00 88.96           C  
ATOM   1098  CD2 HIS A 143      44.143  12.643 -39.293  1.00 88.96           C  
ATOM   1099  ND1 HIS A 143      44.000  10.474 -39.060  1.00 88.96           N  
ATOM   1100  CE1 HIS A 143      42.770  10.936 -39.212  1.00 88.96           C  
ATOM   1101  NE2 HIS A 143      42.829  12.249 -39.355  1.00 88.96           N  
ATOM   1102  N   ALA A 144      47.084   8.818 -37.184  1.00 90.04           N  
ATOM   1103  CA  ALA A 144      46.804   7.494 -36.635  1.00 90.04           C  
ATOM   1104  C   ALA A 144      46.953   7.487 -35.116  1.00 90.04           C  
ATOM   1105  CB  ALA A 144      47.727   6.452 -37.262  1.00 90.04           C  
ATOM   1106  O   ALA A 144      46.152   6.869 -34.410  1.00 90.04           O  
ATOM   1107  N   GLN A 145      47.987   8.173 -34.596  1.00 92.64           N  
ATOM   1108  CA  GLN A 145      48.202   8.274 -33.156  1.00 92.64           C  
ATOM   1109  C   GLN A 145      47.059   9.027 -32.481  1.00 92.64           C  
ATOM   1110  CB  GLN A 145      49.534   8.965 -32.859  1.00 92.64           C  
ATOM   1111  O   GLN A 145      46.613   8.646 -31.397  1.00 92.64           O  
ATOM   1112  CG  GLN A 145      50.754   8.128 -33.218  1.00 92.64           C  
ATOM   1113  CD  GLN A 145      52.061   8.838 -32.921  1.00 92.64           C  
ATOM   1114  NE2 GLN A 145      53.146   8.075 -32.840  1.00 92.64           N  
ATOM   1115  OE1 GLN A 145      52.096  10.063 -32.767  1.00 92.64           O  
ATOM   1116  N   LEU A 146      46.620  10.071 -33.126  1.00 93.26           N  
ATOM   1117  CA  LEU A 146      45.480  10.823 -32.616  1.00 93.26           C  
ATOM   1118  C   LEU A 146      44.216   9.969 -32.628  1.00 93.26           C  
ATOM   1119  CB  LEU A 146      45.260  12.092 -33.443  1.00 93.26           C  
ATOM   1120  O   LEU A 146      43.427  10.006 -31.681  1.00 93.26           O  
ATOM   1121  CG  LEU A 146      44.208  13.070 -32.918  1.00 93.26           C  
ATOM   1122  CD1 LEU A 146      44.590  13.564 -31.527  1.00 93.26           C  
ATOM   1123  CD2 LEU A 146      44.040  14.241 -33.880  1.00 93.26           C  
ATOM   1124  N   GLY A 147      44.011   9.198 -33.708  1.00 94.47           N  
ATOM   1125  CA  GLY A 147      42.904   8.256 -33.759  1.00 94.47           C  
ATOM   1126  C   GLY A 147      42.944   7.226 -32.646  1.00 94.47           C  
ATOM   1127  O   GLY A 147      41.921   6.940 -32.021  1.00 94.47           O  
ATOM   1128  N   ASP A 148      44.129   6.691 -32.323  1.00 95.09           N  
ATOM   1129  CA  ASP A 148      44.306   5.726 -31.242  1.00 95.09           C  
ATOM   1130  C   ASP A 148      43.986   6.354 -29.887  1.00 95.09           C  
ATOM   1131  CB  ASP A 148      45.734   5.176 -31.242  1.00 95.09           C  
ATOM   1132  O   ASP A 148      43.380   5.712 -29.027  1.00 95.09           O  
ATOM   1133  CG  ASP A 148      46.006   4.232 -32.401  1.00 95.09           C  
ATOM   1134  OD1 ASP A 148      45.044   3.787 -33.063  1.00 95.09           O  
ATOM   1135  OD2 ASP A 148      47.192   3.929 -32.651  1.00 95.09           O  
ATOM   1136  N   ALA A 149      44.344   7.629 -29.663  1.00 94.90           N  
ATOM   1137  CA  ALA A 149      44.055   8.332 -28.416  1.00 94.90           C  
ATOM   1138  C   ALA A 149      42.551   8.506 -28.220  1.00 94.90           C  
ATOM   1139  CB  ALA A 149      44.751   9.690 -28.396  1.00 94.90           C  
ATOM   1140  O   ALA A 149      42.034   8.301 -27.120  1.00 94.90           O  
ATOM   1141  N   TYR A 150      41.861   8.825 -29.321  1.00 96.07           N  
ATOM   1142  CA  TYR A 150      40.412   8.971 -29.247  1.00 96.07           C  
ATOM   1143  C   TYR A 150      39.741   7.628 -28.986  1.00 96.07           C  
ATOM   1144  CB  TYR A 150      39.866   9.584 -30.541  1.00 96.07           C  
ATOM   1145  O   TYR A 150      38.795   7.542 -28.199  1.00 96.07           O  
ATOM   1146  CG  TYR A 150      40.111  11.068 -30.659  1.00 96.07           C  
ATOM   1147  CD1 TYR A 150      39.573  11.959 -29.733  1.00 96.07           C  
ATOM   1148  CD2 TYR A 150      40.880  11.584 -31.697  1.00 96.07           C  
ATOM   1149  CE1 TYR A 150      39.794  13.328 -29.839  1.00 96.07           C  
ATOM   1150  CE2 TYR A 150      41.108  12.951 -31.813  1.00 96.07           C  
ATOM   1151  OH  TYR A 150      40.784  15.168 -30.991  1.00 96.07           O  
ATOM   1152  CZ  TYR A 150      40.562  13.814 -30.881  1.00 96.07           C  
ATOM   1153  N   ASP A 151      40.292   6.665 -29.656  1.00 96.05           N  
ATOM   1154  CA  ASP A 151      39.743   5.329 -29.444  1.00 96.05           C  
ATOM   1155  C   ASP A 151      39.915   4.889 -27.992  1.00 96.05           C  
ATOM   1156  CB  ASP A 151      40.409   4.321 -30.382  1.00 96.05           C  
ATOM   1157  O   ASP A 151      39.012   4.284 -27.410  1.00 96.05           O  
ATOM   1158  CG  ASP A 151      39.929   4.440 -31.818  1.00 96.05           C  
ATOM   1159  OD1 ASP A 151      38.848   5.021 -32.053  1.00 96.05           O  
ATOM   1160  OD2 ASP A 151      40.638   3.947 -32.722  1.00 96.05           O  
ATOM   1161  N   GLN A 152      41.050   5.135 -27.452  1.00 97.30           N  
ATOM   1162  CA  GLN A 152      41.288   4.831 -26.045  1.00 97.30           C  
ATOM   1163  C   GLN A 152      40.310   5.582 -25.146  1.00 97.30           C  
ATOM   1164  CB  GLN A 152      42.727   5.174 -25.657  1.00 97.30           C  
ATOM   1165  O   GLN A 152      39.770   5.014 -24.195  1.00 97.30           O  
ATOM   1166  CG  GLN A 152      43.097   4.758 -24.239  1.00 97.30           C  
ATOM   1167  CD  GLN A 152      44.579   4.913 -23.951  1.00 97.30           C  
ATOM   1168  NE2 GLN A 152      45.043   4.278 -22.879  1.00 97.30           N  
ATOM   1169  OE1 GLN A 152      45.300   5.596 -24.685  1.00 97.30           O  
ATOM   1170  N   GLU A 153      40.064   6.849 -25.371  1.00 97.20           N  
ATOM   1171  CA  GLU A 153      39.121   7.638 -24.585  1.00 97.20           C  
ATOM   1172  C   GLU A 153      37.708   7.072 -24.687  1.00 97.20           C  
ATOM   1173  CB  GLU A 153      39.135   9.101 -25.037  1.00 97.20           C  
ATOM   1174  O   GLU A 153      36.987   7.004 -23.690  1.00 97.20           O  
ATOM   1175  CG  GLU A 153      40.351   9.881 -24.559  1.00 97.20           C  
ATOM   1176  CD  GLU A 153      40.375  11.318 -25.054  1.00 97.20           C  
ATOM   1177  OE1 GLU A 153      41.389  12.019 -24.835  1.00 97.20           O  
ATOM   1178  OE2 GLU A 153      39.370  11.747 -25.665  1.00 97.20           O  
ATOM   1179  N   ILE A 154      37.377   6.681 -25.862  1.00 97.53           N  
ATOM   1180  CA  ILE A 154      36.053   6.107 -26.077  1.00 97.53           C  
ATOM   1181  C   ILE A 154      35.921   4.804 -25.293  1.00 97.53           C  
ATOM   1182  CB  ILE A 154      35.781   5.860 -27.578  1.00 97.53           C  
ATOM   1183  O   ILE A 154      34.900   4.562 -24.645  1.00 97.53           O  
ATOM   1184  CG1 ILE A 154      35.661   7.193 -28.326  1.00 97.53           C  
ATOM   1185  CG2 ILE A 154      34.520   5.011 -27.766  1.00 97.53           C  
ATOM   1186  CD1 ILE A 154      35.543   7.046 -29.837  1.00 97.53           C  
ATOM   1187  N   ARG A 155      36.971   4.022 -25.329  1.00 98.10           N  
ATOM   1188  CA  ARG A 155      36.962   2.767 -24.584  1.00 98.10           C  
ATOM   1189  C   ARG A 155      36.831   3.021 -23.086  1.00 98.10           C  
ATOM   1190  CB  ARG A 155      38.231   1.961 -24.870  1.00 98.10           C  
ATOM   1191  O   ARG A 155      36.067   2.339 -22.399  1.00 98.10           O  
ATOM   1192  CG  ARG A 155      38.177   1.167 -26.165  1.00 98.10           C  
ATOM   1193  CD  ARG A 155      39.372   0.234 -26.305  1.00 98.10           C  
ATOM   1194  NE  ARG A 155      40.557   0.944 -26.777  1.00 98.10           N  
ATOM   1195  NH1 ARG A 155      42.040  -0.221 -25.442  1.00 98.10           N  
ATOM   1196  NH2 ARG A 155      42.803   1.417 -26.853  1.00 98.10           N  
ATOM   1197  CZ  ARG A 155      41.797   0.712 -26.356  1.00 98.10           C  
ATOM   1198  N   GLU A 156      37.557   3.972 -22.596  1.00 97.96           N  
ATOM   1199  CA  GLU A 156      37.502   4.312 -21.177  1.00 97.96           C  
ATOM   1200  C   GLU A 156      36.119   4.827 -20.787  1.00 97.96           C  
ATOM   1201  CB  GLU A 156      38.568   5.355 -20.832  1.00 97.96           C  
ATOM   1202  O   GLU A 156      35.596   4.473 -19.728  1.00 97.96           O  
ATOM   1203  CG  GLU A 156      39.990   4.813 -20.861  1.00 97.96           C  
ATOM   1204  CD  GLU A 156      41.046   5.892 -20.684  1.00 97.96           C  
ATOM   1205  OE1 GLU A 156      42.255   5.580 -20.782  1.00 97.96           O  
ATOM   1206  OE2 GLU A 156      40.663   7.059 -20.444  1.00 97.96           O  
ATOM   1207  N   LEU A 157      35.568   5.669 -21.651  1.00 97.95           N  
ATOM   1208  CA  LEU A 157      34.235   6.195 -21.381  1.00 97.95           C  
ATOM   1209  C   LEU A 157      33.200   5.074 -21.372  1.00 97.95           C  
ATOM   1210  CB  LEU A 157      33.853   7.250 -22.422  1.00 97.95           C  
ATOM   1211  O   LEU A 157      32.317   5.046 -20.512  1.00 97.95           O  
ATOM   1212  CG  LEU A 157      34.561   8.601 -22.310  1.00 97.95           C  
ATOM   1213  CD1 LEU A 157      34.228   9.475 -23.514  1.00 97.95           C  
ATOM   1214  CD2 LEU A 157      34.176   9.301 -21.011  1.00 97.95           C  
ATOM   1215  N   ARG A 158      33.329   4.156 -22.291  1.00 98.14           N  
ATOM   1216  CA  ARG A 158      32.422   3.014 -22.334  1.00 98.14           C  
ATOM   1217  C   ARG A 158      32.566   2.152 -21.084  1.00 98.14           C  
ATOM   1218  CB  ARG A 158      32.678   2.170 -23.585  1.00 98.14           C  
ATOM   1219  O   ARG A 158      31.571   1.676 -20.534  1.00 98.14           O  
ATOM   1220  CG  ARG A 158      32.178   2.808 -24.871  1.00 98.14           C  
ATOM   1221  CD  ARG A 158      32.485   1.943 -26.086  1.00 98.14           C  
ATOM   1222  NE  ARG A 158      31.992   2.551 -27.319  1.00 98.14           N  
ATOM   1223  NH1 ARG A 158      33.095   1.087 -28.725  1.00 98.14           N  
ATOM   1224  NH2 ARG A 158      31.789   2.757 -29.597  1.00 98.14           N  
ATOM   1225  CZ  ARG A 158      32.293   2.130 -28.544  1.00 98.14           C  
ATOM   1226  N   ALA A 159      33.781   1.984 -20.674  1.00 98.24           N  
ATOM   1227  CA  ALA A 159      34.035   1.207 -19.463  1.00 98.24           C  
ATOM   1228  C   ALA A 159      33.424   1.883 -18.239  1.00 98.24           C  
ATOM   1229  CB  ALA A 159      35.535   1.007 -19.263  1.00 98.24           C  
ATOM   1230  O   ALA A 159      32.821   1.220 -17.392  1.00 98.24           O  
ATOM   1231  N   THR A 160      33.581   3.183 -18.168  1.00 98.12           N  
ATOM   1232  CA  THR A 160      33.012   3.929 -17.051  1.00 98.12           C  
ATOM   1233  C   THR A 160      31.488   3.860 -17.075  1.00 98.12           C  
ATOM   1234  CB  THR A 160      33.463   5.401 -17.074  1.00 98.12           C  
ATOM   1235  O   THR A 160      30.849   3.749 -16.027  1.00 98.12           O  
ATOM   1236  CG2 THR A 160      34.978   5.514 -16.937  1.00 98.12           C  
ATOM   1237  OG1 THR A 160      33.060   5.999 -18.312  1.00 98.12           O  
ATOM   1238  N   LEU A 161      30.944   3.972 -18.262  1.00 98.20           N  
ATOM   1239  CA  LEU A 161      29.498   3.848 -18.405  1.00 98.20           C  
ATOM   1240  C   LEU A 161      29.016   2.490 -17.906  1.00 98.20           C  
ATOM   1241  CB  LEU A 161      29.085   4.043 -19.866  1.00 98.20           C  
ATOM   1242  O   LEU A 161      28.018   2.406 -17.187  1.00 98.20           O  
ATOM   1243  CG  LEU A 161      27.589   4.217 -20.130  1.00 98.20           C  
ATOM   1244  CD1 LEU A 161      27.353   5.368 -21.103  1.00 98.20           C  
ATOM   1245  CD2 LEU A 161      26.986   2.924 -20.668  1.00 98.20           C  
ATOM   1246  N   GLU A 162      29.673   1.466 -18.290  1.00 98.12           N  
ATOM   1247  CA  GLU A 162      29.311   0.126 -17.839  1.00 98.12           C  
ATOM   1248  C   GLU A 162      29.425   0.004 -16.322  1.00 98.12           C  
ATOM   1249  CB  GLU A 162      30.190  -0.927 -18.519  1.00 98.12           C  
ATOM   1250  O   GLU A 162      28.561  -0.593 -15.676  1.00 98.12           O  
ATOM   1251  CG  GLU A 162      29.861  -1.147 -19.989  1.00 98.12           C  
ATOM   1252  CD  GLU A 162      30.861  -2.046 -20.699  1.00 98.12           C  
ATOM   1253  OE1 GLU A 162      30.758  -2.208 -21.936  1.00 98.12           O  
ATOM   1254  OE2 GLU A 162      31.752  -2.593 -20.013  1.00 98.12           O  
ATOM   1255  N   MET A 163      30.463   0.529 -15.794  1.00 98.31           N  
ATOM   1256  CA  MET A 163      30.656   0.505 -14.347  1.00 98.31           C  
ATOM   1257  C   MET A 163      29.526   1.242 -13.636  1.00 98.31           C  
ATOM   1258  CB  MET A 163      32.003   1.127 -13.973  1.00 98.31           C  
ATOM   1259  O   MET A 163      28.979   0.744 -12.650  1.00 98.31           O  
ATOM   1260  CG  MET A 163      32.335   1.024 -12.494  1.00 98.31           C  
ATOM   1261  SD  MET A 163      33.936   1.818 -12.076  1.00 98.31           S  
ATOM   1262  CE  MET A 163      33.683   3.456 -12.814  1.00 98.31           C  
ATOM   1263  N   VAL A 164      29.191   2.381 -14.112  1.00 98.02           N  
ATOM   1264  CA  VAL A 164      28.120   3.172 -13.514  1.00 98.02           C  
ATOM   1265  C   VAL A 164      26.795   2.423 -13.636  1.00 98.02           C  
ATOM   1266  CB  VAL A 164      28.007   4.565 -14.172  1.00 98.02           C  
ATOM   1267  O   VAL A 164      25.996   2.405 -12.696  1.00 98.02           O  
ATOM   1268  CG1 VAL A 164      26.743   5.283 -13.704  1.00 98.02           C  
ATOM   1269  CG2 VAL A 164      29.247   5.402 -13.863  1.00 98.02           C  
ATOM   1270  N   ASN A 165      26.585   1.816 -14.757  1.00 97.63           N  
ATOM   1271  CA  ASN A 165      25.372   1.027 -14.946  1.00 97.63           C  
ATOM   1272  C   ASN A 165      25.297  -0.133 -13.958  1.00 97.63           C  
ATOM   1273  CB  ASN A 165      25.288   0.508 -16.383  1.00 97.63           C  
ATOM   1274  O   ASN A 165      24.234  -0.413 -13.401  1.00 97.63           O  
ATOM   1275  CG  ASN A 165      24.714   1.533 -17.342  1.00 97.63           C  
ATOM   1276  ND2 ASN A 165      25.068   1.416 -18.616  1.00 97.63           N  
ATOM   1277  OD1 ASN A 165      23.959   2.422 -16.940  1.00 97.63           O  
ATOM   1278  N   HIS A 166      26.419  -0.790 -13.775  1.00 98.31           N  
ATOM   1279  CA  HIS A 166      26.472  -1.863 -12.788  1.00 98.31           C  
ATOM   1280  C   HIS A 166      26.164  -1.340 -11.389  1.00 98.31           C  
ATOM   1281  CB  HIS A 166      27.844  -2.539 -12.805  1.00 98.31           C  
ATOM   1282  O   HIS A 166      25.392  -1.954 -10.649  1.00 98.31           O  
ATOM   1283  CG  HIS A 166      27.935  -3.736 -11.912  1.00 98.31           C  
ATOM   1284  CD2 HIS A 166      28.599  -3.928 -10.748  1.00 98.31           C  
ATOM   1285  ND1 HIS A 166      27.288  -4.921 -12.189  1.00 98.31           N  
ATOM   1286  CE1 HIS A 166      27.552  -5.793 -11.230  1.00 98.31           C  
ATOM   1287  NE2 HIS A 166      28.345  -5.215 -10.344  1.00 98.31           N  
ATOM   1288  N   GLU A 167      26.782  -0.231 -11.018  1.00 97.68           N  
ATOM   1289  CA  GLU A 167      26.535   0.373  -9.712  1.00 97.68           C  
ATOM   1290  C   GLU A 167      25.076   0.799  -9.568  1.00 97.68           C  
ATOM   1291  CB  GLU A 167      27.458   1.574  -9.490  1.00 97.68           C  
ATOM   1292  O   GLU A 167      24.473   0.618  -8.509  1.00 97.68           O  
ATOM   1293  CG  GLU A 167      28.923   1.200  -9.318  1.00 97.68           C  
ATOM   1294  CD  GLU A 167      29.839   2.407  -9.189  1.00 97.68           C  
ATOM   1295  OE1 GLU A 167      31.068   2.222  -9.040  1.00 97.68           O  
ATOM   1296  OE2 GLU A 167      29.323   3.546  -9.236  1.00 97.68           O  
ATOM   1297  N   LYS A 168      24.565   1.397 -10.631  1.00 96.29           N  
ATOM   1298  CA  LYS A 168      23.152   1.766 -10.627  1.00 96.29           C  
ATOM   1299  C   LYS A 168      22.266   0.546 -10.396  1.00 96.29           C  
ATOM   1300  CB  LYS A 168      22.772   2.448 -11.942  1.00 96.29           C  
ATOM   1301  O   LYS A 168      21.328   0.595  -9.597  1.00 96.29           O  
ATOM   1302  CG  LYS A 168      21.324   2.912 -12.002  1.00 96.29           C  
ATOM   1303  CD  LYS A 168      21.002   3.565 -13.340  1.00 96.29           C  
ATOM   1304  CE  LYS A 168      19.534   3.960 -13.431  1.00 96.29           C  
ATOM   1305  NZ  LYS A 168      19.218   4.620 -14.733  1.00 96.29           N  
ATOM   1306  N   ALA A 169      22.529  -0.498 -11.111  1.00 95.38           N  
ATOM   1307  CA  ALA A 169      21.761  -1.729 -10.949  1.00 95.38           C  
ATOM   1308  C   ALA A 169      21.887  -2.272  -9.528  1.00 95.38           C  
ATOM   1309  CB  ALA A 169      22.218  -2.779 -11.959  1.00 95.38           C  
ATOM   1310  O   ALA A 169      20.902  -2.724  -8.940  1.00 95.38           O  
ATOM   1311  N   GLN A 170      23.075  -2.242  -9.034  1.00 96.51           N  
ATOM   1312  CA  GLN A 170      23.317  -2.703  -7.671  1.00 96.51           C  
ATOM   1313  C   GLN A 170      22.525  -1.876  -6.662  1.00 96.51           C  
ATOM   1314  CB  GLN A 170      24.809  -2.645  -7.341  1.00 96.51           C  
ATOM   1315  O   GLN A 170      21.918  -2.426  -5.741  1.00 96.51           O  
ATOM   1316  CG  GLN A 170      25.162  -3.241  -5.985  1.00 96.51           C  
ATOM   1317  CD  GLN A 170      24.882  -4.730  -5.906  1.00 96.51           C  
ATOM   1318  NE2 GLN A 170      24.696  -5.235  -4.691  1.00 96.51           N  
ATOM   1319  OE1 GLN A 170      24.832  -5.420  -6.929  1.00 96.51           O  
ATOM   1320  N   VAL A 171      22.579  -0.597  -6.789  1.00 94.37           N  
ATOM   1321  CA  VAL A 171      21.852   0.285  -5.882  1.00 94.37           C  
ATOM   1322  C   VAL A 171      20.351   0.040  -6.015  1.00 94.37           C  
ATOM   1323  CB  VAL A 171      22.175   1.771  -6.155  1.00 94.37           C  
ATOM   1324  O   VAL A 171      19.625   0.043  -5.018  1.00 94.37           O  
ATOM   1325  CG1 VAL A 171      21.227   2.682  -5.378  1.00 94.37           C  
ATOM   1326  CG2 VAL A 171      23.628   2.076  -5.796  1.00 94.37           C  
ATOM   1327  N   GLN A 172      19.902  -0.197  -7.153  1.00 94.42           N  
ATOM   1328  CA  GLN A 172      18.491  -0.495  -7.376  1.00 94.42           C  
ATOM   1329  C   GLN A 172      18.082  -1.782  -6.667  1.00 94.42           C  
ATOM   1330  CB  GLN A 172      18.195  -0.603  -8.873  1.00 94.42           C  
ATOM   1331  O   GLN A 172      17.017  -1.844  -6.048  1.00 94.42           O  
ATOM   1332  CG  GLN A 172      16.712  -0.706  -9.201  1.00 94.42           C  
ATOM   1333  CD  GLN A 172      15.945   0.557  -8.856  1.00 94.42           C  
ATOM   1334  NE2 GLN A 172      14.641   0.419  -8.642  1.00 94.42           N  
ATOM   1335  OE1 GLN A 172      16.521   1.647  -8.780  1.00 94.42           O  
ATOM   1336  N   LEU A 173      18.889  -2.746  -6.764  1.00 95.36           N  
ATOM   1337  CA  LEU A 173      18.608  -3.994  -6.064  1.00 95.36           C  
ATOM   1338  C   LEU A 173      18.586  -3.778  -4.554  1.00 95.36           C  
ATOM   1339  CB  LEU A 173      19.650  -5.057  -6.423  1.00 95.36           C  
ATOM   1340  O   LEU A 173      17.707  -4.296  -3.862  1.00 95.36           O  
ATOM   1341  CG  LEU A 173      19.553  -5.654  -7.828  1.00 95.36           C  
ATOM   1342  CD1 LEU A 173      20.710  -6.617  -8.076  1.00 95.36           C  
ATOM   1343  CD2 LEU A 173      18.214  -6.359  -8.017  1.00 95.36           C  
ATOM   1344  N   ASP A 174      19.557  -3.050  -4.064  1.00 92.89           N  
ATOM   1345  CA  ASP A 174      19.607  -2.742  -2.638  1.00 92.89           C  
ATOM   1346  C   ASP A 174      18.373  -1.955  -2.203  1.00 92.89           C  
ATOM   1347  CB  ASP A 174      20.876  -1.957  -2.303  1.00 92.89           C  
ATOM   1348  O   ASP A 174      17.809  -2.214  -1.138  1.00 92.89           O  
ATOM   1349  CG  ASP A 174      22.140  -2.789  -2.432  1.00 92.89           C  
ATOM   1350  OD1 ASP A 174      22.045  -4.032  -2.527  1.00 92.89           O  
ATOM   1351  OD2 ASP A 174      23.241  -2.197  -2.436  1.00 92.89           O  
ATOM   1352  N   SER A 175      17.988  -1.005  -2.991  1.00 92.15           N  
ATOM   1353  CA  SER A 175      16.777  -0.240  -2.711  1.00 92.15           C  
ATOM   1354  C   SER A 175      15.553  -1.147  -2.647  1.00 92.15           C  
ATOM   1355  CB  SER A 175      16.566   0.839  -3.773  1.00 92.15           C  
ATOM   1356  O   SER A 175      14.730  -1.025  -1.737  1.00 92.15           O  
ATOM   1357  OG  SER A 175      15.380   1.571  -3.518  1.00 92.15           O  
ATOM   1358  N   ASP A 176      15.445  -2.066  -3.606  1.00 92.52           N  
ATOM   1359  CA  ASP A 176      14.335  -3.015  -3.610  1.00 92.52           C  
ATOM   1360  C   ASP A 176      14.363  -3.898  -2.365  1.00 92.52           C  
ATOM   1361  CB  ASP A 176      14.375  -3.881  -4.871  1.00 92.52           C  
ATOM   1362  O   ASP A 176      13.321  -4.165  -1.763  1.00 92.52           O  
ATOM   1363  CG  ASP A 176      14.045  -3.105  -6.134  1.00 92.52           C  
ATOM   1364  OD1 ASP A 176      13.524  -1.973  -6.036  1.00 92.52           O  
ATOM   1365  OD2 ASP A 176      14.306  -3.632  -7.237  1.00 92.52           O  
ATOM   1366  N   HIS A 177      15.543  -4.351  -2.024  1.00 91.25           N  
ATOM   1367  CA  HIS A 177      15.696  -5.163  -0.823  1.00 91.25           C  
ATOM   1368  C   HIS A 177      15.263  -4.395   0.421  1.00 91.25           C  
ATOM   1369  CB  HIS A 177      17.145  -5.630  -0.673  1.00 91.25           C  
ATOM   1370  O   HIS A 177      14.571  -4.941   1.284  1.00 91.25           O  
ATOM   1371  CG  HIS A 177      17.537  -6.693  -1.649  1.00 91.25           C  
ATOM   1372  CD2 HIS A 177      16.790  -7.450  -2.487  1.00 91.25           C  
ATOM   1373  ND1 HIS A 177      18.845  -7.083  -1.840  1.00 91.25           N  
ATOM   1374  CE1 HIS A 177      18.885  -8.035  -2.757  1.00 91.25           C  
ATOM   1375  NE2 HIS A 177      17.651  -8.277  -3.165  1.00 91.25           N  
ATOM   1376  N   LEU A 178      15.708  -3.144   0.573  1.00 92.73           N  
ATOM   1377  CA  LEU A 178      15.337  -2.315   1.715  1.00 92.73           C  
ATOM   1378  C   LEU A 178      13.835  -2.051   1.729  1.00 92.73           C  
ATOM   1379  CB  LEU A 178      16.100  -0.989   1.685  1.00 92.73           C  
ATOM   1380  O   LEU A 178      13.208  -2.066   2.791  1.00 92.73           O  
ATOM   1381  CG  LEU A 178      17.594  -1.059   2.006  1.00 92.73           C  
ATOM   1382  CD1 LEU A 178      18.243   0.307   1.811  1.00 92.73           C  
ATOM   1383  CD2 LEU A 178      17.812  -1.562   3.429  1.00 92.73           C  
ATOM   1384  N   GLU A 179      13.290  -1.844   0.591  1.00 88.19           N  
ATOM   1385  CA  GLU A 179      11.849  -1.637   0.489  1.00 88.19           C  
ATOM   1386  C   GLU A 179      11.080  -2.868   0.960  1.00 88.19           C  
ATOM   1387  CB  GLU A 179      11.456  -1.289  -0.949  1.00 88.19           C  
ATOM   1388  O   GLU A 179      10.079  -2.748   1.670  1.00 88.19           O  
ATOM   1389  CG  GLU A 179      11.822   0.130  -1.359  1.00 88.19           C  
ATOM   1390  CD  GLU A 179      11.499   0.436  -2.813  1.00 88.19           C  
ATOM   1391  OE1 GLU A 179      11.810   1.554  -3.282  1.00 88.19           O  
ATOM   1392  OE2 GLU A 179      10.929  -0.450  -3.489  1.00 88.19           O  
ATOM   1393  N   GLU A 180      11.513  -4.025   0.586  1.00 91.61           N  
ATOM   1394  CA  GLU A 180      10.890  -5.264   1.042  1.00 91.61           C  
ATOM   1395  C   GLU A 180      10.998  -5.411   2.557  1.00 91.61           C  
ATOM   1396  CB  GLU A 180      11.526  -6.472   0.350  1.00 91.61           C  
ATOM   1397  O   GLU A 180      10.038  -5.814   3.217  1.00 91.61           O  
ATOM   1398  CG  GLU A 180      11.187  -6.583  -1.129  1.00 91.61           C  
ATOM   1399  CD  GLU A 180      11.980  -7.663  -1.847  1.00 91.61           C  
ATOM   1400  OE1 GLU A 180      11.860  -7.781  -3.088  1.00 91.61           O  
ATOM   1401  OE2 GLU A 180      12.726  -8.399  -1.164  1.00 91.61           O  
ATOM   1402  N   ASP A 181      12.141  -5.077   3.109  1.00 90.20           N  
ATOM   1403  CA  ASP A 181      12.342  -5.132   4.554  1.00 90.20           C  
ATOM   1404  C   ASP A 181      11.413  -4.159   5.275  1.00 90.20           C  
ATOM   1405  CB  ASP A 181      13.799  -4.826   4.905  1.00 90.20           C  
ATOM   1406  O   ASP A 181      10.840  -4.494   6.314  1.00 90.20           O  
ATOM   1407  CG  ASP A 181      14.748  -5.951   4.532  1.00 90.20           C  
ATOM   1408  OD1 ASP A 181      14.278  -7.059   4.193  1.00 90.20           O  
ATOM   1409  OD2 ASP A 181      15.978  -5.729   4.579  1.00 90.20           O  
ATOM   1410  N   ILE A 182      11.327  -3.025   4.710  1.00 88.99           N  
ATOM   1411  CA  ILE A 182      10.435  -2.028   5.294  1.00 88.99           C  
ATOM   1412  C   ILE A 182       9.000  -2.549   5.282  1.00 88.99           C  
ATOM   1413  CB  ILE A 182      10.523  -0.682   4.540  1.00 88.99           C  
ATOM   1414  O   ILE A 182       8.279  -2.421   6.274  1.00 88.99           O  
ATOM   1415  CG1 ILE A 182      11.869  -0.002   4.816  1.00 88.99           C  
ATOM   1416  CG2 ILE A 182       9.357   0.232   4.930  1.00 88.99           C  
ATOM   1417  CD1 ILE A 182      12.119   1.241   3.972  1.00 88.99           C  
ATOM   1418  N   HIS A 183       8.611  -3.116   4.191  1.00 87.21           N  
ATOM   1419  CA  HIS A 183       7.270  -3.683   4.093  1.00 87.21           C  
ATOM   1420  C   HIS A 183       7.067  -4.798   5.113  1.00 87.21           C  
ATOM   1421  CB  HIS A 183       7.014  -4.211   2.680  1.00 87.21           C  
ATOM   1422  O   HIS A 183       6.023  -4.864   5.767  1.00 87.21           O  
ATOM   1423  CG  HIS A 183       6.486  -3.175   1.739  1.00 87.21           C  
ATOM   1424  CD2 HIS A 183       6.956  -2.731   0.550  1.00 87.21           C  
ATOM   1425  ND1 HIS A 183       5.333  -2.462   1.989  1.00 87.21           N  
ATOM   1426  CE1 HIS A 183       5.116  -1.623   0.990  1.00 87.21           C  
ATOM   1427  NE2 HIS A 183       6.087  -1.766   0.103  1.00 87.21           N  
ATOM   1428  N   ARG A 184       8.031  -5.680   5.248  1.00 89.51           N  
ATOM   1429  CA  ARG A 184       7.958  -6.758   6.229  1.00 89.51           C  
ATOM   1430  C   ARG A 184       7.830  -6.203   7.644  1.00 89.51           C  
ATOM   1431  CB  ARG A 184       9.190  -7.660   6.130  1.00 89.51           C  
ATOM   1432  O   ARG A 184       7.033  -6.701   8.442  1.00 89.51           O  
ATOM   1433  CG  ARG A 184       9.215  -8.534   4.886  1.00 89.51           C  
ATOM   1434  CD  ARG A 184      10.400  -9.489   4.891  1.00 89.51           C  
ATOM   1435  NE  ARG A 184      10.558 -10.159   3.603  1.00 89.51           N  
ATOM   1436  NH1 ARG A 184      12.244  -8.768   2.854  1.00 89.51           N  
ATOM   1437  NH2 ARG A 184      11.491 -10.480   1.529  1.00 89.51           N  
ATOM   1438  CZ  ARG A 184      11.431  -9.801   2.665  1.00 89.51           C  
ATOM   1439  N   LEU A 185       8.594  -5.172   7.935  1.00 86.92           N  
ATOM   1440  CA  LEU A 185       8.540  -4.554   9.256  1.00 86.92           C  
ATOM   1441  C   LEU A 185       7.199  -3.862   9.478  1.00 86.92           C  
ATOM   1442  CB  LEU A 185       9.681  -3.547   9.424  1.00 86.92           C  
ATOM   1443  O   LEU A 185       6.638  -3.924  10.574  1.00 86.92           O  
ATOM   1444  CG  LEU A 185      11.078  -4.134   9.631  1.00 86.92           C  
ATOM   1445  CD1 LEU A 185      12.129  -3.029   9.589  1.00 86.92           C  
ATOM   1446  CD2 LEU A 185      11.148  -4.895  10.950  1.00 86.92           C  
ATOM   1447  N   LYS A 186       6.745  -3.236   8.521  1.00 88.50           N  
ATOM   1448  CA  LYS A 186       5.439  -2.589   8.608  1.00 88.50           C  
ATOM   1449  C   LYS A 186       4.338  -3.609   8.888  1.00 88.50           C  
ATOM   1450  CB  LYS A 186       5.131  -1.826   7.319  1.00 88.50           C  
ATOM   1451  O   LYS A 186       3.455  -3.365   9.712  1.00 88.50           O  
ATOM   1452  CG  LYS A 186       5.873  -0.504   7.190  1.00 88.50           C  
ATOM   1453  CD  LYS A 186       5.445   0.258   5.943  1.00 88.50           C  
ATOM   1454  CE  LYS A 186       6.164   1.596   5.829  1.00 88.50           C  
ATOM   1455  NZ  LYS A 186       5.822   2.302   4.559  1.00 88.50           N  
ATOM   1456  N   GLU A 187       4.380  -4.703   8.172  1.00 84.42           N  
ATOM   1457  CA  GLU A 187       3.403  -5.765   8.393  1.00 84.42           C  
ATOM   1458  C   GLU A 187       3.487  -6.304   9.818  1.00 84.42           C  
ATOM   1459  CB  GLU A 187       3.606  -6.901   7.388  1.00 84.42           C  
ATOM   1460  O   GLU A 187       2.462  -6.527  10.465  1.00 84.42           O  
ATOM   1461  CG  GLU A 187       3.138  -6.567   5.979  1.00 84.42           C  
ATOM   1462  CD  GLU A 187       3.400  -7.682   4.979  1.00 84.42           C  
ATOM   1463  OE1 GLU A 187       3.062  -7.519   3.785  1.00 84.42           O  
ATOM   1464  OE2 GLU A 187       3.948  -8.728   5.394  1.00 84.42           O  
ATOM   1465  N   ARG A 188       4.669  -6.527  10.273  1.00 90.10           N  
ATOM   1466  CA  ARG A 188       4.866  -7.008  11.637  1.00 90.10           C  
ATOM   1467  C   ARG A 188       4.364  -5.990  12.655  1.00 90.10           C  
ATOM   1468  CB  ARG A 188       6.343  -7.318  11.890  1.00 90.10           C  
ATOM   1469  O   ARG A 188       3.756  -6.359  13.662  1.00 90.10           O  
ATOM   1470  CG  ARG A 188       6.824  -8.602  11.233  1.00 90.10           C  
ATOM   1471  CD  ARG A 188       8.178  -9.039  11.776  1.00 90.10           C  
ATOM   1472  NE  ARG A 188       8.678 -10.224  11.084  1.00 90.10           N  
ATOM   1473  NH1 ARG A 188      10.538 -10.478  12.430  1.00 90.10           N  
ATOM   1474  NH2 ARG A 188      10.151 -11.946  10.713  1.00 90.10           N  
ATOM   1475  CZ  ARG A 188       9.788 -10.880  11.410  1.00 90.10           C  
ATOM   1476  N   PHE A 189       4.642  -4.775  12.399  1.00 91.78           N  
ATOM   1477  CA  PHE A 189       4.178  -3.716  13.287  1.00 91.78           C  
ATOM   1478  C   PHE A 189       2.655  -3.681  13.338  1.00 91.78           C  
ATOM   1479  CB  PHE A 189       4.720  -2.357  12.835  1.00 91.78           C  
ATOM   1480  O   PHE A 189       2.067  -3.575  14.416  1.00 91.78           O  
ATOM   1481  CG  PHE A 189       4.163  -1.193  13.610  1.00 91.78           C  
ATOM   1482  CD1 PHE A 189       3.131  -0.422  13.088  1.00 91.78           C  
ATOM   1483  CD2 PHE A 189       4.673  -0.870  14.861  1.00 91.78           C  
ATOM   1484  CE1 PHE A 189       2.615   0.656  13.804  1.00 91.78           C  
ATOM   1485  CE2 PHE A 189       4.162   0.206  15.581  1.00 91.78           C  
ATOM   1486  CZ  PHE A 189       3.133   0.968  15.051  1.00 91.78           C  
ATOM   1487  N   GLU A 190       2.049  -3.720  12.206  1.00 90.00           N  
ATOM   1488  CA  GLU A 190       0.591  -3.717  12.132  1.00 90.00           C  
ATOM   1489  C   GLU A 190       0.000  -4.927  12.850  1.00 90.00           C  
ATOM   1490  CB  GLU A 190       0.126  -3.692  10.674  1.00 90.00           C  
ATOM   1491  O   GLU A 190      -1.009  -4.809  13.548  1.00 90.00           O  
ATOM   1492  CG  GLU A 190       0.348  -2.355   9.981  1.00 90.00           C  
ATOM   1493  CD  GLU A 190       0.062  -2.399   8.488  1.00 90.00           C  
ATOM   1494  OE1 GLU A 190       0.234  -1.362   7.807  1.00 90.00           O  
ATOM   1495  OE2 GLU A 190      -0.337  -3.478   7.996  1.00 90.00           O  
ATOM   1496  N   GLU A 191       0.596  -6.102  12.649  1.00 88.04           N  
ATOM   1497  CA  GLU A 191       0.149  -7.304  13.347  1.00 88.04           C  
ATOM   1498  C   GLU A 191       0.264  -7.138  14.859  1.00 88.04           C  
ATOM   1499  CB  GLU A 191       0.953  -8.523  12.888  1.00 88.04           C  
ATOM   1500  O   GLU A 191      -0.646  -7.513  15.601  1.00 88.04           O  
ATOM   1501  CG  GLU A 191       0.621  -8.983  11.476  1.00 88.04           C  
ATOM   1502  CD  GLU A 191       1.556 -10.067  10.963  1.00 88.04           C  
ATOM   1503  OE1 GLU A 191       1.449 -10.448   9.775  1.00 88.04           O  
ATOM   1504  OE2 GLU A 191       2.401 -10.540  11.755  1.00 88.04           O  
ATOM   1505  N   GLU A 192       1.435  -6.628  15.309  1.00 91.46           N  
ATOM   1506  CA  GLU A 192       1.622  -6.382  16.736  1.00 91.46           C  
ATOM   1507  C   GLU A 192       0.612  -5.364  17.258  1.00 91.46           C  
ATOM   1508  CB  GLU A 192       3.048  -5.899  17.015  1.00 91.46           C  
ATOM   1509  O   GLU A 192       0.097  -5.507  18.369  1.00 91.46           O  
ATOM   1510  CG  GLU A 192       3.424  -5.912  18.490  1.00 91.46           C  
ATOM   1511  CD  GLU A 192       3.537  -7.313  19.068  1.00 91.46           C  
ATOM   1512  OE1 GLU A 192       3.358  -7.479  20.296  1.00 91.46           O  
ATOM   1513  OE2 GLU A 192       3.806  -8.253  18.287  1.00 91.46           O  
ATOM   1514  N   ALA A 193       0.395  -4.341  16.538  1.00 87.50           N  
ATOM   1515  CA  ALA A 193      -0.607  -3.349  16.920  1.00 87.50           C  
ATOM   1516  C   ALA A 193      -1.984  -3.989  17.066  1.00 87.50           C  
ATOM   1517  CB  ALA A 193      -0.654  -2.220  15.893  1.00 87.50           C  
ATOM   1518  O   ALA A 193      -2.716  -3.691  18.014  1.00 87.50           O  
ATOM   1519  N   ARG A 194      -2.314  -4.842  16.118  1.00 85.33           N  
ATOM   1520  CA  ARG A 194      -3.586  -5.554  16.184  1.00 85.33           C  
ATOM   1521  C   ARG A 194      -3.654  -6.437  17.425  1.00 85.33           C  
ATOM   1522  CB  ARG A 194      -3.796  -6.399  14.926  1.00 85.33           C  
ATOM   1523  O   ARG A 194      -4.677  -6.472  18.113  1.00 85.33           O  
ATOM   1524  CG  ARG A 194      -4.213  -5.595  13.706  1.00 85.33           C  
ATOM   1525  CD  ARG A 194      -4.627  -6.496  12.551  1.00 85.33           C  
ATOM   1526  NE  ARG A 194      -4.979  -5.723  11.363  1.00 85.33           N  
ATOM   1527  NH1 ARG A 194      -4.837  -7.509   9.905  1.00 85.33           N  
ATOM   1528  NH2 ARG A 194      -5.399  -5.428   9.125  1.00 85.33           N  
ATOM   1529  CZ  ARG A 194      -5.071  -6.221  10.134  1.00 85.33           C  
ATOM   1530  N   LEU A 195      -2.586  -7.172  17.686  1.00 89.06           N  
ATOM   1531  CA  LEU A 195      -2.527  -8.041  18.856  1.00 89.06           C  
ATOM   1532  C   LEU A 195      -2.652  -7.230  20.142  1.00 89.06           C  
ATOM   1533  CB  LEU A 195      -1.220  -8.838  18.867  1.00 89.06           C  
ATOM   1534  O   LEU A 195      -3.339  -7.645  21.078  1.00 89.06           O  
ATOM   1535  CG  LEU A 195      -1.124  -9.996  17.873  1.00 89.06           C  
ATOM   1536  CD1 LEU A 195       0.313 -10.497  17.779  1.00 89.06           C  
ATOM   1537  CD2 LEU A 195      -2.064 -11.127  18.277  1.00 89.06           C  
ATOM   1538  N   ARG A 196      -2.012  -6.098  20.232  1.00 90.71           N  
ATOM   1539  CA  ARG A 196      -2.136  -5.211  21.384  1.00 90.71           C  
ATOM   1540  C   ARG A 196      -3.582  -4.769  21.582  1.00 90.71           C  
ATOM   1541  CB  ARG A 196      -1.232  -3.987  21.221  1.00 90.71           C  
ATOM   1542  O   ARG A 196      -4.090  -4.776  22.705  1.00 90.71           O  
ATOM   1543  CG  ARG A 196       0.215  -4.233  21.618  1.00 90.71           C  
ATOM   1544  CD  ARG A 196       0.986  -2.929  21.774  1.00 90.71           C  
ATOM   1545  NE  ARG A 196       2.416  -3.166  21.947  1.00 90.71           N  
ATOM   1546  NH1 ARG A 196       2.964  -2.746  19.743  1.00 90.71           N  
ATOM   1547  NH2 ARG A 196       4.599  -3.311  21.247  1.00 90.71           N  
ATOM   1548  CZ  ARG A 196       3.323  -3.074  20.979  1.00 90.71           C  
ATOM   1549  N   ASP A 197      -4.197  -4.335  20.508  1.00 89.66           N  
ATOM   1550  CA  ASP A 197      -5.596  -3.923  20.582  1.00 89.66           C  
ATOM   1551  C   ASP A 197      -6.477  -5.061  21.091  1.00 89.66           C  
ATOM   1552  CB  ASP A 197      -6.088  -3.447  19.214  1.00 89.66           C  
ATOM   1553  O   ASP A 197      -7.367  -4.844  21.916  1.00 89.66           O  
ATOM   1554  CG  ASP A 197      -5.525  -2.093  18.819  1.00 89.66           C  
ATOM   1555  OD1 ASP A 197      -4.951  -1.396  19.683  1.00 89.66           O  
ATOM   1556  OD2 ASP A 197      -5.659  -1.719  17.634  1.00 89.66           O  
ATOM   1557  N   ASP A 198      -6.274  -6.309  20.572  1.00 92.06           N  
ATOM   1558  CA  ASP A 198      -7.034  -7.478  21.003  1.00 92.06           C  
ATOM   1559  C   ASP A 198      -6.827  -7.749  22.492  1.00 92.06           C  
ATOM   1560  CB  ASP A 198      -6.637  -8.708  20.184  1.00 92.06           C  
ATOM   1561  O   ASP A 198      -7.782  -8.046  23.213  1.00 92.06           O  
ATOM   1562  CG  ASP A 198      -7.154  -8.663  18.757  1.00 92.06           C  
ATOM   1563  OD1 ASP A 198      -7.989  -7.789  18.439  1.00 92.06           O  
ATOM   1564  OD2 ASP A 198      -6.726  -9.511  17.945  1.00 92.06           O  
ATOM   1565  N   THR A 199      -5.567  -7.649  22.894  1.00 90.44           N  
ATOM   1566  CA  THR A 199      -5.271  -7.883  24.303  1.00 90.44           C  
ATOM   1567  C   THR A 199      -5.875  -6.783  25.172  1.00 90.44           C  
ATOM   1568  CB  THR A 199      -3.754  -7.961  24.550  1.00 90.44           C  
ATOM   1569  O   THR A 199      -6.365  -7.051  26.271  1.00 90.44           O  
ATOM   1570  CG2 THR A 199      -3.126  -9.106  23.762  1.00 90.44           C  
ATOM   1571  OG1 THR A 199      -3.145  -6.728  24.146  1.00 90.44           O  
ATOM   1572  N   GLU A 200      -5.767  -5.566  24.724  1.00 93.12           N  
ATOM   1573  CA  GLU A 200      -6.377  -4.459  25.455  1.00 93.12           C  
ATOM   1574  C   GLU A 200      -7.889  -4.634  25.561  1.00 93.12           C  
ATOM   1575  CB  GLU A 200      -6.048  -3.124  24.781  1.00 93.12           C  
ATOM   1576  O   GLU A 200      -8.479  -4.357  26.607  1.00 93.12           O  
ATOM   1577  CG  GLU A 200      -4.630  -2.637  25.041  1.00 93.12           C  
ATOM   1578  CD  GLU A 200      -4.299  -1.339  24.321  1.00 93.12           C  
ATOM   1579  OE1 GLU A 200      -3.139  -0.877  24.405  1.00 93.12           O  
ATOM   1580  OE2 GLU A 200      -5.209  -0.780  23.669  1.00 93.12           O  
ATOM   1581  N   ALA A 201      -8.478  -5.071  24.489  1.00 92.07           N  
ATOM   1582  CA  ALA A 201      -9.908  -5.367  24.515  1.00 92.07           C  
ATOM   1583  C   ALA A 201     -10.221  -6.473  25.519  1.00 92.07           C  
ATOM   1584  CB  ALA A 201     -10.395  -5.762  23.123  1.00 92.07           C  
ATOM   1585  O   ALA A 201     -11.211  -6.395  26.249  1.00 92.07           O  
ATOM   1586  N   ALA A 202      -9.423  -7.505  25.553  1.00 95.98           N  
ATOM   1587  CA  ALA A 202      -9.598  -8.603  26.501  1.00 95.98           C  
ATOM   1588  C   ALA A 202      -9.476  -8.109  27.940  1.00 95.98           C  
ATOM   1589  CB  ALA A 202      -8.577  -9.706  26.233  1.00 95.98           C  
ATOM   1590  O   ALA A 202     -10.253  -8.511  28.809  1.00 95.98           O  
ATOM   1591  N   ILE A 203      -8.503  -7.249  28.191  1.00 94.29           N  
ATOM   1592  CA  ILE A 203      -8.304  -6.683  29.520  1.00 94.29           C  
ATOM   1593  C   ILE A 203      -9.539  -5.884  29.931  1.00 94.29           C  
ATOM   1594  CB  ILE A 203      -7.045  -5.789  29.571  1.00 94.29           C  
ATOM   1595  O   ILE A 203     -10.009  -5.996  31.066  1.00 94.29           O  
ATOM   1596  CG1 ILE A 203      -5.778  -6.642  29.438  1.00 94.29           C  
ATOM   1597  CG2 ILE A 203      -7.019  -4.967  30.863  1.00 94.29           C  
ATOM   1598  CD1 ILE A 203      -4.498  -5.830  29.297  1.00 94.29           C  
ATOM   1599  N   ARG A 204     -10.043  -5.080  29.029  1.00 96.60           N  
ATOM   1600  CA  ARG A 204     -11.244  -4.302  29.316  1.00 96.60           C  
ATOM   1601  C   ARG A 204     -12.420  -5.214  29.651  1.00 96.60           C  
ATOM   1602  CB  ARG A 204     -11.599  -3.403  28.129  1.00 96.60           C  
ATOM   1603  O   ARG A 204     -13.196  -4.924  30.563  1.00 96.60           O  
ATOM   1604  CG  ARG A 204     -10.723  -2.167  28.009  1.00 96.60           C  
ATOM   1605  CD  ARG A 204     -11.233  -1.217  26.934  1.00 96.60           C  
ATOM   1606  NE  ARG A 204     -10.656  -1.522  25.628  1.00 96.60           N  
ATOM   1607  NH1 ARG A 204     -12.667  -2.087  24.641  1.00 96.60           N  
ATOM   1608  NH2 ARG A 204     -10.724  -2.178  23.428  1.00 96.60           N  
ATOM   1609  CZ  ARG A 204     -11.350  -1.928  24.569  1.00 96.60           C  
ATOM   1610  N   ALA A 205     -12.535  -6.274  28.962  1.00 96.35           N  
ATOM   1611  CA  ALA A 205     -13.597  -7.242  29.221  1.00 96.35           C  
ATOM   1612  C   ALA A 205     -13.450  -7.860  30.608  1.00 96.35           C  
ATOM   1613  CB  ALA A 205     -13.595  -8.333  28.153  1.00 96.35           C  
ATOM   1614  O   ALA A 205     -14.432  -7.996  31.341  1.00 96.35           O  
ATOM   1615  N   LEU A 206     -12.255  -8.256  30.905  1.00 96.47           N  
ATOM   1616  CA  LEU A 206     -12.006  -8.852  32.214  1.00 96.47           C  
ATOM   1617  C   LEU A 206     -12.264  -7.844  33.328  1.00 96.47           C  
ATOM   1618  CB  LEU A 206     -10.568  -9.370  32.301  1.00 96.47           C  
ATOM   1619  O   LEU A 206     -12.792  -8.201  34.384  1.00 96.47           O  
ATOM   1620  CG  LEU A 206     -10.253 -10.635  31.501  1.00 96.47           C  
ATOM   1621  CD1 LEU A 206      -8.761 -10.943  31.562  1.00 96.47           C  
ATOM   1622  CD2 LEU A 206     -11.069 -11.814  32.021  1.00 96.47           C  
ATOM   1623  N   ARG A 207     -11.911  -6.617  33.135  1.00 97.83           N  
ATOM   1624  CA  ARG A 207     -12.200  -5.566  34.105  1.00 97.83           C  
ATOM   1625  C   ARG A 207     -13.702  -5.434  34.338  1.00 97.83           C  
ATOM   1626  CB  ARG A 207     -11.622  -4.229  33.638  1.00 97.83           C  
ATOM   1627  O   ARG A 207     -14.146  -5.260  35.474  1.00 97.83           O  
ATOM   1628  CG  ARG A 207     -10.115  -4.119  33.799  1.00 97.83           C  
ATOM   1629  CD  ARG A 207      -9.606  -2.735  33.420  1.00 97.83           C  
ATOM   1630  NE  ARG A 207      -8.162  -2.622  33.604  1.00 97.83           N  
ATOM   1631  NH1 ARG A 207      -8.027  -0.445  32.845  1.00 97.83           N  
ATOM   1632  NH2 ARG A 207      -6.136  -1.543  33.532  1.00 97.83           N  
ATOM   1633  CZ  ARG A 207      -7.445  -1.537  33.327  1.00 97.83           C  
ATOM   1634  N   LYS A 208     -14.400  -5.470  33.279  1.00 98.32           N  
ATOM   1635  CA  LYS A 208     -15.855  -5.427  33.389  1.00 98.32           C  
ATOM   1636  C   LYS A 208     -16.381  -6.618  34.185  1.00 98.32           C  
ATOM   1637  CB  LYS A 208     -16.498  -5.399  32.002  1.00 98.32           C  
ATOM   1638  O   LYS A 208     -17.266  -6.464  35.030  1.00 98.32           O  
ATOM   1639  CG  LYS A 208     -18.006  -5.195  32.023  1.00 98.32           C  
ATOM   1640  CD  LYS A 208     -18.593  -5.222  30.617  1.00 98.32           C  
ATOM   1641  CE  LYS A 208     -20.115  -5.185  30.645  1.00 98.32           C  
ATOM   1642  NZ  LYS A 208     -20.694  -5.170  29.269  1.00 98.32           N  
ATOM   1643  N   ASP A 209     -15.861  -7.769  33.912  1.00 97.98           N  
ATOM   1644  CA  ASP A 209     -16.260  -8.970  34.639  1.00 97.98           C  
ATOM   1645  C   ASP A 209     -15.956  -8.837  36.129  1.00 97.98           C  
ATOM   1646  CB  ASP A 209     -15.558 -10.202  34.066  1.00 97.98           C  
ATOM   1647  O   ASP A 209     -16.749  -9.263  36.971  1.00 97.98           O  
ATOM   1648  CG  ASP A 209     -16.077 -10.597  32.695  1.00 97.98           C  
ATOM   1649  OD1 ASP A 209     -17.137 -10.086  32.274  1.00 97.98           O  
ATOM   1650  OD2 ASP A 209     -15.421 -11.429  32.031  1.00 97.98           O  
ATOM   1651  N   ILE A 210     -14.797  -8.271  36.424  1.00 98.41           N  
ATOM   1652  CA  ILE A 210     -14.422  -8.060  37.818  1.00 98.41           C  
ATOM   1653  C   ILE A 210     -15.420  -7.115  38.483  1.00 98.41           C  
ATOM   1654  CB  ILE A 210     -12.988  -7.496  37.938  1.00 98.41           C  
ATOM   1655  O   ILE A 210     -15.858  -7.358  39.610  1.00 98.41           O  
ATOM   1656  CG1 ILE A 210     -11.960  -8.564  37.547  1.00 98.41           C  
ATOM   1657  CG2 ILE A 210     -12.728  -6.980  39.356  1.00 98.41           C  
ATOM   1658  CD1 ILE A 210     -10.537  -8.038  37.421  1.00 98.41           C  
ATOM   1659  N   GLU A 211     -15.750  -6.049  37.820  1.00 98.09           N  
ATOM   1660  CA  GLU A 211     -16.723  -5.099  38.350  1.00 98.09           C  
ATOM   1661  C   GLU A 211     -18.077  -5.764  38.576  1.00 98.09           C  
ATOM   1662  CB  GLU A 211     -16.876  -3.902  37.408  1.00 98.09           C  
ATOM   1663  O   GLU A 211     -18.721  -5.541  39.604  1.00 98.09           O  
ATOM   1664  CG  GLU A 211     -15.660  -2.987  37.374  1.00 98.09           C  
ATOM   1665  CD  GLU A 211     -15.740  -1.923  36.290  1.00 98.09           C  
ATOM   1666  OE1 GLU A 211     -14.737  -1.209  36.066  1.00 98.09           O  
ATOM   1667  OE2 GLU A 211     -16.815  -1.802  35.662  1.00 98.09           O  
ATOM   1668  N   GLU A 212     -18.515  -6.533  37.622  1.00 97.97           N  
ATOM   1669  CA  GLU A 212     -19.776  -7.255  37.759  1.00 97.97           C  
ATOM   1670  C   GLU A 212     -19.731  -8.228  38.934  1.00 97.97           C  
ATOM   1671  CB  GLU A 212     -20.110  -8.005  36.467  1.00 97.97           C  
ATOM   1672  O   GLU A 212     -20.698  -8.342  39.690  1.00 97.97           O  
ATOM   1673  CG  GLU A 212     -20.480  -7.095  35.305  1.00 97.97           C  
ATOM   1674  CD  GLU A 212     -20.659  -7.840  33.992  1.00 97.97           C  
ATOM   1675  OE1 GLU A 212     -20.868  -7.185  32.946  1.00 97.97           O  
ATOM   1676  OE2 GLU A 212     -20.591  -9.089  34.010  1.00 97.97           O  
ATOM   1677  N   ALA A 213     -18.674  -8.951  39.039  1.00 97.83           N  
ATOM   1678  CA  ALA A 213     -18.508  -9.873  40.160  1.00 97.83           C  
ATOM   1679  C   ALA A 213     -18.488  -9.123  41.489  1.00 97.83           C  
ATOM   1680  CB  ALA A 213     -17.229 -10.688  39.993  1.00 97.83           C  
ATOM   1681  O   ALA A 213     -19.055  -9.588  42.480  1.00 97.83           O  
ATOM   1682  N   SER A 214     -17.802  -7.996  41.506  1.00 98.20           N  
ATOM   1683  CA  SER A 214     -17.768  -7.179  42.714  1.00 98.20           C  
ATOM   1684  C   SER A 214     -19.167  -6.717  43.109  1.00 98.20           C  
ATOM   1685  CB  SER A 214     -16.859  -5.965  42.516  1.00 98.20           C  
ATOM   1686  O   SER A 214     -19.507  -6.692  44.294  1.00 98.20           O  
ATOM   1687  OG  SER A 214     -17.437  -5.047  41.605  1.00 98.20           O  
ATOM   1688  N   LEU A 215     -19.951  -6.321  42.170  1.00 98.09           N  
ATOM   1689  CA  LEU A 215     -21.327  -5.919  42.437  1.00 98.09           C  
ATOM   1690  C   LEU A 215     -22.126  -7.074  43.030  1.00 98.09           C  
ATOM   1691  CB  LEU A 215     -22.000  -5.423  41.155  1.00 98.09           C  
ATOM   1692  O   LEU A 215     -22.882  -6.886  43.986  1.00 98.09           O  
ATOM   1693  CG  LEU A 215     -21.581  -4.038  40.661  1.00 98.09           C  
ATOM   1694  CD1 LEU A 215     -22.179  -3.762  39.285  1.00 98.09           C  
ATOM   1695  CD2 LEU A 215     -22.003  -2.964  41.658  1.00 98.09           C  
ATOM   1696  N   VAL A 216     -21.953  -8.218  42.421  1.00 98.26           N  
ATOM   1697  CA  VAL A 216     -22.652  -9.398  42.920  1.00 98.26           C  
ATOM   1698  C   VAL A 216     -22.203  -9.699  44.348  1.00 98.26           C  
ATOM   1699  CB  VAL A 216     -22.409 -10.627  42.015  1.00 98.26           C  
ATOM   1700  O   VAL A 216     -23.023 -10.044  45.203  1.00 98.26           O  
ATOM   1701  CG1 VAL A 216     -22.972 -11.892  42.660  1.00 98.26           C  
ATOM   1702  CG2 VAL A 216     -23.029 -10.404  40.637  1.00 98.26           C  
ATOM   1703  N   LYS A 217     -20.948  -9.619  44.590  1.00 98.32           N  
ATOM   1704  CA  LYS A 217     -20.433  -9.833  45.939  1.00 98.32           C  
ATOM   1705  C   LYS A 217     -21.094  -8.886  46.936  1.00 98.32           C  
ATOM   1706  CB  LYS A 217     -18.915  -9.651  45.969  1.00 98.32           C  
ATOM   1707  O   LYS A 217     -21.489  -9.302  48.028  1.00 98.32           O  
ATOM   1708  CG  LYS A 217     -18.282  -9.956  47.319  1.00 98.32           C  
ATOM   1709  CD  LYS A 217     -16.806  -9.580  47.342  1.00 98.32           C  
ATOM   1710  CE  LYS A 217     -16.240  -9.619  48.755  1.00 98.32           C  
ATOM   1711  NZ  LYS A 217     -14.856  -9.061  48.813  1.00 98.32           N  
ATOM   1712  N   VAL A 218     -21.106  -7.620  46.599  1.00 98.36           N  
ATOM   1713  CA  VAL A 218     -21.715  -6.624  47.474  1.00 98.36           C  
ATOM   1714  C   VAL A 218     -23.179  -6.981  47.723  1.00 98.36           C  
ATOM   1715  CB  VAL A 218     -21.608  -5.203  46.878  1.00 98.36           C  
ATOM   1716  O   VAL A 218     -23.666  -6.878  48.851  1.00 98.36           O  
ATOM   1717  CG1 VAL A 218     -22.438  -4.211  47.692  1.00 98.36           C  
ATOM   1718  CG2 VAL A 218     -20.147  -4.759  46.818  1.00 98.36           C  
ATOM   1719  N   GLU A 219     -23.904  -7.330  46.720  1.00 98.22           N  
ATOM   1720  CA  GLU A 219     -25.301  -7.728  46.861  1.00 98.22           C  
ATOM   1721  C   GLU A 219     -25.445  -8.910  47.815  1.00 98.22           C  
ATOM   1722  CB  GLU A 219     -25.902  -8.077  45.497  1.00 98.22           C  
ATOM   1723  O   GLU A 219     -26.347  -8.931  48.655  1.00 98.22           O  
ATOM   1724  CG  GLU A 219     -26.136  -6.869  44.601  1.00 98.22           C  
ATOM   1725  CD  GLU A 219     -26.585  -7.242  43.197  1.00 98.22           C  
ATOM   1726  OE1 GLU A 219     -26.783  -6.331  42.361  1.00 98.22           O  
ATOM   1727  OE2 GLU A 219     -26.740  -8.455  42.931  1.00 98.22           O  
ATOM   1728  N   LEU A 220     -24.573  -9.894  47.644  1.00 97.89           N  
ATOM   1729  CA  LEU A 220     -24.602 -11.061  48.519  1.00 97.89           C  
ATOM   1730  C   LEU A 220     -24.253 -10.674  49.953  1.00 97.89           C  
ATOM   1731  CB  LEU A 220     -23.631 -12.132  48.017  1.00 97.89           C  
ATOM   1732  O   LEU A 220     -24.849 -11.189  50.902  1.00 97.89           O  
ATOM   1733  CG  LEU A 220     -24.076 -12.929  46.790  1.00 97.89           C  
ATOM   1734  CD1 LEU A 220     -22.938 -13.814  46.291  1.00 97.89           C  
ATOM   1735  CD2 LEU A 220     -25.308 -13.767  47.114  1.00 97.89           C  
ATOM   1736  N   ASP A 221     -23.296  -9.804  50.130  1.00 97.97           N  
ATOM   1737  CA  ASP A 221     -22.939  -9.307  51.455  1.00 97.97           C  
ATOM   1738  C   ASP A 221     -24.126  -8.612  52.119  1.00 97.97           C  
ATOM   1739  CB  ASP A 221     -21.751  -8.348  51.366  1.00 97.97           C  
ATOM   1740  O   ASP A 221     -24.349  -8.767  53.322  1.00 97.97           O  
ATOM   1741  CG  ASP A 221     -20.423  -9.063  51.184  1.00 97.97           C  
ATOM   1742  OD1 ASP A 221     -20.345 -10.281  51.455  1.00 97.97           O  
ATOM   1743  OD2 ASP A 221     -19.447  -8.403  50.768  1.00 97.97           O  
ATOM   1744  N   LYS A 222     -24.860  -7.823  51.383  1.00 98.23           N  
ATOM   1745  CA  LYS A 222     -26.059  -7.176  51.908  1.00 98.23           C  
ATOM   1746  C   LYS A 222     -27.089  -8.207  52.358  1.00 98.23           C  
ATOM   1747  CB  LYS A 222     -26.671  -6.247  50.858  1.00 98.23           C  
ATOM   1748  O   LYS A 222     -27.738  -8.034  53.392  1.00 98.23           O  
ATOM   1749  CG  LYS A 222     -25.876  -4.971  50.621  1.00 98.23           C  
ATOM   1750  CD  LYS A 222     -26.554  -4.073  49.595  1.00 98.23           C  
ATOM   1751  CE  LYS A 222     -25.753  -2.802  49.348  1.00 98.23           C  
ATOM   1752  NZ  LYS A 222     -26.330  -1.992  48.233  1.00 98.23           N  
ATOM   1753  N   LYS A 223     -27.236  -9.246  51.560  1.00 98.17           N  
ATOM   1754  CA  LYS A 223     -28.166 -10.313  51.917  1.00 98.17           C  
ATOM   1755  C   LYS A 223     -27.731 -11.015  53.200  1.00 98.17           C  
ATOM   1756  CB  LYS A 223     -28.282 -11.327  50.778  1.00 98.17           C  
ATOM   1757  O   LYS A 223     -28.561 -11.318  54.060  1.00 98.17           O  
ATOM   1758  CG  LYS A 223     -29.139 -10.854  49.613  1.00 98.17           C  
ATOM   1759  CD  LYS A 223     -29.217 -11.906  48.513  1.00 98.17           C  
ATOM   1760  CE  LYS A 223     -29.915 -11.367  47.272  1.00 98.17           C  
ATOM   1761  NZ  LYS A 223     -29.821 -12.320  46.126  1.00 98.17           N  
ATOM   1762  N   VAL A 224     -26.422 -11.249  53.222  1.00 98.32           N  
ATOM   1763  CA  VAL A 224     -25.890 -11.881  54.426  1.00 98.32           C  
ATOM   1764  C   VAL A 224     -26.156 -10.991  55.637  1.00 98.32           C  
ATOM   1765  CB  VAL A 224     -24.377 -12.166  54.296  1.00 98.32           C  
ATOM   1766  O   VAL A 224     -26.565 -11.477  56.695  1.00 98.32           O  
ATOM   1767  CG1 VAL A 224     -23.781 -12.548  55.650  1.00 98.32           C  
ATOM   1768  CG2 VAL A 224     -24.128 -13.268  53.268  1.00 98.32           C  
ATOM   1769  N   GLN A 225     -25.884  -9.713  55.515  1.00 98.08           N  
ATOM   1770  CA  GLN A 225     -26.128  -8.764  56.596  1.00 98.08           C  
ATOM   1771  C   GLN A 225     -27.604  -8.740  56.984  1.00 98.08           C  
ATOM   1772  CB  GLN A 225     -25.668  -7.362  56.195  1.00 98.08           C  
ATOM   1773  O   GLN A 225     -27.939  -8.701  58.170  1.00 98.08           O  
ATOM   1774  CG  GLN A 225     -25.627  -6.373  57.352  1.00 98.08           C  
ATOM   1775  CD  GLN A 225     -24.648  -6.780  58.438  1.00 98.08           C  
ATOM   1776  NE2 GLN A 225     -24.950  -6.409  59.677  1.00 98.08           N  
ATOM   1777  OE1 GLN A 225     -23.630  -7.423  58.164  1.00 98.08           O  
ATOM   1778  N   SER A 226     -28.477  -8.648  56.014  1.00 98.07           N  
ATOM   1779  CA  SER A 226     -29.912  -8.666  56.277  1.00 98.07           C  
ATOM   1780  C   SER A 226     -30.320  -9.923  57.039  1.00 98.07           C  
ATOM   1781  CB  SER A 226     -30.699  -8.575  54.968  1.00 98.07           C  
ATOM   1782  O   SER A 226     -31.134  -9.859  57.962  1.00 98.07           O  
ATOM   1783  OG  SER A 226     -30.618  -9.793  54.248  1.00 98.07           O  
ATOM   1784  N   LEU A 227     -29.861 -11.103  56.617  1.00 97.69           N  
ATOM   1785  CA  LEU A 227     -30.155 -12.357  57.302  1.00 97.69           C  
ATOM   1786  C   LEU A 227     -29.603 -12.342  58.724  1.00 97.69           C  
ATOM   1787  CB  LEU A 227     -29.571 -13.541  56.528  1.00 97.69           C  
ATOM   1788  O   LEU A 227     -30.253 -12.829  59.652  1.00 97.69           O  
ATOM   1789  CG  LEU A 227     -30.269 -13.905  55.216  1.00 97.69           C  
ATOM   1790  CD1 LEU A 227     -29.503 -15.010  54.496  1.00 97.69           C  
ATOM   1791  CD2 LEU A 227     -31.710 -14.329  55.477  1.00 97.69           C  
ATOM   1792  N   GLN A 228     -28.399 -11.820  58.875  1.00 97.98           N  
ATOM   1793  CA  GLN A 228     -27.827 -11.683  60.210  1.00 97.98           C  
ATOM   1794  C   GLN A 228     -28.698 -10.794  61.093  1.00 97.98           C  
ATOM   1795  CB  GLN A 228     -26.409 -11.116  60.132  1.00 97.98           C  
ATOM   1796  O   GLN A 228     -28.901 -11.090  62.273  1.00 97.98           O  
ATOM   1797  CG  GLN A 228     -25.367 -12.127  59.672  1.00 97.98           C  
ATOM   1798  CD  GLN A 228     -23.981 -11.524  59.541  1.00 97.98           C  
ATOM   1799  NE2 GLN A 228     -22.980 -12.375  59.342  1.00 97.98           N  
ATOM   1800  OE1 GLN A 228     -23.811 -10.303  59.618  1.00 97.98           O  
ATOM   1801  N   ASP A 229     -29.124  -9.645  60.560  1.00 97.95           N  
ATOM   1802  CA  ASP A 229     -30.020  -8.757  61.295  1.00 97.95           C  
ATOM   1803  C   ASP A 229     -31.315  -9.472  61.671  1.00 97.95           C  
ATOM   1804  CB  ASP A 229     -30.330  -7.505  60.471  1.00 97.95           C  
ATOM   1805  O   ASP A 229     -31.848  -9.269  62.764  1.00 97.95           O  
ATOM   1806  CG  ASP A 229     -29.129  -6.590  60.308  1.00 97.95           C  
ATOM   1807  OD1 ASP A 229     -28.142  -6.738  61.061  1.00 97.95           O  
ATOM   1808  OD2 ASP A 229     -29.171  -5.711  59.420  1.00 97.95           O  
ATOM   1809  N   GLU A 230     -31.832 -10.299  60.758  1.00 97.61           N  
ATOM   1810  CA  GLU A 230     -33.048 -11.061  61.028  1.00 97.61           C  
ATOM   1811  C   GLU A 230     -32.840 -12.044  62.177  1.00 97.61           C  
ATOM   1812  CB  GLU A 230     -33.505 -11.808  59.773  1.00 97.61           C  
ATOM   1813  O   GLU A 230     -33.696 -12.172  63.054  1.00 97.61           O  
ATOM   1814  CG  GLU A 230     -34.841 -12.519  59.932  1.00 97.61           C  
ATOM   1815  CD  GLU A 230     -35.402 -13.043  58.620  1.00 97.61           C  
ATOM   1816  OE1 GLU A 230     -36.537 -13.572  58.614  1.00 97.61           O  
ATOM   1817  OE2 GLU A 230     -34.701 -12.926  57.591  1.00 97.61           O  
ATOM   1818  N   VAL A 231     -31.703 -12.739  62.123  1.00 97.29           N  
ATOM   1819  CA  VAL A 231     -31.378 -13.685  63.186  1.00 97.29           C  
ATOM   1820  C   VAL A 231     -31.278 -12.948  64.520  1.00 97.29           C  
ATOM   1821  CB  VAL A 231     -30.062 -14.439  62.894  1.00 97.29           C  
ATOM   1822  O   VAL A 231     -31.795 -13.419  65.537  1.00 97.29           O  
ATOM   1823  CG1 VAL A 231     -29.608 -15.229  64.119  1.00 97.29           C  
ATOM   1824  CG2 VAL A 231     -30.234 -15.364  61.691  1.00 97.29           C  
ATOM   1825  N   ALA A 232     -30.567 -11.832  64.539  1.00 97.72           N  
ATOM   1826  CA  ALA A 232     -30.419 -11.035  65.754  1.00 97.72           C  
ATOM   1827  C   ALA A 232     -31.778 -10.578  66.279  1.00 97.72           C  
ATOM   1828  CB  ALA A 232     -29.521  -9.828  65.492  1.00 97.72           C  
ATOM   1829  O   ALA A 232     -32.019 -10.593  67.488  1.00 97.72           O  
ATOM   1830  N   PHE A 233     -32.574 -10.157  65.376  1.00 98.04           N  
ATOM   1831  CA  PHE A 233     -33.922  -9.732  65.734  1.00 98.04           C  
ATOM   1832  C   PHE A 233     -34.692 -10.872  66.390  1.00 98.04           C  
ATOM   1833  CB  PHE A 233     -34.675  -9.232  64.497  1.00 98.04           C  
ATOM   1834  O   PHE A 233     -35.343 -10.677  67.419  1.00 98.04           O  
ATOM   1835  CG  PHE A 233     -36.109  -8.863  64.768  1.00 98.04           C  
ATOM   1836  CD1 PHE A 233     -37.141  -9.730  64.430  1.00 98.04           C  
ATOM   1837  CD2 PHE A 233     -36.424  -7.647  65.361  1.00 98.04           C  
ATOM   1838  CE1 PHE A 233     -38.468  -9.390  64.680  1.00 98.04           C  
ATOM   1839  CE2 PHE A 233     -37.749  -7.301  65.614  1.00 98.04           C  
ATOM   1840  CZ  PHE A 233     -38.769  -8.173  65.271  1.00 98.04           C  
ATOM   1841  N   LEU A 234     -34.697 -12.040  65.821  1.00 97.67           N  
ATOM   1842  CA  LEU A 234     -35.392 -13.208  66.353  1.00 97.67           C  
ATOM   1843  C   LEU A 234     -34.846 -13.587  67.725  1.00 97.67           C  
ATOM   1844  CB  LEU A 234     -35.261 -14.393  65.393  1.00 97.67           C  
ATOM   1845  O   LEU A 234     -35.610 -13.942  68.626  1.00 97.67           O  
ATOM   1846  CG  LEU A 234     -36.072 -14.310  64.099  1.00 97.67           C  
ATOM   1847  CD1 LEU A 234     -35.694 -15.452  63.162  1.00 97.67           C  
ATOM   1848  CD2 LEU A 234     -37.566 -14.333  64.402  1.00 97.67           C  
ATOM   1849  N   ARG A 235     -33.527 -13.549  67.895  1.00 97.30           N  
ATOM   1850  CA  ARG A 235     -32.914 -13.849  69.186  1.00 97.30           C  
ATOM   1851  C   ARG A 235     -33.361 -12.851  70.249  1.00 97.30           C  
ATOM   1852  CB  ARG A 235     -31.388 -13.844  69.071  1.00 97.30           C  
ATOM   1853  O   ARG A 235     -33.674 -13.237  71.377  1.00 97.30           O  
ATOM   1854  CG  ARG A 235     -30.815 -15.094  68.422  1.00 97.30           C  
ATOM   1855  CD  ARG A 235     -29.311 -15.201  68.634  1.00 97.30           C  
ATOM   1856  NE  ARG A 235     -28.774 -16.435  68.070  1.00 97.30           N  
ATOM   1857  NH1 ARG A 235     -26.677 -15.567  67.636  1.00 97.30           N  
ATOM   1858  NH2 ARG A 235     -27.150 -17.749  67.116  1.00 97.30           N  
ATOM   1859  CZ  ARG A 235     -27.535 -16.581  67.608  1.00 97.30           C  
ATOM   1860  N   SER A 236     -33.293 -11.541  69.954  1.00 97.51           N  
ATOM   1861  CA  SER A 236     -33.733 -10.495  70.871  1.00 97.51           C  
ATOM   1862  C   SER A 236     -35.202 -10.668  71.242  1.00 97.51           C  
ATOM   1863  CB  SER A 236     -33.514  -9.113  70.252  1.00 97.51           C  
ATOM   1864  O   SER A 236     -35.575 -10.516  72.408  1.00 97.51           O  
ATOM   1865  OG  SER A 236     -33.954  -8.093  71.132  1.00 97.51           O  
ATOM   1866  N   ASN A 237     -35.997 -10.944  70.225  1.00 97.28           N  
ATOM   1867  CA  ASN A 237     -37.413 -11.192  70.475  1.00 97.28           C  
ATOM   1868  C   ASN A 237     -37.618 -12.366  71.428  1.00 97.28           C  
ATOM   1869  CB  ASN A 237     -38.155 -11.440  69.160  1.00 97.28           C  
ATOM   1870  O   ASN A 237     -38.438 -12.291  72.345  1.00 97.28           O  
ATOM   1871  CG  ASN A 237     -39.662 -11.420  69.326  1.00 97.28           C  
ATOM   1872  ND2 ASN A 237     -40.333 -12.420  68.768  1.00 97.28           N  
ATOM   1873  OD1 ASN A 237     -40.217 -10.513  69.950  1.00 97.28           O  
ATOM   1874  N   HIS A 238     -36.957 -13.460  71.113  1.00 95.99           N  
ATOM   1875  CA  HIS A 238     -37.042 -14.628  71.982  1.00 95.99           C  
ATOM   1876  C   HIS A 238     -36.615 -14.288  73.406  1.00 95.99           C  
ATOM   1877  CB  HIS A 238     -36.180 -15.767  71.433  1.00 95.99           C  
ATOM   1878  O   HIS A 238     -37.264 -14.705  74.369  1.00 95.99           O  
ATOM   1879  CG  HIS A 238     -36.195 -16.995  72.287  1.00 95.99           C  
ATOM   1880  CD2 HIS A 238     -35.217 -17.581  73.017  1.00 95.99           C  
ATOM   1881  ND1 HIS A 238     -37.321 -17.771  72.456  1.00 95.99           N  
ATOM   1882  CE1 HIS A 238     -37.035 -18.784  73.257  1.00 95.99           C  
ATOM   1883  NE2 HIS A 238     -35.765 -18.692  73.611  1.00 95.99           N  
ATOM   1884  N   GLU A 239     -35.507 -13.593  73.555  1.00 96.75           N  
ATOM   1885  CA  GLU A 239     -35.018 -13.176  74.866  1.00 96.75           C  
ATOM   1886  C   GLU A 239     -36.063 -12.348  75.607  1.00 96.75           C  
ATOM   1887  CB  GLU A 239     -33.718 -12.380  74.727  1.00 96.75           C  
ATOM   1888  O   GLU A 239     -36.257 -12.518  76.813  1.00 96.75           O  
ATOM   1889  CG  GLU A 239     -32.979 -12.174  76.042  1.00 96.75           C  
ATOM   1890  CD  GLU A 239     -31.590 -11.583  75.863  1.00 96.75           C  
ATOM   1891  OE1 GLU A 239     -30.849 -11.462  76.865  1.00 96.75           O  
ATOM   1892  OE2 GLU A 239     -31.240 -11.239  74.712  1.00 96.75           O  
ATOM   1893  N   GLU A 240     -36.660 -11.439  74.913  1.00 95.35           N  
ATOM   1894  CA  GLU A 240     -37.714 -10.616  75.498  1.00 95.35           C  
ATOM   1895  C   GLU A 240     -38.906 -11.468  75.926  1.00 95.35           C  
ATOM   1896  CB  GLU A 240     -38.166  -9.538  74.509  1.00 95.35           C  
ATOM   1897  O   GLU A 240     -39.478 -11.251  76.996  1.00 95.35           O  
ATOM   1898  CG  GLU A 240     -39.069  -8.478  75.124  1.00 95.35           C  
ATOM   1899  CD  GLU A 240     -39.481  -7.396  74.139  1.00 95.35           C  
ATOM   1900  OE1 GLU A 240     -40.305  -6.526  74.503  1.00 95.35           O  
ATOM   1901  OE2 GLU A 240     -38.978  -7.420  72.994  1.00 95.35           O  
ATOM   1902  N   GLU A 241     -39.359 -12.345  75.092  1.00 94.41           N  
ATOM   1903  CA  GLU A 241     -40.468 -13.233  75.427  1.00 94.41           C  
ATOM   1904  C   GLU A 241     -40.152 -14.069  76.664  1.00 94.41           C  
ATOM   1905  CB  GLU A 241     -40.801 -14.147  74.245  1.00 94.41           C  
ATOM   1906  O   GLU A 241     -41.013 -14.263  77.524  1.00 94.41           O  
ATOM   1907  CG  GLU A 241     -41.430 -13.422  73.064  1.00 94.41           C  
ATOM   1908  CD  GLU A 241     -41.688 -14.329  71.872  1.00 94.41           C  
ATOM   1909  OE1 GLU A 241     -42.242 -13.852  70.855  1.00 94.41           O  
ATOM   1910  OE2 GLU A 241     -41.335 -15.527  71.955  1.00 94.41           O  
ATOM   1911  N   VAL A 242     -38.959 -14.583  76.693  1.00 94.63           N  
ATOM   1912  CA  VAL A 242     -38.530 -15.359  77.852  1.00 94.63           C  
ATOM   1913  C   VAL A 242     -38.564 -14.483  79.102  1.00 94.63           C  
ATOM   1914  CB  VAL A 242     -37.115 -15.946  77.650  1.00 94.63           C  
ATOM   1915  O   VAL A 242     -39.022 -14.919  80.161  1.00 94.63           O  
ATOM   1916  CG1 VAL A 242     -36.600 -16.571  78.946  1.00 94.63           C  
ATOM   1917  CG2 VAL A 242     -37.121 -16.976  76.522  1.00 94.63           C  
ATOM   1918  N   ALA A 243     -37.957 -13.273  78.974  1.00 94.37           N  
ATOM   1919  CA  ALA A 243     -37.966 -12.329  80.089  1.00 94.37           C  
ATOM   1920  C   ALA A 243     -39.391 -12.051  80.560  1.00 94.37           C  
ATOM   1921  CB  ALA A 243     -37.278 -11.026  79.689  1.00 94.37           C  
ATOM   1922  O   ALA A 243     -39.651 -11.984  81.764  1.00 94.37           O  
ATOM   1923  N   ASP A 244     -40.278 -11.808  79.620  1.00 92.93           N  
ATOM   1924  CA  ASP A 244     -41.681 -11.567  79.943  1.00 92.93           C  
ATOM   1925  C   ASP A 244     -42.292 -12.766  80.666  1.00 92.93           C  
ATOM   1926  CB  ASP A 244     -42.478 -11.256  78.674  1.00 92.93           C  
ATOM   1927  O   ASP A 244     -43.054 -12.599  81.620  1.00 92.93           O  
ATOM   1928  CG  ASP A 244     -42.209  -9.863  78.132  1.00 92.93           C  
ATOM   1929  OD1 ASP A 244     -41.615  -9.032  78.853  1.00 92.93           O  
ATOM   1930  OD2 ASP A 244     -42.597  -9.593  76.975  1.00 92.93           O  
ATOM   1931  N   LEU A 245     -42.082 -13.943  80.165  1.00 89.95           N  
ATOM   1932  CA  LEU A 245     -42.599 -15.151  80.800  1.00 89.95           C  
ATOM   1933  C   LEU A 245     -42.038 -15.305  82.210  1.00 89.95           C  
ATOM   1934  CB  LEU A 245     -42.254 -16.386  79.964  1.00 89.95           C  
ATOM   1935  O   LEU A 245     -42.769 -15.661  83.138  1.00 89.95           O  
ATOM   1936  CG  LEU A 245     -43.049 -16.572  78.670  1.00 89.95           C  
ATOM   1937  CD1 LEU A 245     -42.474 -17.725  77.856  1.00 89.95           C  
ATOM   1938  CD2 LEU A 245     -44.524 -16.811  78.978  1.00 89.95           C  
ATOM   1939  N   LEU A 246     -40.717 -15.048  82.350  1.00 88.44           N  
ATOM   1940  CA  LEU A 246     -40.091 -15.101  83.666  1.00 88.44           C  
ATOM   1941  C   LEU A 246     -40.705 -14.065  84.602  1.00 88.44           C  
ATOM   1942  CB  LEU A 246     -38.582 -14.872  83.552  1.00 88.44           C  
ATOM   1943  O   LEU A 246     -40.904 -14.334  85.789  1.00 88.44           O  
ATOM   1944  CG  LEU A 246     -37.753 -16.055  83.050  1.00 88.44           C  
ATOM   1945  CD1 LEU A 246     -36.310 -15.626  82.808  1.00 88.44           C  
ATOM   1946  CD2 LEU A 246     -37.813 -17.210  84.044  1.00 88.44           C  
ATOM   1947  N   ALA A 247     -40.880 -12.850  84.078  1.00 87.78           N  
ATOM   1948  CA  ALA A 247     -41.540 -11.794  84.842  1.00 87.78           C  
ATOM   1949  C   ALA A 247     -42.947 -12.215  85.256  1.00 87.78           C  
ATOM   1950  CB  ALA A 247     -41.591 -10.502  84.031  1.00 87.78           C  
ATOM   1951  O   ALA A 247     -43.390 -11.915  86.368  1.00 87.78           O  
ATOM   1952  N   GLN A 248     -43.704 -12.806  84.317  1.00 85.63           N  
ATOM   1953  CA  GLN A 248     -45.043 -13.306  84.610  1.00 85.63           C  
ATOM   1954  C   GLN A 248     -45.004 -14.379  85.695  1.00 85.63           C  
ATOM   1955  CB  GLN A 248     -45.697 -13.862  83.345  1.00 85.63           C  
ATOM   1956  O   GLN A 248     -45.883 -14.428  86.558  1.00 85.63           O  
ATOM   1957  CG  GLN A 248     -47.218 -13.914  83.410  1.00 85.63           C  
ATOM   1958  CD  GLN A 248     -47.855 -14.184  82.060  1.00 85.63           C  
ATOM   1959  NE2 GLN A 248     -49.156 -13.936  81.958  1.00 85.63           N  
ATOM   1960  OE1 GLN A 248     -47.182 -14.611  81.116  1.00 85.63           O  
ATOM   1961  N   ILE A 249     -44.125 -15.225  85.663  1.00 79.29           N  
ATOM   1962  CA  ILE A 249     -43.965 -16.279  86.659  1.00 79.29           C  
ATOM   1963  C   ILE A 249     -43.602 -15.663  88.008  1.00 79.29           C  
ATOM   1964  CB  ILE A 249     -42.891 -17.303  86.231  1.00 79.29           C  
ATOM   1965  O   ILE A 249     -44.111 -16.087  89.049  1.00 79.29           O  
ATOM   1966  CG1 ILE A 249     -43.350 -18.070  84.985  1.00 79.29           C  
ATOM   1967  CG2 ILE A 249     -42.573 -18.264  87.380  1.00 79.29           C  
ATOM   1968  CD1 ILE A 249     -42.280 -18.971  84.384  1.00 79.29           C  
ATOM   1969  N   GLN A 250     -42.655 -14.668  88.055  1.00 79.05           N  
ATOM   1970  CA  GLN A 250     -42.273 -13.943  89.262  1.00 79.05           C  
ATOM   1971  C   GLN A 250     -43.435 -13.110  89.794  1.00 79.05           C  
ATOM   1972  CB  GLN A 250     -41.065 -13.045  88.990  1.00 79.05           C  
ATOM   1973  O   GLN A 250     -43.591 -12.955  91.008  1.00 79.05           O  
ATOM   1974  CG  GLN A 250     -39.756 -13.807  88.831  1.00 79.05           C  
ATOM   1975  CD  GLN A 250     -38.582 -12.898  88.520  1.00 79.05           C  
ATOM   1976  NE2 GLN A 250     -37.427 -13.494  88.245  1.00 79.05           N  
ATOM   1977  OE1 GLN A 250     -38.712 -11.670  88.525  1.00 79.05           O  
ATOM   1978  N   ALA A 251     -44.136 -12.468  88.868  1.00 70.02           N  
ATOM   1979  CA  ALA A 251     -45.339 -11.716  89.216  1.00 70.02           C  
ATOM   1980  C   ALA A 251     -46.431 -12.642  89.744  1.00 70.02           C  
ATOM   1981  CB  ALA A 251     -45.848 -10.935  88.006  1.00 70.02           C  
ATOM   1982  O   ALA A 251     -47.267 -12.229  90.551  1.00 70.02           O  
ATOM   1983  N   SER A 252     -46.568 -13.882  89.362  1.00 59.26           N  
ATOM   1984  CA  SER A 252     -47.530 -14.872  89.835  1.00 59.26           C  
ATOM   1985  C   SER A 252     -47.169 -15.369  91.231  1.00 59.26           C  
ATOM   1986  CB  SER A 252     -47.604 -16.054  88.868  1.00 59.26           C  
ATOM   1987  O   SER A 252     -48.030 -15.865  91.961  1.00 59.26           O  
ATOM   1988  OG  SER A 252     -46.335 -16.671  88.728  1.00 59.26           O  
ATOM   1989  N   HIS A 253     -45.830 -15.056  91.871  1.00 46.19           N  
ATOM   1990  CA  HIS A 253     -45.433 -15.276  93.258  1.00 46.19           C  
ATOM   1991  C   HIS A 253     -45.626 -14.015  94.093  1.00 46.19           C  
ATOM   1992  CB  HIS A 253     -43.977 -15.737  93.331  1.00 46.19           C  
ATOM   1993  O   HIS A 253     -45.330 -14.007  95.290  1.00 46.19           O  
ATOM   1994  CG  HIS A 253     -43.744 -17.088  92.735  1.00 46.19           C  
ATOM   1995  CD2 HIS A 253     -43.064 -17.466  91.627  1.00 46.19           C  
ATOM   1996  ND1 HIS A 253     -44.246 -18.244  93.292  1.00 46.19           N  
ATOM   1997  CE1 HIS A 253     -43.883 -19.277  92.550  1.00 46.19           C  
ATOM   1998  NE2 HIS A 253     -43.165 -18.832  91.534  1.00 46.19           N  
ATOM   1999  N   ILE A 254     -46.661 -13.245  93.999  1.00 42.43           N  
ATOM   2000  CA  ILE A 254     -46.976 -12.115  94.866  1.00 42.43           C  
ATOM   2001  C   ILE A 254     -48.491 -11.959  94.981  1.00 42.43           C  
ATOM   2002  CB  ILE A 254     -46.340 -10.807  94.344  1.00 42.43           C  
ATOM   2003  O   ILE A 254     -49.202 -11.984  93.974  1.00 42.43           O  
ATOM   2004  CG1 ILE A 254     -44.812 -10.921  94.339  1.00 42.43           C  
ATOM   2005  CG2 ILE A 254     -46.798  -9.611  95.184  1.00 42.43           C  
ATOM   2006  CD1 ILE A 254     -44.115  -9.869  93.487  1.00 42.43           C  
ATOM   2007  N   THR A 255     -49.148 -12.602  96.126  1.00 40.70           N  
ATOM   2008  CA  THR A 255     -50.251 -12.168  96.977  1.00 40.70           C  
ATOM   2009  C   THR A 255     -50.795 -10.821  96.512  1.00 40.70           C  
ATOM   2010  CB  THR A 255     -49.813 -12.068  98.450  1.00 40.70           C  
ATOM   2011  O   THR A 255     -50.027  -9.893  96.248  1.00 40.70           O  
ATOM   2012  CG2 THR A 255     -49.706 -13.449  99.088  1.00 40.70           C  
ATOM   2013  OG1 THR A 255     -48.536 -11.422  98.520  1.00 40.70           O  
ATOM   2014  N   VAL A 256     -51.883 -10.890  95.698  1.00 42.55           N  
ATOM   2015  CA  VAL A 256     -53.022 -10.011  95.451  1.00 42.55           C  
ATOM   2016  C   VAL A 256     -53.302  -9.167  96.693  1.00 42.55           C  
ATOM   2017  CB  VAL A 256     -54.282 -10.812  95.056  1.00 42.55           C  
ATOM   2018  O   VAL A 256     -53.568  -9.705  97.770  1.00 42.55           O  
ATOM   2019  CG1 VAL A 256     -55.482  -9.882  94.887  1.00 42.55           C  
ATOM   2020  CG2 VAL A 256     -54.031 -11.603  93.774  1.00 42.55           C  
ATOM   2021  N   GLU A 257     -52.538  -8.012  96.911  1.00 38.27           N  
ATOM   2022  CA  GLU A 257     -52.944  -6.898  97.763  1.00 38.27           C  
ATOM   2023  C   GLU A 257     -53.563  -5.771  96.941  1.00 38.27           C  
ATOM   2024  CB  GLU A 257     -51.750  -6.371  98.563  1.00 38.27           C  
ATOM   2025  O   GLU A 257     -53.001  -5.355  95.926  1.00 38.27           O  
ATOM   2026  CG  GLU A 257     -51.270  -7.322  99.650  1.00 38.27           C  
ATOM   2027  CD  GLU A 257     -50.301  -6.677 100.628  1.00 38.27           C  
ATOM   2028  OE1 GLU A 257     -49.999  -7.289 101.677  1.00 38.27           O  
ATOM   2029  OE2 GLU A 257     -49.842  -5.548 100.343  1.00 38.27           O  
ATOM   2030  N   ARG A 258     -54.877  -5.845  96.831  1.00 41.49           N  
ATOM   2031  CA  ARG A 258     -55.972  -4.882  96.770  1.00 41.49           C  
ATOM   2032  C   ARG A 258     -55.516  -3.504  97.240  1.00 41.49           C  
ATOM   2033  CB  ARG A 258     -57.155  -5.358  97.616  1.00 41.49           C  
ATOM   2034  O   ARG A 258     -55.080  -3.344  98.382  1.00 41.49           O  
ATOM   2035  CG  ARG A 258     -58.466  -4.661  97.288  1.00 41.49           C  
ATOM   2036  CD  ARG A 258     -59.567  -5.042  98.268  1.00 41.49           C  
ATOM   2037  NE  ARG A 258     -60.227  -6.286  97.880  1.00 41.49           N  
ATOM   2038  NH1 ARG A 258     -61.948  -6.091  99.409  1.00 41.49           N  
ATOM   2039  NH2 ARG A 258     -61.858  -7.898  98.001  1.00 41.49           N  
ATOM   2040  CZ  ARG A 258     -61.343  -6.756  98.431  1.00 41.49           C  
ATOM   2041  N   LYS A 259     -54.918  -2.668  96.285  1.00 36.95           N  
ATOM   2042  CA  LYS A 259     -54.654  -1.244  96.474  1.00 36.95           C  
ATOM   2043  C   LYS A 259     -55.928  -0.421  96.305  1.00 36.95           C  
ATOM   2044  CB  LYS A 259     -53.585  -0.761  95.493  1.00 36.95           C  
ATOM   2045  O   LYS A 259     -56.689  -0.633  95.358  1.00 36.95           O  
ATOM   2046  CG  LYS A 259     -52.162  -1.095  95.916  1.00 36.95           C  
ATOM   2047  CD  LYS A 259     -51.138  -0.433  95.002  1.00 36.95           C  
ATOM   2048  CE  LYS A 259     -49.714  -0.700  95.471  1.00 36.95           C  
ATOM   2049  NZ  LYS A 259     -48.710  -0.344  94.424  1.00 36.95           N  
ATOM   2050  N   ASP A 260     -56.619  -0.136  97.380  1.00 39.44           N  
ATOM   2051  CA  ASP A 260     -57.417   0.948  97.945  1.00 39.44           C  
ATOM   2052  C   ASP A 260     -57.245   2.234  97.140  1.00 39.44           C  
ATOM   2053  CB  ASP A 260     -57.036   1.188  99.408  1.00 39.44           C  
ATOM   2054  O   ASP A 260     -56.121   2.689  96.919  1.00 39.44           O  
ATOM   2055  CG  ASP A 260     -57.447   0.048 100.323  1.00 39.44           C  
ATOM   2056  OD1 ASP A 260     -58.408  -0.681  99.994  1.00 39.44           O  
ATOM   2057  OD2 ASP A 260     -56.807  -0.120 101.383  1.00 39.44           O  
ATOM   2058  N   TYR A 261     -58.015   2.386  96.035  1.00 41.88           N  
ATOM   2059  CA  TYR A 261     -58.472   3.534  95.260  1.00 41.88           C  
ATOM   2060  C   TYR A 261     -58.775   4.720  96.169  1.00 41.88           C  
ATOM   2061  CB  TYR A 261     -59.716   3.171  94.444  1.00 41.88           C  
ATOM   2062  O   TYR A 261     -59.548   4.598  97.122  1.00 41.88           O  
ATOM   2063  CG  TYR A 261     -59.500   2.024  93.487  1.00 41.88           C  
ATOM   2064  CD1 TYR A 261     -58.831   2.215  92.280  1.00 41.88           C  
ATOM   2065  CD2 TYR A 261     -59.965   0.748  93.786  1.00 41.88           C  
ATOM   2066  CE1 TYR A 261     -58.631   1.162  91.393  1.00 41.88           C  
ATOM   2067  CE2 TYR A 261     -59.771  -0.313  92.908  1.00 41.88           C  
ATOM   2068  OH  TYR A 261     -58.909  -1.143  90.842  1.00 41.88           O  
ATOM   2069  CZ  TYR A 261     -59.104  -0.096  91.716  1.00 41.88           C  
ATOM   2070  N   LEU A 262     -57.777   5.516  96.547  1.00 47.63           N  
ATOM   2071  CA  LEU A 262     -57.816   6.919  96.945  1.00 47.63           C  
ATOM   2072  C   LEU A 262     -58.458   7.775  95.859  1.00 47.63           C  
ATOM   2073  CB  LEU A 262     -56.404   7.430  97.246  1.00 47.63           C  
ATOM   2074  O   LEU A 262     -58.187   7.585  94.671  1.00 47.63           O  
ATOM   2075  CG  LEU A 262     -55.983   7.431  98.717  1.00 47.63           C  
ATOM   2076  CD1 LEU A 262     -54.671   6.674  98.893  1.00 47.63           C  
ATOM   2077  CD2 LEU A 262     -55.856   8.860  99.235  1.00 47.63           C  
ATOM   2078  N   LYS A 263     -59.720   8.004  95.845  1.00 52.79           N  
ATOM   2079  CA  LYS A 263     -60.542   9.071  95.282  1.00 52.79           C  
ATOM   2080  C   LYS A 263     -59.726   9.959  94.348  1.00 52.79           C  
ATOM   2081  CB  LYS A 263     -61.164   9.915  96.396  1.00 52.79           C  
ATOM   2082  O   LYS A 263     -58.887  10.741  94.801  1.00 52.79           O  
ATOM   2083  CG  LYS A 263     -62.449   9.334  96.968  1.00 52.79           C  
ATOM   2084  CD  LYS A 263     -63.065  10.260  98.010  1.00 52.79           C  
ATOM   2085  CE  LYS A 263     -64.339   9.669  98.600  1.00 52.79           C  
ATOM   2086  NZ  LYS A 263     -64.861  10.496  99.729  1.00 52.79           N  
ATOM   2087  N   THR A 264     -59.182   9.374  93.269  1.00 58.10           N  
ATOM   2088  CA  THR A 264     -58.676  10.075  92.094  1.00 58.10           C  
ATOM   2089  C   THR A 264     -59.826  10.623  91.254  1.00 58.10           C  
ATOM   2090  CB  THR A 264     -57.798   9.153  91.229  1.00 58.10           C  
ATOM   2091  O   THR A 264     -60.869   9.978  91.124  1.00 58.10           O  
ATOM   2092  CG2 THR A 264     -56.456   8.881  91.901  1.00 58.10           C  
ATOM   2093  OG1 THR A 264     -58.479   7.908  91.025  1.00 58.10           O  
ATOM   2094  N   ASP A 265     -60.244  11.804  91.404  1.00 60.74           N  
ATOM   2095  CA  ASP A 265     -61.140  12.652  90.624  1.00 60.74           C  
ATOM   2096  C   ASP A 265     -61.423  12.039  89.254  1.00 60.74           C  
ATOM   2097  CB  ASP A 265     -60.546  14.053  90.460  1.00 60.74           C  
ATOM   2098  O   ASP A 265     -60.562  12.053  88.372  1.00 60.74           O  
ATOM   2099  CG  ASP A 265     -61.601  15.144  90.424  1.00 60.74           C  
ATOM   2100  OD1 ASP A 265     -62.808  14.829  90.504  1.00 60.74           O  
ATOM   2101  OD2 ASP A 265     -61.222  16.330  90.313  1.00 60.74           O  
ATOM   2102  N   ILE A 266     -62.141  11.024  89.112  1.00 73.57           N  
ATOM   2103  CA  ILE A 266     -62.635  10.215  88.003  1.00 73.57           C  
ATOM   2104  C   ILE A 266     -62.940  11.113  86.806  1.00 73.57           C  
ATOM   2105  CB  ILE A 266     -63.893   9.413  88.406  1.00 73.57           C  
ATOM   2106  O   ILE A 266     -62.696  10.732  85.659  1.00 73.57           O  
ATOM   2107  CG1 ILE A 266     -63.575   8.472  89.574  1.00 73.57           C  
ATOM   2108  CG2 ILE A 266     -64.441   8.632  87.208  1.00 73.57           C  
ATOM   2109  CD1 ILE A 266     -64.804   7.839  90.211  1.00 73.57           C  
ATOM   2110  N   SER A 267     -63.220  12.258  87.157  1.00 79.09           N  
ATOM   2111  CA  SER A 267     -63.546  13.206  86.096  1.00 79.09           C  
ATOM   2112  C   SER A 267     -62.285  13.731  85.417  1.00 79.09           C  
ATOM   2113  CB  SER A 267     -64.359  14.374  86.654  1.00 79.09           C  
ATOM   2114  O   SER A 267     -62.243  13.862  84.192  1.00 79.09           O  
ATOM   2115  OG  SER A 267     -65.318  14.816  85.708  1.00 79.09           O  
ATOM   2116  N   THR A 268     -61.210  14.037  86.112  1.00 80.45           N  
ATOM   2117  CA  THR A 268     -59.918  14.450  85.575  1.00 80.45           C  
ATOM   2118  C   THR A 268     -59.230  13.287  84.866  1.00 80.45           C  
ATOM   2119  CB  THR A 268     -58.999  14.994  86.685  1.00 80.45           C  
ATOM   2120  O   THR A 268     -58.608  13.472  83.817  1.00 80.45           O  
ATOM   2121  CG2 THR A 268     -59.292  16.463  86.970  1.00 80.45           C  
ATOM   2122  OG1 THR A 268     -59.206  14.235  87.882  1.00 80.45           O  
ATOM   2123  N   ALA A 269     -59.358  12.094  85.276  1.00 82.47           N  
ATOM   2124  CA  ALA A 269     -58.835  10.878  84.658  1.00 82.47           C  
ATOM   2125  C   ALA A 269     -59.574  10.561  83.361  1.00 82.47           C  
ATOM   2126  CB  ALA A 269     -58.937   9.703  85.627  1.00 82.47           C  
ATOM   2127  O   ALA A 269     -58.956  10.170  82.368  1.00 82.47           O  
ATOM   2128  N   LEU A 270     -60.911  10.759  83.357  1.00 84.93           N  
ATOM   2129  CA  LEU A 270     -61.705  10.550  82.151  1.00 84.93           C  
ATOM   2130  C   LEU A 270     -61.395  11.615  81.105  1.00 84.93           C  
ATOM   2131  CB  LEU A 270     -63.199  10.564  82.484  1.00 84.93           C  
ATOM   2132  O   LEU A 270     -61.307  11.312  79.912  1.00 84.93           O  
ATOM   2133  CG  LEU A 270     -63.773   9.279  83.082  1.00 84.93           C  
ATOM   2134  CD1 LEU A 270     -65.207   9.506  83.550  1.00 84.93           C  
ATOM   2135  CD2 LEU A 270     -63.711   8.142  82.067  1.00 84.93           C  
ATOM   2136  N   LYS A 271     -61.218  12.925  81.553  1.00 87.82           N  
ATOM   2137  CA  LYS A 271     -60.799  14.006  80.665  1.00 87.82           C  
ATOM   2138  C   LYS A 271     -59.386  13.770  80.141  1.00 87.82           C  
ATOM   2139  CB  LYS A 271     -60.873  15.352  81.387  1.00 87.82           C  
ATOM   2140  O   LYS A 271     -59.102  14.028  78.969  1.00 87.82           O  
ATOM   2141  CG  LYS A 271     -62.286  15.890  81.552  1.00 87.82           C  
ATOM   2142  CD  LYS A 271     -62.289  17.259  82.220  1.00 87.82           C  
ATOM   2143  CE  LYS A 271     -63.704  17.726  82.535  1.00 87.82           C  
ATOM   2144  NZ  LYS A 271     -63.707  18.997  83.319  1.00 87.82           N  
ATOM   2145  N   GLU A 272     -58.498  13.292  80.867  1.00 88.49           N  
ATOM   2146  CA  GLU A 272     -57.134  12.949  80.478  1.00 88.49           C  
ATOM   2147  C   GLU A 272     -57.116  11.769  79.510  1.00 88.49           C  
ATOM   2148  CB  GLU A 272     -56.286  12.629  81.712  1.00 88.49           C  
ATOM   2149  O   GLU A 272     -56.360  11.769  78.536  1.00 88.49           O  
ATOM   2150  CG  GLU A 272     -54.836  12.298  81.394  1.00 88.49           C  
ATOM   2151  CD  GLU A 272     -54.082  13.454  80.755  1.00 88.49           C  
ATOM   2152  OE1 GLU A 272     -53.007  13.222  80.158  1.00 88.49           O  
ATOM   2153  OE2 GLU A 272     -54.571  14.602  80.854  1.00 88.49           O  
ATOM   2154  N   ILE A 273     -57.970  10.773  79.761  1.00 88.93           N  
ATOM   2155  CA  ILE A 273     -58.082   9.621  78.873  1.00 88.93           C  
ATOM   2156  C   ILE A 273     -58.647  10.062  77.524  1.00 88.93           C  
ATOM   2157  CB  ILE A 273     -58.968   8.516  79.490  1.00 88.93           C  
ATOM   2158  O   ILE A 273     -58.158   9.642  76.472  1.00 88.93           O  
ATOM   2159  CG1 ILE A 273     -58.297   7.928  80.737  1.00 88.93           C  
ATOM   2160  CG2 ILE A 273     -59.264   7.422  78.460  1.00 88.93           C  
ATOM   2161  CD1 ILE A 273     -59.176   6.955  81.512  1.00 88.93           C  
ATOM   2162  N   ARG A 274     -59.656  10.988  77.594  1.00 90.31           N  
ATOM   2163  CA  ARG A 274     -60.210  11.537  76.361  1.00 90.31           C  
ATOM   2164  C   ARG A 274     -59.167  12.359  75.611  1.00 90.31           C  
ATOM   2165  CB  ARG A 274     -61.439  12.399  76.660  1.00 90.31           C  
ATOM   2166  O   ARG A 274     -59.040  12.246  74.390  1.00 90.31           O  
ATOM   2167  CG  ARG A 274     -62.748  11.626  76.657  1.00 90.31           C  
ATOM   2168  CD  ARG A 274     -63.946  12.545  76.848  1.00 90.31           C  
ATOM   2169  NE  ARG A 274     -65.158  11.793  77.160  1.00 90.31           N  
ATOM   2170  NH1 ARG A 274     -66.056  13.411  78.543  1.00 90.31           N  
ATOM   2171  NH2 ARG A 274     -67.192  11.455  78.172  1.00 90.31           N  
ATOM   2172  CZ  ARG A 274     -66.133  12.222  77.957  1.00 90.31           C  
ATOM   2173  N   SER A 275     -58.488  13.175  76.314  1.00 90.56           N  
ATOM   2174  CA  SER A 275     -57.425  13.975  75.716  1.00 90.56           C  
ATOM   2175  C   SER A 275     -56.336  13.090  75.119  1.00 90.56           C  
ATOM   2176  CB  SER A 275     -56.815  14.918  76.754  1.00 90.56           C  
ATOM   2177  O   SER A 275     -55.842  13.359  74.022  1.00 90.56           O  
ATOM   2178  OG  SER A 275     -55.662  15.558  76.235  1.00 90.56           O  
ATOM   2179  N   GLN A 276     -55.970  12.009  75.694  1.00 91.08           N  
ATOM   2180  CA  GLN A 276     -54.980  11.060  75.196  1.00 91.08           C  
ATOM   2181  C   GLN A 276     -55.493  10.328  73.960  1.00 91.08           C  
ATOM   2182  CB  GLN A 276     -54.606  10.054  76.285  1.00 91.08           C  
ATOM   2183  O   GLN A 276     -54.735  10.079  73.020  1.00 91.08           O  
ATOM   2184  CG  GLN A 276     -53.700  10.627  77.367  1.00 91.08           C  
ATOM   2185  CD  GLN A 276     -53.276   9.588  78.389  1.00 91.08           C  
ATOM   2186  NE2 GLN A 276     -52.504  10.014  79.382  1.00 91.08           N  
ATOM   2187  OE1 GLN A 276     -53.641   8.412  78.286  1.00 91.08           O  
ATOM   2188  N   LEU A 277     -56.758  10.058  73.994  1.00 91.82           N  
ATOM   2189  CA  LEU A 277     -57.328   9.374  72.839  1.00 91.82           C  
ATOM   2190  C   LEU A 277     -57.415  10.311  71.640  1.00 91.82           C  
ATOM   2191  CB  LEU A 277     -58.718   8.825  73.174  1.00 91.82           C  
ATOM   2192  O   LEU A 277     -57.139   9.905  70.508  1.00 91.82           O  
ATOM   2193  CG  LEU A 277     -58.758   7.550  74.018  1.00 91.82           C  
ATOM   2194  CD1 LEU A 277     -60.190   7.236  74.436  1.00 91.82           C  
ATOM   2195  CD2 LEU A 277     -58.151   6.380  73.250  1.00 91.82           C  
ATOM   2196  N   GLU A 278     -57.783  11.487  71.937  1.00 92.47           N  
ATOM   2197  CA  GLU A 278     -57.819  12.495  70.883  1.00 92.47           C  
ATOM   2198  C   GLU A 278     -56.420  12.776  70.340  1.00 92.47           C  
ATOM   2199  CB  GLU A 278     -58.453  13.790  71.397  1.00 92.47           C  
ATOM   2200  O   GLU A 278     -56.234  12.909  69.129  1.00 92.47           O  
ATOM   2201  CG  GLU A 278     -58.949  14.713  70.294  1.00 92.47           C  
ATOM   2202  CD  GLU A 278     -59.802  15.860  70.810  1.00 92.47           C  
ATOM   2203  OE1 GLU A 278     -60.442  16.557  69.990  1.00 92.47           O  
ATOM   2204  OE2 GLU A 278     -59.830  16.065  72.044  1.00 92.47           O  
ATOM   2205  N   SER A 279     -55.447  12.880  71.173  1.00 93.10           N  
ATOM   2206  CA  SER A 279     -54.058  13.080  70.772  1.00 93.10           C  
ATOM   2207  C   SER A 279     -53.535  11.890  69.975  1.00 93.10           C  
ATOM   2208  CB  SER A 279     -53.174  13.311  71.998  1.00 93.10           C  
ATOM   2209  O   SER A 279     -52.899  12.065  68.933  1.00 93.10           O  
ATOM   2210  OG  SER A 279     -51.814  13.445  71.620  1.00 93.10           O  
ATOM   2211  N   HIS A 280     -53.898  10.646  70.350  1.00 92.70           N  
ATOM   2212  CA  HIS A 280     -53.495   9.441  69.633  1.00 92.70           C  
ATOM   2213  C   HIS A 280     -54.188   9.349  68.278  1.00 92.70           C  
ATOM   2214  CB  HIS A 280     -53.801   8.195  70.465  1.00 92.70           C  
ATOM   2215  O   HIS A 280     -53.570   8.960  67.284  1.00 92.70           O  
ATOM   2216  CG  HIS A 280     -53.064   6.975  70.012  1.00 92.70           C  
ATOM   2217  CD2 HIS A 280     -51.803   6.552  70.266  1.00 92.70           C  
ATOM   2218  ND1 HIS A 280     -53.631   6.026  69.188  1.00 92.70           N  
ATOM   2219  CE1 HIS A 280     -52.747   5.069  68.956  1.00 92.70           C  
ATOM   2220  NE2 HIS A 280     -51.630   5.365  69.599  1.00 92.70           N  
ATOM   2221  N   SER A 281     -55.440   9.777  68.263  1.00 91.96           N  
ATOM   2222  CA  SER A 281     -56.185   9.794  67.009  1.00 91.96           C  
ATOM   2223  C   SER A 281     -55.604  10.813  66.034  1.00 91.96           C  
ATOM   2224  CB  SER A 281     -57.660  10.106  67.266  1.00 91.96           C  
ATOM   2225  O   SER A 281     -55.456  10.527  64.844  1.00 91.96           O  
ATOM   2226  OG  SER A 281     -58.384  10.152  66.048  1.00 91.96           O  
ATOM   2227  N   ASP A 282     -55.273  11.993  66.552  1.00 93.15           N  
ATOM   2228  CA  ASP A 282     -54.646  13.019  65.726  1.00 93.15           C  
ATOM   2229  C   ASP A 282     -53.280  12.560  65.221  1.00 93.15           C  
ATOM   2230  CB  ASP A 282     -54.505  14.327  66.508  1.00 93.15           C  
ATOM   2231  O   ASP A 282     -52.942  12.766  64.054  1.00 93.15           O  
ATOM   2232  CG  ASP A 282     -55.825  15.055  66.688  1.00 93.15           C  
ATOM   2233  OD1 ASP A 282     -56.792  14.756  65.955  1.00 93.15           O  
ATOM   2234  OD2 ASP A 282     -55.898  15.939  67.569  1.00 93.15           O  
ATOM   2235  N   GLN A 283     -52.490  11.892  66.095  1.00 93.69           N  
ATOM   2236  CA  GLN A 283     -51.185  11.360  65.716  1.00 93.69           C  
ATOM   2237  C   GLN A 283     -51.326  10.237  64.692  1.00 93.69           C  
ATOM   2238  CB  GLN A 283     -50.432  10.856  66.948  1.00 93.69           C  
ATOM   2239  O   GLN A 283     -50.544  10.154  63.742  1.00 93.69           O  
ATOM   2240  CG  GLN A 283     -49.633  11.936  67.665  1.00 93.69           C  
ATOM   2241  CD  GLN A 283     -49.599  11.740  69.169  1.00 93.69           C  
ATOM   2242  NE2 GLN A 283     -48.953  12.663  69.872  1.00 93.69           N  
ATOM   2243  OE1 GLN A 283     -50.149  10.767  69.694  1.00 93.69           O  
ATOM   2244  N   ASN A 284     -52.291   9.414  64.858  1.00 93.88           N  
ATOM   2245  CA  ASN A 284     -52.563   8.336  63.914  1.00 93.88           C  
ATOM   2246  C   ASN A 284     -52.954   8.877  62.541  1.00 93.88           C  
ATOM   2247  CB  ASN A 284     -53.660   7.415  64.453  1.00 93.88           C  
ATOM   2248  O   ASN A 284     -52.481   8.382  61.517  1.00 93.88           O  
ATOM   2249  CG  ASN A 284     -53.862   6.182  63.593  1.00 93.88           C  
ATOM   2250  ND2 ASN A 284     -55.100   5.709  63.518  1.00 93.88           N  
ATOM   2251  OD1 ASN A 284     -52.914   5.660  63.003  1.00 93.88           O  
ATOM   2252  N   MET A 285     -53.791   9.944  62.546  1.00 94.54           N  
ATOM   2253  CA  MET A 285     -54.180  10.578  61.290  1.00 94.54           C  
ATOM   2254  C   MET A 285     -52.973  11.206  60.601  1.00 94.54           C  
ATOM   2255  CB  MET A 285     -55.254  11.641  61.533  1.00 94.54           C  
ATOM   2256  O   MET A 285     -52.784  11.036  59.395  1.00 94.54           O  
ATOM   2257  CG  MET A 285     -55.849  12.214  60.258  1.00 94.54           C  
ATOM   2258  SD  MET A 285     -57.330  13.249  60.576  1.00 94.54           S  
ATOM   2259  CE  MET A 285     -56.610  14.513  61.660  1.00 94.54           C  
ATOM   2260  N   HIS A 286     -52.156  11.909  61.330  1.00 95.15           N  
ATOM   2261  CA  HIS A 286     -50.959  12.529  60.772  1.00 95.15           C  
ATOM   2262  C   HIS A 286     -49.987  11.478  60.246  1.00 95.15           C  
ATOM   2263  CB  HIS A 286     -50.271  13.404  61.821  1.00 95.15           C  
ATOM   2264  O   HIS A 286     -49.411  11.643  59.169  1.00 95.15           O  
ATOM   2265  CG  HIS A 286     -50.908  14.746  61.996  1.00 95.15           C  
ATOM   2266  CD2 HIS A 286     -51.440  15.341  63.089  1.00 95.15           C  
ATOM   2267  ND1 HIS A 286     -51.055  15.641  60.958  1.00 95.15           N  
ATOM   2268  CE1 HIS A 286     -51.650  16.733  61.408  1.00 95.15           C  
ATOM   2269  NE2 HIS A 286     -51.895  16.577  62.698  1.00 95.15           N  
ATOM   2270  N   GLN A 287     -49.795  10.398  60.945  1.00 94.88           N  
ATOM   2271  CA  GLN A 287     -48.899   9.326  60.523  1.00 94.88           C  
ATOM   2272  C   GLN A 287     -49.407   8.653  59.252  1.00 94.88           C  
ATOM   2273  CB  GLN A 287     -48.737   8.291  61.637  1.00 94.88           C  
ATOM   2274  O   GLN A 287     -48.623   8.340  58.353  1.00 94.88           O  
ATOM   2275  CG  GLN A 287     -47.916   8.784  62.821  1.00 94.88           C  
ATOM   2276  CD  GLN A 287     -47.809   7.755  63.931  1.00 94.88           C  
ATOM   2277  NE2 GLN A 287     -47.172   8.136  65.033  1.00 94.88           N  
ATOM   2278  OE1 GLN A 287     -48.296   6.628  63.799  1.00 94.88           O  
ATOM   2279  N   ALA A 288     -50.733   8.515  59.133  1.00 93.93           N  
ATOM   2280  CA  ALA A 288     -51.323   7.932  57.930  1.00 93.93           C  
ATOM   2281  C   ALA A 288     -51.157   8.861  56.732  1.00 93.93           C  
ATOM   2282  CB  ALA A 288     -52.801   7.623  58.159  1.00 93.93           C  
ATOM   2283  O   ALA A 288     -50.822   8.413  55.632  1.00 93.93           O  
ATOM   2284  N   GLU A 289     -51.369  10.152  56.984  1.00 95.17           N  
ATOM   2285  CA  GLU A 289     -51.174  11.126  55.915  1.00 95.17           C  
ATOM   2286  C   GLU A 289     -49.719  11.157  55.455  1.00 95.17           C  
ATOM   2287  CB  GLU A 289     -51.611  12.521  56.371  1.00 95.17           C  
ATOM   2288  O   GLU A 289     -49.443  11.194  54.254  1.00 95.17           O  
ATOM   2289  CG  GLU A 289     -53.120  12.690  56.471  1.00 95.17           C  
ATOM   2290  CD  GLU A 289     -53.537  14.046  57.018  1.00 95.17           C  
ATOM   2291  OE1 GLU A 289     -54.755  14.292  57.166  1.00 95.17           O  
ATOM   2292  OE2 GLU A 289     -52.637  14.869  57.300  1.00 95.17           O  
ATOM   2293  N   GLU A 290     -48.829  11.166  56.384  1.00 95.35           N  
ATOM   2294  CA  GLU A 290     -47.408  11.189  56.047  1.00 95.35           C  
ATOM   2295  C   GLU A 290     -46.989   9.906  55.335  1.00 95.35           C  
ATOM   2296  CB  GLU A 290     -46.561  11.393  57.306  1.00 95.35           C  
ATOM   2297  O   GLU A 290     -46.213   9.947  54.378  1.00 95.35           O  
ATOM   2298  CG  GLU A 290     -46.473  12.843  57.760  1.00 95.35           C  
ATOM   2299  CD  GLU A 290     -45.664  13.025  59.034  1.00 95.35           C  
ATOM   2300  OE1 GLU A 290     -45.577  14.167  59.540  1.00 95.35           O  
ATOM   2301  OE2 GLU A 290     -45.112  12.018  59.530  1.00 95.35           O  
ATOM   2302  N   TRP A 291     -47.604   8.798  55.839  1.00 96.05           N  
ATOM   2303  CA  TRP A 291     -47.314   7.517  55.204  1.00 96.05           C  
ATOM   2304  C   TRP A 291     -47.773   7.513  53.750  1.00 96.05           C  
ATOM   2305  CB  TRP A 291     -47.987   6.373  55.968  1.00 96.05           C  
ATOM   2306  O   TRP A 291     -47.024   7.110  52.857  1.00 96.05           O  
ATOM   2307  CG  TRP A 291     -47.685   5.012  55.418  1.00 96.05           C  
ATOM   2308  CD1 TRP A 291     -46.582   4.246  55.676  1.00 96.05           C  
ATOM   2309  CD2 TRP A 291     -48.494   4.258  54.510  1.00 96.05           C  
ATOM   2310  CE2 TRP A 291     -47.821   3.041  54.262  1.00 96.05           C  
ATOM   2311  CE3 TRP A 291     -49.726   4.493  53.884  1.00 96.05           C  
ATOM   2312  NE1 TRP A 291     -46.658   3.059  54.984  1.00 96.05           N  
ATOM   2313  CH2 TRP A 291     -49.546   2.317  52.811  1.00 96.05           C  
ATOM   2314  CZ2 TRP A 291     -48.340   2.062  53.411  1.00 96.05           C  
ATOM   2315  CZ3 TRP A 291     -50.240   3.516  53.038  1.00 96.05           C  
ATOM   2316  N   PHE A 292     -48.966   8.055  53.448  1.00 96.67           N  
ATOM   2317  CA  PHE A 292     -49.490   8.103  52.088  1.00 96.67           C  
ATOM   2318  C   PHE A 292     -48.701   9.092  51.238  1.00 96.67           C  
ATOM   2319  CB  PHE A 292     -50.974   8.485  52.096  1.00 96.67           C  
ATOM   2320  O   PHE A 292     -48.416   8.825  50.069  1.00 96.67           O  
ATOM   2321  CG  PHE A 292     -51.893   7.341  52.429  1.00 96.67           C  
ATOM   2322  CD1 PHE A 292     -51.972   6.230  51.598  1.00 96.67           C  
ATOM   2323  CD2 PHE A 292     -52.678   7.377  53.574  1.00 96.67           C  
ATOM   2324  CE1 PHE A 292     -52.822   5.170  51.904  1.00 96.67           C  
ATOM   2325  CE2 PHE A 292     -53.530   6.321  53.886  1.00 96.67           C  
ATOM   2326  CZ  PHE A 292     -53.601   5.219  53.049  1.00 96.67           C  
ATOM   2327  N   LYS A 293     -48.395  10.160  51.817  1.00 96.99           N  
ATOM   2328  CA  LYS A 293     -47.602  11.148  51.091  1.00 96.99           C  
ATOM   2329  C   LYS A 293     -46.250  10.573  50.679  1.00 96.99           C  
ATOM   2330  CB  LYS A 293     -47.401  12.404  51.941  1.00 96.99           C  
ATOM   2331  O   LYS A 293     -45.805  10.770  49.546  1.00 96.99           O  
ATOM   2332  CG  LYS A 293     -48.614  13.321  51.987  1.00 96.99           C  
ATOM   2333  CD  LYS A 293     -48.333  14.578  52.800  1.00 96.99           C  
ATOM   2334  CE  LYS A 293     -49.581  15.437  52.952  1.00 96.99           C  
ATOM   2335  NZ  LYS A 293     -49.336  16.622  53.827  1.00 96.99           N  
ATOM   2336  N   CYS A 294     -45.623   9.931  51.644  1.00 96.50           N  
ATOM   2337  CA  CYS A 294     -44.332   9.322  51.341  1.00 96.50           C  
ATOM   2338  C   CYS A 294     -44.472   8.258  50.259  1.00 96.50           C  
ATOM   2339  CB  CYS A 294     -43.723   8.705  52.600  1.00 96.50           C  
ATOM   2340  O   CYS A 294     -43.672   8.210  49.323  1.00 96.50           O  
ATOM   2341  SG  CYS A 294     -42.022   8.137  52.382  1.00 96.50           S  
ATOM   2342  N   ARG A 295     -45.532   7.428  50.432  1.00 96.16           N  
ATOM   2343  CA  ARG A 295     -45.741   6.388  49.430  1.00 96.16           C  
ATOM   2344  C   ARG A 295     -46.023   6.997  48.060  1.00 96.16           C  
ATOM   2345  CB  ARG A 295     -46.893   5.469  49.842  1.00 96.16           C  
ATOM   2346  O   ARG A 295     -45.499   6.528  47.048  1.00 96.16           O  
ATOM   2347  CG  ARG A 295     -47.080   4.269  48.927  1.00 96.16           C  
ATOM   2348  CD  ARG A 295     -45.881   3.333  48.971  1.00 96.16           C  
ATOM   2349  NE  ARG A 295     -46.088   2.151  48.139  1.00 96.16           N  
ATOM   2350  NH1 ARG A 295     -44.013   1.230  48.568  1.00 96.16           N  
ATOM   2351  NH2 ARG A 295     -45.489   0.149  47.186  1.00 96.16           N  
ATOM   2352  CZ  ARG A 295     -45.196   1.180  47.966  1.00 96.16           C  
ATOM   2353  N   TYR A 296     -46.784   8.003  48.041  1.00 97.11           N  
ATOM   2354  CA  TYR A 296     -47.091   8.691  46.792  1.00 97.11           C  
ATOM   2355  C   TYR A 296     -45.834   9.303  46.183  1.00 97.11           C  
ATOM   2356  CB  TYR A 296     -48.143   9.780  47.022  1.00 97.11           C  
ATOM   2357  O   TYR A 296     -45.619   9.218  44.972  1.00 97.11           O  
ATOM   2358  CG  TYR A 296     -48.611  10.449  45.752  1.00 97.11           C  
ATOM   2359  CD1 TYR A 296     -48.090  11.679  45.357  1.00 97.11           C  
ATOM   2360  CD2 TYR A 296     -49.576   9.854  44.947  1.00 97.11           C  
ATOM   2361  CE1 TYR A 296     -48.520  12.300  44.189  1.00 97.11           C  
ATOM   2362  CE2 TYR A 296     -50.014  10.466  43.777  1.00 97.11           C  
ATOM   2363  OH  TYR A 296     -49.910  12.297  42.250  1.00 97.11           O  
ATOM   2364  CZ  TYR A 296     -49.481  11.687  43.407  1.00 97.11           C  
ATOM   2365  N   ALA A 297     -45.055   9.922  46.959  1.00 96.93           N  
ATOM   2366  CA  ALA A 297     -43.805  10.516  46.493  1.00 96.93           C  
ATOM   2367  C   ALA A 297     -42.877   9.454  45.911  1.00 96.93           C  
ATOM   2368  CB  ALA A 297     -43.111  11.258  47.633  1.00 96.93           C  
ATOM   2369  O   ALA A 297     -42.259   9.666  44.865  1.00 96.93           O  
ATOM   2370  N   LYS A 298     -42.822   8.325  46.556  1.00 96.76           N  
ATOM   2371  CA  LYS A 298     -41.969   7.247  46.064  1.00 96.76           C  
ATOM   2372  C   LYS A 298     -42.473   6.715  44.725  1.00 96.76           C  
ATOM   2373  CB  LYS A 298     -41.897   6.110  47.085  1.00 96.76           C  
ATOM   2374  O   LYS A 298     -41.680   6.438  43.823  1.00 96.76           O  
ATOM   2375  CG  LYS A 298     -41.052   6.431  48.309  1.00 96.76           C  
ATOM   2376  CD  LYS A 298     -40.980   5.246  49.264  1.00 96.76           C  
ATOM   2377  CE  LYS A 298     -40.202   5.592  50.527  1.00 96.76           C  
ATOM   2378  NZ  LYS A 298     -40.283   4.501  51.543  1.00 96.76           N  
ATOM   2379  N   LEU A 299     -43.783   6.563  44.666  1.00 96.49           N  
ATOM   2380  CA  LEU A 299     -44.359   6.097  43.410  1.00 96.49           C  
ATOM   2381  C   LEU A 299     -44.128   7.113  42.296  1.00 96.49           C  
ATOM   2382  CB  LEU A 299     -45.859   5.833  43.573  1.00 96.49           C  
ATOM   2383  O   LEU A 299     -43.792   6.740  41.170  1.00 96.49           O  
ATOM   2384  CG  LEU A 299     -46.552   5.123  42.409  1.00 96.49           C  
ATOM   2385  CD1 LEU A 299     -46.015   3.704  42.258  1.00 96.49           C  
ATOM   2386  CD2 LEU A 299     -48.063   5.108  42.615  1.00 96.49           C  
ATOM   2387  N   THR A 300     -44.280   8.356  42.565  1.00 97.04           N  
ATOM   2388  CA  THR A 300     -44.068   9.407  41.575  1.00 97.04           C  
ATOM   2389  C   THR A 300     -42.604   9.459  41.148  1.00 97.04           C  
ATOM   2390  CB  THR A 300     -44.496  10.782  42.120  1.00 97.04           C  
ATOM   2391  O   THR A 300     -42.303   9.628  39.964  1.00 97.04           O  
ATOM   2392  CG2 THR A 300     -44.465  11.842  41.024  1.00 97.04           C  
ATOM   2393  OG1 THR A 300     -45.827  10.689  42.643  1.00 97.04           O  
ATOM   2394  N   GLU A 301     -41.724   9.349  42.139  1.00 97.41           N  
ATOM   2395  CA  GLU A 301     -40.300   9.320  41.820  1.00 97.41           C  
ATOM   2396  C   GLU A 301     -39.957   8.126  40.935  1.00 97.41           C  
ATOM   2397  CB  GLU A 301     -39.463   9.283  43.101  1.00 97.41           C  
ATOM   2398  O   GLU A 301     -39.193   8.256  39.976  1.00 97.41           O  
ATOM   2399  CG  GLU A 301     -37.966   9.415  42.862  1.00 97.41           C  
ATOM   2400  CD  GLU A 301     -37.149   9.401  44.145  1.00 97.41           C  
ATOM   2401  OE1 GLU A 301     -35.907   9.544  44.075  1.00 97.41           O  
ATOM   2402  OE2 GLU A 301     -37.757   9.245  45.227  1.00 97.41           O  
ATOM   2403  N   ALA A 302     -40.504   6.972  41.274  1.00 96.23           N  
ATOM   2404  CA  ALA A 302     -40.266   5.785  40.457  1.00 96.23           C  
ATOM   2405  C   ALA A 302     -40.806   5.975  39.042  1.00 96.23           C  
ATOM   2406  CB  ALA A 302     -40.900   4.557  41.105  1.00 96.23           C  
ATOM   2407  O   ALA A 302     -40.161   5.582  38.067  1.00 96.23           O  
ATOM   2408  N   ALA A 303     -41.981   6.555  38.905  1.00 96.43           N  
ATOM   2409  CA  ALA A 303     -42.552   6.831  37.590  1.00 96.43           C  
ATOM   2410  C   ALA A 303     -41.658   7.774  36.790  1.00 96.43           C  
ATOM   2411  CB  ALA A 303     -43.952   7.423  37.732  1.00 96.43           C  
ATOM   2412  O   ALA A 303     -41.444   7.570  35.592  1.00 96.43           O  
ATOM   2413  N   GLU A 304     -41.113   8.804  37.431  1.00 97.14           N  
ATOM   2414  CA  GLU A 304     -40.234   9.752  36.752  1.00 97.14           C  
ATOM   2415  C   GLU A 304     -38.931   9.084  36.320  1.00 97.14           C  
ATOM   2416  CB  GLU A 304     -39.935  10.951  37.656  1.00 97.14           C  
ATOM   2417  O   GLU A 304     -38.419   9.358  35.232  1.00 97.14           O  
ATOM   2418  CG  GLU A 304     -41.124  11.878  37.860  1.00 97.14           C  
ATOM   2419  CD  GLU A 304     -41.549  12.597  36.589  1.00 97.14           C  
ATOM   2420  OE1 GLU A 304     -42.766  12.816  36.393  1.00 97.14           O  
ATOM   2421  OE2 GLU A 304     -40.658  12.942  35.781  1.00 97.14           O  
ATOM   2422  N   GLN A 305     -38.426   8.225  37.150  1.00 97.06           N  
ATOM   2423  CA  GLN A 305     -37.212   7.498  36.793  1.00 97.06           C  
ATOM   2424  C   GLN A 305     -37.443   6.606  35.577  1.00 97.06           C  
ATOM   2425  CB  GLN A 305     -36.721   6.660  37.974  1.00 97.06           C  
ATOM   2426  O   GLN A 305     -36.587   6.516  34.695  1.00 97.06           O  
ATOM   2427  CG  GLN A 305     -36.148   7.485  39.118  1.00 97.06           C  
ATOM   2428  CD  GLN A 305     -35.715   6.633  40.297  1.00 97.06           C  
ATOM   2429  NE2 GLN A 305     -35.207   7.280  41.341  1.00 97.06           N  
ATOM   2430  OE1 GLN A 305     -35.837   5.405  40.270  1.00 97.06           O  
ATOM   2431  N   ASN A 306     -38.599   5.924  35.638  1.00 96.59           N  
ATOM   2432  CA  ASN A 306     -38.947   5.091  34.491  1.00 96.59           C  
ATOM   2433  C   ASN A 306     -39.090   5.922  33.218  1.00 96.59           C  
ATOM   2434  CB  ASN A 306     -40.235   4.312  34.764  1.00 96.59           C  
ATOM   2435  O   ASN A 306     -38.618   5.520  32.153  1.00 96.59           O  
ATOM   2436  CG  ASN A 306     -40.526   3.274  33.698  1.00 96.59           C  
ATOM   2437  ND2 ASN A 306     -40.748   2.035  34.121  1.00 96.59           N  
ATOM   2438  OD1 ASN A 306     -40.552   3.583  32.504  1.00 96.59           O  
ATOM   2439  N   LYS A 307     -39.711   7.083  33.289  1.00 97.80           N  
ATOM   2440  CA  LYS A 307     -39.845   7.987  32.151  1.00 97.80           C  
ATOM   2441  C   LYS A 307     -38.479   8.433  31.639  1.00 97.80           C  
ATOM   2442  CB  LYS A 307     -40.687   9.206  32.529  1.00 97.80           C  
ATOM   2443  O   LYS A 307     -38.251   8.488  30.428  1.00 97.80           O  
ATOM   2444  CG  LYS A 307     -42.176   8.918  32.649  1.00 97.80           C  
ATOM   2445  CD  LYS A 307     -42.967  10.183  32.957  1.00 97.80           C  
ATOM   2446  CE  LYS A 307     -44.443   9.879  33.180  1.00 97.80           C  
ATOM   2447  NZ  LYS A 307     -45.213  11.108  33.538  1.00 97.80           N  
ATOM   2448  N   GLU A 308     -37.592   8.775  32.553  1.00 97.24           N  
ATOM   2449  CA  GLU A 308     -36.242   9.177  32.170  1.00 97.24           C  
ATOM   2450  C   GLU A 308     -35.485   8.022  31.520  1.00 97.24           C  
ATOM   2451  CB  GLU A 308     -35.469   9.694  33.386  1.00 97.24           C  
ATOM   2452  O   GLU A 308     -34.756   8.221  30.546  1.00 97.24           O  
ATOM   2453  CG  GLU A 308     -34.076  10.212  33.056  1.00 97.24           C  
ATOM   2454  CD  GLU A 308     -34.088  11.397  32.104  1.00 97.24           C  
ATOM   2455  OE1 GLU A 308     -33.117  11.564  31.330  1.00 97.24           O  
ATOM   2456  OE2 GLU A 308     -35.074  12.166  32.132  1.00 97.24           O  
ATOM   2457  N   ALA A 309     -35.689   6.835  32.053  1.00 95.97           N  
ATOM   2458  CA  ALA A 309     -35.044   5.656  31.483  1.00 95.97           C  
ATOM   2459  C   ALA A 309     -35.516   5.410  30.053  1.00 95.97           C  
ATOM   2460  CB  ALA A 309     -35.319   4.428  32.348  1.00 95.97           C  
ATOM   2461  O   ALA A 309     -34.711   5.103  29.170  1.00 95.97           O  
ATOM   2462  N   ILE A 310     -36.788   5.618  29.867  1.00 96.73           N  
ATOM   2463  CA  ILE A 310     -37.343   5.427  28.531  1.00 96.73           C  
ATOM   2464  C   ILE A 310     -36.802   6.501  27.590  1.00 96.73           C  
ATOM   2465  CB  ILE A 310     -38.888   5.460  28.551  1.00 96.73           C  
ATOM   2466  O   ILE A 310     -36.428   6.206  26.452  1.00 96.73           O  
ATOM   2467  CG1 ILE A 310     -39.438   4.236  29.292  1.00 96.73           C  
ATOM   2468  CG2 ILE A 310     -39.444   5.534  27.126  1.00 96.73           C  
ATOM   2469  CD1 ILE A 310     -40.945   4.269  29.507  1.00 96.73           C  
ATOM   2470  N   ARG A 311     -36.760   7.704  28.054  1.00 97.79           N  
ATOM   2471  CA  ARG A 311     -36.224   8.795  27.246  1.00 97.79           C  
ATOM   2472  C   ARG A 311     -34.762   8.545  26.889  1.00 97.79           C  
ATOM   2473  CB  ARG A 311     -36.362  10.129  27.983  1.00 97.79           C  
ATOM   2474  O   ARG A 311     -34.357   8.733  25.740  1.00 97.79           O  
ATOM   2475  CG  ARG A 311     -36.162  11.347  27.096  1.00 97.79           C  
ATOM   2476  CD  ARG A 311     -36.127  12.635  27.906  1.00 97.79           C  
ATOM   2477  NE  ARG A 311     -37.246  12.716  28.839  1.00 97.79           N  
ATOM   2478  NH1 ARG A 311     -36.092  11.812  30.624  1.00 97.79           N  
ATOM   2479  NH2 ARG A 311     -38.282  12.442  30.871  1.00 97.79           N  
ATOM   2480  CZ  ARG A 311     -37.204  12.323  30.109  1.00 97.79           C  
ATOM   2481  N   SER A 312     -34.018   8.166  27.853  1.00 96.71           N  
ATOM   2482  CA  SER A 312     -32.610   7.868  27.612  1.00 96.71           C  
ATOM   2483  C   SER A 312     -32.450   6.731  26.608  1.00 96.71           C  
ATOM   2484  CB  SER A 312     -31.906   7.506  28.921  1.00 96.71           C  
ATOM   2485  O   SER A 312     -31.594   6.793  25.723  1.00 96.71           O  
ATOM   2486  OG  SER A 312     -30.567   7.110  28.679  1.00 96.71           O  
ATOM   2487  N   ALA A 313     -33.252   5.679  26.764  1.00 94.86           N  
ATOM   2488  CA  ALA A 313     -33.210   4.560  25.826  1.00 94.86           C  
ATOM   2489  C   ALA A 313     -33.566   5.015  24.414  1.00 94.86           C  
ATOM   2490  CB  ALA A 313     -34.156   3.450  26.279  1.00 94.86           C  
ATOM   2491  O   ALA A 313     -32.916   4.616  23.444  1.00 94.86           O  
ATOM   2492  N   LYS A 314     -34.539   5.831  24.301  1.00 97.33           N  
ATOM   2493  CA  LYS A 314     -34.939   6.369  23.004  1.00 97.33           C  
ATOM   2494  C   LYS A 314     -33.819   7.199  22.383  1.00 97.33           C  
ATOM   2495  CB  LYS A 314     -36.205   7.217  23.141  1.00 97.33           C  
ATOM   2496  O   LYS A 314     -33.587   7.132  21.174  1.00 97.33           O  
ATOM   2497  CG  LYS A 314     -37.473   6.405  23.360  1.00 97.33           C  
ATOM   2498  CD  LYS A 314     -38.713   7.289  23.342  1.00 97.33           C  
ATOM   2499  CE  LYS A 314     -39.987   6.470  23.501  1.00 97.33           C  
ATOM   2500  NZ  LYS A 314     -41.196   7.341  23.606  1.00 97.33           N  
ATOM   2501  N   GLU A 315     -33.153   8.004  23.168  1.00 96.55           N  
ATOM   2502  CA  GLU A 315     -32.030   8.801  22.684  1.00 96.55           C  
ATOM   2503  C   GLU A 315     -30.883   7.910  22.214  1.00 96.55           C  
ATOM   2504  CB  GLU A 315     -31.540   9.758  23.773  1.00 96.55           C  
ATOM   2505  O   GLU A 315     -30.258   8.185  21.188  1.00 96.55           O  
ATOM   2506  CG  GLU A 315     -32.473  10.934  24.024  1.00 96.55           C  
ATOM   2507  CD  GLU A 315     -32.065  11.778  25.221  1.00 96.55           C  
ATOM   2508  OE1 GLU A 315     -32.788  12.743  25.557  1.00 96.55           O  
ATOM   2509  OE2 GLU A 315     -31.014  11.473  25.827  1.00 96.55           O  
ATOM   2510  N   GLU A 316     -30.652   6.829  22.959  1.00 93.95           N  
ATOM   2511  CA  GLU A 316     -29.599   5.895  22.571  1.00 93.95           C  
ATOM   2512  C   GLU A 316     -29.934   5.201  21.254  1.00 93.95           C  
ATOM   2513  CB  GLU A 316     -29.373   4.854  23.671  1.00 93.95           C  
ATOM   2514  O   GLU A 316     -29.065   5.032  20.397  1.00 93.95           O  
ATOM   2515  CG  GLU A 316     -28.695   5.411  24.914  1.00 93.95           C  
ATOM   2516  CD  GLU A 316     -28.511   4.375  26.012  1.00 93.95           C  
ATOM   2517  OE1 GLU A 316     -28.092   4.745  27.132  1.00 93.95           O  
ATOM   2518  OE2 GLU A 316     -28.789   3.183  25.750  1.00 93.95           O  
ATOM   2519  N   ILE A 317     -31.164   4.836  21.091  1.00 95.88           N  
ATOM   2520  CA  ILE A 317     -31.610   4.218  19.847  1.00 95.88           C  
ATOM   2521  C   ILE A 317     -31.427   5.197  18.690  1.00 95.88           C  
ATOM   2522  CB  ILE A 317     -33.084   3.764  19.938  1.00 95.88           C  
ATOM   2523  O   ILE A 317     -30.948   4.819  17.619  1.00 95.88           O  
ATOM   2524  CG1 ILE A 317     -33.222   2.592  20.918  1.00 95.88           C  
ATOM   2525  CG2 ILE A 317     -33.619   3.387  18.554  1.00 95.88           C  
ATOM   2526  CD1 ILE A 317     -34.664   2.202  21.215  1.00 95.88           C  
ATOM   2527  N   ALA A 318     -31.804   6.427  18.894  1.00 95.32           N  
ATOM   2528  CA  ALA A 318     -31.653   7.448  17.861  1.00 95.32           C  
ATOM   2529  C   ALA A 318     -30.184   7.653  17.502  1.00 95.32           C  
ATOM   2530  CB  ALA A 318     -32.274   8.765  18.320  1.00 95.32           C  
ATOM   2531  O   ALA A 318     -29.840   7.796  16.326  1.00 95.32           O  
ATOM   2532  N   GLU A 319     -29.371   7.644  18.473  1.00 96.46           N  
ATOM   2533  CA  GLU A 319     -27.937   7.785  18.236  1.00 96.46           C  
ATOM   2534  C   GLU A 319     -27.391   6.606  17.436  1.00 96.46           C  
ATOM   2535  CB  GLU A 319     -27.183   7.916  19.561  1.00 96.46           C  
ATOM   2536  O   GLU A 319     -26.591   6.790  16.516  1.00 96.46           O  
ATOM   2537  CG  GLU A 319     -25.689   8.156  19.398  1.00 96.46           C  
ATOM   2538  CD  GLU A 319     -25.365   9.456  18.679  1.00 96.46           C  
ATOM   2539  OE1 GLU A 319     -24.332   9.519  17.974  1.00 96.46           O  
ATOM   2540  OE2 GLU A 319     -26.150  10.420  18.823  1.00 96.46           O  
ATOM   2541  N   TYR A 320     -27.838   5.376  17.841  1.00 95.07           N  
ATOM   2542  CA  TYR A 320     -27.406   4.197  17.099  1.00 95.07           C  
ATOM   2543  C   TYR A 320     -27.902   4.246  15.659  1.00 95.07           C  
ATOM   2544  CB  TYR A 320     -27.907   2.919  17.780  1.00 95.07           C  
ATOM   2545  O   TYR A 320     -27.186   3.852  14.735  1.00 95.07           O  
ATOM   2546  CG  TYR A 320     -27.172   2.583  19.055  1.00 95.07           C  
ATOM   2547  CD1 TYR A 320     -25.781   2.529  19.086  1.00 95.07           C  
ATOM   2548  CD2 TYR A 320     -27.868   2.319  20.230  1.00 95.07           C  
ATOM   2549  CE1 TYR A 320     -25.099   2.217  20.258  1.00 95.07           C  
ATOM   2550  CE2 TYR A 320     -27.197   2.006  21.408  1.00 95.07           C  
ATOM   2551  OH  TYR A 320     -25.146   1.650  22.575  1.00 95.07           O  
ATOM   2552  CZ  TYR A 320     -25.815   1.959  21.412  1.00 95.07           C  
ATOM   2553  N   ARG A 321     -29.000   4.709  15.437  1.00 94.54           N  
ATOM   2554  CA  ARG A 321     -29.532   4.874  14.088  1.00 94.54           C  
ATOM   2555  C   ARG A 321     -28.699   5.871  13.289  1.00 94.54           C  
ATOM   2556  CB  ARG A 321     -30.991   5.332  14.137  1.00 94.54           C  
ATOM   2557  O   ARG A 321     -28.394   5.636  12.118  1.00 94.54           O  
ATOM   2558  CG  ARG A 321     -31.979   4.212  14.423  1.00 94.54           C  
ATOM   2559  CD  ARG A 321     -33.420   4.691  14.320  1.00 94.54           C  
ATOM   2560  NE  ARG A 321     -34.364   3.652  14.721  1.00 94.54           N  
ATOM   2561  NH1 ARG A 321     -35.526   4.990  16.203  1.00 94.54           N  
ATOM   2562  NH2 ARG A 321     -36.144   2.803  15.899  1.00 94.54           N  
ATOM   2563  CZ  ARG A 321     -35.342   3.817  15.607  1.00 94.54           C  
ATOM   2564  N   ARG A 322     -28.339   7.009  13.923  1.00 93.61           N  
ATOM   2565  CA  ARG A 322     -27.492   7.996  13.261  1.00 93.61           C  
ATOM   2566  C   ARG A 322     -26.123   7.409  12.933  1.00 93.61           C  
ATOM   2567  CB  ARG A 322     -27.333   9.241  14.136  1.00 93.61           C  
ATOM   2568  O   ARG A 322     -25.601   7.616  11.835  1.00 93.61           O  
ATOM   2569  CG  ARG A 322     -26.792  10.451  13.391  1.00 93.61           C  
ATOM   2570  CD  ARG A 322     -26.583  11.639  14.321  1.00 93.61           C  
ATOM   2571  NE  ARG A 322     -25.266  12.241  14.138  1.00 93.61           N  
ATOM   2572  NH1 ARG A 322     -26.032  14.045  12.916  1.00 93.61           N  
ATOM   2573  NH2 ARG A 322     -23.796  13.830  13.370  1.00 93.61           N  
ATOM   2574  CZ  ARG A 322     -25.034  13.371  13.475  1.00 93.61           C  
ATOM   2575  N   GLN A 323     -25.597   6.654  13.857  1.00 93.56           N  
ATOM   2576  CA  GLN A 323     -24.307   6.011  13.633  1.00 93.56           C  
ATOM   2577  C   GLN A 323     -24.385   5.005  12.488  1.00 93.56           C  
ATOM   2578  CB  GLN A 323     -23.823   5.319  14.908  1.00 93.56           C  
ATOM   2579  O   GLN A 323     -23.467   4.914  11.671  1.00 93.56           O  
ATOM   2580  CG  GLN A 323     -23.341   6.282  15.985  1.00 93.56           C  
ATOM   2581  CD  GLN A 323     -22.926   5.575  17.261  1.00 93.56           C  
ATOM   2582  NE2 GLN A 323     -22.793   6.334  18.344  1.00 93.56           N  
ATOM   2583  OE1 GLN A 323     -22.727   4.356  17.275  1.00 93.56           O  
ATOM   2584  N   LEU A 324     -25.409   4.265  12.502  1.00 92.98           N  
ATOM   2585  CA  LEU A 324     -25.608   3.296  11.429  1.00 92.98           C  
ATOM   2586  C   LEU A 324     -25.667   3.992  10.073  1.00 92.98           C  
ATOM   2587  CB  LEU A 324     -26.891   2.495  11.661  1.00 92.98           C  
ATOM   2588  O   LEU A 324     -25.050   3.534   9.108  1.00 92.98           O  
ATOM   2589  CG  LEU A 324     -27.187   1.383  10.653  1.00 92.98           C  
ATOM   2590  CD1 LEU A 324     -26.159   0.264  10.781  1.00 92.98           C  
ATOM   2591  CD2 LEU A 324     -28.600   0.843  10.852  1.00 92.98           C  
ATOM   2592  N   GLN A 325     -26.405   5.043   9.999  1.00 92.61           N  
ATOM   2593  CA  GLN A 325     -26.504   5.801   8.756  1.00 92.61           C  
ATOM   2594  C   GLN A 325     -25.148   6.369   8.347  1.00 92.61           C  
ATOM   2595  CB  GLN A 325     -27.526   6.931   8.896  1.00 92.61           C  
ATOM   2596  O   GLN A 325     -24.779   6.324   7.172  1.00 92.61           O  
ATOM   2597  CG  GLN A 325     -28.971   6.453   8.928  1.00 92.61           C  
ATOM   2598  CD  GLN A 325     -29.963   7.591   9.083  1.00 92.61           C  
ATOM   2599  NE2 GLN A 325     -31.221   7.330   8.748  1.00 92.61           N  
ATOM   2600  OE1 GLN A 325     -29.600   8.695   9.502  1.00 92.61           O  
ATOM   2601  N   SER A 326     -24.461   6.955   9.281  1.00 85.72           N  
ATOM   2602  CA  SER A 326     -23.133   7.500   9.019  1.00 85.72           C  
ATOM   2603  C   SER A 326     -22.197   6.431   8.465  1.00 85.72           C  
ATOM   2604  CB  SER A 326     -22.538   8.098  10.295  1.00 85.72           C  
ATOM   2605  O   SER A 326     -21.505   6.660   7.470  1.00 85.72           O  
ATOM   2606  OG  SER A 326     -21.223   8.572  10.062  1.00 85.72           O  
ATOM   2607  N   LYS A 327     -22.193   5.258   9.139  1.00 83.77           N  
ATOM   2608  CA  LYS A 327     -21.346   4.162   8.679  1.00 83.77           C  
ATOM   2609  C   LYS A 327     -21.791   3.661   7.308  1.00 83.77           C  
ATOM   2610  CB  LYS A 327     -21.361   3.012   9.687  1.00 83.77           C  
ATOM   2611  O   LYS A 327     -20.958   3.315   6.467  1.00 83.77           O  
ATOM   2612  CG  LYS A 327     -20.701   3.346  11.017  1.00 83.77           C  
ATOM   2613  CD  LYS A 327     -19.199   3.543  10.863  1.00 83.77           C  
ATOM   2614  CE  LYS A 327     -18.535   3.856  12.197  1.00 83.77           C  
ATOM   2615  NZ  LYS A 327     -17.065   4.076  12.046  1.00 83.77           N  
ATOM   2616  N   SER A 328     -23.057   3.604   7.054  1.00 86.29           N  
ATOM   2617  CA  SER A 328     -23.597   3.205   5.759  1.00 86.29           C  
ATOM   2618  C   SER A 328     -23.133   4.146   4.652  1.00 86.29           C  
ATOM   2619  CB  SER A 328     -25.126   3.171   5.803  1.00 86.29           C  
ATOM   2620  O   SER A 328     -22.753   3.698   3.568  1.00 86.29           O  
ATOM   2621  OG  SER A 328     -25.582   2.125   6.643  1.00 86.29           O  
ATOM   2622  N   ILE A 329     -23.134   5.407   4.917  1.00 91.56           N  
ATOM   2623  CA  ILE A 329     -22.687   6.385   3.932  1.00 91.56           C  
ATOM   2624  C   ILE A 329     -21.189   6.220   3.684  1.00 91.56           C  
ATOM   2625  CB  ILE A 329     -22.999   7.829   4.387  1.00 91.56           C  
ATOM   2626  O   ILE A 329     -20.733   6.279   2.540  1.00 91.56           O  
ATOM   2627  CG1 ILE A 329     -24.514   8.055   4.443  1.00 91.56           C  
ATOM   2628  CG2 ILE A 329     -22.328   8.844   3.458  1.00 91.56           C  
ATOM   2629  CD1 ILE A 329     -24.922   9.348   5.136  1.00 91.56           C  
ATOM   2630  N   GLU A 330     -20.445   6.071   4.769  1.00 89.32           N  
ATOM   2631  CA  GLU A 330     -19.010   5.844   4.629  1.00 89.32           C  
ATOM   2632  C   GLU A 330     -18.726   4.598   3.795  1.00 89.32           C  
ATOM   2633  CB  GLU A 330     -18.348   5.719   6.004  1.00 89.32           C  
ATOM   2634  O   GLU A 330     -17.830   4.602   2.948  1.00 89.32           O  
ATOM   2635  CG  GLU A 330     -18.269   7.031   6.770  1.00 89.32           C  
ATOM   2636  CD  GLU A 330     -17.645   6.884   8.149  1.00 89.32           C  
ATOM   2637  OE1 GLU A 330     -17.650   7.866   8.925  1.00 89.32           O  
ATOM   2638  OE2 GLU A 330     -17.146   5.778   8.454  1.00 89.32           O  
ATOM   2639  N   LEU A 331     -19.494   3.547   4.050  1.00 81.75           N  
ATOM   2640  CA  LEU A 331     -19.347   2.320   3.274  1.00 81.75           C  
ATOM   2641  C   LEU A 331     -19.639   2.573   1.799  1.00 81.75           C  
ATOM   2642  CB  LEU A 331     -20.280   1.231   3.811  1.00 81.75           C  
ATOM   2643  O   LEU A 331     -18.898   2.112   0.927  1.00 81.75           O  
ATOM   2644  CG  LEU A 331     -19.791   0.467   5.042  1.00 81.75           C  
ATOM   2645  CD1 LEU A 331     -20.871  -0.491   5.534  1.00 81.75           C  
ATOM   2646  CD2 LEU A 331     -18.503  -0.287   4.728  1.00 81.75           C  
ATOM   2647  N   GLU A 332     -20.699   3.239   1.531  1.00 90.16           N  
ATOM   2648  CA  GLU A 332     -21.073   3.544   0.153  1.00 90.16           C  
ATOM   2649  C   GLU A 332     -20.029   4.431  -0.518  1.00 90.16           C  
ATOM   2650  CB  GLU A 332     -22.446   4.219   0.106  1.00 90.16           C  
ATOM   2651  O   GLU A 332     -19.717   4.248  -1.697  1.00 90.16           O  
ATOM   2652  CG  GLU A 332     -23.038   4.310  -1.293  1.00 90.16           C  
ATOM   2653  CD  GLU A 332     -23.237   2.952  -1.950  1.00 90.16           C  
ATOM   2654  OE1 GLU A 332     -23.109   2.854  -3.191  1.00 90.16           O  
ATOM   2655  OE2 GLU A 332     -23.523   1.980  -1.216  1.00 90.16           O  
ATOM   2656  N   SER A 333     -19.504   5.372   0.191  1.00 83.24           N  
ATOM   2657  CA  SER A 333     -18.460   6.241  -0.342  1.00 83.24           C  
ATOM   2658  C   SER A 333     -17.215   5.445  -0.717  1.00 83.24           C  
ATOM   2659  CB  SER A 333     -18.096   7.326   0.673  1.00 83.24           C  
ATOM   2660  O   SER A 333     -16.640   5.649  -1.788  1.00 83.24           O  
ATOM   2661  OG  SER A 333     -17.407   6.769   1.779  1.00 83.24           O  
ATOM   2662  N   VAL A 334     -16.802   4.589   0.216  1.00 75.18           N  
ATOM   2663  CA  VAL A 334     -15.618   3.777  -0.042  1.00 75.18           C  
ATOM   2664  C   VAL A 334     -15.894   2.810  -1.191  1.00 75.18           C  
ATOM   2665  CB  VAL A 334     -15.181   2.996   1.218  1.00 75.18           C  
ATOM   2666  O   VAL A 334     -15.033   2.590  -2.046  1.00 75.18           O  
ATOM   2667  CG1 VAL A 334     -14.074   1.999   0.879  1.00 75.18           C  
ATOM   2668  CG2 VAL A 334     -14.720   3.960   2.309  1.00 75.18           C  
ATOM   2669  N   ARG A 335     -17.054   2.234  -1.196  1.00 86.26           N  
ATOM   2670  CA  ARG A 335     -17.454   1.382  -2.312  1.00 86.26           C  
ATOM   2671  C   ARG A 335     -17.383   2.142  -3.633  1.00 86.26           C  
ATOM   2672  CB  ARG A 335     -18.867   0.839  -2.094  1.00 86.26           C  
ATOM   2673  O   ARG A 335     -16.943   1.595  -4.646  1.00 86.26           O  
ATOM   2674  CG  ARG A 335     -18.927  -0.372  -1.177  1.00 86.26           C  
ATOM   2675  CD  ARG A 335     -20.342  -0.924  -1.063  1.00 86.26           C  
ATOM   2676  NE  ARG A 335     -20.414  -2.030  -0.112  1.00 86.26           N  
ATOM   2677  NH1 ARG A 335     -22.474  -1.431   0.744  1.00 86.26           N  
ATOM   2678  NH2 ARG A 335     -21.388  -3.283   1.548  1.00 86.26           N  
ATOM   2679  CZ  ARG A 335     -21.425  -2.245   0.725  1.00 86.26           C  
ATOM   2680  N   GLY A 336     -17.861   3.386  -3.657  1.00 84.77           N  
ATOM   2681  CA  GLY A 336     -17.756   4.225  -4.840  1.00 84.77           C  
ATOM   2682  C   GLY A 336     -16.323   4.466  -5.276  1.00 84.77           C  
ATOM   2683  O   GLY A 336     -16.007   4.380  -6.464  1.00 84.77           O  
ATOM   2684  N   THR A 337     -15.446   4.717  -4.324  1.00 79.63           N  
ATOM   2685  CA  THR A 337     -14.038   4.929  -4.644  1.00 79.63           C  
ATOM   2686  C   THR A 337     -13.407   3.648  -5.180  1.00 79.63           C  
ATOM   2687  CB  THR A 337     -13.253   5.415  -3.412  1.00 79.63           C  
ATOM   2688  O   THR A 337     -12.609   3.689  -6.119  1.00 79.63           O  
ATOM   2689  CG2 THR A 337     -13.828   6.720  -2.871  1.00 79.63           C  
ATOM   2690  OG1 THR A 337     -13.318   4.416  -2.386  1.00 79.63           O  
ATOM   2691  N   LYS A 338     -13.717   2.553  -4.578  1.00 82.98           N  
ATOM   2692  CA  LYS A 338     -13.229   1.264  -5.059  1.00 82.98           C  
ATOM   2693  C   LYS A 338     -13.639   1.028  -6.511  1.00 82.98           C  
ATOM   2694  CB  LYS A 338     -13.751   0.129  -4.177  1.00 82.98           C  
ATOM   2695  O   LYS A 338     -12.816   0.627  -7.336  1.00 82.98           O  
ATOM   2696  CG  LYS A 338     -13.294  -1.255  -4.614  1.00 82.98           C  
ATOM   2697  CD  LYS A 338     -13.993  -2.351  -3.819  1.00 82.98           C  
ATOM   2698  CE  LYS A 338     -13.714  -3.730  -4.401  1.00 82.98           C  
ATOM   2699  NZ  LYS A 338     -14.350  -4.812  -3.593  1.00 82.98           N  
ATOM   2700  N   GLU A 339     -14.887   1.211  -6.788  1.00 90.00           N  
ATOM   2701  CA  GLU A 339     -15.395   1.012  -8.142  1.00 90.00           C  
ATOM   2702  C   GLU A 339     -14.704   1.945  -9.133  1.00 90.00           C  
ATOM   2703  CB  GLU A 339     -16.910   1.229  -8.185  1.00 90.00           C  
ATOM   2704  O   GLU A 339     -14.364   1.536 -10.245  1.00 90.00           O  
ATOM   2705  CG  GLU A 339     -17.709   0.114  -7.525  1.00 90.00           C  
ATOM   2706  CD  GLU A 339     -19.201   0.402  -7.461  1.00 90.00           C  
ATOM   2707  OE1 GLU A 339     -19.948  -0.399  -6.855  1.00 90.00           O  
ATOM   2708  OE2 GLU A 339     -19.625   1.436  -8.023  1.00 90.00           O  
ATOM   2709  N   SER A 340     -14.478   3.162  -8.750  1.00 85.88           N  
ATOM   2710  CA  SER A 340     -13.802   4.121  -9.618  1.00 85.88           C  
ATOM   2711  C   SER A 340     -12.366   3.693  -9.901  1.00 85.88           C  
ATOM   2712  CB  SER A 340     -13.813   5.515  -8.990  1.00 85.88           C  
ATOM   2713  O   SER A 340     -11.906   3.759 -11.043  1.00 85.88           O  
ATOM   2714  OG  SER A 340     -13.000   6.407  -9.731  1.00 85.88           O  
ATOM   2715  N   LEU A 341     -11.692   3.292  -8.867  1.00 78.79           N  
ATOM   2716  CA  LEU A 341     -10.315   2.838  -9.027  1.00 78.79           C  
ATOM   2717  C   LEU A 341     -10.254   1.580  -9.886  1.00 78.79           C  
ATOM   2718  CB  LEU A 341      -9.677   2.569  -7.661  1.00 78.79           C  
ATOM   2719  O   LEU A 341      -9.351   1.431 -10.713  1.00 78.79           O  
ATOM   2720  CG  LEU A 341      -9.336   3.798  -6.818  1.00 78.79           C  
ATOM   2721  CD1 LEU A 341      -8.813   3.374  -5.450  1.00 78.79           C  
ATOM   2722  CD2 LEU A 341      -8.316   4.674  -7.538  1.00 78.79           C  
ATOM   2723  N   GLU A 342     -11.156   0.684  -9.695  1.00 86.18           N  
ATOM   2724  CA  GLU A 342     -11.233  -0.514 -10.526  1.00 86.18           C  
ATOM   2725  C   GLU A 342     -11.469  -0.155 -11.990  1.00 86.18           C  
ATOM   2726  CB  GLU A 342     -12.341  -1.445 -10.027  1.00 86.18           C  
ATOM   2727  O   GLU A 342     -10.885  -0.768 -12.886  1.00 86.18           O  
ATOM   2728  CG  GLU A 342     -12.008  -2.154  -8.723  1.00 86.18           C  
ATOM   2729  CD  GLU A 342     -13.142  -3.026  -8.207  1.00 86.18           C  
ATOM   2730  OE1 GLU A 342     -12.908  -3.849  -7.293  1.00 86.18           O  
ATOM   2731  OE2 GLU A 342     -14.274  -2.885  -8.722  1.00 86.18           O  
ATOM   2732  N   ARG A 343     -12.338   0.818 -12.243  1.00 89.58           N  
ATOM   2733  CA  ARG A 343     -12.579   1.287 -13.603  1.00 89.58           C  
ATOM   2734  C   ARG A 343     -11.314   1.887 -14.208  1.00 89.58           C  
ATOM   2735  CB  ARG A 343     -13.710   2.318 -13.624  1.00 89.58           C  
ATOM   2736  O   ARG A 343     -11.007   1.651 -15.378  1.00 89.58           O  
ATOM   2737  CG  ARG A 343     -15.099   1.710 -13.518  1.00 89.58           C  
ATOM   2738  CD  ARG A 343     -16.186   2.731 -13.827  1.00 89.58           C  
ATOM   2739  NE  ARG A 343     -17.517   2.204 -13.537  1.00 89.58           N  
ATOM   2740  NH1 ARG A 343     -17.538   2.897 -11.334  1.00 89.58           N  
ATOM   2741  NH2 ARG A 343     -19.341   1.782 -12.206  1.00 89.58           N  
ATOM   2742  CZ  ARG A 343     -18.129   2.296 -12.360  1.00 89.58           C  
ATOM   2743  N   GLN A 344     -10.619   2.694 -13.391  1.00 88.42           N  
ATOM   2744  CA  GLN A 344      -9.374   3.290 -13.862  1.00 88.42           C  
ATOM   2745  C   GLN A 344      -8.342   2.217 -14.198  1.00 88.42           C  
ATOM   2746  CB  GLN A 344      -8.809   4.252 -12.816  1.00 88.42           C  
ATOM   2747  O   GLN A 344      -7.650   2.310 -15.213  1.00 88.42           O  
ATOM   2748  CG  GLN A 344      -9.586   5.556 -12.696  1.00 88.42           C  
ATOM   2749  CD  GLN A 344      -8.984   6.507 -11.678  1.00 88.42           C  
ATOM   2750  NE2 GLN A 344      -9.683   7.603 -11.405  1.00 88.42           N  
ATOM   2751  OE1 GLN A 344      -7.900   6.257 -11.141  1.00 88.42           O  
ATOM   2752  N   LEU A 345      -8.223   1.239 -13.378  1.00 78.53           N  
ATOM   2753  CA  LEU A 345      -7.315   0.123 -13.620  1.00 78.53           C  
ATOM   2754  C   LEU A 345      -7.676  -0.602 -14.913  1.00 78.53           C  
ATOM   2755  CB  LEU A 345      -7.346  -0.858 -12.446  1.00 78.53           C  
ATOM   2756  O   LEU A 345      -6.799  -0.904 -15.725  1.00 78.53           O  
ATOM   2757  CG  LEU A 345      -6.354  -2.021 -12.507  1.00 78.53           C  
ATOM   2758  CD1 LEU A 345      -4.929  -1.513 -12.318  1.00 78.53           C  
ATOM   2759  CD2 LEU A 345      -6.696  -3.072 -11.457  1.00 78.53           C  
ATOM   2760  N   SER A 346      -8.943  -0.912 -15.033  1.00 90.54           N  
ATOM   2761  CA  SER A 346      -9.410  -1.570 -16.249  1.00 90.54           C  
ATOM   2762  C   SER A 346      -9.095  -0.734 -17.485  1.00 90.54           C  
ATOM   2763  CB  SER A 346     -10.915  -1.834 -16.172  1.00 90.54           C  
ATOM   2764  O   SER A 346      -8.657  -1.268 -18.506  1.00 90.54           O  
ATOM   2765  OG  SER A 346     -11.366  -2.512 -17.332  1.00 90.54           O  
ATOM   2766  N   ASP A 347      -9.302   0.583 -17.433  1.00 94.18           N  
ATOM   2767  CA  ASP A 347      -9.036   1.495 -18.541  1.00 94.18           C  
ATOM   2768  C   ASP A 347      -7.555   1.489 -18.915  1.00 94.18           C  
ATOM   2769  CB  ASP A 347      -9.483   2.915 -18.186  1.00 94.18           C  
ATOM   2770  O   ASP A 347      -7.208   1.436 -20.097  1.00 94.18           O  
ATOM   2771  CG  ASP A 347     -10.990   3.093 -18.240  1.00 94.18           C  
ATOM   2772  OD1 ASP A 347     -11.698   2.168 -18.694  1.00 94.18           O  
ATOM   2773  OD2 ASP A 347     -11.474   4.169 -17.827  1.00 94.18           O  
ATOM   2774  N   ILE A 348      -6.695   1.534 -17.859  1.00 88.31           N  
ATOM   2775  CA  ILE A 348      -5.258   1.529 -18.110  1.00 88.31           C  
ATOM   2776  C   ILE A 348      -4.843   0.187 -18.707  1.00 88.31           C  
ATOM   2777  CB  ILE A 348      -4.458   1.812 -16.819  1.00 88.31           C  
ATOM   2778  O   ILE A 348      -4.035   0.138 -19.638  1.00 88.31           O  
ATOM   2779  CG1 ILE A 348      -4.681   3.256 -16.357  1.00 88.31           C  
ATOM   2780  CG2 ILE A 348      -2.968   1.530 -17.034  1.00 88.31           C  
ATOM   2781  CD1 ILE A 348      -4.120   3.558 -14.974  1.00 88.31           C  
ATOM   2782  N   GLU A 349      -5.350  -0.853 -18.192  1.00 89.08           N  
ATOM   2783  CA  GLU A 349      -5.057  -2.178 -18.730  1.00 89.08           C  
ATOM   2784  C   GLU A 349      -5.471  -2.283 -20.195  1.00 89.08           C  
ATOM   2785  CB  GLU A 349      -5.759  -3.261 -17.906  1.00 89.08           C  
ATOM   2786  O   GLU A 349      -4.736  -2.838 -21.015  1.00 89.08           O  
ATOM   2787  CG  GLU A 349      -5.127  -3.503 -16.543  1.00 89.08           C  
ATOM   2788  CD  GLU A 349      -5.935  -4.446 -15.666  1.00 89.08           C  
ATOM   2789  OE1 GLU A 349      -5.428  -4.870 -14.603  1.00 89.08           O  
ATOM   2790  OE2 GLU A 349      -7.084  -4.765 -16.047  1.00 89.08           O  
ATOM   2791  N   GLU A 350      -6.674  -1.784 -20.508  1.00 93.43           N  
ATOM   2792  CA  GLU A 350      -7.154  -1.807 -21.887  1.00 93.43           C  
ATOM   2793  C   GLU A 350      -6.259  -0.971 -22.797  1.00 93.43           C  
ATOM   2794  CB  GLU A 350      -8.598  -1.304 -21.962  1.00 93.43           C  
ATOM   2795  O   GLU A 350      -5.946  -1.383 -23.916  1.00 93.43           O  
ATOM   2796  CG  GLU A 350      -9.625  -2.302 -21.448  1.00 93.43           C  
ATOM   2797  CD  GLU A 350     -11.042  -1.750 -21.430  1.00 93.43           C  
ATOM   2798  OE1 GLU A 350     -11.950  -2.427 -20.896  1.00 93.43           O  
ATOM   2799  OE2 GLU A 350     -11.245  -0.632 -21.954  1.00 93.43           O  
ATOM   2800  N   ARG A 351      -5.826   0.206 -22.340  1.00 93.12           N  
ATOM   2801  CA  ARG A 351      -4.935   1.059 -23.120  1.00 93.12           C  
ATOM   2802  C   ARG A 351      -3.604   0.364 -23.385  1.00 93.12           C  
ATOM   2803  CB  ARG A 351      -4.698   2.389 -22.401  1.00 93.12           C  
ATOM   2804  O   ARG A 351      -3.096   0.390 -24.508  1.00 93.12           O  
ATOM   2805  CG  ARG A 351      -5.879   3.344 -22.467  1.00 93.12           C  
ATOM   2806  CD  ARG A 351      -5.503   4.739 -21.988  1.00 93.12           C  
ATOM   2807  NE  ARG A 351      -5.367   4.792 -20.535  1.00 93.12           N  
ATOM   2808  NH1 ARG A 351      -5.860   7.042 -20.363  1.00 93.12           N  
ATOM   2809  NH2 ARG A 351      -5.391   5.820 -18.481  1.00 93.12           N  
ATOM   2810  CZ  ARG A 351      -5.540   5.885 -19.796  1.00 93.12           C  
ATOM   2811  N   HIS A 352      -3.116  -0.216 -22.328  1.00 90.40           N  
ATOM   2812  CA  HIS A 352      -1.854  -0.930 -22.481  1.00 90.40           C  
ATOM   2813  C   HIS A 352      -1.999  -2.105 -23.443  1.00 90.40           C  
ATOM   2814  CB  HIS A 352      -1.348  -1.423 -21.124  1.00 90.40           C  
ATOM   2815  O   HIS A 352      -1.112  -2.354 -24.263  1.00 90.40           O  
ATOM   2816  CG  HIS A 352      -0.751  -0.343 -20.278  1.00 90.40           C  
ATOM   2817  CD2 HIS A 352      -0.400   0.930 -20.579  1.00 90.40           C  
ATOM   2818  ND1 HIS A 352      -0.448  -0.523 -18.946  1.00 90.40           N  
ATOM   2819  CE1 HIS A 352       0.065   0.596 -18.463  1.00 90.40           C  
ATOM   2820  NE2 HIS A 352       0.105   1.493 -19.433  1.00 90.40           N  
ATOM   2821  N   ASN A 353      -3.048  -2.833 -23.276  1.00 92.34           N  
ATOM   2822  CA  ASN A 353      -3.314  -3.932 -24.197  1.00 92.34           C  
ATOM   2823  C   ASN A 353      -3.389  -3.448 -25.642  1.00 92.34           C  
ATOM   2824  CB  ASN A 353      -4.608  -4.654 -23.811  1.00 92.34           C  
ATOM   2825  O   ASN A 353      -2.868  -4.101 -26.548  1.00 92.34           O  
ATOM   2826  CG  ASN A 353      -4.411  -5.638 -22.675  1.00 92.34           C  
ATOM   2827  ND2 ASN A 353      -5.453  -5.837 -21.876  1.00 92.34           N  
ATOM   2828  OD1 ASN A 353      -3.332  -6.214 -22.516  1.00 92.34           O  
ATOM   2829  N   HIS A 354      -4.038  -2.391 -25.831  1.00 94.50           N  
ATOM   2830  CA  HIS A 354      -4.113  -1.801 -27.163  1.00 94.50           C  
ATOM   2831  C   HIS A 354      -2.727  -1.442 -27.685  1.00 94.50           C  
ATOM   2832  CB  HIS A 354      -5.007  -0.560 -27.150  1.00 94.50           C  
ATOM   2833  O   HIS A 354      -2.414  -1.694 -28.851  1.00 94.50           O  
ATOM   2834  CG  HIS A 354      -5.184   0.066 -28.496  1.00 94.50           C  
ATOM   2835  CD2 HIS A 354      -4.685   1.212 -29.016  1.00 94.50           C  
ATOM   2836  ND1 HIS A 354      -5.962  -0.500 -29.483  1.00 94.50           N  
ATOM   2837  CE1 HIS A 354      -5.932   0.273 -30.556  1.00 94.50           C  
ATOM   2838  NE2 HIS A 354      -5.165   1.318 -30.299  1.00 94.50           N  
ATOM   2839  N   ASP A 355      -1.865  -0.815 -26.867  1.00 94.44           N  
ATOM   2840  CA  ASP A 355      -0.505  -0.452 -27.252  1.00 94.44           C  
ATOM   2841  C   ASP A 355       0.321  -1.692 -27.587  1.00 94.44           C  
ATOM   2842  CB  ASP A 355       0.173   0.347 -26.137  1.00 94.44           C  
ATOM   2843  O   ASP A 355       1.073  -1.698 -28.564  1.00 94.44           O  
ATOM   2844  CG  ASP A 355      -0.395   1.746 -25.980  1.00 94.44           C  
ATOM   2845  OD1 ASP A 355      -1.104   2.223 -26.892  1.00 94.44           O  
ATOM   2846  OD2 ASP A 355      -0.130   2.379 -24.935  1.00 94.44           O  
ATOM   2847  N   LEU A 356       0.150  -2.706 -26.705  1.00 93.68           N  
ATOM   2848  CA  LEU A 356       0.864  -3.951 -26.966  1.00 93.68           C  
ATOM   2849  C   LEU A 356       0.462  -4.537 -28.315  1.00 93.68           C  
ATOM   2850  CB  LEU A 356       0.592  -4.968 -25.854  1.00 93.68           C  
ATOM   2851  O   LEU A 356       1.316  -4.997 -29.076  1.00 93.68           O  
ATOM   2852  CG  LEU A 356       1.294  -4.717 -24.519  1.00 93.68           C  
ATOM   2853  CD1 LEU A 356       0.834  -5.733 -23.478  1.00 93.68           C  
ATOM   2854  CD2 LEU A 356       2.808  -4.772 -24.693  1.00 93.68           C  
ATOM   2855  N   SER A 357      -0.819  -4.535 -28.551  1.00 96.13           N  
ATOM   2856  CA  SER A 357      -1.311  -5.026 -29.833  1.00 96.13           C  
ATOM   2857  C   SER A 357      -0.755  -4.204 -30.991  1.00 96.13           C  
ATOM   2858  CB  SER A 357      -2.840  -4.999 -29.867  1.00 96.13           C  
ATOM   2859  O   SER A 357      -0.381  -4.756 -32.028  1.00 96.13           O  
ATOM   2860  OG  SER A 357      -3.380  -5.918 -28.933  1.00 96.13           O  
ATOM   2861  N   SER A 358      -0.742  -2.901 -30.849  1.00 97.41           N  
ATOM   2862  CA  SER A 358      -0.193  -2.015 -31.870  1.00 97.41           C  
ATOM   2863  C   SER A 358       1.277  -2.320 -32.136  1.00 97.41           C  
ATOM   2864  CB  SER A 358      -0.351  -0.552 -31.451  1.00 97.41           C  
ATOM   2865  O   SER A 358       1.707  -2.367 -33.290  1.00 97.41           O  
ATOM   2866  OG  SER A 358       0.435   0.294 -32.273  1.00 97.41           O  
ATOM   2867  N   TYR A 359       2.081  -2.450 -31.044  1.00 94.55           N  
ATOM   2868  CA  TYR A 359       3.492  -2.792 -31.189  1.00 94.55           C  
ATOM   2869  C   TYR A 359       3.657  -4.148 -31.864  1.00 94.55           C  
ATOM   2870  CB  TYR A 359       4.186  -2.800 -29.824  1.00 94.55           C  
ATOM   2871  O   TYR A 359       4.523  -4.318 -32.726  1.00 94.55           O  
ATOM   2872  CG  TYR A 359       4.308  -1.433 -29.196  1.00 94.55           C  
ATOM   2873  CD1 TYR A 359       4.734  -0.338 -29.944  1.00 94.55           C  
ATOM   2874  CD2 TYR A 359       3.998  -1.234 -27.855  1.00 94.55           C  
ATOM   2875  CE1 TYR A 359       4.850   0.924 -29.369  1.00 94.55           C  
ATOM   2876  CE2 TYR A 359       4.110   0.023 -27.270  1.00 94.55           C  
ATOM   2877  OH  TYR A 359       4.648   2.341 -27.460  1.00 94.55           O  
ATOM   2878  CZ  TYR A 359       4.535   1.094 -28.034  1.00 94.55           C  
ATOM   2879  N   GLN A 360       2.837  -5.074 -31.466  1.00 97.48           N  
ATOM   2880  CA  GLN A 360       2.881  -6.389 -32.098  1.00 97.48           C  
ATOM   2881  C   GLN A 360       2.603  -6.290 -33.595  1.00 97.48           C  
ATOM   2882  CB  GLN A 360       1.877  -7.336 -31.438  1.00 97.48           C  
ATOM   2883  O   GLN A 360       3.248  -6.967 -34.398  1.00 97.48           O  
ATOM   2884  CG  GLN A 360       2.321  -7.851 -30.076  1.00 97.48           C  
ATOM   2885  CD  GLN A 360       1.286  -8.747 -29.421  1.00 97.48           C  
ATOM   2886  NE2 GLN A 360       1.672  -9.399 -28.329  1.00 97.48           N  
ATOM   2887  OE1 GLN A 360       0.150  -8.852 -29.893  1.00 97.48           O  
ATOM   2888  N   ASP A 361       1.635  -5.495 -33.953  1.00 97.92           N  
ATOM   2889  CA  ASP A 361       1.325  -5.283 -35.363  1.00 97.92           C  
ATOM   2890  C   ASP A 361       2.516  -4.678 -36.103  1.00 97.92           C  
ATOM   2891  CB  ASP A 361       0.099  -4.379 -35.514  1.00 97.92           C  
ATOM   2892  O   ASP A 361       2.826  -5.080 -37.226  1.00 97.92           O  
ATOM   2893  CG  ASP A 361      -1.198  -5.073 -35.138  1.00 97.92           C  
ATOM   2894  OD1 ASP A 361      -1.209  -6.316 -35.005  1.00 97.92           O  
ATOM   2895  OD2 ASP A 361      -2.220  -4.371 -34.976  1.00 97.92           O  
ATOM   2896  N   THR A 362       3.148  -3.682 -35.508  1.00 98.10           N  
ATOM   2897  CA  THR A 362       4.314  -3.047 -36.112  1.00 98.10           C  
ATOM   2898  C   THR A 362       5.445  -4.056 -36.295  1.00 98.10           C  
ATOM   2899  CB  THR A 362       4.811  -1.865 -35.259  1.00 98.10           C  
ATOM   2900  O   THR A 362       6.120  -4.059 -37.326  1.00 98.10           O  
ATOM   2901  CG2 THR A 362       3.740  -0.786 -35.138  1.00 98.10           C  
ATOM   2902  OG1 THR A 362       5.147  -2.337 -33.948  1.00 98.10           O  
ATOM   2903  N   ILE A 363       5.636  -4.813 -35.289  1.00 97.38           N  
ATOM   2904  CA  ILE A 363       6.664  -5.845 -35.369  1.00 97.38           C  
ATOM   2905  C   ILE A 363       6.363  -6.782 -36.537  1.00 97.38           C  
ATOM   2906  CB  ILE A 363       6.765  -6.646 -34.052  1.00 97.38           C  
ATOM   2907  O   ILE A 363       7.257  -7.116 -37.319  1.00 97.38           O  
ATOM   2908  CG1 ILE A 363       7.351  -5.770 -32.938  1.00 97.38           C  
ATOM   2909  CG2 ILE A 363       7.604  -7.911 -34.252  1.00 97.38           C  
ATOM   2910  CD1 ILE A 363       7.313  -6.414 -31.559  1.00 97.38           C  
ATOM   2911  N   GLN A 364       5.118  -7.190 -36.591  1.00 98.25           N  
ATOM   2912  CA  GLN A 364       4.720  -8.079 -37.678  1.00 98.25           C  
ATOM   2913  C   GLN A 364       4.949  -7.423 -39.037  1.00 98.25           C  
ATOM   2914  CB  GLN A 364       3.252  -8.483 -37.531  1.00 98.25           C  
ATOM   2915  O   GLN A 364       5.407  -8.076 -39.977  1.00 98.25           O  
ATOM   2916  CG  GLN A 364       3.001  -9.494 -36.421  1.00 98.25           C  
ATOM   2917  CD  GLN A 364       1.527  -9.801 -36.229  1.00 98.25           C  
ATOM   2918  NE2 GLN A 364       1.198 -10.455 -35.120  1.00 98.25           N  
ATOM   2919  OE1 GLN A 364       0.692  -9.453 -37.070  1.00 98.25           O  
ATOM   2920  N   GLN A 365       4.619  -6.201 -39.134  1.00 98.43           N  
ATOM   2921  CA  GLN A 365       4.834  -5.458 -40.371  1.00 98.43           C  
ATOM   2922  C   GLN A 365       6.314  -5.423 -40.741  1.00 98.43           C  
ATOM   2923  CB  GLN A 365       4.291  -4.034 -40.243  1.00 98.43           C  
ATOM   2924  O   GLN A 365       6.675  -5.648 -41.898  1.00 98.43           O  
ATOM   2925  CG  GLN A 365       4.350  -3.235 -41.538  1.00 98.43           C  
ATOM   2926  CD  GLN A 365       3.751  -1.847 -41.400  1.00 98.43           C  
ATOM   2927  NE2 GLN A 365       3.776  -1.080 -42.484  1.00 98.43           N  
ATOM   2928  OE1 GLN A 365       3.270  -1.469 -40.327  1.00 98.43           O  
ATOM   2929  N   LEU A 366       7.152  -5.115 -39.812  1.00 97.92           N  
ATOM   2930  CA  LEU A 366       8.589  -5.050 -40.053  1.00 97.92           C  
ATOM   2931  C   LEU A 366       9.141  -6.424 -40.416  1.00 97.92           C  
ATOM   2932  CB  LEU A 366       9.315  -4.505 -38.820  1.00 97.92           C  
ATOM   2933  O   LEU A 366      10.001  -6.540 -41.293  1.00 97.92           O  
ATOM   2934  CG  LEU A 366       9.124  -3.017 -38.524  1.00 97.92           C  
ATOM   2935  CD1 LEU A 366       9.784  -2.651 -37.199  1.00 97.92           C  
ATOM   2936  CD2 LEU A 366       9.687  -2.168 -39.659  1.00 97.92           C  
ATOM   2937  N   GLU A 367       8.693  -7.417 -39.705  1.00 97.92           N  
ATOM   2938  CA  GLU A 367       9.102  -8.781 -40.027  1.00 97.92           C  
ATOM   2939  C   GLU A 367       8.729  -9.144 -41.462  1.00 97.92           C  
ATOM   2940  CB  GLU A 367       8.471  -9.777 -39.051  1.00 97.92           C  
ATOM   2941  O   GLU A 367       9.513  -9.779 -42.171  1.00 97.92           O  
ATOM   2942  CG  GLU A 367       9.086  -9.749 -37.660  1.00 97.92           C  
ATOM   2943  CD  GLU A 367       8.403 -10.692 -36.682  1.00 97.92           C  
ATOM   2944  OE1 GLU A 367       8.960 -10.939 -35.588  1.00 97.92           O  
ATOM   2945  OE2 GLU A 367       7.304 -11.188 -37.014  1.00 97.92           O  
ATOM   2946  N   ASN A 368       7.538  -8.729 -41.856  1.00 98.05           N  
ATOM   2947  CA  ASN A 368       7.104  -8.978 -43.227  1.00 98.05           C  
ATOM   2948  C   ASN A 368       7.970  -8.227 -44.234  1.00 98.05           C  
ATOM   2949  CB  ASN A 368       5.633  -8.595 -43.402  1.00 98.05           C  
ATOM   2950  O   ASN A 368       8.324  -8.771 -45.282  1.00 98.05           O  
ATOM   2951  CG  ASN A 368       4.692  -9.553 -42.698  1.00 98.05           C  
ATOM   2952  ND2 ASN A 368       3.475  -9.097 -42.428  1.00 98.05           N  
ATOM   2953  OD1 ASN A 368       5.057 -10.693 -42.399  1.00 98.05           O  
ATOM   2954  N   GLU A 369       8.274  -7.005 -43.940  1.00 98.15           N  
ATOM   2955  CA  GLU A 369       9.148  -6.222 -44.809  1.00 98.15           C  
ATOM   2956  C   GLU A 369      10.531  -6.859 -44.920  1.00 98.15           C  
ATOM   2957  CB  GLU A 369       9.270  -4.785 -44.296  1.00 98.15           C  
ATOM   2958  O   GLU A 369      11.121  -6.889 -46.001  1.00 98.15           O  
ATOM   2959  CG  GLU A 369       7.998  -3.965 -44.455  1.00 98.15           C  
ATOM   2960  CD  GLU A 369       8.108  -2.567 -43.868  1.00 98.15           C  
ATOM   2961  OE1 GLU A 369       7.107  -1.815 -43.899  1.00 98.15           O  
ATOM   2962  OE2 GLU A 369       9.204  -2.221 -43.373  1.00 98.15           O  
ATOM   2963  N   LEU A 370      11.001  -7.255 -43.772  1.00 97.83           N  
ATOM   2964  CA  LEU A 370      12.293  -7.932 -43.759  1.00 97.83           C  
ATOM   2965  C   LEU A 370      12.263  -9.178 -44.637  1.00 97.83           C  
ATOM   2966  CB  LEU A 370      12.684  -8.311 -42.328  1.00 97.83           C  
ATOM   2967  O   LEU A 370      13.177  -9.402 -45.435  1.00 97.83           O  
ATOM   2968  CG  LEU A 370      14.034  -9.010 -42.157  1.00 97.83           C  
ATOM   2969  CD1 LEU A 370      15.171  -8.072 -42.548  1.00 97.83           C  
ATOM   2970  CD2 LEU A 370      14.206  -9.499 -40.723  1.00 97.83           C  
ATOM   2971  N   ARG A 371      11.254  -9.979 -44.406  1.00 98.22           N  
ATOM   2972  CA  ARG A 371      11.083 -11.167 -45.236  1.00 98.22           C  
ATOM   2973  C   ARG A 371      10.987 -10.795 -46.712  1.00 98.22           C  
ATOM   2974  CB  ARG A 371       9.837 -11.947 -44.810  1.00 98.22           C  
ATOM   2975  O   ARG A 371      11.580 -11.459 -47.565  1.00 98.22           O  
ATOM   2976  CG  ARG A 371       9.775 -13.361 -45.365  1.00 98.22           C  
ATOM   2977  CD  ARG A 371       8.488 -14.069 -44.963  1.00 98.22           C  
ATOM   2978  NE  ARG A 371       8.315 -14.090 -43.514  1.00 98.22           N  
ATOM   2979  NH1 ARG A 371       6.032 -13.745 -43.574  1.00 98.22           N  
ATOM   2980  NH2 ARG A 371       7.109 -13.973 -41.563  1.00 98.22           N  
ATOM   2981  CZ  ARG A 371       7.153 -13.936 -42.887  1.00 98.22           C  
ATOM   2982  N   GLY A 372      10.223  -9.792 -47.003  1.00 98.20           N  
ATOM   2983  CA  GLY A 372      10.097  -9.321 -48.373  1.00 98.20           C  
ATOM   2984  C   GLY A 372      11.424  -8.928 -48.994  1.00 98.20           C  
ATOM   2985  O   GLY A 372      11.720  -9.306 -50.130  1.00 98.20           O  
ATOM   2986  N   THR A 373      12.278  -8.145 -48.298  1.00 97.49           N  
ATOM   2987  CA  THR A 373      13.573  -7.708 -48.811  1.00 97.49           C  
ATOM   2988  C   THR A 373      14.507  -8.899 -49.006  1.00 97.49           C  
ATOM   2989  CB  THR A 373      14.231  -6.685 -47.866  1.00 97.49           C  
ATOM   2990  O   THR A 373      15.295  -8.928 -49.953  1.00 97.49           O  
ATOM   2991  CG2 THR A 373      13.372  -5.433 -47.728  1.00 97.49           C  
ATOM   2992  OG1 THR A 373      14.403  -7.279 -46.574  1.00 97.49           O  
ATOM   2993  N   LYS A 374      14.428  -9.855 -48.095  1.00 98.10           N  
ATOM   2994  CA  LYS A 374      15.231 -11.066 -48.233  1.00 98.10           C  
ATOM   2995  C   LYS A 374      14.873 -11.819 -49.511  1.00 98.10           C  
ATOM   2996  CB  LYS A 374      15.044 -11.976 -47.019  1.00 98.10           C  
ATOM   2997  O   LYS A 374      15.757 -12.304 -50.221  1.00 98.10           O  
ATOM   2998  CG  LYS A 374      15.771 -11.500 -45.770  1.00 98.10           C  
ATOM   2999  CD  LYS A 374      15.630 -12.496 -44.626  1.00 98.10           C  
ATOM   3000  CE  LYS A 374      16.329 -12.005 -43.366  1.00 98.10           C  
ATOM   3001  NZ  LYS A 374      16.084 -12.914 -42.206  1.00 98.10           N  
ATOM   3002  N   TRP A 375      13.566 -11.950 -49.738  1.00 98.33           N  
ATOM   3003  CA  TRP A 375      13.102 -12.609 -50.955  1.00 98.33           C  
ATOM   3004  C   TRP A 375      13.591 -11.868 -52.195  1.00 98.33           C  
ATOM   3005  CB  TRP A 375      11.574 -12.699 -50.968  1.00 98.33           C  
ATOM   3006  O   TRP A 375      14.028 -12.491 -53.166  1.00 98.33           O  
ATOM   3007  CG  TRP A 375      11.026 -13.596 -52.037  1.00 98.33           C  
ATOM   3008  CD1 TRP A 375      10.981 -14.962 -52.023  1.00 98.33           C  
ATOM   3009  CD2 TRP A 375      10.449 -13.189 -53.282  1.00 98.33           C  
ATOM   3010  CE2 TRP A 375      10.074 -14.362 -53.973  1.00 98.33           C  
ATOM   3011  CE3 TRP A 375      10.211 -11.944 -53.880  1.00 98.33           C  
ATOM   3012  NE1 TRP A 375      10.410 -15.429 -53.184  1.00 98.33           N  
ATOM   3013  CH2 TRP A 375       9.253 -13.096 -55.796  1.00 98.33           C  
ATOM   3014  CZ2 TRP A 375       9.474 -14.327 -55.234  1.00 98.33           C  
ATOM   3015  CZ3 TRP A 375       9.614 -11.911 -55.134  1.00 98.33           C  
ATOM   3016  N   GLU A 376      13.479 -10.550 -52.166  1.00 98.10           N  
ATOM   3017  CA  GLU A 376      13.942  -9.733 -53.283  1.00 98.10           C  
ATOM   3018  C   GLU A 376      15.442  -9.901 -53.506  1.00 98.10           C  
ATOM   3019  CB  GLU A 376      13.608  -8.258 -53.045  1.00 98.10           C  
ATOM   3020  O   GLU A 376      15.899  -9.995 -54.647  1.00 98.10           O  
ATOM   3021  CG  GLU A 376      12.144  -7.913 -53.278  1.00 98.10           C  
ATOM   3022  CD  GLU A 376      11.790  -6.491 -52.873  1.00 98.10           C  
ATOM   3023  OE1 GLU A 376      10.584  -6.172 -52.769  1.00 98.10           O  
ATOM   3024  OE2 GLU A 376      12.726  -5.690 -52.658  1.00 98.10           O  
ATOM   3025  N   MET A 377      16.161  -9.920 -52.467  1.00 97.75           N  
ATOM   3026  CA  MET A 377      17.602 -10.135 -52.555  1.00 97.75           C  
ATOM   3027  C   MET A 377      17.913 -11.483 -53.198  1.00 97.75           C  
ATOM   3028  CB  MET A 377      18.244 -10.056 -51.169  1.00 97.75           C  
ATOM   3029  O   MET A 377      18.787 -11.577 -54.061  1.00 97.75           O  
ATOM   3030  CG  MET A 377      19.759 -10.184 -51.187  1.00 97.75           C  
ATOM   3031  SD  MET A 377      20.588  -8.639 -51.727  1.00 97.75           S  
ATOM   3032  CE  MET A 377      20.195  -7.557 -50.325  1.00 97.75           C  
ATOM   3033  N   ALA A 378      17.273 -12.473 -52.675  1.00 97.60           N  
ATOM   3034  CA  ALA A 378      17.447 -13.808 -53.242  1.00 97.60           C  
ATOM   3035  C   ALA A 378      17.117 -13.818 -54.732  1.00 97.60           C  
ATOM   3036  CB  ALA A 378      16.575 -14.818 -52.500  1.00 97.60           C  
ATOM   3037  O   ALA A 378      17.817 -14.453 -55.525  1.00 97.60           O  
ATOM   3038  N   ARG A 379      16.073 -13.204 -55.067  1.00 98.18           N  
ATOM   3039  CA  ARG A 379      15.684 -13.093 -56.469  1.00 98.18           C  
ATOM   3040  C   ARG A 379      16.785 -12.434 -57.292  1.00 98.18           C  
ATOM   3041  CB  ARG A 379      14.382 -12.299 -56.604  1.00 98.18           C  
ATOM   3042  O   ARG A 379      17.122 -12.907 -58.380  1.00 98.18           O  
ATOM   3043  CG  ARG A 379      13.860 -12.212 -58.030  1.00 98.18           C  
ATOM   3044  CD  ARG A 379      12.620 -11.334 -58.123  1.00 98.18           C  
ATOM   3045  NE  ARG A 379      12.944  -9.922 -57.937  1.00 98.18           N  
ATOM   3046  NH1 ARG A 379      13.541  -9.556 -60.138  1.00 98.18           N  
ATOM   3047  NH2 ARG A 379      13.639  -7.843 -58.619  1.00 98.18           N  
ATOM   3048  CZ  ARG A 379      13.374  -9.110 -58.898  1.00 98.18           C  
ATOM   3049  N   HIS A 380      17.373 -11.236 -56.886  1.00 97.83           N  
ATOM   3050  CA  HIS A 380      18.457 -10.542 -57.572  1.00 97.83           C  
ATOM   3051  C   HIS A 380      19.672 -11.447 -57.741  1.00 97.83           C  
ATOM   3052  CB  HIS A 380      18.848  -9.274 -56.811  1.00 97.83           C  
ATOM   3053  O   HIS A 380      20.326 -11.428 -58.786  1.00 97.83           O  
ATOM   3054  CG  HIS A 380      17.836  -8.177 -56.913  1.00 97.83           C  
ATOM   3055  CD2 HIS A 380      17.312  -7.361 -55.968  1.00 97.83           C  
ATOM   3056  ND1 HIS A 380      17.244  -7.820 -58.104  1.00 97.83           N  
ATOM   3057  CE1 HIS A 380      16.396  -6.827 -57.888  1.00 97.83           C  
ATOM   3058  NE2 HIS A 380      16.419  -6.530 -56.600  1.00 97.83           N  
ATOM   3059  N   LEU A 381      19.958 -12.234 -56.729  1.00 97.78           N  
ATOM   3060  CA  LEU A 381      21.091 -13.150 -56.795  1.00 97.78           C  
ATOM   3061  C   LEU A 381      20.879 -14.201 -57.879  1.00 97.78           C  
ATOM   3062  CB  LEU A 381      21.308 -13.833 -55.442  1.00 97.78           C  
ATOM   3063  O   LEU A 381      21.811 -14.540 -58.611  1.00 97.78           O  
ATOM   3064  CG  LEU A 381      21.975 -12.988 -54.355  1.00 97.78           C  
ATOM   3065  CD1 LEU A 381      21.930 -13.716 -53.016  1.00 97.78           C  
ATOM   3066  CD2 LEU A 381      23.412 -12.657 -54.742  1.00 97.78           C  
ATOM   3067  N   ARG A 382      19.650 -14.661 -57.915  1.00 97.81           N  
ATOM   3068  CA  ARG A 382      19.323 -15.635 -58.951  1.00 97.81           C  
ATOM   3069  C   ARG A 382      19.433 -15.016 -60.340  1.00 97.81           C  
ATOM   3070  CB  ARG A 382      17.916 -16.196 -58.737  1.00 97.81           C  
ATOM   3071  O   ARG A 382      19.992 -15.624 -61.254  1.00 97.81           O  
ATOM   3072  CG  ARG A 382      17.601 -17.413 -59.592  1.00 97.81           C  
ATOM   3073  CD  ARG A 382      16.194 -17.935 -59.334  1.00 97.81           C  
ATOM   3074  NE  ARG A 382      16.075 -18.529 -58.006  1.00 97.81           N  
ATOM   3075  NH1 ARG A 382      14.069 -17.499 -57.499  1.00 97.81           N  
ATOM   3076  NH2 ARG A 382      15.060 -18.901 -55.979  1.00 97.81           N  
ATOM   3077  CZ  ARG A 382      15.068 -18.309 -57.164  1.00 97.81           C  
ATOM   3078  N   GLU A 383      18.864 -13.843 -60.527  1.00 97.60           N  
ATOM   3079  CA  GLU A 383      18.932 -13.147 -61.809  1.00 97.60           C  
ATOM   3080  C   GLU A 383      20.378 -12.860 -62.205  1.00 97.60           C  
ATOM   3081  CB  GLU A 383      18.132 -11.843 -61.757  1.00 97.60           C  
ATOM   3082  O   GLU A 383      20.732 -12.942 -63.382  1.00 97.60           O  
ATOM   3083  CG  GLU A 383      16.626 -12.048 -61.688  1.00 97.60           C  
ATOM   3084  CD  GLU A 383      15.854 -10.758 -61.462  1.00 97.60           C  
ATOM   3085  OE1 GLU A 383      14.603 -10.795 -61.437  1.00 97.60           O  
ATOM   3086  OE2 GLU A 383      16.506  -9.701 -61.310  1.00 97.60           O  
ATOM   3087  N   TYR A 384      21.168 -12.467 -61.245  1.00 97.96           N  
ATOM   3088  CA  TYR A 384      22.584 -12.228 -61.501  1.00 97.96           C  
ATOM   3089  C   TYR A 384      23.271 -13.496 -61.995  1.00 97.96           C  
ATOM   3090  CB  TYR A 384      23.280 -11.717 -60.236  1.00 97.96           C  
ATOM   3091  O   TYR A 384      24.062 -13.453 -62.939  1.00 97.96           O  
ATOM   3092  CG  TYR A 384      23.117 -10.233 -60.012  1.00 97.96           C  
ATOM   3093  CD1 TYR A 384      23.811  -9.310 -60.791  1.00 97.96           C  
ATOM   3094  CD2 TYR A 384      22.271  -9.750 -59.019  1.00 97.96           C  
ATOM   3095  CE1 TYR A 384      23.666  -7.942 -60.587  1.00 97.96           C  
ATOM   3096  CE2 TYR A 384      22.118  -8.384 -58.806  1.00 97.96           C  
ATOM   3097  OH  TYR A 384      22.670  -6.136 -59.387  1.00 97.96           O  
ATOM   3098  CZ  TYR A 384      22.818  -7.490 -59.594  1.00 97.96           C  
ATOM   3099  N   GLN A 385      23.063 -14.578 -61.307  1.00 97.76           N  
ATOM   3100  CA  GLN A 385      23.623 -15.859 -61.726  1.00 97.76           C  
ATOM   3101  C   GLN A 385      23.186 -16.212 -63.145  1.00 97.76           C  
ATOM   3102  CB  GLN A 385      23.210 -16.969 -60.758  1.00 97.76           C  
ATOM   3103  O   GLN A 385      23.994 -16.678 -63.951  1.00 97.76           O  
ATOM   3104  CG  GLN A 385      23.883 -18.307 -61.033  1.00 97.76           C  
ATOM   3105  CD  GLN A 385      25.384 -18.264 -60.819  1.00 97.76           C  
ATOM   3106  NE2 GLN A 385      26.112 -19.102 -61.549  1.00 97.76           N  
ATOM   3107  OE1 GLN A 385      25.886 -17.483 -60.004  1.00 97.76           O  
ATOM   3108  N   ASP A 386      21.910 -16.047 -63.433  1.00 97.46           N  
ATOM   3109  CA  ASP A 386      21.386 -16.322 -64.768  1.00 97.46           C  
ATOM   3110  C   ASP A 386      22.085 -15.464 -65.819  1.00 97.46           C  
ATOM   3111  CB  ASP A 386      19.876 -16.081 -64.811  1.00 97.46           C  
ATOM   3112  O   ASP A 386      22.436 -15.953 -66.895  1.00 97.46           O  
ATOM   3113  CG  ASP A 386      19.083 -17.157 -64.090  1.00 97.46           C  
ATOM   3114  OD1 ASP A 386      19.659 -18.211 -63.744  1.00 97.46           O  
ATOM   3115  OD2 ASP A 386      17.870 -16.950 -63.869  1.00 97.46           O  
ATOM   3116  N   LEU A 387      22.259 -14.182 -65.540  1.00 97.79           N  
ATOM   3117  CA  LEU A 387      22.943 -13.273 -66.453  1.00 97.79           C  
ATOM   3118  C   LEU A 387      24.400 -13.683 -66.638  1.00 97.79           C  
ATOM   3119  CB  LEU A 387      22.867 -11.835 -65.934  1.00 97.79           C  
ATOM   3120  O   LEU A 387      24.931 -13.621 -67.749  1.00 97.79           O  
ATOM   3121  CG  LEU A 387      23.366 -10.744 -66.884  1.00 97.79           C  
ATOM   3122  CD1 LEU A 387      22.602 -10.798 -68.202  1.00 97.79           C  
ATOM   3123  CD2 LEU A 387      23.232  -9.370 -66.238  1.00 97.79           C  
ATOM   3124  N   LEU A 388      24.988 -13.985 -65.584  1.00 97.24           N  
ATOM   3125  CA  LEU A 388      26.357 -14.485 -65.646  1.00 97.24           C  
ATOM   3126  C   LEU A 388      26.452 -15.693 -66.572  1.00 97.24           C  
ATOM   3127  CB  LEU A 388      26.855 -14.859 -64.248  1.00 97.24           C  
ATOM   3128  O   LEU A 388      27.385 -15.795 -67.373  1.00 97.24           O  
ATOM   3129  CG  LEU A 388      28.282 -15.402 -64.159  1.00 97.24           C  
ATOM   3130  CD1 LEU A 388      29.284 -14.329 -64.573  1.00 97.24           C  
ATOM   3131  CD2 LEU A 388      28.578 -15.901 -62.749  1.00 97.24           C  
ATOM   3132  N   ASN A 389      25.494 -16.650 -66.346  1.00 97.02           N  
ATOM   3133  CA  ASN A 389      25.456 -17.821 -67.216  1.00 97.02           C  
ATOM   3134  C   ASN A 389      25.332 -17.425 -68.685  1.00 97.02           C  
ATOM   3135  CB  ASN A 389      24.306 -18.749 -66.817  1.00 97.02           C  
ATOM   3136  O   ASN A 389      25.993 -18.007 -69.547  1.00 97.02           O  
ATOM   3137  CG  ASN A 389      24.559 -19.460 -65.502  1.00 97.02           C  
ATOM   3138  ND2 ASN A 389      23.493 -19.947 -64.878  1.00 97.02           N  
ATOM   3139  OD1 ASN A 389      25.702 -19.569 -65.051  1.00 97.02           O  
ATOM   3140  N   VAL A 390      24.478 -16.508 -69.077  1.00 97.83           N  
ATOM   3141  CA  VAL A 390      24.305 -16.022 -70.442  1.00 97.83           C  
ATOM   3142  C   VAL A 390      25.606 -15.393 -70.936  1.00 97.83           C  
ATOM   3143  CB  VAL A 390      23.150 -15.000 -70.539  1.00 97.83           C  
ATOM   3144  O   VAL A 390      26.026 -15.630 -72.071  1.00 97.83           O  
ATOM   3145  CG1 VAL A 390      23.112 -14.356 -71.923  1.00 97.83           C  
ATOM   3146  CG2 VAL A 390      21.815 -15.673 -70.222  1.00 97.83           C  
ATOM   3147  N   LYS A 391      26.263 -14.581 -70.139  1.00 97.62           N  
ATOM   3148  CA  LYS A 391      27.531 -13.949 -70.491  1.00 97.62           C  
ATOM   3149  C   LYS A 391      28.593 -14.993 -70.823  1.00 97.62           C  
ATOM   3150  CB  LYS A 391      28.017 -13.050 -69.353  1.00 97.62           C  
ATOM   3151  O   LYS A 391      29.330 -14.847 -71.800  1.00 97.62           O  
ATOM   3152  CG  LYS A 391      29.277 -12.262 -69.681  1.00 97.62           C  
ATOM   3153  CD  LYS A 391      30.531 -13.003 -69.236  1.00 97.62           C  
ATOM   3154  CE  LYS A 391      31.795 -12.243 -69.615  1.00 97.62           C  
ATOM   3155  NZ  LYS A 391      33.027 -12.952 -69.156  1.00 97.62           N  
ATOM   3156  N   MET A 392      28.623 -15.994 -69.939  1.00 97.79           N  
ATOM   3157  CA  MET A 392      29.599 -17.057 -70.161  1.00 97.79           C  
ATOM   3158  C   MET A 392      29.337 -17.769 -71.483  1.00 97.79           C  
ATOM   3159  CB  MET A 392      29.569 -18.064 -69.010  1.00 97.79           C  
ATOM   3160  O   MET A 392      30.272 -18.064 -72.230  1.00 97.79           O  
ATOM   3161  CG  MET A 392      30.174 -17.538 -67.718  1.00 97.79           C  
ATOM   3162  SD  MET A 392      30.273 -18.823 -66.413  1.00 97.79           S  
ATOM   3163  CE  MET A 392      31.387 -20.010 -67.216  1.00 97.79           C  
ATOM   3164  N   ALA A 393      28.031 -18.039 -71.743  1.00 97.58           N  
ATOM   3165  CA  ALA A 393      27.637 -18.667 -73.001  1.00 97.58           C  
ATOM   3166  C   ALA A 393      28.068 -17.820 -74.195  1.00 97.58           C  
ATOM   3167  CB  ALA A 393      26.128 -18.895 -73.032  1.00 97.58           C  
ATOM   3168  O   ALA A 393      28.585 -18.347 -75.183  1.00 97.58           O  
ATOM   3169  N   LEU A 394      27.894 -16.540 -74.109  1.00 97.36           N  
ATOM   3170  CA  LEU A 394      28.296 -15.627 -75.174  1.00 97.36           C  
ATOM   3171  C   LEU A 394      29.812 -15.621 -75.341  1.00 97.36           C  
ATOM   3172  CB  LEU A 394      27.798 -14.209 -74.881  1.00 97.36           C  
ATOM   3173  O   LEU A 394      30.316 -15.555 -76.465  1.00 97.36           O  
ATOM   3174  CG  LEU A 394      26.295 -13.973 -75.036  1.00 97.36           C  
ATOM   3175  CD1 LEU A 394      25.932 -12.560 -74.593  1.00 97.36           C  
ATOM   3176  CD2 LEU A 394      25.861 -14.215 -76.477  1.00 97.36           C  
ATOM   3177  N   ASP A 395      30.548 -15.548 -74.283  1.00 96.94           N  
ATOM   3178  CA  ASP A 395      32.006 -15.603 -74.330  1.00 96.94           C  
ATOM   3179  C   ASP A 395      32.485 -16.839 -75.087  1.00 96.94           C  
ATOM   3180  CB  ASP A 395      32.589 -15.592 -72.916  1.00 96.94           C  
ATOM   3181  O   ASP A 395      33.457 -16.774 -75.842  1.00 96.94           O  
ATOM   3182  CG  ASP A 395      32.555 -14.218 -72.270  1.00 96.94           C  
ATOM   3183  OD1 ASP A 395      32.446 -13.206 -72.995  1.00 96.94           O  
ATOM   3184  OD2 ASP A 395      32.641 -14.147 -71.025  1.00 96.94           O  
ATOM   3185  N   ILE A 396      31.776 -17.962 -74.739  1.00 96.31           N  
ATOM   3186  CA  ILE A 396      32.103 -19.193 -75.451  1.00 96.31           C  
ATOM   3187  C   ILE A 396      31.800 -19.026 -76.938  1.00 96.31           C  
ATOM   3188  CB  ILE A 396      31.326 -20.400 -74.878  1.00 96.31           C  
ATOM   3189  O   ILE A 396      32.590 -19.441 -77.789  1.00 96.31           O  
ATOM   3190  CG1 ILE A 396      31.775 -20.690 -73.441  1.00 96.31           C  
ATOM   3191  CG2 ILE A 396      31.510 -21.632 -75.768  1.00 96.31           C  
ATOM   3192  CD1 ILE A 396      30.904 -21.706 -72.714  1.00 96.31           C  
ATOM   3193  N   GLU A 397      30.698 -18.474 -77.367  1.00 96.95           N  
ATOM   3194  CA  GLU A 397      30.316 -18.234 -78.756  1.00 96.95           C  
ATOM   3195  C   GLU A 397      31.332 -17.339 -79.460  1.00 96.95           C  
ATOM   3196  CB  GLU A 397      28.922 -17.606 -78.830  1.00 96.95           C  
ATOM   3197  O   GLU A 397      31.717 -17.606 -80.600  1.00 96.95           O  
ATOM   3198  CG  GLU A 397      27.797 -18.563 -78.463  1.00 96.95           C  
ATOM   3199  CD  GLU A 397      26.425 -17.908 -78.474  1.00 96.95           C  
ATOM   3200  OE1 GLU A 397      25.434 -18.569 -78.089  1.00 96.95           O  
ATOM   3201  OE2 GLU A 397      26.340 -16.725 -78.873  1.00 96.95           O  
ATOM   3202  N   ILE A 398      31.752 -16.219 -78.755  1.00 95.47           N  
ATOM   3203  CA  ILE A 398      32.730 -15.288 -79.308  1.00 95.47           C  
ATOM   3204  C   ILE A 398      34.048 -16.015 -79.565  1.00 95.47           C  
ATOM   3205  CB  ILE A 398      32.957 -14.083 -78.368  1.00 95.47           C  
ATOM   3206  O   ILE A 398      34.683 -15.813 -80.603  1.00 95.47           O  
ATOM   3207  CG1 ILE A 398      31.699 -13.209 -78.306  1.00 95.47           C  
ATOM   3208  CG2 ILE A 398      34.170 -13.265 -78.820  1.00 95.47           C  
ATOM   3209  CD1 ILE A 398      31.774 -12.086 -77.281  1.00 95.47           C  
ATOM   3210  N   ALA A 399      34.376 -16.781 -78.586  1.00 95.93           N  
ATOM   3211  CA  ALA A 399      35.604 -17.560 -78.724  1.00 95.93           C  
ATOM   3212  C   ALA A 399      35.521 -18.509 -79.916  1.00 95.93           C  
ATOM   3213  CB  ALA A 399      35.884 -18.343 -77.443  1.00 95.93           C  
ATOM   3214  O   ALA A 399      36.497 -18.681 -80.650  1.00 95.93           O  
ATOM   3215  N   ALA A 400      34.361 -19.118 -79.985  1.00 95.09           N  
ATOM   3216  CA  ALA A 400      34.139 -20.007 -81.123  1.00 95.09           C  
ATOM   3217  C   ALA A 400      34.229 -19.243 -82.441  1.00 95.09           C  
ATOM   3218  CB  ALA A 400      32.783 -20.696 -81.002  1.00 95.09           C  
ATOM   3219  O   ALA A 400      34.836 -19.721 -83.402  1.00 95.09           O  
ATOM   3220  N   TYR A 401      33.473 -18.086 -82.525  1.00 96.43           N  
ATOM   3221  CA  TYR A 401      33.561 -17.242 -83.711  1.00 96.43           C  
ATOM   3222  C   TYR A 401      35.003 -16.824 -83.976  1.00 96.43           C  
ATOM   3223  CB  TYR A 401      32.679 -16.000 -83.554  1.00 96.43           C  
ATOM   3224  O   TYR A 401      35.450 -16.811 -85.126  1.00 96.43           O  
ATOM   3225  CG  TYR A 401      31.200 -16.292 -83.635  1.00 96.43           C  
ATOM   3226  CD1 TYR A 401      30.663 -16.971 -84.727  1.00 96.43           C  
ATOM   3227  CD2 TYR A 401      30.337 -15.890 -82.622  1.00 96.43           C  
ATOM   3228  CE1 TYR A 401      29.301 -17.241 -84.807  1.00 96.43           C  
ATOM   3229  CE2 TYR A 401      28.973 -16.154 -82.692  1.00 96.43           C  
ATOM   3230  OH  TYR A 401      27.116 -17.094 -83.860  1.00 96.43           O  
ATOM   3231  CZ  TYR A 401      28.465 -16.829 -83.786  1.00 96.43           C  
ATOM   3232  N   ARG A 402      35.822 -16.386 -83.059  1.00 94.78           N  
ATOM   3233  CA  ARG A 402      37.226 -16.016 -83.203  1.00 94.78           C  
ATOM   3234  C   ARG A 402      38.039 -17.167 -83.785  1.00 94.78           C  
ATOM   3235  CB  ARG A 402      37.812 -15.589 -81.855  1.00 94.78           C  
ATOM   3236  O   ARG A 402      38.906 -16.955 -84.635  1.00 94.78           O  
ATOM   3237  CG  ARG A 402      37.392 -14.196 -81.414  1.00 94.78           C  
ATOM   3238  CD  ARG A 402      38.062 -13.792 -80.109  1.00 94.78           C  
ATOM   3239  NE  ARG A 402      37.659 -12.453 -79.688  1.00 94.78           N  
ATOM   3240  NH1 ARG A 402      38.510 -12.644 -77.549  1.00 94.78           N  
ATOM   3241  NH2 ARG A 402      37.471 -10.709 -78.205  1.00 94.78           N  
ATOM   3242  CZ  ARG A 402      37.881 -11.938 -78.482  1.00 94.78           C  
ATOM   3243  N   LYS A 403      37.741 -18.401 -83.232  1.00 93.75           N  
ATOM   3244  CA  LYS A 403      38.424 -19.591 -83.730  1.00 93.75           C  
ATOM   3245  C   LYS A 403      38.085 -19.847 -85.195  1.00 93.75           C  
ATOM   3246  CB  LYS A 403      38.058 -20.813 -82.886  1.00 93.75           C  
ATOM   3247  O   LYS A 403      38.954 -20.232 -85.981  1.00 93.75           O  
ATOM   3248  CG  LYS A 403      38.956 -22.019 -83.120  1.00 93.75           C  
ATOM   3249  CD  LYS A 403      38.613 -23.163 -82.174  1.00 93.75           C  
ATOM   3250  CE  LYS A 403      39.449 -24.401 -82.467  1.00 93.75           C  
ATOM   3251  NZ  LYS A 403      39.181 -25.495 -81.487  1.00 93.75           N  
ATOM   3252  N   LEU A 404      36.850 -19.760 -85.630  1.00 91.74           N  
ATOM   3253  CA  LEU A 404      36.424 -19.939 -87.014  1.00 91.74           C  
ATOM   3254  C   LEU A 404      37.067 -18.895 -87.920  1.00 91.74           C  
ATOM   3255  CB  LEU A 404      34.899 -19.855 -87.121  1.00 91.74           C  
ATOM   3256  O   LEU A 404      37.475 -19.207 -89.042  1.00 91.74           O  
ATOM   3257  CG  LEU A 404      34.278 -20.405 -88.406  1.00 91.74           C  
ATOM   3258  CD1 LEU A 404      34.214 -21.928 -88.354  1.00 91.74           C  
ATOM   3259  CD2 LEU A 404      32.890 -19.813 -88.625  1.00 91.74           C  
ATOM   3260  N   LEU A 405      37.086 -17.641 -87.519  1.00 89.61           N  
ATOM   3261  CA  LEU A 405      37.689 -16.560 -88.291  1.00 89.61           C  
ATOM   3262  C   LEU A 405      39.191 -16.775 -88.447  1.00 89.61           C  
ATOM   3263  CB  LEU A 405      37.422 -15.209 -87.621  1.00 89.61           C  
ATOM   3264  O   LEU A 405      39.756 -16.491 -89.505  1.00 89.61           O  
ATOM   3265  CG  LEU A 405      36.106 -14.520 -87.986  1.00 89.61           C  
ATOM   3266  CD1 LEU A 405      35.431 -13.971 -86.733  1.00 89.61           C  
ATOM   3267  CD2 LEU A 405      36.348 -13.407 -89.000  1.00 89.61           C  
ATOM   3268  N   GLU A 406      39.893 -17.192 -87.343  1.00 85.19           N  
ATOM   3269  CA  GLU A 406      41.303 -17.561 -87.425  1.00 85.19           C  
ATOM   3270  C   GLU A 406      41.514 -18.724 -88.390  1.00 85.19           C  
ATOM   3271  CB  GLU A 406      41.847 -17.922 -86.040  1.00 85.19           C  
ATOM   3272  O   GLU A 406      42.540 -18.794 -89.071  1.00 85.19           O  
ATOM   3273  CG  GLU A 406      42.002 -16.727 -85.110  1.00 85.19           C  
ATOM   3274  CD  GLU A 406      42.355 -17.119 -83.684  1.00 85.19           C  
ATOM   3275  OE1 GLU A 406      42.409 -16.228 -82.805  1.00 85.19           O  
ATOM   3276  OE2 GLU A 406      42.581 -18.326 -83.443  1.00 85.19           O  
ATOM   3277  N   GLY A 407      40.682 -19.680 -88.469  1.00 79.85           N  
ATOM   3278  CA  GLY A 407      40.721 -20.776 -89.424  1.00 79.85           C  
ATOM   3279  C   GLY A 407      40.539 -20.323 -90.860  1.00 79.85           C  
ATOM   3280  O   GLY A 407      41.177 -20.856 -91.771  1.00 79.85           O  
ATOM   3281  N   GLU A 408      39.707 -19.348 -91.146  1.00 76.52           N  
ATOM   3282  CA  GLU A 408      39.508 -18.771 -92.472  1.00 76.52           C  
ATOM   3283  C   GLU A 408      40.671 -17.862 -92.859  1.00 76.52           C  
ATOM   3284  CB  GLU A 408      38.191 -17.992 -92.527  1.00 76.52           C  
ATOM   3285  O   GLU A 408      41.054 -17.800 -94.029  1.00 76.52           O  
ATOM   3286  CG  GLU A 408      36.955 -18.878 -92.601  1.00 76.52           C  
ATOM   3287  CD  GLU A 408      35.671 -18.098 -92.832  1.00 76.52           C  
ATOM   3288  OE1 GLU A 408      34.608 -18.727 -93.040  1.00 76.52           O  
ATOM   3289  OE2 GLU A 408      35.728 -16.848 -92.806  1.00 76.52           O  
ATOM   3290  N   GLU A 409      41.309 -17.048 -91.989  1.00 71.95           N  
ATOM   3291  CA  GLU A 409      42.516 -16.272 -92.255  1.00 71.95           C  
ATOM   3292  C   GLU A 409      43.692 -17.181 -92.599  1.00 71.95           C  
ATOM   3293  CB  GLU A 409      42.865 -15.392 -91.053  1.00 71.95           C  
ATOM   3294  O   GLU A 409      44.550 -16.817 -93.406  1.00 71.95           O  
ATOM   3295  CG  GLU A 409      41.943 -14.194 -90.878  1.00 71.95           C  
ATOM   3296  CD  GLU A 409      42.260 -13.367 -89.642  1.00 71.95           C  
ATOM   3297  OE1 GLU A 409      41.570 -12.352 -89.398  1.00 71.95           O  
ATOM   3298  OE2 GLU A 409      43.207 -13.737 -88.913  1.00 71.95           O  
ATOM   3299  N   THR A 410      43.696 -18.397 -92.077  1.00 63.65           N  
ATOM   3300  CA  THR A 410      44.741 -19.360 -92.408  1.00 63.65           C  
ATOM   3301  C   THR A 410      44.506 -19.959 -93.792  1.00 63.65           C  
ATOM   3302  CB  THR A 410      44.812 -20.488 -91.362  1.00 63.65           C  
ATOM   3303  O   THR A 410      45.459 -20.237 -94.523  1.00 63.65           O  
ATOM   3304  CG2 THR A 410      46.036 -20.331 -90.466  1.00 63.65           C  
ATOM   3305  OG1 THR A 410      43.631 -20.455 -90.551  1.00 63.65           O  
ATOM   3306  N   ARG A 411      43.334 -20.130 -94.253  1.00 66.00           N  
ATOM   3307  CA  ARG A 411      43.017 -20.584 -95.604  1.00 66.00           C  
ATOM   3308  C   ARG A 411      43.218 -19.464 -96.619  1.00 66.00           C  
ATOM   3309  CB  ARG A 411      41.579 -21.102 -95.673  1.00 66.00           C  
ATOM   3310  O   ARG A 411      43.665 -19.710 -97.741  1.00 66.00           O  
ATOM   3311  CG  ARG A 411      41.353 -22.398 -94.910  1.00 66.00           C  
ATOM   3312  CD  ARG A 411      39.967 -22.970 -95.168  1.00 66.00           C  
ATOM   3313  NE  ARG A 411      39.181 -23.055 -93.941  1.00 66.00           N  
ATOM   3314  NH1 ARG A 411      39.292 -25.357 -93.783  1.00 66.00           N  
ATOM   3315  NH2 ARG A 411      38.157 -24.149 -92.200  1.00 66.00           N  
ATOM   3316  CZ  ARG A 411      38.879 -24.187 -93.311  1.00 66.00           C  
ATOM   3317  N   PHE A 412      42.801 -18.237 -96.342  1.00 59.89           N  
ATOM   3318  CA  PHE A 412      43.024 -17.087 -97.211  1.00 59.89           C  
ATOM   3319  C   PHE A 412      44.495 -16.691 -97.219  1.00 59.89           C  
ATOM   3320  CB  PHE A 412      42.163 -15.901 -96.765  1.00 59.89           C  
ATOM   3321  O   PHE A 412      45.012 -16.222 -98.235  1.00 59.89           O  
ATOM   3322  CG  PHE A 412      40.736 -15.974 -97.239  1.00 59.89           C  
ATOM   3323  CD1 PHE A 412      40.423 -15.774 -98.578  1.00 59.89           C  
ATOM   3324  CD2 PHE A 412      39.708 -16.243 -96.344  1.00 59.89           C  
ATOM   3325  CE1 PHE A 412      39.103 -15.841 -99.019  1.00 59.89           C  
ATOM   3326  CE2 PHE A 412      38.387 -16.312 -96.778  1.00 59.89           C  
ATOM   3327  CZ  PHE A 412      38.087 -16.109 -98.115  1.00 59.89           C  
ATOM   3328  N   SER A 413      45.293 -16.876 -96.186  1.00 56.01           N  
ATOM   3329  CA  SER A 413      46.729 -16.627 -96.116  1.00 56.01           C  
ATOM   3330  C   SER A 413      47.518 -17.753 -96.776  1.00 56.01           C  
ATOM   3331  CB  SER A 413      47.175 -16.466 -94.662  1.00 56.01           C  
ATOM   3332  O   SER A 413      48.563 -17.512 -97.384  1.00 56.01           O  
ATOM   3333  OG  SER A 413      48.331 -15.650 -94.578  1.00 56.01           O  
ATOM   3334  N   THR A 414      46.967 -18.994 -96.961  1.00 54.89           N  
ATOM   3335  CA  THR A 414      47.613 -20.111 -97.641  1.00 54.89           C  
ATOM   3336  C   THR A 414      47.125 -20.223 -99.082  1.00 54.89           C  
ATOM   3337  CB  THR A 414      47.354 -21.438 -96.904  1.00 54.89           C  
ATOM   3338  O   THR A 414      47.878 -20.630 -99.969  1.00 54.89           O  
ATOM   3339  CG2 THR A 414      48.663 -22.102 -96.490  1.00 54.89           C  
ATOM   3340  OG1 THR A 414      46.570 -21.182 -95.732  1.00 54.89           O  
ATOM   3341  N   PHE A 415      46.003 -19.581 -99.520  1.00 49.34           N  
ATOM   3342  CA  PHE A 415      45.539 -19.526-100.901  1.00 49.34           C  
ATOM   3343  C   PHE A 415      45.870 -18.178-101.530  1.00 49.34           C  
ATOM   3344  CB  PHE A 415      44.031 -19.784-100.974  1.00 49.34           C  
ATOM   3345  O   PHE A 415      46.030 -18.079-102.749  1.00 49.34           O  
ATOM   3346  CG  PHE A 415      43.502 -19.901-102.378  1.00 49.34           C  
ATOM   3347  CD1 PHE A 415      42.843 -18.835-102.978  1.00 49.34           C  
ATOM   3348  CD2 PHE A 415      43.664 -21.078-103.097  1.00 49.34           C  
ATOM   3349  CE1 PHE A 415      42.353 -18.941-104.278  1.00 49.34           C  
ATOM   3350  CE2 PHE A 415      43.177 -21.191-104.396  1.00 49.34           C  
ATOM   3351  CZ  PHE A 415      42.520 -20.122-104.984  1.00 49.34           C  
ATOM   3352  N   ALA A 416      46.410 -17.218-100.839  1.00 48.92           N  
ATOM   3353  CA  ALA A 416      46.859 -15.972-101.454  1.00 48.92           C  
ATOM   3354  C   ALA A 416      48.382 -15.917-101.533  1.00 48.92           C  
ATOM   3355  CB  ALA A 416      46.326 -14.772-100.675  1.00 48.92           C  
ATOM   3356  O   ALA A 416      48.972 -14.834-101.505  1.00 48.92           O  
ATOM   3357  N   GLY A 417      49.174 -17.061-101.615  1.00 49.31           N  
ATOM   3358  CA  GLY A 417      50.549 -17.163-102.077  1.00 49.31           C  
ATOM   3359  C   GLY A 417      50.660 -17.545-103.540  1.00 49.31           C  
ATOM   3360  O   GLY A 417      51.761 -17.595-104.092  1.00 49.31           O  
ATOM   3361  N   SER A 418      49.781 -16.947-104.492  1.00 49.35           N  
ATOM   3362  CA  SER A 418      50.287 -16.910-105.860  1.00 49.35           C  
ATOM   3363  C   SER A 418      49.435 -16.001-106.740  1.00 49.35           C  
ATOM   3364  CB  SER A 418      50.328 -18.318-106.456  1.00 49.35           C  
ATOM   3365  O   SER A 418      48.257 -16.281-106.972  1.00 49.35           O  
ATOM   3366  OG  SER A 418      51.415 -18.451-107.356  1.00 49.35           O  
ATOM   3367  N   ILE A 419      49.417 -14.650-106.603  1.00 45.56           N  
ATOM   3368  CA  ILE A 419      49.459 -13.810-107.795  1.00 45.56           C  
ATOM   3369  C   ILE A 419      49.657 -12.351-107.391  1.00 45.56           C  
ATOM   3370  CB  ILE A 419      48.174 -13.963-108.640  1.00 45.56           C  
ATOM   3371  O   ILE A 419      48.938 -11.835-106.531  1.00 45.56           O  
ATOM   3372  CG1 ILE A 419      48.004 -15.417-109.093  1.00 45.56           C  
ATOM   3373  CG2 ILE A 419      48.202 -13.014-109.841  1.00 45.56           C  
ATOM   3374  CD1 ILE A 419      46.719 -15.677-109.868  1.00 45.56           C  
ATOM   3375  N   THR A 420      50.887 -11.773-107.322  1.00 41.58           N  
ATOM   3376  CA  THR A 420      51.603 -10.566-107.720  1.00 41.58           C  
ATOM   3377  C   THR A 420      50.628  -9.489-108.188  1.00 41.58           C  
ATOM   3378  CB  THR A 420      52.621 -10.861-108.837  1.00 41.58           C  
ATOM   3379  O   THR A 420      49.768  -9.748-109.032  1.00 41.58           O  
ATOM   3380  CG2 THR A 420      54.046 -10.872-108.294  1.00 41.58           C  
ATOM   3381  OG1 THR A 420      52.331 -12.141-109.413  1.00 41.58           O  
ATOM   3382  N   GLY A 421      50.345  -8.293-107.434  1.00 40.65           N  
ATOM   3383  CA  GLY A 421      50.819  -6.918-107.449  1.00 40.65           C  
ATOM   3384  C   GLY A 421      49.833  -5.941-106.838  1.00 40.65           C  
ATOM   3385  O   GLY A 421      48.620  -6.151-106.905  1.00 40.65           O  
ATOM   3386  N   PRO A 422      50.412  -4.486-106.489  1.00 52.59           N  
ATOM   3387  CA  PRO A 422      51.112  -3.627-105.532  1.00 52.59           C  
ATOM   3388  C   PRO A 422      50.158  -2.816-104.658  1.00 52.59           C  
ATOM   3389  CB  PRO A 422      51.946  -2.708-106.428  1.00 52.59           C  
ATOM   3390  O   PRO A 422      48.972  -2.699-104.977  1.00 52.59           O  
ATOM   3391  CG  PRO A 422      51.102  -2.490-107.642  1.00 52.59           C  
ATOM   3392  CD  PRO A 422      49.868  -3.337-107.523  1.00 52.59           C  
ATOM   3393  N   LEU A 423      50.439  -2.759-103.354  1.00 45.95           N  
ATOM   3394  CA  LEU A 423      50.709  -1.720-102.367  1.00 45.95           C  
ATOM   3395  C   LEU A 423      49.478  -0.848-102.144  1.00 45.95           C  
ATOM   3396  CB  LEU A 423      51.890  -0.853-102.811  1.00 45.95           C  
ATOM   3397  O   LEU A 423      48.971  -0.232-103.084  1.00 45.95           O  
ATOM   3398  CG  LEU A 423      52.667  -0.145-101.700  1.00 45.95           C  
ATOM   3399  CD1 LEU A 423      53.333  -1.167-100.785  1.00 45.95           C  
ATOM   3400  CD2 LEU A 423      53.702   0.805-102.293  1.00 45.95           C  
ATOM   3401  N   TYR A 424      48.682  -1.026-101.066  1.00 40.95           N  
ATOM   3402  CA  TYR A 424      48.136   0.052-100.248  1.00 40.95           C  
ATOM   3403  C   TYR A 424      48.137  -0.329 -98.772  1.00 40.95           C  
ATOM   3404  CB  TYR A 424      46.714   0.399-100.697  1.00 40.95           C  
ATOM   3405  O   TYR A 424      47.737  -1.439 -98.411  1.00 40.95           O  
ATOM   3406  CG  TYR A 424      46.657   1.471-101.759  1.00 40.95           C  
ATOM   3407  CD1 TYR A 424      46.663   2.821-101.415  1.00 40.95           C  
ATOM   3408  CD2 TYR A 424      46.596   1.136-103.107  1.00 40.95           C  
ATOM   3409  CE1 TYR A 424      46.609   3.811-102.390  1.00 40.95           C  
ATOM   3410  CE2 TYR A 424      46.541   2.118-104.090  1.00 40.95           C  
ATOM   3411  OH  TYR A 424      46.495   4.427-104.692  1.00 40.95           O  
ATOM   3412  CZ  TYR A 424      46.549   3.451-103.723  1.00 40.95           C  
ATOM   3413  N   THR A 425      49.233   0.042 -98.037  1.00 42.45           N  
ATOM   3414  CA  THR A 425      49.481   0.460 -96.662  1.00 42.45           C  
ATOM   3415  C   THR A 425      48.179   0.859 -95.974  1.00 42.45           C  
ATOM   3416  CB  THR A 425      50.474   1.636 -96.606  1.00 42.45           C  
ATOM   3417  O   THR A 425      47.503   1.794 -96.407  1.00 42.45           O  
ATOM   3418  CG2 THR A 425      51.753   1.242 -95.875  1.00 42.45           C  
ATOM   3419  OG1 THR A 425      50.805   2.038 -97.941  1.00 42.45           O  
ATOM   3420  N   HIS A 426      47.479  -0.096 -95.319  1.00 37.43           N  
ATOM   3421  CA  HIS A 426      46.559   0.250 -94.241  1.00 37.43           C  
ATOM   3422  C   HIS A 426      46.937  -0.459 -92.945  1.00 37.43           C  
ATOM   3423  CB  HIS A 426      45.121  -0.099 -94.631  1.00 37.43           C  
ATOM   3424  O   HIS A 426      47.115  -1.679 -92.929  1.00 37.43           O  
ATOM   3425  CG  HIS A 426      44.092   0.736 -93.938  1.00 37.43           C  
ATOM   3426  CD2 HIS A 426      43.489   1.890 -94.307  1.00 37.43           C  
ATOM   3427  ND1 HIS A 426      43.572   0.405 -92.705  1.00 37.43           N  
ATOM   3428  CE1 HIS A 426      42.691   1.322 -92.345  1.00 37.43           C  
ATOM   3429  NE2 HIS A 426      42.622   2.235 -93.300  1.00 37.43           N  
ATOM   3430  N   ARG A 427      47.790   0.143 -92.156  1.00 48.69           N  
ATOM   3431  CA  ARG A 427      48.040   0.288 -90.726  1.00 48.69           C  
ATOM   3432  C   ARG A 427      46.864  -0.237 -89.909  1.00 48.69           C  
ATOM   3433  CB  ARG A 427      48.311   1.752 -90.373  1.00 48.69           C  
ATOM   3434  O   ARG A 427      45.732   0.223 -90.073  1.00 48.69           O  
ATOM   3435  CG  ARG A 427      49.112   1.939 -89.094  1.00 48.69           C  
ATOM   3436  CD  ARG A 427      49.287   3.411 -88.748  1.00 48.69           C  
ATOM   3437  NE  ARG A 427      49.691   3.594 -87.357  1.00 48.69           N  
ATOM   3438  NH1 ARG A 427      50.396   5.777 -87.633  1.00 48.69           N  
ATOM   3439  NH2 ARG A 427      50.541   4.771 -85.578  1.00 48.69           N  
ATOM   3440  CZ  ARG A 427      50.208   4.714 -86.859  1.00 48.69           C  
ATOM   3441  N   PRO A 428      47.221  -1.423 -89.056  1.00 42.46           N  
ATOM   3442  CA  PRO A 428      46.321  -1.430 -87.901  1.00 42.46           C  
ATOM   3443  C   PRO A 428      47.069  -1.487 -86.571  1.00 42.46           C  
ATOM   3444  CB  PRO A 428      45.484  -2.694 -88.112  1.00 42.46           C  
ATOM   3445  O   PRO A 428      48.273  -1.752 -86.547  1.00 42.46           O  
ATOM   3446  CG  PRO A 428      46.413  -3.660 -88.776  1.00 42.46           C  
ATOM   3447  CD  PRO A 428      47.646  -2.917 -89.205  1.00 42.46           C  
ATOM   3448  N   PRO A 429      46.506  -0.852 -85.461  1.00 43.92           N  
ATOM   3449  CA  PRO A 429      47.032  -0.704 -84.102  1.00 43.92           C  
ATOM   3450  C   PRO A 429      47.144  -2.036 -83.364  1.00 43.92           C  
ATOM   3451  CB  PRO A 429      46.008   0.211 -83.426  1.00 43.92           C  
ATOM   3452  O   PRO A 429      46.364  -2.956 -83.622  1.00 43.92           O  
ATOM   3453  CG  PRO A 429      44.706  -0.123 -84.080  1.00 43.92           C  
ATOM   3454  CD  PRO A 429      44.979  -1.018 -85.255  1.00 43.92           C  
ATOM   3455  N   ILE A 430      48.359  -2.551 -82.968  1.00 38.92           N  
ATOM   3456  CA  ILE A 430      49.004  -3.497 -82.065  1.00 38.92           C  
ATOM   3457  C   ILE A 430      48.344  -3.429 -80.689  1.00 38.92           C  
ATOM   3458  CB  ILE A 430      50.520  -3.223 -81.946  1.00 38.92           C  
ATOM   3459  O   ILE A 430      48.240  -2.353 -80.097  1.00 38.92           O  
ATOM   3460  CG1 ILE A 430      51.198  -3.374 -83.313  1.00 38.92           C  
ATOM   3461  CG2 ILE A 430      51.158  -4.155 -80.912  1.00 38.92           C  
ATOM   3462  CD1 ILE A 430      52.636  -2.874 -83.348  1.00 38.92           C  
ATOM   3463  N   THR A 431      47.303  -4.263 -80.316  1.00 37.55           N  
ATOM   3464  CA  THR A 431      46.809  -4.847 -79.074  1.00 37.55           C  
ATOM   3465  C   THR A 431      47.732  -5.965 -78.597  1.00 37.55           C  
ATOM   3466  CB  THR A 431      45.380  -5.395 -79.245  1.00 37.55           C  
ATOM   3467  O   THR A 431      48.131  -6.826 -79.384  1.00 37.55           O  
ATOM   3468  CG2 THR A 431      44.545  -5.152 -77.992  1.00 37.55           C  
ATOM   3469  OG1 THR A 431      44.754  -4.743 -80.357  1.00 37.55           O  
ATOM   3470  N   ILE A 432      48.678  -5.731 -77.717  1.00 39.70           N  
ATOM   3471  CA  ILE A 432      49.388  -6.254 -76.555  1.00 39.70           C  
ATOM   3472  C   ILE A 432      48.673  -7.496 -76.028  1.00 39.70           C  
ATOM   3473  CB  ILE A 432      49.507  -5.191 -75.439  1.00 39.70           C  
ATOM   3474  O   ILE A 432      47.501  -7.432 -75.651  1.00 39.70           O  
ATOM   3475  CG1 ILE A 432      50.187  -3.926 -75.977  1.00 39.70           C  
ATOM   3476  CG2 ILE A 432      50.269  -5.753 -74.236  1.00 39.70           C  
ATOM   3477  CD1 ILE A 432      50.171  -2.754 -75.005  1.00 39.70           C  
ATOM   3478  N   SER A 433      48.968  -8.728 -76.490  1.00 36.10           N  
ATOM   3479  CA  SER A 433      48.728 -10.074 -75.979  1.00 36.10           C  
ATOM   3480  C   SER A 433      49.915 -10.574 -75.162  1.00 36.10           C  
ATOM   3481  CB  SER A 433      48.445 -11.042 -77.128  1.00 36.10           C  
ATOM   3482  O   SER A 433      51.057 -10.524 -75.622  1.00 36.10           O  
ATOM   3483  OG  SER A 433      48.208 -12.350 -76.637  1.00 36.10           O  
ATOM   3484  N   SER A 434      50.094 -10.305 -73.868  1.00 34.31           N  
ATOM   3485  CA  SER A 434      50.698 -10.903 -72.682  1.00 34.31           C  
ATOM   3486  C   SER A 434      50.264 -12.355 -72.512  1.00 34.31           C  
ATOM   3487  CB  SER A 434      50.331 -10.103 -71.431  1.00 34.31           C  
ATOM   3488  O   SER A 434      49.071 -12.660 -72.550  1.00 34.31           O  
ATOM   3489  OG  SER A 434      48.940 -10.185 -71.172  1.00 34.31           O  
ATOM   3490  N   LYS A 435      51.036 -13.352 -72.945  1.00 34.33           N  
ATOM   3491  CA  LYS A 435      51.332 -14.736 -72.587  1.00 34.33           C  
ATOM   3492  C   LYS A 435      51.940 -14.824 -71.190  1.00 34.33           C  
ATOM   3493  CB  LYS A 435      52.279 -15.365 -73.611  1.00 34.33           C  
ATOM   3494  O   LYS A 435      52.955 -14.184 -70.908  1.00 34.33           O  
ATOM   3495  CG  LYS A 435      51.614 -15.716 -74.934  1.00 34.33           C  
ATOM   3496  CD  LYS A 435      52.597 -16.370 -75.897  1.00 34.33           C  
ATOM   3497  CE  LYS A 435      51.975 -16.589 -77.270  1.00 34.33           C  
ATOM   3498  NZ  LYS A 435      52.936 -17.226 -78.218  1.00 34.33           N  
ATOM   3499  N   ILE A 436      51.267 -14.834 -70.080  1.00 38.72           N  
ATOM   3500  CA  ILE A 436      51.440 -15.420 -68.755  1.00 38.72           C  
ATOM   3501  C   ILE A 436      51.383 -16.943 -68.853  1.00 38.72           C  
ATOM   3502  CB  ILE A 436      50.370 -14.906 -67.766  1.00 38.72           C  
ATOM   3503  O   ILE A 436      50.474 -17.497 -69.476  1.00 38.72           O  
ATOM   3504  CG1 ILE A 436      50.599 -13.423 -67.453  1.00 38.72           C  
ATOM   3505  CG2 ILE A 436      50.373 -15.743 -66.483  1.00 38.72           C  
ATOM   3506  CD1 ILE A 436      49.336 -12.671 -67.059  1.00 38.72           C  
ATOM   3507  N   GLN A 437      52.525 -17.662 -68.915  1.00 34.58           N  
ATOM   3508  CA  GLN A 437      53.105 -18.852 -68.301  1.00 34.58           C  
ATOM   3509  C   GLN A 437      52.305 -19.283 -67.075  1.00 34.58           C  
ATOM   3510  CB  GLN A 437      54.563 -18.601 -67.915  1.00 34.58           C  
ATOM   3511  O   GLN A 437      51.970 -18.457 -66.224  1.00 34.58           O  
ATOM   3512  CG  GLN A 437      55.517 -18.570 -69.102  1.00 34.58           C  
ATOM   3513  CD  GLN A 437      56.968 -18.415 -68.686  1.00 34.58           C  
ATOM   3514  NE2 GLN A 437      57.768 -17.796 -69.546  1.00 34.58           N  
ATOM   3515  OE1 GLN A 437      57.365 -18.848 -67.599  1.00 34.58           O  
ATOM   3516  N   LYS A 438      51.433 -20.256 -67.150  1.00 32.59           N  
ATOM   3517  CA  LYS A 438      51.153 -21.505 -66.448  1.00 32.59           C  
ATOM   3518  C   LYS A 438      51.841 -21.535 -65.085  1.00 32.59           C  
ATOM   3519  CB  LYS A 438      51.599 -22.704 -67.286  1.00 32.59           C  
ATOM   3520  O   LYS A 438      53.044 -21.286 -64.986  1.00 32.59           O  
ATOM   3521  CG  LYS A 438      50.769 -22.923 -68.542  1.00 32.59           C  
ATOM   3522  CD  LYS A 438      51.194 -24.186 -69.280  1.00 32.59           C  
ATOM   3523  CE  LYS A 438      50.413 -24.370 -70.573  1.00 32.59           C  
ATOM   3524  NZ  LYS A 438      50.877 -25.567 -71.336  1.00 32.59           N  
ATOM   3525  N   PRO A 439      51.151 -21.574 -63.891  1.00 33.41           N  
ATOM   3526  CA  PRO A 439      51.545 -22.634 -62.961  1.00 33.41           C  
ATOM   3527  C   PRO A 439      50.522 -23.765 -62.887  1.00 33.41           C  
ATOM   3528  CB  PRO A 439      51.651 -21.905 -61.619  1.00 33.41           C  
ATOM   3529  O   PRO A 439      49.347 -23.561 -63.199  1.00 33.41           O  
ATOM   3530  CG  PRO A 439      50.631 -20.815 -61.695  1.00 33.41           C  
ATOM   3531  CD  PRO A 439      50.216 -20.650 -63.129  1.00 33.41           C  
ATOM   3532  N   LYS A 440      50.780 -24.955 -63.446  1.00 29.71           N  
ATOM   3533  CA  LYS A 440      50.630 -26.295 -62.885  1.00 29.71           C  
ATOM   3534  C   LYS A 440      49.239 -26.489 -62.290  1.00 29.71           C  
ATOM   3535  CB  LYS A 440      51.697 -26.553 -61.820  1.00 29.71           C  
ATOM   3536  O   LYS A 440      48.840 -25.760 -61.380  1.00 29.71           O  
ATOM   3537  CG  LYS A 440      51.969 -28.027 -61.561  1.00 29.71           C  
ATOM   3538  CD  LYS A 440      53.268 -28.229 -60.791  1.00 29.71           C  
ATOM   3539  CE  LYS A 440      53.509 -29.699 -60.476  1.00 29.71           C  
ATOM   3540  NZ  LYS A 440      54.838 -29.916 -59.830  1.00 29.71           N  
ATOM   3541  N   VAL A 441      48.181 -26.836 -63.040  1.00 32.29           N  
ATOM   3542  CA  VAL A 441      47.067 -27.772 -62.926  1.00 32.29           C  
ATOM   3543  C   VAL A 441      47.594 -29.161 -62.572  1.00 32.29           C  
ATOM   3544  CB  VAL A 441      46.241 -27.831 -64.230  1.00 32.29           C  
ATOM   3545  O   VAL A 441      48.462 -29.698 -63.265  1.00 32.29           O  
ATOM   3546  CG1 VAL A 441      45.127 -28.870 -64.117  1.00 32.29           C  
ATOM   3547  CG2 VAL A 441      45.662 -26.456 -64.558  1.00 32.29           C  
ATOM   3548  N   GLU A 442      47.703 -29.551 -61.283  1.00 32.26           N  
ATOM   3549  CA  GLU A 442      47.281 -30.839 -60.741  1.00 32.26           C  
ATOM   3550  C   GLU A 442      45.760 -30.969 -60.747  1.00 32.26           C  
ATOM   3551  CB  GLU A 442      47.819 -31.027 -59.320  1.00 32.26           C  
ATOM   3552  O   GLU A 442      45.054 -30.074 -60.278  1.00 32.26           O  
ATOM   3553  CG  GLU A 442      47.960 -32.484 -58.904  1.00 32.26           C  
ATOM   3554  CD  GLU A 442      48.645 -32.660 -57.558  1.00 32.26           C  
ATOM   3555  OE1 GLU A 442      48.785 -33.815 -57.095  1.00 32.26           O  
ATOM   3556  OE2 GLU A 442      49.043 -31.635 -56.961  1.00 32.26           O  
ATOM   3557  N   ALA A 443      45.114 -31.647 -61.682  1.00 36.01           N  
ATOM   3558  CA  ALA A 443      43.921 -32.453 -61.932  1.00 36.01           C  
ATOM   3559  C   ALA A 443      43.214 -32.805 -60.627  1.00 36.01           C  
ATOM   3560  CB  ALA A 443      44.288 -33.724 -62.694  1.00 36.01           C  
ATOM   3561  O   ALA A 443      43.864 -33.079 -59.615  1.00 36.01           O  
ATOM   3562  N   PRO A 444      41.831 -32.866 -60.627  1.00 44.95           N  
ATOM   3563  CA  PRO A 444      40.488 -32.854 -60.044  1.00 44.95           C  
ATOM   3564  C   PRO A 444      40.100 -34.196 -59.428  1.00 44.95           C  
ATOM   3565  CB  PRO A 444      39.588 -32.520 -61.237  1.00 44.95           C  
ATOM   3566  O   PRO A 444      40.695 -35.226 -59.756  1.00 44.95           O  
ATOM   3567  CG  PRO A 444      40.242 -33.184 -62.405  1.00 44.95           C  
ATOM   3568  CD  PRO A 444      41.551 -33.765 -61.953  1.00 44.95           C  
ATOM   3569  N   LYS A 445      39.826 -34.113 -58.004  1.00 31.64           N  
ATOM   3570  CA  LYS A 445      38.909 -35.162 -57.566  1.00 31.64           C  
ATOM   3571  C   LYS A 445      38.019 -34.674 -56.427  1.00 31.64           C  
ATOM   3572  CB  LYS A 445      39.685 -36.406 -57.129  1.00 31.64           C  
ATOM   3573  O   LYS A 445      38.498 -34.033 -55.489  1.00 31.64           O  
ATOM   3574  CG  LYS A 445      40.205 -37.248 -58.284  1.00 31.64           C  
ATOM   3575  CD  LYS A 445      40.936 -38.489 -57.787  1.00 31.64           C  
ATOM   3576  CE  LYS A 445      41.529 -39.289 -58.938  1.00 31.64           C  
ATOM   3577  NZ  LYS A 445      42.273 -40.490 -58.453  1.00 31.64           N  
ATOM   3578  N   LEU A 446      36.722 -34.345 -56.603  1.00 37.98           N  
ATOM   3579  CA  LEU A 446      35.443 -34.924 -56.209  1.00 37.98           C  
ATOM   3580  C   LEU A 446      34.843 -34.164 -55.030  1.00 37.98           C  
ATOM   3581  CB  LEU A 446      35.612 -36.401 -55.845  1.00 37.98           C  
ATOM   3582  O   LEU A 446      35.526 -33.913 -54.035  1.00 37.98           O  
ATOM   3583  CG  LEU A 446      35.662 -37.386 -57.014  1.00 37.98           C  
ATOM   3584  CD1 LEU A 446      36.335 -38.685 -56.585  1.00 37.98           C  
ATOM   3585  CD2 LEU A 446      34.258 -37.656 -57.546  1.00 37.98           C  
ATOM   3586  N   LYS A 447      33.954 -33.191 -55.242  1.00 42.49           N  
ATOM   3587  CA  LYS A 447      32.618 -32.869 -54.749  1.00 42.49           C  
ATOM   3588  C   LYS A 447      32.198 -33.824 -53.635  1.00 42.49           C  
ATOM   3589  CB  LYS A 447      31.600 -32.913 -55.889  1.00 42.49           C  
ATOM   3590  O   LYS A 447      32.112 -35.035 -53.849  1.00 42.49           O  
ATOM   3591  CG  LYS A 447      31.117 -31.543 -56.341  1.00 42.49           C  
ATOM   3592  CD  LYS A 447      30.388 -31.619 -57.677  1.00 42.49           C  
ATOM   3593  CE  LYS A 447      29.974 -30.239 -58.169  1.00 42.49           C  
ATOM   3594  NZ  LYS A 447      29.258 -30.309 -59.477  1.00 42.49           N  
ATOM   3595  N   VAL A 448      32.522 -33.443 -52.325  1.00 40.71           N  
ATOM   3596  CA  VAL A 448      31.620 -33.858 -51.256  1.00 40.71           C  
ATOM   3597  C   VAL A 448      31.210 -32.645 -50.425  1.00 40.71           C  
ATOM   3598  CB  VAL A 448      32.267 -34.930 -50.352  1.00 40.71           C  
ATOM   3599  O   VAL A 448      32.047 -31.805 -50.086  1.00 40.71           O  
ATOM   3600  CG1 VAL A 448      31.311 -35.343 -49.234  1.00 40.71           C  
ATOM   3601  CG2 VAL A 448      32.683 -36.146 -51.179  1.00 40.71           C  
ATOM   3602  N   GLN A 449      30.001 -31.946 -50.698  1.00 42.29           N  
ATOM   3603  CA  GLN A 449      28.892 -31.397 -49.925  1.00 42.29           C  
ATOM   3604  C   GLN A 449      29.380 -30.811 -48.603  1.00 42.29           C  
ATOM   3605  CB  GLN A 449      27.834 -32.471 -49.665  1.00 42.29           C  
ATOM   3606  O   GLN A 449      29.807 -31.548 -47.712  1.00 42.29           O  
ATOM   3607  CG  GLN A 449      26.933 -32.748 -50.860  1.00 42.29           C  
ATOM   3608  CD  GLN A 449      25.652 -33.465 -50.476  1.00 42.29           C  
ATOM   3609  NE2 GLN A 449      25.014 -34.103 -51.451  1.00 42.29           N  
ATOM   3610  OE1 GLN A 449      25.240 -33.447 -49.312  1.00 42.29           O  
ATOM   3611  N   HIS A 450      30.012 -29.614 -48.532  1.00 45.24           N  
ATOM   3612  CA  HIS A 450      30.421 -28.757 -47.425  1.00 45.24           C  
ATOM   3613  C   HIS A 450      29.275 -27.858 -46.972  1.00 45.24           C  
ATOM   3614  CB  HIS A 450      31.628 -27.906 -47.824  1.00 45.24           C  
ATOM   3615  O   HIS A 450      29.363 -26.633 -47.074  1.00 45.24           O  
ATOM   3616  CG  HIS A 450      32.937 -28.478 -47.381  1.00 45.24           C  
ATOM   3617  CD2 HIS A 450      33.433 -29.735 -47.467  1.00 45.24           C  
ATOM   3618  ND1 HIS A 450      33.908 -27.722 -46.760  1.00 45.24           N  
ATOM   3619  CE1 HIS A 450      34.948 -28.492 -46.484  1.00 45.24           C  
ATOM   3620  NE2 HIS A 450      34.684 -29.718 -46.902  1.00 45.24           N  
ATOM   3621  N   LYS A 451      28.019 -28.294 -47.077  1.00 50.77           N  
ATOM   3622  CA  LYS A 451      26.930 -27.590 -46.405  1.00 50.77           C  
ATOM   3623  C   LYS A 451      26.436 -28.372 -45.191  1.00 50.77           C  
ATOM   3624  CB  LYS A 451      25.773 -27.341 -47.374  1.00 50.77           C  
ATOM   3625  O   LYS A 451      25.835 -27.799 -44.280  1.00 50.77           O  
ATOM   3626  CG  LYS A 451      26.025 -26.211 -48.361  1.00 50.77           C  
ATOM   3627  CD  LYS A 451      24.786 -25.910 -49.195  1.00 50.77           C  
ATOM   3628  CE  LYS A 451      25.049 -24.805 -50.209  1.00 50.77           C  
ATOM   3629  NZ  LYS A 451      23.853 -24.545 -51.066  1.00 50.77           N  
ATOM   3630  N   PHE A 452      27.019 -29.644 -44.889  1.00 47.01           N  
ATOM   3631  CA  PHE A 452      26.612 -30.460 -43.750  1.00 47.01           C  
ATOM   3632  C   PHE A 452      27.609 -30.327 -42.605  1.00 47.01           C  
ATOM   3633  CB  PHE A 452      26.478 -31.930 -44.161  1.00 47.01           C  
ATOM   3634  O   PHE A 452      27.235 -30.424 -41.435  1.00 47.01           O  
ATOM   3635  CG  PHE A 452      25.120 -32.516 -43.883  1.00 47.01           C  
ATOM   3636  CD1 PHE A 452      24.854 -33.146 -42.674  1.00 47.01           C  
ATOM   3637  CD2 PHE A 452      24.109 -32.436 -44.832  1.00 47.01           C  
ATOM   3638  CE1 PHE A 452      23.598 -33.690 -42.413  1.00 47.01           C  
ATOM   3639  CE2 PHE A 452      22.851 -32.977 -44.579  1.00 47.01           C  
ATOM   3640  CZ  PHE A 452      22.599 -33.604 -43.370  1.00 47.01           C  
ATOM   3641  N   VAL A 453      28.784 -29.646 -42.727  1.00 48.63           N  
ATOM   3642  CA  VAL A 453      29.824 -29.563 -41.707  1.00 48.63           C  
ATOM   3643  C   VAL A 453      29.784 -28.191 -41.037  1.00 48.63           C  
ATOM   3644  CB  VAL A 453      31.226 -29.825 -42.302  1.00 48.63           C  
ATOM   3645  O   VAL A 453      29.951 -28.083 -39.820  1.00 48.63           O  
ATOM   3646  CG1 VAL A 453      32.310 -29.600 -41.250  1.00 48.63           C  
ATOM   3647  CG2 VAL A 453      31.309 -31.242 -42.866  1.00 48.63           C  
ATOM   3648  N   GLU A 454      29.110 -27.198 -41.636  1.00 55.41           N  
ATOM   3649  CA  GLU A 454      28.947 -25.888 -41.012  1.00 55.41           C  
ATOM   3650  C   GLU A 454      27.695 -25.843 -40.141  1.00 55.41           C  
ATOM   3651  CB  GLU A 454      28.886 -24.789 -42.077  1.00 55.41           C  
ATOM   3652  O   GLU A 454      27.689 -25.206 -39.086  1.00 55.41           O  
ATOM   3653  CG  GLU A 454      30.221 -24.105 -42.331  1.00 55.41           C  
ATOM   3654  CD  GLU A 454      30.155 -23.048 -43.423  1.00 55.41           C  
ATOM   3655  OE1 GLU A 454      31.201 -22.439 -43.742  1.00 55.41           O  
ATOM   3656  OE2 GLU A 454      29.048 -22.828 -43.963  1.00 55.41           O  
ATOM   3657  N   GLU A 455      26.757 -26.777 -40.432  1.00 57.14           N  
ATOM   3658  CA  GLU A 455      25.527 -26.963 -39.669  1.00 57.14           C  
ATOM   3659  C   GLU A 455      25.762 -27.848 -38.449  1.00 57.14           C  
ATOM   3660  CB  GLU A 455      24.432 -27.566 -40.554  1.00 57.14           C  
ATOM   3661  O   GLU A 455      25.202 -27.601 -37.379  1.00 57.14           O  
ATOM   3662  CG  GLU A 455      23.047 -27.535 -39.924  1.00 57.14           C  
ATOM   3663  CD  GLU A 455      21.961 -28.082 -40.837  1.00 57.14           C  
ATOM   3664  OE1 GLU A 455      20.803 -28.229 -40.383  1.00 57.14           O  
ATOM   3665  OE2 GLU A 455      22.270 -28.366 -42.016  1.00 57.14           O  
ATOM   3666  N   ILE A 456      26.818 -28.753 -38.544  1.00 56.17           N  
ATOM   3667  CA  ILE A 456      27.165 -29.614 -37.418  1.00 56.17           C  
ATOM   3668  C   ILE A 456      28.102 -28.869 -36.470  1.00 56.17           C  
ATOM   3669  CB  ILE A 456      27.818 -30.931 -37.893  1.00 56.17           C  
ATOM   3670  O   ILE A 456      27.993 -29.001 -35.248  1.00 56.17           O  
ATOM   3671  CG1 ILE A 456      26.823 -31.753 -38.720  1.00 56.17           C  
ATOM   3672  CG2 ILE A 456      28.337 -31.738 -36.699  1.00 56.17           C  
ATOM   3673  CD1 ILE A 456      27.433 -32.980 -39.382  1.00 56.17           C  
ATOM   3674  N   ILE A 457      28.839 -27.799 -36.952  1.00 61.24           N  
ATOM   3675  CA  ILE A 457      29.749 -27.031 -36.108  1.00 61.24           C  
ATOM   3676  C   ILE A 457      28.984 -25.905 -35.417  1.00 61.24           C  
ATOM   3677  CB  ILE A 457      30.928 -26.457 -36.924  1.00 61.24           C  
ATOM   3678  O   ILE A 457      29.212 -25.623 -34.238  1.00 61.24           O  
ATOM   3679  CG1 ILE A 457      31.756 -27.592 -37.538  1.00 61.24           C  
ATOM   3680  CG2 ILE A 457      31.801 -25.553 -36.049  1.00 61.24           C  
ATOM   3681  CD1 ILE A 457      32.819 -27.121 -38.521  1.00 61.24           C  
ATOM   3682  N   GLU A 458      27.809 -25.483 -35.971  1.00 60.69           N  
ATOM   3683  CA  GLU A 458      26.978 -24.449 -35.361  1.00 60.69           C  
ATOM   3684  C   GLU A 458      25.951 -25.055 -34.410  1.00 60.69           C  
ATOM   3685  CB  GLU A 458      26.274 -23.620 -36.438  1.00 60.69           C  
ATOM   3686  O   GLU A 458      25.647 -24.477 -33.365  1.00 60.69           O  
ATOM   3687  CG  GLU A 458      27.122 -22.486 -36.995  1.00 60.69           C  
ATOM   3688  CD  GLU A 458      26.424 -21.696 -38.091  1.00 60.69           C  
ATOM   3689  OE1 GLU A 458      27.036 -20.755 -38.645  1.00 60.69           O  
ATOM   3690  OE2 GLU A 458      25.255 -22.022 -38.398  1.00 60.69           O  
ATOM   3691  N   GLU A 459      25.579 -26.347 -34.712  1.00 63.30           N  
ATOM   3692  CA  GLU A 459      24.663 -27.085 -33.848  1.00 63.30           C  
ATOM   3693  C   GLU A 459      25.389 -27.655 -32.633  1.00 63.30           C  
ATOM   3694  CB  GLU A 459      23.977 -28.210 -34.627  1.00 63.30           C  
ATOM   3695  O   GLU A 459      24.847 -27.662 -31.526  1.00 63.30           O  
ATOM   3696  CG  GLU A 459      22.665 -28.674 -34.011  1.00 63.30           C  
ATOM   3697  CD  GLU A 459      21.959 -29.739 -34.835  1.00 63.30           C  
ATOM   3698  OE1 GLU A 459      20.924 -30.273 -34.376  1.00 63.30           O  
ATOM   3699  OE2 GLU A 459      22.445 -30.042 -35.947  1.00 63.30           O  
ATOM   3700  N   THR A 460      26.721 -27.977 -32.696  1.00 62.01           N  
ATOM   3701  CA  THR A 460      27.517 -28.441 -31.565  1.00 62.01           C  
ATOM   3702  C   THR A 460      27.991 -27.264 -30.718  1.00 62.01           C  
ATOM   3703  CB  THR A 460      28.732 -29.260 -32.036  1.00 62.01           C  
ATOM   3704  O   THR A 460      28.123 -27.384 -29.498  1.00 62.01           O  
ATOM   3705  CG2 THR A 460      28.298 -30.593 -32.638  1.00 62.01           C  
ATOM   3706  OG1 THR A 460      29.450 -28.513 -33.026  1.00 62.01           O  
ATOM   3707  N   LYS A 461      28.065 -26.024 -31.287  1.00 70.51           N  
ATOM   3708  CA  LYS A 461      28.426 -24.814 -30.554  1.00 70.51           C  
ATOM   3709  C   LYS A 461      27.235 -24.269 -29.772  1.00 70.51           C  
ATOM   3710  CB  LYS A 461      28.958 -23.745 -31.510  1.00 70.51           C  
ATOM   3711  O   LYS A 461      27.384 -23.827 -28.631  1.00 70.51           O  
ATOM   3712  CG  LYS A 461      29.629 -22.570 -30.814  1.00 70.51           C  
ATOM   3713  CD  LYS A 461      30.214 -21.585 -31.818  1.00 70.51           C  
ATOM   3714  CE  LYS A 461      30.789 -20.356 -31.127  1.00 70.51           C  
ATOM   3715  NZ  LYS A 461      31.408 -19.410 -32.103  1.00 70.51           N  
ATOM   3716  N   VAL A 462      26.037 -24.527 -30.344  1.00 71.06           N  
ATOM   3717  CA  VAL A 462      24.815 -24.087 -29.679  1.00 71.06           C  
ATOM   3718  C   VAL A 462      24.429 -25.088 -28.592  1.00 71.06           C  
ATOM   3719  CB  VAL A 462      23.653 -23.916 -30.683  1.00 71.06           C  
ATOM   3720  O   VAL A 462      23.993 -24.698 -27.507  1.00 71.06           O  
ATOM   3721  CG1 VAL A 462      22.348 -23.610 -29.951  1.00 71.06           C  
ATOM   3722  CG2 VAL A 462      23.976 -22.813 -31.689  1.00 71.06           C  
ATOM   3723  N   GLU A 463      24.791 -26.386 -28.771  1.00 69.39           N  
ATOM   3724  CA  GLU A 463      24.553 -27.426 -27.775  1.00 69.39           C  
ATOM   3725  C   GLU A 463      25.566 -27.342 -26.637  1.00 69.39           C  
ATOM   3726  CB  GLU A 463      24.602 -28.812 -28.423  1.00 69.39           C  
ATOM   3727  O   GLU A 463      25.217 -27.545 -25.472  1.00 69.39           O  
ATOM   3728  CG  GLU A 463      23.583 -29.791 -27.859  1.00 69.39           C  
ATOM   3729  CD  GLU A 463      22.955 -30.681 -28.919  1.00 69.39           C  
ATOM   3730  OE1 GLU A 463      22.007 -31.433 -28.598  1.00 69.39           O  
ATOM   3731  OE2 GLU A 463      23.416 -30.628 -30.081  1.00 69.39           O  
ATOM   3732  N   ASP A 464      26.811 -26.847 -26.964  1.00 71.57           N  
ATOM   3733  CA  ASP A 464      27.849 -26.660 -25.954  1.00 71.57           C  
ATOM   3734  C   ASP A 464      27.590 -25.403 -25.128  1.00 71.57           C  
ATOM   3735  CB  ASP A 464      29.229 -26.584 -26.610  1.00 71.57           C  
ATOM   3736  O   ASP A 464      27.792 -25.400 -23.912  1.00 71.57           O  
ATOM   3737  CG  ASP A 464      29.731 -27.933 -27.094  1.00 71.57           C  
ATOM   3738  OD1 ASP A 464      29.216 -28.976 -26.635  1.00 71.57           O  
ATOM   3739  OD2 ASP A 464      30.651 -27.954 -27.940  1.00 71.57           O  
ATOM   3740  N   GLU A 465      26.922 -24.404 -25.761  1.00 77.52           N  
ATOM   3741  CA  GLU A 465      26.563 -23.184 -25.044  1.00 77.52           C  
ATOM   3742  C   GLU A 465      25.309 -23.390 -24.198  1.00 77.52           C  
ATOM   3743  CB  GLU A 465      26.353 -22.026 -26.022  1.00 77.52           C  
ATOM   3744  O   GLU A 465      25.202 -22.848 -23.096  1.00 77.52           O  
ATOM   3745  CG  GLU A 465      27.628 -21.566 -26.714  1.00 77.52           C  
ATOM   3746  CD  GLU A 465      27.418 -20.367 -27.624  1.00 77.52           C  
ATOM   3747  OE1 GLU A 465      28.418 -19.795 -28.115  1.00 77.52           O  
ATOM   3748  OE2 GLU A 465      26.245 -19.996 -27.848  1.00 77.52           O  
ATOM   3749  N   LYS A 466      24.420 -24.247 -24.668  1.00 73.74           N  
ATOM   3750  CA  LYS A 466      23.220 -24.629 -23.928  1.00 73.74           C  
ATOM   3751  C   LYS A 466      23.564 -25.550 -22.761  1.00 73.74           C  
ATOM   3752  CB  LYS A 466      22.213 -25.311 -24.855  1.00 73.74           C  
ATOM   3753  O   LYS A 466      23.004 -25.416 -21.671  1.00 73.74           O  
ATOM   3754  CG  LYS A 466      20.856 -25.566 -24.214  1.00 73.74           C  
ATOM   3755  CD  LYS A 466      19.907 -26.269 -25.175  1.00 73.74           C  
ATOM   3756  CE  LYS A 466      18.589 -26.624 -24.502  1.00 73.74           C  
ATOM   3757  NZ  LYS A 466      17.696 -27.406 -25.408  1.00 73.74           N  
ATOM   3758  N   SER A 467      24.563 -26.383 -22.899  1.00 79.74           N  
ATOM   3759  CA  SER A 467      25.015 -27.262 -21.825  1.00 79.74           C  
ATOM   3760  C   SER A 467      25.805 -26.490 -20.775  1.00 79.74           C  
ATOM   3761  CB  SER A 467      25.871 -28.398 -22.387  1.00 79.74           C  
ATOM   3762  O   SER A 467      25.697 -26.770 -19.579  1.00 79.74           O  
ATOM   3763  OG  SER A 467      26.975 -27.885 -23.112  1.00 79.74           O  
ATOM   3764  N   GLU A 468      26.454 -25.406 -21.173  1.00 82.30           N  
ATOM   3765  CA  GLU A 468      27.191 -24.542 -20.255  1.00 82.30           C  
ATOM   3766  C   GLU A 468      26.243 -23.661 -19.446  1.00 82.30           C  
ATOM   3767  CB  GLU A 468      28.192 -23.673 -21.021  1.00 82.30           C  
ATOM   3768  O   GLU A 468      26.460 -23.440 -18.253  1.00 82.30           O  
ATOM   3769  CG  GLU A 468      29.456 -24.412 -21.436  1.00 82.30           C  
ATOM   3770  CD  GLU A 468      30.423 -23.548 -22.229  1.00 82.30           C  
ATOM   3771  OE1 GLU A 468      31.433 -24.082 -22.743  1.00 82.30           O  
ATOM   3772  OE2 GLU A 468      30.169 -22.328 -22.338  1.00 82.30           O  
ATOM   3773  N   MET A 469      25.075 -23.312 -20.059  1.00 78.07           N  
ATOM   3774  CA  MET A 469      24.066 -22.514 -19.367  1.00 78.07           C  
ATOM   3775  C   MET A 469      23.265 -23.374 -18.395  1.00 78.07           C  
ATOM   3776  CB  MET A 469      23.125 -21.847 -20.373  1.00 78.07           C  
ATOM   3777  O   MET A 469      22.953 -22.937 -17.286  1.00 78.07           O  
ATOM   3778  CG  MET A 469      23.650 -20.532 -20.924  1.00 78.07           C  
ATOM   3779  SD  MET A 469      22.346 -19.247 -21.040  1.00 78.07           S  
ATOM   3780  CE  MET A 469      21.409 -19.869 -22.465  1.00 78.07           C  
ATOM   3781  N   GLU A 470      23.080 -24.619 -18.770  1.00 78.37           N  
ATOM   3782  CA  GLU A 470      22.376 -25.569 -17.914  1.00 78.37           C  
ATOM   3783  C   GLU A 470      23.250 -26.012 -16.745  1.00 78.37           C  
ATOM   3784  CB  GLU A 470      21.922 -26.788 -18.723  1.00 78.37           C  
ATOM   3785  O   GLU A 470      22.764 -26.167 -15.623  1.00 78.37           O  
ATOM   3786  CG  GLU A 470      20.549 -26.627 -19.358  1.00 78.37           C  
ATOM   3787  CD  GLU A 470      20.084 -27.868 -20.104  1.00 78.37           C  
ATOM   3788  OE1 GLU A 470      18.990 -27.837 -20.712  1.00 78.37           O  
ATOM   3789  OE2 GLU A 470      20.819 -28.880 -20.079  1.00 78.37           O  
ATOM   3790  N   GLU A 471      24.522 -26.101 -16.936  1.00 86.44           N  
ATOM   3791  CA  GLU A 471      25.497 -26.392 -15.889  1.00 86.44           C  
ATOM   3792  C   GLU A 471      25.660 -25.207 -14.942  1.00 86.44           C  
ATOM   3793  CB  GLU A 471      26.849 -26.767 -16.501  1.00 86.44           C  
ATOM   3794  O   GLU A 471      25.782 -25.387 -13.728  1.00 86.44           O  
ATOM   3795  CG  GLU A 471      27.830 -27.367 -15.505  1.00 86.44           C  
ATOM   3796  CD  GLU A 471      29.108 -27.875 -16.153  1.00 86.44           C  
ATOM   3797  OE1 GLU A 471      29.991 -28.391 -15.431  1.00 86.44           O  
ATOM   3798  OE2 GLU A 471      29.228 -27.755 -17.392  1.00 86.44           O  
ATOM   3799  N   ALA A 472      25.492 -23.978 -15.432  1.00 82.88           N  
ATOM   3800  CA  ALA A 472      25.552 -22.769 -14.614  1.00 82.88           C  
ATOM   3801  C   ALA A 472      24.289 -22.614 -13.772  1.00 82.88           C  
ATOM   3802  CB  ALA A 472      25.755 -21.540 -15.495  1.00 82.88           C  
ATOM   3803  O   ALA A 472      24.356 -22.211 -12.608  1.00 82.88           O  
ATOM   3804  N   LEU A 473      23.210 -23.068 -14.298  1.00 78.55           N  
ATOM   3805  CA  LEU A 473      21.939 -22.998 -13.584  1.00 78.55           C  
ATOM   3806  C   LEU A 473      21.873 -24.056 -12.487  1.00 78.55           C  
ATOM   3807  CB  LEU A 473      20.769 -23.179 -14.554  1.00 78.55           C  
ATOM   3808  O   LEU A 473      21.366 -23.792 -11.395  1.00 78.55           O  
ATOM   3809  CG  LEU A 473      20.441 -21.984 -15.451  1.00 78.55           C  
ATOM   3810  CD1 LEU A 473      19.411 -22.379 -16.504  1.00 78.55           C  
ATOM   3811  CD2 LEU A 473      19.937 -20.811 -14.617  1.00 78.55           C  
ATOM   3812  N   THR A 474      22.483 -25.168 -12.733  1.00 81.38           N  
ATOM   3813  CA  THR A 474      22.561 -26.235 -11.742  1.00 81.38           C  
ATOM   3814  C   THR A 474      23.572 -25.889 -10.653  1.00 81.38           C  
ATOM   3815  CB  THR A 474      22.944 -27.577 -12.394  1.00 81.38           C  
ATOM   3816  O   THR A 474      23.350 -26.183  -9.476  1.00 81.38           O  
ATOM   3817  CG2 THR A 474      21.852 -28.059 -13.343  1.00 81.38           C  
ATOM   3818  OG1 THR A 474      24.163 -27.412 -13.130  1.00 81.38           O  
ATOM   3819  N   ALA A 475      24.595 -25.193 -10.928  1.00 84.98           N  
ATOM   3820  CA  ALA A 475      25.591 -24.724  -9.968  1.00 84.98           C  
ATOM   3821  C   ALA A 475      25.016 -23.632  -9.071  1.00 84.98           C  
ATOM   3822  CB  ALA A 475      26.831 -24.212 -10.696  1.00 84.98           C  
ATOM   3823  O   ALA A 475      25.280 -23.607  -7.867  1.00 84.98           O  
ATOM   3824  N   ILE A 476      24.117 -22.835  -9.637  1.00 79.85           N  
ATOM   3825  CA  ILE A 476      23.476 -21.778  -8.862  1.00 79.85           C  
ATOM   3826  C   ILE A 476      22.430 -22.384  -7.930  1.00 79.85           C  
ATOM   3827  CB  ILE A 476      22.827 -20.718  -9.780  1.00 79.85           C  
ATOM   3828  O   ILE A 476      22.305 -21.972  -6.774  1.00 79.85           O  
ATOM   3829  CG1 ILE A 476      23.903 -19.961 -10.566  1.00 79.85           C  
ATOM   3830  CG2 ILE A 476      21.964 -19.752  -8.962  1.00 79.85           C  
ATOM   3831  CD1 ILE A 476      23.350 -19.046 -11.650  1.00 79.85           C  
ATOM   3832  N   THR A 477      21.829 -23.415  -8.386  1.00 80.90           N  
ATOM   3833  CA  THR A 477      20.845 -24.129  -7.579  1.00 80.90           C  
ATOM   3834  C   THR A 477      21.527 -24.906  -6.457  1.00 80.90           C  
ATOM   3835  CB  THR A 477      20.009 -25.092  -8.441  1.00 80.90           C  
ATOM   3836  O   THR A 477      21.034 -24.937  -5.328  1.00 80.90           O  
ATOM   3837  CG2 THR A 477      19.139 -24.329  -9.434  1.00 80.90           C  
ATOM   3838  OG1 THR A 477      20.888 -25.962  -9.165  1.00 80.90           O  
ATOM   3839  N   GLU A 478      22.655 -25.456  -6.699  1.00 78.26           N  
ATOM   3840  CA  GLU A 478      23.426 -26.187  -5.698  1.00 78.26           C  
ATOM   3841  C   GLU A 478      24.051 -25.236  -4.681  1.00 78.26           C  
ATOM   3842  CB  GLU A 478      24.513 -27.031  -6.368  1.00 78.26           C  
ATOM   3843  O   GLU A 478      24.095 -25.538  -3.487  1.00 78.26           O  
ATOM   3844  CG  GLU A 478      24.058 -28.432  -6.747  1.00 78.26           C  
ATOM   3845  CD  GLU A 478      25.140 -29.250  -7.433  1.00 78.26           C  
ATOM   3846  OE1 GLU A 478      24.855 -30.387  -7.872  1.00 78.26           O  
ATOM   3847  OE2 GLU A 478      26.283 -28.750  -7.531  1.00 78.26           O  
ATOM   3848  N   GLU A 479      24.378 -24.006  -5.132  1.00 76.70           N  
ATOM   3849  CA  GLU A 479      24.916 -22.975  -4.250  1.00 76.70           C  
ATOM   3850  C   GLU A 479      23.822 -22.373  -3.373  1.00 76.70           C  
ATOM   3851  CB  GLU A 479      25.602 -21.875  -5.065  1.00 76.70           C  
ATOM   3852  O   GLU A 479      24.058 -22.062  -2.204  1.00 76.70           O  
ATOM   3853  CG  GLU A 479      27.095 -22.094  -5.259  1.00 76.70           C  
ATOM   3854  CD  GLU A 479      27.889 -20.798  -5.319  1.00 76.70           C  
ATOM   3855  OE1 GLU A 479      29.133 -20.842  -5.190  1.00 76.70           O  
ATOM   3856  OE2 GLU A 479      27.261 -19.730  -5.494  1.00 76.70           O  
ATOM   3857  N   LEU A 480      22.650 -22.346  -3.898  1.00 75.41           N  
ATOM   3858  CA  LEU A 480      21.506 -21.856  -3.136  1.00 75.41           C  
ATOM   3859  C   LEU A 480      21.033 -22.903  -2.133  1.00 75.41           C  
ATOM   3860  CB  LEU A 480      20.358 -21.477  -4.075  1.00 75.41           C  
ATOM   3861  O   LEU A 480      20.618 -22.563  -1.023  1.00 75.41           O  
ATOM   3862  CG  LEU A 480      20.466 -20.114  -4.760  1.00 75.41           C  
ATOM   3863  CD1 LEU A 480      19.463 -20.016  -5.906  1.00 75.41           C  
ATOM   3864  CD2 LEU A 480      20.246 -18.990  -3.754  1.00 75.41           C  
ATOM   3865  N   ALA A 481      21.247 -24.151  -2.446  1.00 75.50           N  
ATOM   3866  CA  ALA A 481      20.895 -25.257  -1.560  1.00 75.50           C  
ATOM   3867  C   ALA A 481      21.909 -25.396  -0.427  1.00 75.50           C  
ATOM   3868  CB  ALA A 481      20.801 -26.561  -2.348  1.00 75.50           C  
ATOM   3869  O   ALA A 481      21.537 -25.660   0.719  1.00 75.50           O  
ATOM   3870  N   VAL A 482      23.170 -25.066  -0.684  1.00 75.90           N  
ATOM   3871  CA  VAL A 482      24.229 -25.092   0.320  1.00 75.90           C  
ATOM   3872  C   VAL A 482      24.108 -23.872   1.230  1.00 75.90           C  
ATOM   3873  CB  VAL A 482      25.629 -25.135  -0.333  1.00 75.90           C  
ATOM   3874  O   VAL A 482      24.304 -23.973   2.443  1.00 75.90           O  
ATOM   3875  CG1 VAL A 482      26.721 -24.960   0.721  1.00 75.90           C  
ATOM   3876  CG2 VAL A 482      25.822 -26.444  -1.096  1.00 75.90           C  
ATOM   3877  N   SER A 483      23.599 -22.770   0.684  1.00 71.70           N  
ATOM   3878  CA  SER A 483      23.368 -21.551   1.454  1.00 71.70           C  
ATOM   3879  C   SER A 483      22.150 -21.692   2.359  1.00 71.70           C  
ATOM   3880  CB  SER A 483      23.185 -20.354   0.520  1.00 71.70           C  
ATOM   3881  O   SER A 483      22.147 -21.195   3.487  1.00 71.70           O  
ATOM   3882  OG  SER A 483      22.960 -19.168   1.262  1.00 71.70           O  
ATOM   3883  N   MET A 484      21.219 -22.486   1.901  1.00 69.86           N  
ATOM   3884  CA  MET A 484      20.016 -22.751   2.686  1.00 69.86           C  
ATOM   3885  C   MET A 484      20.297 -23.768   3.786  1.00 69.86           C  
ATOM   3886  CB  MET A 484      18.886 -23.253   1.786  1.00 69.86           C  
ATOM   3887  O   MET A 484      19.771 -23.652   4.894  1.00 69.86           O  
ATOM   3888  CG  MET A 484      18.172 -22.148   1.024  1.00 69.86           C  
ATOM   3889  SD  MET A 484      16.564 -22.698   0.331  1.00 69.86           S  
ATOM   3890  CE  MET A 484      15.587 -21.185   0.551  1.00 69.86           C  
ATOM   3891  N   LYS A 485      21.213 -24.683   3.554  1.00 65.21           N  
ATOM   3892  CA  LYS A 485      21.645 -25.678   4.531  1.00 65.21           C  
ATOM   3893  C   LYS A 485      22.595 -25.066   5.556  1.00 65.21           C  
ATOM   3894  CB  LYS A 485      22.319 -26.860   3.832  1.00 65.21           C  
ATOM   3895  O   LYS A 485      22.539 -25.401   6.741  1.00 65.21           O  
ATOM   3896  CG  LYS A 485      21.537 -28.162   3.925  1.00 65.21           C  
ATOM   3897  CD  LYS A 485      22.274 -29.307   3.241  1.00 65.21           C  
ATOM   3898  CE  LYS A 485      21.483 -30.606   3.316  1.00 65.21           C  
ATOM   3899  NZ  LYS A 485      22.165 -31.712   2.581  1.00 65.21           N  
ATOM   3900  N   GLU A 486      23.359 -24.020   5.189  1.00 62.62           N  
ATOM   3901  CA  GLU A 486      24.268 -23.281   6.060  1.00 62.62           C  
ATOM   3902  C   GLU A 486      23.512 -22.271   6.918  1.00 62.62           C  
ATOM   3903  CB  GLU A 486      25.344 -22.570   5.236  1.00 62.62           C  
ATOM   3904  O   GLU A 486      23.866 -22.044   8.076  1.00 62.62           O  
ATOM   3905  CG  GLU A 486      26.529 -23.455   4.876  1.00 62.62           C  
ATOM   3906  CD  GLU A 486      27.699 -22.682   4.289  1.00 62.62           C  
ATOM   3907  OE1 GLU A 486      28.777 -23.282   4.075  1.00 62.62           O  
ATOM   3908  OE2 GLU A 486      27.537 -21.466   4.042  1.00 62.62           O  
ATOM   3909  N   GLU A 487      22.327 -21.853   6.415  1.00 57.55           N  
ATOM   3910  CA  GLU A 487      21.450 -20.935   7.135  1.00 57.55           C  
ATOM   3911  C   GLU A 487      20.592 -21.677   8.156  1.00 57.55           C  
ATOM   3912  CB  GLU A 487      20.558 -20.165   6.158  1.00 57.55           C  
ATOM   3913  O   GLU A 487      20.327 -21.162   9.244  1.00 57.55           O  
ATOM   3914  CG  GLU A 487      21.206 -18.909   5.593  1.00 57.55           C  
ATOM   3915  CD  GLU A 487      20.241 -18.041   4.801  1.00 57.55           C  
ATOM   3916  OE1 GLU A 487      20.624 -16.918   4.400  1.00 57.55           O  
ATOM   3917  OE2 GLU A 487      19.093 -18.487   4.579  1.00 57.55           O  
ATOM   3918  N   LYS A 488      20.381 -22.980   7.910  1.00 54.26           N  
ATOM   3919  CA  LYS A 488      19.676 -23.864   8.834  1.00 54.26           C  
ATOM   3920  C   LYS A 488      20.618 -24.400   9.909  1.00 54.26           C  
ATOM   3921  CB  LYS A 488      19.028 -25.025   8.079  1.00 54.26           C  
ATOM   3922  O   LYS A 488      20.227 -24.542  11.069  1.00 54.26           O  
ATOM   3923  CG  LYS A 488      17.622 -24.730   7.578  1.00 54.26           C  
ATOM   3924  CD  LYS A 488      16.958 -25.978   7.009  1.00 54.26           C  
ATOM   3925  CE  LYS A 488      15.568 -25.674   6.466  1.00 54.26           C  
ATOM   3926  NZ  LYS A 488      14.902 -26.900   5.933  1.00 54.26           N  
ATOM   3927  N   LYS A 489      21.924 -24.509   9.638  1.00 50.47           N  
ATOM   3928  CA  LYS A 489      22.980 -24.925  10.556  1.00 50.47           C  
ATOM   3929  C   LYS A 489      23.458 -23.754  11.411  1.00 50.47           C  
ATOM   3930  CB  LYS A 489      24.157 -25.525   9.785  1.00 50.47           C  
ATOM   3931  O   LYS A 489      23.735 -23.920  12.601  1.00 50.47           O  
ATOM   3932  CG  LYS A 489      24.153 -27.046   9.736  1.00 50.47           C  
ATOM   3933  CD  LYS A 489      25.416 -27.586   9.078  1.00 50.47           C  
ATOM   3934  CE  LYS A 489      25.414 -29.108   9.028  1.00 50.47           C  
ATOM   3935  NZ  LYS A 489      26.661 -29.644   8.404  1.00 50.47           N  
ATOM   3936  N   GLU A 490      23.349 -22.462  10.904  1.00 51.72           N  
ATOM   3937  CA  GLU A 490      23.703 -21.231  11.604  1.00 51.72           C  
ATOM   3938  C   GLU A 490      22.558 -20.750  12.490  1.00 51.72           C  
ATOM   3939  CB  GLU A 490      24.090 -20.137  10.604  1.00 51.72           C  
ATOM   3940  O   GLU A 490      22.790 -20.184  13.560  1.00 51.72           O  
ATOM   3941  CG  GLU A 490      25.545 -20.192  10.165  1.00 51.72           C  
ATOM   3942  CD  GLU A 490      26.011 -18.922   9.470  1.00 51.72           C  
ATOM   3943  OE1 GLU A 490      27.224 -18.794   9.187  1.00 51.72           O  
ATOM   3944  OE2 GLU A 490      25.155 -18.047   9.207  1.00 51.72           O  
ATOM   3945  N   ALA A 491      21.325 -21.226  12.183  1.00 49.80           N  
ATOM   3946  CA  ALA A 491      20.140 -20.985  13.003  1.00 49.80           C  
ATOM   3947  C   ALA A 491      20.036 -22.007  14.131  1.00 49.80           C  
ATOM   3948  CB  ALA A 491      18.881 -21.019  12.140  1.00 49.80           C  
ATOM   3949  O   ALA A 491      19.571 -21.686  15.227  1.00 49.80           O  
ATOM   3950  N   ALA A 492      20.729 -23.209  13.961  1.00 46.10           N  
ATOM   3951  CA  ALA A 492      20.820 -24.253  14.979  1.00 46.10           C  
ATOM   3952  C   ALA A 492      22.029 -24.032  15.884  1.00 46.10           C  
ATOM   3953  CB  ALA A 492      20.896 -25.630  14.323  1.00 46.10           C  
ATOM   3954  O   ALA A 492      21.979 -24.329  17.080  1.00 46.10           O  
ATOM   3955  N   GLU A 493      23.013 -23.166  15.448  1.00 44.51           N  
ATOM   3956  CA  GLU A 493      24.227 -22.851  16.195  1.00 44.51           C  
ATOM   3957  C   GLU A 493      24.121 -21.486  16.869  1.00 44.51           C  
ATOM   3958  CB  GLU A 493      25.450 -22.889  15.275  1.00 44.51           C  
ATOM   3959  O   GLU A 493      24.724 -21.258  17.920  1.00 44.51           O  
ATOM   3960  CG  GLU A 493      26.443 -23.991  15.616  1.00 44.51           C  
ATOM   3961  CD  GLU A 493      27.687 -23.970  14.742  1.00 44.51           C  
ATOM   3962  OE1 GLU A 493      28.606 -24.786  14.976  1.00 44.51           O  
ATOM   3963  OE2 GLU A 493      27.742 -23.129  13.817  1.00 44.51           O  
ATOM   3964  N   GLU A 494      23.051 -20.632  16.579  1.00 41.45           N  
ATOM   3965  CA  GLU A 494      22.775 -19.341  17.203  1.00 41.45           C  
ATOM   3966  C   GLU A 494      21.740 -19.476  18.316  1.00 41.45           C  
ATOM   3967  CB  GLU A 494      22.295 -18.330  16.158  1.00 41.45           C  
ATOM   3968  O   GLU A 494      21.643 -18.612  19.190  1.00 41.45           O  
ATOM   3969  CG  GLU A 494      23.388 -17.396  15.659  1.00 41.45           C  
ATOM   3970  CD  GLU A 494      22.865 -16.290  14.756  1.00 41.45           C  
ATOM   3971  OE1 GLU A 494      23.664 -15.425  14.331  1.00 41.45           O  
ATOM   3972  OE2 GLU A 494      21.647 -16.289  14.471  1.00 41.45           O  
ATOM   3973  N   LYS A 495      21.245 -20.758  18.569  1.00 40.66           N  
ATOM   3974  CA  LYS A 495      20.500 -21.071  19.785  1.00 40.66           C  
ATOM   3975  C   LYS A 495      21.396 -21.744  20.821  1.00 40.66           C  
ATOM   3976  CB  LYS A 495      19.303 -21.968  19.466  1.00 40.66           C  
ATOM   3977  O   LYS A 495      21.071 -21.766  22.010  1.00 40.66           O  
ATOM   3978  CG  LYS A 495      18.026 -21.206  19.145  1.00 40.66           C  
ATOM   3979  CD  LYS A 495      16.814 -22.128  19.127  1.00 40.66           C  
ATOM   3980  CE  LYS A 495      15.540 -21.373  18.773  1.00 40.66           C  
ATOM   3981  NZ  LYS A 495      14.352 -22.277  18.733  1.00 40.66           N  
ATOM   3982  N   GLU A 496      22.738 -21.723  20.585  1.00 41.37           N  
ATOM   3983  CA  GLU A 496      23.656 -22.220  21.605  1.00 41.37           C  
ATOM   3984  C   GLU A 496      24.842 -21.278  21.788  1.00 41.37           C  
ATOM   3985  CB  GLU A 496      24.150 -23.624  21.246  1.00 41.37           C  
ATOM   3986  O   GLU A 496      25.631 -21.078  20.862  1.00 41.37           O  
ATOM   3987  CG  GLU A 496      23.202 -24.737  21.670  1.00 41.37           C  
ATOM   3988  CD  GLU A 496      23.914 -26.042  21.988  1.00 41.37           C  
ATOM   3989  OE1 GLU A 496      23.267 -26.971  22.523  1.00 41.37           O  
ATOM   3990  OE2 GLU A 496      25.128 -26.136  21.701  1.00 41.37           O  
ATOM   3991  N   GLU A 497      24.721 -19.963  21.920  1.00 35.04           N  
ATOM   3992  CA  GLU A 497      25.904 -19.284  22.442  1.00 35.04           C  
ATOM   3993  C   GLU A 497      25.586 -17.844  22.833  1.00 35.04           C  
ATOM   3994  CB  GLU A 497      27.038 -19.313  21.413  1.00 35.04           C  
ATOM   3995  O   GLU A 497      25.102 -17.064  22.010  1.00 35.04           O  
ATOM   3996  CG  GLU A 497      27.894 -20.569  21.477  1.00 35.04           C  
ATOM   3997  CD  GLU A 497      29.214 -20.433  20.735  1.00 35.04           C  
ATOM   3998  OE1 GLU A 497      30.063 -21.348  20.833  1.00 35.04           O  
ATOM   3999  OE2 GLU A 497      29.402 -19.402  20.050  1.00 35.04           O  
ATOM   4000  N   GLU A 498      25.198 -17.613  24.144  1.00 30.98           N  
ATOM   4001  CA  GLU A 498      25.932 -16.646  24.955  1.00 30.98           C  
ATOM   4002  C   GLU A 498      25.680 -16.870  26.444  1.00 30.98           C  
ATOM   4003  CB  GLU A 498      25.548 -15.216  24.566  1.00 30.98           C  
ATOM   4004  O   GLU A 498      24.547 -17.131  26.855  1.00 30.98           O  
ATOM   4005  CG  GLU A 498      26.424 -14.620  23.474  1.00 30.98           C  
ATOM   4006  CD  GLU A 498      26.422 -13.099  23.467  1.00 30.98           C  
ATOM   4007  OE1 GLU A 498      27.203 -12.495  22.698  1.00 30.98           O  
ATOM   4008  OE2 GLU A 498      25.633 -12.508  24.238  1.00 30.98           O  
ATOM   4009  N   PRO A 499      26.625 -16.417  27.436  1.00 40.73           N  
ATOM   4010  CA  PRO A 499      27.866 -16.704  28.160  1.00 40.73           C  
ATOM   4011  C   PRO A 499      27.667 -16.759  29.673  1.00 40.73           C  
ATOM   4012  CB  PRO A 499      28.780 -15.540  27.770  1.00 40.73           C  
ATOM   4013  O   PRO A 499      26.686 -16.218  30.190  1.00 40.73           O  
ATOM   4014  CG  PRO A 499      27.866 -14.364  27.641  1.00 40.73           C  
ATOM   4015  CD  PRO A 499      26.448 -14.846  27.759  1.00 40.73           C  
ATOM   4016  N   GLU A 500      28.093 -17.876  30.297  1.00 26.97           N  
ATOM   4017  CA  GLU A 500      28.442 -17.684  31.701  1.00 26.97           C  
ATOM   4018  C   GLU A 500      29.823 -18.257  32.010  1.00 26.97           C  
ATOM   4019  CB  GLU A 500      27.391 -18.326  32.610  1.00 26.97           C  
ATOM   4020  O   GLU A 500      30.132 -19.386  31.625  1.00 26.97           O  
ATOM   4021  CG  GLU A 500      26.208 -17.420  32.917  1.00 26.97           C  
ATOM   4022  CD  GLU A 500      25.471 -17.806  34.190  1.00 26.97           C  
ATOM   4023  OE1 GLU A 500      24.587 -17.040  34.636  1.00 26.97           O  
ATOM   4024  OE2 GLU A 500      25.781 -18.883  34.746  1.00 26.97           O  
ATOM   4025  N   ALA A 501      30.825 -17.356  32.156  1.00 27.36           N  
ATOM   4026  CA  ALA A 501      32.034 -17.281  32.972  1.00 27.36           C  
ATOM   4027  C   ALA A 501      31.689 -17.195  34.456  1.00 27.36           C  
ATOM   4028  CB  ALA A 501      32.884 -16.083  32.556  1.00 27.36           C  
ATOM   4029  O   ALA A 501      30.825 -16.410  34.855  1.00 27.36           O  
ATOM   4030  N   GLU A 502      32.086 -18.208  35.331  1.00 29.18           N  
ATOM   4031  CA  GLU A 502      33.146 -18.462  36.301  1.00 29.18           C  
ATOM   4032  C   GLU A 502      32.642 -19.321  37.457  1.00 29.18           C  
ATOM   4033  CB  GLU A 502      33.716 -17.145  36.834  1.00 29.18           C  
ATOM   4034  O   GLU A 502      31.599 -19.029  38.045  1.00 29.18           O  
ATOM   4035  CG  GLU A 502      34.765 -16.517  35.927  1.00 29.18           C  
ATOM   4036  CD  GLU A 502      35.625 -15.481  36.633  1.00 29.18           C  
ATOM   4037  OE1 GLU A 502      36.579 -14.959  36.012  1.00 29.18           O  
ATOM   4038  OE2 GLU A 502      35.344 -15.190  37.817  1.00 29.18           O  
ATOM   4039  N   GLU A 503      33.303 -20.516  37.654  1.00 28.37           N  
ATOM   4040  CA  GLU A 503      34.021 -20.978  38.838  1.00 28.37           C  
ATOM   4041  C   GLU A 503      34.506 -22.414  38.664  1.00 28.37           C  
ATOM   4042  CB  GLU A 503      33.135 -20.869  40.081  1.00 28.37           C  
ATOM   4043  O   GLU A 503      33.739 -23.288  38.252  1.00 28.37           O  
ATOM   4044  CG  GLU A 503      33.115 -19.479  40.702  1.00 28.37           C  
ATOM   4045  CD  GLU A 503      32.631 -19.473  42.143  1.00 28.37           C  
ATOM   4046  OE1 GLU A 503      32.682 -18.406  42.796  1.00 28.37           O  
ATOM   4047  OE2 GLU A 503      32.198 -20.544  42.624  1.00 28.37           O  
ATOM   4048  N   GLU A 504      35.828 -22.651  38.540  1.00 28.39           N  
ATOM   4049  CA  GLU A 504      37.020 -23.303  39.074  1.00 28.39           C  
ATOM   4050  C   GLU A 504      36.650 -24.400  40.068  1.00 28.39           C  
ATOM   4051  CB  GLU A 504      37.940 -22.277  39.742  1.00 28.39           C  
ATOM   4052  O   GLU A 504      35.825 -24.186  40.959  1.00 28.39           O  
ATOM   4053  CG  GLU A 504      39.213 -21.993  38.959  1.00 28.39           C  
ATOM   4054  CD  GLU A 504      40.245 -21.210  39.756  1.00 28.39           C  
ATOM   4055  OE1 GLU A 504      41.373 -21.005  39.252  1.00 28.39           O  
ATOM   4056  OE2 GLU A 504      39.923 -20.798  40.893  1.00 28.39           O  
ATOM   4057  N   GLU A 505      37.119 -25.689  39.830  1.00 30.31           N  
ATOM   4058  CA  GLU A 505      38.186 -26.540  40.347  1.00 30.31           C  
ATOM   4059  C   GLU A 505      37.698 -27.972  40.554  1.00 30.31           C  
ATOM   4060  CB  GLU A 505      38.735 -25.977  41.660  1.00 30.31           C  
ATOM   4061  O   GLU A 505      36.624 -28.192  41.116  1.00 30.31           O  
ATOM   4062  CG  GLU A 505      40.051 -25.228  41.506  1.00 30.31           C  
ATOM   4063  CD  GLU A 505      40.811 -25.075  42.813  1.00 30.31           C  
ATOM   4064  OE1 GLU A 505      41.978 -24.622  42.787  1.00 30.31           O  
ATOM   4065  OE2 GLU A 505      40.236 -25.412  43.872  1.00 30.31           O  
ATOM   4066  N   VAL A 506      38.387 -29.035  39.941  1.00 27.37           N  
ATOM   4067  CA  VAL A 506      39.439 -29.975  40.315  1.00 27.37           C  
ATOM   4068  C   VAL A 506      39.075 -31.377  39.832  1.00 27.37           C  
ATOM   4069  CB  VAL A 506      39.678 -29.982  41.841  1.00 27.37           C  
ATOM   4070  O   VAL A 506      37.964 -31.855  40.075  1.00 27.37           O  
ATOM   4071  CG1 VAL A 506      40.960 -30.738  42.184  1.00 27.37           C  
ATOM   4072  CG2 VAL A 506      39.737 -28.553  42.378  1.00 27.37           C  
ATOM   4073  N   ALA A 507      39.848 -31.943  38.890  1.00 27.74           N  
ATOM   4074  CA  ALA A 507      40.824 -33.017  39.060  1.00 27.74           C  
ATOM   4075  C   ALA A 507      40.698 -34.054  37.948  1.00 27.74           C  
ATOM   4076  CB  ALA A 507      40.653 -33.680  40.424  1.00 27.74           C  
ATOM   4077  O   ALA A 507      39.598 -34.531  37.657  1.00 27.74           O  
ATOM   4078  N   ALA A 508      41.693 -34.115  37.056  1.00 27.36           N  
ATOM   4079  CA  ALA A 508      42.843 -34.932  36.676  1.00 27.36           C  
ATOM   4080  C   ALA A 508      42.411 -36.347  36.300  1.00 27.36           C  
ATOM   4081  CB  ALA A 508      43.864 -34.974  37.810  1.00 27.36           C  
ATOM   4082  O   ALA A 508      41.664 -36.991  37.040  1.00 27.36           O  
ATOM   4083  N   LYS A 509      42.622 -36.718  35.048  1.00 28.54           N  
ATOM   4084  CA  LYS A 509      43.530 -37.800  34.680  1.00 28.54           C  
ATOM   4085  C   LYS A 509      43.310 -38.235  33.234  1.00 28.54           C  
ATOM   4086  CB  LYS A 509      43.352 -38.995  35.618  1.00 28.54           C  
ATOM   4087  O   LYS A 509      42.172 -38.441  32.808  1.00 28.54           O  
ATOM   4088  CG  LYS A 509      44.207 -38.928  36.875  1.00 28.54           C  
ATOM   4089  CD  LYS A 509      44.100 -40.208  37.693  1.00 28.54           C  
ATOM   4090  CE  LYS A 509      44.903 -40.117  38.983  1.00 28.54           C  
ATOM   4091  NZ  LYS A 509      44.857 -41.394  39.756  1.00 28.54           N  
ATOM   4092  N   LYS A 510      44.341 -37.918  32.328  1.00 26.76           N  
ATOM   4093  CA  LYS A 510      45.445 -38.523  31.588  1.00 26.76           C  
ATOM   4094  C   LYS A 510      44.929 -39.483  30.520  1.00 26.76           C  
ATOM   4095  CB  LYS A 510      46.390 -39.257  32.540  1.00 26.76           C  
ATOM   4096  O   LYS A 510      44.121 -40.367  30.810  1.00 26.76           O  
ATOM   4097  CG  LYS A 510      47.411 -38.354  33.217  1.00 26.76           C  
ATOM   4098  CD  LYS A 510      48.439 -39.161  34.000  1.00 26.76           C  
ATOM   4099  CE  LYS A 510      49.427 -38.256  34.724  1.00 26.76           C  
ATOM   4100  NZ  LYS A 510      50.488 -39.042  35.422  1.00 26.76           N  
ATOM   4101  N   SER A 511      45.051 -39.152  29.244  1.00 22.28           N  
ATOM   4102  CA  SER A 511      45.415 -39.557  27.890  1.00 22.28           C  
ATOM   4103  C   SER A 511      45.871 -41.012  27.851  1.00 22.28           C  
ATOM   4104  CB  SER A 511      46.518 -38.653  27.338  1.00 22.28           C  
ATOM   4105  O   SER A 511      46.461 -41.508  28.813  1.00 22.28           O  
ATOM   4106  OG  SER A 511      47.576 -38.523  28.272  1.00 22.28           O  
ATOM   4107  N   PRO A 512      46.072 -41.651  26.634  1.00 44.55           N  
ATOM   4108  CA  PRO A 512      45.798 -41.810  25.204  1.00 44.55           C  
ATOM   4109  C   PRO A 512      46.183 -43.191  24.679  1.00 44.55           C  
ATOM   4110  CB  PRO A 512      46.659 -40.721  24.557  1.00 44.55           C  
ATOM   4111  O   PRO A 512      46.644 -44.040  25.446  1.00 44.55           O  
ATOM   4112  CG  PRO A 512      47.891 -40.657  25.400  1.00 44.55           C  
ATOM   4113  CD  PRO A 512      47.699 -41.548  26.594  1.00 44.55           C  
ATOM   4114  N   VAL A 513      45.536 -43.657  23.574  1.00 24.70           N  
ATOM   4115  CA  VAL A 513      46.190 -44.114  22.352  1.00 24.70           C  
ATOM   4116  C   VAL A 513      45.390 -45.260  21.737  1.00 24.70           C  
ATOM   4117  CB  VAL A 513      47.644 -44.562  22.620  1.00 24.70           C  
ATOM   4118  O   VAL A 513      44.954 -46.171  22.444  1.00 24.70           O  
ATOM   4119  CG1 VAL A 513      48.296 -45.076  21.337  1.00 24.70           C  
ATOM   4120  CG2 VAL A 513      48.456 -43.412  23.212  1.00 24.70           C  
ATOM   4121  N   LYS A 514      45.045 -45.145  20.368  1.00 24.04           N  
ATOM   4122  CA  LYS A 514      45.545 -45.605  19.076  1.00 24.04           C  
ATOM   4123  C   LYS A 514      44.918 -46.941  18.688  1.00 24.04           C  
ATOM   4124  CB  LYS A 514      47.069 -45.730  19.102  1.00 24.04           C  
ATOM   4125  O   LYS A 514      44.875 -47.871  19.496  1.00 24.04           O  
ATOM   4126  CG  LYS A 514      47.736 -45.462  17.761  1.00 24.04           C  
ATOM   4127  CD  LYS A 514      49.254 -45.467  17.881  1.00 24.04           C  
ATOM   4128  CE  LYS A 514      49.922 -45.156  16.548  1.00 24.04           C  
ATOM   4129  NZ  LYS A 514      51.410 -45.113  16.671  1.00 24.04           N  
ATOM   4130  N   ALA A 515      44.313 -46.963  17.481  1.00 25.76           N  
ATOM   4131  CA  ALA A 515      44.423 -47.502  16.128  1.00 25.76           C  
ATOM   4132  C   ALA A 515      44.543 -49.023  16.151  1.00 25.76           C  
ATOM   4133  CB  ALA A 515      45.620 -46.887  15.406  1.00 25.76           C  
ATOM   4134  O   ALA A 515      45.269 -49.582  16.976  1.00 25.76           O  
ATOM   4135  N   THR A 516      43.727 -49.698  15.364  1.00 23.47           N  
ATOM   4136  CA  THR A 516      44.074 -50.574  14.251  1.00 23.47           C  
ATOM   4137  C   THR A 516      43.093 -51.739  14.154  1.00 23.47           C  
ATOM   4138  CB  THR A 516      45.508 -51.117  14.393  1.00 23.47           C  
ATOM   4139  O   THR A 516      42.733 -52.340  15.168  1.00 23.47           O  
ATOM   4140  CG2 THR A 516      46.538 -50.056  14.019  1.00 23.47           C  
ATOM   4141  OG1 THR A 516      45.727 -51.523  15.749  1.00 23.47           O  
ATOM   4142  N   ALA A 517      42.374 -51.823  13.043  1.00 26.43           N  
ATOM   4143  CA  ALA A 517      42.042 -52.867  12.077  1.00 26.43           C  
ATOM   4144  C   ALA A 517      42.832 -54.143  12.355  1.00 26.43           C  
ATOM   4145  CB  ALA A 517      42.308 -52.379  10.655  1.00 26.43           C  
ATOM   4146  O   ALA A 517      43.982 -54.084  12.797  1.00 26.43           O  
ATOM   4147  N   PRO A 518      42.325 -55.262  11.824  1.00 33.39           N  
ATOM   4148  CA  PRO A 518      42.479 -56.011  10.575  1.00 33.39           C  
ATOM   4149  C   PRO A 518      41.370 -57.037  10.361  1.00 33.39           C  
ATOM   4150  CB  PRO A 518      43.836 -56.700  10.742  1.00 33.39           C  
ATOM   4151  O   PRO A 518      40.603 -57.325  11.284  1.00 33.39           O  
ATOM   4152  CG  PRO A 518      43.926 -57.019  12.199  1.00 33.39           C  
ATOM   4153  CD  PRO A 518      42.747 -56.401  12.896  1.00 33.39           C  
ATOM   4154  N   GLU A 519      40.923 -57.162   9.074  1.00 25.42           N  
ATOM   4155  CA  GLU A 519      40.855 -58.007   7.886  1.00 25.42           C  
ATOM   4156  C   GLU A 519      40.978 -59.484   8.252  1.00 25.42           C  
ATOM   4157  CB  GLU A 519      41.948 -57.620   6.887  1.00 25.42           C  
ATOM   4158  O   GLU A 519      41.846 -59.863   9.041  1.00 25.42           O  
ATOM   4159  CG  GLU A 519      41.428 -56.875   5.665  1.00 25.42           C  
ATOM   4160  CD  GLU A 519      42.477 -56.701   4.578  1.00 25.42           C  
ATOM   4161  OE1 GLU A 519      42.127 -56.247   3.465  1.00 25.42           O  
ATOM   4162  OE2 GLU A 519      43.657 -57.021   4.842  1.00 25.42           O  
ATOM   4163  N   VAL A 520      40.152 -60.423   7.643  1.00 27.73           N  
ATOM   4164  CA  VAL A 520      39.944 -61.359   6.543  1.00 27.73           C  
ATOM   4165  C   VAL A 520      39.782 -62.774   7.093  1.00 27.73           C  
ATOM   4166  CB  VAL A 520      41.108 -61.311   5.529  1.00 27.73           C  
ATOM   4167  O   VAL A 520      40.531 -63.192   7.980  1.00 27.73           O  
ATOM   4168  CG1 VAL A 520      40.820 -62.216   4.332  1.00 27.73           C  
ATOM   4169  CG2 VAL A 520      41.357 -59.876   5.070  1.00 27.73           C  
ATOM   4170  N   LYS A 521      38.810 -63.540   6.496  1.00 25.47           N  
ATOM   4171  CA  LYS A 521      38.882 -64.660   5.562  1.00 25.47           C  
ATOM   4172  C   LYS A 521      37.835 -65.720   5.891  1.00 25.47           C  
ATOM   4173  CB  LYS A 521      40.279 -65.281   5.575  1.00 25.47           C  
ATOM   4174  O   LYS A 521      37.714 -66.142   7.043  1.00 25.47           O  
ATOM   4175  CG  LYS A 521      41.223 -64.705   4.529  1.00 25.47           C  
ATOM   4176  CD  LYS A 521      42.497 -65.531   4.411  1.00 25.47           C  
ATOM   4177  CE  LYS A 521      43.441 -64.958   3.362  1.00 25.47           C  
ATOM   4178  NZ  LYS A 521      44.716 -65.731   3.282  1.00 25.47           N  
ATOM   4179  N   GLU A 522      37.036 -66.099   4.873  1.00 25.30           N  
ATOM   4180  CA  GLU A 522      36.991 -67.130   3.840  1.00 25.30           C  
ATOM   4181  C   GLU A 522      35.872 -68.132   4.109  1.00 25.30           C  
ATOM   4182  CB  GLU A 522      38.335 -67.855   3.745  1.00 25.30           C  
ATOM   4183  O   GLU A 522      35.707 -68.598   5.239  1.00 25.30           O  
ATOM   4184  CG  GLU A 522      39.356 -67.145   2.866  1.00 25.30           C  
ATOM   4185  CD  GLU A 522      40.393 -68.085   2.273  1.00 25.30           C  
ATOM   4186  OE1 GLU A 522      41.195 -67.643   1.419  1.00 25.30           O  
ATOM   4187  OE2 GLU A 522      40.404 -69.273   2.665  1.00 25.30           O  
ATOM   4188  N   GLU A 523      35.052 -68.372   3.054  1.00 25.81           N  
ATOM   4189  CA  GLU A 523      35.043 -69.476   2.099  1.00 25.81           C  
ATOM   4190  C   GLU A 523      33.617 -69.908   1.769  1.00 25.81           C  
ATOM   4191  CB  GLU A 523      35.839 -70.665   2.644  1.00 25.81           C  
ATOM   4192  O   GLU A 523      32.804 -70.126   2.670  1.00 25.81           O  
ATOM   4193  CG  GLU A 523      37.268 -70.736   2.128  1.00 25.81           C  
ATOM   4194  CD  GLU A 523      37.907 -72.103   2.315  1.00 25.81           C  
ATOM   4195  OE1 GLU A 523      39.023 -72.328   1.795  1.00 25.81           O  
ATOM   4196  OE2 GLU A 523      37.285 -72.957   2.987  1.00 25.81           O  
ATOM   4197  N   GLU A 524      33.280 -69.835   0.440  1.00 25.68           N  
ATOM   4198  CA  GLU A 524      33.245 -70.637  -0.779  1.00 25.68           C  
ATOM   4199  C   GLU A 524      31.885 -71.305  -0.962  1.00 25.68           C  
ATOM   4200  CB  GLU A 524      34.352 -71.695  -0.758  1.00 25.68           C  
ATOM   4201  O   GLU A 524      31.367 -71.934  -0.037  1.00 25.68           O  
ATOM   4202  CG  GLU A 524      35.695 -71.189  -1.265  1.00 25.68           C  
ATOM   4203  CD  GLU A 524      36.666 -72.307  -1.610  1.00 25.68           C  
ATOM   4204  OE1 GLU A 524      37.736 -72.023  -2.194  1.00 25.68           O  
ATOM   4205  OE2 GLU A 524      36.353 -73.477  -1.295  1.00 25.68           O  
ATOM   4206  N   GLY A 525      31.217 -71.066  -2.096  1.00 25.00           N  
ATOM   4207  CA  GLY A 525      31.069 -71.547  -3.461  1.00 25.00           C  
ATOM   4208  C   GLY A 525      30.010 -72.623  -3.603  1.00 25.00           C  
ATOM   4209  O   GLY A 525      29.888 -73.499  -2.744  1.00 25.00           O  
ATOM   4210  N   GLU A 526      29.068 -72.436  -4.547  1.00 26.39           N  
ATOM   4211  CA  GLU A 526      28.831 -73.194  -5.771  1.00 26.39           C  
ATOM   4212  C   GLU A 526      27.522 -72.775  -6.435  1.00 26.39           C  
ATOM   4213  CB  GLU A 526      28.815 -74.697  -5.480  1.00 26.39           C  
ATOM   4214  O   GLU A 526      26.472 -72.751  -5.788  1.00 26.39           O  
ATOM   4215  CG  GLU A 526      30.147 -75.387  -5.739  1.00 26.39           C  
ATOM   4216  CD  GLU A 526      30.086 -76.896  -5.556  1.00 26.39           C  
ATOM   4217  OE1 GLU A 526      31.098 -77.581  -5.825  1.00 26.39           O  
ATOM   4218  OE2 GLU A 526      29.017 -77.396  -5.141  1.00 26.39           O  
ATOM   4219  N   LYS A 527      27.482 -72.252  -7.661  1.00 26.34           N  
ATOM   4220  CA  LYS A 527      27.299 -72.135  -9.105  1.00 26.34           C  
ATOM   4221  C   LYS A 527      26.319 -73.183  -9.622  1.00 26.34           C  
ATOM   4222  CB  LYS A 527      28.640 -72.269  -9.829  1.00 26.34           C  
ATOM   4223  O   LYS A 527      26.377 -74.347  -9.220  1.00 26.34           O  
ATOM   4224  CG  LYS A 527      29.375 -70.951 -10.022  1.00 26.34           C  
ATOM   4225  CD  LYS A 527      30.601 -71.119 -10.909  1.00 26.34           C  
ATOM   4226  CE  LYS A 527      31.374 -69.815 -11.049  1.00 26.34           C  
ATOM   4227  NZ  LYS A 527      32.596 -69.982 -11.892  1.00 26.34           N  
ATOM   4228  N   GLU A 528      25.386 -72.767 -10.519  1.00 28.23           N  
ATOM   4229  CA  GLU A 528      25.330 -72.814 -11.977  1.00 28.23           C  
ATOM   4230  C   GLU A 528      23.888 -72.853 -12.474  1.00 28.23           C  
ATOM   4231  CB  GLU A 528      26.101 -74.026 -12.506  1.00 28.23           C  
ATOM   4232  O   GLU A 528      23.063 -73.600 -11.944  1.00 28.23           O  
ATOM   4233  CG  GLU A 528      27.597 -73.789 -12.649  1.00 28.23           C  
ATOM   4234  CD  GLU A 528      28.285 -74.815 -13.535  1.00 28.23           C  
ATOM   4235  OE1 GLU A 528      29.502 -74.674 -13.797  1.00 28.23           O  
ATOM   4236  OE2 GLU A 528      27.602 -75.768 -13.973  1.00 28.23           O  
ATOM   4237  N   GLU A 529      23.504 -71.985 -13.512  1.00 27.42           N  
ATOM   4238  CA  GLU A 529      23.407 -71.797 -14.956  1.00 27.42           C  
ATOM   4239  C   GLU A 529      22.001 -72.110 -15.460  1.00 27.42           C  
ATOM   4240  CB  GLU A 529      24.433 -72.670 -15.683  1.00 27.42           C  
ATOM   4241  O   GLU A 529      21.401 -73.111 -15.061  1.00 27.42           O  
ATOM   4242  CG  GLU A 529      25.823 -72.055 -15.755  1.00 27.42           C  
ATOM   4243  CD  GLU A 529      26.719 -72.718 -16.790  1.00 27.42           C  
ATOM   4244  OE1 GLU A 529      27.855 -72.238 -17.005  1.00 27.42           O  
ATOM   4245  OE2 GLU A 529      26.281 -73.724 -17.390  1.00 27.42           O  
ATOM   4246  N   GLU A 530      21.437 -71.217 -16.302  1.00 27.27           N  
ATOM   4247  CA  GLU A 530      21.167 -71.266 -17.736  1.00 27.27           C  
ATOM   4248  C   GLU A 530      19.776 -70.727 -18.055  1.00 27.27           C  
ATOM   4249  CB  GLU A 530      21.310 -72.697 -18.262  1.00 27.27           C  
ATOM   4250  O   GLU A 530      18.793 -71.116 -17.421  1.00 27.27           O  
ATOM   4251  CG  GLU A 530      22.372 -72.853 -19.340  1.00 27.27           C  
ATOM   4252  CD  GLU A 530      22.320 -74.200 -20.043  1.00 27.27           C  
ATOM   4253  OE1 GLU A 530      23.070 -74.401 -21.025  1.00 27.27           O  
ATOM   4254  OE2 GLU A 530      21.521 -75.060 -19.610  1.00 27.27           O  
ATOM   4255  N   GLU A 531      19.651 -69.742 -19.041  1.00 25.77           N  
ATOM   4256  CA  GLU A 531      19.355 -69.524 -20.453  1.00 25.77           C  
ATOM   4257  C   GLU A 531      17.885 -69.169 -20.661  1.00 25.77           C  
ATOM   4258  CB  GLU A 531      19.718 -70.763 -21.276  1.00 25.77           C  
ATOM   4259  O   GLU A 531      16.999 -69.827 -20.112  1.00 25.77           O  
ATOM   4260  CG  GLU A 531      21.184 -70.824 -21.680  1.00 25.77           C  
ATOM   4261  CD  GLU A 531      21.448 -71.772 -22.839  1.00 25.77           C  
ATOM   4262  OE1 GLU A 531      22.594 -71.811 -23.343  1.00 25.77           O  
ATOM   4263  OE2 GLU A 531      20.501 -72.482 -23.247  1.00 25.77           O  
ATOM   4264  N   GLY A 532      17.584 -68.028 -21.312  1.00 26.35           N  
ATOM   4265  CA  GLY A 532      17.159 -67.725 -22.670  1.00 26.35           C  
ATOM   4266  C   GLY A 532      15.680 -67.401 -22.774  1.00 26.35           C  
ATOM   4267  O   GLY A 532      14.857 -68.002 -22.080  1.00 26.35           O  
ATOM   4268  N   GLN A 533      15.307 -66.261 -23.453  1.00 27.91           N  
ATOM   4269  CA  GLN A 533      14.709 -66.019 -24.761  1.00 27.91           C  
ATOM   4270  C   GLN A 533      13.483 -65.118 -24.648  1.00 27.91           C  
ATOM   4271  CB  GLN A 533      14.330 -67.340 -25.432  1.00 27.91           C  
ATOM   4272  O   GLN A 533      12.595 -65.369 -23.830  1.00 27.91           O  
ATOM   4273  CG  GLN A 533      15.376 -67.854 -26.413  1.00 27.91           C  
ATOM   4274  CD  GLN A 533      14.995 -69.186 -27.032  1.00 27.91           C  
ATOM   4275  NE2 GLN A 533      15.878 -69.727 -27.863  1.00 27.91           N  
ATOM   4276  OE1 GLN A 533      13.916 -69.724 -26.765  1.00 27.91           O  
ATOM   4277  N   GLU A 534      13.426 -63.962 -25.303  1.00 25.95           N  
ATOM   4278  CA  GLU A 534      12.914 -63.099 -26.362  1.00 25.95           C  
ATOM   4279  C   GLU A 534      11.513 -63.525 -26.793  1.00 25.95           C  
ATOM   4280  CB  GLU A 534      13.859 -63.105 -27.566  1.00 25.95           C  
ATOM   4281  O   GLU A 534      11.235 -64.719 -26.924  1.00 25.95           O  
ATOM   4282  CG  GLU A 534      15.073 -62.202 -27.400  1.00 25.95           C  
ATOM   4283  CD  GLU A 534      15.872 -62.028 -28.682  1.00 25.95           C  
ATOM   4284  OE1 GLU A 534      16.865 -61.266 -28.680  1.00 25.95           O  
ATOM   4285  OE2 GLU A 534      15.501 -62.659 -29.697  1.00 25.95           O  
ATOM   4286  N   GLU A 535      10.552 -62.581 -27.008  1.00 28.94           N  
ATOM   4287  CA  GLU A 535       9.826 -62.213 -28.219  1.00 28.94           C  
ATOM   4288  C   GLU A 535       8.443 -61.660 -27.887  1.00 28.94           C  
ATOM   4289  CB  GLU A 535       9.701 -63.415 -29.158  1.00 28.94           C  
ATOM   4290  O   GLU A 535       7.726 -62.225 -27.059  1.00 28.94           O  
ATOM   4291  CG  GLU A 535      10.982 -63.746 -29.909  1.00 28.94           C  
ATOM   4292  CD  GLU A 535      10.735 -64.309 -31.300  1.00 28.94           C  
ATOM   4293  OE1 GLU A 535      11.708 -64.470 -32.071  1.00 28.94           O  
ATOM   4294  OE2 GLU A 535       9.559 -64.590 -31.621  1.00 28.94           O  
ATOM   4295  N   GLU A 536       8.087 -60.460 -28.421  1.00 27.33           N  
ATOM   4296  CA  GLU A 536       7.331 -59.674 -29.392  1.00 27.33           C  
ATOM   4297  C   GLU A 536       5.988 -60.328 -29.706  1.00 27.33           C  
ATOM   4298  CB  GLU A 536       8.139 -59.488 -30.679  1.00 27.33           C  
ATOM   4299  O   GLU A 536       5.907 -61.548 -29.861  1.00 27.33           O  
ATOM   4300  CG  GLU A 536       9.190 -58.391 -30.592  1.00 27.33           C  
ATOM   4301  CD  GLU A 536       9.270 -57.536 -31.847  1.00 27.33           C  
ATOM   4302  OE1 GLU A 536       9.966 -56.495 -31.828  1.00 27.33           O  
ATOM   4303  OE2 GLU A 536       8.632 -57.910 -32.856  1.00 27.33           O  
ATOM   4304  N   GLU A 537       4.917 -59.544 -29.736  1.00 27.35           N  
ATOM   4305  CA  GLU A 537       4.009 -59.272 -30.845  1.00 27.35           C  
ATOM   4306  C   GLU A 537       2.569 -59.131 -30.358  1.00 27.35           C  
ATOM   4307  CB  GLU A 537       4.101 -60.377 -31.901  1.00 27.35           C  
ATOM   4308  O   GLU A 537       2.101 -59.936 -29.551  1.00 27.35           O  
ATOM   4309  CG  GLU A 537       5.349 -60.295 -32.768  1.00 27.35           C  
ATOM   4310  CD  GLU A 537       5.094 -60.663 -34.222  1.00 27.35           C  
ATOM   4311  OE1 GLU A 537       5.999 -60.469 -35.064  1.00 27.35           O  
ATOM   4312  OE2 GLU A 537       3.979 -61.147 -34.520  1.00 27.35           O  
ATOM   4313  N   GLU A 538       1.941 -57.969 -30.726  1.00 31.89           N  
ATOM   4314  CA  GLU A 538       0.919 -57.368 -31.578  1.00 31.89           C  
ATOM   4315  C   GLU A 538       0.018 -58.434 -32.195  1.00 31.89           C  
ATOM   4316  CB  GLU A 538       1.564 -56.523 -32.678  1.00 31.89           C  
ATOM   4317  O   GLU A 538       0.495 -59.492 -32.612  1.00 31.89           O  
ATOM   4318  CG  GLU A 538       2.113 -55.190 -32.189  1.00 31.89           C  
ATOM   4319  CD  GLU A 538       1.349 -53.992 -32.729  1.00 31.89           C  
ATOM   4320  OE1 GLU A 538       1.563 -52.862 -32.234  1.00 31.89           O  
ATOM   4321  OE2 GLU A 538       0.529 -54.184 -33.655  1.00 31.89           O  
ATOM   4322  N   GLU A 539      -1.276 -58.214 -32.163  1.00 30.55           N  
ATOM   4323  CA  GLU A 539      -2.291 -58.211 -33.212  1.00 30.55           C  
ATOM   4324  C   GLU A 539      -3.665 -58.566 -32.651  1.00 30.55           C  
ATOM   4325  CB  GLU A 539      -1.913 -59.185 -34.330  1.00 30.55           C  
ATOM   4326  O   GLU A 539      -3.799 -59.515 -31.875  1.00 30.55           O  
ATOM   4327  CG  GLU A 539      -0.900 -58.624 -35.318  1.00 30.55           C  
ATOM   4328  CD  GLU A 539      -0.793 -59.441 -36.596  1.00 30.55           C  
ATOM   4329  OE1 GLU A 539      -0.067 -59.020 -37.526  1.00 30.55           O  
ATOM   4330  OE2 GLU A 539      -1.440 -60.509 -36.669  1.00 30.55           O  
ATOM   4331  N   ASP A 540      -4.692 -57.758 -32.996  1.00 30.97           N  
ATOM   4332  CA  ASP A 540      -5.666 -57.659 -34.079  1.00 30.97           C  
ATOM   4333  C   ASP A 540      -6.890 -58.528 -33.798  1.00 30.97           C  
ATOM   4334  CB  ASP A 540      -5.031 -58.061 -35.411  1.00 30.97           C  
ATOM   4335  O   ASP A 540      -6.758 -59.675 -33.367  1.00 30.97           O  
ATOM   4336  CG  ASP A 540      -5.604 -57.303 -36.595  1.00 30.97           C  
ATOM   4337  OD1 ASP A 540      -6.315 -56.295 -36.388  1.00 30.97           O  
ATOM   4338  OD2 ASP A 540      -5.346 -57.718 -37.746  1.00 30.97           O  
ATOM   4339  N   GLU A 541      -8.142 -57.977 -34.081  1.00 31.92           N  
ATOM   4340  CA  GLU A 541      -9.127 -58.155 -35.144  1.00 31.92           C  
ATOM   4341  C   GLU A 541     -10.539 -58.267 -34.576  1.00 31.92           C  
ATOM   4342  CB  GLU A 541      -8.797 -59.395 -35.980  1.00 31.92           C  
ATOM   4343  O   GLU A 541     -10.768 -58.995 -33.608  1.00 31.92           O  
ATOM   4344  CG  GLU A 541      -7.647 -59.190 -36.956  1.00 31.92           C  
ATOM   4345  CD  GLU A 541      -7.989 -59.597 -38.380  1.00 31.92           C  
ATOM   4346  OE1 GLU A 541      -7.228 -59.247 -39.311  1.00 31.92           O  
ATOM   4347  OE2 GLU A 541      -9.027 -60.271 -38.567  1.00 31.92           O  
ATOM   4348  N   GLY A 542     -11.465 -57.429 -35.144  1.00 27.89           N  
ATOM   4349  CA  GLY A 542     -12.426 -57.554 -36.228  1.00 27.89           C  
ATOM   4350  C   GLY A 542     -13.833 -57.852 -35.746  1.00 27.89           C  
ATOM   4351  O   GLY A 542     -14.026 -58.674 -34.847  1.00 27.89           O  
ATOM   4352  N   ALA A 543     -14.835 -57.056 -36.200  1.00 34.82           N  
ATOM   4353  CA  ALA A 543     -15.911 -56.889 -37.174  1.00 34.82           C  
ATOM   4354  C   ALA A 543     -17.151 -57.676 -36.760  1.00 34.82           C  
ATOM   4355  CB  ALA A 543     -15.446 -57.325 -38.561  1.00 34.82           C  
ATOM   4356  O   ALA A 543     -17.049 -58.828 -36.330  1.00 34.82           O  
ATOM   4357  N   LYS A 544     -18.362 -57.027 -36.863  1.00 31.60           N  
ATOM   4358  CA  LYS A 544     -19.499 -57.142 -37.772  1.00 31.60           C  
ATOM   4359  C   LYS A 544     -20.805 -56.785 -37.068  1.00 31.60           C  
ATOM   4360  CB  LYS A 544     -19.584 -58.556 -38.349  1.00 31.60           C  
ATOM   4361  O   LYS A 544     -21.092 -57.297 -35.984  1.00 31.60           O  
ATOM   4362  CG  LYS A 544     -19.200 -58.649 -39.819  1.00 31.60           C  
ATOM   4363  CD  LYS A 544     -19.410 -60.055 -40.363  1.00 31.60           C  
ATOM   4364  CE  LYS A 544     -18.966 -60.166 -41.816  1.00 31.60           C  
ATOM   4365  NZ  LYS A 544     -18.942 -61.585 -42.281  1.00 31.60           N  
ATOM   4366  N   SER A 545     -21.685 -55.862 -37.662  1.00 35.36           N  
ATOM   4367  CA  SER A 545     -22.790 -55.495 -38.541  1.00 35.36           C  
ATOM   4368  C   SER A 545     -24.129 -55.599 -37.818  1.00 35.36           C  
ATOM   4369  CB  SER A 545     -22.803 -56.383 -39.786  1.00 35.36           C  
ATOM   4370  O   SER A 545     -24.352 -56.532 -37.044  1.00 35.36           O  
ATOM   4371  OG  SER A 545     -23.403 -57.636 -39.503  1.00 35.36           O  
ATOM   4372  N   ASP A 546     -25.073 -54.569 -37.980  1.00 31.95           N  
ATOM   4373  CA  ASP A 546     -26.272 -54.306 -38.770  1.00 31.95           C  
ATOM   4374  C   ASP A 546     -27.246 -53.410 -38.008  1.00 31.95           C  
ATOM   4375  CB  ASP A 546     -26.958 -55.618 -39.157  1.00 31.95           C  
ATOM   4376  O   ASP A 546     -27.570 -53.680 -36.849  1.00 31.95           O  
ATOM   4377  CG  ASP A 546     -26.343 -56.269 -40.383  1.00 31.95           C  
ATOM   4378  OD1 ASP A 546     -25.689 -55.566 -41.183  1.00 31.95           O  
ATOM   4379  OD2 ASP A 546     -26.517 -57.496 -40.553  1.00 31.95           O  
ATOM   4380  N   GLN A 547     -27.658 -52.227 -38.534  1.00 36.15           N  
ATOM   4381  CA  GLN A 547     -28.587 -51.367 -39.259  1.00 36.15           C  
ATOM   4382  C   GLN A 547     -29.952 -51.333 -38.576  1.00 36.15           C  
ATOM   4383  CB  GLN A 547     -28.736 -51.837 -40.707  1.00 36.15           C  
ATOM   4384  O   GLN A 547     -30.526 -52.381 -38.273  1.00 36.15           O  
ATOM   4385  CG  GLN A 547     -28.739 -50.703 -41.724  1.00 36.15           C  
ATOM   4386  CD  GLN A 547     -28.852 -51.198 -43.154  1.00 36.15           C  
ATOM   4387  NE2 GLN A 547     -28.677 -50.292 -44.110  1.00 36.15           N  
ATOM   4388  OE1 GLN A 547     -29.094 -52.384 -43.397  1.00 36.15           O  
ATOM   4389  N   ALA A 548     -30.535 -50.096 -38.402  1.00 31.55           N  
ATOM   4390  CA  ALA A 548     -31.539 -49.283 -39.084  1.00 31.55           C  
ATOM   4391  C   ALA A 548     -32.240 -48.344 -38.107  1.00 31.55           C  
ATOM   4392  CB  ALA A 548     -32.560 -50.176 -39.785  1.00 31.55           C  
ATOM   4393  O   ALA A 548     -32.688 -48.770 -37.040  1.00 31.55           O  
ATOM   4394  N   GLU A 549     -32.127 -47.006 -38.399  1.00 35.69           N  
ATOM   4395  CA  GLU A 549     -32.620 -45.780 -39.019  1.00 35.69           C  
ATOM   4396  C   GLU A 549     -33.793 -45.198 -38.236  1.00 35.69           C  
ATOM   4397  CB  GLU A 549     -33.033 -46.040 -40.470  1.00 35.69           C  
ATOM   4398  O   GLU A 549     -34.718 -45.922 -37.864  1.00 35.69           O  
ATOM   4399  CG  GLU A 549     -31.956 -45.695 -41.488  1.00 35.69           C  
ATOM   4400  CD  GLU A 549     -32.500 -44.993 -42.722  1.00 35.69           C  
ATOM   4401  OE1 GLU A 549     -31.695 -44.503 -43.546  1.00 35.69           O  
ATOM   4402  OE2 GLU A 549     -33.742 -44.932 -42.866  1.00 35.69           O  
ATOM   4403  N   GLU A 550     -33.725 -43.966 -37.962  1.00 30.85           N  
ATOM   4404  CA  GLU A 550     -34.353 -42.781 -38.539  1.00 30.85           C  
ATOM   4405  C   GLU A 550     -34.550 -41.693 -37.488  1.00 30.85           C  
ATOM   4406  CB  GLU A 550     -35.696 -43.143 -39.179  1.00 30.85           C  
ATOM   4407  O   GLU A 550     -35.127 -41.943 -36.428  1.00 30.85           O  
ATOM   4408  CG  GLU A 550     -35.664 -43.175 -40.700  1.00 30.85           C  
ATOM   4409  CD  GLU A 550     -37.039 -43.029 -41.332  1.00 30.85           C  
ATOM   4410  OE1 GLU A 550     -37.126 -42.909 -42.575  1.00 30.85           O  
ATOM   4411  OE2 GLU A 550     -38.038 -43.033 -40.578  1.00 30.85           O  
ATOM   4412  N   GLY A 551     -33.718 -40.647 -37.636  1.00 28.06           N  
ATOM   4413  CA  GLY A 551     -33.850 -39.346 -38.273  1.00 28.06           C  
ATOM   4414  C   GLY A 551     -34.335 -38.264 -37.326  1.00 28.06           C  
ATOM   4415  O   GLY A 551     -35.299 -38.467 -36.585  1.00 28.06           O  
ATOM   4416  N   GLY A 552     -33.406 -37.379 -37.056  1.00 27.42           N  
ATOM   4417  CA  GLY A 552     -33.048 -36.082 -37.607  1.00 27.42           C  
ATOM   4418  C   GLY A 552     -33.687 -34.922 -36.866  1.00 27.42           C  
ATOM   4419  O   GLY A 552     -34.878 -34.961 -36.551  1.00 27.42           O  
ATOM   4420  N   SER A 553     -32.823 -34.105 -36.318  1.00 28.33           N  
ATOM   4421  CA  SER A 553     -32.070 -32.894 -36.629  1.00 28.33           C  
ATOM   4422  C   SER A 553     -32.921 -31.645 -36.422  1.00 28.33           C  
ATOM   4423  CB  SER A 553     -31.555 -32.937 -38.068  1.00 28.33           C  
ATOM   4424  O   SER A 553     -34.094 -31.617 -36.802  1.00 28.33           O  
ATOM   4425  OG  SER A 553     -31.232 -31.635 -38.526  1.00 28.33           O  
ATOM   4426  N   GLU A 554     -32.429 -30.789 -35.584  1.00 28.12           N  
ATOM   4427  CA  GLU A 554     -31.663 -29.557 -35.745  1.00 28.12           C  
ATOM   4428  C   GLU A 554     -32.513 -28.332 -35.417  1.00 28.12           C  
ATOM   4429  CB  GLU A 554     -31.112 -29.448 -37.169  1.00 28.12           C  
ATOM   4430  O   GLU A 554     -33.671 -28.245 -35.829  1.00 28.12           O  
ATOM   4431  CG  GLU A 554     -29.981 -30.422 -37.467  1.00 28.12           C  
ATOM   4432  CD  GLU A 554     -29.280 -30.142 -38.786  1.00 28.12           C  
ATOM   4433  OE1 GLU A 554     -28.255 -30.799 -39.081  1.00 28.12           O  
ATOM   4434  OE2 GLU A 554     -29.757 -29.257 -39.531  1.00 28.12           O  
ATOM   4435  N   LYS A 555     -31.997 -27.562 -34.504  1.00 28.03           N  
ATOM   4436  CA  LYS A 555     -31.181 -26.353 -34.571  1.00 28.03           C  
ATOM   4437  C   LYS A 555     -32.052 -25.111 -34.740  1.00 28.03           C  
ATOM   4438  CB  LYS A 555     -30.174 -26.447 -35.718  1.00 28.03           C  
ATOM   4439  O   LYS A 555     -32.938 -25.080 -35.597  1.00 28.03           O  
ATOM   4440  CG  LYS A 555     -28.798 -25.894 -35.381  1.00 28.03           C  
ATOM   4441  CD  LYS A 555     -27.824 -26.075 -36.538  1.00 28.03           C  
ATOM   4442  CE  LYS A 555     -26.423 -25.603 -36.169  1.00 28.03           C  
ATOM   4443  NZ  LYS A 555     -25.437 -25.898 -37.251  1.00 28.03           N  
ATOM   4444  N   GLU A 556     -31.893 -24.179 -33.853  1.00 25.13           N  
ATOM   4445  CA  GLU A 556     -31.340 -22.835 -33.995  1.00 25.13           C  
ATOM   4446  C   GLU A 556     -32.392 -21.771 -33.697  1.00 25.13           C  
ATOM   4447  CB  GLU A 556     -30.772 -22.633 -35.403  1.00 25.13           C  
ATOM   4448  O   GLU A 556     -33.528 -21.865 -34.165  1.00 25.13           O  
ATOM   4449  CG  GLU A 556     -29.379 -23.216 -35.593  1.00 25.13           C  
ATOM   4450  CD  GLU A 556     -28.480 -22.349 -36.460  1.00 25.13           C  
ATOM   4451  OE1 GLU A 556     -27.261 -22.627 -36.538  1.00 25.13           O  
ATOM   4452  OE2 GLU A 556     -28.997 -21.383 -37.064  1.00 25.13           O  
ATOM   4453  N   GLY A 557     -32.058 -20.939 -32.731  1.00 24.03           N  
ATOM   4454  CA  GLY A 557     -31.608 -19.560 -32.840  1.00 24.03           C  
ATOM   4455  C   GLY A 557     -32.715 -18.550 -32.605  1.00 24.03           C  
ATOM   4456  O   GLY A 557     -33.841 -18.735 -33.073  1.00 24.03           O  
ATOM   4457  N   SER A 558     -32.489 -17.734 -31.632  1.00 24.50           N  
ATOM   4458  CA  SER A 558     -32.105 -16.327 -31.595  1.00 24.50           C  
ATOM   4459  C   SER A 558     -33.330 -15.422 -31.520  1.00 24.50           C  
ATOM   4460  CB  SER A 558     -31.270 -15.967 -32.824  1.00 24.50           C  
ATOM   4461  O   SER A 558     -34.318 -15.645 -32.224  1.00 24.50           O  
ATOM   4462  OG  SER A 558     -31.164 -14.561 -32.967  1.00 24.50           O  
ATOM   4463  N   SER A 559     -33.397 -14.644 -30.491  1.00 24.93           N  
ATOM   4464  CA  SER A 559     -33.212 -13.197 -30.477  1.00 24.93           C  
ATOM   4465  C   SER A 559     -34.478 -12.482 -30.018  1.00 24.93           C  
ATOM   4466  CB  SER A 559     -32.808 -12.695 -31.864  1.00 24.93           C  
ATOM   4467  O   SER A 559     -35.584 -12.843 -30.425  1.00 24.93           O  
ATOM   4468  OG  SER A 559     -33.953 -12.411 -32.650  1.00 24.93           O  
ATOM   4469  N   GLU A 560     -34.310 -11.760 -28.960  1.00 27.07           N  
ATOM   4470  CA  GLU A 560     -34.181 -10.320 -28.756  1.00 27.07           C  
ATOM   4471  C   GLU A 560     -35.549  -9.656 -28.624  1.00 27.07           C  
ATOM   4472  CB  GLU A 560     -33.395  -9.682 -29.905  1.00 27.07           C  
ATOM   4473  O   GLU A 560     -36.454  -9.926 -29.416  1.00 27.07           O  
ATOM   4474  CG  GLU A 560     -31.918  -9.479 -29.602  1.00 27.07           C  
ATOM   4475  CD  GLU A 560     -31.171  -8.759 -30.713  1.00 27.07           C  
ATOM   4476  OE1 GLU A 560     -29.963  -8.474 -30.547  1.00 27.07           O  
ATOM   4477  OE2 GLU A 560     -31.798  -8.477 -31.758  1.00 27.07           O  
ATOM   4478  N   LYS A 561     -35.763  -9.009 -27.521  1.00 26.03           N  
ATOM   4479  CA  LYS A 561     -35.878  -7.567 -27.328  1.00 26.03           C  
ATOM   4480  C   LYS A 561     -37.227  -7.199 -26.717  1.00 26.03           C  
ATOM   4481  CB  LYS A 561     -35.685  -6.831 -28.655  1.00 26.03           C  
ATOM   4482  O   LYS A 561     -38.274  -7.629 -27.206  1.00 26.03           O  
ATOM   4483  CG  LYS A 561     -34.722  -5.655 -28.576  1.00 26.03           C  
ATOM   4484  CD  LYS A 561     -34.541  -4.990 -29.934  1.00 26.03           C  
ATOM   4485  CE  LYS A 561     -33.513  -3.868 -29.876  1.00 26.03           C  
ATOM   4486  NZ  LYS A 561     -33.260  -3.277 -31.224  1.00 26.03           N  
ATOM   4487  N   GLU A 562     -37.135  -6.550 -25.601  1.00 25.91           N  
ATOM   4488  CA  GLU A 562     -37.327  -5.137 -25.290  1.00 25.91           C  
ATOM   4489  C   GLU A 562     -38.642  -4.908 -24.550  1.00 25.91           C  
ATOM   4490  CB  GLU A 562     -37.291  -4.296 -26.569  1.00 25.91           C  
ATOM   4491  O   GLU A 562     -39.684  -5.434 -24.946  1.00 25.91           O  
ATOM   4492  CG  GLU A 562     -35.932  -3.675 -26.858  1.00 25.91           C  
ATOM   4493  CD  GLU A 562     -35.963  -2.664 -27.993  1.00 25.91           C  
ATOM   4494  OE1 GLU A 562     -34.914  -2.046 -28.285  1.00 25.91           O  
ATOM   4495  OE2 GLU A 562     -37.046  -2.488 -28.596  1.00 25.91           O  
ATOM   4496  N   GLU A 563     -38.505  -4.367 -23.392  1.00 24.52           N  
ATOM   4497  CA  GLU A 563     -38.743  -3.035 -22.843  1.00 24.52           C  
ATOM   4498  C   GLU A 563     -40.200  -2.861 -22.426  1.00 24.52           C  
ATOM   4499  CB  GLU A 563     -38.355  -1.957 -23.859  1.00 24.52           C  
ATOM   4500  O   GLU A 563     -41.112  -3.251 -23.158  1.00 24.52           O  
ATOM   4501  CG  GLU A 563     -36.884  -1.569 -23.813  1.00 24.52           C  
ATOM   4502  CD  GLU A 563     -36.587  -0.258 -24.524  1.00 24.52           C  
ATOM   4503  OE1 GLU A 563     -35.435   0.226 -24.448  1.00 24.52           O  
ATOM   4504  OE2 GLU A 563     -37.515   0.290 -25.161  1.00 24.52           O  
ATOM   4505  N   GLY A 564     -40.433  -2.654 -21.213  1.00 26.56           N  
ATOM   4506  CA  GLY A 564     -41.063  -1.420 -20.771  1.00 26.56           C  
ATOM   4507  C   GLY A 564     -42.043  -1.626 -19.632  1.00 26.56           C  
ATOM   4508  O   GLY A 564     -42.810  -2.591 -19.633  1.00 26.56           O  
ATOM   4509  N   GLU A 565     -41.716  -1.079 -18.537  1.00 27.40           N  
ATOM   4510  CA  GLU A 565     -42.071   0.036 -17.665  1.00 27.40           C  
ATOM   4511  C   GLU A 565     -43.562   0.030 -17.339  1.00 27.40           C  
ATOM   4512  CB  GLU A 565     -41.679   1.369 -18.308  1.00 27.40           C  
ATOM   4513  O   GLU A 565     -44.396  -0.156 -18.228  1.00 27.40           O  
ATOM   4514  CG  GLU A 565     -40.281   1.842 -17.938  1.00 27.40           C  
ATOM   4515  CD  GLU A 565     -39.961   3.234 -18.461  1.00 27.40           C  
ATOM   4516  OE1 GLU A 565     -38.899   3.789 -18.099  1.00 27.40           O  
ATOM   4517  OE2 GLU A 565     -40.779   3.773 -19.239  1.00 27.40           O  
ATOM   4518  N   GLN A 566     -43.993  -0.017 -16.124  1.00 27.08           N  
ATOM   4519  CA  GLN A 566     -44.552   0.907 -15.143  1.00 27.08           C  
ATOM   4520  C   GLN A 566     -46.041   0.649 -14.929  1.00 27.08           C  
ATOM   4521  CB  GLN A 566     -44.328   2.355 -15.581  1.00 27.08           C  
ATOM   4522  O   GLN A 566     -46.794   0.499 -15.893  1.00 27.08           O  
ATOM   4523  CG  GLN A 566     -43.228   3.069 -14.806  1.00 27.08           C  
ATOM   4524  CD  GLN A 566     -43.028   4.504 -15.257  1.00 27.08           C  
ATOM   4525  NE2 GLN A 566     -42.188   5.240 -14.538  1.00 27.08           N  
ATOM   4526  OE1 GLN A 566     -43.624   4.947 -16.245  1.00 27.08           O  
ATOM   4527  N   GLU A 567     -46.551   0.434 -13.771  1.00 26.84           N  
ATOM   4528  CA  GLU A 567     -47.289   1.199 -12.771  1.00 26.84           C  
ATOM   4529  C   GLU A 567     -48.737   0.726 -12.673  1.00 26.84           C  
ATOM   4530  CB  GLU A 567     -47.245   2.694 -13.098  1.00 26.84           C  
ATOM   4531  O   GLU A 567     -49.395   0.508 -13.692  1.00 26.84           O  
ATOM   4532  CG  GLU A 567     -46.395   3.510 -12.134  1.00 26.84           C  
ATOM   4533  CD  GLU A 567     -46.634   5.007 -12.244  1.00 26.84           C  
ATOM   4534  OE1 GLU A 567     -46.056   5.774 -11.440  1.00 26.84           O  
ATOM   4535  OE2 GLU A 567     -47.406   5.417 -13.139  1.00 26.84           O  
ATOM   4536  N   GLU A 568     -49.290   0.375 -11.528  1.00 26.09           N  
ATOM   4537  CA  GLU A 568     -50.256   0.846 -10.539  1.00 26.09           C  
ATOM   4538  C   GLU A 568     -51.550   0.040 -10.604  1.00 26.09           C  
ATOM   4539  CB  GLU A 568     -50.553   2.334 -10.743  1.00 26.09           C  
ATOM   4540  O   GLU A 568     -52.043  -0.267 -11.692  1.00 26.09           O  
ATOM   4541  CG  GLU A 568     -49.428   3.253 -10.289  1.00 26.09           C  
ATOM   4542  CD  GLU A 568     -49.910   4.412  -9.431  1.00 26.09           C  
ATOM   4543  OE1 GLU A 568     -49.067   5.097  -8.809  1.00 26.09           O  
ATOM   4544  OE2 GLU A 568     -51.140   4.635  -9.379  1.00 26.09           O  
ATOM   4545  N   GLY A 569     -52.022  -0.550  -9.553  1.00 24.48           N  
ATOM   4546  CA  GLY A 569     -53.225  -0.178  -8.825  1.00 24.48           C  
ATOM   4547  C   GLY A 569     -54.347  -1.188  -8.970  1.00 24.48           C  
ATOM   4548  O   GLY A 569     -54.568  -1.727 -10.057  1.00 24.48           O  
ATOM   4549  N   GLU A 570     -54.760  -1.829  -7.945  1.00 38.20           N  
ATOM   4550  CA  GLU A 570     -55.904  -2.063  -7.069  1.00 38.20           C  
ATOM   4551  C   GLU A 570     -57.125  -2.514  -7.865  1.00 38.20           C  
ATOM   4552  CB  GLU A 570     -56.235  -0.801  -6.268  1.00 38.20           C  
ATOM   4553  O   GLU A 570     -57.434  -1.946  -8.915  1.00 38.20           O  
ATOM   4554  CG  GLU A 570     -55.412  -0.647  -4.997  1.00 38.20           C  
ATOM   4555  CD  GLU A 570     -55.858   0.521  -4.132  1.00 38.20           C  
ATOM   4556  OE1 GLU A 570     -55.332   0.679  -3.007  1.00 38.20           O  
ATOM   4557  OE2 GLU A 570     -56.743   1.284  -4.582  1.00 38.20           O  
ATOM   4558  N   THR A 571     -57.705  -3.688  -7.554  1.00 25.25           N  
ATOM   4559  CA  THR A 571     -59.137  -3.964  -7.602  1.00 25.25           C  
ATOM   4560  C   THR A 571     -59.490  -5.148  -6.707  1.00 25.25           C  
ATOM   4561  CB  THR A 571     -59.603  -4.248  -9.042  1.00 25.25           C  
ATOM   4562  O   THR A 571     -58.787  -6.161  -6.704  1.00 25.25           O  
ATOM   4563  CG2 THR A 571     -59.546  -2.987  -9.898  1.00 25.25           C  
ATOM   4564  OG1 THR A 571     -58.756  -5.246  -9.624  1.00 25.25           O  
ATOM   4565  N   GLU A 572     -60.198  -4.949  -5.610  1.00 34.45           N  
ATOM   4566  CA  GLU A 572     -61.357  -5.419  -4.857  1.00 34.45           C  
ATOM   4567  C   GLU A 572     -62.319  -6.196  -5.751  1.00 34.45           C  
ATOM   4568  CB  GLU A 572     -62.084  -4.244  -4.199  1.00 34.45           C  
ATOM   4569  O   GLU A 572     -62.600  -5.781  -6.878  1.00 34.45           O  
ATOM   4570  CG  GLU A 572     -61.452  -3.784  -2.893  1.00 34.45           C  
ATOM   4571  CD  GLU A 572     -62.430  -3.075  -1.970  1.00 34.45           C  
ATOM   4572  OE1 GLU A 572     -62.062  -2.773  -0.812  1.00 34.45           O  
ATOM   4573  OE2 GLU A 572     -63.574  -2.820  -2.408  1.00 34.45           O  
ATOM   4574  N   ALA A 573     -62.698  -7.432  -5.383  1.00 28.63           N  
ATOM   4575  CA  ALA A 573     -64.004  -8.039  -5.622  1.00 28.63           C  
ATOM   4576  C   ALA A 573     -64.290  -9.144  -4.609  1.00 28.63           C  
ATOM   4577  CB  ALA A 573     -64.081  -8.592  -7.043  1.00 28.63           C  
ATOM   4578  O   ALA A 573     -63.464 -10.036  -4.405  1.00 28.63           O  
ATOM   4579  N   GLU A 574     -65.253  -8.970  -3.666  1.00 28.33           N  
ATOM   4580  CA  GLU A 574     -66.521  -9.323  -3.035  1.00 28.33           C  
ATOM   4581  C   GLU A 574     -67.064 -10.639  -3.586  1.00 28.33           C  
ATOM   4582  CB  GLU A 574     -67.549  -8.206  -3.233  1.00 28.33           C  
ATOM   4583  O   GLU A 574     -67.041 -10.868  -4.797  1.00 28.33           O  
ATOM   4584  CG  GLU A 574     -67.394  -7.048  -2.258  1.00 28.33           C  
ATOM   4585  CD  GLU A 574     -68.685  -6.692  -1.539  1.00 28.33           C  
ATOM   4586  OE1 GLU A 574     -68.635  -5.947  -0.534  1.00 28.33           O  
ATOM   4587  OE2 GLU A 574     -69.756  -7.163  -1.983  1.00 28.33           O  
ATOM   4588  N   ALA A 575     -67.486 -11.550  -2.710  1.00 25.96           N  
ATOM   4589  CA  ALA A 575     -68.804 -12.179  -2.696  1.00 25.96           C  
ATOM   4590  C   ALA A 575     -68.879 -13.274  -1.637  1.00 25.96           C  
ATOM   4591  CB  ALA A 575     -69.136 -12.751  -4.072  1.00 25.96           C  
ATOM   4592  O   ALA A 575     -67.993 -14.129  -1.555  1.00 25.96           O  
ATOM   4593  N   GLU A 576     -69.817 -13.110  -0.620  1.00 27.99           N  
ATOM   4594  CA  GLU A 576     -71.168 -13.488  -0.217  1.00 27.99           C  
ATOM   4595  C   GLU A 576     -71.174 -14.835   0.500  1.00 27.99           C  
ATOM   4596  CB  GLU A 576     -72.099 -13.535  -1.431  1.00 27.99           C  
ATOM   4597  O   GLU A 576     -70.553 -15.794   0.036  1.00 27.99           O  
ATOM   4598  CG  GLU A 576     -72.663 -12.178  -1.827  1.00 27.99           C  
ATOM   4599  CD  GLU A 576     -74.064 -12.257  -2.411  1.00 27.99           C  
ATOM   4600  OE1 GLU A 576     -74.712 -11.199  -2.582  1.00 27.99           O  
ATOM   4601  OE2 GLU A 576     -74.519 -13.387  -2.700  1.00 27.99           O  
ATOM   4602  N   GLY A 577     -71.797 -14.851   1.713  1.00 24.94           N  
ATOM   4603  CA  GLY A 577     -73.093 -15.367   2.124  1.00 24.94           C  
ATOM   4604  C   GLY A 577     -73.026 -16.225   3.373  1.00 24.94           C  
ATOM   4605  O   GLY A 577     -72.181 -17.117   3.475  1.00 24.94           O  
ATOM   4606  N   GLU A 578     -73.714 -15.851   4.490  1.00 31.34           N  
ATOM   4607  CA  GLU A 578     -74.874 -15.893   5.376  1.00 31.34           C  
ATOM   4608  C   GLU A 578     -74.972 -17.235   6.094  1.00 31.34           C  
ATOM   4609  CB  GLU A 578     -76.160 -15.621   4.591  1.00 31.34           C  
ATOM   4610  O   GLU A 578     -74.826 -18.290   5.473  1.00 31.34           O  
ATOM   4611  CG  GLU A 578     -76.677 -14.197   4.732  1.00 31.34           C  
ATOM   4612  CD  GLU A 578     -78.065 -14.002   4.142  1.00 31.34           C  
ATOM   4613  OE1 GLU A 578     -78.649 -12.908   4.314  1.00 31.34           O  
ATOM   4614  OE2 GLU A 578     -78.572 -14.950   3.504  1.00 31.34           O  
ATOM   4615  N   GLU A 579     -75.262 -17.245   7.459  1.00 26.92           N  
ATOM   4616  CA  GLU A 579     -76.482 -17.406   8.245  1.00 26.92           C  
ATOM   4617  C   GLU A 579     -76.169 -17.897   9.656  1.00 26.92           C  
ATOM   4618  CB  GLU A 579     -77.444 -18.374   7.553  1.00 26.92           C  
ATOM   4619  O   GLU A 579     -75.424 -18.863   9.831  1.00 26.92           O  
ATOM   4620  CG  GLU A 579     -78.489 -17.688   6.684  1.00 26.92           C  
ATOM   4621  CD  GLU A 579     -79.749 -18.517   6.493  1.00 26.92           C  
ATOM   4622  OE1 GLU A 579     -80.734 -18.000   5.920  1.00 26.92           O  
ATOM   4623  OE2 GLU A 579     -79.751 -19.693   6.921  1.00 26.92           O  
ATOM   4624  N   ALA A 580     -76.669 -17.197  10.734  1.00 30.28           N  
ATOM   4625  CA  ALA A 580     -77.847 -17.012  11.578  1.00 30.28           C  
ATOM   4626  C   ALA A 580     -77.592 -17.521  12.994  1.00 30.28           C  
ATOM   4627  CB  ALA A 580     -79.054 -17.722  10.970  1.00 30.28           C  
ATOM   4628  O   ALA A 580     -77.030 -18.603  13.180  1.00 30.28           O  
ATOM   4629  N   GLU A 581     -77.909 -16.704  14.036  1.00 25.86           N  
ATOM   4630  CA  GLU A 581     -79.056 -16.725  14.939  1.00 25.86           C  
ATOM   4631  C   GLU A 581     -78.662 -16.270  16.341  1.00 25.86           C  
ATOM   4632  CB  GLU A 581     -79.671 -18.126  14.994  1.00 25.86           C  
ATOM   4633  O   GLU A 581     -77.685 -16.762  16.908  1.00 25.86           O  
ATOM   4634  CG  GLU A 581     -81.099 -18.191  14.473  1.00 25.86           C  
ATOM   4635  CD  GLU A 581     -81.844 -19.440  14.918  1.00 25.86           C  
ATOM   4636  OE1 GLU A 581     -83.070 -19.531  14.685  1.00 25.86           O  
ATOM   4637  OE2 GLU A 581     -81.195 -20.334  15.507  1.00 25.86           O  
ATOM   4638  N   ALA A 582     -79.246 -15.147  16.879  1.00 28.29           N  
ATOM   4639  CA  ALA A 582     -80.335 -14.654  17.718  1.00 28.29           C  
ATOM   4640  C   ALA A 582     -79.956 -14.707  19.195  1.00 28.29           C  
ATOM   4641  CB  ALA A 582     -81.606 -15.462  17.469  1.00 28.29           C  
ATOM   4642  O   ALA A 582     -79.433 -15.717  19.673  1.00 28.29           O  
ATOM   4643  N   LYS A 583     -80.011 -13.556  19.893  1.00 29.29           N  
ATOM   4644  CA  LYS A 583     -80.949 -12.897  20.797  1.00 29.29           C  
ATOM   4645  C   LYS A 583     -80.410 -12.869  22.224  1.00 29.29           C  
ATOM   4646  CB  LYS A 583     -82.308 -13.597  20.764  1.00 29.29           C  
ATOM   4647  O   LYS A 583     -79.991 -13.900  22.755  1.00 29.29           O  
ATOM   4648  CG  LYS A 583     -83.297 -12.983  19.784  1.00 29.29           C  
ATOM   4649  CD  LYS A 583     -84.686 -13.590  19.936  1.00 29.29           C  
ATOM   4650  CE  LYS A 583     -85.673 -12.986  18.946  1.00 29.29           C  
ATOM   4651  NZ  LYS A 583     -87.035 -13.581  19.090  1.00 29.29           N  
ATOM   4652  N   GLU A 584     -80.247 -11.682  22.798  1.00 27.09           N  
ATOM   4653  CA  GLU A 584     -80.997 -10.798  23.685  1.00 27.09           C  
ATOM   4654  C   GLU A 584     -80.395 -10.784  25.088  1.00 27.09           C  
ATOM   4655  CB  GLU A 584     -82.467 -11.219  23.748  1.00 27.09           C  
ATOM   4656  O   GLU A 584     -80.105 -11.840  25.655  1.00 27.09           O  
ATOM   4657  CG  GLU A 584     -83.439 -10.118  23.349  1.00 27.09           C  
ATOM   4658  CD  GLU A 584     -84.883 -10.434  23.707  1.00 27.09           C  
ATOM   4659  OE1 GLU A 584     -85.752  -9.544  23.568  1.00 27.09           O  
ATOM   4660  OE2 GLU A 584     -85.147 -11.582  24.131  1.00 27.09           O  
ATOM   4661  N   GLU A 585     -80.002  -9.567  25.629  1.00 27.31           N  
ATOM   4662  CA  GLU A 585     -80.604  -8.656  26.598  1.00 27.31           C  
ATOM   4663  C   GLU A 585     -79.561  -8.121  27.575  1.00 27.31           C  
ATOM   4664  CB  GLU A 585     -81.733  -9.352  27.362  1.00 27.31           C  
ATOM   4665  O   GLU A 585     -78.751  -8.885  28.106  1.00 27.31           O  
ATOM   4666  CG  GLU A 585     -83.061  -9.364  26.620  1.00 27.31           C  
ATOM   4667  CD  GLU A 585     -84.223  -9.839  27.477  1.00 27.31           C  
ATOM   4668  OE1 GLU A 585     -85.381  -9.806  27.002  1.00 27.31           O  
ATOM   4669  OE2 GLU A 585     -83.974 -10.248  28.633  1.00 27.31           O  
ATOM   4670  N   LYS A 586     -79.399  -6.836  27.673  1.00 27.96           N  
ATOM   4671  CA  LYS A 586     -79.636  -5.582  28.383  1.00 27.96           C  
ATOM   4672  C   LYS A 586     -79.207  -5.688  29.843  1.00 27.96           C  
ATOM   4673  CB  LYS A 586     -81.111  -5.187  28.298  1.00 27.96           C  
ATOM   4674  O   LYS A 586     -79.562  -6.646  30.533  1.00 27.96           O  
ATOM   4675  CG  LYS A 586     -81.350  -3.817  27.681  1.00 27.96           C  
ATOM   4676  CD  LYS A 586     -82.817  -3.415  27.764  1.00 27.96           C  
ATOM   4677  CE  LYS A 586     -83.062  -2.055  27.124  1.00 27.96           C  
ATOM   4678  NZ  LYS A 586     -84.508  -1.682  27.153  1.00 27.96           N  
ATOM   4679  N   LYS A 587     -78.314  -4.815  30.406  1.00 23.97           N  
ATOM   4680  CA  LYS A 587     -78.576  -3.808  31.431  1.00 23.97           C  
ATOM   4681  C   LYS A 587     -77.401  -3.688  32.397  1.00 23.97           C  
ATOM   4682  CB  LYS A 587     -79.854  -4.144  32.200  1.00 23.97           C  
ATOM   4683  O   LYS A 587     -76.925  -4.692  32.931  1.00 23.97           O  
ATOM   4684  CG  LYS A 587     -80.570  -2.929  32.772  1.00 23.97           C  
ATOM   4685  CD  LYS A 587     -81.883  -3.317  33.440  1.00 23.97           C  
ATOM   4686  CE  LYS A 587     -82.563  -2.114  34.078  1.00 23.97           C  
ATOM   4687  NZ  LYS A 587     -83.863  -2.485  34.713  1.00 23.97           N  
ATOM   4688  N   VAL A 588     -76.836  -2.507  32.509  1.00 26.20           N  
ATOM   4689  CA  VAL A 588     -76.554  -1.284  33.254  1.00 26.20           C  
ATOM   4690  C   VAL A 588     -76.798  -1.517  34.743  1.00 26.20           C  
ATOM   4691  CB  VAL A 588     -77.414  -0.103  32.751  1.00 26.20           C  
ATOM   4692  O   VAL A 588     -77.804  -2.120  35.127  1.00 26.20           O  
ATOM   4693  CG1 VAL A 588     -77.127   1.158  33.563  1.00 26.20           C  
ATOM   4694  CG2 VAL A 588     -77.161   0.146  31.265  1.00 26.20           C  
ATOM   4695  N   GLU A 589     -75.829  -1.225  35.674  1.00 25.84           N  
ATOM   4696  CA  GLU A 589     -75.895  -0.290  36.794  1.00 25.84           C  
ATOM   4697  C   GLU A 589     -75.234  -0.873  38.039  1.00 25.84           C  
ATOM   4698  CB  GLU A 589     -77.348   0.085  37.096  1.00 25.84           C  
ATOM   4699  O   GLU A 589     -75.443  -2.042  38.370  1.00 25.84           O  
ATOM   4700  CG  GLU A 589     -77.733   1.481  36.628  1.00 25.84           C  
ATOM   4701  CD  GLU A 589     -79.059   1.960  37.197  1.00 25.84           C  
ATOM   4702  OE1 GLU A 589     -79.410   3.146  37.002  1.00 25.84           O  
ATOM   4703  OE2 GLU A 589     -79.752   1.144  37.845  1.00 25.84           O  
ATOM   4704  N   GLY A 590     -74.279  -0.147  38.611  1.00 24.69           N  
ATOM   4705  CA  GLY A 590     -73.966   0.624  39.804  1.00 24.69           C  
ATOM   4706  C   GLY A 590     -74.499  -0.005  41.078  1.00 24.69           C  
ATOM   4707  O   GLY A 590     -75.618  -0.520  41.101  1.00 24.69           O  
ATOM   4708  N   LYS A 591     -73.701  -0.294  42.111  1.00 25.80           N  
ATOM   4709  CA  LYS A 591     -73.367   0.122  43.470  1.00 25.80           C  
ATOM   4710  C   LYS A 591     -73.976  -0.824  44.501  1.00 25.80           C  
ATOM   4711  CB  LYS A 591     -73.843   1.553  43.726  1.00 25.80           C  
ATOM   4712  O   LYS A 591     -75.155  -1.173  44.411  1.00 25.80           O  
ATOM   4713  CG  LYS A 591     -72.763   2.608  43.538  1.00 25.80           C  
ATOM   4714  CD  LYS A 591     -73.281   4.002  43.866  1.00 25.80           C  
ATOM   4715  CE  LYS A 591     -72.190   5.054  43.717  1.00 25.80           C  
ATOM   4716  NZ  LYS A 591     -72.693   6.423  44.040  1.00 25.80           N  
ATOM   4717  N   GLU A 592     -73.252  -1.313  45.524  1.00 25.29           N  
ATOM   4718  CA  GLU A 592     -73.093  -1.194  46.970  1.00 25.29           C  
ATOM   4719  C   GLU A 592     -73.212  -2.553  47.653  1.00 25.29           C  
ATOM   4720  CB  GLU A 592     -74.126  -0.223  47.547  1.00 25.29           C  
ATOM   4721  O   GLU A 592     -74.136  -3.318  47.368  1.00 25.29           O  
ATOM   4722  CG  GLU A 592     -73.537   1.105  48.000  1.00 25.29           C  
ATOM   4723  CD  GLU A 592     -74.566   2.037  48.620  1.00 25.29           C  
ATOM   4724  OE1 GLU A 592     -74.188   3.140  49.077  1.00 25.29           O  
ATOM   4725  OE2 GLU A 592     -75.759   1.661  48.651  1.00 25.29           O  
ATOM   4726  N   GLU A 593     -72.257  -3.001  48.516  1.00 26.98           N  
ATOM   4727  CA  GLU A 593     -72.019  -3.096  49.953  1.00 26.98           C  
ATOM   4728  C   GLU A 593     -71.984  -4.551  50.412  1.00 26.98           C  
ATOM   4729  CB  GLU A 593     -73.091  -2.325  50.729  1.00 26.98           C  
ATOM   4730  O   GLU A 593     -72.825  -5.355  50.007  1.00 26.98           O  
ATOM   4731  CG  GLU A 593     -72.806  -0.836  50.858  1.00 26.98           C  
ATOM   4732  CD  GLU A 593     -73.663  -0.150  51.908  1.00 26.98           C  
ATOM   4733  OE1 GLU A 593     -73.435   1.049  52.191  1.00 26.98           O  
ATOM   4734  OE2 GLU A 593     -74.571  -0.816  52.455  1.00 26.98           O  
ATOM   4735  N   VAL A 594     -70.971  -4.933  51.195  1.00 26.00           N  
ATOM   4736  CA  VAL A 594     -70.854  -5.250  52.614  1.00 26.00           C  
ATOM   4737  C   VAL A 594     -69.779  -6.315  52.819  1.00 26.00           C  
ATOM   4738  CB  VAL A 594     -72.200  -5.732  53.201  1.00 26.00           C  
ATOM   4739  O   VAL A 594     -69.766  -7.334  52.124  1.00 26.00           O  
ATOM   4740  CG1 VAL A 594     -72.038  -6.133  54.666  1.00 26.00           C  
ATOM   4741  CG2 VAL A 594     -73.264  -4.646  53.056  1.00 26.00           C  
ATOM   4742  N   GLU A 595     -68.704  -5.956  53.548  1.00 27.76           N  
ATOM   4743  CA  GLU A 595     -68.304  -6.118  54.943  1.00 27.76           C  
ATOM   4744  C   GLU A 595     -67.254  -7.215  55.091  1.00 27.76           C  
ATOM   4745  CB  GLU A 595     -69.520  -6.432  55.818  1.00 27.76           C  
ATOM   4746  O   GLU A 595     -67.411  -8.310  54.547  1.00 27.76           O  
ATOM   4747  CG  GLU A 595     -69.930  -5.288  56.734  1.00 27.76           C  
ATOM   4748  CD  GLU A 595     -71.050  -5.658  57.693  1.00 27.76           C  
ATOM   4749  OE1 GLU A 595     -71.412  -4.826  58.555  1.00 27.76           O  
ATOM   4750  OE2 GLU A 595     -71.570  -6.791  57.581  1.00 27.76           O  
ATOM   4751  N   GLN A 596     -66.146  -6.816  55.581  1.00 29.12           N  
ATOM   4752  CA  GLN A 596     -65.601  -7.092  56.906  1.00 29.12           C  
ATOM   4753  C   GLN A 596     -64.082  -7.230  56.859  1.00 29.12           C  
ATOM   4754  CB  GLN A 596     -66.226  -8.360  57.490  1.00 29.12           C  
ATOM   4755  O   GLN A 596     -63.549  -8.007  56.065  1.00 29.12           O  
ATOM   4756  CG  GLN A 596     -67.089  -8.110  58.720  1.00 29.12           C  
ATOM   4757  CD  GLN A 596     -67.685  -9.385  59.287  1.00 29.12           C  
ATOM   4758  NE2 GLN A 596     -68.446  -9.254  60.369  1.00 29.12           N  
ATOM   4759  OE1 GLN A 596     -67.465 -10.479  58.756  1.00 29.12           O  
ATOM   4760  N   GLU A 597     -63.407  -6.167  57.406  1.00 29.40           N  
ATOM   4761  CA  GLU A 597     -62.709  -5.796  58.633  1.00 29.40           C  
ATOM   4762  C   GLU A 597     -61.632  -6.817  58.986  1.00 29.40           C  
ATOM   4763  CB  GLU A 597     -63.699  -5.652  59.793  1.00 29.40           C  
ATOM   4764  O   GLU A 597     -61.868  -8.025  58.916  1.00 29.40           O  
ATOM   4765  CG  GLU A 597     -64.177  -4.226  60.020  1.00 29.40           C  
ATOM   4766  CD  GLU A 597     -64.990  -4.061  61.294  1.00 29.40           C  
ATOM   4767  OE1 GLU A 597     -65.357  -2.914  61.636  1.00 29.40           O  
ATOM   4768  OE2 GLU A 597     -65.260  -5.088  61.957  1.00 29.40           O  
ATOM   4769  N   THR A 598     -60.423  -6.381  59.005  1.00 28.01           N  
ATOM   4770  CA  THR A 598     -59.594  -5.979  60.136  1.00 28.01           C  
ATOM   4771  C   THR A 598     -58.121  -6.261  59.855  1.00 28.01           C  
ATOM   4772  CB  THR A 598     -60.021  -6.703  61.427  1.00 28.01           C  
ATOM   4773  O   THR A 598     -57.770  -7.346  59.388  1.00 28.01           O  
ATOM   4774  CG2 THR A 598     -61.318  -6.122  61.980  1.00 28.01           C  
ATOM   4775  OG1 THR A 598     -60.216  -8.094  61.145  1.00 28.01           O  
ATOM   4776  N   LYS A 599     -57.387  -5.174  59.627  1.00 28.74           N  
ATOM   4777  CA  LYS A 599     -56.623  -4.210  60.415  1.00 28.74           C  
ATOM   4778  C   LYS A 599     -55.327  -4.826  60.932  1.00 28.74           C  
ATOM   4779  CB  LYS A 599     -57.460  -3.690  61.585  1.00 28.74           C  
ATOM   4780  O   LYS A 599     -55.341  -5.905  61.529  1.00 28.74           O  
ATOM   4781  CG  LYS A 599     -57.553  -2.173  61.654  1.00 28.74           C  
ATOM   4782  CD  LYS A 599     -58.289  -1.714  62.906  1.00 28.74           C  
ATOM   4783  CE  LYS A 599     -58.356  -0.195  62.991  1.00 28.74           C  
ATOM   4784  NZ  LYS A 599     -59.124   0.259  64.189  1.00 28.74           N  
ATOM   4785  N   GLU A 600     -54.254  -4.257  60.469  1.00 27.09           N  
ATOM   4786  CA  GLU A 600     -53.490  -3.138  61.011  1.00 27.09           C  
ATOM   4787  C   GLU A 600     -52.026  -3.516  61.216  1.00 27.09           C  
ATOM   4788  CB  GLU A 600     -54.100  -2.660  62.331  1.00 27.09           C  
ATOM   4789  O   GLU A 600     -51.724  -4.517  61.869  1.00 27.09           O  
ATOM   4790  CG  GLU A 600     -54.855  -1.343  62.220  1.00 27.09           C  
ATOM   4791  CD  GLU A 600     -55.146  -0.703  63.567  1.00 27.09           C  
ATOM   4792  OE1 GLU A 600     -55.606   0.461  63.599  1.00 27.09           O  
ATOM   4793  OE2 GLU A 600     -54.911  -1.370  64.600  1.00 27.09           O  
ATOM   4794  N   LYS A 601     -51.219  -2.977  60.419  1.00 26.67           N  
ATOM   4795  CA  LYS A 601     -50.326  -1.837  60.231  1.00 26.67           C  
ATOM   4796  C   LYS A 601     -49.624  -1.468  61.535  1.00 26.67           C  
ATOM   4797  CB  LYS A 601     -51.099  -0.632  59.693  1.00 26.67           C  
ATOM   4798  O   LYS A 601     -50.257  -1.409  62.592  1.00 26.67           O  
ATOM   4799  CG  LYS A 601     -51.017  -0.469  58.182  1.00 26.67           C  
ATOM   4800  CD  LYS A 601     -51.366   0.950  57.753  1.00 26.67           C  
ATOM   4801  CE  LYS A 601     -51.276   1.117  56.242  1.00 26.67           C  
ATOM   4802  NZ  LYS A 601     -51.668   2.492  55.812  1.00 26.67           N  
ATOM   4803  N   GLY A 602     -48.410  -1.493  61.514  1.00 27.08           N  
ATOM   4804  CA  GLY A 602     -47.694  -0.236  61.367  1.00 27.08           C  
ATOM   4805  C   GLY A 602     -46.690   0.012  62.477  1.00 27.08           C  
ATOM   4806  O   GLY A 602     -46.961  -0.282  63.644  1.00 27.08           O  
ATOM   4807  N   SER A 603     -45.513   0.237  62.124  1.00 26.69           N  
ATOM   4808  CA  SER A 603     -44.916   1.558  61.954  1.00 26.69           C  
ATOM   4809  C   SER A 603     -43.952   1.879  63.091  1.00 26.69           C  
ATOM   4810  CB  SER A 603     -46.003   2.631  61.877  1.00 26.69           C  
ATOM   4811  O   SER A 603     -44.254   1.624  64.259  1.00 26.69           O  
ATOM   4812  OG  SER A 603     -45.723   3.696  62.770  1.00 26.69           O  
ATOM   4813  N   GLY A 604     -42.770   2.127  62.756  1.00 25.99           N  
ATOM   4814  CA  GLY A 604     -42.155   3.436  62.606  1.00 25.99           C  
ATOM   4815  C   GLY A 604     -40.979   3.654  63.540  1.00 25.99           C  
ATOM   4816  O   GLY A 604     -41.041   3.295  64.717  1.00 25.99           O  
ATOM   4817  N   ARG A 605     -39.864   4.033  63.116  1.00 29.32           N  
ATOM   4818  CA  ARG A 605     -39.131   5.284  62.945  1.00 29.32           C  
ATOM   4819  C   ARG A 605     -38.410   5.675  64.231  1.00 29.32           C  
ATOM   4820  CB  ARG A 605     -40.077   6.406  62.512  1.00 29.32           C  
ATOM   4821  O   ARG A 605     -38.998   5.640  65.314  1.00 29.32           O  
ATOM   4822  CG  ARG A 605     -39.373   7.591  61.870  1.00 29.32           C  
ATOM   4823  CD  ARG A 605     -40.359   8.540  61.204  1.00 29.32           C  
ATOM   4824  NE  ARG A 605     -39.690   9.718  60.660  1.00 29.32           N  
ATOM   4825  NH1 ARG A 605     -41.527  10.471  59.478  1.00 29.32           N  
ATOM   4826  NH2 ARG A 605     -39.558  11.644  59.416  1.00 29.32           N  
ATOM   4827  CZ  ARG A 605     -40.260  10.609  59.852  1.00 29.32           C  
ATOM   4828  N   GLU A 606     -37.105   6.052  64.194  1.00 29.80           N  
ATOM   4829  CA  GLU A 606     -36.421   7.337  64.305  1.00 29.80           C  
ATOM   4830  C   GLU A 606     -35.046   7.177  64.948  1.00 29.80           C  
ATOM   4831  CB  GLU A 606     -37.266   8.328  65.110  1.00 29.80           C  
ATOM   4832  O   GLU A 606     -34.895   6.443  65.927  1.00 29.80           O  
ATOM   4833  CG  GLU A 606     -38.301   9.072  64.278  1.00 29.80           C  
ATOM   4834  CD  GLU A 606     -38.914  10.258  65.004  1.00 29.80           C  
ATOM   4835  OE1 GLU A 606     -39.689  11.017  64.379  1.00 29.80           O  
ATOM   4836  OE2 GLU A 606     -38.616  10.431  66.207  1.00 29.80           O  
ATOM   4837  N   GLU A 607     -33.985   7.814  64.453  1.00 30.41           N  
ATOM   4838  CA  GLU A 607     -33.114   8.985  64.501  1.00 30.41           C  
ATOM   4839  C   GLU A 607     -31.927   8.751  65.431  1.00 30.41           C  
ATOM   4840  CB  GLU A 607     -33.898  10.221  64.949  1.00 30.41           C  
ATOM   4841  O   GLU A 607     -32.087   8.207  66.526  1.00 30.41           O  
ATOM   4842  CG  GLU A 607     -34.728  10.857  63.843  1.00 30.41           C  
ATOM   4843  CD  GLU A 607     -35.212  12.257  64.186  1.00 30.41           C  
ATOM   4844  OE1 GLU A 607     -35.793  12.931  63.306  1.00 30.41           O  
ATOM   4845  OE2 GLU A 607     -35.007  12.684  65.344  1.00 30.41           O  
ATOM   4846  N   GLU A 608     -30.638   9.067  65.093  1.00 32.11           N  
ATOM   4847  CA  GLU A 608     -29.506   9.984  65.184  1.00 32.11           C  
ATOM   4848  C   GLU A 608     -28.628   9.658  66.389  1.00 32.11           C  
ATOM   4849  CB  GLU A 608     -29.993  11.433  65.265  1.00 32.11           C  
ATOM   4850  O   GLU A 608     -29.132   9.472  67.499  1.00 32.11           O  
ATOM   4851  CG  GLU A 608     -29.863  12.199  63.956  1.00 32.11           C  
ATOM   4852  CD  GLU A 608     -30.021  13.702  64.122  1.00 32.11           C  
ATOM   4853  OE1 GLU A 608     -29.806  14.447  63.139  1.00 32.11           O  
ATOM   4854  OE2 GLU A 608     -30.361  14.138  65.245  1.00 32.11           O  
ATOM   4855  N   LYS A 609     -27.263   9.519  66.264  1.00 31.07           N  
ATOM   4856  CA  LYS A 609     -26.185  10.200  66.975  1.00 31.07           C  
ATOM   4857  C   LYS A 609     -24.833   9.567  66.659  1.00 31.07           C  
ATOM   4858  CB  LYS A 609     -26.436  10.175  68.483  1.00 31.07           C  
ATOM   4859  O   LYS A 609     -24.699   8.342  66.663  1.00 31.07           O  
ATOM   4860  CG  LYS A 609     -27.252  11.352  68.995  1.00 31.07           C  
ATOM   4861  CD  LYS A 609     -27.124  11.507  70.505  1.00 31.07           C  
ATOM   4862  CE  LYS A 609     -27.994  12.642  71.027  1.00 31.07           C  
ATOM   4863  NZ  LYS A 609     -27.847  12.819  72.503  1.00 31.07           N  
ATOM   4864  N   GLY A 610     -23.883  10.219  65.983  1.00 30.32           N  
ATOM   4865  CA  GLY A 610     -22.524  10.724  66.095  1.00 30.32           C  
ATOM   4866  C   GLY A 610     -21.844  10.324  67.391  1.00 30.32           C  
ATOM   4867  O   GLY A 610     -22.452  10.383  68.462  1.00 30.32           O  
ATOM   4868  N   VAL A 611     -20.676   9.515  67.409  1.00 28.17           N  
ATOM   4869  CA  VAL A 611     -19.499   9.676  68.256  1.00 28.17           C  
ATOM   4870  C   VAL A 611     -18.422   8.676  67.841  1.00 28.17           C  
ATOM   4871  CB  VAL A 611     -19.846   9.495  69.751  1.00 28.17           C  
ATOM   4872  O   VAL A 611     -18.716   7.505  67.591  1.00 28.17           O  
ATOM   4873  CG1 VAL A 611     -18.578   9.474  70.602  1.00 28.17           C  
ATOM   4874  CG2 VAL A 611     -20.789  10.603  70.217  1.00 28.17           C  
ATOM   4875  N   VAL A 612     -17.313   9.053  67.160  1.00 29.36           N  
ATOM   4876  CA  VAL A 612     -15.855   8.989  67.151  1.00 29.36           C  
ATOM   4877  C   VAL A 612     -15.360   8.296  68.418  1.00 29.36           C  
ATOM   4878  CB  VAL A 612     -15.226  10.396  67.032  1.00 29.36           C  
ATOM   4879  O   VAL A 612     -15.800   8.620  69.523  1.00 29.36           O  
ATOM   4880  CG1 VAL A 612     -13.706  10.299  66.911  1.00 29.36           C  
ATOM   4881  CG2 VAL A 612     -15.814  11.143  65.837  1.00 29.36           C  
ATOM   4882  N   THR A 613     -14.661   7.062  68.324  1.00 30.73           N  
ATOM   4883  CA  THR A 613     -13.429   6.730  69.031  1.00 30.73           C  
ATOM   4884  C   THR A 613     -12.744   5.528  68.386  1.00 30.73           C  
ATOM   4885  CB  THR A 613     -13.699   6.434  70.517  1.00 30.73           C  
ATOM   4886  O   THR A 613     -13.411   4.606  67.913  1.00 30.73           O  
ATOM   4887  CG2 THR A 613     -14.338   7.633  71.209  1.00 30.73           C  
ATOM   4888  OG1 THR A 613     -14.582   5.310  70.622  1.00 30.73           O  
ATOM   4889  N   ASN A 614     -11.584   5.676  67.742  1.00 30.55           N  
ATOM   4890  CA  ASN A 614     -10.181   5.275  67.767  1.00 30.55           C  
ATOM   4891  C   ASN A 614      -9.961   4.059  68.662  1.00 30.55           C  
ATOM   4892  CB  ASN A 614      -9.299   6.439  68.225  1.00 30.55           C  
ATOM   4893  O   ASN A 614     -10.376   4.054  69.822  1.00 30.55           O  
ATOM   4894  CG  ASN A 614      -9.114   7.490  67.148  1.00 30.55           C  
ATOM   4895  ND2 ASN A 614      -8.725   8.693  67.555  1.00 30.55           N  
ATOM   4896  OD1 ASN A 614      -9.321   7.224  65.961  1.00 30.55           O  
ATOM   4897  N   GLY A 615      -9.682   2.808  68.150  1.00 30.70           N  
ATOM   4898  CA  GLY A 615      -8.606   2.018  68.728  1.00 30.70           C  
ATOM   4899  C   GLY A 615      -8.425   0.672  68.052  1.00 30.70           C  
ATOM   4900  O   GLY A 615      -9.402   0.038  67.648  1.00 30.70           O  
ATOM   4901  N   LEU A 616      -7.334   0.447  67.224  1.00 29.13           N  
ATOM   4902  CA  LEU A 616      -6.066  -0.274  67.265  1.00 29.13           C  
ATOM   4903  C   LEU A 616      -6.269  -1.702  67.759  1.00 29.13           C  
ATOM   4904  CB  LEU A 616      -5.065   0.453  68.167  1.00 29.13           C  
ATOM   4905  O   LEU A 616      -6.885  -1.920  68.805  1.00 29.13           O  
ATOM   4906  CG  LEU A 616      -3.966   1.247  67.459  1.00 29.13           C  
ATOM   4907  CD1 LEU A 616      -3.830   2.633  68.079  1.00 29.13           C  
ATOM   4908  CD2 LEU A 616      -2.641   0.495  67.519  1.00 29.13           C  
ATOM   4909  N   ASP A 617      -6.182  -2.787  66.977  1.00 28.64           N  
ATOM   4910  CA  ASP A 617      -5.262  -3.887  66.704  1.00 28.64           C  
ATOM   4911  C   ASP A 617      -5.661  -5.142  67.478  1.00 28.64           C  
ATOM   4912  CB  ASP A 617      -3.827  -3.487  67.055  1.00 28.64           C  
ATOM   4913  O   ASP A 617      -5.891  -5.085  68.687  1.00 28.64           O  
ATOM   4914  CG  ASP A 617      -2.843  -3.762  65.931  1.00 28.64           C  
ATOM   4915  OD1 ASP A 617      -3.255  -4.290  64.876  1.00 28.64           O  
ATOM   4916  OD2 ASP A 617      -1.645  -3.450  66.104  1.00 28.64           O  
ATOM   4917  N   LEU A 618      -5.806  -6.251  66.668  1.00 29.96           N  
ATOM   4918  CA  LEU A 618      -5.000  -7.462  66.780  1.00 29.96           C  
ATOM   4919  C   LEU A 618      -5.620  -8.603  65.981  1.00 29.96           C  
ATOM   4920  CB  LEU A 618      -4.851  -7.873  68.247  1.00 29.96           C  
ATOM   4921  O   LEU A 618      -6.802  -8.911  66.146  1.00 29.96           O  
ATOM   4922  CG  LEU A 618      -4.030  -6.935  69.134  1.00 29.96           C  
ATOM   4923  CD1 LEU A 618      -4.148  -7.350  70.597  1.00 29.96           C  
ATOM   4924  CD2 LEU A 618      -2.571  -6.922  68.693  1.00 29.96           C  
ATOM   4925  N   SER A 619      -5.182  -8.806  64.721  1.00 32.75           N  
ATOM   4926  CA  SER A 619      -5.061 -10.126  64.110  1.00 32.75           C  
ATOM   4927  C   SER A 619      -4.464 -11.134  65.087  1.00 32.75           C  
ATOM   4928  CB  SER A 619      -4.202 -10.056  62.848  1.00 32.75           C  
ATOM   4929  O   SER A 619      -3.617 -10.782  65.910  1.00 32.75           O  
ATOM   4930  OG  SER A 619      -4.920  -9.458  61.783  1.00 32.75           O  
ATOM   4931  N   PRO A 620      -4.556 -12.588  64.872  1.00 52.46           N  
ATOM   4932  CA  PRO A 620      -4.969 -13.548  63.846  1.00 52.46           C  
ATOM   4933  C   PRO A 620      -5.080 -14.974  64.382  1.00 52.46           C  
ATOM   4934  CB  PRO A 620      -3.857 -13.444  62.798  1.00 52.46           C  
ATOM   4935  O   PRO A 620      -4.725 -15.233  65.534  1.00 52.46           O  
ATOM   4936  CG  PRO A 620      -2.612 -13.195  63.586  1.00 52.46           C  
ATOM   4937  CD  PRO A 620      -2.990 -13.002  65.027  1.00 52.46           C
[truncated: 48,844 more chars]
