# Supplementary material for: The 2022 Lady Estelle Wolfson lectureship on neurofilaments
Source: J Neurochem. 2022 Sep 19;163(3):179–219. doi: 10.1111/jnc.15682 (PMC9826399; doi:10.1111/jnc.15682)
Supplement: Supplementary file 1 — Supplementary material S1 [file JNC-163-179-s001.gz › NEFM_190d6_unrelaxed_rank_3_model_4.pdb]

MODEL     1                                                                     
ATOM      1  N   MET A   1     -16.494  26.026  27.524  1.00 42.37           N  
ATOM      2  CA  MET A   1     -15.584  26.568  26.520  1.00 42.37           C  
ATOM      3  C   MET A   1     -16.253  26.619  25.150  1.00 42.37           C  
ATOM      4  CB  MET A   1     -14.304  25.732  26.446  1.00 42.37           C  
ATOM      5  O   MET A   1     -16.694  25.592  24.631  1.00 42.37           O  
ATOM      6  CG  MET A   1     -13.273  26.095  27.502  1.00 42.37           C  
ATOM      7  SD  MET A   1     -11.697  25.181  27.288  1.00 42.37           S  
ATOM      8  CE  MET A   1     -10.544  26.344  28.070  1.00 42.37           C  
ATOM      9  N   SER A   2     -17.231  27.536  25.003  1.00 36.69           N  
ATOM     10  CA  SER A   2     -18.059  28.095  23.939  1.00 36.69           C  
ATOM     11  C   SER A   2     -17.261  28.268  22.651  1.00 36.69           C  
ATOM     12  CB  SER A   2     -18.647  29.440  24.369  1.00 36.69           C  
ATOM     13  O   SER A   2     -16.178  28.857  22.659  1.00 36.69           O  
ATOM     14  OG  SER A   2     -17.617  30.364  24.676  1.00 36.69           O  
ATOM     15  N   TYR A   3     -17.184  27.253  21.802  1.00 39.09           N  
ATOM     16  CA  TYR A   3     -16.648  27.189  20.447  1.00 39.09           C  
ATOM     17  C   TYR A   3     -17.475  28.042  19.492  1.00 39.09           C  
ATOM     18  CB  TYR A   3     -16.610  25.740  19.952  1.00 39.09           C  
ATOM     19  O   TYR A   3     -18.703  27.933  19.458  1.00 39.09           O  
ATOM     20  CG  TYR A   3     -15.359  24.995  20.352  1.00 39.09           C  
ATOM     21  CD1 TYR A   3     -14.179  25.137  19.626  1.00 39.09           C  
ATOM     22  CD2 TYR A   3     -15.356  24.147  21.455  1.00 39.09           C  
ATOM     23  CE1 TYR A   3     -13.024  24.451  19.990  1.00 39.09           C  
ATOM     24  CE2 TYR A   3     -14.207  23.456  21.827  1.00 39.09           C  
ATOM     25  OH  TYR A   3     -11.909  22.933  21.454  1.00 39.09           O  
ATOM     26  CZ  TYR A   3     -13.048  23.615  21.090  1.00 39.09           C  
ATOM     27  N   THR A   4     -17.180  29.342  19.363  1.00 45.02           N  
ATOM     28  CA  THR A   4     -17.464  30.321  18.320  1.00 45.02           C  
ATOM     29  C   THR A   4     -17.047  29.791  16.951  1.00 45.02           C  
ATOM     30  CB  THR A   4     -16.747  31.656  18.596  1.00 45.02           C  
ATOM     31  O   THR A   4     -15.939  29.274  16.791  1.00 45.02           O  
ATOM     32  CG2 THR A   4     -17.295  32.325  19.852  1.00 45.02           C  
ATOM     33  OG1 THR A   4     -15.346  31.411  18.772  1.00 45.02           O  
ATOM     34  N   LEU A   5     -17.968  29.249  16.162  1.00 36.80           N  
ATOM     35  CA  LEU A   5     -18.381  29.068  14.775  1.00 36.80           C  
ATOM     36  C   LEU A   5     -17.915  30.236  13.912  1.00 36.80           C  
ATOM     37  CB  LEU A   5     -19.902  28.924  14.682  1.00 36.80           C  
ATOM     38  O   LEU A   5     -18.293  31.384  14.158  1.00 36.80           O  
ATOM     39  CG  LEU A   5     -20.434  28.094  13.513  1.00 36.80           C  
ATOM     40  CD1 LEU A   5     -20.409  26.610  13.862  1.00 36.80           C  
ATOM     41  CD2 LEU A   5     -21.845  28.537  13.141  1.00 36.80           C  
ATOM     42  N   ASP A   6     -16.666  30.312  13.507  1.00 38.04           N  
ATOM     43  CA  ASP A   6     -16.053  31.051  12.407  1.00 38.04           C  
ATOM     44  C   ASP A   6     -16.669  30.655  11.068  1.00 38.04           C  
ATOM     45  CB  ASP A   6     -14.541  30.817  12.381  1.00 38.04           C  
ATOM     46  O   ASP A   6     -16.748  29.468  10.742  1.00 38.04           O  
ATOM     47  CG  ASP A   6     -13.744  32.043  12.790  1.00 38.04           C  
ATOM     48  OD1 ASP A   6     -14.276  33.172  12.710  1.00 38.04           O  
ATOM     49  OD2 ASP A   6     -12.572  31.881  13.193  1.00 38.04           O  
ATOM     50  N   SER A   7     -17.685  31.359  10.631  1.00 35.84           N  
ATOM     51  CA  SER A   7     -18.271  32.006   9.462  1.00 35.84           C  
ATOM     52  C   SER A   7     -17.209  32.325   8.416  1.00 35.84           C  
ATOM     53  CB  SER A   7     -18.999  33.289   9.868  1.00 35.84           C  
ATOM     54  O   SER A   7     -16.184  32.935   8.729  1.00 35.84           O  
ATOM     55  OG  SER A   7     -20.204  33.436   9.138  1.00 35.84           O  
ATOM     56  N   LEU A   8     -17.162  31.603   7.316  1.00 33.76           N  
ATOM     57  CA  LEU A   8     -17.393  31.818   5.891  1.00 33.76           C  
ATOM     58  C   LEU A   8     -16.321  32.727   5.298  1.00 33.76           C  
ATOM     59  CB  LEU A   8     -18.779  32.424   5.658  1.00 33.76           C  
ATOM     60  O   LEU A   8     -16.172  33.876   5.721  1.00 33.76           O  
ATOM     61  CG  LEU A   8     -19.953  31.443   5.634  1.00 33.76           C  
ATOM     62  CD1 LEU A   8     -21.153  32.035   6.365  1.00 33.76           C  
ATOM     63  CD2 LEU A   8     -20.319  31.081   4.199  1.00 33.76           C  
ATOM     64  N   GLY A   9     -15.236  32.176   4.738  1.00 34.02           N  
ATOM     65  CA  GLY A   9     -14.513  32.853   3.674  1.00 34.02           C  
ATOM     66  C   GLY A   9     -14.023  31.909   2.592  1.00 34.02           C  
ATOM     67  O   GLY A   9     -13.499  30.834   2.889  1.00 34.02           O  
ATOM     68  N   ASN A  10     -14.828  31.755   1.539  1.00 33.89           N  
ATOM     69  CA  ASN A  10     -14.784  31.922   0.090  1.00 33.89           C  
ATOM     70  C   ASN A  10     -14.021  30.784  -0.583  1.00 33.89           C  
ATOM     71  CB  ASN A  10     -14.159  33.270  -0.276  1.00 33.89           C  
ATOM     72  O   ASN A  10     -12.796  30.706  -0.478  1.00 33.89           O  
ATOM     73  CG  ASN A  10     -15.083  34.135  -1.109  1.00 33.89           C  
ATOM     74  ND2 ASN A  10     -14.526  35.161  -1.741  1.00 33.89           N  
ATOM     75  OD1 ASN A  10     -16.289  33.884  -1.184  1.00 33.89           O  
ATOM     76  N   PRO A  11     -14.658  29.673  -1.041  1.00 37.00           N  
ATOM     77  CA  PRO A  11     -13.895  28.932  -2.048  1.00 37.00           C  
ATOM     78  C   PRO A  11     -14.288  29.303  -3.477  1.00 37.00           C  
ATOM     79  CB  PRO A  11     -14.242  27.471  -1.749  1.00 37.00           C  
ATOM     80  O   PRO A  11     -15.475  29.312  -3.812  1.00 37.00           O  
ATOM     81  CG  PRO A  11     -15.571  27.526  -1.067  1.00 37.00           C  
ATOM     82  CD  PRO A  11     -15.828  28.942  -0.636  1.00 37.00           C  
ATOM     83  N   SER A  12     -13.812  30.395  -3.977  1.00 32.51           N  
ATOM     84  CA  SER A  12     -13.750  30.763  -5.388  1.00 32.51           C  
ATOM     85  C   SER A  12     -12.499  30.197  -6.052  1.00 32.51           C  
ATOM     86  CB  SER A  12     -13.779  32.284  -5.547  1.00 32.51           C  
ATOM     87  O   SER A  12     -11.397  30.314  -5.512  1.00 32.51           O  
ATOM     88  OG  SER A  12     -13.559  32.652  -6.898  1.00 32.51           O  
ATOM     89  N   ALA A  13     -12.583  29.113  -6.811  1.00 34.23           N  
ATOM     90  CA  ALA A  13     -12.182  28.968  -8.207  1.00 34.23           C  
ATOM     91  C   ALA A  13     -11.173  27.835  -8.373  1.00 34.23           C  
ATOM     92  CB  ALA A  13     -11.597  30.277  -8.732  1.00 34.23           C  
ATOM     93  O   ALA A  13     -10.047  27.920  -7.877  1.00 34.23           O  
ATOM     94  N   TYR A  14     -11.531  26.589  -8.458  1.00 36.81           N  
ATOM     95  CA  TYR A  14     -10.867  25.657  -9.363  1.00 36.81           C  
ATOM     96  C   TYR A  14     -11.885  24.795 -10.101  1.00 36.81           C  
ATOM     97  CB  TYR A  14      -9.888  24.766  -8.593  1.00 36.81           C  
ATOM     98  O   TYR A  14     -12.821  24.271  -9.492  1.00 36.81           O  
ATOM     99  CG  TYR A  14      -8.520  25.379  -8.415  1.00 36.81           C  
ATOM    100  CD1 TYR A  14      -7.567  25.310  -9.428  1.00 36.81           C  
ATOM    101  CD2 TYR A  14      -8.178  26.028  -7.234  1.00 36.81           C  
ATOM    102  CE1 TYR A  14      -6.305  25.872  -9.268  1.00 36.81           C  
ATOM    103  CE2 TYR A  14      -6.919  26.594  -7.062  1.00 36.81           C  
ATOM    104  OH  TYR A  14      -4.743  27.069  -7.919  1.00 36.81           O  
ATOM    105  CZ  TYR A  14      -5.991  26.511  -8.083  1.00 36.81           C  
ATOM    106  N   ARG A  15     -12.358  25.257 -11.202  1.00 35.93           N  
ATOM    107  CA  ARG A  15     -12.170  24.850 -12.591  1.00 35.93           C  
ATOM    108  C   ARG A  15     -12.786  23.479 -12.848  1.00 35.93           C  
ATOM    109  CB  ARG A  15     -10.683  24.833 -12.950  1.00 35.93           C  
ATOM    110  O   ARG A  15     -12.447  22.504 -12.173  1.00 35.93           O  
ATOM    111  CG  ARG A  15     -10.356  25.547 -14.252  1.00 35.93           C  
ATOM    112  CD  ARG A  15      -8.924  25.282 -14.695  1.00 35.93           C  
ATOM    113  NE  ARG A  15      -8.315  26.470 -15.288  1.00 35.93           N  
ATOM    114  NH1 ARG A  15      -7.241  25.326 -16.984  1.00 35.93           N  
ATOM    115  NH2 ARG A  15      -7.029  27.602 -16.817  1.00 35.93           N  
ATOM    116  CZ  ARG A  15      -7.530  26.463 -16.362  1.00 35.93           C  
ATOM    117  N   ARG A  16     -14.014  23.400 -13.239  1.00 33.64           N  
ATOM    118  CA  ARG A  16     -14.776  22.884 -14.371  1.00 33.64           C  
ATOM    119  C   ARG A  16     -13.899  22.024 -15.275  1.00 33.64           C  
ATOM    120  CB  ARG A  16     -15.389  24.033 -15.175  1.00 33.64           C  
ATOM    121  O   ARG A  16     -12.836  22.464 -15.718  1.00 33.64           O  
ATOM    122  CG  ARG A  16     -16.830  24.344 -14.804  1.00 33.64           C  
ATOM    123  CD  ARG A  16     -17.520  25.179 -15.873  1.00 33.64           C  
ATOM    124  NE  ARG A  16     -17.627  26.581 -15.478  1.00 33.64           N  
ATOM    125  NH1 ARG A  16     -17.989  27.372 -17.618  1.00 33.64           N  
ATOM    126  NH2 ARG A  16     -17.926  28.827 -15.848  1.00 33.64           N  
ATOM    127  CZ  ARG A  16     -17.847  27.590 -16.315  1.00 33.64           C  
ATOM    128  N   VAL A  17     -13.949  20.657 -15.170  1.00 36.86           N  
ATOM    129  CA  VAL A  17     -13.825  19.833 -16.368  1.00 36.86           C  
ATOM    130  C   VAL A  17     -14.618  18.540 -16.192  1.00 36.86           C  
ATOM    131  CB  VAL A  17     -12.347  19.513 -16.686  1.00 36.86           C  
ATOM    132  O   VAL A  17     -14.511  17.875 -15.158  1.00 36.86           O  
ATOM    133  CG1 VAL A  17     -12.231  18.752 -18.005  1.00 36.86           C  
ATOM    134  CG2 VAL A  17     -11.521  20.797 -16.732  1.00 36.86           C  
ATOM    135  N   THR A  18     -15.837  18.469 -16.741  1.00 34.48           N  
ATOM    136  CA  THR A  18     -16.702  17.832 -17.728  1.00 34.48           C  
ATOM    137  C   THR A  18     -16.957  16.373 -17.364  1.00 34.48           C  
ATOM    138  CB  THR A  18     -16.091  17.912 -19.140  1.00 34.48           C  
ATOM    139  O   THR A  18     -16.015  15.599 -17.183  1.00 34.48           O  
ATOM    140  CG2 THR A  18     -16.068  19.350 -19.648  1.00 34.48           C  
ATOM    141  OG1 THR A  18     -14.751  17.408 -19.103  1.00 34.48           O  
ATOM    142  N   GLU A  19     -17.965  16.209 -16.652  1.00 29.54           N  
ATOM    143  CA  GLU A  19     -19.148  15.357 -16.578  1.00 29.54           C  
ATOM    144  C   GLU A  19     -19.593  14.909 -17.968  1.00 29.54           C  
ATOM    145  CB  GLU A  19     -20.293  16.086 -15.869  1.00 29.54           C  
ATOM    146  O   GLU A  19     -19.783  15.737 -18.861  1.00 29.54           O  
ATOM    147  CG  GLU A  19     -20.721  15.434 -14.563  1.00 29.54           C  
ATOM    148  CD  GLU A  19     -21.468  16.380 -13.637  1.00 29.54           C  
ATOM    149  OE1 GLU A  19     -21.783  15.985 -12.491  1.00 29.54           O  
ATOM    150  OE2 GLU A  19     -21.742  17.525 -14.060  1.00 29.54           O  
ATOM    151  N   THR A  20     -19.210  13.748 -18.388  1.00 36.55           N  
ATOM    152  CA  THR A  20     -19.993  12.934 -19.312  1.00 36.55           C  
ATOM    153  C   THR A  20     -20.906  11.978 -18.549  1.00 36.55           C  
ATOM    154  CB  THR A  20     -19.082  12.133 -20.259  1.00 36.55           C  
ATOM    155  O   THR A  20     -20.465  11.301 -17.618  1.00 36.55           O  
ATOM    156  CG2 THR A  20     -18.522  13.020 -21.366  1.00 36.55           C  
ATOM    157  OG1 THR A  20     -17.993  11.578 -19.511  1.00 36.55           O  
ATOM    158  N   ARG A  21     -22.118  12.359 -18.321  1.00 29.86           N  
ATOM    159  CA  ARG A  21     -23.496  11.882 -18.382  1.00 29.86           C  
ATOM    160  C   ARG A  21     -23.619  10.681 -19.314  1.00 29.86           C  
ATOM    161  CB  ARG A  21     -24.433  13.001 -18.842  1.00 29.86           C  
ATOM    162  O   ARG A  21     -23.218  10.748 -20.478  1.00 29.86           O  
ATOM    163  CG  ARG A  21     -24.878  13.930 -17.725  1.00 29.86           C  
ATOM    164  CD  ARG A  21     -25.881  14.965 -18.217  1.00 29.86           C  
ATOM    165  NE  ARG A  21     -26.429  15.751 -17.116  1.00 29.86           N  
ATOM    166  NH1 ARG A  21     -28.619  15.106 -17.473  1.00 29.86           N  
ATOM    167  NH2 ARG A  21     -28.107  16.549 -15.766  1.00 29.86           N  
ATOM    168  CZ  ARG A  21     -27.717  15.800 -16.787  1.00 29.86           C  
ATOM    169  N   SER A  22     -23.718   9.524 -18.797  1.00 35.19           N  
ATOM    170  CA  SER A  22     -24.551   8.515 -19.442  1.00 35.19           C  
ATOM    171  C   SER A  22     -25.431   7.792 -18.428  1.00 35.19           C  
ATOM    172  CB  SER A  22     -23.684   7.501 -20.190  1.00 35.19           C  
ATOM    173  O   SER A  22     -24.941   7.312 -17.404  1.00 35.19           O  
ATOM    174  OG  SER A  22     -24.412   6.315 -20.456  1.00 35.19           O  
ATOM    175  N   SER A  23     -26.595   8.306 -18.149  1.00 31.77           N  
ATOM    176  CA  SER A  23     -27.971   7.838 -18.012  1.00 31.77           C  
ATOM    177  C   SER A  23     -28.295   6.765 -19.045  1.00 31.77           C  
ATOM    178  CB  SER A  23     -28.950   9.005 -18.152  1.00 31.77           C  
ATOM    179  O   SER A  23     -27.950   6.902 -20.221  1.00 31.77           O  
ATOM    180  OG  SER A  23     -28.465  10.152 -17.475  1.00 31.77           O  
ATOM    181  N   PHE A  24     -28.608   5.524 -18.599  1.00 32.20           N  
ATOM    182  CA  PHE A  24     -29.729   4.701 -19.039  1.00 32.20           C  
ATOM    183  C   PHE A  24     -29.819   3.423 -18.214  1.00 32.20           C  
ATOM    184  CB  PHE A  24     -29.595   4.358 -20.526  1.00 32.20           C  
ATOM    185  O   PHE A  24     -28.814   2.739 -18.008  1.00 32.20           O  
ATOM    186  CG  PHE A  24     -28.868   5.404 -21.327  1.00 32.20           C  
ATOM    187  CD1 PHE A  24     -29.530   6.540 -21.776  1.00 32.20           C  
ATOM    188  CD2 PHE A  24     -27.521   5.251 -21.630  1.00 32.20           C  
ATOM    189  CE1 PHE A  24     -28.859   7.510 -22.518  1.00 32.20           C  
ATOM    190  CE2 PHE A  24     -26.845   6.216 -22.371  1.00 32.20           C  
ATOM    191  CZ  PHE A  24     -27.516   7.344 -22.815  1.00 32.20           C  
ATOM    192  N   SER A  25     -30.880   3.309 -17.436  1.00 28.80           N  
ATOM    193  CA  SER A  25     -32.178   2.643 -17.486  1.00 28.80           C  
ATOM    194  C   SER A  25     -32.047   1.154 -17.186  1.00 28.80           C  
ATOM    195  CB  SER A  25     -32.829   2.840 -18.856  1.00 28.80           C  
ATOM    196  O   SER A  25     -31.215   0.466 -17.780  1.00 28.80           O  
ATOM    197  OG  SER A  25     -34.214   3.108 -18.721  1.00 28.80           O  
ATOM    198  N   ARG A  26     -32.626   0.767 -16.040  1.00 30.54           N  
ATOM    199  CA  ARG A  26     -33.636  -0.147 -15.517  1.00 30.54           C  
ATOM    200  C   ARG A  26     -33.963  -1.240 -16.529  1.00 30.54           C  
ATOM    201  CB  ARG A  26     -34.909   0.615 -15.141  1.00 30.54           C  
ATOM    202  O   ARG A  26     -34.218  -0.953 -17.700  1.00 30.54           O  
ATOM    203  CG  ARG A  26     -34.879   1.211 -13.742  1.00 30.54           C  
ATOM    204  CD  ARG A  26     -36.252   1.709 -13.312  1.00 30.54           C  
ATOM    205  NE  ARG A  26     -36.156   2.906 -12.483  1.00 30.54           N  
ATOM    206  NH1 ARG A  26     -37.938   2.357 -11.120  1.00 30.54           N  
ATOM    207  NH2 ARG A  26     -36.782   4.305 -10.772  1.00 30.54           N  
ATOM    208  CZ  ARG A  26     -36.959   3.187 -11.460  1.00 30.54           C  
ATOM    209  N   VAL A  27     -33.634  -2.469 -16.238  1.00 34.00           N  
ATOM    210  CA  VAL A  27     -34.500  -3.610 -16.514  1.00 34.00           C  
ATOM    211  C   VAL A  27     -34.034  -4.820 -15.707  1.00 34.00           C  
ATOM    212  CB  VAL A  27     -34.525  -3.952 -18.021  1.00 34.00           C  
ATOM    213  O   VAL A  27     -32.854  -5.177 -15.737  1.00 34.00           O  
ATOM    214  CG1 VAL A  27     -34.029  -5.377 -18.259  1.00 34.00           C  
ATOM    215  CG2 VAL A  27     -35.934  -3.772 -18.584  1.00 34.00           C  
ATOM    216  N   SER A  28     -34.688  -5.050 -14.605  1.00 31.95           N  
ATOM    217  CA  SER A  28     -35.557  -6.122 -14.133  1.00 31.95           C  
ATOM    218  C   SER A  28     -35.616  -7.269 -15.137  1.00 31.95           C  
ATOM    219  CB  SER A  28     -36.967  -5.592 -13.869  1.00 31.95           C  
ATOM    220  O   SER A  28     -35.819  -7.045 -16.332  1.00 31.95           O  
ATOM    221  OG  SER A  28     -37.910  -6.229 -14.714  1.00 31.95           O  
ATOM    222  N   GLY A  29     -34.979  -8.381 -14.901  1.00 31.79           N  
ATOM    223  CA  GLY A  29     -35.486  -9.708 -15.213  1.00 31.79           C  
ATOM    224  C   GLY A  29     -34.414 -10.780 -15.179  1.00 31.79           C  
ATOM    225  O   GLY A  29     -33.326 -10.594 -15.729  1.00 31.79           O  
ATOM    226  N   SER A  30     -34.400 -11.553 -14.104  1.00 32.43           N  
ATOM    227  CA  SER A  30     -34.614 -12.956 -13.765  1.00 32.43           C  
ATOM    228  C   SER A  30     -33.476 -13.829 -14.283  1.00 32.43           C  
ATOM    229  CB  SER A  30     -35.945 -13.448 -14.335  1.00 32.43           C  
ATOM    230  O   SER A  30     -33.015 -13.651 -15.412  1.00 32.43           O  
ATOM    231  OG  SER A  30     -37.021 -13.077 -13.490  1.00 32.43           O  
ATOM    232  N   PRO A  31     -33.146 -14.907 -13.538  1.00 47.48           N  
ATOM    233  CA  PRO A  31     -31.961 -15.760 -13.417  1.00 47.48           C  
ATOM    234  C   PRO A  31     -32.051 -17.019 -14.276  1.00 47.48           C  
ATOM    235  CB  PRO A  31     -31.934 -16.116 -11.928  1.00 47.48           C  
ATOM    236  O   PRO A  31     -33.145 -17.413 -14.689  1.00 47.48           O  
ATOM    237  CG  PRO A  31     -33.372 -16.228 -11.536  1.00 47.48           C  
ATOM    238  CD  PRO A  31     -34.219 -15.803 -12.701  1.00 47.48           C  
ATOM    239  N   SER A  32     -31.115 -17.268 -15.119  1.00 38.23           N  
ATOM    240  CA  SER A  32     -31.046 -18.564 -15.787  1.00 38.23           C  
ATOM    241  C   SER A  32     -29.608 -18.932 -16.134  1.00 38.23           C  
ATOM    242  CB  SER A  32     -31.900 -18.559 -17.055  1.00 38.23           C  
ATOM    243  O   SER A  32     -28.883 -18.131 -16.729  1.00 38.23           O  
ATOM    244  OG  SER A  32     -31.765 -19.782 -17.758  1.00 38.23           O  
ATOM    245  N   SER A  33     -28.957 -19.802 -15.331  1.00 32.73           N  
ATOM    246  CA  SER A  33     -28.488 -21.176 -15.474  1.00 32.73           C  
ATOM    247  C   SER A  33     -28.083 -21.475 -16.914  1.00 32.73           C  
ATOM    248  CB  SER A  33     -29.569 -22.161 -15.026  1.00 32.73           C  
ATOM    249  O   SER A  33     -28.835 -21.192 -17.848  1.00 32.73           O  
ATOM    250  OG  SER A  33     -30.207 -22.752 -16.145  1.00 32.73           O  
ATOM    251  N   GLY A  34     -26.793 -21.519 -17.233  1.00 31.13           N  
ATOM    252  CA  GLY A  34     -26.277 -22.548 -18.121  1.00 31.13           C  
ATOM    253  C   GLY A  34     -25.029 -22.120 -18.869  1.00 31.13           C  
ATOM    254  O   GLY A  34     -24.919 -20.969 -19.296  1.00 31.13           O  
ATOM    255  N   PHE A  35     -23.932 -22.634 -18.447  1.00 34.64           N  
ATOM    256  CA  PHE A  35     -22.865 -23.406 -19.073  1.00 34.64           C  
ATOM    257  C   PHE A  35     -22.776 -23.099 -20.563  1.00 34.64           C  
ATOM    258  CB  PHE A  35     -23.088 -24.907 -18.859  1.00 34.64           C  
ATOM    259  O   PHE A  35     -23.775 -23.182 -21.280  1.00 34.64           O  
ATOM    260  CG  PHE A  35     -22.377 -25.460 -17.654  1.00 34.64           C  
ATOM    261  CD1 PHE A  35     -21.049 -25.862 -17.737  1.00 34.64           C  
ATOM    262  CD2 PHE A  35     -23.036 -25.580 -16.437  1.00 34.64           C  
ATOM    263  CE1 PHE A  35     -20.388 -26.375 -16.624  1.00 34.64           C  
ATOM    264  CE2 PHE A  35     -22.382 -26.091 -15.320  1.00 34.64           C  
ATOM    265  CZ  PHE A  35     -21.058 -26.489 -15.416  1.00 34.64           C  
ATOM    266  N   ARG A  36     -21.950 -22.161 -20.899  1.00 31.82           N  
ATOM    267  CA  ARG A  36     -21.453 -22.208 -22.270  1.00 31.82           C  
ATOM    268  C   ARG A  36     -20.028 -21.671 -22.355  1.00 31.82           C  
ATOM    269  CB  ARG A  36     -22.369 -21.411 -23.202  1.00 31.82           C  
ATOM    270  O   ARG A  36     -19.735 -20.589 -21.842  1.00 31.82           O  
ATOM    271  CG  ARG A  36     -22.828 -22.188 -24.426  1.00 31.82           C  
ATOM    272  CD  ARG A  36     -23.739 -21.353 -25.315  1.00 31.82           C  
ATOM    273  NE  ARG A  36     -24.255 -22.129 -26.438  1.00 31.82           N  
ATOM    274  NH1 ARG A  36     -22.499 -21.634 -27.856  1.00 31.82           N  
ATOM    275  NH2 ARG A  36     -24.213 -22.977 -28.572  1.00 31.82           N  
ATOM    276  CZ  ARG A  36     -23.655 -22.245 -27.619  1.00 31.82           C  
ATOM    277  N   SER A  37     -19.039 -22.465 -22.268  1.00 35.09           N  
ATOM    278  CA  SER A  37     -17.797 -22.746 -22.980  1.00 35.09           C  
ATOM    279  C   SER A  37     -17.780 -22.075 -24.350  1.00 35.09           C  
ATOM    280  CB  SER A  37     -17.599 -24.254 -23.140  1.00 35.09           C  
ATOM    281  O   SER A  37     -18.749 -22.172 -25.106  1.00 35.09           O  
ATOM    282  OG  SER A  37     -17.568 -24.894 -21.876  1.00 35.09           O  
ATOM    283  N   GLN A  38     -17.236 -20.889 -24.446  1.00 33.33           N  
ATOM    284  CA  GLN A  38     -16.753 -20.465 -25.756  1.00 33.33           C  
ATOM    285  C   GLN A  38     -15.579 -19.500 -25.625  1.00 33.33           C  
ATOM    286  CB  GLN A  38     -17.881 -19.814 -26.559  1.00 33.33           C  
ATOM    287  O   GLN A  38     -15.628 -18.559 -24.831  1.00 33.33           O  
ATOM    288  CG  GLN A  38     -18.933 -20.798 -27.051  1.00 33.33           C  
ATOM    289  CD  GLN A  38     -19.517 -20.409 -28.397  1.00 33.33           C  
ATOM    290  NE2 GLN A  38     -20.765 -20.798 -28.637  1.00 33.33           N  
ATOM    291  OE1 GLN A  38     -18.851 -19.765 -29.214  1.00 33.33           O  
ATOM    292  N   SER A  39     -14.347 -19.938 -25.906  1.00 32.85           N  
ATOM    293  CA  SER A  39     -13.161 -19.669 -26.714  1.00 32.85           C  
ATOM    294  C   SER A  39     -13.257 -18.311 -27.401  1.00 32.85           C  
ATOM    295  CB  SER A  39     -12.965 -20.767 -27.760  1.00 32.85           C  
ATOM    296  O   SER A  39     -14.267 -18.002 -28.038  1.00 32.85           O  
ATOM    297  OG  SER A  39     -11.597 -21.118 -27.870  1.00 32.85           O  
ATOM    298  N   TRP A  40     -12.699 -17.241 -26.777  1.00 29.01           N  
ATOM    299  CA  TRP A  40     -12.395 -16.001 -27.484  1.00 29.01           C  
ATOM    300  C   TRP A  40     -10.927 -15.625 -27.316  1.00 29.01           C  
ATOM    301  CB  TRP A  40     -13.287 -14.863 -26.981  1.00 29.01           C  
ATOM    302  O   TRP A  40     -10.381 -15.703 -26.213  1.00 29.01           O  
ATOM    303  CG  TRP A  40     -14.755 -15.126 -27.136  1.00 29.01           C  
ATOM    304  CD1 TRP A  40     -15.344 -16.068 -27.933  1.00 29.01           C  
ATOM    305  CD2 TRP A  40     -15.821 -14.434 -26.478  1.00 29.01           C  
ATOM    306  CE2 TRP A  40     -17.031 -15.009 -26.923  1.00 29.01           C  
ATOM    307  CE3 TRP A  40     -15.870 -13.382 -25.553  1.00 29.01           C  
ATOM    308  NE1 TRP A  40     -16.713 -16.003 -27.810  1.00 29.01           N  
ATOM    309  CH2 TRP A  40     -18.298 -13.537 -25.571  1.00 29.01           C  
ATOM    310  CZ2 TRP A  40     -18.278 -14.567 -26.475  1.00 29.01           C  
ATOM    311  CZ3 TRP A  40     -17.112 -12.943 -25.108  1.00 29.01           C  
ATOM    312  N   SER A  41     -10.159 -15.944 -28.381  1.00 30.20           N  
ATOM    313  CA  SER A  41      -9.454 -15.267 -29.464  1.00 30.20           C  
ATOM    314  C   SER A  41      -8.556 -14.155 -28.929  1.00 30.20           C  
ATOM    315  CB  SER A  41     -10.448 -14.689 -30.472  1.00 30.20           C  
ATOM    316  O   SER A  41      -8.980 -13.357 -28.091  1.00 30.20           O  
ATOM    317  OG  SER A  41     -11.327 -15.696 -30.944  1.00 30.20           O  
ATOM    318  N   ARG A  42      -7.281 -14.554 -28.803  1.00 31.38           N  
ATOM    319  CA  ARG A  42      -5.990 -14.086 -29.297  1.00 31.38           C  
ATOM    320  C   ARG A  42      -6.111 -12.699 -29.919  1.00 31.38           C  
ATOM    321  CB  ARG A  42      -5.416 -15.070 -30.319  1.00 31.38           C  
ATOM    322  O   ARG A  42      -6.894 -12.497 -30.850  1.00 31.38           O  
ATOM    323  CG  ARG A  42      -4.699 -16.257 -29.697  1.00 31.38           C  
ATOM    324  CD  ARG A  42      -4.093 -17.168 -30.755  1.00 31.38           C  
ATOM    325  NE  ARG A  42      -3.397 -18.303 -30.155  1.00 31.38           N  
ATOM    326  NH1 ARG A  42      -1.276 -17.474 -30.544  1.00 31.38           N  
ATOM    327  NH2 ARG A  42      -1.547 -19.498 -29.502  1.00 31.38           N  
ATOM    328  CZ  ARG A  42      -2.075 -18.422 -30.068  1.00 31.38           C  
ATOM    329  N   GLY A  43      -6.217 -11.618 -29.145  1.00 30.37           N  
ATOM    330  CA  GLY A  43      -5.965 -10.228 -29.491  1.00 30.37           C  
ATOM    331  C   GLY A  43      -4.491  -9.872 -29.493  1.00 30.37           C  
ATOM    332  O   GLY A  43      -3.758 -10.232 -28.570  1.00 30.37           O  
ATOM    333  N   SER A  44      -3.840 -10.084 -30.625  1.00 32.29           N  
ATOM    334  CA  SER A  44      -2.770  -9.486 -31.417  1.00 32.29           C  
ATOM    335  C   SER A  44      -2.626  -7.998 -31.117  1.00 32.29           C  
ATOM    336  CB  SER A  44      -3.030  -9.691 -32.910  1.00 32.29           C  
ATOM    337  O   SER A  44      -3.611  -7.258 -31.131  1.00 32.29           O  
ATOM    338  OG  SER A  44      -2.989 -11.067 -33.244  1.00 32.29           O  
ATOM    339  N   PRO A  45      -1.575  -7.569 -30.415  1.00 41.74           N  
ATOM    340  CA  PRO A  45      -1.217  -6.149 -30.370  1.00 41.74           C  
ATOM    341  C   PRO A  45      -0.668  -5.636 -31.700  1.00 41.74           C  
ATOM    342  CB  PRO A  45      -0.146  -6.090 -29.278  1.00 41.74           C  
ATOM    343  O   PRO A  45       0.053  -6.358 -32.393  1.00 41.74           O  
ATOM    344  CG  PRO A  45       0.408  -7.477 -29.212  1.00 41.74           C  
ATOM    345  CD  PRO A  45      -0.627  -8.430 -29.737  1.00 41.74           C  
ATOM    346  N   SER A  46      -1.536  -5.026 -32.567  1.00 31.09           N  
ATOM    347  CA  SER A  46      -1.496  -3.853 -33.434  1.00 31.09           C  
ATOM    348  C   SER A  46      -0.126  -3.184 -33.394  1.00 31.09           C  
ATOM    349  CB  SER A  46      -2.575  -2.849 -33.027  1.00 31.09           C  
ATOM    350  O   SER A  46       0.343  -2.779 -32.329  1.00 31.09           O  
ATOM    351  OG  SER A  46      -2.268  -1.555 -33.518  1.00 31.09           O  
ATOM    352  N   THR A  47       0.870  -3.695 -34.111  1.00 35.10           N  
ATOM    353  CA  THR A  47       2.079  -3.101 -34.671  1.00 35.10           C  
ATOM    354  C   THR A  47       1.730  -2.071 -35.742  1.00 35.10           C  
ATOM    355  CB  THR A  47       3.004  -4.177 -35.271  1.00 35.10           C  
ATOM    356  O   THR A  47       0.876  -2.320 -36.595  1.00 35.10           O  
ATOM    357  CG2 THR A  47       3.806  -4.881 -34.183  1.00 35.10           C  
ATOM    358  OG1 THR A  47       2.210  -5.146 -35.967  1.00 35.10           O  
ATOM    359  N   VAL A  48       1.470  -0.871 -35.430  1.00 36.84           N  
ATOM    360  CA  VAL A  48       1.723   0.365 -36.162  1.00 36.84           C  
ATOM    361  C   VAL A  48       3.037   0.251 -36.932  1.00 36.84           C  
ATOM    362  CB  VAL A  48       1.764   1.586 -35.217  1.00 36.84           C  
ATOM    363  O   VAL A  48       4.068  -0.115 -36.362  1.00 36.84           O  
ATOM    364  CG1 VAL A  48       0.351   2.083 -34.914  1.00 36.84           C  
ATOM    365  CG2 VAL A  48       2.498   1.236 -33.924  1.00 36.84           C  
ATOM    366  N   SER A  49       3.003  -0.326 -38.092  1.00 29.46           N  
ATOM    367  CA  SER A  49       3.425  -0.260 -39.487  1.00 29.46           C  
ATOM    368  C   SER A  49       3.919   1.137 -39.849  1.00 29.46           C  
ATOM    369  CB  SER A  49       2.278  -0.661 -40.414  1.00 29.46           C  
ATOM    370  O   SER A  49       3.174   2.112 -39.740  1.00 29.46           O  
ATOM    371  OG  SER A  49       2.707  -0.684 -41.765  1.00 29.46           O  
ATOM    372  N   SER A  50       5.108   1.495 -39.445  1.00 29.98           N  
ATOM    373  CA  SER A  50       5.880   2.567 -40.065  1.00 29.98           C  
ATOM    374  C   SER A  50       6.936   2.010 -41.014  1.00 29.98           C  
ATOM    375  CB  SER A  50       6.549   3.433 -38.997  1.00 29.98           C  
ATOM    376  O   SER A  50       7.739   1.158 -40.627  1.00 29.98           O  
ATOM    377  OG  SER A  50       7.265   4.502 -39.592  1.00 29.98           O  
ATOM    378  N   SER A  51       6.566   1.782 -42.231  1.00 29.95           N  
ATOM    379  CA  SER A  51       6.997   1.903 -43.620  1.00 29.95           C  
ATOM    380  C   SER A  51       8.174   2.863 -43.752  1.00 29.95           C  
ATOM    381  CB  SER A  51       5.840   2.377 -44.501  1.00 29.95           C  
ATOM    382  O   SER A  51       8.064   4.040 -43.402  1.00 29.95           O  
ATOM    383  OG  SER A  51       4.773   1.445 -44.474  1.00 29.95           O  
ATOM    384  N   TYR A  52       9.386   2.466 -43.508  1.00 31.60           N  
ATOM    385  CA  TYR A  52      10.515   3.052 -44.222  1.00 31.60           C  
ATOM    386  C   TYR A  52      11.250   1.996 -45.039  1.00 31.60           C  
ATOM    387  CB  TYR A  52      11.483   3.721 -43.241  1.00 31.60           C  
ATOM    388  O   TYR A  52      11.444   0.869 -44.578  1.00 31.60           O  
ATOM    389  CG  TYR A  52      12.042   2.779 -42.203  1.00 31.60           C  
ATOM    390  CD1 TYR A  52      11.370   2.555 -41.003  1.00 31.60           C  
ATOM    391  CD2 TYR A  52      13.244   2.113 -42.417  1.00 31.60           C  
ATOM    392  CE1 TYR A  52      11.882   1.690 -40.042  1.00 31.60           C  
ATOM    393  CE2 TYR A  52      13.766   1.245 -41.464  1.00 31.60           C  
ATOM    394  OH  TYR A  52      13.591   0.183 -39.333  1.00 31.60           O  
ATOM    395  CZ  TYR A  52      13.079   1.040 -40.281  1.00 31.60           C  
ATOM    396  N   LYS A  53      10.820   1.727 -46.239  1.00 31.26           N  
ATOM    397  CA  LYS A  53      11.446   1.575 -47.549  1.00 31.26           C  
ATOM    398  C   LYS A  53      12.954   1.795 -47.467  1.00 31.26           C  
ATOM    399  CB  LYS A  53      10.829   2.548 -48.555  1.00 31.26           C  
ATOM    400  O   LYS A  53      13.410   2.864 -47.056  1.00 31.26           O  
ATOM    401  CG  LYS A  53       9.355   2.296 -48.835  1.00 31.26           C  
ATOM    402  CD  LYS A  53       8.840   3.186 -49.960  1.00 31.26           C  
ATOM    403  CE  LYS A  53       7.372   2.916 -50.259  1.00 31.26           C  
ATOM    404  NZ  LYS A  53       6.908   3.658 -51.470  1.00 31.26           N  
ATOM    405  N   ARG A  54      13.789   0.846 -47.056  1.00 29.45           N  
ATOM    406  CA  ARG A  54      15.236   0.838 -47.240  1.00 29.45           C  
ATOM    407  C   ARG A  54      15.616   0.200 -48.573  1.00 29.45           C  
ATOM    408  CB  ARG A  54      15.920   0.095 -46.090  1.00 29.45           C  
ATOM    409  O   ARG A  54      15.221  -0.932 -48.860  1.00 29.45           O  
ATOM    410  CG  ARG A  54      17.302   0.629 -45.747  1.00 29.45           C  
ATOM    411  CD  ARG A  54      17.915  -0.109 -44.566  1.00 29.45           C  
ATOM    412  NE  ARG A  54      19.095   0.580 -44.052  1.00 29.45           N  
ATOM    413  NH1 ARG A  54      20.492  -1.252 -44.217  1.00 29.45           N  
ATOM    414  NH2 ARG A  54      21.297   0.742 -43.422  1.00 29.45           N  
ATOM    415  CZ  ARG A  54      20.292   0.022 -43.898  1.00 29.45           C  
ATOM    416  N   SER A  55      15.393   0.821 -49.654  1.00 30.80           N  
ATOM    417  CA  SER A  55      16.104   1.210 -50.867  1.00 30.80           C  
ATOM    418  C   SER A  55      17.602   0.958 -50.735  1.00 30.80           C  
ATOM    419  CB  SER A  55      15.852   2.684 -51.187  1.00 30.80           C  
ATOM    420  O   SER A  55      18.196   1.250 -49.695  1.00 30.80           O  
ATOM    421  OG  SER A  55      16.692   3.120 -52.243  1.00 30.80           O  
ATOM    422  N   MET A  56      18.130  -0.154 -51.417  1.00 29.90           N  
ATOM    423  CA  MET A  56      19.143  -0.385 -52.442  1.00 29.90           C  
ATOM    424  C   MET A  56      20.532  -0.026 -51.925  1.00 29.90           C  
ATOM    425  CB  MET A  56      18.828   0.424 -53.702  1.00 29.90           C  
ATOM    426  O   MET A  56      20.698   0.969 -51.218  1.00 29.90           O  
ATOM    427  CG  MET A  56      17.664  -0.126 -54.509  1.00 29.90           C  
ATOM    428  SD  MET A  56      18.193  -0.817 -56.125  1.00 29.90           S  
ATOM    429  CE  MET A  56      16.592  -1.367 -56.777  1.00 29.90           C  
ATOM    430  N   LEU A  57      21.425  -1.145 -51.835  1.00 30.95           N  
ATOM    431  CA  LEU A  57      22.729  -1.397 -52.439  1.00 30.95           C  
ATOM    432  C   LEU A  57      23.723  -0.303 -52.061  1.00 30.95           C  
ATOM    433  CB  LEU A  57      22.607  -1.487 -53.962  1.00 30.95           C  
ATOM    434  O   LEU A  57      23.402   0.885 -52.133  1.00 30.95           O  
ATOM    435  CG  LEU A  57      21.702  -2.594 -54.505  1.00 30.95           C  
ATOM    436  CD1 LEU A  57      21.552  -2.461 -56.017  1.00 30.95           C  
ATOM    437  CD2 LEU A  57      22.255  -3.966 -54.136  1.00 30.95           C  
ATOM    438  N   ALA A  58      24.612  -0.605 -51.130  1.00 27.93           N  
ATOM    439  CA  ALA A  58      26.066  -0.484 -51.206  1.00 27.93           C  
ATOM    440  C   ALA A  58      26.483   0.962 -51.460  1.00 27.93           C  
ATOM    441  CB  ALA A  58      26.620  -1.394 -52.299  1.00 27.93           C  
ATOM    442  O   ALA A  58      25.930   1.629 -52.337  1.00 27.93           O  
ATOM    443  N   PRO A  59      27.213   1.622 -50.486  1.00 34.99           N  
ATOM    444  CA  PRO A  59      28.651   1.715 -50.751  1.00 34.99           C  
ATOM    445  C   PRO A  59      29.490   1.674 -49.476  1.00 34.99           C  
ATOM    446  CB  PRO A  59      28.792   3.068 -51.455  1.00 34.99           C  
ATOM    447  O   PRO A  59      29.097   2.244 -48.455  1.00 34.99           O  
ATOM    448  CG  PRO A  59      27.763   3.942 -50.813  1.00 34.99           C  
ATOM    449  CD  PRO A  59      26.943   3.103 -49.875  1.00 34.99           C  
ATOM    450  N   ARG A  60      29.945   0.502 -49.128  1.00 31.25           N  
ATOM    451  CA  ARG A  60      31.210   0.185 -48.473  1.00 31.25           C  
ATOM    452  C   ARG A  60      32.382   0.833 -49.203  1.00 31.25           C  
ATOM    453  CB  ARG A  60      31.413  -1.330 -48.399  1.00 31.25           C  
ATOM    454  O   ARG A  60      32.489   0.734 -50.427  1.00 31.25           O  
ATOM    455  CG  ARG A  60      30.486  -2.028 -47.417  1.00 31.25           C  
ATOM    456  CD  ARG A  60      30.858  -3.493 -47.234  1.00 31.25           C  
ATOM    457  NE  ARG A  60      30.162  -4.088 -46.097  1.00 31.25           N  
ATOM    458  NH1 ARG A  60      32.078  -4.498 -44.874  1.00 31.25           N  
ATOM    459  NH2 ARG A  60      30.027  -5.073 -44.026  1.00 31.25           N  
ATOM    460  CZ  ARG A  60      30.757  -4.552 -45.002  1.00 31.25           C  
ATOM    461  N   LEU A  61      32.668   2.044 -48.972  1.00 29.73           N  
ATOM    462  CA  LEU A  61      33.788   2.979 -48.965  1.00 29.73           C  
ATOM    463  C   LEU A  61      35.056   2.306 -48.452  1.00 29.73           C  
ATOM    464  CB  LEU A  61      33.460   4.201 -48.103  1.00 29.73           C  
ATOM    465  O   LEU A  61      35.113   1.877 -47.298  1.00 29.73           O  
ATOM    466  CG  LEU A  61      32.342   5.111 -48.613  1.00 29.73           C  
ATOM    467  CD1 LEU A  61      32.062   6.223 -47.607  1.00 29.73           C  
ATOM    468  CD2 LEU A  61      32.705   5.694 -49.975  1.00 29.73           C  
ATOM    469  N   ALA A  62      35.609   1.411 -49.134  1.00 28.92           N  
ATOM    470  CA  ALA A  62      36.961   0.912 -49.371  1.00 28.92           C  
ATOM    471  C   ALA A  62      37.786   1.919 -50.166  1.00 28.92           C  
ATOM    472  CB  ALA A  62      36.913  -0.428 -50.102  1.00 28.92           C  
ATOM    473  O   ALA A  62      37.313   2.470 -51.163  1.00 28.92           O  
ATOM    474  N   TYR A  63      38.499   2.839 -49.612  1.00 32.16           N  
ATOM    475  CA  TYR A  63      39.679   3.616 -49.975  1.00 32.16           C  
ATOM    476  C   TYR A  63      40.677   2.763 -50.750  1.00 32.16           C  
ATOM    477  CB  TYR A  63      40.348   4.194 -48.724  1.00 32.16           C  
ATOM    478  O   TYR A  63      41.209   1.784 -50.221  1.00 32.16           O  
ATOM    479  CG  TYR A  63      39.914   3.528 -47.441  1.00 32.16           C  
ATOM    480  CD1 TYR A  63      38.827   4.011 -46.715  1.00 32.16           C  
ATOM    481  CD2 TYR A  63      40.590   2.415 -46.951  1.00 32.16           C  
ATOM    482  CE1 TYR A  63      38.425   3.402 -45.532  1.00 32.16           C  
ATOM    483  CE2 TYR A  63      40.196   1.798 -45.769  1.00 32.16           C  
ATOM    484  OH  TYR A  63      38.720   1.690 -43.896  1.00 32.16           O  
ATOM    485  CZ  TYR A  63      39.114   2.297 -45.067  1.00 32.16           C  
ATOM    486  N   SER A  64      40.340   2.408 -51.967  1.00 26.22           N  
ATOM    487  CA  SER A  64      40.954   2.188 -53.272  1.00 26.22           C  
ATOM    488  C   SER A  64      41.715   3.424 -53.740  1.00 26.22           C  
ATOM    489  CB  SER A  64      39.893   1.810 -54.307  1.00 26.22           C  
ATOM    490  O   SER A  64      41.183   4.536 -53.707  1.00 26.22           O  
ATOM    491  OG  SER A  64      40.494   1.249 -55.462  1.00 26.22           O  
ATOM    492  N   SER A  65      42.968   3.519 -53.434  1.00 28.74           N  
ATOM    493  CA  SER A  65      44.188   3.999 -54.076  1.00 28.74           C  
ATOM    494  C   SER A  65      44.089   3.899 -55.595  1.00 28.74           C  
ATOM    495  CB  SER A  65      45.400   3.209 -53.583  1.00 28.74           C  
ATOM    496  O   SER A  65      43.796   2.829 -56.134  1.00 28.74           O  
ATOM    497  OG  SER A  65      45.408   1.903 -54.133  1.00 28.74           O  
ATOM    498  N   ALA A  66      43.328   4.758 -56.236  1.00 29.38           N  
ATOM    499  CA  ALA A  66      43.339   5.454 -57.520  1.00 29.38           C  
ATOM    500  C   ALA A  66      44.760   5.588 -58.059  1.00 29.38           C  
ATOM    501  CB  ALA A  66      42.692   6.831 -57.384  1.00 29.38           C  
ATOM    502  O   ALA A  66      45.660   6.041 -57.348  1.00 29.38           O  
ATOM    503  N   MET A  67      45.221   4.652 -58.801  1.00 29.07           N  
ATOM    504  CA  MET A  67      45.827   4.466 -60.117  1.00 29.07           C  
ATOM    505  C   MET A  67      45.487   5.630 -61.042  1.00 29.07           C  
ATOM    506  CB  MET A  67      45.364   3.149 -60.741  1.00 29.07           C  
ATOM    507  O   MET A  67      44.314   5.959 -61.227  1.00 29.07           O  
ATOM    508  CG  MET A  67      45.975   1.916 -60.096  1.00 29.07           C  
ATOM    509  SD  MET A  67      47.621   1.500 -60.793  1.00 29.07           S  
ATOM    510  CE  MET A  67      48.043   0.057 -59.778  1.00 29.07           C  
ATOM    511  N   LEU A  68      46.158   6.685 -60.974  1.00 29.31           N  
ATOM    512  CA  LEU A  68      46.350   7.704 -62.000  1.00 29.31           C  
ATOM    513  C   LEU A  68      47.317   7.218 -63.075  1.00 29.31           C  
ATOM    514  CB  LEU A  68      46.872   9.001 -61.376  1.00 29.31           C  
ATOM    515  O   LEU A  68      48.420   6.763 -62.764  1.00 29.31           O  
ATOM    516  CG  LEU A  68      45.909   9.742 -60.447  1.00 29.31           C  
ATOM    517  CD1 LEU A  68      46.657  10.800 -59.643  1.00 29.31           C  
ATOM    518  CD2 LEU A  68      44.774  10.374 -61.247  1.00 29.31           C  
ATOM    519  N   SER A  69      46.798   6.559 -64.041  1.00 24.47           N  
ATOM    520  CA  SER A  69      46.517   6.707 -65.465  1.00 24.47           C  
ATOM    521  C   SER A  69      46.984   8.063 -65.983  1.00 24.47           C  
ATOM    522  CB  SER A  69      45.022   6.535 -65.738  1.00 24.47           C  
ATOM    523  O   SER A  69      46.805   9.084 -65.315  1.00 24.47           O  
ATOM    524  OG  SER A  69      44.665   5.163 -65.731  1.00 24.47           O  
ATOM    525  N   SER A  70      48.004   8.065 -66.778  1.00 25.27           N  
ATOM    526  CA  SER A  70      47.940   8.853 -68.005  1.00 25.27           C  
ATOM    527  C   SER A  70      49.333   9.243 -68.485  1.00 25.27           C  
ATOM    528  CB  SER A  70      47.094  10.109 -67.792  1.00 25.27           C  
ATOM    529  O   SER A  70      50.144   9.750 -67.707  1.00 25.27           O  
ATOM    530  OG  SER A  70      46.422  10.472 -68.986  1.00 25.27           O  
ATOM    531  N   ALA A  71      49.798   8.523 -69.495  1.00 29.64           N  
ATOM    532  CA  ALA A  71      49.888   8.993 -70.875  1.00 29.64           C  
ATOM    533  C   ALA A  71      51.339   9.043 -71.345  1.00 29.64           C  
ATOM    534  CB  ALA A  71      49.240  10.369 -71.011  1.00 29.64           C  
ATOM    535  O   ALA A  71      52.193   9.637 -70.681  1.00 29.64           O  
ATOM    536  N   GLU A  72      51.811   7.980 -71.843  1.00 29.62           N  
ATOM    537  CA  GLU A  72      52.101   7.674 -73.240  1.00 29.62           C  
ATOM    538  C   GLU A  72      52.114   8.941 -74.091  1.00 29.62           C  
ATOM    539  CB  GLU A  72      51.080   6.678 -73.796  1.00 29.62           C  
ATOM    540  O   GLU A  72      51.201   9.763 -74.004  1.00 29.62           O  
ATOM    541  CG  GLU A  72      51.153   5.300 -73.154  1.00 29.62           C  
ATOM    542  CD  GLU A  72      50.998   4.164 -74.153  1.00 29.62           C  
ATOM    543  OE1 GLU A  72      51.771   3.182 -74.079  1.00 29.62           O  
ATOM    544  OE2 GLU A  72      50.097   4.258 -75.016  1.00 29.62           O  
ATOM    545  N   SER A  73      53.241   9.511 -74.341  1.00 34.73           N  
ATOM    546  CA  SER A  73      53.462  10.085 -75.664  1.00 34.73           C  
ATOM    547  C   SER A  73      54.926   9.972 -76.078  1.00 34.73           C  
ATOM    548  CB  SER A  73      53.028  11.551 -75.692  1.00 34.73           C  
ATOM    549  O   SER A  73      55.817  10.421 -75.354  1.00 34.73           O  
ATOM    550  OG  SER A  73      53.754  12.309 -74.741  1.00 34.73           O  
ATOM    551  N   SER A  74      55.348   8.924 -76.707  1.00 31.40           N  
ATOM    552  CA  SER A  74      55.509   8.830 -78.154  1.00 31.40           C  
ATOM    553  C   SER A  74      56.071  10.123 -78.734  1.00 31.40           C  
ATOM    554  CB  SER A  74      54.173   8.500 -78.822  1.00 31.40           C  
ATOM    555  O   SER A  74      55.539  11.206 -78.480  1.00 31.40           O  
ATOM    556  OG  SER A  74      54.370   8.084 -80.162  1.00 31.40           O  
ATOM    557  N   LEU A  75      57.386  10.209 -79.083  1.00 36.01           N  
ATOM    558  CA  LEU A  75      57.819  10.785 -80.352  1.00 36.01           C  
ATOM    559  C   LEU A  75      59.257  10.386 -80.667  1.00 36.01           C  
ATOM    560  CB  LEU A  75      57.696  12.310 -80.318  1.00 36.01           C  
ATOM    561  O   LEU A  75      60.155  10.586 -79.847  1.00 36.01           O  
ATOM    562  CG  LEU A  75      56.277  12.878 -80.382  1.00 36.01           C  
ATOM    563  CD1 LEU A  75      56.266  14.330 -79.915  1.00 36.01           C  
ATOM    564  CD2 LEU A  75      55.718  12.761 -81.795  1.00 36.01           C  
ATOM    565  N   ASP A  76      59.542   9.305 -81.255  1.00 29.22           N  
ATOM    566  CA  ASP A  76      59.980   9.008 -82.615  1.00 29.22           C  
ATOM    567  C   ASP A  76      60.135  10.288 -83.433  1.00 29.22           C  
ATOM    568  CB  ASP A  76      58.994   8.060 -83.302  1.00 29.22           C  
ATOM    569  O   ASP A  76      59.267  11.162 -83.398  1.00 29.22           O  
ATOM    570  CG  ASP A  76      59.526   6.644 -83.431  1.00 29.22           C  
ATOM    571  OD1 ASP A  76      60.685   6.389 -83.039  1.00 29.22           O  
ATOM    572  OD2 ASP A  76      58.780   5.775 -83.932  1.00 29.22           O  
ATOM    573  N   PHE A  77      61.379  10.742 -83.891  1.00 32.94           N  
ATOM    574  CA  PHE A  77      61.761  11.181 -85.228  1.00 32.94           C  
ATOM    575  C   PHE A  77      63.254  10.979 -85.459  1.00 32.94           C  
ATOM    576  CB  PHE A  77      61.392  12.652 -85.439  1.00 32.94           C  
ATOM    577  O   PHE A  77      64.079  11.484 -84.694  1.00 32.94           O  
ATOM    578  CG  PHE A  77      60.508  12.892 -86.633  1.00 32.94           C  
ATOM    579  CD1 PHE A  77      61.058  13.204 -87.871  1.00 32.94           C  
ATOM    580  CD2 PHE A  77      59.127  12.805 -86.518  1.00 32.94           C  
ATOM    581  CE1 PHE A  77      60.243  13.426 -88.978  1.00 32.94           C  
ATOM    582  CE2 PHE A  77      58.306  13.026 -87.621  1.00 32.94           C  
ATOM    583  CZ  PHE A  77      58.866  13.337 -88.849  1.00 32.94           C  
ATOM    584  N   SER A  78      63.757   9.885 -86.010  1.00 30.68           N  
ATOM    585  CA  SER A  78      64.091   9.519 -87.383  1.00 30.68           C  
ATOM    586  C   SER A  78      64.409  10.751 -88.223  1.00 30.68           C  
ATOM    587  CB  SER A  78      62.944   8.737 -88.024  1.00 30.68           C  
ATOM    588  O   SER A  78      63.634  11.709 -88.247  1.00 30.68           O  
ATOM    589  OG  SER A  78      63.426   7.564 -88.656  1.00 30.68           O  
ATOM    590  N   GLN A  79      65.673  10.934 -88.628  1.00 31.19           N  
ATOM    591  CA  GLN A  79      65.934  11.143 -90.048  1.00 31.19           C  
ATOM    592  C   GLN A  79      67.271  11.846 -90.263  1.00 31.19           C  
ATOM    593  CB  GLN A  79      64.806  11.953 -90.688  1.00 31.19           C  
ATOM    594  O   GLN A  79      67.538  12.884 -89.654  1.00 31.19           O  
ATOM    595  CG  GLN A  79      63.714  11.097 -91.317  1.00 31.19           C  
ATOM    596  CD  GLN A  79      62.767  11.900 -92.188  1.00 31.19           C  
ATOM    597  NE2 GLN A  79      61.468  11.735 -91.960  1.00 31.19           N  
ATOM    598  OE1 GLN A  79      63.198  12.664 -93.057  1.00 31.19           O  
ATOM    599  N   SER A  80      68.332  11.083 -90.597  1.00 28.58           N  
ATOM    600  CA  SER A  80      68.810  10.924 -91.967  1.00 28.58           C  
ATOM    601  C   SER A  80      69.635  12.129 -92.408  1.00 28.58           C  
ATOM    602  CB  SER A  80      67.636  10.721 -92.925  1.00 28.58           C  
ATOM    603  O   SER A  80      69.209  13.274 -92.239  1.00 28.58           O  
ATOM    604  OG  SER A  80      66.515  11.486 -92.516  1.00 28.58           O  
ATOM    605  N   SER A  81      70.958  11.937 -92.470  1.00 31.17           N  
ATOM    606  CA  SER A  81      71.706  11.863 -93.721  1.00 31.17           C  
ATOM    607  C   SER A  81      72.055  13.253 -94.240  1.00 31.17           C  
ATOM    608  CB  SER A  81      70.908  11.100 -94.779  1.00 31.17           C  
ATOM    609  O   SER A  81      71.197  14.137 -94.289  1.00 31.17           O  
ATOM    610  OG  SER A  81      69.605  11.642 -94.913  1.00 31.17           O  
ATOM    611  N   SER A  82      73.267  13.672 -94.160  1.00 31.58           N  
ATOM    612  CA  SER A  82      73.884  14.109 -95.407  1.00 31.58           C  
ATOM    613  C   SER A  82      75.395  14.255 -95.256  1.00 31.58           C  
ATOM    614  CB  SER A  82      73.280  15.436 -95.869  1.00 31.58           C  
ATOM    615  O   SER A  82      75.868  15.056 -94.447  1.00 31.58           O  
ATOM    616  OG  SER A  82      73.751  16.508 -95.071  1.00 31.58           O  
ATOM    617  N   LEU A  83      76.105  13.152 -95.286  1.00 33.30           N  
ATOM    618  CA  LEU A  83      77.050  12.721 -96.310  1.00 33.30           C  
ATOM    619  C   LEU A  83      76.959  13.612 -97.545  1.00 33.30           C  
ATOM    620  CB  LEU A  83      76.792  11.263 -96.699  1.00 33.30           C  
ATOM    621  O   LEU A  83      75.861  13.896 -98.030  1.00 33.30           O  
ATOM    622  CG  LEU A  83      77.454  10.200 -95.821  1.00 33.30           C  
ATOM    623  CD1 LEU A  83      76.622   8.922 -95.818  1.00 33.30           C  
ATOM    624  CD2 LEU A  83      78.874   9.919 -96.300  1.00 33.30           C  
ATOM    625  N   LEU A  84      77.916  14.547 -97.797  1.00 36.55           N  
ATOM    626  CA  LEU A  84      78.677  14.519 -99.041  1.00 36.55           C  
ATOM    627  C   LEU A  84      78.737  15.905 -99.674  1.00 36.55           C  
ATOM    628  CB  LEU A  84      78.059  13.522-100.025  1.00 36.55           C  
ATOM    629  O   LEU A  84      77.707  16.455-100.072  1.00 36.55           O  
ATOM    630  CG  LEU A  84      78.883  12.269-100.328  1.00 36.55           C  
ATOM    631  CD1 LEU A  84      78.387  11.094 -99.492  1.00 36.55           C  
ATOM    632  CD2 LEU A  84      78.824  11.936-101.815  1.00 36.55           C  
ATOM    633  N   ASN A  85      79.683  16.732 -99.306  1.00 35.42           N  
ATOM    634  CA  ASN A  85      80.248  17.445-100.447  1.00 35.42           C  
ATOM    635  C   ASN A  85      81.725  17.765-100.232  1.00 35.42           C  
ATOM    636  CB  ASN A  85      79.461  18.728-100.722  1.00 35.42           C  
ATOM    637  O   ASN A  85      82.065  18.639 -99.431  1.00 35.42           O  
ATOM    638  CG  ASN A  85      78.751  18.701-102.061  1.00 35.42           C  
ATOM    639  ND2 ASN A  85      78.727  19.841-102.742  1.00 35.42           N  
ATOM    640  OD1 ASN A  85      78.226  17.666-102.479  1.00 35.42           O  
ATOM    641  N   GLY A  86      82.598  16.794 -99.992  1.00 32.43           N  
ATOM    642  CA  GLY A  86      84.049  16.887 -99.979  1.00 32.43           C  
ATOM    643  C   GLY A  86      84.672  16.693-101.348  1.00 32.43           C  
ATOM    644  O   GLY A  86      84.570  15.614-101.936  1.00 32.43           O  
ATOM    645  N   GLY A  87      84.461  17.648-102.293  1.00 29.56           N  
ATOM    646  CA  GLY A  87      85.310  17.875-103.451  1.00 29.56           C  
ATOM    647  C   GLY A  87      86.118  19.156-103.357  1.00 29.56           C  
ATOM    648  O   GLY A  87      85.587  20.205-102.987  1.00 29.56           O  
ATOM    649  N   SER A  88      87.405  19.007-102.978  1.00 31.38           N  
ATOM    650  CA  SER A  88      88.641  19.362-103.669  1.00 31.38           C  
ATOM    651  C   SER A  88      89.070  20.787-103.338  1.00 31.38           C  
ATOM    652  CB  SER A  88      88.472  19.209-105.181  1.00 31.38           C  
ATOM    653  O   SER A  88      88.292  21.729-103.503  1.00 31.38           O  
ATOM    654  OG  SER A  88      87.835  17.983-105.495  1.00 31.38           O  
ATOM    655  N   GLY A  89      89.969  20.969-102.373  1.00 36.47           N  
ATOM    656  CA  GLY A  89      91.084  21.855-102.668  1.00 36.47           C  
ATOM    657  C   GLY A  89      91.920  22.189-101.448  1.00 36.47           C  
ATOM    658  O   GLY A  89      91.384  22.376-100.354  1.00 36.47           O  
ATOM    659  N   PRO A  90      93.328  21.896-101.471  1.00 42.96           N  
ATOM    660  CA  PRO A  90      94.490  21.907-100.579  1.00 42.96           C  
ATOM    661  C   PRO A  90      94.987  23.318-100.275  1.00 42.96           C  
ATOM    662  CB  PRO A  90      95.541  21.114-101.360  1.00 42.96           C  
ATOM    663  O   PRO A  90      94.893  24.207-101.126  1.00 42.96           O  
ATOM    664  CG  PRO A  90      95.289  21.453-102.793  1.00 42.96           C  
ATOM    665  CD  PRO A  90      94.057  22.310-102.871  1.00 42.96           C  
ATOM    666  N   GLY A  91      94.671  23.834 -99.083  1.00 39.51           N  
ATOM    667  CA  GLY A  91      95.543  24.807 -98.445  1.00 39.51           C  
ATOM    668  C   GLY A  91      94.799  25.775 -97.545  1.00 39.51           C  
ATOM    669  O   GLY A  91      95.230  26.915 -97.360  1.00 39.51           O  
ATOM    670  N   GLY A  92      94.015  25.310 -96.419  1.00 50.59           N  
ATOM    671  CA  GLY A  92      93.405  25.942 -95.260  1.00 50.59           C  
ATOM    672  C   GLY A  92      93.285  25.012 -94.068  1.00 50.59           C  
ATOM    673  O   GLY A  92      92.471  25.244 -93.172  1.00 50.59           O  
ATOM    674  N   ASP A  93      94.255  24.226 -93.599  1.00 50.62           N  
ATOM    675  CA  ASP A  93      94.198  23.268 -92.499  1.00 50.62           C  
ATOM    676  C   ASP A  93      94.923  23.803 -91.267  1.00 50.62           C  
ATOM    677  CB  ASP A  93      94.801  21.927 -92.923  1.00 50.62           C  
ATOM    678  O   ASP A  93      94.653  23.371 -90.144  1.00 50.62           O  
ATOM    679  CG  ASP A  93      94.228  21.406 -94.229  1.00 50.62           C  
ATOM    680  OD1 ASP A  93      93.080  21.758 -94.575  1.00 50.62           O  
ATOM    681  OD2 ASP A  93      94.929  20.633 -94.917  1.00 50.62           O  
ATOM    682  N   TYR A  94      95.452  25.044 -91.011  1.00 51.94           N  
ATOM    683  CA  TYR A  94      95.942  25.463 -89.703  1.00 51.94           C  
ATOM    684  C   TYR A  94      95.044  26.538 -89.103  1.00 51.94           C  
ATOM    685  CB  TYR A  94      97.379  25.983 -89.809  1.00 51.94           C  
ATOM    686  O   TYR A  94      94.824  26.566 -87.889  1.00 51.94           O  
ATOM    687  CG  TYR A  94      98.343  24.986 -90.404  1.00 51.94           C  
ATOM    688  CD1 TYR A  94      98.862  23.945 -89.636  1.00 51.94           C  
ATOM    689  CD2 TYR A  94      98.737  25.082 -91.734  1.00 51.94           C  
ATOM    690  CE1 TYR A  94      99.752  23.025 -90.180  1.00 51.94           C  
ATOM    691  CE2 TYR A  94      99.627  24.167 -92.288  1.00 51.94           C  
ATOM    692  OH  TYR A  94     101.009  22.236 -92.049  1.00 51.94           O  
ATOM    693  CZ  TYR A  94     100.128  23.144 -91.505  1.00 51.94           C  
ATOM    694  N   LYS A  95      94.198  27.202 -89.713  1.00 57.63           N  
ATOM    695  CA  LYS A  95      93.090  28.037 -89.259  1.00 57.63           C  
ATOM    696  C   LYS A  95      91.822  27.210 -89.067  1.00 57.63           C  
ATOM    697  CB  LYS A  95      92.831  29.172 -90.250  1.00 57.63           C  
ATOM    698  O   LYS A  95      91.046  27.459 -88.142  1.00 57.63           O  
ATOM    699  CG  LYS A  95      93.622  30.439 -89.961  1.00 57.63           C  
ATOM    700  CD  LYS A  95      93.457  31.467 -91.073  1.00 57.63           C  
ATOM    701  CE  LYS A  95      94.341  32.686 -90.844  1.00 57.63           C  
ATOM    702  NZ  LYS A  95      93.944  33.830 -91.719  1.00 57.63           N  
ATOM    703  N   LEU A  96      91.735  26.048 -89.639  1.00 61.05           N  
ATOM    704  CA  LEU A  96      90.647  25.100 -89.423  1.00 61.05           C  
ATOM    705  C   LEU A  96      90.894  24.265 -88.171  1.00 61.05           C  
ATOM    706  CB  LEU A  96      90.487  24.183 -90.639  1.00 61.05           C  
ATOM    707  O   LEU A  96      89.951  23.914 -87.459  1.00 61.05           O  
ATOM    708  CG  LEU A  96      89.384  24.558 -91.630  1.00 61.05           C  
ATOM    709  CD1 LEU A  96      89.931  25.495 -92.702  1.00 61.05           C  
ATOM    710  CD2 LEU A  96      88.784  23.307 -92.262  1.00 61.05           C  
ATOM    711  N   SER A  97      92.225  23.958 -87.791  1.00 64.84           N  
ATOM    712  CA  SER A  97      92.550  23.217 -86.577  1.00 64.84           C  
ATOM    713  C   SER A  97      92.295  24.060 -85.331  1.00 64.84           C  
ATOM    714  CB  SER A  97      94.008  22.758 -86.602  1.00 64.84           C  
ATOM    715  O   SER A  97      91.782  23.557 -84.329  1.00 64.84           O  
ATOM    716  OG  SER A  97      94.217  21.804 -87.629  1.00 64.84           O  
ATOM    717  N   ARG A  98      92.675  25.388 -85.266  1.00 70.40           N  
ATOM    718  CA  ARG A  98      92.342  26.312 -84.187  1.00 70.40           C  
ATOM    719  C   ARG A  98      90.848  26.618 -84.169  1.00 70.40           C  
ATOM    720  CB  ARG A  98      93.140  27.610 -84.324  1.00 70.40           C  
ATOM    721  O   ARG A  98      90.251  26.764 -83.100  1.00 70.40           O  
ATOM    722  CG  ARG A  98      94.524  27.551 -83.697  1.00 70.40           C  
ATOM    723  CD  ARG A  98      95.184  28.922 -83.657  1.00 70.40           C  
ATOM    724  NE  ARG A  98      96.279  28.965 -82.692  1.00 70.40           N  
ATOM    725  NH1 ARG A  98      97.120  30.988 -83.425  1.00 70.40           N  
ATOM    726  NH2 ARG A  98      98.130  29.883 -81.689  1.00 70.40           N  
ATOM    727  CZ  ARG A  98      97.174  29.945 -82.604  1.00 70.40           C  
ATOM    728  N   SER A  99      90.265  26.723 -85.304  1.00 76.63           N  
ATOM    729  CA  SER A  99      88.822  26.921 -85.405  1.00 76.63           C  
ATOM    730  C   SER A  99      88.062  25.670 -84.979  1.00 76.63           C  
ATOM    731  CB  SER A  99      88.433  27.303 -86.834  1.00 76.63           C  
ATOM    732  O   SER A  99      87.011  25.763 -84.340  1.00 76.63           O  
ATOM    733  OG  SER A  99      88.815  26.289 -87.748  1.00 76.63           O  
ATOM    734  N   ASN A 100      88.629  24.530 -85.270  1.00 78.36           N  
ATOM    735  CA  ASN A 100      88.035  23.263 -84.857  1.00 78.36           C  
ATOM    736  C   ASN A 100      88.132  23.065 -83.347  1.00 78.36           C  
ATOM    737  CB  ASN A 100      88.698  22.095 -85.590  1.00 78.36           C  
ATOM    738  O   ASN A 100      87.173  22.622 -82.712  1.00 78.36           O  
ATOM    739  CG  ASN A 100      87.905  20.808 -85.475  1.00 78.36           C  
ATOM    740  ND2 ASN A 100      88.545  19.688 -85.789  1.00 78.36           N  
ATOM    741  OD1 ASN A 100      86.728  20.821 -85.108  1.00 78.36           O  
ATOM    742  N   GLU A 101      89.258  23.372 -82.730  1.00 83.20           N  
ATOM    743  CA  GLU A 101      89.468  23.305 -81.287  1.00 83.20           C  
ATOM    744  C   GLU A 101      88.559  24.284 -80.550  1.00 83.20           C  
ATOM    745  CB  GLU A 101      90.933  23.586 -80.943  1.00 83.20           C  
ATOM    746  O   GLU A 101      87.982  23.946 -79.515  1.00 83.20           O  
ATOM    747  CG  GLU A 101      91.262  23.414 -79.467  1.00 83.20           C  
ATOM    748  CD  GLU A 101      92.742  23.576 -79.160  1.00 83.20           C  
ATOM    749  OE1 GLU A 101      93.152  23.332 -78.002  1.00 83.20           O  
ATOM    750  OE2 GLU A 101      93.498  23.950 -80.084  1.00 83.20           O  
ATOM    751  N   LYS A 102      88.457  25.462 -81.061  1.00 85.11           N  
ATOM    752  CA  LYS A 102      87.541  26.446 -80.492  1.00 85.11           C  
ATOM    753  C   LYS A 102      86.097  25.956 -80.558  1.00 85.11           C  
ATOM    754  CB  LYS A 102      87.673  27.786 -81.218  1.00 85.11           C  
ATOM    755  O   LYS A 102      85.315  26.184 -79.633  1.00 85.11           O  
ATOM    756  CG  LYS A 102      88.910  28.582 -80.827  1.00 85.11           C  
ATOM    757  CD  LYS A 102      88.880  29.986 -81.417  1.00 85.11           C  
ATOM    758  CE  LYS A 102      90.114  30.786 -81.021  1.00 85.11           C  
ATOM    759  NZ  LYS A 102      90.057  32.185 -81.540  1.00 85.11           N  
ATOM    760  N   GLU A 103      85.733  25.294 -81.608  1.00 86.16           N  
ATOM    761  CA  GLU A 103      84.398  24.723 -81.760  1.00 86.16           C  
ATOM    762  C   GLU A 103      84.163  23.594 -80.761  1.00 86.16           C  
ATOM    763  CB  GLU A 103      84.190  24.214 -83.188  1.00 86.16           C  
ATOM    764  O   GLU A 103      83.074  23.472 -80.198  1.00 86.16           O  
ATOM    765  CG  GLU A 103      82.766  23.762 -83.479  1.00 86.16           C  
ATOM    766  CD  GLU A 103      82.551  23.354 -84.928  1.00 86.16           C  
ATOM    767  OE1 GLU A 103      81.402  23.024 -85.301  1.00 86.16           O  
ATOM    768  OE2 GLU A 103      83.538  23.364 -85.696  1.00 86.16           O  
ATOM    769  N   GLN A 104      85.171  22.729 -80.592  1.00 85.03           N  
ATOM    770  CA  GLN A 104      85.066  21.664 -79.600  1.00 85.03           C  
ATOM    771  C   GLN A 104      84.931  22.235 -78.192  1.00 85.03           C  
ATOM    772  CB  GLN A 104      86.279  20.736 -79.677  1.00 85.03           C  
ATOM    773  O   GLN A 104      84.129  21.749 -77.393  1.00 85.03           O  
ATOM    774  CG  GLN A 104      86.292  19.841 -80.908  1.00 85.03           C  
ATOM    775  CD  GLN A 104      87.528  18.964 -80.984  1.00 85.03           C  
ATOM    776  NE2 GLN A 104      87.699  18.276 -82.108  1.00 85.03           N  
ATOM    777  OE1 GLN A 104      88.324  18.907 -80.041  1.00 85.03           O  
ATOM    778  N   LEU A 105      85.688  23.252 -77.863  1.00 88.01           N  
ATOM    779  CA  LEU A 105      85.601  23.910 -76.564  1.00 88.01           C  
ATOM    780  C   LEU A 105      84.258  24.613 -76.399  1.00 88.01           C  
ATOM    781  CB  LEU A 105      86.741  24.918 -76.396  1.00 88.01           C  
ATOM    782  O   LEU A 105      83.690  24.627 -75.305  1.00 88.01           O  
ATOM    783  CG  LEU A 105      88.120  24.335 -76.080  1.00 88.01           C  
ATOM    784  CD1 LEU A 105      89.177  25.435 -76.098  1.00 88.01           C  
ATOM    785  CD2 LEU A 105      88.105  23.623 -74.732  1.00 88.01           C  
ATOM    786  N   GLN A 106      83.820  25.154 -77.522  1.00 90.12           N  
ATOM    787  CA  GLN A 106      82.492  25.757 -77.496  1.00 90.12           C  
ATOM    788  C   GLN A 106      81.416  24.708 -77.230  1.00 90.12           C  
ATOM    789  CB  GLN A 106      82.204  26.481 -78.813  1.00 90.12           C  
ATOM    790  O   GLN A 106      80.481  24.951 -76.465  1.00 90.12           O  
ATOM    791  CG  GLN A 106      80.924  27.305 -78.795  1.00 90.12           C  
ATOM    792  CD  GLN A 106      80.702  28.073 -80.084  1.00 90.12           C  
ATOM    793  NE2 GLN A 106      79.620  28.842 -80.137  1.00 90.12           N  
ATOM    794  OE1 GLN A 106      81.497  27.977 -81.024  1.00 90.12           O  
ATOM    795  N   GLY A 107      81.561  23.550 -77.890  1.00 90.97           N  
ATOM    796  CA  GLY A 107      80.640  22.453 -77.640  1.00 90.97           C  
ATOM    797  C   GLY A 107      80.656  21.977 -76.200  1.00 90.97           C  
ATOM    798  O   GLY A 107      79.603  21.719 -75.614  1.00 90.97           O  
ATOM    799  N   LEU A 108      81.824  21.791 -75.719  1.00 92.70           N  
ATOM    800  CA  LEU A 108      81.970  21.391 -74.323  1.00 92.70           C  
ATOM    801  C   LEU A 108      81.393  22.450 -73.391  1.00 92.70           C  
ATOM    802  CB  LEU A 108      83.444  21.147 -73.987  1.00 92.70           C  
ATOM    803  O   LEU A 108      80.679  22.123 -72.440  1.00 92.70           O  
ATOM    804  CG  LEU A 108      83.729  20.455 -72.653  1.00 92.70           C  
ATOM    805  CD1 LEU A 108      83.432  18.963 -72.755  1.00 92.70           C  
ATOM    806  CD2 LEU A 108      85.175  20.689 -72.228  1.00 92.70           C  
ATOM    807  N   ASN A 109      81.683  23.698 -73.614  1.00 92.16           N  
ATOM    808  CA  ASN A 109      81.146  24.793 -72.813  1.00 92.16           C  
ATOM    809  C   ASN A 109      79.621  24.821 -72.852  1.00 92.16           C  
ATOM    810  CB  ASN A 109      81.714  26.133 -73.285  1.00 92.16           C  
ATOM    811  O   ASN A 109      78.973  25.055 -71.830  1.00 92.16           O  
ATOM    812  CG  ASN A 109      83.044  26.464 -72.638  1.00 92.16           C  
ATOM    813  ND2 ASN A 109      83.718  27.484 -73.155  1.00 92.16           N  
ATOM    814  OD1 ASN A 109      83.464  25.807 -71.681  1.00 92.16           O  
ATOM    815  N   ASP A 110      79.070  24.636 -74.009  1.00 91.73           N  
ATOM    816  CA  ASP A 110      77.616  24.591 -74.127  1.00 91.73           C  
ATOM    817  C   ASP A 110      77.035  23.434 -73.318  1.00 91.73           C  
ATOM    818  CB  ASP A 110      77.201  24.467 -75.595  1.00 91.73           C  
ATOM    819  O   ASP A 110      75.999  23.584 -72.666  1.00 91.73           O  
ATOM    820  CG  ASP A 110      77.424  25.745 -76.384  1.00 91.73           C  
ATOM    821  OD1 ASP A 110      77.550  26.827 -75.770  1.00 91.73           O  
ATOM    822  OD2 ASP A 110      77.472  25.670 -77.631  1.00 91.73           O  
ATOM    823  N   ARG A 111      77.633  22.278 -73.367  1.00 93.44           N  
ATOM    824  CA  ARG A 111      77.191  21.140 -72.567  1.00 93.44           C  
ATOM    825  C   ARG A 111      77.329  21.431 -71.077  1.00 93.44           C  
ATOM    826  CB  ARG A 111      77.985  19.885 -72.933  1.00 93.44           C  
ATOM    827  O   ARG A 111      76.438  21.105 -70.290  1.00 93.44           O  
ATOM    828  CG  ARG A 111      77.598  19.278 -74.272  1.00 93.44           C  
ATOM    829  CD  ARG A 111      78.419  18.036 -74.587  1.00 93.44           C  
ATOM    830  NE  ARG A 111      78.183  17.565 -75.949  1.00 93.44           N  
ATOM    831  NH1 ARG A 111      79.906  16.026 -75.936  1.00 93.44           N  
ATOM    832  NH2 ARG A 111      78.594  16.269 -77.800  1.00 93.44           N  
ATOM    833  CZ  ARG A 111      78.895  16.621 -76.559  1.00 93.44           C  
ATOM    834  N   PHE A 112      78.536  22.049 -70.708  1.00 93.92           N  
ATOM    835  CA  PHE A 112      78.724  22.469 -69.324  1.00 93.92           C  
ATOM    836  C   PHE A 112      77.643  23.459 -68.908  1.00 93.92           C  
ATOM    837  CB  PHE A 112      80.109  23.094 -69.134  1.00 93.92           C  
ATOM    838  O   PHE A 112      77.110  23.375 -67.799  1.00 93.92           O  
ATOM    839  CG  PHE A 112      81.200  22.087 -68.888  1.00 93.92           C  
ATOM    840  CD1 PHE A 112      81.146  21.238 -67.789  1.00 93.92           C  
ATOM    841  CD2 PHE A 112      82.281  21.991 -69.755  1.00 93.92           C  
ATOM    842  CE1 PHE A 112      82.155  20.305 -67.559  1.00 93.92           C  
ATOM    843  CE2 PHE A 112      83.293  21.061 -69.531  1.00 93.92           C  
ATOM    844  CZ  PHE A 112      83.228  20.220 -68.432  1.00 93.92           C  
ATOM    845  N   ALA A 113      77.387  24.431 -69.732  1.00 94.82           N  
ATOM    846  CA  ALA A 113      76.324  25.396 -69.465  1.00 94.82           C  
ATOM    847  C   ALA A 113      74.987  24.693 -69.244  1.00 94.82           C  
ATOM    848  CB  ALA A 113      76.212  26.396 -70.613  1.00 94.82           C  
ATOM    849  O   ALA A 113      74.227  25.059 -68.344  1.00 94.82           O  
ATOM    850  N   GLY A 114      74.698  23.652 -70.088  1.00 95.25           N  
ATOM    851  CA  GLY A 114      73.494  22.862 -69.889  1.00 95.25           C  
ATOM    852  C   GLY A 114      73.483  22.112 -68.570  1.00 95.25           C  
ATOM    853  O   GLY A 114      72.450  22.039 -67.901  1.00 95.25           O  
ATOM    854  N   TYR A 115      74.682  21.495 -68.296  1.00 96.50           N  
ATOM    855  CA  TYR A 115      74.797  20.788 -67.026  1.00 96.50           C  
ATOM    856  C   TYR A 115      74.579  21.736 -65.853  1.00 96.50           C  
ATOM    857  CB  TYR A 115      76.169  20.117 -66.906  1.00 96.50           C  
ATOM    858  O   TYR A 115      73.909  21.384 -64.879  1.00 96.50           O  
ATOM    859  CG  TYR A 115      76.286  18.831 -67.687  1.00 96.50           C  
ATOM    860  CD1 TYR A 115      75.438  17.756 -67.426  1.00 96.50           C  
ATOM    861  CD2 TYR A 115      77.244  18.686 -68.684  1.00 96.50           C  
ATOM    862  CE1 TYR A 115      75.543  16.568 -68.141  1.00 96.50           C  
ATOM    863  CE2 TYR A 115      77.358  17.502 -69.406  1.00 96.50           C  
ATOM    864  OH  TYR A 115      76.612  15.276 -69.839  1.00 96.50           O  
ATOM    865  CZ  TYR A 115      76.504  16.450 -69.128  1.00 96.50           C  
ATOM    866  N   ILE A 116      75.097  22.938 -65.892  1.00 95.22           N  
ATOM    867  CA  ILE A 116      74.929  23.940 -64.845  1.00 95.22           C  
ATOM    868  C   ILE A 116      73.451  24.299 -64.706  1.00 95.22           C  
ATOM    869  CB  ILE A 116      75.763  25.208 -65.137  1.00 95.22           C  
ATOM    870  O   ILE A 116      72.937  24.416 -63.592  1.00 95.22           O  
ATOM    871  CG1 ILE A 116      77.260  24.903 -65.009  1.00 95.22           C  
ATOM    872  CG2 ILE A 116      75.354  26.350 -64.202  1.00 95.22           C  
ATOM    873  CD1 ILE A 116      78.163  26.076 -65.365  1.00 95.22           C  
ATOM    874  N   GLU A 117      72.796  24.482 -65.781  1.00 96.10           N  
ATOM    875  CA  GLU A 117      71.370  24.793 -65.754  1.00 96.10           C  
ATOM    876  C   GLU A 117      70.568  23.652 -65.137  1.00 96.10           C  
ATOM    877  CB  GLU A 117      70.859  25.093 -67.166  1.00 96.10           C  
ATOM    878  O   GLU A 117      69.646  23.887 -64.353  1.00 96.10           O  
ATOM    879  CG  GLU A 117      71.285  26.453 -67.699  1.00 96.10           C  
ATOM    880  CD  GLU A 117      70.868  26.690 -69.141  1.00 96.10           C  
ATOM    881  OE1 GLU A 117      71.254  27.730 -69.722  1.00 96.10           O  
ATOM    882  OE2 GLU A 117      70.149  25.829 -69.695  1.00 96.10           O  
ATOM    883  N   LYS A 118      70.958  22.421 -65.587  1.00 96.37           N  
ATOM    884  CA  LYS A 118      70.285  21.255 -65.021  1.00 96.37           C  
ATOM    885  C   LYS A 118      70.495  21.178 -63.512  1.00 96.37           C  
ATOM    886  CB  LYS A 118      70.785  19.971 -65.686  1.00 96.37           C  
ATOM    887  O   LYS A 118      69.561  20.880 -62.764  1.00 96.37           O  
ATOM    888  CG  LYS A 118      70.103  18.708 -65.184  1.00 96.37           C  
ATOM    889  CD  LYS A 118      68.626  18.685 -65.555  1.00 96.37           C  
ATOM    890  CE  LYS A 118      67.956  17.391 -65.110  1.00 96.37           C  
ATOM    891  NZ  LYS A 118      66.524  17.335 -65.530  1.00 96.37           N  
ATOM    892  N   VAL A 119      71.749  21.365 -63.087  1.00 96.95           N  
ATOM    893  CA  VAL A 119      72.046  21.374 -61.659  1.00 96.95           C  
ATOM    894  C   VAL A 119      71.199  22.435 -60.960  1.00 96.95           C  
ATOM    895  CB  VAL A 119      73.547  21.630 -61.393  1.00 96.95           C  
ATOM    896  O   VAL A 119      70.640  22.186 -59.890  1.00 96.95           O  
ATOM    897  CG1 VAL A 119      73.796  21.884 -59.907  1.00 96.95           C  
ATOM    898  CG2 VAL A 119      74.384  20.451 -61.884  1.00 96.95           C  
ATOM    899  N   HIS A 120      71.043  23.687 -61.541  1.00 95.83           N  
ATOM    900  CA  HIS A 120      70.196  24.726 -60.967  1.00 95.83           C  
ATOM    901  C   HIS A 120      68.738  24.281 -60.913  1.00 95.83           C  
ATOM    902  CB  HIS A 120      70.319  26.022 -61.770  1.00 95.83           C  
ATOM    903  O   HIS A 120      68.054  24.501 -59.911  1.00 95.83           O  
ATOM    904  CG  HIS A 120      71.590  26.768 -61.513  1.00 95.83           C  
ATOM    905  CD2 HIS A 120      72.637  27.047 -62.325  1.00 95.83           C  
ATOM    906  ND1 HIS A 120      71.893  27.323 -60.289  1.00 95.83           N  
ATOM    907  CE1 HIS A 120      73.074  27.913 -60.360  1.00 95.83           C  
ATOM    908  NE2 HIS A 120      73.547  27.760 -61.585  1.00 95.83           N  
ATOM    909  N   TYR A 121      68.348  23.696 -61.994  1.00 97.06           N  
ATOM    910  CA  TYR A 121      66.979  23.197 -62.064  1.00 97.06           C  
ATOM    911  C   TYR A 121      66.729  22.139 -60.997  1.00 97.06           C  
ATOM    912  CB  TYR A 121      66.688  22.618 -63.452  1.00 97.06           C  
ATOM    913  O   TYR A 121      65.708  22.174 -60.306  1.00 97.06           O  
ATOM    914  CG  TYR A 121      65.321  21.988 -63.572  1.00 97.06           C  
ATOM    915  CD1 TYR A 121      65.168  20.604 -63.563  1.00 97.06           C  
ATOM    916  CD2 TYR A 121      64.182  22.776 -63.696  1.00 97.06           C  
ATOM    917  CE1 TYR A 121      63.911  20.019 -63.676  1.00 97.06           C  
ATOM    918  CE2 TYR A 121      62.920  22.202 -63.810  1.00 97.06           C  
ATOM    919  OH  TYR A 121      61.548  20.251 -63.910  1.00 97.06           O  
ATOM    920  CZ  TYR A 121      62.794  20.825 -63.798  1.00 97.06           C  
ATOM    921  N   LEU A 122      67.629  21.192 -60.891  1.00 97.08           N  
ATOM    922  CA  LEU A 122      67.486  20.135 -59.896  1.00 97.08           C  
ATOM    923  C   LEU A 122      67.585  20.702 -58.484  1.00 97.08           C  
ATOM    924  CB  LEU A 122      68.553  19.056 -60.102  1.00 97.08           C  
ATOM    925  O   LEU A 122      66.871  20.259 -57.581  1.00 97.08           O  
ATOM    926  CG  LEU A 122      68.368  18.143 -61.315  1.00 97.08           C  
ATOM    927  CD1 LEU A 122      69.585  17.240 -61.488  1.00 97.08           C  
ATOM    928  CD2 LEU A 122      67.097  17.314 -61.172  1.00 97.08           C  
ATOM    929  N   GLU A 123      68.435  21.657 -58.247  1.00 95.77           N  
ATOM    930  CA  GLU A 123      68.518  22.340 -56.959  1.00 95.77           C  
ATOM    931  C   GLU A 123      67.204  23.035 -56.617  1.00 95.77           C  
ATOM    932  CB  GLU A 123      69.665  23.354 -56.961  1.00 95.77           C  
ATOM    933  O   GLU A 123      66.752  22.992 -55.471  1.00 95.77           O  
ATOM    934  CG  GLU A 123      71.046  22.720 -56.877  1.00 95.77           C  
ATOM    935  CD  GLU A 123      72.177  23.731 -56.980  1.00 95.77           C  
ATOM    936  OE1 GLU A 123      73.351  23.354 -56.763  1.00 95.77           O  
ATOM    937  OE2 GLU A 123      71.887  24.911 -57.281  1.00 95.77           O  
ATOM    938  N   GLN A 124      66.664  23.670 -57.587  1.00 96.92           N  
ATOM    939  CA  GLN A 124      65.376  24.325 -57.390  1.00 96.92           C  
ATOM    940  C   GLN A 124      64.283  23.307 -57.078  1.00 96.92           C  
ATOM    941  CB  GLN A 124      64.994  25.143 -58.625  1.00 96.92           C  
ATOM    942  O   GLN A 124      63.462  23.525 -56.184  1.00 96.92           O  
ATOM    943  CG  GLN A 124      63.704  25.935 -58.464  1.00 96.92           C  
ATOM    944  CD  GLN A 124      63.672  27.185 -59.323  1.00 96.92           C  
ATOM    945  NE2 GLN A 124      62.682  28.040 -59.090  1.00 96.92           N  
ATOM    946  OE1 GLN A 124      64.530  27.381 -60.190  1.00 96.92           O  
ATOM    947  N   GLN A 125      64.264  22.200 -57.828  1.00 96.77           N  
ATOM    948  CA  GLN A 125      63.290  21.143 -57.577  1.00 96.77           C  
ATOM    949  C   GLN A 125      63.488  20.530 -56.193  1.00 96.77           C  
ATOM    950  CB  GLN A 125      63.385  20.058 -58.650  1.00 96.77           C  
ATOM    951  O   GLN A 125      62.517  20.227 -55.497  1.00 96.77           O  
ATOM    952  CG  GLN A 125      62.731  20.441 -59.971  1.00 96.77           C  
ATOM    953  CD  GLN A 125      62.292  19.235 -60.780  1.00 96.77           C  
ATOM    954  NE2 GLN A 125      61.322  19.437 -61.667  1.00 96.77           N  
ATOM    955  OE1 GLN A 125      62.819  18.131 -60.610  1.00 96.77           O  
ATOM    956  N   ASN A 126      64.763  20.275 -55.860  1.00 96.10           N  
ATOM    957  CA  ASN A 126      65.043  19.748 -54.529  1.00 96.10           C  
ATOM    958  C   ASN A 126      64.562  20.698 -53.436  1.00 96.10           C  
ATOM    959  CB  ASN A 126      66.539  19.466 -54.367  1.00 96.10           C  
ATOM    960  O   ASN A 126      64.037  20.258 -52.412  1.00 96.10           O  
ATOM    961  CG  ASN A 126      66.940  18.111 -54.915  1.00 96.10           C  
ATOM    962  ND2 ASN A 126      68.233  17.929 -55.159  1.00 96.10           N  
ATOM    963  OD1 ASN A 126      66.096  17.235 -55.118  1.00 96.10           O  
ATOM    964  N   LYS A 127      64.787  22.016 -53.667  1.00 97.19           N  
ATOM    965  CA  LYS A 127      64.301  23.012 -52.717  1.00 97.19           C  
ATOM    966  C   LYS A 127      62.780  22.966 -52.603  1.00 97.19           C  
ATOM    967  CB  LYS A 127      64.754  24.413 -53.130  1.00 97.19           C  
ATOM    968  O   LYS A 127      62.232  23.070 -51.504  1.00 97.19           O  
ATOM    969  CG  LYS A 127      66.176  24.753 -52.711  1.00 97.19           C  
ATOM    970  CD  LYS A 127      66.544  26.183 -53.088  1.00 97.19           C  
ATOM    971  CE  LYS A 127      68.027  26.454 -52.877  1.00 97.19           C  
ATOM    972  NZ  LYS A 127      68.435  27.775 -53.441  1.00 97.19           N  
ATOM    973  N   GLU A 128      62.150  22.860 -53.727  1.00 97.09           N  
ATOM    974  CA  GLU A 128      60.692  22.777 -53.732  1.00 97.09           C  
ATOM    975  C   GLU A 128      60.210  21.516 -53.021  1.00 97.09           C  
ATOM    976  CB  GLU A 128      60.156  22.810 -55.165  1.00 97.09           C  
ATOM    977  O   GLU A 128      59.252  21.562 -52.246  1.00 97.09           O  
ATOM    978  CG  GLU A 128      58.642  22.931 -55.253  1.00 97.09           C  
ATOM    979  CD  GLU A 128      58.140  23.178 -56.667  1.00 97.09           C  
ATOM    980  OE1 GLU A 128      56.917  23.364 -56.853  1.00 97.09           O  
ATOM    981  OE2 GLU A 128      58.978  23.184 -57.596  1.00 97.09           O  
ATOM    982  N   ILE A 129      60.823  20.376 -53.282  1.00 96.39           N  
ATOM    983  CA  ILE A 129      60.440  19.117 -52.653  1.00 96.39           C  
ATOM    984  C   ILE A 129      60.690  19.195 -51.148  1.00 96.39           C  
ATOM    985  CB  ILE A 129      61.208  17.923 -53.263  1.00 96.39           C  
ATOM    986  O   ILE A 129      59.871  18.731 -50.352  1.00 96.39           O  
ATOM    987  CG1 ILE A 129      60.758  17.680 -54.708  1.00 96.39           C  
ATOM    988  CG2 ILE A 129      61.017  16.666 -52.410  1.00 96.39           C  
ATOM    989  CD1 ILE A 129      61.606  16.663 -55.458  1.00 96.39           C  
ATOM    990  N   GLU A 130      61.833  19.803 -50.762  1.00 95.96           N  
ATOM    991  CA  GLU A 130      62.127  19.996 -49.345  1.00 95.96           C  
ATOM    992  C   GLU A 130      61.066  20.864 -48.674  1.00 95.96           C  
ATOM    993  CB  GLU A 130      63.512  20.623 -49.164  1.00 95.96           C  
ATOM    994  O   GLU A 130      60.655  20.590 -47.545  1.00 95.96           O  
ATOM    995  CG  GLU A 130      64.662  19.659 -49.415  1.00 95.96           C  
ATOM    996  CD  GLU A 130      66.026  20.330 -49.381  1.00 95.96           C  
ATOM    997  OE1 GLU A 130      67.042  19.653 -49.660  1.00 95.96           O  
ATOM    998  OE2 GLU A 130      66.079  21.541 -49.071  1.00 95.96           O  
ATOM    999  N   ALA A 131      60.622  21.918 -49.333  1.00 96.43           N  
ATOM   1000  CA  ALA A 131      59.567  22.782 -48.809  1.00 96.43           C  
ATOM   1001  C   ALA A 131      58.251  22.021 -48.676  1.00 96.43           C  
ATOM   1002  CB  ALA A 131      59.384  24.003 -49.707  1.00 96.43           C  
ATOM   1003  O   ALA A 131      57.526  22.190 -47.693  1.00 96.43           O  
ATOM   1004  N   GLU A 132      57.920  21.152 -49.665  1.00 96.38           N  
ATOM   1005  CA  GLU A 132      56.702  20.348 -49.629  1.00 96.38           C  
ATOM   1006  C   GLU A 132      56.744  19.332 -48.492  1.00 96.38           C  
ATOM   1007  CB  GLU A 132      56.490  19.633 -50.966  1.00 96.38           C  
ATOM   1008  O   GLU A 132      55.740  19.113 -47.810  1.00 96.38           O  
ATOM   1009  CG  GLU A 132      55.101  19.033 -51.129  1.00 96.38           C  
ATOM   1010  CD  GLU A 132      54.849  18.471 -52.519  1.00 96.38           C  
ATOM   1011  OE1 GLU A 132      53.722  17.996 -52.787  1.00 96.38           O  
ATOM   1012  OE2 GLU A 132      55.787  18.504 -53.346  1.00 96.38           O  
ATOM   1013  N   ILE A 133      57.933  18.720 -48.260  1.00 95.29           N  
ATOM   1014  CA  ILE A 133      58.085  17.758 -47.174  1.00 95.29           C  
ATOM   1015  C   ILE A 133      57.879  18.458 -45.833  1.00 95.29           C  
ATOM   1016  CB  ILE A 133      59.470  17.074 -47.215  1.00 95.29           C  
ATOM   1017  O   ILE A 133      57.200  17.931 -44.948  1.00 95.29           O  
ATOM   1018  CG1 ILE A 133      59.564  16.130 -48.419  1.00 95.29           C  
ATOM   1019  CG2 ILE A 133      59.739  16.322 -45.908  1.00 95.29           C  
ATOM   1020  CD1 ILE A 133      60.947  15.527 -48.626  1.00 95.29           C  
ATOM   1021  N   GLN A 134      58.472  19.674 -45.702  1.00 95.60           N  
ATOM   1022  CA  GLN A 134      58.312  20.437 -44.469  1.00 95.60           C  
ATOM   1023  C   GLN A 134      56.852  20.818 -44.243  1.00 95.60           C  
ATOM   1024  CB  GLN A 134      59.185  21.692 -44.496  1.00 95.60           C  
ATOM   1025  O   GLN A 134      56.358  20.766 -43.115  1.00 95.60           O  
ATOM   1026  CG  GLN A 134      60.669  21.414 -44.299  1.00 95.60           C  
ATOM   1027  CD  GLN A 134      61.513  22.674 -44.343  1.00 95.60           C  
ATOM   1028  NE2 GLN A 134      62.824  22.515 -44.198  1.00 95.60           N  
ATOM   1029  OE1 GLN A 134      60.991  23.782 -44.506  1.00 95.60           O  
ATOM   1030  N   ALA A 135      56.114  21.208 -45.276  1.00 94.54           N  
ATOM   1031  CA  ALA A 135      54.697  21.553 -45.191  1.00 94.54           C  
ATOM   1032  C   ALA A 135      53.863  20.348 -44.768  1.00 94.54           C  
ATOM   1033  CB  ALA A 135      54.201  22.097 -46.529  1.00 94.54           C  
ATOM   1034  O   ALA A 135      52.965  20.469 -43.932  1.00 94.54           O  
ATOM   1035  N   LEU A 136      54.177  19.135 -45.302  1.00 94.20           N  
ATOM   1036  CA  LEU A 136      53.448  17.921 -44.953  1.00 94.20           C  
ATOM   1037  C   LEU A 136      53.728  17.515 -43.510  1.00 94.20           C  
ATOM   1038  CB  LEU A 136      53.824  16.778 -45.899  1.00 94.20           C  
ATOM   1039  O   LEU A 136      52.831  17.043 -42.808  1.00 94.20           O  
ATOM   1040  CG  LEU A 136      53.245  16.850 -47.313  1.00 94.20           C  
ATOM   1041  CD1 LEU A 136      53.816  15.731 -48.177  1.00 94.20           C  
ATOM   1042  CD2 LEU A 136      51.722  16.777 -47.271  1.00 94.20           C  
ATOM   1043  N   ARG A 137      54.937  17.722 -43.068  1.00 93.06           N  
ATOM   1044  CA  ARG A 137      55.289  17.417 -41.685  1.00 93.06           C  
ATOM   1045  C   ARG A 137      54.544  18.330 -40.717  1.00 93.06           C  
ATOM   1046  CB  ARG A 137      56.798  17.549 -41.473  1.00 93.06           C  
ATOM   1047  O   ARG A 137      54.095  17.886 -39.658  1.00 93.06           O  
ATOM   1048  CG  ARG A 137      57.605  16.401 -42.059  1.00 93.06           C  
ATOM   1049  CD  ARG A 137      59.016  16.355 -41.490  1.00 93.06           C  
ATOM   1050  NE  ARG A 137      59.699  15.114 -41.841  1.00 93.06           N  
ATOM   1051  NH1 ARG A 137      61.282  16.123 -43.187  1.00 93.06           N  
ATOM   1052  NH2 ARG A 137      61.303  13.850 -42.893  1.00 93.06           N  
ATOM   1053  CZ  ARG A 137      60.760  15.032 -42.640  1.00 93.06           C  
ATOM   1054  N   GLN A 138      54.444  19.584 -41.057  1.00 92.87           N  
ATOM   1055  CA  GLN A 138      53.694  20.529 -40.236  1.00 92.87           C  
ATOM   1056  C   GLN A 138      52.215  20.158 -40.183  1.00 92.87           C  
ATOM   1057  CB  GLN A 138      53.859  21.953 -40.769  1.00 92.87           C  
ATOM   1058  O   GLN A 138      51.585  20.246 -39.127  1.00 92.87           O  
ATOM   1059  CG  GLN A 138      55.231  22.556 -40.497  1.00 92.87           C  
ATOM   1060  CD  GLN A 138      55.378  23.957 -41.060  1.00 92.87           C  
ATOM   1061  NE2 GLN A 138      56.407  24.670 -40.614  1.00 92.87           N  
ATOM   1062  OE1 GLN A 138      54.574  24.396 -41.889  1.00 92.87           O  
ATOM   1063  N   LYS A 139      51.644  19.771 -41.340  1.00 91.65           N  
ATOM   1064  CA  LYS A 139      50.250  19.339 -41.388  1.00 91.65           C  
ATOM   1065  C   LYS A 139      50.034  18.085 -40.546  1.00 91.65           C  
ATOM   1066  CB  LYS A 139      49.818  19.081 -42.833  1.00 91.65           C  
ATOM   1067  O   LYS A 139      49.020  17.961 -39.856  1.00 91.65           O  
ATOM   1068  CG  LYS A 139      49.566  20.347 -43.638  1.00 91.65           C  
ATOM   1069  CD  LYS A 139      48.998  20.029 -45.015  1.00 91.65           C  
ATOM   1070  CE  LYS A 139      48.767  21.294 -45.831  1.00 91.65           C  
ATOM   1071  NZ  LYS A 139      48.279  20.984 -47.208  1.00 91.65           N  
ATOM   1072  N   GLN A 140      50.963  17.147 -40.612  1.00 90.25           N  
ATOM   1073  CA  GLN A 140      50.868  15.927 -39.818  1.00 90.25           C  
ATOM   1074  C   GLN A 140      50.930  16.235 -38.325  1.00 90.25           C  
ATOM   1075  CB  GLN A 140      51.981  14.949 -40.199  1.00 90.25           C  
ATOM   1076  O   GLN A 140      50.215  15.624 -37.529  1.00 90.25           O  
ATOM   1077  CG  GLN A 140      51.761  14.259 -41.539  1.00 90.25           C  
ATOM   1078  CD  GLN A 140      52.866  13.278 -41.881  1.00 90.25           C  
ATOM   1079  NE2 GLN A 140      52.600  12.396 -42.839  1.00 90.25           N  
ATOM   1080  OE1 GLN A 140      53.950  13.312 -41.291  1.00 90.25           O  
ATOM   1081  N   ALA A 141      51.817  17.132 -37.901  1.00 88.75           N  
ATOM   1082  CA  ALA A 141      51.901  17.554 -36.506  1.00 88.75           C  
ATOM   1083  C   ALA A 141      50.588  18.179 -36.041  1.00 88.75           C  
ATOM   1084  CB  ALA A 141      53.052  18.539 -36.316  1.00 88.75           C  
ATOM   1085  O   ALA A 141      50.139  17.933 -34.920  1.00 88.75           O  
ATOM   1086  N   SER A 142      49.908  19.008 -36.918  1.00 89.96           N  
ATOM   1087  CA  SER A 142      48.626  19.628 -36.602  1.00 89.96           C  
ATOM   1088  C   SER A 142      47.522  18.583 -36.478  1.00 89.96           C  
ATOM   1089  CB  SER A 142      48.248  20.655 -37.670  1.00 89.96           C  
ATOM   1090  O   SER A 142      46.653  18.690 -35.610  1.00 89.96           O  
ATOM   1091  OG  SER A 142      47.943  20.016 -38.898  1.00 89.96           O  
ATOM   1092  N   HIS A 143      47.505  17.549 -37.422  1.00 88.60           N  
ATOM   1093  CA  HIS A 143      46.539  16.458 -37.351  1.00 88.60           C  
ATOM   1094  C   HIS A 143      46.701  15.662 -36.061  1.00 88.60           C  
ATOM   1095  CB  HIS A 143      46.685  15.534 -38.561  1.00 88.60           C  
ATOM   1096  O   HIS A 143      45.711  15.267 -35.441  1.00 88.60           O  
ATOM   1097  CG  HIS A 143      45.995  16.038 -39.788  1.00 88.60           C  
ATOM   1098  CD2 HIS A 143      46.491  16.487 -40.965  1.00 88.60           C  
ATOM   1099  ND1 HIS A 143      44.624  16.123 -39.889  1.00 88.60           N  
ATOM   1100  CE1 HIS A 143      44.305  16.603 -41.080  1.00 88.60           C  
ATOM   1101  NE2 HIS A 143      45.420  16.832 -41.752  1.00 88.60           N  
ATOM   1102  N   ALA A 144      47.908  15.324 -35.626  1.00 88.36           N  
ATOM   1103  CA  ALA A 144      48.172  14.614 -34.377  1.00 88.36           C  
ATOM   1104  C   ALA A 144      47.645  15.398 -33.179  1.00 88.36           C  
ATOM   1105  CB  ALA A 144      49.668  14.351 -34.221  1.00 88.36           C  
ATOM   1106  O   ALA A 144      47.070  14.818 -32.255  1.00 88.36           O  
ATOM   1107  N   GLN A 145      47.873  16.759 -33.161  1.00 91.69           N  
ATOM   1108  CA  GLN A 145      47.362  17.612 -32.093  1.00 91.69           C  
ATOM   1109  C   GLN A 145      45.837  17.593 -32.056  1.00 91.69           C  
ATOM   1110  CB  GLN A 145      47.866  19.046 -32.264  1.00 91.69           C  
ATOM   1111  O   GLN A 145      45.236  17.611 -30.980  1.00 91.69           O  
ATOM   1112  CG  GLN A 145      49.363  19.203 -32.036  1.00 91.69           C  
ATOM   1113  CD  GLN A 145      49.835  20.636 -32.203  1.00 91.69           C  
ATOM   1114  NE2 GLN A 145      50.985  20.953 -31.620  1.00 91.69           N  
ATOM   1115  OE1 GLN A 145      49.171  21.450 -32.853  1.00 91.69           O  
ATOM   1116  N   LEU A 146      45.235  17.586 -33.239  1.00 92.38           N  
ATOM   1117  CA  LEU A 146      43.784  17.487 -33.343  1.00 92.38           C  
ATOM   1118  C   LEU A 146      43.287  16.163 -32.773  1.00 92.38           C  
ATOM   1119  CB  LEU A 146      43.340  17.627 -34.802  1.00 92.38           C  
ATOM   1120  O   LEU A 146      42.262  16.122 -32.088  1.00 92.38           O  
ATOM   1121  CG  LEU A 146      41.832  17.696 -35.048  1.00 92.38           C  
ATOM   1122  CD1 LEU A 146      41.231  18.894 -34.320  1.00 92.38           C  
ATOM   1123  CD2 LEU A 146      41.538  17.770 -36.543  1.00 92.38           C  
ATOM   1124  N   GLY A 147      44.016  15.018 -33.048  1.00 93.50           N  
ATOM   1125  CA  GLY A 147      43.692  13.728 -32.461  1.00 93.50           C  
ATOM   1126  C   GLY A 147      43.705  13.742 -30.944  1.00 93.50           C  
ATOM   1127  O   GLY A 147      42.811  13.184 -30.305  1.00 93.50           O  
ATOM   1128  N   ASP A 148      44.721  14.431 -30.317  1.00 93.15           N  
ATOM   1129  CA  ASP A 148      44.815  14.565 -28.867  1.00 93.15           C  
ATOM   1130  C   ASP A 148      43.637  15.362 -28.311  1.00 93.15           C  
ATOM   1131  CB  ASP A 148      46.134  15.233 -28.474  1.00 93.15           C  
ATOM   1132  O   ASP A 148      43.098  15.027 -27.255  1.00 93.15           O  
ATOM   1133  CG  ASP A 148      47.346  14.360 -28.747  1.00 93.15           C  
ATOM   1134  OD1 ASP A 148      47.189  13.129 -28.896  1.00 93.15           O  
ATOM   1135  OD2 ASP A 148      48.468  14.907 -28.809  1.00 93.15           O  
ATOM   1136  N   ALA A 149      43.178  16.447 -28.998  1.00 93.79           N  
ATOM   1137  CA  ALA A 149      42.036  17.258 -28.586  1.00 93.79           C  
ATOM   1138  C   ALA A 149      40.747  16.441 -28.606  1.00 93.79           C  
ATOM   1139  CB  ALA A 149      41.900  18.482 -29.488  1.00 93.79           C  
ATOM   1140  O   ALA A 149      39.936  16.528 -27.681  1.00 93.79           O  
ATOM   1141  N   TYR A 150      40.539  15.650 -29.666  1.00 95.54           N  
ATOM   1142  CA  TYR A 150      39.365  14.789 -29.765  1.00 95.54           C  
ATOM   1143  C   TYR A 150      39.377  13.724 -28.676  1.00 95.54           C  
ATOM   1144  CB  TYR A 150      39.299  14.126 -31.144  1.00 95.54           C  
ATOM   1145  O   TYR A 150      38.339  13.423 -28.081  1.00 95.54           O  
ATOM   1146  CG  TYR A 150      38.800  15.042 -32.235  1.00 95.54           C  
ATOM   1147  CD1 TYR A 150      37.542  15.634 -32.153  1.00 95.54           C  
ATOM   1148  CD2 TYR A 150      39.585  15.316 -33.350  1.00 95.54           C  
ATOM   1149  CE1 TYR A 150      37.077  16.477 -33.156  1.00 95.54           C  
ATOM   1150  CE2 TYR A 150      39.130  16.158 -34.360  1.00 95.54           C  
ATOM   1151  OH  TYR A 150      37.422  17.567 -35.251  1.00 95.54           O  
ATOM   1152  CZ  TYR A 150      37.877  16.733 -34.254  1.00 95.54           C  
ATOM   1153  N   ASP A 151      40.559  13.137 -28.429  1.00 95.21           N  
ATOM   1154  CA  ASP A 151      40.684  12.148 -27.362  1.00 95.21           C  
ATOM   1155  C   ASP A 151      40.332  12.756 -26.006  1.00 95.21           C  
ATOM   1156  CB  ASP A 151      42.100  11.571 -27.328  1.00 95.21           C  
ATOM   1157  O   ASP A 151      39.679  12.113 -25.182  1.00 95.21           O  
ATOM   1158  CG  ASP A 151      42.375  10.607 -28.469  1.00 95.21           C  
ATOM   1159  OD1 ASP A 151      41.413  10.082 -29.069  1.00 95.21           O  
ATOM   1160  OD2 ASP A 151      43.565  10.367 -28.767  1.00 95.21           O  
ATOM   1161  N   GLN A 152      40.783  13.938 -25.726  1.00 96.19           N  
ATOM   1162  CA  GLN A 152      40.429  14.651 -24.504  1.00 96.19           C  
ATOM   1163  C   GLN A 152      38.921  14.865 -24.409  1.00 96.19           C  
ATOM   1164  CB  GLN A 152      41.155  15.996 -24.436  1.00 96.19           C  
ATOM   1165  O   GLN A 152      38.326  14.667 -23.348  1.00 96.19           O  
ATOM   1166  CG  GLN A 152      40.889  16.774 -23.154  1.00 96.19           C  
ATOM   1167  CD  GLN A 152      41.354  16.036 -21.912  1.00 96.19           C  
ATOM   1168  NE2 GLN A 152      40.720  16.324 -20.780  1.00 96.19           N  
ATOM   1169  OE1 GLN A 152      42.274  15.214 -21.970  1.00 96.19           O  
ATOM   1170  N   GLU A 153      38.279  15.319 -25.470  1.00 96.59           N  
ATOM   1171  CA  GLU A 153      36.835  15.532 -25.498  1.00 96.59           C  
ATOM   1172  C   GLU A 153      36.080  14.231 -25.242  1.00 96.59           C  
ATOM   1173  CB  GLU A 153      36.406  16.134 -26.839  1.00 96.59           C  
ATOM   1174  O   GLU A 153      35.079  14.219 -24.522  1.00 96.59           O  
ATOM   1175  CG  GLU A 153      36.778  17.601 -27.002  1.00 96.59           C  
ATOM   1176  CD  GLU A 153      36.354  18.182 -28.341  1.00 96.59           C  
ATOM   1177  OE1 GLU A 153      36.646  19.370 -28.607  1.00 96.59           O  
ATOM   1178  OE2 GLU A 153      35.723  17.444 -29.130  1.00 96.59           O  
ATOM   1179  N   ILE A 154      36.533  13.147 -25.819  1.00 96.88           N  
ATOM   1180  CA  ILE A 154      35.921  11.837 -25.625  1.00 96.88           C  
ATOM   1181  C   ILE A 154      36.053  11.418 -24.163  1.00 96.88           C  
ATOM   1182  CB  ILE A 154      36.557  10.774 -26.547  1.00 96.88           C  
ATOM   1183  O   ILE A 154      35.103  10.898 -23.571  1.00 96.88           O  
ATOM   1184  CG1 ILE A 154      36.198  11.053 -28.011  1.00 96.88           C  
ATOM   1185  CG2 ILE A 154      36.117   9.367 -26.134  1.00 96.88           C  
ATOM   1186  CD1 ILE A 154      36.889  10.129 -29.005  1.00 96.88           C  
ATOM   1187  N   ARG A 155      37.242  11.662 -23.583  1.00 97.49           N  
ATOM   1188  CA  ARG A 155      37.455  11.347 -22.174  1.00 97.49           C  
ATOM   1189  C   ARG A 155      36.516  12.154 -21.284  1.00 97.49           C  
ATOM   1190  CB  ARG A 155      38.909  11.611 -21.777  1.00 97.49           C  
ATOM   1191  O   ARG A 155      35.920  11.613 -20.350  1.00 97.49           O  
ATOM   1192  CG  ARG A 155      39.871  10.510 -22.194  1.00 97.49           C  
ATOM   1193  CD  ARG A 155      41.279  10.764 -21.673  1.00 97.49           C  
ATOM   1194  NE  ARG A 155      42.016  11.682 -22.537  1.00 97.49           N  
ATOM   1195  NH1 ARG A 155      43.090  12.774 -20.808  1.00 97.49           N  
ATOM   1196  NH2 ARG A 155      43.477  13.397 -22.980  1.00 97.49           N  
ATOM   1197  CZ  ARG A 155      42.860  12.616 -22.107  1.00 97.49           C  
ATOM   1198  N   GLU A 156      36.387  13.415 -21.534  1.00 97.48           N  
ATOM   1199  CA  GLU A 156      35.497  14.283 -20.769  1.00 97.48           C  
ATOM   1200  C   GLU A 156      34.043  13.836 -20.901  1.00 97.48           C  
ATOM   1201  CB  GLU A 156      35.643  15.737 -21.224  1.00 97.48           C  
ATOM   1202  O   GLU A 156      33.297  13.836 -19.920  1.00 97.48           O  
ATOM   1203  CG  GLU A 156      36.959  16.381 -20.812  1.00 97.48           C  
ATOM   1204  CD  GLU A 156      37.137  17.787 -21.363  1.00 97.48           C  
ATOM   1205  OE1 GLU A 156      38.225  18.379 -21.176  1.00 97.48           O  
ATOM   1206  OE2 GLU A 156      36.181  18.302 -21.985  1.00 97.48           O  
ATOM   1207  N   LEU A 157      33.639  13.511 -22.143  1.00 97.30           N  
ATOM   1208  CA  LEU A 157      32.281  13.026 -22.366  1.00 97.30           C  
ATOM   1209  C   LEU A 157      32.029  11.738 -21.589  1.00 97.30           C  
ATOM   1210  CB  LEU A 157      32.034  12.792 -23.859  1.00 97.30           C  
ATOM   1211  O   LEU A 157      30.964  11.567 -20.991  1.00 97.30           O  
ATOM   1212  CG  LEU A 157      31.865  14.043 -24.722  1.00 97.30           C  
ATOM   1213  CD1 LEU A 157      31.805  13.663 -26.198  1.00 97.30           C  
ATOM   1214  CD2 LEU A 157      30.614  14.811 -24.311  1.00 97.30           C  
ATOM   1215  N   ARG A 158      32.972  10.829 -21.576  1.00 97.87           N  
ATOM   1216  CA  ARG A 158      32.851   9.588 -20.818  1.00 97.87           C  
ATOM   1217  C   ARG A 158      32.752   9.867 -19.322  1.00 97.87           C  
ATOM   1218  CB  ARG A 158      34.039   8.666 -21.102  1.00 97.87           C  
ATOM   1219  O   ARG A 158      31.968   9.229 -18.616  1.00 97.87           O  
ATOM   1220  CG  ARG A 158      33.993   8.006 -22.471  1.00 97.87           C  
ATOM   1221  CD  ARG A 158      35.199   7.106 -22.704  1.00 97.87           C  
ATOM   1222  NE  ARG A 158      35.148   6.466 -24.015  1.00 97.87           N  
ATOM   1223  NH1 ARG A 158      37.394   5.925 -24.067  1.00 97.87           N  
ATOM   1224  NH2 ARG A 158      36.034   5.364 -25.825  1.00 97.87           N  
ATOM   1225  CZ  ARG A 158      36.192   5.920 -24.633  1.00 97.87           C  
ATOM   1226  N   ALA A 159      33.588  10.763 -18.841  1.00 97.62           N  
ATOM   1227  CA  ALA A 159      33.537  11.152 -17.434  1.00 97.62           C  
ATOM   1228  C   ALA A 159      32.172  11.733 -17.075  1.00 97.62           C  
ATOM   1229  CB  ALA A 159      34.640  12.160 -17.121  1.00 97.62           C  
ATOM   1230  O   ALA A 159      31.614  11.415 -16.022  1.00 97.62           O  
ATOM   1231  N   THR A 160      31.670  12.618 -17.942  1.00 97.69           N  
ATOM   1232  CA  THR A 160      30.352  13.204 -17.727  1.00 97.69           C  
ATOM   1233  C   THR A 160      29.272  12.125 -17.736  1.00 97.69           C  
ATOM   1234  CB  THR A 160      30.030  14.265 -18.796  1.00 97.69           C  
ATOM   1235  O   THR A 160      28.324  12.182 -16.951  1.00 97.69           O  
ATOM   1236  CG2 THR A 160      31.034  15.412 -18.752  1.00 97.69           C  
ATOM   1237  OG1 THR A 160      30.073  13.656 -20.092  1.00 97.69           O  
ATOM   1238  N   LEU A 161      29.355  11.167 -18.646  1.00 97.50           N  
ATOM   1239  CA  LEU A 161      28.416  10.052 -18.692  1.00 97.50           C  
ATOM   1240  C   LEU A 161      28.440   9.267 -17.385  1.00 97.50           C  
ATOM   1241  CB  LEU A 161      28.744   9.123 -19.864  1.00 97.50           C  
ATOM   1242  O   LEU A 161      27.388   8.897 -16.858  1.00 97.50           O  
ATOM   1243  CG  LEU A 161      27.671   8.100 -20.240  1.00 97.50           C  
ATOM   1244  CD1 LEU A 161      27.543   7.998 -21.756  1.00 97.50           C  
ATOM   1245  CD2 LEU A 161      27.993   6.739 -19.632  1.00 97.50           C  
ATOM   1246  N   GLU A 162      29.613   8.956 -16.888  1.00 97.51           N  
ATOM   1247  CA  GLU A 162      29.741   8.237 -15.624  1.00 97.51           C  
ATOM   1248  C   GLU A 162      29.120   9.027 -14.475  1.00 97.51           C  
ATOM   1249  CB  GLU A 162      31.211   7.937 -15.322  1.00 97.51           C  
ATOM   1250  O   GLU A 162      28.437   8.457 -13.621  1.00 97.51           O  
ATOM   1251  CG  GLU A 162      31.809   6.847 -16.199  1.00 97.51           C  
ATOM   1252  CD  GLU A 162      33.300   6.649 -15.977  1.00 97.51           C  
ATOM   1253  OE1 GLU A 162      33.918   5.832 -16.697  1.00 97.51           O  
ATOM   1254  OE2 GLU A 162      33.855   7.315 -15.074  1.00 97.51           O  
ATOM   1255  N   MET A 163      29.374  10.299 -14.408  1.00 97.85           N  
ATOM   1256  CA  MET A 163      28.794  11.169 -13.388  1.00 97.85           C  
ATOM   1257  C   MET A 163      27.271  11.149 -13.459  1.00 97.85           C  
ATOM   1258  CB  MET A 163      29.307  12.601 -13.548  1.00 97.85           C  
ATOM   1259  O   MET A 163      26.599  11.031 -12.433  1.00 97.85           O  
ATOM   1260  CG  MET A 163      28.810  13.554 -12.473  1.00 97.85           C  
ATOM   1261  SD  MET A 163      29.360  15.281 -12.755  1.00 97.85           S  
ATOM   1262  CE  MET A 163      28.672  15.570 -14.409  1.00 97.85           C  
ATOM   1263  N   VAL A 164      26.739  11.305 -14.658  1.00 97.85           N  
ATOM   1264  CA  VAL A 164      25.293  11.295 -14.856  1.00 97.85           C  
ATOM   1265  C   VAL A 164      24.724   9.941 -14.438  1.00 97.85           C  
ATOM   1266  CB  VAL A 164      24.918  11.601 -16.324  1.00 97.85           C  
ATOM   1267  O   VAL A 164      23.670   9.873 -13.801  1.00 97.85           O  
ATOM   1268  CG1 VAL A 164      23.432  11.345 -16.566  1.00 97.85           C  
ATOM   1269  CG2 VAL A 164      25.280  13.042 -16.677  1.00 97.85           C  
ATOM   1270  N   ASN A 165      25.382   8.822 -14.754  1.00 97.02           N  
ATOM   1271  CA  ASN A 165      24.958   7.487 -14.347  1.00 97.02           C  
ATOM   1272  C   ASN A 165      24.941   7.343 -12.828  1.00 97.02           C  
ATOM   1273  CB  ASN A 165      25.864   6.422 -14.970  1.00 97.02           C  
ATOM   1274  O   ASN A 165      24.020   6.747 -12.267  1.00 97.02           O  
ATOM   1275  CG  ASN A 165      25.516   6.134 -16.417  1.00 97.02           C  
ATOM   1276  ND2 ASN A 165      26.498   5.673 -17.183  1.00 97.02           N  
ATOM   1277  OD1 ASN A 165      24.374   6.324 -16.843  1.00 97.02           O  
ATOM   1278  N   HIS A 166      25.982   7.865 -12.140  1.00 97.60           N  
ATOM   1279  CA  HIS A 166      26.008   7.858 -10.681  1.00 97.60           C  
ATOM   1280  C   HIS A 166      24.840   8.652 -10.106  1.00 97.60           C  
ATOM   1281  CB  HIS A 166      27.332   8.424 -10.166  1.00 97.60           C  
ATOM   1282  O   HIS A 166      24.193   8.211  -9.153  1.00 97.60           O  
ATOM   1283  CG  HIS A 166      28.475   7.465 -10.266  1.00 97.60           C  
ATOM   1284  CD2 HIS A 166      29.033   6.648  -9.342  1.00 97.60           C  
ATOM   1285  ND1 HIS A 166      29.183   7.269 -11.432  1.00 97.60           N  
ATOM   1286  CE1 HIS A 166      30.130   6.370 -11.220  1.00 97.60           C  
ATOM   1287  NE2 HIS A 166      30.060   5.978  -9.959  1.00 97.60           N  
ATOM   1288  N   GLU A 167      24.594   9.833 -10.650  1.00 97.30           N  
ATOM   1289  CA  GLU A 167      23.474  10.660 -10.210  1.00 97.30           C  
ATOM   1290  C   GLU A 167      22.141   9.956 -10.450  1.00 97.30           C  
ATOM   1291  CB  GLU A 167      23.490  12.013 -10.925  1.00 97.30           C  
ATOM   1292  O   GLU A 167      21.246  10.005  -9.603  1.00 97.30           O  
ATOM   1293  CG  GLU A 167      24.627  12.926 -10.489  1.00 97.30           C  
ATOM   1294  CD  GLU A 167      24.683  14.230 -11.269  1.00 97.30           C  
ATOM   1295  OE1 GLU A 167      25.581  15.060 -11.000  1.00 97.30           O  
ATOM   1296  OE2 GLU A 167      23.820  14.424 -12.154  1.00 97.30           O  
ATOM   1297  N   LYS A 168      22.006   9.369 -11.632  1.00 94.35           N  
ATOM   1298  CA  LYS A 168      20.800   8.604 -11.935  1.00 94.35           C  
ATOM   1299  C   LYS A 168      20.580   7.495 -10.909  1.00 94.35           C  
ATOM   1300  CB  LYS A 168      20.880   8.008 -13.341  1.00 94.35           C  
ATOM   1301  O   LYS A 168      19.463   7.306 -10.422  1.00 94.35           O  
ATOM   1302  CG  LYS A 168      19.657   7.195 -13.740  1.00 94.35           C  
ATOM   1303  CD  LYS A 168      19.832   6.561 -15.114  1.00 94.35           C  
ATOM   1304  CE  LYS A 168      18.670   5.639 -15.457  1.00 94.35           C  
ATOM   1305  NZ  LYS A 168      18.817   5.045 -16.819  1.00 94.35           N  
ATOM   1306  N   ALA A 169      21.619   6.703 -10.627  1.00 94.60           N  
ATOM   1307  CA  ALA A 169      21.531   5.633  -9.637  1.00 94.60           C  
ATOM   1308  C   ALA A 169      21.142   6.182  -8.268  1.00 94.60           C  
ATOM   1309  CB  ALA A 169      22.856   4.880  -9.548  1.00 94.60           C  
ATOM   1310  O   ALA A 169      20.319   5.589  -7.565  1.00 94.60           O  
ATOM   1311  N   GLN A 170      21.729   7.294  -7.887  1.00 95.74           N  
ATOM   1312  CA  GLN A 170      21.423   7.935  -6.612  1.00 95.74           C  
ATOM   1313  C   GLN A 170      19.963   8.373  -6.554  1.00 95.74           C  
ATOM   1314  CB  GLN A 170      22.342   9.136  -6.381  1.00 95.74           C  
ATOM   1315  O   GLN A 170      19.289   8.172  -5.541  1.00 95.74           O  
ATOM   1316  CG  GLN A 170      22.142   9.811  -5.031  1.00 95.74           C  
ATOM   1317  CD  GLN A 170      22.520   8.916  -3.866  1.00 95.74           C  
ATOM   1318  NE2 GLN A 170      22.014   9.241  -2.680  1.00 95.74           N  
ATOM   1319  OE1 GLN A 170      23.259   7.940  -4.029  1.00 95.74           O  
ATOM   1320  N   VAL A 171      19.513   9.063  -7.615  1.00 95.00           N  
ATOM   1321  CA  VAL A 171      18.128   9.519  -7.672  1.00 95.00           C  
ATOM   1322  C   VAL A 171      17.186   8.318  -7.620  1.00 95.00           C  
ATOM   1323  CB  VAL A 171      17.858  10.355  -8.943  1.00 95.00           C  
ATOM   1324  O   VAL A 171      16.146   8.366  -6.960  1.00 95.00           O  
ATOM   1325  CG1 VAL A 171      16.359  10.583  -9.130  1.00 95.00           C  
ATOM   1326  CG2 VAL A 171      18.600  11.688  -8.872  1.00 95.00           C  
ATOM   1327  N   GLN A 172      17.490   7.191  -8.225  1.00 95.54           N  
ATOM   1328  CA  GLN A 172      16.682   5.977  -8.193  1.00 95.54           C  
ATOM   1329  C   GLN A 172      16.590   5.415  -6.777  1.00 95.54           C  
ATOM   1330  CB  GLN A 172      17.258   4.923  -9.140  1.00 95.54           C  
ATOM   1331  O   GLN A 172      15.517   4.997  -6.338  1.00 95.54           O  
ATOM   1332  CG  GLN A 172      16.955   5.185 -10.609  1.00 95.54           C  
ATOM   1333  CD  GLN A 172      17.595   4.165 -11.532  1.00 95.54           C  
ATOM   1334  NE2 GLN A 172      17.198   4.180 -12.800  1.00 95.54           N  
ATOM   1335  OE1 GLN A 172      18.440   3.369 -11.109  1.00 95.54           O  
ATOM   1336  N   LEU A 173      17.685   5.394  -6.051  1.00 94.43           N  
ATOM   1337  CA  LEU A 173      17.682   4.938  -4.665  1.00 94.43           C  
ATOM   1338  C   LEU A 173      16.820   5.848  -3.796  1.00 94.43           C  
ATOM   1339  CB  LEU A 173      19.110   4.890  -4.114  1.00 94.43           C  
ATOM   1340  O   LEU A 173      16.054   5.367  -2.957  1.00 94.43           O  
ATOM   1341  CG  LEU A 173      20.006   3.772  -4.649  1.00 94.43           C  
ATOM   1342  CD1 LEU A 173      21.422   3.921  -4.104  1.00 94.43           C  
ATOM   1343  CD2 LEU A 173      19.429   2.407  -4.291  1.00 94.43           C  
ATOM   1344  N   ASP A 174      16.966   7.147  -3.986  1.00 93.36           N  
ATOM   1345  CA  ASP A 174      16.160   8.116  -3.250  1.00 93.36           C  
ATOM   1346  C   ASP A 174      14.675   7.945  -3.562  1.00 93.36           C  
ATOM   1347  CB  ASP A 174      16.605   9.543  -3.578  1.00 93.36           C  
ATOM   1348  O   ASP A 174      13.834   8.021  -2.663  1.00 93.36           O  
ATOM   1349  CG  ASP A 174      17.971   9.884  -3.008  1.00 93.36           C  
ATOM   1350  OD1 ASP A 174      18.476   9.134  -2.145  1.00 93.36           O  
ATOM   1351  OD2 ASP A 174      18.546  10.913  -3.423  1.00 93.36           O  
ATOM   1352  N   SER A 175      14.341   7.755  -4.821  1.00 92.98           N  
ATOM   1353  CA  SER A 175      12.959   7.512  -5.222  1.00 92.98           C  
ATOM   1354  C   SER A 175      12.393   6.273  -4.535  1.00 92.98           C  
ATOM   1355  CB  SER A 175      12.861   7.352  -6.740  1.00 92.98           C  
ATOM   1356  O   SER A 175      11.269   6.296  -4.029  1.00 92.98           O  
ATOM   1357  OG  SER A 175      11.522   7.109  -7.135  1.00 92.98           O  
ATOM   1358  N   ASP A 176      13.170   5.185  -4.524  1.00 92.91           N  
ATOM   1359  CA  ASP A 176      12.744   3.965  -3.845  1.00 92.91           C  
ATOM   1360  C   ASP A 176      12.529   4.213  -2.353  1.00 92.91           C  
ATOM   1361  CB  ASP A 176      13.770   2.850  -4.050  1.00 92.91           C  
ATOM   1362  O   ASP A 176      11.554   3.732  -1.773  1.00 92.91           O  
ATOM   1363  CG  ASP A 176      13.811   2.337  -5.479  1.00 92.91           C  
ATOM   1364  OD1 ASP A 176      12.869   2.611  -6.253  1.00 92.91           O  
ATOM   1365  OD2 ASP A 176      14.794   1.650  -5.834  1.00 92.91           O  
ATOM   1366  N   HIS A 177      13.478   4.932  -1.722  1.00 90.99           N  
ATOM   1367  CA  HIS A 177      13.357   5.272  -0.309  1.00 90.99           C  
ATOM   1368  C   HIS A 177      12.102   6.098  -0.046  1.00 90.99           C  
ATOM   1369  CB  HIS A 177      14.596   6.032   0.167  1.00 90.99           C  
ATOM   1370  O   HIS A 177      11.385   5.853   0.926  1.00 90.99           O  
ATOM   1371  CG  HIS A 177      15.812   5.173   0.303  1.00 90.99           C  
ATOM   1372  CD2 HIS A 177      15.943   3.858   0.599  1.00 90.99           C  
ATOM   1373  ND1 HIS A 177      17.090   5.659   0.129  1.00 90.99           N  
ATOM   1374  CE1 HIS A 177      17.957   4.677   0.312  1.00 90.99           C  
ATOM   1375  NE2 HIS A 177      17.287   3.574   0.598  1.00 90.99           N  
ATOM   1376  N   LEU A 178      11.836   7.104  -0.911  1.00 91.78           N  
ATOM   1377  CA  LEU A 178      10.650   7.941  -0.766  1.00 91.78           C  
ATOM   1378  C   LEU A 178       9.379   7.123  -0.970  1.00 91.78           C  
ATOM   1379  CB  LEU A 178      10.688   9.103  -1.761  1.00 91.78           C  
ATOM   1380  O   LEU A 178       8.384   7.329  -0.271  1.00 91.78           O  
ATOM   1381  CG  LEU A 178      11.716  10.201  -1.483  1.00 91.78           C  
ATOM   1382  CD1 LEU A 178      11.710  11.230  -2.608  1.00 91.78           C  
ATOM   1383  CD2 LEU A 178      11.436  10.867  -0.140  1.00 91.78           C  
ATOM   1384  N   GLU A 179       9.386   6.209  -1.878  1.00 92.30           N  
ATOM   1385  CA  GLU A 179       8.242   5.331  -2.103  1.00 92.30           C  
ATOM   1386  C   GLU A 179       7.954   4.475  -0.873  1.00 92.30           C  
ATOM   1387  CB  GLU A 179       8.480   4.436  -3.322  1.00 92.30           C  
ATOM   1388  O   GLU A 179       6.794   4.285  -0.500  1.00 92.30           O  
ATOM   1389  CG  GLU A 179       8.346   5.162  -4.653  1.00 92.30           C  
ATOM   1390  CD  GLU A 179       8.640   4.275  -5.852  1.00 92.30           C  
ATOM   1391  OE1 GLU A 179       8.624   4.779  -6.998  1.00 92.30           O  
ATOM   1392  OE2 GLU A 179       8.888   3.067  -5.644  1.00 92.30           O  
ATOM   1393  N   GLU A 180       8.975   3.933  -0.238  1.00 91.02           N  
ATOM   1394  CA  GLU A 180       8.820   3.180   1.003  1.00 91.02           C  
ATOM   1395  C   GLU A 180       8.243   4.056   2.111  1.00 91.02           C  
ATOM   1396  CB  GLU A 180      10.161   2.587   1.444  1.00 91.02           C  
ATOM   1397  O   GLU A 180       7.366   3.621   2.860  1.00 91.02           O  
ATOM   1398  CG  GLU A 180      10.674   1.481   0.533  1.00 91.02           C  
ATOM   1399  CD  GLU A 180      12.079   1.020   0.883  1.00 91.02           C  
ATOM   1400  OE1 GLU A 180      12.666   0.223   0.115  1.00 91.02           O  
ATOM   1401  OE2 GLU A 180      12.598   1.457   1.934  1.00 91.02           O  
ATOM   1402  N   ASP A 181       8.753   5.319   2.228  1.00 91.18           N  
ATOM   1403  CA  ASP A 181       8.252   6.262   3.222  1.00 91.18           C  
ATOM   1404  C   ASP A 181       6.777   6.580   2.983  1.00 91.18           C  
ATOM   1405  CB  ASP A 181       9.077   7.551   3.204  1.00 91.18           C  
ATOM   1406  O   ASP A 181       5.991   6.653   3.930  1.00 91.18           O  
ATOM   1407  CG  ASP A 181      10.464   7.374   3.796  1.00 91.18           C  
ATOM   1408  OD1 ASP A 181      10.725   6.335   4.440  1.00 91.18           O  
ATOM   1409  OD2 ASP A 181      11.304   8.284   3.620  1.00 91.18           O  
ATOM   1410  N   ILE A 182       6.452   6.778   1.737  1.00 90.81           N  
ATOM   1411  CA  ILE A 182       5.063   7.058   1.389  1.00 90.81           C  
ATOM   1412  C   ILE A 182       4.183   5.876   1.791  1.00 90.81           C  
ATOM   1413  CB  ILE A 182       4.907   7.354  -0.119  1.00 90.81           C  
ATOM   1414  O   ILE A 182       3.106   6.063   2.362  1.00 90.81           O  
ATOM   1415  CG1 ILE A 182       5.514   8.720  -0.460  1.00 90.81           C  
ATOM   1416  CG2 ILE A 182       3.434   7.291  -0.532  1.00 90.81           C  
ATOM   1417  CD1 ILE A 182       5.557   9.023  -1.952  1.00 90.81           C  
ATOM   1418  N   HIS A 183       4.635   4.642   1.481  1.00 92.77           N  
ATOM   1419  CA  HIS A 183       3.883   3.450   1.856  1.00 92.77           C  
ATOM   1420  C   HIS A 183       3.747   3.339   3.371  1.00 92.77           C  
ATOM   1421  CB  HIS A 183       4.553   2.195   1.295  1.00 92.77           C  
ATOM   1422  O   HIS A 183       2.669   3.026   3.881  1.00 92.77           O  
ATOM   1423  CG  HIS A 183       4.264   1.956  -0.153  1.00 92.77           C  
ATOM   1424  CD2 HIS A 183       5.092   1.852  -1.219  1.00 92.77           C  
ATOM   1425  ND1 HIS A 183       2.985   1.797  -0.640  1.00 92.77           N  
ATOM   1426  CE1 HIS A 183       3.039   1.605  -1.947  1.00 92.77           C  
ATOM   1427  NE2 HIS A 183       4.306   1.634  -2.323  1.00 92.77           N  
ATOM   1428  N   ARG A 184       4.816   3.590   4.130  1.00 90.15           N  
ATOM   1429  CA  ARG A 184       4.777   3.576   5.589  1.00 90.15           C  
ATOM   1430  C   ARG A 184       3.787   4.606   6.121  1.00 90.15           C  
ATOM   1431  CB  ARG A 184       6.169   3.839   6.167  1.00 90.15           C  
ATOM   1432  O   ARG A 184       3.031   4.326   7.053  1.00 90.15           O  
ATOM   1433  CG  ARG A 184       7.139   2.683   5.988  1.00 90.15           C  
ATOM   1434  CD  ARG A 184       8.466   2.946   6.687  1.00 90.15           C  
ATOM   1435  NE  ARG A 184       9.452   1.915   6.378  1.00 90.15           N  
ATOM   1436  NH1 ARG A 184      10.419   3.073   4.628  1.00 90.15           N  
ATOM   1437  NH2 ARG A 184      11.208   1.001   5.212  1.00 90.15           N  
ATOM   1438  CZ  ARG A 184      10.357   1.999   5.407  1.00 90.15           C  
ATOM   1439  N   LEU A 185       3.800   5.815   5.518  1.00 87.76           N  
ATOM   1440  CA  LEU A 185       2.879   6.871   5.924  1.00 87.76           C  
ATOM   1441  C   LEU A 185       1.438   6.488   5.605  1.00 87.76           C  
ATOM   1442  CB  LEU A 185       3.235   8.188   5.231  1.00 87.76           C  
ATOM   1443  O   LEU A 185       0.534   6.733   6.407  1.00 87.76           O  
ATOM   1444  CG  LEU A 185       4.430   8.954   5.801  1.00 87.76           C  
ATOM   1445  CD1 LEU A 185       4.842  10.075   4.853  1.00 87.76           C  
ATOM   1446  CD2 LEU A 185       4.100   9.509   7.182  1.00 87.76           C  
ATOM   1447  N   LYS A 186       1.199   5.922   4.482  1.00 92.03           N  
ATOM   1448  CA  LYS A 186      -0.138   5.469   4.110  1.00 92.03           C  
ATOM   1449  C   LYS A 186      -0.654   4.418   5.089  1.00 92.03           C  
ATOM   1450  CB  LYS A 186      -0.138   4.906   2.688  1.00 92.03           C  
ATOM   1451  O   LYS A 186      -1.820   4.454   5.489  1.00 92.03           O  
ATOM   1452  CG  LYS A 186      -0.059   5.968   1.601  1.00 92.03           C  
ATOM   1453  CD  LYS A 186      -0.167   5.355   0.211  1.00 92.03           C  
ATOM   1454  CE  LYS A 186      -0.193   6.424  -0.872  1.00 92.03           C  
ATOM   1455  NZ  LYS A 186      -0.176   5.827  -2.241  1.00 92.03           N  
ATOM   1456  N   GLU A 187       0.181   3.449   5.402  1.00 88.30           N  
ATOM   1457  CA  GLU A 187      -0.186   2.424   6.375  1.00 88.30           C  
ATOM   1458  C   GLU A 187      -0.519   3.042   7.729  1.00 88.30           C  
ATOM   1459  CB  GLU A 187       0.940   1.398   6.527  1.00 88.30           C  
ATOM   1460  O   GLU A 187      -1.508   2.667   8.363  1.00 88.30           O  
ATOM   1461  CG  GLU A 187       0.568   0.199   7.387  1.00 88.30           C  
ATOM   1462  CD  GLU A 187       1.681  -0.831   7.494  1.00 88.30           C  
ATOM   1463  OE1 GLU A 187       1.457  -1.908   8.092  1.00 88.30           O  
ATOM   1464  OE2 GLU A 187       2.788  -0.559   6.977  1.00 88.30           O  
ATOM   1465  N   ARG A 188       0.318   3.955   8.181  1.00 90.96           N  
ATOM   1466  CA  ARG A 188       0.083   4.642   9.447  1.00 90.96           C  
ATOM   1467  C   ARG A 188      -1.213   5.445   9.401  1.00 90.96           C  
ATOM   1468  CB  ARG A 188       1.258   5.562   9.786  1.00 90.96           C  
ATOM   1469  O   ARG A 188      -1.972   5.464  10.373  1.00 90.96           O  
ATOM   1470  CG  ARG A 188       2.501   4.825  10.258  1.00 90.96           C  
ATOM   1471  CD  ARG A 188       3.430   5.736  11.049  1.00 90.96           C  
ATOM   1472  NE  ARG A 188       4.710   5.090  11.326  1.00 90.96           N  
ATOM   1473  NH1 ARG A 188       4.715   5.602  13.579  1.00 90.96           N  
ATOM   1474  NH2 ARG A 188       6.457   4.428  12.661  1.00 90.96           N  
ATOM   1475  CZ  ARG A 188       5.291   5.041  12.521  1.00 90.96           C  
ATOM   1476  N   PHE A 189      -1.436   6.108   8.357  1.00 92.02           N  
ATOM   1477  CA  PHE A 189      -2.671   6.863   8.181  1.00 92.02           C  
ATOM   1478  C   PHE A 189      -3.883   5.943   8.257  1.00 92.02           C  
ATOM   1479  CB  PHE A 189      -2.660   7.607   6.842  1.00 92.02           C  
ATOM   1480  O   PHE A 189      -4.869   6.261   8.925  1.00 92.02           O  
ATOM   1481  CG  PHE A 189      -3.953   8.310   6.528  1.00 92.02           C  
ATOM   1482  CD1 PHE A 189      -4.886   7.731   5.676  1.00 92.02           C  
ATOM   1483  CD2 PHE A 189      -4.236   9.550   7.084  1.00 92.02           C  
ATOM   1484  CE1 PHE A 189      -6.084   8.379   5.383  1.00 92.02           C  
ATOM   1485  CE2 PHE A 189      -5.431  10.204   6.797  1.00 92.02           C  
ATOM   1486  CZ  PHE A 189      -6.353   9.617   5.945  1.00 92.02           C  
ATOM   1487  N   GLU A 190      -3.856   4.845   7.574  1.00 89.62           N  
ATOM   1488  CA  GLU A 190      -4.954   3.883   7.591  1.00 89.62           C  
ATOM   1489  C   GLU A 190      -5.179   3.328   8.995  1.00 89.62           C  
ATOM   1490  CB  GLU A 190      -4.681   2.739   6.611  1.00 89.62           C  
ATOM   1491  O   GLU A 190      -6.322   3.165   9.427  1.00 89.62           O  
ATOM   1492  CG  GLU A 190      -4.782   3.146   5.148  1.00 89.62           C  
ATOM   1493  CD  GLU A 190      -4.383   2.037   4.187  1.00 89.62           C  
ATOM   1494  OE1 GLU A 190      -4.422   2.258   2.956  1.00 89.62           O  
ATOM   1495  OE2 GLU A 190      -4.030   0.938   4.671  1.00 89.62           O  
ATOM   1496  N   GLU A 191      -4.101   2.979   9.676  1.00 88.11           N  
ATOM   1497  CA  GLU A 191      -4.202   2.512  11.055  1.00 88.11           C  
ATOM   1498  C   GLU A 191      -4.851   3.565  11.948  1.00 88.11           C  
ATOM   1499  CB  GLU A 191      -2.821   2.139  11.600  1.00 88.11           C  
ATOM   1500  O   GLU A 191      -5.699   3.243  12.783  1.00 88.11           O  
ATOM   1501  CG  GLU A 191      -2.248   0.862  11.002  1.00 88.11           C  
ATOM   1502  CD  GLU A 191      -0.805   0.605  11.405  1.00 88.11           C  
ATOM   1503  OE1 GLU A 191      -0.190  -0.352  10.883  1.00 88.11           O  
ATOM   1504  OE2 GLU A 191      -0.285   1.367  12.251  1.00 88.11           O  
ATOM   1505  N   GLU A 192      -4.356   4.844  11.805  1.00 86.81           N  
ATOM   1506  CA  GLU A 192      -4.944   5.944  12.563  1.00 86.81           C  
ATOM   1507  C   GLU A 192      -6.423   6.116  12.229  1.00 86.81           C  
ATOM   1508  CB  GLU A 192      -4.188   7.248  12.292  1.00 86.81           C  
ATOM   1509  O   GLU A 192      -7.234   6.407  13.110  1.00 86.81           O  
ATOM   1510  CG  GLU A 192      -4.533   8.371  13.259  1.00 86.81           C  
ATOM   1511  CD  GLU A 192      -4.129   8.072  14.694  1.00 86.81           C  
ATOM   1512  OE1 GLU A 192      -4.851   8.490  15.628  1.00 86.81           O  
ATOM   1513  OE2 GLU A 192      -3.081   7.416  14.886  1.00 86.81           O  
ATOM   1514  N   ALA A 193      -6.811   6.063  10.981  1.00 89.35           N  
ATOM   1515  CA  ALA A 193      -8.210   6.139  10.569  1.00 89.35           C  
ATOM   1516  C   ALA A 193      -9.037   5.038  11.229  1.00 89.35           C  
ATOM   1517  CB  ALA A 193      -8.324   6.047   9.049  1.00 89.35           C  
ATOM   1518  O   ALA A 193     -10.152   5.285  11.694  1.00 89.35           O  
ATOM   1519  N   ARG A 194      -8.477   3.779  11.280  1.00 89.58           N  
ATOM   1520  CA  ARG A 194      -9.162   2.666  11.929  1.00 89.58           C  
ATOM   1521  C   ARG A 194      -9.332   2.924  13.423  1.00 89.58           C  
ATOM   1522  CB  ARG A 194      -8.397   1.360  11.707  1.00 89.58           C  
ATOM   1523  O   ARG A 194     -10.401   2.676  13.984  1.00 89.58           O  
ATOM   1524  CG  ARG A 194      -8.520   0.806  10.297  1.00 89.58           C  
ATOM   1525  CD  ARG A 194      -7.876  -0.568  10.171  1.00 89.58           C  
ATOM   1526  NE  ARG A 194      -7.818  -1.011   8.782  1.00 89.58           N  
ATOM   1527  NH1 ARG A 194      -5.524  -0.807   8.596  1.00 89.58           N  
ATOM   1528  NH2 ARG A 194      -6.764  -1.529   6.808  1.00 89.58           N  
ATOM   1529  CZ  ARG A 194      -6.702  -1.115   8.065  1.00 89.58           C  
ATOM   1530  N   LEU A 195      -8.266   3.414  14.098  1.00 89.50           N  
ATOM   1531  CA  LEU A 195      -8.318   3.731  15.521  1.00 89.50           C  
ATOM   1532  C   LEU A 195      -9.337   4.831  15.796  1.00 89.50           C  
ATOM   1533  CB  LEU A 195      -6.938   4.160  16.026  1.00 89.50           C  
ATOM   1534  O   LEU A 195     -10.070   4.771  16.786  1.00 89.50           O  
ATOM   1535  CG  LEU A 195      -6.790   4.324  17.540  1.00 89.50           C  
ATOM   1536  CD1 LEU A 195      -7.029   2.992  18.243  1.00 89.50           C  
ATOM   1537  CD2 LEU A 195      -5.412   4.878  17.886  1.00 89.50           C  
ATOM   1538  N   ARG A 196      -9.393   5.864  14.952  1.00 88.10           N  
ATOM   1539  CA  ARG A 196     -10.388   6.923  15.084  1.00 88.10           C  
ATOM   1540  C   ARG A 196     -11.802   6.360  15.003  1.00 88.10           C  
ATOM   1541  CB  ARG A 196     -10.185   7.989  14.005  1.00 88.10           C  
ATOM   1542  O   ARG A 196     -12.666   6.718  15.806  1.00 88.10           O  
ATOM   1543  CG  ARG A 196     -11.128   9.176  14.127  1.00 88.10           C  
ATOM   1544  CD  ARG A 196     -11.025  10.104  12.924  1.00 88.10           C  
ATOM   1545  NE  ARG A 196     -11.337   9.409  11.679  1.00 88.10           N  
ATOM   1546  NH1 ARG A 196     -11.351  11.317  10.376  1.00 88.10           N  
ATOM   1547  NH2 ARG A 196     -11.769   9.273   9.427  1.00 88.10           N  
ATOM   1548  CZ  ARG A 196     -11.485  10.001  10.497  1.00 88.10           C  
ATOM   1549  N   ASP A 197     -12.072   5.514  13.985  1.00 90.00           N  
ATOM   1550  CA  ASP A 197     -13.386   4.895  13.837  1.00 90.00           C  
ATOM   1551  C   ASP A 197     -13.762   4.100  15.085  1.00 90.00           C  
ATOM   1552  CB  ASP A 197     -13.415   3.988  12.605  1.00 90.00           C  
ATOM   1553  O   ASP A 197     -14.901   4.170  15.552  1.00 90.00           O  
ATOM   1554  CG  ASP A 197     -13.422   4.761  11.299  1.00 90.00           C  
ATOM   1555  OD1 ASP A 197     -13.676   5.985  11.315  1.00 90.00           O  
ATOM   1556  OD2 ASP A 197     -13.173   4.140  10.242  1.00 90.00           O  
ATOM   1557  N   ASP A 198     -12.821   3.304  15.665  1.00 90.05           N  
ATOM   1558  CA  ASP A 198     -13.053   2.520  16.874  1.00 90.05           C  
ATOM   1559  C   ASP A 198     -13.380   3.424  18.061  1.00 90.05           C  
ATOM   1560  CB  ASP A 198     -11.834   1.652  17.194  1.00 90.05           C  
ATOM   1561  O   ASP A 198     -14.294   3.134  18.836  1.00 90.05           O  
ATOM   1562  CG  ASP A 198     -11.664   0.490  16.230  1.00 90.05           C  
ATOM   1563  OD1 ASP A 198     -12.595   0.207  15.446  1.00 90.05           O  
ATOM   1564  OD2 ASP A 198     -10.591  -0.149  16.258  1.00 90.05           O  
ATOM   1565  N   THR A 199     -12.565   4.497  18.202  1.00 87.09           N  
ATOM   1566  CA  THR A 199     -12.800   5.438  19.291  1.00 87.09           C  
ATOM   1567  C   THR A 199     -14.143   6.141  19.117  1.00 87.09           C  
ATOM   1568  CB  THR A 199     -11.676   6.487  19.375  1.00 87.09           C  
ATOM   1569  O   THR A 199     -14.848   6.394  20.096  1.00 87.09           O  
ATOM   1570  CG2 THR A 199     -10.324   5.826  19.627  1.00 87.09           C  
ATOM   1571  OG1 THR A 199     -11.616   7.216  18.143  1.00 87.09           O  
ATOM   1572  N   GLU A 200     -14.468   6.554  17.889  1.00 89.84           N  
ATOM   1573  CA  GLU A 200     -15.760   7.179  17.622  1.00 89.84           C  
ATOM   1574  C   GLU A 200     -16.910   6.233  17.953  1.00 89.84           C  
ATOM   1575  CB  GLU A 200     -15.849   7.624  16.160  1.00 89.84           C  
ATOM   1576  O   GLU A 200     -17.931   6.657  18.500  1.00 89.84           O  
ATOM   1577  CG  GLU A 200     -15.048   8.880  15.849  1.00 89.84           C  
ATOM   1578  CD  GLU A 200     -15.083   9.265  14.378  1.00 89.84           C  
ATOM   1579  OE1 GLU A 200     -14.417  10.253  13.994  1.00 89.84           O  
ATOM   1580  OE2 GLU A 200     -15.782   8.573  13.605  1.00 89.84           O  
ATOM   1581  N   ALA A 201     -16.743   4.991  17.549  1.00 89.56           N  
ATOM   1582  CA  ALA A 201     -17.747   3.990  17.900  1.00 89.56           C  
ATOM   1583  C   ALA A 201     -17.894   3.869  19.414  1.00 89.56           C  
ATOM   1584  CB  ALA A 201     -17.384   2.636  17.294  1.00 89.56           C  
ATOM   1585  O   ALA A 201     -19.010   3.765  19.929  1.00 89.56           O  
ATOM   1586  N   ALA A 202     -16.794   3.851  20.171  1.00 91.74           N  
ATOM   1587  CA  ALA A 202     -16.807   3.790  21.630  1.00 91.74           C  
ATOM   1588  C   ALA A 202     -17.509   5.009  22.224  1.00 91.74           C  
ATOM   1589  CB  ALA A 202     -15.384   3.684  22.172  1.00 91.74           C  
ATOM   1590  O   ALA A 202     -18.284   4.885  23.175  1.00 91.74           O  
ATOM   1591  N   ILE A 203     -17.190   6.189  21.684  1.00 89.39           N  
ATOM   1592  CA  ILE A 203     -17.830   7.419  22.140  1.00 89.39           C  
ATOM   1593  C   ILE A 203     -19.339   7.323  21.930  1.00 89.39           C  
ATOM   1594  CB  ILE A 203     -17.264   8.655  21.406  1.00 89.39           C  
ATOM   1595  O   ILE A 203     -20.119   7.693  22.811  1.00 89.39           O  
ATOM   1596  CG1 ILE A 203     -15.822   8.927  21.851  1.00 89.39           C  
ATOM   1597  CG2 ILE A 203     -18.152   9.880  21.649  1.00 89.39           C  
ATOM   1598  CD1 ILE A 203     -15.128  10.028  21.062  1.00 89.39           C  
ATOM   1599  N   ARG A 204     -19.769   6.851  20.723  1.00 93.69           N  
ATOM   1600  CA  ARG A 204     -21.194   6.696  20.450  1.00 93.69           C  
ATOM   1601  C   ARG A 204     -21.846   5.760  21.462  1.00 93.69           C  
ATOM   1602  CB  ARG A 204     -21.416   6.170  19.030  1.00 93.69           C  
ATOM   1603  O   ARG A 204     -22.947   6.030  21.946  1.00 93.69           O  
ATOM   1604  CG  ARG A 204     -21.181   7.209  17.945  1.00 93.69           C  
ATOM   1605  CD  ARG A 204     -21.530   6.670  16.564  1.00 93.69           C  
ATOM   1606  NE  ARG A 204     -20.345   6.190  15.859  1.00 93.69           N  
ATOM   1607  NH1 ARG A 204     -20.725   3.957  16.316  1.00 93.69           N  
ATOM   1608  NH2 ARG A 204     -18.892   4.585  15.092  1.00 93.69           N  
ATOM   1609  CZ  ARG A 204     -19.990   4.912  15.757  1.00 93.69           C  
ATOM   1610  N   ALA A 205     -21.186   4.692  21.784  1.00 93.15           N  
ATOM   1611  CA  ALA A 205     -21.688   3.739  22.772  1.00 93.15           C  
ATOM   1612  C   ALA A 205     -21.832   4.395  24.142  1.00 93.15           C  
ATOM   1613  CB  ALA A 205     -20.763   2.527  22.859  1.00 93.15           C  
ATOM   1614  O   ALA A 205     -22.829   4.184  24.836  1.00 93.15           O  
ATOM   1615  N   LEU A 206     -20.838   5.137  24.544  1.00 92.94           N  
ATOM   1616  CA  LEU A 206     -20.875   5.830  25.827  1.00 92.94           C  
ATOM   1617  C   LEU A 206     -21.992   6.868  25.852  1.00 92.94           C  
ATOM   1618  CB  LEU A 206     -19.530   6.503  26.112  1.00 92.94           C  
ATOM   1619  O   LEU A 206     -22.654   7.048  26.877  1.00 92.94           O  
ATOM   1620  CG  LEU A 206     -18.370   5.574  26.473  1.00 92.94           C  
ATOM   1621  CD1 LEU A 206     -17.072   6.367  26.587  1.00 92.94           C  
ATOM   1622  CD2 LEU A 206     -18.664   4.831  27.772  1.00 92.94           C  
ATOM   1623  N   ARG A 207     -22.191   7.521  24.762  1.00 96.46           N  
ATOM   1624  CA  ARG A 207     -23.293   8.475  24.683  1.00 96.46           C  
ATOM   1625  C   ARG A 207     -24.634   7.779  24.888  1.00 96.46           C  
ATOM   1626  CB  ARG A 207     -23.279   9.202  23.337  1.00 96.46           C  
ATOM   1627  O   ARG A 207     -25.517   8.309  25.566  1.00 96.46           O  
ATOM   1628  CG  ARG A 207     -22.186  10.251  23.215  1.00 96.46           C  
ATOM   1629  CD  ARG A 207     -22.304  11.041  21.919  1.00 96.46           C  
ATOM   1630  NE  ARG A 207     -21.268  12.064  21.814  1.00 96.46           N  
ATOM   1631  NH1 ARG A 207     -21.658  12.527  19.585  1.00 96.46           N  
ATOM   1632  NH2 ARG A 207     -20.022  13.656  20.725  1.00 96.46           N  
ATOM   1633  CZ  ARG A 207     -20.985  12.747  20.708  1.00 96.46           C  
ATOM   1634  N   LYS A 208     -24.763   6.675  24.247  1.00 96.91           N  
ATOM   1635  CA  LYS A 208     -25.982   5.895  24.441  1.00 96.91           C  
ATOM   1636  C   LYS A 208     -26.146   5.485  25.901  1.00 96.91           C  
ATOM   1637  CB  LYS A 208     -25.973   4.655  23.546  1.00 96.91           C  
ATOM   1638  O   LYS A 208     -27.245   5.564  26.454  1.00 96.91           O  
ATOM   1639  CG  LYS A 208     -27.280   3.875  23.556  1.00 96.91           C  
ATOM   1640  CD  LYS A 208     -27.198   2.636  22.675  1.00 96.91           C  
ATOM   1641  CE  LYS A 208     -28.437   1.762  22.820  1.00 96.91           C  
ATOM   1642  NZ  LYS A 208     -28.357   0.540  21.966  1.00 96.91           N  
ATOM   1643  N   ASP A 209     -25.118   5.060  26.542  1.00 95.62           N  
ATOM   1644  CA  ASP A 209     -25.137   4.676  27.950  1.00 95.62           C  
ATOM   1645  C   ASP A 209     -25.527   5.857  28.837  1.00 95.62           C  
ATOM   1646  CB  ASP A 209     -23.774   4.126  28.375  1.00 95.62           C  
ATOM   1647  O   ASP A 209     -26.285   5.697  29.795  1.00 95.62           O  
ATOM   1648  CG  ASP A 209     -23.485   2.750  27.802  1.00 95.62           C  
ATOM   1649  OD1 ASP A 209     -24.415   2.101  27.276  1.00 95.62           O  
ATOM   1650  OD2 ASP A 209     -22.318   2.310  27.880  1.00 95.62           O  
ATOM   1651  N   ILE A 210     -24.960   7.014  28.505  1.00 96.77           N  
ATOM   1652  CA  ILE A 210     -25.297   8.216  29.260  1.00 96.77           C  
ATOM   1653  C   ILE A 210     -26.790   8.508  29.125  1.00 96.77           C  
ATOM   1654  CB  ILE A 210     -24.468   9.431  28.788  1.00 96.77           C  
ATOM   1655  O   ILE A 210     -27.455   8.843  30.108  1.00 96.77           O  
ATOM   1656  CG1 ILE A 210     -22.994   9.253  29.170  1.00 96.77           C  
ATOM   1657  CG2 ILE A 210     -25.032  10.729  29.373  1.00 96.77           C  
ATOM   1658  CD1 ILE A 210     -22.069  10.305  28.574  1.00 96.77           C  
ATOM   1659  N   GLU A 211     -27.282   8.428  27.941  1.00 96.51           N  
ATOM   1660  CA  GLU A 211     -28.707   8.645  27.710  1.00 96.51           C  
ATOM   1661  C   GLU A 211     -29.552   7.656  28.508  1.00 96.51           C  
ATOM   1662  CB  GLU A 211     -29.034   8.532  26.219  1.00 96.51           C  
ATOM   1663  O   GLU A 211     -30.554   8.037  29.117  1.00 96.51           O  
ATOM   1664  CG  GLU A 211     -28.501   9.688  25.384  1.00 96.51           C  
ATOM   1665  CD  GLU A 211     -28.703   9.491  23.890  1.00 96.51           C  
ATOM   1666  OE1 GLU A 211     -28.162  10.292  23.094  1.00 96.51           O  
ATOM   1667  OE2 GLU A 211     -29.408   8.529  23.512  1.00 96.51           O  
ATOM   1668  N   GLU A 212     -29.177   6.391  28.426  1.00 95.94           N  
ATOM   1669  CA  GLU A 212     -29.886   5.368  29.190  1.00 95.94           C  
ATOM   1670  C   GLU A 212     -29.828   5.658  30.687  1.00 95.94           C  
ATOM   1671  CB  GLU A 212     -29.305   3.981  28.900  1.00 95.94           C  
ATOM   1672  O   GLU A 212     -30.830   5.516  31.391  1.00 95.94           O  
ATOM   1673  CG  GLU A 212     -29.594   3.475  27.494  1.00 95.94           C  
ATOM   1674  CD  GLU A 212     -28.918   2.149  27.184  1.00 95.94           C  
ATOM   1675  OE1 GLU A 212     -29.021   1.671  26.031  1.00 95.94           O  
ATOM   1676  OE2 GLU A 212     -28.282   1.583  28.100  1.00 95.94           O  
ATOM   1677  N   ALA A 213     -28.675   5.992  31.192  1.00 95.00           N  
ATOM   1678  CA  ALA A 213     -28.511   6.350  32.598  1.00 95.00           C  
ATOM   1679  C   ALA A 213     -29.348   7.576  32.954  1.00 95.00           C  
ATOM   1680  CB  ALA A 213     -27.039   6.606  32.914  1.00 95.00           C  
ATOM   1681  O   ALA A 213     -29.947   7.635  34.030  1.00 95.00           O  
ATOM   1682  N   SER A 214     -29.343   8.559  32.078  1.00 97.14           N  
ATOM   1683  CA  SER A 214     -30.153   9.753  32.301  1.00 97.14           C  
ATOM   1684  C   SER A 214     -31.635   9.406  32.390  1.00 97.14           C  
ATOM   1685  CB  SER A 214     -29.925  10.772  31.184  1.00 97.14           C  
ATOM   1686  O   SER A 214     -32.364   9.976  33.205  1.00 97.14           O  
ATOM   1687  OG  SER A 214     -30.507  10.327  29.971  1.00 97.14           O  
ATOM   1688  N   LEU A 215     -32.124   8.521  31.511  1.00 97.31           N  
ATOM   1689  CA  LEU A 215     -33.510   8.068  31.562  1.00 97.31           C  
ATOM   1690  C   LEU A 215     -33.813   7.391  32.895  1.00 97.31           C  
ATOM   1691  CB  LEU A 215     -33.802   7.105  30.409  1.00 97.31           C  
ATOM   1692  O   LEU A 215     -34.854   7.647  33.504  1.00 97.31           O  
ATOM   1693  CG  LEU A 215     -35.255   6.652  30.255  1.00 97.31           C  
ATOM   1694  CD1 LEU A 215     -36.147   7.841  29.913  1.00 97.31           C  
ATOM   1695  CD2 LEU A 215     -35.368   5.568  29.188  1.00 97.31           C  
ATOM   1696  N   VAL A 216     -32.930   6.470  33.346  1.00 97.52           N  
ATOM   1697  CA  VAL A 216     -33.095   5.781  34.622  1.00 97.52           C  
ATOM   1698  C   VAL A 216     -33.113   6.798  35.761  1.00 97.52           C  
ATOM   1699  CB  VAL A 216     -31.976   4.741  34.854  1.00 97.52           C  
ATOM   1700  O   VAL A 216     -33.915   6.683  36.691  1.00 97.52           O  
ATOM   1701  CG1 VAL A 216     -32.045   4.180  36.274  1.00 97.52           C  
ATOM   1702  CG2 VAL A 216     -32.072   3.615  33.826  1.00 97.52           C  
ATOM   1703  N   LYS A 217     -32.257   7.781  35.712  1.00 97.19           N  
ATOM   1704  CA  LYS A 217     -32.238   8.833  36.725  1.00 97.19           C  
ATOM   1705  C   LYS A 217     -33.582   9.554  36.793  1.00 97.19           C  
ATOM   1706  CB  LYS A 217     -31.120   9.835  36.437  1.00 97.19           C  
ATOM   1707  O   LYS A 217     -34.102   9.806  37.882  1.00 97.19           O  
ATOM   1708  CG  LYS A 217     -30.975  10.921  37.494  1.00 97.19           C  
ATOM   1709  CD  LYS A 217     -30.000  12.005  37.052  1.00 97.19           C  
ATOM   1710  CE  LYS A 217     -30.041  13.209  37.984  1.00 97.19           C  
ATOM   1711  NZ  LYS A 217     -29.233  14.347  37.454  1.00 97.19           N  
ATOM   1712  N   VAL A 218     -34.082   9.960  35.625  1.00 97.80           N  
ATOM   1713  CA  VAL A 218     -35.367  10.650  35.574  1.00 97.80           C  
ATOM   1714  C   VAL A 218     -36.452   9.767  36.187  1.00 97.80           C  
ATOM   1715  CB  VAL A 218     -35.747  11.034  34.126  1.00 97.80           C  
ATOM   1716  O   VAL A 218     -37.285  10.245  36.960  1.00 97.80           O  
ATOM   1717  CG1 VAL A 218     -37.196  11.514  34.058  1.00 97.80           C  
ATOM   1718  CG2 VAL A 218     -34.800  12.107  33.594  1.00 97.80           C  
ATOM   1719  N   GLU A 219     -36.491   8.491  35.858  1.00 97.56           N  
ATOM   1720  CA  GLU A 219     -37.478   7.565  36.405  1.00 97.56           C  
ATOM   1721  C   GLU A 219     -37.355   7.459  37.922  1.00 97.56           C  
ATOM   1722  CB  GLU A 219     -37.328   6.181  35.767  1.00 97.56           C  
ATOM   1723  O   GLU A 219     -38.363   7.442  38.632  1.00 97.56           O  
ATOM   1724  CG  GLU A 219     -37.766   6.124  34.311  1.00 97.56           C  
ATOM   1725  CD  GLU A 219     -37.522   4.771  33.663  1.00 97.56           C  
ATOM   1726  OE1 GLU A 219     -37.854   4.601  32.468  1.00 97.56           O  
ATOM   1727  OE2 GLU A 219     -36.994   3.873  34.356  1.00 97.56           O  
ATOM   1728  N   LEU A 220     -36.178   7.360  38.440  1.00 96.87           N  
ATOM   1729  CA  LEU A 220     -35.937   7.296  39.877  1.00 96.87           C  
ATOM   1730  C   LEU A 220     -36.345   8.599  40.556  1.00 96.87           C  
ATOM   1731  CB  LEU A 220     -34.461   7.000  40.160  1.00 96.87           C  
ATOM   1732  O   LEU A 220     -36.884   8.583  41.665  1.00 96.87           O  
ATOM   1733  CG  LEU A 220     -33.995   5.567  39.897  1.00 96.87           C  
ATOM   1734  CD1 LEU A 220     -32.485   5.458  40.085  1.00 96.87           C  
ATOM   1735  CD2 LEU A 220     -34.725   4.590  40.813  1.00 96.87           C  
ATOM   1736  N   ASP A 221     -36.055   9.703  39.890  1.00 97.17           N  
ATOM   1737  CA  ASP A 221     -36.484  10.994  40.419  1.00 97.17           C  
ATOM   1738  C   ASP A 221     -38.005  11.061  40.538  1.00 97.17           C  
ATOM   1739  CB  ASP A 221     -35.976  12.133  39.534  1.00 97.17           C  
ATOM   1740  O   ASP A 221     -38.534  11.586  41.520  1.00 97.17           O  
ATOM   1741  CG  ASP A 221     -34.517  12.475  39.786  1.00 97.17           C  
ATOM   1742  OD1 ASP A 221     -33.970  12.073  40.835  1.00 97.17           O  
ATOM   1743  OD2 ASP A 221     -33.911  13.154  38.929  1.00 97.17           O  
ATOM   1744  N   LYS A 222     -38.693  10.581  39.547  1.00 97.91           N  
ATOM   1745  CA  LYS A 222     -40.151  10.523  39.610  1.00 97.91           C  
ATOM   1746  C   LYS A 222     -40.617   9.655  40.775  1.00 97.91           C  
ATOM   1747  CB  LYS A 222     -40.724   9.989  38.297  1.00 97.91           C  
ATOM   1748  O   LYS A 222     -41.576  10.000  41.469  1.00 97.91           O  
ATOM   1749  CG  LYS A 222     -40.622  10.965  37.134  1.00 97.91           C  
ATOM   1750  CD  LYS A 222     -41.234  10.389  35.864  1.00 97.91           C  
ATOM   1751  CE  LYS A 222     -41.079  11.340  34.686  1.00 97.91           C  
ATOM   1752  NZ  LYS A 222     -41.565  10.729  33.413  1.00 97.91           N  
ATOM   1753  N   LYS A 223     -39.995   8.524  40.944  1.00 97.71           N  
ATOM   1754  CA  LYS A 223     -40.334   7.621  42.040  1.00 97.71           C  
ATOM   1755  C   LYS A 223     -40.091   8.283  43.394  1.00 97.71           C  
ATOM   1756  CB  LYS A 223     -39.526   6.326  41.938  1.00 97.71           C  
ATOM   1757  O   LYS A 223     -40.912   8.164  44.305  1.00 97.71           O  
ATOM   1758  CG  LYS A 223     -39.886   5.287  42.991  1.00 97.71           C  
ATOM   1759  CD  LYS A 223     -41.315   4.789  42.820  1.00 97.71           C  
ATOM   1760  CE  LYS A 223     -41.644   3.680  43.810  1.00 97.71           C  
ATOM   1761  NZ  LYS A 223     -43.100   3.349  43.808  1.00 97.71           N  
ATOM   1762  N   VAL A 224     -38.934   8.943  43.460  1.00 97.64           N  
ATOM   1763  CA  VAL A 224     -38.620   9.650  44.697  1.00 97.64           C  
ATOM   1764  C   VAL A 224     -39.690  10.704  44.976  1.00 97.64           C  
ATOM   1765  CB  VAL A 224     -37.225  10.311  44.635  1.00 97.64           C  
ATOM   1766  O   VAL A 224     -40.166  10.830  46.107  1.00 97.64           O  
ATOM   1767  CG1 VAL A 224     -37.040  11.294  45.790  1.00 97.64           C  
ATOM   1768  CG2 VAL A 224     -36.129   9.247  44.654  1.00 97.64           C  
ATOM   1769  N   GLN A 225     -40.052  11.492  43.935  1.00 97.56           N  
ATOM   1770  CA  GLN A 225     -41.087  12.510  44.081  1.00 97.56           C  
ATOM   1771  C   GLN A 225     -42.420  11.885  44.484  1.00 97.56           C  
ATOM   1772  CB  GLN A 225     -41.250  13.301  42.783  1.00 97.56           C  
ATOM   1773  O   GLN A 225     -43.121  12.410  45.352  1.00 97.56           O  
ATOM   1774  CG  GLN A 225     -42.143  14.527  42.917  1.00 97.56           C  
ATOM   1775  CD  GLN A 225     -41.618  15.528  43.929  1.00 97.56           C  
ATOM   1776  NE2 GLN A 225     -42.525  16.150  44.674  1.00 97.56           N  
ATOM   1777  OE1 GLN A 225     -40.406  15.740  44.041  1.00 97.56           O  
ATOM   1778  N   SER A 226     -42.805  10.856  43.822  1.00 97.56           N  
ATOM   1779  CA  SER A 226     -44.041  10.154  44.155  1.00 97.56           C  
ATOM   1780  C   SER A 226     -44.036   9.685  45.606  1.00 97.56           C  
ATOM   1781  CB  SER A 226     -44.246   8.958  43.225  1.00 97.56           C  
ATOM   1782  O   SER A 226     -45.043   9.805  46.306  1.00 97.56           O  
ATOM   1783  OG  SER A 226     -45.321   8.151  43.673  1.00 97.56           O  
ATOM   1784  N   LEU A 227     -42.996   9.139  46.142  1.00 97.38           N  
ATOM   1785  CA  LEU A 227     -42.876   8.683  47.523  1.00 97.38           C  
ATOM   1786  C   LEU A 227     -42.923   9.861  48.490  1.00 97.38           C  
ATOM   1787  CB  LEU A 227     -41.575   7.900  47.717  1.00 97.38           C  
ATOM   1788  O   LEU A 227     -43.521   9.764  49.564  1.00 97.38           O  
ATOM   1789  CG  LEU A 227     -41.527   6.501  47.101  1.00 97.38           C  
ATOM   1790  CD1 LEU A 227     -40.132   5.902  47.252  1.00 97.38           C  
ATOM   1791  CD2 LEU A 227     -42.574   5.598  47.743  1.00 97.38           C  
ATOM   1792  N   GLN A 228     -42.245  10.925  48.127  1.00 97.95           N  
ATOM   1793  CA  GLN A 228     -42.328  12.132  48.942  1.00 97.95           C  
ATOM   1794  C   GLN A 228     -43.769  12.625  49.048  1.00 97.95           C  
ATOM   1795  CB  GLN A 228     -41.438  13.233  48.365  1.00 97.95           C  
ATOM   1796  O   GLN A 228     -44.207  13.052  50.119  1.00 97.95           O  
ATOM   1797  CG  GLN A 228     -39.951  13.014  48.612  1.00 97.95           C  
ATOM   1798  CD  GLN A 228     -39.086  14.083  47.971  1.00 97.95           C  
ATOM   1799  NE2 GLN A 228     -37.822  14.144  48.375  1.00 97.95           N  
ATOM   1800  OE1 GLN A 228     -39.550  14.847  47.119  1.00 97.95           O  
ATOM   1801  N   ASP A 229     -44.475  12.670  47.922  1.00 97.54           N  
ATOM   1802  CA  ASP A 229     -45.882  13.059  47.928  1.00 97.54           C  
ATOM   1803  C   ASP A 229     -46.707  12.120  48.806  1.00 97.54           C  
ATOM   1804  CB  ASP A 229     -46.441  13.075  46.504  1.00 97.54           C  
ATOM   1805  O   ASP A 229     -47.594  12.564  49.537  1.00 97.54           O  
ATOM   1806  CG  ASP A 229     -45.861  14.189  45.652  1.00 97.54           C  
ATOM   1807  OD1 ASP A 229     -45.259  15.133  46.209  1.00 97.54           O  
ATOM   1808  OD2 ASP A 229     -46.009  14.125  44.412  1.00 97.54           O  
ATOM   1809  N   GLU A 230     -46.440  10.846  48.687  1.00 97.16           N  
ATOM   1810  CA  GLU A 230     -47.137   9.857  49.503  1.00 97.16           C  
ATOM   1811  C   GLU A 230     -46.891  10.096  50.990  1.00 97.16           C  
ATOM   1812  CB  GLU A 230     -46.704   8.440  49.118  1.00 97.16           C  
ATOM   1813  O   GLU A 230     -47.818  10.016  51.798  1.00 97.16           O  
ATOM   1814  CG  GLU A 230     -47.479   7.344  49.835  1.00 97.16           C  
ATOM   1815  CD  GLU A 230     -47.081   5.944  49.397  1.00 97.16           C  
ATOM   1816  OE1 GLU A 230     -47.605   4.958  49.964  1.00 97.16           O  
ATOM   1817  OE2 GLU A 230     -46.238   5.830  48.480  1.00 97.16           O  
ATOM   1818  N   VAL A 231     -45.638  10.330  51.374  1.00 96.79           N  
ATOM   1819  CA  VAL A 231     -45.287  10.600  52.764  1.00 96.79           C  
ATOM   1820  C   VAL A 231     -46.026  11.845  53.251  1.00 96.79           C  
ATOM   1821  CB  VAL A 231     -43.762  10.783  52.939  1.00 96.79           C  
ATOM   1822  O   VAL A 231     -46.569  11.858  54.358  1.00 96.79           O  
ATOM   1823  CG1 VAL A 231     -43.440  11.328  54.329  1.00 96.79           C  
ATOM   1824  CG2 VAL A 231     -43.036   9.461  52.698  1.00 96.79           C  
ATOM   1825  N   ALA A 232     -45.962  12.909  52.426  1.00 97.32           N  
ATOM   1826  CA  ALA A 232     -46.664  14.139  52.783  1.00 97.32           C  
ATOM   1827  C   ALA A 232     -48.154  13.881  52.985  1.00 97.32           C  
ATOM   1828  CB  ALA A 232     -46.452  15.204  51.710  1.00 97.32           C  
ATOM   1829  O   ALA A 232     -48.761  14.411  53.919  1.00 97.32           O  
ATOM   1830  N   PHE A 233     -48.689  13.145  52.081  1.00 97.49           N  
ATOM   1831  CA  PHE A 233     -50.101  12.791  52.165  1.00 97.49           C  
ATOM   1832  C   PHE A 233     -50.397  12.046  53.461  1.00 97.49           C  
ATOM   1833  CB  PHE A 233     -50.515  11.937  50.962  1.00 97.49           C  
ATOM   1834  O   PHE A 233     -51.376  12.347  54.146  1.00 97.49           O  
ATOM   1835  CG  PHE A 233     -51.931  11.433  51.034  1.00 97.49           C  
ATOM   1836  CD1 PHE A 233     -52.199  10.124  51.413  1.00 97.49           C  
ATOM   1837  CD2 PHE A 233     -52.995  12.270  50.721  1.00 97.49           C  
ATOM   1838  CE1 PHE A 233     -53.509   9.654  51.481  1.00 97.49           C  
ATOM   1839  CE2 PHE A 233     -54.306  11.808  50.786  1.00 97.49           C  
ATOM   1840  CZ  PHE A 233     -54.561  10.500  51.165  1.00 97.49           C  
ATOM   1841  N   LEU A 234     -49.663  11.096  53.850  1.00 97.59           N  
ATOM   1842  CA  LEU A 234     -49.847  10.299  55.058  1.00 97.59           C  
ATOM   1843  C   LEU A 234     -49.690  11.161  56.306  1.00 97.59           C  
ATOM   1844  CB  LEU A 234     -48.847   9.141  55.094  1.00 97.59           C  
ATOM   1845  O   LEU A 234     -50.433  10.997  57.277  1.00 97.59           O  
ATOM   1846  CG  LEU A 234     -49.108   7.989  54.122  1.00 97.59           C  
ATOM   1847  CD1 LEU A 234     -47.952   6.995  54.155  1.00 97.59           C  
ATOM   1848  CD2 LEU A 234     -50.425   7.296  54.455  1.00 97.59           C  
ATOM   1849  N   ARG A 235     -48.762  12.024  56.336  1.00 97.17           N  
ATOM   1850  CA  ARG A 235     -48.582  12.935  57.461  1.00 97.17           C  
ATOM   1851  C   ARG A 235     -49.803  13.832  57.641  1.00 97.17           C  
ATOM   1852  CB  ARG A 235     -47.328  13.790  57.265  1.00 97.17           C  
ATOM   1853  O   ARG A 235     -50.258  14.051  58.765  1.00 97.17           O  
ATOM   1854  CG  ARG A 235     -46.027  13.036  57.487  1.00 97.17           C  
ATOM   1855  CD  ARG A 235     -44.822  13.965  57.443  1.00 97.17           C  
ATOM   1856  NE  ARG A 235     -43.578  13.247  57.706  1.00 97.17           N  
ATOM   1857  NH1 ARG A 235     -42.245  15.134  57.700  1.00 97.17           N  
ATOM   1858  NH2 ARG A 235     -41.316  13.070  58.062  1.00 97.17           N  
ATOM   1859  CZ  ARG A 235     -42.383  13.818  57.822  1.00 97.17           C  
ATOM   1860  N   SER A 236     -50.252  14.408  56.569  1.00 97.21           N  
ATOM   1861  CA  SER A 236     -51.440  15.255  56.612  1.00 97.21           C  
ATOM   1862  C   SER A 236     -52.657  14.476  57.101  1.00 97.21           C  
ATOM   1863  CB  SER A 236     -51.726  15.848  55.231  1.00 97.21           C  
ATOM   1864  O   SER A 236     -53.444  14.984  57.903  1.00 97.21           O  
ATOM   1865  OG  SER A 236     -52.892  16.653  55.261  1.00 97.21           O  
ATOM   1866  N   ASN A 237     -52.766  13.288  56.537  1.00 97.12           N  
ATOM   1867  CA  ASN A 237     -53.857  12.421  56.966  1.00 97.12           C  
ATOM   1868  C   ASN A 237     -53.784  12.127  58.461  1.00 97.12           C  
ATOM   1869  CB  ASN A 237     -53.852  11.116  56.167  1.00 97.12           C  
ATOM   1870  O   ASN A 237     -54.799  12.179  59.159  1.00 97.12           O  
ATOM   1871  CG  ASN A 237     -55.089  10.275  56.414  1.00 97.12           C  
ATOM   1872  ND2 ASN A 237     -55.930  10.143  55.395  1.00 97.12           N  
ATOM   1873  OD1 ASN A 237     -55.288   9.749  57.512  1.00 97.12           O  
ATOM   1874  N   HIS A 238     -52.640  11.797  58.907  1.00 96.19           N  
ATOM   1875  CA  HIS A 238     -52.448  11.528  60.328  1.00 96.19           C  
ATOM   1876  C   HIS A 238     -52.758  12.762  61.169  1.00 96.19           C  
ATOM   1877  CB  HIS A 238     -51.018  11.057  60.595  1.00 96.19           C  
ATOM   1878  O   HIS A 238     -53.386  12.656  62.225  1.00 96.19           O  
ATOM   1879  CG  HIS A 238     -50.767   9.639  60.188  1.00 96.19           C  
ATOM   1880  CD2 HIS A 238     -49.751   9.081  59.490  1.00 96.19           C  
ATOM   1881  ND1 HIS A 238     -51.630   8.612  60.502  1.00 96.19           N  
ATOM   1882  CE1 HIS A 238     -51.153   7.479  60.013  1.00 96.19           C  
ATOM   1883  NE2 HIS A 238     -50.013   7.736  59.395  1.00 96.19           N  
ATOM   1884  N   GLU A 239     -52.275  13.857  60.777  1.00 96.47           N  
ATOM   1885  CA  GLU A 239     -52.552  15.108  61.476  1.00 96.47           C  
ATOM   1886  C   GLU A 239     -54.053  15.368  61.567  1.00 96.47           C  
ATOM   1887  CB  GLU A 239     -51.856  16.279  60.779  1.00 96.47           C  
ATOM   1888  O   GLU A 239     -54.549  15.817  62.602  1.00 96.47           O  
ATOM   1889  CG  GLU A 239     -51.848  17.563  61.596  1.00 96.47           C  
ATOM   1890  CD  GLU A 239     -50.971  18.651  60.995  1.00 96.47           C  
ATOM   1891  OE1 GLU A 239     -50.793  19.711  61.637  1.00 96.47           O  
ATOM   1892  OE2 GLU A 239     -50.459  18.441  59.872  1.00 96.47           O  
ATOM   1893  N   GLU A 240     -54.701  15.144  60.497  1.00 95.78           N  
ATOM   1894  CA  GLU A 240     -56.152  15.307  60.476  1.00 95.78           C  
ATOM   1895  C   GLU A 240     -56.831  14.328  61.429  1.00 95.78           C  
ATOM   1896  CB  GLU A 240     -56.693  15.121  59.056  1.00 95.78           C  
ATOM   1897  O   GLU A 240     -57.769  14.696  62.140  1.00 95.78           O  
ATOM   1898  CG  GLU A 240     -58.184  15.394  58.926  1.00 95.78           C  
ATOM   1899  CD  GLU A 240     -58.713  15.180  57.516  1.00 95.78           C  
ATOM   1900  OE1 GLU A 240     -59.945  15.264  57.310  1.00 95.78           O  
ATOM   1901  OE2 GLU A 240     -57.888  14.926  56.610  1.00 95.78           O  
ATOM   1902  N   GLU A 241     -56.441  13.086  61.370  1.00 94.93           N  
ATOM   1903  CA  GLU A 241     -57.001  12.080  62.267  1.00 94.93           C  
ATOM   1904  C   GLU A 241     -56.760  12.449  63.729  1.00 94.93           C  
ATOM   1905  CB  GLU A 241     -56.406  10.702  61.968  1.00 94.93           C  
ATOM   1906  O   GLU A 241     -57.645  12.279  64.571  1.00 94.93           O  
ATOM   1907  CG  GLU A 241     -56.855  10.114  60.638  1.00 94.93           C  
ATOM   1908  CD  GLU A 241     -56.237   8.757  60.342  1.00 94.93           C  
ATOM   1909  OE1 GLU A 241     -56.531   8.176  59.273  1.00 94.93           O  
ATOM   1910  OE2 GLU A 241     -55.452   8.270  61.187  1.00 94.93           O  
ATOM   1911  N   VAL A 242     -55.561  12.859  64.056  1.00 94.93           N  
ATOM   1912  CA  VAL A 242     -55.224  13.294  65.407  1.00 94.93           C  
ATOM   1913  C   VAL A 242     -56.101  14.480  65.803  1.00 94.93           C  
ATOM   1914  CB  VAL A 242     -53.730  13.673  65.525  1.00 94.93           C  
ATOM   1915  O   VAL A 242     -56.609  14.536  66.925  1.00 94.93           O  
ATOM   1916  CG1 VAL A 242     -53.445  14.332  66.874  1.00 94.93           C  
ATOM   1917  CG2 VAL A 242     -52.850  12.440  65.332  1.00 94.93           C  
ATOM   1918  N   ALA A 243     -56.233  15.465  64.938  1.00 94.31           N  
ATOM   1919  CA  ALA A 243     -57.090  16.619  65.198  1.00 94.31           C  
ATOM   1920  C   ALA A 243     -58.523  16.183  65.492  1.00 94.31           C  
ATOM   1921  CB  ALA A 243     -57.063  17.580  64.013  1.00 94.31           C  
ATOM   1922  O   ALA A 243     -59.171  16.722  66.392  1.00 94.31           O  
ATOM   1923  N   ASP A 244     -59.042  15.288  64.639  1.00 94.32           N  
ATOM   1924  CA  ASP A 244     -60.388  14.759  64.842  1.00 94.32           C  
ATOM   1925  C   ASP A 244     -60.517  14.096  66.211  1.00 94.32           C  
ATOM   1926  CB  ASP A 244     -60.744  13.761  63.738  1.00 94.32           C  
ATOM   1927  O   ASP A 244     -61.530  14.261  66.894  1.00 94.32           O  
ATOM   1928  CG  ASP A 244     -61.048  14.430  62.409  1.00 94.32           C  
ATOM   1929  OD1 ASP A 244     -61.227  15.667  62.376  1.00 94.32           O  
ATOM   1930  OD2 ASP A 244     -61.112  13.714  61.387  1.00 94.32           O  
ATOM   1931  N   LEU A 245     -59.548  13.288  66.596  1.00 92.55           N  
ATOM   1932  CA  LEU A 245     -59.577  12.614  67.890  1.00 92.55           C  
ATOM   1933  C   LEU A 245     -59.511  13.624  69.031  1.00 92.55           C  
ATOM   1934  CB  LEU A 245     -58.417  11.621  68.004  1.00 92.55           C  
ATOM   1935  O   LEU A 245     -60.212  13.480  70.035  1.00 92.55           O  
ATOM   1936  CG  LEU A 245     -58.531  10.347  67.165  1.00 92.55           C  
ATOM   1937  CD1 LEU A 245     -57.251   9.524  67.276  1.00 92.55           C  
ATOM   1938  CD2 LEU A 245     -59.740   9.526  67.600  1.00 92.55           C  
ATOM   1939  N   LEU A 246     -58.658  14.565  68.894  1.00 91.67           N  
ATOM   1940  CA  LEU A 246     -58.574  15.610  69.909  1.00 91.67           C  
ATOM   1941  C   LEU A 246     -59.896  16.360  70.029  1.00 91.67           C  
ATOM   1942  CB  LEU A 246     -57.446  16.590  69.577  1.00 91.67           C  
ATOM   1943  O   LEU A 246     -60.311  16.723  71.132  1.00 91.67           O  
ATOM   1944  CG  LEU A 246     -56.022  16.102  69.846  1.00 91.67           C  
ATOM   1945  CD1 LEU A 246     -55.007  17.111  69.320  1.00 91.67           C  
ATOM   1946  CD2 LEU A 246     -55.814  15.853  71.336  1.00 91.67           C  
ATOM   1947  N   ALA A 247     -60.477  16.711  68.880  1.00 89.28           N  
ATOM   1948  CA  ALA A 247     -61.791  17.350  68.878  1.00 89.28           C  
ATOM   1949  C   ALA A 247     -62.822  16.484  69.595  1.00 89.28           C  
ATOM   1950  CB  ALA A 247     -62.241  17.634  67.447  1.00 89.28           C  
ATOM   1951  O   ALA A 247     -63.675  16.997  70.322  1.00 89.28           O  
ATOM   1952  N   GLN A 248     -62.758  15.214  69.217  1.00 91.44           N  
ATOM   1953  CA  GLN A 248     -63.655  14.266  69.869  1.00 91.44           C  
ATOM   1954  C   GLN A 248     -63.435  14.249  71.379  1.00 91.44           C  
ATOM   1955  CB  GLN A 248     -63.461  12.861  69.295  1.00 91.44           C  
ATOM   1956  O   GLN A 248     -64.392  14.164  72.150  1.00 91.44           O  
ATOM   1957  CG  GLN A 248     -64.519  11.862  69.742  1.00 91.44           C  
ATOM   1958  CD  GLN A 248     -64.389  10.519  69.049  1.00 91.44           C  
ATOM   1959  NE2 GLN A 248     -65.319   9.613  69.332  1.00 91.44           N  
ATOM   1960  OE1 GLN A 248     -63.460  10.298  68.265  1.00 91.44           O  
ATOM   1961  N   ILE A 249     -62.286  14.182  71.840  1.00 84.87           N  
ATOM   1962  CA  ILE A 249     -61.963  14.199  73.263  1.00 84.87           C  
ATOM   1963  C   ILE A 249     -62.453  15.503  73.887  1.00 84.87           C  
ATOM   1964  CB  ILE A 249     -60.446  14.028  73.500  1.00 84.87           C  
ATOM   1965  O   ILE A 249     -62.994  15.503  74.996  1.00 84.87           O  
ATOM   1966  CG1 ILE A 249     -59.996  12.623  73.084  1.00 84.87           C  
ATOM   1967  CG2 ILE A 249     -60.094  14.305  74.965  1.00 84.87           C  
ATOM   1968  CD1 ILE A 249     -58.488  12.416  73.136  1.00 84.87           C  
ATOM   1969  N   GLN A 250     -62.153  16.657  73.236  1.00 83.76           N  
ATOM   1970  CA  GLN A 250     -62.634  17.948  73.718  1.00 83.76           C  
ATOM   1971  C   GLN A 250     -64.157  17.968  73.813  1.00 83.76           C  
ATOM   1972  CB  GLN A 250     -62.150  19.076  72.806  1.00 83.76           C  
ATOM   1973  O   GLN A 250     -64.719  18.576  74.726  1.00 83.76           O  
ATOM   1974  CG  GLN A 250     -60.690  19.454  73.017  1.00 83.76           C  
ATOM   1975  CD  GLN A 250     -60.237  20.579  72.105  1.00 83.76           C  
ATOM   1976  NE2 GLN A 250     -59.045  21.107  72.362  1.00 83.76           N  
ATOM   1977  OE1 GLN A 250     -60.951  20.968  71.176  1.00 83.76           O  
ATOM   1978  N   ALA A 251     -64.732  17.387  72.811  1.00 79.69           N  
ATOM   1979  CA  ALA A 251     -66.191  17.303  72.830  1.00 79.69           C  
ATOM   1980  C   ALA A 251     -66.671  16.342  73.913  1.00 79.69           C  
ATOM   1981  CB  ALA A 251     -66.716  16.866  71.464  1.00 79.69           C  
ATOM   1982  O   ALA A 251     -67.801  16.453  74.394  1.00 79.69           O  
ATOM   1983  N   SER A 252     -65.867  15.343  74.344  1.00 72.28           N  
ATOM   1984  CA  SER A 252     -66.276  14.384  75.365  1.00 72.28           C  
ATOM   1985  C   SER A 252     -66.062  14.945  76.767  1.00 72.28           C  
ATOM   1986  CB  SER A 252     -65.504  13.073  75.209  1.00 72.28           C  
ATOM   1987  O   SER A 252     -66.474  14.334  77.755  1.00 72.28           O  
ATOM   1988  OG  SER A 252     -64.116  13.280  75.404  1.00 72.28           O  
ATOM   1989  N   HIS A 253     -65.237  16.083  76.973  1.00 51.05           N  
ATOM   1990  CA  HIS A 253     -65.264  16.756  78.266  1.00 51.05           C  
ATOM   1991  C   HIS A 253     -66.687  17.134  78.662  1.00 51.05           C  
ATOM   1992  CB  HIS A 253     -64.378  18.003  78.239  1.00 51.05           C  
ATOM   1993  O   HIS A 253     -67.336  17.929  77.977  1.00 51.05           O  
ATOM   1994  CG  HIS A 253     -62.914  17.701  78.290  1.00 51.05           C  
ATOM   1995  CD2 HIS A 253     -61.959  17.771  77.333  1.00 51.05           C  
ATOM   1996  ND1 HIS A 253     -62.284  17.263  79.434  1.00 51.05           N  
ATOM   1997  CE1 HIS A 253     -60.999  17.078  79.179  1.00 51.05           C  
ATOM   1998  NE2 HIS A 253     -60.776  17.378  77.911  1.00 51.05           N  
ATOM   1999  N   ILE A 254     -67.476  16.174  79.021  1.00 55.95           N  
ATOM   2000  CA  ILE A 254     -68.794  16.268  79.640  1.00 55.95           C  
ATOM   2001  C   ILE A 254     -68.644  16.554  81.132  1.00 55.95           C  
ATOM   2002  CB  ILE A 254     -69.615  14.978  79.421  1.00 55.95           C  
ATOM   2003  O   ILE A 254     -67.875  15.883  81.825  1.00 55.95           O  
ATOM   2004  CG1 ILE A 254     -69.878  14.759  77.926  1.00 55.95           C  
ATOM   2005  CG2 ILE A 254     -70.929  15.034  80.205  1.00 55.95           C  
ATOM   2006  CD1 ILE A 254     -70.324  13.346  77.576  1.00 55.95           C  
ATOM   2007  N   THR A 255     -68.700  17.785  81.547  1.00 50.94           N  
ATOM   2008  CA  THR A 255     -69.389  18.455  82.645  1.00 50.94           C  
ATOM   2009  C   THR A 255     -70.685  17.729  82.993  1.00 50.94           C  
ATOM   2010  CB  THR A 255     -69.698  19.923  82.298  1.00 50.94           C  
ATOM   2011  O   THR A 255     -71.438  17.330  82.103  1.00 50.94           O  
ATOM   2012  CG2 THR A 255     -68.470  20.805  82.497  1.00 50.94           C  
ATOM   2013  OG1 THR A 255     -70.116  20.007  80.930  1.00 50.94           O  
ATOM   2014  N   VAL A 256     -70.580  16.728  83.970  1.00 37.81           N  
ATOM   2015  CA  VAL A 256     -71.663  16.082  84.704  1.00 37.81           C  
ATOM   2016  C   VAL A 256     -72.535  17.139  85.376  1.00 37.81           C  
ATOM   2017  CB  VAL A 256     -71.122  15.088  85.757  1.00 37.81           C  
ATOM   2018  O   VAL A 256     -72.059  17.898  86.224  1.00 37.81           O  
ATOM   2019  CG1 VAL A 256     -72.264  14.513  86.593  1.00 37.81           C  
ATOM   2020  CG2 VAL A 256     -70.335  13.968  85.078  1.00 37.81           C  
ATOM   2021  N   GLU A 257     -73.273  17.965  84.656  1.00 40.43           N  
ATOM   2022  CA  GLU A 257     -74.461  18.702  85.074  1.00 40.43           C  
ATOM   2023  C   GLU A 257     -75.731  17.899  84.808  1.00 40.43           C  
ATOM   2024  CB  GLU A 257     -74.535  20.054  84.361  1.00 40.43           C  
ATOM   2025  O   GLU A 257     -75.915  17.363  83.713  1.00 40.43           O  
ATOM   2026  CG  GLU A 257     -73.429  21.021  84.759  1.00 40.43           C  
ATOM   2027  CD  GLU A 257     -73.947  22.397  85.147  1.00 40.43           C  
ATOM   2028  OE1 GLU A 257     -73.192  23.175  85.775  1.00 40.43           O  
ATOM   2029  OE2 GLU A 257     -75.116  22.700  84.821  1.00 40.43           O  
ATOM   2030  N   ARG A 258     -76.123  17.171  85.886  1.00 35.64           N  
ATOM   2031  CA  ARG A 258     -77.409  16.568  86.225  1.00 35.64           C  
ATOM   2032  C   ARG A 258     -78.565  17.440  85.747  1.00 35.64           C  
ATOM   2033  CB  ARG A 258     -77.514  16.339  87.734  1.00 35.64           C  
ATOM   2034  O   ARG A 258     -78.683  18.599  86.151  1.00 35.64           O  
ATOM   2035  CG  ARG A 258     -78.689  15.466  88.144  1.00 35.64           C  
ATOM   2036  CD  ARG A 258     -78.779  15.314  89.656  1.00 35.64           C  
ATOM   2037  NE  ARG A 258     -77.938  14.222  90.139  1.00 35.64           N  
ATOM   2038  NH1 ARG A 258     -78.695  14.329  92.319  1.00 35.64           N  
ATOM   2039  NH2 ARG A 258     -77.115  12.779  91.725  1.00 35.64           N  
ATOM   2040  CZ  ARG A 258     -77.918  13.779  91.393  1.00 35.64           C  
ATOM   2041  N   LYS A 259     -78.804  17.364  84.427  1.00 37.41           N  
ATOM   2042  CA  LYS A 259     -80.053  17.935  83.932  1.00 37.41           C  
ATOM   2043  C   LYS A 259     -80.977  16.849  83.390  1.00 37.41           C  
ATOM   2044  CB  LYS A 259     -79.774  18.976  82.846  1.00 37.41           C  
ATOM   2045  O   LYS A 259     -80.548  15.988  82.619  1.00 37.41           O  
ATOM   2046  CG  LYS A 259     -79.532  20.380  83.381  1.00 37.41           C  
ATOM   2047  CD  LYS A 259     -79.365  21.388  82.252  1.00 37.41           C  
ATOM   2048  CE  LYS A 259     -79.295  22.814  82.780  1.00 37.41           C  
ATOM   2049  NZ  LYS A 259     -78.870  23.777  81.720  1.00 37.41           N  
ATOM   2050  N   ASP A 260     -81.849  16.270  84.223  1.00 39.43           N  
ATOM   2051  CA  ASP A 260     -83.209  15.744  84.158  1.00 39.43           C  
ATOM   2052  C   ASP A 260     -83.988  16.377  83.007  1.00 39.43           C  
ATOM   2053  CB  ASP A 260     -83.940  15.982  85.481  1.00 39.43           C  
ATOM   2054  O   ASP A 260     -84.030  17.603  82.878  1.00 39.43           O  
ATOM   2055  CG  ASP A 260     -83.397  15.136  86.619  1.00 39.43           C  
ATOM   2056  OD1 ASP A 260     -82.831  14.053  86.357  1.00 39.43           O  
ATOM   2057  OD2 ASP A 260     -83.538  15.555  87.788  1.00 39.43           O  
ATOM   2058  N   TYR A 261     -83.738  15.841  81.673  1.00 39.94           N  
ATOM   2059  CA  TYR A 261     -84.649  16.358  80.657  1.00 39.94           C  
ATOM   2060  C   TYR A 261     -85.084  15.252  79.702  1.00 39.94           C  
ATOM   2061  CB  TYR A 261     -83.989  17.496  79.872  1.00 39.94           C  
ATOM   2062  O   TYR A 261     -84.265  14.435  79.275  1.00 39.94           O  
ATOM   2063  CG  TYR A 261     -83.661  18.704  80.715  1.00 39.94           C  
ATOM   2064  CD1 TYR A 261     -84.648  19.624  81.063  1.00 39.94           C  
ATOM   2065  CD2 TYR A 261     -82.365  18.928  81.166  1.00 39.94           C  
ATOM   2066  CE1 TYR A 261     -84.350  20.740  81.838  1.00 39.94           C  
ATOM   2067  CE2 TYR A 261     -82.055  20.041  81.942  1.00 39.94           C  
ATOM   2068  OH  TYR A 261     -82.752  22.042  83.040  1.00 39.94           O  
ATOM   2069  CZ  TYR A 261     -83.053  20.939  82.272  1.00 39.94           C  
ATOM   2070  N   LEU A 262     -86.161  14.825  79.785  1.00 44.79           N  
ATOM   2071  CA  LEU A 262     -87.305  14.819  78.880  1.00 44.79           C  
ATOM   2072  C   LEU A 262     -87.172  13.710  77.842  1.00 44.79           C  
ATOM   2073  CB  LEU A 262     -87.444  16.174  78.181  1.00 44.79           C  
ATOM   2074  O   LEU A 262     -86.100  13.523  77.261  1.00 44.79           O  
ATOM   2075  CG  LEU A 262     -88.829  16.512  77.627  1.00 44.79           C  
ATOM   2076  CD1 LEU A 262     -89.797  16.812  78.766  1.00 44.79           C  
ATOM   2077  CD2 LEU A 262     -88.746  17.693  76.665  1.00 44.79           C  
ATOM   2078  N   LYS A 263     -87.426  12.447  78.075  1.00 50.14           N  
ATOM   2079  CA  LYS A 263     -87.729  11.287  77.242  1.00 50.14           C  
ATOM   2080  C   LYS A 263     -87.137  11.444  75.845  1.00 50.14           C  
ATOM   2081  CB  LYS A 263     -89.241  11.073  77.150  1.00 50.14           C  
ATOM   2082  O   LYS A 263     -87.605  12.266  75.055  1.00 50.14           O  
ATOM   2083  CG  LYS A 263     -89.886  10.639  78.457  1.00 50.14           C  
ATOM   2084  CD  LYS A 263     -91.379  10.389  78.288  1.00 50.14           C  
ATOM   2085  CE  LYS A 263     -92.025   9.952  79.596  1.00 50.14           C  
ATOM   2086  NZ  LYS A 263     -93.510  10.107  79.559  1.00 50.14           N  
ATOM   2087  N   THR A 264     -85.753  11.864  75.756  1.00 57.10           N  
ATOM   2088  CA  THR A 264     -85.069  11.696  74.479  1.00 57.10           C  
ATOM   2089  C   THR A 264     -85.176  10.254  73.992  1.00 57.10           C  
ATOM   2090  CB  THR A 264     -83.585  12.096  74.583  1.00 57.10           C  
ATOM   2091  O   THR A 264     -85.072   9.316  74.786  1.00 57.10           O  
ATOM   2092  CG2 THR A 264     -83.431  13.608  74.712  1.00 57.10           C  
ATOM   2093  OG1 THR A 264     -83.007  11.468  75.734  1.00 57.10           O  
ATOM   2094  N   ASP A 265     -86.112   9.958  73.300  1.00 68.80           N  
ATOM   2095  CA  ASP A 265     -86.436   8.657  72.722  1.00 68.80           C  
ATOM   2096  C   ASP A 265     -85.173   7.834  72.480  1.00 68.80           C  
ATOM   2097  CB  ASP A 265     -87.211   8.829  71.413  1.00 68.80           C  
ATOM   2098  O   ASP A 265     -84.408   8.118  71.555  1.00 68.80           O  
ATOM   2099  CG  ASP A 265     -88.007   7.594  71.029  1.00 68.80           C  
ATOM   2100  OD1 ASP A 265     -87.963   6.586  71.767  1.00 68.80           O  
ATOM   2101  OD2 ASP A 265     -88.682   7.629  69.977  1.00 68.80           O  
ATOM   2102  N   ILE A 266     -84.482   7.354  73.268  1.00 82.94           N  
ATOM   2103  CA  ILE A 266     -83.391   6.386  73.235  1.00 82.94           C  
ATOM   2104  C   ILE A 266     -83.528   5.497  72.001  1.00 82.94           C  
ATOM   2105  CB  ILE A 266     -83.362   5.523  74.516  1.00 82.94           C  
ATOM   2106  O   ILE A 266     -82.534   5.186  71.339  1.00 82.94           O  
ATOM   2107  CG1 ILE A 266     -82.967   6.377  75.726  1.00 82.94           C  
ATOM   2108  CG2 ILE A 266     -82.408   4.337  74.347  1.00 82.94           C  
ATOM   2109  CD1 ILE A 266     -83.463   5.832  77.058  1.00 82.94           C  
ATOM   2110  N   SER A 267     -84.666   5.306  71.645  1.00 86.31           N  
ATOM   2111  CA  SER A 267     -84.906   4.431  70.501  1.00 86.31           C  
ATOM   2112  C   SER A 267     -84.461   5.089  69.199  1.00 86.31           C  
ATOM   2113  CB  SER A 267     -86.386   4.057  70.414  1.00 86.31           C  
ATOM   2114  O   SER A 267     -83.848   4.441  68.348  1.00 86.31           O  
ATOM   2115  OG  SER A 267     -86.808   3.394  71.593  1.00 86.31           O  
ATOM   2116  N   THR A 268     -84.800   6.379  69.025  1.00 86.56           N  
ATOM   2117  CA  THR A 268     -84.392   7.116  67.835  1.00 86.56           C  
ATOM   2118  C   THR A 268     -82.872   7.228  67.763  1.00 86.56           C  
ATOM   2119  CB  THR A 268     -85.015   8.524  67.809  1.00 86.56           C  
ATOM   2120  O   THR A 268     -82.285   7.101  66.686  1.00 86.56           O  
ATOM   2121  CG2 THR A 268     -86.537   8.451  67.740  1.00 86.56           C  
ATOM   2122  OG1 THR A 268     -84.635   9.230  68.996  1.00 86.56           O  
ATOM   2123  N   ALA A 269     -82.228   7.524  68.762  1.00 87.69           N  
ATOM   2124  CA  ALA A 269     -80.771   7.607  68.821  1.00 87.69           C  
ATOM   2125  C   ALA A 269     -80.130   6.272  68.454  1.00 87.69           C  
ATOM   2126  CB  ALA A 269     -80.318   8.047  70.211  1.00 87.69           C  
ATOM   2127  O   ALA A 269     -79.143   6.232  67.714  1.00 87.69           O  
ATOM   2128  N   LEU A 270     -80.631   5.167  68.994  1.00 90.26           N  
ATOM   2129  CA  LEU A 270     -80.104   3.842  68.689  1.00 90.26           C  
ATOM   2130  C   LEU A 270     -80.273   3.516  67.209  1.00 90.26           C  
ATOM   2131  CB  LEU A 270     -80.801   2.778  69.541  1.00 90.26           C  
ATOM   2132  O   LEU A 270     -79.372   2.949  66.587  1.00 90.26           O  
ATOM   2133  CG  LEU A 270     -80.315   2.639  70.985  1.00 90.26           C  
ATOM   2134  CD1 LEU A 270     -81.296   1.799  71.795  1.00 90.26           C  
ATOM   2135  CD2 LEU A 270     -78.920   2.026  71.022  1.00 90.26           C  
ATOM   2136  N   LYS A 271     -81.478   3.873  66.661  1.00 91.49           N  
ATOM   2137  CA  LYS A 271     -81.720   3.672  65.235  1.00 91.49           C  
ATOM   2138  C   LYS A 271     -80.755   4.501  64.391  1.00 91.49           C  
ATOM   2139  CB  LYS A 271     -83.165   4.029  64.880  1.00 91.49           C  
ATOM   2140  O   LYS A 271     -80.251   4.027  63.371  1.00 91.49           O  
ATOM   2141  CG  LYS A 271     -84.191   3.020  65.375  1.00 91.49           C  
ATOM   2142  CD  LYS A 271     -85.604   3.411  64.962  1.00 91.49           C  
ATOM   2143  CE  LYS A 271     -86.645   2.499  65.596  1.00 91.49           C  
ATOM   2144  NZ  LYS A 271     -88.032   3.015  65.391  1.00 91.49           N  
ATOM   2145  N   GLU A 272     -80.533   5.697  64.711  1.00 91.64           N  
ATOM   2146  CA  GLU A 272     -79.589   6.568  64.016  1.00 91.64           C  
ATOM   2147  C   GLU A 272     -78.173   6.002  64.071  1.00 91.64           C  
ATOM   2148  CB  GLU A 272     -79.617   7.977  64.613  1.00 91.64           C  
ATOM   2149  O   GLU A 272     -77.450   6.026  63.073  1.00 91.64           O  
ATOM   2150  CG  GLU A 272     -78.721   8.970  63.888  1.00 91.64           C  
ATOM   2151  CD  GLU A 272     -78.979  10.414  64.287  1.00 91.64           C  
ATOM   2152  OE1 GLU A 272     -78.392  11.330  63.667  1.00 91.64           O  
ATOM   2153  OE2 GLU A 272     -79.775  10.632  65.228  1.00 91.64           O  
ATOM   2154  N   ILE A 273     -77.708   5.577  65.232  1.00 92.78           N  
ATOM   2155  CA  ILE A 273     -76.380   4.992  65.379  1.00 92.78           C  
ATOM   2156  C   ILE A 273     -76.251   3.768  64.474  1.00 92.78           C  
ATOM   2157  CB  ILE A 273     -76.092   4.605  66.847  1.00 92.78           C  
ATOM   2158  O   ILE A 273     -75.232   3.589  63.804  1.00 92.78           O  
ATOM   2159  CG1 ILE A 273     -76.000   5.860  67.722  1.00 92.78           C  
ATOM   2160  CG2 ILE A 273     -74.809   3.774  66.945  1.00 92.78           C  
ATOM   2161  CD1 ILE A 273     -75.893   5.570  69.213  1.00 92.78           C  
ATOM   2162  N   ARG A 274     -77.358   2.924  64.493  1.00 93.98           N  
ATOM   2163  CA  ARG A 274     -77.347   1.752  63.624  1.00 93.98           C  
ATOM   2164  C   ARG A 274     -77.230   2.158  62.158  1.00 93.98           C  
ATOM   2165  CB  ARG A 274     -78.610   0.913  63.836  1.00 93.98           C  
ATOM   2166  O   ARG A 274     -76.460   1.560  61.403  1.00 93.98           O  
ATOM   2167  CG  ARG A 274     -78.516  -0.058  65.002  1.00 93.98           C  
ATOM   2168  CD  ARG A 274     -79.732  -0.970  65.076  1.00 93.98           C  
ATOM   2169  NE  ARG A 274     -79.774  -1.712  66.333  1.00 93.98           N  
ATOM   2170  NH1 ARG A 274     -82.079  -1.811  66.438  1.00 93.98           N  
ATOM   2171  NH2 ARG A 274     -80.810  -2.766  68.091  1.00 93.98           N  
ATOM   2172  CZ  ARG A 274     -80.888  -2.095  66.951  1.00 93.98           C  
ATOM   2173  N   SER A 275     -78.082   3.104  61.756  1.00 93.72           N  
ATOM   2174  CA  SER A 275     -78.049   3.605  60.386  1.00 93.72           C  
ATOM   2175  C   SER A 275     -76.664   4.129  60.022  1.00 93.72           C  
ATOM   2176  CB  SER A 275     -79.088   4.711  60.194  1.00 93.72           C  
ATOM   2177  O   SER A 275     -76.165   3.869  58.925  1.00 93.72           O  
ATOM   2178  OG  SER A 275     -78.962   5.303  58.913  1.00 93.72           O  
ATOM   2179  N   GLN A 276     -75.964   4.797  60.836  1.00 94.41           N  
ATOM   2180  CA  GLN A 276     -74.624   5.323  60.597  1.00 94.41           C  
ATOM   2181  C   GLN A 276     -73.607   4.195  60.458  1.00 94.41           C  
ATOM   2182  CB  GLN A 276     -74.209   6.268  61.726  1.00 94.41           C  
ATOM   2183  O   GLN A 276     -72.720   4.253  59.604  1.00 94.41           O  
ATOM   2184  CG  GLN A 276     -74.931   7.608  61.704  1.00 94.41           C  
ATOM   2185  CD  GLN A 276     -74.456   8.549  62.796  1.00 94.41           C  
ATOM   2186  NE2 GLN A 276     -75.194   9.634  63.005  1.00 94.41           N  
ATOM   2187  OE1 GLN A 276     -73.436   8.302  63.446  1.00 94.41           O  
ATOM   2188  N   LEU A 277     -73.751   3.262  61.307  1.00 93.60           N  
ATOM   2189  CA  LEU A 277     -72.808   2.150  61.245  1.00 93.60           C  
ATOM   2190  C   LEU A 277     -72.985   1.359  59.953  1.00 93.60           C  
ATOM   2191  CB  LEU A 277     -72.988   1.226  62.452  1.00 93.60           C  
ATOM   2192  O   LEU A 277     -72.003   0.937  59.339  1.00 93.60           O  
ATOM   2193  CG  LEU A 277     -72.473   1.754  63.792  1.00 93.60           C  
ATOM   2194  CD1 LEU A 277     -72.849   0.796  64.918  1.00 93.60           C  
ATOM   2195  CD2 LEU A 277     -70.963   1.961  63.741  1.00 93.60           C  
ATOM   2196  N   GLU A 278     -74.247   1.169  59.671  1.00 94.46           N  
ATOM   2197  CA  GLU A 278     -74.524   0.493  58.407  1.00 94.46           C  
ATOM   2198  C   GLU A 278     -73.960   1.279  57.226  1.00 94.46           C  
ATOM   2199  CB  GLU A 278     -76.029   0.283  58.227  1.00 94.46           C  
ATOM   2200  O   GLU A 278     -73.365   0.699  56.315  1.00 94.46           O  
ATOM   2201  CG  GLU A 278     -76.386  -0.700  57.121  1.00 94.46           C  
ATOM   2202  CD  GLU A 278     -77.843  -1.130  57.148  1.00 94.46           C  
ATOM   2203  OE1 GLU A 278     -78.197  -2.120  56.467  1.00 94.46           O  
ATOM   2204  OE2 GLU A 278     -78.639  -0.473  57.855  1.00 94.46           O  
ATOM   2205  N   SER A 279     -74.212   2.536  57.162  1.00 94.54           N  
ATOM   2206  CA  SER A 279     -73.673   3.399  56.115  1.00 94.54           C  
ATOM   2207  C   SER A 279     -72.149   3.351  56.089  1.00 94.54           C  
ATOM   2208  CB  SER A 279     -74.143   4.841  56.314  1.00 94.54           C  
ATOM   2209  O   SER A 279     -71.544   3.249  55.020  1.00 94.54           O  
ATOM   2210  OG  SER A 279     -73.571   5.695  55.338  1.00 94.54           O  
ATOM   2211  N   HIS A 280     -71.507   3.381  57.298  1.00 95.11           N  
ATOM   2212  CA  HIS A 280     -70.054   3.305  57.394  1.00 95.11           C  
ATOM   2213  C   HIS A 280     -69.540   1.953  56.910  1.00 95.11           C  
ATOM   2214  CB  HIS A 280     -69.598   3.554  58.833  1.00 95.11           C  
ATOM   2215  O   HIS A 280     -68.519   1.882  56.222  1.00 95.11           O  
ATOM   2216  CG  HIS A 280     -68.118   3.712  58.974  1.00 95.11           C  
ATOM   2217  CD2 HIS A 280     -67.319   4.792  58.810  1.00 95.11           C  
ATOM   2218  ND1 HIS A 280     -67.288   2.668  59.325  1.00 95.11           N  
ATOM   2219  CE1 HIS A 280     -66.040   3.102  59.370  1.00 95.11           C  
ATOM   2220  NE2 HIS A 280     -66.031   4.388  59.062  1.00 95.11           N  
ATOM   2221  N   SER A 281     -70.197   0.924  57.283  1.00 94.74           N  
ATOM   2222  CA  SER A 281     -69.813  -0.416  56.853  1.00 94.74           C  
ATOM   2223  C   SER A 281     -69.884  -0.552  55.335  1.00 94.74           C  
ATOM   2224  CB  SER A 281     -70.710  -1.467  57.509  1.00 94.74           C  
ATOM   2225  O   SER A 281     -68.974  -1.103  54.713  1.00 94.74           O  
ATOM   2226  OG  SER A 281     -70.334  -2.772  57.104  1.00 94.74           O  
ATOM   2227  N   ASP A 282     -71.051  -0.042  54.699  1.00 95.59           N  
ATOM   2228  CA  ASP A 282     -71.211  -0.070  53.249  1.00 95.59           C  
ATOM   2229  C   ASP A 282     -70.108   0.730  52.560  1.00 95.59           C  
ATOM   2230  CB  ASP A 282     -72.584   0.474  52.849  1.00 95.59           C  
ATOM   2231  O   ASP A 282     -69.541   0.283  51.560  1.00 95.59           O  
ATOM   2232  CG  ASP A 282     -73.720  -0.471  53.197  1.00 95.59           C  
ATOM   2233  OD1 ASP A 282     -73.465  -1.672  53.430  1.00 95.59           O  
ATOM   2234  OD2 ASP A 282     -74.882  -0.011  53.235  1.00 95.59           O  
ATOM   2235  N   GLN A 283     -69.843   1.960  53.092  1.00 96.04           N  
ATOM   2236  CA  GLN A 283     -68.783   2.793  52.536  1.00 96.04           C  
ATOM   2237  C   GLN A 283     -67.423   2.111  52.661  1.00 96.04           C  
ATOM   2238  CB  GLN A 283     -68.752   4.157  53.228  1.00 96.04           C  
ATOM   2239  O   GLN A 283     -66.620   2.140  51.727  1.00 96.04           O  
ATOM   2240  CG  GLN A 283     -67.811   5.158  52.572  1.00 96.04           C  
ATOM   2241  CD  GLN A 283     -68.293   5.610  51.207  1.00 96.04           C  
ATOM   2242  NE2 GLN A 283     -67.475   6.400  50.520  1.00 96.04           N  
ATOM   2243  OE1 GLN A 283     -69.392   5.250  50.772  1.00 96.04           O  
ATOM   2244  N   ASN A 284     -67.136   1.557  53.837  1.00 93.84           N  
ATOM   2245  CA  ASN A 284     -65.886   0.839  54.058  1.00 93.84           C  
ATOM   2246  C   ASN A 284     -65.722  -0.317  53.075  1.00 93.84           C  
ATOM   2247  CB  ASN A 284     -65.808   0.327  55.498  1.00 93.84           C  
ATOM   2248  O   ASN A 284     -64.638  -0.520  52.524  1.00 93.84           O  
ATOM   2249  CG  ASN A 284     -64.447  -0.246  55.841  1.00 93.84           C  
ATOM   2250  ND2 ASN A 284     -64.438  -1.388  56.518  1.00 93.84           N  
ATOM   2251  OD1 ASN A 284     -63.412   0.334  55.501  1.00 93.84           O  
ATOM   2252  N   MET A 285     -66.796  -1.017  52.822  1.00 96.36           N  
ATOM   2253  CA  MET A 285     -66.772  -2.120  51.866  1.00 96.36           C  
ATOM   2254  C   MET A 285     -66.477  -1.613  50.458  1.00 96.36           C  
ATOM   2255  CB  MET A 285     -68.102  -2.875  51.881  1.00 96.36           C  
ATOM   2256  O   MET A 285     -65.639  -2.179  49.753  1.00 96.36           O  
ATOM   2257  CG  MET A 285     -68.102  -4.134  51.029  1.00 96.36           C  
ATOM   2258  SD  MET A 285     -67.478  -5.600  51.939  1.00 96.36           S  
ATOM   2259  CE  MET A 285     -68.800  -5.802  53.166  1.00 96.36           C  
ATOM   2260  N   HIS A 286     -67.170  -0.603  50.007  1.00 95.87           N  
ATOM   2261  CA  HIS A 286     -66.951  -0.025  48.686  1.00 95.87           C  
ATOM   2262  C   HIS A 286     -65.522   0.485  48.538  1.00 95.87           C  
ATOM   2263  CB  HIS A 286     -67.943   1.111  48.428  1.00 95.87           C  
ATOM   2264  O   HIS A 286     -64.890   0.281  47.499  1.00 95.87           O  
ATOM   2265  CG  HIS A 286     -69.336   0.640  48.153  1.00 95.87           C  
ATOM   2266  CD2 HIS A 286     -70.514   0.960  48.738  1.00 95.87           C  
ATOM   2267  ND1 HIS A 286     -69.630  -0.277  47.168  1.00 95.87           N  
ATOM   2268  CE1 HIS A 286     -70.934  -0.501  47.159  1.00 95.87           C  
ATOM   2269  NE2 HIS A 286     -71.493   0.237  48.102  1.00 95.87           N  
ATOM   2270  N   GLN A 287     -65.016   1.138  49.548  1.00 95.46           N  
ATOM   2271  CA  GLN A 287     -63.648   1.643  49.511  1.00 95.46           C  
ATOM   2272  C   GLN A 287     -62.642   0.500  49.411  1.00 95.46           C  
ATOM   2273  CB  GLN A 287     -63.355   2.493  50.748  1.00 95.46           C  
ATOM   2274  O   GLN A 287     -61.665   0.589  48.665  1.00 95.46           O  
ATOM   2275  CG  GLN A 287     -64.054   3.846  50.744  1.00 95.46           C  
ATOM   2276  CD  GLN A 287     -63.747   4.669  51.981  1.00 95.46           C  
ATOM   2277  NE2 GLN A 287     -64.528   5.721  52.202  1.00 95.46           N  
ATOM   2278  OE1 GLN A 287     -62.816   4.361  52.732  1.00 95.46           O  
ATOM   2279  N   ALA A 288     -62.888  -0.568  50.185  1.00 95.59           N  
ATOM   2280  CA  ALA A 288     -62.002  -1.729  50.136  1.00 95.59           C  
ATOM   2281  C   ALA A 288     -62.015  -2.370  48.751  1.00 95.59           C  
ATOM   2282  CB  ALA A 288     -62.405  -2.751  51.196  1.00 95.59           C  
ATOM   2283  O   ALA A 288     -60.964  -2.740  48.222  1.00 95.59           O  
ATOM   2284  N   GLU A 289     -63.252  -2.467  48.160  1.00 95.46           N  
ATOM   2285  CA  GLU A 289     -63.363  -3.024  46.815  1.00 95.46           C  
ATOM   2286  C   GLU A 289     -62.617  -2.164  45.799  1.00 95.46           C  
ATOM   2287  CB  GLU A 289     -64.833  -3.162  46.409  1.00 95.46           C  
ATOM   2288  O   GLU A 289     -61.918  -2.687  44.929  1.00 95.46           O  
ATOM   2289  CG  GLU A 289     -65.568  -4.280  47.133  1.00 95.46           C  
ATOM   2290  CD  GLU A 289     -67.053  -4.329  46.810  1.00 95.46           C  
ATOM   2291  OE1 GLU A 289     -67.772  -5.176  47.388  1.00 95.46           O  
ATOM   2292  OE2 GLU A 289     -67.501  -3.515  45.973  1.00 95.46           O  
ATOM   2293  N   GLU A 290     -62.826  -0.943  45.860  1.00 96.23           N  
ATOM   2294  CA  GLU A 290     -62.150  -0.035  44.937  1.00 96.23           C  
ATOM   2295  C   GLU A 290     -60.636  -0.093  45.115  1.00 96.23           C  
ATOM   2296  CB  GLU A 290     -62.648   1.399  45.133  1.00 96.23           C  
ATOM   2297  O   GLU A 290     -59.889  -0.087  44.134  1.00 96.23           O  
ATOM   2298  CG  GLU A 290     -62.244   2.348  44.014  1.00 96.23           C  
ATOM   2299  CD  GLU A 290     -63.104   3.601  43.949  1.00 96.23           C  
ATOM   2300  OE1 GLU A 290     -62.982   4.371  42.970  1.00 96.23           O  
ATOM   2301  OE2 GLU A 290     -63.905   3.814  44.886  1.00 96.23           O  
ATOM   2302  N   TRP A 291     -60.256  -0.142  46.401  1.00 95.97           N  
ATOM   2303  CA  TRP A 291     -58.831  -0.249  46.695  1.00 95.97           C  
ATOM   2304  C   TRP A 291     -58.236  -1.501  46.061  1.00 95.97           C  
ATOM   2305  CB  TRP A 291     -58.594  -0.266  48.208  1.00 95.97           C  
ATOM   2306  O   TRP A 291     -57.186  -1.439  45.417  1.00 95.97           O  
ATOM   2307  CG  TRP A 291     -57.148  -0.337  48.597  1.00 95.97           C  
ATOM   2308  CD1 TRP A 291     -56.264   0.703  48.676  1.00 95.97           C  
ATOM   2309  CD2 TRP A 291     -56.416  -1.513  48.956  1.00 95.97           C  
ATOM   2310  CE2 TRP A 291     -55.093  -1.112  49.241  1.00 95.97           C  
ATOM   2311  CE3 TRP A 291     -56.753  -2.869  49.064  1.00 95.97           C  
ATOM   2312  NE1 TRP A 291     -55.026   0.244  49.063  1.00 95.97           N  
ATOM   2313  CH2 TRP A 291     -54.460  -3.340  49.727  1.00 95.97           C  
ATOM   2314  CZ2 TRP A 291     -54.104  -2.020  49.629  1.00 95.97           C  
ATOM   2315  CZ3 TRP A 291     -55.768  -3.771  49.450  1.00 95.97           C  
ATOM   2316  N   PHE A 292     -58.907  -2.681  46.194  1.00 95.27           N  
ATOM   2317  CA  PHE A 292     -58.431  -3.938  45.629  1.00 95.27           C  
ATOM   2318  C   PHE A 292     -58.474  -3.897  44.106  1.00 95.27           C  
ATOM   2319  CB  PHE A 292     -59.268  -5.112  46.146  1.00 95.27           C  
ATOM   2320  O   PHE A 292     -57.566  -4.401  43.441  1.00 95.27           O  
ATOM   2321  CG  PHE A 292     -58.872  -5.580  47.521  1.00 95.27           C  
ATOM   2322  CD1 PHE A 292     -57.637  -6.177  47.738  1.00 95.27           C  
ATOM   2323  CD2 PHE A 292     -59.737  -5.422  48.596  1.00 95.27           C  
ATOM   2324  CE1 PHE A 292     -57.268  -6.611  49.010  1.00 95.27           C  
ATOM   2325  CE2 PHE A 292     -59.376  -5.854  49.869  1.00 95.27           C  
ATOM   2326  CZ  PHE A 292     -58.141  -6.448  50.074  1.00 95.27           C  
ATOM   2327  N   LYS A 293     -59.468  -3.340  43.562  1.00 97.22           N  
ATOM   2328  CA  LYS A 293     -59.579  -3.222  42.111  1.00 97.22           C  
ATOM   2329  C   LYS A 293     -58.433  -2.394  41.537  1.00 97.22           C  
ATOM   2330  CB  LYS A 293     -60.921  -2.599  41.724  1.00 97.22           C  
ATOM   2331  O   LYS A 293     -57.836  -2.768  40.526  1.00 97.22           O  
ATOM   2332  CG  LYS A 293     -62.101  -3.554  41.831  1.00 97.22           C  
ATOM   2333  CD  LYS A 293     -63.394  -2.900  41.360  1.00 97.22           C  
ATOM   2334  CE  LYS A 293     -64.590  -3.821  41.555  1.00 97.22           C  
ATOM   2335  NZ  LYS A 293     -65.873  -3.149  41.189  1.00 97.22           N  
ATOM   2336  N   CYS A 294     -58.202  -1.263  42.163  1.00 96.30           N  
ATOM   2337  CA  CYS A 294     -57.117  -0.409  41.695  1.00 96.30           C  
ATOM   2338  C   CYS A 294     -55.772  -1.113  41.829  1.00 96.30           C  
ATOM   2339  CB  CYS A 294     -57.094   0.905  42.476  1.00 96.30           C  
ATOM   2340  O   CYS A 294     -54.951  -1.072  40.910  1.00 96.30           O  
ATOM   2341  SG  CYS A 294     -55.911   2.112  41.837  1.00 96.30           S  
ATOM   2342  N   ARG A 295     -55.607  -1.755  43.033  1.00 96.88           N  
ATOM   2343  CA  ARG A 295     -54.348  -2.462  43.240  1.00 96.88           C  
ATOM   2344  C   ARG A 295     -54.185  -3.597  42.235  1.00 96.88           C  
ATOM   2345  CB  ARG A 295     -54.268  -3.010  44.667  1.00 96.88           C  
ATOM   2346  O   ARG A 295     -53.101  -3.793  41.682  1.00 96.88           O  
ATOM   2347  CG  ARG A 295     -52.918  -3.615  45.019  1.00 96.88           C  
ATOM   2348  CD  ARG A 295     -51.808  -2.574  44.986  1.00 96.88           C  
ATOM   2349  NE  ARG A 295     -50.538  -3.125  45.449  1.00 96.88           N  
ATOM   2350  NH1 ARG A 295     -49.292  -2.266  43.704  1.00 96.88           N  
ATOM   2351  NH2 ARG A 295     -48.277  -3.512  45.338  1.00 96.88           N  
ATOM   2352  CZ  ARG A 295     -49.372  -2.967  44.829  1.00 96.88           C  
ATOM   2353  N   TYR A 296     -55.222  -4.314  41.984  1.00 96.88           N  
ATOM   2354  CA  TYR A 296     -55.211  -5.390  41.000  1.00 96.88           C  
ATOM   2355  C   TYR A 296     -54.912  -4.851  39.606  1.00 96.88           C  
ATOM   2356  CB  TYR A 296     -56.553  -6.130  40.996  1.00 96.88           C  
ATOM   2357  O   TYR A 296     -54.141  -5.453  38.854  1.00 96.88           O  
ATOM   2358  CG  TYR A 296     -56.578  -7.337  40.091  1.00 96.88           C  
ATOM   2359  CD1 TYR A 296     -57.126  -7.263  38.813  1.00 96.88           C  
ATOM   2360  CD2 TYR A 296     -56.054  -8.555  40.512  1.00 96.88           C  
ATOM   2361  CE1 TYR A 296     -57.153  -8.373  37.976  1.00 96.88           C  
ATOM   2362  CE2 TYR A 296     -56.076  -9.672  39.684  1.00 96.88           C  
ATOM   2363  OH  TYR A 296     -56.650 -10.674  37.595  1.00 96.88           O  
ATOM   2364  CZ  TYR A 296     -56.626  -9.571  38.419  1.00 96.88           C  
ATOM   2365  N   ALA A 297     -55.535  -3.766  39.217  1.00 96.94           N  
ATOM   2366  CA  ALA A 297     -55.301  -3.147  37.915  1.00 96.94           C  
ATOM   2367  C   ALA A 297     -53.841  -2.733  37.758  1.00 96.94           C  
ATOM   2368  CB  ALA A 297     -56.217  -1.940  37.728  1.00 96.94           C  
ATOM   2369  O   ALA A 297     -53.238  -2.948  36.704  1.00 96.94           O  
ATOM   2370  N   LYS A 298     -53.258  -2.166  38.777  1.00 96.49           N  
ATOM   2371  CA  LYS A 298     -51.858  -1.754  38.730  1.00 96.49           C  
ATOM   2372  C   LYS A 298     -50.935  -2.962  38.597  1.00 96.49           C  
ATOM   2373  CB  LYS A 298     -51.493  -0.950  39.978  1.00 96.49           C  
ATOM   2374  O   LYS A 298     -49.960  -2.925  37.843  1.00 96.49           O  
ATOM   2375  CG  LYS A 298     -52.060   0.462  39.993  1.00 96.49           C  
ATOM   2376  CD  LYS A 298     -51.575   1.247  41.205  1.00 96.49           C  
ATOM   2377  CE  LYS A 298     -52.152   2.656  41.227  1.00 96.49           C  
ATOM   2378  NZ  LYS A 298     -51.797   3.380  42.484  1.00 96.49           N  
ATOM   2379  N   LEU A 299     -51.264  -3.959  39.398  1.00 96.12           N  
ATOM   2380  CA  LEU A 299     -50.466  -5.178  39.318  1.00 96.12           C  
ATOM   2381  C   LEU A 299     -50.564  -5.801  37.930  1.00 96.12           C  
ATOM   2382  CB  LEU A 299     -50.921  -6.186  40.376  1.00 96.12           C  
ATOM   2383  O   LEU A 299     -49.558  -6.244  37.371  1.00 96.12           O  
ATOM   2384  CG  LEU A 299     -50.102  -7.474  40.482  1.00 96.12           C  
ATOM   2385  CD1 LEU A 299     -48.668  -7.157  40.894  1.00 96.12           C  
ATOM   2386  CD2 LEU A 299     -50.747  -8.439  41.470  1.00 96.12           C  
ATOM   2387  N   THR A 300     -51.754  -5.861  37.329  1.00 96.67           N  
ATOM   2388  CA  THR A 300     -51.963  -6.412  35.995  1.00 96.67           C  
ATOM   2389  C   THR A 300     -51.216  -5.590  34.948  1.00 96.67           C  
ATOM   2390  CB  THR A 300     -53.460  -6.461  35.639  1.00 96.67           C  
ATOM   2391  O   THR A 300     -50.611  -6.147  34.029  1.00 96.67           O  
ATOM   2392  CG2 THR A 300     -53.681  -7.113  34.278  1.00 96.67           C  
ATOM   2393  OG1 THR A 300     -54.157  -7.217  36.637  1.00 96.67           O  
ATOM   2394  N   GLU A 301     -51.306  -4.288  35.042  1.00 96.92           N  
ATOM   2395  CA  GLU A 301     -50.578  -3.410  34.130  1.00 96.92           C  
ATOM   2396  C   GLU A 301     -49.073  -3.644  34.222  1.00 96.92           C  
ATOM   2397  CB  GLU A 301     -50.902  -1.943  34.424  1.00 96.92           C  
ATOM   2398  O   GLU A 301     -48.386  -3.702  33.200  1.00 96.92           O  
ATOM   2399  CG  GLU A 301     -50.257  -0.964  33.453  1.00 96.92           C  
ATOM   2400  CD  GLU A 301     -50.609   0.486  33.741  1.00 96.92           C  
ATOM   2401  OE1 GLU A 301     -50.187   1.378  32.970  1.00 96.92           O  
ATOM   2402  OE2 GLU A 301     -51.313   0.734  34.746  1.00 96.92           O  
ATOM   2403  N   ALA A 302     -48.532  -3.686  35.481  1.00 95.51           N  
ATOM   2404  CA  ALA A 302     -47.107  -3.943  35.674  1.00 95.51           C  
ATOM   2405  C   ALA A 302     -46.706  -5.289  35.077  1.00 95.51           C  
ATOM   2406  CB  ALA A 302     -46.754  -3.897  37.159  1.00 95.51           C  
ATOM   2407  O   ALA A 302     -45.650  -5.408  34.452  1.00 95.51           O  
ATOM   2408  N   ALA A 303     -47.547  -6.355  35.248  1.00 94.72           N  
ATOM   2409  CA  ALA A 303     -47.282  -7.671  34.673  1.00 94.72           C  
ATOM   2410  C   ALA A 303     -47.231  -7.604  33.150  1.00 94.72           C  
ATOM   2411  CB  ALA A 303     -48.344  -8.672  35.123  1.00 94.72           C  
ATOM   2412  O   ALA A 303     -46.361  -8.213  32.524  1.00 94.72           O  
ATOM   2413  N   GLU A 304     -48.117  -6.803  32.493  1.00 96.11           N  
ATOM   2414  CA  GLU A 304     -48.142  -6.650  31.042  1.00 96.11           C  
ATOM   2415  C   GLU A 304     -46.905  -5.908  30.544  1.00 96.11           C  
ATOM   2416  CB  GLU A 304     -49.409  -5.915  30.600  1.00 96.11           C  
ATOM   2417  O   GLU A 304     -46.332  -6.268  29.513  1.00 96.11           O  
ATOM   2418  CG  GLU A 304     -50.672  -6.761  30.682  1.00 96.11           C  
ATOM   2419  CD  GLU A 304     -51.930  -5.999  30.299  1.00 96.11           C  
ATOM   2420  OE1 GLU A 304     -53.027  -6.604  30.289  1.00 96.11           O  
ATOM   2421  OE2 GLU A 304     -51.820  -4.788  30.005  1.00 96.11           O  
ATOM   2422  N   GLN A 305     -46.494  -4.877  31.232  1.00 96.38           N  
ATOM   2423  CA  GLN A 305     -45.285  -4.142  30.876  1.00 96.38           C  
ATOM   2424  C   GLN A 305     -44.055  -5.044  30.934  1.00 96.38           C  
ATOM   2425  CB  GLN A 305     -45.096  -2.937  31.799  1.00 96.38           C  
ATOM   2426  O   GLN A 305     -43.184  -4.973  30.065  1.00 96.38           O  
ATOM   2427  CG  GLN A 305     -46.106  -1.821  31.568  1.00 96.38           C  
ATOM   2428  CD  GLN A 305     -45.941  -0.669  32.542  1.00 96.38           C  
ATOM   2429  NE2 GLN A 305     -46.779   0.351  32.400  1.00 96.38           N  
ATOM   2430  OE1 GLN A 305     -45.066  -0.697  33.414  1.00 96.38           O  
ATOM   2431  N   ASN A 306     -44.023  -5.850  32.043  1.00 94.71           N  
ATOM   2432  CA  ASN A 306     -42.914  -6.789  32.178  1.00 94.71           C  
ATOM   2433  C   ASN A 306     -42.888  -7.793  31.029  1.00 94.71           C  
ATOM   2434  CB  ASN A 306     -42.990  -7.519  33.520  1.00 94.71           C  
ATOM   2435  O   ASN A 306     -41.823  -8.094  30.486  1.00 94.71           O  
ATOM   2436  CG  ASN A 306     -41.758  -8.358  33.799  1.00 94.71           C  
ATOM   2437  ND2 ASN A 306     -41.892  -9.330  34.694  1.00 94.71           N  
ATOM   2438  OD1 ASN A 306     -40.694  -8.134  33.215  1.00 94.71           O  
ATOM   2439  N   LYS A 307     -44.057  -8.328  30.593  1.00 96.81           N  
ATOM   2440  CA  LYS A 307     -44.154  -9.242  29.458  1.00 96.81           C  
ATOM   2441  C   LYS A 307     -43.669  -8.577  28.173  1.00 96.81           C  
ATOM   2442  CB  LYS A 307     -45.593  -9.731  29.284  1.00 96.81           C  
ATOM   2443  O   LYS A 307     -42.951  -9.192  27.382  1.00 96.81           O  
ATOM   2444  CG  LYS A 307     -46.040 -10.729  30.343  1.00 96.81           C  
ATOM   2445  CD  LYS A 307     -47.454 -11.229  30.078  1.00 96.81           C  
ATOM   2446  CE  LYS A 307     -47.947 -12.133  31.200  1.00 96.81           C  
ATOM   2447  NZ  LYS A 307     -49.371 -12.538  30.999  1.00 96.81           N  
ATOM   2448  N   GLU A 308     -44.067  -7.355  27.977  1.00 95.82           N  
ATOM   2449  CA  GLU A 308     -43.637  -6.608  26.798  1.00 95.82           C  
ATOM   2450  C   GLU A 308     -42.131  -6.362  26.819  1.00 95.82           C  
ATOM   2451  CB  GLU A 308     -44.386  -5.276  26.703  1.00 95.82           C  
ATOM   2452  O   GLU A 308     -41.466  -6.462  25.786  1.00 95.82           O  
ATOM   2453  CG  GLU A 308     -44.035  -4.460  25.467  1.00 95.82           C  
ATOM   2454  CD  GLU A 308     -44.364  -5.172  24.165  1.00 95.82           C  
ATOM   2455  OE1 GLU A 308     -43.720  -4.877  23.133  1.00 95.82           O  
ATOM   2456  OE2 GLU A 308     -45.273  -6.032  24.177  1.00 95.82           O  
ATOM   2457  N   ALA A 309     -41.606  -5.997  28.008  1.00 94.16           N  
ATOM   2458  CA  ALA A 309     -40.172  -5.760  28.148  1.00 94.16           C  
ATOM   2459  C   ALA A 309     -39.374  -7.022  27.833  1.00 94.16           C  
ATOM   2460  CB  ALA A 309     -39.849  -5.268  29.557  1.00 94.16           C  
ATOM   2461  O   ALA A 309     -38.350  -6.962  27.149  1.00 94.16           O  
ATOM   2462  N   ILE A 310     -39.925  -8.163  28.317  1.00 95.97           N  
ATOM   2463  CA  ILE A 310     -39.269  -9.440  28.058  1.00 95.97           C  
ATOM   2464  C   ILE A 310     -39.323  -9.756  26.565  1.00 95.97           C  
ATOM   2465  CB  ILE A 310     -39.917 -10.584  28.871  1.00 95.97           C  
ATOM   2466  O   ILE A 310     -38.327 -10.186  25.979  1.00 95.97           O  
ATOM   2467  CG1 ILE A 310     -39.640 -10.398  30.368  1.00 95.97           C  
ATOM   2468  CG2 ILE A 310     -39.412 -11.945  28.385  1.00 95.97           C  
ATOM   2469  CD1 ILE A 310     -40.387 -11.379  31.261  1.00 95.97           C  
ATOM   2470  N   ARG A 311     -40.467  -9.508  25.915  1.00 96.37           N  
ATOM   2471  CA  ARG A 311     -40.611  -9.742  24.482  1.00 96.37           C  
ATOM   2472  C   ARG A 311     -39.672  -8.844  23.683  1.00 96.37           C  
ATOM   2473  CB  ARG A 311     -42.058  -9.510  24.041  1.00 96.37           C  
ATOM   2474  O   ARG A 311     -39.015  -9.301  22.746  1.00 96.37           O  
ATOM   2475  CG  ARG A 311     -42.949 -10.734  24.183  1.00 96.37           C  
ATOM   2476  CD  ARG A 311     -44.315 -10.513  23.549  1.00 96.37           C  
ATOM   2477  NE  ARG A 311     -45.077  -9.486  24.254  1.00 96.37           N  
ATOM   2478  NH1 ARG A 311     -45.950  -8.529  22.342  1.00 96.37           N  
ATOM   2479  NH2 ARG A 311     -46.486  -7.679  24.402  1.00 96.37           N  
ATOM   2480  CZ  ARG A 311     -45.836  -8.567  23.664  1.00 96.37           C  
ATOM   2481  N   SER A 312     -39.652  -7.611  24.026  1.00 95.47           N  
ATOM   2482  CA  SER A 312     -38.764  -6.667  23.355  1.00 95.47           C  
ATOM   2483  C   SER A 312     -37.304  -7.084  23.498  1.00 95.47           C  
ATOM   2484  CB  SER A 312     -38.958  -5.258  23.916  1.00 95.47           C  
ATOM   2485  O   SER A 312     -36.534  -7.004  22.538  1.00 95.47           O  
ATOM   2486  OG  SER A 312     -38.004  -4.363  23.370  1.00 95.47           O  
ATOM   2487  N   ALA A 313     -36.886  -7.477  24.697  1.00 93.75           N  
ATOM   2488  CA  ALA A 313     -35.520  -7.934  24.938  1.00 93.75           C  
ATOM   2489  C   ALA A 313     -35.196  -9.164  24.095  1.00 93.75           C  
ATOM   2490  CB  ALA A 313     -35.314  -8.239  26.419  1.00 93.75           C  
ATOM   2491  O   ALA A 313     -34.111  -9.261  23.517  1.00 93.75           O  
ATOM   2492  N   LYS A 314     -36.093 -10.069  23.978  1.00 96.70           N  
ATOM   2493  CA  LYS A 314     -35.914 -11.267  23.161  1.00 96.70           C  
ATOM   2494  C   LYS A 314     -35.757 -10.908  21.686  1.00 96.70           C  
ATOM   2495  CB  LYS A 314     -37.093 -12.223  23.345  1.00 96.70           C  
ATOM   2496  O   LYS A 314     -34.942 -11.504  20.980  1.00 96.70           O  
ATOM   2497  CG  LYS A 314     -37.098 -12.950  24.682  1.00 96.70           C  
ATOM   2498  CD  LYS A 314     -38.210 -13.989  24.750  1.00 96.70           C  
ATOM   2499  CE  LYS A 314     -38.124 -14.820  26.023  1.00 96.70           C  
ATOM   2500  NZ  LYS A 314     -39.220 -15.831  26.100  1.00 96.70           N  
ATOM   2501  N   GLU A 315     -36.538  -9.970  21.184  1.00 95.27           N  
ATOM   2502  CA  GLU A 315     -36.433  -9.517  19.800  1.00 95.27           C  
ATOM   2503  C   GLU A 315     -35.080  -8.864  19.535  1.00 95.27           C  
ATOM   2504  CB  GLU A 315     -37.563  -8.539  19.467  1.00 95.27           C  
ATOM   2505  O   GLU A 315     -34.475  -9.082  18.483  1.00 95.27           O  
ATOM   2506  CG  GLU A 315     -38.929  -9.198  19.340  1.00 95.27           C  
ATOM   2507  CD  GLU A 315     -40.066  -8.199  19.197  1.00 95.27           C  
ATOM   2508  OE1 GLU A 315     -41.242  -8.623  19.129  1.00 95.27           O  
ATOM   2509  OE2 GLU A 315     -39.778  -6.982  19.152  1.00 95.27           O  
ATOM   2510  N   GLU A 316     -34.620  -8.094  20.469  1.00 91.77           N  
ATOM   2511  CA  GLU A 316     -33.315  -7.455  20.330  1.00 91.77           C  
ATOM   2512  C   GLU A 316     -32.195  -8.491  20.289  1.00 91.77           C  
ATOM   2513  CB  GLU A 316     -33.075  -6.467  21.474  1.00 91.77           C  
ATOM   2514  O   GLU A 316     -31.265  -8.376  19.488  1.00 91.77           O  
ATOM   2515  CG  GLU A 316     -33.916  -5.202  21.380  1.00 91.77           C  
ATOM   2516  CD  GLU A 316     -33.718  -4.261  22.558  1.00 91.77           C  
ATOM   2517  OE1 GLU A 316     -34.448  -3.249  22.655  1.00 91.77           O  
ATOM   2518  OE2 GLU A 316     -32.825  -4.538  23.389  1.00 91.77           O  
ATOM   2519  N   ILE A 317     -32.275  -9.477  21.181  1.00 94.47           N  
ATOM   2520  CA  ILE A 317     -31.298 -10.560  21.190  1.00 94.47           C  
ATOM   2521  C   ILE A 317     -31.306 -11.273  19.840  1.00 94.47           C  
ATOM   2522  CB  ILE A 317     -31.579 -11.565  22.330  1.00 94.47           C  
ATOM   2523  O   ILE A 317     -30.247 -11.566  19.280  1.00 94.47           O  
ATOM   2524  CG1 ILE A 317     -31.328 -10.911  23.693  1.00 94.47           C  
ATOM   2525  CG2 ILE A 317     -30.726 -12.825  22.161  1.00 94.47           C  
ATOM   2526  CD1 ILE A 317     -31.761 -11.763  24.878  1.00 94.47           C  
ATOM   2527  N   ALA A 318     -32.493 -11.539  19.314  1.00 95.09           N  
ATOM   2528  CA  ALA A 318     -32.617 -12.209  18.022  1.00 95.09           C  
ATOM   2529  C   ALA A 318     -32.023 -11.357  16.904  1.00 95.09           C  
ATOM   2530  CB  ALA A 318     -34.081 -12.525  17.725  1.00 95.09           C  
ATOM   2531  O   ALA A 318     -31.353 -11.877  16.009  1.00 95.09           O  
ATOM   2532  N   GLU A 319     -32.223 -10.074  16.937  1.00 95.06           N  
ATOM   2533  CA  GLU A 319     -31.655  -9.157  15.954  1.00 95.06           C  
ATOM   2534  C   GLU A 319     -30.130  -9.147  16.024  1.00 95.06           C  
ATOM   2535  CB  GLU A 319     -32.200  -7.742  16.159  1.00 95.06           C  
ATOM   2536  O   GLU A 319     -29.456  -9.162  14.993  1.00 95.06           O  
ATOM   2537  CG  GLU A 319     -31.677  -6.728  15.152  1.00 95.06           C  
ATOM   2538  CD  GLU A 319     -32.027  -7.076  13.714  1.00 95.06           C  
ATOM   2539  OE1 GLU A 319     -31.281  -6.673  12.793  1.00 95.06           O  
ATOM   2540  OE2 GLU A 319     -33.057  -7.756  13.507  1.00 95.06           O  
ATOM   2541  N   TYR A 320     -29.599  -9.062  17.267  1.00 94.32           N  
ATOM   2542  CA  TYR A 320     -28.151  -9.077  17.435  1.00 94.32           C  
ATOM   2543  C   TYR A 320     -27.560 -10.401  16.964  1.00 94.32           C  
ATOM   2544  CB  TYR A 320     -27.777  -8.830  18.900  1.00 94.32           C  
ATOM   2545  O   TYR A 320     -26.469 -10.433  16.390  1.00 94.32           O  
ATOM   2546  CG  TYR A 320     -27.930  -7.392  19.331  1.00 94.32           C  
ATOM   2547  CD1 TYR A 320     -27.324  -6.361  18.616  1.00 94.32           C  
ATOM   2548  CD2 TYR A 320     -28.680  -7.061  20.454  1.00 94.32           C  
ATOM   2549  CE1 TYR A 320     -27.461  -5.035  19.011  1.00 94.32           C  
ATOM   2550  CE2 TYR A 320     -28.824  -5.738  20.859  1.00 94.32           C  
ATOM   2551  OH  TYR A 320     -28.351  -3.422  20.527  1.00 94.32           O  
ATOM   2552  CZ  TYR A 320     -28.212  -4.733  20.132  1.00 94.32           C  
ATOM   2553  N   ARG A 321     -28.247 -11.427  17.140  1.00 95.63           N  
ATOM   2554  CA  ARG A 321     -27.815 -12.724  16.628  1.00 95.63           C  
ATOM   2555  C   ARG A 321     -27.788 -12.729  15.104  1.00 95.63           C  
ATOM   2556  CB  ARG A 321     -28.733 -13.837  17.140  1.00 95.63           C  
ATOM   2557  O   ARG A 321     -26.839 -13.230  14.496  1.00 95.63           O  
ATOM   2558  CG  ARG A 321     -28.262 -14.476  18.436  1.00 95.63           C  
ATOM   2559  CD  ARG A 321     -29.050 -15.737  18.762  1.00 95.63           C  
ATOM   2560  NE  ARG A 321     -28.787 -16.201  20.122  1.00 95.63           N  
ATOM   2561  NH1 ARG A 321     -31.004 -16.200  20.772  1.00 95.63           N  
ATOM   2562  NH2 ARG A 321     -29.371 -16.833  22.251  1.00 95.63           N  
ATOM   2563  CZ  ARG A 321     -29.721 -16.410  21.045  1.00 95.63           C  
ATOM   2564  N   ARG A 322     -28.837 -12.198  14.444  1.00 93.14           N  
ATOM   2565  CA  ARG A 322     -28.869 -12.091  12.989  1.00 93.14           C  
ATOM   2566  C   ARG A 322     -27.725 -11.221  12.479  1.00 93.14           C  
ATOM   2567  CB  ARG A 322     -30.209 -11.521  12.520  1.00 93.14           C  
ATOM   2568  O   ARG A 322     -27.068 -11.565  11.494  1.00 93.14           O  
ATOM   2569  CG  ARG A 322     -31.326 -12.551  12.451  1.00 93.14           C  
ATOM   2570  CD  ARG A 322     -32.550 -12.007  11.727  1.00 93.14           C  
ATOM   2571  NE  ARG A 322     -33.741 -12.805  12.008  1.00 93.14           N  
ATOM   2572  NH1 ARG A 322     -34.446 -11.503  13.782  1.00 93.14           N  
ATOM   2573  NH2 ARG A 322     -35.663 -13.339  13.145  1.00 93.14           N  
ATOM   2574  CZ  ARG A 322     -34.614 -12.547  12.977  1.00 93.14           C  
ATOM   2575  N   GLN A 323     -27.468 -10.128  13.150  1.00 92.76           N  
ATOM   2576  CA  GLN A 323     -26.379  -9.236  12.764  1.00 92.76           C  
ATOM   2577  C   GLN A 323     -25.027  -9.933  12.889  1.00 92.76           C  
ATOM   2578  CB  GLN A 323     -26.396  -7.967  13.617  1.00 92.76           C  
ATOM   2579  O   GLN A 323     -24.152  -9.760  12.038  1.00 92.76           O  
ATOM   2580  CG  GLN A 323     -27.541  -7.019  13.285  1.00 92.76           C  
ATOM   2581  CD  GLN A 323     -27.564  -5.792  14.178  1.00 92.76           C  
ATOM   2582  NE2 GLN A 323     -28.762  -5.304  14.483  1.00 92.76           N  
ATOM   2583  OE1 GLN A 323     -26.515  -5.288  14.591  1.00 92.76           O  
ATOM   2584  N   LEU A 324     -24.868 -10.603  13.960  1.00 91.82           N  
ATOM   2585  CA  LEU A 324     -23.632 -11.350  14.160  1.00 91.82           C  
ATOM   2586  C   LEU A 324     -23.410 -12.347  13.027  1.00 91.82           C  
ATOM   2587  CB  LEU A 324     -23.660 -12.085  15.503  1.00 91.82           C  
ATOM   2588  O   LEU A 324     -22.298 -12.465  12.507  1.00 91.82           O  
ATOM   2589  CG  LEU A 324     -22.392 -12.852  15.883  1.00 91.82           C  
ATOM   2590  CD1 LEU A 324     -21.220 -11.890  16.048  1.00 91.82           C  
ATOM   2591  CD2 LEU A 324     -22.615 -13.655  17.160  1.00 91.82           C  
ATOM   2592  N   GLN A 325     -24.470 -13.068  12.674  1.00 92.58           N  
ATOM   2593  CA  GLN A 325     -24.377 -14.020  11.572  1.00 92.58           C  
ATOM   2594  C   GLN A 325     -24.051 -13.312  10.260  1.00 92.58           C  
ATOM   2595  CB  GLN A 325     -25.679 -14.811  11.433  1.00 92.58           C  
ATOM   2596  O   GLN A 325     -23.227 -13.790   9.478  1.00 92.58           O  
ATOM   2597  CG  GLN A 325     -25.889 -15.847  12.529  1.00 92.58           C  
ATOM   2598  CD  GLN A 325     -27.176 -16.631  12.356  1.00 92.58           C  
ATOM   2599  NE2 GLN A 325     -27.288 -17.751  13.062  1.00 92.58           N  
ATOM   2600  OE1 GLN A 325     -28.064 -16.232  11.596  1.00 92.58           O  
ATOM   2601  N   SER A 326     -24.753 -12.224   9.951  1.00 88.68           N  
ATOM   2602  CA  SER A 326     -24.501 -11.436   8.750  1.00 88.68           C  
ATOM   2603  C   SER A 326     -23.049 -10.975   8.685  1.00 88.68           C  
ATOM   2604  CB  SER A 326     -25.431 -10.223   8.699  1.00 88.68           C  
ATOM   2605  O   SER A 326     -22.394 -11.114   7.649  1.00 88.68           O  
ATOM   2606  OG  SER A 326     -25.144  -9.415   7.570  1.00 88.68           O  
ATOM   2607  N   LYS A 327     -22.515 -10.439   9.805  1.00 88.32           N  
ATOM   2608  CA  LYS A 327     -21.132  -9.973   9.853  1.00 88.32           C  
ATOM   2609  C   LYS A 327     -20.155 -11.141   9.748  1.00 88.32           C  
ATOM   2610  CB  LYS A 327     -20.874  -9.188  11.139  1.00 88.32           C  
ATOM   2611  O   LYS A 327     -19.095 -11.017   9.131  1.00 88.32           O  
ATOM   2612  CG  LYS A 327     -21.615  -7.860  11.213  1.00 88.32           C  
ATOM   2613  CD  LYS A 327     -21.137  -6.893  10.137  1.00 88.32           C  
ATOM   2614  CE  LYS A 327     -21.847  -5.550  10.237  1.00 88.32           C  
ATOM   2615  NZ  LYS A 327     -21.426  -4.619   9.147  1.00 88.32           N  
ATOM   2616  N   SER A 328     -20.471 -12.274  10.347  1.00 90.03           N  
ATOM   2617  CA  SER A 328     -19.658 -13.482  10.241  1.00 90.03           C  
ATOM   2618  C   SER A 328     -19.541 -13.944   8.793  1.00 90.03           C  
ATOM   2619  CB  SER A 328     -20.248 -14.603  11.097  1.00 90.03           C  
ATOM   2620  O   SER A 328     -18.457 -14.318   8.340  1.00 90.03           O  
ATOM   2621  OG  SER A 328     -20.135 -14.296  12.476  1.00 90.03           O  
ATOM   2622  N   ILE A 329     -20.616 -13.950   8.031  1.00 93.32           N  
ATOM   2623  CA  ILE A 329     -20.608 -14.341   6.626  1.00 93.32           C  
ATOM   2624  C   ILE A 329     -19.789 -13.338   5.816  1.00 93.32           C  
ATOM   2625  CB  ILE A 329     -22.042 -14.442   6.059  1.00 93.32           C  
ATOM   2626  O   ILE A 329     -19.011 -13.726   4.941  1.00 93.32           O  
ATOM   2627  CG1 ILE A 329     -22.796 -15.602   6.720  1.00 93.32           C  
ATOM   2628  CG2 ILE A 329     -22.012 -14.606   4.537  1.00 93.32           C  
ATOM   2629  CD1 ILE A 329     -24.290 -15.618   6.424  1.00 93.32           C  
ATOM   2630  N   GLU A 330     -19.972 -12.048   6.065  1.00 85.36           N  
ATOM   2631  CA  GLU A 330     -19.196 -11.021   5.376  1.00 85.36           C  
ATOM   2632  C   GLU A 330     -17.701 -11.196   5.630  1.00 85.36           C  
ATOM   2633  CB  GLU A 330     -19.644  -9.624   5.815  1.00 85.36           C  
ATOM   2634  O   GLU A 330     -16.891 -11.061   4.711  1.00 85.36           O  
ATOM   2635  CG  GLU A 330     -21.012  -9.222   5.282  1.00 85.36           C  
ATOM   2636  CD  GLU A 330     -21.459  -7.848   5.755  1.00 85.36           C  
ATOM   2637  OE1 GLU A 330     -22.645  -7.496   5.563  1.00 85.36           O  
ATOM   2638  OE2 GLU A 330     -20.616  -7.117   6.322  1.00 85.36           O  
ATOM   2639  N   LEU A 331     -17.325 -11.461   6.904  1.00 82.22           N  
ATOM   2640  CA  LEU A 331     -15.925 -11.698   7.241  1.00 82.22           C  
ATOM   2641  C   LEU A 331     -15.379 -12.899   6.476  1.00 82.22           C  
ATOM   2642  CB  LEU A 331     -15.766 -11.923   8.747  1.00 82.22           C  
ATOM   2643  O   LEU A 331     -14.265 -12.850   5.948  1.00 82.22           O  
ATOM   2644  CG  LEU A 331     -15.812 -10.673   9.627  1.00 82.22           C  
ATOM   2645  CD1 LEU A 331     -15.783 -11.061  11.101  1.00 82.22           C  
ATOM   2646  CD2 LEU A 331     -14.652  -9.740   9.292  1.00 82.22           C  
ATOM   2647  N   GLU A 332     -16.147 -13.979   6.433  1.00 89.04           N  
ATOM   2648  CA  GLU A 332     -15.744 -15.178   5.705  1.00 89.04           C  
ATOM   2649  C   GLU A 332     -15.615 -14.900   4.210  1.00 89.04           C  
ATOM   2650  CB  GLU A 332     -16.742 -16.314   5.944  1.00 89.04           C  
ATOM   2651  O   GLU A 332     -14.678 -15.374   3.563  1.00 89.04           O  
ATOM   2652  CG  GLU A 332     -16.270 -17.666   5.431  1.00 89.04           C  
ATOM   2653  CD  GLU A 332     -15.034 -18.183   6.151  1.00 89.04           C  
ATOM   2654  OE1 GLU A 332     -14.174 -18.818   5.500  1.00 89.04           O  
ATOM   2655  OE2 GLU A 332     -14.926 -17.951   7.376  1.00 89.04           O  
ATOM   2656  N   SER A 333     -16.528 -14.142   3.662  1.00 86.68           N  
ATOM   2657  CA  SER A 333     -16.472 -13.781   2.250  1.00 86.68           C  
ATOM   2658  C   SER A 333     -15.215 -12.979   1.933  1.00 86.68           C  
ATOM   2659  CB  SER A 333     -17.712 -12.980   1.851  1.00 86.68           C  
ATOM   2660  O   SER A 333     -14.545 -13.234   0.930  1.00 86.68           O  
ATOM   2661  OG  SER A 333     -17.678 -11.684   2.423  1.00 86.68           O  
ATOM   2662  N   VAL A 334     -14.932 -11.974   2.751  1.00 84.64           N  
ATOM   2663  CA  VAL A 334     -13.759 -11.132   2.540  1.00 84.64           C  
ATOM   2664  C   VAL A 334     -12.489 -11.958   2.731  1.00 84.64           C  
ATOM   2665  CB  VAL A 334     -13.753  -9.917   3.495  1.00 84.64           C  
ATOM   2666  O   VAL A 334     -11.522 -11.803   1.982  1.00 84.64           O  
ATOM   2667  CG1 VAL A 334     -12.420  -9.176   3.418  1.00 84.64           C  
ATOM   2668  CG2 VAL A 334     -14.911  -8.976   3.167  1.00 84.64           C  
ATOM   2669  N   ARG A 335     -12.444 -12.833   3.738  1.00 88.00           N  
ATOM   2670  CA  ARG A 335     -11.316 -13.739   3.929  1.00 88.00           C  
ATOM   2671  C   ARG A 335     -11.109 -14.622   2.703  1.00 88.00           C  
ATOM   2672  CB  ARG A 335     -11.528 -14.607   5.171  1.00 88.00           C  
ATOM   2673  O   ARG A 335      -9.973 -14.865   2.292  1.00 88.00           O  
ATOM   2674  CG  ARG A 335     -11.265 -13.883   6.482  1.00 88.00           C  
ATOM   2675  CD  ARG A 335     -11.437 -14.806   7.680  1.00 88.00           C  
ATOM   2676  NE  ARG A 335     -11.217 -14.100   8.939  1.00 88.00           N  
ATOM   2677  NH1 ARG A 335     -12.428 -15.589  10.225  1.00 88.00           N  
ATOM   2678  NH2 ARG A 335     -11.430 -13.771  11.202  1.00 88.00           N  
ATOM   2679  CZ  ARG A 335     -11.692 -14.488  10.119  1.00 88.00           C  
ATOM   2680  N   GLY A 336     -12.180 -15.226   2.150  1.00 86.57           N  
ATOM   2681  CA  GLY A 336     -12.093 -15.996   0.919  1.00 86.57           C  
ATOM   2682  C   GLY A 336     -11.519 -15.205  -0.241  1.00 86.57           C  
ATOM   2683  O   GLY A 336     -10.670 -15.706  -0.981  1.00 86.57           O  
ATOM   2684  N   THR A 337     -11.995 -13.929  -0.418  1.00 86.72           N  
ATOM   2685  CA  THR A 337     -11.477 -13.072  -1.478  1.00 86.72           C  
ATOM   2686  C   THR A 337      -9.995 -12.779  -1.261  1.00 86.72           C  
ATOM   2687  CB  THR A 337     -12.258 -11.747  -1.557  1.00 86.72           C  
ATOM   2688  O   THR A 337      -9.214 -12.764  -2.214  1.00 86.72           O  
ATOM   2689  CG2 THR A 337     -13.742 -11.998  -1.805  1.00 86.72           C  
ATOM   2690  OG1 THR A 337     -12.105 -11.034  -0.323  1.00 86.72           O  
ATOM   2691  N   LYS A 338      -9.600 -12.423  -0.036  1.00 86.11           N  
ATOM   2692  CA  LYS A 338      -8.195 -12.204   0.296  1.00 86.11           C  
ATOM   2693  C   LYS A 338      -7.346 -13.414  -0.083  1.00 86.11           C  
ATOM   2694  CB  LYS A 338      -8.036 -11.899   1.786  1.00 86.11           C  
ATOM   2695  O   LYS A 338      -6.281 -13.267  -0.686  1.00 86.11           O  
ATOM   2696  CG  LYS A 338      -6.597 -11.668   2.221  1.00 86.11           C  
ATOM   2697  CD  LYS A 338      -6.486 -11.522   3.734  1.00 86.11           C  
ATOM   2698  CE  LYS A 338      -5.033 -11.490   4.188  1.00 86.11           C  
ATOM   2699  NZ  LYS A 338      -4.920 -11.418   5.676  1.00 86.11           N  
ATOM   2700  N   GLU A 339      -7.723 -14.609   0.334  1.00 87.25           N  
ATOM   2701  CA  GLU A 339      -6.996 -15.835   0.022  1.00 87.25           C  
ATOM   2702  C   GLU A 339      -6.867 -16.031  -1.486  1.00 87.25           C  
ATOM   2703  CB  GLU A 339      -7.687 -17.047   0.653  1.00 87.25           C  
ATOM   2704  O   GLU A 339      -5.802 -16.406  -1.980  1.00 87.25           O  
ATOM   2705  CG  GLU A 339      -6.914 -18.348   0.493  1.00 87.25           C  
ATOM   2706  CD  GLU A 339      -7.591 -19.533   1.164  1.00 87.25           C  
ATOM   2707  OE1 GLU A 339      -7.076 -20.669   1.051  1.00 87.25           O  
ATOM   2708  OE2 GLU A 339      -8.644 -19.325   1.806  1.00 87.25           O  
ATOM   2709  N   SER A 340      -7.964 -15.773  -2.248  1.00 85.52           N  
ATOM   2710  CA  SER A 340      -7.941 -15.899  -3.701  1.00 85.52           C  
ATOM   2711  C   SER A 340      -6.968 -14.905  -4.327  1.00 85.52           C  
ATOM   2712  CB  SER A 340      -9.340 -15.687  -4.280  1.00 85.52           C  
ATOM   2713  O   SER A 340      -6.207 -15.258  -5.230  1.00 85.52           O  
ATOM   2714  OG  SER A 340      -9.296 -15.632  -5.696  1.00 85.52           O  
ATOM   2715  N   LEU A 341      -6.966 -13.651  -3.882  1.00 80.53           N  
ATOM   2716  CA  LEU A 341      -6.063 -12.629  -4.399  1.00 80.53           C  
ATOM   2717  C   LEU A 341      -4.615 -12.957  -4.052  1.00 80.53           C  
ATOM   2718  CB  LEU A 341      -6.434 -11.253  -3.840  1.00 80.53           C  
ATOM   2719  O   LEU A 341      -3.712 -12.737  -4.863  1.00 80.53           O  
ATOM   2720  CG  LEU A 341      -7.697 -10.607  -4.413  1.00 80.53           C  
ATOM   2721  CD1 LEU A 341      -8.003  -9.304  -3.683  1.00 80.53           C  
ATOM   2722  CD2 LEU A 341      -7.541 -10.363  -5.910  1.00 80.53           C  
ATOM   2723  N   GLU A 342      -4.368 -13.475  -2.861  1.00 87.14           N  
ATOM   2724  CA  GLU A 342      -3.030 -13.908  -2.470  1.00 87.14           C  
ATOM   2725  C   GLU A 342      -2.538 -15.050  -3.354  1.00 87.14           C  
ATOM   2726  CB  GLU A 342      -3.012 -14.335  -1.000  1.00 87.14           C  
ATOM   2727  O   GLU A 342      -1.365 -15.089  -3.731  1.00 87.14           O  
ATOM   2728  CG  GLU A 342      -3.096 -13.174  -0.020  1.00 87.14           C  
ATOM   2729  CD  GLU A 342      -3.102 -13.615   1.435  1.00 87.14           C  
ATOM   2730  OE1 GLU A 342      -2.907 -12.761   2.329  1.00 87.14           O  
ATOM   2731  OE2 GLU A 342      -3.303 -14.825   1.682  1.00 87.14           O  
ATOM   2732  N   ARG A 343      -3.418 -16.028  -3.643  1.00 86.52           N  
ATOM   2733  CA  ARG A 343      -3.063 -17.113  -4.551  1.00 86.52           C  
ATOM   2734  C   ARG A 343      -2.725 -16.579  -5.939  1.00 86.52           C  
ATOM   2735  CB  ARG A 343      -4.201 -18.131  -4.644  1.00 86.52           C  
ATOM   2736  O   ARG A 343      -1.758 -17.021  -6.562  1.00 86.52           O  
ATOM   2737  CG  ARG A 343      -4.372 -18.981  -3.395  1.00 86.52           C  
ATOM   2738  CD  ARG A 343      -5.364 -20.115  -3.615  1.00 86.52           C  
ATOM   2739  NE  ARG A 343      -5.756 -20.740  -2.356  1.00 86.52           N  
ATOM   2740  NH1 ARG A 343      -7.430 -19.219  -1.884  1.00 86.52           N  
ATOM   2741  NH2 ARG A 343      -7.003 -20.945  -0.438  1.00 86.52           N  
ATOM   2742  CZ  ARG A 343      -6.729 -20.300  -1.562  1.00 86.52           C  
ATOM   2743  N   GLN A 344      -3.541 -15.613  -6.465  1.00 87.37           N  
ATOM   2744  CA  GLN A 344      -3.290 -15.006  -7.768  1.00 87.37           C  
ATOM   2745  C   GLN A 344      -1.955 -14.268  -7.783  1.00 87.37           C  
ATOM   2746  CB  GLN A 344      -4.423 -14.049  -8.142  1.00 87.37           C  
ATOM   2747  O   GLN A 344      -1.202 -14.357  -8.756  1.00 87.37           O  
ATOM   2748  CG  GLN A 344      -5.721 -14.750  -8.518  1.00 87.37           C  
ATOM   2749  CD  GLN A 344      -6.818 -13.781  -8.916  1.00 87.37           C  
ATOM   2750  NE2 GLN A 344      -8.065 -14.234  -8.843  1.00 87.37           N  
ATOM   2751  OE1 GLN A 344      -6.548 -12.633  -9.284  1.00 87.37           O  
ATOM   2752  N   LEU A 345      -1.665 -13.556  -6.751  1.00 82.38           N  
ATOM   2753  CA  LEU A 345      -0.399 -12.840  -6.645  1.00 82.38           C  
ATOM   2754  C   LEU A 345       0.778 -13.811  -6.668  1.00 82.38           C  
ATOM   2755  CB  LEU A 345      -0.361 -12.005  -5.362  1.00 82.38           C  
ATOM   2756  O   LEU A 345       1.771 -13.573  -7.359  1.00 82.38           O  
ATOM   2757  CG  LEU A 345       0.720 -10.925  -5.288  1.00 82.38           C  
ATOM   2758  CD1 LEU A 345       0.142  -9.636  -4.711  1.00 82.38           C  
ATOM   2759  CD2 LEU A 345       1.902 -11.407  -4.455  1.00 82.38           C  
ATOM   2760  N   SER A 346       0.661 -14.852  -5.825  1.00 89.40           N  
ATOM   2761  CA  SER A 346       1.711 -15.866  -5.793  1.00 89.40           C  
ATOM   2762  C   SER A 346       1.921 -16.487  -7.169  1.00 89.40           C  
ATOM   2763  CB  SER A 346       1.370 -16.958  -4.778  1.00 89.40           C  
ATOM   2764  O   SER A 346       3.060 -16.686  -7.599  1.00 89.40           O  
ATOM   2765  OG  SER A 346       1.673 -16.533  -3.461  1.00 89.40           O  
ATOM   2766  N   ASP A 347       0.853 -16.862  -7.909  1.00 89.38           N  
ATOM   2767  CA  ASP A 347       0.909 -17.442  -9.247  1.00 89.38           C  
ATOM   2768  C   ASP A 347       1.601 -16.498 -10.227  1.00 89.38           C  
ATOM   2769  CB  ASP A 347      -0.498 -17.778  -9.745  1.00 89.38           C  
ATOM   2770  O   ASP A 347       2.457 -16.922 -11.007  1.00 89.38           O  
ATOM   2771  CG  ASP A 347      -1.085 -19.010  -9.079  1.00 89.38           C  
ATOM   2772  OD1 ASP A 347      -0.355 -19.715  -8.350  1.00 89.38           O  
ATOM   2773  OD2 ASP A 347      -2.288 -19.279  -9.287  1.00 89.38           O  
ATOM   2774  N   ILE A 348       1.209 -15.175 -10.168  1.00 88.83           N  
ATOM   2775  CA  ILE A 348       1.807 -14.188 -11.060  1.00 88.83           C  
ATOM   2776  C   ILE A 348       3.286 -14.016 -10.724  1.00 88.83           C  
ATOM   2777  CB  ILE A 348       1.075 -12.830 -10.972  1.00 88.83           C  
ATOM   2778  O   ILE A 348       4.128 -13.933 -11.621  1.00 88.83           O  
ATOM   2779  CG1 ILE A 348      -0.336 -12.944 -11.560  1.00 88.83           C  
ATOM   2780  CG2 ILE A 348       1.878 -11.737 -11.683  1.00 88.83           C  
ATOM   2781  CD1 ILE A 348      -1.209 -11.721 -11.315  1.00 88.83           C  
ATOM   2782  N   GLU A 349       3.657 -13.884  -9.483  1.00 87.20           N  
ATOM   2783  CA  GLU A 349       5.052 -13.791  -9.062  1.00 87.20           C  
ATOM   2784  C   GLU A 349       5.861 -14.981  -9.569  1.00 87.20           C  
ATOM   2785  CB  GLU A 349       5.148 -13.700  -7.537  1.00 87.20           C  
ATOM   2786  O   GLU A 349       6.983 -14.815 -10.053  1.00 87.20           O  
ATOM   2787  CG  GLU A 349       4.722 -12.352  -6.974  1.00 87.20           C  
ATOM   2788  CD  GLU A 349       4.676 -12.324  -5.454  1.00 87.20           C  
ATOM   2789  OE1 GLU A 349       4.533 -11.226  -4.871  1.00 87.20           O  
ATOM   2790  OE2 GLU A 349       4.785 -13.410  -4.842  1.00 87.20           O  
ATOM   2791  N   GLU A 350       5.293 -16.208  -9.369  1.00 89.90           N  
ATOM   2792  CA  GLU A 350       5.972 -17.407  -9.851  1.00 89.90           C  
ATOM   2793  C   GLU A 350       6.169 -17.361 -11.363  1.00 89.90           C  
ATOM   2794  CB  GLU A 350       5.188 -18.663  -9.460  1.00 89.90           C  
ATOM   2795  O   GLU A 350       7.241 -17.702 -11.866  1.00 89.90           O  
ATOM   2796  CG  GLU A 350       5.289 -19.017  -7.984  1.00 89.90           C  
ATOM   2797  CD  GLU A 350       4.449 -20.224  -7.597  1.00 89.90           C  
ATOM   2798  OE1 GLU A 350       4.346 -20.529  -6.388  1.00 89.90           O  
ATOM   2799  OE2 GLU A 350       3.891 -20.870  -8.512  1.00 89.90           O  
ATOM   2800  N   ARG A 351       5.132 -16.969 -12.126  1.00 91.86           N  
ATOM   2801  CA  ARG A 351       5.228 -16.863 -13.579  1.00 91.86           C  
ATOM   2802  C   ARG A 351       6.298 -15.855 -13.984  1.00 91.86           C  
ATOM   2803  CB  ARG A 351       3.879 -16.465 -14.179  1.00 91.86           C  
ATOM   2804  O   ARG A 351       7.100 -16.121 -14.883  1.00 91.86           O  
ATOM   2805  CG  ARG A 351       2.869 -17.600 -14.232  1.00 91.86           C  
ATOM   2806  CD  ARG A 351       1.637 -17.223 -15.044  1.00 91.86           C  
ATOM   2807  NE  ARG A 351       0.763 -16.315 -14.307  1.00 91.86           N  
ATOM   2808  NH1 ARG A 351      -0.493 -15.701 -16.146  1.00 91.86           N  
ATOM   2809  NH2 ARG A 351      -0.963 -14.817 -14.084  1.00 91.86           N  
ATOM   2810  CZ  ARG A 351      -0.229 -15.613 -14.847  1.00 91.86           C  
ATOM   2811  N   HIS A 352       6.247 -14.707 -13.346  1.00 89.50           N  
ATOM   2812  CA  HIS A 352       7.230 -13.680 -13.672  1.00 89.50           C  
ATOM   2813  C   HIS A 352       8.643 -14.140 -13.327  1.00 89.50           C  
ATOM   2814  CB  HIS A 352       6.908 -12.378 -12.936  1.00 89.50           C  
ATOM   2815  O   HIS A 352       9.589 -13.860 -14.066  1.00 89.50           O  
ATOM   2816  CG  HIS A 352       5.770 -11.615 -13.535  1.00 89.50           C  
ATOM   2817  CD2 HIS A 352       4.812 -11.992 -14.414  1.00 89.50           C  
ATOM   2818  ND1 HIS A 352       5.527 -10.290 -13.244  1.00 89.50           N  
ATOM   2819  CE1 HIS A 352       4.464  -9.885 -13.918  1.00 89.50           C  
ATOM   2820  NE2 HIS A 352       4.011 -10.899 -14.636  1.00 89.50           N  
ATOM   2821  N   ASN A 353       8.773 -14.786 -12.180  1.00 89.43           N  
ATOM   2822  CA  ASN A 353      10.075 -15.342 -11.825  1.00 89.43           C  
ATOM   2823  C   ASN A 353      10.571 -16.326 -12.882  1.00 89.43           C  
ATOM   2824  CB  ASN A 353      10.013 -16.021 -10.455  1.00 89.43           C  
ATOM   2825  O   ASN A 353      11.755 -16.331 -13.224  1.00 89.43           O  
ATOM   2826  CG  ASN A 353      10.023 -15.028  -9.310  1.00 89.43           C  
ATOM   2827  ND2 ASN A 353       9.349 -15.372  -8.220  1.00 89.43           N  
ATOM   2828  OD1 ASN A 353      10.632 -13.959  -9.405  1.00 89.43           O  
ATOM   2829  N   HIS A 354       9.697 -17.206 -13.302  1.00 92.29           N  
ATOM   2830  CA  HIS A 354      10.037 -18.139 -14.370  1.00 92.29           C  
ATOM   2831  C   HIS A 354      10.450 -17.399 -15.638  1.00 92.29           C  
ATOM   2832  CB  HIS A 354       8.859 -19.070 -14.665  1.00 92.29           C  
ATOM   2833  O   HIS A 354      11.428 -17.772 -16.289  1.00 92.29           O  
ATOM   2834  CG  HIS A 354       9.138 -20.067 -15.743  1.00 92.29           C  
ATOM   2835  CD2 HIS A 354       8.680 -20.153 -17.015  1.00 92.29           C  
ATOM   2836  ND1 HIS A 354       9.981 -21.142 -15.563  1.00 92.29           N  
ATOM   2837  CE1 HIS A 354      10.031 -21.847 -16.681  1.00 92.29           C  
ATOM   2838  NE2 HIS A 354       9.251 -21.268 -17.578  1.00 92.29           N  
ATOM   2839  N   ASP A 355       9.769 -16.362 -16.072  1.00 91.64           N  
ATOM   2840  CA  ASP A 355      10.080 -15.576 -17.262  1.00 91.64           C  
ATOM   2841  C   ASP A 355      11.436 -14.887 -17.125  1.00 91.64           C  
ATOM   2842  CB  ASP A 355       8.987 -14.537 -17.520  1.00 91.64           C  
ATOM   2843  O   ASP A 355      12.231 -14.878 -18.067  1.00 91.64           O  
ATOM   2844  CG  ASP A 355       7.688 -15.154 -18.009  1.00 91.64           C  
ATOM   2845  OD1 ASP A 355       7.680 -16.347 -18.380  1.00 91.64           O  
ATOM   2846  OD2 ASP A 355       6.663 -14.438 -18.027  1.00 91.64           O  
ATOM   2847  N   LEU A 356      11.618 -14.263 -15.946  1.00 91.36           N  
ATOM   2848  CA  LEU A 356      12.893 -13.598 -15.701  1.00 91.36           C  
ATOM   2849  C   LEU A 356      14.052 -14.580 -15.839  1.00 91.36           C  
ATOM   2850  CB  LEU A 356      12.909 -12.963 -14.308  1.00 91.36           C  
ATOM   2851  O   LEU A 356      15.084 -14.249 -16.427  1.00 91.36           O  
ATOM   2852  CG  LEU A 356      12.138 -11.651 -14.153  1.00 91.36           C  
ATOM   2853  CD1 LEU A 356      12.158 -11.195 -12.698  1.00 91.36           C  
ATOM   2854  CD2 LEU A 356      12.722 -10.577 -15.064  1.00 91.36           C  
ATOM   2855  N   SER A 357      13.857 -15.780 -15.217  1.00 94.46           N  
ATOM   2856  CA  SER A 357      14.880 -16.814 -15.328  1.00 94.46           C  
ATOM   2857  C   SER A 357      15.108 -17.213 -16.782  1.00 94.46           C  
ATOM   2858  CB  SER A 357      14.490 -18.045 -14.509  1.00 94.46           C  
ATOM   2859  O   SER A 357      16.249 -17.403 -17.208  1.00 94.46           O  
ATOM   2860  OG  SER A 357      14.489 -17.747 -13.123  1.00 94.46           O  
ATOM   2861  N   SER A 358      14.024 -17.398 -17.558  1.00 95.31           N  
ATOM   2862  CA  SER A 358      14.108 -17.728 -18.977  1.00 95.31           C  
ATOM   2863  C   SER A 358      14.862 -16.652 -19.751  1.00 95.31           C  
ATOM   2864  CB  SER A 358      12.709 -17.908 -19.569  1.00 95.31           C  
ATOM   2865  O   SER A 358      15.712 -16.963 -20.588  1.00 95.31           O  
ATOM   2866  OG  SER A 358      12.778 -18.090 -20.973  1.00 95.31           O  
ATOM   2867  N   TYR A 359      14.517 -15.375 -19.526  1.00 94.22           N  
ATOM   2868  CA  TYR A 359      15.198 -14.265 -20.182  1.00 94.22           C  
ATOM   2869  C   TYR A 359      16.672 -14.223 -19.795  1.00 94.22           C  
ATOM   2870  CB  TYR A 359      14.527 -12.935 -19.826  1.00 94.22           C  
ATOM   2871  O   TYR A 359      17.535 -13.974 -20.639  1.00 94.22           O  
ATOM   2872  CG  TYR A 359      13.181 -12.740 -20.480  1.00 94.22           C  
ATOM   2873  CD1 TYR A 359      12.983 -13.061 -21.821  1.00 94.22           C  
ATOM   2874  CD2 TYR A 359      12.105 -12.234 -19.760  1.00 94.22           C  
ATOM   2875  CE1 TYR A 359      11.745 -12.881 -22.429  1.00 94.22           C  
ATOM   2876  CE2 TYR A 359      10.862 -12.050 -20.357  1.00 94.22           C  
ATOM   2877  OH  TYR A 359       9.464 -12.196 -22.287  1.00 94.22           O  
ATOM   2878  CZ  TYR A 359      10.692 -12.376 -21.690  1.00 94.22           C  
ATOM   2879  N   GLN A 360      16.957 -14.428 -18.569  1.00 95.62           N  
ATOM   2880  CA  GLN A 360      18.345 -14.474 -18.120  1.00 95.62           C  
ATOM   2881  C   GLN A 360      19.120 -15.573 -18.841  1.00 95.62           C  
ATOM   2882  CB  GLN A 360      18.413 -14.689 -16.608  1.00 95.62           C  
ATOM   2883  O   GLN A 360      20.272 -15.373 -19.232  1.00 95.62           O  
ATOM   2884  CG  GLN A 360      18.216 -13.416 -15.796  1.00 95.62           C  
ATOM   2885  CD  GLN A 360      18.272 -13.659 -14.299  1.00 95.62           C  
ATOM   2886  NE2 GLN A 360      18.361 -12.583 -13.526  1.00 95.62           N  
ATOM   2887  OE1 GLN A 360      18.233 -14.806 -13.842  1.00 95.62           O  
ATOM   2888  N   ASP A 361      18.538 -16.741 -18.960  1.00 96.88           N  
ATOM   2889  CA  ASP A 361      19.152 -17.837 -19.704  1.00 96.88           C  
ATOM   2890  C   ASP A 361      19.409 -17.439 -21.156  1.00 96.88           C  
ATOM   2891  CB  ASP A 361      18.267 -19.085 -19.650  1.00 96.88           C  
ATOM   2892  O   ASP A 361      20.470 -17.737 -21.708  1.00 96.88           O  
ATOM   2893  CG  ASP A 361      18.242 -19.734 -18.277  1.00 96.88           C  
ATOM   2894  OD1 ASP A 361      19.113 -19.420 -17.438  1.00 96.88           O  
ATOM   2895  OD2 ASP A 361      17.344 -20.569 -18.034  1.00 96.88           O  
ATOM   2896  N   THR A 362      18.402 -16.803 -21.801  1.00 97.24           N  
ATOM   2897  CA  THR A 362      18.541 -16.349 -23.180  1.00 97.24           C  
ATOM   2898  C   THR A 362      19.681 -15.343 -23.306  1.00 97.24           C  
ATOM   2899  CB  THR A 362      17.235 -15.715 -23.694  1.00 97.24           C  
ATOM   2900  O   THR A 362      20.481 -15.417 -24.241  1.00 97.24           O  
ATOM   2901  CG2 THR A 362      17.365 -15.296 -25.154  1.00 97.24           C  
ATOM   2902  OG1 THR A 362      16.170 -16.667 -23.574  1.00 97.24           O  
ATOM   2903  N   ILE A 363      19.712 -14.429 -22.420  1.00 94.94           N  
ATOM   2904  CA  ILE A 363      20.774 -13.429 -22.423  1.00 94.94           C  
ATOM   2905  C   ILE A 363      22.133 -14.120 -22.328  1.00 94.94           C  
ATOM   2906  CB  ILE A 363      20.604 -12.419 -21.266  1.00 94.94           C  
ATOM   2907  O   ILE A 363      23.060 -13.784 -23.069  1.00 94.94           O  
ATOM   2908  CG1 ILE A 363      19.396 -11.512 -21.522  1.00 94.94           C  
ATOM   2909  CG2 ILE A 363      21.880 -11.593 -21.079  1.00 94.94           C  
ATOM   2910  CD1 ILE A 363      19.043 -10.605 -20.351  1.00 94.94           C  
ATOM   2911  N   GLN A 364      22.249 -15.061 -21.408  1.00 96.59           N  
ATOM   2912  CA  GLN A 364      23.498 -15.798 -21.246  1.00 96.59           C  
ATOM   2913  C   GLN A 364      23.865 -16.546 -22.524  1.00 96.59           C  
ATOM   2914  CB  GLN A 364      23.395 -16.778 -20.076  1.00 96.59           C  
ATOM   2915  O   GLN A 364      25.029 -16.559 -22.930  1.00 96.59           O  
ATOM   2916  CG  GLN A 364      23.436 -16.109 -18.708  1.00 96.59           C  
ATOM   2917  CD  GLN A 364      23.236 -17.091 -17.569  1.00 96.59           C  
ATOM   2918  NE2 GLN A 364      22.772 -16.590 -16.429  1.00 96.59           N  
ATOM   2919  OE1 GLN A 364      23.497 -18.290 -17.712  1.00 96.59           O  
ATOM   2920  N   GLN A 365      22.889 -17.214 -23.114  1.00 98.08           N  
ATOM   2921  CA  GLN A 365      23.111 -17.914 -24.375  1.00 98.08           C  
ATOM   2922  C   GLN A 365      23.612 -16.959 -25.454  1.00 98.08           C  
ATOM   2923  CB  GLN A 365      21.828 -18.604 -24.839  1.00 98.08           C  
ATOM   2924  O   GLN A 365      24.566 -17.268 -26.171  1.00 98.08           O  
ATOM   2925  CG  GLN A 365      21.463 -19.838 -24.024  1.00 98.08           C  
ATOM   2926  CD  GLN A 365      20.115 -20.418 -24.409  1.00 98.08           C  
ATOM   2927  NE2 GLN A 365      19.725 -21.501 -23.746  1.00 98.08           N  
ATOM   2928  OE1 GLN A 365      19.430 -19.897 -25.294  1.00 98.08           O  
ATOM   2929  N   LEU A 366      22.998 -15.825 -25.606  1.00 96.98           N  
ATOM   2930  CA  LEU A 366      23.379 -14.850 -26.623  1.00 96.98           C  
ATOM   2931  C   LEU A 366      24.761 -14.276 -26.334  1.00 96.98           C  
ATOM   2932  CB  LEU A 366      22.349 -13.720 -26.695  1.00 96.98           C  
ATOM   2933  O   LEU A 366      25.560 -14.078 -27.252  1.00 96.98           O  
ATOM   2934  CG  LEU A 366      20.999 -14.071 -27.323  1.00 96.98           C  
ATOM   2935  CD1 LEU A 366      20.035 -12.897 -27.199  1.00 96.98           C  
ATOM   2936  CD2 LEU A 366      21.177 -14.471 -28.784  1.00 96.98           C  
ATOM   2937  N   GLU A 367      25.039 -13.962 -25.096  1.00 96.84           N  
ATOM   2938  CA  GLU A 367      26.363 -13.489 -24.706  1.00 96.84           C  
ATOM   2939  C   GLU A 367      27.441 -14.511 -25.057  1.00 96.84           C  
ATOM   2940  CB  GLU A 367      26.403 -13.178 -23.207  1.00 96.84           C  
ATOM   2941  O   GLU A 367      28.517 -14.147 -25.535  1.00 96.84           O  
ATOM   2942  CG  GLU A 367      25.661 -11.906 -22.824  1.00 96.84           C  
ATOM   2943  CD  GLU A 367      25.688 -11.622 -21.330  1.00 96.84           C  
ATOM   2944  OE1 GLU A 367      25.384 -10.478 -20.924  1.00 96.84           O  
ATOM   2945  OE2 GLU A 367      26.018 -12.552 -20.560  1.00 96.84           O  
ATOM   2946  N   ASN A 368      27.175 -15.755 -24.798  1.00 97.10           N  
ATOM   2947  CA  ASN A 368      28.117 -16.815 -25.139  1.00 97.10           C  
ATOM   2948  C   ASN A 368      28.321 -16.920 -26.648  1.00 97.10           C  
ATOM   2949  CB  ASN A 368      27.645 -18.156 -24.573  1.00 97.10           C  
ATOM   2950  O   ASN A 368      29.446 -17.108 -27.115  1.00 97.10           O  
ATOM   2951  CG  ASN A 368      27.776 -18.232 -23.065  1.00 97.10           C  
ATOM   2952  ND2 ASN A 368      27.030 -19.142 -22.450  1.00 97.10           N  
ATOM   2953  OD1 ASN A 368      28.540 -17.478 -22.457  1.00 97.10           O  
ATOM   2954  N   GLU A 369      27.222 -16.884 -27.376  1.00 97.28           N  
ATOM   2955  CA  GLU A 369      27.317 -16.901 -28.832  1.00 97.28           C  
ATOM   2956  C   GLU A 369      28.146 -15.727 -29.345  1.00 97.28           C  
ATOM   2957  CB  GLU A 369      25.922 -16.875 -29.463  1.00 97.28           C  
ATOM   2958  O   GLU A 369      28.951 -15.884 -30.266  1.00 97.28           O  
ATOM   2959  CG  GLU A 369      25.145 -18.172 -29.291  1.00 97.28           C  
ATOM   2960  CD  GLU A 369      23.768 -18.136 -29.934  1.00 97.28           C  
ATOM   2961  OE1 GLU A 369      23.019 -19.133 -29.822  1.00 97.28           O  
ATOM   2962  OE2 GLU A 369      23.435 -17.102 -30.556  1.00 97.28           O  
ATOM   2963  N   LEU A 370      27.870 -14.559 -28.809  1.00 96.53           N  
ATOM   2964  CA  LEU A 370      28.634 -13.377 -29.190  1.00 96.53           C  
ATOM   2965  C   LEU A 370      30.122 -13.582 -28.924  1.00 96.53           C  
ATOM   2966  CB  LEU A 370      28.133 -12.146 -28.429  1.00 96.53           C  
ATOM   2967  O   LEU A 370      30.957 -13.281 -29.780  1.00 96.53           O  
ATOM   2968  CG  LEU A 370      28.843 -10.826 -28.732  1.00 96.53           C  
ATOM   2969  CD1 LEU A 370      28.637 -10.437 -30.193  1.00 96.53           C  
ATOM   2970  CD2 LEU A 370      28.342  -9.724 -27.805  1.00 96.53           C  
ATOM   2971  N   ARG A 371      30.405 -14.010 -27.716  1.00 97.19           N  
ATOM   2972  CA  ARG A 371      31.793 -14.303 -27.374  1.00 97.19           C  
ATOM   2973  C   ARG A 371      32.385 -15.334 -28.329  1.00 97.19           C  
ATOM   2974  CB  ARG A 371      31.898 -14.802 -25.932  1.00 97.19           C  
ATOM   2975  O   ARG A 371      33.529 -15.197 -28.767  1.00 97.19           O  
ATOM   2976  CG  ARG A 371      33.312 -14.780 -25.374  1.00 97.19           C  
ATOM   2977  CD  ARG A 371      33.370 -15.347 -23.962  1.00 97.19           C  
ATOM   2978  NE  ARG A 371      32.502 -14.609 -23.049  1.00 97.19           N  
ATOM   2979  NH1 ARG A 371      31.793 -16.474 -21.885  1.00 97.19           N  
ATOM   2980  NH2 ARG A 371      31.017 -14.395 -21.310  1.00 97.19           N  
ATOM   2981  CZ  ARG A 371      31.773 -15.161 -22.083  1.00 97.19           C  
ATOM   2982  N   GLY A 372      31.642 -16.415 -28.556  1.00 97.31           N  
ATOM   2983  CA  GLY A 372      32.078 -17.425 -29.507  1.00 97.31           C  
ATOM   2984  C   GLY A 372      32.398 -16.857 -30.876  1.00 97.31           C  
ATOM   2985  O   GLY A 372      33.429 -17.190 -31.466  1.00 97.31           O  
ATOM   2986  N   THR A 373      31.535 -16.014 -31.466  1.00 97.42           N  
ATOM   2987  CA  THR A 373      31.743 -15.411 -32.778  1.00 97.42           C  
ATOM   2988  C   THR A 373      32.960 -14.491 -32.764  1.00 97.42           C  
ATOM   2989  CB  THR A 373      30.503 -14.619 -33.231  1.00 97.42           C  
ATOM   2990  O   THR A 373      33.711 -14.432 -33.740  1.00 97.42           O  
ATOM   2991  CG2 THR A 373      29.286 -15.529 -33.361  1.00 97.42           C  
ATOM   2992  OG1 THR A 373      30.219 -13.595 -32.269  1.00 97.42           O  
ATOM   2993  N   LYS A 374      33.136 -13.732 -31.731  1.00 97.74           N  
ATOM   2994  CA  LYS A 374      34.307 -12.870 -31.594  1.00 97.74           C  
ATOM   2995  C   LYS A 374      35.597 -13.684 -31.634  1.00 97.74           C  
ATOM   2996  CB  LYS A 374      34.234 -12.067 -30.294  1.00 97.74           C  
ATOM   2997  O   LYS A 374      36.567 -13.288 -32.284  1.00 97.74           O  
ATOM   2998  CG  LYS A 374      33.249 -10.908 -30.337  1.00 97.74           C  
ATOM   2999  CD  LYS A 374      33.304 -10.080 -29.060  1.00 97.74           C  
ATOM   3000  CE  LYS A 374      32.317  -8.922 -29.100  1.00 97.74           C  
ATOM   3001  NZ  LYS A 374      32.335  -8.134 -27.831  1.00 97.74           N  
ATOM   3002  N   TRP A 375      35.603 -14.751 -30.858  1.00 97.89           N  
ATOM   3003  CA  TRP A 375      36.756 -15.645 -30.857  1.00 97.89           C  
ATOM   3004  C   TRP A 375      37.013 -16.204 -32.252  1.00 97.89           C  
ATOM   3005  CB  TRP A 375      36.546 -16.793 -29.864  1.00 97.89           C  
ATOM   3006  O   TRP A 375      38.160 -16.265 -32.702  1.00 97.89           O  
ATOM   3007  CG  TRP A 375      37.795 -17.559 -29.547  1.00 97.89           C  
ATOM   3008  CD1 TRP A 375      38.813 -17.169 -28.722  1.00 97.89           C  
ATOM   3009  CD2 TRP A 375      38.160 -18.846 -30.054  1.00 97.89           C  
ATOM   3010  CE2 TRP A 375      39.413 -19.177 -29.493  1.00 97.89           C  
ATOM   3011  CE3 TRP A 375      37.547 -19.754 -30.928  1.00 97.89           C  
ATOM   3012  NE1 TRP A 375      39.790 -18.138 -28.685  1.00 97.89           N  
ATOM   3013  CH2 TRP A 375      39.444 -21.248 -30.637  1.00 97.89           C  
ATOM   3014  CZ2 TRP A 375      40.066 -20.378 -29.779  1.00 97.89           C  
ATOM   3015  CZ3 TRP A 375      38.198 -20.949 -31.212  1.00 97.89           C  
ATOM   3016  N   GLU A 376      35.980 -16.655 -32.907  1.00 97.87           N  
ATOM   3017  CA  GLU A 376      36.095 -17.183 -34.264  1.00 97.87           C  
ATOM   3018  C   GLU A 376      36.639 -16.127 -35.222  1.00 97.87           C  
ATOM   3019  CB  GLU A 376      34.739 -17.694 -34.758  1.00 97.87           C  
ATOM   3020  O   GLU A 376      37.494 -16.423 -36.059  1.00 97.87           O  
ATOM   3021  CG  GLU A 376      34.828 -18.569 -36.000  1.00 97.87           C  
ATOM   3022  CD  GLU A 376      33.594 -19.431 -36.216  1.00 97.87           C  
ATOM   3023  OE1 GLU A 376      33.616 -20.309 -37.109  1.00 97.87           O  
ATOM   3024  OE2 GLU A 376      32.598 -19.226 -35.488  1.00 97.87           O  
ATOM   3025  N   MET A 377      36.137 -14.979 -35.108  1.00 97.89           N  
ATOM   3026  CA  MET A 377      36.622 -13.881 -35.940  1.00 97.89           C  
ATOM   3027  C   MET A 377      38.115 -13.655 -35.725  1.00 97.89           C  
ATOM   3028  CB  MET A 377      35.849 -12.596 -35.640  1.00 97.89           C  
ATOM   3029  O   MET A 377      38.867 -13.490 -36.687  1.00 97.89           O  
ATOM   3030  CG  MET A 377      36.153 -11.459 -36.603  1.00 97.89           C  
ATOM   3031  SD  MET A 377      35.014 -10.036 -36.392  1.00 97.89           S  
ATOM   3032  CE  MET A 377      35.420  -9.551 -34.691  1.00 97.89           C  
ATOM   3033  N   ALA A 378      38.501 -13.503 -34.474  1.00 97.05           N  
ATOM   3034  CA  ALA A 378      39.912 -13.333 -34.140  1.00 97.05           C  
ATOM   3035  C   ALA A 378      40.756 -14.456 -34.735  1.00 97.05           C  
ATOM   3036  CB  ALA A 378      40.098 -13.277 -32.625  1.00 97.05           C  
ATOM   3037  O   ALA A 378      41.846 -14.213 -35.258  1.00 97.05           O  
ATOM   3038  N   ARG A 379      40.260 -15.668 -34.554  1.00 98.02           N  
ATOM   3039  CA  ARG A 379      40.933 -16.820 -35.147  1.00 98.02           C  
ATOM   3040  C   ARG A 379      41.081 -16.651 -36.655  1.00 98.02           C  
ATOM   3041  CB  ARG A 379      40.168 -18.108 -34.836  1.00 98.02           C  
ATOM   3042  O   ARG A 379      42.152 -16.902 -37.211  1.00 98.02           O  
ATOM   3043  CG  ARG A 379      40.827 -19.363 -35.387  1.00 98.02           C  
ATOM   3044  CD  ARG A 379      39.953 -20.593 -35.185  1.00 98.02           C  
ATOM   3045  NE  ARG A 379      38.734 -20.526 -35.985  1.00 98.02           N  
ATOM   3046  NH1 ARG A 379      39.745 -21.181 -37.956  1.00 98.02           N  
ATOM   3047  NH2 ARG A 379      37.501 -20.712 -37.914  1.00 98.02           N  
ATOM   3048  CZ  ARG A 379      38.662 -20.806 -37.283  1.00 98.02           C  
ATOM   3049  N   HIS A 380      40.021 -16.335 -37.460  1.00 97.96           N  
ATOM   3050  CA  HIS A 380      40.070 -16.119 -38.901  1.00 97.96           C  
ATOM   3051  C   HIS A 380      41.063 -15.018 -39.260  1.00 97.96           C  
ATOM   3052  CB  HIS A 380      38.681 -15.770 -39.438  1.00 97.96           C  
ATOM   3053  O   HIS A 380      41.789 -15.130 -40.250  1.00 97.96           O  
ATOM   3054  CG  HIS A 380      37.758 -16.943 -39.524  1.00 97.96           C  
ATOM   3055  CD2 HIS A 380      36.465 -17.086 -39.151  1.00 97.96           C  
ATOM   3056  ND1 HIS A 380      38.146 -18.159 -40.046  1.00 97.96           N  
ATOM   3057  CE1 HIS A 380      37.128 -19.000 -39.990  1.00 97.96           C  
ATOM   3058  NE2 HIS A 380      36.095 -18.374 -39.452  1.00 97.96           N  
ATOM   3059  N   LEU A 381      41.129 -13.969 -38.491  1.00 98.14           N  
ATOM   3060  CA  LEU A 381      42.062 -12.874 -38.738  1.00 98.14           C  
ATOM   3061  C   LEU A 381      43.505 -13.354 -38.630  1.00 98.14           C  
ATOM   3062  CB  LEU A 381      41.817 -11.729 -37.752  1.00 98.14           C  
ATOM   3063  O   LEU A 381      44.350 -12.983 -39.447  1.00 98.14           O  
ATOM   3064  CG  LEU A 381      40.610 -10.834 -38.039  1.00 98.14           C  
ATOM   3065  CD1 LEU A 381      40.369  -9.880 -36.874  1.00 98.14           C  
ATOM   3066  CD2 LEU A 381      40.815 -10.060 -39.337  1.00 98.14           C  
ATOM   3067  N   ARG A 382      43.756 -14.172 -37.617  1.00 98.03           N  
ATOM   3068  CA  ARG A 382      45.095 -14.726 -37.447  1.00 98.03           C  
ATOM   3069  C   ARG A 382      45.450 -15.662 -38.598  1.00 98.03           C  
ATOM   3070  CB  ARG A 382      45.204 -15.470 -36.114  1.00 98.03           C  
ATOM   3071  O   ARG A 382      46.550 -15.588 -39.148  1.00 98.03           O  
ATOM   3072  CG  ARG A 382      46.633 -15.789 -35.702  1.00 98.03           C  
ATOM   3073  CD  ARG A 382      46.686 -16.500 -34.357  1.00 98.03           C  
ATOM   3074  NE  ARG A 382      46.077 -15.699 -33.299  1.00 98.03           N  
ATOM   3075  NH1 ARG A 382      44.580 -17.331 -32.641  1.00 98.03           N  
ATOM   3076  NH2 ARG A 382      44.611 -15.300 -31.578  1.00 98.03           N  
ATOM   3077  CZ  ARG A 382      45.091 -16.112 -32.509  1.00 98.03           C  
ATOM   3078  N   GLU A 383      44.581 -16.566 -38.949  1.00 98.05           N  
ATOM   3079  CA  GLU A 383      44.802 -17.489 -40.058  1.00 98.05           C  
ATOM   3080  C   GLU A 383      45.008 -16.736 -41.370  1.00 98.05           C  
ATOM   3081  CB  GLU A 383      43.628 -18.463 -40.190  1.00 98.05           C  
ATOM   3082  O   GLU A 383      45.849 -17.119 -42.185  1.00 98.05           O  
ATOM   3083  CG  GLU A 383      43.549 -19.486 -39.066  1.00 98.05           C  
ATOM   3084  CD  GLU A 383      42.328 -20.387 -39.160  1.00 98.05           C  
ATOM   3085  OE1 GLU A 383      42.192 -21.314 -38.329  1.00 98.05           O  
ATOM   3086  OE2 GLU A 383      41.501 -20.165 -40.072  1.00 98.05           O  
ATOM   3087  N   TYR A 384      44.196 -15.739 -41.622  1.00 98.13           N  
ATOM   3088  CA  TYR A 384      44.347 -14.919 -42.819  1.00 98.13           C  
ATOM   3089  C   TYR A 384      45.731 -14.282 -42.872  1.00 98.13           C  
ATOM   3090  CB  TYR A 384      43.270 -13.832 -42.866  1.00 98.13           C  
ATOM   3091  O   TYR A 384      46.377 -14.273 -43.922  1.00 98.13           O  
ATOM   3092  CG  TYR A 384      43.340 -12.961 -44.097  1.00 98.13           C  
ATOM   3093  CD1 TYR A 384      43.961 -11.714 -44.057  1.00 98.13           C  
ATOM   3094  CD2 TYR A 384      42.785 -13.381 -45.300  1.00 98.13           C  
ATOM   3095  CE1 TYR A 384      44.027 -10.907 -45.188  1.00 98.13           C  
ATOM   3096  CE2 TYR A 384      42.845 -12.582 -46.438  1.00 98.13           C  
ATOM   3097  OH  TYR A 384      43.529 -10.554 -47.495  1.00 98.13           O  
ATOM   3098  CZ  TYR A 384      43.467 -11.349 -46.372  1.00 98.13           C  
ATOM   3099  N   GLN A 385      46.198 -13.671 -41.780  1.00 97.98           N  
ATOM   3100  CA  GLN A 385      47.531 -13.082 -41.705  1.00 97.98           C  
ATOM   3101  C   GLN A 385      48.609 -14.119 -42.008  1.00 97.98           C  
ATOM   3102  CB  GLN A 385      47.769 -12.465 -40.325  1.00 97.98           C  
ATOM   3103  O   GLN A 385      49.561 -13.836 -42.738  1.00 97.98           O  
ATOM   3104  CG  GLN A 385      49.069 -11.681 -40.218  1.00 97.98           C  
ATOM   3105  CD  GLN A 385      49.081 -10.443 -41.095  1.00 97.98           C  
ATOM   3106  NE2 GLN A 385      50.274  -9.932 -41.384  1.00 97.98           N  
ATOM   3107  OE1 GLN A 385      48.028  -9.949 -41.510  1.00 97.98           O  
ATOM   3108  N   ASP A 386      48.516 -15.267 -41.386  1.00 97.63           N  
ATOM   3109  CA  ASP A 386      49.462 -16.349 -41.640  1.00 97.63           C  
ATOM   3110  C   ASP A 386      49.481 -16.725 -43.120  1.00 97.63           C  
ATOM   3111  CB  ASP A 386      49.118 -17.574 -40.791  1.00 97.63           C  
ATOM   3112  O   ASP A 386      50.550 -16.909 -43.706  1.00 97.63           O  
ATOM   3113  CG  ASP A 386      49.406 -17.372 -39.314  1.00 97.63           C  
ATOM   3114  OD1 ASP A 386      50.118 -16.408 -38.958  1.00 97.63           O  
ATOM   3115  OD2 ASP A 386      48.920 -18.185 -38.498  1.00 97.63           O  
ATOM   3116  N   LEU A 387      48.312 -16.839 -43.679  1.00 98.24           N  
ATOM   3117  CA  LEU A 387      48.193 -17.179 -45.092  1.00 98.24           C  
ATOM   3118  C   LEU A 387      48.776 -16.074 -45.968  1.00 98.24           C  
ATOM   3119  CB  LEU A 387      46.728 -17.421 -45.465  1.00 98.24           C  
ATOM   3120  O   LEU A 387      49.428 -16.355 -46.976  1.00 98.24           O  
ATOM   3121  CG  LEU A 387      46.464 -17.924 -46.885  1.00 98.24           C  
ATOM   3122  CD1 LEU A 387      47.214 -19.229 -47.133  1.00 98.24           C  
ATOM   3123  CD2 LEU A 387      44.968 -18.109 -47.117  1.00 98.24           C  
ATOM   3124  N   LEU A 388      48.443 -14.943 -45.705  1.00 98.06           N  
ATOM   3125  CA  LEU A 388      48.998 -13.802 -46.425  1.00 98.06           C  
ATOM   3126  C   LEU A 388      50.522 -13.820 -46.379  1.00 98.06           C  
ATOM   3127  CB  LEU A 388      48.473 -12.490 -45.836  1.00 98.06           C  
ATOM   3128  O   LEU A 388      51.181 -13.561 -47.389  1.00 98.06           O  
ATOM   3129  CG  LEU A 388      48.946 -11.204 -46.516  1.00 98.06           C  
ATOM   3130  CD1 LEU A 388      48.470 -11.164 -47.965  1.00 98.06           C  
ATOM   3131  CD2 LEU A 388      48.452  -9.981 -45.751  1.00 98.06           C  
ATOM   3132  N   ASN A 389      51.093 -14.045 -45.170  1.00 97.70           N  
ATOM   3133  CA  ASN A 389      52.541 -14.152 -45.031  1.00 97.70           C  
ATOM   3134  C   ASN A 389      53.116 -15.221 -45.956  1.00 97.70           C  
ATOM   3135  CB  ASN A 389      52.920 -14.448 -43.578  1.00 97.70           C  
ATOM   3136  O   ASN A 389      54.157 -15.011 -46.582  1.00 97.70           O  
ATOM   3137  CG  ASN A 389      52.720 -13.252 -42.668  1.00 97.70           C  
ATOM   3138  ND2 ASN A 389      52.627 -13.506 -41.368  1.00 97.70           N  
ATOM   3139  OD1 ASN A 389      52.649 -12.110 -43.129  1.00 97.70           O  
ATOM   3140  N   VAL A 390      52.521 -16.401 -46.006  1.00 98.22           N  
ATOM   3141  CA  VAL A 390      52.949 -17.487 -46.881  1.00 98.22           C  
ATOM   3142  C   VAL A 390      52.854 -17.045 -48.339  1.00 98.22           C  
ATOM   3143  CB  VAL A 390      52.108 -18.763 -46.654  1.00 98.22           C  
ATOM   3144  O   VAL A 390      53.756 -17.312 -49.136  1.00 98.22           O  
ATOM   3145  CG1 VAL A 390      52.454 -19.829 -47.692  1.00 98.22           C  
ATOM   3146  CG2 VAL A 390      52.323 -19.300 -45.241  1.00 98.22           C  
ATOM   3147  N   LYS A 391      51.804 -16.364 -48.721  1.00 97.95           N  
ATOM   3148  CA  LYS A 391      51.612 -15.882 -50.086  1.00 97.95           C  
ATOM   3149  C   LYS A 391      52.732 -14.930 -50.496  1.00 97.95           C  
ATOM   3150  CB  LYS A 391      50.256 -15.187 -50.224  1.00 97.95           C  
ATOM   3151  O   LYS A 391      53.284 -15.048 -51.591  1.00 97.95           O  
ATOM   3152  CG  LYS A 391      49.883 -14.839 -51.657  1.00 97.95           C  
ATOM   3153  CD  LYS A 391      50.342 -13.435 -52.030  1.00 97.95           C  
ATOM   3154  CE  LYS A 391      49.896 -13.055 -53.436  1.00 97.95           C  
ATOM   3155  NZ  LYS A 391      50.321 -11.669 -53.795  1.00 97.95           N  
ATOM   3156  N   MET A 392      52.982 -14.005 -49.613  1.00 97.96           N  
ATOM   3157  CA  MET A 392      54.044 -13.041 -49.889  1.00 97.96           C  
ATOM   3158  C   MET A 392      55.386 -13.744 -50.059  1.00 97.96           C  
ATOM   3159  CB  MET A 392      54.134 -12.005 -48.768  1.00 97.96           C  
ATOM   3160  O   MET A 392      56.166 -13.395 -50.948  1.00 97.96           O  
ATOM   3161  CG  MET A 392      52.987 -11.007 -48.761  1.00 97.96           C  
ATOM   3162  SD  MET A 392      53.112  -9.802 -47.383  1.00 97.96           S  
ATOM   3163  CE  MET A 392      54.629  -8.928 -47.858  1.00 97.96           C  
ATOM   3164  N   ALA A 393      55.708 -14.696 -49.156  1.00 97.69           N  
ATOM   3165  CA  ALA A 393      56.934 -15.484 -49.243  1.00 97.69           C  
ATOM   3166  C   ALA A 393      57.027 -16.210 -50.582  1.00 97.69           C  
ATOM   3167  CB  ALA A 393      57.005 -16.485 -48.092  1.00 97.69           C  
ATOM   3168  O   ALA A 393      58.084 -16.221 -51.217  1.00 97.69           O  
ATOM   3169  N   LEU A 394      55.939 -16.752 -51.033  1.00 97.23           N  
ATOM   3170  CA  LEU A 394      55.915 -17.446 -52.316  1.00 97.23           C  
ATOM   3171  C   LEU A 394      56.085 -16.462 -53.469  1.00 97.23           C  
ATOM   3172  CB  LEU A 394      54.606 -18.223 -52.482  1.00 97.23           C  
ATOM   3173  O   LEU A 394      56.748 -16.772 -54.462  1.00 97.23           O  
ATOM   3174  CG  LEU A 394      54.442 -19.469 -51.610  1.00 97.23           C  
ATOM   3175  CD1 LEU A 394      53.051 -20.065 -51.794  1.00 97.23           C  
ATOM   3176  CD2 LEU A 394      55.519 -20.497 -51.938  1.00 97.23           C  
ATOM   3177  N   ASP A 395      55.426 -15.316 -53.362  1.00 97.07           N  
ATOM   3178  CA  ASP A 395      55.579 -14.286 -54.386  1.00 97.07           C  
ATOM   3179  C   ASP A 395      57.045 -13.895 -54.556  1.00 97.07           C  
ATOM   3180  CB  ASP A 395      54.743 -13.053 -54.036  1.00 97.07           C  
ATOM   3181  O   ASP A 395      57.509 -13.678 -55.678  1.00 97.07           O  
ATOM   3182  CG  ASP A 395      53.262 -13.243 -54.312  1.00 97.07           C  
ATOM   3183  OD1 ASP A 395      52.903 -14.091 -55.158  1.00 97.07           O  
ATOM   3184  OD2 ASP A 395      52.447 -12.537 -53.681  1.00 97.07           O  
ATOM   3185  N   ILE A 396      57.704 -13.733 -53.431  1.00 96.56           N  
ATOM   3186  CA  ILE A 396      59.126 -13.410 -53.474  1.00 96.56           C  
ATOM   3187  C   ILE A 396      59.895 -14.551 -54.135  1.00 96.56           C  
ATOM   3188  CB  ILE A 396      59.686 -13.134 -52.060  1.00 96.56           C  
ATOM   3189  O   ILE A 396      60.791 -14.315 -54.949  1.00 96.56           O  
ATOM   3190  CG1 ILE A 396      59.041 -11.877 -51.466  1.00 96.56           C  
ATOM   3191  CG2 ILE A 396      61.211 -13.000 -52.100  1.00 96.56           C  
ATOM   3192  CD1 ILE A 396      59.362 -11.653 -49.995  1.00 96.56           C  
ATOM   3193  N   GLU A 397      59.627 -15.784 -53.830  1.00 96.86           N  
ATOM   3194  CA  GLU A 397      60.260 -16.949 -54.441  1.00 96.86           C  
ATOM   3195  C   GLU A 397      60.015 -16.983 -55.947  1.00 96.86           C  
ATOM   3196  CB  GLU A 397      59.749 -18.239 -53.796  1.00 96.86           C  
ATOM   3197  O   GLU A 397      60.933 -17.254 -56.725  1.00 96.86           O  
ATOM   3198  CG  GLU A 397      60.224 -18.440 -52.364  1.00 96.86           C  
ATOM   3199  CD  GLU A 397      59.639 -19.680 -51.706  1.00 96.86           C  
ATOM   3200  OE1 GLU A 397      59.932 -19.931 -50.515  1.00 96.86           O  
ATOM   3201  OE2 GLU A 397      58.883 -20.407 -52.388  1.00 96.86           O  
ATOM   3202  N   ILE A 398      58.772 -16.706 -56.313  1.00 95.67           N  
ATOM   3203  CA  ILE A 398      58.417 -16.692 -57.728  1.00 95.67           C  
ATOM   3204  C   ILE A 398      59.207 -15.601 -58.447  1.00 95.67           C  
ATOM   3205  CB  ILE A 398      56.900 -16.476 -57.929  1.00 95.67           C  
ATOM   3206  O   ILE A 398      59.715 -15.818 -59.550  1.00 95.67           O  
ATOM   3207  CG1 ILE A 398      56.118 -17.705 -57.452  1.00 95.67           C  
ATOM   3208  CG2 ILE A 398      56.588 -16.162 -59.395  1.00 95.67           C  
ATOM   3209  CD1 ILE A 398      54.608 -17.510 -57.435  1.00 95.67           C  
ATOM   3210  N   ALA A 399      59.287 -14.444 -57.848  1.00 96.94           N  
ATOM   3211  CA  ALA A 399      60.048 -13.340 -58.428  1.00 96.94           C  
ATOM   3212  C   ALA A 399      61.518 -13.714 -58.591  1.00 96.94           C  
ATOM   3213  CB  ALA A 399      59.912 -12.088 -57.565  1.00 96.94           C  
ATOM   3214  O   ALA A 399      62.145 -13.371 -59.596  1.00 96.94           O  
ATOM   3215  N   ALA A 400      62.011 -14.363 -57.597  1.00 96.05           N  
ATOM   3216  CA  ALA A 400      63.391 -14.834 -57.660  1.00 96.05           C  
ATOM   3217  C   ALA A 400      63.579 -15.835 -58.797  1.00 96.05           C  
ATOM   3218  CB  ALA A 400      63.800 -15.463 -56.330  1.00 96.05           C  
ATOM   3219  O   ALA A 400      64.565 -15.769 -59.534  1.00 96.05           O  
ATOM   3220  N   TYR A 401      62.649 -16.887 -58.891  1.00 96.39           N  
ATOM   3221  CA  TYR A 401      62.716 -17.853 -59.981  1.00 96.39           C  
ATOM   3222  C   TYR A 401      62.599 -17.159 -61.333  1.00 96.39           C  
ATOM   3223  CB  TYR A 401      61.611 -18.904 -59.837  1.00 96.39           C  
ATOM   3224  O   TYR A 401      63.298 -17.517 -62.284  1.00 96.39           O  
ATOM   3225  CG  TYR A 401      61.838 -19.872 -58.702  1.00 96.39           C  
ATOM   3226  CD1 TYR A 401      62.957 -20.702 -58.681  1.00 96.39           C  
ATOM   3227  CD2 TYR A 401      60.935 -19.960 -57.648  1.00 96.39           C  
ATOM   3228  CE1 TYR A 401      63.170 -21.597 -57.638  1.00 96.39           C  
ATOM   3229  CE2 TYR A 401      61.137 -20.851 -56.599  1.00 96.39           C  
ATOM   3230  OH  TYR A 401      62.462 -22.548 -55.567  1.00 96.39           O  
ATOM   3231  CZ  TYR A 401      62.256 -21.664 -56.603  1.00 96.39           C  
ATOM   3232  N   ARG A 402      61.795 -16.235 -61.482  1.00 95.31           N  
ATOM   3233  CA  ARG A 402      61.641 -15.487 -62.726  1.00 95.31           C  
ATOM   3234  C   ARG A 402      62.934 -14.769 -63.097  1.00 95.31           C  
ATOM   3235  CB  ARG A 402      60.496 -14.478 -62.608  1.00 95.31           C  
ATOM   3236  O   ARG A 402      63.322 -14.743 -64.267  1.00 95.31           O  
ATOM   3237  CG  ARG A 402      59.113 -15.102 -62.691  1.00 95.31           C  
ATOM   3238  CD  ARG A 402      58.017 -14.046 -62.707  1.00 95.31           C  
ATOM   3239  NE  ARG A 402      56.688 -14.649 -62.766  1.00 95.31           N  
ATOM   3240  NH1 ARG A 402      55.562 -12.726 -62.156  1.00 95.31           N  
ATOM   3241  NH2 ARG A 402      54.399 -14.653 -62.587  1.00 95.31           N  
ATOM   3242  CZ  ARG A 402      55.553 -14.008 -62.503  1.00 95.31           C  
ATOM   3243  N   LYS A 403      63.607 -14.131 -62.087  1.00 94.28           N  
ATOM   3244  CA  LYS A 403      64.867 -13.430 -62.314  1.00 94.28           C  
ATOM   3245  C   LYS A 403      65.954 -14.392 -62.785  1.00 94.28           C  
ATOM   3246  CB  LYS A 403      65.319 -12.711 -61.042  1.00 94.28           C  
ATOM   3247  O   LYS A 403      66.752 -14.055 -63.662  1.00 94.28           O  
ATOM   3248  CG  LYS A 403      64.650 -11.363 -60.822  1.00 94.28           C  
ATOM   3249  CD  LYS A 403      65.333 -10.574 -59.712  1.00 94.28           C  
ATOM   3250  CE  LYS A 403      64.712  -9.194 -59.542  1.00 94.28           C  
ATOM   3251  NZ  LYS A 403      65.212  -8.509 -58.312  1.00 94.28           N  
ATOM   3252  N   LEU A 404      66.064 -15.573 -62.238  1.00 94.24           N  
ATOM   3253  CA  LEU A 404      67.034 -16.597 -62.607  1.00 94.24           C  
ATOM   3254  C   LEU A 404      66.786 -17.094 -64.027  1.00 94.24           C  
ATOM   3255  CB  LEU A 404      66.976 -17.771 -61.626  1.00 94.24           C  
ATOM   3256  O   LEU A 404      67.731 -17.300 -64.792  1.00 94.24           O  
ATOM   3257  CG  LEU A 404      68.083 -18.818 -61.754  1.00 94.24           C  
ATOM   3258  CD1 LEU A 404      69.428 -18.218 -61.361  1.00 94.24           C  
ATOM   3259  CD2 LEU A 404      67.765 -20.040 -60.899  1.00 94.24           C  
ATOM   3260  N   LEU A 405      65.529 -17.343 -64.436  1.00 93.19           N  
ATOM   3261  CA  LEU A 405      65.187 -17.804 -65.777  1.00 93.19           C  
ATOM   3262  C   LEU A 405      65.472 -16.722 -66.813  1.00 93.19           C  
ATOM   3263  CB  LEU A 405      63.714 -18.216 -65.843  1.00 93.19           C  
ATOM   3264  O   LEU A 405      65.916 -17.021 -67.923  1.00 93.19           O  
ATOM   3265  CG  LEU A 405      63.348 -19.538 -65.166  1.00 93.19           C  
ATOM   3266  CD1 LEU A 405      61.834 -19.670 -65.045  1.00 93.19           C  
ATOM   3267  CD2 LEU A 405      63.932 -20.714 -65.941  1.00 93.19           C  
ATOM   3268  N   GLU A 406      65.223 -15.451 -66.524  1.00 89.69           N  
ATOM   3269  CA  GLU A 406      65.520 -14.335 -67.416  1.00 89.69           C  
ATOM   3270  C   GLU A 406      67.025 -14.161 -67.600  1.00 89.69           C  
ATOM   3271  CB  GLU A 406      64.903 -13.040 -66.881  1.00 89.69           C  
ATOM   3272  O   GLU A 406      67.485 -13.797 -68.684  1.00 89.69           O  
ATOM   3273  CG  GLU A 406      63.385 -12.997 -66.976  1.00 89.69           C  
ATOM   3274  CD  GLU A 406      62.774 -11.794 -66.274  1.00 89.69           C  
ATOM   3275  OE1 GLU A 406      61.527 -11.698 -66.210  1.00 89.69           O  
ATOM   3276  OE2 GLU A 406      63.548 -10.941 -65.786  1.00 89.69           O  
ATOM   3277  N   GLY A 407      67.825 -14.313 -66.568  1.00 87.66           N  
ATOM   3278  CA  GLY A 407      69.276 -14.290 -66.666  1.00 87.66           C  
ATOM   3279  C   GLY A 407      69.830 -15.385 -67.557  1.00 87.66           C  
ATOM   3280  O   GLY A 407      70.779 -15.158 -68.312  1.00 87.66           O  
ATOM   3281  N   GLU A 408      69.259 -16.560 -67.555  1.00 83.22           N  
ATOM   3282  CA  GLU A 408      69.674 -17.661 -68.420  1.00 83.22           C  
ATOM   3283  C   GLU A 408      69.231 -17.427 -69.861  1.00 83.22           C  
ATOM   3284  CB  GLU A 408      69.112 -18.989 -67.906  1.00 83.22           C  
ATOM   3285  O   GLU A 408      69.960 -17.752 -70.801  1.00 83.22           O  
ATOM   3286  CG  GLU A 408      69.856 -19.546 -66.700  1.00 83.22           C  
ATOM   3287  CD  GLU A 408      69.423 -20.955 -66.327  1.00 83.22           C  
ATOM   3288  OE1 GLU A 408      70.057 -21.570 -65.439  1.00 83.22           O  
ATOM   3289  OE2 GLU A 408      68.442 -21.449 -66.927  1.00 83.22           O  
ATOM   3290  N   GLU A 409      68.122 -16.883 -70.090  1.00 80.61           N  
ATOM   3291  CA  GLU A 409      67.655 -16.569 -71.437  1.00 80.61           C  
ATOM   3292  C   GLU A 409      68.512 -15.481 -72.078  1.00 80.61           C  
ATOM   3293  CB  GLU A 409      66.187 -16.136 -71.411  1.00 80.61           C  
ATOM   3294  O   GLU A 409      68.733 -15.492 -73.291  1.00 80.61           O  
ATOM   3295  CG  GLU A 409      65.223 -17.255 -71.046  1.00 80.61           C  
ATOM   3296  CD  GLU A 409      63.779 -16.790 -70.934  1.00 80.61           C  
ATOM   3297  OE1 GLU A 409      62.895 -17.622 -70.629  1.00 80.61           O  
ATOM   3298  OE2 GLU A 409      63.531 -15.583 -71.154  1.00 80.61           O  
ATOM   3299  N   THR A 410      69.017 -14.560 -71.355  1.00 75.36           N  
ATOM   3300  CA  THR A 410      69.912 -13.539 -71.890  1.00 75.36           C  
ATOM   3301  C   THR A 410      71.259 -14.146 -72.270  1.00 75.36           C  
ATOM   3302  CB  THR A 410      70.126 -12.398 -70.878  1.00 75.36           C  
ATOM   3303  O   THR A 410      71.881 -13.728 -73.249  1.00 75.36           O  
ATOM   3304  CG2 THR A 410      68.916 -11.472 -70.829  1.00 75.36           C  
ATOM   3305  OG1 THR A 410      70.340 -12.957 -69.576  1.00 75.36           O  
ATOM   3306  N   ARG A 411      71.770 -15.048 -71.452  1.00 75.98           N  
ATOM   3307  CA  ARG A 411      73.000 -15.730 -71.841  1.00 75.98           C  
ATOM   3308  C   ARG A 411      72.780 -16.593 -73.079  1.00 75.98           C  
ATOM   3309  CB  ARG A 411      73.525 -16.589 -70.689  1.00 75.98           C  
ATOM   3310  O   ARG A 411      73.665 -16.706 -73.928  1.00 75.98           O  
ATOM   3311  CG  ARG A 411      73.994 -15.787 -69.486  1.00 75.98           C  
ATOM   3312  CD  ARG A 411      74.584 -16.682 -68.406  1.00 75.98           C  
ATOM   3313  NE  ARG A 411      74.743 -15.969 -67.142  1.00 75.98           N  
ATOM   3314  NH1 ARG A 411      76.066 -17.588 -66.157  1.00 75.98           N  
ATOM   3315  NH2 ARG A 411      75.523 -15.685 -65.000  1.00 75.98           N  
ATOM   3316  CZ  ARG A 411      75.444 -16.416 -66.102  1.00 75.98           C  
ATOM   3317  N   PHE A 412      71.647 -17.276 -73.255  1.00 71.87           N  
ATOM   3318  CA  PHE A 412      71.343 -18.052 -74.451  1.00 71.87           C  
ATOM   3319  C   PHE A 412      71.055 -17.134 -75.633  1.00 71.87           C  
ATOM   3320  CB  PHE A 412      70.148 -18.979 -74.203  1.00 71.87           C  
ATOM   3321  O   PHE A 412      71.414 -17.445 -76.770  1.00 71.87           O  
ATOM   3322  CG  PHE A 412      70.511 -20.263 -73.508  1.00 71.87           C  
ATOM   3323  CD1 PHE A 412      71.198 -21.265 -74.182  1.00 71.87           C  
ATOM   3324  CD2 PHE A 412      70.164 -20.469 -72.179  1.00 71.87           C  
ATOM   3325  CE1 PHE A 412      71.535 -22.455 -73.541  1.00 71.87           C  
ATOM   3326  CE2 PHE A 412      70.497 -21.655 -71.532  1.00 71.87           C  
ATOM   3327  CZ  PHE A 412      71.182 -22.647 -72.215  1.00 71.87           C  
ATOM   3328  N   SER A 413      70.441 -15.932 -75.489  1.00 67.46           N  
ATOM   3329  CA  SER A 413      70.191 -15.005 -76.587  1.00 67.46           C  
ATOM   3330  C   SER A 413      71.472 -14.298 -77.017  1.00 67.46           C  
ATOM   3331  CB  SER A 413      69.139 -13.970 -76.186  1.00 67.46           C  
ATOM   3332  O   SER A 413      71.670 -14.027 -78.203  1.00 67.46           O  
ATOM   3333  OG  SER A 413      68.711 -13.225 -77.313  1.00 67.46           O  
ATOM   3334  N   THR A 414      72.421 -13.914 -76.078  1.00 62.66           N  
ATOM   3335  CA  THR A 414      73.685 -13.302 -76.474  1.00 62.66           C  
ATOM   3336  C   THR A 414      74.629 -14.345 -77.065  1.00 62.66           C  
ATOM   3337  CB  THR A 414      74.366 -12.606 -75.281  1.00 62.66           C  
ATOM   3338  O   THR A 414      75.394 -14.047 -77.984  1.00 62.66           O  
ATOM   3339  CG2 THR A 414      75.314 -11.508 -75.753  1.00 62.66           C  
ATOM   3340  OG1 THR A 414      73.364 -12.026 -74.437  1.00 62.66           O  
ATOM   3341  N   PHE A 415      74.571 -15.576 -76.708  1.00 62.12           N  
ATOM   3342  CA  PHE A 415      75.384 -16.577 -77.388  1.00 62.12           C  
ATOM   3343  C   PHE A 415      74.731 -17.008 -78.695  1.00 62.12           C  
ATOM   3344  CB  PHE A 415      75.607 -17.795 -76.486  1.00 62.12           C  
ATOM   3345  O   PHE A 415      75.418 -17.238 -79.693  1.00 62.12           O  
ATOM   3346  CG  PHE A 415      76.572 -18.801 -77.051  1.00 62.12           C  
ATOM   3347  CD1 PHE A 415      76.111 -19.951 -77.681  1.00 62.12           C  
ATOM   3348  CD2 PHE A 415      77.942 -18.597 -76.953  1.00 62.12           C  
ATOM   3349  CE1 PHE A 415      77.002 -20.884 -78.205  1.00 62.12           C  
ATOM   3350  CE2 PHE A 415      78.839 -19.525 -77.474  1.00 62.12           C  
ATOM   3351  CZ  PHE A 415      78.367 -20.668 -78.099  1.00 62.12           C  
ATOM   3352  N   ALA A 416      73.439 -16.806 -78.905  1.00 57.59           N  
ATOM   3353  CA  ALA A 416      72.863 -17.194 -80.190  1.00 57.59           C  
ATOM   3354  C   ALA A 416      72.835 -16.013 -81.157  1.00 57.59           C  
ATOM   3355  CB  ALA A 416      71.455 -17.751 -79.995  1.00 57.59           C  
ATOM   3356  O   ALA A 416      72.508 -16.176 -82.335  1.00 57.59           O  
ATOM   3357  N   GLY A 417      73.188 -14.636 -80.743  1.00 55.28           N  
ATOM   3358  CA  GLY A 417      73.264 -13.611 -81.772  1.00 55.28           C  
ATOM   3359  C   GLY A 417      74.616 -13.553 -82.458  1.00 55.28           C  
ATOM   3360  O   GLY A 417      74.779 -12.859 -83.464  1.00 55.28           O  
ATOM   3361  N   SER A 418      75.563 -14.505 -82.348  1.00 45.59           N  
ATOM   3362  CA  SER A 418      76.673 -14.614 -83.289  1.00 45.59           C  
ATOM   3363  C   SER A 418      76.687 -15.978 -83.972  1.00 45.59           C  
ATOM   3364  CB  SER A 418      78.006 -14.379 -82.576  1.00 45.59           C  
ATOM   3365  O   SER A 418      77.431 -16.190 -84.932  1.00 45.59           O  
ATOM   3366  OG  SER A 418      78.059 -15.100 -81.358  1.00 45.59           O  
ATOM   3367  N   ILE A 419      75.526 -16.483 -84.445  1.00 49.28           N  
ATOM   3368  CA  ILE A 419      75.608 -17.535 -85.453  1.00 49.28           C  
ATOM   3369  C   ILE A 419      74.283 -17.635 -86.204  1.00 49.28           C  
ATOM   3370  CB  ILE A 419      75.969 -18.897 -84.819  1.00 49.28           C  
ATOM   3371  O   ILE A 419      73.222 -17.769 -85.589  1.00 49.28           O  
ATOM   3372  CG1 ILE A 419      77.336 -18.819 -84.129  1.00 49.28           C  
ATOM   3373  CG2 ILE A 419      75.952 -20.005 -85.876  1.00 49.28           C  
ATOM   3374  CD1 ILE A 419      77.741 -20.100 -83.413  1.00 49.28           C  
ATOM   3375  N   THR A 420      73.953 -16.807 -87.253  1.00 36.93           N  
ATOM   3376  CA  THR A 420      73.469 -17.156 -88.584  1.00 36.93           C  
ATOM   3377  C   THR A 420      72.567 -18.385 -88.526  1.00 36.93           C  
ATOM   3378  CB  THR A 420      74.638 -17.419 -89.552  1.00 36.93           C  
ATOM   3379  O   THR A 420      72.985 -19.448 -88.061  1.00 36.93           O  
ATOM   3380  CG2 THR A 420      74.453 -16.655 -90.858  1.00 36.93           C  
ATOM   3381  OG1 THR A 420      75.863 -17.003 -88.936  1.00 36.93           O  
ATOM   3382  N   GLY A 421      71.208 -18.268 -88.481  1.00 43.12           N  
ATOM   3383  CA  GLY A 421      70.299 -19.150 -89.195  1.00 43.12           C  
ATOM   3384  C   GLY A 421      68.870 -19.067 -88.693  1.00 43.12           C  
ATOM   3385  O   GLY A 421      68.637 -18.856 -87.501  1.00 43.12           O  
ATOM   3386  N   PRO A 422      67.859 -19.118 -89.792  1.00 39.41           N  
ATOM   3387  CA  PRO A 422      66.489 -18.703 -90.103  1.00 39.41           C  
ATOM   3388  C   PRO A 422      65.444 -19.454 -89.281  1.00 39.41           C  
ATOM   3389  CB  PRO A 422      66.351 -19.030 -91.592  1.00 39.41           C  
ATOM   3390  O   PRO A 422      65.694 -20.577 -88.837  1.00 39.41           O  
ATOM   3391  CG  PRO A 422      67.271 -20.187 -91.816  1.00 39.41           C  
ATOM   3392  CD  PRO A 422      67.977 -20.491 -90.526  1.00 39.41           C  
ATOM   3393  N   LEU A 423      64.548 -18.766 -88.765  1.00 31.61           N  
ATOM   3394  CA  LEU A 423      63.124 -19.010 -88.969  1.00 31.61           C  
ATOM   3395  C   LEU A 423      62.500 -19.653 -87.735  1.00 31.61           C  
ATOM   3396  CB  LEU A 423      62.903 -19.905 -90.192  1.00 31.61           C  
ATOM   3397  O   LEU A 423      63.062 -20.594 -87.169  1.00 31.61           O  
ATOM   3398  CG  LEU A 423      63.336 -19.328 -91.541  1.00 31.61           C  
ATOM   3399  CD1 LEU A 423      63.633 -20.452 -92.527  1.00 31.61           C  
ATOM   3400  CD2 LEU A 423      62.264 -18.395 -92.092  1.00 31.61           C  
ATOM   3401  N   TYR A 424      61.775 -18.907 -86.943  1.00 38.68           N  
ATOM   3402  CA  TYR A 424      60.456 -19.227 -86.409  1.00 38.68           C  
ATOM   3403  C   TYR A 424      60.082 -18.280 -85.275  1.00 38.68           C  
ATOM   3404  CB  TYR A 424      60.413 -20.676 -85.915  1.00 38.68           C  
ATOM   3405  O   TYR A 424      60.873 -18.062 -84.354  1.00 38.68           O  
ATOM   3406  CG  TYR A 424      60.269 -21.691 -87.023  1.00 38.68           C  
ATOM   3407  CD1 TYR A 424      59.019 -21.994 -87.559  1.00 38.68           C  
ATOM   3408  CD2 TYR A 424      61.381 -22.351 -87.534  1.00 38.68           C  
ATOM   3409  CE1 TYR A 424      58.882 -22.930 -88.579  1.00 38.68           C  
ATOM   3410  CE2 TYR A 424      61.256 -23.289 -88.554  1.00 38.68           C  
ATOM   3411  OH  TYR A 424      59.874 -24.499 -90.078  1.00 38.68           O  
ATOM   3412  CZ  TYR A 424      60.004 -23.571 -89.069  1.00 38.68           C  
ATOM   3413  N   THR A 425      59.473 -17.138 -85.585  1.00 34.35           N  
ATOM   3414  CA  THR A 425      58.191 -16.530 -85.245  1.00 34.35           C  
ATOM   3415  C   THR A 425      57.571 -17.219 -84.032  1.00 34.35           C  
ATOM   3416  CB  THR A 425      57.211 -16.591 -86.431  1.00 34.35           C  
ATOM   3417  O   THR A 425      57.442 -18.445 -84.007  1.00 34.35           O  
ATOM   3418  CG2 THR A 425      57.688 -15.714 -87.584  1.00 34.35           C  
ATOM   3419  OG1 THR A 425      57.107 -17.946 -86.887  1.00 34.35           O  
ATOM   3420  N   HIS A 426      57.936 -16.846 -82.833  1.00 39.55           N  
ATOM   3421  CA  HIS A 426      56.886 -16.889 -81.821  1.00 39.55           C  
ATOM   3422  C   HIS A 426      57.223 -15.987 -80.639  1.00 39.55           C  
ATOM   3423  CB  HIS A 426      56.665 -18.324 -81.340  1.00 39.55           C  
ATOM   3424  O   HIS A 426      58.273 -16.143 -80.012  1.00 39.55           O  
ATOM   3425  CG  HIS A 426      55.364 -18.526 -80.631  1.00 39.55           C  
ATOM   3426  CD2 HIS A 426      54.126 -18.801 -81.106  1.00 39.55           C  
ATOM   3427  ND1 HIS A 426      55.243 -18.447 -79.261  1.00 39.55           N  
ATOM   3428  CE1 HIS A 426      53.983 -18.666 -78.923  1.00 39.55           C  
ATOM   3429  NE2 HIS A 426      53.285 -18.883 -80.024  1.00 39.55           N  
ATOM   3430  N   ARG A 427      57.197 -14.737 -80.800  1.00 38.57           N  
ATOM   3431  CA  ARG A 427      56.533 -13.621 -80.133  1.00 38.57           C  
ATOM   3432  C   ARG A 427      55.958 -14.051 -78.788  1.00 38.57           C  
ATOM   3433  CB  ARG A 427      55.423 -13.049 -81.019  1.00 38.57           C  
ATOM   3434  O   ARG A 427      55.104 -14.938 -78.727  1.00 38.57           O  
ATOM   3435  CG  ARG A 427      54.816 -11.760 -80.489  1.00 38.57           C  
ATOM   3436  CD  ARG A 427      53.674 -11.271 -81.369  1.00 38.57           C  
ATOM   3437  NE  ARG A 427      52.954 -10.161 -80.752  1.00 38.57           N  
ATOM   3438  NH1 ARG A 427      52.317  -9.192 -82.750  1.00 38.57           N  
ATOM   3439  NH2 ARG A 427      51.702  -8.236 -80.759  1.00 38.57           N  
ATOM   3440  CZ  ARG A 427      52.326  -9.199 -81.422  1.00 38.57           C  
ATOM   3441  N   PRO A 428      56.478 -13.585 -77.586  1.00 46.70           N  
ATOM   3442  CA  PRO A 428      56.127 -13.637 -76.164  1.00 46.70           C  
ATOM   3443  C   PRO A 428      55.234 -12.476 -75.734  1.00 46.70           C  
ATOM   3444  CB  PRO A 428      57.486 -13.570 -75.463  1.00 46.70           C  
ATOM   3445  O   PRO A 428      55.091 -11.496 -76.469  1.00 46.70           O  
ATOM   3446  CG  PRO A 428      58.315 -12.672 -76.322  1.00 46.70           C  
ATOM   3447  CD  PRO A 428      57.540 -12.355 -77.569  1.00 46.70           C  
ATOM   3448  N   PRO A 429      54.491 -12.504 -74.597  1.00 42.53           N  
ATOM   3449  CA  PRO A 429      54.515 -11.347 -73.699  1.00 42.53           C  
ATOM   3450  C   PRO A 429      54.971 -11.705 -72.286  1.00 42.53           C  
ATOM   3451  CB  PRO A 429      53.060 -10.871 -73.699  1.00 42.53           C  
ATOM   3452  O   PRO A 429      54.634 -12.778 -71.778  1.00 42.53           O  
ATOM   3453  CG  PRO A 429      52.260 -12.089 -74.031  1.00 42.53           C  
ATOM   3454  CD  PRO A 429      53.206 -13.220 -74.313  1.00 42.53           C  
ATOM   3455  N   ILE A 430      56.178 -11.268 -71.916  1.00 34.30           N  
ATOM   3456  CA  ILE A 430      56.688 -10.094 -71.217  1.00 34.30           C  
ATOM   3457  C   ILE A 430      56.236 -10.123 -69.759  1.00 34.30           C  
ATOM   3458  CB  ILE A 430      56.224  -8.786 -71.896  1.00 34.30           C  
ATOM   3459  O   ILE A 430      55.040 -10.221 -69.475  1.00 34.30           O  
ATOM   3460  CG1 ILE A 430      56.729  -8.726 -73.342  1.00 34.30           C  
ATOM   3461  CG2 ILE A 430      56.698  -7.567 -71.100  1.00 34.30           C  
ATOM   3462  CD1 ILE A 430      56.095  -7.620 -74.174  1.00 34.30           C  
ATOM   3463  N   THR A 431      57.177 -10.370 -68.831  1.00 35.41           N  
ATOM   3464  CA  THR A 431      58.031  -9.925 -67.735  1.00 35.41           C  
ATOM   3465  C   THR A 431      57.712  -8.482 -67.353  1.00 35.41           C  
ATOM   3466  CB  THR A 431      59.521 -10.043 -68.104  1.00 35.41           C  
ATOM   3467  O   THR A 431      57.512  -7.633 -68.224  1.00 35.41           O  
ATOM   3468  CG2 THR A 431      60.072 -11.416 -67.734  1.00 35.41           C  
ATOM   3469  OG1 THR A 431      59.675  -9.844 -69.515  1.00 35.41           O  
ATOM   3470  N   ILE A 432      57.371  -8.172 -66.083  1.00 35.31           N  
ATOM   3471  CA  ILE A 432      57.903  -7.027 -65.351  1.00 35.31           C  
ATOM   3472  C   ILE A 432      57.956  -7.348 -63.859  1.00 35.31           C  
ATOM   3473  CB  ILE A 432      57.058  -5.757 -65.596  1.00 35.31           C  
ATOM   3474  O   ILE A 432      56.935  -7.680 -63.252  1.00 35.31           O  
ATOM   3475  CG1 ILE A 432      56.982  -5.448 -67.096  1.00 35.31           C  
ATOM   3476  CG2 ILE A 432      57.633  -4.568 -64.821  1.00 35.31           C  
ATOM   3477  CD1 ILE A 432      55.959  -4.379 -67.457  1.00 35.31           C  
ATOM   3478  N   SER A 433      59.157  -7.853 -63.355  1.00 29.00           N  
ATOM   3479  CA  SER A 433      60.415  -7.548 -62.680  1.00 29.00           C  
ATOM   3480  C   SER A 433      60.346  -6.203 -61.965  1.00 29.00           C  
ATOM   3481  CB  SER A 433      61.572  -7.546 -63.679  1.00 29.00           C  
ATOM   3482  O   SER A 433      60.103  -5.171 -62.594  1.00 29.00           O  
ATOM   3483  OG  SER A 433      62.809  -7.348 -63.015  1.00 29.00           O  
ATOM   3484  N   SER A 434      59.998  -6.088 -60.671  1.00 32.33           N  
ATOM   3485  CA  SER A 434      60.354  -5.026 -59.735  1.00 32.33           C  
ATOM   3486  C   SER A 434      61.494  -5.456 -58.819  1.00 32.33           C  
ATOM   3487  CB  SER A 434      59.141  -4.622 -58.897  1.00 32.33           C  
ATOM   3488  O   SER A 434      61.438  -6.526 -58.208  1.00 32.33           O  
ATOM   3489  OG  SER A 434      58.563  -5.753 -58.268  1.00 32.33           O  
ATOM   3490  N   LYS A 435      62.703  -5.247 -59.284  1.00 28.34           N  
ATOM   3491  CA  LYS A 435      63.904  -4.492 -58.939  1.00 28.34           C  
ATOM   3492  C   LYS A 435      63.773  -3.851 -57.560  1.00 28.34           C  
ATOM   3493  CB  LYS A 435      64.183  -3.418 -59.992  1.00 28.34           C  
ATOM   3494  O   LYS A 435      62.826  -3.105 -57.304  1.00 28.34           O  
ATOM   3495  CG  LYS A 435      64.675  -3.969 -61.322  1.00 28.34           C  
ATOM   3496  CD  LYS A 435      65.182  -2.858 -62.233  1.00 28.34           C  
ATOM   3497  CE  LYS A 435      65.590  -3.396 -63.598  1.00 28.34           C  
ATOM   3498  NZ  LYS A 435      66.000  -2.300 -64.526  1.00 28.34           N  
ATOM   3499  N   ILE A 436      64.297  -4.533 -56.497  1.00 28.19           N  
ATOM   3500  CA  ILE A 436      65.405  -4.462 -55.552  1.00 28.19           C  
ATOM   3501  C   ILE A 436      66.030  -3.069 -55.592  1.00 28.19           C  
ATOM   3502  CB  ILE A 436      66.474  -5.537 -55.852  1.00 28.19           C  
ATOM   3503  O   ILE A 436      66.461  -2.606 -56.650  1.00 28.19           O  
ATOM   3504  CG1 ILE A 436      65.874  -6.941 -55.710  1.00 28.19           C  
ATOM   3505  CG2 ILE A 436      67.687  -5.365 -54.933  1.00 28.19           C  
ATOM   3506  CD1 ILE A 436      66.701  -8.037 -56.367  1.00 28.19           C  
ATOM   3507  N   GLN A 437      65.560  -2.177 -54.735  1.00 30.39           N  
ATOM   3508  CA  GLN A 437      66.332  -1.056 -54.208  1.00 30.39           C  
ATOM   3509  C   GLN A 437      66.608  -1.231 -52.717  1.00 30.39           C  
ATOM   3510  CB  GLN A 437      65.600   0.264 -54.454  1.00 30.39           C  
ATOM   3511  O   GLN A 437      65.687  -1.469 -51.933  1.00 30.39           O  
ATOM   3512  CG  GLN A 437      66.076   1.009 -55.694  1.00 30.39           C  
ATOM   3513  CD  GLN A 437      65.161   2.158 -56.076  1.00 30.39           C  
ATOM   3514  NE2 GLN A 437      65.046   2.418 -57.374  1.00 30.39           N  
ATOM   3515  OE1 GLN A 437      64.562   2.806 -55.211  1.00 30.39           O  
ATOM   3516  N   LYS A 438      67.702  -1.922 -52.312  1.00 27.73           N  
ATOM   3517  CA  LYS A 438      68.824  -1.700 -51.403  1.00 27.73           C  
ATOM   3518  C   LYS A 438      68.647  -0.403 -50.619  1.00 27.73           C  
ATOM   3519  CB  LYS A 438      70.143  -1.670 -52.176  1.00 27.73           C  
ATOM   3520  O   LYS A 438      68.526   0.673 -51.208  1.00 27.73           O  
ATOM   3521  CG  LYS A 438      70.568  -3.023 -52.729  1.00 27.73           C  
ATOM   3522  CD  LYS A 438      72.038  -3.027 -53.126  1.00 27.73           C  
ATOM   3523  CE  LYS A 438      72.475  -4.392 -53.641  1.00 27.73           C  
ATOM   3524  NZ  LYS A 438      73.894  -4.380 -54.108  1.00 27.73           N  
ATOM   3525  N   PRO A 439      68.220  -0.488 -49.291  1.00 31.70           N  
ATOM   3526  CA  PRO A 439      68.774   0.531 -48.397  1.00 31.70           C  
ATOM   3527  C   PRO A 439      69.699  -0.056 -47.335  1.00 31.70           C  
ATOM   3528  CB  PRO A 439      67.530   1.152 -47.756  1.00 31.70           C  
ATOM   3529  O   PRO A 439      69.472  -1.172 -46.861  1.00 31.70           O  
ATOM   3530  CG  PRO A 439      66.545   0.031 -47.670  1.00 31.70           C  
ATOM   3531  CD  PRO A 439      67.049  -1.112 -48.505  1.00 31.70           C  
ATOM   3532  N   LYS A 440      71.015  -0.040 -47.583  1.00 26.43           N  
ATOM   3533  CA  LYS A 440      72.111   0.584 -46.848  1.00 26.43           C  
ATOM   3534  C   LYS A 440      71.846   0.565 -45.345  1.00 26.43           C  
ATOM   3535  CB  LYS A 440      72.328   2.021 -47.324  1.00 26.43           C  
ATOM   3536  O   LYS A 440      70.814   1.057 -44.886  1.00 26.43           O  
ATOM   3537  CG  LYS A 440      73.773   2.346 -47.673  1.00 26.43           C  
ATOM   3538  CD  LYS A 440      73.902   3.735 -48.285  1.00 26.43           C  
ATOM   3539  CE  LYS A 440      75.360   4.143 -48.446  1.00 26.43           C  
ATOM   3540  NZ  LYS A 440      75.499   5.403 -49.236  1.00 26.43           N  
ATOM   3541  N   VAL A 441      72.169  -0.533 -44.685  1.00 29.07           N  
ATOM   3542  CA  VAL A 441      73.030  -0.880 -43.560  1.00 29.07           C  
ATOM   3543  C   VAL A 441      73.330   0.369 -42.734  1.00 29.07           C  
ATOM   3544  CB  VAL A 441      74.347  -1.535 -44.033  1.00 29.07           C  
ATOM   3545  O   VAL A 441      73.834   1.363 -43.262  1.00 29.07           O  
ATOM   3546  CG1 VAL A 441      75.274  -1.802 -42.849  1.00 29.07           C  
ATOM   3547  CG2 VAL A 441      74.057  -2.829 -44.791  1.00 29.07           C  
ATOM   3548  N   GLU A 442      72.453   0.727 -41.797  1.00 32.35           N  
ATOM   3549  CA  GLU A 442      72.917   1.474 -40.633  1.00 32.35           C  
ATOM   3550  C   GLU A 442      72.407   0.850 -39.337  1.00 32.35           C  
ATOM   3551  CB  GLU A 442      72.476   2.937 -40.722  1.00 32.35           C  
ATOM   3552  O   GLU A 442      71.203   0.642 -39.175  1.00 32.35           O  
ATOM   3553  CG  GLU A 442      73.468   3.917 -40.113  1.00 32.35           C  
ATOM   3554  CD  GLU A 442      73.061   5.371 -40.289  1.00 32.35           C  
ATOM   3555  OE1 GLU A 442      73.780   6.268 -39.792  1.00 32.35           O  
ATOM   3556  OE2 GLU A 442      72.013   5.616 -40.928  1.00 32.35           O  
ATOM   3557  N   ALA A 443      73.123  -0.094 -38.734  1.00 30.68           N  
ATOM   3558  CA  ALA A 443      73.719  -0.446 -37.448  1.00 30.68           C  
ATOM   3559  C   ALA A 443      72.744  -0.190 -36.303  1.00 30.68           C  
ATOM   3560  CB  ALA A 443      75.010   0.338 -37.228  1.00 30.68           C  
ATOM   3561  O   ALA A 443      72.161   0.893 -36.205  1.00 30.68           O  
ATOM   3562  N   PRO A 444      72.370  -1.285 -35.547  1.00 38.31           N  
ATOM   3563  CA  PRO A 444      71.460  -1.596 -34.443  1.00 38.31           C  
ATOM   3564  C   PRO A 444      71.823  -0.862 -33.154  1.00 38.31           C  
ATOM   3565  CB  PRO A 444      71.618  -3.109 -34.272  1.00 38.31           C  
ATOM   3566  O   PRO A 444      72.994  -0.831 -32.766  1.00 38.31           O  
ATOM   3567  CG  PRO A 444      72.881  -3.446 -34.997  1.00 38.31           C  
ATOM   3568  CD  PRO A 444      73.436  -2.186 -35.597  1.00 38.31           C  
ATOM   3569  N   LYS A 445      71.197   0.280 -32.821  1.00 33.61           N  
ATOM   3570  CA  LYS A 445      71.306   1.002 -31.557  1.00 33.61           C  
ATOM   3571  C   LYS A 445      70.327   0.452 -30.523  1.00 33.61           C  
ATOM   3572  CB  LYS A 445      71.060   2.497 -31.769  1.00 33.61           C  
ATOM   3573  O   LYS A 445      69.141   0.284 -30.813  1.00 33.61           O  
ATOM   3574  CG  LYS A 445      72.191   3.214 -32.490  1.00 33.61           C  
ATOM   3575  CD  LYS A 445      71.916   4.707 -32.616  1.00 33.61           C  
ATOM   3576  CE  LYS A 445      73.032   5.422 -33.366  1.00 33.61           C  
ATOM   3577  NZ  LYS A 445      72.689   6.848 -33.643  1.00 33.61           N  
ATOM   3578  N   LEU A 446      70.765  -0.451 -29.614  1.00 35.07           N  
ATOM   3579  CA  LEU A 446      70.937  -0.721 -28.190  1.00 35.07           C  
ATOM   3580  C   LEU A 446      69.781  -0.138 -27.384  1.00 35.07           C  
ATOM   3581  CB  LEU A 446      72.264  -0.144 -27.691  1.00 35.07           C  
ATOM   3582  O   LEU A 446      69.521   1.066 -27.443  1.00 35.07           O  
ATOM   3583  CG  LEU A 446      73.505  -1.013 -27.906  1.00 35.07           C  
ATOM   3584  CD1 LEU A 446      74.770  -0.172 -27.771  1.00 35.07           C  
ATOM   3585  CD2 LEU A 446      73.521  -2.176 -26.920  1.00 35.07           C  
ATOM   3586  N   LYS A 447      68.622  -0.768 -27.246  1.00 33.80           N  
ATOM   3587  CA  LYS A 447      67.496  -0.935 -26.331  1.00 33.80           C  
ATOM   3588  C   LYS A 447      67.959  -0.898 -24.878  1.00 33.80           C  
ATOM   3589  CB  LYS A 447      66.764  -2.247 -26.615  1.00 33.80           C  
ATOM   3590  O   LYS A 447      68.724  -1.760 -24.442  1.00 33.80           O  
ATOM   3591  CG  LYS A 447      65.791  -2.173 -27.782  1.00 33.80           C  
ATOM   3592  CD  LYS A 447      65.121  -3.518 -28.037  1.00 33.80           C  
ATOM   3593  CE  LYS A 447      64.218  -3.470 -29.262  1.00 33.80           C  
ATOM   3594  NZ  LYS A 447      63.657  -4.815 -29.590  1.00 33.80           N  
ATOM   3595  N   VAL A 448      68.385   0.240 -24.296  1.00 39.34           N  
ATOM   3596  CA  VAL A 448      68.533   0.524 -22.872  1.00 39.34           C  
ATOM   3597  C   VAL A 448      67.161   0.530 -22.201  1.00 39.34           C  
ATOM   3598  CB  VAL A 448      69.248   1.873 -22.634  1.00 39.34           C  
ATOM   3599  O   VAL A 448      66.228   1.175 -22.686  1.00 39.34           O  
ATOM   3600  CG1 VAL A 448      69.340   2.179 -21.140  1.00 39.34           C  
ATOM   3601  CG2 VAL A 448      70.639   1.858 -23.266  1.00 39.34           C  
ATOM   3602  N   GLN A 449      66.568  -0.527 -21.698  1.00 36.97           N  
ATOM   3603  CA  GLN A 449      65.789  -1.078 -20.595  1.00 36.97           C  
ATOM   3604  C   GLN A 449      65.446  -0.000 -19.571  1.00 36.97           C  
ATOM   3605  CB  GLN A 449      66.548  -2.221 -19.920  1.00 36.97           C  
ATOM   3606  O   GLN A 449      66.336   0.558 -18.927  1.00 36.97           O  
ATOM   3607  CG  GLN A 449      66.333  -3.577 -20.579  1.00 36.97           C  
ATOM   3608  CD  GLN A 449      66.926  -4.720 -19.777  1.00 36.97           C  
ATOM   3609  NE2 GLN A 449      67.459  -5.719 -20.474  1.00 36.97           N  
ATOM   3610  OE1 GLN A 449      66.907  -4.706 -18.543  1.00 36.97           O  
ATOM   3611  N   HIS A 450      64.515   0.918 -19.764  1.00 45.09           N  
ATOM   3612  CA  HIS A 450      63.774   1.888 -18.966  1.00 45.09           C  
ATOM   3613  C   HIS A 450      62.693   1.206 -18.134  1.00 45.09           C  
ATOM   3614  CB  HIS A 450      63.148   2.955 -19.867  1.00 45.09           C  
ATOM   3615  O   HIS A 450      61.623   0.873 -18.651  1.00 45.09           O  
ATOM   3616  CG  HIS A 450      63.888   4.255 -19.860  1.00 45.09           C  
ATOM   3617  CD2 HIS A 450      63.861   5.288 -18.986  1.00 45.09           C  
ATOM   3618  ND1 HIS A 450      64.784   4.606 -20.846  1.00 45.09           N  
ATOM   3619  CE1 HIS A 450      65.278   5.803 -20.578  1.00 45.09           C  
ATOM   3620  NE2 HIS A 450      64.734   6.239 -19.455  1.00 45.09           N  
ATOM   3621  N   LYS A 451      62.894   0.144 -17.371  1.00 53.44           N  
ATOM   3622  CA  LYS A 451      61.893  -0.374 -16.444  1.00 53.44           C  
ATOM   3623  C   LYS A 451      62.161   0.107 -15.021  1.00 53.44           C  
ATOM   3624  CB  LYS A 451      61.864  -1.903 -16.483  1.00 53.44           C  
ATOM   3625  O   LYS A 451      61.269   0.074 -14.170  1.00 53.44           O  
ATOM   3626  CG  LYS A 451      61.284  -2.478 -17.767  1.00 53.44           C  
ATOM   3627  CD  LYS A 451      60.622  -3.829 -17.526  1.00 53.44           C  
ATOM   3628  CE  LYS A 451      60.024  -4.396 -18.806  1.00 53.44           C  
ATOM   3629  NZ  LYS A 451      59.456  -5.761 -18.594  1.00 53.44           N  
ATOM   3630  N   PHE A 452      63.088   1.057 -14.728  1.00 56.68           N  
ATOM   3631  CA  PHE A 452      63.233   1.509 -13.349  1.00 56.68           C  
ATOM   3632  C   PHE A 452      62.633   2.898 -13.169  1.00 56.68           C  
ATOM   3633  CB  PHE A 452      64.709   1.517 -12.937  1.00 56.68           C  
ATOM   3634  O   PHE A 452      62.000   3.179 -12.149  1.00 56.68           O  
ATOM   3635  CG  PHE A 452      64.932   1.851 -11.487  1.00 56.68           C  
ATOM   3636  CD1 PHE A 452      65.375   3.113 -11.111  1.00 56.68           C  
ATOM   3637  CD2 PHE A 452      64.698   0.903 -10.500  1.00 56.68           C  
ATOM   3638  CE1 PHE A 452      65.583   3.425  -9.769  1.00 56.68           C  
ATOM   3639  CE2 PHE A 452      64.904   1.208  -9.157  1.00 56.68           C  
ATOM   3640  CZ  PHE A 452      65.347   2.469  -8.794  1.00 56.68           C  
ATOM   3641  N   VAL A 453      62.220   3.597 -14.219  1.00 57.26           N  
ATOM   3642  CA  VAL A 453      61.621   4.915 -14.039  1.00 57.26           C  
ATOM   3643  C   VAL A 453      60.098   4.797 -14.060  1.00 57.26           C  
ATOM   3644  CB  VAL A 453      62.094   5.907 -15.125  1.00 57.26           C  
ATOM   3645  O   VAL A 453      59.407   5.471 -13.293  1.00 57.26           O  
ATOM   3646  CG1 VAL A 453      61.329   7.225 -15.023  1.00 57.26           C  
ATOM   3647  CG2 VAL A 453      63.598   6.148 -15.007  1.00 57.26           C  
ATOM   3648  N   GLU A 454      59.503   3.698 -14.507  1.00 57.23           N  
ATOM   3649  CA  GLU A 454      58.054   3.521 -14.507  1.00 57.23           C  
ATOM   3650  C   GLU A 454      57.559   3.025 -13.151  1.00 57.23           C  
ATOM   3651  CB  GLU A 454      57.631   2.547 -15.610  1.00 57.23           C  
ATOM   3652  O   GLU A 454      56.497   3.440 -12.683  1.00 57.23           O  
ATOM   3653  CG  GLU A 454      57.251   3.226 -16.918  1.00 57.23           C  
ATOM   3654  CD  GLU A 454      56.883   2.244 -18.019  1.00 57.23           C  
ATOM   3655  OE1 GLU A 454      56.588   2.686 -19.152  1.00 57.23           O  
ATOM   3656  OE2 GLU A 454      56.889   1.023 -17.745  1.00 57.23           O  
ATOM   3657  N   GLU A 455      58.441   2.405 -12.424  1.00 64.96           N  
ATOM   3658  CA  GLU A 455      58.012   1.921 -11.115  1.00 64.96           C  
ATOM   3659  C   GLU A 455      58.074   3.030 -10.069  1.00 64.96           C  
ATOM   3660  CB  GLU A 455      58.870   0.733 -10.674  1.00 64.96           C  
ATOM   3661  O   GLU A 455      57.187   3.139  -9.220  1.00 64.96           O  
ATOM   3662  CG  GLU A 455      58.363   0.043  -9.415  1.00 64.96           C  
ATOM   3663  CD  GLU A 455      59.141  -1.216  -9.067  1.00 64.96           C  
ATOM   3664  OE1 GLU A 455      58.851  -1.839  -8.020  1.00 64.96           O  
ATOM   3665  OE2 GLU A 455      60.049  -1.582  -9.846  1.00 64.96           O  
ATOM   3666  N   ILE A 456      58.961   4.067 -10.227  1.00 68.56           N  
ATOM   3667  CA  ILE A 456      59.028   5.184  -9.291  1.00 68.56           C  
ATOM   3668  C   ILE A 456      57.908   6.177  -9.592  1.00 68.56           C  
ATOM   3669  CB  ILE A 456      60.401   5.891  -9.352  1.00 68.56           C  
ATOM   3670  O   ILE A 456      57.290   6.722  -8.674  1.00 68.56           O  
ATOM   3671  CG1 ILE A 456      61.507   4.951  -8.858  1.00 68.56           C  
ATOM   3672  CG2 ILE A 456      60.378   7.187  -8.536  1.00 68.56           C  
ATOM   3673  CD1 ILE A 456      62.909   5.538  -8.961  1.00 68.56           C  
ATOM   3674  N   ILE A 457      57.382   6.177 -10.846  1.00 70.70           N  
ATOM   3675  CA  ILE A 457      56.282   7.084 -11.154  1.00 70.70           C  
ATOM   3676  C   ILE A 457      54.959   6.455 -10.724  1.00 70.70           C  
ATOM   3677  CB  ILE A 457      56.244   7.437 -12.658  1.00 70.70           C  
ATOM   3678  O   ILE A 457      54.087   7.138 -10.181  1.00 70.70           O  
ATOM   3679  CG1 ILE A 457      57.496   8.229 -13.052  1.00 70.70           C  
ATOM   3680  CG2 ILE A 457      54.972   8.219 -12.997  1.00 70.70           C  
ATOM   3681  CD1 ILE A 457      57.624   8.480 -14.549  1.00 70.70           C  
ATOM   3682  N   GLU A 458      54.899   5.114 -10.675  1.00 69.41           N  
ATOM   3683  CA  GLU A 458      53.634   4.493 -10.293  1.00 69.41           C  
ATOM   3684  C   GLU A 458      53.481   4.441  -8.775  1.00 69.41           C  
ATOM   3685  CB  GLU A 458      53.528   3.084 -10.881  1.00 69.41           C  
ATOM   3686  O   GLU A 458      52.379   4.616  -8.251  1.00 69.41           O  
ATOM   3687  CG  GLU A 458      52.959   3.047 -12.292  1.00 69.41           C  
ATOM   3688  CD  GLU A 458      52.833   1.640 -12.852  1.00 69.41           C  
ATOM   3689  OE1 GLU A 458      52.391   1.486 -14.014  1.00 69.41           O  
ATOM   3690  OE2 GLU A 458      53.179   0.683 -12.124  1.00 69.41           O  
ATOM   3691  N   GLU A 459      54.595   4.467  -8.050  1.00 68.08           N  
ATOM   3692  CA  GLU A 459      54.490   4.429  -6.595  1.00 68.08           C  
ATOM   3693  C   GLU A 459      54.258   5.824  -6.021  1.00 68.08           C  
ATOM   3694  CB  GLU A 459      55.748   3.810  -5.981  1.00 68.08           C  
ATOM   3695  O   GLU A 459      53.492   5.991  -5.070  1.00 68.08           O  
ATOM   3696  CG  GLU A 459      55.573   3.367  -4.536  1.00 68.08           C  
ATOM   3697  CD  GLU A 459      56.808   2.691  -3.961  1.00 68.08           C  
ATOM   3698  OE1 GLU A 459      56.816   2.367  -2.752  1.00 68.08           O  
ATOM   3699  OE2 GLU A 459      57.777   2.486  -4.727  1.00 68.08           O  
ATOM   3700  N   THR A 460      54.623   6.956  -6.668  1.00 73.71           N  
ATOM   3701  CA  THR A 460      54.318   8.301  -6.193  1.00 73.71           C  
ATOM   3702  C   THR A 460      52.910   8.716  -6.612  1.00 73.71           C  
ATOM   3703  CB  THR A 460      55.337   9.326  -6.724  1.00 73.71           C  
ATOM   3704  O   THR A 460      52.236   9.456  -5.893  1.00 73.71           O  
ATOM   3705  CG2 THR A 460      56.718   9.092  -6.120  1.00 73.71           C  
ATOM   3706  OG1 THR A 460      55.426   9.210  -8.149  1.00 73.71           O  
ATOM   3707  N   LYS A 461      52.304   8.108  -7.669  1.00 77.74           N  
ATOM   3708  CA  LYS A 461      50.936   8.388  -8.096  1.00 77.74           C  
ATOM   3709  C   LYS A 461      49.924   7.724  -7.168  1.00 77.74           C  
ATOM   3710  CB  LYS A 461      50.716   7.918  -9.535  1.00 77.74           C  
ATOM   3711  O   LYS A 461      48.896   8.319  -6.834  1.00 77.74           O  
ATOM   3712  CG  LYS A 461      49.473   8.500 -10.193  1.00 77.74           C  
ATOM   3713  CD  LYS A 461      49.349   8.055 -11.644  1.00 77.74           C  
ATOM   3714  CE  LYS A 461      48.031   8.509 -12.258  1.00 77.74           C  
ATOM   3715  NZ  LYS A 461      47.927   8.120 -13.696  1.00 77.74           N  
ATOM   3716  N   VAL A 462      50.347   6.569  -6.630  1.00 79.47           N  
ATOM   3717  CA  VAL A 462      49.419   5.873  -5.745  1.00 79.47           C  
ATOM   3718  C   VAL A 462      49.436   6.524  -4.363  1.00 79.47           C  
ATOM   3719  CB  VAL A 462      49.761   4.371  -5.631  1.00 79.47           C  
ATOM   3720  O   VAL A 462      48.389   6.679  -3.730  1.00 79.47           O  
ATOM   3721  CG1 VAL A 462      48.901   3.701  -4.561  1.00 79.47           C  
ATOM   3722  CG2 VAL A 462      49.577   3.679  -6.980  1.00 79.47           C  
ATOM   3723  N   GLU A 463      50.612   7.134  -3.976  1.00 76.23           N  
ATOM   3724  CA  GLU A 463      50.688   7.806  -2.682  1.00 76.23           C  
ATOM   3725  C   GLU A 463      49.997   9.166  -2.725  1.00 76.23           C  
ATOM   3726  CB  GLU A 463      52.147   7.971  -2.248  1.00 76.23           C  
ATOM   3727  O   GLU A 463      49.326   9.558  -1.768  1.00 76.23           O  
ATOM   3728  CG  GLU A 463      52.363   7.814  -0.750  1.00 76.23           C  
ATOM   3729  CD  GLU A 463      53.823   7.620  -0.372  1.00 76.23           C  
ATOM   3730  OE1 GLU A 463      54.123   7.470   0.835  1.00 76.23           O  
ATOM   3731  OE2 GLU A 463      54.674   7.618  -1.289  1.00 76.23           O  
ATOM   3732  N   ASP A 464      49.972   9.825  -3.895  1.00 79.89           N  
ATOM   3733  CA  ASP A 464      49.286  11.104  -4.049  1.00 79.89           C  
ATOM   3734  C   ASP A 464      47.772  10.911  -4.118  1.00 79.89           C  
ATOM   3735  CB  ASP A 464      49.781  11.832  -5.300  1.00 79.89           C  
ATOM   3736  O   ASP A 464      47.014  11.701  -3.552  1.00 79.89           O  
ATOM   3737  CG  ASP A 464      51.150  12.462  -5.117  1.00 79.89           C  
ATOM   3738  OD1 ASP A 464      51.581  12.661  -3.960  1.00 79.89           O  
ATOM   3739  OD2 ASP A 464      51.804  12.766  -6.138  1.00 79.89           O  
ATOM   3740  N   GLU A 465      47.330   9.722  -4.643  1.00 84.86           N  
ATOM   3741  CA  GLU A 465      45.903   9.429  -4.723  1.00 84.86           C  
ATOM   3742  C   GLU A 465      45.345   9.020  -3.363  1.00 84.86           C  
ATOM   3743  CB  GLU A 465      45.637   8.327  -5.753  1.00 84.86           C  
ATOM   3744  O   GLU A 465      44.224   9.389  -3.009  1.00 84.86           O  
ATOM   3745  CG  GLU A 465      45.890   8.756  -7.191  1.00 84.86           C  
ATOM   3746  CD  GLU A 465      45.553   7.676  -8.207  1.00 84.86           C  
ATOM   3747  OE1 GLU A 465      45.566   7.964  -9.426  1.00 84.86           O  
ATOM   3748  OE2 GLU A 465      45.273   6.534  -7.781  1.00 84.86           O  
ATOM   3749  N   LYS A 466      46.164   8.357  -2.583  1.00 83.48           N  
ATOM   3750  CA  LYS A 466      45.737   7.962  -1.244  1.00 83.48           C  
ATOM   3751  C   LYS A 466      45.666   9.168  -0.311  1.00 83.48           C  
ATOM   3752  CB  LYS A 466      46.683   6.908  -0.667  1.00 83.48           C  
ATOM   3753  O   LYS A 466      44.729   9.293   0.480  1.00 83.48           O  
ATOM   3754  CG  LYS A 466      46.221   6.319   0.657  1.00 83.48           C  
ATOM   3755  CD  LYS A 466      47.233   5.325   1.211  1.00 83.48           C  
ATOM   3756  CE  LYS A 466      46.831   4.827   2.592  1.00 83.48           C  
ATOM   3757  NZ  LYS A 466      47.873   3.935   3.184  1.00 83.48           N  
ATOM   3758  N   SER A 467      46.578  10.171  -0.488  1.00 83.85           N  
ATOM   3759  CA  SER A 467      46.559  11.386   0.319  1.00 83.85           C  
ATOM   3760  C   SER A 467      45.381  12.280  -0.054  1.00 83.85           C  
ATOM   3761  CB  SER A 467      47.868  12.159   0.156  1.00 83.85           C  
ATOM   3762  O   SER A 467      44.762  12.896   0.817  1.00 83.85           O  
ATOM   3763  OG  SER A 467      48.956  11.426   0.692  1.00 83.85           O  
ATOM   3764  N   GLU A 468      44.918  12.252  -1.295  1.00 87.41           N  
ATOM   3765  CA  GLU A 468      43.779  13.049  -1.739  1.00 87.41           C  
ATOM   3766  C   GLU A 468      42.463  12.452  -1.248  1.00 87.41           C  
ATOM   3767  CB  GLU A 468      43.766  13.166  -3.265  1.00 87.41           C  
ATOM   3768  O   GLU A 468      41.556  13.183  -0.844  1.00 87.41           O  
ATOM   3769  CG  GLU A 468      44.622  14.305  -3.801  1.00 87.41           C  
ATOM   3770  CD  GLU A 468      44.683  14.346  -5.320  1.00 87.41           C  
ATOM   3771  OE1 GLU A 468      45.516  15.098  -5.874  1.00 87.41           O  
ATOM   3772  OE2 GLU A 468      43.890  13.620  -5.961  1.00 87.41           O  
ATOM   3773  N   MET A 469      42.411  11.081  -1.144  1.00 83.72           N  
ATOM   3774  CA  MET A 469      41.208  10.416  -0.650  1.00 83.72           C  
ATOM   3775  C   MET A 469      41.051  10.622   0.853  1.00 83.72           C  
ATOM   3776  CB  MET A 469      41.249   8.921  -0.972  1.00 83.72           C  
ATOM   3777  O   MET A 469      39.941  10.843   1.341  1.00 83.72           O  
ATOM   3778  CG  MET A 469      40.568   8.558  -2.282  1.00 83.72           C  
ATOM   3779  SD  MET A 469      40.250   6.757  -2.433  1.00 83.72           S  
ATOM   3780  CE  MET A 469      41.879   6.191  -2.998  1.00 83.72           C  
ATOM   3781  N   GLU A 470      42.264  10.633   1.580  1.00 85.88           N  
ATOM   3782  CA  GLU A 470      42.220  10.845   3.024  1.00 85.88           C  
ATOM   3783  C   GLU A 470      41.845  12.286   3.359  1.00 85.88           C  
ATOM   3784  CB  GLU A 470      43.565  10.489   3.661  1.00 85.88           C  
ATOM   3785  O   GLU A 470      41.087  12.533   4.298  1.00 85.88           O  
ATOM   3786  CG  GLU A 470      43.682   9.030   4.077  1.00 85.88           C  
ATOM   3787  CD  GLU A 470      45.025   8.691   4.704  1.00 85.88           C  
ATOM   3788  OE1 GLU A 470      45.265   7.503   5.019  1.00 85.88           O  
ATOM   3789  OE2 GLU A 470      45.843   9.620   4.883  1.00 85.88           O  
ATOM   3790  N   GLU A 471      42.217  13.263   2.511  1.00 88.93           N  
ATOM   3791  CA  GLU A 471      41.842  14.664   2.682  1.00 88.93           C  
ATOM   3792  C   GLU A 471      40.365  14.882   2.370  1.00 88.93           C  
ATOM   3793  CB  GLU A 471      42.706  15.564   1.795  1.00 88.93           C  
ATOM   3794  O   GLU A 471      39.689  15.657   3.049  1.00 88.93           O  
ATOM   3795  CG  GLU A 471      42.788  17.005   2.276  1.00 88.93           C  
ATOM   3796  CD  GLU A 471      43.770  17.849   1.479  1.00 88.93           C  
ATOM   3797  OE1 GLU A 471      43.932  19.051   1.792  1.00 88.93           O  
ATOM   3798  OE2 GLU A 471      44.383  17.304   0.533  1.00 88.93           O  
ATOM   3799  N   ALA A 472      39.759  14.080   1.415  1.00 89.45           N  
ATOM   3800  CA  ALA A 472      38.344  14.195   1.069  1.00 89.45           C  
ATOM   3801  C   ALA A 472      37.462  13.597   2.162  1.00 89.45           C  
ATOM   3802  CB  ALA A 472      38.067  13.512  -0.268  1.00 89.45           C  
ATOM   3803  O   ALA A 472      36.400  14.140   2.477  1.00 89.45           O  
ATOM   3804  N   LEU A 473      37.982  12.637   2.835  1.00 86.94           N  
ATOM   3805  CA  LEU A 473      37.215  11.999   3.900  1.00 86.94           C  
ATOM   3806  C   LEU A 473      37.190  12.872   5.150  1.00 86.94           C  
ATOM   3807  CB  LEU A 473      37.803  10.625   4.234  1.00 86.94           C  
ATOM   3808  O   LEU A 473      36.163  12.967   5.825  1.00 86.94           O  
ATOM   3809  CG  LEU A 473      37.544   9.511   3.218  1.00 86.94           C  
ATOM   3810  CD1 LEU A 473      38.339   8.263   3.586  1.00 86.94           C  
ATOM   3811  CD2 LEU A 473      36.054   9.198   3.135  1.00 86.94           C  
ATOM   3812  N   THR A 474      38.307  13.587   5.400  1.00 86.77           N  
ATOM   3813  CA  THR A 474      38.363  14.491   6.544  1.00 86.77           C  
ATOM   3814  C   THR A 474      37.510  15.731   6.296  1.00 86.77           C  
ATOM   3815  CB  THR A 474      39.812  14.915   6.850  1.00 86.77           C  
ATOM   3816  O   THR A 474      36.866  16.242   7.215  1.00 86.77           O  
ATOM   3817  CG2 THR A 474      40.612  13.756   7.436  1.00 86.77           C  
ATOM   3818  OG1 THR A 474      40.442  15.351   5.639  1.00 86.77           O  
ATOM   3819  N   ALA A 475      37.319  16.139   5.048  1.00 87.96           N  
ATOM   3820  CA  ALA A 475      36.477  17.279   4.694  1.00 87.96           C  
ATOM   3821  C   ALA A 475      34.997  16.934   4.842  1.00 87.96           C  
ATOM   3822  CB  ALA A 475      36.773  17.738   3.269  1.00 87.96           C  
ATOM   3823  O   ALA A 475      34.204  17.758   5.303  1.00 87.96           O  
ATOM   3824  N   ILE A 476      34.685  15.691   4.582  1.00 86.31           N  
ATOM   3825  CA  ILE A 476      33.296  15.260   4.691  1.00 86.31           C  
ATOM   3826  C   ILE A 476      32.911  15.130   6.163  1.00 86.31           C  
ATOM   3827  CB  ILE A 476      33.059  13.923   3.955  1.00 86.31           C  
ATOM   3828  O   ILE A 476      31.816  15.534   6.563  1.00 86.31           O  
ATOM   3829  CG1 ILE A 476      33.220  14.111   2.442  1.00 86.31           C  
ATOM   3830  CG2 ILE A 476      31.676  13.358   4.292  1.00 86.31           C  
ATOM   3831  CD1 ILE A 476      33.184  12.811   1.650  1.00 86.31           C  
ATOM   3832  N   THR A 477      33.845  14.702   6.931  1.00 86.98           N  
ATOM   3833  CA  THR A 477      33.560  14.542   8.352  1.00 86.98           C  
ATOM   3834  C   THR A 477      33.437  15.901   9.036  1.00 86.98           C  
ATOM   3835  CB  THR A 477      34.652  13.711   9.051  1.00 86.98           C  
ATOM   3836  O   THR A 477      32.588  16.088   9.909  1.00 86.98           O  
ATOM   3837  CG2 THR A 477      34.631  12.262   8.572  1.00 86.98           C  
ATOM   3838  OG1 THR A 477      35.936  14.279   8.761  1.00 86.98           O  
ATOM   3839  N   GLU A 478      34.250  16.914   8.571  1.00 86.66           N  
ATOM   3840  CA  GLU A 478      34.151  18.268   9.108  1.00 86.66           C  
ATOM   3841  C   GLU A 478      32.858  18.946   8.662  1.00 86.66           C  
ATOM   3842  CB  GLU A 478      35.359  19.106   8.681  1.00 86.66           C  
ATOM   3843  O   GLU A 478      32.222  19.655   9.444  1.00 86.66           O  
ATOM   3844  CG  GLU A 478      36.434  19.224   9.751  1.00 86.66           C  
ATOM   3845  CD  GLU A 478      37.661  19.993   9.285  1.00 86.66           C  
ATOM   3846  OE1 GLU A 478      38.658  20.059  10.040  1.00 86.66           O  
ATOM   3847  OE2 GLU A 478      37.625  20.533   8.158  1.00 86.66           O  
ATOM   3848  N   GLU A 479      32.374  18.533   7.438  1.00 82.83           N  
ATOM   3849  CA  GLU A 479      31.131  19.115   6.941  1.00 82.83           C  
ATOM   3850  C   GLU A 479      29.920  18.531   7.663  1.00 82.83           C  
ATOM   3851  CB  GLU A 479      31.000  18.896   5.432  1.00 82.83           C  
ATOM   3852  O   GLU A 479      28.955  19.244   7.944  1.00 82.83           O  
ATOM   3853  CG  GLU A 479      30.191  19.971   4.721  1.00 82.83           C  
ATOM   3854  CD  GLU A 479      29.692  19.540   3.351  1.00 82.83           C  
ATOM   3855  OE1 GLU A 479      28.857  20.258   2.756  1.00 82.83           O  
ATOM   3856  OE2 GLU A 479      30.139  18.475   2.870  1.00 82.83           O  
ATOM   3857  N   LEU A 480      30.068  17.302   8.053  1.00 84.13           N  
ATOM   3858  CA  LEU A 480      28.969  16.668   8.773  1.00 84.13           C  
ATOM   3859  C   LEU A 480      28.903  17.168  10.213  1.00 84.13           C  
ATOM   3860  CB  LEU A 480      29.124  15.145   8.756  1.00 84.13           C  
ATOM   3861  O   LEU A 480      27.814  17.348  10.763  1.00 84.13           O  
ATOM   3862  CG  LEU A 480      28.734  14.439   7.457  1.00 84.13           C  
ATOM   3863  CD1 LEU A 480      29.201  12.987   7.483  1.00 84.13           C  
ATOM   3864  CD2 LEU A 480      27.227  14.517   7.237  1.00 84.13           C  
ATOM   3865  N   ALA A 481      29.998  17.556  10.804  1.00 85.84           N  
ATOM   3866  CA  ALA A 481      30.029  18.072  12.170  1.00 85.84           C  
ATOM   3867  C   ALA A 481      29.481  19.494  12.231  1.00 85.84           C  
ATOM   3868  CB  ALA A 481      31.451  18.028  12.724  1.00 85.84           C  
ATOM   3869  O   ALA A 481      28.748  19.845  13.160  1.00 85.84           O  
ATOM   3870  N   VAL A 482      29.703  20.293  11.159  1.00 86.29           N  
ATOM   3871  CA  VAL A 482      29.191  21.658  11.106  1.00 86.29           C  
ATOM   3872  C   VAL A 482      27.684  21.636  10.857  1.00 86.29           C  
ATOM   3873  CB  VAL A 482      29.900  22.488  10.012  1.00 86.29           C  
ATOM   3874  O   VAL A 482      26.941  22.429  11.441  1.00 86.29           O  
ATOM   3875  CG1 VAL A 482      29.216  23.842   9.833  1.00 86.29           C  
ATOM   3876  CG2 VAL A 482      31.376  22.672  10.356  1.00 86.29           C  
ATOM   3877  N   SER A 483      27.224  20.623  10.119  1.00 80.77           N  
ATOM   3878  CA  SER A 483      25.796  20.533   9.830  1.00 80.77           C  
ATOM   3879  C   SER A 483      25.011  20.094  11.061  1.00 80.77           C  
ATOM   3880  CB  SER A 483      25.542  19.560   8.679  1.00 80.77           C  
ATOM   3881  O   SER A 483      23.896  20.566  11.294  1.00 80.77           O  
ATOM   3882  OG  SER A 483      24.364  19.912   7.974  1.00 80.77           O  
ATOM   3883  N   MET A 484      25.656  19.374  11.902  1.00 82.79           N  
ATOM   3884  CA  MET A 484      24.966  18.915  13.105  1.00 82.79           C  
ATOM   3885  C   MET A 484      24.905  20.022  14.152  1.00 82.79           C  
ATOM   3886  CB  MET A 484      25.661  17.683  13.686  1.00 82.79           C  
ATOM   3887  O   MET A 484      23.914  20.145  14.874  1.00 82.79           O  
ATOM   3888  CG  MET A 484      25.233  16.376  13.039  1.00 82.79           C  
ATOM   3889  SD  MET A 484      25.689  14.910  14.045  1.00 82.79           S  
ATOM   3890  CE  MET A 484      24.649  13.647  13.260  1.00 82.79           C  
ATOM   3891  N   LYS A 485      25.923  20.919  14.175  1.00 79.30           N  
ATOM   3892  CA  LYS A 485      25.927  22.034  15.118  1.00 79.30           C  
ATOM   3893  C   LYS A 485      24.926  23.108  14.703  1.00 79.30           C  
ATOM   3894  CB  LYS A 485      27.328  22.638  15.229  1.00 79.30           C  
ATOM   3895  O   LYS A 485      24.270  23.714  15.553  1.00 79.30           O  
ATOM   3896  CG  LYS A 485      28.157  22.072  16.373  1.00 79.30           C  
ATOM   3897  CD  LYS A 485      29.501  22.779  16.492  1.00 79.30           C  
ATOM   3898  CE  LYS A 485      30.355  22.175  17.598  1.00 79.30           C  
ATOM   3899  NZ  LYS A 485      31.712  22.798  17.653  1.00 79.30           N  
ATOM   3900  N   GLU A 486      24.661  23.225  13.397  1.00 71.75           N  
ATOM   3901  CA  GLU A 486      23.687  24.214  12.946  1.00 71.75           C  
ATOM   3902  C   GLU A 486      22.259  23.724  13.169  1.00 71.75           C  
ATOM   3903  CB  GLU A 486      23.904  24.548  11.468  1.00 71.75           C  
ATOM   3904  O   GLU A 486      21.371  24.512  13.499  1.00 71.75           O  
ATOM   3905  CG  GLU A 486      24.874  25.696  11.232  1.00 71.75           C  
ATOM   3906  CD  GLU A 486      24.878  26.194   9.796  1.00 71.75           C  
ATOM   3907  OE1 GLU A 486      25.532  27.222   9.511  1.00 71.75           O  
ATOM   3908  OE2 GLU A 486      24.220  25.550   8.948  1.00 71.75           O  
ATOM   3909  N   GLU A 487      22.153  22.407  13.158  1.00 66.60           N  
ATOM   3910  CA  GLU A 487      20.809  21.885  13.388  1.00 66.60           C  
ATOM   3911  C   GLU A 487      20.441  21.943  14.867  1.00 66.60           C  
ATOM   3912  CB  GLU A 487      20.695  20.448  12.872  1.00 66.60           C  
ATOM   3913  O   GLU A 487      19.289  22.212  15.216  1.00 66.60           O  
ATOM   3914  CG  GLU A 487      19.967  20.328  11.541  1.00 66.60           C  
ATOM   3915  CD  GLU A 487      19.780  18.890  11.087  1.00 66.60           C  
ATOM   3916  OE1 GLU A 487      19.117  18.662  10.050  1.00 66.60           O  
ATOM   3917  OE2 GLU A 487      20.299  17.983  11.776  1.00 66.60           O  
ATOM   3918  N   LYS A 488      21.438  21.893  15.702  1.00 66.71           N  
ATOM   3919  CA  LYS A 488      21.142  22.001  17.128  1.00 66.71           C  
ATOM   3920  C   LYS A 488      20.892  23.452  17.529  1.00 66.71           C  
ATOM   3921  CB  LYS A 488      22.285  21.417  17.959  1.00 66.71           C  
ATOM   3922  O   LYS A 488      20.045  23.728  18.381  1.00 66.71           O  
ATOM   3923  CG  LYS A 488      22.215  19.907  18.134  1.00 66.71           C  
ATOM   3924  CD  LYS A 488      23.284  19.406  19.097  1.00 66.71           C  
ATOM   3925  CE  LYS A 488      23.237  17.891  19.247  1.00 66.71           C  
ATOM   3926  NZ  LYS A 488      24.278  17.396  20.195  1.00 66.71           N  
ATOM   3927  N   LYS A 489      21.491  24.411  16.828  1.00 64.27           N  
ATOM   3928  CA  LYS A 489      21.228  25.818  17.116  1.00 64.27           C  
ATOM   3929  C   LYS A 489      19.865  26.243  16.577  1.00 64.27           C  
ATOM   3930  CB  LYS A 489      22.326  26.702  16.524  1.00 64.27           C  
ATOM   3931  O   LYS A 489      19.153  27.020  17.217  1.00 64.27           O  
ATOM   3932  CG  LYS A 489      23.517  26.912  17.447  1.00 64.27           C  
ATOM   3933  CD  LYS A 489      24.504  27.917  16.866  1.00 64.27           C  
ATOM   3934  CE  LYS A 489      25.708  28.111  17.778  1.00 64.27           C  
ATOM   3935  NZ  LYS A 489      26.651  29.135  17.240  1.00 64.27           N  
ATOM   3936  N   GLU A 490      19.467  25.609  15.491  1.00 57.27           N  
ATOM   3937  CA  GLU A 490      18.157  25.975  14.960  1.00 57.27           C  
ATOM   3938  C   GLU A 490      17.034  25.334  15.770  1.00 57.27           C  
ATOM   3939  CB  GLU A 490      18.041  25.569  13.488  1.00 57.27           C  
ATOM   3940  O   GLU A 490      15.980  25.942  15.970  1.00 57.27           O  
ATOM   3941  CG  GLU A 490      18.123  26.740  12.519  1.00 57.27           C  
ATOM   3942  CD  GLU A 490      17.917  26.334  11.069  1.00 57.27           C  
ATOM   3943  OE1 GLU A 490      17.875  27.224  10.189  1.00 57.27           O  
ATOM   3944  OE2 GLU A 490      17.795  25.115  10.810  1.00 57.27           O  
ATOM   3945  N   ALA A 491      17.390  24.258  16.403  1.00 58.90           N  
ATOM   3946  CA  ALA A 491      16.361  23.656  17.247  1.00 58.90           C  
ATOM   3947  C   ALA A 491      16.272  24.366  18.595  1.00 58.90           C  
ATOM   3948  CB  ALA A 491      16.642  22.169  17.450  1.00 58.90           C  
ATOM   3949  O   ALA A 491      15.185  24.507  19.159  1.00 58.90           O  
ATOM   3950  N   ALA A 492      17.363  25.033  18.996  1.00 53.73           N  
ATOM   3951  CA  ALA A 492      17.275  25.785  20.245  1.00 53.73           C  
ATOM   3952  C   ALA A 492      16.645  27.157  20.017  1.00 53.73           C  
ATOM   3953  CB  ALA A 492      18.658  25.936  20.873  1.00 53.73           C  
ATOM   3954  O   ALA A 492      15.922  27.665  20.877  1.00 53.73           O  
ATOM   3955  N   GLU A 493      16.642  27.624  18.794  1.00 53.63           N  
ATOM   3956  CA  GLU A 493      16.000  28.912  18.550  1.00 53.63           C  
ATOM   3957  C   GLU A 493      14.517  28.738  18.235  1.00 53.63           C  
ATOM   3958  CB  GLU A 493      16.697  29.653  17.407  1.00 53.63           C  
ATOM   3959  O   GLU A 493      13.701  29.601  18.567  1.00 53.63           O  
ATOM   3960  CG  GLU A 493      16.920  31.133  17.679  1.00 53.63           C  
ATOM   3961  CD  GLU A 493      17.499  31.882  16.489  1.00 53.63           C  
ATOM   3962  OE1 GLU A 493      17.606  33.128  16.549  1.00 53.63           O  
ATOM   3963  OE2 GLU A 493      17.848  31.217  15.488  1.00 53.63           O  
ATOM   3964  N   GLU A 494      14.085  27.541  18.004  1.00 52.18           N  
ATOM   3965  CA  GLU A 494      12.655  27.376  17.758  1.00 52.18           C  
ATOM   3966  C   GLU A 494      11.917  26.989  19.036  1.00 52.18           C  
ATOM   3967  CB  GLU A 494      12.414  26.325  16.672  1.00 52.18           C  
ATOM   3968  O   GLU A 494      10.751  27.348  19.219  1.00 52.18           O  
ATOM   3969  CG  GLU A 494      11.708  26.867  15.437  1.00 52.18           C  
ATOM   3970  CD  GLU A 494      11.418  25.798  14.395  1.00 52.18           C  
ATOM   3971  OE1 GLU A 494      10.802  26.119  13.353  1.00 52.18           O  
ATOM   3972  OE2 GLU A 494      11.809  24.632  14.622  1.00 52.18           O  
ATOM   3973  N   LYS A 495      12.638  26.798  20.114  1.00 50.38           N  
ATOM   3974  CA  LYS A 495      11.913  26.594  21.364  1.00 50.38           C  
ATOM   3975  C   LYS A 495      11.904  27.865  22.209  1.00 50.38           C  
ATOM   3976  CB  LYS A 495      12.528  25.440  22.159  1.00 50.38           C  
ATOM   3977  O   LYS A 495      11.040  28.037  23.071  1.00 50.38           O  
ATOM   3978  CG  LYS A 495      11.994  24.069  21.772  1.00 50.38           C  
ATOM   3979  CD  LYS A 495      12.325  23.022  22.828  1.00 50.38           C  
ATOM   3980  CE  LYS A 495      11.865  21.634  22.405  1.00 50.38           C  
ATOM   3981  NZ  LYS A 495      12.162  20.609  23.449  1.00 50.38           N  
ATOM   3982  N   GLU A 496      12.472  28.930  21.775  1.00 44.61           N  
ATOM   3983  CA  GLU A 496      12.270  30.140  22.566  1.00 44.61           C  
ATOM   3984  C   GLU A 496      11.390  31.143  21.825  1.00 44.61           C  
ATOM   3985  CB  GLU A 496      13.613  30.781  22.922  1.00 44.61           C  
ATOM   3986  O   GLU A 496      10.967  32.149  22.399  1.00 44.61           O  
ATOM   3987  CG  GLU A 496      14.293  30.155  24.131  1.00 44.61           C  
ATOM   3988  CD  GLU A 496      15.223  31.112  24.859  1.00 44.61           C  
ATOM   3989  OE1 GLU A 496      15.678  30.782  25.978  1.00 44.61           O  
ATOM   3990  OE2 GLU A 496      15.499  32.200  24.307  1.00 44.61           O  
ATOM   3991  N   GLU A 497      10.542  30.789  20.947  1.00 35.82           N  
ATOM   3992  CA  GLU A 497       9.659  31.828  20.426  1.00 35.82           C  
ATOM   3993  C   GLU A 497       8.195  31.409  20.525  1.00 35.82           C  
ATOM   3994  CB  GLU A 497      10.014  32.158  18.974  1.00 35.82           C  
ATOM   3995  O   GLU A 497       7.767  30.466  19.857  1.00 35.82           O  
ATOM   3996  CG  GLU A 497      10.628  33.538  18.789  1.00 35.82           C  
ATOM   3997  CD  GLU A 497      10.842  33.909  17.330  1.00 35.82           C  
ATOM   3998  OE1 GLU A 497      11.262  35.055  17.050  1.00 35.82           O  
ATOM   3999  OE2 GLU A 497      10.587  33.047  16.459  1.00 35.82           O  
ATOM   4000  N   GLU A 498       7.696  31.042  21.667  1.00 34.14           N  
ATOM   4001  CA  GLU A 498       6.283  31.199  21.999  1.00 34.14           C  
ATOM   4002  C   GLU A 498       6.099  32.108  23.211  1.00 34.14           C  
ATOM   4003  CB  GLU A 498       5.638  29.836  22.261  1.00 34.14           C  
ATOM   4004  O   GLU A 498       6.729  31.901  24.250  1.00 34.14           O  
ATOM   4005  CG  GLU A 498       4.703  29.375  21.151  1.00 34.14           C  
ATOM   4006  CD  GLU A 498       3.915  28.126  21.511  1.00 34.14           C  
ATOM   4007  OE1 GLU A 498       3.068  27.688  20.700  1.00 34.14           O  
ATOM   4008  OE2 GLU A 498       4.146  27.581  22.614  1.00 34.14           O  
ATOM   4009  N   PRO A 499       5.289  33.309  22.980  1.00 40.42           N  
ATOM   4010  CA  PRO A 499       5.121  34.708  23.379  1.00 40.42           C  
ATOM   4011  C   PRO A 499       4.405  34.858  24.719  1.00 40.42           C  
ATOM   4012  CB  PRO A 499       4.282  35.300  22.243  1.00 40.42           C  
ATOM   4013  O   PRO A 499       3.493  34.085  25.026  1.00 40.42           O  
ATOM   4014  CG  PRO A 499       3.383  34.187  21.812  1.00 40.42           C  
ATOM   4015  CD  PRO A 499       3.815  32.928  22.507  1.00 40.42           C  
ATOM   4016  N   GLU A 500       5.099  35.242  25.735  1.00 31.18           N  
ATOM   4017  CA  GLU A 500       4.879  35.918  27.010  1.00 31.18           C  
ATOM   4018  C   GLU A 500       4.256  37.295  26.805  1.00 31.18           C  
ATOM   4019  CB  GLU A 500       6.193  36.044  27.786  1.00 31.18           C  
ATOM   4020  O   GLU A 500       4.799  38.125  26.072  1.00 31.18           O  
ATOM   4021  CG  GLU A 500       6.541  34.814  28.611  1.00 31.18           C  
ATOM   4022  CD  GLU A 500       7.609  35.078  29.660  1.00 31.18           C  
ATOM   4023  OE1 GLU A 500       7.872  34.184  30.497  1.00 31.18           O  
ATOM   4024  OE2 GLU A 500       8.186  36.188  29.647  1.00 31.18           O  
ATOM   4025  N   ALA A 501       2.949  37.418  26.733  1.00 29.35           N  
ATOM   4026  CA  ALA A 501       1.873  38.338  27.092  1.00 29.35           C  
ATOM   4027  C   ALA A 501       1.744  38.467  28.607  1.00 29.35           C  
ATOM   4028  CB  ALA A 501       0.551  37.872  26.487  1.00 29.35           C  
ATOM   4029  O   ALA A 501       1.696  37.462  29.321  1.00 29.35           O  
ATOM   4030  N   GLU A 502       2.304  39.501  29.160  1.00 28.97           N  
ATOM   4031  CA  GLU A 502       1.724  40.265  30.260  1.00 28.97           C  
ATOM   4032  C   GLU A 502       2.805  40.973  31.071  1.00 28.97           C  
ATOM   4033  CB  GLU A 502       0.895  39.355  31.170  1.00 28.97           C  
ATOM   4034  O   GLU A 502       3.822  40.370  31.419  1.00 28.97           O  
ATOM   4035  CG  GLU A 502      -0.487  39.032  30.622  1.00 28.97           C  
ATOM   4036  CD  GLU A 502      -1.451  38.528  31.685  1.00 28.97           C  
ATOM   4037  OE1 GLU A 502      -2.655  38.364  31.384  1.00 28.97           O  
ATOM   4038  OE2 GLU A 502      -0.998  38.296  32.828  1.00 28.97           O  
ATOM   4039  N   GLU A 503       2.754  42.381  31.101  1.00 28.63           N  
ATOM   4040  CA  GLU A 503       2.549  43.271  32.240  1.00 28.63           C  
ATOM   4041  C   GLU A 503       3.684  44.283  32.361  1.00 28.63           C  
ATOM   4042  CB  GLU A 503       2.421  42.466  33.535  1.00 28.63           C  
ATOM   4043  O   GLU A 503       4.860  43.912  32.329  1.00 28.63           O  
ATOM   4044  CG  GLU A 503       1.041  41.860  33.749  1.00 28.63           C  
ATOM   4045  CD  GLU A 503       0.786  41.443  35.189  1.00 28.63           C  
ATOM   4046  OE1 GLU A 503      -0.356  41.047  35.513  1.00 28.63           O  
ATOM   4047  OE2 GLU A 503       1.737  41.512  35.999  1.00 28.63           O  
ATOM   4048  N   GLU A 504       3.388  45.561  32.107  1.00 26.21           N  
ATOM   4049  CA  GLU A 504       3.253  46.749  32.945  1.00 26.21           C  
ATOM   4050  C   GLU A 504       4.524  47.003  33.751  1.00 26.21           C  
ATOM   4051  CB  GLU A 504       2.053  46.611  33.885  1.00 26.21           C  
ATOM   4052  O   GLU A 504       5.053  46.092  34.390  1.00 26.21           O  
ATOM   4053  CG  GLU A 504       0.918  47.577  33.580  1.00 26.21           C  
ATOM   4054  CD  GLU A 504      -0.136  47.630  34.674  1.00 26.21           C  
ATOM   4055  OE1 GLU A 504      -1.059  48.471  34.588  1.00 26.21           O  
ATOM   4056  OE2 GLU A 504      -0.037  46.825  35.627  1.00 26.21           O  
ATOM   4057  N   GLU A 505       5.133  48.211  33.529  1.00 27.39           N  
ATOM   4058  CA  GLU A 505       5.454  49.304  34.443  1.00 27.39           C  
ATOM   4059  C   GLU A 505       6.963  49.486  34.578  1.00 27.39           C  
ATOM   4060  CB  GLU A 505       4.829  49.057  35.818  1.00 27.39           C  
ATOM   4061  O   GLU A 505       7.695  48.515  34.777  1.00 27.39           O  
ATOM   4062  CG  GLU A 505       3.791  50.095  36.218  1.00 27.39           C  
ATOM   4063  CD  GLU A 505       3.541  50.148  37.717  1.00 27.39           C  
ATOM   4064  OE1 GLU A 505       2.869  51.093  38.187  1.00 27.39           O  
ATOM   4065  OE2 GLU A 505       4.023  49.236  38.426  1.00 27.39           O  
ATOM   4066  N   VAL A 506       7.514  50.706  34.235  1.00 28.60           N  
ATOM   4067  CA  VAL A 506       8.115  51.845  34.920  1.00 28.60           C  
ATOM   4068  C   VAL A 506       9.621  51.866  34.665  1.00 28.60           C  
ATOM   4069  CB  VAL A 506       7.832  51.807  36.439  1.00 28.60           C  
ATOM   4070  O   VAL A 506      10.304  50.859  34.863  1.00 28.60           O  
ATOM   4071  CG1 VAL A 506       8.279  53.108  37.104  1.00 28.60           C  
ATOM   4072  CG2 VAL A 506       6.349  51.552  36.699  1.00 28.60           C  
ATOM   4073  N   ALA A 507      10.083  52.886  33.888  1.00 27.22           N  
ATOM   4074  CA  ALA A 507      10.899  54.033  34.281  1.00 27.22           C  
ATOM   4075  C   ALA A 507      12.321  53.601  34.626  1.00 27.22           C  
ATOM   4076  CB  ALA A 507      10.264  54.757  35.465  1.00 27.22           C  
ATOM   4077  O   ALA A 507      12.521  52.653  35.390  1.00 27.22           O  
ATOM   4078  N   ALA A 508      13.299  54.084  33.843  1.00 27.09           N  
ATOM   4079  CA  ALA A 508      14.416  54.936  34.244  1.00 27.09           C  
ATOM   4080  C   ALA A 508      15.753  54.253  33.971  1.00 27.09           C  
ATOM   4081  CB  ALA A 508      14.301  55.303  35.721  1.00 27.09           C  
ATOM   4082  O   ALA A 508      15.953  53.095  34.345  1.00 27.09           O  
ATOM   4083  N   LYS A 509      16.517  54.763  32.991  1.00 23.58           N  
ATOM   4084  CA  LYS A 509      17.777  55.499  33.029  1.00 23.58           C  
ATOM   4085  C   LYS A 509      18.912  54.621  33.550  1.00 23.58           C  
ATOM   4086  CB  LYS A 509      17.643  56.751  33.897  1.00 23.58           C  
ATOM   4087  O   LYS A 509      18.766  53.954  34.576  1.00 23.58           O  
ATOM   4088  CG  LYS A 509      16.928  57.906  33.211  1.00 23.58           C  
ATOM   4089  CD  LYS A 509      16.977  59.173  34.054  1.00 23.58           C  
ATOM   4090  CE  LYS A 509      16.228  60.319  33.387  1.00 23.58           C  
ATOM   4091  NZ  LYS A 509      16.278  61.566  34.208  1.00 23.58           N  
ATOM   4092  N   LYS A 510      19.965  54.412  32.695  1.00 26.07           N  
ATOM   4093  CA  LYS A 510      21.385  54.719  32.838  1.00 26.07           C  
ATOM   4094  C   LYS A 510      22.243  53.483  32.580  1.00 26.07           C  
ATOM   4095  CB  LYS A 510      21.676  55.276  34.233  1.00 26.07           C  
ATOM   4096  O   LYS A 510      21.979  52.412  33.129  1.00 26.07           O  
ATOM   4097  CG  LYS A 510      21.246  56.723  34.423  1.00 26.07           C  
ATOM   4098  CD  LYS A 510      21.808  57.309  35.712  1.00 26.07           C  
ATOM   4099  CE  LYS A 510      21.320  58.733  35.940  1.00 26.07           C  
ATOM   4100  NZ  LYS A 510      21.935  59.341  37.157  1.00 26.07           N  
ATOM   4101  N   SER A 511      23.060  53.477  31.505  1.00 25.25           N  
ATOM   4102  CA  SER A 511      24.492  53.585  31.243  1.00 25.25           C  
ATOM   4103  C   SER A 511      25.205  52.265  31.515  1.00 25.25           C  
ATOM   4104  CB  SER A 511      25.111  54.694  32.095  1.00 25.25           C  
ATOM   4105  O   SER A 511      24.920  51.593  32.508  1.00 25.25           O  
ATOM   4106  OG  SER A 511      24.853  54.473  33.471  1.00 25.25           O  
ATOM   4107  N   PRO A 512      26.302  51.980  30.775  1.00 47.59           N  
ATOM   4108  CA  PRO A 512      27.174  50.879  30.358  1.00 47.59           C  
ATOM   4109  C   PRO A 512      28.331  50.644  31.326  1.00 47.59           C  
ATOM   4110  CB  PRO A 512      27.689  51.335  28.991  1.00 47.59           C  
ATOM   4111  O   PRO A 512      28.613  51.494  32.175  1.00 47.59           O  
ATOM   4112  CG  PRO A 512      27.833  52.818  29.112  1.00 47.59           C  
ATOM   4113  CD  PRO A 512      27.264  53.246  30.434  1.00 47.59           C  
ATOM   4114  N   VAL A 513      28.839  49.394  31.506  1.00 27.60           N  
ATOM   4115  CA  VAL A 513      30.224  49.054  31.813  1.00 27.60           C  
ATOM   4116  C   VAL A 513      30.387  47.536  31.851  1.00 27.60           C  
ATOM   4117  CB  VAL A 513      30.677  49.672  33.155  1.00 27.60           C  
ATOM   4118  O   VAL A 513      29.610  46.838  32.506  1.00 27.60           O  
ATOM   4119  CG1 VAL A 513      32.113  49.264  33.481  1.00 27.60           C  
ATOM   4120  CG2 VAL A 513      30.546  51.193  33.112  1.00 27.60           C  
ATOM   4121  N   LYS A 514      31.170  46.880  30.903  1.00 24.09           N  
ATOM   4122  CA  LYS A 514      32.530  46.350  30.861  1.00 24.09           C  
ATOM   4123  C   LYS A 514      32.645  45.065  31.675  1.00 24.09           C  
ATOM   4124  CB  LYS A 514      33.527  47.389  31.379  1.00 24.09           C  
ATOM   4125  O   LYS A 514      32.250  45.025  32.843  1.00 24.09           O  
ATOM   4126  CG  LYS A 514      34.949  47.186  30.876  1.00 24.09           C  
ATOM   4127  CD  LYS A 514      35.868  48.313  31.329  1.00 24.09           C  
ATOM   4128  CE  LYS A 514      37.279  48.138  30.785  1.00 24.09           C  
ATOM   4129  NZ  LYS A 514      38.154  49.298  31.131  1.00 24.09           N  
ATOM   4130  N   ALA A 515      33.028  43.902  31.022  1.00 22.95           N  
ATOM   4131  CA  ALA A 515      34.204  43.036  30.990  1.00 22.95           C  
ATOM   4132  C   ALA A 515      34.372  42.289  32.309  1.00 22.95           C  
ATOM   4133  CB  ALA A 515      35.457  43.852  30.680  1.00 22.95           C  
ATOM   4134  O   ALA A 515      34.289  42.889  33.384  1.00 22.95           O  
ATOM   4135  N   THR A 516      34.407  40.908  32.265  1.00 26.47           N  
ATOM   4136  CA  THR A 516      35.418  39.966  32.731  1.00 26.47           C  
ATOM   4137  C   THR A 516      34.802  38.592  32.981  1.00 26.47           C  
ATOM   4138  CB  THR A 516      36.099  40.468  34.018  1.00 26.47           C  
ATOM   4139  O   THR A 516      33.759  38.481  33.628  1.00 26.47           O  
ATOM   4140  CG2 THR A 516      37.053  41.620  33.722  1.00 26.47           C  
ATOM   4141  OG1 THR A 516      35.096  40.916  34.938  1.00 26.47           O  
ATOM   4142  N   ALA A 517      35.087  37.551  32.145  1.00 29.48           N  
ATOM   4143  CA  ALA A 517      35.870  36.319  32.098  1.00 29.48           C  
ATOM   4144  C   ALA A 517      35.503  35.391  33.253  1.00 29.48           C  
ATOM   4145  CB  ALA A 517      37.363  36.635  32.126  1.00 29.48           C  
ATOM   4146  O   ALA A 517      35.401  35.830  34.401  1.00 29.48           O  
ATOM   4147  N   PRO A 518      35.547  34.025  32.998  1.00 45.45           N  
ATOM   4148  CA  PRO A 518      34.991  32.748  33.453  1.00 45.45           C  
ATOM   4149  C   PRO A 518      35.919  32.011  34.417  1.00 45.45           C  
ATOM   4150  CB  PRO A 518      34.814  31.958  32.154  1.00 45.45           C  
ATOM   4151  O   PRO A 518      37.132  32.237  34.406  1.00 45.45           O  
ATOM   4152  CG  PRO A 518      35.960  32.377  31.292  1.00 45.45           C  
ATOM   4153  CD  PRO A 518      36.695  33.490  31.983  1.00 45.45           C  
ATOM   4154  N   GLU A 519      35.367  31.465  35.451  1.00 27.04           N  
ATOM   4155  CA  GLU A 519      35.865  30.535  36.460  1.00 27.04           C  
ATOM   4156  C   GLU A 519      35.155  29.187  36.366  1.00 27.04           C  
ATOM   4157  CB  GLU A 519      35.696  31.122  37.863  1.00 27.04           C  
ATOM   4158  O   GLU A 519      33.923  29.129  36.346  1.00 27.04           O  
ATOM   4159  CG  GLU A 519      36.987  31.657  38.465  1.00 27.04           C  
ATOM   4160  CD  GLU A 519      36.855  32.031  39.933  1.00 27.04           C  
ATOM   4161  OE1 GLU A 519      37.893  32.206  40.611  1.00 27.04           O  
ATOM   4162  OE2 GLU A 519      35.704  32.148  40.410  1.00 27.04           O  
ATOM   4163  N   VAL A 520      35.723  28.128  35.755  1.00 23.80           N  
ATOM   4164  CA  VAL A 520      36.211  26.756  35.849  1.00 23.80           C  
ATOM   4165  C   VAL A 520      35.973  26.219  37.258  1.00 23.80           C  
ATOM   4166  CB  VAL A 520      37.711  26.662  35.489  1.00 23.80           C  
ATOM   4167  O   VAL A 520      36.400  26.828  38.242  1.00 23.80           O  
ATOM   4168  CG1 VAL A 520      38.118  25.209  35.249  1.00 23.80           C  
ATOM   4169  CG2 VAL A 520      38.019  27.516  34.260  1.00 23.80           C  
ATOM   4170  N   LYS A 521      34.999  25.348  37.446  1.00 28.04           N  
ATOM   4171  CA  LYS A 521      34.979  24.388  38.546  1.00 28.04           C  
ATOM   4172  C   LYS A 521      34.529  23.012  38.066  1.00 28.04           C  
ATOM   4173  CB  LYS A 521      34.063  24.878  39.669  1.00 28.04           C  
ATOM   4174  O   LYS A 521      33.470  22.879  37.449  1.00 28.04           O  
ATOM   4175  CG  LYS A 521      34.726  25.858  40.626  1.00 28.04           C  
ATOM   4176  CD  LYS A 521      33.881  26.078  41.874  1.00 28.04           C  
ATOM   4177  CE  LYS A 521      34.542  27.061  42.831  1.00 28.04           C  
ATOM   4178  NZ  LYS A 521      33.691  27.325  44.029  1.00 28.04           N  
ATOM   4179  N   GLU A 522      35.415  22.102  37.668  1.00 21.85           N  
ATOM   4180  CA  GLU A 522      35.945  20.761  37.899  1.00 21.85           C  
ATOM   4181  C   GLU A 522      35.448  20.191  39.224  1.00 21.85           C  
ATOM   4182  CB  GLU A 522      37.476  20.777  37.875  1.00 21.85           C  
ATOM   4183  O   GLU A 522      35.531  20.852  40.261  1.00 21.85           O  
ATOM   4184  CG  GLU A 522      38.069  20.793  36.473  1.00 21.85           C  
ATOM   4185  CD  GLU A 522      39.510  20.311  36.426  1.00 21.85           C  
ATOM   4186  OE1 GLU A 522      40.056  20.137  35.313  1.00 21.85           O  
ATOM   4187  OE2 GLU A 522      40.098  20.104  37.511  1.00 21.85           O  
ATOM   4188  N   GLU A 523      34.617  19.164  39.184  1.00 26.79           N  
ATOM   4189  CA  GLU A 523      34.593  18.115  40.199  1.00 26.79           C  
ATOM   4190  C   GLU A 523      33.813  16.896  39.715  1.00 26.79           C  
ATOM   4191  CB  GLU A 523      33.989  18.642  41.503  1.00 26.79           C  
ATOM   4192  O   GLU A 523      32.688  17.026  39.228  1.00 26.79           O  
ATOM   4193  CG  GLU A 523      35.012  18.871  42.606  1.00 26.79           C  
ATOM   4194  CD  GLU A 523      34.381  19.118  43.968  1.00 26.79           C  
ATOM   4195  OE1 GLU A 523      35.121  19.193  44.975  1.00 26.79           O  
ATOM   4196  OE2 GLU A 523      33.137  19.236  44.027  1.00 26.79           O  
ATOM   4197  N   GLU A 524      34.555  15.793  39.288  1.00 25.82           N  
ATOM   4198  CA  GLU A 524      34.923  14.490  39.833  1.00 25.82           C  
ATOM   4199  C   GLU A 524      33.794  13.479  39.656  1.00 25.82           C  
ATOM   4200  CB  GLU A 524      35.293  14.612  41.314  1.00 25.82           C  
ATOM   4201  O   GLU A 524      32.664  13.721  40.084  1.00 25.82           O  
ATOM   4202  CG  GLU A 524      36.728  15.059  41.555  1.00 25.82           C  
ATOM   4203  CD  GLU A 524      37.236  14.718  42.946  1.00 25.82           C  
ATOM   4204  OE1 GLU A 524      38.455  14.858  43.198  1.00 25.82           O  
ATOM   4205  OE2 GLU A 524      36.410  14.307  43.791  1.00 25.82           O  
ATOM   4206  N   GLY A 525      33.987  12.599  38.668  1.00 22.18           N  
ATOM   4207  CA  GLY A 525      34.367  11.230  38.358  1.00 22.18           C  
ATOM   4208  C   GLY A 525      34.060  10.256  39.481  1.00 22.18           C  
ATOM   4209  O   GLY A 525      34.442  10.486  40.630  1.00 22.18           O  
ATOM   4210  N   GLU A 526      32.983   9.530  39.413  1.00 28.95           N  
ATOM   4211  CA  GLU A 526      32.824   8.208  40.011  1.00 28.95           C  
ATOM   4212  C   GLU A 526      32.236   7.216  39.011  1.00 28.95           C  
ATOM   4213  CB  GLU A 526      31.938   8.285  41.258  1.00 28.95           C  
ATOM   4214  O   GLU A 526      31.197   7.481  38.405  1.00 28.95           O  
ATOM   4215  CG  GLU A 526      32.710   8.525  42.547  1.00 28.95           C  
ATOM   4216  CD  GLU A 526      31.827   8.520  43.785  1.00 28.95           C  
ATOM   4217  OE1 GLU A 526      32.361   8.636  44.911  1.00 28.95           O  
ATOM   4218  OE2 GLU A 526      30.592   8.397  43.627  1.00 28.95           O  
ATOM   4219  N   LYS A 527      33.057   6.427  38.274  1.00 24.24           N  
ATOM   4220  CA  LYS A 527      33.537   5.094  37.920  1.00 24.24           C  
ATOM   4221  C   LYS A 527      32.656   4.011  38.536  1.00 24.24           C  
ATOM   4222  CB  LYS A 527      34.987   4.909  38.370  1.00 24.24           C  
ATOM   4223  O   LYS A 527      32.470   3.972  39.754  1.00 24.24           O  
ATOM   4224  CG  LYS A 527      36.013   5.188  37.282  1.00 24.24           C  
ATOM   4225  CD  LYS A 527      37.424   4.844  37.742  1.00 24.24           C  
ATOM   4226  CE  LYS A 527      38.466   5.262  36.714  1.00 24.24           C  
ATOM   4227  NZ  LYS A 527      39.842   4.849  37.120  1.00 24.24           N  
ATOM   4228  N   GLU A 528      31.695   3.417  37.872  1.00 28.21           N  
ATOM   4229  CA  GLU A 528      31.089   2.121  38.161  1.00 28.21           C  
ATOM   4230  C   GLU A 528      31.068   1.232  36.921  1.00 28.21           C  
ATOM   4231  CB  GLU A 528      29.669   2.301  38.704  1.00 28.21           C  
ATOM   4232  O   GLU A 528      30.649   1.666  35.847  1.00 28.21           O  
ATOM   4233  CG  GLU A 528      29.617   2.737  40.161  1.00 28.21           C  
ATOM   4234  CD  GLU A 528      28.258   2.516  40.806  1.00 28.21           C  
ATOM   4235  OE1 GLU A 528      28.129   2.721  42.034  1.00 28.21           O  
ATOM   4236  OE2 GLU A 528      27.315   2.135  40.077  1.00 28.21           O  
ATOM   4237  N   GLU A 529      32.081   0.337  36.691  1.00 27.11           N  
ATOM   4238  CA  GLU A 529      32.432  -1.080  36.660  1.00 27.11           C  
ATOM   4239  C   GLU A 529      31.344  -1.903  35.975  1.00 27.11           C  
ATOM   4240  CB  GLU A 529      32.675  -1.605  38.077  1.00 27.11           C  
ATOM   4241  O   GLU A 529      30.169  -1.813  36.337  1.00 27.11           O  
ATOM   4242  CG  GLU A 529      34.097  -1.396  38.575  1.00 27.11           C  
ATOM   4243  CD  GLU A 529      34.394  -2.134  39.870  1.00 27.11           C  
ATOM   4244  OE1 GLU A 529      35.549  -2.076  40.351  1.00 27.11           O  
ATOM   4245  OE2 GLU A 529      33.465  -2.776  40.409  1.00 27.11           O  
ATOM   4246  N   GLU A 530      31.617  -2.308  34.745  1.00 23.84           N  
ATOM   4247  CA  GLU A 530      31.906  -3.450  33.882  1.00 23.84           C  
ATOM   4248  C   GLU A 530      31.850  -4.760  34.663  1.00 23.84           C  
ATOM   4249  CB  GLU A 530      33.277  -3.290  33.220  1.00 23.84           C  
ATOM   4250  O   GLU A 530      32.476  -4.888  35.717  1.00 23.84           O  
ATOM   4251  CG  GLU A 530      33.246  -3.418  31.704  1.00 23.84           C  
ATOM   4252  CD  GLU A 530      34.622  -3.623  31.090  1.00 23.84           C  
ATOM   4253  OE1 GLU A 530      34.708  -3.910  29.875  1.00 23.84           O  
ATOM   4254  OE2 GLU A 530      35.622  -3.498  31.832  1.00 23.84           O  
ATOM   4255  N   GLU A 531      30.783  -5.561  34.512  1.00 26.53           N  
ATOM   4256  CA  GLU A 531      30.871  -7.011  34.659  1.00 26.53           C  
ATOM   4257  C   GLU A 531      29.600  -7.694  34.161  1.00 26.53           C  
ATOM   4258  CB  GLU A 531      31.133  -7.389  36.119  1.00 26.53           C  
ATOM   4259  O   GLU A 531      28.492  -7.306  34.538  1.00 26.53           O  
ATOM   4260  CG  GLU A 531      32.602  -7.617  36.441  1.00 26.53           C  
ATOM   4261  CD  GLU A 531      32.823  -8.329  37.766  1.00 26.53           C  
ATOM   4262  OE1 GLU A 531      33.982  -8.681  38.081  1.00 26.53           O  
ATOM   4263  OE2 GLU A 531      31.827  -8.539  38.495  1.00 26.53           O  
ATOM   4264  N   GLY A 532      29.726  -8.371  32.956  1.00 27.31           N  
ATOM   4265  CA  GLY A 532      29.839  -9.784  32.631  1.00 27.31           C  
ATOM   4266  C   GLY A 532      28.536 -10.389  32.142  1.00 27.31           C  
ATOM   4267  O   GLY A 532      27.481 -10.172  32.742  1.00 27.31           O  
ATOM   4268  N   GLN A 533      28.398 -10.551  30.874  1.00 25.11           N  
ATOM   4269  CA  GLN A 533      28.048 -11.457  29.786  1.00 25.11           C  
ATOM   4270  C   GLN A 533      28.181 -12.914  30.218  1.00 25.11           C  
ATOM   4271  CB  GLN A 533      28.924 -11.190  28.561  1.00 25.11           C  
ATOM   4272  O   GLN A 533      29.253 -13.343  30.652  1.00 25.11           O  
ATOM   4273  CG  GLN A 533      28.279 -10.274  27.530  1.00 25.11           C  
ATOM   4274  CD  GLN A 533      29.204  -9.950  26.372  1.00 25.11           C  
ATOM   4275  NE2 GLN A 533      28.679  -9.249  25.372  1.00 25.11           N  
ATOM   4276  OE1 GLN A 533      30.380 -10.324  26.377  1.00 25.11           O  
ATOM   4277  N   GLU A 534      27.174 -13.557  30.797  1.00 30.08           N  
ATOM   4278  CA  GLU A 534      26.961 -14.985  31.016  1.00 30.08           C  
ATOM   4279  C   GLU A 534      25.912 -15.540  30.057  1.00 30.08           C  
ATOM   4280  CB  GLU A 534      26.542 -15.251  32.464  1.00 30.08           C  
ATOM   4281  O   GLU A 534      24.810 -14.997  29.952  1.00 30.08           O  
ATOM   4282  CG  GLU A 534      27.705 -15.274  33.446  1.00 30.08           C  
ATOM   4283  CD  GLU A 534      27.310 -15.759  34.832  1.00 30.08           C  
ATOM   4284  OE1 GLU A 534      28.199 -15.896  35.703  1.00 30.08           O  
ATOM   4285  OE2 GLU A 534      26.102 -16.004  35.048  1.00 30.08           O  
ATOM   4286  N   GLU A 535      26.279 -16.110  28.911  1.00 25.85           N  
ATOM   4287  CA  GLU A 535      26.153 -17.290  28.061  1.00 25.85           C  
ATOM   4288  C   GLU A 535      25.566 -18.467  28.835  1.00 25.85           C  
ATOM   4289  CB  GLU A 535      27.512 -17.675  27.470  1.00 25.85           C  
ATOM   4290  O   GLU A 535      26.103 -18.867  29.869  1.00 25.85           O  
ATOM   4291  CG  GLU A 535      27.921 -16.832  26.271  1.00 25.85           C  
ATOM   4292  CD  GLU A 535      28.870 -17.553  25.327  1.00 25.85           C  
ATOM   4293  OE1 GLU A 535      29.151 -17.024  24.227  1.00 25.85           O  
ATOM   4294  OE2 GLU A 535      29.335 -18.657  25.689  1.00 25.85           O  
ATOM   4295  N   GLU A 536      24.298 -18.691  28.879  1.00 29.33           N  
ATOM   4296  CA  GLU A 536      23.556 -19.863  29.335  1.00 29.33           C  
ATOM   4297  C   GLU A 536      23.048 -20.688  28.156  1.00 29.33           C  
ATOM   4298  CB  GLU A 536      22.385 -19.444  30.227  1.00 29.33           C  
ATOM   4299  O   GLU A 536      22.378 -20.161  27.266  1.00 29.33           O  
ATOM   4300  CG  GLU A 536      22.768 -19.226  31.684  1.00 29.33           C  
ATOM   4301  CD  GLU A 536      21.611 -19.438  32.647  1.00 29.33           C  
ATOM   4302  OE1 GLU A 536      21.841 -19.452  33.878  1.00 29.33           O  
ATOM   4303  OE2 GLU A 536      20.466 -19.593  32.167  1.00 29.33           O  
ATOM   4304  N   GLU A 537      23.786 -21.648  27.622  1.00 26.37           N  
ATOM   4305  CA  GLU A 537      23.794 -23.052  27.224  1.00 26.37           C  
ATOM   4306  C   GLU A 537      22.775 -23.858  28.024  1.00 26.37           C  
ATOM   4307  CB  GLU A 537      25.192 -23.652  27.397  1.00 26.37           C  
ATOM   4308  O   GLU A 537      22.788 -23.837  29.256  1.00 26.37           O  
ATOM   4309  CG  GLU A 537      26.160 -23.288  26.280  1.00 26.37           C  
ATOM   4310  CD  GLU A 537      27.409 -24.154  26.263  1.00 26.37           C  
ATOM   4311  OE1 GLU A 537      28.231 -24.015  25.329  1.00 26.37           O  
ATOM   4312  OE2 GLU A 537      27.567 -24.979  27.191  1.00 26.37           O  
ATOM   4313  N   GLU A 538      21.574 -24.169  27.557  1.00 30.79           N  
ATOM   4314  CA  GLU A 538      20.688 -25.221  28.047  1.00 30.79           C  
ATOM   4315  C   GLU A 538      20.388 -26.243  26.955  1.00 30.79           C  
ATOM   4316  CB  GLU A 538      19.383 -24.622  28.579  1.00 30.79           C  
ATOM   4317  O   GLU A 538      19.990 -25.877  25.847  1.00 30.79           O  
ATOM   4318  CG  GLU A 538      19.510 -24.005  29.964  1.00 30.79           C  
ATOM   4319  CD  GLU A 538      18.607 -24.660  30.998  1.00 30.79           C  
ATOM   4320  OE1 GLU A 538      18.809 -24.431  32.212  1.00 30.79           O  
ATOM   4321  OE2 GLU A 538      17.691 -25.408  30.589  1.00 30.79           O  
ATOM   4322  N   GLU A 539      21.149 -27.308  26.772  1.00 30.25           N  
ATOM   4323  CA  GLU A 539      21.223 -28.765  26.836  1.00 30.25           C  
ATOM   4324  C   GLU A 539      19.831 -29.387  26.890  1.00 30.25           C  
ATOM   4325  CB  GLU A 539      22.045 -29.209  28.049  1.00 30.25           C  
ATOM   4326  O   GLU A 539      19.009 -29.012  27.729  1.00 30.25           O  
ATOM   4327  CG  GLU A 539      23.523 -29.411  27.750  1.00 30.25           C  
ATOM   4328  CD  GLU A 539      24.291 -30.027  28.908  1.00 30.25           C  
ATOM   4329  OE1 GLU A 539      25.506 -30.289  28.760  1.00 30.25           O  
ATOM   4330  OE2 GLU A 539      23.673 -30.249  29.973  1.00 30.25           O  
ATOM   4331  N   ASP A 540      19.402 -29.931  25.790  1.00 26.53           N  
ATOM   4332  CA  ASP A 540      19.046 -31.189  25.141  1.00 26.53           C  
ATOM   4333  C   ASP A 540      19.259 -32.372  26.082  1.00 26.53           C  
ATOM   4334  CB  ASP A 540      19.861 -31.382  23.860  1.00 26.53           C  
ATOM   4335  O   ASP A 540      20.331 -32.515  26.674  1.00 26.53           O  
ATOM   4336  CG  ASP A 540      19.124 -32.186  22.804  1.00 26.53           C  
ATOM   4337  OD1 ASP A 540      17.922 -32.478  22.987  1.00 26.53           O  
ATOM   4338  OD2 ASP A 540      19.751 -32.535  21.781  1.00 26.53           O  
ATOM   4339  N   GLU A 541      18.170 -32.940  26.643  1.00 27.69           N  
ATOM   4340  CA  GLU A 541      18.055 -34.358  26.972  1.00 27.69           C  
ATOM   4341  C   GLU A 541      16.932 -34.602  27.975  1.00 27.69           C  
ATOM   4342  CB  GLU A 541      19.379 -34.891  27.524  1.00 27.69           C  
ATOM   4343  O   GLU A 541      16.860 -33.935  29.009  1.00 27.69           O  
ATOM   4344  CG  GLU A 541      20.450 -35.098  26.463  1.00 27.69           C  
ATOM   4345  CD  GLU A 541      20.664 -36.559  26.103  1.00 27.69           C  
ATOM   4346  OE1 GLU A 541      21.286 -36.841  25.053  1.00 27.69           O  
ATOM   4347  OE2 GLU A 541      20.205 -37.429  26.875  1.00 27.69           O  
ATOM   4348  N   GLY A 542      15.838 -35.269  27.557  1.00 26.89           N  
ATOM   4349  CA  GLY A 542      15.332 -36.430  28.272  1.00 26.89           C  
ATOM   4350  C   GLY A 542      13.933 -36.832  27.843  1.00 26.89           C  
ATOM   4351  O   GLY A 542      13.049 -35.982  27.715  1.00 26.89           O  
ATOM   4352  N   ALA A 543      13.853 -37.918  27.013  1.00 27.66           N  
ATOM   4353  CA  ALA A 543      13.611 -39.333  27.281  1.00 27.66           C  
ATOM   4354  C   ALA A 543      12.264 -39.539  27.968  1.00 27.66           C  
ATOM   4355  CB  ALA A 543      14.735 -39.913  28.136  1.00 27.66           C  
ATOM   4356  O   ALA A 543      11.957 -38.870  28.958  1.00 27.66           O  
ATOM   4357  N   LYS A 544      11.356 -40.250  27.210  1.00 25.45           N  
ATOM   4358  CA  LYS A 544      10.844 -41.605  27.393  1.00 25.45           C  
ATOM   4359  C   LYS A 544       9.613 -41.611  28.294  1.00 25.45           C  
ATOM   4360  CB  LYS A 544      11.927 -42.513  27.979  1.00 25.45           C  
ATOM   4361  O   LYS A 544       9.634 -41.042  29.387  1.00 25.45           O  
ATOM   4362  CG  LYS A 544      12.182 -43.775  27.168  1.00 25.45           C  
ATOM   4363  CD  LYS A 544      13.138 -44.718  27.887  1.00 25.45           C  
ATOM   4364  CE  LYS A 544      13.503 -45.915  27.019  1.00 25.45           C  
ATOM   4365  NZ  LYS A 544      14.547 -46.767  27.662  1.00 25.45           N  
ATOM   4366  N   SER A 545       8.467 -42.079  27.753  1.00 28.11           N  
ATOM   4367  CA  SER A 545       7.816 -43.316  28.173  1.00 28.11           C  
ATOM   4368  C   SER A 545       6.363 -43.070  28.567  1.00 28.11           C  
ATOM   4369  CB  SER A 545       8.570 -43.948  29.343  1.00 28.11           C  
ATOM   4370  O   SER A 545       6.066 -42.133  29.309  1.00 28.11           O  
ATOM   4371  OG  SER A 545       8.306 -43.250  30.548  1.00 28.11           O  
ATOM   4372  N   ASP A 546       5.379 -43.476  27.796  1.00 35.80           N  
ATOM   4373  CA  ASP A 546       4.404 -44.457  28.264  1.00 35.80           C  
ATOM   4374  C   ASP A 546       3.237 -44.581  27.287  1.00 35.80           C  
ATOM   4375  CB  ASP A 546       3.888 -44.079  29.654  1.00 35.80           C  
ATOM   4376  O   ASP A 546       2.454 -43.643  27.125  1.00 35.80           O  
ATOM   4377  CG  ASP A 546       4.860 -44.437  30.765  1.00 35.80           C  
ATOM   4378  OD1 ASP A 546       5.686 -45.357  30.580  1.00 35.80           O  
ATOM   4379  OD2 ASP A 546       4.797 -43.796  31.836  1.00 35.80           O  
ATOM   4380  N   GLN A 547       3.360 -45.217  26.231  1.00 29.13           N  
ATOM   4381  CA  GLN A 547       2.480 -46.007  25.376  1.00 29.13           C  
ATOM   4382  C   GLN A 547       2.369 -47.444  25.879  1.00 29.13           C  
ATOM   4383  CB  GLN A 547       2.982 -45.994  23.931  1.00 29.13           C  
ATOM   4384  O   GLN A 547       3.382 -48.111  26.096  1.00 29.13           O  
ATOM   4385  CG  GLN A 547       1.922 -45.587  22.916  1.00 29.13           C  
ATOM   4386  CD  GLN A 547       2.448 -45.572  21.493  1.00 29.13           C  
ATOM   4387  NE2 GLN A 547       1.559 -45.332  20.535  1.00 29.13           N  
ATOM   4388  OE1 GLN A 547       3.643 -45.773  21.257  1.00 29.13           O  
ATOM   4389  N   ALA A 548       1.377 -47.726  26.715  1.00 31.05           N  
ATOM   4390  CA  ALA A 548       0.880 -49.049  27.083  1.00 31.05           C  
ATOM   4391  C   ALA A 548      -0.600 -48.996  27.451  1.00 31.05           C  
ATOM   4392  CB  ALA A 548       1.693 -49.620  28.242  1.00 31.05           C  
ATOM   4393  O   ALA A 548      -1.021 -48.141  28.234  1.00 31.05           O  
ATOM   4394  N   GLU A 549      -1.461 -49.644  26.615  1.00 27.80           N  
ATOM   4395  CA  GLU A 549      -2.167 -50.900  26.851  1.00 27.80           C  
ATOM   4396  C   GLU A 549      -3.666 -50.667  27.021  1.00 27.80           C  
ATOM   4397  CB  GLU A 549      -1.602 -51.611  28.083  1.00 27.80           C  
ATOM   4398  O   GLU A 549      -4.081 -49.807  27.801  1.00 27.80           O  
ATOM   4399  CG  GLU A 549      -0.597 -52.705  27.755  1.00 27.80           C  
ATOM   4400  CD  GLU A 549      -0.776 -53.957  28.599  1.00 27.80           C  
ATOM   4401  OE1 GLU A 549      -0.142 -54.992  28.291  1.00 27.80           O  
ATOM   4402  OE2 GLU A 549      -1.557 -53.903  29.575  1.00 27.80           O  
ATOM   4403  N   GLU A 550      -4.429 -51.255  26.071  1.00 26.46           N  
ATOM   4404  CA  GLU A 550      -5.237 -52.467  26.170  1.00 26.46           C  
ATOM   4405  C   GLU A 550      -6.683 -52.139  26.528  1.00 26.46           C  
ATOM   4406  CB  GLU A 550      -4.643 -53.426  27.204  1.00 26.46           C  
ATOM   4407  O   GLU A 550      -6.940 -51.405  27.484  1.00 26.46           O  
ATOM   4408  CG  GLU A 550      -3.743 -54.498  26.605  1.00 26.46           C  
ATOM   4409  CD  GLU A 550      -3.857 -55.840  27.310  1.00 26.46           C  
ATOM   4410  OE1 GLU A 550      -3.303 -56.841  26.802  1.00 26.46           O  
ATOM   4411  OE2 GLU A 550      -4.506 -55.890  28.379  1.00 26.46           O  
ATOM   4412  N   GLY A 551      -7.588 -52.451  25.564  1.00 25.30           N  
ATOM   4413  CA  GLY A 551      -8.539 -53.540  25.722  1.00 25.30           C  
ATOM   4414  C   GLY A 551      -9.970 -53.063  25.881  1.00 25.30           C  
ATOM   4415  O   GLY A 551     -10.238 -52.126  26.636  1.00 25.30           O  
ATOM   4416  N   GLY A 552     -10.768 -53.369  24.821  1.00 25.80           N  
ATOM   4417  CA  GLY A 552     -11.847 -54.344  24.844  1.00 25.80           C  
ATOM   4418  C   GLY A 552     -13.224 -53.709  24.910  1.00 25.80           C  
ATOM   4419  O   GLY A 552     -13.454 -52.795  25.704  1.00 25.80           O  
ATOM   4420  N   SER A 553     -13.972 -53.927  23.814  1.00 25.90           N  
ATOM   4421  CA  SER A 553     -15.106 -54.774  23.461  1.00 25.90           C  
ATOM   4422  C   SER A 553     -16.294 -54.520  24.382  1.00 25.90           C  
ATOM   4423  CB  SER A 553     -14.711 -56.251  23.520  1.00 25.90           C  
ATOM   4424  O   SER A 553     -16.142 -54.486  25.605  1.00 25.90           O  
ATOM   4425  OG  SER A 553     -15.574 -56.967  24.387  1.00 25.90           O  
ATOM   4426  N   GLU A 554     -17.430 -54.013  23.876  1.00 32.78           N  
ATOM   4427  CA  GLU A 554     -18.758 -54.585  24.077  1.00 32.78           C  
ATOM   4428  C   GLU A 554     -19.827 -53.761  23.365  1.00 32.78           C  
ATOM   4429  CB  GLU A 554     -19.080 -54.687  25.570  1.00 32.78           C  
ATOM   4430  O   GLU A 554     -19.889 -52.541  23.528  1.00 32.78           O  
ATOM   4431  CG  GLU A 554     -18.301 -55.775  26.294  1.00 32.78           C  
ATOM   4432  CD  GLU A 554     -18.799 -56.029  27.708  1.00 32.78           C  
ATOM   4433  OE1 GLU A 554     -18.334 -56.999  28.350  1.00 32.78           O  
ATOM   4434  OE2 GLU A 554     -19.662 -55.254  28.177  1.00 32.78           O  
ATOM   4435  N   LYS A 555     -20.316 -54.146  22.193  1.00 25.12           N  
ATOM   4436  CA  LYS A 555     -21.501 -54.863  21.730  1.00 25.12           C  
ATOM   4437  C   LYS A 555     -22.722 -54.510  22.574  1.00 25.12           C  
ATOM   4438  CB  LYS A 555     -21.261 -56.373  21.761  1.00 25.12           C  
ATOM   4439  O   LYS A 555     -22.676 -54.584  23.804  1.00 25.12           O  
ATOM   4440  CG  LYS A 555     -21.841 -57.116  20.566  1.00 25.12           C  
ATOM   4441  CD  LYS A 555     -21.513 -58.603  20.620  1.00 25.12           C  
ATOM   4442  CE  LYS A 555     -22.030 -59.335  19.390  1.00 25.12           C  
ATOM   4443  NZ  LYS A 555     -21.583 -60.760  19.364  1.00 25.12           N  
ATOM   4444  N   GLU A 556     -23.745 -53.960  21.901  1.00 24.52           N  
ATOM   4445  CA  GLU A 556     -25.088 -54.458  21.621  1.00 24.52           C  
ATOM   4446  C   GLU A 556     -26.128 -53.762  22.495  1.00 24.52           C  
ATOM   4447  CB  GLU A 556     -25.155 -55.973  21.829  1.00 24.52           C  
ATOM   4448  O   GLU A 556     -25.953 -53.656  23.711  1.00 24.52           O  
ATOM   4449  CG  GLU A 556     -24.507 -56.776  20.710  1.00 24.52           C  
ATOM   4450  CD  GLU A 556     -25.398 -57.887  20.176  1.00 24.52           C  
ATOM   4451  OE1 GLU A 556     -25.084 -58.454  19.105  1.00 24.52           O  
ATOM   4452  OE2 GLU A 556     -26.418 -58.191  20.833  1.00 24.52           O  
ATOM   4453  N   GLY A 557     -27.096 -53.101  21.790  1.00 24.88           N  
ATOM   4454  CA  GLY A 557     -28.502 -53.455  21.687  1.00 24.88           C  
ATOM   4455  C   GLY A 557     -29.411 -52.518  22.461  1.00 24.88           C  
ATOM   4456  O   GLY A 557     -29.110 -52.152  23.599  1.00 24.88           O  
ATOM   4457  N   SER A 558     -30.285 -51.885  21.623  1.00 24.35           N  
ATOM   4458  CA  SER A 558     -31.706 -52.063  21.343  1.00 24.35           C  
ATOM   4459  C   SER A 558     -32.566 -51.479  22.459  1.00 24.35           C  
ATOM   4460  CB  SER A 558     -32.035 -53.544  21.156  1.00 24.35           C  
ATOM   4461  O   SER A 558     -32.315 -51.730  23.639  1.00 24.35           O  
ATOM   4462  OG  SER A 558     -33.126 -53.925  21.976  1.00 24.35           O  
ATOM   4463  N   SER A 559     -33.373 -50.477  22.031  1.00 24.39           N  
ATOM   4464  CA  SER A 559     -34.823 -50.464  21.864  1.00 24.39           C  
ATOM   4465  C   SER A 559     -35.531 -50.254  23.197  1.00 24.39           C  
ATOM   4466  CB  SER A 559     -35.300 -51.768  21.223  1.00 24.39           C  
ATOM   4467  O   SER A 559     -35.167 -50.866  24.203  1.00 24.39           O  
ATOM   4468  OG  SER A 559     -35.487 -52.772  22.206  1.00 24.39           O  
ATOM   4469  N   GLU A 560     -36.216 -49.137  23.345  1.00 28.60           N  
ATOM   4470  CA  GLU A 560     -37.660 -49.029  23.523  1.00 28.60           C  
ATOM   4471  C   GLU A 560     -38.005 -48.404  24.872  1.00 28.60           C  
ATOM   4472  CB  GLU A 560     -38.323 -50.403  23.396  1.00 28.60           C  
ATOM   4473  O   GLU A 560     -37.604 -48.915  25.920  1.00 28.60           O  
ATOM   4474  CG  GLU A 560     -39.000 -50.637  22.054  1.00 28.60           C  
ATOM   4475  CD  GLU A 560     -39.683 -51.992  21.954  1.00 28.60           C  
ATOM   4476  OE1 GLU A 560     -40.344 -52.265  20.927  1.00 28.60           O  
ATOM   4477  OE2 GLU A 560     -39.556 -52.787  22.912  1.00 28.60           O  
ATOM   4478  N   LYS A 561     -38.185 -47.150  24.931  1.00 23.40           N  
ATOM   4479  CA  LYS A 561     -38.948 -46.044  25.502  1.00 23.40           C  
ATOM   4480  C   LYS A 561     -40.431 -46.166  25.164  1.00 23.40           C  
ATOM   4481  CB  LYS A 561     -38.406 -44.704  25.003  1.00 23.40           C  
ATOM   4482  O   LYS A 561     -40.795 -46.362  24.003  1.00 23.40           O  
ATOM   4483  CG  LYS A 561     -38.813 -43.514  25.860  1.00 23.40           C  
ATOM   4484  CD  LYS A 561     -38.089 -42.243  25.432  1.00 23.40           C  
ATOM   4485  CE  LYS A 561     -38.469 -41.060  26.312  1.00 23.40           C  
ATOM   4486  NZ  LYS A 561     -37.747 -39.816  25.908  1.00 23.40           N  
ATOM   4487  N   GLU A 562     -41.215 -46.724  26.072  1.00 23.41           N  
ATOM   4488  CA  GLU A 562     -42.623 -46.379  26.245  1.00 23.41           C  
ATOM   4489  C   GLU A 562     -43.239 -47.147  27.412  1.00 23.41           C  
ATOM   4490  CB  GLU A 562     -43.407 -46.657  24.960  1.00 23.41           C  
ATOM   4491  O   GLU A 562     -43.091 -48.367  27.506  1.00 23.41           O  
ATOM   4492  CG  GLU A 562     -43.580 -45.435  24.069  1.00 23.41           C  
ATOM   4493  CD  GLU A 562     -44.550 -45.662  22.921  1.00 23.41           C  
ATOM   4494  OE1 GLU A 562     -44.830 -44.705  22.165  1.00 23.41           O  
ATOM   4495  OE2 GLU A 562     -45.036 -46.807  22.778  1.00 23.41           O  
ATOM   4496  N   GLU A 563     -43.638 -46.371  28.413  1.00 24.98           N  
ATOM   4497  CA  GLU A 563     -44.970 -46.130  28.961  1.00 24.98           C  
ATOM   4498  C   GLU A 563     -45.262 -47.064  30.132  1.00 24.98           C  
ATOM   4499  CB  GLU A 563     -46.036 -46.297  27.876  1.00 24.98           C  
ATOM   4500  O   GLU A 563     -45.059 -48.276  30.032  1.00 24.98           O  
ATOM   4501  CG  GLU A 563     -46.276 -45.041  27.051  1.00 24.98           C  
ATOM   4502  CD  GLU A 563     -47.514 -45.128  26.172  1.00 24.98           C  
ATOM   4503  OE1 GLU A 563     -47.886 -44.110  25.546  1.00 24.98           O  
ATOM   4504  OE2 GLU A 563     -48.117 -46.222  26.111  1.00 24.98           O  
ATOM   4505  N   GLY A 564     -45.336 -46.514  31.310  1.00 24.41           N  
ATOM   4506  CA  GLY A 564     -46.387 -46.941  32.220  1.00 24.41           C  
ATOM   4507  C   GLY A 564     -46.099 -46.594  33.668  1.00 24.41           C  
ATOM   4508  O   GLY A 564     -44.981 -46.790  34.149  1.00 24.41           O  
ATOM   4509  N   GLU A 565     -46.938 -45.718  34.236  1.00 25.39           N  
ATOM   4510  CA  GLU A 565     -47.970 -45.883  35.255  1.00 25.39           C  
ATOM   4511  C   GLU A 565     -47.367 -45.880  36.657  1.00 25.39           C  
ATOM   4512  CB  GLU A 565     -48.754 -47.177  35.023  1.00 25.39           C  
ATOM   4513  O   GLU A 565     -46.376 -46.567  36.914  1.00 25.39           O  
ATOM   4514  CG  GLU A 565     -49.935 -47.019  34.076  1.00 25.39           C  
ATOM   4515  CD  GLU A 565     -50.753 -48.291  33.919  1.00 25.39           C  
ATOM   4516  OE1 GLU A 565     -51.830 -48.246  33.283  1.00 25.39           O  
ATOM   4517  OE2 GLU A 565     -50.313 -49.342  34.438  1.00 25.39           O  
ATOM   4518  N   GLN A 566     -47.777 -44.905  37.472  1.00 28.18           N  
ATOM   4519  CA  GLN A 566     -48.309 -45.191  38.800  1.00 28.18           C  
ATOM   4520  C   GLN A 566     -48.230 -43.962  39.701  1.00 28.18           C  
ATOM   4521  CB  GLN A 566     -47.558 -46.360  39.439  1.00 28.18           C  
ATOM   4522  O   GLN A 566     -47.165 -43.357  39.843  1.00 28.18           O  
ATOM   4523  CG  GLN A 566     -48.423 -47.590  39.679  1.00 28.18           C  
ATOM   4524  CD  GLN A 566     -47.639 -48.757  40.247  1.00 28.18           C  
ATOM   4525  NE2 GLN A 566     -48.349 -49.788  40.692  1.00 28.18           N  
ATOM   4526  OE1 GLN A 566     -46.405 -48.733  40.286  1.00 28.18           O  
ATOM   4527  N   GLU A 567     -49.368 -43.392  39.967  1.00 24.68           N  
ATOM   4528  CA  GLU A 567     -50.360 -43.338  41.036  1.00 24.68           C  
ATOM   4529  C   GLU A 567     -49.693 -43.340  42.409  1.00 24.68           C  
ATOM   4530  CB  GLU A 567     -51.335 -44.513  40.925  1.00 24.68           C  
ATOM   4531  O   GLU A 567     -48.853 -44.195  42.696  1.00 24.68           O  
ATOM   4532  CG  GLU A 567     -52.767 -44.097  40.619  1.00 24.68           C  
ATOM   4533  CD  GLU A 567     -53.786 -45.182  40.928  1.00 24.68           C  
ATOM   4534  OE1 GLU A 567     -55.006 -44.914  40.834  1.00 24.68           O  
ATOM   4535  OE2 GLU A 567     -53.362 -46.309  41.269  1.00 24.68           O  
ATOM   4536  N   GLU A 568     -49.908 -42.271  43.173  1.00 23.28           N  
ATOM   4537  CA  GLU A 568     -50.586 -41.929  44.421  1.00 23.28           C  
ATOM   4538  C   GLU A 568     -49.743 -42.320  45.631  1.00 23.28           C  
ATOM   4539  CB  GLU A 568     -51.956 -42.608  44.492  1.00 23.28           C  
ATOM   4540  O   GLU A 568     -49.276 -43.457  45.729  1.00 23.28           O  
ATOM   4541  CG  GLU A 568     -52.998 -41.988  43.574  1.00 23.28           C  
ATOM   4542  CD  GLU A 568     -54.291 -41.629  44.289  1.00 23.28           C  
ATOM   4543  OE1 GLU A 568     -55.114 -40.880  43.716  1.00 23.28           O  
ATOM   4544  OE2 GLU A 568     -54.482 -42.100  45.433  1.00 23.28           O  
ATOM   4545  N   GLY A 569     -49.319 -41.332  46.398  1.00 27.54           N  
ATOM   4546  CA  GLY A 569     -49.523 -41.238  47.835  1.00 27.54           C  
ATOM   4547  C   GLY A 569     -48.557 -40.285  48.513  1.00 27.54           C  
ATOM   4548  O   GLY A 569     -47.355 -40.314  48.242  1.00 27.54           O  
ATOM   4549  N   GLU A 570     -49.096 -39.160  48.957  1.00 24.46           N  
ATOM   4550  CA  GLU A 570     -49.350 -38.458  50.212  1.00 24.46           C  
ATOM   4551  C   GLU A 570     -48.316 -38.832  51.271  1.00 24.46           C  
ATOM   4552  CB  GLU A 570     -50.760 -38.763  50.723  1.00 24.46           C  
ATOM   4553  O   GLU A 570     -48.088 -40.014  51.534  1.00 24.46           O  
ATOM   4554  CG  GLU A 570     -51.817 -37.786  50.231  1.00 24.46           C  
ATOM   4555  CD  GLU A 570     -53.200 -38.060  50.801  1.00 24.46           C  
ATOM   4556  OE1 GLU A 570     -54.135 -37.272  50.531  1.00 24.46           O  
ATOM   4557  OE2 GLU A 570     -53.349 -39.070  51.524  1.00 24.46           O  
ATOM   4558  N   THR A 571     -47.472 -37.937  51.674  1.00 28.76           N  
ATOM   4559  CA  THR A 571     -47.097 -37.638  53.051  1.00 28.76           C  
ATOM   4560  C   THR A 571     -46.324 -36.324  53.128  1.00 28.76           C  
ATOM   4561  CB  THR A 571     -46.249 -38.771  53.659  1.00 28.76           C  
ATOM   4562  O   THR A 571     -45.430 -36.075  52.316  1.00 28.76           O  
ATOM   4563  CG2 THR A 571     -47.107 -39.993  53.970  1.00 28.76           C  
ATOM   4564  OG1 THR A 571     -45.225 -39.144  52.729  1.00 28.76           O  
ATOM   4565  N   GLU A 572     -46.943 -35.234  53.545  1.00 23.79           N  
ATOM   4566  CA  GLU A 572     -46.821 -34.231  54.598  1.00 23.79           C  
ATOM   4567  C   GLU A 572     -45.510 -34.389  55.362  1.00 23.79           C  
ATOM   4568  CB  GLU A 572     -48.006 -34.316  55.563  1.00 23.79           C  
ATOM   4569  O   GLU A 572     -45.203 -35.474  55.861  1.00 23.79           O  
ATOM   4570  CG  GLU A 572     -49.224 -33.524  55.113  1.00 23.79           C  
ATOM   4571  CD  GLU A 572     -50.154 -33.150  56.257  1.00 23.79           C  
ATOM   4572  OE1 GLU A 572     -51.102 -32.363  56.037  1.00 23.79           O  
ATOM   4573  OE2 GLU A 572     -49.931 -33.649  57.383  1.00 23.79           O  
ATOM   4574  N   ALA A 573     -44.598 -33.497  55.226  1.00 29.34           N  
ATOM   4575  CA  ALA A 573     -43.745 -32.956  56.281  1.00 29.34           C  
ATOM   4576  C   ALA A 573     -43.067 -31.665  55.830  1.00 29.34           C  
ATOM   4577  CB  ALA A 573     -42.697 -33.985  56.699  1.00 29.34           C  
ATOM   4578  O   ALA A 573     -42.507 -31.601  54.732  1.00 29.34           O  
ATOM   4579  N   GLU A 574     -43.549 -30.486  56.176  1.00 22.79           N  
ATOM   4580  CA  GLU A 574     -43.144 -29.283  56.896  1.00 22.79           C  
ATOM   4581  C   GLU A 574     -41.642 -29.277  57.161  1.00 22.79           C  
ATOM   4582  CB  GLU A 574     -43.911 -29.161  58.216  1.00 22.79           C  
ATOM   4583  O   GLU A 574     -41.102 -30.230  57.726  1.00 22.79           O  
ATOM   4584  CG  GLU A 574     -45.315 -28.593  58.061  1.00 22.79           C  
ATOM   4585  CD  GLU A 574     -45.568 -27.375  58.935  1.00 22.79           C  
ATOM   4586  OE1 GLU A 574     -46.560 -26.650  58.693  1.00 22.79           O  
ATOM   4587  OE2 GLU A 574     -44.767 -27.142  59.868  1.00 22.79           O  
ATOM   4588  N   ALA A 575     -40.908 -28.437  56.487  1.00 27.57           N  
ATOM   4589  CA  ALA A 575     -39.786 -27.644  56.984  1.00 27.57           C  
ATOM   4590  C   ALA A 575     -39.330 -26.626  55.943  1.00 27.57           C  
ATOM   4591  CB  ALA A 575     -38.626 -28.554  57.378  1.00 27.57           C  
ATOM   4592  O   ALA A 575     -39.136 -26.968  54.774  1.00 27.57           O  
ATOM   4593  N   GLU A 576     -39.742 -25.338  56.002  1.00 22.95           N  
ATOM   4594  CA  GLU A 576     -39.207 -24.000  56.235  1.00 22.95           C  
ATOM   4595  C   GLU A 576     -37.718 -23.936  55.905  1.00 22.95           C  
ATOM   4596  CB  GLU A 576     -39.443 -23.571  57.685  1.00 22.95           C  
ATOM   4597  O   GLU A 576     -36.935 -24.757  56.386  1.00 22.95           O  
ATOM   4598  CG  GLU A 576     -40.828 -22.991  57.937  1.00 22.95           C  
ATOM   4599  CD  GLU A 576     -40.830 -21.867  58.960  1.00 22.95           C  
ATOM   4600  OE1 GLU A 576     -41.849 -21.147  59.068  1.00 22.95           O  
ATOM   4601  OE2 GLU A 576     -39.805 -21.703  59.658  1.00 22.95           O  
ATOM   4602  N   GLY A 577     -37.387 -23.181  54.861  1.00 23.50           N  
ATOM   4603  CA  GLY A 577     -36.391 -22.122  54.822  1.00 23.50           C  
ATOM   4604  C   GLY A 577     -35.663 -22.036  53.494  1.00 23.50           C  
ATOM   4605  O   GLY A 577     -35.261 -23.057  52.933  1.00 23.50           O  
ATOM   4606  N   GLU A 578     -36.096 -21.032  52.682  1.00 26.90           N  
ATOM   4607  CA  GLU A 578     -35.402 -19.805  52.302  1.00 26.90           C  
ATOM   4608  C   GLU A 578     -34.734 -19.949  50.938  1.00 26.90           C  
ATOM   4609  CB  GLU A 578     -34.361 -19.426  53.360  1.00 26.90           C  
ATOM   4610  O   GLU A 578     -33.925 -20.856  50.729  1.00 26.90           O  
ATOM   4611  CG  GLU A 578     -34.830 -18.347  54.325  1.00 26.90           C  
ATOM   4612  CD  GLU A 578     -33.713 -17.793  55.195  1.00 26.90           C  
ATOM   4613  OE1 GLU A 578     -33.940 -16.791  55.910  1.00 26.90           O  
ATOM   4614  OE2 GLU A 578     -32.601 -18.366  55.160  1.00 26.90           O  
ATOM   4615  N   GLU A 579     -35.462 -19.438  49.886  1.00 22.26           N  
ATOM   4616  CA  GLU A 579     -35.707 -18.367  48.925  1.00 22.26           C  
ATOM   4617  C   GLU A 579     -34.417 -17.633  48.574  1.00 22.26           C  
ATOM   4618  CB  GLU A 579     -36.742 -17.381  49.472  1.00 22.26           C  
ATOM   4619  O   GLU A 579     -33.704 -17.161  49.463  1.00 22.26           O  
ATOM   4620  CG  GLU A 579     -38.160 -17.643  48.984  1.00 22.26           C  
ATOM   4621  CD  GLU A 579     -39.118 -16.501  49.283  1.00 22.26           C  
ATOM   4622  OE1 GLU A 579     -40.289 -16.561  48.845  1.00 22.26           O  
ATOM   4623  OE2 GLU A 579     -38.694 -15.538  49.961  1.00 22.26           O  
ATOM   4624  N   ALA A 580     -33.847 -17.942  47.404  1.00 28.34           N  
ATOM   4625  CA  ALA A 580     -32.950 -17.063  46.657  1.00 28.34           C  
ATOM   4626  C   ALA A 580     -33.088 -17.289  45.154  1.00 28.34           C  
ATOM   4627  CB  ALA A 580     -31.504 -17.282  47.095  1.00 28.34           C  
ATOM   4628  O   ALA A 580     -32.847 -18.394  44.661  1.00 28.34           O  
ATOM   4629  N   GLU A 581     -34.094 -16.738  44.512  1.00 23.52           N  
ATOM   4630  CA  GLU A 581     -34.720 -16.230  43.294  1.00 23.52           C  
ATOM   4631  C   GLU A 581     -34.077 -14.920  42.849  1.00 23.52           C  
ATOM   4632  CB  GLU A 581     -36.223 -16.034  43.504  1.00 23.52           C  
ATOM   4633  O   GLU A 581     -33.969 -13.976  43.635  1.00 23.52           O  
ATOM   4634  CG  GLU A 581     -37.086 -16.730  42.461  1.00 23.52           C  
ATOM   4635  CD  GLU A 581     -38.536 -16.276  42.482  1.00 23.52           C  
ATOM   4636  OE1 GLU A 581     -39.298 -16.635  41.555  1.00 23.52           O  
ATOM   4637  OE2 GLU A 581     -38.914 -15.555  43.432  1.00 23.52           O  
ATOM   4638  N   ALA A 582     -33.173 -14.988  41.908  1.00 28.53           N  
ATOM   4639  CA  ALA A 582     -32.554 -13.873  41.195  1.00 28.53           C  
ATOM   4640  C   ALA A 582     -32.539 -14.124  39.690  1.00 28.53           C  
ATOM   4641  CB  ALA A 582     -31.134 -13.637  41.707  1.00 28.53           C  
ATOM   4642  O   ALA A 582     -31.919 -15.081  39.220  1.00 28.53           O  
ATOM   4643  N   LYS A 583     -33.601 -13.917  39.008  1.00 26.49           N  
ATOM   4644  CA  LYS A 583     -33.988 -13.692  37.618  1.00 26.49           C  
ATOM   4645  C   LYS A 583     -34.354 -12.230  37.379  1.00 26.49           C  
ATOM   4646  CB  LYS A 583     -35.161 -14.596  37.235  1.00 26.49           C  
ATOM   4647  O   LYS A 583     -35.213 -11.678  38.071  1.00 26.49           O  
ATOM   4648  CG  LYS A 583     -34.746 -15.903  36.576  1.00 26.49           C  
ATOM   4649  CD  LYS A 583     -35.943 -16.636  35.985  1.00 26.49           C  
ATOM   4650  CE  LYS A 583     -35.532 -17.958  35.351  1.00 26.49           C  
ATOM   4651  NZ  LYS A 583     -36.703 -18.682  34.771  1.00 26.49           N  
ATOM   4652  N   GLU A 584     -33.476 -11.416  36.933  1.00 27.19           N  
ATOM   4653  CA  GLU A 584     -33.175 -10.057  36.495  1.00 27.19           C  
ATOM   4654  C   GLU A 584     -33.266  -9.932  34.977  1.00 27.19           C  
ATOM   4655  CB  GLU A 584     -31.784  -9.634  36.975  1.00 27.19           C  
ATOM   4656  O   GLU A 584     -32.590 -10.660  34.248  1.00 27.19           O  
ATOM   4657  CG  GLU A 584     -31.750  -8.258  37.625  1.00 27.19           C  
ATOM   4658  CD  GLU A 584     -30.341  -7.771  37.925  1.00 27.19           C  
ATOM   4659  OE1 GLU A 584     -30.177  -6.594  38.318  1.00 27.19           O  
ATOM   4660  OE2 GLU A 584     -29.394  -8.572  37.763  1.00 27.19           O  
ATOM   4661  N   GLU A 585     -34.364  -9.692  34.457  1.00 23.83           N  
ATOM   4662  CA  GLU A 585     -34.947  -9.196  33.214  1.00 23.83           C  
ATOM   4663  C   GLU A 585     -35.451  -7.764  33.374  1.00 23.83           C  
ATOM   4664  CB  GLU A 585     -36.089 -10.107  32.754  1.00 23.83           C  
ATOM   4665  O   GLU A 585     -36.208  -7.467  34.300  1.00 23.83           O  
ATOM   4666  CG  GLU A 585     -35.628 -11.305  31.937  1.00 23.83           C  
ATOM   4667  CD  GLU A 585     -36.777 -12.133  31.385  1.00 23.83           C  
ATOM   4668  OE1 GLU A 585     -36.523 -13.099  30.630  1.00 23.83           O  
ATOM   4669  OE2 GLU A 585     -37.943 -11.813  31.710  1.00 23.83           O  
ATOM   4670  N   LYS A 586     -34.757  -6.805  32.852  1.00 29.57           N  
ATOM   4671  CA  LYS A 586     -34.857  -5.351  32.774  1.00 29.57           C  
ATOM   4672  C   LYS A 586     -34.941  -4.882  31.325  1.00 29.57           C  
ATOM   4673  CB  LYS A 586     -33.664  -4.693  33.470  1.00 29.57           C  
ATOM   4674  O   LYS A 586     -34.082  -5.220  30.507  1.00 29.57           O  
ATOM   4675  CG  LYS A 586     -33.969  -3.323  34.059  1.00 29.57           C  
ATOM   4676  CD  LYS A 586     -32.741  -2.715  34.725  1.00 29.57           C  
ATOM   4677  CE  LYS A 586     -33.046  -1.346  35.317  1.00 29.57           C  
ATOM   4678  NZ  LYS A 586     -31.886  -0.804  36.086  1.00 29.57           N  
ATOM   4679  N   LYS A 587     -36.058  -4.738  30.819  1.00 25.88           N  
ATOM   4680  CA  LYS A 587     -36.797  -4.133  29.714  1.00 25.88           C  
ATOM   4681  C   LYS A 587     -37.255  -2.721  30.067  1.00 25.88           C  
ATOM   4682  CB  LYS A 587     -38.002  -4.997  29.338  1.00 25.88           C  
ATOM   4683  O   LYS A 587     -37.898  -2.511  31.097  1.00 25.88           O  
ATOM   4684  CG  LYS A 587     -38.576  -4.692  27.962  1.00 25.88           C  
ATOM   4685  CD  LYS A 587     -39.714  -5.641  27.609  1.00 25.88           C  
ATOM   4686  CE  LYS A 587     -40.345  -5.286  26.269  1.00 25.88           C  
ATOM   4687  NZ  LYS A 587     -41.501  -6.174  25.948  1.00 25.88           N  
ATOM   4688  N   VAL A 588     -36.871  -1.849  29.334  1.00 28.60           N  
ATOM   4689  CA  VAL A 588     -36.868  -0.631  28.529  1.00 28.60           C  
ATOM   4690  C   VAL A 588     -37.990  -0.691  27.495  1.00 28.60           C  
ATOM   4691  CB  VAL A 588     -35.508  -0.418  27.828  1.00 28.60           C  
ATOM   4692  O   VAL A 588     -38.188  -1.720  26.845  1.00 28.60           O  
ATOM   4693  CG1 VAL A 588     -35.521   0.867  27.003  1.00 28.60           C  
ATOM   4694  CG2 VAL A 588     -34.377  -0.386  28.855  1.00 28.60           C  
ATOM   4695  N   GLU A 589     -38.835   0.289  27.568  1.00 28.13           N  
ATOM   4696  CA  GLU A 589     -39.358   0.990  26.399  1.00 28.13           C  
ATOM   4697  C   GLU A 589     -40.371   2.057  26.803  1.00 28.13           C  
ATOM   4698  CB  GLU A 589     -39.997   0.001  25.421  1.00 28.13           C  
ATOM   4699  O   GLU A 589     -41.269   1.796  27.606  1.00 28.13           O  
ATOM   4700  CG  GLU A 589     -39.248  -0.131  24.103  1.00 28.13           C  
ATOM   4701  CD  GLU A 589     -40.046  -0.855  23.029  1.00 28.13           C  
ATOM   4702  OE1 GLU A 589     -39.604  -0.880  21.858  1.00 28.13           O  
ATOM   4703  OE2 GLU A 589     -41.122  -1.399  23.362  1.00 28.13           O  
ATOM   4704  N   GLY A 590     -40.258   3.246  26.245  1.00 28.07           N  
ATOM   4705  CA  GLY A 590     -40.625   4.153  25.169  1.00 28.07           C  
ATOM   4706  C   GLY A 590     -42.123   4.350  25.039  1.00 28.07           C  
ATOM   4707  O   GLY A 590     -42.894   3.398  25.177  1.00 28.07           O  
ATOM   4708  N   LYS A 591     -42.523   5.608  25.113  1.00 24.93           N  
ATOM   4709  CA  LYS A 591     -43.335   6.281  24.104  1.00 24.93           C  
ATOM   4710  C   LYS A 591     -44.179   7.389  24.727  1.00 24.93           C  
ATOM   4711  CB  LYS A 591     -44.236   5.278  23.383  1.00 24.93           C  
ATOM   4712  O   LYS A 591     -44.861   7.168  25.730  1.00 24.93           O  
ATOM   4713  CG  LYS A 591     -43.970   5.169  21.889  1.00 24.93           C  
ATOM   4714  CD  LYS A 591     -44.863   4.121  21.237  1.00 24.93           C  
ATOM   4715  CE  LYS A 591     -44.629   4.042  19.735  1.00 24.93           C  
ATOM   4716  NZ  LYS A 591     -45.476   2.990  19.097  1.00 24.93           N  
ATOM   4717  N   GLU A 592     -44.096   8.597  24.149  1.00 24.05           N  
ATOM   4718  CA  GLU A 592     -44.625   9.627  23.261  1.00 24.05           C  
ATOM   4719  C   GLU A 592     -46.042  10.027  23.663  1.00 24.05           C  
ATOM   4720  CB  GLU A 592     -44.606   9.147  21.808  1.00 24.05           C  
ATOM   4721  O   GLU A 592     -46.933   9.178  23.744  1.00 24.05           O  
ATOM   4722  CG  GLU A 592     -43.718   9.981  20.896  1.00 24.05           C  
ATOM   4723  CD  GLU A 592     -43.734   9.512  19.450  1.00 24.05           C  
ATOM   4724  OE1 GLU A 592     -43.096  10.164  18.593  1.00 24.05           O  
ATOM   4725  OE2 GLU A 592     -44.392   8.485  19.171  1.00 24.05           O  
ATOM   4726  N   GLU A 593     -46.188  11.175  24.306  1.00 27.92           N  
ATOM   4727  CA  GLU A 593     -47.105  12.209  24.776  1.00 27.92           C  
ATOM   4728  C   GLU A 593     -47.346  13.264  23.700  1.00 27.92           C  
ATOM   4729  CB  GLU A 593     -46.564  12.868  26.048  1.00 27.92           C  
ATOM   4730  O   GLU A 593     -46.397  13.802  23.127  1.00 27.92           O  
ATOM   4731  CG  GLU A 593     -47.063  12.225  27.334  1.00 27.92           C  
ATOM   4732  CD  GLU A 593     -46.730  13.034  28.577  1.00 27.92           C  
ATOM   4733  OE1 GLU A 593     -47.212  12.681  29.678  1.00 27.92           O  
ATOM   4734  OE2 GLU A 593     -45.983  14.029  28.450  1.00 27.92           O  
ATOM   4735  N   VAL A 594     -48.530  13.198  23.133  1.00 26.74           N  
ATOM   4736  CA  VAL A 594     -49.393  14.187  22.495  1.00 26.74           C  
ATOM   4737  C   VAL A 594     -50.489  14.620  23.465  1.00 26.74           C  
ATOM   4738  CB  VAL A 594     -50.019  13.638  21.193  1.00 26.74           C  
ATOM   4739  O   VAL A 594     -51.146  13.779  24.085  1.00 26.74           O  
ATOM   4740  CG1 VAL A 594     -50.926  14.683  20.548  1.00 26.74           C  
ATOM   4741  CG2 VAL A 594     -48.926  13.200  20.219  1.00 26.74           C  
ATOM   4742  N   GLU A 595     -50.381  15.829  24.057  1.00 27.78           N  
ATOM   4743  CA  GLU A 595     -51.542  16.505  24.628  1.00 27.78           C  
ATOM   4744  C   GLU A 595     -51.358  18.020  24.618  1.00 27.78           C  
ATOM   4745  CB  GLU A 595     -51.801  16.015  26.055  1.00 27.78           C  
ATOM   4746  O   GLU A 595     -50.342  18.530  25.095  1.00 27.78           O  
ATOM   4747  CG  GLU A 595     -53.072  15.191  26.201  1.00 27.78           C  
ATOM   4748  CD  GLU A 595     -53.399  14.843  27.644  1.00 27.78           C  
ATOM   4749  OE1 GLU A 595     -54.471  14.248  27.897  1.00 27.78           O  
ATOM   4750  OE2 GLU A 595     -52.577  15.169  28.529  1.00 27.78           O  
ATOM   4751  N   GLN A 596     -52.091  18.632  23.723  1.00 23.32           N  
ATOM   4752  CA  GLN A 596     -53.089  19.673  23.503  1.00 23.32           C  
ATOM   4753  C   GLN A 596     -53.824  20.012  24.797  1.00 23.32           C  
ATOM   4754  CB  GLN A 596     -54.089  19.240  22.430  1.00 23.32           C  
ATOM   4755  O   GLN A 596     -54.280  19.117  25.511  1.00 23.32           O  
ATOM   4756  CG  GLN A 596     -54.105  20.143  21.204  1.00 23.32           C  
ATOM   4757  CD  GLN A 596     -55.061  19.660  20.130  1.00 23.32           C  
ATOM   4758  NE2 GLN A 596     -55.266  20.479  19.105  1.00 23.32           N  
ATOM   4759  OE1 GLN A 596     -55.612  18.558  20.222  1.00 23.32           O  
ATOM   4760  N   GLU A 597     -53.768  21.293  25.197  1.00 24.46           N  
ATOM   4761  CA  GLU A 597     -54.945  22.124  25.434  1.00 24.46           C  
ATOM   4762  C   GLU A 597     -54.840  22.864  26.765  1.00 24.46           C  
ATOM   4763  CB  GLU A 597     -56.218  21.275  25.404  1.00 24.46           C  
ATOM   4764  O   GLU A 597     -54.567  22.253  27.801  1.00 24.46           O  
ATOM   4765  CG  GLU A 597     -57.302  21.825  24.488  1.00 24.46           C  
ATOM   4766  CD  GLU A 597     -58.612  21.059  24.582  1.00 24.46           C  
ATOM   4767  OE1 GLU A 597     -59.633  21.533  24.033  1.00 24.46           O  
ATOM   4768  OE2 GLU A 597     -58.618  19.977  25.211  1.00 24.46           O  
ATOM   4769  N   THR A 598     -54.810  24.178  26.675  1.00 20.84           N  
ATOM   4770  CA  THR A 598     -55.816  25.200  26.940  1.00 20.84           C  
ATOM   4771  C   THR A 598     -55.755  25.655  28.396  1.00 20.84           C  
ATOM   4772  CB  THR A 598     -57.232  24.687  26.619  1.00 20.84           C  
ATOM   4773  O   THR A 598     -55.727  24.828  29.309  1.00 20.84           O  
ATOM   4774  CG2 THR A 598     -57.483  24.670  25.115  1.00 20.84           C  
ATOM   4775  OG1 THR A 598     -57.380  23.357  27.132  1.00 20.84           O  
ATOM   4776  N   LYS A 599     -55.351  26.911  28.550  1.00 22.45           N  
ATOM   4777  CA  LYS A 599     -56.217  28.044  28.865  1.00 22.45           C  
ATOM   4778  C   LYS A 599     -56.474  28.138  30.366  1.00 22.45           C  
ATOM   4779  CB  LYS A 599     -57.543  27.932  28.112  1.00 22.45           C  
ATOM   4780  O   LYS A 599     -56.859  27.152  30.998  1.00 22.45           O  
ATOM   4781  CG  LYS A 599     -57.850  29.126  27.219  1.00 22.45           C  
ATOM   4782  CD  LYS A 599     -59.267  29.060  26.666  1.00 22.45           C  
ATOM   4783  CE  LYS A 599     -59.587  30.272  25.800  1.00 22.45           C  
ATOM   4784  NZ  LYS A 599     -60.967  30.199  25.233  1.00 22.45           N  
ATOM   4785  N   GLU A 600     -55.999  29.222  30.909  1.00 23.52           N  
ATOM   4786  CA  GLU A 600     -56.905  30.095  31.650  1.00 23.52           C  
ATOM   4787  C   GLU A 600     -56.213  30.704  32.866  1.00 23.52           C  
ATOM   4788  CB  GLU A 600     -58.155  29.327  32.086  1.00 23.52           C  
ATOM   4789  O   GLU A 600     -55.622  29.986  33.675  1.00 23.52           O  
ATOM   4790  CG  GLU A 600     -59.335  29.482  31.137  1.00 23.52           C  
ATOM   4791  CD  GLU A 600     -60.638  28.948  31.708  1.00 23.52           C  
ATOM   4792  OE1 GLU A 600     -61.705  29.159  31.087  1.00 23.52           O  
ATOM   4793  OE2 GLU A 600     -60.593  28.313  32.785  1.00 23.52           O  
ATOM   4794  N   LYS A 601     -55.914  31.975  32.730  1.00 23.56           N  
ATOM   4795  CA  LYS A 601     -56.532  33.210  33.203  1.00 23.56           C  
ATOM   4796  C   LYS A 601     -56.810  33.146  34.702  1.00 23.56           C  
ATOM   4797  CB  LYS A 601     -57.828  33.488  32.441  1.00 23.56           C  
ATOM   4798  O   LYS A 601     -57.403  32.181  35.188  1.00 23.56           O  
ATOM   4799  CG  LYS A 601     -57.678  34.495  31.311  1.00 23.56           C  
ATOM   4800  CD  LYS A 601     -58.972  35.262  31.069  1.00 23.56           C  
ATOM   4801  CE  LYS A 601     -58.854  36.196  29.872  1.00 23.56           C  
ATOM   4802  NZ  LYS A 601     -60.146  36.885  29.578  1.00 23.56           N  
ATOM   4803  N   GLY A 602     -56.127  33.937  35.413  1.00 23.07           N  
ATOM   4804  CA  GLY A 602     -56.874  34.692  36.406  1.00 23.07           C  
ATOM   4805  C   GLY A 602     -56.014  35.176  37.558  1.00 23.07           C  
ATOM   4806  O   GLY A 602     -55.217  34.413  38.108  1.00 23.07           O  
ATOM   4807  N   SER A 603     -55.783  36.513  37.533  1.00 23.16           N  
ATOM   4808  CA  SER A 603     -56.435  37.630  38.208  1.00 23.16           C  
ATOM   4809  C   SER A 603     -56.392  37.461  39.723  1.00 23.16           C  
ATOM   4810  CB  SER A 603     -57.885  37.766  37.743  1.00 23.16           C  
ATOM   4811  O   SER A 603     -56.739  36.400  40.245  1.00 23.16           O  
ATOM   4812  OG  SER A 603     -58.782  37.513  38.811  1.00 23.16           O  
ATOM   4813  N   GLY A 604     -55.651  38.309  40.353  1.00 23.38           N  
ATOM   4814  CA  GLY A 604     -56.248  39.237  41.301  1.00 23.38           C  
ATOM   4815  C   GLY A 604     -55.772  39.022  42.725  1.00 23.38           C  
ATOM   4816  O   GLY A 604     -55.763  37.893  43.219  1.00 23.38           O  
ATOM   4817  N   ARG A 605     -55.019  39.990  43.241  1.00 25.24           N  
ATOM   4818  CA  ARG A 605     -55.407  41.018  44.202  1.00 25.24           C  
ATOM   4819  C   ARG A 605     -55.346  40.484  45.629  1.00 25.24           C  
ATOM   4820  CB  ARG A 605     -56.813  41.537  43.896  1.00 25.24           C  
ATOM   4821  O   ARG A 605     -55.901  39.424  45.925  1.00 25.24           O  
ATOM   4822  CG  ARG A 605     -57.167  42.823  44.626  1.00 25.24           C  
ATOM   4823  CD  ARG A 605     -58.336  43.542  43.967  1.00 25.24           C  
ATOM   4824  NE  ARG A 605     -58.743  44.719  44.728  1.00 25.24           N  
ATOM   4825  NH1 ARG A 605     -60.220  45.497  43.131  1.00 25.24           N  
ATOM   4826  NH2 ARG A 605     -59.925  46.655  45.087  1.00 25.24           N  
ATOM   4827  CZ  ARG A 605     -59.628  45.621  44.314  1.00 25.24           C  
ATOM   4828  N   GLU A 606     -54.574  41.140  46.462  1.00 25.77           N  
ATOM   4829  CA  GLU A 606     -54.965  41.913  47.637  1.00 25.77           C  
ATOM   4830  C   GLU A 606     -54.243  41.420  48.888  1.00 25.77           C  
ATOM   4831  CB  GLU A 606     -56.481  41.846  47.845  1.00 25.77           C  
ATOM   4832  O   GLU A 606     -54.280  40.229  49.203  1.00 25.77           O  
ATOM   4833  CG  GLU A 606     -57.246  42.966  47.155  1.00 25.77           C  
ATOM   4834  CD  GLU A 606     -58.717  43.010  47.534  1.00 25.77           C  
ATOM   4835  OE1 GLU A 606     -59.420  43.964  47.130  1.00 25.77           O  
ATOM   4836  OE2 GLU A 606     -59.171  42.084  48.242  1.00 25.77           O  
ATOM   4837  N   GLU A 607     -53.345  42.261  49.424  1.00 25.13           N  
ATOM   4838  CA  GLU A 607     -53.172  43.162  50.559  1.00 25.13           C  
ATOM   4839  C   GLU A 607     -53.716  42.543  51.843  1.00 25.13           C  
ATOM   4840  CB  GLU A 607     -53.859  44.504  50.290  1.00 25.13           C  
ATOM   4841  O   GLU A 607     -54.819  41.992  51.854  1.00 25.13           O  
ATOM   4842  CG  GLU A 607     -53.030  45.460  49.445  1.00 25.13           C  
ATOM   4843  CD  GLU A 607     -53.478  46.908  49.564  1.00 25.13           C  
ATOM   4844  OE1 GLU A 607     -52.762  47.808  49.069  1.00 25.13           O  
ATOM   4845  OE2 GLU A 607     -54.553  47.145  50.159  1.00 25.13           O  
ATOM   4846  N   GLU A 608     -52.845  42.470  52.880  1.00 27.11           N  
ATOM   4847  CA  GLU A 608     -53.152  42.981  54.213  1.00 27.11           C  
ATOM   4848  C   GLU A 608     -52.362  42.235  55.285  1.00 27.11           C  
ATOM   4849  CB  GLU A 608     -54.652  42.876  54.497  1.00 27.11           C  
ATOM   4850  O   GLU A 608     -52.381  41.004  55.333  1.00 27.11           O  
ATOM   4851  CG  GLU A 608     -55.365  44.220  54.544  1.00 27.11           C  
ATOM   4852  CD  GLU A 608     -56.773  44.132  55.111  1.00 27.11           C  
ATOM   4853  OE1 GLU A 608     -57.413  45.189  55.311  1.00 27.11           O  
ATOM   4854  OE2 GLU A 608     -57.239  42.998  55.359  1.00 27.11           O  
ATOM   4855  N   LYS A 609     -51.474  42.888  56.004  1.00 24.48           N  
ATOM   4856  CA  LYS A 609     -51.479  43.514  57.322  1.00 24.48           C  
ATOM   4857  C   LYS A 609     -51.217  42.486  58.420  1.00 24.48           C  
ATOM   4858  CB  LYS A 609     -52.810  44.223  57.575  1.00 24.48           C  
ATOM   4859  O   LYS A 609     -51.875  41.445  58.472  1.00 24.48           O  
ATOM   4860  CG  LYS A 609     -52.878  45.633  57.007  1.00 24.48           C  
ATOM   4861  CD  LYS A 609     -53.881  46.494  57.765  1.00 24.48           C  
ATOM   4862  CE  LYS A 609     -54.045  47.862  57.119  1.00 24.48           C  
ATOM   4863  NZ  LYS A 609     -54.990  48.728  57.887  1.00 24.48           N  
ATOM   4864  N   GLY A 610     -50.152  42.687  59.191  1.00 22.92           N  
ATOM   4865  CA  GLY A 610     -50.154  43.107  60.583  1.00 22.92           C  
ATOM   4866  C   GLY A 610     -49.702  42.017  61.536  1.00 22.92           C  
ATOM   4867  O   GLY A 610     -50.115  40.863  61.408  1.00 22.92           O  
ATOM   4868  N   VAL A 611     -48.606  42.293  62.226  1.00 26.95           N  
ATOM   4869  CA  VAL A 611     -48.496  42.498  63.666  1.00 26.95           C  
ATOM   4870  C   VAL A 611     -47.512  41.491  64.258  1.00 26.95           C  
ATOM   4871  CB  VAL A 611     -49.869  42.373  64.364  1.00 26.95           C  
ATOM   4872  O   VAL A 611     -47.616  40.289  64.005  1.00 26.95           O  
ATOM   4873  CG1 VAL A 611     -49.715  42.470  65.881  1.00 26.95           C  
ATOM   4874  CG2 VAL A 611     -50.827  43.447  63.851  1.00 26.95           C  
ATOM   4875  N   VAL A 612     -46.361  41.981  64.723  1.00 26.86           N  
ATOM   4876  CA  VAL A 612     -45.494  42.196  65.877  1.00 26.86           C  
ATOM   4877  C   VAL A 612     -46.064  41.470  67.093  1.00 26.86           C  
ATOM   4878  CB  VAL A 612     -45.322  43.700  66.185  1.00 26.86           C  
ATOM   4879  O   VAL A 612     -47.260  41.566  67.377  1.00 26.86           O  
ATOM   4880  CG1 VAL A 612     -44.419  43.902  67.400  1.00 26.86           C  
ATOM   4881  CG2 VAL A 612     -44.759  44.432  64.969  1.00 26.86           C  
ATOM   4882  N   THR A 613     -45.276  40.524  67.673  1.00 33.45           N  
ATOM   4883  CA  THR A 613     -45.172  40.290  69.109  1.00 33.45           C  
ATOM   4884  C   THR A 613     -43.956  39.425  69.429  1.00 33.45           C  
ATOM   4885  CB  THR A 613     -46.443  39.617  69.659  1.00 33.45           C  
ATOM   4886  O   THR A 613     -43.721  38.408  68.773  1.00 33.45           O  
ATOM   4887  CG2 THR A 613     -47.658  40.525  69.502  1.00 33.45           C  
ATOM   4888  OG1 THR A 613     -46.677  38.396  68.947  1.00 33.45           O  
ATOM   4889  N   ASN A 614     -42.989  39.942  70.174  1.00 26.77           N  
ATOM   4890  CA  ASN A 614     -42.378  39.999  71.498  1.00 26.77           C  
ATOM   4891  C   ASN A 614     -42.299  38.617  72.139  1.00 26.77           C  
ATOM   4892  CB  ASN A 614     -43.149  40.961  72.404  1.00 26.77           C  
ATOM   4893  O   ASN A 614     -43.300  37.901  72.206  1.00 26.77           O  
ATOM   4894  CG  ASN A 614     -42.720  42.404  72.223  1.00 26.77           C  
ATOM   4895  ND2 ASN A 614     -43.447  43.322  72.849  1.00 26.77           N  
ATOM   4896  OD1 ASN A 614     -41.744  42.691  71.526  1.00 26.77           O  
ATOM   4897  N   GLY A 615     -41.096  38.169  72.519  1.00 24.75           N  
ATOM   4898  CA  GLY A 615     -40.726  37.898  73.899  1.00 24.75           C  
ATOM   4899  C   GLY A 615     -40.373  36.444  74.148  1.00 24.75           C  
ATOM   4900  O   GLY A 615     -41.072  35.542  73.683  1.00 24.75           O  
ATOM   4901  N   LEU A 616     -39.116  36.212  74.702  1.00 28.17           N  
ATOM   4902  CA  LEU A 616     -38.858  35.621  76.011  1.00 28.17           C  
ATOM   4903  C   LEU A 616     -37.851  34.481  75.904  1.00 28.17           C  
ATOM   4904  CB  LEU A 616     -40.160  35.112  76.636  1.00 28.17           C  
ATOM   4905  O   LEU A 616     -38.042  33.551  75.116  1.00 28.17           O  
ATOM   4906  CG  LEU A 616     -40.846  36.050  77.630  1.00 28.17           C  
ATOM   4907  CD1 LEU A 616     -42.354  35.821  77.619  1.00 28.17           C  
ATOM   4908  CD2 LEU A 616     -40.281  35.850  79.032  1.00 28.17           C  
ATOM   4909  N   ASP A 617     -36.640  34.649  76.552  1.00 27.75           N  
ATOM   4910  CA  ASP A 617     -35.945  34.302  77.788  1.00 27.75           C  
ATOM   4911  C   ASP A 617     -35.602  32.814  77.826  1.00 27.75           C  
ATOM   4912  CB  ASP A 617     -36.794  34.677  79.004  1.00 27.75           C  
ATOM   4913  O   ASP A 617     -36.466  31.966  77.594  1.00 27.75           O  
ATOM   4914  CG  ASP A 617     -35.982  35.303  80.124  1.00 27.75           C  
ATOM   4915  OD1 ASP A 617     -34.758  35.493  79.958  1.00 27.75           O  
ATOM   4916  OD2 ASP A 617     -36.571  35.608  81.184  1.00 27.75           O  
ATOM   4917  N   LEU A 618     -34.217  32.541  78.187  1.00 31.29           N  
ATOM   4918  CA  LEU A 618     -33.520  31.939  79.318  1.00 31.29           C  
ATOM   4919  C   LEU A 618     -32.634  30.786  78.859  1.00 31.29           C  
ATOM   4920  CB  LEU A 618     -34.522  31.443  80.364  1.00 31.29           C  
ATOM   4921  O   LEU A 618     -33.101  29.874  78.172  1.00 31.29           O  
ATOM   4922  CG  LEU A 618     -35.354  32.516  81.068  1.00 31.29           C  
ATOM   4923  CD1 LEU A 618     -36.490  31.874  81.857  1.00 31.29           C  
ATOM   4924  CD2 LEU A 618     -34.474  33.363  81.981  1.00 31.29           C  
ATOM   4925  N   SER A 619     -31.303  30.892  79.068  1.00 31.87           N  
ATOM   4926  CA  SER A 619     -30.168  30.347  79.804  1.00 31.87           C  
ATOM   4927  C   SER A 619     -30.230  28.824  79.868  1.00 31.87           C  
ATOM   4928  CB  SER A 619     -30.120  30.923  81.220  1.00 31.87           C  
ATOM   4929  O   SER A 619     -31.311  28.247  80.004  1.00 31.87           O  
ATOM   4930  OG  SER A 619     -29.652  32.260  81.203  1.00 31.87           O  
ATOM   4931  N   PRO A 620     -29.163  28.099  80.391  1.00 48.14           N  
ATOM   4932  CA  PRO A 620     -27.764  27.663  80.359  1.00 48.14           C  
ATOM   4933  C   PRO A 620     -27.614  26.152  80.514  1.00 48.14           C  
ATOM   4934  CB  PRO A 620     -27.138  28.399  81.546  1.00 48.14           C  
ATOM   4935  O   PRO A 620     -28.547  25.477  80.956  1.00 48.14           O  
ATOM   4936  CG  PRO A 620     -28.222  28.460  82.573  1.00 48.14           C  
ATOM   4937  CD  PRO A 620     -29.487  27.925  81.964  1.00 48.14           C
[truncated: 48,844 more chars]
