# Supplementary material for: The 2022 Lady Estelle Wolfson lectureship on neurofilaments
Source: J Neurochem. 2022 Sep 19;163(3):179–219. doi: 10.1111/jnc.15682 (PMC9826399; doi:10.1111/jnc.15682)
Supplement: Supplementary file 1 — Supplementary material S1 [file JNC-163-179-s001.gz › NEFM_190d6_unrelaxed_rank_4_model_5.pdb]

MODEL     1                                                                     
ATOM      1  N   MET A   1     -18.104 -50.410  32.397  1.00 38.96           N  
ATOM      2  CA  MET A   1     -16.906 -50.160  31.600  1.00 38.96           C  
ATOM      3  C   MET A   1     -16.155 -48.937  32.115  1.00 38.96           C  
ATOM      4  CB  MET A   1     -17.270 -49.969  30.126  1.00 38.96           C  
ATOM      5  O   MET A   1     -16.641 -47.811  31.998  1.00 38.96           O  
ATOM      6  CG  MET A   1     -17.781 -51.231  29.452  1.00 38.96           C  
ATOM      7  SD  MET A   1     -17.523 -51.211  27.635  1.00 38.96           S  
ATOM      8  CE  MET A   1     -17.091 -52.951  27.354  1.00 38.96           C  
ATOM      9  N   SER A   2     -15.629 -48.958  33.344  1.00 37.75           N  
ATOM     10  CA  SER A   2     -14.875 -48.239  34.366  1.00 37.75           C  
ATOM     11  C   SER A   2     -13.577 -47.673  33.799  1.00 37.75           C  
ATOM     12  CB  SER A   2     -14.567 -49.156  35.550  1.00 37.75           C  
ATOM     13  O   SER A   2     -12.709 -48.426  33.352  1.00 37.75           O  
ATOM     14  OG  SER A   2     -15.400 -50.303  35.528  1.00 37.75           O  
ATOM     15  N   TYR A   3     -13.633 -46.467  33.183  1.00 39.83           N  
ATOM     16  CA  TYR A   3     -12.475 -45.719  32.705  1.00 39.83           C  
ATOM     17  C   TYR A   3     -11.920 -44.815  33.799  1.00 39.83           C  
ATOM     18  CB  TYR A   3     -12.844 -44.885  31.475  1.00 39.83           C  
ATOM     19  O   TYR A   3     -12.676 -44.111  34.473  1.00 39.83           O  
ATOM     20  CG  TYR A   3     -12.587 -45.588  30.164  1.00 39.83           C  
ATOM     21  CD1 TYR A   3     -11.335 -45.536  29.557  1.00 39.83           C  
ATOM     22  CD2 TYR A   3     -13.596 -46.306  29.531  1.00 39.83           C  
ATOM     23  CE1 TYR A   3     -11.094 -46.181  28.348  1.00 39.83           C  
ATOM     24  CE2 TYR A   3     -13.366 -46.956  28.322  1.00 39.83           C  
ATOM     25  OH  TYR A   3     -11.881 -47.528  26.543  1.00 39.83           O  
ATOM     26  CZ  TYR A   3     -12.114 -46.888  27.740  1.00 39.83           C  
ATOM     27  N   THR A   4     -10.910 -45.241  34.553  1.00 44.12           N  
ATOM     28  CA  THR A   4      -9.708 -44.793  35.247  1.00 44.12           C  
ATOM     29  C   THR A   4      -9.084 -43.598  34.532  1.00 44.12           C  
ATOM     30  CB  THR A   4      -8.672 -45.927  35.358  1.00 44.12           C  
ATOM     31  O   THR A   4      -8.778 -43.672  33.340  1.00 44.12           O  
ATOM     32  CG2 THR A   4      -9.190 -47.062  36.234  1.00 44.12           C  
ATOM     33  OG1 THR A   4      -8.390 -46.439  34.049  1.00 44.12           O  
ATOM     34  N   LEU A   5      -9.447 -42.344  34.921  1.00 40.94           N  
ATOM     35  CA  LEU A   5      -8.977 -40.970  34.773  1.00 40.94           C  
ATOM     36  C   LEU A   5      -7.687 -40.750  35.555  1.00 40.94           C  
ATOM     37  CB  LEU A   5     -10.048 -39.983  35.244  1.00 40.94           C  
ATOM     38  O   LEU A   5      -7.651 -40.953  36.771  1.00 40.94           O  
ATOM     39  CG  LEU A   5     -10.010 -38.590  34.615  1.00 40.94           C  
ATOM     40  CD1 LEU A   5     -10.864 -38.555  33.352  1.00 40.94           C  
ATOM     41  CD2 LEU A   5     -10.481 -37.539  35.615  1.00 40.94           C  
ATOM     42  N   ASP A   6      -6.539 -41.235  35.094  1.00 40.43           N  
ATOM     43  CA  ASP A   6      -5.122 -40.899  35.197  1.00 40.43           C  
ATOM     44  C   ASP A   6      -4.920 -39.388  35.285  1.00 40.43           C  
ATOM     45  CB  ASP A   6      -4.349 -41.465  34.004  1.00 40.43           C  
ATOM     46  O   ASP A   6      -5.441 -38.638  34.457  1.00 40.43           O  
ATOM     47  CG  ASP A   6      -3.289 -42.474  34.408  1.00 40.43           C  
ATOM     48  OD1 ASP A   6      -3.056 -42.661  35.622  1.00 40.43           O  
ATOM     49  OD2 ASP A   6      -2.680 -43.087  33.505  1.00 40.43           O  
ATOM     50  N   SER A   7      -4.727 -38.865  36.507  1.00 32.75           N  
ATOM     51  CA  SER A   7      -3.847 -38.004  37.291  1.00 32.75           C  
ATOM     52  C   SER A   7      -2.387 -38.206  36.903  1.00 32.75           C  
ATOM     53  CB  SER A   7      -4.028 -38.271  38.786  1.00 32.75           C  
ATOM     54  O   SER A   7      -1.922 -39.342  36.784  1.00 32.75           O  
ATOM     55  OG  SER A   7      -4.869 -37.294  39.373  1.00 32.75           O  
ATOM     56  N   LEU A   8      -1.751 -37.280  36.027  1.00 34.58           N  
ATOM     57  CA  LEU A   8      -0.418 -36.758  36.313  1.00 34.58           C  
ATOM     58  C   LEU A   8       0.266 -36.285  35.035  1.00 34.58           C  
ATOM     59  CB  LEU A   8       0.438 -37.825  37.000  1.00 34.58           C  
ATOM     60  O   LEU A   8       0.570 -37.092  34.154  1.00 34.58           O  
ATOM     61  CG  LEU A   8       0.579 -37.707  38.519  1.00 34.58           C  
ATOM     62  CD1 LEU A   8      -0.593 -38.391  39.215  1.00 34.58           C  
ATOM     63  CD2 LEU A   8       1.904 -38.303  38.981  1.00 34.58           C  
ATOM     64  N   GLY A   9       0.046 -35.039  34.611  1.00 33.54           N  
ATOM     65  CA  GLY A   9       1.233 -34.326  34.165  1.00 33.54           C  
ATOM     66  C   GLY A   9       1.018 -32.830  34.040  1.00 33.54           C  
ATOM     67  O   GLY A   9       0.008 -32.386  33.490  1.00 33.54           O  
ATOM     68  N   ASN A  10       1.111 -32.100  35.136  1.00 35.08           N  
ATOM     69  CA  ASN A  10       1.806 -30.856  35.449  1.00 35.08           C  
ATOM     70  C   ASN A  10       1.889 -29.938  34.233  1.00 35.08           C  
ATOM     71  CB  ASN A  10       3.206 -31.145  35.993  1.00 35.08           C  
ATOM     72  O   ASN A  10       2.583 -30.248  33.263  1.00 35.08           O  
ATOM     73  CG  ASN A  10       3.370 -30.723  37.440  1.00 35.08           C  
ATOM     74  ND2 ASN A  10       4.611 -30.493  37.854  1.00 35.08           N  
ATOM     75  OD1 ASN A  10       2.390 -30.605  38.180  1.00 35.08           O  
ATOM     76  N   PRO A  11       1.004 -28.895  34.036  1.00 37.74           N  
ATOM     77  CA  PRO A  11       1.153 -27.775  33.103  1.00 37.74           C  
ATOM     78  C   PRO A  11       2.054 -26.670  33.649  1.00 37.74           C  
ATOM     79  CB  PRO A  11      -0.281 -27.272  32.924  1.00 37.74           C  
ATOM     80  O   PRO A  11       1.983 -26.339  34.835  1.00 37.74           O  
ATOM     81  CG  PRO A  11      -1.034 -27.844  34.081  1.00 37.74           C  
ATOM     82  CD  PRO A  11      -0.215 -28.948  34.685  1.00 37.74           C  
ATOM     83  N   SER A  12       3.363 -26.755  33.471  1.00 33.81           N  
ATOM     84  CA  SER A  12       4.335 -25.698  33.209  1.00 33.81           C  
ATOM     85  C   SER A  12       3.643 -24.378  32.887  1.00 33.81           C  
ATOM     86  CB  SER A  12       5.259 -26.094  32.057  1.00 33.81           C  
ATOM     87  O   SER A  12       2.755 -24.328  32.033  1.00 33.81           O  
ATOM     88  OG  SER A  12       5.253 -25.102  31.044  1.00 33.81           O  
ATOM     89  N   ALA A  13       3.194 -23.617  33.885  1.00 34.66           N  
ATOM     90  CA  ALA A  13       3.341 -22.238  34.342  1.00 34.66           C  
ATOM     91  C   ALA A  13       3.912 -21.352  33.238  1.00 34.66           C  
ATOM     92  CB  ALA A  13       4.232 -22.180  35.580  1.00 34.66           C  
ATOM     93  O   ALA A  13       5.024 -21.586  32.758  1.00 34.66           O  
ATOM     94  N   TYR A  14       3.165 -20.998  32.214  1.00 33.36           N  
ATOM     95  CA  TYR A  14       3.026 -19.782  31.420  1.00 33.36           C  
ATOM     96  C   TYR A  14       2.969 -18.550  32.314  1.00 33.36           C  
ATOM     97  CB  TYR A  14       1.770 -19.852  30.545  1.00 33.36           C  
ATOM     98  O   TYR A  14       2.121 -18.460  33.205  1.00 33.36           O  
ATOM     99  CG  TYR A  14       2.018 -20.425  29.171  1.00 33.36           C  
ATOM    100  CD1 TYR A  14       2.466 -19.617  28.128  1.00 33.36           C  
ATOM    101  CD2 TYR A  14       1.805 -21.775  28.913  1.00 33.36           C  
ATOM    102  CE1 TYR A  14       2.694 -20.141  26.860  1.00 33.36           C  
ATOM    103  CE2 TYR A  14       2.029 -22.309  27.648  1.00 33.36           C  
ATOM    104  OH  TYR A  14       2.698 -22.010  25.377  1.00 33.36           O  
ATOM    105  CZ  TYR A  14       2.474 -21.486  26.630  1.00 33.36           C  
ATOM    106  N   ARG A  15       4.045 -18.102  32.875  1.00 40.63           N  
ATOM    107  CA  ARG A  15       4.500 -16.791  33.327  1.00 40.63           C  
ATOM    108  C   ARG A  15       4.271 -15.732  32.253  1.00 40.63           C  
ATOM    109  CB  ARG A  15       5.980 -16.838  33.710  1.00 40.63           C  
ATOM    110  O   ARG A  15       4.764 -15.862  31.131  1.00 40.63           O  
ATOM    111  CG  ARG A  15       6.377 -15.815  34.763  1.00 40.63           C  
ATOM    112  CD  ARG A  15       7.863 -15.888  35.088  1.00 40.63           C  
ATOM    113  NE  ARG A  15       8.107 -15.764  36.522  1.00 40.63           N  
ATOM    114  NH1 ARG A  15      10.352 -15.264  36.306  1.00 40.63           N  
ATOM    115  NH2 ARG A  15       9.394 -15.383  38.386  1.00 40.63           N  
ATOM    116  CZ  ARG A  15       9.284 -15.471  37.068  1.00 40.63           C  
ATOM    117  N   ARG A  16       3.062 -15.199  32.077  1.00 37.98           N  
ATOM    118  CA  ARG A  16       2.428 -13.980  31.583  1.00 37.98           C  
ATOM    119  C   ARG A  16       2.976 -12.750  32.298  1.00 37.98           C  
ATOM    120  CB  ARG A  16       0.910 -14.055  31.757  1.00 37.98           C  
ATOM    121  O   ARG A  16       2.909 -12.658  33.526  1.00 37.98           O  
ATOM    122  CG  ARG A  16       0.165 -14.474  30.499  1.00 37.98           C  
ATOM    123  CD  ARG A  16      -1.327 -14.191  30.606  1.00 37.98           C  
ATOM    124  NE  ARG A  16      -2.083 -15.398  30.928  1.00 37.98           N  
ATOM    125  NH1 ARG A  16      -3.996 -14.277  31.575  1.00 37.98           N  
ATOM    126  NH2 ARG A  16      -3.926 -16.567  31.642  1.00 37.98           N  
ATOM    127  CZ  ARG A  16      -3.333 -15.411  31.381  1.00 37.98           C  
ATOM    128  N   VAL A  17       4.044 -12.139  31.839  1.00 35.19           N  
ATOM    129  CA  VAL A  17       4.560 -10.796  32.083  1.00 35.19           C  
ATOM    130  C   VAL A  17       3.806  -9.787  31.219  1.00 35.19           C  
ATOM    131  CB  VAL A  17       6.076 -10.710  31.800  1.00 35.19           C  
ATOM    132  O   VAL A  17       3.739  -9.935  29.996  1.00 35.19           O  
ATOM    133  CG1 VAL A  17       6.563  -9.265  31.893  1.00 35.19           C  
ATOM    134  CG2 VAL A  17       6.850 -11.601  32.771  1.00 35.19           C  
ATOM    135  N   THR A  18       2.681  -9.271  31.673  1.00 34.24           N  
ATOM    136  CA  THR A  18       1.954  -8.024  31.458  1.00 34.24           C  
ATOM    137  C   THR A  18       2.464  -6.932  32.394  1.00 34.24           C  
ATOM    138  CB  THR A  18       0.441  -8.217  31.666  1.00 34.24           C  
ATOM    139  O   THR A  18       2.522  -7.127  33.610  1.00 34.24           O  
ATOM    140  CG2 THR A  18      -0.197  -8.901  30.461  1.00 34.24           C  
ATOM    141  OG1 THR A  18       0.223  -9.023  32.830  1.00 34.24           O  
ATOM    142  N   GLU A  19       3.384  -6.037  31.958  1.00 32.71           N  
ATOM    143  CA  GLU A  19       3.419  -4.720  32.588  1.00 32.71           C  
ATOM    144  C   GLU A  19       3.674  -3.623  31.559  1.00 32.71           C  
ATOM    145  CB  GLU A  19       4.490  -4.676  33.681  1.00 32.71           C  
ATOM    146  O   GLU A  19       4.570  -3.747  30.721  1.00 32.71           O  
ATOM    147  CG  GLU A  19       4.067  -3.910  34.926  1.00 32.71           C  
ATOM    148  CD  GLU A  19       4.739  -4.409  36.195  1.00 32.71           C  
ATOM    149  OE1 GLU A  19       4.322  -4.002  37.303  1.00 32.71           O  
ATOM    150  OE2 GLU A  19       5.691  -5.213  36.080  1.00 32.71           O  
ATOM    151  N   THR A  20       2.637  -2.853  31.218  1.00 36.67           N  
ATOM    152  CA  THR A  20       2.003  -1.543  31.313  1.00 36.67           C  
ATOM    153  C   THR A  20       3.038  -0.430  31.176  1.00 36.67           C  
ATOM    154  CB  THR A  20       1.247  -1.383  32.645  1.00 36.67           C  
ATOM    155  O   THR A  20       4.100  -0.482  31.799  1.00 36.67           O  
ATOM    156  CG2 THR A  20       0.034  -0.473  32.484  1.00 36.67           C  
ATOM    157  OG1 THR A  20       0.808  -2.671  33.096  1.00 36.67           O  
ATOM    158  N   ARG A  21       2.979   0.363  30.066  1.00 26.86           N  
ATOM    159  CA  ARG A  21       2.788   1.717  29.554  1.00 26.86           C  
ATOM    160  C   ARG A  21       2.597   2.711  30.695  1.00 26.86           C  
ATOM    161  CB  ARG A  21       1.588   1.769  28.606  1.00 26.86           C  
ATOM    162  O   ARG A  21       1.813   2.466  31.614  1.00 26.86           O  
ATOM    163  CG  ARG A  21       1.747   0.910  27.362  1.00 26.86           C  
ATOM    164  CD  ARG A  21       0.627   1.154  26.361  1.00 26.86           C  
ATOM    165  NE  ARG A  21       1.111   1.095  24.985  1.00 26.86           N  
ATOM    166  NH1 ARG A  21      -0.438   2.594  24.156  1.00 26.86           N  
ATOM    167  NH2 ARG A  21       1.113   1.651  22.757  1.00 26.86           N  
ATOM    168  CZ  ARG A  21       0.594   1.780  23.969  1.00 26.86           C  
ATOM    169  N   SER A  22       3.590   3.655  30.862  1.00 32.05           N  
ATOM    170  CA  SER A  22       3.382   5.099  30.891  1.00 32.05           C  
ATOM    171  C   SER A  22       4.332   5.775  31.874  1.00 32.05           C  
ATOM    172  CB  SER A  22       1.935   5.424  31.263  1.00 32.05           C  
ATOM    173  O   SER A  22       4.562   5.266  32.973  1.00 32.05           O  
ATOM    174  OG  SER A  22       1.701   5.177  32.639  1.00 32.05           O  
ATOM    175  N   SER A  23       5.262   6.649  31.327  1.00 33.30           N  
ATOM    176  CA  SER A  23       5.407   8.097  31.432  1.00 33.30           C  
ATOM    177  C   SER A  23       6.863   8.491  31.660  1.00 33.30           C  
ATOM    178  CB  SER A  23       4.539   8.643  32.566  1.00 33.30           C  
ATOM    179  O   SER A  23       7.558   7.875  32.470  1.00 33.30           O  
ATOM    180  OG  SER A  23       3.197   8.207  32.427  1.00 33.30           O  
ATOM    181  N   PHE A  24       7.513   9.189  30.689  1.00 29.52           N  
ATOM    182  CA  PHE A  24       8.110  10.464  30.307  1.00 29.52           C  
ATOM    183  C   PHE A  24       8.703  11.169  31.521  1.00 29.52           C  
ATOM    184  CB  PHE A  24       7.071  11.365  29.632  1.00 29.52           C  
ATOM    185  O   PHE A  24       8.018  11.367  32.527  1.00 29.52           O  
ATOM    186  CG  PHE A  24       5.740  11.386  30.333  1.00 29.52           C  
ATOM    187  CD1 PHE A  24       4.790  10.403  30.083  1.00 29.52           C  
ATOM    188  CD2 PHE A  24       5.437  12.391  31.243  1.00 29.52           C  
ATOM    189  CE1 PHE A  24       3.557  10.420  30.730  1.00 29.52           C  
ATOM    190  CE2 PHE A  24       4.207  12.415  31.894  1.00 29.52           C  
ATOM    191  CZ  PHE A  24       3.268  11.429  31.635  1.00 29.52           C  
ATOM    192  N   SER A  25      10.059  11.126  31.666  1.00 33.93           N  
ATOM    193  CA  SER A  25      10.779  12.284  32.187  1.00 33.93           C  
ATOM    194  C   SER A  25      12.150  12.422  31.533  1.00 33.93           C  
ATOM    195  CB  SER A  25      10.937  12.179  33.705  1.00 33.93           C  
ATOM    196  O   SER A  25      12.882  11.440  31.401  1.00 33.93           O  
ATOM    197  OG  SER A  25      11.663  11.014  34.055  1.00 33.93           O  
ATOM    198  N   ARG A  26      12.245  13.193  30.446  1.00 30.04           N  
ATOM    199  CA  ARG A  26      13.114  14.185  29.822  1.00 30.04           C  
ATOM    200  C   ARG A  26      13.867  14.992  30.874  1.00 30.04           C  
ATOM    201  CB  ARG A  26      12.304  15.121  28.924  1.00 30.04           C  
ATOM    202  O   ARG A  26      13.253  15.635  31.729  1.00 30.04           O  
ATOM    203  CG  ARG A  26      12.142  14.619  27.498  1.00 30.04           C  
ATOM    204  CD  ARG A  26      11.457  15.650  26.611  1.00 30.04           C  
ATOM    205  NE  ARG A  26      10.678  15.017  25.551  1.00 30.04           N  
ATOM    206  NH1 ARG A  26      10.473  16.932  24.275  1.00 30.04           N  
ATOM    207  NH2 ARG A  26       9.528  14.968  23.563  1.00 30.04           N  
ATOM    208  CZ  ARG A  26      10.228  15.640  24.466  1.00 30.04           C  
ATOM    209  N   VAL A  27      15.005  14.556  31.302  1.00 35.34           N  
ATOM    210  CA  VAL A  27      15.998  15.494  31.816  1.00 35.34           C  
ATOM    211  C   VAL A  27      17.331  15.277  31.104  1.00 35.34           C  
ATOM    212  CB  VAL A  27      16.179  15.348  33.343  1.00 35.34           C  
ATOM    213  O   VAL A  27      17.806  14.144  30.994  1.00 35.34           O  
ATOM    214  CG1 VAL A  27      16.670  13.946  33.697  1.00 35.34           C  
ATOM    215  CG2 VAL A  27      17.149  16.406  33.868  1.00 35.34           C  
ATOM    216  N   SER A  28      17.578  15.940  29.992  1.00 31.88           N  
ATOM    217  CA  SER A  28      18.611  16.810  29.440  1.00 31.88           C  
ATOM    218  C   SER A  28      19.628  17.206  30.506  1.00 31.88           C  
ATOM    219  CB  SER A  28      17.986  18.065  28.830  1.00 31.88           C  
ATOM    220  O   SER A  28      19.260  17.738  31.555  1.00 31.88           O  
ATOM    221  OG  SER A  28      17.403  18.877  29.835  1.00 31.88           O  
ATOM    222  N   GLY A  29      20.675  16.424  30.732  1.00 33.55           N  
ATOM    223  CA  GLY A  29      21.920  17.024  31.185  1.00 33.55           C  
ATOM    224  C   GLY A  29      23.147  16.224  30.788  1.00 33.55           C  
ATOM    225  O   GLY A  29      23.209  15.016  31.024  1.00 33.55           O  
ATOM    226  N   SER A  30      23.638  16.408  29.563  1.00 29.21           N  
ATOM    227  CA  SER A  30      24.972  16.300  28.980  1.00 29.21           C  
ATOM    228  C   SER A  30      25.842  17.492  29.366  1.00 29.21           C  
ATOM    229  CB  SER A  30      24.884  16.195  27.457  1.00 29.21           C  
ATOM    230  O   SER A  30      25.404  18.641  29.280  1.00 29.21           O  
ATOM    231  OG  SER A  30      24.754  14.843  27.053  1.00 29.21           O  
ATOM    232  N   PRO A  31      26.867  17.278  30.250  1.00 36.91           N  
ATOM    233  CA  PRO A  31      28.215  17.549  29.743  1.00 36.91           C  
ATOM    234  C   PRO A  31      29.293  16.763  30.485  1.00 36.91           C  
ATOM    235  CB  PRO A  31      28.381  19.053  29.969  1.00 36.91           C  
ATOM    236  O   PRO A  31      29.106  16.400  31.650  1.00 36.91           O  
ATOM    237  CG  PRO A  31      27.645  19.332  31.240  1.00 36.91           C  
ATOM    238  CD  PRO A  31      26.934  18.079  31.664  1.00 36.91           C  
ATOM    239  N   SER A  32      29.987  15.880  29.808  1.00 31.33           N  
ATOM    240  CA  SER A  32      31.371  15.845  30.271  1.00 31.33           C  
ATOM    241  C   SER A  32      32.223  14.932  29.395  1.00 31.33           C  
ATOM    242  CB  SER A  32      31.439  15.377  31.725  1.00 31.33           C  
ATOM    243  O   SER A  32      31.807  13.822  29.056  1.00 31.33           O  
ATOM    244  OG  SER A  32      32.664  14.714  31.984  1.00 31.33           O  
ATOM    245  N   SER A  33      32.941  15.486  28.420  1.00 32.61           N  
ATOM    246  CA  SER A  33      34.348  15.637  28.061  1.00 32.61           C  
ATOM    247  C   SER A  33      35.257  15.025  29.122  1.00 32.61           C  
ATOM    248  CB  SER A  33      34.696  17.114  27.870  1.00 32.61           C  
ATOM    249  O   SER A  33      35.185  15.393  30.296  1.00 32.61           O  
ATOM    250  OG  SER A  33      35.363  17.626  29.011  1.00 32.61           O  
ATOM    251  N   GLY A  34      35.739  13.773  28.948  1.00 33.98           N  
ATOM    252  CA  GLY A  34      37.055  13.403  29.443  1.00 33.98           C  
ATOM    253  C   GLY A  34      37.574  12.107  28.848  1.00 33.98           C  
ATOM    254  O   GLY A  34      36.819  11.145  28.689  1.00 33.98           O  
ATOM    255  N   PHE A  35      38.452  12.171  27.838  1.00 36.31           N  
ATOM    256  CA  PHE A  35      39.847  11.837  27.579  1.00 36.31           C  
ATOM    257  C   PHE A  35      40.364  10.837  28.606  1.00 36.31           C  
ATOM    258  CB  PHE A  35      40.715  13.100  27.593  1.00 36.31           C  
ATOM    259  O   PHE A  35      40.257  11.067  29.813  1.00 36.31           O  
ATOM    260  CG  PHE A  35      41.174  13.535  26.228  1.00 36.31           C  
ATOM    261  CD1 PHE A  35      42.407  13.129  25.731  1.00 36.31           C  
ATOM    262  CD2 PHE A  35      40.372  14.351  25.440  1.00 36.31           C  
ATOM    263  CE1 PHE A  35      42.834  13.531  24.468  1.00 36.31           C  
ATOM    264  CE2 PHE A  35      40.793  14.757  24.177  1.00 36.31           C  
ATOM    265  CZ  PHE A  35      42.025  14.347  23.693  1.00 36.31           C  
ATOM    266  N   ARG A  36      40.430   9.527  28.290  1.00 34.16           N  
ATOM    267  CA  ARG A  36      41.483   8.680  28.840  1.00 34.16           C  
ATOM    268  C   ARG A  36      41.806   7.527  27.895  1.00 34.16           C  
ATOM    269  CB  ARG A  36      41.075   8.136  30.211  1.00 34.16           C  
ATOM    270  O   ARG A  36      40.905   6.819  27.440  1.00 34.16           O  
ATOM    271  CG  ARG A  36      41.451   9.044  31.370  1.00 34.16           C  
ATOM    272  CD  ARG A  36      41.035   8.451  32.709  1.00 34.16           C  
ATOM    273  NE  ARG A  36      42.010   8.745  33.756  1.00 34.16           N  
ATOM    274  NH1 ARG A  36      42.286   6.545  34.403  1.00 34.16           N  
ATOM    275  NH2 ARG A  36      43.457   8.210  35.457  1.00 34.16           N  
ATOM    276  CZ  ARG A  36      42.582   7.833  34.536  1.00 34.16           C  
ATOM    277  N   SER A  37      42.718   7.639  26.910  1.00 34.37           N  
ATOM    278  CA  SER A  37      43.875   6.930  26.376  1.00 34.37           C  
ATOM    279  C   SER A  37      44.455   5.964  27.404  1.00 34.37           C  
ATOM    280  CB  SER A  37      44.953   7.920  25.930  1.00 34.37           C  
ATOM    281  O   SER A  37      44.743   6.354  28.537  1.00 34.37           O  
ATOM    282  OG  SER A  37      44.543   8.618  24.767  1.00 34.37           O  
ATOM    283  N   GLN A  38      44.106   4.686  27.411  1.00 38.41           N  
ATOM    284  CA  GLN A  38      44.921   3.631  28.004  1.00 38.41           C  
ATOM    285  C   GLN A  38      45.101   2.466  27.035  1.00 38.41           C  
ATOM    286  CB  GLN A  38      44.294   3.137  29.309  1.00 38.41           C  
ATOM    287  O   GLN A  38      44.123   1.937  26.503  1.00 38.41           O  
ATOM    288  CG  GLN A  38      44.023   4.244  30.318  1.00 38.41           C  
ATOM    289  CD  GLN A  38      45.140   4.400  31.333  1.00 38.41           C  
ATOM    290  NE2 GLN A  38      45.208   5.566  31.966  1.00 38.41           N  
ATOM    291  OE1 GLN A  38      45.935   3.479  31.547  1.00 38.41           O  
ATOM    292  N   SER A  39      46.145   2.417  26.206  1.00 33.98           N  
ATOM    293  CA  SER A  39      46.902   1.361  25.541  1.00 33.98           C  
ATOM    294  C   SER A  39      47.733   0.564  26.540  1.00 33.98           C  
ATOM    295  CB  SER A  39      47.813   1.951  24.464  1.00 33.98           C  
ATOM    296  O   SER A  39      48.462   1.141  27.350  1.00 33.98           O  
ATOM    297  OG  SER A  39      47.121   2.078  23.234  1.00 33.98           O  
ATOM    298  N   TRP A  40      47.246  -0.518  27.136  1.00 36.80           N  
ATOM    299  CA  TRP A  40      47.771  -1.748  27.719  1.00 36.80           C  
ATOM    300  C   TRP A  40      49.003  -2.228  26.959  1.00 36.80           C  
ATOM    301  CB  TRP A  40      46.700  -2.842  27.721  1.00 36.80           C  
ATOM    302  O   TRP A  40      48.987  -2.314  25.728  1.00 36.80           O  
ATOM    303  CG  TRP A  40      45.560  -2.576  28.658  1.00 36.80           C  
ATOM    304  CD1 TRP A  40      45.564  -1.749  29.747  1.00 36.80           C  
ATOM    305  CD2 TRP A  40      44.248  -3.144  28.590  1.00 36.80           C  
ATOM    306  CE2 TRP A  40      43.508  -2.616  29.671  1.00 36.80           C  
ATOM    307  CE3 TRP A  40      43.626  -4.048  27.719  1.00 36.80           C  
ATOM    308  NE1 TRP A  40      44.333  -1.769  30.361  1.00 36.80           N  
ATOM    309  CH2 TRP A  40      41.591  -3.850  29.036  1.00 36.80           C  
ATOM    310  CZ2 TRP A  40      42.175  -2.963  29.903  1.00 36.80           C  
ATOM    311  CZ3 TRP A  40      42.300  -4.393  27.952  1.00 36.80           C  
ATOM    312  N   SER A  41      50.163  -1.704  27.279  1.00 32.90           N  
ATOM    313  CA  SER A  41      51.471  -2.315  27.490  1.00 32.90           C  
ATOM    314  C   SER A  41      51.484  -3.173  28.751  1.00 32.90           C  
ATOM    315  CB  SER A  41      52.556  -1.242  27.583  1.00 32.90           C  
ATOM    316  O   SER A  41      51.044  -2.730  29.814  1.00 32.90           O  
ATOM    317  OG  SER A  41      52.630  -0.496  26.380  1.00 32.90           O  
ATOM    318  N   ARG A  42      51.302  -4.514  28.605  1.00 33.98           N  
ATOM    319  CA  ARG A  42      51.705  -5.494  29.608  1.00 33.98           C  
ATOM    320  C   ARG A  42      51.669  -6.908  29.037  1.00 33.98           C  
ATOM    321  CB  ARG A  42      50.803  -5.404  30.841  1.00 33.98           C  
ATOM    322  O   ARG A  42      50.664  -7.323  28.455  1.00 33.98           O  
ATOM    323  CG  ARG A  42      51.223  -4.332  31.834  1.00 33.98           C  
ATOM    324  CD  ARG A  42      50.352  -4.348  33.083  1.00 33.98           C  
ATOM    325  NE  ARG A  42      50.708  -3.271  34.001  1.00 33.98           N  
ATOM    326  NH1 ARG A  42      51.260  -4.669  35.756  1.00 33.98           N  
ATOM    327  NH2 ARG A  42      51.428  -2.396  36.000  1.00 33.98           N  
ATOM    328  CZ  ARG A  42      51.131  -3.448  35.250  1.00 33.98           C  
ATOM    329  N   GLY A  43      52.821  -7.506  28.595  1.00 33.16           N  
ATOM    330  CA  GLY A  43      53.245  -8.796  29.116  1.00 33.16           C  
ATOM    331  C   GLY A  43      54.492  -9.332  28.440  1.00 33.16           C  
ATOM    332  O   GLY A  43      54.631  -9.240  27.219  1.00 33.16           O  
ATOM    333  N   SER A  44      55.709  -9.316  29.067  1.00 47.23           N  
ATOM    334  CA  SER A  44      56.636 -10.285  29.642  1.00 47.23           C  
ATOM    335  C   SER A  44      56.819 -11.488  28.724  1.00 47.23           C  
ATOM    336  CB  SER A  44      56.144 -10.750  31.013  1.00 47.23           C  
ATOM    337  O   SER A  44      55.871 -11.923  28.066  1.00 47.23           O  
ATOM    338  OG  SER A  44      56.142  -9.675  31.938  1.00 47.23           O  
ATOM    339  N   PRO A  45      57.879 -12.385  28.942  1.00 46.24           N  
ATOM    340  CA  PRO A  45      59.002 -13.045  28.271  1.00 46.24           C  
ATOM    341  C   PRO A  45      59.093 -14.533  28.602  1.00 46.24           C  
ATOM    342  CB  PRO A  45      60.223 -12.291  28.803  1.00 46.24           C  
ATOM    343  O   PRO A  45      58.500 -14.989  29.583  1.00 46.24           O  
ATOM    344  CG  PRO A  45      59.882 -11.963  30.221  1.00 46.24           C  
ATOM    345  CD  PRO A  45      58.453 -12.352  30.470  1.00 46.24           C  
ATOM    346  N   SER A  46      59.370 -15.414  27.600  1.00 31.66           N  
ATOM    347  CA  SER A  46      59.832 -16.775  27.854  1.00 31.66           C  
ATOM    348  C   SER A  46      60.909 -17.188  26.857  1.00 31.66           C  
ATOM    349  CB  SER A  46      58.663 -17.759  27.792  1.00 31.66           C  
ATOM    350  O   SER A  46      60.828 -16.854  25.674  1.00 31.66           O  
ATOM    351  OG  SER A  46      58.147 -17.844  26.474  1.00 31.66           O  
ATOM    352  N   THR A  47      62.200 -17.227  27.173  1.00 27.30           N  
ATOM    353  CA  THR A  47      63.290 -18.179  27.359  1.00 27.30           C  
ATOM    354  C   THR A  47      62.844 -19.591  26.990  1.00 27.30           C  
ATOM    355  CB  THR A  47      63.804 -18.163  28.811  1.00 27.30           C  
ATOM    356  O   THR A  47      61.728 -20.000  27.317  1.00 27.30           O  
ATOM    357  CG2 THR A  47      64.888 -17.107  28.999  1.00 27.30           C  
ATOM    358  OG1 THR A  47      62.713 -17.875  29.695  1.00 27.30           O  
ATOM    359  N   VAL A  48      63.481 -20.172  25.916  1.00 33.25           N  
ATOM    360  CA  VAL A  48      64.056 -21.512  25.871  1.00 33.25           C  
ATOM    361  C   VAL A  48      64.693 -21.755  24.504  1.00 33.25           C  
ATOM    362  CB  VAL A  48      62.995 -22.596  26.164  1.00 33.25           C  
ATOM    363  O   VAL A  48      64.121 -21.395  23.473  1.00 33.25           O  
ATOM    364  CG1 VAL A  48      62.485 -22.478  27.599  1.00 33.25           C  
ATOM    365  CG2 VAL A  48      61.838 -22.491  25.172  1.00 33.25           C  
ATOM    366  N   SER A  49      65.986 -21.705  24.359  1.00 28.12           N  
ATOM    367  CA  SER A  49      67.044 -22.674  24.091  1.00 28.12           C  
ATOM    368  C   SER A  49      66.471 -23.992  23.580  1.00 28.12           C  
ATOM    369  CB  SER A  49      67.874 -22.924  25.351  1.00 28.12           C  
ATOM    370  O   SER A  49      65.569 -24.563  24.196  1.00 28.12           O  
ATOM    371  OG  SER A  49      69.040 -23.669  25.046  1.00 28.12           O  
ATOM    372  N   SER A  50      66.552 -24.220  22.291  1.00 30.67           N  
ATOM    373  CA  SER A  50      66.666 -25.595  21.817  1.00 30.67           C  
ATOM    374  C   SER A  50      67.560 -25.682  20.584  1.00 30.67           C  
ATOM    375  CB  SER A  50      65.285 -26.170  21.497  1.00 30.67           C  
ATOM    376  O   SER A  50      67.389 -24.917  19.632  1.00 30.67           O  
ATOM    377  OG  SER A  50      65.398 -27.341  20.708  1.00 30.67           O  
ATOM    378  N   SER A  51      68.833 -25.859  20.710  1.00 30.43           N  
ATOM    379  CA  SER A  51      69.786 -26.872  20.268  1.00 30.43           C  
ATOM    380  C   SER A  51      69.073 -28.136  19.801  1.00 30.43           C  
ATOM    381  CB  SER A  51      70.764 -27.214  21.393  1.00 30.43           C  
ATOM    382  O   SER A  51      68.326 -28.752  20.564  1.00 30.43           O  
ATOM    383  OG  SER A  51      71.386 -26.043  21.893  1.00 30.43           O  
ATOM    384  N   TYR A  52      68.826 -28.236  18.488  1.00 33.59           N  
ATOM    385  CA  TYR A  52      68.741 -29.540  17.840  1.00 33.59           C  
ATOM    386  C   TYR A  52      69.893 -29.738  16.861  1.00 33.59           C  
ATOM    387  CB  TYR A  52      67.404 -29.691  17.109  1.00 33.59           C  
ATOM    388  O   TYR A  52      70.221 -28.835  16.088  1.00 33.59           O  
ATOM    389  CG  TYR A  52      67.201 -28.687  16.000  1.00 33.59           C  
ATOM    390  CD1 TYR A  52      66.639 -27.439  16.258  1.00 33.59           C  
ATOM    391  CD2 TYR A  52      67.569 -28.985  14.693  1.00 33.59           C  
ATOM    392  CE1 TYR A  52      66.449 -26.511  15.240  1.00 33.59           C  
ATOM    393  CE2 TYR A  52      67.383 -28.065  13.666  1.00 33.59           C  
ATOM    394  OH  TYR A  52      66.637 -25.918  12.936  1.00 33.59           O  
ATOM    395  CZ  TYR A  52      66.824 -26.832  13.949  1.00 33.59           C  
ATOM    396  N   LYS A  53      71.048 -30.175  17.244  1.00 29.79           N  
ATOM    397  CA  LYS A  53      71.831 -31.387  17.021  1.00 29.79           C  
ATOM    398  C   LYS A  53      70.930 -32.563  16.653  1.00 29.79           C  
ATOM    399  CB  LYS A  53      72.657 -31.728  18.262  1.00 29.79           C  
ATOM    400  O   LYS A  53      69.923 -32.813  17.320  1.00 29.79           O  
ATOM    401  CG  LYS A  53      73.828 -30.787  18.504  1.00 29.79           C  
ATOM    402  CD  LYS A  53      74.739 -31.301  19.611  1.00 29.79           C  
ATOM    403  CE  LYS A  53      75.909 -30.358  19.856  1.00 29.79           C  
ATOM    404  NZ  LYS A  53      76.837 -30.886  20.901  1.00 29.79           N  
ATOM    405  N   ARG A  54      70.902 -32.877  15.382  1.00 33.82           N  
ATOM    406  CA  ARG A  54      70.637 -34.258  14.990  1.00 33.82           C  
ATOM    407  C   ARG A  54      70.931 -34.472  13.509  1.00 33.82           C  
ATOM    408  CB  ARG A  54      69.186 -34.635  15.296  1.00 33.82           C  
ATOM    409  O   ARG A  54      70.452 -33.719  12.660  1.00 33.82           O  
ATOM    410  CG  ARG A  54      69.031 -35.573  16.483  1.00 33.82           C  
ATOM    411  CD  ARG A  54      67.577 -35.965  16.705  1.00 33.82           C  
ATOM    412  NE  ARG A  54      67.359 -36.488  18.051  1.00 33.82           N  
ATOM    413  NH1 ARG A  54      65.288 -37.399  17.585  1.00 33.82           N  
ATOM    414  NH2 ARG A  54      66.183 -37.589  19.687  1.00 33.82           N  
ATOM    415  CZ  ARG A  54      66.277 -37.158  18.438  1.00 33.82           C  
ATOM    416  N   SER A  55      72.088 -35.006  13.190  1.00 27.84           N  
ATOM    417  CA  SER A  55      72.248 -36.414  12.838  1.00 27.84           C  
ATOM    418  C   SER A  55      71.930 -36.655  11.367  1.00 27.84           C  
ATOM    419  CB  SER A  55      71.350 -37.290  13.713  1.00 27.84           C  
ATOM    420  O   SER A  55      70.970 -36.095  10.833  1.00 27.84           O  
ATOM    421  OG  SER A  55      71.440 -38.649  13.323  1.00 27.84           O  
ATOM    422  N   MET A  56      73.078 -36.988  10.675  1.00 31.10           N  
ATOM    423  CA  MET A  56      73.370 -38.269  10.037  1.00 31.10           C  
ATOM    424  C   MET A  56      72.107 -38.882   9.443  1.00 31.10           C  
ATOM    425  CB  MET A  56      74.000 -39.238  11.040  1.00 31.10           C  
ATOM    426  O   MET A  56      71.089 -39.001  10.126  1.00 31.10           O  
ATOM    427  CG  MET A  56      75.435 -38.894  11.406  1.00 31.10           C  
ATOM    428  SD  MET A  56      76.657 -39.901  10.479  1.00 31.10           S  
ATOM    429  CE  MET A  56      77.553 -38.589   9.602  1.00 31.10           C  
ATOM    430  N   LEU A  57      71.930 -38.564   8.141  1.00 29.83           N  
ATOM    431  CA  LEU A  57      71.108 -39.519   7.405  1.00 29.83           C  
ATOM    432  C   LEU A  57      71.284 -39.340   5.901  1.00 29.83           C  
ATOM    433  CB  LEU A  57      69.632 -39.358   7.781  1.00 29.83           C  
ATOM    434  O   LEU A  57      71.120 -38.235   5.379  1.00 29.83           O  
ATOM    435  CG  LEU A  57      69.244 -39.781   9.198  1.00 29.83           C  
ATOM    436  CD1 LEU A  57      67.804 -39.377   9.496  1.00 29.83           C  
ATOM    437  CD2 LEU A  57      69.431 -41.284   9.378  1.00 29.83           C  
ATOM    438  N   ALA A  58      72.227 -40.057   5.339  1.00 33.28           N  
ATOM    439  CA  ALA A  58      71.844 -40.994   4.287  1.00 33.28           C  
ATOM    440  C   ALA A  58      72.894 -41.037   3.180  1.00 33.28           C  
ATOM    441  CB  ALA A  58      70.482 -40.617   3.708  1.00 33.28           C  
ATOM    442  O   ALA A  58      73.302 -39.995   2.663  1.00 33.28           O  
ATOM    443  N   PRO A  59      73.573 -42.077   3.058  1.00 35.50           N  
ATOM    444  CA  PRO A  59      74.317 -42.800   2.024  1.00 35.50           C  
ATOM    445  C   PRO A  59      73.406 -43.569   1.071  1.00 35.50           C  
ATOM    446  CB  PRO A  59      75.199 -43.757   2.830  1.00 35.50           C  
ATOM    447  O   PRO A  59      72.446 -44.209   1.509  1.00 35.50           O  
ATOM    448  CG  PRO A  59      74.407 -44.062   4.060  1.00 35.50           C  
ATOM    449  CD  PRO A  59      73.074 -43.379   3.951  1.00 35.50           C  
ATOM    450  N   ARG A  60      73.172 -42.903  -0.086  1.00 32.22           N  
ATOM    451  CA  ARG A  60      72.507 -43.691  -1.118  1.00 32.22           C  
ATOM    452  C   ARG A  60      73.261 -43.607  -2.441  1.00 32.22           C  
ATOM    453  CB  ARG A  60      71.063 -43.221  -1.308  1.00 32.22           C  
ATOM    454  O   ARG A  60      73.592 -42.514  -2.905  1.00 32.22           O  
ATOM    455  CG  ARG A  60      70.129 -43.627  -0.178  1.00 32.22           C  
ATOM    456  CD  ARG A  60      68.670 -43.389  -0.540  1.00 32.22           C  
ATOM    457  NE  ARG A  60      67.776 -43.769   0.551  1.00 32.22           N  
ATOM    458  NH1 ARG A  60      65.886 -42.840  -0.400  1.00 32.22           N  
ATOM    459  NH2 ARG A  60      65.754 -43.892   1.633  1.00 32.22           N  
ATOM    460  CZ  ARG A  60      66.474 -43.499   0.592  1.00 32.22           C  
ATOM    461  N   LEU A  61      74.070 -44.573  -2.782  1.00 27.62           N  
ATOM    462  CA  LEU A  61      73.838 -45.698  -3.681  1.00 27.62           C  
ATOM    463  C   LEU A  61      73.829 -45.238  -5.135  1.00 27.62           C  
ATOM    464  CB  LEU A  61      72.515 -46.390  -3.344  1.00 27.62           C  
ATOM    465  O   LEU A  61      73.100 -44.310  -5.493  1.00 27.62           O  
ATOM    466  CG  LEU A  61      72.607 -47.643  -2.472  1.00 27.62           C  
ATOM    467  CD1 LEU A  61      72.201 -47.322  -1.038  1.00 27.62           C  
ATOM    468  CD2 LEU A  61      71.738 -48.758  -3.043  1.00 27.62           C  
ATOM    469  N   ALA A  62      74.921 -45.612  -5.876  1.00 25.43           N  
ATOM    470  CA  ALA A  62      74.833 -46.606  -6.941  1.00 25.43           C  
ATOM    471  C   ALA A  62      75.195 -45.996  -8.292  1.00 25.43           C  
ATOM    472  CB  ALA A  62      73.432 -47.210  -6.992  1.00 25.43           C  
ATOM    473  O   ALA A  62      74.770 -44.883  -8.611  1.00 25.43           O  
ATOM    474  N   TYR A  63      76.403 -46.460  -8.835  1.00 30.13           N  
ATOM    475  CA  TYR A  63      76.711 -47.320  -9.972  1.00 30.13           C  
ATOM    476  C   TYR A  63      77.322 -46.517 -11.114  1.00 30.13           C  
ATOM    477  CB  TYR A  63      75.449 -48.041 -10.458  1.00 30.13           C  
ATOM    478  O   TYR A  63      76.793 -45.470 -11.497  1.00 30.13           O  
ATOM    479  CG  TYR A  63      75.277 -49.422  -9.873  1.00 30.13           C  
ATOM    480  CD1 TYR A  63      75.847 -50.536 -10.486  1.00 30.13           C  
ATOM    481  CD2 TYR A  63      74.543 -49.616  -8.708  1.00 30.13           C  
ATOM    482  CE1 TYR A  63      75.688 -51.810  -9.952  1.00 30.13           C  
ATOM    483  CE2 TYR A  63      74.378 -50.886  -8.165  1.00 30.13           C  
ATOM    484  OH  TYR A  63      74.794 -53.235  -8.260  1.00 30.13           O  
ATOM    485  CZ  TYR A  63      74.954 -51.975  -8.793  1.00 30.13           C  
ATOM    486  N   SER A  64      78.653 -46.619 -11.216  1.00 28.35           N  
ATOM    487  CA  SER A  64      79.093 -47.177 -12.490  1.00 28.35           C  
ATOM    488  C   SER A  64      80.463 -46.638 -12.887  1.00 28.35           C  
ATOM    489  CB  SER A  64      78.076 -46.869 -13.590  1.00 28.35           C  
ATOM    490  O   SER A  64      80.737 -45.447 -12.728  1.00 28.35           O  
ATOM    491  OG  SER A  64      78.416 -45.672 -14.268  1.00 28.35           O  
ATOM    492  N   SER A  65      81.502 -47.347 -12.603  1.00 30.27           N  
ATOM    493  CA  SER A  65      82.310 -48.057 -13.590  1.00 30.27           C  
ATOM    494  C   SER A  65      83.790 -47.727 -13.433  1.00 30.27           C  
ATOM    495  CB  SER A  65      81.850 -47.712 -15.007  1.00 30.27           C  
ATOM    496  O   SER A  65      84.161 -46.558 -13.310  1.00 30.27           O  
ATOM    497  OG  SER A  65      82.068 -46.340 -15.287  1.00 30.27           O  
ATOM    498  N   ALA A  66      84.569 -48.486 -12.745  1.00 24.18           N  
ATOM    499  CA  ALA A  66      85.429 -49.544 -13.269  1.00 24.18           C  
ATOM    500  C   ALA A  66      86.502 -48.971 -14.191  1.00 24.18           C  
ATOM    501  CB  ALA A  66      84.598 -50.588 -14.010  1.00 24.18           C  
ATOM    502  O   ALA A  66      86.203 -48.169 -15.079  1.00 24.18           O  
ATOM    503  N   MET A  67      87.743 -48.890 -13.660  1.00 26.41           N  
ATOM    504  CA  MET A  67      88.827 -49.717 -14.180  1.00 26.41           C  
ATOM    505  C   MET A  67      90.005 -48.855 -14.624  1.00 26.41           C  
ATOM    506  CB  MET A  67      88.337 -50.574 -15.349  1.00 26.41           C  
ATOM    507  O   MET A  67      89.822 -47.869 -15.339  1.00 26.41           O  
ATOM    508  CG  MET A  67      87.773 -51.921 -14.927  1.00 26.41           C  
ATOM    509  SD  MET A  67      89.054 -53.234 -14.871  1.00 26.41           S  
ATOM    510  CE  MET A  67      88.256 -54.412 -13.745  1.00 26.41           C  
ATOM    511  N   LEU A  68      90.977 -48.755 -13.767  1.00 24.84           N  
ATOM    512  CA  LEU A  68      92.233 -49.481 -13.924  1.00 24.84           C  
ATOM    513  C   LEU A  68      93.365 -48.532 -14.303  1.00 24.84           C  
ATOM    514  CB  LEU A  68      92.092 -50.574 -14.986  1.00 24.84           C  
ATOM    515  O   LEU A  68      93.211 -47.701 -15.201  1.00 24.84           O  
ATOM    516  CG  LEU A  68      91.432 -51.878 -14.533  1.00 24.84           C  
ATOM    517  CD1 LEU A  68      90.725 -52.550 -15.705  1.00 24.84           C  
ATOM    518  CD2 LEU A  68      92.467 -52.815 -13.918  1.00 24.84           C  
ATOM    519  N   SER A  69      94.135 -48.086 -13.333  1.00 28.64           N  
ATOM    520  CA  SER A  69      95.552 -48.436 -13.308  1.00 28.64           C  
ATOM    521  C   SER A  69      96.402 -47.266 -12.824  1.00 28.64           C  
ATOM    522  CB  SER A  69      96.019 -48.877 -14.696  1.00 28.64           C  
ATOM    523  O   SER A  69      96.244 -46.139 -13.299  1.00 28.64           O  
ATOM    524  OG  SER A  69      95.617 -50.210 -14.962  1.00 28.64           O  
ATOM    525  N   SER A  70      96.785 -47.158 -11.576  1.00 22.90           N  
ATOM    526  CA  SER A  70      97.893 -47.662 -10.772  1.00 22.90           C  
ATOM    527  C   SER A  70      99.191 -47.689 -11.573  1.00 22.90           C  
ATOM    528  CB  SER A  70      97.580 -49.063 -10.246  1.00 22.90           C  
ATOM    529  O   SER A  70      99.211 -48.150 -12.716  1.00 22.90           O  
ATOM    530  OG  SER A  70      96.858 -48.994  -9.028  1.00 22.90           O  
ATOM    531  N   ALA A  71     100.090 -46.788 -11.171  1.00 28.61           N  
ATOM    532  CA  ALA A  71     101.423 -47.212 -10.753  1.00 28.61           C  
ATOM    533  C   ALA A  71     102.424 -46.066 -10.866  1.00 28.61           C  
ATOM    534  CB  ALA A  71     101.888 -48.404 -11.587  1.00 28.61           C  
ATOM    535  O   ALA A  71     102.451 -45.353 -11.872  1.00 28.61           O  
ATOM    536  N   GLU A  72     102.710 -45.310  -9.835  1.00 27.98           N  
ATOM    537  CA  GLU A  72     103.868 -45.401  -8.951  1.00 27.98           C  
ATOM    538  C   GLU A  72     105.030 -46.117  -9.634  1.00 27.98           C  
ATOM    539  CB  GLU A  72     103.498 -46.121  -7.652  1.00 27.98           C  
ATOM    540  O   GLU A  72     104.847 -47.184 -10.224  1.00 27.98           O  
ATOM    541  CG  GLU A  72     102.445 -45.396  -6.826  1.00 27.98           C  
ATOM    542  CD  GLU A  72     102.750 -45.390  -5.336  1.00 27.98           C  
ATOM    543  OE1 GLU A  72     102.743 -44.301  -4.720  1.00 27.98           O  
ATOM    544  OE2 GLU A  72     102.999 -46.484  -4.782  1.00 27.98           O  
ATOM    545  N   SER A  73     105.944 -45.370 -10.271  1.00 29.40           N  
ATOM    546  CA  SER A  73     107.363 -45.682 -10.141  1.00 29.40           C  
ATOM    547  C   SER A  73     108.216 -44.736 -10.979  1.00 29.40           C  
ATOM    548  CB  SER A  73     107.634 -47.129 -10.555  1.00 29.40           C  
ATOM    549  O   SER A  73     107.856 -44.406 -12.111  1.00 29.40           O  
ATOM    550  OG  SER A  73     107.229 -47.353 -11.894  1.00 29.40           O  
ATOM    551  N   SER A  74     108.866 -43.766 -10.351  1.00 27.30           N  
ATOM    552  CA  SER A  74     110.295 -43.700 -10.061  1.00 27.30           C  
ATOM    553  C   SER A  74     111.125 -43.973 -11.311  1.00 27.30           C  
ATOM    554  CB  SER A  74     110.666 -44.698  -8.964  1.00 27.30           C  
ATOM    555  O   SER A  74     110.936 -44.993 -11.977  1.00 27.30           O  
ATOM    556  OG  SER A  74     111.998 -44.491  -8.525  1.00 27.30           O  
ATOM    557  N   LEU A  75     111.564 -42.908 -12.094  1.00 30.69           N  
ATOM    558  CA  LEU A  75     112.904 -42.951 -12.669  1.00 30.69           C  
ATOM    559  C   LEU A  75     113.383 -41.550 -13.035  1.00 30.69           C  
ATOM    560  CB  LEU A  75     112.928 -43.850 -13.908  1.00 30.69           C  
ATOM    561  O   LEU A  75     112.713 -40.836 -13.785  1.00 30.69           O  
ATOM    562  CG  LEU A  75     112.740 -45.348 -13.661  1.00 30.69           C  
ATOM    563  CD1 LEU A  75     112.475 -46.073 -14.977  1.00 30.69           C  
ATOM    564  CD2 LEU A  75     113.962 -45.932 -12.960  1.00 30.69           C  
ATOM    565  N   ASP A  76     113.743 -40.755 -12.111  1.00 30.19           N  
ATOM    566  CA  ASP A  76     115.051 -40.185 -11.801  1.00 30.19           C  
ATOM    567  C   ASP A  76     116.131 -40.757 -12.717  1.00 30.19           C  
ATOM    568  CB  ASP A  76     115.414 -40.439 -10.337  1.00 30.19           C  
ATOM    569  O   ASP A  76     116.349 -41.970 -12.746  1.00 30.19           O  
ATOM    570  CG  ASP A  76     116.404 -39.427  -9.787  1.00 30.19           C  
ATOM    571  OD1 ASP A  76     116.660 -38.400 -10.453  1.00 30.19           O  
ATOM    572  OD2 ASP A  76     116.934 -39.659  -8.679  1.00 30.19           O  
ATOM    573  N   PHE A  77     116.306 -40.237 -14.017  1.00 31.34           N  
ATOM    574  CA  PHE A  77     117.475 -40.453 -14.861  1.00 31.34           C  
ATOM    575  C   PHE A  77     118.398 -39.241 -14.826  1.00 31.34           C  
ATOM    576  CB  PHE A  77     117.052 -40.749 -16.303  1.00 31.34           C  
ATOM    577  O   PHE A  77     118.016 -38.150 -15.254  1.00 31.34           O  
ATOM    578  CG  PHE A  77     117.524 -42.084 -16.812  1.00 31.34           C  
ATOM    579  CD1 PHE A  77     118.709 -42.191 -17.529  1.00 31.34           C  
ATOM    580  CD2 PHE A  77     116.781 -43.233 -16.574  1.00 31.34           C  
ATOM    581  CE1 PHE A  77     119.149 -43.426 -18.001  1.00 31.34           C  
ATOM    582  CE2 PHE A  77     117.214 -44.471 -17.042  1.00 31.34           C  
ATOM    583  CZ  PHE A  77     118.397 -44.564 -17.757  1.00 31.34           C  
ATOM    584  N   SER A  78     118.988 -38.911 -13.695  1.00 30.94           N  
ATOM    585  CA  SER A  78     120.396 -38.777 -13.337  1.00 30.94           C  
ATOM    586  C   SER A  78     121.237 -39.875 -13.981  1.00 30.94           C  
ATOM    587  CB  SER A  78     120.569 -38.816 -11.818  1.00 30.94           C  
ATOM    588  O   SER A  78     120.910 -41.058 -13.873  1.00 30.94           O  
ATOM    589  OG  SER A  78     120.198 -37.577 -11.238  1.00 30.94           O  
ATOM    590  N   GLN A  79     121.792 -39.590 -15.158  1.00 29.31           N  
ATOM    591  CA  GLN A  79     123.117 -40.139 -15.425  1.00 29.31           C  
ATOM    592  C   GLN A  79     123.373 -40.254 -16.925  1.00 29.31           C  
ATOM    593  CB  GLN A  79     123.275 -41.507 -14.759  1.00 29.31           C  
ATOM    594  O   GLN A  79     122.576 -40.852 -17.652  1.00 29.31           O  
ATOM    595  CG  GLN A  79     124.583 -41.672 -13.997  1.00 29.31           C  
ATOM    596  CD  GLN A  79     124.697 -43.021 -13.311  1.00 29.31           C  
ATOM    597  NE2 GLN A  79     124.688 -43.013 -11.983  1.00 29.31           N  
ATOM    598  OE1 GLN A  79     124.791 -44.061 -13.970  1.00 29.31           O  
ATOM    599  N   SER A  80     124.063 -39.252 -17.502  1.00 26.37           N  
ATOM    600  CA  SER A  80     125.414 -39.532 -17.979  1.00 26.37           C  
ATOM    601  C   SER A  80     125.444 -39.686 -19.496  1.00 26.37           C  
ATOM    602  CB  SER A  80     125.965 -40.796 -17.319  1.00 26.37           C  
ATOM    603  O   SER A  80     124.608 -40.388 -20.070  1.00 26.37           O  
ATOM    604  OG  SER A  80     126.068 -40.626 -15.915  1.00 26.37           O  
ATOM    605  N   SER A  81     126.103 -38.690 -20.059  1.00 33.23           N  
ATOM    606  CA  SER A  81     127.312 -38.977 -20.823  1.00 33.23           C  
ATOM    607  C   SER A  81     127.516 -37.958 -21.939  1.00 33.23           C  
ATOM    608  CB  SER A  81     127.251 -40.387 -21.413  1.00 33.23           C  
ATOM    609  O   SER A  81     126.574 -37.624 -22.661  1.00 33.23           O  
ATOM    610  OG  SER A  81     126.059 -40.569 -22.157  1.00 33.23           O  
ATOM    611  N   SER A  82     128.367 -36.967 -21.681  1.00 29.41           N  
ATOM    612  CA  SER A  82     129.764 -37.044 -22.095  1.00 29.41           C  
ATOM    613  C   SER A  82     129.967 -38.119 -23.158  1.00 29.41           C  
ATOM    614  CB  SER A  82     130.665 -37.328 -20.893  1.00 29.41           C  
ATOM    615  O   SER A  82     129.636 -39.286 -22.939  1.00 29.41           O  
ATOM    616  OG  SER A  82     130.587 -38.692 -20.516  1.00 29.41           O  
ATOM    617  N   LEU A  83     129.810 -37.736 -24.408  1.00 31.43           N  
ATOM    618  CA  LEU A  83     130.726 -38.290 -25.399  1.00 31.43           C  
ATOM    619  C   LEU A  83     130.259 -37.964 -26.813  1.00 31.43           C  
ATOM    620  CB  LEU A  83     130.849 -39.807 -25.227  1.00 31.43           C  
ATOM    621  O   LEU A  83     129.143 -38.318 -27.200  1.00 31.43           O  
ATOM    622  CG  LEU A  83     131.748 -40.289 -24.088  1.00 31.43           C  
ATOM    623  CD1 LEU A  83     131.388 -41.719 -23.698  1.00 31.43           C  
ATOM    624  CD2 LEU A  83     133.216 -40.192 -24.487  1.00 31.43           C  
ATOM    625  N   LEU A  84     130.680 -36.828 -27.258  1.00 41.32           N  
ATOM    626  CA  LEU A  84     131.393 -37.009 -28.518  1.00 41.32           C  
ATOM    627  C   LEU A  84     131.599 -35.672 -29.223  1.00 41.32           C  
ATOM    628  CB  LEU A  84     130.629 -37.969 -29.433  1.00 41.32           C  
ATOM    629  O   LEU A  84     130.633 -34.963 -29.512  1.00 41.32           O  
ATOM    630  CG  LEU A  84     131.457 -38.700 -30.491  1.00 41.32           C  
ATOM    631  CD1 LEU A  84     132.202 -39.874 -29.864  1.00 41.32           C  
ATOM    632  CD2 LEU A  84     130.565 -39.175 -31.634  1.00 41.32           C  
ATOM    633  N   ASN A  85     132.659 -35.026 -28.940  1.00 37.37           N  
ATOM    634  CA  ASN A  85     133.836 -35.112 -29.797  1.00 37.37           C  
ATOM    635  C   ASN A  85     133.748 -34.142 -30.971  1.00 37.37           C  
ATOM    636  CB  ASN A  85     134.028 -36.543 -30.304  1.00 37.37           C  
ATOM    637  O   ASN A  85     132.802 -34.200 -31.759  1.00 37.37           O  
ATOM    638  CG  ASN A  85     135.450 -36.820 -30.749  1.00 37.37           C  
ATOM    639  ND2 ASN A  85     135.599 -37.394 -31.937  1.00 37.37           N  
ATOM    640  OD1 ASN A  85     136.408 -36.522 -30.031  1.00 37.37           O  
ATOM    641  N   GLY A  86     134.378 -32.999 -30.790  1.00 34.32           N  
ATOM    642  CA  GLY A  86     135.694 -32.641 -31.296  1.00 34.32           C  
ATOM    643  C   GLY A  86     135.853 -32.904 -32.782  1.00 34.32           C  
ATOM    644  O   GLY A  86     135.629 -34.023 -33.247  1.00 34.32           O  
ATOM    645  N   GLY A  87     135.762 -31.953 -33.551  1.00 37.42           N  
ATOM    646  CA  GLY A  87     136.804 -31.783 -34.550  1.00 37.42           C  
ATOM    647  C   GLY A  87     136.396 -30.865 -35.687  1.00 37.42           C  
ATOM    648  O   GLY A  87     135.262 -30.927 -36.165  1.00 37.42           O  
ATOM    649  N   SER A  88     136.749 -29.603 -35.563  1.00 37.50           N  
ATOM    650  CA  SER A  88     137.721 -28.853 -36.353  1.00 37.50           C  
ATOM    651  C   SER A  88     137.455 -29.007 -37.847  1.00 37.50           C  
ATOM    652  CB  SER A  88     139.143 -29.312 -36.029  1.00 37.50           C  
ATOM    653  O   SER A  88     137.607 -30.097 -38.401  1.00 37.50           O  
ATOM    654  OG  SER A  88     139.491 -30.451 -36.798  1.00 37.50           O  
ATOM    655  N   GLY A  89     136.373 -28.551 -38.393  1.00 39.12           N  
ATOM    656  CA  GLY A  89     136.544 -28.054 -39.749  1.00 39.12           C  
ATOM    657  C   GLY A  89     135.610 -26.907 -40.087  1.00 39.12           C  
ATOM    658  O   GLY A  89     134.436 -26.925 -39.713  1.00 39.12           O  
ATOM    659  N   PRO A  90     136.103 -25.663 -40.154  1.00 41.52           N  
ATOM    660  CA  PRO A  90     135.585 -24.336 -40.496  1.00 41.52           C  
ATOM    661  C   PRO A  90     135.021 -24.271 -41.914  1.00 41.52           C  
ATOM    662  CB  PRO A  90     136.812 -23.431 -40.354  1.00 41.52           C  
ATOM    663  O   PRO A  90     135.613 -24.825 -42.844  1.00 41.52           O  
ATOM    664  CG  PRO A  90     137.963 -24.275 -40.799  1.00 41.52           C  
ATOM    665  CD  PRO A  90     137.460 -25.665 -41.066  1.00 41.52           C  
ATOM    666  N   GLY A  91     133.799 -24.778 -42.126  1.00 41.02           N  
ATOM    667  CA  GLY A  91     133.348 -23.982 -43.256  1.00 41.02           C  
ATOM    668  C   GLY A  91     131.955 -24.353 -43.730  1.00 41.02           C  
ATOM    669  O   GLY A  91     131.685 -25.518 -44.029  1.00 41.02           O  
ATOM    670  N   GLY A  92     130.926 -23.912 -42.925  1.00 44.76           N  
ATOM    671  CA  GLY A  92     129.801 -22.996 -43.029  1.00 44.76           C  
ATOM    672  C   GLY A  92     128.772 -23.429 -44.056  1.00 44.76           C  
ATOM    673  O   GLY A  92     127.796 -22.718 -44.303  1.00 44.76           O  
ATOM    674  N   ASP A  93     128.515 -24.901 -44.276  1.00 51.27           N  
ATOM    675  CA  ASP A  93     127.312 -25.009 -45.095  1.00 51.27           C  
ATOM    676  C   ASP A  93     126.325 -26.007 -44.493  1.00 51.27           C  
ATOM    677  CB  ASP A  93     127.670 -25.420 -46.524  1.00 51.27           C  
ATOM    678  O   ASP A  93     125.180 -26.101 -44.938  1.00 51.27           O  
ATOM    679  CG  ASP A  93     128.517 -24.386 -47.244  1.00 51.27           C  
ATOM    680  OD1 ASP A  93     128.455 -23.190 -46.886  1.00 51.27           O  
ATOM    681  OD2 ASP A  93     129.251 -24.769 -48.181  1.00 51.27           O  
ATOM    682  N   TYR A  94     126.700 -26.850 -43.424  1.00 44.54           N  
ATOM    683  CA  TYR A  94     125.793 -27.742 -42.711  1.00 44.54           C  
ATOM    684  C   TYR A  94     125.229 -27.067 -41.467  1.00 44.54           C  
ATOM    685  CB  TYR A  94     126.510 -29.038 -42.321  1.00 44.54           C  
ATOM    686  O   TYR A  94     124.131 -27.401 -41.016  1.00 44.54           O  
ATOM    687  CG  TYR A  94     126.790 -29.953 -43.489  1.00 44.54           C  
ATOM    688  CD1 TYR A  94     125.792 -30.774 -44.010  1.00 44.54           C  
ATOM    689  CD2 TYR A  94     128.051 -29.998 -44.073  1.00 44.54           C  
ATOM    690  CE1 TYR A  94     126.046 -31.620 -45.085  1.00 44.54           C  
ATOM    691  CE2 TYR A  94     128.316 -30.840 -45.148  1.00 44.54           C  
ATOM    692  OH  TYR A  94     127.564 -32.481 -46.711  1.00 44.54           O  
ATOM    693  CZ  TYR A  94     127.308 -31.645 -45.647  1.00 44.54           C  
ATOM    694  N   LYS A  95     125.796 -25.900 -41.050  1.00 51.82           N  
ATOM    695  CA  LYS A  95     125.225 -24.929 -40.120  1.00 51.82           C  
ATOM    696  C   LYS A  95     124.194 -24.044 -40.814  1.00 51.82           C  
ATOM    697  CB  LYS A  95     126.326 -24.066 -39.503  1.00 51.82           C  
ATOM    698  O   LYS A  95     123.197 -23.649 -40.206  1.00 51.82           O  
ATOM    699  CG  LYS A  95     126.980 -24.682 -38.275  1.00 51.82           C  
ATOM    700  CD  LYS A  95     128.158 -23.846 -37.790  1.00 51.82           C  
ATOM    701  CE  LYS A  95     128.943 -24.564 -36.700  1.00 51.82           C  
ATOM    702  NZ  LYS A  95     129.658 -23.603 -35.808  1.00 51.82           N  
ATOM    703  N   LEU A  96     124.190 -23.935 -42.193  1.00 54.97           N  
ATOM    704  CA  LEU A  96     123.117 -23.131 -42.769  1.00 54.97           C  
ATOM    705  C   LEU A  96     121.881 -23.984 -43.035  1.00 54.97           C  
ATOM    706  CB  LEU A  96     123.583 -22.467 -44.068  1.00 54.97           C  
ATOM    707  O   LEU A  96     120.753 -23.495 -42.942  1.00 54.97           O  
ATOM    708  CG  LEU A  96     124.074 -21.024 -43.953  1.00 54.97           C  
ATOM    709  CD1 LEU A  96     125.597 -20.986 -43.882  1.00 54.97           C  
ATOM    710  CD2 LEU A  96     123.568 -20.191 -45.126  1.00 54.97           C  
ATOM    711  N   SER A  97     121.948 -25.367 -43.380  1.00 57.36           N  
ATOM    712  CA  SER A  97     120.769 -26.197 -43.602  1.00 57.36           C  
ATOM    713  C   SER A  97     120.080 -26.542 -42.286  1.00 57.36           C  
ATOM    714  CB  SER A  97     121.149 -27.482 -44.339  1.00 57.36           C  
ATOM    715  O   SER A  97     118.850 -26.592 -42.218  1.00 57.36           O  
ATOM    716  OG  SER A  97     120.331 -27.667 -45.482  1.00 57.36           O  
ATOM    717  N   ARG A  98     120.812 -26.830 -41.163  1.00 62.68           N  
ATOM    718  CA  ARG A  98     120.256 -26.939 -39.818  1.00 62.68           C  
ATOM    719  C   ARG A  98     119.802 -25.578 -39.302  1.00 62.68           C  
ATOM    720  CB  ARG A  98     121.283 -27.547 -38.860  1.00 62.68           C  
ATOM    721  O   ARG A  98     118.824 -25.486 -38.557  1.00 62.68           O  
ATOM    722  CG  ARG A  98     121.324 -29.066 -38.884  1.00 62.68           C  
ATOM    723  CD  ARG A  98     122.111 -29.628 -37.708  1.00 62.68           C  
ATOM    724  NE  ARG A  98     122.045 -31.086 -37.662  1.00 62.68           N  
ATOM    725  NH1 ARG A  98     123.817 -31.326 -36.198  1.00 62.68           N  
ATOM    726  NH2 ARG A  98     122.708 -33.175 -36.977  1.00 62.68           N  
ATOM    727  CZ  ARG A  98     122.857 -31.859 -36.946  1.00 62.68           C  
ATOM    728  N   SER A  99     120.443 -24.461 -39.668  1.00 66.60           N  
ATOM    729  CA  SER A  99     119.995 -23.120 -39.308  1.00 66.60           C  
ATOM    730  C   SER A  99     118.721 -22.743 -40.056  1.00 66.60           C  
ATOM    731  CB  SER A  99     121.089 -22.092 -39.598  1.00 66.60           C  
ATOM    732  O   SER A  99     117.847 -22.070 -39.506  1.00 66.60           O  
ATOM    733  OG  SER A  99     121.406 -22.071 -40.979  1.00 66.60           O  
ATOM    734  N   ASN A 100     118.693 -23.302 -41.291  1.00 70.29           N  
ATOM    735  CA  ASN A 100     117.505 -23.036 -42.095  1.00 70.29           C  
ATOM    736  C   ASN A 100     116.290 -23.795 -41.568  1.00 70.29           C  
ATOM    737  CB  ASN A 100     117.758 -23.392 -43.561  1.00 70.29           C  
ATOM    738  O   ASN A 100     115.191 -23.242 -41.497  1.00 70.29           O  
ATOM    739  CG  ASN A 100     116.650 -22.913 -44.478  1.00 70.29           C  
ATOM    740  ND2 ASN A 100     116.526 -23.545 -45.639  1.00 70.29           N  
ATOM    741  OD1 ASN A 100     115.912 -21.982 -44.146  1.00 70.29           O  
ATOM    742  N   GLU A 101     116.385 -25.089 -41.300  1.00 68.65           N  
ATOM    743  CA  GLU A 101     115.345 -25.946 -40.738  1.00 68.65           C  
ATOM    744  C   GLU A 101     114.945 -25.484 -39.340  1.00 68.65           C  
ATOM    745  CB  GLU A 101     115.813 -27.403 -40.696  1.00 68.65           C  
ATOM    746  O   GLU A 101     113.760 -25.468 -39.001  1.00 68.65           O  
ATOM    747  CG  GLU A 101     114.727 -28.386 -40.286  1.00 68.65           C  
ATOM    748  CD  GLU A 101     114.503 -29.493 -41.305  1.00 68.65           C  
ATOM    749  OE1 GLU A 101     113.511 -30.246 -41.175  1.00 68.65           O  
ATOM    750  OE2 GLU A 101     115.327 -29.608 -42.240  1.00 68.65           O  
ATOM    751  N   LYS A 102     115.841 -25.088 -38.552  1.00 77.13           N  
ATOM    752  CA  LYS A 102     115.605 -24.502 -37.236  1.00 77.13           C  
ATOM    753  C   LYS A 102     114.822 -23.197 -37.348  1.00 77.13           C  
ATOM    754  CB  LYS A 102     116.930 -24.257 -36.511  1.00 77.13           C  
ATOM    755  O   LYS A 102     113.942 -22.923 -36.529  1.00 77.13           O  
ATOM    756  CG  LYS A 102     117.401 -25.433 -35.668  1.00 77.13           C  
ATOM    757  CD  LYS A 102     118.633 -25.075 -34.848  1.00 77.13           C  
ATOM    758  CE  LYS A 102     119.134 -26.265 -34.040  1.00 77.13           C  
ATOM    759  NZ  LYS A 102     120.340 -25.918 -33.231  1.00 77.13           N  
ATOM    760  N   GLU A 103     115.133 -22.414 -38.372  1.00 79.22           N  
ATOM    761  CA  GLU A 103     114.423 -21.166 -38.636  1.00 79.22           C  
ATOM    762  C   GLU A 103     112.984 -21.430 -39.069  1.00 79.22           C  
ATOM    763  CB  GLU A 103     115.153 -20.349 -39.705  1.00 79.22           C  
ATOM    764  O   GLU A 103     112.067 -20.710 -38.668  1.00 79.22           O  
ATOM    765  CG  GLU A 103     114.585 -18.951 -39.905  1.00 79.22           C  
ATOM    766  CD  GLU A 103     115.403 -18.102 -40.865  1.00 79.22           C  
ATOM    767  OE1 GLU A 103     115.041 -16.926 -41.095  1.00 79.22           O  
ATOM    768  OE2 GLU A 103     116.413 -18.618 -41.393  1.00 79.22           O  
ATOM    769  N   GLN A 104     112.885 -22.485 -39.975  1.00 80.17           N  
ATOM    770  CA  GLN A 104     111.539 -22.864 -40.392  1.00 80.17           C  
ATOM    771  C   GLN A 104     110.731 -23.406 -39.216  1.00 80.17           C  
ATOM    772  CB  GLN A 104     111.596 -23.903 -41.513  1.00 80.17           C  
ATOM    773  O   GLN A 104     109.543 -23.108 -39.083  1.00 80.17           O  
ATOM    774  CG  GLN A 104     111.771 -23.301 -42.900  1.00 80.17           C  
ATOM    775  CD  GLN A 104     111.943 -24.353 -43.980  1.00 80.17           C  
ATOM    776  NE2 GLN A 104     112.606 -23.982 -45.069  1.00 80.17           N  
ATOM    777  OE1 GLN A 104     111.484 -25.491 -43.834  1.00 80.17           O  
ATOM    778  N   LEU A 105     111.306 -24.245 -38.398  1.00 78.12           N  
ATOM    779  CA  LEU A 105     110.652 -24.801 -37.218  1.00 78.12           C  
ATOM    780  C   LEU A 105     110.360 -23.710 -36.193  1.00 78.12           C  
ATOM    781  CB  LEU A 105     111.521 -25.892 -36.587  1.00 78.12           C  
ATOM    782  O   LEU A 105     109.331 -23.749 -35.515  1.00 78.12           O  
ATOM    783  CG  LEU A 105     111.532 -27.246 -37.298  1.00 78.12           C  
ATOM    784  CD1 LEU A 105     112.580 -28.162 -36.676  1.00 78.12           C  
ATOM    785  CD2 LEU A 105     110.151 -27.890 -37.244  1.00 78.12           C  
ATOM    786  N   GLN A 106     111.315 -22.701 -36.170  1.00 83.76           N  
ATOM    787  CA  GLN A 106     111.075 -21.543 -35.316  1.00 83.76           C  
ATOM    788  C   GLN A 106     109.879 -20.734 -35.810  1.00 83.76           C  
ATOM    789  CB  GLN A 106     112.319 -20.656 -35.250  1.00 83.76           C  
ATOM    790  O   GLN A 106     109.074 -20.253 -35.009  1.00 83.76           O  
ATOM    791  CG  GLN A 106     112.321 -19.686 -34.076  1.00 83.76           C  
ATOM    792  CD  GLN A 106     113.619 -18.909 -33.959  1.00 83.76           C  
ATOM    793  NE2 GLN A 106     113.726 -18.086 -32.921  1.00 83.76           N  
ATOM    794  OE1 GLN A 106     114.518 -19.048 -34.794  1.00 83.76           O  
ATOM    795  N   GLY A 107     109.859 -20.635 -37.182  1.00 86.13           N  
ATOM    796  CA  GLY A 107     108.722 -19.945 -37.769  1.00 86.13           C  
ATOM    797  C   GLY A 107     107.401 -20.646 -37.513  1.00 86.13           C  
ATOM    798  O   GLY A 107     106.396 -19.997 -37.213  1.00 86.13           O  
ATOM    799  N   LEU A 108     107.431 -21.943 -37.672  1.00 85.15           N  
ATOM    800  CA  LEU A 108     106.257 -22.767 -37.405  1.00 85.15           C  
ATOM    801  C   LEU A 108     105.890 -22.728 -35.926  1.00 85.15           C  
ATOM    802  CB  LEU A 108     106.506 -24.212 -37.844  1.00 85.15           C  
ATOM    803  O   LEU A 108     104.715 -22.594 -35.576  1.00 85.15           O  
ATOM    804  CG  LEU A 108     105.275 -25.116 -37.929  1.00 85.15           C  
ATOM    805  CD1 LEU A 108     104.553 -24.906 -39.256  1.00 85.15           C  
ATOM    806  CD2 LEU A 108     105.672 -26.578 -37.756  1.00 85.15           C  
ATOM    807  N   ASN A 109     106.770 -22.871 -35.027  1.00 85.46           N  
ATOM    808  CA  ASN A 109     106.569 -22.776 -33.585  1.00 85.46           C  
ATOM    809  C   ASN A 109     105.996 -21.419 -33.187  1.00 85.46           C  
ATOM    810  CB  ASN A 109     107.881 -23.037 -32.842  1.00 85.46           C  
ATOM    811  O   ASN A 109     105.140 -21.337 -32.304  1.00 85.46           O  
ATOM    812  CG  ASN A 109     107.727 -24.050 -31.724  1.00 85.46           C  
ATOM    813  ND2 ASN A 109     108.849 -24.506 -31.179  1.00 85.46           N  
ATOM    814  OD1 ASN A 109     106.610 -24.420 -31.354  1.00 85.46           O  
ATOM    815  N   ASP A 110     106.485 -20.378 -33.814  1.00 85.64           N  
ATOM    816  CA  ASP A 110     105.954 -19.045 -33.547  1.00 85.64           C  
ATOM    817  C   ASP A 110     104.495 -18.938 -33.984  1.00 85.64           C  
ATOM    818  CB  ASP A 110     106.795 -17.980 -34.254  1.00 85.64           C  
ATOM    819  O   ASP A 110     103.681 -18.311 -33.302  1.00 85.64           O  
ATOM    820  CG  ASP A 110     108.144 -17.756 -33.596  1.00 85.64           C  
ATOM    821  OD1 ASP A 110     108.306 -18.098 -32.404  1.00 85.64           O  
ATOM    822  OD2 ASP A 110     109.053 -17.229 -34.273  1.00 85.64           O  
ATOM    823  N   ARG A 111     104.096 -19.536 -35.093  1.00 91.13           N  
ATOM    824  CA  ARG A 111     102.717 -19.553 -35.572  1.00 91.13           C  
ATOM    825  C   ARG A 111     101.829 -20.385 -34.653  1.00 91.13           C  
ATOM    826  CB  ARG A 111     102.651 -20.098 -37.000  1.00 91.13           C  
ATOM    827  O   ARG A 111     100.698 -19.996 -34.355  1.00 91.13           O  
ATOM    828  CG  ARG A 111     103.305 -19.196 -38.035  1.00 91.13           C  
ATOM    829  CD  ARG A 111     103.153 -19.752 -39.444  1.00 91.13           C  
ATOM    830  NE  ARG A 111     103.956 -19.005 -40.408  1.00 91.13           N  
ATOM    831  NH1 ARG A 111     103.006 -19.985 -42.272  1.00 91.13           N  
ATOM    832  NH2 ARG A 111     104.647 -18.403 -42.514  1.00 91.13           N  
ATOM    833  CZ  ARG A 111     103.868 -19.133 -41.729  1.00 91.13           C  
ATOM    834  N   PHE A 112     102.357 -21.623 -34.217  1.00 90.74           N  
ATOM    835  CA  PHE A 112     101.645 -22.458 -33.256  1.00 90.74           C  
ATOM    836  C   PHE A 112     101.437 -21.714 -31.942  1.00 90.74           C  
ATOM    837  CB  PHE A 112     102.407 -23.763 -33.006  1.00 90.74           C  
ATOM    838  O   PHE A 112     100.382 -21.831 -31.317  1.00 90.74           O  
ATOM    839  CG  PHE A 112     102.140 -24.828 -34.035  1.00 90.74           C  
ATOM    840  CD1 PHE A 112     100.854 -25.046 -34.513  1.00 90.74           C  
ATOM    841  CD2 PHE A 112     103.177 -25.612 -34.524  1.00 90.74           C  
ATOM    842  CE1 PHE A 112     100.604 -26.031 -35.465  1.00 90.74           C  
ATOM    843  CE2 PHE A 112     102.935 -26.599 -35.476  1.00 90.74           C  
ATOM    844  CZ  PHE A 112     101.648 -26.807 -35.944  1.00 90.74           C  
ATOM    845  N   ALA A 113     102.477 -21.050 -31.531  1.00 92.35           N  
ATOM    846  CA  ALA A 113     102.371 -20.258 -30.308  1.00 92.35           C  
ATOM    847  C   ALA A 113     101.255 -19.223 -30.419  1.00 92.35           C  
ATOM    848  CB  ALA A 113     103.700 -19.572 -30.002  1.00 92.35           C  
ATOM    849  O   ALA A 113     100.508 -19.001 -29.463  1.00 92.35           O  
ATOM    850  N   GLY A 114     101.190 -18.646 -31.638  1.00 91.88           N  
ATOM    851  CA  GLY A 114     100.107 -17.704 -31.867  1.00 91.88           C  
ATOM    852  C   GLY A 114      98.738 -18.357 -31.866  1.00 91.88           C  
ATOM    853  O   GLY A 114      97.777 -17.796 -31.334  1.00 91.88           O  
ATOM    854  N   TYR A 115      98.662 -19.544 -32.520  1.00 94.31           N  
ATOM    855  CA  TYR A 115      97.411 -20.293 -32.563  1.00 94.31           C  
ATOM    856  C   TYR A 115      96.993 -20.738 -31.166  1.00 94.31           C  
ATOM    857  CB  TYR A 115      97.544 -21.511 -33.481  1.00 94.31           C  
ATOM    858  O   TYR A 115      95.809 -20.700 -30.824  1.00 94.31           O  
ATOM    859  CG  TYR A 115      97.393 -21.186 -34.948  1.00 94.31           C  
ATOM    860  CD1 TYR A 115      96.259 -20.531 -35.423  1.00 94.31           C  
ATOM    861  CD2 TYR A 115      98.383 -21.532 -35.861  1.00 94.31           C  
ATOM    862  CE1 TYR A 115      96.115 -20.230 -36.773  1.00 94.31           C  
ATOM    863  CE2 TYR A 115      98.250 -21.237 -37.213  1.00 94.31           C  
ATOM    864  OH  TYR A 115      96.976 -20.292 -38.997  1.00 94.31           O  
ATOM    865  CZ  TYR A 115      97.114 -20.586 -37.659  1.00 94.31           C  
ATOM    866  N   ILE A 116      97.913 -21.128 -30.362  1.00 93.47           N  
ATOM    867  CA  ILE A 116      97.638 -21.562 -28.997  1.00 93.47           C  
ATOM    868  C   ILE A 116      97.111 -20.386 -28.177  1.00 93.47           C  
ATOM    869  CB  ILE A 116      98.897 -22.159 -28.329  1.00 93.47           C  
ATOM    870  O   ILE A 116      96.173 -20.540 -27.391  1.00 93.47           O  
ATOM    871  CG1 ILE A 116      99.259 -23.501 -28.976  1.00 93.47           C  
ATOM    872  CG2 ILE A 116      98.684 -22.319 -26.821  1.00 93.47           C  
ATOM    873  CD1 ILE A 116     100.543 -24.120 -28.442  1.00 93.47           C  
ATOM    874  N   GLU A 117      97.762 -19.281 -28.388  1.00 93.58           N  
ATOM    875  CA  GLU A 117      97.301 -18.081 -27.697  1.00 93.58           C  
ATOM    876  C   GLU A 117      95.878 -17.718 -28.112  1.00 93.58           C  
ATOM    877  CB  GLU A 117      98.244 -16.907 -27.971  1.00 93.58           C  
ATOM    878  O   GLU A 117      95.067 -17.313 -27.277  1.00 93.58           O  
ATOM    879  CG  GLU A 117      99.523 -16.940 -27.147  1.00 93.58           C  
ATOM    880  CD  GLU A 117     100.528 -15.874 -27.555  1.00 93.58           C  
ATOM    881  OE1 GLU A 117     101.687 -15.920 -27.083  1.00 93.58           O  
ATOM    882  OE2 GLU A 117     100.154 -14.987 -28.354  1.00 93.58           O  
ATOM    883  N   LYS A 118      95.662 -17.877 -29.437  1.00 94.57           N  
ATOM    884  CA  LYS A 118      94.320 -17.607 -29.947  1.00 94.57           C  
ATOM    885  C   LYS A 118      93.302 -18.579 -29.356  1.00 94.57           C  
ATOM    886  CB  LYS A 118      94.299 -17.691 -31.474  1.00 94.57           C  
ATOM    887  O   LYS A 118      92.200 -18.177 -28.978  1.00 94.57           O  
ATOM    888  CG  LYS A 118      92.949 -17.362 -32.093  1.00 94.57           C  
ATOM    889  CD  LYS A 118      92.576 -15.901 -31.876  1.00 94.57           C  
ATOM    890  CE  LYS A 118      91.234 -15.566 -32.513  1.00 94.57           C  
ATOM    891  NZ  LYS A 118      90.933 -14.105 -32.435  1.00 94.57           N  
ATOM    892  N   VAL A 119      93.624 -19.873 -29.315  1.00 95.48           N  
ATOM    893  CA  VAL A 119      92.748 -20.884 -28.732  1.00 95.48           C  
ATOM    894  C   VAL A 119      92.499 -20.566 -27.259  1.00 95.48           C  
ATOM    895  CB  VAL A 119      93.344 -22.303 -28.877  1.00 95.48           C  
ATOM    896  O   VAL A 119      91.371 -20.682 -26.774  1.00 95.48           O  
ATOM    897  CG1 VAL A 119      92.538 -23.312 -28.061  1.00 95.48           C  
ATOM    898  CG2 VAL A 119      93.389 -22.714 -30.348  1.00 95.48           C  
ATOM    899  N   HIS A 120      93.574 -20.130 -26.515  1.00 93.87           N  
ATOM    900  CA  HIS A 120      93.393 -19.742 -25.121  1.00 93.87           C  
ATOM    901  C   HIS A 120      92.476 -18.530 -25.002  1.00 93.87           C  
ATOM    902  CB  HIS A 120      94.744 -19.444 -24.468  1.00 93.87           C  
ATOM    903  O   HIS A 120      91.622 -18.477 -24.113  1.00 93.87           O  
ATOM    904  CG  HIS A 120      95.473 -20.668 -24.014  1.00 93.87           C  
ATOM    905  CD2 HIS A 120      96.639 -21.215 -24.432  1.00 93.87           C  
ATOM    906  ND1 HIS A 120      95.003 -21.485 -23.008  1.00 93.87           N  
ATOM    907  CE1 HIS A 120      95.851 -22.483 -22.826  1.00 93.87           C  
ATOM    908  NE2 HIS A 120      96.852 -22.343 -23.678  1.00 93.87           N  
ATOM    909  N   TYR A 121      92.836 -17.652 -25.936  1.00 95.71           N  
ATOM    910  CA  TYR A 121      92.013 -16.448 -25.952  1.00 95.71           C  
ATOM    911  C   TYR A 121      90.553 -16.789 -26.223  1.00 95.71           C  
ATOM    912  CB  TYR A 121      92.523 -15.462 -27.008  1.00 95.71           C  
ATOM    913  O   TYR A 121      89.655 -16.280 -25.549  1.00 95.71           O  
ATOM    914  CG  TYR A 121      91.680 -14.217 -27.133  1.00 95.71           C  
ATOM    915  CD1 TYR A 121      90.800 -14.051 -28.201  1.00 95.71           C  
ATOM    916  CD2 TYR A 121      91.761 -13.202 -26.185  1.00 95.71           C  
ATOM    917  CE1 TYR A 121      90.023 -12.904 -28.321  1.00 95.71           C  
ATOM    918  CE2 TYR A 121      90.988 -12.051 -26.296  1.00 95.71           C  
ATOM    919  OH  TYR A 121      89.356 -10.774 -27.479  1.00 95.71           O  
ATOM    920  CZ  TYR A 121      90.123 -11.912 -27.365  1.00 95.71           C  
ATOM    921  N   LEU A 122      90.284 -17.584 -27.188  1.00 95.76           N  
ATOM    922  CA  LEU A 122      88.925 -17.988 -27.532  1.00 95.76           C  
ATOM    923  C   LEU A 122      88.305 -18.816 -26.413  1.00 95.76           C  
ATOM    924  CB  LEU A 122      88.917 -18.786 -28.838  1.00 95.76           C  
ATOM    925  O   LEU A 122      87.115 -18.678 -26.118  1.00 95.76           O  
ATOM    926  CG  LEU A 122      89.085 -17.980 -30.127  1.00 95.76           C  
ATOM    927  CD1 LEU A 122      89.294 -18.914 -31.314  1.00 95.76           C  
ATOM    928  CD2 LEU A 122      87.876 -17.079 -30.356  1.00 95.76           C  
ATOM    929  N   GLU A 123      88.996 -19.683 -25.804  1.00 95.17           N  
ATOM    930  CA  GLU A 123      88.520 -20.482 -24.679  1.00 95.17           C  
ATOM    931  C   GLU A 123      88.124 -19.596 -23.502  1.00 95.17           C  
ATOM    932  CB  GLU A 123      89.588 -21.489 -24.244  1.00 95.17           C  
ATOM    933  O   GLU A 123      87.109 -19.842 -22.846  1.00 95.17           O  
ATOM    934  CG  GLU A 123      89.619 -22.755 -25.088  1.00 95.17           C  
ATOM    935  CD  GLU A 123      90.748 -23.700 -24.708  1.00 95.17           C  
ATOM    936  OE1 GLU A 123      90.865 -24.784 -25.325  1.00 95.17           O  
ATOM    937  OE2 GLU A 123      91.521 -23.355 -23.787  1.00 95.17           O  
ATOM    938  N   GLN A 124      89.023 -18.648 -23.293  1.00 95.99           N  
ATOM    939  CA  GLN A 124      88.725 -17.696 -22.227  1.00 95.99           C  
ATOM    940  C   GLN A 124      87.464 -16.896 -22.542  1.00 95.99           C  
ATOM    941  CB  GLN A 124      89.906 -16.750 -22.005  1.00 95.99           C  
ATOM    942  O   GLN A 124      86.617 -16.694 -21.669  1.00 95.99           O  
ATOM    943  CG  GLN A 124      89.748 -15.844 -20.792  1.00 95.99           C  
ATOM    944  CD  GLN A 124      91.045 -15.167 -20.392  1.00 95.99           C  
ATOM    945  NE2 GLN A 124      91.038 -14.505 -19.240  1.00 95.99           N  
ATOM    946  OE1 GLN A 124      92.046 -15.238 -21.112  1.00 95.99           O  
ATOM    947  N   GLN A 125      87.400 -16.475 -23.785  1.00 95.69           N  
ATOM    948  CA  GLN A 125      86.209 -15.746 -24.210  1.00 95.69           C  
ATOM    949  C   GLN A 125      84.967 -16.628 -24.132  1.00 95.69           C  
ATOM    950  CB  GLN A 125      86.385 -15.211 -25.632  1.00 95.69           C  
ATOM    951  O   GLN A 125      83.894 -16.165 -23.737  1.00 95.69           O  
ATOM    952  CG  GLN A 125      87.172 -13.909 -25.707  1.00 95.69           C  
ATOM    953  CD  GLN A 125      87.135 -13.280 -27.087  1.00 95.69           C  
ATOM    954  NE2 GLN A 125      87.398 -11.979 -27.153  1.00 95.69           N  
ATOM    955  OE1 GLN A 125      86.873 -13.957 -28.086  1.00 95.69           O  
ATOM    956  N   ASN A 126      85.066 -17.843 -24.567  1.00 95.36           N  
ATOM    957  CA  ASN A 126      83.941 -18.769 -24.495  1.00 95.36           C  
ATOM    958  C   ASN A 126      83.498 -19.003 -23.054  1.00 95.36           C  
ATOM    959  CB  ASN A 126      84.298 -20.099 -25.164  1.00 95.36           C  
ATOM    960  O   ASN A 126      82.302 -19.111 -22.778  1.00 95.36           O  
ATOM    961  CG  ASN A 126      84.008 -20.101 -26.652  1.00 95.36           C  
ATOM    962  ND2 ASN A 126      84.581 -21.062 -27.366  1.00 95.36           N  
ATOM    963  OD1 ASN A 126      83.275 -19.245 -27.155  1.00 95.36           O  
ATOM    964  N   LYS A 127      84.425 -19.087 -22.194  1.00 96.54           N  
ATOM    965  CA  LYS A 127      84.116 -19.245 -20.776  1.00 96.54           C  
ATOM    966  C   LYS A 127      83.365 -18.031 -20.239  1.00 96.54           C  
ATOM    967  CB  LYS A 127      85.396 -19.469 -19.969  1.00 96.54           C  
ATOM    968  O   LYS A 127      82.431 -18.173 -19.446  1.00 96.54           O  
ATOM    969  CG  LYS A 127      85.920 -20.896 -20.021  1.00 96.54           C  
ATOM    970  CD  LYS A 127      87.164 -21.067 -19.160  1.00 96.54           C  
ATOM    971  CE  LYS A 127      87.827 -22.418 -19.395  1.00 96.54           C  
ATOM    972  NZ  LYS A 127      89.212 -22.460 -18.837  1.00 96.54           N  
ATOM    973  N   GLU A 128      83.860 -16.917 -20.627  1.00 96.64           N  
ATOM    974  CA  GLU A 128      83.185 -15.690 -20.213  1.00 96.64           C  
ATOM    975  C   GLU A 128      81.758 -15.637 -20.751  1.00 96.64           C  
ATOM    976  CB  GLU A 128      83.970 -14.462 -20.680  1.00 96.64           C  
ATOM    977  O   GLU A 128      80.832 -15.258 -20.031  1.00 96.64           O  
ATOM    978  CG  GLU A 128      83.507 -13.158 -20.045  1.00 96.64           C  
ATOM    979  CD  GLU A 128      84.428 -11.986 -20.343  1.00 96.64           C  
ATOM    980  OE1 GLU A 128      84.162 -10.865 -19.852  1.00 96.64           O  
ATOM    981  OE2 GLU A 128      85.423 -12.189 -21.074  1.00 96.64           O  
ATOM    982  N   ILE A 129      81.587 -15.960 -21.985  1.00 95.67           N  
ATOM    983  CA  ILE A 129      80.264 -15.933 -22.600  1.00 95.67           C  
ATOM    984  C   ILE A 129      79.367 -16.976 -21.937  1.00 95.67           C  
ATOM    985  CB  ILE A 129      80.343 -16.185 -24.122  1.00 95.67           C  
ATOM    986  O   ILE A 129      78.186 -16.720 -21.690  1.00 95.67           O  
ATOM    987  CG1 ILE A 129      81.017 -15.000 -24.825  1.00 95.67           C  
ATOM    988  CG2 ILE A 129      78.948 -16.442 -24.700  1.00 95.67           C  
ATOM    989  CD1 ILE A 129      81.327 -15.247 -26.295  1.00 95.67           C  
ATOM    990  N   GLU A 130      79.860 -18.170 -21.662  1.00 95.84           N  
ATOM    991  CA  GLU A 130      79.096 -19.206 -20.974  1.00 95.84           C  
ATOM    992  C   GLU A 130      78.660 -18.741 -19.588  1.00 95.84           C  
ATOM    993  CB  GLU A 130      79.915 -20.495 -20.863  1.00 95.84           C  
ATOM    994  O   GLU A 130      77.542 -19.028 -19.154  1.00 95.84           O  
ATOM    995  CG  GLU A 130      80.029 -21.265 -22.171  1.00 95.84           C  
ATOM    996  CD  GLU A 130      80.979 -22.449 -22.088  1.00 95.84           C  
ATOM    997  OE1 GLU A 130      81.205 -23.120 -23.121  1.00 95.84           O  
ATOM    998  OE2 GLU A 130      81.502 -22.709 -20.982  1.00 95.84           O  
ATOM    999  N   ALA A 131      79.595 -18.042 -18.884  1.00 95.01           N  
ATOM   1000  CA  ALA A 131      79.256 -17.492 -17.574  1.00 95.01           C  
ATOM   1001  C   ALA A 131      78.156 -16.441 -17.687  1.00 95.01           C  
ATOM   1002  CB  ALA A 131      80.494 -16.892 -16.912  1.00 95.01           C  
ATOM   1003  O   ALA A 131      77.251 -16.388 -16.851  1.00 95.01           O  
ATOM   1004  N   GLU A 132      78.206 -15.616 -18.727  1.00 96.11           N  
ATOM   1005  CA  GLU A 132      77.185 -14.602 -18.972  1.00 96.11           C  
ATOM   1006  C   GLU A 132      75.840 -15.242 -19.305  1.00 96.11           C  
ATOM   1007  CB  GLU A 132      77.617 -13.667 -20.105  1.00 96.11           C  
ATOM   1008  O   GLU A 132      74.796 -14.778 -18.843  1.00 96.11           O  
ATOM   1009  CG  GLU A 132      76.736 -12.436 -20.256  1.00 96.11           C  
ATOM   1010  CD  GLU A 132      77.255 -11.449 -21.290  1.00 96.11           C  
ATOM   1011  OE1 GLU A 132      76.638 -10.374 -21.467  1.00 96.11           O  
ATOM   1012  OE2 GLU A 132      78.286 -11.755 -21.930  1.00 96.11           O  
ATOM   1013  N   ILE A 133      75.847 -16.316 -20.053  1.00 94.97           N  
ATOM   1014  CA  ILE A 133      74.622 -17.017 -20.422  1.00 94.97           C  
ATOM   1015  C   ILE A 133      73.993 -17.646 -19.181  1.00 94.97           C  
ATOM   1016  CB  ILE A 133      74.890 -18.097 -21.494  1.00 94.97           C  
ATOM   1017  O   ILE A 133      72.777 -17.576 -18.990  1.00 94.97           O  
ATOM   1018  CG1 ILE A 133      75.242 -17.443 -22.835  1.00 94.97           C  
ATOM   1019  CG2 ILE A 133      73.681 -19.026 -21.638  1.00 94.97           C  
ATOM   1020  CD1 ILE A 133      75.674 -18.430 -23.910  1.00 94.97           C  
ATOM   1021  N   GLN A 134      74.834 -18.238 -18.352  1.00 94.93           N  
ATOM   1022  CA  GLN A 134      74.327 -18.848 -17.126  1.00 94.93           C  
ATOM   1023  C   GLN A 134      73.737 -17.795 -16.192  1.00 94.93           C  
ATOM   1024  CB  GLN A 134      75.436 -19.621 -16.412  1.00 94.93           C  
ATOM   1025  O   GLN A 134      72.711 -18.031 -15.552  1.00 94.93           O  
ATOM   1026  CG  GLN A 134      75.797 -20.940 -17.084  1.00 94.93           C  
ATOM   1027  CD  GLN A 134      76.931 -21.665 -16.383  1.00 94.93           C  
ATOM   1028  NE2 GLN A 134      77.349 -22.794 -16.944  1.00 94.93           N  
ATOM   1029  OE1 GLN A 134      77.427 -21.213 -15.346  1.00 94.93           O  
ATOM   1030  N   ALA A 135      74.413 -16.621 -16.071  1.00 93.65           N  
ATOM   1031  CA  ALA A 135      73.920 -15.524 -15.242  1.00 93.65           C  
ATOM   1032  C   ALA A 135      72.573 -15.017 -15.749  1.00 93.65           C  
ATOM   1033  CB  ALA A 135      74.935 -14.385 -15.208  1.00 93.65           C  
ATOM   1034  O   ALA A 135      71.667 -14.746 -14.957  1.00 93.65           O  
ATOM   1035  N   LEU A 136      72.368 -14.923 -17.045  1.00 93.44           N  
ATOM   1036  CA  LEU A 136      71.113 -14.472 -17.635  1.00 93.44           C  
ATOM   1037  C   LEU A 136      70.012 -15.506 -17.426  1.00 93.44           C  
ATOM   1038  CB  LEU A 136      71.292 -14.195 -19.130  1.00 93.44           C  
ATOM   1039  O   LEU A 136      68.857 -15.149 -17.183  1.00 93.44           O  
ATOM   1040  CG  LEU A 136      72.019 -12.900 -19.497  1.00 93.44           C  
ATOM   1041  CD1 LEU A 136      72.263 -12.838 -21.001  1.00 93.44           C  
ATOM   1042  CD2 LEU A 136      71.222 -11.688 -19.029  1.00 93.44           C  
ATOM   1043  N   ARG A 137      70.353 -16.774 -17.524  1.00 93.18           N  
ATOM   1044  CA  ARG A 137      69.381 -17.837 -17.292  1.00 93.18           C  
ATOM   1045  C   ARG A 137      68.890 -17.824 -15.848  1.00 93.18           C  
ATOM   1046  CB  ARG A 137      69.985 -19.202 -17.628  1.00 93.18           C  
ATOM   1047  O   ARG A 137      67.707 -18.052 -15.587  1.00 93.18           O  
ATOM   1048  CG  ARG A 137      70.154 -19.451 -19.119  1.00 93.18           C  
ATOM   1049  CD  ARG A 137      70.211 -20.938 -19.440  1.00 93.18           C  
ATOM   1050  NE  ARG A 137      70.268 -21.177 -20.879  1.00 93.18           N  
ATOM   1051  NH1 ARG A 137      71.564 -23.083 -20.720  1.00 93.18           N  
ATOM   1052  NH2 ARG A 137      70.897 -22.313 -22.773  1.00 93.18           N  
ATOM   1053  CZ  ARG A 137      70.910 -22.190 -21.454  1.00 93.18           C  
ATOM   1054  N   GLN A 138      69.767 -17.611 -14.910  1.00 90.92           N  
ATOM   1055  CA  GLN A 138      69.391 -17.516 -13.504  1.00 90.92           C  
ATOM   1056  C   GLN A 138      68.477 -16.319 -13.257  1.00 90.92           C  
ATOM   1057  CB  GLN A 138      70.636 -17.416 -12.621  1.00 90.92           C  
ATOM   1058  O   GLN A 138      67.522 -16.410 -12.483  1.00 90.92           O  
ATOM   1059  CG  GLN A 138      71.419 -18.718 -12.511  1.00 90.92           C  
ATOM   1060  CD  GLN A 138      72.630 -18.600 -11.606  1.00 90.92           C  
ATOM   1061  NE2 GLN A 138      73.222 -19.737 -11.255  1.00 90.92           N  
ATOM   1062  OE1 GLN A 138      73.032 -17.496 -11.224  1.00 90.92           O  
ATOM   1063  N   LYS A 139      68.792 -15.216 -13.903  1.00 91.36           N  
ATOM   1064  CA  LYS A 139      67.952 -14.027 -13.787  1.00 91.36           C  
ATOM   1065  C   LYS A 139      66.560 -14.279 -14.360  1.00 91.36           C  
ATOM   1066  CB  LYS A 139      68.603 -12.839 -14.496  1.00 91.36           C  
ATOM   1067  O   LYS A 139      65.560 -13.833 -13.794  1.00 91.36           O  
ATOM   1068  CG  LYS A 139      69.780 -12.237 -13.741  1.00 91.36           C  
ATOM   1069  CD  LYS A 139      70.313 -10.992 -14.439  1.00 91.36           C  
ATOM   1070  CE  LYS A 139      71.529 -10.424 -13.719  1.00 91.36           C  
ATOM   1071  NZ  LYS A 139      72.092  -9.240 -14.433  1.00 91.36           N  
ATOM   1072  N   GLN A 140      66.495 -14.940 -15.478  1.00 89.21           N  
ATOM   1073  CA  GLN A 140      65.216 -15.271 -16.099  1.00 89.21           C  
ATOM   1074  C   GLN A 140      64.407 -16.220 -15.219  1.00 89.21           C  
ATOM   1075  CB  GLN A 140      65.434 -15.891 -17.479  1.00 89.21           C  
ATOM   1076  O   GLN A 140      63.184 -16.097 -15.126  1.00 89.21           O  
ATOM   1077  CG  GLN A 140      64.172 -15.963 -18.327  1.00 89.21           C  
ATOM   1078  CD  GLN A 140      64.440 -16.452 -19.739  1.00 89.21           C  
ATOM   1079  NE2 GLN A 140      63.411 -16.988 -20.386  1.00 89.21           N  
ATOM   1080  OE1 GLN A 140      65.562 -16.346 -20.244  1.00 89.21           O  
ATOM   1081  N   ALA A 141      65.066 -17.204 -14.659  1.00 86.95           N  
ATOM   1082  CA  ALA A 141      64.392 -18.123 -13.745  1.00 86.95           C  
ATOM   1083  C   ALA A 141      63.813 -17.379 -12.545  1.00 86.95           C  
ATOM   1084  CB  ALA A 141      65.357 -19.210 -13.278  1.00 86.95           C  
ATOM   1085  O   ALA A 141      62.705 -17.680 -12.096  1.00 86.95           O  
ATOM   1086  N   SER A 142      64.570 -16.380 -12.031  1.00 87.68           N  
ATOM   1087  CA  SER A 142      64.099 -15.564 -10.916  1.00 87.68           C  
ATOM   1088  C   SER A 142      62.897 -14.717 -11.320  1.00 87.68           C  
ATOM   1089  CB  SER A 142      65.220 -14.661 -10.401  1.00 87.68           C  
ATOM   1090  O   SER A 142      61.956 -14.553 -10.540  1.00 87.68           O  
ATOM   1091  OG  SER A 142      65.570 -13.690 -11.372  1.00 87.68           O  
ATOM   1092  N   HIS A 143      62.950 -14.074 -12.567  1.00 88.64           N  
ATOM   1093  CA  HIS A 143      61.831 -13.292 -13.080  1.00 88.64           C  
ATOM   1094  C   HIS A 143      60.587 -14.157 -13.255  1.00 88.64           C  
ATOM   1095  CB  HIS A 143      62.202 -12.632 -14.409  1.00 88.64           C  
ATOM   1096  O   HIS A 143      59.475 -13.722 -12.947  1.00 88.64           O  
ATOM   1097  CG  HIS A 143      61.238 -11.576 -14.845  1.00 88.64           C  
ATOM   1098  CD2 HIS A 143      61.217 -10.242 -14.616  1.00 88.64           C  
ATOM   1099  ND1 HIS A 143      60.128 -11.853 -15.614  1.00 88.64           N  
ATOM   1100  CE1 HIS A 143      59.465 -10.731 -15.841  1.00 88.64           C  
ATOM   1101  NE2 HIS A 143      60.105  -9.739 -15.245  1.00 88.64           N  
ATOM   1102  N   ALA A 144      60.695 -15.346 -13.771  1.00 89.30           N  
ATOM   1103  CA  ALA A 144      59.591 -16.283 -13.961  1.00 89.30           C  
ATOM   1104  C   ALA A 144      58.973 -16.681 -12.624  1.00 89.30           C  
ATOM   1105  CB  ALA A 144      60.068 -17.522 -14.714  1.00 89.30           C  
ATOM   1106  O   ALA A 144      57.749 -16.779 -12.503  1.00 89.30           O  
ATOM   1107  N   GLN A 145      59.822 -16.938 -11.606  1.00 91.85           N  
ATOM   1108  CA  GLN A 145      59.350 -17.292 -10.272  1.00 91.85           C  
ATOM   1109  C   GLN A 145      58.525 -16.162  -9.662  1.00 91.85           C  
ATOM   1110  CB  GLN A 145      60.529 -17.632  -9.358  1.00 91.85           C  
ATOM   1111  O   GLN A 145      57.513 -16.411  -9.003  1.00 91.85           O  
ATOM   1112  CG  GLN A 145      61.237 -18.929  -9.725  1.00 91.85           C  
ATOM   1113  CD  GLN A 145      62.405 -19.240  -8.809  1.00 91.85           C  
ATOM   1114  NE2 GLN A 145      62.787 -20.511  -8.744  1.00 91.85           N  
ATOM   1115  OE1 GLN A 145      62.962 -18.345  -8.165  1.00 91.85           O  
ATOM   1116  N   LEU A 146      58.985 -14.938  -9.856  1.00 91.47           N  
ATOM   1117  CA  LEU A 146      58.251 -13.761  -9.404  1.00 91.47           C  
ATOM   1118  C   LEU A 146      56.907 -13.653 -10.117  1.00 91.47           C  
ATOM   1119  CB  LEU A 146      59.072 -12.492  -9.643  1.00 91.47           C  
ATOM   1120  O   LEU A 146      55.893 -13.331  -9.493  1.00 91.47           O  
ATOM   1121  CG  LEU A 146      58.464 -11.185  -9.133  1.00 91.47           C  
ATOM   1122  CD1 LEU A 146      58.251 -11.252  -7.625  1.00 91.47           C  
ATOM   1123  CD2 LEU A 146      59.352 -10.001  -9.501  1.00 91.47           C  
ATOM   1124  N   GLY A 147      56.881 -13.866 -11.447  1.00 95.07           N  
ATOM   1125  CA  GLY A 147      55.636 -13.894 -12.199  1.00 95.07           C  
ATOM   1126  C   GLY A 147      54.643 -14.912 -11.670  1.00 95.07           C  
ATOM   1127  O   GLY A 147      53.450 -14.624 -11.562  1.00 95.07           O  
ATOM   1128  N   ASP A 148      55.101 -16.099 -11.319  1.00 94.65           N  
ATOM   1129  CA  ASP A 148      54.264 -17.147 -10.744  1.00 94.65           C  
ATOM   1130  C   ASP A 148      53.689 -16.714  -9.397  1.00 94.65           C  
ATOM   1131  CB  ASP A 148      55.060 -18.444 -10.584  1.00 94.65           C  
ATOM   1132  O   ASP A 148      52.533 -17.008  -9.086  1.00 94.65           O  
ATOM   1133  CG  ASP A 148      55.403 -19.097 -11.911  1.00 94.65           C  
ATOM   1134  OD1 ASP A 148      54.767 -18.768 -12.935  1.00 94.65           O  
ATOM   1135  OD2 ASP A 148      56.316 -19.950 -11.932  1.00 94.65           O  
ATOM   1136  N   ALA A 149      54.441 -15.970  -8.570  1.00 94.11           N  
ATOM   1137  CA  ALA A 149      53.991 -15.469  -7.274  1.00 94.11           C  
ATOM   1138  C   ALA A 149      52.883 -14.433  -7.441  1.00 94.11           C  
ATOM   1139  CB  ALA A 149      55.162 -14.872  -6.499  1.00 94.11           C  
ATOM   1140  O   ALA A 149      51.892 -14.451  -6.708  1.00 94.11           O  
ATOM   1141  N   TYR A 150      53.076 -13.530  -8.408  1.00 95.91           N  
ATOM   1142  CA  TYR A 150      52.048 -12.534  -8.689  1.00 95.91           C  
ATOM   1143  C   TYR A 150      50.780 -13.193  -9.219  1.00 95.91           C  
ATOM   1144  CB  TYR A 150      52.560 -11.502  -9.698  1.00 95.91           C  
ATOM   1145  O   TYR A 150      49.670 -12.804  -8.850  1.00 95.91           O  
ATOM   1146  CG  TYR A 150      53.539 -10.513  -9.112  1.00 95.91           C  
ATOM   1147  CD1 TYR A 150      53.184  -9.710  -8.030  1.00 95.91           C  
ATOM   1148  CD2 TYR A 150      54.819 -10.380  -9.638  1.00 95.91           C  
ATOM   1149  CE1 TYR A 150      54.081  -8.797  -7.487  1.00 95.91           C  
ATOM   1150  CE2 TYR A 150      55.725  -9.469  -9.103  1.00 95.91           C  
ATOM   1151  OH  TYR A 150      56.240  -7.781  -7.496  1.00 95.91           O  
ATOM   1152  CZ  TYR A 150      55.348  -8.684  -8.029  1.00 95.91           C  
ATOM   1153  N   ASP A 151      50.933 -14.197 -10.110  1.00 96.31           N  
ATOM   1154  CA  ASP A 151      49.779 -14.918 -10.639  1.00 96.31           C  
ATOM   1155  C   ASP A 151      49.024 -15.638  -9.524  1.00 96.31           C  
ATOM   1156  CB  ASP A 151      50.217 -15.920 -11.710  1.00 96.31           C  
ATOM   1157  O   ASP A 151      47.791 -15.676  -9.526  1.00 96.31           O  
ATOM   1158  CG  ASP A 151      50.570 -15.259 -13.030  1.00 96.31           C  
ATOM   1159  OD1 ASP A 151      50.084 -14.140 -13.302  1.00 96.31           O  
ATOM   1160  OD2 ASP A 151      51.340 -15.864 -13.808  1.00 96.31           O  
ATOM   1161  N   GLN A 152      49.698 -16.204  -8.625  1.00 96.70           N  
ATOM   1162  CA  GLN A 152      49.078 -16.848  -7.471  1.00 96.70           C  
ATOM   1163  C   GLN A 152      48.295 -15.841  -6.634  1.00 96.70           C  
ATOM   1164  CB  GLN A 152      50.135 -17.538  -6.608  1.00 96.70           C  
ATOM   1165  O   GLN A 152      47.179 -16.126  -6.193  1.00 96.70           O  
ATOM   1166  CG  GLN A 152      49.561 -18.287  -5.413  1.00 96.70           C  
ATOM   1167  CD  GLN A 152      48.634 -19.418  -5.819  1.00 96.70           C  
ATOM   1168  NE2 GLN A 152      47.738 -19.803  -4.917  1.00 96.70           N  
ATOM   1169  OE1 GLN A 152      48.722 -19.940  -6.935  1.00 96.70           O  
ATOM   1170  N   GLU A 153      48.880 -14.684  -6.365  1.00 97.31           N  
ATOM   1171  CA  GLU A 153      48.213 -13.637  -5.596  1.00 97.31           C  
ATOM   1172  C   GLU A 153      46.953 -13.150  -6.305  1.00 97.31           C  
ATOM   1173  CB  GLU A 153      49.164 -12.464  -5.348  1.00 97.31           C  
ATOM   1174  O   GLU A 153      45.933 -12.891  -5.662  1.00 97.31           O  
ATOM   1175  CG  GLU A 153      50.262 -12.765  -4.338  1.00 97.31           C  
ATOM   1176  CD  GLU A 153      51.190 -11.586  -4.092  1.00 97.31           C  
ATOM   1177  OE1 GLU A 153      52.160 -11.730  -3.313  1.00 97.31           O  
ATOM   1178  OE2 GLU A 153      50.946 -10.511  -4.682  1.00 97.31           O  
ATOM   1179  N   ILE A 154      47.033 -13.001  -7.588  1.00 97.08           N  
ATOM   1180  CA  ILE A 154      45.884 -12.573  -8.377  1.00 97.08           C  
ATOM   1181  C   ILE A 154      44.786 -13.631  -8.306  1.00 97.08           C  
ATOM   1182  CB  ILE A 154      46.276 -12.305  -9.848  1.00 97.08           C  
ATOM   1183  O   ILE A 154      43.604 -13.302  -8.176  1.00 97.08           O  
ATOM   1184  CG1 ILE A 154      47.168 -11.062  -9.944  1.00 97.08           C  
ATOM   1185  CG2 ILE A 154      45.027 -12.151 -10.720  1.00 97.08           C  
ATOM   1186  CD1 ILE A 154      47.751 -10.825 -11.331  1.00 97.08           C  
ATOM   1187  N   ARG A 155      45.167 -14.862  -8.404  1.00 97.76           N  
ATOM   1188  CA  ARG A 155      44.201 -15.950  -8.290  1.00 97.76           C  
ATOM   1189  C   ARG A 155      43.525 -15.941  -6.923  1.00 97.76           C  
ATOM   1190  CB  ARG A 155      44.881 -17.300  -8.529  1.00 97.76           C  
ATOM   1191  O   ARG A 155      42.309 -16.113  -6.825  1.00 97.76           O  
ATOM   1192  CG  ARG A 155      45.140 -17.608  -9.995  1.00 97.76           C  
ATOM   1193  CD  ARG A 155      45.694 -19.013 -10.187  1.00 97.76           C  
ATOM   1194  NE  ARG A 155      47.148 -19.042 -10.053  1.00 97.76           N  
ATOM   1195  NH1 ARG A 155      47.179 -20.772  -8.522  1.00 97.76           N  
ATOM   1196  NH2 ARG A 155      49.143 -19.817  -9.220  1.00 97.76           N  
ATOM   1197  CZ  ARG A 155      47.820 -19.877  -9.265  1.00 97.76           C  
ATOM   1198  N   GLU A 156      44.283 -15.774  -5.886  1.00 97.70           N  
ATOM   1199  CA  GLU A 156      43.744 -15.717  -4.531  1.00 97.70           C  
ATOM   1200  C   GLU A 156      42.800 -14.530  -4.361  1.00 97.70           C  
ATOM   1201  CB  GLU A 156      44.878 -15.637  -3.505  1.00 97.70           C  
ATOM   1202  O   GLU A 156      41.759 -14.647  -3.711  1.00 97.70           O  
ATOM   1203  CG  GLU A 156      45.676 -16.926  -3.369  1.00 97.70           C  
ATOM   1204  CD  GLU A 156      46.873 -16.796  -2.442  1.00 97.70           C  
ATOM   1205  OE1 GLU A 156      47.645 -17.772  -2.306  1.00 97.70           O  
ATOM   1206  OE2 GLU A 156      47.041 -15.708  -1.845  1.00 97.70           O  
ATOM   1207  N   LEU A 157      43.256 -13.419  -4.890  1.00 97.64           N  
ATOM   1208  CA  LEU A 157      42.402 -12.239  -4.815  1.00 97.64           C  
ATOM   1209  C   LEU A 157      41.088 -12.470  -5.555  1.00 97.64           C  
ATOM   1210  CB  LEU A 157      43.121 -11.019  -5.398  1.00 97.64           C  
ATOM   1211  O   LEU A 157      40.022 -12.083  -5.071  1.00 97.64           O  
ATOM   1212  CG  LEU A 157      44.200 -10.384  -4.519  1.00 97.64           C  
ATOM   1213  CD1 LEU A 157      44.955  -9.313  -5.298  1.00 97.64           C  
ATOM   1214  CD2 LEU A 157      43.583  -9.797  -3.254  1.00 97.64           C  
ATOM   1215  N   ARG A 158      41.135 -13.093  -6.691  1.00 98.00           N  
ATOM   1216  CA  ARG A 158      39.931 -13.415  -7.448  1.00 98.00           C  
ATOM   1217  C   ARG A 158      39.036 -14.375  -6.672  1.00 98.00           C  
ATOM   1218  CB  ARG A 158      40.294 -14.019  -8.806  1.00 98.00           C  
ATOM   1219  O   ARG A 158      37.811 -14.234  -6.678  1.00 98.00           O  
ATOM   1220  CG  ARG A 158      40.846 -13.011  -9.801  1.00 98.00           C  
ATOM   1221  CD  ARG A 158      41.180 -13.661 -11.136  1.00 98.00           C  
ATOM   1222  NE  ARG A 158      41.701 -12.690 -12.094  1.00 98.00           N  
ATOM   1223  NH1 ARG A 158      42.788 -14.252 -13.403  1.00 98.00           N  
ATOM   1224  NH2 ARG A 158      42.873 -12.029 -13.956  1.00 98.00           N  
ATOM   1225  CZ  ARG A 158      42.453 -12.993 -13.149  1.00 98.00           C  
ATOM   1226  N   ALA A 159      39.611 -15.341  -6.096  1.00 97.63           N  
ATOM   1227  CA  ALA A 159      38.860 -16.300  -5.290  1.00 97.63           C  
ATOM   1228  C   ALA A 159      38.162 -15.608  -4.122  1.00 97.63           C  
ATOM   1229  CB  ALA A 159      39.784 -17.402  -4.776  1.00 97.63           C  
ATOM   1230  O   ALA A 159      36.996 -15.888  -3.834  1.00 97.63           O  
ATOM   1231  N   THR A 160      38.871 -14.723  -3.421  1.00 97.53           N  
ATOM   1232  CA  THR A 160      38.290 -13.980  -2.309  1.00 97.53           C  
ATOM   1233  C   THR A 160      37.169 -13.066  -2.796  1.00 97.53           C  
ATOM   1234  CB  THR A 160      39.357 -13.144  -1.578  1.00 97.53           C  
ATOM   1235  O   THR A 160      36.160 -12.892  -2.110  1.00 97.53           O  
ATOM   1236  CG2 THR A 160      40.440 -14.036  -0.981  1.00 97.53           C  
ATOM   1237  OG1 THR A 160      39.960 -12.233  -2.505  1.00 97.53           O  
ATOM   1238  N   LEU A 161      37.372 -12.432  -3.936  1.00 98.13           N  
ATOM   1239  CA  LEU A 161      36.332 -11.594  -4.521  1.00 98.13           C  
ATOM   1240  C   LEU A 161      35.077 -12.409  -4.813  1.00 98.13           C  
ATOM   1241  CB  LEU A 161      36.836 -10.933  -5.806  1.00 98.13           C  
ATOM   1242  O   LEU A 161      33.962 -11.960  -4.540  1.00 98.13           O  
ATOM   1243  CG  LEU A 161      35.972  -9.805  -6.373  1.00 98.13           C  
ATOM   1244  CD1 LEU A 161      36.850  -8.648  -6.839  1.00 98.13           C  
ATOM   1245  CD2 LEU A 161      35.104 -10.318  -7.516  1.00 98.13           C  
ATOM   1246  N   GLU A 162      35.220 -13.560  -5.393  1.00 97.50           N  
ATOM   1247  CA  GLU A 162      34.087 -14.438  -5.667  1.00 97.50           C  
ATOM   1248  C   GLU A 162      33.384 -14.851  -4.377  1.00 97.50           C  
ATOM   1249  CB  GLU A 162      34.543 -15.680  -6.438  1.00 97.50           C  
ATOM   1250  O   GLU A 162      32.153 -14.897  -4.322  1.00 97.50           O  
ATOM   1251  CG  GLU A 162      34.903 -15.404  -7.891  1.00 97.50           C  
ATOM   1252  CD  GLU A 162      35.484 -16.613  -8.605  1.00 97.50           C  
ATOM   1253  OE1 GLU A 162      35.883 -16.487  -9.785  1.00 97.50           O  
ATOM   1254  OE2 GLU A 162      35.538 -17.696  -7.980  1.00 97.50           O  
ATOM   1255  N   MET A 163      34.112 -15.181  -3.410  1.00 97.82           N  
ATOM   1256  CA  MET A 163      33.558 -15.554  -2.111  1.00 97.82           C  
ATOM   1257  C   MET A 163      32.753 -14.406  -1.513  1.00 97.82           C  
ATOM   1258  CB  MET A 163      34.674 -15.967  -1.149  1.00 97.82           C  
ATOM   1259  O   MET A 163      31.645 -14.613  -1.015  1.00 97.82           O  
ATOM   1260  CG  MET A 163      34.174 -16.389   0.223  1.00 97.82           C  
ATOM   1261  SD  MET A 163      33.089 -17.867   0.153  1.00 97.82           S  
ATOM   1262  CE  MET A 163      33.988 -18.867  -1.065  1.00 97.82           C  
ATOM   1263  N   VAL A 164      33.340 -13.254  -1.540  1.00 98.13           N  
ATOM   1264  CA  VAL A 164      32.664 -12.075  -1.008  1.00 98.13           C  
ATOM   1265  C   VAL A 164      31.391 -11.805  -1.807  1.00 98.13           C  
ATOM   1266  CB  VAL A 164      33.583 -10.833  -1.035  1.00 98.13           C  
ATOM   1267  O   VAL A 164      30.356 -11.453  -1.236  1.00 98.13           O  
ATOM   1268  CG1 VAL A 164      32.789  -9.567  -0.717  1.00 98.13           C  
ATOM   1269  CG2 VAL A 164      34.739 -11.004  -0.050  1.00 98.13           C  
ATOM   1270  N   ASN A 165      31.420 -11.972  -3.048  1.00 97.93           N  
ATOM   1271  CA  ASN A 165      30.239 -11.799  -3.887  1.00 97.93           C  
ATOM   1272  C   ASN A 165      29.143 -12.799  -3.527  1.00 97.93           C  
ATOM   1273  CB  ASN A 165      30.608 -11.927  -5.367  1.00 97.93           C  
ATOM   1274  O   ASN A 165      27.963 -12.448  -3.496  1.00 97.93           O  
ATOM   1275  CG  ASN A 165      31.203 -10.652  -5.932  1.00 97.93           C  
ATOM   1276  ND2 ASN A 165      32.109 -10.796  -6.892  1.00 97.93           N  
ATOM   1277  OD1 ASN A 165      30.852  -9.548  -5.509  1.00 97.93           O  
ATOM   1278  N   HIS A 166      29.506 -14.034  -3.330  1.00 98.14           N  
ATOM   1279  CA  HIS A 166      28.547 -15.043  -2.894  1.00 98.14           C  
ATOM   1280  C   HIS A 166      27.930 -14.673  -1.550  1.00 98.14           C  
ATOM   1281  CB  HIS A 166      29.218 -16.415  -2.804  1.00 98.14           C  
ATOM   1282  O   HIS A 166      26.722 -14.822  -1.355  1.00 98.14           O  
ATOM   1283  CG  HIS A 166      29.507 -17.031  -4.136  1.00 98.14           C  
ATOM   1284  CD2 HIS A 166      28.761 -17.845  -4.920  1.00 98.14           C  
ATOM   1285  ND1 HIS A 166      30.694 -16.832  -4.806  1.00 98.14           N  
ATOM   1286  CE1 HIS A 166      30.665 -17.497  -5.949  1.00 98.14           C  
ATOM   1287  NE2 HIS A 166      29.503 -18.121  -6.042  1.00 98.14           N  
ATOM   1288  N   GLU A 167      28.755 -14.239  -0.655  1.00 97.93           N  
ATOM   1289  CA  GLU A 167      28.263 -13.808   0.651  1.00 97.93           C  
ATOM   1290  C   GLU A 167      27.332 -12.606   0.520  1.00 97.93           C  
ATOM   1291  CB  GLU A 167      29.431 -13.470   1.581  1.00 97.93           C  
ATOM   1292  O   GLU A 167      26.312 -12.527   1.208  1.00 97.93           O  
ATOM   1293  CG  GLU A 167      30.251 -14.681   2.003  1.00 97.93           C  
ATOM   1294  CD  GLU A 167      31.486 -14.317   2.811  1.00 97.93           C  
ATOM   1295  OE1 GLU A 167      32.250 -15.230   3.196  1.00 97.93           O  
ATOM   1296  OE2 GLU A 167      31.690 -13.108   3.062  1.00 97.93           O  
ATOM   1297  N   LYS A 168      27.758 -11.681  -0.302  1.00 96.74           N  
ATOM   1298  CA  LYS A 168      26.900 -10.527  -0.553  1.00 96.74           C  
ATOM   1299  C   LYS A 168      25.541 -10.959  -1.096  1.00 96.74           C  
ATOM   1300  CB  LYS A 168      27.572  -9.561  -1.531  1.00 96.74           C  
ATOM   1301  O   LYS A 168      24.503 -10.459  -0.656  1.00 96.74           O  
ATOM   1302  CG  LYS A 168      26.753  -8.314  -1.830  1.00 96.74           C  
ATOM   1303  CD  LYS A 168      27.435  -7.433  -2.869  1.00 96.74           C  
ATOM   1304  CE  LYS A 168      26.550  -6.266  -3.282  1.00 96.74           C  
ATOM   1305  NZ  LYS A 168      27.237  -5.365  -4.255  1.00 96.74           N  
ATOM   1306  N   ALA A 169      25.548 -11.830  -2.068  1.00 97.18           N  
ATOM   1307  CA  ALA A 169      24.306 -12.344  -2.639  1.00 97.18           C  
ATOM   1308  C   ALA A 169      23.462 -13.043  -1.578  1.00 97.18           C  
ATOM   1309  CB  ALA A 169      24.606 -13.300  -3.791  1.00 97.18           C  
ATOM   1310  O   ALA A 169      22.241 -12.875  -1.537  1.00 97.18           O  
ATOM   1311  N   GLN A 170      24.061 -13.813  -0.756  1.00 97.47           N  
ATOM   1312  CA  GLN A 170      23.366 -14.519   0.315  1.00 97.47           C  
ATOM   1313  C   GLN A 170      22.731 -13.539   1.298  1.00 97.47           C  
ATOM   1314  CB  GLN A 170      24.325 -15.455   1.053  1.00 97.47           C  
ATOM   1315  O   GLN A 170      21.589 -13.727   1.720  1.00 97.47           O  
ATOM   1316  CG  GLN A 170      23.649 -16.322   2.106  1.00 97.47           C  
ATOM   1317  CD  GLN A 170      22.612 -17.260   1.518  1.00 97.47           C  
ATOM   1318  NE2 GLN A 170      21.599 -17.596   2.310  1.00 97.47           N  
ATOM   1319  OE1 GLN A 170      22.719 -17.678   0.361  1.00 97.47           O  
ATOM   1320  N   VAL A 171      23.513 -12.546   1.694  1.00 96.66           N  
ATOM   1321  CA  VAL A 171      23.002 -11.541   2.620  1.00 96.66           C  
ATOM   1322  C   VAL A 171      21.837 -10.791   1.977  1.00 96.66           C  
ATOM   1323  CB  VAL A 171      24.106 -10.547   3.045  1.00 96.66           C  
ATOM   1324  O   VAL A 171      20.849 -10.479   2.645  1.00 96.66           O  
ATOM   1325  CG1 VAL A 171      23.507  -9.371   3.814  1.00 96.66           C  
ATOM   1326  CG2 VAL A 171      25.167 -11.256   3.885  1.00 96.66           C  
ATOM   1327  N   GLN A 172      21.900 -10.522   0.732  1.00 98.08           N  
ATOM   1328  CA  GLN A 172      20.822  -9.852   0.013  1.00 98.08           C  
ATOM   1329  C   GLN A 172      19.555 -10.704   0.003  1.00 98.08           C  
ATOM   1330  CB  GLN A 172      21.250  -9.532  -1.420  1.00 98.08           C  
ATOM   1331  O   GLN A 172      18.454 -10.190   0.211  1.00 98.08           O  
ATOM   1332  CG  GLN A 172      20.267  -8.644  -2.172  1.00 98.08           C  
ATOM   1333  CD  GLN A 172      20.180  -7.244  -1.593  1.00 98.08           C  
ATOM   1334  NE2 GLN A 172      19.201  -6.473  -2.054  1.00 98.08           N  
ATOM   1335  OE1 GLN A 172      20.984  -6.860  -0.739  1.00 98.08           O  
ATOM   1336  N   LEU A 173      19.680 -11.963  -0.220  1.00 97.60           N  
ATOM   1337  CA  LEU A 173      18.539 -12.870  -0.172  1.00 97.60           C  
ATOM   1338  C   LEU A 173      17.925 -12.898   1.223  1.00 97.60           C  
ATOM   1339  CB  LEU A 173      18.958 -14.283  -0.587  1.00 97.60           C  
ATOM   1340  O   LEU A 173      16.700 -12.893   1.368  1.00 97.60           O  
ATOM   1341  CG  LEU A 173      19.281 -14.488  -2.068  1.00 97.60           C  
ATOM   1342  CD1 LEU A 173      19.790 -15.905  -2.308  1.00 97.60           C  
ATOM   1343  CD2 LEU A 173      18.054 -14.202  -2.927  1.00 97.60           C  
ATOM   1344  N   ASP A 174      18.767 -12.966   2.213  1.00 97.46           N  
ATOM   1345  CA  ASP A 174      18.298 -12.951   3.595  1.00 97.46           C  
ATOM   1346  C   ASP A 174      17.572 -11.645   3.914  1.00 97.46           C  
ATOM   1347  CB  ASP A 174      19.467 -13.153   4.561  1.00 97.46           C  
ATOM   1348  O   ASP A 174      16.542 -11.651   4.591  1.00 97.46           O  
ATOM   1349  CG  ASP A 174      20.050 -14.554   4.502  1.00 97.46           C  
ATOM   1350  OD1 ASP A 174      19.407 -15.458   3.926  1.00 97.46           O  
ATOM   1351  OD2 ASP A 174      21.161 -14.756   5.039  1.00 97.46           O  
ATOM   1352  N   SER A 175      18.131 -10.577   3.488  1.00 96.11           N  
ATOM   1353  CA  SER A 175      17.488  -9.282   3.685  1.00 96.11           C  
ATOM   1354  C   SER A 175      16.115  -9.240   3.024  1.00 96.11           C  
ATOM   1355  CB  SER A 175      18.365  -8.159   3.128  1.00 96.11           C  
ATOM   1356  O   SER A 175      15.147  -8.766   3.622  1.00 96.11           O  
ATOM   1357  OG  SER A 175      17.731  -6.901   3.285  1.00 96.11           O  
ATOM   1358  N   ASP A 176      16.022  -9.731   1.807  1.00 97.17           N  
ATOM   1359  CA  ASP A 176      14.740  -9.798   1.111  1.00 97.17           C  
ATOM   1360  C   ASP A 176      13.751 -10.684   1.865  1.00 97.17           C  
ATOM   1361  CB  ASP A 176      14.930 -10.318  -0.315  1.00 97.17           C  
ATOM   1362  O   ASP A 176      12.569 -10.351   1.974  1.00 97.17           O  
ATOM   1363  CG  ASP A 176      15.682  -9.344  -1.206  1.00 97.17           C  
ATOM   1364  OD1 ASP A 176      15.815  -8.157  -0.837  1.00 97.17           O  
ATOM   1365  OD2 ASP A 176      16.143  -9.767  -2.288  1.00 97.17           O  
ATOM   1366  N   HIS A 177      14.249 -11.796   2.330  1.00 95.54           N  
ATOM   1367  CA  HIS A 177      13.415 -12.702   3.112  1.00 95.54           C  
ATOM   1368  C   HIS A 177      12.907 -12.025   4.381  1.00 95.54           C  
ATOM   1369  CB  HIS A 177      14.191 -13.971   3.468  1.00 95.54           C  
ATOM   1370  O   HIS A 177      11.738 -12.177   4.745  1.00 95.54           O  
ATOM   1371  CG  HIS A 177      14.412 -14.885   2.306  1.00 95.54           C  
ATOM   1372  CD2 HIS A 177      13.836 -14.921   1.081  1.00 95.54           C  
ATOM   1373  ND1 HIS A 177      15.323 -15.919   2.335  1.00 95.54           N  
ATOM   1374  CE1 HIS A 177      15.298 -16.553   1.174  1.00 95.54           C  
ATOM   1375  NE2 HIS A 177      14.404 -15.967   0.395  1.00 95.54           N  
ATOM   1376  N   LEU A 178      13.774 -11.317   5.071  1.00 96.09           N  
ATOM   1377  CA  LEU A 178      13.399 -10.607   6.290  1.00 96.09           C  
ATOM   1378  C   LEU A 178      12.398  -9.498   5.986  1.00 96.09           C  
ATOM   1379  CB  LEU A 178      14.638 -10.020   6.971  1.00 96.09           C  
ATOM   1380  O   LEU A 178      11.458  -9.278   6.753  1.00 96.09           O  
ATOM   1381  CG  LEU A 178      15.564 -11.016   7.670  1.00 96.09           C  
ATOM   1382  CD1 LEU A 178      16.808 -10.306   8.195  1.00 96.09           C  
ATOM   1383  CD2 LEU A 178      14.829 -11.726   8.802  1.00 96.09           C  
ATOM   1384  N   GLU A 179      12.577  -8.840   4.930  1.00 96.75           N  
ATOM   1385  CA  GLU A 179      11.642  -7.796   4.522  1.00 96.75           C  
ATOM   1386  C   GLU A 179      10.259  -8.373   4.237  1.00 96.75           C  
ATOM   1387  CB  GLU A 179      12.168  -7.057   3.289  1.00 96.75           C  
ATOM   1388  O   GLU A 179       9.244  -7.780   4.610  1.00 96.75           O  
ATOM   1389  CG  GLU A 179      13.319  -6.107   3.585  1.00 96.75           C  
ATOM   1390  CD  GLU A 179      13.883  -5.440   2.340  1.00 96.75           C  
ATOM   1391  OE1 GLU A 179      14.874  -4.684   2.452  1.00 96.75           O  
ATOM   1392  OE2 GLU A 179      13.327  -5.675   1.243  1.00 96.75           O  
ATOM   1393  N   GLU A 180      10.189  -9.467   3.555  1.00 96.14           N  
ATOM   1394  CA  GLU A 180       8.924 -10.151   3.307  1.00 96.14           C  
ATOM   1395  C   GLU A 180       8.259 -10.573   4.614  1.00 96.14           C  
ATOM   1396  CB  GLU A 180       9.139 -11.371   2.409  1.00 96.14           C  
ATOM   1397  O   GLU A 180       7.044 -10.437   4.771  1.00 96.14           O  
ATOM   1398  CG  GLU A 180       9.526 -11.022   0.979  1.00 96.14           C  
ATOM   1399  CD  GLU A 180       9.937 -12.233   0.156  1.00 96.14           C  
ATOM   1400  OE1 GLU A 180      10.454 -12.054  -0.970  1.00 96.14           O  
ATOM   1401  OE2 GLU A 180       9.739 -13.369   0.641  1.00 96.14           O  
ATOM   1402  N   ASP A 181       9.040 -11.076   5.510  1.00 96.13           N  
ATOM   1403  CA  ASP A 181       8.523 -11.473   6.816  1.00 96.13           C  
ATOM   1404  C   ASP A 181       7.977 -10.269   7.580  1.00 96.13           C  
ATOM   1405  CB  ASP A 181       9.611 -12.168   7.637  1.00 96.13           C  
ATOM   1406  O   ASP A 181       6.928 -10.357   8.222  1.00 96.13           O  
ATOM   1407  CG  ASP A 181       9.937 -13.562   7.131  1.00 96.13           C  
ATOM   1408  OD1 ASP A 181       9.192 -14.091   6.278  1.00 96.13           O  
ATOM   1409  OD2 ASP A 181      10.947 -14.137   7.591  1.00 96.13           O  
ATOM   1410  N   ILE A 182       8.681  -9.197   7.516  1.00 94.91           N  
ATOM   1411  CA  ILE A 182       8.237  -7.973   8.174  1.00 94.91           C  
ATOM   1412  C   ILE A 182       6.913  -7.513   7.567  1.00 94.91           C  
ATOM   1413  CB  ILE A 182       9.296  -6.854   8.060  1.00 94.91           C  
ATOM   1414  O   ILE A 182       5.996  -7.116   8.291  1.00 94.91           O  
ATOM   1415  CG1 ILE A 182      10.502  -7.167   8.953  1.00 94.91           C  
ATOM   1416  CG2 ILE A 182       8.686  -5.495   8.419  1.00 94.91           C  
ATOM   1417  CD1 ILE A 182      11.676  -6.216   8.764  1.00 94.91           C  
ATOM   1418  N   HIS A 183       6.804  -7.562   6.277  1.00 94.84           N  
ATOM   1419  CA  HIS A 183       5.565  -7.194   5.602  1.00 94.84           C  
ATOM   1420  C   HIS A 183       4.420  -8.115   6.011  1.00 94.84           C  
ATOM   1421  CB  HIS A 183       5.750  -7.229   4.084  1.00 94.84           C  
ATOM   1422  O   HIS A 183       3.303  -7.653   6.254  1.00 94.84           O  
ATOM   1423  CG  HIS A 183       6.412  -6.006   3.532  1.00 94.84           C  
ATOM   1424  CD2 HIS A 183       7.556  -5.858   2.823  1.00 94.84           C  
ATOM   1425  ND1 HIS A 183       5.891  -4.741   3.694  1.00 94.84           N  
ATOM   1426  CE1 HIS A 183       6.687  -3.865   3.105  1.00 94.84           C  
ATOM   1427  NE2 HIS A 183       7.705  -4.517   2.569  1.00 94.84           N  
ATOM   1428  N   ARG A 184       4.670  -9.396   6.065  1.00 95.13           N  
ATOM   1429  CA  ARG A 184       3.663 -10.358   6.501  1.00 95.13           C  
ATOM   1430  C   ARG A 184       3.218 -10.073   7.932  1.00 95.13           C  
ATOM   1431  CB  ARG A 184       4.200 -11.786   6.393  1.00 95.13           C  
ATOM   1432  O   ARG A 184       2.028 -10.151   8.245  1.00 95.13           O  
ATOM   1433  CG  ARG A 184       4.336 -12.287   4.964  1.00 95.13           C  
ATOM   1434  CD  ARG A 184       4.787 -13.740   4.916  1.00 95.13           C  
ATOM   1435  NE  ARG A 184       5.190 -14.135   3.569  1.00 95.13           N  
ATOM   1436  NH1 ARG A 184       7.454 -13.864   3.945  1.00 95.13           N  
ATOM   1437  NH2 ARG A 184       6.703 -14.558   1.893  1.00 95.13           N  
ATOM   1438  CZ  ARG A 184       6.448 -14.185   3.139  1.00 95.13           C  
ATOM   1439  N   LEU A 185       4.145  -9.752   8.764  1.00 95.03           N  
ATOM   1440  CA  LEU A 185       3.835  -9.426  10.152  1.00 95.03           C  
ATOM   1441  C   LEU A 185       3.029  -8.134  10.239  1.00 95.03           C  
ATOM   1442  CB  LEU A 185       5.120  -9.296  10.973  1.00 95.03           C  
ATOM   1443  O   LEU A 185       2.085  -8.038  11.027  1.00 95.03           O  
ATOM   1444  CG  LEU A 185       4.953  -9.251  12.492  1.00 95.03           C  
ATOM   1445  CD1 LEU A 185       4.289 -10.530  12.991  1.00 95.03           C  
ATOM   1446  CD2 LEU A 185       6.301  -9.041  13.173  1.00 95.03           C  
ATOM   1447  N   LYS A 186       3.369  -7.224   9.496  1.00 96.12           N  
ATOM   1448  CA  LYS A 186       2.628  -5.967   9.457  1.00 96.12           C  
ATOM   1449  C   LYS A 186       1.190  -6.190   8.997  1.00 96.12           C  
ATOM   1450  CB  LYS A 186       3.323  -4.963   8.535  1.00 96.12           C  
ATOM   1451  O   LYS A 186       0.258  -5.604   9.551  1.00 96.12           O  
ATOM   1452  CG  LYS A 186       4.600  -4.372   9.115  1.00 96.12           C  
ATOM   1453  CD  LYS A 186       5.210  -3.335   8.180  1.00 96.12           C  
ATOM   1454  CE  LYS A 186       6.462  -2.709   8.780  1.00 96.12           C  
ATOM   1455  NZ  LYS A 186       7.131  -1.780   7.820  1.00 96.12           N  
ATOM   1456  N   GLU A 187       1.017  -6.923   7.957  1.00 94.03           N  
ATOM   1457  CA  GLU A 187      -0.315  -7.254   7.461  1.00 94.03           C  
ATOM   1458  C   GLU A 187      -1.138  -7.972   8.526  1.00 94.03           C  
ATOM   1459  CB  GLU A 187      -0.220  -8.118   6.200  1.00 94.03           C  
ATOM   1460  O   GLU A 187      -2.317  -7.666   8.719  1.00 94.03           O  
ATOM   1461  CG  GLU A 187      -1.558  -8.358   5.516  1.00 94.03           C  
ATOM   1462  CD  GLU A 187      -1.443  -9.184   4.245  1.00 94.03           C  
ATOM   1463  OE1 GLU A 187      -2.473  -9.403   3.568  1.00 94.03           O  
ATOM   1464  OE2 GLU A 187      -0.314  -9.617   3.925  1.00 94.03           O  
ATOM   1465  N   ARG A 188      -0.519  -8.908   9.179  1.00 95.57           N  
ATOM   1466  CA  ARG A 188      -1.201  -9.640  10.242  1.00 95.57           C  
ATOM   1467  C   ARG A 188      -1.563  -8.714  11.399  1.00 95.57           C  
ATOM   1468  CB  ARG A 188      -0.329 -10.792  10.747  1.00 95.57           C  
ATOM   1469  O   ARG A 188      -2.648  -8.826  11.974  1.00 95.57           O  
ATOM   1470  CG  ARG A 188      -0.226 -11.957   9.776  1.00 95.57           C  
ATOM   1471  CD  ARG A 188       0.309 -13.211  10.454  1.00 95.57           C  
ATOM   1472  NE  ARG A 188       0.848 -14.160   9.485  1.00 95.57           N  
ATOM   1473  NH1 ARG A 188      -0.832 -15.721   9.770  1.00 95.57           N  
ATOM   1474  NH2 ARG A 188       0.868 -16.118   8.284  1.00 95.57           N  
ATOM   1475  CZ  ARG A 188       0.293 -15.331   9.182  1.00 95.57           C  
ATOM   1476  N   PHE A 189      -0.684  -7.859  11.747  1.00 94.97           N  
ATOM   1477  CA  PHE A 189      -0.942  -6.882  12.798  1.00 94.97           C  
ATOM   1478  C   PHE A 189      -2.111  -5.979  12.423  1.00 94.97           C  
ATOM   1479  CB  PHE A 189       0.308  -6.038  13.068  1.00 94.97           C  
ATOM   1480  O   PHE A 189      -2.986  -5.712  13.250  1.00 94.97           O  
ATOM   1481  CG  PHE A 189       0.089  -4.931  14.063  1.00 94.97           C  
ATOM   1482  CD1 PHE A 189      -0.125  -3.626  13.636  1.00 94.97           C  
ATOM   1483  CD2 PHE A 189       0.097  -5.195  15.427  1.00 94.97           C  
ATOM   1484  CE1 PHE A 189      -0.327  -2.599  14.555  1.00 94.97           C  
ATOM   1485  CE2 PHE A 189      -0.104  -4.174  16.351  1.00 94.97           C  
ATOM   1486  CZ  PHE A 189      -0.315  -2.877  15.913  1.00 94.97           C  
ATOM   1487  N   GLU A 190      -2.150  -5.517  11.254  1.00 94.17           N  
ATOM   1488  CA  GLU A 190      -3.236  -4.667  10.775  1.00 94.17           C  
ATOM   1489  C   GLU A 190      -4.562  -5.422  10.761  1.00 94.17           C  
ATOM   1490  CB  GLU A 190      -2.921  -4.130   9.377  1.00 94.17           C  
ATOM   1491  O   GLU A 190      -5.603  -4.866  11.116  1.00 94.17           O  
ATOM   1492  CG  GLU A 190      -1.823  -3.077   9.355  1.00 94.17           C  
ATOM   1493  CD  GLU A 190      -1.388  -2.691   7.950  1.00 94.17           C  
ATOM   1494  OE1 GLU A 190      -0.449  -1.876   7.807  1.00 94.17           O  
ATOM   1495  OE2 GLU A 190      -1.993  -3.208   6.984  1.00 94.17           O  
ATOM   1496  N   GLU A 191      -4.515  -6.672  10.325  1.00 92.43           N  
ATOM   1497  CA  GLU A 191      -5.713  -7.506  10.341  1.00 92.43           C  
ATOM   1498  C   GLU A 191      -6.224  -7.708  11.765  1.00 92.43           C  
ATOM   1499  CB  GLU A 191      -5.434  -8.860   9.685  1.00 92.43           C  
ATOM   1500  O   GLU A 191      -7.431  -7.644  12.011  1.00 92.43           O  
ATOM   1501  CG  GLU A 191      -5.250  -8.786   8.176  1.00 92.43           C  
ATOM   1502  CD  GLU A 191      -4.754 -10.088   7.568  1.00 92.43           C  
ATOM   1503  OE1 GLU A 191      -4.450 -10.114   6.353  1.00 92.43           O  
ATOM   1504  OE2 GLU A 191      -4.668 -11.091   8.311  1.00 92.43           O  
ATOM   1505  N   GLU A 192      -5.301  -7.962  12.652  1.00 92.77           N  
ATOM   1506  CA  GLU A 192      -5.676  -8.108  14.056  1.00 92.77           C  
ATOM   1507  C   GLU A 192      -6.266  -6.813  14.607  1.00 92.77           C  
ATOM   1508  CB  GLU A 192      -4.469  -8.534  14.894  1.00 92.77           C  
ATOM   1509  O   GLU A 192      -7.230  -6.841  15.374  1.00 92.77           O  
ATOM   1510  CG  GLU A 192      -4.813  -8.883  16.335  1.00 92.77           C  
ATOM   1511  CD  GLU A 192      -5.703 -10.109  16.460  1.00 92.77           C  
ATOM   1512  OE1 GLU A 192      -6.518 -10.173  17.408  1.00 92.77           O  
ATOM   1513  OE2 GLU A 192      -5.584 -11.013  15.603  1.00 92.77           O  
ATOM   1514  N   ALA A 193      -5.690  -5.736  14.312  1.00 92.10           N  
ATOM   1515  CA  ALA A 193      -6.220  -4.440  14.729  1.00 92.10           C  
ATOM   1516  C   ALA A 193      -7.633  -4.227  14.194  1.00 92.10           C  
ATOM   1517  CB  ALA A 193      -5.301  -3.314  14.261  1.00 92.10           C  
ATOM   1518  O   ALA A 193      -8.507  -3.734  14.911  1.00 92.10           O  
ATOM   1519  N   ARG A 194      -7.833  -4.592  12.934  1.00 90.96           N  
ATOM   1520  CA  ARG A 194      -9.154  -4.484  12.324  1.00 90.96           C  
ATOM   1521  C   ARG A 194     -10.160  -5.384  13.033  1.00 90.96           C  
ATOM   1522  CB  ARG A 194      -9.090  -4.837  10.837  1.00 90.96           C  
ATOM   1523  O   ARG A 194     -11.285  -4.966  13.313  1.00 90.96           O  
ATOM   1524  CG  ARG A 194      -8.513  -3.734   9.965  1.00 90.96           C  
ATOM   1525  CD  ARG A 194      -8.783  -3.982   8.488  1.00 90.96           C  
ATOM   1526  NE  ARG A 194      -8.230  -2.920   7.652  1.00 90.96           N  
ATOM   1527  NH1 ARG A 194      -6.466  -4.182   6.857  1.00 90.96           N  
ATOM   1528  NH2 ARG A 194      -6.725  -2.009   6.176  1.00 90.96           N  
ATOM   1529  CZ  ARG A 194      -7.141  -3.039   6.897  1.00 90.96           C  
ATOM   1530  N   LEU A 195      -9.788  -6.621  13.284  1.00 90.78           N  
ATOM   1531  CA  LEU A 195     -10.658  -7.564  13.978  1.00 90.78           C  
ATOM   1532  C   LEU A 195     -10.982  -7.071  15.384  1.00 90.78           C  
ATOM   1533  CB  LEU A 195     -10.004  -8.946  14.046  1.00 90.78           C  
ATOM   1534  O   LEU A 195     -12.117  -7.204  15.847  1.00 90.78           O  
ATOM   1535  CG  LEU A 195      -9.971  -9.746  12.743  1.00 90.78           C  
ATOM   1536  CD1 LEU A 195      -9.050 -10.953  12.886  1.00 90.78           C  
ATOM   1537  CD2 LEU A 195     -11.377 -10.183  12.347  1.00 90.78           C  
ATOM   1538  N   ARG A 196     -10.026  -6.525  16.084  1.00 90.14           N  
ATOM   1539  CA  ARG A 196     -10.259  -5.947  17.404  1.00 90.14           C  
ATOM   1540  C   ARG A 196     -11.272  -4.810  17.333  1.00 90.14           C  
ATOM   1541  CB  ARG A 196      -8.947  -5.444  18.010  1.00 90.14           C  
ATOM   1542  O   ARG A 196     -12.163  -4.711  18.180  1.00 90.14           O  
ATOM   1543  CG  ARG A 196      -8.157  -6.515  18.746  1.00 90.14           C  
ATOM   1544  CD  ARG A 196      -7.374  -5.935  19.915  1.00 90.14           C  
ATOM   1545  NE  ARG A 196      -6.404  -6.892  20.442  1.00 90.14           N  
ATOM   1546  NH1 ARG A 196      -4.736  -6.338  18.943  1.00 90.14           N  
ATOM   1547  NH2 ARG A 196      -4.373  -7.960  20.522  1.00 90.14           N  
ATOM   1548  CZ  ARG A 196      -5.173  -7.061  19.968  1.00 90.14           C  
ATOM   1549  N   ASP A 197     -11.067  -3.931  16.399  1.00 90.06           N  
ATOM   1550  CA  ASP A 197     -11.998  -2.822  16.213  1.00 90.06           C  
ATOM   1551  C   ASP A 197     -13.414  -3.331  15.952  1.00 90.06           C  
ATOM   1552  CB  ASP A 197     -11.541  -1.924  15.062  1.00 90.06           C  
ATOM   1553  O   ASP A 197     -14.383  -2.789  16.489  1.00 90.06           O  
ATOM   1554  CG  ASP A 197     -10.305  -1.109  15.400  1.00 90.06           C  
ATOM   1555  OD1 ASP A 197      -9.950  -1.006  16.594  1.00 90.06           O  
ATOM   1556  OD2 ASP A 197      -9.682  -0.563  14.464  1.00 90.06           O  
ATOM   1557  N   ASP A 198     -13.604  -4.366  15.140  1.00 89.53           N  
ATOM   1558  CA  ASP A 198     -14.903  -4.959  14.835  1.00 89.53           C  
ATOM   1559  C   ASP A 198     -15.536  -5.567  16.085  1.00 89.53           C  
ATOM   1560  CB  ASP A 198     -14.765  -6.023  13.745  1.00 89.53           C  
ATOM   1561  O   ASP A 198     -16.737  -5.412  16.317  1.00 89.53           O  
ATOM   1562  CG  ASP A 198     -14.454  -5.437  12.379  1.00 89.53           C  
ATOM   1563  OD1 ASP A 198     -14.583  -4.206  12.201  1.00 89.53           O  
ATOM   1564  OD2 ASP A 198     -14.081  -6.212  11.473  1.00 89.53           O  
ATOM   1565  N   THR A 199     -14.729  -6.246  16.815  1.00 84.90           N  
ATOM   1566  CA  THR A 199     -15.235  -6.854  18.040  1.00 84.90           C  
ATOM   1567  C   THR A 199     -15.610  -5.783  19.061  1.00 84.90           C  
ATOM   1568  CB  THR A 199     -14.201  -7.814  18.657  1.00 84.90           C  
ATOM   1569  O   THR A 199     -16.600  -5.924  19.782  1.00 84.90           O  
ATOM   1570  CG2 THR A 199     -13.872  -8.956  17.701  1.00 84.90           C  
ATOM   1571  OG1 THR A 199     -12.999  -7.089  18.949  1.00 84.90           O  
ATOM   1572  N   GLU A 200     -14.748  -4.755  19.172  1.00 89.80           N  
ATOM   1573  CA  GLU A 200     -15.067  -3.648  20.069  1.00 89.80           C  
ATOM   1574  C   GLU A 200     -16.365  -2.960  19.656  1.00 89.80           C  
ATOM   1575  CB  GLU A 200     -13.921  -2.633  20.100  1.00 89.80           C  
ATOM   1576  O   GLU A 200     -17.167  -2.572  20.508  1.00 89.80           O  
ATOM   1577  CG  GLU A 200     -12.702  -3.107  20.878  1.00 89.80           C  
ATOM   1578  CD  GLU A 200     -11.541  -2.126  20.828  1.00 89.80           C  
ATOM   1579  OE1 GLU A 200     -10.479  -2.413  21.426  1.00 89.80           O  
ATOM   1580  OE2 GLU A 200     -11.695  -1.063  20.187  1.00 89.80           O  
ATOM   1581  N   ALA A 201     -16.552  -2.796  18.385  1.00 88.12           N  
ATOM   1582  CA  ALA A 201     -17.801  -2.238  17.875  1.00 88.12           C  
ATOM   1583  C   ALA A 201     -18.987  -3.128  18.235  1.00 88.12           C  
ATOM   1584  CB  ALA A 201     -17.721  -2.050  16.362  1.00 88.12           C  
ATOM   1585  O   ALA A 201     -20.053  -2.632  18.608  1.00 88.12           O  
ATOM   1586  N   ALA A 202     -18.824  -4.432  18.100  1.00 91.34           N  
ATOM   1587  CA  ALA A 202     -19.868  -5.386  18.467  1.00 91.34           C  
ATOM   1588  C   ALA A 202     -20.184  -5.307  19.957  1.00 91.34           C  
ATOM   1589  CB  ALA A 202     -19.447  -6.805  18.090  1.00 91.34           C  
ATOM   1590  O   ALA A 202     -21.350  -5.358  20.354  1.00 91.34           O  
ATOM   1591  N   ILE A 203     -19.195  -5.211  20.759  1.00 87.63           N  
ATOM   1592  CA  ILE A 203     -19.366  -5.097  22.204  1.00 87.63           C  
ATOM   1593  C   ILE A 203     -20.141  -3.823  22.533  1.00 87.63           C  
ATOM   1594  CB  ILE A 203     -18.005  -5.100  22.936  1.00 87.63           C  
ATOM   1595  O   ILE A 203     -21.041  -3.837  23.376  1.00 87.63           O  
ATOM   1596  CG1 ILE A 203     -17.360  -6.488  22.858  1.00 87.63           C  
ATOM   1597  CG2 ILE A 203     -18.174  -4.655  24.392  1.00 87.63           C  
ATOM   1598  CD1 ILE A 203     -15.939  -6.542  23.402  1.00 87.63           C  
ATOM   1599  N   ARG A 204     -19.772  -2.719  21.908  1.00 91.49           N  
ATOM   1600  CA  ARG A 204     -20.493  -1.469  22.122  1.00 91.49           C  
ATOM   1601  C   ARG A 204     -21.965  -1.615  21.753  1.00 91.49           C  
ATOM   1602  CB  ARG A 204     -19.859  -0.337  21.311  1.00 91.49           C  
ATOM   1603  O   ARG A 204     -22.842  -1.125  22.468  1.00 91.49           O  
ATOM   1604  CG  ARG A 204     -18.571   0.205  21.910  1.00 91.49           C  
ATOM   1605  CD  ARG A 204     -18.059   1.417  21.145  1.00 91.49           C  
ATOM   1606  NE  ARG A 204     -17.189   1.029  20.039  1.00 91.49           N  
ATOM   1607  NH1 ARG A 204     -18.847   1.110  18.433  1.00 91.49           N  
ATOM   1608  NH2 ARG A 204     -16.707   0.534  17.849  1.00 91.49           N  
ATOM   1609  CZ  ARG A 204     -17.583   0.892  18.776  1.00 91.49           C  
ATOM   1610  N   ALA A 205     -22.230  -2.286  20.714  1.00 91.20           N  
ATOM   1611  CA  ALA A 205     -23.604  -2.533  20.283  1.00 91.20           C  
ATOM   1612  C   ALA A 205     -24.361  -3.365  21.314  1.00 91.20           C  
ATOM   1613  CB  ALA A 205     -23.618  -3.232  18.925  1.00 91.20           C  
ATOM   1614  O   ALA A 205     -25.520  -3.079  21.621  1.00 91.20           O  
ATOM   1615  N   LEU A 206     -23.748  -4.373  21.774  1.00 91.46           N  
ATOM   1616  CA  LEU A 206     -24.372  -5.223  22.781  1.00 91.46           C  
ATOM   1617  C   LEU A 206     -24.611  -4.450  24.074  1.00 91.46           C  
ATOM   1618  CB  LEU A 206     -23.501  -6.451  23.061  1.00 91.46           C  
ATOM   1619  O   LEU A 206     -25.635  -4.637  24.734  1.00 91.46           O  
ATOM   1620  CG  LEU A 206     -23.463  -7.518  21.966  1.00 91.46           C  
ATOM   1621  CD1 LEU A 206     -22.443  -8.598  22.314  1.00 91.46           C  
ATOM   1622  CD2 LEU A 206     -24.846  -8.128  21.764  1.00 91.46           C  
ATOM   1623  N   ARG A 207     -23.736  -3.615  24.418  1.00 93.21           N  
ATOM   1624  CA  ARG A 207     -23.919  -2.770  25.594  1.00 93.21           C  
ATOM   1625  C   ARG A 207     -25.136  -1.866  25.434  1.00 93.21           C  
ATOM   1626  CB  ARG A 207     -22.669  -1.926  25.851  1.00 93.21           C  
ATOM   1627  O   ARG A 207     -25.895  -1.663  26.384  1.00 93.21           O  
ATOM   1628  CG  ARG A 207     -21.511  -2.706  26.452  1.00 93.21           C  
ATOM   1629  CD  ARG A 207     -20.338  -1.799  26.797  1.00 93.21           C  
ATOM   1630  NE  ARG A 207     -19.255  -2.539  27.438  1.00 93.21           N  
ATOM   1631  NH1 ARG A 207     -17.566  -1.222  26.573  1.00 93.21           N  
ATOM   1632  NH2 ARG A 207     -17.060  -2.988  27.944  1.00 93.21           N  
ATOM   1633  CZ  ARG A 207     -17.963  -2.248  27.317  1.00 93.21           C  
ATOM   1634  N   LYS A 208     -25.238  -1.336  24.288  1.00 94.48           N  
ATOM   1635  CA  LYS A 208     -26.411  -0.515  24.003  1.00 94.48           C  
ATOM   1636  C   LYS A 208     -27.695  -1.331  24.121  1.00 94.48           C  
ATOM   1637  CB  LYS A 208     -26.309   0.103  22.608  1.00 94.48           C  
ATOM   1638  O   LYS A 208     -28.690  -0.857  24.673  1.00 94.48           O  
ATOM   1639  CG  LYS A 208     -25.279   1.218  22.498  1.00 94.48           C  
ATOM   1640  CD  LYS A 208     -25.255   1.821  21.100  1.00 94.48           C  
ATOM   1641  CE  LYS A 208     -24.184   2.896  20.972  1.00 94.48           C  
ATOM   1642  NZ  LYS A 208     -24.086   3.417  19.575  1.00 94.48           N  
ATOM   1643  N   ASP A 209     -27.704  -2.486  23.620  1.00 92.97           N  
ATOM   1644  CA  ASP A 209     -28.859  -3.375  23.708  1.00 92.97           C  
ATOM   1645  C   ASP A 209     -29.187  -3.706  25.162  1.00 92.97           C  
ATOM   1646  CB  ASP A 209     -28.608  -4.661  22.919  1.00 92.97           C  
ATOM   1647  O   ASP A 209     -30.358  -3.780  25.539  1.00 92.97           O  
ATOM   1648  CG  ASP A 209     -28.635  -4.449  21.415  1.00 92.97           C  
ATOM   1649  OD1 ASP A 209     -29.043  -3.359  20.960  1.00 92.97           O  
ATOM   1650  OD2 ASP A 209     -28.248  -5.383  20.679  1.00 92.97           O  
ATOM   1651  N   ILE A 210     -28.185  -3.926  25.913  1.00 94.53           N  
ATOM   1652  CA  ILE A 210     -28.382  -4.206  27.331  1.00 94.53           C  
ATOM   1653  C   ILE A 210     -29.042  -3.006  28.007  1.00 94.53           C  
ATOM   1654  CB  ILE A 210     -27.048  -4.548  28.030  1.00 94.53           C  
ATOM   1655  O   ILE A 210     -29.969  -3.167  28.804  1.00 94.53           O  
ATOM   1656  CG1 ILE A 210     -26.540  -5.919  27.569  1.00 94.53           C  
ATOM   1657  CG2 ILE A 210     -27.210  -4.508  29.553  1.00 94.53           C  
ATOM   1658  CD1 ILE A 210     -25.135  -6.253  28.051  1.00 94.53           C  
ATOM   1659  N   GLU A 211     -28.562  -1.874  27.729  1.00 93.51           N  
ATOM   1660  CA  GLU A 211     -29.153  -0.659  28.283  1.00 93.51           C  
ATOM   1661  C   GLU A 211     -30.613  -0.514  27.862  1.00 93.51           C  
ATOM   1662  CB  GLU A 211     -28.355   0.573  27.849  1.00 93.51           C  
ATOM   1663  O   GLU A 211     -31.467  -0.160  28.677  1.00 93.51           O  
ATOM   1664  CG  GLU A 211     -26.973   0.663  28.480  1.00 93.51           C  
ATOM   1665  CD  GLU A 211     -26.134   1.804  27.925  1.00 93.51           C  
ATOM   1666  OE1 GLU A 211     -24.923   1.874  28.236  1.00 93.51           O  
ATOM   1667  OE2 GLU A 211     -26.692   2.635  27.174  1.00 93.51           O  
ATOM   1668  N   GLU A 212     -30.879  -0.735  26.607  1.00 94.02           N  
ATOM   1669  CA  GLU A 212     -32.248  -0.676  26.104  1.00 94.02           C  
ATOM   1670  C   GLU A 212     -33.136  -1.705  26.798  1.00 94.02           C  
ATOM   1671  CB  GLU A 212     -32.274  -0.896  24.589  1.00 94.02           C  
ATOM   1672  O   GLU A 212     -34.281  -1.411  27.146  1.00 94.02           O  
ATOM   1673  CG  GLU A 212     -31.679   0.254  23.790  1.00 94.02           C  
ATOM   1674  CD  GLU A 212     -31.551  -0.049  22.306  1.00 94.02           C  
ATOM   1675  OE1 GLU A 212     -30.998   0.792  21.560  1.00 94.02           O  
ATOM   1676  OE2 GLU A 212     -32.008  -1.135  21.885  1.00 94.02           O  
ATOM   1677  N   ALA A 213     -32.655  -2.899  26.927  1.00 93.28           N  
ATOM   1678  CA  ALA A 213     -33.391  -3.951  27.624  1.00 93.28           C  
ATOM   1679  C   ALA A 213     -33.637  -3.574  29.082  1.00 93.28           C  
ATOM   1680  CB  ALA A 213     -32.635  -5.275  27.540  1.00 93.28           C  
ATOM   1681  O   ALA A 213     -34.713  -3.836  29.625  1.00 93.28           O  
ATOM   1682  N   SER A 214     -32.663  -3.004  29.688  1.00 94.46           N  
ATOM   1683  CA  SER A 214     -32.815  -2.557  31.069  1.00 94.46           C  
ATOM   1684  C   SER A 214     -33.896  -1.488  31.188  1.00 94.46           C  
ATOM   1685  CB  SER A 214     -31.490  -2.016  31.606  1.00 94.46           C  
ATOM   1686  O   SER A 214     -34.671  -1.486  32.146  1.00 94.46           O  
ATOM   1687  OG  SER A 214     -31.135  -0.811  30.949  1.00 94.46           O  
ATOM   1688  N   LEU A 215     -33.924  -0.584  30.256  1.00 94.44           N  
ATOM   1689  CA  LEU A 215     -34.958   0.445  30.240  1.00 94.44           C  
ATOM   1690  C   LEU A 215     -36.342  -0.178  30.088  1.00 94.44           C  
ATOM   1691  CB  LEU A 215     -34.706   1.441  29.105  1.00 94.44           C  
ATOM   1692  O   LEU A 215     -37.284   0.215  30.780  1.00 94.44           O  
ATOM   1693  CG  LEU A 215     -35.633   2.656  29.051  1.00 94.44           C  
ATOM   1694  CD1 LEU A 215     -34.829   3.943  29.197  1.00 94.44           C  
ATOM   1695  CD2 LEU A 215     -36.432   2.663  27.752  1.00 94.44           C  
ATOM   1696  N   VAL A 216     -36.470  -1.116  29.158  1.00 95.55           N  
ATOM   1697  CA  VAL A 216     -37.738  -1.801  28.933  1.00 95.55           C  
ATOM   1698  C   VAL A 216     -38.146  -2.560  30.194  1.00 95.55           C  
ATOM   1699  CB  VAL A 216     -37.655  -2.770  27.732  1.00 95.55           C  
ATOM   1700  O   VAL A 216     -39.323  -2.576  30.563  1.00 95.55           O  
ATOM   1701  CG1 VAL A 216     -38.910  -3.636  27.649  1.00 95.55           C  
ATOM   1702  CG2 VAL A 216     -37.452  -1.991  26.433  1.00 95.55           C  
ATOM   1703  N   LYS A 217     -37.250  -3.179  30.858  1.00 94.31           N  
ATOM   1704  CA  LYS A 217     -37.537  -3.883  32.105  1.00 94.31           C  
ATOM   1705  C   LYS A 217     -38.117  -2.935  33.150  1.00 94.31           C  
ATOM   1706  CB  LYS A 217     -36.273  -4.552  32.647  1.00 94.31           C  
ATOM   1707  O   LYS A 217     -39.095  -3.267  33.823  1.00 94.31           O  
ATOM   1708  CG  LYS A 217     -36.495  -5.356  33.919  1.00 94.31           C  
ATOM   1709  CD  LYS A 217     -35.180  -5.864  34.496  1.00 94.31           C  
ATOM   1710  CE  LYS A 217     -35.373  -6.468  35.881  1.00 94.31           C  
ATOM   1711  NZ  LYS A 217     -34.068  -6.709  36.566  1.00 94.31           N  
ATOM   1712  N   VAL A 218     -37.453  -1.788  33.317  1.00 96.11           N  
ATOM   1713  CA  VAL A 218     -37.931  -0.798  34.276  1.00 96.11           C  
ATOM   1714  C   VAL A 218     -39.352  -0.372  33.914  1.00 96.11           C  
ATOM   1715  CB  VAL A 218     -37.003   0.436  34.330  1.00 96.11           C  
ATOM   1716  O   VAL A 218     -40.211  -0.244  34.790  1.00 96.11           O  
ATOM   1717  CG1 VAL A 218     -37.641   1.557  35.148  1.00 96.11           C  
ATOM   1718  CG2 VAL A 218     -35.643   0.054  34.911  1.00 96.11           C  
ATOM   1719  N   GLU A 219     -39.673  -0.110  32.678  1.00 96.73           N  
ATOM   1720  CA  GLU A 219     -41.004   0.277  32.219  1.00 96.73           C  
ATOM   1721  C   GLU A 219     -42.032  -0.806  32.532  1.00 96.73           C  
ATOM   1722  CB  GLU A 219     -40.991   0.572  30.717  1.00 96.73           C  
ATOM   1723  O   GLU A 219     -43.146  -0.505  32.968  1.00 96.73           O  
ATOM   1724  CG  GLU A 219     -40.262   1.856  30.349  1.00 96.73           C  
ATOM   1725  CD  GLU A 219     -40.125   2.059  28.848  1.00 96.73           C  
ATOM   1726  OE1 GLU A 219     -39.524   3.073  28.425  1.00 96.73           O  
ATOM   1727  OE2 GLU A 219     -40.623   1.198  28.089  1.00 96.73           O  
ATOM   1728  N   LEU A 220     -41.657  -2.032  32.279  1.00 96.56           N  
ATOM   1729  CA  LEU A 220     -42.547  -3.151  32.566  1.00 96.56           C  
ATOM   1730  C   LEU A 220     -42.770  -3.298  34.067  1.00 96.56           C  
ATOM   1731  CB  LEU A 220     -41.976  -4.451  31.993  1.00 96.56           C  
ATOM   1732  O   LEU A 220     -43.878  -3.613  34.507  1.00 96.56           O  
ATOM   1733  CG  LEU A 220     -42.124  -4.650  30.484  1.00 96.56           C  
ATOM   1734  CD1 LEU A 220     -41.293  -5.843  30.023  1.00 96.56           C  
ATOM   1735  CD2 LEU A 220     -43.591  -4.837  30.110  1.00 96.56           C  
ATOM   1736  N   ASP A 221     -41.744  -3.071  34.839  1.00 96.85           N  
ATOM   1737  CA  ASP A 221     -41.871  -3.108  36.292  1.00 96.85           C  
ATOM   1738  C   ASP A 221     -42.841  -2.038  36.787  1.00 96.85           C  
ATOM   1739  CB  ASP A 221     -40.504  -2.926  36.955  1.00 96.85           C  
ATOM   1740  O   ASP A 221     -43.634  -2.284  37.699  1.00 96.85           O  
ATOM   1741  CG  ASP A 221     -39.661  -4.188  36.932  1.00 96.85           C  
ATOM   1742  OD1 ASP A 221     -40.219  -5.291  36.747  1.00 96.85           O  
ATOM   1743  OD2 ASP A 221     -38.427  -4.079  37.103  1.00 96.85           O  
ATOM   1744  N   LYS A 222     -42.756  -0.904  36.222  1.00 96.41           N  
ATOM   1745  CA  LYS A 222     -43.689   0.165  36.568  1.00 96.41           C  
ATOM   1746  C   LYS A 222     -45.123  -0.224  36.221  1.00 96.41           C  
ATOM   1747  CB  LYS A 222     -43.310   1.462  35.851  1.00 96.41           C  
ATOM   1748  O   LYS A 222     -46.050   0.060  36.983  1.00 96.41           O  
ATOM   1749  CG  LYS A 222     -42.040   2.113  36.380  1.00 96.41           C  
ATOM   1750  CD  LYS A 222     -41.724   3.405  35.638  1.00 96.41           C  
ATOM   1751  CE  LYS A 222     -40.439   4.043  36.148  1.00 96.41           C  
ATOM   1752  NZ  LYS A 222     -40.044   5.227  35.327  1.00 96.41           N  
ATOM   1753  N   LYS A 223     -45.294  -0.851  35.097  1.00 97.05           N  
ATOM   1754  CA  LYS A 223     -46.615  -1.312  34.678  1.00 97.05           C  
ATOM   1755  C   LYS A 223     -47.147  -2.386  35.622  1.00 97.05           C  
ATOM   1756  CB  LYS A 223     -46.566  -1.849  33.246  1.00 97.05           C  
ATOM   1757  O   LYS A 223     -48.327  -2.378  35.978  1.00 97.05           O  
ATOM   1758  CG  LYS A 223     -46.432  -0.768  32.184  1.00 97.05           C  
ATOM   1759  CD  LYS A 223     -46.411  -1.362  30.782  1.00 97.05           C  
ATOM   1760  CE  LYS A 223     -46.172  -0.293  29.724  1.00 97.05           C  
ATOM   1761  NZ  LYS A 223     -46.015  -0.886  28.362  1.00 97.05           N  
ATOM   1762  N   VAL A 224     -46.221  -3.282  35.940  1.00 97.39           N  
ATOM   1763  CA  VAL A 224     -46.601  -4.340  36.870  1.00 97.39           C  
ATOM   1764  C   VAL A 224     -47.014  -3.729  38.207  1.00 97.39           C  
ATOM   1765  CB  VAL A 224     -45.453  -5.353  37.079  1.00 97.39           C  
ATOM   1766  O   VAL A 224     -48.019  -4.132  38.798  1.00 97.39           O  
ATOM   1767  CG1 VAL A 224     -45.755  -6.276  38.258  1.00 97.39           C  
ATOM   1768  CG2 VAL A 224     -45.221  -6.165  35.806  1.00 97.39           C  
ATOM   1769  N   GLN A 225     -46.255  -2.756  38.677  1.00 96.66           N  
ATOM   1770  CA  GLN A 225     -46.581  -2.078  39.927  1.00 96.66           C  
ATOM   1771  C   GLN A 225     -47.920  -1.354  39.828  1.00 96.66           C  
ATOM   1772  CB  GLN A 225     -45.477  -1.090  40.306  1.00 96.66           C  
ATOM   1773  O   GLN A 225     -48.729  -1.404  40.757  1.00 96.66           O  
ATOM   1774  CG  GLN A 225     -45.625  -0.508  41.705  1.00 96.66           C  
ATOM   1775  CD  GLN A 225     -45.531  -1.563  42.792  1.00 96.66           C  
ATOM   1776  NE2 GLN A 225     -46.275  -1.366  43.875  1.00 96.66           N  
ATOM   1777  OE1 GLN A 225     -44.797  -2.547  42.658  1.00 96.66           O  
ATOM   1778  N   SER A 226     -48.168  -0.675  38.773  1.00 95.95           N  
ATOM   1779  CA  SER A 226     -49.429   0.024  38.547  1.00 95.95           C  
ATOM   1780  C   SER A 226     -50.606  -0.947  38.544  1.00 95.95           C  
ATOM   1781  CB  SER A 226     -49.388   0.792  37.226  1.00 95.95           C  
ATOM   1782  O   SER A 226     -51.670  -0.641  39.085  1.00 95.95           O  
ATOM   1783  OG  SER A 226     -49.467  -0.096  36.124  1.00 95.95           O  
ATOM   1784  N   LEU A 227     -50.483  -2.085  37.887  1.00 97.61           N  
ATOM   1785  CA  LEU A 227     -51.533  -3.098  37.851  1.00 97.61           C  
ATOM   1786  C   LEU A 227     -51.762  -3.692  39.236  1.00 97.61           C  
ATOM   1787  CB  LEU A 227     -51.173  -4.207  36.860  1.00 97.61           C  
ATOM   1788  O   LEU A 227     -52.902  -3.968  39.617  1.00 97.61           O  
ATOM   1789  CG  LEU A 227     -51.298  -3.858  35.376  1.00 97.61           C  
ATOM   1790  CD1 LEU A 227     -50.787  -5.009  34.516  1.00 97.61           C  
ATOM   1791  CD2 LEU A 227     -52.743  -3.522  35.025  1.00 97.61           C  
ATOM   1792  N   GLN A 228     -50.639  -3.892  39.935  1.00 97.87           N  
ATOM   1793  CA  GLN A 228     -50.763  -4.367  41.310  1.00 97.87           C  
ATOM   1794  C   GLN A 228     -51.528  -3.366  42.170  1.00 97.87           C  
ATOM   1795  CB  GLN A 228     -49.382  -4.630  41.913  1.00 97.87           C  
ATOM   1796  O   GLN A 228     -52.357  -3.755  42.996  1.00 97.87           O  
ATOM   1797  CG  GLN A 228     -48.742  -5.929  41.441  1.00 97.87           C  
ATOM   1798  CD  GLN A 228     -47.352  -6.140  42.012  1.00 97.87           C  
ATOM   1799  NE2 GLN A 228     -46.816  -7.343  41.837  1.00 97.87           N  
ATOM   1800  OE1 GLN A 228     -46.765  -5.229  42.604  1.00 97.87           O  
ATOM   1801  N   ASP A 229     -51.254  -2.078  42.058  1.00 97.45           N  
ATOM   1802  CA  ASP A 229     -51.965  -1.026  42.778  1.00 97.45           C  
ATOM   1803  C   ASP A 229     -53.442  -0.999  42.391  1.00 97.45           C  
ATOM   1804  CB  ASP A 229     -51.326   0.337  42.507  1.00 97.45           C  
ATOM   1805  O   ASP A 229     -54.309  -0.799  43.245  1.00 97.45           O  
ATOM   1806  CG  ASP A 229     -49.938   0.471  43.109  1.00 97.45           C  
ATOM   1807  OD1 ASP A 229     -49.581  -0.328  44.002  1.00 97.45           O  
ATOM   1808  OD2 ASP A 229     -49.196   1.385  42.689  1.00 97.45           O  
ATOM   1809  N   GLU A 230     -53.727  -1.206  41.141  1.00 96.99           N  
ATOM   1810  CA  GLU A 230     -55.101  -1.240  40.650  1.00 96.99           C  
ATOM   1811  C   GLU A 230     -55.871  -2.415  41.246  1.00 96.99           C  
ATOM   1812  CB  GLU A 230     -55.124  -1.318  39.121  1.00 96.99           C  
ATOM   1813  O   GLU A 230     -57.029  -2.267  41.645  1.00 96.99           O  
ATOM   1814  CG  GLU A 230     -56.521  -1.235  38.522  1.00 96.99           C  
ATOM   1815  CD  GLU A 230     -56.525  -1.271  37.002  1.00 96.99           C  
ATOM   1816  OE1 GLU A 230     -57.621  -1.330  36.400  1.00 96.99           O  
ATOM   1817  OE2 GLU A 230     -55.424  -1.241  36.409  1.00 96.99           O  
ATOM   1818  N   VAL A 231     -55.207  -3.564  41.244  1.00 96.53           N  
ATOM   1819  CA  VAL A 231     -55.832  -4.755  41.811  1.00 96.53           C  
ATOM   1820  C   VAL A 231     -56.128  -4.528  43.291  1.00 96.53           C  
ATOM   1821  CB  VAL A 231     -54.942  -6.004  41.630  1.00 96.53           C  
ATOM   1822  O   VAL A 231     -57.208  -4.874  43.775  1.00 96.53           O  
ATOM   1823  CG1 VAL A 231     -55.488  -7.179  42.440  1.00 96.53           C  
ATOM   1824  CG2 VAL A 231     -54.835  -6.374  40.152  1.00 96.53           C  
ATOM   1825  N   ALA A 232     -55.158  -3.985  44.012  1.00 97.22           N  
ATOM   1826  CA  ALA A 232     -55.353  -3.689  45.429  1.00 97.22           C  
ATOM   1827  C   ALA A 232     -56.502  -2.705  45.630  1.00 97.22           C  
ATOM   1828  CB  ALA A 232     -54.068  -3.133  46.039  1.00 97.22           C  
ATOM   1829  O   ALA A 232     -57.298  -2.852  46.561  1.00 97.22           O  
ATOM   1830  N   PHE A 233     -56.557  -1.763  44.810  1.00 97.28           N  
ATOM   1831  CA  PHE A 233     -57.619  -0.765  44.863  1.00 97.28           C  
ATOM   1832  C   PHE A 233     -58.981  -1.410  44.640  1.00 97.28           C  
ATOM   1833  CB  PHE A 233     -57.380   0.332  43.821  1.00 97.28           C  
ATOM   1834  O   PHE A 233     -59.940  -1.113  45.355  1.00 97.28           O  
ATOM   1835  CG  PHE A 233     -58.483   1.353  43.751  1.00 97.28           C  
ATOM   1836  CD1 PHE A 233     -59.444   1.292  42.748  1.00 97.28           C  
ATOM   1837  CD2 PHE A 233     -58.560   2.375  44.689  1.00 97.28           C  
ATOM   1838  CE1 PHE A 233     -60.466   2.236  42.681  1.00 97.28           C  
ATOM   1839  CE2 PHE A 233     -59.579   3.322  44.628  1.00 97.28           C  
ATOM   1840  CZ  PHE A 233     -60.530   3.251  43.623  1.00 97.28           C  
ATOM   1841  N   LEU A 234     -59.127  -2.211  43.662  1.00 97.48           N  
ATOM   1842  CA  LEU A 234     -60.373  -2.900  43.343  1.00 97.48           C  
ATOM   1843  C   LEU A 234     -60.796  -3.816  44.486  1.00 97.48           C  
ATOM   1844  CB  LEU A 234     -60.223  -3.709  42.052  1.00 97.48           C  
ATOM   1845  O   LEU A 234     -61.983  -3.906  44.809  1.00 97.48           O  
ATOM   1846  CG  LEU A 234     -60.188  -2.909  40.749  1.00 97.48           C  
ATOM   1847  CD1 LEU A 234     -59.884  -3.827  39.571  1.00 97.48           C  
ATOM   1848  CD2 LEU A 234     -61.508  -2.175  40.536  1.00 97.48           C  
ATOM   1849  N   ARG A 235     -59.876  -4.480  45.081  1.00 96.98           N  
ATOM   1850  CA  ARG A 235     -60.171  -5.343  46.220  1.00 96.98           C  
ATOM   1851  C   ARG A 235     -60.700  -4.533  47.399  1.00 96.98           C  
ATOM   1852  CB  ARG A 235     -58.924  -6.125  46.640  1.00 96.98           C  
ATOM   1853  O   ARG A 235     -61.657  -4.942  48.060  1.00 96.98           O  
ATOM   1854  CG  ARG A 235     -58.569  -7.268  45.702  1.00 96.98           C  
ATOM   1855  CD  ARG A 235     -57.419  -8.105  46.244  1.00 96.98           C  
ATOM   1856  NE  ARG A 235     -57.104  -9.224  45.360  1.00 96.98           N  
ATOM   1857  NH1 ARG A 235     -55.326  -9.989  46.622  1.00 96.98           N  
ATOM   1858  NH2 ARG A 235     -55.918 -11.074  44.691  1.00 96.98           N  
ATOM   1859  CZ  ARG A 235     -56.117 -10.093  45.560  1.00 96.98           C  
ATOM   1860  N   SER A 236     -60.040  -3.428  47.689  1.00 97.04           N  
ATOM   1861  CA  SER A 236     -60.474  -2.548  48.769  1.00 97.04           C  
ATOM   1862  C   SER A 236     -61.857  -1.969  48.488  1.00 97.04           C  
ATOM   1863  CB  SER A 236     -59.469  -1.414  48.973  1.00 97.04           C  
ATOM   1864  O   SER A 236     -62.696  -1.888  49.388  1.00 97.04           O  
ATOM   1865  OG  SER A 236     -59.905  -0.533  49.994  1.00 97.04           O  
ATOM   1866  N   ASN A 237     -62.085  -1.571  47.277  1.00 96.96           N  
ATOM   1867  CA  ASN A 237     -63.386  -1.049  46.873  1.00 96.96           C  
ATOM   1868  C   ASN A 237     -64.482  -2.101  47.019  1.00 96.96           C  
ATOM   1869  CB  ASN A 237     -63.334  -0.532  45.433  1.00 96.96           C  
ATOM   1870  O   ASN A 237     -65.568  -1.806  47.520  1.00 96.96           O  
ATOM   1871  CG  ASN A 237     -64.579   0.240  45.044  1.00 96.96           C  
ATOM   1872  ND2 ASN A 237     -65.044   0.037  43.817  1.00 96.96           N  
ATOM   1873  OD1 ASN A 237     -65.119   1.013  45.840  1.00 96.96           O  
ATOM   1874  N   HIS A 238     -64.154  -3.257  46.589  1.00 94.40           N  
ATOM   1875  CA  HIS A 238     -65.119  -4.345  46.700  1.00 94.40           C  
ATOM   1876  C   HIS A 238     -65.432  -4.657  48.160  1.00 94.40           C  
ATOM   1877  CB  HIS A 238     -64.598  -5.598  45.995  1.00 94.40           C  
ATOM   1878  O   HIS A 238     -66.589  -4.896  48.514  1.00 94.40           O  
ATOM   1879  CG  HIS A 238     -65.567  -6.737  46.000  1.00 94.40           C  
ATOM   1880  CD2 HIS A 238     -65.541  -7.924  46.651  1.00 94.40           C  
ATOM   1881  ND1 HIS A 238     -66.733  -6.725  45.265  1.00 94.40           N  
ATOM   1882  CE1 HIS A 238     -67.384  -7.859  45.465  1.00 94.40           C  
ATOM   1883  NE2 HIS A 238     -66.682  -8.604  46.302  1.00 94.40           N  
ATOM   1884  N   GLU A 239     -64.419  -4.674  48.913  1.00 96.33           N  
ATOM   1885  CA  GLU A 239     -64.605  -4.911  50.341  1.00 96.33           C  
ATOM   1886  C   GLU A 239     -65.510  -3.851  50.963  1.00 96.33           C  
ATOM   1887  CB  GLU A 239     -63.256  -4.940  51.062  1.00 96.33           C  
ATOM   1888  O   GLU A 239     -66.366  -4.167  51.792  1.00 96.33           O  
ATOM   1889  CG  GLU A 239     -63.338  -5.427  52.502  1.00 96.33           C  
ATOM   1890  CD  GLU A 239     -61.976  -5.663  53.134  1.00 96.33           C  
ATOM   1891  OE1 GLU A 239     -61.918  -6.149  54.287  1.00 96.33           O  
ATOM   1892  OE2 GLU A 239     -60.958  -5.359  52.473  1.00 96.33           O  
ATOM   1893  N   GLU A 240     -65.337  -2.676  50.589  1.00 95.27           N  
ATOM   1894  CA  GLU A 240     -66.153  -1.571  51.084  1.00 95.27           C  
ATOM   1895  C   GLU A 240     -67.595  -1.689  50.601  1.00 95.27           C  
ATOM   1896  CB  GLU A 240     -65.560  -0.228  50.649  1.00 95.27           C  
ATOM   1897  O   GLU A 240     -68.532  -1.429  51.358  1.00 95.27           O  
ATOM   1898  CG  GLU A 240     -66.236   0.978  51.285  1.00 95.27           C  
ATOM   1899  CD  GLU A 240     -65.620   2.302  50.864  1.00 95.27           C  
ATOM   1900  OE1 GLU A 240     -66.178   3.369  51.210  1.00 95.27           O  
ATOM   1901  OE2 GLU A 240     -64.571   2.274  50.183  1.00 95.27           O  
ATOM   1902  N   GLU A 241     -67.776  -2.006  49.348  1.00 94.20           N  
ATOM   1903  CA  GLU A 241     -69.116  -2.189  48.796  1.00 94.20           C  
ATOM   1904  C   GLU A 241     -69.855  -3.321  49.504  1.00 94.20           C  
ATOM   1905  CB  GLU A 241     -69.045  -2.467  47.293  1.00 94.20           C  
ATOM   1906  O   GLU A 241     -71.052  -3.212  49.778  1.00 94.20           O  
ATOM   1907  CG  GLU A 241     -68.591  -1.271  46.467  1.00 94.20           C  
ATOM   1908  CD  GLU A 241     -68.431  -1.589  44.989  1.00 94.20           C  
ATOM   1909  OE1 GLU A 241     -68.134  -0.665  44.198  1.00 94.20           O  
ATOM   1910  OE2 GLU A 241     -68.604  -2.772  44.619  1.00 94.20           O  
ATOM   1911  N   VAL A 242     -69.117  -4.415  49.746  1.00 94.46           N  
ATOM   1912  CA  VAL A 242     -69.696  -5.548  50.461  1.00 94.46           C  
ATOM   1913  C   VAL A 242     -70.066  -5.128  51.882  1.00 94.46           C  
ATOM   1914  CB  VAL A 242     -68.728  -6.752  50.495  1.00 94.46           C  
ATOM   1915  O   VAL A 242     -71.132  -5.490  52.385  1.00 94.46           O  
ATOM   1916  CG1 VAL A 242     -69.258  -7.844  51.422  1.00 94.46           C  
ATOM   1917  CG2 VAL A 242     -68.511  -7.301  49.087  1.00 94.46           C  
ATOM   1918  N   ALA A 243     -69.211  -4.339  52.524  1.00 94.59           N  
ATOM   1919  CA  ALA A 243     -69.482  -3.840  53.869  1.00 94.59           C  
ATOM   1920  C   ALA A 243     -70.722  -2.950  53.886  1.00 94.59           C  
ATOM   1921  CB  ALA A 243     -68.275  -3.075  54.406  1.00 94.59           C  
ATOM   1922  O   ALA A 243     -71.536  -3.027  54.808  1.00 94.59           O  
ATOM   1923  N   ASP A 244     -70.866  -2.105  52.896  1.00 93.66           N  
ATOM   1924  CA  ASP A 244     -72.026  -1.226  52.785  1.00 93.66           C  
ATOM   1925  C   ASP A 244     -73.307  -2.030  52.577  1.00 93.66           C  
ATOM   1926  CB  ASP A 244     -71.837  -0.231  51.637  1.00 93.66           C  
ATOM   1927  O   ASP A 244     -74.349  -1.707  53.152  1.00 93.66           O  
ATOM   1928  CG  ASP A 244     -70.816   0.848  51.949  1.00 93.66           C  
ATOM   1929  OD1 ASP A 244     -70.496   1.059  53.139  1.00 93.66           O  
ATOM   1930  OD2 ASP A 244     -70.329   1.496  50.997  1.00 93.66           O  
ATOM   1931  N   LEU A 245     -73.237  -3.038  51.703  1.00 90.16           N  
ATOM   1932  CA  LEU A 245     -74.404  -3.878  51.454  1.00 90.16           C  
ATOM   1933  C   LEU A 245     -74.798  -4.647  52.711  1.00 90.16           C  
ATOM   1934  CB  LEU A 245     -74.127  -4.856  50.310  1.00 90.16           C  
ATOM   1935  O   LEU A 245     -75.987  -4.799  53.004  1.00 90.16           O  
ATOM   1936  CG  LEU A 245     -74.065  -4.255  48.905  1.00 90.16           C  
ATOM   1937  CD1 LEU A 245     -73.681  -5.324  47.887  1.00 90.16           C  
ATOM   1938  CD2 LEU A 245     -75.400  -3.615  48.537  1.00 90.16           C  
ATOM   1939  N   LEU A 246     -73.816  -5.105  53.450  1.00 89.58           N  
ATOM   1940  CA  LEU A 246     -74.099  -5.807  54.697  1.00 89.58           C  
ATOM   1941  C   LEU A 246     -74.727  -4.866  55.720  1.00 89.58           C  
ATOM   1942  CB  LEU A 246     -72.818  -6.421  55.269  1.00 89.58           C  
ATOM   1943  O   LEU A 246     -75.624  -5.264  56.466  1.00 89.58           O  
ATOM   1944  CG  LEU A 246     -72.324  -7.704  54.600  1.00 89.58           C  
ATOM   1945  CD1 LEU A 246     -70.967  -8.109  55.167  1.00 89.58           C  
ATOM   1946  CD2 LEU A 246     -73.340  -8.827  54.780  1.00 89.58           C  
ATOM   1947  N   ALA A 247     -74.239  -3.607  55.806  1.00 88.80           N  
ATOM   1948  CA  ALA A 247     -74.792  -2.598  56.705  1.00 88.80           C  
ATOM   1949  C   ALA A 247     -76.230  -2.255  56.326  1.00 88.80           C  
ATOM   1950  CB  ALA A 247     -73.927  -1.340  56.691  1.00 88.80           C  
ATOM   1951  O   ALA A 247     -77.077  -2.049  57.199  1.00 88.80           O  
ATOM   1952  N   GLN A 248     -76.456  -2.083  54.981  1.00 86.66           N  
ATOM   1953  CA  GLN A 248     -77.793  -1.791  54.475  1.00 86.66           C  
ATOM   1954  C   GLN A 248     -78.768  -2.913  54.820  1.00 86.66           C  
ATOM   1955  CB  GLN A 248     -77.759  -1.572  52.962  1.00 86.66           C  
ATOM   1956  O   GLN A 248     -79.924  -2.655  55.162  1.00 86.66           O  
ATOM   1957  CG  GLN A 248     -79.068  -1.045  52.388  1.00 86.66           C  
ATOM   1958  CD  GLN A 248     -78.964  -0.695  50.915  1.00 86.66           C  
ATOM   1959  NE2 GLN A 248     -79.995  -0.045  50.386  1.00 86.66           N  
ATOM   1960  OE1 GLN A 248     -77.965  -1.006  50.258  1.00 86.66           O  
ATOM   1961  N   ILE A 249     -78.402  -4.123  54.722  1.00 82.50           N  
ATOM   1962  CA  ILE A 249     -79.248  -5.261  55.065  1.00 82.50           C  
ATOM   1963  C   ILE A 249     -79.537  -5.256  56.564  1.00 82.50           C  
ATOM   1964  CB  ILE A 249     -78.592  -6.597  54.650  1.00 82.50           C  
ATOM   1965  O   ILE A 249     -80.659  -5.548  56.987  1.00 82.50           O  
ATOM   1966  CG1 ILE A 249     -78.505  -6.698  53.123  1.00 82.50           C  
ATOM   1967  CG2 ILE A 249     -79.366  -7.783  55.234  1.00 82.50           C  
ATOM   1968  CD1 ILE A 249     -77.712  -7.899  52.626  1.00 82.50           C  
ATOM   1969  N   GLN A 250     -78.542  -4.889  57.350  1.00 82.71           N  
ATOM   1970  CA  GLN A 250     -78.719  -4.863  58.798  1.00 82.71           C  
ATOM   1971  C   GLN A 250     -79.635  -3.718  59.220  1.00 82.71           C  
ATOM   1972  CB  GLN A 250     -77.367  -4.740  59.502  1.00 82.71           C  
ATOM   1973  O   GLN A 250     -80.421  -3.859  60.159  1.00 82.71           O  
ATOM   1974  CG  GLN A 250     -76.598  -6.051  59.591  1.00 82.71           C  
ATOM   1975  CD  GLN A 250     -75.258  -5.900  60.287  1.00 82.71           C  
ATOM   1976  NE2 GLN A 250     -74.517  -6.998  60.391  1.00 82.71           N  
ATOM   1977  OE1 GLN A 250     -74.892  -4.805  60.727  1.00 82.71           O  
ATOM   1978  N   ALA A 251     -79.443  -2.530  58.624  1.00 76.43           N  
ATOM   1979  CA  ALA A 251     -80.275  -1.371  58.938  1.00 76.43           C  
ATOM   1980  C   ALA A 251     -81.715  -1.589  58.481  1.00 76.43           C  
ATOM   1981  CB  ALA A 251     -79.700  -0.113  58.293  1.00 76.43           C  
ATOM   1982  O   ALA A 251     -82.651  -1.057  59.082  1.00 76.43           O  
ATOM   1983  N   SER A 252     -82.009  -2.261  57.369  1.00 66.85           N  
ATOM   1984  CA  SER A 252     -83.385  -2.530  56.964  1.00 66.85           C  
ATOM   1985  C   SER A 252     -84.058  -3.517  57.912  1.00 66.85           C  
ATOM   1986  CB  SER A 252     -83.427  -3.074  55.535  1.00 66.85           C  
ATOM   1987  O   SER A 252     -85.285  -3.534  58.032  1.00 66.85           O  
ATOM   1988  OG  SER A 252     -82.756  -4.319  55.451  1.00 66.85           O  
ATOM   1989  N   HIS A 253     -83.362  -4.223  58.810  1.00 51.01           N  
ATOM   1990  CA  HIS A 253     -84.081  -5.137  59.690  1.00 51.01           C  
ATOM   1991  C   HIS A 253     -84.245  -4.544  61.086  1.00 51.01           C  
ATOM   1992  CB  HIS A 253     -83.357  -6.482  59.773  1.00 51.01           C  
ATOM   1993  O   HIS A 253     -84.916  -5.129  61.939  1.00 51.01           O  
ATOM   1994  CG  HIS A 253     -83.722  -7.429  58.674  1.00 51.01           C  
ATOM   1995  CD2 HIS A 253     -83.050  -7.797  57.558  1.00 51.01           C  
ATOM   1996  ND1 HIS A 253     -84.915  -8.118  58.652  1.00 51.01           N  
ATOM   1997  CE1 HIS A 253     -84.960  -8.872  57.567  1.00 51.01           C  
ATOM   1998  NE2 HIS A 253     -83.841  -8.696  56.886  1.00 51.01           N  
ATOM   1999  N   ILE A 254     -84.431  -3.273  61.278  1.00 48.40           N  
ATOM   2000  CA  ILE A 254     -84.761  -2.890  62.646  1.00 48.40           C  
ATOM   2001  C   ILE A 254     -85.707  -1.691  62.632  1.00 48.40           C  
ATOM   2002  CB  ILE A 254     -83.492  -2.562  63.463  1.00 48.40           C  
ATOM   2003  O   ILE A 254     -85.420  -0.674  61.997  1.00 48.40           O  
ATOM   2004  CG1 ILE A 254     -82.580  -3.791  63.551  1.00 48.40           C  
ATOM   2005  CG2 ILE A 254     -83.865  -2.056  64.860  1.00 48.40           C  
ATOM   2006  CD1 ILE A 254     -81.164  -3.480  64.015  1.00 48.40           C  
ATOM   2007  N   THR A 255     -87.108  -1.888  62.534  1.00 37.07           N  
ATOM   2008  CA  THR A 255     -88.333  -1.444  63.191  1.00 37.07           C  
ATOM   2009  C   THR A 255     -88.050  -0.277  64.132  1.00 37.07           C  
ATOM   2010  CB  THR A 255     -88.992  -2.593  63.977  1.00 37.07           C  
ATOM   2011  O   THR A 255     -87.102  -0.324  64.919  1.00 37.07           O  
ATOM   2012  CG2 THR A 255     -89.680  -3.578  63.038  1.00 37.07           C  
ATOM   2013  OG1 THR A 255     -87.989  -3.287  64.729  1.00 37.07           O  
ATOM   2014  N   VAL A 256     -88.525   0.827  63.717  1.00 38.40           N  
ATOM   2015  CA  VAL A 256     -89.345   2.006  63.974  1.00 38.40           C  
ATOM   2016  C   VAL A 256     -89.712   2.068  65.455  1.00 38.40           C  
ATOM   2017  CB  VAL A 256     -90.624   2.008  63.108  1.00 38.40           C  
ATOM   2018  O   VAL A 256     -90.176   1.079  66.028  1.00 38.40           O  
ATOM   2019  CG1 VAL A 256     -91.534   3.173  63.492  1.00 38.40           C  
ATOM   2020  CG2 VAL A 256     -90.263   2.075  61.625  1.00 38.40           C  
ATOM   2021  N   GLU A 257     -89.154   3.106  66.190  1.00 39.50           N  
ATOM   2022  CA  GLU A 257     -90.016   3.796  67.145  1.00 39.50           C  
ATOM   2023  C   GLU A 257     -89.289   4.968  67.798  1.00 39.50           C  
ATOM   2024  CB  GLU A 257     -90.517   2.824  68.217  1.00 39.50           C  
ATOM   2025  O   GLU A 257     -88.202   4.799  68.354  1.00 39.50           O  
ATOM   2026  CG  GLU A 257     -91.556   1.834  67.712  1.00 39.50           C  
ATOM   2027  CD  GLU A 257     -92.848   1.860  68.514  1.00 39.50           C  
ATOM   2028  OE1 GLU A 257     -93.882   1.360  68.016  1.00 39.50           O  
ATOM   2029  OE2 GLU A 257     -92.826   2.385  69.650  1.00 39.50           O  
ATOM   2030  N   ARG A 258     -89.703   6.085  67.406  1.00 37.81           N  
ATOM   2031  CA  ARG A 258     -90.533   7.236  67.745  1.00 37.81           C  
ATOM   2032  C   ARG A 258     -90.327   7.651  69.198  1.00 37.81           C  
ATOM   2033  CB  ARG A 258     -92.010   6.926  67.493  1.00 37.81           C  
ATOM   2034  O   ARG A 258     -90.438   6.826  70.107  1.00 37.81           O  
ATOM   2035  CG  ARG A 258     -92.921   8.139  67.599  1.00 37.81           C  
ATOM   2036  CD  ARG A 258     -94.379   7.772  67.364  1.00 37.81           C  
ATOM   2037  NE  ARG A 258     -94.996   8.630  66.357  1.00 37.81           N  
ATOM   2038  NH1 ARG A 258     -97.066   7.610  66.456  1.00 37.81           N  
ATOM   2039  NH2 ARG A 258     -96.717   9.367  65.027  1.00 37.81           N  
ATOM   2040  CZ  ARG A 258     -96.258   8.534  65.949  1.00 37.81           C  
ATOM   2041  N   LYS A 259     -89.779   8.891  69.450  1.00 34.76           N  
ATOM   2042  CA  LYS A 259     -90.583   9.810  70.250  1.00 34.76           C  
ATOM   2043  C   LYS A 259     -89.705  10.851  70.939  1.00 34.76           C  
ATOM   2044  CB  LYS A 259     -91.399   9.043  71.291  1.00 34.76           C  
ATOM   2045  O   LYS A 259     -88.733  10.504  71.613  1.00 34.76           O  
ATOM   2046  CG  LYS A 259     -92.532   8.216  70.701  1.00 34.76           C  
ATOM   2047  CD  LYS A 259     -93.434   7.647  71.789  1.00 34.76           C  
ATOM   2048  CE  LYS A 259     -94.596   6.859  71.198  1.00 34.76           C  
ATOM   2049  NZ  LYS A 259     -95.482   6.297  72.261  1.00 34.76           N  
ATOM   2050  N   ASP A 260     -89.924  12.179  70.570  1.00 35.01           N  
ATOM   2051  CA  ASP A 260     -90.724  13.291  71.074  1.00 35.01           C  
ATOM   2052  C   ASP A 260     -89.842  14.343  71.743  1.00 35.01           C  
ATOM   2053  CB  ASP A 260     -91.782  12.788  72.058  1.00 35.01           C  
ATOM   2054  O   ASP A 260     -89.396  14.156  72.877  1.00 35.01           O  
ATOM   2055  CG  ASP A 260     -92.919  12.046  71.379  1.00 35.01           C  
ATOM   2056  OD1 ASP A 260     -93.135  12.242  70.164  1.00 35.01           O  
ATOM   2057  OD2 ASP A 260     -93.607  11.260  72.066  1.00 35.01           O  
ATOM   2058  N   TYR A 261     -89.287  15.361  70.835  1.00 44.21           N  
ATOM   2059  CA  TYR A 261     -89.286  16.809  71.009  1.00 44.21           C  
ATOM   2060  C   TYR A 261     -89.227  17.520  69.662  1.00 44.21           C  
ATOM   2061  CB  TYR A 261     -88.106  17.246  71.882  1.00 44.21           C  
ATOM   2062  O   TYR A 261     -88.804  18.675  69.581  1.00 44.21           O  
ATOM   2063  CG  TYR A 261     -88.112  16.633  73.261  1.00 44.21           C  
ATOM   2064  CD1 TYR A 261     -88.890  17.175  74.282  1.00 44.21           C  
ATOM   2065  CD2 TYR A 261     -87.339  15.512  73.547  1.00 44.21           C  
ATOM   2066  CE1 TYR A 261     -88.897  16.615  75.555  1.00 44.21           C  
ATOM   2067  CE2 TYR A 261     -87.338  14.944  74.816  1.00 44.21           C  
ATOM   2068  OH  TYR A 261     -88.123  14.942  77.071  1.00 44.21           O  
ATOM   2069  CZ  TYR A 261     -88.120  15.501  75.812  1.00 44.21           C  
ATOM   2070  N   LEU A 262     -90.208  17.270  68.653  1.00 44.60           N  
ATOM   2071  CA  LEU A 262     -90.407  17.663  67.263  1.00 44.60           C  
ATOM   2072  C   LEU A 262     -91.500  18.720  67.148  1.00 44.60           C  
ATOM   2073  CB  LEU A 262     -90.767  16.445  66.407  1.00 44.60           C  
ATOM   2074  O   LEU A 262     -91.842  19.149  66.044  1.00 44.60           O  
ATOM   2075  CG  LEU A 262     -89.602  15.736  65.714  1.00 44.60           C  
ATOM   2076  CD1 LEU A 262     -89.632  14.243  66.024  1.00 44.60           C  
ATOM   2077  CD2 LEU A 262     -89.649  15.976  64.209  1.00 44.60           C  
ATOM   2078  N   LYS A 263     -91.617  19.943  68.074  1.00 46.94           N  
ATOM   2079  CA  LYS A 263     -92.565  20.771  67.333  1.00 46.94           C  
ATOM   2080  C   LYS A 263     -92.027  22.187  67.144  1.00 46.94           C  
ATOM   2081  CB  LYS A 263     -93.915  20.815  68.050  1.00 46.94           C  
ATOM   2082  O   LYS A 263     -92.460  22.905  66.241  1.00 46.94           O  
ATOM   2083  CG  LYS A 263     -94.745  19.550  67.884  1.00 46.94           C  
ATOM   2084  CD  LYS A 263     -96.121  19.697  68.521  1.00 46.94           C  
ATOM   2085  CE  LYS A 263     -96.948  18.428  68.365  1.00 46.94           C  
ATOM   2086  NZ  LYS A 263     -98.240  18.515  69.109  1.00 46.94           N  
ATOM   2087  N   THR A 264     -90.665  22.434  67.523  1.00 47.15           N  
ATOM   2088  CA  THR A 264     -90.166  23.721  67.052  1.00 47.15           C  
ATOM   2089  C   THR A 264     -88.710  23.608  66.611  1.00 47.15           C  
ATOM   2090  CB  THR A 264     -90.293  24.802  68.141  1.00 47.15           C  
ATOM   2091  O   THR A 264     -87.828  23.332  67.428  1.00 47.15           O  
ATOM   2092  CG2 THR A 264     -91.745  25.236  68.319  1.00 47.15           C  
ATOM   2093  OG1 THR A 264     -89.807  24.280  69.384  1.00 47.15           O  
ATOM   2094  N   ASP A 265     -88.384  22.619  65.615  1.00 56.21           N  
ATOM   2095  CA  ASP A 265     -87.464  23.032  64.559  1.00 56.21           C  
ATOM   2096  C   ASP A 265     -87.178  21.881  63.598  1.00 56.21           C  
ATOM   2097  CB  ASP A 265     -86.157  23.553  65.160  1.00 56.21           C  
ATOM   2098  O   ASP A 265     -86.046  21.715  63.139  1.00 56.21           O  
ATOM   2099  CG  ASP A 265     -85.674  24.837  64.506  1.00 56.21           C  
ATOM   2100  OD1 ASP A 265     -86.381  25.377  63.629  1.00 56.21           O  
ATOM   2101  OD2 ASP A 265     -84.576  25.310  64.871  1.00 56.21           O  
ATOM   2102  N   ILE A 266     -87.998  20.704  63.640  1.00 70.89           N  
ATOM   2103  CA  ILE A 266     -87.809  19.611  62.692  1.00 70.89           C  
ATOM   2104  C   ILE A 266     -87.834  20.155  61.266  1.00 70.89           C  
ATOM   2105  CB  ILE A 266     -88.886  18.518  62.868  1.00 70.89           C  
ATOM   2106  O   ILE A 266     -87.041  19.733  60.420  1.00 70.89           O  
ATOM   2107  CG1 ILE A 266     -88.646  17.734  64.164  1.00 70.89           C  
ATOM   2108  CG2 ILE A 266     -88.907  17.581  61.657  1.00 70.89           C  
ATOM   2109  CD1 ILE A 266     -89.849  16.929  64.632  1.00 70.89           C  
ATOM   2110  N   SER A 267     -88.795  21.110  61.140  1.00 82.18           N  
ATOM   2111  CA  SER A 267     -88.840  21.654  59.787  1.00 82.18           C  
ATOM   2112  C   SER A 267     -87.552  22.395  59.445  1.00 82.18           C  
ATOM   2113  CB  SER A 267     -90.036  22.593  59.625  1.00 82.18           C  
ATOM   2114  O   SER A 267     -87.033  22.269  58.334  1.00 82.18           O  
ATOM   2115  OG  SER A 267     -89.993  23.632  60.588  1.00 82.18           O  
ATOM   2116  N   THR A 268     -86.980  23.244  60.356  1.00 81.96           N  
ATOM   2117  CA  THR A 268     -85.709  23.935  60.173  1.00 81.96           C  
ATOM   2118  C   THR A 268     -84.565  22.935  60.029  1.00 81.96           C  
ATOM   2119  CB  THR A 268     -85.417  24.887  61.348  1.00 81.96           C  
ATOM   2120  O   THR A 268     -83.682  23.111  59.187  1.00 81.96           O  
ATOM   2121  CG2 THR A 268     -85.399  26.341  60.886  1.00 81.96           C  
ATOM   2122  OG1 THR A 268     -86.431  24.728  62.348  1.00 81.96           O  
ATOM   2123  N   ALA A 269     -84.515  22.023  60.967  1.00 83.38           N  
ATOM   2124  CA  ALA A 269     -83.512  20.965  60.877  1.00 83.38           C  
ATOM   2125  C   ALA A 269     -83.607  20.230  59.543  1.00 83.38           C  
ATOM   2126  CB  ALA A 269     -83.669  19.982  62.034  1.00 83.38           C  
ATOM   2127  O   ALA A 269     -82.587  19.920  58.924  1.00 83.38           O  
ATOM   2128  N   LEU A 270     -84.881  19.918  59.083  1.00 85.41           N  
ATOM   2129  CA  LEU A 270     -85.066  19.224  57.813  1.00 85.41           C  
ATOM   2130  C   LEU A 270     -84.622  20.099  56.646  1.00 85.41           C  
ATOM   2131  CB  LEU A 270     -86.531  18.817  57.633  1.00 85.41           C  
ATOM   2132  O   LEU A 270     -84.010  19.608  55.694  1.00 85.41           O  
ATOM   2133  CG  LEU A 270     -86.967  17.528  58.331  1.00 85.41           C  
ATOM   2134  CD1 LEU A 270     -88.489  17.431  58.362  1.00 85.41           C  
ATOM   2135  CD2 LEU A 270     -86.363  16.312  57.635  1.00 85.41           C  
ATOM   2136  N   LYS A 271     -85.007  21.437  56.659  1.00 88.27           N  
ATOM   2137  CA  LYS A 271     -84.563  22.382  55.638  1.00 88.27           C  
ATOM   2138  C   LYS A 271     -83.043  22.516  55.638  1.00 88.27           C  
ATOM   2139  CB  LYS A 271     -85.210  23.751  55.855  1.00 88.27           C  
ATOM   2140  O   LYS A 271     -82.422  22.605  54.577  1.00 88.27           O  
ATOM   2141  CG  LYS A 271     -86.685  23.804  55.486  1.00 88.27           C  
ATOM   2142  CD  LYS A 271     -87.261  25.199  55.687  1.00 88.27           C  
ATOM   2143  CE  LYS A 271     -88.775  25.209  55.521  1.00 88.27           C  
ATOM   2144  NZ  LYS A 271     -89.367  26.522  55.917  1.00 88.27           N  
ATOM   2145  N   GLU A 272     -82.391  22.562  56.786  1.00 87.60           N  
ATOM   2146  CA  GLU A 272     -80.938  22.612  56.916  1.00 87.60           C  
ATOM   2147  C   GLU A 272     -80.290  21.348  56.357  1.00 87.60           C  
ATOM   2148  CB  GLU A 272     -80.536  22.806  58.380  1.00 87.60           C  
ATOM   2149  O   GLU A 272     -79.260  21.419  55.683  1.00 87.60           O  
ATOM   2150  CG  GLU A 272     -79.031  22.835  58.606  1.00 87.60           C  
ATOM   2151  CD  GLU A 272     -78.341  23.993  57.902  1.00 87.60           C  
ATOM   2152  OE1 GLU A 272     -77.110  23.923  57.683  1.00 87.60           O  
ATOM   2153  OE2 GLU A 272     -79.037  24.978  57.569  1.00 87.60           O  
ATOM   2154  N   ILE A 273     -80.834  20.174  56.726  1.00 90.19           N  
ATOM   2155  CA  ILE A 273     -80.302  18.909  56.233  1.00 90.19           C  
ATOM   2156  C   ILE A 273     -80.422  18.856  54.712  1.00 90.19           C  
ATOM   2157  CB  ILE A 273     -81.029  17.703  56.870  1.00 90.19           C  
ATOM   2158  O   ILE A 273     -79.493  18.426  54.024  1.00 90.19           O  
ATOM   2159  CG1 ILE A 273     -80.727  17.630  58.371  1.00 90.19           C  
ATOM   2160  CG2 ILE A 273     -80.633  16.401  56.168  1.00 90.19           C  
ATOM   2161  CD1 ILE A 273     -81.546  16.586  59.117  1.00 90.19           C  
ATOM   2162  N   ARG A 274     -81.620  19.315  54.195  1.00 91.74           N  
ATOM   2163  CA  ARG A 274     -81.801  19.351  52.747  1.00 91.74           C  
ATOM   2164  C   ARG A 274     -80.794  20.290  52.092  1.00 91.74           C  
ATOM   2165  CB  ARG A 274     -83.226  19.781  52.394  1.00 91.74           C  
ATOM   2166  O   ARG A 274     -80.200  19.954  51.066  1.00 91.74           O  
ATOM   2167  CG  ARG A 274     -84.141  18.628  52.011  1.00 91.74           C  
ATOM   2168  CD  ARG A 274     -85.504  19.120  51.546  1.00 91.74           C  
ATOM   2169  NE  ARG A 274     -86.437  18.015  51.348  1.00 91.74           N  
ATOM   2170  NH1 ARG A 274     -88.219  19.060  52.381  1.00 91.74           N  
ATOM   2171  NH2 ARG A 274     -88.466  16.952  51.516  1.00 91.74           N  
ATOM   2172  CZ  ARG A 274     -87.705  18.012  51.748  1.00 91.74           C  
ATOM   2173  N   SER A 275     -80.642  21.497  52.692  1.00 91.63           N  
ATOM   2174  CA  SER A 275     -79.677  22.469  52.189  1.00 91.63           C  
ATOM   2175  C   SER A 275     -78.259  21.909  52.224  1.00 91.63           C  
ATOM   2176  CB  SER A 275     -79.744  23.762  53.003  1.00 91.63           C  
ATOM   2177  O   SER A 275     -77.494  22.081  51.272  1.00 91.63           O  
ATOM   2178  OG  SER A 275     -78.681  24.632  52.653  1.00 91.63           O  
ATOM   2179  N   GLN A 276     -77.802  21.232  53.286  1.00 91.58           N  
ATOM   2180  CA  GLN A 276     -76.488  20.611  53.421  1.00 91.58           C  
ATOM   2181  C   GLN A 276     -76.288  19.514  52.379  1.00 91.58           C  
ATOM   2182  CB  GLN A 276     -76.307  20.039  54.827  1.00 91.58           C  
ATOM   2183  O   GLN A 276     -75.203  19.382  51.810  1.00 91.58           O  
ATOM   2184  CG  GLN A 276     -76.047  21.096  55.893  1.00 91.58           C  
ATOM   2185  CD  GLN A 276     -75.775  20.497  57.260  1.00 91.58           C  
ATOM   2186  NE2 GLN A 276     -76.226  21.180  58.307  1.00 91.58           N  
ATOM   2187  OE1 GLN A 276     -75.166  19.429  57.374  1.00 91.58           O  
ATOM   2188  N   LEU A 277     -77.283  18.666  52.170  1.00 89.95           N  
ATOM   2189  CA  LEU A 277     -77.177  17.590  51.191  1.00 89.95           C  
ATOM   2190  C   LEU A 277     -77.075  18.150  49.776  1.00 89.95           C  
ATOM   2191  CB  LEU A 277     -78.380  16.649  51.295  1.00 89.95           C  
ATOM   2192  O   LEU A 277     -76.312  17.637  48.954  1.00 89.95           O  
ATOM   2193  CG  LEU A 277     -78.377  15.672  52.472  1.00 89.95           C  
ATOM   2194  CD1 LEU A 277     -79.689  14.896  52.520  1.00 89.95           C  
ATOM   2195  CD2 LEU A 277     -77.190  14.719  52.372  1.00 89.95           C  
ATOM   2196  N   GLU A 278     -77.933  19.145  49.592  1.00 94.51           N  
ATOM   2197  CA  GLU A 278     -77.860  19.806  48.292  1.00 94.51           C  
ATOM   2198  C   GLU A 278     -76.482  20.418  48.060  1.00 94.51           C  
ATOM   2199  CB  GLU A 278     -78.940  20.885  48.176  1.00 94.51           C  
ATOM   2200  O   GLU A 278     -75.916  20.293  46.972  1.00 94.51           O  
ATOM   2201  CG  GLU A 278     -79.153  21.392  46.757  1.00 94.51           C  
ATOM   2202  CD  GLU A 278     -80.563  21.901  46.507  1.00 94.51           C  
ATOM   2203  OE1 GLU A 278     -81.019  21.879  45.341  1.00 94.51           O  
ATOM   2204  OE2 GLU A 278     -81.218  22.327  47.485  1.00 94.51           O  
ATOM   2205  N   SER A 279     -75.979  21.112  49.073  1.00 94.61           N  
ATOM   2206  CA  SER A 279     -74.646  21.699  48.984  1.00 94.61           C  
ATOM   2207  C   SER A 279     -73.580  20.625  48.799  1.00 94.61           C  
ATOM   2208  CB  SER A 279     -74.339  22.524  50.235  1.00 94.61           C  
ATOM   2209  O   SER A 279     -72.672  20.780  47.979  1.00 94.61           O  
ATOM   2210  OG  SER A 279     -73.017  23.032  50.190  1.00 94.61           O  
ATOM   2211  N   HIS A 280     -73.675  19.514  49.493  1.00 91.51           N  
ATOM   2212  CA  HIS A 280     -72.746  18.396  49.380  1.00 91.51           C  
ATOM   2213  C   HIS A 280     -72.824  17.752  47.999  1.00 91.51           C  
ATOM   2214  CB  HIS A 280     -73.029  17.353  50.462  1.00 91.51           C  
ATOM   2215  O   HIS A 280     -71.797  17.396  47.417  1.00 91.51           O  
ATOM   2216  CG  HIS A 280     -71.997  16.273  50.539  1.00 91.51           C  
ATOM   2217  CD2 HIS A 280     -70.756  16.266  51.081  1.00 91.51           C  
ATOM   2218  ND1 HIS A 280     -72.195  15.016  50.012  1.00 91.51           N  
ATOM   2219  CE1 HIS A 280     -71.118  14.280  50.227  1.00 91.51           C  
ATOM   2220  NE2 HIS A 280     -70.230  15.015  50.874  1.00 91.51           N  
ATOM   2221  N   SER A 281     -74.002  17.526  47.578  1.00 91.85           N  
ATOM   2222  CA  SER A 281     -74.196  16.940  46.255  1.00 91.85           C  
ATOM   2223  C   SER A 281     -73.587  17.818  45.167  1.00 91.85           C  
ATOM   2224  CB  SER A 281     -75.684  16.726  45.976  1.00 91.85           C  
ATOM   2225  O   SER A 281     -72.929  17.317  44.253  1.00 91.85           O  
ATOM   2226  OG  SER A 281     -75.877  16.146  44.697  1.00 91.85           O  
ATOM   2227  N   ASP A 282     -73.793  19.205  45.295  1.00 94.76           N  
ATOM   2228  CA  ASP A 282     -73.221  20.158  44.349  1.00 94.76           C  
ATOM   2229  C   ASP A 282     -71.695  20.141  44.407  1.00 94.76           C  
ATOM   2230  CB  ASP A 282     -73.743  21.569  44.626  1.00 94.76           C  
ATOM   2231  O   ASP A 282     -71.029  20.158  43.371  1.00 94.76           O  
ATOM   2232  CG  ASP A 282     -75.192  21.758  44.211  1.00 94.76           C  
ATOM   2233  OD1 ASP A 282     -75.700  20.963  43.391  1.00 94.76           O  
ATOM   2234  OD2 ASP A 282     -75.830  22.712  44.707  1.00 94.76           O  
ATOM   2235  N   GLN A 283     -71.135  20.149  45.665  1.00 94.90           N  
ATOM   2236  CA  GLN A 283     -69.688  20.084  45.840  1.00 94.90           C  
ATOM   2237  C   GLN A 283     -69.123  18.786  45.271  1.00 94.90           C  
ATOM   2238  CB  GLN A 283     -69.319  20.213  47.319  1.00 94.90           C  
ATOM   2239  O   GLN A 283     -68.060  18.787  44.645  1.00 94.90           O  
ATOM   2240  CG  GLN A 283     -69.501  21.618  47.878  1.00 94.90           C  
ATOM   2241  CD  GLN A 283     -69.375  21.669  49.389  1.00 94.90           C  
ATOM   2242  NE2 GLN A 283     -69.700  22.818  49.972  1.00 94.90           N  
ATOM   2243  OE1 GLN A 283     -68.990  20.684  50.027  1.00 94.90           O  
ATOM   2244  N   ASN A 284     -69.811  17.684  45.557  1.00 92.49           N  
ATOM   2245  CA  ASN A 284     -69.402  16.384  45.037  1.00 92.49           C  
ATOM   2246  C   ASN A 284     -69.401  16.365  43.511  1.00 92.49           C  
ATOM   2247  CB  ASN A 284     -70.311  15.279  45.581  1.00 92.49           C  
ATOM   2248  O   ASN A 284     -68.481  15.826  42.894  1.00 92.49           O  
ATOM   2249  CG  ASN A 284     -69.826  13.890  45.212  1.00 92.49           C  
ATOM   2250  ND2 ASN A 284     -70.742  13.044  44.757  1.00 92.49           N  
ATOM   2251  OD1 ASN A 284     -68.638  13.581  45.337  1.00 92.49           O  
ATOM   2252  N   MET A 285     -70.446  16.941  42.962  1.00 94.81           N  
ATOM   2253  CA  MET A 285     -70.533  17.027  41.507  1.00 94.81           C  
ATOM   2254  C   MET A 285     -69.380  17.848  40.940  1.00 94.81           C  
ATOM   2255  CB  MET A 285     -71.869  17.638  41.083  1.00 94.81           C  
ATOM   2256  O   MET A 285     -68.749  17.447  39.961  1.00 94.81           O  
ATOM   2257  CG  MET A 285     -72.090  17.647  39.579  1.00 94.81           C  
ATOM   2258  SD  MET A 285     -73.547  18.649  39.088  1.00 94.81           S  
ATOM   2259  CE  MET A 285     -72.988  20.298  39.598  1.00 94.81           C  
ATOM   2260  N   HIS A 286     -69.024  19.012  41.524  1.00 94.82           N  
ATOM   2261  CA  HIS A 286     -67.927  19.866  41.082  1.00 94.82           C  
ATOM   2262  C   HIS A 286     -66.581  19.173  41.268  1.00 94.82           C  
ATOM   2263  CB  HIS A 286     -67.943  21.194  41.841  1.00 94.82           C  
ATOM   2264  O   HIS A 286     -65.697  19.287  40.416  1.00 94.82           O  
ATOM   2265  CG  HIS A 286     -69.040  22.116  41.413  1.00 94.82           C  
ATOM   2266  CD2 HIS A 286     -70.039  22.697  42.118  1.00 94.82           C  
ATOM   2267  ND1 HIS A 286     -69.193  22.536  40.109  1.00 94.82           N  
ATOM   2268  CE1 HIS A 286     -70.242  23.338  40.031  1.00 94.82           C  
ATOM   2269  NE2 HIS A 286     -70.773  23.452  41.236  1.00 94.82           N  
ATOM   2270  N   GLN A 287     -66.410  18.453  42.365  1.00 93.20           N  
ATOM   2271  CA  GLN A 287     -65.177  17.717  42.621  1.00 93.20           C  
ATOM   2272  C   GLN A 287     -64.963  16.622  41.580  1.00 93.20           C  
ATOM   2273  CB  GLN A 287     -65.195  17.109  44.025  1.00 93.20           C  
ATOM   2274  O   GLN A 287     -63.845  16.428  41.096  1.00 93.20           O  
ATOM   2275  CG  GLN A 287     -65.050  18.135  45.141  1.00 93.20           C  
ATOM   2276  CD  GLN A 287     -65.084  17.509  46.522  1.00 93.20           C  
ATOM   2277  NE2 GLN A 287     -65.050  18.346  47.554  1.00 93.20           N  
ATOM   2278  OE1 GLN A 287     -65.140  16.283  46.661  1.00 93.20           O  
ATOM   2279  N   ALA A 288     -66.071  15.928  41.249  1.00 94.40           N  
ATOM   2280  CA  ALA A 288     -65.970  14.874  40.243  1.00 94.40           C  
ATOM   2281  C   ALA A 288     -65.635  15.456  38.872  1.00 94.40           C  
ATOM   2282  CB  ALA A 288     -67.269  14.076  40.176  1.00 94.40           C  
ATOM   2283  O   ALA A 288     -64.801  14.910  38.146  1.00 94.40           O  
ATOM   2284  N   GLU A 289     -66.297  16.603  38.609  1.00 94.55           N  
ATOM   2285  CA  GLU A 289     -66.002  17.265  37.342  1.00 94.55           C  
ATOM   2286  C   GLU A 289     -64.548  17.727  37.287  1.00 94.55           C  
ATOM   2287  CB  GLU A 289     -66.940  18.455  37.125  1.00 94.55           C  
ATOM   2288  O   GLU A 289     -63.880  17.570  36.263  1.00 94.55           O  
ATOM   2289  CG  GLU A 289     -68.378  18.058  36.825  1.00 94.55           C  
ATOM   2290  CD  GLU A 289     -69.325  19.245  36.750  1.00 94.55           C  
ATOM   2291  OE1 GLU A 289     -70.538  19.039  36.515  1.00 94.55           O  
ATOM   2292  OE2 GLU A 289     -68.851  20.389  36.927  1.00 94.55           O  
ATOM   2293  N   GLU A 290     -64.081  18.336  38.329  1.00 95.39           N  
ATOM   2294  CA  GLU A 290     -62.699  18.800  38.393  1.00 95.39           C  
ATOM   2295  C   GLU A 290     -61.720  17.634  38.293  1.00 95.39           C  
ATOM   2296  CB  GLU A 290     -62.454  19.583  39.686  1.00 95.39           C  
ATOM   2297  O   GLU A 290     -60.684  17.741  37.634  1.00 95.39           O  
ATOM   2298  CG  GLU A 290     -62.903  21.036  39.619  1.00 95.39           C  
ATOM   2299  CD  GLU A 290     -62.989  21.700  40.984  1.00 95.39           C  
ATOM   2300  OE1 GLU A 290     -63.603  22.786  41.093  1.00 95.39           O  
ATOM   2301  OE2 GLU A 290     -62.438  21.130  41.952  1.00 95.39           O  
ATOM   2302  N   TRP A 291     -62.177  16.515  38.953  1.00 94.73           N  
ATOM   2303  CA  TRP A 291     -61.346  15.317  38.903  1.00 94.73           C  
ATOM   2304  C   TRP A 291     -61.207  14.809  37.472  1.00 94.73           C  
ATOM   2305  CB  TRP A 291     -61.933  14.218  39.793  1.00 94.73           C  
ATOM   2306  O   TRP A 291     -60.102  14.499  37.021  1.00 94.73           O  
ATOM   2307  CG  TRP A 291     -61.116  12.961  39.828  1.00 94.73           C  
ATOM   2308  CD1 TRP A 291     -59.961  12.749  40.529  1.00 94.73           C  
ATOM   2309  CD2 TRP A 291     -61.390  11.744  39.128  1.00 94.73           C  
ATOM   2310  CE2 TRP A 291     -60.359  10.834  39.451  1.00 94.73           C  
ATOM   2311  CE3 TRP A 291     -62.409  11.333  38.259  1.00 94.73           C  
ATOM   2312  NE1 TRP A 291     -59.501  11.472  40.306  1.00 94.73           N  
ATOM   2313  CH2 TRP A 291     -61.327   9.161  38.086  1.00 94.73           C  
ATOM   2314  CZ2 TRP A 291     -60.318   9.537  38.934  1.00 94.73           C  
ATOM   2315  CZ3 TRP A 291     -62.367  10.042  37.745  1.00 94.73           C  
ATOM   2316  N   PHE A 292     -62.290  14.734  36.709  1.00 93.15           N  
ATOM   2317  CA  PHE A 292     -62.277  14.280  35.323  1.00 93.15           C  
ATOM   2318  C   PHE A 292     -61.533  15.272  34.436  1.00 93.15           C  
ATOM   2319  CB  PHE A 292     -63.705  14.083  34.807  1.00 93.15           C  
ATOM   2320  O   PHE A 292     -60.767  14.874  33.557  1.00 93.15           O  
ATOM   2321  CG  PHE A 292     -64.338  12.791  35.249  1.00 93.15           C  
ATOM   2322  CD1 PHE A 292     -63.829  11.570  34.823  1.00 93.15           C  
ATOM   2323  CD2 PHE A 292     -65.441  12.798  36.093  1.00 93.15           C  
ATOM   2324  CE1 PHE A 292     -64.412  10.373  35.232  1.00 93.15           C  
ATOM   2325  CE2 PHE A 292     -66.029  11.606  36.505  1.00 93.15           C  
ATOM   2326  CZ  PHE A 292     -65.514  10.394  36.073  1.00 93.15           C  
ATOM   2327  N   LYS A 293     -61.722  16.508  34.695  1.00 96.10           N  
ATOM   2328  CA  LYS A 293     -61.035  17.532  33.914  1.00 96.10           C  
ATOM   2329  C   LYS A 293     -59.523  17.443  34.100  1.00 96.10           C  
ATOM   2330  CB  LYS A 293     -61.530  18.926  34.302  1.00 96.10           C  
ATOM   2331  O   LYS A 293     -58.765  17.551  33.134  1.00 96.10           O  
ATOM   2332  CG  LYS A 293     -62.915  19.261  33.769  1.00 96.10           C  
ATOM   2333  CD  LYS A 293     -63.328  20.680  34.140  1.00 96.10           C  
ATOM   2334  CE  LYS A 293     -64.762  20.973  33.721  1.00 96.10           C  
ATOM   2335  NZ  LYS A 293     -65.234  22.290  34.244  1.00 96.10           N  
ATOM   2336  N   CYS A 294     -59.115  17.333  35.356  1.00 95.89           N  
ATOM   2337  CA  CYS A 294     -57.689  17.216  35.635  1.00 95.89           C  
ATOM   2338  C   CYS A 294     -57.110  15.959  34.996  1.00 95.89           C  
ATOM   2339  CB  CYS A 294     -57.437  17.195  37.142  1.00 95.89           C  
ATOM   2340  O   CYS A 294     -56.042  16.004  34.383  1.00 95.89           O  
ATOM   2341  SG  CYS A 294     -55.689  17.279  37.589  1.00 95.89           S  
ATOM   2342  N   ARG A 295     -57.841  14.802  35.160  1.00 96.95           N  
ATOM   2343  CA  ARG A 295     -57.363  13.553  34.575  1.00 96.95           C  
ATOM   2344  C   ARG A 295     -57.298  13.650  33.054  1.00 96.95           C  
ATOM   2345  CB  ARG A 295     -58.263  12.386  34.987  1.00 96.95           C  
ATOM   2346  O   ARG A 295     -56.339  13.183  32.437  1.00 96.95           O  
ATOM   2347  CG  ARG A 295     -57.762  11.028  34.523  1.00 96.95           C  
ATOM   2348  CD  ARG A 295     -56.454  10.647  35.202  1.00 96.95           C  
ATOM   2349  NE  ARG A 295     -56.035   9.295  34.843  1.00 96.95           N  
ATOM   2350  NH1 ARG A 295     -53.799   9.642  35.308  1.00 96.95           N  
ATOM   2351  NH2 ARG A 295     -54.514   7.599  34.552  1.00 96.95           N  
ATOM   2352  CZ  ARG A 295     -54.784   8.848  34.902  1.00 96.95           C  
ATOM   2353  N   TYR A 296     -58.303  14.221  32.441  1.00 95.64           N  
ATOM   2354  CA  TYR A 296     -58.334  14.421  30.996  1.00 95.64           C  
ATOM   2355  C   TYR A 296     -57.193  15.326  30.546  1.00 95.64           C  
ATOM   2356  CB  TYR A 296     -59.676  15.020  30.565  1.00 95.64           C  
ATOM   2357  O   TYR A 296     -56.559  15.072  29.519  1.00 95.64           O  
ATOM   2358  CG  TYR A 296     -59.873  15.054  29.069  1.00 95.64           C  
ATOM   2359  CD1 TYR A 296     -59.618  16.214  28.340  1.00 95.64           C  
ATOM   2360  CD2 TYR A 296     -60.316  13.929  28.383  1.00 95.64           C  
ATOM   2361  CE1 TYR A 296     -59.800  16.250  26.961  1.00 95.64           C  
ATOM   2362  CE2 TYR A 296     -60.501  13.954  27.004  1.00 95.64           C  
ATOM   2363  OH  TYR A 296     -60.423  15.148  24.939  1.00 95.64           O  
ATOM   2364  CZ  TYR A 296     -60.241  15.118  26.303  1.00 95.64           C  
ATOM   2365  N   ALA A 297     -56.938  16.422  31.296  1.00 95.59           N  
ATOM   2366  CA  ALA A 297     -55.842  17.339  30.991  1.00 95.59           C  
ATOM   2367  C   ALA A 297     -54.496  16.622  31.042  1.00 95.59           C  
ATOM   2368  CB  ALA A 297     -55.850  18.518  31.961  1.00 95.59           C  
ATOM   2369  O   ALA A 297     -53.648  16.817  30.168  1.00 95.59           O  
ATOM   2370  N   LYS A 298     -54.287  15.769  31.999  1.00 95.09           N  
ATOM   2371  CA  LYS A 298     -53.040  15.021  32.129  1.00 95.09           C  
ATOM   2372  C   LYS A 298     -52.862  14.044  30.970  1.00 95.09           C  
ATOM   2373  CB  LYS A 298     -53.001  14.268  33.460  1.00 95.09           C  
ATOM   2374  O   LYS A 298     -51.761  13.902  30.434  1.00 95.09           O  
ATOM   2375  CG  LYS A 298     -52.786  15.164  34.671  1.00 95.09           C  
ATOM   2376  CD  LYS A 298     -52.700  14.353  35.957  1.00 95.09           C  
ATOM   2377  CE  LYS A 298     -52.558  15.252  37.178  1.00 95.09           C  
ATOM   2378  NZ  LYS A 298     -52.673  14.480  38.451  1.00 95.09           N  
ATOM   2379  N   LEU A 299     -53.953  13.346  30.647  1.00 95.10           N  
ATOM   2380  CA  LEU A 299     -53.903  12.405  29.534  1.00 95.10           C  
ATOM   2381  C   LEU A 299     -53.634  13.131  28.220  1.00 95.10           C  
ATOM   2382  CB  LEU A 299     -55.213  11.619  29.437  1.00 95.10           C  
ATOM   2383  O   LEU A 299     -52.851  12.658  27.393  1.00 95.10           O  
ATOM   2384  CG  LEU A 299     -55.223  10.433  28.471  1.00 95.10           C  
ATOM   2385  CD1 LEU A 299     -54.766   9.165  29.184  1.00 95.10           C  
ATOM   2386  CD2 LEU A 299     -56.611  10.244  27.870  1.00 95.10           C  
ATOM   2387  N   THR A 300     -54.291  14.271  28.016  1.00 96.04           N  
ATOM   2388  CA  THR A 300     -54.098  15.063  26.806  1.00 96.04           C  
ATOM   2389  C   THR A 300     -52.669  15.590  26.727  1.00 96.04           C  
ATOM   2390  CB  THR A 300     -55.087  16.242  26.748  1.00 96.04           C  
ATOM   2391  O   THR A 300     -52.060  15.590  25.655  1.00 96.04           O  
ATOM   2392  CG2 THR A 300     -54.978  16.986  25.421  1.00 96.04           C  
ATOM   2393  OG1 THR A 300     -56.423  15.746  26.897  1.00 96.04           O  
ATOM   2394  N   GLU A 301     -52.155  16.083  27.859  1.00 94.81           N  
ATOM   2395  CA  GLU A 301     -50.775  16.554  27.918  1.00 94.81           C  
ATOM   2396  C   GLU A 301     -49.793  15.430  27.600  1.00 94.81           C  
ATOM   2397  CB  GLU A 301     -50.467  17.147  29.295  1.00 94.81           C  
ATOM   2398  O   GLU A 301     -48.824  15.634  26.866  1.00 94.81           O  
ATOM   2399  CG  GLU A 301     -49.082  17.768  29.402  1.00 94.81           C  
ATOM   2400  CD  GLU A 301     -48.802  18.379  30.766  1.00 94.81           C  
ATOM   2401  OE1 GLU A 301     -47.739  19.017  30.939  1.00 94.81           O  
ATOM   2402  OE2 GLU A 301     -49.652  18.218  31.670  1.00 94.81           O  
ATOM   2403  N   ALA A 302     -49.993  14.259  28.224  1.00 93.45           N  
ATOM   2404  CA  ALA A 302     -49.129  13.111  27.961  1.00 93.45           C  
ATOM   2405  C   ALA A 302     -49.186  12.708  26.490  1.00 93.45           C  
ATOM   2406  CB  ALA A 302     -49.525  11.932  28.847  1.00 93.45           C  
ATOM   2407  O   ALA A 302     -48.161  12.371  25.892  1.00 93.45           O  
ATOM   2408  N   ALA A 303     -50.391  12.707  25.914  1.00 93.03           N  
ATOM   2409  CA  ALA A 303     -50.550  12.377  24.501  1.00 93.03           C  
ATOM   2410  C   ALA A 303     -49.802  13.372  23.617  1.00 93.03           C  
ATOM   2411  CB  ALA A 303     -52.029  12.344  24.125  1.00 93.03           C  
ATOM   2412  O   ALA A 303     -49.150  12.981  22.646  1.00 93.03           O  
ATOM   2413  N   GLU A 304     -49.824  14.674  23.932  1.00 94.54           N  
ATOM   2414  CA  GLU A 304     -49.118  15.712  23.188  1.00 94.54           C  
ATOM   2415  C   GLU A 304     -47.606  15.545  23.306  1.00 94.54           C  
ATOM   2416  CB  GLU A 304     -49.533  17.102  23.677  1.00 94.54           C  
ATOM   2417  O   GLU A 304     -46.877  15.731  22.329  1.00 94.54           O  
ATOM   2418  CG  GLU A 304     -50.931  17.515  23.241  1.00 94.54           C  
ATOM   2419  CD  GLU A 304     -51.350  18.874  23.779  1.00 94.54           C  
ATOM   2420  OE1 GLU A 304     -52.461  19.344  23.442  1.00 94.54           O  
ATOM   2421  OE2 GLU A 304     -50.562  19.474  24.544  1.00 94.54           O  
ATOM   2422  N   GLN A 305     -47.140  15.210  24.492  1.00 94.06           N  
ATOM   2423  CA  GLN A 305     -45.714  14.977  24.697  1.00 94.06           C  
ATOM   2424  C   GLN A 305     -45.222  13.803  23.857  1.00 94.06           C  
ATOM   2425  CB  GLN A 305     -45.419  14.724  26.177  1.00 94.06           C  
ATOM   2426  O   GLN A 305     -44.131  13.855  23.286  1.00 94.06           O  
ATOM   2427  CG  GLN A 305     -45.585  15.956  27.056  1.00 94.06           C  
ATOM   2428  CD  GLN A 305     -45.361  15.661  28.528  1.00 94.06           C  
ATOM   2429  NE2 GLN A 305     -45.625  16.647  29.377  1.00 94.06           N  
ATOM   2430  OE1 GLN A 305     -44.954  14.555  28.898  1.00 94.06           O  
ATOM   2431  N   ASN A 306     -46.014  12.729  23.857  1.00 91.77           N  
ATOM   2432  CA  ASN A 306     -45.684  11.571  23.033  1.00 91.77           C  
ATOM   2433  C   ASN A 306     -45.626  11.935  21.552  1.00 91.77           C  
ATOM   2434  CB  ASN A 306     -46.693  10.444  23.264  1.00 91.77           C  
ATOM   2435  O   ASN A 306     -44.711  11.515  20.842  1.00 91.77           O  
ATOM   2436  CG  ASN A 306     -46.265   9.138  22.623  1.00 91.77           C  
ATOM   2437  ND2 ASN A 306     -47.147   8.145  22.654  1.00 91.77           N  
ATOM   2438  OD1 ASN A 306     -45.151   9.021  22.106  1.00 91.77           O  
ATOM   2439  N   LYS A 307     -46.612  12.706  21.084  1.00 94.35           N  
ATOM   2440  CA  LYS A 307     -46.625  13.162  19.697  1.00 94.35           C  
ATOM   2441  C   LYS A 307     -45.394  14.008  19.384  1.00 94.35           C  
ATOM   2442  CB  LYS A 307     -47.897  13.960  19.406  1.00 94.35           C  
ATOM   2443  O   LYS A 307     -44.788  13.862  18.321  1.00 94.35           O  
ATOM   2444  CG  LYS A 307     -49.156  13.110  19.326  1.00 94.35           C  
ATOM   2445  CD  LYS A 307     -50.376  13.951  18.970  1.00 94.35           C  
ATOM   2446  CE  LYS A 307     -51.652  13.120  18.986  1.00 94.35           C  
ATOM   2447  NZ  LYS A 307     -52.865  13.963  18.763  1.00 94.35           N  
ATOM   2448  N   GLU A 308     -45.072  14.867  20.295  1.00 93.54           N  
ATOM   2449  CA  GLU A 308     -43.889  15.705  20.127  1.00 93.54           C  
ATOM   2450  C   GLU A 308     -42.614  14.865  20.113  1.00 93.54           C  
ATOM   2451  CB  GLU A 308     -43.813  16.758  21.236  1.00 93.54           C  
ATOM   2452  O   GLU A 308     -41.698  15.131  19.332  1.00 93.54           O  
ATOM   2453  CG  GLU A 308     -42.620  17.695  21.113  1.00 93.54           C  
ATOM   2454  CD  GLU A 308     -42.631  18.517  19.834  1.00 93.54           C  
ATOM   2455  OE1 GLU A 308     -41.541  18.888  19.342  1.00 93.54           O  
ATOM   2456  OE2 GLU A 308     -43.738  18.792  19.321  1.00 93.54           O  
ATOM   2457  N   ALA A 309     -42.522  13.877  20.984  1.00 93.15           N  
ATOM   2458  CA  ALA A 309     -41.363  12.989  21.039  1.00 93.15           C  
ATOM   2459  C   ALA A 309     -41.201  12.218  19.732  1.00 93.15           C  
ATOM   2460  CB  ALA A 309     -41.490  12.020  22.212  1.00 93.15           C  
ATOM   2461  O   ALA A 309     -40.087  12.076  19.223  1.00 93.15           O  
ATOM   2462  N   ILE A 310     -42.335  11.786  19.191  1.00 93.85           N  
ATOM   2463  CA  ILE A 310     -42.304  11.053  17.931  1.00 93.85           C  
ATOM   2464  C   ILE A 310     -41.871  11.986  16.802  1.00 93.85           C  
ATOM   2465  CB  ILE A 310     -43.678  10.424  17.608  1.00 93.85           C  
ATOM   2466  O   ILE A 310     -41.052  11.612  15.959  1.00 93.85           O  
ATOM   2467  CG1 ILE A 310     -43.997   9.300  18.601  1.00 93.85           C  
ATOM   2468  CG2 ILE A 310     -43.711   9.907  16.167  1.00 93.85           C  
ATOM   2469  CD1 ILE A 310     -45.409   8.746  18.476  1.00 93.85           C  
ATOM   2470  N   ARG A 311     -42.415  13.180  16.804  1.00 95.08           N  
ATOM   2471  CA  ARG A 311     -42.037  14.164  15.794  1.00 95.08           C  
ATOM   2472  C   ARG A 311     -40.554  14.504  15.890  1.00 95.08           C  
ATOM   2473  CB  ARG A 311     -42.877  15.434  15.940  1.00 95.08           C  
ATOM   2474  O   ARG A 311     -39.865  14.594  14.871  1.00 95.08           O  
ATOM   2475  CG  ARG A 311     -44.126  15.450  15.073  1.00 95.08           C  
ATOM   2476  CD  ARG A 311     -44.831  16.799  15.124  1.00 95.08           C  
ATOM   2477  NE  ARG A 311     -45.651  16.933  16.325  1.00 95.08           N  
ATOM   2478  NH1 ARG A 311     -44.006  17.957  17.584  1.00 95.08           N  
ATOM   2479  NH2 ARG A 311     -46.069  17.552  18.497  1.00 95.08           N  
ATOM   2480  CZ  ARG A 311     -45.240  17.480  17.466  1.00 95.08           C  
ATOM   2481  N   SER A 312     -40.100  14.708  17.089  1.00 94.10           N  
ATOM   2482  CA  SER A 312     -38.690  15.017  17.302  1.00 94.10           C  
ATOM   2483  C   SER A 312     -37.795  13.883  16.813  1.00 94.10           C  
ATOM   2484  CB  SER A 312     -38.418  15.289  18.783  1.00 94.10           C  
ATOM   2485  O   SER A 312     -36.747  14.128  16.211  1.00 94.10           O  
ATOM   2486  OG  SER A 312     -38.488  14.090  19.535  1.00 94.10           O  
ATOM   2487  N   ALA A 313     -38.144  12.662  17.140  1.00 91.47           N  
ATOM   2488  CA  ALA A 313     -37.388  11.497  16.690  1.00 91.47           C  
ATOM   2489  C   ALA A 313     -37.382  11.401  15.167  1.00 91.47           C  
ATOM   2490  CB  ALA A 313     -37.965  10.221  17.298  1.00 91.47           C  
ATOM   2491  O   ALA A 313     -36.348  11.111  14.561  1.00 91.47           O  
ATOM   2492  N   LYS A 314     -38.481  11.616  14.560  1.00 94.26           N  
ATOM   2493  CA  LYS A 314     -38.587  11.596  13.104  1.00 94.26           C  
ATOM   2494  C   LYS A 314     -37.708  12.672  12.474  1.00 94.26           C  
ATOM   2495  CB  LYS A 314     -40.041  11.785  12.668  1.00 94.26           C  
ATOM   2496  O   LYS A 314     -37.078  12.439  11.440  1.00 94.26           O  
ATOM   2497  CG  LYS A 314     -40.920  10.565  12.899  1.00 94.26           C  
ATOM   2498  CD  LYS A 314     -42.317  10.767  12.327  1.00 94.26           C  
ATOM   2499  CE  LYS A 314     -43.158   9.503  12.442  1.00 94.26           C  
ATOM   2500  NZ  LYS A 314     -44.559   9.724  11.974  1.00 94.26           N  
ATOM   2501  N   GLU A 315     -37.681  13.878  13.042  1.00 93.22           N  
ATOM   2502  CA  GLU A 315     -36.832  14.965  12.565  1.00 93.22           C  
ATOM   2503  C   GLU A 315     -35.354  14.604  12.683  1.00 93.22           C  
ATOM   2504  CB  GLU A 315     -37.122  16.253  13.340  1.00 93.22           C  
ATOM   2505  O   GLU A 315     -34.562  14.909  11.789  1.00 93.22           O  
ATOM   2506  CG  GLU A 315     -38.450  16.903  12.978  1.00 93.22           C  
ATOM   2507  CD  GLU A 315     -38.818  18.064  13.889  1.00 93.22           C  
ATOM   2508  OE1 GLU A 315     -39.922  18.632  13.732  1.00 93.22           O  
ATOM   2509  OE2 GLU A 315     -37.994  18.408  14.766  1.00 93.22           O  
ATOM   2510  N   GLU A 316     -35.005  13.931  13.762  1.00 92.20           N  
ATOM   2511  CA  GLU A 316     -33.622  13.505  13.955  1.00 92.20           C  
ATOM   2512  C   GLU A 316     -33.215  12.464  12.915  1.00 92.20           C  
ATOM   2513  CB  GLU A 316     -33.423  12.945  15.365  1.00 92.20           C  
ATOM   2514  O   GLU A 316     -32.105  12.512  12.383  1.00 92.20           O  
ATOM   2515  CG  GLU A 316     -33.450  14.005  16.457  1.00 92.20           C  
ATOM   2516  CD  GLU A 316     -33.323  13.427  17.858  1.00 92.20           C  
ATOM   2517  OE1 GLU A 316     -33.412  14.196  18.842  1.00 92.20           O  
ATOM   2518  OE2 GLU A 316     -33.131  12.196  17.972  1.00 92.20           O  
ATOM   2519  N   ILE A 317     -34.112  11.537  12.679  1.00 93.76           N  
ATOM   2520  CA  ILE A 317     -33.855  10.524  11.662  1.00 93.76           C  
ATOM   2521  C   ILE A 317     -33.672  11.193  10.301  1.00 93.76           C  
ATOM   2522  CB  ILE A 317     -34.996   9.484  11.598  1.00 93.76           C  
ATOM   2523  O   ILE A 317     -32.765  10.839   9.545  1.00 93.76           O  
ATOM   2524  CG1 ILE A 317     -35.023   8.642  12.879  1.00 93.76           C  
ATOM   2525  CG2 ILE A 317     -34.848   8.594  10.360  1.00 93.76           C  
ATOM   2526  CD1 ILE A 317     -36.247   7.745  13.004  1.00 93.76           C  
ATOM   2527  N   ALA A 318     -34.511  12.125   9.980  1.00 94.10           N  
ATOM   2528  CA  ALA A 318     -34.414  12.851   8.717  1.00 94.10           C  
ATOM   2529  C   ALA A 318     -33.095  13.614   8.623  1.00 94.10           C  
ATOM   2530  CB  ALA A 318     -35.592  13.810   8.563  1.00 94.10           C  
ATOM   2531  O   ALA A 318     -32.466  13.651   7.563  1.00 94.10           O  
ATOM   2532  N   GLU A 319     -32.625  14.217   9.664  1.00 94.86           N  
ATOM   2533  CA  GLU A 319     -31.349  14.925   9.707  1.00 94.86           C  
ATOM   2534  C   GLU A 319     -30.181  13.971   9.478  1.00 94.86           C  
ATOM   2535  CB  GLU A 319     -31.182  15.650  11.045  1.00 94.86           C  
ATOM   2536  O   GLU A 319     -29.236  14.300   8.758  1.00 94.86           O  
ATOM   2537  CG  GLU A 319     -29.943  16.532  11.115  1.00 94.86           C  
ATOM   2538  CD  GLU A 319     -29.955  17.665  10.102  1.00 94.86           C  
ATOM   2539  OE1 GLU A 319     -28.865  18.106   9.671  1.00 94.86           O  
ATOM   2540  OE2 GLU A 319     -31.063  18.117   9.736  1.00 94.86           O  
ATOM   2541  N   TYR A 320     -30.249  12.821  10.186  1.00 94.36           N  
ATOM   2542  CA  TYR A 320     -29.199  11.828   9.993  1.00 94.36           C  
ATOM   2543  C   TYR A 320     -29.187  11.319   8.556  1.00 94.36           C  
ATOM   2544  CB  TYR A 320     -29.384  10.655  10.960  1.00 94.36           C  
ATOM   2545  O   TYR A 320     -28.121  11.079   7.985  1.00 94.36           O  
ATOM   2546  CG  TYR A 320     -29.051  10.992  12.393  1.00 94.36           C  
ATOM   2547  CD1 TYR A 320     -27.786  11.459  12.744  1.00 94.36           C  
ATOM   2548  CD2 TYR A 320     -29.999  10.843  13.400  1.00 94.36           C  
ATOM   2549  CE1 TYR A 320     -27.474  11.769  14.063  1.00 94.36           C  
ATOM   2550  CE2 TYR A 320     -29.698  11.150  14.723  1.00 94.36           C  
ATOM   2551  OH  TYR A 320     -28.132  11.918  16.352  1.00 94.36           O  
ATOM   2552  CZ  TYR A 320     -28.435  11.612  15.044  1.00 94.36           C  
ATOM   2553  N   ARG A 321     -30.290  11.196   7.969  1.00 95.02           N  
ATOM   2554  CA  ARG A 321     -30.377  10.796   6.569  1.00 95.02           C  
ATOM   2555  C   ARG A 321     -29.757  11.850   5.658  1.00 95.02           C  
ATOM   2556  CB  ARG A 321     -31.834  10.549   6.169  1.00 95.02           C  
ATOM   2557  O   ARG A 321     -29.022  11.518   4.726  1.00 95.02           O  
ATOM   2558  CG  ARG A 321     -32.390   9.221   6.656  1.00 95.02           C  
ATOM   2559  CD  ARG A 321     -33.731   8.900   6.010  1.00 95.02           C  
ATOM   2560  NE  ARG A 321     -34.260   7.621   6.475  1.00 95.02           N  
ATOM   2561  NH1 ARG A 321     -35.571   8.535   8.143  1.00 95.02           N  
ATOM   2562  NH2 ARG A 321     -35.540   6.266   7.818  1.00 95.02           N  
ATOM   2563  CZ  ARG A 321     -35.123   7.477   7.478  1.00 95.02           C  
ATOM   2564  N   ARG A 322     -30.097  13.125   5.920  1.00 94.44           N  
ATOM   2565  CA  ARG A 322     -29.507  14.220   5.157  1.00 94.44           C  
ATOM   2566  C   ARG A 322     -27.992  14.251   5.326  1.00 94.44           C  
ATOM   2567  CB  ARG A 322     -30.109  15.560   5.586  1.00 94.44           C  
ATOM   2568  O   ARG A 322     -27.257  14.435   4.353  1.00 94.44           O  
ATOM   2569  CG  ARG A 322     -29.735  16.722   4.680  1.00 94.44           C  
ATOM   2570  CD  ARG A 322     -30.243  18.049   5.225  1.00 94.44           C  
ATOM   2571  NE  ARG A 322     -29.306  18.632   6.182  1.00 94.44           N  
ATOM   2572  NH1 ARG A 322     -28.012  19.687   4.586  1.00 94.44           N  
ATOM   2573  NH2 ARG A 322     -27.480  19.875   6.808  1.00 94.44           N  
ATOM   2574  CZ  ARG A 322     -28.268  19.397   5.857  1.00 94.44           C  
ATOM   2575  N   GLN A 323     -27.539  14.029   6.509  1.00 94.91           N  
ATOM   2576  CA  GLN A 323     -26.106  14.009   6.785  1.00 94.91           C  
ATOM   2577  C   GLN A 323     -25.422  12.853   6.062  1.00 94.91           C  
ATOM   2578  CB  GLN A 323     -25.851  13.912   8.290  1.00 94.91           C  
ATOM   2579  O   GLN A 323     -24.314  13.006   5.544  1.00 94.91           O  
ATOM   2580  CG  GLN A 323     -26.140  15.200   9.048  1.00 94.91           C  
ATOM   2581  CD  GLN A 323     -25.987  15.046  10.549  1.00 94.91           C  
ATOM   2582  NE2 GLN A 323     -26.493  16.018  11.300  1.00 94.91           N  
ATOM   2583  OE1 GLN A 323     -25.418  14.060  11.030  1.00 94.91           O  
ATOM   2584  N   LEU A 324     -26.072  11.740   6.110  1.00 92.76           N  
ATOM   2585  CA  LEU A 324     -25.531  10.581   5.407  1.00 92.76           C  
ATOM   2586  C   LEU A 324     -25.398  10.864   3.915  1.00 92.76           C  
ATOM   2587  CB  LEU A 324     -26.421   9.356   5.629  1.00 92.76           C  
ATOM   2588  O   LEU A 324     -24.377  10.537   3.305  1.00 92.76           O  
ATOM   2589  CG  LEU A 324     -25.887   8.025   5.098  1.00 92.76           C  
ATOM   2590  CD1 LEU A 324     -24.913   7.408   6.096  1.00 92.76           C  
ATOM   2591  CD2 LEU A 324     -27.037   7.067   4.803  1.00 92.76           C  
ATOM   2592  N   GLN A 325     -26.413  11.471   3.377  1.00 94.33           N  
ATOM   2593  CA  GLN A 325     -26.381  11.826   1.962  1.00 94.33           C  
ATOM   2594  C   GLN A 325     -25.276  12.838   1.674  1.00 94.33           C  
ATOM   2595  CB  GLN A 325     -27.734  12.384   1.517  1.00 94.33           C  
ATOM   2596  O   GLN A 325     -24.570  12.724   0.670  1.00 94.33           O  
ATOM   2597  CG  GLN A 325     -28.819  11.325   1.374  1.00 94.33           C  
ATOM   2598  CD  GLN A 325     -30.127  11.892   0.856  1.00 94.33           C  
ATOM   2599  NE2 GLN A 325     -30.998  11.018   0.362  1.00 94.33           N  
ATOM   2600  OE1 GLN A 325     -30.354  13.105   0.901  1.00 94.33           O  
ATOM   2601  N   SER A 326     -25.152  13.867   2.504  1.00 92.61           N  
ATOM   2602  CA  SER A 326     -24.115  14.883   2.358  1.00 92.61           C  
ATOM   2603  C   SER A 326     -22.722  14.261   2.403  1.00 92.61           C  
ATOM   2604  CB  SER A 326     -24.244  15.943   3.453  1.00 92.61           C  
ATOM   2605  O   SER A 326     -21.872  14.570   1.565  1.00 92.61           O  
ATOM   2606  OG  SER A 326     -23.168  16.863   3.392  1.00 92.61           O  
ATOM   2607  N   LYS A 327     -22.475  13.401   3.398  1.00 94.93           N  
ATOM   2608  CA  LYS A 327     -21.179  12.737   3.511  1.00 94.93           C  
ATOM   2609  C   LYS A 327     -20.933  11.806   2.328  1.00 94.93           C  
ATOM   2610  CB  LYS A 327     -21.090  11.954   4.822  1.00 94.93           C  
ATOM   2611  O   LYS A 327     -19.801  11.678   1.856  1.00 94.93           O  
ATOM   2612  CG  LYS A 327     -21.135  12.825   6.068  1.00 94.93           C  
ATOM   2613  CD  LYS A 327     -19.881  13.681   6.198  1.00 94.93           C  
ATOM   2614  CE  LYS A 327     -19.880  14.482   7.493  1.00 94.93           C  
ATOM   2615  NZ  LYS A 327     -18.705  15.399   7.576  1.00 94.93           N  
ATOM   2616  N   SER A 328     -21.970  11.136   1.856  1.00 93.71           N  
ATOM   2617  CA  SER A 328     -21.869  10.263   0.691  1.00 93.71           C  
ATOM   2618  C   SER A 328     -21.441  11.043  -0.548  1.00 93.71           C  
ATOM   2619  CB  SER A 328     -23.202   9.563   0.427  1.00 93.71           C  
ATOM   2620  O   SER A 328     -20.592  10.584  -1.315  1.00 93.71           O  
ATOM   2621  OG  SER A 328     -23.482   8.615   1.443  1.00 93.71           O  
ATOM   2622  N   ILE A 329     -21.974  12.204  -0.783  1.00 94.81           N  
ATOM   2623  CA  ILE A 329     -21.608  13.053  -1.912  1.00 94.81           C  
ATOM   2624  C   ILE A 329     -20.164  13.523  -1.758  1.00 94.81           C  
ATOM   2625  CB  ILE A 329     -22.556  14.267  -2.036  1.00 94.81           C  
ATOM   2626  O   ILE A 329     -19.406  13.548  -2.730  1.00 94.81           O  
ATOM   2627  CG1 ILE A 329     -23.982  13.801  -2.354  1.00 94.81           C  
ATOM   2628  CG2 ILE A 329     -22.048  15.242  -3.101  1.00 94.81           C  
ATOM   2629  CD1 ILE A 329     -25.037  14.888  -2.200  1.00 94.81           C  
ATOM   2630  N   GLU A 330     -19.801  13.958  -0.527  1.00 92.32           N  
ATOM   2631  CA  GLU A 330     -18.428  14.379  -0.265  1.00 92.32           C  
ATOM   2632  C   GLU A 330     -17.441  13.252  -0.553  1.00 92.32           C  
ATOM   2633  CB  GLU A 330     -18.278  14.854   1.182  1.00 92.32           C  
ATOM   2634  O   GLU A 330     -16.374  13.485  -1.125  1.00 92.32           O  
ATOM   2635  CG  GLU A 330     -18.941  16.194   1.462  1.00 92.32           C  
ATOM   2636  CD  GLU A 330     -18.831  16.626   2.916  1.00 92.32           C  
ATOM   2637  OE1 GLU A 330     -19.506  17.603   3.312  1.00 92.32           O  
ATOM   2638  OE2 GLU A 330     -18.063  15.982   3.666  1.00 92.32           O  
ATOM   2639  N   LEU A 331     -17.744  12.025  -0.125  1.00 88.85           N  
ATOM   2640  CA  LEU A 331     -16.900  10.868  -0.399  1.00 88.85           C  
ATOM   2641  C   LEU A 331     -16.759  10.642  -1.901  1.00 88.85           C  
ATOM   2642  CB  LEU A 331     -17.477   9.614   0.265  1.00 88.85           C  
ATOM   2643  O   LEU A 331     -15.660  10.372  -2.391  1.00 88.85           O  
ATOM   2644  CG  LEU A 331     -17.222   9.464   1.765  1.00 88.85           C  
ATOM   2645  CD1 LEU A 331     -17.978   8.258   2.313  1.00 88.85           C  
ATOM   2646  CD2 LEU A 331     -15.728   9.336   2.044  1.00 88.85           C  
ATOM   2647  N   GLU A 332     -17.865  10.770  -2.640  1.00 94.88           N  
ATOM   2648  CA  GLU A 332     -17.839  10.596  -4.089  1.00 94.88           C  
ATOM   2649  C   GLU A 332     -17.029  11.700  -4.763  1.00 94.88           C  
ATOM   2650  CB  GLU A 332     -19.262  10.568  -4.653  1.00 94.88           C  
ATOM   2651  O   GLU A 332     -16.304  11.444  -5.727  1.00 94.88           O  
ATOM   2652  CG  GLU A 332     -19.348  10.044  -6.079  1.00 94.88           C  
ATOM   2653  CD  GLU A 332     -18.849   8.616  -6.225  1.00 94.88           C  
ATOM   2654  OE1 GLU A 332     -18.337   8.260  -7.311  1.00 94.88           O  
ATOM   2655  OE2 GLU A 332     -18.971   7.846  -5.246  1.00 94.88           O  
ATOM   2656  N   SER A 333     -17.175  12.899  -4.267  1.00 93.76           N  
ATOM   2657  CA  SER A 333     -16.402  14.020  -4.790  1.00 93.76           C  
ATOM   2658  C   SER A 333     -14.904  13.788  -4.616  1.00 93.76           C  
ATOM   2659  CB  SER A 333     -16.808  15.322  -4.098  1.00 93.76           C  
ATOM   2660  O   SER A 333     -14.123  14.028  -5.539  1.00 93.76           O  
ATOM   2661  OG  SER A 333     -16.278  15.380  -2.785  1.00 93.76           O  
ATOM   2662  N   VAL A 334     -14.493  13.403  -3.393  1.00 90.48           N  
ATOM   2663  CA  VAL A 334     -13.081  13.156  -3.119  1.00 90.48           C  
ATOM   2664  C   VAL A 334     -12.594  11.968  -3.947  1.00 90.48           C  
ATOM   2665  CB  VAL A 334     -12.831  12.896  -1.617  1.00 90.48           C  
ATOM   2666  O   VAL A 334     -11.475  11.983  -4.465  1.00 90.48           O  
ATOM   2667  CG1 VAL A 334     -11.383  12.475  -1.375  1.00 90.48           C  
ATOM   2668  CG2 VAL A 334     -13.174  14.139  -0.797  1.00 90.48           C  
ATOM   2669  N   ARG A 335     -13.390  10.940  -4.076  1.00 95.56           N  
ATOM   2670  CA  ARG A 335     -13.054   9.800  -4.922  1.00 95.56           C  
ATOM   2671  C   ARG A 335     -12.820  10.237  -6.364  1.00 95.56           C  
ATOM   2672  CB  ARG A 335     -14.161   8.744  -4.867  1.00 95.56           C  
ATOM   2673  O   ARG A 335     -11.905   9.745  -7.027  1.00 95.56           O  
ATOM   2674  CG  ARG A 335     -14.128   7.882  -3.616  1.00 95.56           C  
ATOM   2675  CD  ARG A 335     -15.174   6.776  -3.666  1.00 95.56           C  
ATOM   2676  NE  ARG A 335     -15.132   5.941  -2.469  1.00 95.56           N  
ATOM   2677  NH1 ARG A 335     -17.419   5.638  -2.350  1.00 95.56           N  
ATOM   2678  NH2 ARG A 335     -16.048   4.673  -0.787  1.00 95.56           N  
ATOM   2679  CZ  ARG A 335     -16.200   5.419  -1.871  1.00 95.56           C  
ATOM   2680  N   GLY A 336     -13.680  11.079  -6.874  1.00 93.84           N  
ATOM   2681  CA  GLY A 336     -13.510  11.627  -8.210  1.00 93.84           C  
ATOM   2682  C   GLY A 336     -12.208  12.386  -8.383  1.00 93.84           C  
ATOM   2683  O   GLY A 336     -11.516  12.221  -9.389  1.00 93.84           O  
ATOM   2684  N   THR A 337     -11.860  13.219  -7.412  1.00 94.09           N  
ATOM   2685  CA  THR A 337     -10.606  13.963  -7.468  1.00 94.09           C  
ATOM   2686  C   THR A 337      -9.411  13.017  -7.392  1.00 94.09           C  
ATOM   2687  CB  THR A 337     -10.519  14.997  -6.330  1.00 94.09           C  
ATOM   2688  O   THR A 337      -8.407  13.222  -8.076  1.00 94.09           O  
ATOM   2689  CG2 THR A 337     -11.666  16.000  -6.408  1.00 94.09           C  
ATOM   2690  OG1 THR A 337     -10.579  14.317  -5.070  1.00 94.09           O  
ATOM   2691  N   LYS A 338      -9.443  12.064  -6.503  1.00 92.35           N  
ATOM   2692  CA  LYS A 338      -8.389  11.057  -6.423  1.00 92.35           C  
ATOM   2693  C   LYS A 338      -8.182  10.370  -7.770  1.00 92.35           C  
ATOM   2694  CB  LYS A 338      -8.719  10.018  -5.350  1.00 92.35           C  
ATOM   2695  O   LYS A 338      -7.047  10.210  -8.223  1.00 92.35           O  
ATOM   2696  CG  LYS A 338      -7.695   8.897  -5.238  1.00 92.35           C  
ATOM   2697  CD  LYS A 338      -8.196   7.770  -4.344  1.00 92.35           C  
ATOM   2698  CE  LYS A 338      -7.316   6.533  -4.457  1.00 92.35           C  
ATOM   2699  NZ  LYS A 338      -7.822   5.414  -3.607  1.00 92.35           N  
ATOM   2700  N   GLU A 339      -9.265   9.886  -8.395  1.00 94.91           N  
ATOM   2701  CA  GLU A 339      -9.194   9.225  -9.695  1.00 94.91           C  
ATOM   2702  C   GLU A 339      -8.581  10.143 -10.748  1.00 94.91           C  
ATOM   2703  CB  GLU A 339     -10.585   8.767 -10.142  1.00 94.91           C  
ATOM   2704  O   GLU A 339      -7.772   9.703 -11.568  1.00 94.91           O  
ATOM   2705  CG  GLU A 339     -11.129   7.588  -9.348  1.00 94.91           C  
ATOM   2706  CD  GLU A 339     -12.577   7.261  -9.676  1.00 94.91           C  
ATOM   2707  OE1 GLU A 339     -13.181   6.414  -8.979  1.00 94.91           O  
ATOM   2708  OE2 GLU A 339     -13.111   7.855 -10.639  1.00 94.91           O  
ATOM   2709  N   SER A 340      -8.967  11.469 -10.764  1.00 93.98           N  
ATOM   2710  CA  SER A 340      -8.421  12.436 -11.712  1.00 93.98           C  
ATOM   2711  C   SER A 340      -6.926  12.642 -11.490  1.00 93.98           C  
ATOM   2712  CB  SER A 340      -9.152  13.774 -11.595  1.00 93.98           C  
ATOM   2713  O   SER A 340      -6.157  12.724 -12.450  1.00 93.98           O  
ATOM   2714  OG  SER A 340      -8.415  14.806 -12.227  1.00 93.98           O  
ATOM   2715  N   LEU A 341      -6.468  12.714 -10.192  1.00 94.80           N  
ATOM   2716  CA  LEU A 341      -5.054  12.872  -9.870  1.00 94.80           C  
ATOM   2717  C   LEU A 341      -4.264  11.628 -10.264  1.00 94.80           C  
ATOM   2718  CB  LEU A 341      -4.872  13.155  -8.377  1.00 94.80           C  
ATOM   2719  O   LEU A 341      -3.140  11.732 -10.759  1.00 94.80           O  
ATOM   2720  CG  LEU A 341      -5.232  14.565  -7.905  1.00 94.80           C  
ATOM   2721  CD1 LEU A 341      -5.131  14.658  -6.386  1.00 94.80           C  
ATOM   2722  CD2 LEU A 341      -4.330  15.598  -8.571  1.00 94.80           C  
ATOM   2723  N   GLU A 342      -4.854  10.488 -10.084  1.00 96.19           N  
ATOM   2724  CA  GLU A 342      -4.221   9.238 -10.495  1.00 96.19           C  
ATOM   2725  C   GLU A 342      -4.063   9.173 -12.012  1.00 96.19           C  
ATOM   2726  CB  GLU A 342      -5.029   8.037  -9.998  1.00 96.19           C  
ATOM   2727  O   GLU A 342      -3.045   8.694 -12.515  1.00 96.19           O  
ATOM   2728  CG  GLU A 342      -4.921   7.802  -8.498  1.00 96.19           C  
ATOM   2729  CD  GLU A 342      -5.796   6.660  -8.005  1.00 96.19           C  
ATOM   2730  OE1 GLU A 342      -5.627   6.223  -6.844  1.00 96.19           O  
ATOM   2731  OE2 GLU A 342      -6.657   6.198  -8.787  1.00 96.19           O  
ATOM   2732  N   ARG A 343      -5.106   9.592 -12.695  1.00 95.35           N  
ATOM   2733  CA  ARG A 343      -5.024   9.649 -14.151  1.00 95.35           C  
ATOM   2734  C   ARG A 343      -3.933  10.615 -14.601  1.00 95.35           C  
ATOM   2735  CB  ARG A 343      -6.370  10.063 -14.749  1.00 95.35           C  
ATOM   2736  O   ARG A 343      -3.199  10.332 -15.549  1.00 95.35           O  
ATOM   2737  CG  ARG A 343      -7.428   8.972 -14.701  1.00 95.35           C  
ATOM   2738  CD  ARG A 343      -8.635   9.318 -15.561  1.00 95.35           C  
ATOM   2739  NE  ARG A 343      -9.741   8.391 -15.337  1.00 95.35           N  
ATOM   2740  NH1 ARG A 343     -10.541   9.475 -13.461  1.00 95.35           N  
ATOM   2741  NH2 ARG A 343     -11.588   7.588 -14.233  1.00 95.35           N  
ATOM   2742  CZ  ARG A 343     -10.621   8.487 -14.344  1.00 95.35           C  
ATOM   2743  N   GLN A 344      -3.882  11.793 -13.951  1.00 95.10           N  
ATOM   2744  CA  GLN A 344      -2.839  12.771 -14.244  1.00 95.10           C  
ATOM   2745  C   GLN A 344      -1.453  12.198 -13.964  1.00 95.10           C  
ATOM   2746  CB  GLN A 344      -3.055  14.047 -13.429  1.00 95.10           C  
ATOM   2747  O   GLN A 344      -0.519  12.411 -14.739  1.00 95.10           O  
ATOM   2748  CG  GLN A 344      -4.214  14.903 -13.922  1.00 95.10           C  
ATOM   2749  CD  GLN A 344      -4.388  16.176 -13.114  1.00 95.10           C  
ATOM   2750  NE2 GLN A 344      -5.591  16.739 -13.148  1.00 95.10           N  
ATOM   2751  OE1 GLN A 344      -3.450  16.648 -12.464  1.00 95.10           O  
ATOM   2752  N   LEU A 345      -1.276  11.512 -12.874  1.00 94.04           N  
ATOM   2753  CA  LEU A 345      -0.005  10.881 -12.536  1.00 94.04           C  
ATOM   2754  C   LEU A 345       0.384   9.845 -13.585  1.00 94.04           C  
ATOM   2755  CB  LEU A 345      -0.083  10.223 -11.156  1.00 94.04           C  
ATOM   2756  O   LEU A 345       1.543   9.781 -14.001  1.00 94.04           O  
ATOM   2757  CG  LEU A 345       0.516  11.014  -9.993  1.00 94.04           C  
ATOM   2758  CD1 LEU A 345      -0.241  10.717  -8.703  1.00 94.04           C  
ATOM   2759  CD2 LEU A 345       1.998  10.693  -9.834  1.00 94.04           C  
ATOM   2760  N   SER A 346      -0.593   9.041 -13.891  1.00 95.23           N  
ATOM   2761  CA  SER A 346      -0.348   8.042 -14.926  1.00 95.23           C  
ATOM   2762  C   SER A 346       0.061   8.696 -16.241  1.00 95.23           C  
ATOM   2763  CB  SER A 346      -1.592   7.178 -15.143  1.00 95.23           C  
ATOM   2764  O   SER A 346       0.978   8.225 -16.916  1.00 95.23           O  
ATOM   2765  OG  SER A 346      -1.346   6.177 -16.115  1.00 95.23           O  
ATOM   2766  N   ASP A 347      -0.588   9.780 -16.690  1.00 96.82           N  
ATOM   2767  CA  ASP A 347      -0.296  10.527 -17.910  1.00 96.82           C  
ATOM   2768  C   ASP A 347       1.121  11.095 -17.880  1.00 96.82           C  
ATOM   2769  CB  ASP A 347      -1.311  11.655 -18.104  1.00 96.82           C  
ATOM   2770  O   ASP A 347       1.859  10.990 -18.862  1.00 96.82           O  
ATOM   2771  CG  ASP A 347      -1.598  11.949 -19.566  1.00 96.82           C  
ATOM   2772  OD1 ASP A 347      -1.391  11.059 -20.419  1.00 96.82           O  
ATOM   2773  OD2 ASP A 347      -2.032  13.081 -19.868  1.00 96.82           O  
ATOM   2774  N   ILE A 348       1.514  11.696 -16.698  1.00 96.36           N  
ATOM   2775  CA  ILE A 348       2.852  12.260 -16.557  1.00 96.36           C  
ATOM   2776  C   ILE A 348       3.889  11.139 -16.583  1.00 96.36           C  
ATOM   2777  CB  ILE A 348       2.984  13.082 -15.255  1.00 96.36           C  
ATOM   2778  O   ILE A 348       4.951  11.281 -17.194  1.00 96.36           O  
ATOM   2779  CG1 ILE A 348       2.126  14.350 -15.335  1.00 96.36           C  
ATOM   2780  CG2 ILE A 348       4.451  13.429 -14.983  1.00 96.36           C  
ATOM   2781  CD1 ILE A 348       1.995  15.093 -14.013  1.00 96.36           C  
ATOM   2782  N   GLU A 349       3.645  10.063 -15.917  1.00 96.80           N  
ATOM   2783  CA  GLU A 349       4.547   8.914 -15.934  1.00 96.80           C  
ATOM   2784  C   GLU A 349       4.751   8.394 -17.354  1.00 96.80           C  
ATOM   2785  CB  GLU A 349       4.010   7.797 -15.036  1.00 96.80           C  
ATOM   2786  O   GLU A 349       5.875   8.071 -17.746  1.00 96.80           O  
ATOM   2787  CG  GLU A 349       4.137   8.089 -13.548  1.00 96.80           C  
ATOM   2788  CD  GLU A 349       3.476   7.037 -12.671  1.00 96.80           C  
ATOM   2789  OE1 GLU A 349       3.643   7.088 -11.432  1.00 96.80           O  
ATOM   2790  OE2 GLU A 349       2.787   6.154 -13.229  1.00 96.80           O  
ATOM   2791  N   GLU A 350       3.644   8.234 -18.092  1.00 95.44           N  
ATOM   2792  CA  GLU A 350       3.732   7.786 -19.479  1.00 95.44           C  
ATOM   2793  C   GLU A 350       4.539   8.765 -20.326  1.00 95.44           C  
ATOM   2794  CB  GLU A 350       2.334   7.603 -20.075  1.00 95.44           C  
ATOM   2795  O   GLU A 350       5.356   8.353 -21.152  1.00 95.44           O  
ATOM   2796  CG  GLU A 350       1.586   6.395 -19.530  1.00 95.44           C  
ATOM   2797  CD  GLU A 350       0.156   6.296 -20.037  1.00 95.44           C  
ATOM   2798  OE1 GLU A 350      -0.601   5.424 -19.553  1.00 95.44           O  
ATOM   2799  OE2 GLU A 350      -0.210   7.095 -20.927  1.00 95.44           O  
ATOM   2800  N   ARG A 351       4.305  10.099 -20.143  1.00 97.95           N  
ATOM   2801  CA  ARG A 351       5.060  11.120 -20.862  1.00 97.95           C  
ATOM   2802  C   ARG A 351       6.550  11.019 -20.554  1.00 97.95           C  
ATOM   2803  CB  ARG A 351       4.546  12.518 -20.510  1.00 97.95           C  
ATOM   2804  O   ARG A 351       7.384  11.105 -21.457  1.00 97.95           O  
ATOM   2805  CG  ARG A 351       3.245  12.889 -21.205  1.00 97.95           C  
ATOM   2806  CD  ARG A 351       2.935  14.373 -21.066  1.00 97.95           C  
ATOM   2807  NE  ARG A 351       2.476  14.704 -19.721  1.00 97.95           N  
ATOM   2808  NH1 ARG A 351       2.218  16.961 -20.140  1.00 97.95           N  
ATOM   2809  NH2 ARG A 351       1.739  16.114 -18.064  1.00 97.95           N  
ATOM   2810  CZ  ARG A 351       2.145  15.926 -19.311  1.00 97.95           C  
ATOM   2811  N   HIS A 352       6.829  10.898 -19.278  1.00 95.55           N  
ATOM   2812  CA  HIS A 352       8.227  10.788 -18.875  1.00 95.55           C  
ATOM   2813  C   HIS A 352       8.863   9.519 -19.433  1.00 95.55           C  
ATOM   2814  CB  HIS A 352       8.348  10.810 -17.350  1.00 95.55           C  
ATOM   2815  O   HIS A 352      10.021   9.534 -19.854  1.00 95.55           O  
ATOM   2816  CG  HIS A 352       8.163  12.168 -16.753  1.00 95.55           C  
ATOM   2817  CD2 HIS A 352       7.271  12.626 -15.843  1.00 95.55           C  
ATOM   2818  ND1 HIS A 352       8.958  13.243 -17.088  1.00 95.55           N  
ATOM   2819  CE1 HIS A 352       8.562  14.306 -16.407  1.00 95.55           C  
ATOM   2820  NE2 HIS A 352       7.540  13.958 -15.645  1.00 95.55           N  
ATOM   2821  N   ASN A 353       8.083   8.446 -19.366  1.00 95.97           N  
ATOM   2822  CA  ASN A 353       8.579   7.208 -19.956  1.00 95.97           C  
ATOM   2823  C   ASN A 353       8.887   7.378 -21.441  1.00 95.97           C  
ATOM   2824  CB  ASN A 353       7.573   6.073 -19.749  1.00 95.97           C  
ATOM   2825  O   ASN A 353       9.892   6.863 -21.934  1.00 95.97           O  
ATOM   2826  CG  ASN A 353       7.605   5.516 -18.339  1.00 95.97           C  
ATOM   2827  ND2 ASN A 353       6.443   5.124 -17.830  1.00 95.97           N  
ATOM   2828  OD1 ASN A 353       8.665   5.438 -17.713  1.00 95.97           O  
ATOM   2829  N   HIS A 354       8.023   8.007 -22.143  1.00 97.58           N  
ATOM   2830  CA  HIS A 354       8.243   8.299 -23.554  1.00 97.58           C  
ATOM   2831  C   HIS A 354       9.497   9.144 -23.753  1.00 97.58           C  
ATOM   2832  CB  HIS A 354       7.029   9.015 -24.149  1.00 97.58           C  
ATOM   2833  O   HIS A 354      10.277   8.898 -24.676  1.00 97.58           O  
ATOM   2834  CG  HIS A 354       5.952   8.085 -24.611  1.00 97.58           C  
ATOM   2835  CD2 HIS A 354       5.645   7.623 -25.846  1.00 97.58           C  
ATOM   2836  ND1 HIS A 354       5.035   7.522 -23.749  1.00 97.58           N  
ATOM   2837  CE1 HIS A 354       4.209   6.752 -24.437  1.00 97.58           C  
ATOM   2838  NE2 HIS A 354       4.557   6.796 -25.711  1.00 97.58           N  
ATOM   2839  N   ASP A 355       9.683  10.168 -22.939  1.00 97.74           N  
ATOM   2840  CA  ASP A 355      10.859  11.030 -23.012  1.00 97.74           C  
ATOM   2841  C   ASP A 355      12.136  10.239 -22.739  1.00 97.74           C  
ATOM   2842  CB  ASP A 355      10.736  12.190 -22.022  1.00 97.74           C  
ATOM   2843  O   ASP A 355      13.146  10.425 -23.422  1.00 97.74           O  
ATOM   2844  CG  ASP A 355       9.658  13.187 -22.408  1.00 97.74           C  
ATOM   2845  OD1 ASP A 355       9.197  13.169 -23.570  1.00 97.74           O  
ATOM   2846  OD2 ASP A 355       9.268  14.001 -21.543  1.00 97.74           O  
ATOM   2847  N   LEU A 356      12.122   9.427 -21.690  1.00 97.22           N  
ATOM   2848  CA  LEU A 356      13.274   8.595 -21.359  1.00 97.22           C  
ATOM   2849  C   LEU A 356      13.641   7.686 -22.526  1.00 97.22           C  
ATOM   2850  CB  LEU A 356      12.987   7.754 -20.112  1.00 97.22           C  
ATOM   2851  O   LEU A 356      14.822   7.512 -22.835  1.00 97.22           O  
ATOM   2852  CG  LEU A 356      13.039   8.489 -18.771  1.00 97.22           C  
ATOM   2853  CD1 LEU A 356      12.608   7.560 -17.641  1.00 97.22           C  
ATOM   2854  CD2 LEU A 356      14.439   9.037 -18.516  1.00 97.22           C  
ATOM   2855  N   SER A 357      12.624   7.095 -23.130  1.00 97.55           N  
ATOM   2856  CA  SER A 357      12.856   6.248 -24.295  1.00 97.55           C  
ATOM   2857  C   SER A 357      13.461   7.044 -25.446  1.00 97.55           C  
ATOM   2858  CB  SER A 357      11.551   5.591 -24.749  1.00 97.55           C  
ATOM   2859  O   SER A 357      14.360   6.560 -26.137  1.00 97.55           O  
ATOM   2860  OG  SER A 357      11.083   4.675 -23.774  1.00 97.55           O  
ATOM   2861  N   SER A 358      12.937   8.244 -25.665  1.00 98.16           N  
ATOM   2862  CA  SER A 358      13.465   9.136 -26.693  1.00 98.16           C  
ATOM   2863  C   SER A 358      14.929   9.475 -26.431  1.00 98.16           C  
ATOM   2864  CB  SER A 358      12.639  10.421 -26.763  1.00 98.16           C  
ATOM   2865  O   SER A 358      15.751   9.449 -27.350  1.00 98.16           O  
ATOM   2866  OG  SER A 358      13.198  11.327 -27.698  1.00 98.16           O  
ATOM   2867  N   TYR A 359      15.245   9.859 -25.168  1.00 97.59           N  
ATOM   2868  CA  TYR A 359      16.624  10.159 -24.800  1.00 97.59           C  
ATOM   2869  C   TYR A 359      17.508   8.927 -24.946  1.00 97.59           C  
ATOM   2870  CB  TYR A 359      16.695  10.686 -23.363  1.00 97.59           C  
ATOM   2871  O   TYR A 359      18.654   9.026 -25.392  1.00 97.59           O  
ATOM   2872  CG  TYR A 359      16.071  12.049 -23.185  1.00 97.59           C  
ATOM   2873  CD1 TYR A 359      16.351  13.086 -24.071  1.00 97.59           C  
ATOM   2874  CD2 TYR A 359      15.201  12.302 -22.130  1.00 97.59           C  
ATOM   2875  CE1 TYR A 359      15.780  14.344 -23.909  1.00 97.59           C  
ATOM   2876  CE2 TYR A 359      14.624  13.556 -21.958  1.00 97.59           C  
ATOM   2877  OH  TYR A 359      14.351  15.812 -22.687  1.00 97.59           O  
ATOM   2878  CZ  TYR A 359      14.919  14.569 -22.852  1.00 97.59           C  
ATOM   2879  N   GLN A 360      17.030   7.768 -24.607  1.00 97.52           N  
ATOM   2880  CA  GLN A 360      17.782   6.527 -24.764  1.00 97.52           C  
ATOM   2881  C   GLN A 360      18.088   6.251 -26.234  1.00 97.52           C  
ATOM   2882  CB  GLN A 360      17.012   5.352 -24.159  1.00 97.52           C  
ATOM   2883  O   GLN A 360      19.186   5.806 -26.572  1.00 97.52           O  
ATOM   2884  CG  GLN A 360      17.159   5.235 -22.648  1.00 97.52           C  
ATOM   2885  CD  GLN A 360      16.438   4.027 -22.080  1.00 97.52           C  
ATOM   2886  NE2 GLN A 360      16.819   3.620 -20.874  1.00 97.52           N  
ATOM   2887  OE1 GLN A 360      15.543   3.464 -22.720  1.00 97.52           O  
ATOM   2888  N   ASP A 361      17.133   6.483 -27.078  1.00 97.79           N  
ATOM   2889  CA  ASP A 361      17.331   6.331 -28.516  1.00 97.79           C  
ATOM   2890  C   ASP A 361      18.399   7.294 -29.028  1.00 97.79           C  
ATOM   2891  CB  ASP A 361      16.017   6.556 -29.266  1.00 97.79           C  
ATOM   2892  O   ASP A 361      19.242   6.918 -29.846  1.00 97.79           O  
ATOM   2893  CG  ASP A 361      15.015   5.434 -29.058  1.00 97.79           C  
ATOM   2894  OD1 ASP A 361      15.410   4.343 -28.591  1.00 97.79           O  
ATOM   2895  OD2 ASP A 361      13.822   5.640 -29.367  1.00 97.79           O  
ATOM   2896  N   THR A 362      18.304   8.541 -28.547  1.00 98.35           N  
ATOM   2897  CA  THR A 362      19.288   9.545 -28.936  1.00 98.35           C  
ATOM   2898  C   THR A 362      20.683   9.145 -28.466  1.00 98.35           C  
ATOM   2899  CB  THR A 362      18.929  10.929 -28.364  1.00 98.35           C  
ATOM   2900  O   THR A 362      21.658   9.290 -29.207  1.00 98.35           O  
ATOM   2901  CG2 THR A 362      19.884  12.001 -28.878  1.00 98.35           C  
ATOM   2902  OG1 THR A 362      17.592  11.269 -28.755  1.00 98.35           O  
ATOM   2903  N   ILE A 363      20.782   8.688 -27.299  1.00 97.27           N  
ATOM   2904  CA  ILE A 363      22.062   8.245 -26.758  1.00 97.27           C  
ATOM   2905  C   ILE A 363      22.612   7.101 -27.607  1.00 97.27           C  
ATOM   2906  CB  ILE A 363      21.930   7.802 -25.284  1.00 97.27           C  
ATOM   2907  O   ILE A 363      23.797   7.089 -27.951  1.00 97.27           O  
ATOM   2908  CG1 ILE A 363      21.683   9.017 -24.381  1.00 97.27           C  
ATOM   2909  CG2 ILE A 363      23.176   7.032 -24.837  1.00 97.27           C  
ATOM   2910  CD1 ILE A 363      21.348   8.659 -22.940  1.00 97.27           C  
ATOM   2911  N   GLN A 364      21.762   6.202 -27.945  1.00 97.90           N  
ATOM   2912  CA  GLN A 364      22.180   5.075 -28.772  1.00 97.90           C  
ATOM   2913  C   GLN A 364      22.662   5.547 -30.141  1.00 97.90           C  
ATOM   2914  CB  GLN A 364      21.035   4.074 -28.935  1.00 97.90           C  
ATOM   2915  O   GLN A 364      23.660   5.043 -30.661  1.00 97.90           O  
ATOM   2916  CG  GLN A 364      20.768   3.237 -27.691  1.00 97.90           C  
ATOM   2917  CD  GLN A 364      19.578   2.310 -27.852  1.00 97.90           C  
ATOM   2918  NE2 GLN A 364      19.082   1.782 -26.738  1.00 97.90           N  
ATOM   2919  OE1 GLN A 364      19.107   2.070 -28.969  1.00 97.90           O  
ATOM   2920  N   GLN A 365      21.931   6.438 -30.704  1.00 98.39           N  
ATOM   2921  CA  GLN A 365      22.319   7.010 -31.989  1.00 98.39           C  
ATOM   2922  C   GLN A 365      23.689   7.676 -31.904  1.00 98.39           C  
ATOM   2923  CB  GLN A 365      21.273   8.020 -32.466  1.00 98.39           C  
ATOM   2924  O   GLN A 365      24.530   7.494 -32.788  1.00 98.39           O  
ATOM   2925  CG  GLN A 365      21.495   8.508 -33.891  1.00 98.39           C  
ATOM   2926  CD  GLN A 365      20.388   9.426 -34.375  1.00 98.39           C  
ATOM   2927  NE2 GLN A 365      20.486   9.864 -35.626  1.00 98.39           N  
ATOM   2928  OE1 GLN A 365      19.453   9.739 -33.632  1.00 98.39           O  
ATOM   2929  N   LEU A 366      23.914   8.467 -30.898  1.00 97.79           N  
ATOM   2930  CA  LEU A 366      25.186   9.158 -30.716  1.00 97.79           C  
ATOM   2931  C   LEU A 366      26.311   8.164 -30.451  1.00 97.79           C  
ATOM   2932  CB  LEU A 366      25.091  10.160 -29.562  1.00 97.79           C  
ATOM   2933  O   LEU A 366      27.424   8.330 -30.957  1.00 97.79           O  
ATOM   2934  CG  LEU A 366      24.274  11.425 -29.827  1.00 97.79           C  
ATOM   2935  CD1 LEU A 366      24.165  12.262 -28.557  1.00 97.79           C  
ATOM   2936  CD2 LEU A 366      24.897  12.237 -30.957  1.00 97.79           C  
ATOM   2937  N   GLU A 367      26.057   7.170 -29.652  1.00 97.85           N  
ATOM   2938  CA  GLU A 367      27.043   6.124 -29.399  1.00 97.85           C  
ATOM   2939  C   GLU A 367      27.420   5.398 -30.688  1.00 97.85           C  
ATOM   2940  CB  GLU A 367      26.514   5.124 -28.368  1.00 97.85           C  
ATOM   2941  O   GLU A 367      28.590   5.079 -30.907  1.00 97.85           O  
ATOM   2942  CG  GLU A 367      26.493   5.662 -26.944  1.00 97.85           C  
ATOM   2943  CD  GLU A 367      25.912   4.679 -25.940  1.00 97.85           C  
ATOM   2944  OE1 GLU A 367      26.032   4.918 -24.717  1.00 97.85           O  
ATOM   2945  OE2 GLU A 367      25.331   3.662 -26.380  1.00 97.85           O  
ATOM   2946  N   ASN A 368      26.446   5.166 -31.509  1.00 97.61           N  
ATOM   2947  CA  ASN A 368      26.706   4.527 -32.795  1.00 97.61           C  
ATOM   2948  C   ASN A 368      27.537   5.423 -33.708  1.00 97.61           C  
ATOM   2949  CB  ASN A 368      25.392   4.144 -33.479  1.00 97.61           C  
ATOM   2950  O   ASN A 368      28.436   4.946 -34.404  1.00 97.61           O  
ATOM   2951  CG  ASN A 368      24.686   2.995 -32.787  1.00 97.61           C  
ATOM   2952  ND2 ASN A 368      23.382   2.880 -33.009  1.00 97.61           N  
ATOM   2953  OD1 ASN A 368      25.308   2.218 -32.057  1.00 97.61           O  
ATOM   2954  N   GLU A 369      27.183   6.696 -33.741  1.00 98.00           N  
ATOM   2955  CA  GLU A 369      27.966   7.655 -34.514  1.00 98.00           C  
ATOM   2956  C   GLU A 369      29.408   7.717 -34.020  1.00 98.00           C  
ATOM   2957  CB  GLU A 369      27.328   9.046 -34.451  1.00 98.00           C  
ATOM   2958  O   GLU A 369      30.341   7.797 -34.820  1.00 98.00           O  
ATOM   2959  CG  GLU A 369      26.006   9.150 -35.197  1.00 98.00           C  
ATOM   2960  CD  GLU A 369      25.363  10.524 -35.090  1.00 98.00           C  
ATOM   2961  OE1 GLU A 369      24.247  10.716 -35.623  1.00 98.00           O  
ATOM   2962  OE2 GLU A 369      25.982  11.417 -34.469  1.00 98.00           O  
ATOM   2963  N   LEU A 370      29.557   7.758 -32.704  1.00 97.50           N  
ATOM   2964  CA  LEU A 370      30.894   7.780 -32.121  1.00 97.50           C  
ATOM   2965  C   LEU A 370      31.678   6.531 -32.511  1.00 97.50           C  
ATOM   2966  CB  LEU A 370      30.813   7.890 -30.596  1.00 97.50           C  
ATOM   2967  O   LEU A 370      32.851   6.619 -32.881  1.00 97.50           O  
ATOM   2968  CG  LEU A 370      32.144   8.004 -29.853  1.00 97.50           C  
ATOM   2969  CD1 LEU A 370      32.823   9.329 -30.181  1.00 97.50           C  
ATOM   2970  CD2 LEU A 370      31.931   7.865 -28.349  1.00 97.50           C  
ATOM   2971  N   ARG A 371      31.041   5.446 -32.408  1.00 97.97           N  
ATOM   2972  CA  ARG A 371      31.668   4.195 -32.821  1.00 97.97           C  
ATOM   2973  C   ARG A 371      32.031   4.226 -34.302  1.00 97.97           C  
ATOM   2974  CB  ARG A 371      30.744   3.009 -32.533  1.00 97.97           C  
ATOM   2975  O   ARG A 371      33.104   3.763 -34.694  1.00 97.97           O  
ATOM   2976  CG  ARG A 371      31.438   1.658 -32.600  1.00 97.97           C  
ATOM   2977  CD  ARG A 371      30.467   0.513 -32.347  1.00 97.97           C  
ATOM   2978  NE  ARG A 371      29.979   0.513 -30.971  1.00 97.97           N  
ATOM   2979  NH1 ARG A 371      27.770   0.143 -31.535  1.00 97.97           N  
ATOM   2980  NH2 ARG A 371      28.376   0.355 -29.334  1.00 97.97           N  
ATOM   2981  CZ  ARG A 371      28.709   0.337 -30.617  1.00 97.97           C  
ATOM   2982  N   GLY A 372      31.092   4.691 -35.070  1.00 97.51           N  
ATOM   2983  CA  GLY A 372      31.345   4.830 -36.495  1.00 97.51           C  
ATOM   2984  C   GLY A 372      32.556   5.690 -36.804  1.00 97.51           C  
ATOM   2985  O   GLY A 372      33.381   5.331 -37.647  1.00 97.51           O  
ATOM   2986  N   THR A 373      32.731   6.873 -36.197  1.00 96.92           N  
ATOM   2987  CA  THR A 373      33.866   7.765 -36.413  1.00 96.92           C  
ATOM   2988  C   THR A 373      35.164   7.109 -35.953  1.00 96.92           C  
ATOM   2989  CB  THR A 373      33.673   9.103 -35.676  1.00 96.92           C  
ATOM   2990  O   THR A 373      36.210   7.280 -36.583  1.00 96.92           O  
ATOM   2991  CG2 THR A 373      32.436   9.837 -36.182  1.00 96.92           C  
ATOM   2992  OG1 THR A 373      33.526   8.852 -34.273  1.00 96.92           O  
ATOM   2993  N   LYS A 374      35.141   6.421 -34.893  1.00 97.30           N  
ATOM   2994  CA  LYS A 374      36.312   5.691 -34.416  1.00 97.30           C  
ATOM   2995  C   LYS A 374      36.778   4.666 -35.446  1.00 97.30           C  
ATOM   2996  CB  LYS A 374      36.007   4.997 -33.087  1.00 97.30           C  
ATOM   2997  O   LYS A 374      37.979   4.518 -35.682  1.00 97.30           O  
ATOM   2998  CG  LYS A 374      35.974   5.937 -31.891  1.00 97.30           C  
ATOM   2999  CD  LYS A 374      35.786   5.175 -30.586  1.00 97.30           C  
ATOM   3000  CE  LYS A 374      35.758   6.114 -29.388  1.00 97.30           C  
ATOM   3001  NZ  LYS A 374      35.496   5.380 -28.114  1.00 97.30           N  
ATOM   3002  N   TRP A 375      35.787   3.911 -35.985  1.00 97.02           N  
ATOM   3003  CA  TRP A 375      36.103   2.940 -37.028  1.00 97.02           C  
ATOM   3004  C   TRP A 375      36.731   3.625 -38.237  1.00 97.02           C  
ATOM   3005  CB  TRP A 375      34.845   2.178 -37.452  1.00 97.02           C  
ATOM   3006  O   TRP A 375      37.695   3.116 -38.815  1.00 97.02           O  
ATOM   3007  CG  TRP A 375      34.717   0.820 -36.830  1.00 97.02           C  
ATOM   3008  CD1 TRP A 375      33.871   0.452 -35.821  1.00 97.02           C  
ATOM   3009  CD2 TRP A 375      35.464  -0.351 -37.174  1.00 97.02           C  
ATOM   3010  CE2 TRP A 375      35.017  -1.394 -36.333  1.00 97.02           C  
ATOM   3011  CE3 TRP A 375      36.468  -0.620 -38.114  1.00 97.02           C  
ATOM   3012  NE1 TRP A 375      34.046  -0.878 -35.518  1.00 97.02           N  
ATOM   3013  CH2 TRP A 375      36.522  -2.923 -37.332  1.00 97.02           C  
ATOM   3014  CZ2 TRP A 375      35.541  -2.687 -36.404  1.00 97.02           C  
ATOM   3015  CZ3 TRP A 375      36.988  -1.908 -38.183  1.00 97.02           C  
ATOM   3016  N   GLU A 376      36.179   4.757 -38.589  1.00 97.54           N  
ATOM   3017  CA  GLU A 376      36.712   5.528 -39.708  1.00 97.54           C  
ATOM   3018  C   GLU A 376      38.134   6.004 -39.423  1.00 97.54           C  
ATOM   3019  CB  GLU A 376      35.809   6.726 -40.014  1.00 97.54           C  
ATOM   3020  O   GLU A 376      38.999   5.950 -40.299  1.00 97.54           O  
ATOM   3021  CG  GLU A 376      36.087   7.376 -41.362  1.00 97.54           C  
ATOM   3022  CD  GLU A 376      34.831   7.602 -42.189  1.00 97.54           C  
ATOM   3023  OE1 GLU A 376      34.947   7.911 -43.397  1.00 97.54           O  
ATOM   3024  OE2 GLU A 376      33.722   7.470 -41.624  1.00 97.54           O  
ATOM   3025  N   MET A 377      38.333   6.449 -38.239  1.00 97.09           N  
ATOM   3026  CA  MET A 377      39.671   6.884 -37.847  1.00 97.09           C  
ATOM   3027  C   MET A 377      40.663   5.728 -37.925  1.00 97.09           C  
ATOM   3028  CB  MET A 377      39.655   7.464 -36.432  1.00 97.09           C  
ATOM   3029  O   MET A 377      41.777   5.894 -38.427  1.00 97.09           O  
ATOM   3030  CG  MET A 377      40.990   8.043 -35.991  1.00 97.09           C  
ATOM   3031  SD  MET A 377      41.468   9.525 -36.963  1.00 97.09           S  
ATOM   3032  CE  MET A 377      40.368  10.763 -36.220  1.00 97.09           C  
ATOM   3033  N   ALA A 378      40.260   4.612 -37.363  1.00 96.48           N  
ATOM   3034  CA  ALA A 378      41.101   3.419 -37.429  1.00 96.48           C  
ATOM   3035  C   ALA A 378      41.418   3.051 -38.876  1.00 96.48           C  
ATOM   3036  CB  ALA A 378      40.421   2.249 -36.723  1.00 96.48           C  
ATOM   3037  O   ALA A 378      42.549   2.673 -39.193  1.00 96.48           O  
ATOM   3038  N   ARG A 379      40.431   3.124 -39.709  1.00 97.24           N  
ATOM   3039  CA  ARG A 379      40.627   2.853 -41.130  1.00 97.24           C  
ATOM   3040  C   ARG A 379      41.647   3.811 -41.735  1.00 97.24           C  
ATOM   3041  CB  ARG A 379      39.299   2.956 -41.885  1.00 97.24           C  
ATOM   3042  O   ARG A 379      42.525   3.394 -42.493  1.00 97.24           O  
ATOM   3043  CG  ARG A 379      39.403   2.612 -43.362  1.00 97.24           C  
ATOM   3044  CD  ARG A 379      38.102   2.898 -44.100  1.00 97.24           C  
ATOM   3045  NE  ARG A 379      37.794   4.325 -44.115  1.00 97.24           N  
ATOM   3046  NH1 ARG A 379      39.426   4.872 -45.656  1.00 97.24           N  
ATOM   3047  NH2 ARG A 379      38.067   6.503 -44.792  1.00 97.24           N  
ATOM   3048  CZ  ARG A 379      38.430   5.230 -44.854  1.00 97.24           C  
ATOM   3049  N   HIS A 380      41.533   5.141 -41.502  1.00 96.70           N  
ATOM   3050  CA  HIS A 380      42.475   6.137 -42.000  1.00 96.70           C  
ATOM   3051  C   HIS A 380      43.892   5.845 -41.518  1.00 96.70           C  
ATOM   3052  CB  HIS A 380      42.051   7.541 -41.564  1.00 96.70           C  
ATOM   3053  O   HIS A 380      44.853   5.991 -42.276  1.00 96.70           O  
ATOM   3054  CG  HIS A 380      40.855   8.061 -42.296  1.00 96.70           C  
ATOM   3055  CD2 HIS A 380      39.747   8.697 -41.850  1.00 96.70           C  
ATOM   3056  ND1 HIS A 380      40.711   7.946 -43.662  1.00 96.70           N  
ATOM   3057  CE1 HIS A 380      39.562   8.491 -44.024  1.00 96.70           C  
ATOM   3058  NE2 HIS A 380      38.958   8.954 -42.944  1.00 96.70           N  
ATOM   3059  N   LEU A 381      44.061   5.400 -40.298  1.00 96.95           N  
ATOM   3060  CA  LEU A 381      45.377   5.094 -39.748  1.00 96.95           C  
ATOM   3061  C   LEU A 381      46.002   3.902 -40.464  1.00 96.95           C  
ATOM   3062  CB  LEU A 381      45.277   4.808 -38.247  1.00 96.95           C  
ATOM   3063  O   LEU A 381      47.205   3.895 -40.733  1.00 96.95           O  
ATOM   3064  CG  LEU A 381      45.079   6.022 -37.337  1.00 96.95           C  
ATOM   3065  CD1 LEU A 381      44.802   5.572 -35.907  1.00 96.95           C  
ATOM   3066  CD2 LEU A 381      46.299   6.935 -37.390  1.00 96.95           C  
ATOM   3067  N   ARG A 382      45.141   2.926 -40.776  1.00 97.22           N  
ATOM   3068  CA  ARG A 382      45.617   1.766 -41.522  1.00 97.22           C  
ATOM   3069  C   ARG A 382      46.016   2.154 -42.942  1.00 97.22           C  
ATOM   3070  CB  ARG A 382      44.546   0.674 -41.559  1.00 97.22           C  
ATOM   3071  O   ARG A 382      47.070   1.742 -43.430  1.00 97.22           O  
ATOM   3072  CG  ARG A 382      45.063  -0.679 -42.022  1.00 97.22           C  
ATOM   3073  CD  ARG A 382      43.968  -1.737 -42.005  1.00 97.22           C  
ATOM   3074  NE  ARG A 382      43.429  -1.934 -40.662  1.00 97.22           N  
ATOM   3075  NH1 ARG A 382      41.224  -2.058 -41.340  1.00 97.22           N  
ATOM   3076  NH2 ARG A 382      41.759  -2.255 -39.120  1.00 97.22           N  
ATOM   3077  CZ  ARG A 382      42.139  -2.082 -40.377  1.00 97.22           C  
ATOM   3078  N   GLU A 383      45.187   2.906 -43.629  1.00 97.18           N  
ATOM   3079  CA  GLU A 383      45.480   3.358 -44.986  1.00 97.18           C  
ATOM   3080  C   GLU A 383      46.733   4.228 -45.019  1.00 97.18           C  
ATOM   3081  CB  GLU A 383      44.290   4.126 -45.566  1.00 97.18           C  
ATOM   3082  O   GLU A 383      47.525   4.149 -45.960  1.00 97.18           O  
ATOM   3083  CG  GLU A 383      43.081   3.251 -45.867  1.00 97.18           C  
ATOM   3084  CD  GLU A 383      41.840   4.049 -46.234  1.00 97.18           C  
ATOM   3085  OE1 GLU A 383      40.771   3.439 -46.460  1.00 97.18           O  
ATOM   3086  OE2 GLU A 383      41.938   5.295 -46.298  1.00 97.18           O  
ATOM   3087  N   TYR A 384      46.853   5.126 -44.019  1.00 97.28           N  
ATOM   3088  CA  TYR A 384      48.037   5.972 -43.918  1.00 97.28           C  
ATOM   3089  C   TYR A 384      49.297   5.131 -43.759  1.00 97.28           C  
ATOM   3090  CB  TYR A 384      47.905   6.943 -42.741  1.00 97.28           C  
ATOM   3091  O   TYR A 384      50.317   5.401 -44.399  1.00 97.28           O  
ATOM   3092  CG  TYR A 384      49.005   7.974 -42.678  1.00 97.28           C  
ATOM   3093  CD1 TYR A 384      50.074   7.828 -41.796  1.00 97.28           C  
ATOM   3094  CD2 TYR A 384      48.979   9.096 -43.498  1.00 97.28           C  
ATOM   3095  CE1 TYR A 384      51.089   8.776 -41.732  1.00 97.28           C  
ATOM   3096  CE2 TYR A 384      49.989  10.051 -43.444  1.00 97.28           C  
ATOM   3097  OH  TYR A 384      52.041  10.825 -42.501  1.00 97.28           O  
ATOM   3098  CZ  TYR A 384      51.039   9.883 -42.559  1.00 97.28           C  
ATOM   3099  N   GLN A 385      49.276   4.153 -42.909  1.00 97.04           N  
ATOM   3100  CA  GLN A 385      50.403   3.242 -42.739  1.00 97.04           C  
ATOM   3101  C   GLN A 385      50.731   2.523 -44.044  1.00 97.04           C  
ATOM   3102  CB  GLN A 385      50.110   2.224 -41.637  1.00 97.04           C  
ATOM   3103  O   GLN A 385      51.902   2.358 -44.392  1.00 97.04           O  
ATOM   3104  CG  GLN A 385      51.281   1.301 -41.325  1.00 97.04           C  
ATOM   3105  CD  GLN A 385      52.483   2.045 -40.773  1.00 97.04           C  
ATOM   3106  NE2 GLN A 385      53.677   1.624 -41.176  1.00 97.04           N  
ATOM   3107  OE1 GLN A 385      52.339   2.990 -39.991  1.00 97.04           O  
ATOM   3108  N   ASP A 386      49.762   2.022 -44.776  1.00 96.25           N  
ATOM   3109  CA  ASP A 386      49.950   1.366 -46.067  1.00 96.25           C  
ATOM   3110  C   ASP A 386      50.603   2.311 -47.073  1.00 96.25           C  
ATOM   3111  CB  ASP A 386      48.613   0.861 -46.612  1.00 96.25           C  
ATOM   3112  O   ASP A 386      51.512   1.915 -47.805  1.00 96.25           O  
ATOM   3113  CG  ASP A 386      48.080  -0.341 -45.852  1.00 96.25           C  
ATOM   3114  OD1 ASP A 386      48.840  -0.958 -45.075  1.00 96.25           O  
ATOM   3115  OD2 ASP A 386      46.889  -0.676 -46.034  1.00 96.25           O  
ATOM   3116  N   LEU A 387      50.079   3.559 -47.048  1.00 96.98           N  
ATOM   3117  CA  LEU A 387      50.641   4.572 -47.935  1.00 96.98           C  
ATOM   3118  C   LEU A 387      52.091   4.870 -47.570  1.00 96.98           C  
ATOM   3119  CB  LEU A 387      49.812   5.857 -47.874  1.00 96.98           C  
ATOM   3120  O   LEU A 387      52.933   5.049 -48.452  1.00 96.98           O  
ATOM   3121  CG  LEU A 387      50.089   6.895 -48.963  1.00 96.98           C  
ATOM   3122  CD1 LEU A 387      49.896   6.278 -50.344  1.00 96.98           C  
ATOM   3123  CD2 LEU A 387      49.186   8.111 -48.785  1.00 96.98           C  
ATOM   3124  N   LEU A 388      52.402   4.989 -46.346  1.00 96.67           N  
ATOM   3125  CA  LEU A 388      53.764   5.220 -45.879  1.00 96.67           C  
ATOM   3126  C   LEU A 388      54.688   4.088 -46.315  1.00 96.67           C  
ATOM   3127  CB  LEU A 388      53.792   5.358 -44.354  1.00 96.67           C  
ATOM   3128  O   LEU A 388      55.825   4.332 -46.726  1.00 96.67           O  
ATOM   3129  CG  LEU A 388      55.129   5.767 -43.734  1.00 96.67           C  
ATOM   3130  CD1 LEU A 388      55.517   7.169 -44.191  1.00 96.67           C  
ATOM   3131  CD2 LEU A 388      55.057   5.695 -42.213  1.00 96.67           C  
ATOM   3132  N   ASN A 389      54.183   2.831 -46.173  1.00 95.91           N  
ATOM   3133  CA  ASN A 389      54.958   1.678 -46.619  1.00 95.91           C  
ATOM   3134  C   ASN A 389      55.266   1.753 -48.112  1.00 95.91           C  
ATOM   3135  CB  ASN A 389      54.220   0.377 -46.294  1.00 95.91           C  
ATOM   3136  O   ASN A 389      56.386   1.461 -48.534  1.00 95.91           O  
ATOM   3137  CG  ASN A 389      54.217   0.062 -44.811  1.00 95.91           C  
ATOM   3138  ND2 ASN A 389      53.290  -0.789 -44.388  1.00 95.91           N  
ATOM   3139  OD1 ASN A 389      55.040   0.581 -44.052  1.00 95.91           O  
ATOM   3140  N   VAL A 390      54.281   2.109 -48.994  1.00 96.79           N  
ATOM   3141  CA  VAL A 390      54.466   2.247 -50.435  1.00 96.79           C  
ATOM   3142  C   VAL A 390      55.465   3.365 -50.723  1.00 96.79           C  
ATOM   3143  CB  VAL A 390      53.128   2.529 -51.154  1.00 96.79           C  
ATOM   3144  O   VAL A 390      56.321   3.231 -51.600  1.00 96.79           O  
ATOM   3145  CG1 VAL A 390      53.369   2.892 -52.619  1.00 96.79           C  
ATOM   3146  CG2 VAL A 390      52.200   1.321 -51.046  1.00 96.79           C  
ATOM   3147  N   LYS A 391      55.398   4.490 -49.948  1.00 96.63           N  
ATOM   3148  CA  LYS A 391      56.313   5.611 -50.139  1.00 96.63           C  
ATOM   3149  C   LYS A 391      57.756   5.196 -49.866  1.00 96.63           C  
ATOM   3150  CB  LYS A 391      55.925   6.782 -49.234  1.00 96.63           C  
ATOM   3151  O   LYS A 391      58.663   5.549 -50.623  1.00 96.63           O  
ATOM   3152  CG  LYS A 391      56.794   8.018 -49.414  1.00 96.63           C  
ATOM   3153  CD  LYS A 391      57.730   8.220 -48.230  1.00 96.63           C  
ATOM   3154  CE  LYS A 391      58.514   9.520 -48.351  1.00 96.63           C  
ATOM   3155  NZ  LYS A 391      59.538   9.652 -47.273  1.00 96.63           N  
ATOM   3156  N   MET A 392      57.900   4.468 -48.777  1.00 95.64           N  
ATOM   3157  CA  MET A 392      59.238   4.002 -48.424  1.00 95.64           C  
ATOM   3158  C   MET A 392      59.793   3.075 -49.500  1.00 95.64           C  
ATOM   3159  CB  MET A 392      59.219   3.283 -47.074  1.00 95.64           C  
ATOM   3160  O   MET A 392      60.974   3.150 -49.842  1.00 95.64           O  
ATOM   3161  CG  MET A 392      59.132   4.221 -45.881  1.00 95.64           C  
ATOM   3162  SD  MET A 392      59.226   3.332 -44.278  1.00 95.64           S  
ATOM   3163  CE  MET A 392      60.881   2.601 -44.414  1.00 95.64           C  
ATOM   3164  N   ALA A 393      58.847   2.160 -50.020  1.00 95.50           N  
ATOM   3165  CA  ALA A 393      59.225   1.245 -51.094  1.00 95.50           C  
ATOM   3166  C   ALA A 393      59.643   2.011 -52.346  1.00 95.50           C  
ATOM   3167  CB  ALA A 393      58.074   0.295 -51.414  1.00 95.50           C  
ATOM   3168  O   ALA A 393      60.634   1.662 -52.992  1.00 95.50           O  
ATOM   3169  N   LEU A 394      58.989   3.073 -52.670  1.00 95.53           N  
ATOM   3170  CA  LEU A 394      59.312   3.886 -53.838  1.00 95.53           C  
ATOM   3171  C   LEU A 394      60.623   4.637 -53.631  1.00 95.53           C  
ATOM   3172  CB  LEU A 394      58.183   4.877 -54.130  1.00 95.53           C  
ATOM   3173  O   LEU A 394      61.407   4.796 -54.569  1.00 95.53           O  
ATOM   3174  CG  LEU A 394      56.897   4.288 -54.712  1.00 95.53           C  
ATOM   3175  CD1 LEU A 394      55.828   5.368 -54.835  1.00 95.53           C  
ATOM   3176  CD2 LEU A 394      57.170   3.641 -56.066  1.00 95.53           C  
ATOM   3177  N   ASP A 395      60.807   5.121 -52.375  1.00 95.63           N  
ATOM   3178  CA  ASP A 395      62.047   5.831 -52.074  1.00 95.63           C  
ATOM   3179  C   ASP A 395      63.260   4.927 -52.278  1.00 95.63           C  
ATOM   3180  CB  ASP A 395      62.025   6.366 -50.641  1.00 95.63           C  
ATOM   3181  O   ASP A 395      64.298   5.373 -52.771  1.00 95.63           O  
ATOM   3182  CG  ASP A 395      61.188   7.624 -50.490  1.00 95.63           C  
ATOM   3183  OD1 ASP A 395      60.976   8.339 -51.493  1.00 95.63           O  
ATOM   3184  OD2 ASP A 395      60.739   7.904 -49.358  1.00 95.63           O  
ATOM   3185  N   ILE A 396      63.131   3.628 -51.868  1.00 93.94           N  
ATOM   3186  CA  ILE A 396      64.195   2.649 -52.060  1.00 93.94           C  
ATOM   3187  C   ILE A 396      64.393   2.388 -53.551  1.00 93.94           C  
ATOM   3188  CB  ILE A 396      63.887   1.328 -51.321  1.00 93.94           C  
ATOM   3189  O   ILE A 396      65.526   2.274 -54.023  1.00 93.94           O  
ATOM   3190  CG1 ILE A 396      63.866   1.556 -49.805  1.00 93.94           C  
ATOM   3191  CG2 ILE A 396      64.906   0.248 -51.698  1.00 93.94           C  
ATOM   3192  CD1 ILE A 396      63.331   0.373 -49.008  1.00 93.94           C  
ATOM   3193  N   GLU A 397      63.298   2.286 -54.395  1.00 95.32           N  
ATOM   3194  CA  GLU A 397      63.357   2.051 -55.835  1.00 95.32           C  
ATOM   3195  C   GLU A 397      64.023   3.218 -56.558  1.00 95.32           C  
ATOM   3196  CB  GLU A 397      61.953   1.816 -56.399  1.00 95.32           C  
ATOM   3197  O   GLU A 397      64.850   3.013 -57.449  1.00 95.32           O  
ATOM   3198  CG  GLU A 397      61.396   0.431 -56.102  1.00 95.32           C  
ATOM   3199  CD  GLU A 397      60.000   0.213 -56.664  1.00 95.32           C  
ATOM   3200  OE1 GLU A 397      59.400  -0.854 -56.401  1.00 95.32           O  
ATOM   3201  OE2 GLU A 397      59.504   1.116 -57.374  1.00 95.32           O  
ATOM   3202  N   ILE A 398      63.637   4.443 -56.110  1.00 92.67           N  
ATOM   3203  CA  ILE A 398      64.228   5.636 -56.707  1.00 92.67           C  
ATOM   3204  C   ILE A 398      65.721   5.686 -56.391  1.00 92.67           C  
ATOM   3205  CB  ILE A 398      63.531   6.922 -56.208  1.00 92.67           C  
ATOM   3206  O   ILE A 398      66.533   6.027 -57.253  1.00 92.67           O  
ATOM   3207  CG1 ILE A 398      62.097   6.995 -56.744  1.00 92.67           C  
ATOM   3208  CG2 ILE A 398      64.332   8.163 -56.615  1.00 92.67           C  
ATOM   3209  CD1 ILE A 398      61.268   8.122 -56.142  1.00 92.67           C  
ATOM   3210  N   ALA A 399      65.995   5.408 -55.134  1.00 94.43           N  
ATOM   3211  CA  ALA A 399      67.401   5.389 -54.739  1.00 94.43           C  
ATOM   3212  C   ALA A 399      68.184   4.357 -55.546  1.00 94.43           C  
ATOM   3213  CB  ALA A 399      67.529   5.100 -53.245  1.00 94.43           C  
ATOM   3214  O   ALA A 399      69.327   4.604 -55.937  1.00 94.43           O  
ATOM   3215  N   ALA A 400      67.542   3.228 -55.779  1.00 92.79           N  
ATOM   3216  CA  ALA A 400      68.158   2.181 -56.590  1.00 92.79           C  
ATOM   3217  C   ALA A 400      68.350   2.645 -58.031  1.00 92.79           C  
ATOM   3218  CB  ALA A 400      67.312   0.911 -56.551  1.00 92.79           C  
ATOM   3219  O   ALA A 400      69.397   2.401 -58.634  1.00 92.79           O  
ATOM   3220  N   TYR A 401      67.228   3.222 -58.672  1.00 92.64           N  
ATOM   3221  CA  TYR A 401      67.337   3.757 -60.025  1.00 92.64           C  
ATOM   3222  C   TYR A 401      68.384   4.863 -60.091  1.00 92.64           C  
ATOM   3223  CB  TYR A 401      65.984   4.289 -60.503  1.00 92.64           C  
ATOM   3224  O   TYR A 401      69.131   4.962 -61.067  1.00 92.64           O  
ATOM   3225  CG  TYR A 401      64.996   3.205 -60.859  1.00 92.64           C  
ATOM   3226  CD1 TYR A 401      65.255   2.314 -61.898  1.00 92.64           C  
ATOM   3227  CD2 TYR A 401      63.802   3.070 -60.159  1.00 92.64           C  
ATOM   3228  CE1 TYR A 401      64.347   1.314 -62.232  1.00 92.64           C  
ATOM   3229  CE2 TYR A 401      62.887   2.074 -60.484  1.00 92.64           C  
ATOM   3230  OH  TYR A 401      62.266   0.214 -61.845  1.00 92.64           O  
ATOM   3231  CZ  TYR A 401      63.168   1.202 -61.520  1.00 92.64           C  
ATOM   3232  N   ARG A 402      68.405   5.801 -59.110  1.00 91.87           N  
ATOM   3233  CA  ARG A 402      69.414   6.854 -59.065  1.00 91.87           C  
ATOM   3234  C   ARG A 402      70.821   6.267 -59.104  1.00 91.87           C  
ATOM   3235  CB  ARG A 402      69.240   7.714 -57.811  1.00 91.87           C  
ATOM   3236  O   ARG A 402      71.706   6.805 -59.771  1.00 91.87           O  
ATOM   3237  CG  ARG A 402      68.102   8.718 -57.906  1.00 91.87           C  
ATOM   3238  CD  ARG A 402      68.025   9.601 -56.669  1.00 91.87           C  
ATOM   3239  NE  ARG A 402      66.888  10.516 -56.729  1.00 91.87           N  
ATOM   3240  NH1 ARG A 402      66.827  10.920 -54.455  1.00 91.87           N  
ATOM   3241  NH2 ARG A 402      65.313  11.935 -55.846  1.00 91.87           N  
ATOM   3242  CZ  ARG A 402      66.345  11.121 -55.677  1.00 91.87           C  
ATOM   3243  N   LYS A 403      71.114   5.072 -58.361  1.00 88.93           N  
ATOM   3244  CA  LYS A 403      72.404   4.391 -58.327  1.00 88.93           C  
ATOM   3245  C   LYS A 403      72.731   3.764 -59.679  1.00 88.93           C  
ATOM   3246  CB  LYS A 403      72.418   3.319 -57.236  1.00 88.93           C  
ATOM   3247  O   LYS A 403      73.879   3.800 -60.126  1.00 88.93           O  
ATOM   3248  CG  LYS A 403      73.810   2.835 -56.861  1.00 88.93           C  
ATOM   3249  CD  LYS A 403      73.765   1.845 -55.704  1.00 88.93           C  
ATOM   3250  CE  LYS A 403      75.130   1.219 -55.449  1.00 88.93           C  
ATOM   3251  NZ  LYS A 403      75.149   0.428 -54.182  1.00 88.93           N  
ATOM   3252  N   LEU A 404      71.792   3.193 -60.400  1.00 87.21           N  
ATOM   3253  CA  LEU A 404      71.983   2.582 -61.711  1.00 87.21           C  
ATOM   3254  C   LEU A 404      72.264   3.644 -62.769  1.00 87.21           C  
ATOM   3255  CB  LEU A 404      70.751   1.764 -62.106  1.00 87.21           C  
ATOM   3256  O   LEU A 404      73.077   3.428 -63.671  1.00 87.21           O  
ATOM   3257  CG  LEU A 404      70.597   0.401 -61.431  1.00 87.21           C  
ATOM   3258  CD1 LEU A 404      69.216  -0.179 -61.716  1.00 87.21           C  
ATOM   3259  CD2 LEU A 404      71.690  -0.554 -61.899  1.00 87.21           C  
ATOM   3260  N   LEU A 405      71.579   4.851 -62.799  1.00 87.87           N  
ATOM   3261  CA  LEU A 405      71.798   5.911 -63.778  1.00 87.87           C  
ATOM   3262  C   LEU A 405      73.144   6.590 -63.551  1.00 87.87           C  
ATOM   3263  CB  LEU A 405      70.672   6.946 -63.708  1.00 87.87           C  
ATOM   3264  O   LEU A 405      73.788   7.034 -64.504  1.00 87.87           O  
ATOM   3265  CG  LEU A 405      69.343   6.547 -64.352  1.00 87.87           C  
ATOM   3266  CD1 LEU A 405      68.224   7.464 -63.870  1.00 87.87           C  
ATOM   3267  CD2 LEU A 405      69.454   6.584 -65.873  1.00 87.87           C  
ATOM   3268  N   GLU A 406      73.627   6.726 -62.318  1.00 81.04           N  
ATOM   3269  CA  GLU A 406      74.944   7.300 -62.059  1.00 81.04           C  
ATOM   3270  C   GLU A 406      76.053   6.401 -62.597  1.00 81.04           C  
ATOM   3271  CB  GLU A 406      75.141   7.539 -60.560  1.00 81.04           C  
ATOM   3272  O   GLU A 406      77.112   6.886 -62.999  1.00 81.04           O  
ATOM   3273  CG  GLU A 406      74.298   8.677 -60.002  1.00 81.04           C  
ATOM   3274  CD  GLU A 406      74.382   8.801 -58.489  1.00 81.04           C  
ATOM   3275  OE1 GLU A 406      73.724   9.698 -57.916  1.00 81.04           O  
ATOM   3276  OE2 GLU A 406      75.114   7.995 -57.872  1.00 81.04           O  
ATOM   3277  N   GLY A 407      75.927   5.058 -62.553  1.00 75.44           N  
ATOM   3278  CA  GLY A 407      76.908   4.154 -63.131  1.00 75.44           C  
ATOM   3279  C   GLY A 407      76.943   4.200 -64.647  1.00 75.44           C  
ATOM   3280  O   GLY A 407      78.006   4.056 -65.253  1.00 75.44           O  
ATOM   3281  N   GLU A 408      75.822   4.418 -65.380  1.00 68.30           N  
ATOM   3282  CA  GLU A 408      75.813   4.562 -66.833  1.00 68.30           C  
ATOM   3283  C   GLU A 408      76.310   5.942 -67.254  1.00 68.30           C  
ATOM   3284  CB  GLU A 408      74.407   4.317 -67.388  1.00 68.30           C  
ATOM   3285  O   GLU A 408      76.988   6.078 -68.275  1.00 68.30           O  
ATOM   3286  CG  GLU A 408      74.049   2.845 -67.528  1.00 68.30           C  
ATOM   3287  CD  GLU A 408      73.908   2.396 -68.974  1.00 68.30           C  
ATOM   3288  OE1 GLU A 408      74.229   1.226 -69.280  1.00 68.30           O  
ATOM   3289  OE2 GLU A 408      73.475   3.223 -69.808  1.00 68.30           O  
ATOM   3290  N   GLU A 409      75.977   7.054 -66.544  1.00 67.40           N  
ATOM   3291  CA  GLU A 409      76.520   8.344 -66.960  1.00 67.40           C  
ATOM   3292  C   GLU A 409      78.035   8.388 -66.782  1.00 67.40           C  
ATOM   3293  CB  GLU A 409      75.865   9.483 -66.175  1.00 67.40           C  
ATOM   3294  O   GLU A 409      78.736   9.055 -67.546  1.00 67.40           O  
ATOM   3295  CG  GLU A 409      74.634  10.069 -66.852  1.00 67.40           C  
ATOM   3296  CD  GLU A 409      73.815  10.964 -65.936  1.00 67.40           C  
ATOM   3297  OE1 GLU A 409      72.701  11.379 -66.331  1.00 67.40           O  
ATOM   3298  OE2 GLU A 409      74.290  11.253 -64.816  1.00 67.40           O  
ATOM   3299  N   THR A 410      78.601   7.633 -65.852  1.00 65.05           N  
ATOM   3300  CA  THR A 410      80.057   7.591 -65.762  1.00 65.05           C  
ATOM   3301  C   THR A 410      80.649   6.821 -66.939  1.00 65.05           C  
ATOM   3302  CB  THR A 410      80.516   6.948 -64.440  1.00 65.05           C  
ATOM   3303  O   THR A 410      81.700   7.193 -67.465  1.00 65.05           O  
ATOM   3304  CG2 THR A 410      81.838   7.546 -63.968  1.00 65.05           C  
ATOM   3305  OG1 THR A 410      79.519   7.170 -63.436  1.00 65.05           O  
ATOM   3306  N   ARG A 411      80.008   5.887 -67.566  1.00 66.10           N  
ATOM   3307  CA  ARG A 411      80.545   5.272 -68.775  1.00 66.10           C  
ATOM   3308  C   ARG A 411      80.159   6.071 -70.014  1.00 66.10           C  
ATOM   3309  CB  ARG A 411      80.053   3.829 -68.908  1.00 66.10           C  
ATOM   3310  O   ARG A 411      80.928   6.148 -70.975  1.00 66.10           O  
ATOM   3311  CG  ARG A 411      80.346   2.964 -67.692  1.00 66.10           C  
ATOM   3312  CD  ARG A 411      79.941   1.514 -67.921  1.00 66.10           C  
ATOM   3313  NE  ARG A 411      79.779   0.794 -66.661  1.00 66.10           N  
ATOM   3314  NH1 ARG A 411      81.945  -0.005 -66.600  1.00 66.10           N  
ATOM   3315  NH2 ARG A 411      80.478  -0.527 -64.917  1.00 66.10           N  
ATOM   3316  CZ  ARG A 411      80.734   0.089 -66.062  1.00 66.10           C  
ATOM   3317  N   PHE A 412      78.971   6.766 -70.131  1.00 59.14           N  
ATOM   3318  CA  PHE A 412      78.678   7.570 -71.311  1.00 59.14           C  
ATOM   3319  C   PHE A 412      79.408   8.906 -71.251  1.00 59.14           C  
ATOM   3320  CB  PHE A 412      77.170   7.802 -71.444  1.00 59.14           C  
ATOM   3321  O   PHE A 412      79.807   9.449 -72.284  1.00 59.14           O  
ATOM   3322  CG  PHE A 412      76.500   6.887 -72.433  1.00 59.14           C  
ATOM   3323  CD1 PHE A 412      76.549   7.158 -73.795  1.00 59.14           C  
ATOM   3324  CD2 PHE A 412      75.820   5.756 -72.001  1.00 59.14           C  
ATOM   3325  CE1 PHE A 412      75.930   6.313 -74.714  1.00 59.14           C  
ATOM   3326  CE2 PHE A 412      75.198   4.907 -72.913  1.00 59.14           C  
ATOM   3327  CZ  PHE A 412      75.254   5.188 -74.268  1.00 59.14           C  
ATOM   3328  N   SER A 413      79.716   9.580 -70.078  1.00 59.63           N  
ATOM   3329  CA  SER A 413      80.504  10.808 -70.099  1.00 59.63           C  
ATOM   3330  C   SER A 413      81.980  10.514 -70.347  1.00 59.63           C  
ATOM   3331  CB  SER A 413      80.341  11.572 -68.784  1.00 59.63           C  
ATOM   3332  O   SER A 413      82.690  11.330 -70.938  1.00 59.63           O  
ATOM   3333  OG  SER A 413      80.285  12.969 -69.018  1.00 59.63           O  
ATOM   3334  N   THR A 414      82.472   9.245 -70.162  1.00 57.29           N  
ATOM   3335  CA  THR A 414      83.854   9.029 -70.575  1.00 57.29           C  
ATOM   3336  C   THR A 414      83.915   8.512 -72.009  1.00 57.29           C  
ATOM   3337  CB  THR A 414      84.568   8.038 -69.638  1.00 57.29           C  
ATOM   3338  O   THR A 414      84.859   8.811 -72.743  1.00 57.29           O  
ATOM   3339  CG2 THR A 414      86.077   8.262 -69.647  1.00 57.29           C  
ATOM   3340  OG1 THR A 414      84.078   8.213 -68.303  1.00 57.29           O  
ATOM   3341  N   PHE A 415      82.797   8.124 -72.696  1.00 51.02           N  
ATOM   3342  CA  PHE A 415      82.993   7.754 -74.092  1.00 51.02           C  
ATOM   3343  C   PHE A 415      82.441   8.831 -75.020  1.00 51.02           C  
ATOM   3344  CB  PHE A 415      82.324   6.409 -74.393  1.00 51.02           C  
ATOM   3345  O   PHE A 415      82.990   9.070 -76.097  1.00 51.02           O  
ATOM   3346  CG  PHE A 415      82.574   5.905 -75.789  1.00 51.02           C  
ATOM   3347  CD1 PHE A 415      81.591   6.004 -76.765  1.00 51.02           C  
ATOM   3348  CD2 PHE A 415      83.794   5.332 -76.124  1.00 51.02           C  
ATOM   3349  CE1 PHE A 415      81.819   5.539 -78.058  1.00 51.02           C  
ATOM   3350  CE2 PHE A 415      84.030   4.865 -77.414  1.00 51.02           C  
ATOM   3351  CZ  PHE A 415      83.041   4.968 -78.379  1.00 51.02           C  
ATOM   3352  N   ALA A 416      81.720   9.959 -74.620  1.00 47.87           N  
ATOM   3353  CA  ALA A 416      81.312  10.866 -75.689  1.00 47.87           C  
ATOM   3354  C   ALA A 416      81.918  12.253 -75.493  1.00 47.87           C  
ATOM   3355  CB  ALA A 416      79.789  10.959 -75.757  1.00 47.87           C  
ATOM   3356  O   ALA A 416      81.627  13.178 -76.255  1.00 47.87           O  
ATOM   3357  N   GLY A 417      83.102  12.457 -74.748  1.00 49.13           N  
ATOM   3358  CA  GLY A 417      83.765  13.725 -75.012  1.00 49.13           C  
ATOM   3359  C   GLY A 417      84.950  13.594 -75.950  1.00 49.13           C  
ATOM   3360  O   GLY A 417      86.023  13.144 -75.544  1.00 49.13           O  
ATOM   3361  N   SER A 418      84.780  12.911 -77.154  1.00 37.56           N  
ATOM   3362  CA  SER A 418      85.694  13.414 -78.175  1.00 37.56           C  
ATOM   3363  C   SER A 418      84.949  13.761 -79.460  1.00 37.56           C  
ATOM   3364  CB  SER A 418      86.787  12.387 -78.470  1.00 37.56           C  
ATOM   3365  O   SER A 418      84.236  12.923 -80.016  1.00 37.56           O  
ATOM   3366  OG  SER A 418      87.746  12.917 -79.369  1.00 37.56           O  
ATOM   3367  N   ILE A 419      84.070  14.799 -79.589  1.00 43.72           N  
ATOM   3368  CA  ILE A 419      84.052  15.485 -80.876  1.00 43.72           C  
ATOM   3369  C   ILE A 419      83.178  16.734 -80.784  1.00 43.72           C  
ATOM   3370  CB  ILE A 419      83.544  14.558 -82.003  1.00 43.72           C  
ATOM   3371  O   ILE A 419      82.035  16.667 -80.325  1.00 43.72           O  
ATOM   3372  CG1 ILE A 419      84.293  13.221 -81.973  1.00 43.72           C  
ATOM   3373  CG2 ILE A 419      83.692  15.237 -83.368  1.00 43.72           C  
ATOM   3374  CD1 ILE A 419      83.768  12.194 -82.967  1.00 43.72           C  
ATOM   3375  N   THR A 420      83.763  17.920 -80.458  1.00 35.68           N  
ATOM   3376  CA  THR A 420      83.930  19.151 -81.222  1.00 35.68           C  
ATOM   3377  C   THR A 420      82.598  19.883 -81.365  1.00 35.68           C  
ATOM   3378  CB  THR A 420      84.514  18.867 -82.618  1.00 35.68           C  
ATOM   3379  O   THR A 420      81.597  19.289 -81.769  1.00 35.68           O  
ATOM   3380  CG2 THR A 420      86.030  19.037 -82.625  1.00 35.68           C  
ATOM   3381  OG1 THR A 420      84.194  17.523 -83.000  1.00 35.68           O  
ATOM   3382  N   GLY A 421      82.409  21.036 -80.641  1.00 35.26           N  
ATOM   3383  CA  GLY A 421      82.168  22.311 -81.297  1.00 35.26           C  
ATOM   3384  C   GLY A 421      81.585  23.359 -80.368  1.00 35.26           C  
ATOM   3385  O   GLY A 421      80.759  23.045 -79.510  1.00 35.26           O  
ATOM   3386  N   PRO A 422      82.199  24.585 -80.354  1.00 35.53           N  
ATOM   3387  CA  PRO A 422      82.126  25.923 -79.764  1.00 35.53           C  
ATOM   3388  C   PRO A 422      81.019  26.779 -80.376  1.00 35.53           C  
ATOM   3389  CB  PRO A 422      83.504  26.517 -80.065  1.00 35.53           C  
ATOM   3390  O   PRO A 422      80.659  26.587 -81.540  1.00 35.53           O  
ATOM   3391  CG  PRO A 422      83.902  25.916 -81.375  1.00 35.53           C  
ATOM   3392  CD  PRO A 422      82.843  24.934 -81.789  1.00 35.53           C  
ATOM   3393  N   LEU A 423      79.998  27.209 -79.652  1.00 30.93           N  
ATOM   3394  CA  LEU A 423      79.410  28.511 -79.944  1.00 30.93           C  
ATOM   3395  C   LEU A 423      78.173  28.754 -79.086  1.00 30.93           C  
ATOM   3396  CB  LEU A 423      79.044  28.614 -81.427  1.00 30.93           C  
ATOM   3397  O   LEU A 423      77.326  27.869 -78.944  1.00 30.93           O  
ATOM   3398  CG  LEU A 423      79.336  29.953 -82.107  1.00 30.93           C  
ATOM   3399  CD1 LEU A 423      80.830  30.254 -82.064  1.00 30.93           C  
ATOM   3400  CD2 LEU A 423      78.828  29.945 -83.545  1.00 30.93           C  
ATOM   3401  N   TYR A 424      78.244  29.769 -78.223  1.00 38.88           N  
ATOM   3402  CA  TYR A 424      77.634  31.087 -78.094  1.00 38.88           C  
ATOM   3403  C   TYR A 424      76.618  31.110 -76.959  1.00 38.88           C  
ATOM   3404  CB  TYR A 424      76.960  31.498 -79.407  1.00 38.88           C  
ATOM   3405  O   TYR A 424      75.778  30.213 -76.852  1.00 38.88           O  
ATOM   3406  CG  TYR A 424      77.770  32.474 -80.225  1.00 38.88           C  
ATOM   3407  CD1 TYR A 424      77.665  33.847 -80.013  1.00 38.88           C  
ATOM   3408  CD2 TYR A 424      78.641  32.027 -81.213  1.00 38.88           C  
ATOM   3409  CE1 TYR A 424      78.407  34.751 -80.766  1.00 38.88           C  
ATOM   3410  CE2 TYR A 424      79.388  32.921 -81.972  1.00 38.88           C  
ATOM   3411  OH  TYR A 424      80.003  35.168 -82.490  1.00 38.88           O  
ATOM   3412  CZ  TYR A 424      79.265  34.279 -81.741  1.00 38.88           C  
ATOM   3413  N   THR A 425      76.952  31.719 -75.859  1.00 29.11           N  
ATOM   3414  CA  THR A 425      76.590  32.895 -75.077  1.00 29.11           C  
ATOM   3415  C   THR A 425      75.087  32.928 -74.814  1.00 29.11           C  
ATOM   3416  CB  THR A 425      77.017  34.193 -75.788  1.00 29.11           C  
ATOM   3417  O   THR A 425      74.286  32.741 -75.733  1.00 29.11           O  
ATOM   3418  CG2 THR A 425      75.886  34.748 -76.646  1.00 29.11           C  
ATOM   3419  OG1 THR A 425      77.382  35.171 -74.806  1.00 29.11           O  
ATOM   3420  N   HIS A 426      74.611  32.616 -73.602  1.00 37.00           N  
ATOM   3421  CA  HIS A 426      73.647  33.446 -72.890  1.00 37.00           C  
ATOM   3422  C   HIS A 426      73.652  33.138 -71.396  1.00 37.00           C  
ATOM   3423  CB  HIS A 426      72.242  33.247 -73.462  1.00 37.00           C  
ATOM   3424  O   HIS A 426      73.453  31.989 -70.994  1.00 37.00           O  
ATOM   3425  CG  HIS A 426      71.397  34.480 -73.422  1.00 37.00           C  
ATOM   3426  CD2 HIS A 426      71.309  35.526 -74.277  1.00 37.00           C  
ATOM   3427  ND1 HIS A 426      70.509  34.740 -72.401  1.00 37.00           N  
ATOM   3428  CE1 HIS A 426      69.909  35.896 -72.632  1.00 37.00           C  
ATOM   3429  NE2 HIS A 426      70.377  36.393 -73.764  1.00 37.00           N  
ATOM   3430  N   ARG A 427      74.569  33.751 -70.731  1.00 31.59           N  
ATOM   3431  CA  ARG A 427      74.760  34.342 -69.411  1.00 31.59           C  
ATOM   3432  C   ARG A 427      73.658  35.349 -69.097  1.00 31.59           C  
ATOM   3433  CB  ARG A 427      76.130  35.018 -69.317  1.00 31.59           C  
ATOM   3434  O   ARG A 427      73.441  36.296 -69.856  1.00 31.59           O  
ATOM   3435  CG  ARG A 427      76.551  35.362 -67.897  1.00 31.59           C  
ATOM   3436  CD  ARG A 427      77.956  35.947 -67.852  1.00 31.59           C  
ATOM   3437  NE  ARG A 427      78.277  36.477 -66.530  1.00 31.59           N  
ATOM   3438  NH1 ARG A 427      80.564  36.258 -66.770  1.00 31.59           N  
ATOM   3439  NH2 ARG A 427      79.686  37.107 -64.829  1.00 31.59           N  
ATOM   3440  CZ  ARG A 427      79.508  36.613 -66.046  1.00 31.59           C  
ATOM   3441  N   PRO A 428      72.775  35.092 -68.103  1.00 44.53           N  
ATOM   3442  CA  PRO A 428      72.415  36.144 -67.150  1.00 44.53           C  
ATOM   3443  C   PRO A 428      72.931  35.865 -65.740  1.00 44.53           C  
ATOM   3444  CB  PRO A 428      70.884  36.139 -67.181  1.00 44.53           C  
ATOM   3445  O   PRO A 428      73.083  34.704 -65.352  1.00 44.53           O  
ATOM   3446  CG  PRO A 428      70.511  34.707 -67.389  1.00 44.53           C  
ATOM   3447  CD  PRO A 428      71.762  33.923 -67.666  1.00 44.53           C  
ATOM   3448  N   PRO A 429      73.699  36.936 -65.143  1.00 36.01           N  
ATOM   3449  CA  PRO A 429      74.316  37.107 -63.825  1.00 36.01           C  
ATOM   3450  C   PRO A 429      73.287  37.306 -62.714  1.00 36.01           C  
ATOM   3451  CB  PRO A 429      75.179  38.359 -64.000  1.00 36.01           C  
ATOM   3452  O   PRO A 429      72.301  38.023 -62.901  1.00 36.01           O  
ATOM   3453  CG  PRO A 429      74.408  39.227 -64.942  1.00 36.01           C  
ATOM   3454  CD  PRO A 429      73.215  38.457 -65.431  1.00 36.01           C  
ATOM   3455  N   ILE A 430      73.027  36.248 -61.837  1.00 38.43           N  
ATOM   3456  CA  ILE A 430      72.614  36.564 -60.474  1.00 38.43           C  
ATOM   3457  C   ILE A 430      73.651  36.036 -59.485  1.00 38.43           C  
ATOM   3458  CB  ILE A 430      71.221  35.976 -60.154  1.00 38.43           C  
ATOM   3459  O   ILE A 430      74.074  34.881 -59.578  1.00 38.43           O  
ATOM   3460  CG1 ILE A 430      70.167  36.551 -61.108  1.00 38.43           C  
ATOM   3461  CG2 ILE A 430      70.843  36.246 -58.695  1.00 38.43           C  
ATOM   3462  CD1 ILE A 430      68.886  35.732 -61.181  1.00 38.43           C  
ATOM   3463  N   THR A 431      74.647  36.907 -59.107  1.00 31.98           N  
ATOM   3464  CA  THR A 431      75.379  37.351 -57.925  1.00 31.98           C  
ATOM   3465  C   THR A 431      75.148  36.399 -56.756  1.00 31.98           C  
ATOM   3466  CB  THR A 431      74.968  38.778 -57.518  1.00 31.98           C  
ATOM   3467  O   THR A 431      74.006  36.051 -56.448  1.00 31.98           O  
ATOM   3468  CG2 THR A 431      75.860  39.820 -58.185  1.00 31.98           C  
ATOM   3469  OG1 THR A 431      73.609  39.008 -57.911  1.00 31.98           O  
ATOM   3470  N   ILE A 432      76.133  35.603 -56.488  1.00 31.37           N  
ATOM   3471  CA  ILE A 432      77.085  35.212 -55.453  1.00 31.37           C  
ATOM   3472  C   ILE A 432      77.148  36.291 -54.375  1.00 31.37           C  
ATOM   3473  CB  ILE A 432      78.490  34.961 -56.044  1.00 31.37           C  
ATOM   3474  O   ILE A 432      77.317  37.474 -54.681  1.00 31.37           O  
ATOM   3475  CG1 ILE A 432      78.464  33.757 -56.993  1.00 31.37           C  
ATOM   3476  CG2 ILE A 432      79.517  34.754 -54.926  1.00 31.37           C  
ATOM   3477  CD1 ILE A 432      79.740  33.581 -57.805  1.00 31.37           C  
ATOM   3478  N   SER A 433      76.672  35.952 -53.127  1.00 32.43           N  
ATOM   3479  CA  SER A 433      77.555  36.274 -52.011  1.00 32.43           C  
ATOM   3480  C   SER A 433      77.055  35.649 -50.713  1.00 32.43           C  
ATOM   3481  CB  SER A 433      77.678  37.789 -51.844  1.00 32.43           C  
ATOM   3482  O   SER A 433      75.874  35.763 -50.378  1.00 32.43           O  
ATOM   3483  OG  SER A 433      78.542  38.108 -50.767  1.00 32.43           O  
ATOM   3484  N   SER A 434      77.708  34.553 -50.250  1.00 29.76           N  
ATOM   3485  CA  SER A 434      78.675  34.136 -49.240  1.00 29.76           C  
ATOM   3486  C   SER A 434      78.603  35.026 -48.004  1.00 29.76           C  
ATOM   3487  CB  SER A 434      80.093  34.159 -49.814  1.00 29.76           C  
ATOM   3488  O   SER A 434      78.470  36.246 -48.119  1.00 29.76           O  
ATOM   3489  OG  SER A 434      80.491  35.486 -50.115  1.00 29.76           O  
ATOM   3490  N   LYS A 435      78.136  34.472 -46.909  1.00 30.36           N  
ATOM   3491  CA  LYS A 435      78.872  34.415 -45.650  1.00 30.36           C  
ATOM   3492  C   LYS A 435      77.930  34.540 -44.456  1.00 30.36           C  
ATOM   3493  CB  LYS A 435      79.933  35.515 -45.597  1.00 30.36           C  
ATOM   3494  O   LYS A 435      77.354  35.604 -44.222  1.00 30.36           O  
ATOM   3495  CG  LYS A 435      81.007  35.391 -46.668  1.00 30.36           C  
ATOM   3496  CD  LYS A 435      82.171  36.338 -46.404  1.00 30.36           C  
ATOM   3497  CE  LYS A 435      83.221  36.255 -47.504  1.00 30.36           C  
ATOM   3498  NZ  LYS A 435      84.338  37.220 -47.279  1.00 30.36           N  
ATOM   3499  N   ILE A 436      77.202  33.569 -44.066  1.00 33.80           N  
ATOM   3500  CA  ILE A 436      76.787  33.639 -42.669  1.00 33.80           C  
ATOM   3501  C   ILE A 436      77.499  32.554 -41.864  1.00 33.80           C  
ATOM   3502  CB  ILE A 436      75.255  33.494 -42.527  1.00 33.80           C  
ATOM   3503  O   ILE A 436      77.488  31.382 -42.245  1.00 33.80           O  
ATOM   3504  CG1 ILE A 436      74.556  34.798 -42.930  1.00 33.80           C  
ATOM   3505  CG2 ILE A 436      74.881  33.092 -41.097  1.00 33.80           C  
ATOM   3506  CD1 ILE A 436      73.323  34.595 -43.800  1.00 33.80           C  
ATOM   3507  N   GLN A 437      78.720  32.843 -41.379  1.00 32.53           N  
ATOM   3508  CA  GLN A 437      79.367  32.775 -40.073  1.00 32.53           C  
ATOM   3509  C   GLN A 437      78.480  32.063 -39.056  1.00 32.53           C  
ATOM   3510  CB  GLN A 437      79.717  34.178 -39.573  1.00 32.53           C  
ATOM   3511  O   GLN A 437      77.312  32.418 -38.887  1.00 32.53           O  
ATOM   3512  CG  GLN A 437      81.185  34.352 -39.206  1.00 32.53           C  
ATOM   3513  CD  GLN A 437      81.642  35.796 -39.285  1.00 32.53           C  
ATOM   3514  NE2 GLN A 437      82.921  35.997 -39.583  1.00 32.53           N  
ATOM   3515  OE1 GLN A 437      80.853  36.723 -39.080  1.00 32.53           O  
ATOM   3516  N   LYS A 438      78.739  30.815 -38.862  1.00 28.69           N  
ATOM   3517  CA  LYS A 438      78.855  29.846 -37.777  1.00 28.69           C  
ATOM   3518  C   LYS A 438      78.905  30.543 -36.420  1.00 28.69           C  
ATOM   3519  CB  LYS A 438      80.099  28.976 -37.964  1.00 28.69           C  
ATOM   3520  O   LYS A 438      79.836  31.300 -36.139  1.00 28.69           O  
ATOM   3521  CG  LYS A 438      80.063  28.106 -39.212  1.00 28.69           C  
ATOM   3522  CD  LYS A 438      81.164  27.053 -39.191  1.00 28.69           C  
ATOM   3523  CE  LYS A 438      81.139  26.192 -40.447  1.00 28.69           C  
ATOM   3524  NZ  LYS A 438      82.219  25.160 -40.432  1.00 28.69           N  
ATOM   3525  N   PRO A 439      77.741  30.706 -35.679  1.00 36.10           N  
ATOM   3526  CA  PRO A 439      77.975  30.771 -34.235  1.00 36.10           C  
ATOM   3527  C   PRO A 439      77.647  29.459 -33.524  1.00 36.10           C  
ATOM   3528  CB  PRO A 439      77.036  31.890 -33.776  1.00 36.10           C  
ATOM   3529  O   PRO A 439      76.761  28.721 -33.962  1.00 36.10           O  
ATOM   3530  CG  PRO A 439      75.856  31.796 -34.688  1.00 36.10           C  
ATOM   3531  CD  PRO A 439      76.210  30.894 -35.835  1.00 36.10           C  
ATOM   3532  N   LYS A 440      78.663  28.676 -33.170  1.00 30.60           N  
ATOM   3533  CA  LYS A 440      79.001  27.990 -31.926  1.00 30.60           C  
ATOM   3534  C   LYS A 440      78.019  28.350 -30.815  1.00 30.60           C  
ATOM   3535  CB  LYS A 440      80.428  28.332 -31.495  1.00 30.60           C  
ATOM   3536  O   LYS A 440      77.993  29.490 -30.348  1.00 30.60           O  
ATOM   3537  CG  LYS A 440      81.071  27.285 -30.598  1.00 30.60           C  
ATOM   3538  CD  LYS A 440      82.591  27.382 -30.627  1.00 30.60           C  
ATOM   3539  CE  LYS A 440      83.233  26.420 -29.635  1.00 30.60           C  
ATOM   3540  NZ  LYS A 440      84.707  26.309 -29.847  1.00 30.60           N  
ATOM   3541  N   VAL A 441      76.745  27.888 -30.815  1.00 35.43           N  
ATOM   3542  CA  VAL A 441      75.896  27.836 -29.630  1.00 35.43           C  
ATOM   3543  C   VAL A 441      75.534  26.386 -29.317  1.00 35.43           C  
ATOM   3544  CB  VAL A 441      74.614  28.678 -29.812  1.00 35.43           C  
ATOM   3545  O   VAL A 441      75.153  25.628 -30.212  1.00 35.43           O  
ATOM   3546  CG1 VAL A 441      73.707  28.552 -28.590  1.00 35.43           C  
ATOM   3547  CG2 VAL A 441      74.969  30.141 -30.069  1.00 35.43           C  
ATOM   3548  N   GLU A 442      76.348  25.688 -28.519  1.00 30.48           N  
ATOM   3549  CA  GLU A 442      76.185  24.820 -27.357  1.00 30.48           C  
ATOM   3550  C   GLU A 442      74.803  24.174 -27.340  1.00 30.48           C  
ATOM   3551  CB  GLU A 442      76.414  25.606 -26.063  1.00 30.48           C  
ATOM   3552  O   GLU A 442      73.787  24.867 -27.415  1.00 30.48           O  
ATOM   3553  CG  GLU A 442      77.734  25.288 -25.375  1.00 30.48           C  
ATOM   3554  CD  GLU A 442      77.920  26.029 -24.061  1.00 30.48           C  
ATOM   3555  OE1 GLU A 442      78.947  25.809 -23.380  1.00 30.48           O  
ATOM   3556  OE2 GLU A 442      77.030  26.835 -23.708  1.00 30.48           O  
ATOM   3557  N   ALA A 443      74.677  22.952 -27.897  1.00 32.83           N  
ATOM   3558  CA  ALA A 443      73.962  21.678 -27.873  1.00 32.83           C  
ATOM   3559  C   ALA A 443      72.941  21.644 -26.740  1.00 32.83           C  
ATOM   3560  CB  ALA A 443      74.945  20.518 -27.735  1.00 32.83           C  
ATOM   3561  O   ALA A 443      73.304  21.746 -25.566  1.00 32.83           O  
ATOM   3562  N   PRO A 444      71.610  22.047 -26.927  1.00 39.26           N  
ATOM   3563  CA  PRO A 444      70.657  21.577 -25.919  1.00 39.26           C  
ATOM   3564  C   PRO A 444      70.154  20.162 -26.197  1.00 39.26           C  
ATOM   3565  CB  PRO A 444      69.514  22.591 -26.014  1.00 39.26           C  
ATOM   3566  O   PRO A 444      69.880  19.815 -27.349  1.00 39.26           O  
ATOM   3567  CG  PRO A 444      69.764  23.330 -27.289  1.00 39.26           C  
ATOM   3568  CD  PRO A 444      70.929  22.691 -27.990  1.00 39.26           C  
ATOM   3569  N   LYS A 445      70.798  19.119 -25.661  1.00 36.69           N  
ATOM   3570  CA  LYS A 445      70.375  17.833 -25.114  1.00 36.69           C  
ATOM   3571  C   LYS A 445      68.854  17.746 -25.025  1.00 36.69           C  
ATOM   3572  CB  LYS A 445      70.995  17.607 -23.734  1.00 36.69           C  
ATOM   3573  O   LYS A 445      68.224  18.528 -24.310  1.00 36.69           O  
ATOM   3574  CG  LYS A 445      72.446  17.151 -23.775  1.00 36.69           C  
ATOM   3575  CD  LYS A 445      73.104  17.257 -22.405  1.00 36.69           C  
ATOM   3576  CE  LYS A 445      74.565  16.830 -22.451  1.00 36.69           C  
ATOM   3577  NZ  LYS A 445      75.242  17.029 -21.134  1.00 36.69           N  
ATOM   3578  N   LEU A 446      68.122  17.575 -26.094  1.00 37.10           N  
ATOM   3579  CA  LEU A 446      66.739  17.173 -26.325  1.00 37.10           C  
ATOM   3580  C   LEU A 446      66.452  15.820 -25.682  1.00 37.10           C  
ATOM   3581  CB  LEU A 446      66.442  17.111 -27.826  1.00 37.10           C  
ATOM   3582  O   LEU A 446      67.124  14.830 -25.982  1.00 37.10           O  
ATOM   3583  CG  LEU A 446      66.362  18.452 -28.557  1.00 37.10           C  
ATOM   3584  CD1 LEU A 446      66.265  18.230 -30.062  1.00 37.10           C  
ATOM   3585  CD2 LEU A 446      65.174  19.266 -28.053  1.00 37.10           C  
ATOM   3586  N   LYS A 447      66.347  15.752 -24.418  1.00 39.18           N  
ATOM   3587  CA  LYS A 447      65.681  14.760 -23.579  1.00 39.18           C  
ATOM   3588  C   LYS A 447      64.290  14.432 -24.113  1.00 39.18           C  
ATOM   3589  CB  LYS A 447      65.585  15.255 -22.135  1.00 39.18           C  
ATOM   3590  O   LYS A 447      63.443  15.319 -24.239  1.00 39.18           O  
ATOM   3591  CG  LYS A 447      66.794  14.908 -21.280  1.00 39.18           C  
ATOM   3592  CD  LYS A 447      67.068  15.983 -20.236  1.00 39.18           C  
ATOM   3593  CE  LYS A 447      68.285  15.642 -19.387  1.00 39.18           C  
ATOM   3594  NZ  LYS A 447      68.511  16.653 -18.311  1.00 39.18           N  
ATOM   3595  N   VAL A 448      64.147  13.700 -25.218  1.00 41.08           N  
ATOM   3596  CA  VAL A 448      63.186  12.789 -25.830  1.00 41.08           C  
ATOM   3597  C   VAL A 448      62.289  12.183 -24.753  1.00 41.08           C  
ATOM   3598  CB  VAL A 448      63.894  11.669 -26.626  1.00 41.08           C  
ATOM   3599  O   VAL A 448      62.780  11.632 -23.765  1.00 41.08           O  
ATOM   3600  CG1 VAL A 448      62.871  10.774 -27.324  1.00 41.08           C  
ATOM   3601  CG2 VAL A 448      64.865  12.268 -27.641  1.00 41.08           C  
ATOM   3602  N   GLN A 449      61.267  12.867 -24.310  1.00 40.83           N  
ATOM   3603  CA  GLN A 449      60.010  12.591 -23.622  1.00 40.83           C  
ATOM   3604  C   GLN A 449      59.495  11.195 -23.957  1.00 40.83           C  
ATOM   3605  CB  GLN A 449      58.958  13.640 -23.985  1.00 40.83           C  
ATOM   3606  O   GLN A 449      59.155  10.912 -25.108  1.00 40.83           O  
ATOM   3607  CG  GLN A 449      58.975  14.866 -23.083  1.00 40.83           C  
ATOM   3608  CD  GLN A 449      57.673  15.645 -23.125  1.00 40.83           C  
ATOM   3609  NE2 GLN A 449      57.747  16.940 -22.836  1.00 40.83           N  
ATOM   3610  OE1 GLN A 449      56.610  15.087 -23.417  1.00 40.83           O  
ATOM   3611  N   HIS A 450      60.093  10.072 -23.650  1.00 48.23           N  
ATOM   3612  CA  HIS A 450      59.765   8.683 -23.345  1.00 48.23           C  
ATOM   3613  C   HIS A 450      58.432   8.581 -22.610  1.00 48.23           C  
ATOM   3614  CB  HIS A 450      60.875   8.041 -22.511  1.00 48.23           C  
ATOM   3615  O   HIS A 450      57.945   7.478 -22.352  1.00 48.23           O  
ATOM   3616  CG  HIS A 450      61.900   7.323 -23.329  1.00 48.23           C  
ATOM   3617  CD2 HIS A 450      62.957   7.786 -24.037  1.00 48.23           C  
ATOM   3618  ND1 HIS A 450      61.900   5.954 -23.487  1.00 48.23           N  
ATOM   3619  CE1 HIS A 450      62.916   5.605 -24.258  1.00 48.23           C  
ATOM   3620  NE2 HIS A 450      63.573   6.698 -24.606  1.00 48.23           N  
ATOM   3621  N   LYS A 451      57.612   9.639 -22.671  1.00 52.54           N  
ATOM   3622  CA  LYS A 451      56.315   9.417 -22.039  1.00 52.54           C  
ATOM   3623  C   LYS A 451      55.214   9.259 -23.084  1.00 52.54           C  
ATOM   3624  CB  LYS A 451      55.976  10.568 -21.091  1.00 52.54           C  
ATOM   3625  O   LYS A 451      54.155   8.697 -22.798  1.00 52.54           O  
ATOM   3626  CG  LYS A 451      56.819  10.595 -19.825  1.00 52.54           C  
ATOM   3627  CD  LYS A 451      56.282  11.603 -18.817  1.00 52.54           C  
ATOM   3628  CE  LYS A 451      57.122  11.629 -17.547  1.00 52.54           C  
ATOM   3629  NZ  LYS A 451      56.694  12.720 -16.622  1.00 52.54           N  
ATOM   3630  N   PHE A 452      55.559   9.403 -24.385  1.00 60.11           N  
ATOM   3631  CA  PHE A 452      54.487   9.268 -25.364  1.00 60.11           C  
ATOM   3632  C   PHE A 452      54.410   7.840 -25.889  1.00 60.11           C  
ATOM   3633  CB  PHE A 452      54.694  10.244 -26.527  1.00 60.11           C  
ATOM   3634  O   PHE A 452      53.318   7.306 -26.094  1.00 60.11           O  
ATOM   3635  CG  PHE A 452      53.555  10.266 -27.511  1.00 60.11           C  
ATOM   3636  CD1 PHE A 452      53.645   9.579 -28.715  1.00 60.11           C  
ATOM   3637  CD2 PHE A 452      52.394  10.975 -27.231  1.00 60.11           C  
ATOM   3638  CE1 PHE A 452      52.592   9.597 -29.627  1.00 60.11           C  
ATOM   3639  CE2 PHE A 452      51.338  10.999 -28.137  1.00 60.11           C  
ATOM   3640  CZ  PHE A 452      51.439  10.310 -29.335  1.00 60.11           C  
ATOM   3641  N   VAL A 453      55.484   7.058 -25.773  1.00 58.00           N  
ATOM   3642  CA  VAL A 453      55.442   5.695 -26.293  1.00 58.00           C  
ATOM   3643  C   VAL A 453      54.890   4.752 -25.227  1.00 58.00           C  
ATOM   3644  CB  VAL A 453      56.838   5.220 -26.754  1.00 58.00           C  
ATOM   3645  O   VAL A 453      54.105   3.851 -25.532  1.00 58.00           O  
ATOM   3646  CG1 VAL A 453      56.790   3.762 -27.207  1.00 58.00           C  
ATOM   3647  CG2 VAL A 453      57.362   6.115 -27.876  1.00 58.00           C  
ATOM   3648  N   GLU A 454      54.956   5.073 -23.947  1.00 61.64           N  
ATOM   3649  CA  GLU A 454      54.429   4.208 -22.896  1.00 61.64           C  
ATOM   3650  C   GLU A 454      52.920   4.374 -22.749  1.00 61.64           C  
ATOM   3651  CB  GLU A 454      55.122   4.500 -21.562  1.00 61.64           C  
ATOM   3652  O   GLU A 454      52.207   3.405 -22.476  1.00 61.64           O  
ATOM   3653  CG  GLU A 454      56.474   3.817 -21.409  1.00 61.64           C  
ATOM   3654  CD  GLU A 454      57.165   4.143 -20.094  1.00 61.64           C  
ATOM   3655  OE1 GLU A 454      58.278   3.625 -19.849  1.00 61.64           O  
ATOM   3656  OE2 GLU A 454      56.589   4.923 -19.303  1.00 61.64           O  
ATOM   3657  N   GLU A 455      52.381   5.497 -23.191  1.00 66.90           N  
ATOM   3658  CA  GLU A 455      50.940   5.722 -23.116  1.00 66.90           C  
ATOM   3659  C   GLU A 455      50.208   4.982 -24.232  1.00 66.90           C  
ATOM   3660  CB  GLU A 455      50.625   7.218 -23.182  1.00 66.90           C  
ATOM   3661  O   GLU A 455      49.139   4.411 -24.007  1.00 66.90           O  
ATOM   3662  CG  GLU A 455      49.159   7.549 -22.941  1.00 66.90           C  
ATOM   3663  CD  GLU A 455      48.873   9.042 -22.946  1.00 66.90           C  
ATOM   3664  OE1 GLU A 455      47.684   9.432 -22.899  1.00 66.90           O  
ATOM   3665  OE2 GLU A 455      49.845   9.828 -22.999  1.00 66.90           O  
ATOM   3666  N   ILE A 456      50.890   4.733 -25.376  1.00 70.34           N  
ATOM   3667  CA  ILE A 456      50.252   4.029 -26.483  1.00 70.34           C  
ATOM   3668  C   ILE A 456      50.286   2.524 -26.227  1.00 70.34           C  
ATOM   3669  CB  ILE A 456      50.933   4.360 -27.830  1.00 70.34           C  
ATOM   3670  O   ILE A 456      49.320   1.816 -26.519  1.00 70.34           O  
ATOM   3671  CG1 ILE A 456      50.782   5.851 -28.153  1.00 70.34           C  
ATOM   3672  CG2 ILE A 456      50.355   3.495 -28.954  1.00 70.34           C  
ATOM   3673  CD1 ILE A 456      51.538   6.294 -29.398  1.00 70.34           C  
ATOM   3674  N   ILE A 457      51.303   2.045 -25.516  1.00 73.22           N  
ATOM   3675  CA  ILE A 457      51.358   0.617 -25.226  1.00 73.22           C  
ATOM   3676  C   ILE A 457      50.372   0.278 -24.110  1.00 73.22           C  
ATOM   3677  CB  ILE A 457      52.785   0.174 -24.832  1.00 73.22           C  
ATOM   3678  O   ILE A 457      49.686  -0.745 -24.168  1.00 73.22           O  
ATOM   3679  CG1 ILE A 457      53.750   0.379 -26.006  1.00 73.22           C  
ATOM   3680  CG2 ILE A 457      52.789  -1.285 -24.368  1.00 73.22           C  
ATOM   3681  CD1 ILE A 457      55.210   0.121 -25.659  1.00 73.22           C  
ATOM   3682  N   GLU A 458      50.145   1.227 -23.191  1.00 70.02           N  
ATOM   3683  CA  GLU A 458      49.218   0.961 -22.095  1.00 70.02           C  
ATOM   3684  C   GLU A 458      47.769   1.058 -22.562  1.00 70.02           C  
ATOM   3685  CB  GLU A 458      49.464   1.930 -20.936  1.00 70.02           C  
ATOM   3686  O   GLU A 458      46.918   0.277 -22.130  1.00 70.02           O  
ATOM   3687  CG  GLU A 458      50.284   1.335 -19.800  1.00 70.02           C  
ATOM   3688  CD  GLU A 458      50.559   2.323 -18.677  1.00 70.02           C  
ATOM   3689  OE1 GLU A 458      51.213   1.942 -17.680  1.00 70.02           O  
ATOM   3690  OE2 GLU A 458      50.115   3.487 -18.795  1.00 70.02           O  
ATOM   3691  N   GLU A 459      47.522   1.884 -23.600  1.00 68.22           N  
ATOM   3692  CA  GLU A 459      46.164   2.027 -24.118  1.00 68.22           C  
ATOM   3693  C   GLU A 459      45.795   0.860 -25.028  1.00 68.22           C  
ATOM   3694  CB  GLU A 459      46.014   3.351 -24.873  1.00 68.22           C  
ATOM   3695  O   GLU A 459      44.658   0.385 -25.007  1.00 68.22           O  
ATOM   3696  CG  GLU A 459      45.357   4.454 -24.055  1.00 68.22           C  
ATOM   3697  CD  GLU A 459      45.128   5.732 -24.846  1.00 68.22           C  
ATOM   3698  OE1 GLU A 459      44.504   6.674 -24.308  1.00 68.22           O  
ATOM   3699  OE2 GLU A 459      45.576   5.790 -26.013  1.00 68.22           O  
ATOM   3700  N   THR A 460      46.786   0.255 -25.742  1.00 74.05           N  
ATOM   3701  CA  THR A 460      46.505  -0.900 -26.587  1.00 74.05           C  
ATOM   3702  C   THR A 460      46.329  -2.159 -25.742  1.00 74.05           C  
ATOM   3703  CB  THR A 460      47.626  -1.124 -27.619  1.00 74.05           C  
ATOM   3704  O   THR A 460      45.532  -3.035 -26.082  1.00 74.05           O  
ATOM   3705  CG2 THR A 460      47.671   0.011 -28.637  1.00 74.05           C  
ATOM   3706  OG1 THR A 460      48.886  -1.191 -26.939  1.00 74.05           O  
ATOM   3707  N   LYS A 461      46.940  -2.231 -24.545  1.00 74.05           N  
ATOM   3708  CA  LYS A 461      46.795  -3.357 -23.626  1.00 74.05           C  
ATOM   3709  C   LYS A 461      45.439  -3.326 -22.927  1.00 74.05           C  
ATOM   3710  CB  LYS A 461      47.920  -3.351 -22.589  1.00 74.05           C  
ATOM   3711  O   LYS A 461      44.811  -4.368 -22.734  1.00 74.05           O  
ATOM   3712  CG  LYS A 461      49.060  -4.306 -22.907  1.00 74.05           C  
ATOM   3713  CD  LYS A 461      50.123  -4.291 -21.816  1.00 74.05           C  
ATOM   3714  CE  LYS A 461      51.321  -5.154 -22.188  1.00 74.05           C  
ATOM   3715  NZ  LYS A 461      52.472  -4.934 -21.263  1.00 74.05           N  
ATOM   3716  N   VAL A 462      44.937  -2.084 -22.672  1.00 73.14           N  
ATOM   3717  CA  VAL A 462      43.645  -1.936 -22.010  1.00 73.14           C  
ATOM   3718  C   VAL A 462      42.521  -2.252 -22.993  1.00 73.14           C  
ATOM   3719  CB  VAL A 462      43.463  -0.515 -21.431  1.00 73.14           C  
ATOM   3720  O   VAL A 462      41.537  -2.903 -22.632  1.00 73.14           O  
ATOM   3721  CG1 VAL A 462      42.039  -0.321 -20.915  1.00 73.14           C  
ATOM   3722  CG2 VAL A 462      44.478  -0.259 -20.317  1.00 73.14           C  
ATOM   3723  N   GLU A 463      42.794  -1.976 -24.249  1.00 70.08           N  
ATOM   3724  CA  GLU A 463      41.798  -2.242 -25.282  1.00 70.08           C  
ATOM   3725  C   GLU A 463      41.708  -3.734 -25.591  1.00 70.08           C  
ATOM   3726  CB  GLU A 463      42.122  -1.460 -26.557  1.00 70.08           C  
ATOM   3727  O   GLU A 463      40.614  -4.268 -25.788  1.00 70.08           O  
ATOM   3728  CG  GLU A 463      41.071  -0.423 -26.927  1.00 70.08           C  
ATOM   3729  CD  GLU A 463      41.461   0.425 -28.127  1.00 70.08           C  
ATOM   3730  OE1 GLU A 463      40.653   1.281 -28.553  1.00 70.08           O  
ATOM   3731  OE2 GLU A 463      42.583   0.231 -28.646  1.00 70.08           O  
ATOM   3732  N   ASP A 464      42.797  -4.407 -25.607  1.00 74.41           N  
ATOM   3733  CA  ASP A 464      42.807  -5.851 -25.820  1.00 74.41           C  
ATOM   3734  C   ASP A 464      42.155  -6.583 -24.648  1.00 74.41           C  
ATOM   3735  CB  ASP A 464      44.237  -6.354 -26.024  1.00 74.41           C  
ATOM   3736  O   ASP A 464      41.421  -7.553 -24.847  1.00 74.41           O  
ATOM   3737  CG  ASP A 464      44.799  -6.006 -27.391  1.00 74.41           C  
ATOM   3738  OD1 ASP A 464      44.012  -5.719 -28.319  1.00 74.41           O  
ATOM   3739  OD2 ASP A 464      46.040  -6.020 -27.542  1.00 74.41           O  
ATOM   3740  N   GLU A 465      42.319  -5.963 -23.456  1.00 78.11           N  
ATOM   3741  CA  GLU A 465      41.709  -6.545 -22.264  1.00 78.11           C  
ATOM   3742  C   GLU A 465      40.201  -6.312 -22.246  1.00 78.11           C  
ATOM   3743  CB  GLU A 465      42.346  -5.968 -20.997  1.00 78.11           C  
ATOM   3744  O   GLU A 465      39.437  -7.185 -21.829  1.00 78.11           O  
ATOM   3745  CG  GLU A 465      43.771  -6.442 -20.755  1.00 78.11           C  
ATOM   3746  CD  GLU A 465      44.356  -5.941 -19.444  1.00 78.11           C  
ATOM   3747  OE1 GLU A 465      45.458  -6.392 -19.059  1.00 78.11           O  
ATOM   3748  OE2 GLU A 465      43.706  -5.090 -18.797  1.00 78.11           O  
ATOM   3749  N   LYS A 466      39.790  -5.138 -22.822  1.00 76.90           N  
ATOM   3750  CA  LYS A 466      38.367  -4.817 -22.894  1.00 76.90           C  
ATOM   3751  C   LYS A 466      37.655  -5.700 -23.915  1.00 76.90           C  
ATOM   3752  CB  LYS A 466      38.167  -3.342 -23.247  1.00 76.90           C  
ATOM   3753  O   LYS A 466      36.551  -6.185 -23.661  1.00 76.90           O  
ATOM   3754  CG  LYS A 466      36.714  -2.890 -23.215  1.00 76.90           C  
ATOM   3755  CD  LYS A 466      36.570  -1.440 -23.658  1.00 76.90           C  
ATOM   3756  CE  LYS A 466      35.110  -1.012 -23.707  1.00 76.90           C  
ATOM   3757  NZ  LYS A 466      34.963   0.408 -24.148  1.00 76.90           N  
ATOM   3758  N   SER A 467      38.347  -5.980 -24.981  1.00 77.56           N  
ATOM   3759  CA  SER A 467      37.779  -6.852 -26.003  1.00 77.56           C  
ATOM   3760  C   SER A 467      37.680  -8.291 -25.509  1.00 77.56           C  
ATOM   3761  CB  SER A 467      38.620  -6.801 -27.280  1.00 77.56           C  
ATOM   3762  O   SER A 467      36.715  -8.994 -25.818  1.00 77.56           O  
ATOM   3763  OG  SER A 467      38.796  -5.462 -27.712  1.00 77.56           O  
ATOM   3764  N   GLU A 468      38.580  -8.724 -24.692  1.00 80.56           N  
ATOM   3765  CA  GLU A 468      38.577 -10.074 -24.136  1.00 80.56           C  
ATOM   3766  C   GLU A 468      37.492 -10.232 -23.075  1.00 80.56           C  
ATOM   3767  CB  GLU A 468      39.946 -10.414 -23.543  1.00 80.56           C  
ATOM   3768  O   GLU A 468      36.830 -11.269 -23.006  1.00 80.56           O  
ATOM   3769  CG  GLU A 468      40.992 -10.787 -24.583  1.00 80.56           C  
ATOM   3770  CD  GLU A 468      42.362 -11.063 -23.985  1.00 80.56           C  
ATOM   3771  OE1 GLU A 468      43.324 -11.295 -24.752  1.00 80.56           O  
ATOM   3772  OE2 GLU A 468      42.475 -11.048 -22.739  1.00 80.56           O  
ATOM   3773  N   MET A 469      37.252  -9.072 -22.327  1.00 74.70           N  
ATOM   3774  CA  MET A 469      36.209  -9.109 -21.306  1.00 74.70           C  
ATOM   3775  C   MET A 469      34.824  -9.153 -21.943  1.00 74.70           C  
ATOM   3776  CB  MET A 469      36.320  -7.896 -20.380  1.00 74.70           C  
ATOM   3777  O   MET A 469      33.942  -9.874 -21.472  1.00 74.70           O  
ATOM   3778  CG  MET A 469      35.533  -8.039 -19.087  1.00 74.70           C  
ATOM   3779  SD  MET A 469      35.712  -6.579 -17.990  1.00 74.70           S  
ATOM   3780  CE  MET A 469      37.432  -6.791 -17.452  1.00 74.70           C  
ATOM   3781  N   GLU A 470      34.698  -8.524 -23.076  1.00 80.96           N  
ATOM   3782  CA  GLU A 470      33.426  -8.513 -23.792  1.00 80.96           C  
ATOM   3783  C   GLU A 470      33.135  -9.873 -24.421  1.00 80.96           C  
ATOM   3784  CB  GLU A 470      33.423  -7.424 -24.868  1.00 80.96           C  
ATOM   3785  O   GLU A 470      31.993 -10.337 -24.409  1.00 80.96           O  
ATOM   3786  CG  GLU A 470      33.080  -6.039 -24.340  1.00 80.96           C  
ATOM   3787  CD  GLU A 470      33.064  -4.971 -25.423  1.00 80.96           C  
ATOM   3788  OE1 GLU A 470      32.738  -3.802 -25.117  1.00 80.96           O  
ATOM   3789  OE2 GLU A 470      33.379  -5.308 -26.586  1.00 80.96           O  
ATOM   3790  N   GLU A 471      34.183 -10.543 -24.910  1.00 84.00           N  
ATOM   3791  CA  GLU A 471      34.044 -11.890 -25.456  1.00 84.00           C  
ATOM   3792  C   GLU A 471      33.688 -12.894 -24.364  1.00 84.00           C  
ATOM   3793  CB  GLU A 471      35.331 -12.318 -26.166  1.00 84.00           C  
ATOM   3794  O   GLU A 471      32.886 -13.804 -24.586  1.00 84.00           O  
ATOM   3795  CG  GLU A 471      35.099 -12.952 -27.530  1.00 84.00           C  
ATOM   3796  CD  GLU A 471      36.387 -13.227 -28.290  1.00 84.00           C  
ATOM   3797  OE1 GLU A 471      36.319 -13.649 -29.467  1.00 84.00           O  
ATOM   3798  OE2 GLU A 471      37.473 -13.018 -27.704  1.00 84.00           O  
ATOM   3799  N   ALA A 472      34.184 -12.625 -23.122  1.00 84.46           N  
ATOM   3800  CA  ALA A 472      33.878 -13.498 -21.991  1.00 84.46           C  
ATOM   3801  C   ALA A 472      32.436 -13.310 -21.528  1.00 84.46           C  
ATOM   3802  CB  ALA A 472      34.843 -13.233 -20.838  1.00 84.46           C  
ATOM   3803  O   ALA A 472      31.754 -14.282 -21.193  1.00 84.46           O  
ATOM   3804  N   LEU A 473      31.942 -12.103 -21.615  1.00 81.86           N  
ATOM   3805  CA  LEU A 473      30.577 -11.810 -21.192  1.00 81.86           C  
ATOM   3806  C   LEU A 473      29.567 -12.398 -22.171  1.00 81.86           C  
ATOM   3807  CB  LEU A 473      30.367 -10.298 -21.071  1.00 81.86           C  
ATOM   3808  O   LEU A 473      28.518 -12.900 -21.761  1.00 81.86           O  
ATOM   3809  CG  LEU A 473      30.864  -9.646 -19.780  1.00 81.86           C  
ATOM   3810  CD1 LEU A 473      30.806  -8.126 -19.898  1.00 81.86           C  
ATOM   3811  CD2 LEU A 473      30.044 -10.126 -18.588  1.00 81.86           C  
ATOM   3812  N   THR A 474      29.973 -12.422 -23.384  1.00 87.29           N  
ATOM   3813  CA  THR A 474      29.098 -12.986 -24.406  1.00 87.29           C  
ATOM   3814  C   THR A 474      29.053 -14.508 -24.299  1.00 87.29           C  
ATOM   3815  CB  THR A 474      29.556 -12.581 -25.819  1.00 87.29           C  
ATOM   3816  O   THR A 474      28.001 -15.118 -24.498  1.00 87.29           O  
ATOM   3817  CG2 THR A 474      29.010 -11.209 -26.202  1.00 87.29           C  
ATOM   3818  OG1 THR A 474      30.988 -12.541 -25.858  1.00 87.29           O  
ATOM   3819  N   ALA A 475      30.149 -15.174 -23.934  1.00 84.27           N  
ATOM   3820  CA  ALA A 475      30.229 -16.622 -23.762  1.00 84.27           C  
ATOM   3821  C   ALA A 475      29.412 -17.078 -22.556  1.00 84.27           C  
ATOM   3822  CB  ALA A 475      31.683 -17.061 -23.612  1.00 84.27           C  
ATOM   3823  O   ALA A 475      28.745 -18.114 -22.606  1.00 84.27           O  
ATOM   3824  N   ILE A 476      29.353 -16.251 -21.503  1.00 79.85           N  
ATOM   3825  CA  ILE A 476      28.593 -16.576 -20.301  1.00 79.85           C  
ATOM   3826  C   ILE A 476      27.098 -16.464 -20.590  1.00 79.85           C  
ATOM   3827  CB  ILE A 476      28.982 -15.657 -19.121  1.00 79.85           C  
ATOM   3828  O   ILE A 476      26.308 -17.294 -20.135  1.00 79.85           O  
ATOM   3829  CG1 ILE A 476      30.422 -15.938 -18.677  1.00 79.85           C  
ATOM   3830  CG2 ILE A 476      28.005 -15.834 -17.955  1.00 79.85           C  
ATOM   3831  CD1 ILE A 476      30.950 -14.962 -17.635  1.00 79.85           C  
ATOM   3832  N   THR A 477      26.791 -15.515 -21.348  1.00 84.08           N  
ATOM   3833  CA  THR A 477      25.391 -15.322 -21.709  1.00 84.08           C  
ATOM   3834  C   THR A 477      24.891 -16.475 -22.575  1.00 84.08           C  
ATOM   3835  CB  THR A 477      25.185 -13.990 -22.454  1.00 84.08           C  
ATOM   3836  O   THR A 477      23.766 -16.946 -22.401  1.00 84.08           O  
ATOM   3837  CG2 THR A 477      25.084 -12.823 -21.476  1.00 84.08           C  
ATOM   3838  OG1 THR A 477      26.292 -13.766 -23.335  1.00 84.08           O  
ATOM   3839  N   GLU A 478      25.715 -16.948 -23.496  1.00 80.55           N  
ATOM   3840  CA  GLU A 478      25.363 -18.074 -24.356  1.00 80.55           C  
ATOM   3841  C   GLU A 478      25.258 -19.368 -23.555  1.00 80.55           C  
ATOM   3842  CB  GLU A 478      26.389 -18.233 -25.481  1.00 80.55           C  
ATOM   3843  O   GLU A 478      24.363 -20.182 -23.795  1.00 80.55           O  
ATOM   3844  CG  GLU A 478      25.991 -17.545 -26.779  1.00 80.55           C  
ATOM   3845  CD  GLU A 478      27.042 -17.667 -27.870  1.00 80.55           C  
ATOM   3846  OE1 GLU A 478      26.864 -17.067 -28.955  1.00 80.55           O  
ATOM   3847  OE2 GLU A 478      28.052 -18.369 -27.639  1.00 80.55           O  
ATOM   3848  N   GLU A 479      26.108 -19.500 -22.511  1.00 78.21           N  
ATOM   3849  CA  GLU A 479      26.081 -20.680 -21.652  1.00 78.21           C  
ATOM   3850  C   GLU A 479      24.838 -20.691 -20.767  1.00 78.21           C  
ATOM   3851  CB  GLU A 479      27.343 -20.744 -20.787  1.00 78.21           C  
ATOM   3852  O   GLU A 479      24.250 -21.747 -20.527  1.00 78.21           O  
ATOM   3853  CG  GLU A 479      28.133 -22.035 -20.946  1.00 78.21           C  
ATOM   3854  CD  GLU A 479      29.086 -22.301 -19.792  1.00 78.21           C  
ATOM   3855  OE1 GLU A 479      29.637 -23.422 -19.706  1.00 78.21           O  
ATOM   3856  OE2 GLU A 479      29.283 -21.382 -18.967  1.00 78.21           O  
ATOM   3857  N   LEU A 480      24.437 -19.508 -20.358  1.00 76.22           N  
ATOM   3858  CA  LEU A 480      23.236 -19.398 -19.537  1.00 76.22           C  
ATOM   3859  C   LEU A 480      21.987 -19.704 -20.356  1.00 76.22           C  
ATOM   3860  CB  LEU A 480      23.131 -17.998 -18.927  1.00 76.22           C  
ATOM   3861  O   LEU A 480      21.042 -20.314 -19.850  1.00 76.22           O  
ATOM   3862  CG  LEU A 480      23.915 -17.759 -17.636  1.00 76.22           C  
ATOM   3863  CD1 LEU A 480      23.958 -16.270 -17.309  1.00 76.22           C  
ATOM   3864  CD2 LEU A 480      23.301 -18.548 -16.484  1.00 76.22           C  
ATOM   3865  N   ALA A 481      22.036 -19.368 -21.564  1.00 79.94           N  
ATOM   3866  CA  ALA A 481      20.902 -19.616 -22.451  1.00 79.94           C  
ATOM   3867  C   ALA A 481      20.765 -21.103 -22.763  1.00 79.94           C  
ATOM   3868  CB  ALA A 481      21.052 -18.815 -23.742  1.00 79.94           C  
ATOM   3869  O   ALA A 481      19.653 -21.635 -22.804  1.00 79.94           O  
ATOM   3870  N   VAL A 482      21.872 -21.841 -22.865  1.00 80.49           N  
ATOM   3871  CA  VAL A 482      21.878 -23.274 -23.142  1.00 80.49           C  
ATOM   3872  C   VAL A 482      21.440 -24.043 -21.898  1.00 80.49           C  
ATOM   3873  CB  VAL A 482      23.271 -23.757 -23.604  1.00 80.49           C  
ATOM   3874  O   VAL A 482      20.688 -25.016 -21.995  1.00 80.49           O  
ATOM   3875  CG1 VAL A 482      23.301 -25.279 -23.731  1.00 80.49           C  
ATOM   3876  CG2 VAL A 482      23.651 -23.099 -24.930  1.00 80.49           C  
ATOM   3877  N   SER A 483      21.841 -23.574 -20.731  1.00 75.14           N  
ATOM   3878  CA  SER A 483      21.478 -24.217 -19.472  1.00 75.14           C  
ATOM   3879  C   SER A 483      19.984 -24.085 -19.194  1.00 75.14           C  
ATOM   3880  CB  SER A 483      22.275 -23.616 -18.313  1.00 75.14           C  
ATOM   3881  O   SER A 483      19.359 -25.015 -18.681  1.00 75.14           O  
ATOM   3882  OG  SER A 483      21.605 -23.821 -17.082  1.00 75.14           O  
ATOM   3883  N   MET A 484      19.448 -22.995 -19.597  1.00 75.76           N  
ATOM   3884  CA  MET A 484      18.019 -22.777 -19.395  1.00 75.76           C  
ATOM   3885  C   MET A 484      17.196 -23.664 -20.322  1.00 75.76           C  
ATOM   3886  CB  MET A 484      17.661 -21.307 -19.624  1.00 75.76           C  
ATOM   3887  O   MET A 484      16.139 -24.165 -19.933  1.00 75.76           O  
ATOM   3888  CG  MET A 484      17.947 -20.413 -18.428  1.00 75.76           C  
ATOM   3889  SD  MET A 484      17.129 -18.776 -18.563  1.00 75.76           S  
ATOM   3890  CE  MET A 484      16.518 -18.584 -16.865  1.00 75.76           C  
ATOM   3891  N   LYS A 485      17.705 -23.876 -21.494  1.00 72.53           N  
ATOM   3892  CA  LYS A 485      17.019 -24.736 -22.454  1.00 72.53           C  
ATOM   3893  C   LYS A 485      17.092 -26.200 -22.031  1.00 72.53           C  
ATOM   3894  CB  LYS A 485      17.618 -24.564 -23.851  1.00 72.53           C  
ATOM   3895  O   LYS A 485      16.124 -26.946 -22.189  1.00 72.53           O  
ATOM   3896  CG  LYS A 485      16.739 -23.771 -24.808  1.00 72.53           C  
ATOM   3897  CD  LYS A 485      17.371 -23.664 -26.189  1.00 72.53           C  
ATOM   3898  CE  LYS A 485      16.487 -22.881 -27.151  1.00 72.53           C  
ATOM   3899  NZ  LYS A 485      17.176 -22.622 -28.450  1.00 72.53           N  
ATOM   3900  N   GLU A 486      18.195 -26.597 -21.400  1.00 69.28           N  
ATOM   3901  CA  GLU A 486      18.341 -27.978 -20.947  1.00 69.28           C  
ATOM   3902  C   GLU A 486      17.506 -28.240 -19.697  1.00 69.28           C  
ATOM   3903  CB  GLU A 486      19.812 -28.302 -20.675  1.00 69.28           C  
ATOM   3904  O   GLU A 486      16.962 -29.333 -19.525  1.00 69.28           O  
ATOM   3905  CG  GLU A 486      20.577 -28.768 -21.905  1.00 69.28           C  
ATOM   3906  CD  GLU A 486      21.868 -29.497 -21.568  1.00 69.28           C  
ATOM   3907  OE1 GLU A 486      22.480 -30.100 -22.479  1.00 69.28           O  
ATOM   3908  OE2 GLU A 486      22.270 -29.466 -20.384  1.00 69.28           O  
ATOM   3909  N   GLU A 487      17.306 -27.206 -18.878  1.00 63.33           N  
ATOM   3910  CA  GLU A 487      16.491 -27.383 -17.680  1.00 63.33           C  
ATOM   3911  C   GLU A 487      15.009 -27.481 -18.031  1.00 63.33           C  
ATOM   3912  CB  GLU A 487      16.724 -26.232 -16.697  1.00 63.33           C  
ATOM   3913  O   GLU A 487      14.269 -28.246 -17.409  1.00 63.33           O  
ATOM   3914  CG  GLU A 487      17.593 -26.608 -15.506  1.00 63.33           C  
ATOM   3915  CD  GLU A 487      17.654 -25.523 -14.442  1.00 63.33           C  
ATOM   3916  OE1 GLU A 487      18.218 -25.773 -13.353  1.00 63.33           O  
ATOM   3917  OE2 GLU A 487      17.132 -24.416 -14.699  1.00 63.33           O  
ATOM   3918  N   LYS A 488      14.619 -26.858 -19.075  1.00 63.07           N  
ATOM   3919  CA  LYS A 488      13.230 -26.969 -19.510  1.00 63.07           C  
ATOM   3920  C   LYS A 488      12.961 -28.327 -20.152  1.00 63.07           C  
ATOM   3921  CB  LYS A 488      12.883 -25.848 -20.491  1.00 63.07           C  
ATOM   3922  O   LYS A 488      11.892 -28.910 -19.960  1.00 63.07           O  
ATOM   3923  CG  LYS A 488      12.353 -24.586 -19.827  1.00 63.07           C  
ATOM   3924  CD  LYS A 488      11.824 -23.594 -20.854  1.00 63.07           C  
ATOM   3925  CE  LYS A 488      11.325 -22.316 -20.193  1.00 63.07           C  
ATOM   3926  NZ  LYS A 488      10.875 -21.310 -21.201  1.00 63.07           N  
ATOM   3927  N   LYS A 489      13.927 -28.908 -20.779  1.00 62.11           N  
ATOM   3928  CA  LYS A 489      13.762 -30.238 -21.360  1.00 62.11           C  
ATOM   3929  C   LYS A 489      13.780 -31.316 -20.280  1.00 62.11           C  
ATOM   3930  CB  LYS A 489      14.857 -30.512 -22.392  1.00 62.11           C  
ATOM   3931  O   LYS A 489      13.017 -32.281 -20.347  1.00 62.11           O  
ATOM   3932  CG  LYS A 489      14.409 -30.328 -23.834  1.00 62.11           C  
ATOM   3933  CD  LYS A 489      15.507 -30.718 -24.815  1.00 62.11           C  
ATOM   3934  CE  LYS A 489      15.040 -30.590 -26.259  1.00 62.11           C  
ATOM   3935  NZ  LYS A 489      16.103 -31.002 -27.224  1.00 62.11           N  
ATOM   3936  N   GLU A 490      14.561 -31.108 -19.246  1.00 56.68           N  
ATOM   3937  CA  GLU A 490      14.588 -32.102 -18.177  1.00 56.68           C  
ATOM   3938  C   GLU A 490      13.331 -32.021 -17.316  1.00 56.68           C  
ATOM   3939  CB  GLU A 490      15.834 -31.922 -17.307  1.00 56.68           C  
ATOM   3940  O   GLU A 490      12.823 -33.043 -16.852  1.00 56.68           O  
ATOM   3941  CG  GLU A 490      16.953 -32.903 -17.625  1.00 56.68           C  
ATOM   3942  CD  GLU A 490      18.130 -32.802 -16.667  1.00 56.68           C  
ATOM   3943  OE1 GLU A 490      19.073 -33.618 -16.776  1.00 56.68           O  
ATOM   3944  OE2 GLU A 490      18.108 -31.900 -15.800  1.00 56.68           O  
ATOM   3945  N   ALA A 491      12.751 -30.851 -17.231  1.00 57.05           N  
ATOM   3946  CA  ALA A 491      11.501 -30.748 -16.483  1.00 57.05           C  
ATOM   3947  C   ALA A 491      10.338 -31.341 -17.274  1.00 57.05           C  
ATOM   3948  CB  ALA A 491      11.211 -29.292 -16.129  1.00 57.05           C  
ATOM   3949  O   ALA A 491       9.437 -31.956 -16.699  1.00 57.05           O  
ATOM   3950  N   ALA A 492      10.430 -31.387 -18.541  1.00 58.36           N  
ATOM   3951  CA  ALA A 492       9.381 -32.029 -19.328  1.00 58.36           C  
ATOM   3952  C   ALA A 492       9.569 -33.543 -19.363  1.00 58.36           C  
ATOM   3953  CB  ALA A 492       9.361 -31.466 -20.747  1.00 58.36           C  
ATOM   3954  O   ALA A 492       8.593 -34.296 -19.362  1.00 58.36           O  
ATOM   3955  N   GLU A 493      10.743 -34.064 -19.167  1.00 53.16           N  
ATOM   3956  CA  GLU A 493      10.943 -35.510 -19.168  1.00 53.16           C  
ATOM   3957  C   GLU A 493      10.732 -36.096 -17.775  1.00 53.16           C  
ATOM   3958  CB  GLU A 493      12.343 -35.859 -19.678  1.00 53.16           C  
ATOM   3959  O   GLU A 493      10.252 -37.224 -17.637  1.00 53.16           O  
ATOM   3960  CG  GLU A 493      12.454 -37.262 -20.258  1.00 53.16           C  
ATOM   3961  CD  GLU A 493      13.856 -37.603 -20.739  1.00 53.16           C  
ATOM   3962  OE1 GLU A 493      14.088 -38.759 -21.160  1.00 53.16           O  
ATOM   3963  OE2 GLU A 493      14.729 -36.708 -20.693  1.00 53.16           O  
ATOM   3964  N   GLU A 494      10.793 -35.318 -16.731  1.00 48.95           N  
ATOM   3965  CA  GLU A 494      10.500 -35.875 -15.414  1.00 48.95           C  
ATOM   3966  C   GLU A 494       9.004 -35.839 -15.118  1.00 48.95           C  
ATOM   3967  CB  GLU A 494      11.269 -35.120 -14.327  1.00 48.95           C  
ATOM   3968  O   GLU A 494       8.489 -36.687 -14.386  1.00 48.95           O  
ATOM   3969  CG  GLU A 494      12.516 -35.843 -13.839  1.00 48.95           C  
ATOM   3970  CD  GLU A 494      13.212 -35.131 -12.691  1.00 48.95           C  
ATOM   3971  OE1 GLU A 494      14.226 -35.657 -12.176  1.00 48.95           O  
ATOM   3972  OE2 GLU A 494      12.741 -34.040 -12.301  1.00 48.95           O  
ATOM   3973  N   LYS A 495       8.222 -35.195 -15.911  1.00 47.65           N  
ATOM   3974  CA  LYS A 495       6.778 -35.338 -15.746  1.00 47.65           C  
ATOM   3975  C   LYS A 495       6.243 -36.507 -16.568  1.00 47.65           C  
ATOM   3976  CB  LYS A 495       6.062 -34.046 -16.145  1.00 47.65           C  
ATOM   3977  O   LYS A 495       5.238 -37.120 -16.204  1.00 47.65           O  
ATOM   3978  CG  LYS A 495       5.594 -33.208 -14.964  1.00 47.65           C  
ATOM   3979  CD  LYS A 495       4.677 -32.076 -15.411  1.00 47.65           C  
ATOM   3980  CE  LYS A 495       4.239 -31.214 -14.235  1.00 47.65           C  
ATOM   3981  NZ  LYS A 495       3.316 -30.120 -14.664  1.00 47.65           N  
ATOM   3982  N   GLU A 496       7.004 -37.180 -17.337  1.00 46.62           N  
ATOM   3983  CA  GLU A 496       6.518 -38.384 -18.006  1.00 46.62           C  
ATOM   3984  C   GLU A 496       7.124 -39.641 -17.389  1.00 46.62           C  
ATOM   3985  CB  GLU A 496       6.829 -38.330 -19.504  1.00 46.62           C  
ATOM   3986  O   GLU A 496       6.673 -40.754 -17.666  1.00 46.62           O  
ATOM   3987  CG  GLU A 496       5.804 -37.554 -20.317  1.00 46.62           C  
ATOM   3988  CD  GLU A 496       5.887 -37.833 -21.810  1.00 46.62           C  
ATOM   3989  OE1 GLU A 496       5.010 -37.357 -22.566  1.00 46.62           O  
ATOM   3990  OE2 GLU A 496       6.836 -38.534 -22.226  1.00 46.62           O  
ATOM   3991  N   GLU A 497       7.755 -39.587 -16.225  1.00 35.47           N  
ATOM   3992  CA  GLU A 497       8.206 -40.866 -15.685  1.00 35.47           C  
ATOM   3993  C   GLU A 497       7.634 -41.109 -14.291  1.00 35.47           C  
ATOM   3994  CB  GLU A 497       9.736 -40.922 -15.642  1.00 35.47           C  
ATOM   3995  O   GLU A 497       8.082 -40.504 -13.316  1.00 35.47           O  
ATOM   3996  CG  GLU A 497      10.361 -41.569 -16.869  1.00 35.47           C  
ATOM   3997  CD  GLU A 497      11.854 -41.820 -16.720  1.00 35.47           C  
ATOM   3998  OE1 GLU A 497      12.460 -42.433 -17.628  1.00 35.47           O  
ATOM   3999  OE2 GLU A 497      12.421 -41.400 -15.687  1.00 35.47           O  
ATOM   4000  N   GLU A 498       6.350 -40.852 -14.015  1.00 36.91           N  
ATOM   4001  CA  GLU A 498       5.747 -41.475 -12.840  1.00 36.91           C  
ATOM   4002  C   GLU A 498       5.106 -42.814 -13.194  1.00 36.91           C  
ATOM   4003  CB  GLU A 498       4.708 -40.544 -12.211  1.00 36.91           C  
ATOM   4004  O   GLU A 498       4.368 -42.915 -14.177  1.00 36.91           O  
ATOM   4005  CG  GLU A 498       5.206 -39.815 -10.972  1.00 36.91           C  
ATOM   4006  CD  GLU A 498       4.110 -39.059 -10.239  1.00 36.91           C  
ATOM   4007  OE1 GLU A 498       4.384 -38.485  -9.161  1.00 36.91           O  
ATOM   4008  OE2 GLU A 498       2.966 -39.042 -10.746  1.00 36.91           O  
ATOM   4009  N   PRO A 499       5.474 -43.943 -12.575  1.00 36.07           N  
ATOM   4010  CA  PRO A 499       5.374 -45.394 -12.750  1.00 36.07           C  
ATOM   4011  C   PRO A 499       3.948 -45.912 -12.575  1.00 36.07           C  
ATOM   4012  CB  PRO A 499       6.293 -45.945 -11.656  1.00 36.07           C  
ATOM   4013  O   PRO A 499       3.173 -45.348 -11.799  1.00 36.07           O  
ATOM   4014  CG  PRO A 499       6.188 -44.960 -10.537  1.00 36.07           C  
ATOM   4015  CD  PRO A 499       5.539 -43.711 -11.060  1.00 36.07           C  
ATOM   4016  N   GLU A 500       3.338 -46.419 -13.682  1.00 33.45           N  
ATOM   4017  CA  GLU A 500       2.374 -47.428 -14.110  1.00 33.45           C  
ATOM   4018  C   GLU A 500       2.137 -48.464 -13.015  1.00 33.45           C  
ATOM   4019  CB  GLU A 500       2.851 -48.117 -15.392  1.00 33.45           C  
ATOM   4020  O   GLU A 500       3.069 -49.148 -12.587  1.00 33.45           O  
ATOM   4021  CG  GLU A 500       2.513 -47.352 -16.663  1.00 33.45           C  
ATOM   4022  CD  GLU A 500       2.470 -48.235 -17.901  1.00 33.45           C  
ATOM   4023  OE1 GLU A 500       2.042 -47.754 -18.974  1.00 33.45           O  
ATOM   4024  OE2 GLU A 500       2.868 -49.416 -17.795  1.00 33.45           O  
ATOM   4025  N   ALA A 501       1.489 -48.149 -11.910  1.00 34.56           N  
ATOM   4026  CA  ALA A 501       0.825 -49.031 -10.954  1.00 34.56           C  
ATOM   4027  C   ALA A 501      -0.263 -49.857 -11.633  1.00 34.56           C  
ATOM   4028  CB  ALA A 501       0.233 -48.219  -9.804  1.00 34.56           C  
ATOM   4029  O   ALA A 501      -1.078 -49.321 -12.388  1.00 34.56           O  
ATOM   4030  N   GLU A 502       0.100 -51.074 -12.078  1.00 30.94           N  
ATOM   4031  CA  GLU A 502      -0.274 -52.485 -12.087  1.00 30.94           C  
ATOM   4032  C   GLU A 502      -1.657 -52.693 -11.476  1.00 30.94           C  
ATOM   4033  CB  GLU A 502       0.765 -53.322 -11.335  1.00 30.94           C  
ATOM   4034  O   GLU A 502      -1.872 -52.397 -10.299  1.00 30.94           O  
ATOM   4035  CG  GLU A 502       2.049 -53.556 -12.118  1.00 30.94           C  
ATOM   4036  CD  GLU A 502       2.934 -54.632 -11.509  1.00 30.94           C  
ATOM   4037  OE1 GLU A 502       3.956 -55.001 -12.132  1.00 30.94           O  
ATOM   4038  OE2 GLU A 502       2.603 -55.110 -10.402  1.00 30.94           O  
ATOM   4039  N   GLU A 503      -2.763 -52.387 -12.114  1.00 30.46           N  
ATOM   4040  CA  GLU A 503      -4.075 -52.906 -11.741  1.00 30.46           C  
ATOM   4041  C   GLU A 503      -4.573 -53.930 -12.756  1.00 30.46           C  
ATOM   4042  CB  GLU A 503      -5.087 -51.765 -11.606  1.00 30.46           C  
ATOM   4043  O   GLU A 503      -4.545 -53.680 -13.963  1.00 30.46           O  
ATOM   4044  CG  GLU A 503      -4.977 -50.997 -10.296  1.00 30.46           C  
ATOM   4045  CD  GLU A 503      -6.174 -50.101 -10.024  1.00 30.46           C  
ATOM   4046  OE1 GLU A 503      -6.252 -49.510  -8.923  1.00 30.46           O  
ATOM   4047  OE2 GLU A 503      -7.042 -49.990 -10.918  1.00 30.46           O  
ATOM   4048  N   GLU A 504      -4.244 -55.194 -12.525  1.00 30.80           N  
ATOM   4049  CA  GLU A 504      -4.837 -56.523 -12.408  1.00 30.80           C  
ATOM   4050  C   GLU A 504      -6.214 -56.572 -13.064  1.00 30.80           C  
ATOM   4051  CB  GLU A 504      -4.940 -56.939 -10.939  1.00 30.80           C  
ATOM   4052  O   GLU A 504      -7.072 -55.732 -12.784  1.00 30.80           O  
ATOM   4053  CG  GLU A 504      -4.141 -58.188 -10.597  1.00 30.80           C  
ATOM   4054  CD  GLU A 504      -4.422 -58.717  -9.199  1.00 30.80           C  
ATOM   4055  OE1 GLU A 504      -3.900 -59.797  -8.842  1.00 30.80           O  
ATOM   4056  OE2 GLU A 504      -5.172 -58.045  -8.456  1.00 30.80           O  
ATOM   4057  N   GLU A 505      -6.255 -57.088 -14.292  1.00 24.49           N  
ATOM   4058  CA  GLU A 505      -6.883 -57.995 -15.248  1.00 24.49           C  
ATOM   4059  C   GLU A 505      -8.024 -58.776 -14.601  1.00 24.49           C  
ATOM   4060  CB  GLU A 505      -5.849 -58.962 -15.831  1.00 24.49           C  
ATOM   4061  O   GLU A 505      -7.808 -59.521 -13.643  1.00 24.49           O  
ATOM   4062  CG  GLU A 505      -5.878 -59.051 -17.350  1.00 24.49           C  
ATOM   4063  CD  GLU A 505      -5.054 -60.204 -17.899  1.00 24.49           C  
ATOM   4064  OE1 GLU A 505      -5.145 -60.491 -19.114  1.00 24.49           O  
ATOM   4065  OE2 GLU A 505      -4.310 -60.826 -17.108  1.00 24.49           O  
ATOM   4066  N   VAL A 506      -9.239 -58.241 -14.477  1.00 31.07           N  
ATOM   4067  CA  VAL A 506     -10.446 -59.060 -14.422  1.00 31.07           C  
ATOM   4068  C   VAL A 506     -11.202 -58.955 -15.745  1.00 31.07           C  
ATOM   4069  CB  VAL A 506     -11.362 -58.642 -13.250  1.00 31.07           C  
ATOM   4070  O   VAL A 506     -11.470 -57.853 -16.228  1.00 31.07           O  
ATOM   4071  CG1 VAL A 506     -12.532 -59.614 -13.106  1.00 31.07           C  
ATOM   4072  CG2 VAL A 506     -10.564 -58.566 -11.950  1.00 31.07           C  
ATOM   4073  N   ALA A 507     -10.912 -59.825 -16.679  1.00 26.73           N  
ATOM   4074  CA  ALA A 507     -11.531 -60.680 -17.689  1.00 26.73           C  
ATOM   4075  C   ALA A 507     -12.962 -61.039 -17.301  1.00 26.73           C  
ATOM   4076  CB  ALA A 507     -10.704 -61.948 -17.892  1.00 26.73           C  
ATOM   4077  O   ALA A 507     -13.209 -61.531 -16.197  1.00 26.73           O  
ATOM   4078  N   ALA A 508     -13.990 -60.354 -17.825  1.00 30.72           N  
ATOM   4079  CA  ALA A 508     -15.227 -61.086 -18.082  1.00 30.72           C  
ATOM   4080  C   ALA A 508     -16.109 -60.339 -19.078  1.00 30.72           C  
ATOM   4081  CB  ALA A 508     -15.986 -61.323 -16.778  1.00 30.72           C  
ATOM   4082  O   ALA A 508     -16.286 -59.124 -18.971  1.00 30.72           O  
ATOM   4083  N   LYS A 509     -16.066 -60.720 -20.330  1.00 30.40           N  
ATOM   4084  CA  LYS A 509     -16.964 -61.402 -21.259  1.00 30.40           C  
ATOM   4085  C   LYS A 509     -18.252 -60.608 -21.460  1.00 30.40           C  
ATOM   4086  CB  LYS A 509     -17.289 -62.809 -20.756  1.00 30.40           C  
ATOM   4087  O   LYS A 509     -18.878 -60.174 -20.491  1.00 30.40           O  
ATOM   4088  CG  LYS A 509     -16.279 -63.866 -21.178  1.00 30.40           C  
ATOM   4089  CD  LYS A 509     -16.756 -65.268 -20.823  1.00 30.40           C  
ATOM   4090  CE  LYS A 509     -15.718 -66.321 -21.186  1.00 30.40           C  
ATOM   4091  NZ  LYS A 509     -16.182 -67.699 -20.843  1.00 30.40           N  
ATOM   4092  N   LYS A 510     -18.356 -59.962 -22.602  1.00 22.52           N  
ATOM   4093  CA  LYS A 510     -19.256 -59.917 -23.751  1.00 22.52           C  
ATOM   4094  C   LYS A 510     -20.636 -60.461 -23.390  1.00 22.52           C  
ATOM   4095  CB  LYS A 510     -18.671 -60.708 -24.922  1.00 22.52           C  
ATOM   4096  O   LYS A 510     -20.749 -61.518 -22.766  1.00 22.52           O  
ATOM   4097  CG  LYS A 510     -17.661 -59.929 -25.752  1.00 22.52           C  
ATOM   4098  CD  LYS A 510     -17.324 -60.655 -27.048  1.00 22.52           C  
ATOM   4099  CE  LYS A 510     -16.216 -59.946 -27.815  1.00 22.52           C  
ATOM   4100  NZ  LYS A 510     -15.934 -60.611 -29.122  1.00 22.52           N  
ATOM   4101  N   SER A 511     -21.632 -59.590 -23.485  1.00 26.60           N  
ATOM   4102  CA  SER A 511     -22.802 -59.745 -24.342  1.00 26.60           C  
ATOM   4103  C   SER A 511     -23.920 -58.794 -23.929  1.00 26.60           C  
ATOM   4104  CB  SER A 511     -23.309 -61.188 -24.303  1.00 26.60           C  
ATOM   4105  O   SER A 511     -24.194 -58.629 -22.738  1.00 26.60           O  
ATOM   4106  OG  SER A 511     -23.421 -61.646 -22.967  1.00 26.60           O  
ATOM   4107  N   PRO A 512     -24.521 -58.062 -24.899  1.00 26.78           N  
ATOM   4108  CA  PRO A 512     -25.621 -57.114 -25.092  1.00 26.78           C  
ATOM   4109  C   PRO A 512     -26.974 -57.804 -25.248  1.00 26.78           C  
ATOM   4110  CB  PRO A 512     -25.231 -56.378 -26.376  1.00 26.78           C  
ATOM   4111  O   PRO A 512     -27.054 -58.889 -25.830  1.00 26.78           O  
ATOM   4112  CG  PRO A 512     -24.545 -57.409 -27.213  1.00 26.78           C  
ATOM   4113  CD  PRO A 512     -24.360 -58.649 -26.387  1.00 26.78           C  
ATOM   4114  N   VAL A 513     -27.864 -57.645 -24.276  1.00 28.81           N  
ATOM   4115  CA  VAL A 513     -29.287 -57.921 -24.436  1.00 28.81           C  
ATOM   4116  C   VAL A 513     -30.096 -56.662 -24.132  1.00 28.81           C  
ATOM   4117  CB  VAL A 513     -29.747 -59.082 -23.527  1.00 28.81           C  
ATOM   4118  O   VAL A 513     -29.881 -56.011 -23.106  1.00 28.81           O  
ATOM   4119  CG1 VAL A 513     -31.224 -59.397 -23.757  1.00 28.81           C  
ATOM   4120  CG2 VAL A 513     -28.888 -60.322 -23.770  1.00 28.81           C  
ATOM   4121  N   LYS A 514     -30.672 -56.006 -25.158  1.00 24.01           N  
ATOM   4122  CA  LYS A 514     -31.963 -55.695 -25.763  1.00 24.01           C  
ATOM   4123  C   LYS A 514     -33.070 -55.664 -24.713  1.00 24.01           C  
ATOM   4124  CB  LYS A 514     -32.304 -56.712 -26.854  1.00 24.01           C  
ATOM   4125  O   LYS A 514     -33.209 -56.600 -23.922  1.00 24.01           O  
ATOM   4126  CG  LYS A 514     -33.350 -56.227 -27.847  1.00 24.01           C  
ATOM   4127  CD  LYS A 514     -33.598 -57.255 -28.943  1.00 24.01           C  
ATOM   4128  CE  LYS A 514     -34.620 -56.758 -29.957  1.00 24.01           C  
ATOM   4129  NZ  LYS A 514     -34.790 -57.717 -31.088  1.00 24.01           N  
ATOM   4130  N   ALA A 515     -33.719 -54.457 -24.594  1.00 22.94           N  
ATOM   4131  CA  ALA A 515     -35.020 -53.814 -24.758  1.00 22.94           C  
ATOM   4132  C   ALA A 515     -36.036 -54.372 -23.767  1.00 22.94           C  
ATOM   4133  CB  ALA A 515     -35.523 -53.990 -26.189  1.00 22.94           C  
ATOM   4134  O   ALA A 515     -36.133 -55.588 -23.586  1.00 22.94           O  
ATOM   4135  N   THR A 516     -36.572 -53.464 -22.923  1.00 27.51           N  
ATOM   4136  CA  THR A 516     -38.001 -53.418 -22.632  1.00 27.51           C  
ATOM   4137  C   THR A 516     -38.329 -52.242 -21.717  1.00 27.51           C  
ATOM   4138  CB  THR A 516     -38.480 -54.729 -21.981  1.00 27.51           C  
ATOM   4139  O   THR A 516     -37.635 -52.007 -20.726  1.00 27.51           O  
ATOM   4140  CG2 THR A 516     -38.502 -55.870 -22.993  1.00 27.51           C  
ATOM   4141  OG1 THR A 516     -37.595 -55.074 -20.908  1.00 27.51           O  
ATOM   4142  N   ALA A 517     -38.921 -51.180 -22.303  1.00 24.22           N  
ATOM   4143  CA  ALA A 517     -40.067 -50.312 -22.043  1.00 24.22           C  
ATOM   4144  C   ALA A 517     -41.116 -51.027 -21.197  1.00 24.22           C  
ATOM   4145  CB  ALA A 517     -40.682 -49.836 -23.357  1.00 24.22           C  
ATOM   4146  O   ALA A 517     -41.449 -52.185 -21.458  1.00 24.22           O  
ATOM   4147  N   PRO A 518     -41.579 -50.307 -20.138  1.00 27.82           N  
ATOM   4148  CA  PRO A 518     -43.018 -50.084 -19.973  1.00 27.82           C  
ATOM   4149  C   PRO A 518     -43.334 -48.768 -19.267  1.00 27.82           C  
ATOM   4150  CB  PRO A 518     -43.465 -51.279 -19.127  1.00 27.82           C  
ATOM   4151  O   PRO A 518     -42.491 -48.234 -18.542  1.00 27.82           O  
ATOM   4152  CG  PRO A 518     -42.317 -51.548 -18.209  1.00 27.82           C  
ATOM   4153  CD  PRO A 518     -41.165 -50.675 -18.617  1.00 27.82           C  
ATOM   4154  N   GLU A 519     -44.138 -47.939 -19.932  1.00 22.18           N  
ATOM   4155  CA  GLU A 519     -45.362 -47.145 -19.895  1.00 22.18           C  
ATOM   4156  C   GLU A 519     -46.258 -47.565 -18.734  1.00 22.18           C  
ATOM   4157  CB  GLU A 519     -46.122 -47.267 -21.218  1.00 22.18           C  
ATOM   4158  O   GLU A 519     -46.549 -48.751 -18.566  1.00 22.18           O  
ATOM   4159  CG  GLU A 519     -45.940 -46.074 -22.145  1.00 22.18           C  
ATOM   4160  CD  GLU A 519     -46.900 -46.078 -23.324  1.00 22.18           C  
ATOM   4161  OE1 GLU A 519     -46.983 -45.057 -24.043  1.00 22.18           O  
ATOM   4162  OE2 GLU A 519     -47.575 -47.112 -23.531  1.00 22.18           O  
ATOM   4163  N   VAL A 520     -46.434 -46.684 -17.699  1.00 29.42           N  
ATOM   4164  CA  VAL A 520     -47.584 -46.629 -16.802  1.00 29.42           C  
ATOM   4165  C   VAL A 520     -47.976 -45.175 -16.551  1.00 29.42           C  
ATOM   4166  CB  VAL A 520     -47.293 -47.342 -15.463  1.00 29.42           C  
ATOM   4167  O   VAL A 520     -47.122 -44.340 -16.245  1.00 29.42           O  
ATOM   4168  CG1 VAL A 520     -48.558 -47.423 -14.609  1.00 29.42           C  
ATOM   4169  CG2 VAL A 520     -46.724 -48.737 -15.714  1.00 29.42           C  
ATOM   4170  N   LYS A 521     -49.118 -44.696 -17.079  1.00 24.49           N  
ATOM   4171  CA  LYS A 521     -50.474 -44.160 -17.002  1.00 24.49           C  
ATOM   4172  C   LYS A 521     -50.905 -43.962 -15.551  1.00 24.49           C  
ATOM   4173  CB  LYS A 521     -51.458 -45.084 -17.720  1.00 24.49           C  
ATOM   4174  O   LYS A 521     -50.756 -44.864 -14.725  1.00 24.49           O  
ATOM   4175  CG  LYS A 521     -51.591 -44.809 -19.210  1.00 24.49           C  
ATOM   4176  CD  LYS A 521     -52.754 -45.581 -19.820  1.00 24.49           C  
ATOM   4177  CE  LYS A 521     -52.923 -45.264 -21.300  1.00 24.49           C  
ATOM   4178  NZ  LYS A 521     -53.951 -46.138 -21.940  1.00 24.49           N  
ATOM   4179  N   GLU A 522     -51.378 -42.741 -15.177  1.00 22.32           N  
ATOM   4180  CA  GLU A 522     -52.586 -41.993 -14.840  1.00 22.32           C  
ATOM   4181  C   GLU A 522     -53.021 -42.264 -13.403  1.00 22.32           C  
ATOM   4182  CB  GLU A 522     -53.721 -42.341 -15.808  1.00 22.32           C  
ATOM   4183  O   GLU A 522     -53.078 -43.419 -12.974  1.00 22.32           O  
ATOM   4184  CG  GLU A 522     -53.681 -41.555 -17.110  1.00 22.32           C  
ATOM   4185  CD  GLU A 522     -55.022 -41.509 -17.825  1.00 22.32           C  
ATOM   4186  OE1 GLU A 522     -55.155 -40.759 -18.818  1.00 22.32           O  
ATOM   4187  OE2 GLU A 522     -55.948 -42.229 -17.387  1.00 22.32           O  
ATOM   4188  N   GLU A 523     -53.136 -41.201 -12.588  1.00 28.58           N  
ATOM   4189  CA  GLU A 523     -54.205 -41.086 -11.601  1.00 28.58           C  
ATOM   4190  C   GLU A 523     -54.464 -39.627 -11.235  1.00 28.58           C  
ATOM   4191  CB  GLU A 523     -53.866 -41.891 -10.344  1.00 28.58           C  
ATOM   4192  O   GLU A 523     -53.529 -38.883 -10.929  1.00 28.58           O  
ATOM   4193  CG  GLU A 523     -54.439 -43.301 -10.344  1.00 28.58           C  
ATOM   4194  CD  GLU A 523     -54.335 -43.991  -8.993  1.00 28.58           C  
ATOM   4195  OE1 GLU A 523     -54.887 -45.104  -8.836  1.00 28.58           O  
ATOM   4196  OE2 GLU A 523     -53.696 -43.414  -8.085  1.00 28.58           O  
ATOM   4197  N   GLU A 524     -55.553 -39.013 -11.721  1.00 24.44           N  
ATOM   4198  CA  GLU A 524     -56.837 -38.355 -11.495  1.00 24.44           C  
ATOM   4199  C   GLU A 524     -57.233 -38.411 -10.022  1.00 24.44           C  
ATOM   4200  CB  GLU A 524     -57.928 -38.994 -12.358  1.00 24.44           C  
ATOM   4201  O   GLU A 524     -57.132 -39.462  -9.386  1.00 24.44           O  
ATOM   4202  CG  GLU A 524     -57.875 -38.581 -13.821  1.00 24.44           C  
ATOM   4203  CD  GLU A 524     -59.171 -38.853 -14.569  1.00 24.44           C  
ATOM   4204  OE1 GLU A 524     -59.322 -38.373 -15.715  1.00 24.44           O  
ATOM   4205  OE2 GLU A 524     -60.041 -39.551 -14.003  1.00 24.44           O  
ATOM   4206  N   GLY A 525     -57.547 -37.234  -9.387  1.00 24.29           N  
ATOM   4207  CA  GLY A 525     -58.804 -36.794  -8.803  1.00 24.29           C  
ATOM   4208  C   GLY A 525     -58.657 -36.290  -7.380  1.00 24.29           C  
ATOM   4209  O   GLY A 525     -57.955 -36.899  -6.569  1.00 24.29           O  
ATOM   4210  N   GLU A 526     -58.941 -34.986  -7.174  1.00 30.54           N  
ATOM   4211  CA  GLU A 526     -59.848 -34.612  -6.093  1.00 30.54           C  
ATOM   4212  C   GLU A 526     -60.246 -33.142  -6.190  1.00 30.54           C  
ATOM   4213  CB  GLU A 526     -59.208 -34.896  -4.732  1.00 30.54           C  
ATOM   4214  O   GLU A 526     -59.385 -32.266  -6.297  1.00 30.54           O  
ATOM   4215  CG  GLU A 526     -59.507 -36.286  -4.189  1.00 30.54           C  
ATOM   4216  CD  GLU A 526     -58.980 -36.506  -2.780  1.00 30.54           C  
ATOM   4217  OE1 GLU A 526     -59.253 -37.576  -2.191  1.00 30.54           O  
ATOM   4218  OE2 GLU A 526     -58.290 -35.601  -2.261  1.00 30.54           O  
ATOM   4219  N   LYS A 527     -61.379 -32.818  -6.742  1.00 23.61           N  
ATOM   4220  CA  LYS A 527     -62.640 -32.084  -6.686  1.00 23.61           C  
ATOM   4221  C   LYS A 527     -63.120 -31.925  -5.246  1.00 23.61           C  
ATOM   4222  CB  LYS A 527     -63.710 -32.789  -7.521  1.00 23.61           C  
ATOM   4223  O   LYS A 527     -63.258 -32.912  -4.520  1.00 23.61           O  
ATOM   4224  CG  LYS A 527     -63.956 -32.149  -8.879  1.00 23.61           C  
ATOM   4225  CD  LYS A 527     -65.097 -32.833  -9.620  1.00 23.61           C  
ATOM   4226  CE  LYS A 527     -65.258 -32.283 -11.031  1.00 23.61           C  
ATOM   4227  NZ  LYS A 527     -66.412 -32.911 -11.742  1.00 23.61           N  
ATOM   4228  N   GLU A 528     -63.070 -30.729  -4.693  1.00 30.26           N  
ATOM   4229  CA  GLU A 528     -63.897 -30.212  -3.607  1.00 30.26           C  
ATOM   4230  C   GLU A 528     -64.483 -28.848  -3.962  1.00 30.26           C  
ATOM   4231  CB  GLU A 528     -63.087 -30.116  -2.312  1.00 30.26           C  
ATOM   4232  O   GLU A 528     -63.769 -27.966  -4.443  1.00 30.26           O  
ATOM   4233  CG  GLU A 528     -62.926 -31.444  -1.588  1.00 30.26           C  
ATOM   4234  CD  GLU A 528     -62.354 -31.298  -0.186  1.00 30.26           C  
ATOM   4235  OE1 GLU A 528     -62.287 -32.308   0.550  1.00 30.26           O  
ATOM   4236  OE2 GLU A 528     -61.972 -30.163   0.178  1.00 30.26           O  
ATOM   4237  N   GLU A 529     -65.764 -28.743  -4.273  1.00 25.38           N  
ATOM   4238  CA  GLU A 529     -67.102 -28.216  -4.021  1.00 25.38           C  
ATOM   4239  C   GLU A 529     -67.103 -27.252  -2.838  1.00 25.38           C  
ATOM   4240  CB  GLU A 529     -68.091 -29.358  -3.769  1.00 25.38           C  
ATOM   4241  O   GLU A 529     -66.515 -27.542  -1.794  1.00 25.38           O  
ATOM   4242  CG  GLU A 529     -68.805 -29.841  -5.023  1.00 25.38           C  
ATOM   4243  CD  GLU A 529     -69.967 -30.777  -4.729  1.00 25.38           C  
ATOM   4244  OE1 GLU A 529     -70.683 -31.171  -5.677  1.00 25.38           O  
ATOM   4245  OE2 GLU A 529     -70.163 -31.117  -3.541  1.00 25.38           O  
ATOM   4246  N   GLU A 530     -67.644 -26.037  -2.976  1.00 24.72           N  
ATOM   4247  CA  GLU A 530     -68.827 -25.311  -2.523  1.00 24.72           C  
ATOM   4248  C   GLU A 530     -68.441 -24.057  -1.746  1.00 24.72           C  
ATOM   4249  CB  GLU A 530     -69.714 -26.213  -1.660  1.00 24.72           C  
ATOM   4250  O   GLU A 530     -67.572 -24.104  -0.872  1.00 24.72           O  
ATOM   4251  CG  GLU A 530     -71.109 -26.430  -2.228  1.00 24.72           C  
ATOM   4252  CD  GLU A 530     -72.087 -27.003  -1.215  1.00 24.72           C  
ATOM   4253  OE1 GLU A 530     -73.301 -27.070  -1.514  1.00 24.72           O  
ATOM   4254  OE2 GLU A 530     -71.636 -27.388  -0.114  1.00 24.72           O  
ATOM   4255  N   GLU A 531     -69.012 -22.915  -2.116  1.00 30.53           N  
ATOM   4256  CA  GLU A 531     -70.003 -22.013  -1.537  1.00 30.53           C  
ATOM   4257  C   GLU A 531     -69.783 -20.577  -2.007  1.00 30.53           C  
ATOM   4258  CB  GLU A 531     -69.961 -22.078  -0.008  1.00 30.53           C  
ATOM   4259  O   GLU A 531     -68.658 -20.073  -1.972  1.00 30.53           O  
ATOM   4260  CG  GLU A 531     -70.745 -23.242   0.579  1.00 30.53           C  
ATOM   4261  CD  GLU A 531     -71.161 -23.017   2.024  1.00 30.53           C  
ATOM   4262  OE1 GLU A 531     -71.980 -23.806   2.550  1.00 30.53           O  
ATOM   4263  OE2 GLU A 531     -70.666 -22.044   2.635  1.00 30.53           O  
ATOM   4264  N   GLY A 532     -70.712 -20.055  -2.821  1.00 23.45           N  
ATOM   4265  CA  GLY A 532     -71.815 -19.111  -2.895  1.00 23.45           C  
ATOM   4266  C   GLY A 532     -71.526 -17.799  -2.191  1.00 23.45           C  
ATOM   4267  O   GLY A 532     -71.059 -17.790  -1.050  1.00 23.45           O  
ATOM   4268  N   GLN A 533     -71.440 -16.715  -2.894  1.00 29.82           N  
ATOM   4269  CA  GLN A 533     -72.085 -15.445  -2.580  1.00 29.82           C  
ATOM   4270  C   GLN A 533     -72.256 -14.590  -3.832  1.00 29.82           C  
ATOM   4271  CB  GLN A 533     -71.281 -14.679  -1.527  1.00 29.82           C  
ATOM   4272  O   GLN A 533     -71.312 -14.418  -4.606  1.00 29.82           O  
ATOM   4273  CG  GLN A 533     -71.805 -14.851  -0.108  1.00 29.82           C  
ATOM   4274  CD  GLN A 533     -70.954 -14.133   0.923  1.00 29.82           C  
ATOM   4275  NE2 GLN A 533     -71.469 -14.021   2.143  1.00 29.82           N  
ATOM   4276  OE1 GLN A 533     -69.842 -13.685   0.626  1.00 29.82           O  
ATOM   4277  N   GLU A 534     -73.422 -14.526  -4.455  1.00 26.14           N  
ATOM   4278  CA  GLU A 534     -74.547 -13.719  -4.918  1.00 26.14           C  
ATOM   4279  C   GLU A 534     -74.276 -12.230  -4.721  1.00 26.14           C  
ATOM   4280  CB  GLU A 534     -75.832 -14.121  -4.190  1.00 26.14           C  
ATOM   4281  O   GLU A 534     -73.835 -11.811  -3.649  1.00 26.14           O  
ATOM   4282  CG  GLU A 534     -76.534 -15.325  -4.800  1.00 26.14           C  
ATOM   4283  CD  GLU A 534     -77.920 -15.568  -4.224  1.00 26.14           C  
ATOM   4284  OE1 GLU A 534     -78.627 -16.481  -4.707  1.00 26.14           O  
ATOM   4285  OE2 GLU A 534     -78.303 -14.837  -3.283  1.00 26.14           O  
ATOM   4286  N   GLU A 535     -74.371 -11.455  -5.768  1.00 23.43           N  
ATOM   4287  CA  GLU A 535     -75.222 -10.439  -6.380  1.00 23.43           C  
ATOM   4288  C   GLU A 535     -74.581  -9.057  -6.295  1.00 23.43           C  
ATOM   4289  CB  GLU A 535     -76.601 -10.422  -5.715  1.00 23.43           C  
ATOM   4290  O   GLU A 535     -74.076  -8.666  -5.241  1.00 23.43           O  
ATOM   4291  CG  GLU A 535     -77.539 -11.512  -6.214  1.00 23.43           C  
ATOM   4292  CD  GLU A 535     -79.000 -11.093  -6.213  1.00 23.43           C  
ATOM   4293  OE1 GLU A 535     -79.837 -11.806  -6.812  1.00 23.43           O  
ATOM   4294  OE2 GLU A 535     -79.312 -10.043  -5.608  1.00 23.43           O  
ATOM   4295  N   GLU A 536     -74.395  -8.421  -7.417  1.00 28.84           N  
ATOM   4296  CA  GLU A 536     -75.141  -7.263  -7.900  1.00 28.84           C  
ATOM   4297  C   GLU A 536     -74.428  -6.597  -9.073  1.00 28.84           C  
ATOM   4298  CB  GLU A 536     -75.354  -6.251  -6.771  1.00 28.84           C  
ATOM   4299  O   GLU A 536     -73.225  -6.335  -9.008  1.00 28.84           O  
ATOM   4300  CG  GLU A 536     -76.520  -6.590  -5.853  1.00 28.84           C  
ATOM   4301  CD  GLU A 536     -77.105  -5.374  -5.152  1.00 28.84           C  
ATOM   4302  OE1 GLU A 536     -78.190  -5.490  -4.539  1.00 28.84           O  
ATOM   4303  OE2 GLU A 536     -76.473  -4.296  -5.218  1.00 28.84           O  
ATOM   4304  N   GLU A 537     -74.913  -6.783 -10.256  1.00 24.94           N  
ATOM   4305  CA  GLU A 537     -75.514  -6.167 -11.436  1.00 24.94           C  
ATOM   4306  C   GLU A 537     -75.563  -4.648 -11.302  1.00 24.94           C  
ATOM   4307  CB  GLU A 537     -76.922  -6.720 -11.673  1.00 24.94           C  
ATOM   4308  O   GLU A 537     -76.077  -4.123 -10.312  1.00 24.94           O  
ATOM   4309  CG  GLU A 537     -76.941  -8.132 -12.241  1.00 24.94           C  
ATOM   4310  CD  GLU A 537     -78.236  -8.472 -12.960  1.00 24.94           C  
ATOM   4311  OE1 GLU A 537     -78.298  -9.526 -13.633  1.00 24.94           O  
ATOM   4312  OE2 GLU A 537     -79.197  -7.679 -12.849  1.00 24.94           O  
ATOM   4313  N   GLU A 538     -74.773  -3.922 -12.026  1.00 29.31           N  
ATOM   4314  CA  GLU A 538     -75.137  -2.666 -12.675  1.00 29.31           C  
ATOM   4315  C   GLU A 538     -74.543  -2.577 -14.078  1.00 29.31           C  
ATOM   4316  CB  GLU A 538     -74.677  -1.472 -11.833  1.00 29.31           C  
ATOM   4317  O   GLU A 538     -73.355  -2.843 -14.273  1.00 29.31           O  
ATOM   4318  CG  GLU A 538     -75.533  -1.223 -10.600  1.00 29.31           C  
ATOM   4319  CD  GLU A 538     -76.632  -0.199 -10.829  1.00 29.31           C  
ATOM   4320  OE1 GLU A 538     -77.572  -0.122 -10.006  1.00 29.31           O  
ATOM   4321  OE2 GLU A 538     -76.553   0.533 -11.842  1.00 29.31           O  
ATOM   4322  N   GLU A 539     -75.282  -2.873 -15.096  1.00 27.84           N  
ATOM   4323  CA  GLU A 539     -75.815  -2.425 -16.379  1.00 27.84           C  
ATOM   4324  C   GLU A 539     -75.437  -0.973 -16.657  1.00 27.84           C  
ATOM   4325  CB  GLU A 539     -77.336  -2.590 -16.417  1.00 27.84           C  
ATOM   4326  O   GLU A 539     -75.712  -0.088 -15.844  1.00 27.84           O  
ATOM   4327  CG  GLU A 539     -77.796  -3.943 -16.938  1.00 27.84           C  
ATOM   4328  CD  GLU A 539     -79.295  -4.014 -17.186  1.00 27.84           C  
ATOM   4329  OE1 GLU A 539     -79.777  -5.048 -17.701  1.00 27.84           O  
ATOM   4330  OE2 GLU A 539     -79.992  -3.026 -16.863  1.00 27.84           O  
ATOM   4331  N   ASP A 540     -74.452  -0.694 -17.465  1.00 30.74           N  
ATOM   4332  CA  ASP A 540     -74.405   0.496 -18.308  1.00 30.74           C  
ATOM   4333  C   ASP A 540     -74.235   0.121 -19.779  1.00 30.74           C  
ATOM   4334  CB  ASP A 540     -73.269   1.422 -17.867  1.00 30.74           C  
ATOM   4335  O   ASP A 540     -73.297  -0.593 -20.138  1.00 30.74           O  
ATOM   4336  CG  ASP A 540     -73.526   2.880 -18.205  1.00 30.74           C  
ATOM   4337  OD1 ASP A 540     -74.634   3.209 -18.682  1.00 30.74           O  
ATOM   4338  OD2 ASP A 540     -72.613   3.706 -17.994  1.00 30.74           O  
ATOM   4339  N   GLU A 541     -75.264  -0.051 -20.540  1.00 27.64           N  
ATOM   4340  CA  GLU A 541     -75.816   0.144 -21.877  1.00 27.64           C  
ATOM   4341  C   GLU A 541     -75.600   1.576 -22.359  1.00 27.64           C  
ATOM   4342  CB  GLU A 541     -77.308  -0.199 -21.899  1.00 27.64           C  
ATOM   4343  O   GLU A 541     -75.941   2.531 -21.658  1.00 27.64           O  
ATOM   4344  CG  GLU A 541     -77.599  -1.685 -21.745  1.00 27.64           C  
ATOM   4345  CD  GLU A 541     -77.922  -2.372 -23.062  1.00 27.64           C  
ATOM   4346  OE1 GLU A 541     -77.902  -3.623 -23.115  1.00 27.64           O  
ATOM   4347  OE2 GLU A 541     -78.197  -1.654 -24.050  1.00 27.64           O  
ATOM   4348  N   GLY A 542     -74.724   1.811 -23.314  1.00 28.52           N  
ATOM   4349  CA  GLY A 542     -75.094   2.696 -24.408  1.00 28.52           C  
ATOM   4350  C   GLY A 542     -74.138   2.623 -25.583  1.00 28.52           C  
ATOM   4351  O   GLY A 542     -72.921   2.558 -25.397  1.00 28.52           O  
ATOM   4352  N   ALA A 543     -74.488   1.884 -26.625  1.00 27.24           N  
ATOM   4353  CA  ALA A 543     -75.015   2.125 -27.966  1.00 27.24           C  
ATOM   4354  C   ALA A 543     -73.897   2.493 -28.937  1.00 27.24           C  
ATOM   4355  CB  ALA A 543     -76.070   3.229 -27.932  1.00 27.24           C  
ATOM   4356  O   ALA A 543     -73.068   3.357 -28.641  1.00 27.24           O  
ATOM   4357  N   LYS A 544     -73.464   1.592 -29.764  1.00 24.58           N  
ATOM   4358  CA  LYS A 544     -73.424   1.273 -31.188  1.00 24.58           C  
ATOM   4359  C   LYS A 544     -73.644   2.521 -32.038  1.00 24.58           C  
ATOM   4360  CB  LYS A 544     -74.472   0.213 -31.530  1.00 24.58           C  
ATOM   4361  O   LYS A 544     -74.580   3.286 -31.794  1.00 24.58           O  
ATOM   4362  CG  LYS A 544     -73.919  -1.202 -31.611  1.00 24.58           C  
ATOM   4363  CD  LYS A 544     -74.788  -2.092 -32.491  1.00 24.58           C  
ATOM   4364  CE  LYS A 544     -74.420  -3.561 -32.337  1.00 24.58           C  
ATOM   4365  NZ  LYS A 544     -75.323  -4.445 -33.133  1.00 24.58           N  
ATOM   4366  N   SER A 545     -72.632   2.948 -32.819  1.00 29.32           N  
ATOM   4367  CA  SER A 545     -72.907   3.330 -34.200  1.00 29.32           C  
ATOM   4368  C   SER A 545     -71.617   3.592 -34.969  1.00 29.32           C  
ATOM   4369  CB  SER A 545     -73.799   4.572 -34.246  1.00 29.32           C  
ATOM   4370  O   SER A 545     -70.704   4.244 -34.457  1.00 29.32           O  
ATOM   4371  OG  SER A 545     -73.029   5.734 -34.503  1.00 29.32           O  
ATOM   4372  N   ASP A 546     -71.147   2.706 -35.768  1.00 25.47           N  
ATOM   4373  CA  ASP A 546     -71.104   2.458 -37.206  1.00 25.47           C  
ATOM   4374  C   ASP A 546     -70.507   3.650 -37.951  1.00 25.47           C  
ATOM   4375  CB  ASP A 546     -72.504   2.151 -37.740  1.00 25.47           C  
ATOM   4376  O   ASP A 546     -70.877   4.798 -37.695  1.00 25.47           O  
ATOM   4377  CG  ASP A 546     -72.914   0.704 -37.532  1.00 25.47           C  
ATOM   4378  OD1 ASP A 546     -72.030  -0.163 -37.366  1.00 25.47           O  
ATOM   4379  OD2 ASP A 546     -74.134   0.428 -37.536  1.00 25.47           O  
ATOM   4380  N   GLN A 547     -69.380   3.421 -38.614  1.00 28.05           N  
ATOM   4381  CA  GLN A 547     -69.283   3.475 -40.069  1.00 28.05           C  
ATOM   4382  C   GLN A 547     -68.130   4.372 -40.511  1.00 28.05           C  
ATOM   4383  CB  GLN A 547     -70.596   3.969 -40.678  1.00 28.05           C  
ATOM   4384  O   GLN A 547     -67.987   5.494 -40.020  1.00 28.05           O  
ATOM   4385  CG  GLN A 547     -71.338   2.910 -41.483  1.00 28.05           C  
ATOM   4386  CD  GLN A 547     -72.615   3.437 -42.108  1.00 28.05           C  
ATOM   4387  NE2 GLN A 547     -73.191   2.663 -43.023  1.00 28.05           N  
ATOM   4388  OE1 GLN A 547     -73.082   4.530 -41.772  1.00 28.05           O  
ATOM   4389  N   ALA A 548     -67.079   3.786 -41.122  1.00 28.22           N  
ATOM   4390  CA  ALA A 548     -66.759   3.670 -42.542  1.00 28.22           C  
ATOM   4391  C   ALA A 548     -65.797   4.771 -42.980  1.00 28.22           C  
ATOM   4392  CB  ALA A 548     -68.033   3.716 -43.381  1.00 28.22           C  
ATOM   4393  O   ALA A 548     -66.011   5.947 -42.676  1.00 28.22           O  
ATOM   4394  N   GLU A 549     -64.562   4.380 -43.223  1.00 23.80           N  
ATOM   4395  CA  GLU A 549     -63.842   4.157 -44.474  1.00 23.80           C  
ATOM   4396  C   GLU A 549     -63.750   5.442 -45.293  1.00 23.80           C  
ATOM   4397  CB  GLU A 549     -64.520   3.057 -45.296  1.00 23.80           C  
ATOM   4398  O   GLU A 549     -64.741   6.157 -45.450  1.00 23.80           O  
ATOM   4399  CG  GLU A 549     -63.787   1.724 -45.260  1.00 23.80           C  
ATOM   4400  CD  GLU A 549     -63.811   0.991 -46.591  1.00 23.80           C  
ATOM   4401  OE1 GLU A 549     -63.076  -0.011 -46.746  1.00 23.80           O  
ATOM   4402  OE2 GLU A 549     -64.569   1.422 -47.488  1.00 23.80           O  
ATOM   4403  N   GLU A 550     -62.535   5.843 -45.571  1.00 28.48           N  
ATOM   4404  CA  GLU A 550     -61.915   5.885 -46.892  1.00 28.48           C  
ATOM   4405  C   GLU A 550     -61.314   7.259 -47.177  1.00 28.48           C  
ATOM   4406  CB  GLU A 550     -62.933   5.521 -47.976  1.00 28.48           C  
ATOM   4407  O   GLU A 550     -61.981   8.281 -47.006  1.00 28.48           O  
ATOM   4408  CG  GLU A 550     -62.976   4.036 -48.305  1.00 28.48           C  
ATOM   4409  CD  GLU A 550     -62.682   3.736 -49.766  1.00 28.48           C  
ATOM   4410  OE1 GLU A 550     -62.421   2.559 -50.103  1.00 28.48           O  
ATOM   4411  OE2 GLU A 550     -62.711   4.686 -50.580  1.00 28.48           O  
ATOM   4412  N   GLY A 551     -59.957   7.308 -47.203  1.00 23.85           N  
ATOM   4413  CA  GLY A 551     -59.220   7.364 -48.455  1.00 23.85           C  
ATOM   4414  C   GLY A 551     -58.737   8.760 -48.801  1.00 23.85           C  
ATOM   4415  O   GLY A 551     -59.492   9.728 -48.695  1.00 23.85           O  
ATOM   4416  N   GLY A 552     -57.422   8.947 -48.746  1.00 25.84           N  
ATOM   4417  CA  GLY A 552     -56.619   9.177 -49.936  1.00 25.84           C  
ATOM   4418  C   GLY A 552     -55.943  10.535 -49.947  1.00 25.84           C  
ATOM   4419  O   GLY A 552     -56.561  11.544 -49.601  1.00 25.84           O  
ATOM   4420  N   SER A 553     -54.595  10.494 -49.814  1.00 22.56           N  
ATOM   4421  CA  SER A 553     -53.441  10.693 -50.685  1.00 22.56           C  
ATOM   4422  C   SER A 553     -53.290  12.159 -51.075  1.00 22.56           C  
ATOM   4423  CB  SER A 553     -53.564   9.832 -51.943  1.00 22.56           C  
ATOM   4424  O   SER A 553     -54.277  12.830 -51.386  1.00 22.56           O  
ATOM   4425  OG  SER A 553     -53.936  10.622 -53.059  1.00 22.56           O  
ATOM   4426  N   GLU A 554     -52.122  12.734 -50.700  1.00 28.05           N  
ATOM   4427  CA  GLU A 554     -50.978  13.174 -51.494  1.00 28.05           C  
ATOM   4428  C   GLU A 554     -50.780  14.683 -51.386  1.00 28.05           C  
ATOM   4429  CB  GLU A 554     -51.154  12.770 -52.960  1.00 28.05           C  
ATOM   4430  O   GLU A 554     -51.726  15.453 -51.560  1.00 28.05           O  
ATOM   4431  CG  GLU A 554     -50.994  11.278 -53.211  1.00 28.05           C  
ATOM   4432  CD  GLU A 554     -50.887  10.925 -54.686  1.00 28.05           C  
ATOM   4433  OE1 GLU A 554     -50.578   9.755 -55.009  1.00 28.05           O  
ATOM   4434  OE2 GLU A 554     -51.113  11.825 -55.525  1.00 28.05           O  
ATOM   4435  N   LYS A 555     -49.699  15.048 -50.727  1.00 22.48           N  
ATOM   4436  CA  LYS A 555     -48.371  15.576 -51.025  1.00 22.48           C  
ATOM   4437  C   LYS A 555     -48.459  16.826 -51.896  1.00 22.48           C  
ATOM   4438  CB  LYS A 555     -47.514  14.515 -51.717  1.00 22.48           C  
ATOM   4439  O   LYS A 555     -49.107  16.814 -52.945  1.00 22.48           O  
ATOM   4440  CG  LYS A 555     -46.050  14.535 -51.301  1.00 22.48           C  
ATOM   4441  CD  LYS A 555     -45.258  13.433 -51.993  1.00 22.48           C  
ATOM   4442  CE  LYS A 555     -43.815  13.393 -51.510  1.00 22.48           C  
ATOM   4443  NZ  LYS A 555     -43.043  12.292 -52.161  1.00 22.48           N  
ATOM   4444  N   GLU A 556     -48.081  17.928 -51.362  1.00 28.96           N  
ATOM   4445  CA  GLU A 556     -47.238  18.866 -52.097  1.00 28.96           C  
ATOM   4446  C   GLU A 556     -46.495  19.801 -51.148  1.00 28.96           C  
ATOM   4447  CB  GLU A 556     -48.075  19.678 -53.089  1.00 28.96           C  
ATOM   4448  O   GLU A 556     -47.089  20.346 -50.214  1.00 28.96           O  
ATOM   4449  CG  GLU A 556     -48.529  18.885 -54.305  1.00 28.96           C  
ATOM   4450  CD  GLU A 556     -48.092  19.505 -55.623  1.00 28.96           C  
ATOM   4451  OE1 GLU A 556     -48.187  18.830 -56.673  1.00 28.96           O  
ATOM   4452  OE2 GLU A 556     -47.650  20.676 -55.605  1.00 28.96           O  
ATOM   4453  N   GLY A 557     -45.266  19.509 -50.827  1.00 22.48           N  
ATOM   4454  CA  GLY A 557     -43.989  20.203 -50.863  1.00 22.48           C  
ATOM   4455  C   GLY A 557     -43.936  21.301 -51.909  1.00 22.48           C  
ATOM   4456  O   GLY A 557     -44.407  21.118 -53.033  1.00 22.48           O  
ATOM   4457  N   SER A 558     -43.723  22.513 -51.453  1.00 25.58           N  
ATOM   4458  CA  SER A 558     -42.698  23.420 -51.961  1.00 25.58           C  
ATOM   4459  C   SER A 558     -42.813  24.799 -51.319  1.00 25.58           C  
ATOM   4460  CB  SER A 558     -42.799  23.546 -53.481  1.00 25.58           C  
ATOM   4461  O   SER A 558     -43.917  25.321 -51.152  1.00 25.58           O  
ATOM   4462  OG  SER A 558     -43.321  24.811 -53.848  1.00 25.58           O  
ATOM   4463  N   SER A 559     -41.864  25.186 -50.430  1.00 22.77           N  
ATOM   4464  CA  SER A 559     -40.738  26.102 -50.275  1.00 22.77           C  
ATOM   4465  C   SER A 559     -41.052  27.469 -50.873  1.00 22.77           C  
ATOM   4466  CB  SER A 559     -39.484  25.525 -50.933  1.00 22.77           C  
ATOM   4467  O   SER A 559     -41.637  27.561 -51.954  1.00 22.77           O  
ATOM   4468  OG  SER A 559     -39.533  25.688 -52.340  1.00 22.77           O  
ATOM   4469  N   GLU A 560     -41.060  28.535 -50.013  1.00 22.80           N  
ATOM   4470  CA  GLU A 560     -40.294  29.747 -49.743  1.00 22.80           C  
ATOM   4471  C   GLU A 560     -40.659  30.861 -50.720  1.00 22.80           C  
ATOM   4472  CB  GLU A 560     -38.792  29.460 -49.809  1.00 22.80           C  
ATOM   4473  O   GLU A 560     -40.682  30.646 -51.934  1.00 22.80           O  
ATOM   4474  CG  GLU A 560     -38.158  29.179 -48.455  1.00 22.80           C  
ATOM   4475  CD  GLU A 560     -36.654  28.972 -48.527  1.00 22.80           C  
ATOM   4476  OE1 GLU A 560     -36.008  28.838 -47.463  1.00 22.80           O  
ATOM   4477  OE2 GLU A 560     -36.117  28.945 -49.657  1.00 22.80           O  
ATOM   4478  N   LYS A 561     -41.228  31.962 -50.181  1.00 25.86           N  
ATOM   4479  CA  LYS A 561     -40.980  33.341 -50.593  1.00 25.86           C  
ATOM   4480  C   LYS A 561     -41.467  34.326 -49.535  1.00 25.86           C  
ATOM   4481  CB  LYS A 561     -41.660  33.632 -51.932  1.00 25.86           C  
ATOM   4482  O   LYS A 561     -42.585  34.202 -49.030  1.00 25.86           O  
ATOM   4483  CG  LYS A 561     -41.119  34.861 -52.646  1.00 25.86           C  
ATOM   4484  CD  LYS A 561     -41.674  34.976 -54.060  1.00 25.86           C  
ATOM   4485  CE  LYS A 561     -41.102  36.184 -54.790  1.00 25.86           C  
ATOM   4486  NZ  LYS A 561     -41.668  36.319 -56.165  1.00 25.86           N  
ATOM   4487  N   GLU A 562     -40.566  34.987 -48.769  1.00 23.54           N  
ATOM   4488  CA  GLU A 562     -40.127  36.323 -48.378  1.00 23.54           C  
ATOM   4489  C   GLU A 562     -41.012  37.399 -49.002  1.00 23.54           C  
ATOM   4490  CB  GLU A 562     -38.667  36.547 -48.777  1.00 23.54           C  
ATOM   4491  O   GLU A 562     -41.229  37.405 -50.215  1.00 23.54           O  
ATOM   4492  CG  GLU A 562     -37.665  36.073 -47.734  1.00 23.54           C  
ATOM   4493  CD  GLU A 562     -36.238  36.508 -48.031  1.00 23.54           C  
ATOM   4494  OE1 GLU A 562     -35.336  36.236 -47.207  1.00 23.54           O  
ATOM   4495  OE2 GLU A 562     -36.021  37.128 -49.097  1.00 23.54           O  
ATOM   4496  N   GLU A 563     -41.808  38.063 -48.177  1.00 31.45           N  
ATOM   4497  CA  GLU A 563     -42.351  39.405 -48.366  1.00 31.45           C  
ATOM   4498  C   GLU A 563     -42.088  40.284 -47.147  1.00 31.45           C  
ATOM   4499  CB  GLU A 563     -43.853  39.341 -48.654  1.00 31.45           C  
ATOM   4500  O   GLU A 563     -42.344  39.874 -46.013  1.00 31.45           O  
ATOM   4501  CG  GLU A 563     -44.189  39.136 -50.124  1.00 31.45           C  
ATOM   4502  CD  GLU A 563     -45.646  39.420 -50.452  1.00 31.45           C  
ATOM   4503  OE1 GLU A 563     -46.004  39.447 -51.652  1.00 31.45           O  
ATOM   4504  OE2 GLU A 563     -46.436  39.618 -49.502  1.00 31.45           O  
ATOM   4505  N   GLY A 564     -41.037  41.068 -47.131  1.00 22.13           N  
ATOM   4506  CA  GLY A 564     -40.725  42.472 -46.916  1.00 22.13           C  
ATOM   4507  C   GLY A 564     -41.686  43.411 -47.621  1.00 22.13           C  
ATOM   4508  O   GLY A 564     -42.013  43.208 -48.792  1.00 22.13           O  
ATOM   4509  N   GLU A 565     -42.538  44.109 -46.860  1.00 29.05           N  
ATOM   4510  CA  GLU A 565     -43.153  45.417 -47.063  1.00 29.05           C  
ATOM   4511  C   GLU A 565     -43.395  46.127 -45.734  1.00 29.05           C  
ATOM   4512  CB  GLU A 565     -44.469  45.279 -47.833  1.00 29.05           C  
ATOM   4513  O   GLU A 565     -43.916  45.528 -44.791  1.00 29.05           O  
ATOM   4514  CG  GLU A 565     -44.312  45.383 -49.343  1.00 29.05           C  
ATOM   4515  CD  GLU A 565     -45.639  45.371 -50.086  1.00 29.05           C  
ATOM   4516  OE1 GLU A 565     -45.667  45.734 -51.284  1.00 29.05           O  
ATOM   4517  OE2 GLU A 565     -46.658  44.996 -49.465  1.00 29.05           O  
ATOM   4518  N   GLN A 566     -42.620  47.175 -45.415  1.00 23.04           N  
ATOM   4519  CA  GLN A 566     -42.548  48.609 -45.156  1.00 23.04           C  
ATOM   4520  C   GLN A 566     -43.821  49.315 -45.612  1.00 23.04           C  
ATOM   4521  CB  GLN A 566     -41.330  49.221 -45.850  1.00 23.04           C  
ATOM   4522  O   GLN A 566     -44.297  49.090 -46.727  1.00 23.04           O  
ATOM   4523  CG  GLN A 566     -40.482  50.100 -44.943  1.00 23.04           C  
ATOM   4524  CD  GLN A 566     -39.208  50.580 -45.613  1.00 23.04           C  
ATOM   4525  NE2 GLN A 566     -38.589  51.609 -45.044  1.00 23.04           N  
ATOM   4526  OE1 GLN A 566     -38.783  50.029 -46.634  1.00 23.04           O  
ATOM   4527  N   GLU A 567     -44.418  50.078 -44.719  1.00 22.85           N  
ATOM   4528  CA  GLU A 567     -44.712  51.499 -44.555  1.00 22.85           C  
ATOM   4529  C   GLU A 567     -46.095  51.843 -45.102  1.00 22.85           C  
ATOM   4530  CB  GLU A 567     -43.646  52.352 -45.247  1.00 22.85           C  
ATOM   4531  O   GLU A 567     -46.394  51.568 -46.266  1.00 22.85           O  
ATOM   4532  CG  GLU A 567     -42.903  53.289 -44.306  1.00 22.85           C  
ATOM   4533  CD  GLU A 567     -42.092  54.350 -45.033  1.00 22.85           C  
ATOM   4534  OE1 GLU A 567     -41.563  55.271 -44.369  1.00 22.85           O  
ATOM   4535  OE2 GLU A 567     -41.985  54.261 -46.277  1.00 22.85           O  
ATOM   4536  N   GLU A 568     -47.043  52.126 -44.191  1.00 29.93           N  
ATOM   4537  CA  GLU A 568     -48.175  53.044 -44.276  1.00 29.93           C  
ATOM   4538  C   GLU A 568     -48.216  53.982 -43.073  1.00 29.93           C  
ATOM   4539  CB  GLU A 568     -49.490  52.268 -44.383  1.00 29.93           C  
ATOM   4540  O   GLU A 568     -48.097  53.539 -41.929  1.00 29.93           O  
ATOM   4541  CG  GLU A 568     -49.707  51.610 -45.738  1.00 29.93           C  
ATOM   4542  CD  GLU A 568     -51.028  51.993 -46.386  1.00 29.93           C  
ATOM   4543  OE1 GLU A 568     -51.206  51.738 -47.599  1.00 29.93           O  
ATOM   4544  OE2 GLU A 568     -51.892  52.554 -45.676  1.00 29.93           O  
ATOM   4545  N   GLY A 569     -47.777  55.268 -43.222  1.00 23.45           N  
ATOM   4546  CA  GLY A 569     -48.287  56.617 -43.412  1.00 23.45           C  
ATOM   4547  C   GLY A 569     -49.696  56.802 -42.883  1.00 23.45           C  
ATOM   4548  O   GLY A 569     -50.558  55.943 -43.083  1.00 23.45           O  
ATOM   4549  N   GLU A 570     -49.838  57.774 -41.898  1.00 23.99           N  
ATOM   4550  CA  GLU A 570     -50.577  59.033 -41.873  1.00 23.99           C  
ATOM   4551  C   GLU A 570     -51.870  58.899 -41.074  1.00 23.99           C  
ATOM   4552  CB  GLU A 570     -50.885  59.504 -43.297  1.00 23.99           C  
ATOM   4553  O   GLU A 570     -52.624  57.941 -41.260  1.00 23.99           O  
ATOM   4554  CG  GLU A 570     -49.782  60.349 -43.917  1.00 23.99           C  
ATOM   4555  CD  GLU A 570     -50.147  60.901 -45.286  1.00 23.99           C  
ATOM   4556  OE1 GLU A 570     -49.362  61.699 -45.848  1.00 23.99           O  
ATOM   4557  OE2 GLU A 570     -51.227  60.534 -45.801  1.00 23.99           O  
ATOM   4558  N   THR A 571     -52.043  59.785 -40.047  1.00 23.63           N  
ATOM   4559  CA  THR A 571     -52.844  60.983 -39.820  1.00 23.63           C  
ATOM   4560  C   THR A 571     -53.742  60.809 -38.598  1.00 23.63           C  
ATOM   4561  CB  THR A 571     -53.707  61.319 -41.051  1.00 23.63           C  
ATOM   4562  O   THR A 571     -54.391  59.773 -38.440  1.00 23.63           O  
ATOM   4563  CG2 THR A 571     -52.870  61.968 -42.148  1.00 23.63           C  
ATOM   4564  OG1 THR A 571     -54.291  60.114 -41.560  1.00 23.63           O  
ATOM   4565  N   GLU A 572     -53.535  61.648 -37.562  1.00 25.95           N  
ATOM   4566  CA  GLU A 572     -54.291  62.835 -37.174  1.00 25.95           C  
ATOM   4567  C   GLU A 572     -54.873  62.683 -35.771  1.00 25.95           C  
ATOM   4568  CB  GLU A 572     -55.410  63.113 -38.180  1.00 25.95           C  
ATOM   4569  O   GLU A 572     -55.501  61.669 -35.460  1.00 25.95           O  
ATOM   4570  CG  GLU A 572     -54.966  63.935 -39.382  1.00 25.95           C  
ATOM   4571  CD  GLU A 572     -56.122  64.590 -40.121  1.00 25.95           C  
ATOM   4572  OE1 GLU A 572     -55.872  65.409 -41.034  1.00 25.95           O  
ATOM   4573  OE2 GLU A 572     -57.287  64.282 -39.784  1.00 25.95           O  
ATOM   4574  N   ALA A 573     -54.400  63.528 -34.832  1.00 23.86           N  
ATOM   4575  CA  ALA A 573     -54.899  64.773 -34.257  1.00 23.86           C  
ATOM   4576  C   ALA A 573     -55.667  64.512 -32.964  1.00 23.86           C  
ATOM   4577  CB  ALA A 573     -55.788  65.505 -35.260  1.00 23.86           C  
ATOM   4578  O   ALA A 573     -56.529  63.632 -32.914  1.00 23.86           O  
ATOM   4579  N   GLU A 574     -55.147  65.060 -31.872  1.00 28.11           N  
ATOM   4580  CA  GLU A 574     -55.600  66.220 -31.110  1.00 28.11           C  
ATOM   4581  C   GLU A 574     -55.368  66.023 -29.614  1.00 28.11           C  
ATOM   4582  CB  GLU A 574     -57.082  66.495 -31.380  1.00 28.11           C  
ATOM   4583  O   GLU A 574     -55.764  65.002 -29.048  1.00 28.11           O  
ATOM   4584  CG  GLU A 574     -57.351  67.143 -32.731  1.00 28.11           C  
ATOM   4585  CD  GLU A 574     -57.586  68.642 -32.641  1.00 28.11           C  
ATOM   4586  OE1 GLU A 574     -57.539  69.327 -33.688  1.00 28.11           O  
ATOM   4587  OE2 GLU A 574     -57.819  69.136 -31.515  1.00 28.11           O  
ATOM   4588  N   ALA A 575     -54.412  66.765 -29.054  1.00 23.03           N  
ATOM   4589  CA  ALA A 575     -54.118  67.982 -28.301  1.00 23.03           C  
ATOM   4590  C   ALA A 575     -55.078  68.145 -27.126  1.00 23.03           C  
ATOM   4591  CB  ALA A 575     -54.187  69.203 -29.214  1.00 23.03           C  
ATOM   4592  O   ALA A 575     -56.291  67.981 -27.280  1.00 23.03           O  
ATOM   4593  N   GLU A 576     -54.514  68.196 -25.940  1.00 28.12           N  
ATOM   4594  CA  GLU A 576     -54.549  69.329 -25.020  1.00 28.12           C  
ATOM   4595  C   GLU A 576     -54.315  68.879 -23.581  1.00 28.12           C  
ATOM   4596  CB  GLU A 576     -55.884  70.070 -25.129  1.00 28.12           C  
ATOM   4597  O   GLU A 576     -54.950  67.934 -23.110  1.00 28.12           O  
ATOM   4598  CG  GLU A 576     -55.953  71.045 -26.295  1.00 28.12           C  
ATOM   4599  CD  GLU A 576     -56.604  72.370 -25.932  1.00 28.12           C  
ATOM   4600  OE1 GLU A 576     -56.493  73.337 -26.719  1.00 28.12           O  
ATOM   4601  OE2 GLU A 576     -57.230  72.441 -24.851  1.00 28.12           O  
ATOM   4602  N   GLY A 577     -53.108  69.249 -23.009  1.00 25.82           N  
ATOM   4603  CA  GLY A 577     -52.674  70.327 -22.134  1.00 25.82           C  
ATOM   4604  C   GLY A 577     -52.399  69.869 -20.714  1.00 25.82           C  
ATOM   4605  O   GLY A 577     -53.198  69.136 -20.127  1.00 25.82           O  
ATOM   4606  N   GLU A 578     -51.122  69.862 -20.323  1.00 23.94           N  
ATOM   4607  CA  GLU A 578     -50.052  70.543 -19.600  1.00 23.94           C  
ATOM   4608  C   GLU A 578     -50.579  71.207 -18.331  1.00 23.94           C  
ATOM   4609  CB  GLU A 578     -49.374  71.583 -20.495  1.00 23.94           C  
ATOM   4610  O   GLU A 578     -51.561  71.952 -18.376  1.00 23.94           O  
ATOM   4611  CG  GLU A 578     -48.086  71.093 -21.141  1.00 23.94           C  
ATOM   4612  CD  GLU A 578     -47.275  72.207 -21.783  1.00 23.94           C  
ATOM   4613  OE1 GLU A 578     -46.117  71.959 -22.188  1.00 23.94           O  
ATOM   4614  OE2 GLU A 578     -47.802  73.338 -21.881  1.00 23.94           O  
ATOM   4615  N   GLU A 579     -50.145  70.727 -17.180  1.00 27.53           N  
ATOM   4616  CA  GLU A 579     -49.608  71.531 -16.086  1.00 27.53           C  
ATOM   4617  C   GLU A 579     -48.724  70.693 -15.167  1.00 27.53           C  
ATOM   4618  CB  GLU A 579     -50.743  72.172 -15.283  1.00 27.53           C  
ATOM   4619  O   GLU A 579     -49.140  69.633 -14.695  1.00 27.53           O  
ATOM   4620  CG  GLU A 579     -51.008  73.626 -15.645  1.00 27.53           C  
ATOM   4621  CD  GLU A 579     -51.933  74.330 -14.665  1.00 27.53           C  
ATOM   4622  OE1 GLU A 579     -52.137  75.558 -14.798  1.00 27.53           O  
ATOM   4623  OE2 GLU A 579     -52.456  73.648 -13.755  1.00 27.53           O  
ATOM   4624  N   ALA A 580     -47.393  70.704 -15.274  1.00 25.08           N  
ATOM   4625  CA  ALA A 580     -46.096  71.063 -14.705  1.00 25.08           C  
ATOM   4626  C   ALA A 580     -46.263  71.778 -13.367  1.00 25.08           C  
ATOM   4627  CB  ALA A 580     -45.311  71.939 -15.678  1.00 25.08           C  
ATOM   4628  O   ALA A 580     -47.017  72.749 -13.265  1.00 25.08           O  
ATOM   4629  N   GLU A 581     -45.966  71.132 -12.298  1.00 28.33           N  
ATOM   4630  CA  GLU A 581     -45.199  71.730 -11.209  1.00 28.33           C  
ATOM   4631  C   GLU A 581     -44.178  70.746 -10.647  1.00 28.33           C  
ATOM   4632  CB  GLU A 581     -46.133  72.212 -10.096  1.00 28.33           C  
ATOM   4633  O   GLU A 581     -44.524  69.614 -10.301  1.00 28.33           O  
ATOM   4634  CG  GLU A 581     -45.894  73.655  -9.674  1.00 28.33           C  
ATOM   4635  CD  GLU A 581     -46.646  74.043  -8.410  1.00 28.33           C  
ATOM   4636  OE1 GLU A 581     -46.435  75.166  -7.900  1.00 28.33           O  
ATOM   4637  OE2 GLU A 581     -47.451  73.216  -7.927  1.00 28.33           O  
ATOM   4638  N   ALA A 582     -42.917  70.745 -11.073  1.00 23.76           N  
ATOM   4639  CA  ALA A 582     -41.498  70.917 -10.774  1.00 23.76           C  
ATOM   4640  C   ALA A 582     -41.297  71.467  -9.365  1.00 23.76           C  
ATOM   4641  CB  ALA A 582     -40.846  71.841 -11.800  1.00 23.76           C  
ATOM   4642  O   ALA A 582     -41.979  72.409  -8.956  1.00 23.76           O  
ATOM   4643  N   LYS A 583     -40.596  70.713  -8.523  1.00 26.97           N  
ATOM   4644  CA  LYS A 583     -39.397  71.160  -7.819  1.00 26.97           C  
ATOM   4645  C   LYS A 583     -38.952  70.130  -6.784  1.00 26.97           C  
ATOM   4646  CB  LYS A 583     -39.644  72.509  -7.142  1.00 26.97           C  
ATOM   4647  O   LYS A 583     -39.760  69.662  -5.979  1.00 26.97           O  
ATOM   4648  CG  LYS A 583     -39.097  73.699  -7.917  1.00 26.97           C  
ATOM   4649  CD  LYS A 583     -39.138  74.974  -7.085  1.00 26.97           C  
ATOM   4650  CE  LYS A 583     -38.613  76.171  -7.868  1.00 26.97           C  
ATOM   4651  NZ  LYS A 583     -38.686  77.430  -7.069  1.00 26.97           N  
ATOM   4652  N   GLU A 584     -37.818  69.453  -7.055  1.00 25.86           N  
ATOM   4653  CA  GLU A 584     -36.400  69.589  -6.738  1.00 25.86           C  
ATOM   4654  C   GLU A 584     -36.010  68.703  -5.558  1.00 25.86           C  
ATOM   4655  CB  GLU A 584     -36.054  71.049  -6.436  1.00 25.86           C  
ATOM   4656  O   GLU A 584     -36.643  68.755  -4.501  1.00 25.86           O  
ATOM   4657  CG  GLU A 584     -34.817  71.552  -7.167  1.00 25.86           C  
ATOM   4658  CD  GLU A 584     -34.367  72.929  -6.708  1.00 25.86           C  
ATOM   4659  OE1 GLU A 584     -33.286  73.390  -7.140  1.00 25.86           O  
ATOM   4660  OE2 GLU A 584     -35.102  73.553  -5.910  1.00 25.86           O  
ATOM   4661  N   GLU A 585     -35.175  67.677  -5.800  1.00 24.99           N  
ATOM   4662  CA  GLU A 585     -33.794  67.206  -5.746  1.00 24.99           C  
ATOM   4663  C   GLU A 585     -33.225  67.327  -4.336  1.00 24.99           C  
ATOM   4664  CB  GLU A 585     -32.922  67.984  -6.734  1.00 24.99           C  
ATOM   4665  O   GLU A 585     -33.293  68.394  -3.722  1.00 24.99           O  
ATOM   4666  CG  GLU A 585     -33.008  67.474  -8.165  1.00 24.99           C  
ATOM   4667  CD  GLU A 585     -31.992  68.119  -9.095  1.00 24.99           C  
ATOM   4668  OE1 GLU A 585     -31.909  67.715 -10.277  1.00 24.99           O  
ATOM   4669  OE2 GLU A 585     -31.273  69.035  -8.636  1.00 24.99           O  
ATOM   4670  N   LYS A 586     -32.925  66.222  -3.724  1.00 29.69           N  
ATOM   4671  CA  LYS A 586     -31.649  66.000  -3.051  1.00 29.69           C  
ATOM   4672  C   LYS A 586     -31.246  64.529  -3.108  1.00 29.69           C  
ATOM   4673  CB  LYS A 586     -31.721  66.467  -1.596  1.00 29.69           C  
ATOM   4674  O   LYS A 586     -32.036  63.649  -2.761  1.00 29.69           O  
ATOM   4675  CG  LYS A 586     -30.526  67.298  -1.153  1.00 29.69           C  
ATOM   4676  CD  LYS A 586     -30.586  67.614   0.336  1.00 29.69           C  
ATOM   4677  CE  LYS A 586     -29.388  68.441   0.782  1.00 29.69           C  
ATOM   4678  NZ  LYS A 586     -29.504  68.859   2.211  1.00 29.69           N  
ATOM   4679  N   LYS A 587     -30.440  64.111  -4.043  1.00 23.30           N  
ATOM   4680  CA  LYS A 587     -29.235  63.358  -4.379  1.00 23.30           C  
ATOM   4681  C   LYS A 587     -28.080  63.730  -3.454  1.00 23.30           C  
ATOM   4682  CB  LYS A 587     -28.839  63.601  -5.836  1.00 23.30           C  
ATOM   4683  O   LYS A 587     -27.747  64.908  -3.310  1.00 23.30           O  
ATOM   4684  CG  LYS A 587     -27.945  62.518  -6.422  1.00 23.30           C  
ATOM   4685  CD  LYS A 587     -27.645  62.776  -7.893  1.00 23.30           C  
ATOM   4686  CE  LYS A 587     -26.726  61.710  -8.474  1.00 23.30           C  
ATOM   4687  NZ  LYS A 587     -26.420  61.966  -9.913  1.00 23.30           N  
ATOM   4688  N   VAL A 588     -27.599  62.807  -2.650  1.00 27.70           N  
ATOM   4689  CA  VAL A 588     -26.186  62.548  -2.393  1.00 27.70           C  
ATOM   4690  C   VAL A 588     -25.992  61.088  -1.992  1.00 27.70           C  
ATOM   4691  CB  VAL A 588     -25.628  63.481  -1.294  1.00 27.70           C  
ATOM   4692  O   VAL A 588     -26.712  60.572  -1.134  1.00 27.70           O  
ATOM   4693  CG1 VAL A 588     -24.160  63.166  -1.012  1.00 27.70           C  
ATOM   4694  CG2 VAL A 588     -25.796  64.944  -1.701  1.00 27.70           C  
ATOM   4695  N   GLU A 589     -25.495  60.193  -2.834  1.00 28.29           N  
ATOM   4696  CA  GLU A 589     -24.328  59.448  -3.296  1.00 28.29           C  
ATOM   4697  C   GLU A 589     -23.545  58.865  -2.123  1.00 28.29           C  
ATOM   4698  CB  GLU A 589     -23.419  60.343  -4.143  1.00 28.29           C  
ATOM   4699  O   GLU A 589     -23.244  59.572  -1.159  1.00 28.29           O  
ATOM   4700  CG  GLU A 589     -23.574  60.135  -5.642  1.00 28.29           C  
ATOM   4701  CD  GLU A 589     -22.475  60.798  -6.457  1.00 28.29           C  
ATOM   4702  OE1 GLU A 589     -22.405  60.565  -7.685  1.00 28.29           O  
ATOM   4703  OE2 GLU A 589     -21.677  61.556  -5.862  1.00 28.29           O  
ATOM   4704  N   GLY A 590     -23.381  57.556  -2.113  1.00 22.33           N  
ATOM   4705  CA  GLY A 590     -22.406  56.516  -2.402  1.00 22.33           C  
ATOM   4706  C   GLY A 590     -21.162  56.608  -1.539  1.00 22.33           C  
ATOM   4707  O   GLY A 590     -20.656  57.703  -1.284  1.00 22.33           O  
ATOM   4708  N   LYS A 591     -20.833  55.508  -0.841  1.00 28.48           N  
ATOM   4709  CA  LYS A 591     -19.552  54.815  -0.948  1.00 28.48           C  
ATOM   4710  C   LYS A 591     -19.325  53.891   0.245  1.00 28.48           C  
ATOM   4711  CB  LYS A 591     -18.405  55.820  -1.058  1.00 28.48           C  
ATOM   4712  O   LYS A 591     -19.488  54.303   1.395  1.00 28.48           O  
ATOM   4713  CG  LYS A 591     -17.879  56.007  -2.474  1.00 28.48           C  
ATOM   4714  CD  LYS A 591     -16.713  56.987  -2.513  1.00 28.48           C  
ATOM   4715  CE  LYS A 591     -16.160  57.144  -3.923  1.00 28.48           C  
ATOM   4716  NZ  LYS A 591     -15.004  58.089  -3.962  1.00 28.48           N  
ATOM   4717  N   GLU A 592     -19.342  52.562   0.110  1.00 23.52           N  
ATOM   4718  CA  GLU A 592     -18.584  51.315   0.056  1.00 23.52           C  
ATOM   4719  C   GLU A 592     -17.409  51.342   1.029  1.00 23.52           C  
ATOM   4720  CB  GLU A 592     -18.084  51.050  -1.366  1.00 23.52           C  
ATOM   4721  O   GLU A 592     -16.661  52.321   1.080  1.00 23.52           O  
ATOM   4722  CG  GLU A 592     -18.894  50.004  -2.118  1.00 23.52           C  
ATOM   4723  CD  GLU A 592     -18.293  49.634  -3.465  1.00 23.52           C  
ATOM   4724  OE1 GLU A 592     -18.828  48.725  -4.139  1.00 23.52           O  
ATOM   4725  OE2 GLU A 592     -17.279  50.258  -3.848  1.00 23.52           O  
ATOM   4726  N   GLU A 593     -17.285  50.305   1.909  1.00 22.89           N  
ATOM   4727  CA  GLU A 593     -16.493  49.123   2.235  1.00 22.89           C  
ATOM   4728  C   GLU A 593     -15.284  49.488   3.092  1.00 22.89           C  
ATOM   4729  CB  GLU A 593     -16.037  48.412   0.958  1.00 22.89           C  
ATOM   4730  O   GLU A 593     -14.592  50.469   2.812  1.00 22.89           O  
ATOM   4731  CG  GLU A 593     -16.983  47.314   0.495  1.00 22.89           C  
ATOM   4732  CD  GLU A 593     -16.381  46.415  -0.573  1.00 22.89           C  
ATOM   4733  OE1 GLU A 593     -17.008  45.391  -0.928  1.00 22.89           O  
ATOM   4734  OE2 GLU A 593     -15.273  46.736  -1.058  1.00 22.89           O  
ATOM   4735  N   VAL A 594     -15.067  48.704   4.212  1.00 24.45           N  
ATOM   4736  CA  VAL A 594     -14.043  47.743   4.610  1.00 24.45           C  
ATOM   4737  C   VAL A 594     -13.611  48.015   6.049  1.00 24.45           C  
ATOM   4738  CB  VAL A 594     -12.820  47.794   3.667  1.00 24.45           C  
ATOM   4739  O   VAL A 594     -13.343  49.161   6.417  1.00 24.45           O  
ATOM   4740  CG1 VAL A 594     -11.732  46.834   4.142  1.00 24.45           C  
ATOM   4741  CG2 VAL A 594     -13.238  47.467   2.234  1.00 24.45           C  
ATOM   4742  N   GLU A 595     -13.790  47.017   6.954  1.00 21.91           N  
ATOM   4743  CA  GLU A 595     -13.130  46.093   7.872  1.00 21.91           C  
ATOM   4744  C   GLU A 595     -11.870  46.713   8.469  1.00 21.91           C  
ATOM   4745  CB  GLU A 595     -12.786  44.782   7.161  1.00 21.91           C  
ATOM   4746  O   GLU A 595     -11.049  47.280   7.745  1.00 21.91           O  
ATOM   4747  CG  GLU A 595     -13.445  43.557   7.777  1.00 21.91           C  
ATOM   4748  CD  GLU A 595     -12.984  42.250   7.152  1.00 21.91           C  
ATOM   4749  OE1 GLU A 595     -13.377  41.169   7.646  1.00 21.91           O  
ATOM   4750  OE2 GLU A 595     -12.222  42.307   6.161  1.00 21.91           O  
ATOM   4751  N   GLN A 596     -11.781  46.710   9.811  1.00 27.09           N  
ATOM   4752  CA  GLN A 596     -10.645  46.322  10.641  1.00 27.09           C  
ATOM   4753  C   GLN A 596     -10.963  46.495  12.124  1.00 27.09           C  
ATOM   4754  CB  GLN A 596      -9.406  47.139  10.272  1.00 27.09           C  
ATOM   4755  O   GLN A 596     -11.455  47.545  12.540  1.00 27.09           O  
ATOM   4756  CG  GLN A 596      -8.123  46.320  10.218  1.00 27.09           C  
ATOM   4757  CD  GLN A 596      -6.918  47.142   9.801  1.00 27.09           C  
ATOM   4758  NE2 GLN A 596      -5.725  46.647  10.112  1.00 27.09           N  
ATOM   4759  OE1 GLN A 596      -7.059  48.214   9.202  1.00 27.09           O  
ATOM   4760  N   GLU A 597     -11.182  45.444  12.874  1.00 23.17           N  
ATOM   4761  CA  GLU A 597     -10.689  44.780  14.077  1.00 23.17           C  
ATOM   4762  C   GLU A 597      -9.529  45.552  14.697  1.00 23.17           C  
ATOM   4763  CB  GLU A 597     -10.258  43.346  13.760  1.00 23.17           C  
ATOM   4764  O   GLU A 597      -8.600  45.957  13.995  1.00 23.17           O  
ATOM   4765  CG  GLU A 597     -11.266  42.291  14.193  1.00 23.17           C  
ATOM   4766  CD  GLU A 597     -10.748  40.869  14.042  1.00 23.17           C  
ATOM   4767  OE1 GLU A 597     -11.446  39.921  14.469  1.00 23.17           O  
ATOM   4768  OE2 GLU A 597      -9.636  40.702  13.493  1.00 23.17           O  
ATOM   4769  N   THR A 598      -9.669  45.869  16.035  1.00 27.89           N  
ATOM   4770  CA  THR A 598      -8.765  45.683  17.165  1.00 27.89           C  
ATOM   4771  C   THR A 598      -9.362  46.276  18.438  1.00 27.89           C  
ATOM   4772  CB  THR A 598      -7.391  46.323  16.893  1.00 27.89           C  
ATOM   4773  O   THR A 598      -9.923  47.374  18.414  1.00 27.89           O  
ATOM   4774  CG2 THR A 598      -6.607  45.523  15.858  1.00 27.89           C  
ATOM   4775  OG1 THR A 598      -7.580  47.658  16.406  1.00 27.89           O  
ATOM   4776  N   LYS A 599      -9.717  45.476  19.420  1.00 23.80           N  
ATOM   4777  CA  LYS A 599      -9.353  45.001  20.752  1.00 23.80           C  
ATOM   4778  C   LYS A 599      -8.916  46.157  21.647  1.00 23.80           C  
ATOM   4779  CB  LYS A 599      -8.239  43.957  20.663  1.00 23.80           C  
ATOM   4780  O   LYS A 599      -8.102  46.990  21.242  1.00 23.80           O  
ATOM   4781  CG  LYS A 599      -8.601  42.612  21.275  1.00 23.80           C  
ATOM   4782  CD  LYS A 599      -7.404  41.671  21.306  1.00 23.80           C  
ATOM   4783  CE  LYS A 599      -7.768  40.321  21.911  1.00 23.80           C  
ATOM   4784  NZ  LYS A 599      -6.599  39.392  21.935  1.00 23.80           N  
ATOM   4785  N   GLU A 600      -9.511  46.235  22.872  1.00 24.92           N  
ATOM   4786  CA  GLU A 600      -9.106  46.079  24.265  1.00 24.92           C  
ATOM   4787  C   GLU A 600      -9.477  47.309  25.089  1.00 24.92           C  
ATOM   4788  CB  GLU A 600      -7.601  45.817  24.362  1.00 24.92           C  
ATOM   4789  O   GLU A 600      -9.266  48.442  24.652  1.00 24.92           O  
ATOM   4790  CG  GLU A 600      -7.233  44.340  24.368  1.00 24.92           C  
ATOM   4791  CD  GLU A 600      -5.866  44.064  24.974  1.00 24.92           C  
ATOM   4792  OE1 GLU A 600      -5.549  42.884  25.243  1.00 24.92           O  
ATOM   4793  OE2 GLU A 600      -5.107  45.037  25.182  1.00 24.92           O  
ATOM   4794  N   LYS A 601     -10.193  47.100  26.205  1.00 27.37           N  
ATOM   4795  CA  LYS A 601      -9.863  47.201  27.624  1.00 27.37           C  
ATOM   4796  C   LYS A 601     -10.822  48.144  28.345  1.00 27.37           C  
ATOM   4797  CB  LYS A 601      -8.422  47.679  27.807  1.00 27.37           C  
ATOM   4798  O   LYS A 601     -11.086  49.251  27.872  1.00 27.37           O  
ATOM   4799  CG  LYS A 601      -7.438  46.567  28.141  1.00 27.37           C  
ATOM   4800  CD  LYS A 601      -6.393  47.029  29.148  1.00 27.37           C  
ATOM   4801  CE  LYS A 601      -5.320  45.971  29.367  1.00 27.37           C  
ATOM   4802  NZ  LYS A 601      -4.259  46.443  30.306  1.00 27.37           N  
ATOM   4803  N   GLY A 602     -11.566  47.617  29.341  1.00 25.30           N  
ATOM   4804  CA  GLY A 602     -11.487  47.700  30.791  1.00 25.30           C  
ATOM   4805  C   GLY A 602     -12.538  48.612  31.394  1.00 25.30           C  
ATOM   4806  O   GLY A 602     -12.853  49.663  30.831  1.00 25.30           O  
ATOM   4807  N   SER A 603     -13.404  48.055  32.297  1.00 24.50           N  
ATOM   4808  CA  SER A 603     -13.562  48.068  33.748  1.00 24.50           C  
ATOM   4809  C   SER A 603     -14.639  49.060  34.177  1.00 24.50           C  
ATOM   4810  CB  SER A 603     -12.238  48.415  34.429  1.00 24.50           C  
ATOM   4811  O   SER A 603     -14.706  50.175  33.657  1.00 24.50           O  
ATOM   4812  OG  SER A 603     -12.151  49.807  34.682  1.00 24.50           O  
ATOM   4813  N   GLY A 604     -15.765  48.549  34.743  1.00 23.60           N  
ATOM   4814  CA  GLY A 604     -16.377  48.460  36.059  1.00 23.60           C  
ATOM   4815  C   GLY A 604     -16.799  49.808  36.613  1.00 23.60           C  
ATOM   4816  O   GLY A 604     -15.992  50.738  36.679  1.00 23.60           O  
ATOM   4817  N   ARG A 605     -18.102  50.145  36.583  1.00 31.33           N  
ATOM   4818  CA  ARG A 605     -18.710  51.210  37.373  1.00 31.33           C  
ATOM   4819  C   ARG A 605     -19.938  50.703  38.123  1.00 31.33           C  
ATOM   4820  CB  ARG A 605     -19.093  52.392  36.479  1.00 31.33           C  
ATOM   4821  O   ARG A 605     -20.786  50.021  37.545  1.00 31.33           O  
ATOM   4822  CG  ARG A 605     -19.425  53.662  37.246  1.00 31.33           C  
ATOM   4823  CD  ARG A 605     -19.426  54.885  36.339  1.00 31.33           C  
ATOM   4824  NE  ARG A 605     -19.789  56.096  37.067  1.00 31.33           N  
ATOM   4825  NH1 ARG A 605     -19.102  57.549  35.408  1.00 31.33           N  
ATOM   4826  NH2 ARG A 605     -19.993  58.366  37.356  1.00 31.33           N  
ATOM   4827  CZ  ARG A 605     -19.627  57.334  36.609  1.00 31.33           C  
ATOM   4828  N   GLU A 606     -19.830  50.325  39.431  1.00 29.95           N  
ATOM   4829  CA  GLU A 606     -20.313  50.461  40.802  1.00 29.95           C  
ATOM   4830  C   GLU A 606     -21.654  51.188  40.845  1.00 29.95           C  
ATOM   4831  CB  GLU A 606     -19.285  51.200  41.663  1.00 29.95           C  
ATOM   4832  O   GLU A 606     -21.780  52.300  40.328  1.00 29.95           O  
ATOM   4833  CG  GLU A 606     -18.178  50.307  42.203  1.00 29.95           C  
ATOM   4834  CD  GLU A 606     -17.280  51.007  43.210  1.00 29.95           C  
ATOM   4835  OE1 GLU A 606     -16.412  50.338  43.816  1.00 29.95           O  
ATOM   4836  OE2 GLU A 606     -17.445  52.233  43.394  1.00 29.95           O  
ATOM   4837  N   GLU A 607     -22.756  50.491  41.031  1.00 31.41           N  
ATOM   4838  CA  GLU A 607     -24.169  50.744  41.298  1.00 31.41           C  
ATOM   4839  C   GLU A 607     -24.458  50.733  42.796  1.00 31.41           C  
ATOM   4840  CB  GLU A 607     -25.045  49.710  40.586  1.00 31.41           C  
ATOM   4841  O   GLU A 607     -24.108  49.779  43.494  1.00 31.41           O  
ATOM   4842  CG  GLU A 607     -25.349  50.056  39.135  1.00 31.41           C  
ATOM   4843  CD  GLU A 607     -26.417  49.168  38.518  1.00 31.41           C  
ATOM   4844  OE1 GLU A 607     -26.848  49.442  37.374  1.00 31.41           O  
ATOM   4845  OE2 GLU A 607     -26.828  48.191  39.183  1.00 31.41           O  
ATOM   4846  N   GLU A 608     -24.330  51.870  43.511  1.00 25.78           N  
ATOM   4847  CA  GLU A 608     -24.799  52.490  44.746  1.00 25.78           C  
ATOM   4848  C   GLU A 608     -26.046  53.335  44.501  1.00 25.78           C  
ATOM   4849  CB  GLU A 608     -23.696  53.349  45.370  1.00 25.78           C  
ATOM   4850  O   GLU A 608     -26.104  54.100  43.536  1.00 25.78           O  
ATOM   4851  CG  GLU A 608     -22.878  52.626  46.431  1.00 25.78           C  
ATOM   4852  CD  GLU A 608     -21.943  53.546  47.199  1.00 25.78           C  
ATOM   4853  OE1 GLU A 608     -21.288  53.081  48.159  1.00 25.78           O  
ATOM   4854  OE2 GLU A 608     -21.866  54.742  46.838  1.00 25.78           O  
ATOM   4855  N   LYS A 609     -27.203  53.029  45.176  1.00 27.84           N  
ATOM   4856  CA  LYS A 609     -28.062  53.968  45.892  1.00 27.84           C  
ATOM   4857  C   LYS A 609     -29.526  53.545  45.811  1.00 27.84           C  
ATOM   4858  CB  LYS A 609     -27.893  55.382  45.335  1.00 27.84           C  
ATOM   4859  O   LYS A 609     -30.013  53.177  44.741  1.00 27.84           O  
ATOM   4860  CG  LYS A 609     -26.683  56.124  45.883  1.00 27.84           C  
ATOM   4861  CD  LYS A 609     -26.888  57.633  45.848  1.00 27.84           C  
ATOM   4862  CE  LYS A 609     -25.610  58.380  46.203  1.00 27.84           C  
ATOM   4863  NZ  LYS A 609     -25.851  59.847  46.355  1.00 27.84           N  
ATOM   4864  N   GLY A 610     -30.190  53.254  46.980  1.00 28.07           N  
ATOM   4865  CA  GLY A 610     -31.312  54.084  47.390  1.00 28.07           C  
ATOM   4866  C   GLY A 610     -32.280  53.366  48.312  1.00 28.07           C  
ATOM   4867  O   GLY A 610     -32.607  52.198  48.089  1.00 28.07           O  
ATOM   4868  N   VAL A 611     -32.300  53.643  49.631  1.00 24.65           N  
ATOM   4869  CA  VAL A 611     -33.059  54.163  50.763  1.00 24.65           C  
ATOM   4870  C   VAL A 611     -34.536  54.269  50.389  1.00 24.65           C  
ATOM   4871  CB  VAL A 611     -32.526  55.539  51.221  1.00 24.65           C  
ATOM   4872  O   VAL A 611     -34.881  54.839  49.352  1.00 24.65           O  
ATOM   4873  CG1 VAL A 611     -33.444  56.150  52.277  1.00 24.65           C  
ATOM   4874  CG2 VAL A 611     -31.102  55.406  51.758  1.00 24.65           C  
ATOM   4875  N   VAL A 612     -35.380  53.422  50.988  1.00 30.58           N  
ATOM   4876  CA  VAL A 612     -36.740  53.808  51.348  1.00 30.58           C  
ATOM   4877  C   VAL A 612     -37.076  53.281  52.741  1.00 30.58           C  
ATOM   4878  CB  VAL A 612     -37.769  53.289  50.318  1.00 30.58           C  
ATOM   4879  O   VAL A 612     -36.869  52.100  53.030  1.00 30.58           O  
ATOM   4880  CG1 VAL A 612     -39.186  53.689  50.722  1.00 30.58           C  
ATOM   4881  CG2 VAL A 612     -37.439  53.816  48.923  1.00 30.58           C  
ATOM   4882  N   THR A 613     -36.963  54.103  53.765  1.00 27.84           N  
ATOM   4883  CA  THR A 613     -37.650  54.568  54.965  1.00 27.84           C  
ATOM   4884  C   THR A 613     -39.131  54.804  54.683  1.00 27.84           C  
ATOM   4885  CB  THR A 613     -37.015  55.862  55.506  1.00 27.84           C  
ATOM   4886  O   THR A 613     -39.488  55.391  53.659  1.00 27.84           O  
ATOM   4887  CG2 THR A 613     -35.552  55.643  55.876  1.00 27.84           C  
ATOM   4888  OG1 THR A 613     -37.095  56.882  54.503  1.00 27.84           O  
ATOM   4889  N   ASN A 614     -39.984  53.993  55.296  1.00 33.37           N  
ATOM   4890  CA  ASN A 614     -41.306  54.402  55.757  1.00 33.37           C  
ATOM   4891  C   ASN A 614     -41.881  53.408  56.762  1.00 33.37           C  
ATOM   4892  CB  ASN A 614     -42.260  54.571  54.572  1.00 33.37           C  
ATOM   4893  O   ASN A 614     -42.003  52.218  56.465  1.00 33.37           O  
ATOM   4894  CG  ASN A 614     -42.243  55.977  54.006  1.00 33.37           C  
ATOM   4895  ND2 ASN A 614     -42.906  56.167  52.872  1.00 33.37           N  
ATOM   4896  OD1 ASN A 614     -41.639  56.885  54.583  1.00 33.37           O  
ATOM   4897  N   GLY A 615     -41.818  53.703  58.098  1.00 28.82           N  
ATOM   4898  CA  GLY A 615     -42.855  54.252  58.958  1.00 28.82           C  
ATOM   4899  C   GLY A 615     -43.550  53.200  59.802  1.00 28.82           C  
ATOM   4900  O   GLY A 615     -43.904  52.131  59.302  1.00 28.82           O  
ATOM   4901  N   LEU A 616     -43.246  53.176  61.110  1.00 27.75           N  
ATOM   4902  CA  LEU A 616     -43.790  53.382  62.448  1.00 27.75           C  
ATOM   4903  C   LEU A 616     -45.314  53.375  62.422  1.00 27.75           C  
ATOM   4904  CB  LEU A 616     -43.283  54.702  63.035  1.00 27.75           C  
ATOM   4905  O   LEU A 616     -45.932  54.206  61.752  1.00 27.75           O  
ATOM   4906  CG  LEU A 616     -42.279  54.592  64.184  1.00 27.75           C  
ATOM   4907  CD1 LEU A 616     -40.853  54.653  63.648  1.00 27.75           C  
ATOM   4908  CD2 LEU A 616     -42.518  55.694  65.210  1.00 27.75           C  
ATOM   4909  N   ASP A 617     -45.973  52.270  62.800  1.00 33.23           N  
ATOM   4910  CA  ASP A 617     -47.298  52.294  63.412  1.00 33.23           C  
ATOM   4911  C   ASP A 617     -47.346  51.406  64.653  1.00 33.23           C  
ATOM   4912  CB  ASP A 617     -48.361  51.848  62.406  1.00 33.23           C  
ATOM   4913  O   ASP A 617     -46.929  50.247  64.611  1.00 33.23           O  
ATOM   4914  CG  ASP A 617     -49.672  52.600  62.555  1.00 33.23           C  
ATOM   4915  OD1 ASP A 617     -49.739  53.553  63.362  1.00 33.23           O  
ATOM   4916  OD2 ASP A 617     -50.646  52.235  61.863  1.00 33.23           O  
ATOM   4917  N   LEU A 618     -47.391  51.934  65.863  1.00 28.27           N  
ATOM   4918  CA  LEU A 618     -47.991  51.977  67.192  1.00 28.27           C  
ATOM   4919  C   LEU A 618     -49.421  51.446  67.160  1.00 28.27           C  
ATOM   4920  CB  LEU A 618     -47.977  53.405  67.741  1.00 28.27           C  
ATOM   4921  O   LEU A 618     -50.238  51.900  66.356  1.00 28.27           O  
ATOM   4922  CG  LEU A 618     -46.601  54.017  68.005  1.00 28.27           C  
ATOM   4923  CD1 LEU A 618     -46.733  55.502  68.327  1.00 28.27           C  
ATOM   4924  CD2 LEU A 618     -45.897  53.279  69.139  1.00 28.27           C  
ATOM   4925  N   SER A 619     -49.690  50.279  67.923  1.00 30.63           N  
ATOM   4926  CA  SER A 619     -50.727  49.935  68.890  1.00 30.63           C  
ATOM   4927  C   SER A 619     -50.322  48.728  69.729  1.00 30.63           C  
ATOM   4928  CB  SER A 619     -52.051  49.651  68.180  1.00 30.63           C  
ATOM   4929  O   SER A 619     -49.812  47.739  69.198  1.00 30.63           O  
ATOM   4930  OG  SER A 619     -52.587  50.838  67.621  1.00 30.63           O  
ATOM   4931  N   PRO A 620     -50.658  48.674  71.011  1.00 32.22           N  
ATOM   4932  CA  PRO A 620     -50.305  48.081  72.303  1.00 32.22           C  
ATOM   4933  C   PRO A 620     -51.125  46.833  72.624  1.00 32.22           C  
ATOM   4934  CB  PRO A 620     -50.605  49.203  73.300  1.00 32.22           C  
ATOM   4935  O   PRO A 620     -52.288  46.735  72.223  1.00 32.22           O  
ATOM   4936  CG  PRO A 620     -51.021  50.363  72.455  1.00 32.22           C  
ATOM   4937  CD  PRO A 620     -51.572  49.838  71.161  1.00 32.22           C
[truncated: 48,844 more chars]
