# Supplementary material for: The 2022 Lady Estelle Wolfson lectureship on neurofilaments
Source: J Neurochem. 2022 Sep 19;163(3):179–219. doi: 10.1111/jnc.15682 (PMC9826399; doi:10.1111/jnc.15682)
Supplement: Supplementary file 1 — Supplementary material S1 [file JNC-163-179-s001.gz › NEFM_190d6_unrelaxed_rank_5_model_1.pdb]

MODEL     1                                                                     
ATOM      1  N   MET A   1     -48.301  12.700  -1.816  1.00 47.33           N  
ATOM      2  CA  MET A   1     -48.180  13.766  -2.807  1.00 47.33           C  
ATOM      3  C   MET A   1     -46.727  13.951  -3.233  1.00 47.33           C  
ATOM      4  CB  MET A   1     -48.735  15.080  -2.255  1.00 47.33           C  
ATOM      5  O   MET A   1     -45.904  14.434  -2.452  1.00 47.33           O  
ATOM      6  CG  MET A   1     -50.251  15.175  -2.307  1.00 47.33           C  
ATOM      7  SD  MET A   1     -50.846  16.910  -2.361  1.00 47.33           S  
ATOM      8  CE  MET A   1     -52.229  16.739  -3.522  1.00 47.33           C  
ATOM      9  N   SER A   2     -46.120  12.926  -3.927  1.00 38.31           N  
ATOM     10  CA  SER A   2     -45.344  12.880  -5.163  1.00 38.31           C  
ATOM     11  C   SER A   2     -45.454  14.191  -5.933  1.00 38.31           C  
ATOM     12  CB  SER A   2     -45.809  11.720  -6.044  1.00 38.31           C  
ATOM     13  O   SER A   2     -46.542  14.758  -6.053  1.00 38.31           O  
ATOM     14  OG  SER A   2     -47.203  11.800  -6.287  1.00 38.31           O  
ATOM     15  N   TYR A   3     -44.288  14.835  -6.140  1.00 43.90           N  
ATOM     16  CA  TYR A   3     -44.117  15.242  -7.530  1.00 43.90           C  
ATOM     17  C   TYR A   3     -42.700  14.956  -8.013  1.00 43.90           C  
ATOM     18  CB  TYR A   3     -44.434  16.732  -7.697  1.00 43.90           C  
ATOM     19  O   TYR A   3     -41.730  15.464  -7.445  1.00 43.90           O  
ATOM     20  CG  TYR A   3     -45.901  17.020  -7.905  1.00 43.90           C  
ATOM     21  CD1 TYR A   3     -46.488  16.882  -9.161  1.00 43.90           C  
ATOM     22  CD2 TYR A   3     -46.704  17.433  -6.846  1.00 43.90           C  
ATOM     23  CE1 TYR A   3     -47.839  17.148  -9.357  1.00 43.90           C  
ATOM     24  CE2 TYR A   3     -48.056  17.702  -7.031  1.00 43.90           C  
ATOM     25  OH  TYR A   3     -49.951  17.822  -8.477  1.00 43.90           O  
ATOM     26  CZ  TYR A   3     -48.613  17.557  -8.288  1.00 43.90           C  
ATOM     27  N   THR A   4     -42.445  13.808  -8.745  1.00 49.79           N  
ATOM     28  CA  THR A   4     -41.897  13.314 -10.004  1.00 49.79           C  
ATOM     29  C   THR A   4     -42.474  14.089 -11.185  1.00 49.79           C  
ATOM     30  CB  THR A   4     -42.181  11.812 -10.184  1.00 49.79           C  
ATOM     31  O   THR A   4     -43.674  14.370 -11.225  1.00 49.79           O  
ATOM     32  CG2 THR A   4     -41.464  10.985  -9.121  1.00 49.79           C  
ATOM     33  OG1 THR A   4     -43.591  11.581 -10.083  1.00 49.79           O  
ATOM     34  N   LEU A   5     -41.595  14.698 -11.878  1.00 51.47           N  
ATOM     35  CA  LEU A   5     -41.730  14.913 -13.315  1.00 51.47           C  
ATOM     36  C   LEU A   5     -40.571  14.272 -14.071  1.00 51.47           C  
ATOM     37  CB  LEU A   5     -41.793  16.410 -13.629  1.00 51.47           C  
ATOM     38  O   LEU A   5     -39.415  14.659 -13.889  1.00 51.47           O  
ATOM     39  CG  LEU A   5     -42.665  16.817 -14.818  1.00 51.47           C  
ATOM     40  CD1 LEU A   5     -44.000  17.371 -14.331  1.00 51.47           C  
ATOM     41  CD2 LEU A   5     -41.942  17.839 -15.688  1.00 51.47           C  
ATOM     42  N   ASP A   6     -40.743  13.005 -14.603  1.00 39.82           N  
ATOM     43  CA  ASP A   6     -40.831  12.138 -15.773  1.00 39.82           C  
ATOM     44  C   ASP A   6     -40.953  12.957 -17.056  1.00 39.82           C  
ATOM     45  CB  ASP A   6     -42.019  11.182 -15.645  1.00 39.82           C  
ATOM     46  O   ASP A   6     -41.640  13.980 -17.083  1.00 39.82           O  
ATOM     47  CG  ASP A   6     -41.660   9.881 -14.948  1.00 39.82           C  
ATOM     48  OD1 ASP A   6     -40.459   9.543 -14.866  1.00 39.82           O  
ATOM     49  OD2 ASP A   6     -42.587   9.186 -14.479  1.00 39.82           O  
ATOM     50  N   SER A   7     -40.212  12.598 -18.093  1.00 37.09           N  
ATOM     51  CA  SER A   7     -40.577  11.941 -19.344  1.00 37.09           C  
ATOM     52  C   SER A   7     -39.808  12.529 -20.522  1.00 37.09           C  
ATOM     53  CB  SER A   7     -42.081  12.062 -19.595  1.00 37.09           C  
ATOM     54  O   SER A   7     -39.744  13.750 -20.681  1.00 37.09           O  
ATOM     55  OG  SER A   7     -42.707  10.793 -19.522  1.00 37.09           O  
ATOM     56  N   LEU A   8     -38.908  11.680 -21.150  1.00 40.00           N  
ATOM     57  CA  LEU A   8     -39.263  11.357 -22.528  1.00 40.00           C  
ATOM     58  C   LEU A   8     -38.014  11.195 -23.387  1.00 40.00           C  
ATOM     59  CB  LEU A   8     -40.166  12.444 -23.118  1.00 40.00           C  
ATOM     60  O   LEU A   8     -37.228  12.135 -23.531  1.00 40.00           O  
ATOM     61  CG  LEU A   8     -41.665  12.141 -23.143  1.00 40.00           C  
ATOM     62  CD1 LEU A   8     -42.346  12.736 -21.915  1.00 40.00           C  
ATOM     63  CD2 LEU A   8     -42.297  12.674 -24.424  1.00 40.00           C  
ATOM     64  N   GLY A   9     -37.488   9.885 -23.661  1.00 44.23           N  
ATOM     65  CA  GLY A   9     -37.664   9.305 -24.982  1.00 44.23           C  
ATOM     66  C   GLY A   9     -36.395   8.688 -25.537  1.00 44.23           C  
ATOM     67  O   GLY A   9     -35.460   9.403 -25.906  1.00 44.23           O  
ATOM     68  N   ASN A  10     -36.139   7.327 -25.438  1.00 37.45           N  
ATOM     69  CA  ASN A  10     -35.992   6.025 -26.081  1.00 37.45           C  
ATOM     70  C   ASN A  10     -35.741   6.166 -27.580  1.00 37.45           C  
ATOM     71  CB  ASN A  10     -37.227   5.158 -25.828  1.00 37.45           C  
ATOM     72  O   ASN A  10     -36.294   7.058 -28.225  1.00 37.45           O  
ATOM     73  CG  ASN A  10     -36.877   3.786 -25.288  1.00 37.45           C  
ATOM     74  ND2 ASN A  10     -37.802   2.843 -25.420  1.00 37.45           N  
ATOM     75  OD1 ASN A  10     -35.783   3.575 -24.757  1.00 37.45           O  
ATOM     76  N   PRO A  11     -35.228   4.918 -28.407  1.00 45.04           N  
ATOM     77  CA  PRO A  11     -35.009   3.471 -28.465  1.00 45.04           C  
ATOM     78  C   PRO A  11     -34.320   3.029 -29.754  1.00 45.04           C  
ATOM     79  CB  PRO A  11     -36.425   2.896 -28.378  1.00 45.04           C  
ATOM     80  O   PRO A  11     -34.106   3.844 -30.654  1.00 45.04           O  
ATOM     81  CG  PRO A  11     -37.279   3.871 -29.123  1.00 45.04           C  
ATOM     82  CD  PRO A  11     -36.436   5.058 -29.494  1.00 45.04           C  
ATOM     83  N   SER A  12     -33.366   1.935 -29.642  1.00 39.65           N  
ATOM     84  CA  SER A  12     -33.469   0.856 -30.619  1.00 39.65           C  
ATOM     85  C   SER A  12     -32.446  -0.241 -30.341  1.00 39.65           C  
ATOM     86  CB  SER A  12     -33.277   1.397 -32.037  1.00 39.65           C  
ATOM     87  O   SER A  12     -31.255   0.038 -30.189  1.00 39.65           O  
ATOM     88  OG  SER A  12     -33.255   0.339 -32.980  1.00 39.65           O  
ATOM     89  N   ALA A  13     -32.789  -1.552 -29.953  1.00 43.15           N  
ATOM     90  CA  ALA A  13     -33.171  -2.799 -30.609  1.00 43.15           C  
ATOM     91  C   ALA A  13     -32.151  -3.900 -30.333  1.00 43.15           C  
ATOM     92  CB  ALA A  13     -33.324  -2.584 -32.113  1.00 43.15           C  
ATOM     93  O   ALA A  13     -30.962  -3.740 -30.622  1.00 43.15           O  
ATOM     94  N   TYR A  14     -32.376  -4.902 -29.496  1.00 32.82           N  
ATOM     95  CA  TYR A  14     -32.672  -6.326 -29.380  1.00 32.82           C  
ATOM     96  C   TYR A  14     -33.126  -6.898 -30.718  1.00 32.82           C  
ATOM     97  CB  TYR A  14     -33.748  -6.567 -28.317  1.00 32.82           C  
ATOM     98  O   TYR A  14     -34.014  -6.343 -31.369  1.00 32.82           O  
ATOM     99  CG  TYR A  14     -33.196  -7.017 -26.986  1.00 32.82           C  
ATOM    100  CD1 TYR A  14     -32.916  -8.360 -26.745  1.00 32.82           C  
ATOM    101  CD2 TYR A  14     -32.955  -6.101 -25.968  1.00 32.82           C  
ATOM    102  CE1 TYR A  14     -32.409  -8.780 -25.520  1.00 32.82           C  
ATOM    103  CE2 TYR A  14     -32.449  -6.510 -24.738  1.00 32.82           C  
ATOM    104  OH  TYR A  14     -31.677  -8.259 -23.309  1.00 32.82           O  
ATOM    105  CZ  TYR A  14     -32.178  -7.849 -24.524  1.00 32.82           C  
ATOM    106  N   ARG A  15     -32.252  -7.776 -31.408  1.00 48.82           N  
ATOM    107  CA  ARG A  15     -32.602  -9.021 -32.086  1.00 48.82           C  
ATOM    108  C   ARG A  15     -31.608 -10.127 -31.748  1.00 48.82           C  
ATOM    109  CB  ARG A  15     -32.657  -8.811 -33.601  1.00 48.82           C  
ATOM    110  O   ARG A  15     -30.399  -9.958 -31.924  1.00 48.82           O  
ATOM    111  CG  ARG A  15     -33.955  -9.279 -34.240  1.00 48.82           C  
ATOM    112  CD  ARG A  15     -33.844  -9.346 -35.757  1.00 48.82           C  
ATOM    113  NE  ARG A  15     -35.052  -8.848 -36.408  1.00 48.82           N  
ATOM    114  NH1 ARG A  15     -35.117 -10.506 -38.016  1.00 48.82           N  
ATOM    115  NH2 ARG A  15     -36.727  -8.875 -37.980  1.00 48.82           N  
ATOM    116  CZ  ARG A  15     -35.629  -9.411 -37.467  1.00 48.82           C  
ATOM    117  N   ARG A  16     -31.859 -11.288 -31.003  1.00 38.09           N  
ATOM    118  CA  ARG A  16     -32.110 -12.722 -30.916  1.00 38.09           C  
ATOM    119  C   ARG A  16     -31.846 -13.407 -32.253  1.00 38.09           C  
ATOM    120  CB  ARG A  16     -33.548 -12.990 -30.465  1.00 38.09           C  
ATOM    121  O   ARG A  16     -32.272 -12.919 -33.301  1.00 38.09           O  
ATOM    122  CG  ARG A  16     -33.739 -12.949 -28.958  1.00 38.09           C  
ATOM    123  CD  ARG A  16     -34.859 -13.875 -28.505  1.00 38.09           C  
ATOM    124  NE  ARG A  16     -35.883 -13.155 -27.753  1.00 38.09           N  
ATOM    125  NH1 ARG A  16     -37.602 -14.590 -28.318  1.00 38.09           N  
ATOM    126  NH2 ARG A  16     -38.009 -12.784 -26.967  1.00 38.09           N  
ATOM    127  CZ  ARG A  16     -37.162 -13.511 -27.681  1.00 38.09           C  
ATOM    128  N   VAL A  17     -30.875 -14.578 -32.275  1.00 47.46           N  
ATOM    129  CA  VAL A  17     -31.194 -15.924 -32.739  1.00 47.46           C  
ATOM    130  C   VAL A  17     -30.000 -16.848 -32.505  1.00 47.46           C  
ATOM    131  CB  VAL A  17     -31.588 -15.931 -34.233  1.00 47.46           C  
ATOM    132  O   VAL A  17     -28.874 -16.528 -32.894  1.00 47.46           O  
ATOM    133  CG1 VAL A  17     -31.805 -17.360 -34.728  1.00 47.46           C  
ATOM    134  CG2 VAL A  17     -32.842 -15.088 -34.458  1.00 47.46           C  
ATOM    135  N   THR A  18     -29.996 -18.029 -31.670  1.00 38.57           N  
ATOM    136  CA  THR A  18     -30.228 -19.465 -31.557  1.00 38.57           C  
ATOM    137  C   THR A  18     -29.159 -20.247 -32.314  1.00 38.57           C  
ATOM    138  CB  THR A  18     -31.622 -19.849 -32.088  1.00 38.57           C  
ATOM    139  O   THR A  18     -28.830 -19.914 -33.455  1.00 38.57           O  
ATOM    140  CG2 THR A  18     -32.721 -19.111 -31.332  1.00 38.57           C  
ATOM    141  OG1 THR A  18     -31.706 -19.513 -33.479  1.00 38.57           O  
ATOM    142  N   GLU A  19     -28.386 -21.184 -31.636  1.00 40.38           N  
ATOM    143  CA  GLU A  19     -28.328 -22.613 -31.342  1.00 40.38           C  
ATOM    144  C   GLU A  19     -27.145 -23.273 -32.044  1.00 40.38           C  
ATOM    145  CB  GLU A  19     -29.633 -23.300 -31.752  1.00 40.38           C  
ATOM    146  O   GLU A  19     -26.904 -23.029 -33.228  1.00 40.38           O  
ATOM    147  CG  GLU A  19     -30.542 -23.644 -30.581  1.00 40.38           C  
ATOM    148  CD  GLU A  19     -32.020 -23.600 -30.935  1.00 40.38           C  
ATOM    149  OE1 GLU A  19     -32.867 -23.651 -30.014  1.00 40.38           O  
ATOM    150  OE2 GLU A  19     -32.334 -23.516 -32.144  1.00 40.38           O  
ATOM    151  N   THR A  20     -26.354 -24.167 -31.253  1.00 43.64           N  
ATOM    152  CA  THR A  20     -26.321 -25.602 -30.993  1.00 43.64           C  
ATOM    153  C   THR A  20     -24.884 -26.093 -30.849  1.00 43.64           C  
ATOM    154  CB  THR A  20     -27.026 -26.389 -32.114  1.00 43.64           C  
ATOM    155  O   THR A  20     -24.028 -25.774 -31.677  1.00 43.64           O  
ATOM    156  CG2 THR A  20     -28.537 -26.196 -32.055  1.00 43.64           C  
ATOM    157  OG1 THR A  20     -26.546 -25.932 -33.385  1.00 43.64           O  
ATOM    158  N   ARG A  21     -24.508 -26.750 -29.664  1.00 39.55           N  
ATOM    159  CA  ARG A  21     -24.418 -28.095 -29.105  1.00 39.55           C  
ATOM    160  C   ARG A  21     -22.996 -28.637 -29.207  1.00 39.55           C  
ATOM    161  CB  ARG A  21     -25.390 -29.039 -29.817  1.00 39.55           C  
ATOM    162  O   ARG A  21     -22.377 -28.575 -30.271  1.00 39.55           O  
ATOM    163  CG  ARG A  21     -26.793 -29.035 -29.231  1.00 39.55           C  
ATOM    164  CD  ARG A  21     -27.692 -30.058 -29.913  1.00 39.55           C  
ATOM    165  NE  ARG A  21     -28.814 -30.442 -29.061  1.00 39.55           N  
ATOM    166  NH1 ARG A  21     -28.666 -32.699 -29.531  1.00 39.55           N  
ATOM    167  NH2 ARG A  21     -30.281 -31.925 -28.100  1.00 39.55           N  
ATOM    168  CZ  ARG A  21     -29.251 -31.688 -28.899  1.00 39.55           C  
ATOM    169  N   SER A  22     -22.439 -29.004 -28.006  1.00 40.23           N  
ATOM    170  CA  SER A  22     -22.187 -30.289 -27.363  1.00 40.23           C  
ATOM    171  C   SER A  22     -20.693 -30.537 -27.189  1.00 40.23           C  
ATOM    172  CB  SER A  22     -22.810 -31.426 -28.174  1.00 40.23           C  
ATOM    173  O   SER A  22     -19.919 -30.387 -28.136  1.00 40.23           O  
ATOM    174  OG  SER A  22     -21.807 -32.290 -28.681  1.00 40.23           O  
ATOM    175  N   SER A  23     -20.285 -30.595 -25.889  1.00 40.51           N  
ATOM    176  CA  SER A  23     -19.951 -31.637 -24.924  1.00 40.51           C  
ATOM    177  C   SER A  23     -18.441 -31.781 -24.767  1.00 40.51           C  
ATOM    178  CB  SER A  23     -20.558 -32.975 -25.348  1.00 40.51           C  
ATOM    179  O   SER A  23     -17.713 -31.858 -25.758  1.00 40.51           O  
ATOM    180  OG  SER A  23     -21.928 -32.824 -25.680  1.00 40.51           O  
ATOM    181  N   PHE A  24     -18.051 -31.572 -23.457  1.00 40.00           N  
ATOM    182  CA  PHE A  24     -17.781 -32.287 -22.215  1.00 40.00           C  
ATOM    183  C   PHE A  24     -16.281 -32.408 -21.975  1.00 40.00           C  
ATOM    184  CB  PHE A  24     -18.422 -33.678 -22.242  1.00 40.00           C  
ATOM    185  O   PHE A  24     -15.545 -32.888 -22.840  1.00 40.00           O  
ATOM    186  CG  PHE A  24     -19.831 -33.707 -21.713  1.00 40.00           C  
ATOM    187  CD1 PHE A  24     -20.074 -33.751 -20.346  1.00 40.00           C  
ATOM    188  CD2 PHE A  24     -20.912 -33.691 -22.584  1.00 40.00           C  
ATOM    189  CE1 PHE A  24     -21.377 -33.779 -19.854  1.00 40.00           C  
ATOM    190  CE2 PHE A  24     -22.217 -33.718 -22.100  1.00 40.00           C  
ATOM    191  CZ  PHE A  24     -22.447 -33.763 -20.734  1.00 40.00           C  
ATOM    192  N   SER A  25     -15.865 -31.826 -20.810  1.00 38.64           N  
ATOM    193  CA  SER A  25     -15.786 -32.152 -19.390  1.00 38.64           C  
ATOM    194  C   SER A  25     -14.393 -32.646 -19.013  1.00 38.64           C  
ATOM    195  CB  SER A  25     -16.827 -33.211 -19.024  1.00 38.64           C  
ATOM    196  O   SER A  25     -13.857 -33.554 -19.651  1.00 38.64           O  
ATOM    197  OG  SER A  25     -16.570 -33.746 -17.737  1.00 38.64           O  
ATOM    198  N   ARG A  26     -13.739 -32.082 -17.970  1.00 39.92           N  
ATOM    199  CA  ARG A  26     -13.611 -31.935 -16.524  1.00 39.92           C  
ATOM    200  C   ARG A  26     -12.519 -32.848 -15.975  1.00 39.92           C  
ATOM    201  CB  ARG A  26     -14.942 -32.237 -15.833  1.00 39.92           C  
ATOM    202  O   ARG A  26     -12.456 -34.028 -16.324  1.00 39.92           O  
ATOM    203  CG  ARG A  26     -15.878 -31.041 -15.749  1.00 39.92           C  
ATOM    204  CD  ARG A  26     -17.060 -31.313 -14.829  1.00 39.92           C  
ATOM    205  NE  ARG A  26     -18.118 -30.323 -15.004  1.00 39.92           N  
ATOM    206  NH1 ARG A  26     -19.459 -31.154 -13.316  1.00 39.92           N  
ATOM    207  NH2 ARG A  26     -20.131 -29.327 -14.525  1.00 39.92           N  
ATOM    208  CZ  ARG A  26     -19.234 -30.270 -14.281  1.00 39.92           C  
ATOM    209  N   VAL A  27     -11.663 -32.261 -15.053  1.00 45.35           N  
ATOM    210  CA  VAL A  27     -11.506 -32.471 -13.618  1.00 45.35           C  
ATOM    211  C   VAL A  27     -10.363 -31.606 -13.090  1.00 45.35           C  
ATOM    212  CB  VAL A  27     -11.245 -33.958 -13.287  1.00 45.35           C  
ATOM    213  O   VAL A  27      -9.278 -31.576 -13.675  1.00 45.35           O  
ATOM    214  CG1 VAL A  27     -12.490 -34.799 -13.564  1.00 45.35           C  
ATOM    215  CG2 VAL A  27     -10.054 -34.481 -14.087  1.00 45.35           C  
ATOM    216  N   SER A  28     -10.516 -30.645 -12.089  1.00 39.31           N  
ATOM    217  CA  SER A  28     -10.529 -30.225 -10.691  1.00 39.31           C  
ATOM    218  C   SER A  28      -9.144 -30.345 -10.065  1.00 39.31           C  
ATOM    219  CB  SER A  28     -11.533 -31.056  -9.891  1.00 39.31           C  
ATOM    220  O   SER A  28      -8.450 -31.344 -10.265  1.00 39.31           O  
ATOM    221  OG  SER A  28     -11.286 -32.441 -10.059  1.00 39.31           O  
ATOM    222  N   GLY A  29      -8.591 -29.317  -9.355  1.00 39.52           N  
ATOM    223  CA  GLY A  29      -8.421 -28.884  -7.977  1.00 39.52           C  
ATOM    224  C   GLY A  29      -7.032 -29.157  -7.433  1.00 39.52           C  
ATOM    225  O   GLY A  29      -6.498 -30.255  -7.601  1.00 39.52           O  
ATOM    226  N   SER A  30      -6.268 -28.169  -6.995  1.00 36.44           N  
ATOM    227  CA  SER A  30      -5.823 -27.590  -5.731  1.00 36.44           C  
ATOM    228  C   SER A  30      -4.301 -27.546  -5.648  1.00 36.44           C  
ATOM    229  CB  SER A  30      -6.383 -28.385  -4.551  1.00 36.44           C  
ATOM    230  O   SER A  30      -3.627 -28.523  -5.983  1.00 36.44           O  
ATOM    231  OG  SER A  30      -7.066 -27.531  -3.649  1.00 36.44           O  
ATOM    232  N   PRO A  31      -3.674 -26.553  -4.730  1.00 45.53           N  
ATOM    233  CA  PRO A  31      -2.597 -25.611  -4.416  1.00 45.53           C  
ATOM    234  C   PRO A  31      -1.732 -26.072  -3.246  1.00 45.53           C  
ATOM    235  CB  PRO A  31      -3.346 -24.323  -4.067  1.00 45.53           C  
ATOM    236  O   PRO A  31      -2.047 -27.073  -2.597  1.00 45.53           O  
ATOM    237  CG  PRO A  31      -4.598 -24.781  -3.390  1.00 45.53           C  
ATOM    238  CD  PRO A  31      -4.665 -26.278  -3.474  1.00 45.53           C  
ATOM    239  N   SER A  32      -0.371 -25.785  -3.183  1.00 34.19           N  
ATOM    240  CA  SER A  32       0.620 -25.201  -2.285  1.00 34.19           C  
ATOM    241  C   SER A  32       1.773 -26.166  -2.033  1.00 34.19           C  
ATOM    242  CB  SER A  32      -0.027 -24.808  -0.957  1.00 34.19           C  
ATOM    243  O   SER A  32       1.557 -27.365  -1.844  1.00 34.19           O  
ATOM    244  OG  SER A  32       0.914 -24.878   0.101  1.00 34.19           O  
ATOM    245  N   SER A  33       3.117 -25.798  -2.066  1.00 35.15           N  
ATOM    246  CA  SER A  33       4.362 -25.549  -1.347  1.00 35.15           C  
ATOM    247  C   SER A  33       5.285 -26.762  -1.403  1.00 35.15           C  
ATOM    248  CB  SER A  33       4.076 -25.183   0.110  1.00 35.15           C  
ATOM    249  O   SER A  33       4.838 -27.897  -1.232  1.00 35.15           O  
ATOM    250  OG  SER A  33       3.824 -26.346   0.880  1.00 35.15           O  
ATOM    251  N   GLY A  34       6.689 -26.700  -1.801  1.00 37.31           N  
ATOM    252  CA  GLY A  34       7.911 -27.088  -1.114  1.00 37.31           C  
ATOM    253  C   GLY A  34       8.902 -27.799  -2.015  1.00 37.31           C  
ATOM    254  O   GLY A  34       8.509 -28.568  -2.895  1.00 37.31           O  
ATOM    255  N   PHE A  35      10.160 -27.300  -2.216  1.00 40.22           N  
ATOM    256  CA  PHE A  35      11.554 -27.646  -1.964  1.00 40.22           C  
ATOM    257  C   PHE A  35      12.002 -28.783  -2.875  1.00 40.22           C  
ATOM    258  CB  PHE A  35      11.756 -28.039  -0.497  1.00 40.22           C  
ATOM    259  O   PHE A  35      11.304 -29.790  -3.009  1.00 40.22           O  
ATOM    260  CG  PHE A  35      11.922 -26.864   0.428  1.00 40.22           C  
ATOM    261  CD1 PHE A  35      13.106 -26.136   0.444  1.00 40.22           C  
ATOM    262  CD2 PHE A  35      10.894 -26.487   1.282  1.00 40.22           C  
ATOM    263  CE1 PHE A  35      13.263 -25.048   1.299  1.00 40.22           C  
ATOM    264  CE2 PHE A  35      11.044 -25.401   2.140  1.00 40.22           C  
ATOM    265  CZ  PHE A  35      12.229 -24.683   2.147  1.00 40.22           C  
ATOM    266  N   ARG A  36      12.988 -28.573  -3.729  1.00 43.27           N  
ATOM    267  CA  ARG A  36      14.383 -28.954  -3.920  1.00 43.27           C  
ATOM    268  C   ARG A  36      14.491 -30.310  -4.611  1.00 43.27           C  
ATOM    269  CB  ARG A  36      15.119 -28.990  -2.579  1.00 43.27           C  
ATOM    270  O   ARG A  36      13.811 -31.264  -4.227  1.00 43.27           O  
ATOM    271  CG  ARG A  36      16.120 -27.860  -2.395  1.00 43.27           C  
ATOM    272  CD  ARG A  36      16.999 -28.078  -1.172  1.00 43.27           C  
ATOM    273  NE  ARG A  36      17.819 -26.906  -0.881  1.00 43.27           N  
ATOM    274  NH1 ARG A  36      19.684 -27.674  -2.006  1.00 43.27           N  
ATOM    275  NH2 ARG A  36      19.729 -25.633  -0.962  1.00 43.27           N  
ATOM    276  CZ  ARG A  36      19.075 -26.740  -1.284  1.00 43.27           C  
ATOM    277  N   SER A  37      15.233 -30.441  -5.785  1.00 37.83           N  
ATOM    278  CA  SER A  37      16.574 -30.912  -6.114  1.00 37.83           C  
ATOM    279  C   SER A  37      16.570 -31.742  -7.394  1.00 37.83           C  
ATOM    280  CB  SER A  37      17.150 -31.738  -4.963  1.00 37.83           C  
ATOM    281  O   SER A  37      15.736 -32.636  -7.558  1.00 37.83           O  
ATOM    282  OG  SER A  37      17.149 -30.991  -3.759  1.00 37.83           O  
ATOM    283  N   GLN A  38      17.431 -31.371  -8.263  1.00 38.72           N  
ATOM    284  CA  GLN A  38      18.680 -31.695  -8.945  1.00 38.72           C  
ATOM    285  C   GLN A  38      18.473 -32.800  -9.977  1.00 38.72           C  
ATOM    286  CB  GLN A  38      19.751 -32.112  -7.936  1.00 38.72           C  
ATOM    287  O   GLN A  38      17.780 -33.784  -9.710  1.00 38.72           O  
ATOM    288  CG  GLN A  38      20.100 -31.027  -6.926  1.00 38.72           C  
ATOM    289  CD  GLN A  38      21.530 -30.538  -7.061  1.00 38.72           C  
ATOM    290  NE2 GLN A  38      21.829 -29.402  -6.440  1.00 38.72           N  
ATOM    291  OE1 GLN A  38      22.359 -31.176  -7.717  1.00 38.72           O  
ATOM    292  N   SER A  39      19.006 -32.639 -11.209  1.00 33.25           N  
ATOM    293  CA  SER A  39      20.302 -33.111 -11.685  1.00 33.25           C  
ATOM    294  C   SER A  39      20.210 -33.630 -13.116  1.00 33.25           C  
ATOM    295  CB  SER A  39      20.842 -34.211 -10.770  1.00 33.25           C  
ATOM    296  O   SER A  39      19.278 -34.361 -13.458  1.00 33.25           O  
ATOM    297  OG  SER A  39      22.121 -34.642 -11.201  1.00 33.25           O  
ATOM    298  N   TRP A  40      21.147 -33.196 -13.999  1.00 29.67           N  
ATOM    299  CA  TRP A  40      22.287 -33.515 -14.852  1.00 29.67           C  
ATOM    300  C   TRP A  40      21.854 -34.361 -16.045  1.00 29.67           C  
ATOM    301  CB  TRP A  40      23.368 -34.249 -14.054  1.00 29.67           C  
ATOM    302  O   TRP A  40      21.079 -35.308 -15.893  1.00 29.67           O  
ATOM    303  CG  TRP A  40      23.897 -33.472 -12.887  1.00 29.67           C  
ATOM    304  CD1 TRP A  40      23.904 -32.113 -12.737  1.00 29.67           C  
ATOM    305  CD2 TRP A  40      24.501 -34.009 -11.706  1.00 29.67           C  
ATOM    306  CE2 TRP A  40      24.850 -32.917 -10.881  1.00 29.67           C  
ATOM    307  CE3 TRP A  40      24.780 -35.309 -11.264  1.00 29.67           C  
ATOM    308  NE1 TRP A  40      24.476 -31.773 -11.533  1.00 29.67           N  
ATOM    309  CH2 TRP A  40      25.727 -34.369  -9.231  1.00 29.67           C  
ATOM    310  CZ2 TRP A  40      25.466 -33.087  -9.639  1.00 29.67           C  
ATOM    311  CZ3 TRP A  40      25.392 -35.476 -10.027  1.00 29.67           C  
ATOM    312  N   SER A  41      22.068 -33.871 -17.279  1.00 34.03           N  
ATOM    313  CA  SER A  41      23.004 -34.456 -18.234  1.00 34.03           C  
ATOM    314  C   SER A  41      22.525 -34.257 -19.669  1.00 34.03           C  
ATOM    315  CB  SER A  41      23.194 -35.947 -17.954  1.00 34.03           C  
ATOM    316  O   SER A  41      21.332 -34.378 -19.953  1.00 34.03           O  
ATOM    317  OG  SER A  41      23.677 -36.154 -16.638  1.00 34.03           O  
ATOM    318  N   ARG A  42      23.349 -33.575 -20.503  1.00 36.64           N  
ATOM    319  CA  ARG A  42      24.175 -33.791 -21.686  1.00 36.64           C  
ATOM    320  C   ARG A  42      23.668 -34.978 -22.499  1.00 36.64           C  
ATOM    321  CB  ARG A  42      25.636 -34.014 -21.289  1.00 36.64           C  
ATOM    322  O   ARG A  42      23.375 -36.039 -21.942  1.00 36.64           O  
ATOM    323  CG  ARG A  42      26.470 -32.743 -21.271  1.00 36.64           C  
ATOM    324  CD  ARG A  42      27.924 -33.027 -20.920  1.00 36.64           C  
ATOM    325  NE  ARG A  42      28.725 -31.806 -20.911  1.00 36.64           N  
ATOM    326  NH1 ARG A  42      29.913 -32.324 -22.823  1.00 36.64           N  
ATOM    327  NH2 ARG A  42      30.321 -30.362 -21.710  1.00 36.64           N  
ATOM    328  CZ  ARG A  42      29.651 -31.500 -21.815  1.00 36.64           C  
ATOM    329  N   GLY A  43      23.049 -34.783 -23.725  1.00 33.94           N  
ATOM    330  CA  GLY A  43      23.309 -35.523 -24.949  1.00 33.94           C  
ATOM    331  C   GLY A  43      22.070 -35.719 -25.803  1.00 33.94           C  
ATOM    332  O   GLY A  43      21.046 -36.204 -25.318  1.00 33.94           O  
ATOM    333  N   SER A  44      21.861 -34.938 -26.904  1.00 34.79           N  
ATOM    334  CA  SER A  44      21.512 -34.900 -28.321  1.00 34.79           C  
ATOM    335  C   SER A  44      20.661 -36.102 -28.714  1.00 34.79           C  
ATOM    336  CB  SER A  44      22.774 -34.855 -29.183  1.00 34.79           C  
ATOM    337  O   SER A  44      20.908 -37.220 -28.258  1.00 34.79           O  
ATOM    338  OG  SER A  44      23.257 -33.527 -29.300  1.00 34.79           O  
ATOM    339  N   PRO A  45      19.895 -35.981 -29.989  1.00 43.52           N  
ATOM    340  CA  PRO A  45      18.873 -35.497 -30.919  1.00 43.52           C  
ATOM    341  C   PRO A  45      18.058 -36.629 -31.541  1.00 43.52           C  
ATOM    342  CB  PRO A  45      19.687 -34.760 -31.986  1.00 43.52           C  
ATOM    343  O   PRO A  45      18.365 -37.805 -31.328  1.00 43.52           O  
ATOM    344  CG  PRO A  45      20.949 -35.550 -32.116  1.00 43.52           C  
ATOM    345  CD  PRO A  45      20.962 -36.608 -31.051  1.00 43.52           C  
ATOM    346  N   SER A  46      16.733 -36.296 -31.944  1.00 38.19           N  
ATOM    347  CA  SER A  46      16.086 -36.657 -33.202  1.00 38.19           C  
ATOM    348  C   SER A  46      14.567 -36.641 -33.067  1.00 38.19           C  
ATOM    349  CB  SER A  46      16.550 -38.037 -33.667  1.00 38.19           C  
ATOM    350  O   SER A  46      14.020 -37.159 -32.091  1.00 38.19           O  
ATOM    351  OG  SER A  46      15.691 -39.050 -33.171  1.00 38.19           O  
ATOM    352  N   THR A  47      13.859 -35.893 -33.956  1.00 36.05           N  
ATOM    353  CA  THR A  47      13.161 -35.712 -35.224  1.00 36.05           C  
ATOM    354  C   THR A  47      11.694 -36.115 -35.096  1.00 36.05           C  
ATOM    355  CB  THR A  47      13.824 -36.529 -36.349  1.00 36.05           C  
ATOM    356  O   THR A  47      11.375 -37.124 -34.463  1.00 36.05           O  
ATOM    357  CG2 THR A  47      15.175 -35.936 -36.735  1.00 36.05           C  
ATOM    358  OG1 THR A  47      14.016 -37.877 -35.903  1.00 36.05           O  
ATOM    359  N   VAL A  48      10.748 -35.239 -35.650  1.00 39.00           N  
ATOM    360  CA  VAL A  48       9.966 -35.131 -36.877  1.00 39.00           C  
ATOM    361  C   VAL A  48       8.529 -34.740 -36.542  1.00 39.00           C  
ATOM    362  CB  VAL A  48       9.986 -36.451 -37.680  1.00 39.00           C  
ATOM    363  O   VAL A  48       7.920 -35.309 -35.632  1.00 39.00           O  
ATOM    364  CG1 VAL A  48      11.406 -36.786 -38.133  1.00 39.00           C  
ATOM    365  CG2 VAL A  48       9.406 -37.592 -36.845  1.00 39.00           C  
ATOM    366  N   SER A  49       8.068 -33.545 -37.191  1.00 35.21           N  
ATOM    367  CA  SER A  49       7.268 -33.455 -38.408  1.00 35.21           C  
ATOM    368  C   SER A  49       6.142 -32.438 -38.255  1.00 35.21           C  
ATOM    369  CB  SER A  49       6.685 -34.822 -38.768  1.00 35.21           C  
ATOM    370  O   SER A  49       5.390 -32.478 -37.279  1.00 35.21           O  
ATOM    371  OG  SER A  49       6.204 -34.829 -40.102  1.00 35.21           O  
ATOM    372  N   SER A  50       6.084 -31.377 -39.276  1.00 38.16           N  
ATOM    373  CA  SER A  50       5.431 -31.188 -40.567  1.00 38.16           C  
ATOM    374  C   SER A  50       4.744 -29.829 -40.645  1.00 38.16           C  
ATOM    375  CB  SER A  50       4.412 -32.299 -40.820  1.00 38.16           C  
ATOM    376  O   SER A  50       3.997 -29.452 -39.739  1.00 38.16           O  
ATOM    377  OG  SER A  50       3.126 -31.915 -40.366  1.00 38.16           O  
ATOM    378  N   SER A  51       5.064 -28.937 -41.740  1.00 36.76           N  
ATOM    379  CA  SER A  51       4.959 -28.613 -43.159  1.00 36.76           C  
ATOM    380  C   SER A  51       4.101 -27.372 -43.381  1.00 36.76           C  
ATOM    381  CB  SER A  51       4.374 -29.793 -43.936  1.00 36.76           C  
ATOM    382  O   SER A  51       3.066 -27.203 -42.734  1.00 36.76           O  
ATOM    383  OG  SER A  51       4.461 -30.988 -43.178  1.00 36.76           O  
ATOM    384  N   TYR A  52       4.688 -26.415 -44.377  1.00 45.02           N  
ATOM    385  CA  TYR A  52       4.341 -26.034 -45.742  1.00 45.02           C  
ATOM    386  C   TYR A  52       5.120 -24.799 -46.177  1.00 45.02           C  
ATOM    387  CB  TYR A  52       2.837 -25.772 -45.861  1.00 45.02           C  
ATOM    388  O   TYR A  52       5.182 -23.807 -45.447  1.00 45.02           O  
ATOM    389  CG  TYR A  52       2.372 -24.548 -45.111  1.00 45.02           C  
ATOM    390  CD1 TYR A  52       1.856 -24.652 -43.821  1.00 45.02           C  
ATOM    391  CD2 TYR A  52       2.447 -23.286 -45.689  1.00 45.02           C  
ATOM    392  CE1 TYR A  52       1.425 -23.527 -43.126  1.00 45.02           C  
ATOM    393  CE2 TYR A  52       2.019 -22.154 -45.004  1.00 45.02           C  
ATOM    394  OH  TYR A  52       1.086 -21.167 -43.041  1.00 45.02           O  
ATOM    395  CZ  TYR A  52       1.511 -22.284 -43.725  1.00 45.02           C  
ATOM    396  N   LYS A  53       6.186 -24.906 -47.255  1.00 46.78           N  
ATOM    397  CA  LYS A  53       6.546 -24.799 -48.666  1.00 46.78           C  
ATOM    398  C   LYS A  53       7.092 -23.412 -48.991  1.00 46.78           C  
ATOM    399  CB  LYS A  53       5.339 -25.108 -49.553  1.00 46.78           C  
ATOM    400  O   LYS A  53       6.506 -22.401 -48.597  1.00 46.78           O  
ATOM    401  CG  LYS A  53       4.908 -26.567 -49.526  1.00 46.78           C  
ATOM    402  CD  LYS A  53       3.935 -26.884 -50.655  1.00 46.78           C  
ATOM    403  CE  LYS A  53       3.572 -28.363 -50.682  1.00 46.78           C  
ATOM    404  NZ  LYS A  53       2.698 -28.697 -51.846  1.00 46.78           N  
ATOM    405  N   ARG A  54       8.407 -23.373 -49.658  1.00 42.51           N  
ATOM    406  CA  ARG A  54       8.876 -23.199 -51.029  1.00 42.51           C  
ATOM    407  C   ARG A  54      10.313 -22.690 -51.056  1.00 42.51           C  
ATOM    408  CB  ARG A  54       7.964 -22.236 -51.792  1.00 42.51           C  
ATOM    409  O   ARG A  54      10.646 -21.721 -50.370  1.00 42.51           O  
ATOM    410  CG  ARG A  54       7.659 -22.673 -53.216  1.00 42.51           C  
ATOM    411  CD  ARG A  54       6.689 -21.722 -53.902  1.00 42.51           C  
ATOM    412  NE  ARG A  54       6.212 -22.262 -55.172  1.00 42.51           N  
ATOM    413  NH1 ARG A  54       5.587 -20.217 -56.045  1.00 42.51           N  
ATOM    414  NH2 ARG A  54       5.296 -22.130 -57.274  1.00 42.51           N  
ATOM    415  CZ  ARG A  54       5.699 -21.535 -56.161  1.00 42.51           C  
ATOM    416  N   SER A  55      11.367 -23.510 -51.614  1.00 37.92           N  
ATOM    417  CA  SER A  55      11.978 -23.766 -52.914  1.00 37.92           C  
ATOM    418  C   SER A  55      13.486 -23.541 -52.869  1.00 37.92           C  
ATOM    419  CB  SER A  55      11.352 -22.873 -53.986  1.00 37.92           C  
ATOM    420  O   SER A  55      13.950 -22.510 -52.378  1.00 37.92           O  
ATOM    421  OG  SER A  55      11.924 -23.135 -55.256  1.00 37.92           O  
ATOM    422  N   MET A  56      14.363 -24.625 -53.123  1.00 44.60           N  
ATOM    423  CA  MET A  56      15.098 -25.291 -54.194  1.00 44.60           C  
ATOM    424  C   MET A  56      16.554 -25.512 -53.799  1.00 44.60           C  
ATOM    425  CB  MET A  56      15.024 -24.476 -55.486  1.00 44.60           C  
ATOM    426  O   MET A  56      17.221 -24.588 -53.329  1.00 44.60           O  
ATOM    427  CG  MET A  56      13.637 -24.437 -56.108  1.00 44.60           C  
ATOM    428  SD  MET A  56      13.177 -26.026 -56.901  1.00 44.60           S  
ATOM    429  CE  MET A  56      11.615 -25.549 -57.691  1.00 44.60           C  
ATOM    430  N   LEU A  57      17.000 -26.836 -53.544  1.00 36.56           N  
ATOM    431  CA  LEU A  57      17.683 -27.907 -54.260  1.00 36.56           C  
ATOM    432  C   LEU A  57      18.881 -28.415 -53.465  1.00 36.56           C  
ATOM    433  CB  LEU A  57      18.139 -27.423 -55.640  1.00 36.56           C  
ATOM    434  O   LEU A  57      19.815 -27.657 -53.189  1.00 36.56           O  
ATOM    435  CG  LEU A  57      17.048 -27.275 -56.701  1.00 36.56           C  
ATOM    436  CD1 LEU A  57      17.301 -26.035 -57.552  1.00 36.56           C  
ATOM    437  CD2 LEU A  57      16.977 -28.524 -57.573  1.00 36.56           C  
ATOM    438  N   ALA A  58      18.819 -29.601 -52.683  1.00 36.68           N  
ATOM    439  CA  ALA A  58      18.989 -31.045 -52.553  1.00 36.68           C  
ATOM    440  C   ALA A  58      20.467 -31.419 -52.474  1.00 36.68           C  
ATOM    441  CB  ALA A  58      18.323 -31.767 -53.722  1.00 36.68           C  
ATOM    442  O   ALA A  58      21.281 -30.925 -53.257  1.00 36.68           O  
ATOM    443  N   PRO A  59      20.839 -32.654 -51.749  1.00 40.58           N  
ATOM    444  CA  PRO A  59      21.271 -33.631 -50.747  1.00 40.58           C  
ATOM    445  C   PRO A  59      21.745 -34.943 -51.368  1.00 40.58           C  
ATOM    446  CB  PRO A  59      20.013 -33.850 -49.903  1.00 40.58           C  
ATOM    447  O   PRO A  59      21.673 -35.115 -52.588  1.00 40.58           O  
ATOM    448  CG  PRO A  59      18.879 -33.740 -50.871  1.00 40.58           C  
ATOM    449  CD  PRO A  59      19.429 -33.315 -52.203  1.00 40.58           C  
ATOM    450  N   ARG A  60      22.528 -35.812 -50.568  1.00 32.63           N  
ATOM    451  CA  ARG A  60      22.900 -37.112 -50.018  1.00 32.63           C  
ATOM    452  C   ARG A  60      23.158 -38.123 -51.129  1.00 32.63           C  
ATOM    453  CB  ARG A  60      21.808 -37.631 -49.080  1.00 32.63           C  
ATOM    454  O   ARG A  60      22.404 -38.192 -52.101  1.00 32.63           O  
ATOM    455  CG  ARG A  60      21.649 -36.815 -47.807  1.00 32.63           C  
ATOM    456  CD  ARG A  60      20.928 -37.600 -46.720  1.00 32.63           C  
ATOM    457  NE  ARG A  60      21.538 -37.390 -45.410  1.00 32.63           N  
ATOM    458  NH1 ARG A  60      19.585 -36.706 -44.382  1.00 32.63           N  
ATOM    459  NH2 ARG A  60      21.539 -36.813 -43.186  1.00 32.63           N  
ATOM    460  CZ  ARG A  60      20.886 -36.970 -44.329  1.00 32.63           C  
ATOM    461  N   LEU A  61      24.207 -39.093 -50.974  1.00 33.26           N  
ATOM    462  CA  LEU A  61      24.730 -40.448 -50.836  1.00 33.26           C  
ATOM    463  C   LEU A  61      24.941 -41.090 -52.202  1.00 33.26           C  
ATOM    464  CB  LEU A  61      23.779 -41.306 -49.997  1.00 33.26           C  
ATOM    465  O   LEU A  61      24.121 -40.919 -53.107  1.00 33.26           O  
ATOM    466  CG  LEU A  61      23.818 -41.080 -48.484  1.00 33.26           C  
ATOM    467  CD1 LEU A  61      22.582 -41.684 -47.827  1.00 33.26           C  
ATOM    468  CD2 LEU A  61      25.091 -41.671 -47.887  1.00 33.26           C  
ATOM    469  N   ALA A  62      26.122 -41.861 -52.399  1.00 32.98           N  
ATOM    470  CA  ALA A  62      26.685 -43.119 -52.882  1.00 32.98           C  
ATOM    471  C   ALA A  62      25.855 -43.686 -54.030  1.00 32.98           C  
ATOM    472  CB  ALA A  62      26.777 -44.133 -51.745  1.00 32.98           C  
ATOM    473  O   ALA A  62      24.624 -43.611 -54.011  1.00 32.98           O  
ATOM    474  N   TYR A  63      26.478 -43.888 -55.282  1.00 39.93           N  
ATOM    475  CA  TYR A  63      26.607 -44.798 -56.414  1.00 39.93           C  
ATOM    476  C   TYR A  63      26.546 -44.038 -57.734  1.00 39.93           C  
ATOM    477  CB  TYR A  63      25.509 -45.865 -56.375  1.00 39.93           C  
ATOM    478  O   TYR A  63      25.650 -43.218 -57.944  1.00 39.93           O  
ATOM    479  CG  TYR A  63      25.758 -46.955 -55.361  1.00 39.93           C  
ATOM    480  CD1 TYR A  63      26.660 -47.984 -55.623  1.00 39.93           C  
ATOM    481  CD2 TYR A  63      25.091 -46.960 -54.141  1.00 39.93           C  
ATOM    482  CE1 TYR A  63      26.891 -48.992 -54.693  1.00 39.93           C  
ATOM    483  CE2 TYR A  63      25.314 -47.963 -53.203  1.00 39.93           C  
ATOM    484  OH  TYR A  63      26.439 -49.968 -52.563  1.00 39.93           O  
ATOM    485  CZ  TYR A  63      26.215 -48.973 -53.488  1.00 39.93           C  
ATOM    486  N   SER A  64      27.707 -43.921 -58.481  1.00 32.20           N  
ATOM    487  CA  SER A  64      28.077 -44.318 -59.835  1.00 32.20           C  
ATOM    488  C   SER A  64      28.035 -43.131 -60.791  1.00 32.20           C  
ATOM    489  CB  SER A  64      27.150 -45.424 -60.342  1.00 32.20           C  
ATOM    490  O   SER A  64      27.071 -42.362 -60.793  1.00 32.20           O  
ATOM    491  OG  SER A  64      25.801 -44.992 -60.336  1.00 32.20           O  
ATOM    492  N   SER A  65      29.224 -42.655 -61.268  1.00 32.09           N  
ATOM    493  CA  SER A  65      29.978 -42.627 -62.517  1.00 32.09           C  
ATOM    494  C   SER A  65      29.645 -41.384 -63.336  1.00 32.09           C  
ATOM    495  CB  SER A  65      29.694 -43.882 -63.343  1.00 32.09           C  
ATOM    496  O   SER A  65      28.472 -41.068 -63.547  1.00 32.09           O  
ATOM    497  OG  SER A  65      28.340 -43.914 -63.761  1.00 32.09           O  
ATOM    498  N   ALA A  66      30.688 -40.444 -63.431  1.00 37.05           N  
ATOM    499  CA  ALA A  66      31.462 -40.067 -64.611  1.00 37.05           C  
ATOM    500  C   ALA A  66      31.783 -38.575 -64.603  1.00 37.05           C  
ATOM    501  CB  ALA A  66      30.705 -40.439 -65.884  1.00 37.05           C  
ATOM    502  O   ALA A  66      30.889 -37.742 -64.434  1.00 37.05           O  
ATOM    503  N   MET A  67      33.105 -38.244 -64.316  1.00 36.72           N  
ATOM    504  CA  MET A  67      34.235 -37.861 -65.158  1.00 36.72           C  
ATOM    505  C   MET A  67      34.519 -36.367 -65.042  1.00 36.72           C  
ATOM    506  CB  MET A  67      33.967 -38.231 -66.618  1.00 36.72           C  
ATOM    507  O   MET A  67      33.605 -35.547 -65.146  1.00 36.72           O  
ATOM    508  CG  MET A  67      34.175 -39.705 -66.925  1.00 36.72           C  
ATOM    509  SD  MET A  67      35.764 -40.026 -67.787  1.00 36.72           S  
ATOM    510  CE  MET A  67      35.684 -41.831 -67.943  1.00 36.72           C  
ATOM    511  N   LEU A  68      35.663 -36.057 -64.401  1.00 36.57           N  
ATOM    512  CA  LEU A  68      36.867 -35.635 -65.110  1.00 36.57           C  
ATOM    513  C   LEU A  68      37.826 -34.914 -64.169  1.00 36.57           C  
ATOM    514  CB  LEU A  68      36.505 -34.725 -66.286  1.00 36.57           C  
ATOM    515  O   LEU A  68      37.450 -33.933 -63.524  1.00 36.57           O  
ATOM    516  CG  LEU A  68      35.879 -35.406 -67.503  1.00 36.57           C  
ATOM    517  CD1 LEU A  68      35.619 -34.386 -68.607  1.00 36.57           C  
ATOM    518  CD2 LEU A  68      36.776 -36.531 -68.008  1.00 36.57           C  
ATOM    519  N   SER A  69      38.830 -35.691 -63.740  1.00 33.35           N  
ATOM    520  CA  SER A  69      40.185 -35.886 -64.247  1.00 33.35           C  
ATOM    521  C   SER A  69      41.199 -35.084 -63.439  1.00 33.35           C  
ATOM    522  CB  SER A  69      40.267 -35.489 -65.722  1.00 33.35           C  
ATOM    523  O   SER A  69      41.005 -33.891 -63.199  1.00 33.35           O  
ATOM    524  OG  SER A  69      39.332 -36.223 -66.493  1.00 33.35           O  
ATOM    525  N   SER A  70      41.970 -35.862 -62.636  1.00 33.21           N  
ATOM    526  CA  SER A  70      43.267 -36.461 -62.939  1.00 33.21           C  
ATOM    527  C   SER A  70      44.317 -36.052 -61.912  1.00 33.21           C  
ATOM    528  CB  SER A  70      43.728 -36.060 -64.341  1.00 33.21           C  
ATOM    529  O   SER A  70      44.571 -34.862 -61.716  1.00 33.21           O  
ATOM    530  OG  SER A  70      44.960 -36.683 -64.661  1.00 33.21           O  
ATOM    531  N   ALA A  71      44.631 -36.913 -60.909  1.00 30.45           N  
ATOM    532  CA  ALA A  71      45.467 -38.097 -60.725  1.00 30.45           C  
ATOM    533  C   ALA A  71      46.942 -37.718 -60.635  1.00 30.45           C  
ATOM    534  CB  ALA A  71      45.243 -39.087 -61.865  1.00 30.45           C  
ATOM    535  O   ALA A  71      47.460 -37.005 -61.497  1.00 30.45           O  
ATOM    536  N   GLU A  72      47.581 -37.874 -59.394  1.00 31.31           N  
ATOM    537  CA  GLU A  72      48.289 -39.029 -58.850  1.00 31.31           C  
ATOM    538  C   GLU A  72      49.761 -39.015 -59.255  1.00 31.31           C  
ATOM    539  CB  GLU A  72      47.629 -40.331 -59.310  1.00 31.31           C  
ATOM    540  O   GLU A  72      50.091 -38.713 -60.404  1.00 31.31           O  
ATOM    541  CG  GLU A  72      46.122 -40.224 -59.495  1.00 31.31           C  
ATOM    542  CD  GLU A  72      45.401 -41.552 -59.326  1.00 31.31           C  
ATOM    543  OE1 GLU A  72      44.364 -41.594 -58.626  1.00 31.31           O  
ATOM    544  OE2 GLU A  72      45.878 -42.558 -59.897  1.00 31.31           O  
ATOM    545  N   SER A  73      50.720 -39.002 -58.286  1.00 31.65           N  
ATOM    546  CA  SER A  73      51.448 -40.222 -57.952  1.00 31.65           C  
ATOM    547  C   SER A  73      52.930 -40.091 -58.289  1.00 31.65           C  
ATOM    548  CB  SER A  73      50.853 -41.421 -58.691  1.00 31.65           C  
ATOM    549  O   SER A  73      53.287 -39.753 -59.419  1.00 31.65           O  
ATOM    550  OG  SER A  73      50.968 -41.256 -60.094  1.00 31.65           O  
ATOM    551  N   SER A  74      53.828 -39.737 -57.407  1.00 33.11           N  
ATOM    552  CA  SER A  74      55.007 -40.289 -56.748  1.00 33.11           C  
ATOM    553  C   SER A  74      55.088 -41.801 -56.935  1.00 33.11           C  
ATOM    554  CB  SER A  74      54.995 -39.952 -55.256  1.00 33.11           C  
ATOM    555  O   SER A  74      54.172 -42.529 -56.546  1.00 33.11           O  
ATOM    556  OG  SER A  74      55.314 -41.094 -54.480  1.00 33.11           O  
ATOM    557  N   LEU A  75      55.749 -42.207 -58.097  1.00 36.10           N  
ATOM    558  CA  LEU A  75      56.285 -43.517 -58.453  1.00 36.10           C  
ATOM    559  C   LEU A  75      57.778 -43.431 -58.750  1.00 36.10           C  
ATOM    560  CB  LEU A  75      55.544 -44.088 -59.666  1.00 36.10           C  
ATOM    561  O   LEU A  75      58.205 -42.627 -59.582  1.00 36.10           O  
ATOM    562  CG  LEU A  75      54.082 -44.479 -59.444  1.00 36.10           C  
ATOM    563  CD1 LEU A  75      53.427 -44.852 -60.770  1.00 36.10           C  
ATOM    564  CD2 LEU A  75      53.981 -45.630 -58.449  1.00 36.10           C  
ATOM    565  N   ASP A  76      58.706 -43.918 -57.997  1.00 36.27           N  
ATOM    566  CA  ASP A  76      59.757 -44.931 -58.014  1.00 36.27           C  
ATOM    567  C   ASP A  76      59.418 -46.057 -58.988  1.00 36.27           C  
ATOM    568  CB  ASP A  76      59.978 -45.498 -56.610  1.00 36.27           C  
ATOM    569  O   ASP A  76      58.302 -46.580 -58.976  1.00 36.27           O  
ATOM    570  CG  ASP A  76      61.278 -46.272 -56.481  1.00 36.27           C  
ATOM    571  OD1 ASP A  76      62.197 -46.062 -57.301  1.00 36.27           O  
ATOM    572  OD2 ASP A  76      61.382 -47.103 -55.552  1.00 36.27           O  
ATOM    573  N   PHE A  77      60.375 -46.344 -60.088  1.00 36.34           N  
ATOM    574  CA  PHE A  77      60.711 -47.596 -60.756  1.00 36.34           C  
ATOM    575  C   PHE A  77      61.763 -47.369 -61.835  1.00 36.34           C  
ATOM    576  CB  PHE A  77      59.460 -48.234 -61.368  1.00 36.34           C  
ATOM    577  O   PHE A  77      61.595 -46.508 -62.701  1.00 36.34           O  
ATOM    578  CG  PHE A  77      59.452 -49.738 -61.302  1.00 36.34           C  
ATOM    579  CD1 PHE A  77      60.000 -50.495 -62.330  1.00 36.34           C  
ATOM    580  CD2 PHE A  77      58.894 -50.394 -60.212  1.00 36.34           C  
ATOM    581  CE1 PHE A  77      59.994 -51.887 -62.271  1.00 36.34           C  
ATOM    582  CE2 PHE A  77      58.884 -51.784 -60.147  1.00 36.34           C  
ATOM    583  CZ  PHE A  77      59.433 -52.529 -61.178  1.00 36.34           C  
ATOM    584  N   SER A  78      63.133 -47.764 -61.752  1.00 33.38           N  
ATOM    585  CA  SER A  78      63.937 -48.873 -62.254  1.00 33.38           C  
ATOM    586  C   SER A  78      63.584 -49.201 -63.701  1.00 33.38           C  
ATOM    587  CB  SER A  78      63.745 -50.114 -61.380  1.00 33.38           C  
ATOM    588  O   SER A  78      62.407 -49.346 -64.041  1.00 33.38           O  
ATOM    589  OG  SER A  78      64.797 -50.232 -60.438  1.00 33.38           O  
ATOM    590  N   GLN A  79      64.598 -49.070 -64.653  1.00 34.06           N  
ATOM    591  CA  GLN A  79      64.910 -50.115 -65.622  1.00 34.06           C  
ATOM    592  C   GLN A  79      65.622 -49.539 -66.843  1.00 34.06           C  
ATOM    593  CB  GLN A  79      63.636 -50.845 -66.053  1.00 34.06           C  
ATOM    594  O   GLN A  79      65.111 -48.624 -67.492  1.00 34.06           O  
ATOM    595  CG  GLN A  79      63.606 -52.315 -65.656  1.00 34.06           C  
ATOM    596  CD  GLN A  79      62.335 -53.015 -66.097  1.00 34.06           C  
ATOM    597  NE2 GLN A  79      61.826 -53.907 -65.253  1.00 34.06           N  
ATOM    598  OE1 GLN A  79      61.813 -52.757 -67.187  1.00 34.06           O  
ATOM    599  N   SER A  80      67.061 -49.570 -66.869  1.00 29.71           N  
ATOM    600  CA  SER A  80      67.707 -50.595 -67.683  1.00 29.71           C  
ATOM    601  C   SER A  80      68.151 -50.033 -69.029  1.00 29.71           C  
ATOM    602  CB  SER A  80      66.763 -51.778 -67.902  1.00 29.71           C  
ATOM    603  O   SER A  80      67.388 -49.335 -69.699  1.00 29.71           O  
ATOM    604  OG  SER A  80      65.681 -51.734 -66.988  1.00 29.71           O  
ATOM    605  N   SER A  81      69.499 -49.896 -69.162  1.00 31.12           N  
ATOM    606  CA  SER A  81      70.327 -50.803 -69.951  1.00 31.12           C  
ATOM    607  C   SER A  81      70.612 -50.229 -71.335  1.00 31.12           C  
ATOM    608  CB  SER A  81      69.650 -52.167 -70.085  1.00 31.12           C  
ATOM    609  O   SER A  81      69.688 -49.842 -72.054  1.00 31.12           O  
ATOM    610  OG  SER A  81      68.260 -52.018 -70.315  1.00 31.12           O  
ATOM    611  N   SER A  82      71.885 -49.785 -71.478  1.00 30.97           N  
ATOM    612  CA  SER A  82      72.977 -50.499 -72.129  1.00 30.97           C  
ATOM    613  C   SER A  82      72.570 -50.986 -73.516  1.00 30.97           C  
ATOM    614  CB  SER A  82      73.427 -51.685 -71.275  1.00 30.97           C  
ATOM    615  O   SER A  82      71.512 -51.598 -73.679  1.00 30.97           O  
ATOM    616  OG  SER A  82      74.483 -51.309 -70.408  1.00 30.97           O  
ATOM    617  N   LEU A  83      73.153 -50.321 -74.488  1.00 32.06           N  
ATOM    618  CA  LEU A  83      73.783 -51.270 -75.399  1.00 32.06           C  
ATOM    619  C   LEU A  83      73.823 -50.717 -76.819  1.00 32.06           C  
ATOM    620  CB  LEU A  83      73.038 -52.607 -75.380  1.00 32.06           C  
ATOM    621  O   LEU A  83      72.782 -50.382 -77.389  1.00 32.06           O  
ATOM    622  CG  LEU A  83      73.607 -53.688 -74.460  1.00 32.06           C  
ATOM    623  CD1 LEU A  83      72.492 -54.601 -73.961  1.00 32.06           C  
ATOM    624  CD2 LEU A  83      74.681 -54.495 -75.184  1.00 32.06           C  
ATOM    625  N   LEU A  84      75.025 -50.241 -77.245  1.00 37.33           N  
ATOM    626  CA  LEU A  84      75.607 -51.063 -78.300  1.00 37.33           C  
ATOM    627  C   LEU A  84      76.375 -50.204 -79.298  1.00 37.33           C  
ATOM    628  CB  LEU A  84      74.516 -51.856 -79.025  1.00 37.33           C  
ATOM    629  O   LEU A  84      75.787 -49.361 -79.980  1.00 37.33           O  
ATOM    630  CG  LEU A  84      73.984 -53.095 -78.303  1.00 37.33           C  
ATOM    631  CD1 LEU A  84      72.539 -53.365 -78.706  1.00 37.33           C  
ATOM    632  CD2 LEU A  84      74.863 -54.305 -78.600  1.00 37.33           C  
ATOM    633  N   ASN A  85      77.743 -50.115 -79.201  1.00 31.47           N  
ATOM    634  CA  ASN A  85      78.618 -50.989 -79.974  1.00 31.47           C  
ATOM    635  C   ASN A  85      78.873 -50.434 -81.372  1.00 31.47           C  
ATOM    636  CB  ASN A  85      78.028 -52.399 -80.062  1.00 31.47           C  
ATOM    637  O   ASN A  85      77.938 -50.264 -82.157  1.00 31.47           O  
ATOM    638  CG  ASN A  85      79.091 -53.467 -80.229  1.00 31.47           C  
ATOM    639  ND2 ASN A  85      78.985 -54.245 -81.300  1.00 31.47           N  
ATOM    640  OD1 ASN A  85      79.998 -53.593 -79.403  1.00 31.47           O  
ATOM    641  N   GLY A  86      80.055 -49.874 -81.626  1.00 37.79           N  
ATOM    642  CA  GLY A  86      80.951 -50.539 -82.559  1.00 37.79           C  
ATOM    643  C   GLY A  86      81.893 -49.583 -83.265  1.00 37.79           C  
ATOM    644  O   GLY A  86      81.452 -48.619 -83.895  1.00 37.79           O  
ATOM    645  N   GLY A  87      83.157 -49.529 -82.815  1.00 33.32           N  
ATOM    646  CA  GLY A  87      84.187 -50.245 -83.551  1.00 33.32           C  
ATOM    647  C   GLY A  87      84.903 -49.380 -84.570  1.00 33.32           C  
ATOM    648  O   GLY A  87      84.262 -48.687 -85.363  1.00 33.32           O  
ATOM    649  N   SER A  88      86.100 -48.867 -84.260  1.00 35.70           N  
ATOM    650  CA  SER A  88      87.329 -49.342 -84.886  1.00 35.70           C  
ATOM    651  C   SER A  88      87.668 -48.524 -86.129  1.00 35.70           C  
ATOM    652  CB  SER A  88      87.206 -50.820 -85.257  1.00 35.70           C  
ATOM    653  O   SER A  88      86.837 -48.376 -87.026  1.00 35.70           O  
ATOM    654  OG  SER A  88      86.193 -51.013 -86.229  1.00 35.70           O  
ATOM    655  N   GLY A  89      88.595 -47.599 -86.138  1.00 34.11           N  
ATOM    656  CA  GLY A  89      89.838 -47.610 -86.893  1.00 34.11           C  
ATOM    657  C   GLY A  89      89.827 -46.661 -88.076  1.00 34.11           C  
ATOM    658  O   GLY A  89      88.813 -46.531 -88.765  1.00 34.11           O  
ATOM    659  N   PRO A  90      90.954 -45.879 -88.382  1.00 42.86           N  
ATOM    660  CA  PRO A  90      91.952 -44.815 -88.519  1.00 42.86           C  
ATOM    661  C   PRO A  90      92.023 -44.251 -89.936  1.00 42.86           C  
ATOM    662  CB  PRO A  90      93.262 -45.510 -88.141  1.00 42.86           C  
ATOM    663  O   PRO A  90      91.691 -44.948 -90.899  1.00 42.86           O  
ATOM    664  CG  PRO A  90      93.115 -46.907 -88.653  1.00 42.86           C  
ATOM    665  CD  PRO A  90      91.720 -47.077 -89.181  1.00 42.86           C  
ATOM    666  N   GLY A  91      91.599 -42.929 -90.193  1.00 41.87           N  
ATOM    667  CA  GLY A  91      92.216 -42.409 -91.403  1.00 41.87           C  
ATOM    668  C   GLY A  91      91.777 -40.996 -91.737  1.00 41.87           C  
ATOM    669  O   GLY A  91      90.583 -40.731 -91.889  1.00 41.87           O  
ATOM    670  N   GLY A  92      92.341 -39.928 -91.189  1.00 42.99           N  
ATOM    671  CA  GLY A  92      93.386 -38.970 -91.517  1.00 42.99           C  
ATOM    672  C   GLY A  92      93.025 -38.069 -92.683  1.00 42.99           C  
ATOM    673  O   GLY A  92      92.745 -38.551 -93.783  1.00 42.99           O  
ATOM    674  N   ASP A  93      91.754 -37.339 -92.474  1.00 45.63           N  
ATOM    675  CA  ASP A  93      91.547 -36.020 -93.064  1.00 45.63           C  
ATOM    676  C   ASP A  93      90.084 -35.595 -92.959  1.00 45.63           C  
ATOM    677  CB  ASP A  93      91.994 -36.010 -94.527  1.00 45.63           C  
ATOM    678  O   ASP A  93      89.688 -34.568 -93.515  1.00 45.63           O  
ATOM    679  CG  ASP A  93      93.483 -36.255 -94.694  1.00 45.63           C  
ATOM    680  OD1 ASP A  93      94.269 -35.865 -93.804  1.00 45.63           O  
ATOM    681  OD2 ASP A  93      93.875 -36.840 -95.727  1.00 45.63           O  
ATOM    682  N   TYR A  94      89.235 -36.165 -92.004  1.00 48.85           N  
ATOM    683  CA  TYR A  94      87.912 -35.785 -91.520  1.00 48.85           C  
ATOM    684  C   TYR A  94      87.948 -35.463 -90.031  1.00 48.85           C  
ATOM    685  CB  TYR A  94      86.900 -36.902 -91.789  1.00 48.85           C  
ATOM    686  O   TYR A  94      86.936 -35.059 -89.453  1.00 48.85           O  
ATOM    687  CG  TYR A  94      86.624 -37.132 -93.255  1.00 48.85           C  
ATOM    688  CD1 TYR A  94      85.809 -36.262 -93.975  1.00 48.85           C  
ATOM    689  CD2 TYR A  94      87.177 -38.219 -93.923  1.00 48.85           C  
ATOM    690  CE1 TYR A  94      85.550 -36.470 -95.326  1.00 48.85           C  
ATOM    691  CE2 TYR A  94      86.925 -38.438 -95.273  1.00 48.85           C  
ATOM    692  OH  TYR A  94      85.859 -37.771 -97.302  1.00 48.85           O  
ATOM    693  CZ  TYR A  94      86.112 -37.559 -95.965  1.00 48.85           C  
ATOM    694  N   LYS A  95      89.060 -35.533 -89.327  1.00 51.10           N  
ATOM    695  CA  LYS A  95      89.394 -35.307 -87.924  1.00 51.10           C  
ATOM    696  C   LYS A  95      89.721 -33.838 -87.666  1.00 51.10           C  
ATOM    697  CB  LYS A  95      90.573 -36.187 -87.505  1.00 51.10           C  
ATOM    698  O   LYS A  95      89.395 -33.302 -86.606  1.00 51.10           O  
ATOM    699  CG  LYS A  95      90.167 -37.557 -86.982  1.00 51.10           C  
ATOM    700  CD  LYS A  95      91.372 -38.346 -86.486  1.00 51.10           C  
ATOM    701  CE  LYS A  95      90.964 -39.709 -85.943  1.00 51.10           C  
ATOM    702  NZ  LYS A  95      92.114 -40.417 -85.305  1.00 51.10           N  
ATOM    703  N   LEU A  96      90.019 -33.032 -88.815  1.00 51.74           N  
ATOM    704  CA  LEU A  96      90.202 -31.590 -88.687  1.00 51.74           C  
ATOM    705  C   LEU A  96      88.943 -30.843 -89.115  1.00 51.74           C  
ATOM    706  CB  LEU A  96      91.396 -31.124 -89.524  1.00 51.74           C  
ATOM    707  O   LEU A  96      88.633 -29.779 -88.573  1.00 51.74           O  
ATOM    708  CG  LEU A  96      92.758 -31.142 -88.830  1.00 51.74           C  
ATOM    709  CD1 LEU A  96      93.688 -32.140 -89.513  1.00 51.74           C  
ATOM    710  CD2 LEU A  96      93.374 -29.747 -88.825  1.00 51.74           C  
ATOM    711  N   SER A  97      88.096 -31.395 -90.148  1.00 53.94           N  
ATOM    712  CA  SER A  97      86.778 -30.890 -90.519  1.00 53.94           C  
ATOM    713  C   SER A  97      85.698 -31.428 -89.587  1.00 53.94           C  
ATOM    714  CB  SER A  97      86.448 -31.262 -91.965  1.00 53.94           C  
ATOM    715  O   SER A  97      84.734 -30.725 -89.274  1.00 53.94           O  
ATOM    716  OG  SER A  97      87.184 -30.460 -92.872  1.00 53.94           O  
ATOM    717  N   ARG A  98      85.685 -32.640 -88.948  1.00 54.60           N  
ATOM    718  CA  ARG A  98      84.888 -33.200 -87.862  1.00 54.60           C  
ATOM    719  C   ARG A  98      85.351 -32.665 -86.511  1.00 54.60           C  
ATOM    720  CB  ARG A  98      84.962 -34.728 -87.873  1.00 54.60           C  
ATOM    721  O   ARG A  98      84.540 -32.474 -85.602  1.00 54.60           O  
ATOM    722  CG  ARG A  98      83.732 -35.400 -88.462  1.00 54.60           C  
ATOM    723  CD  ARG A  98      83.782 -36.913 -88.297  1.00 54.60           C  
ATOM    724  NE  ARG A  98      82.475 -37.523 -88.523  1.00 54.60           N  
ATOM    725  NH1 ARG A  98      83.316 -39.553 -89.236  1.00 54.60           N  
ATOM    726  NH2 ARG A  98      81.051 -39.218 -89.135  1.00 54.60           N  
ATOM    727  CZ  ARG A  98      82.283 -38.763 -88.964  1.00 54.60           C  
ATOM    728  N   SER A  99      86.755 -32.343 -86.372  1.00 60.23           N  
ATOM    729  CA  SER A  99      87.296 -31.684 -85.189  1.00 60.23           C  
ATOM    730  C   SER A  99      86.949 -30.199 -85.176  1.00 60.23           C  
ATOM    731  CB  SER A  99      88.814 -31.861 -85.123  1.00 60.23           C  
ATOM    732  O   SER A  99      86.689 -29.626 -84.116  1.00 60.23           O  
ATOM    733  OG  SER A  99      89.440 -31.261 -86.244  1.00 60.23           O  
ATOM    734  N   ASN A 100      86.978 -29.562 -86.386  1.00 65.00           N  
ATOM    735  CA  ASN A 100      86.513 -28.193 -86.580  1.00 65.00           C  
ATOM    736  C   ASN A 100      84.993 -28.098 -86.489  1.00 65.00           C  
ATOM    737  CB  ASN A 100      86.999 -27.647 -87.925  1.00 65.00           C  
ATOM    738  O   ASN A 100      84.460 -27.156 -85.900  1.00 65.00           O  
ATOM    739  CG  ASN A 100      86.982 -26.132 -87.980  1.00 65.00           C  
ATOM    740  ND2 ASN A 100      87.461 -25.574 -89.086  1.00 65.00           N  
ATOM    741  OD1 ASN A 100      86.544 -25.469 -87.037  1.00 65.00           O  
ATOM    742  N   GLU A 101      84.193 -28.946 -87.079  1.00 70.77           N  
ATOM    743  CA  GLU A 101      82.751 -29.101 -86.912  1.00 70.77           C  
ATOM    744  C   GLU A 101      82.403 -29.531 -85.490  1.00 70.77           C  
ATOM    745  CB  GLU A 101      82.198 -30.113 -87.918  1.00 70.77           C  
ATOM    746  O   GLU A 101      81.429 -29.047 -84.910  1.00 70.77           O  
ATOM    747  CG  GLU A 101      80.678 -30.186 -87.945  1.00 70.77           C  
ATOM    748  CD  GLU A 101      80.113 -30.403 -89.340  1.00 70.77           C  
ATOM    749  OE1 GLU A 101      78.882 -30.266 -89.524  1.00 70.77           O  
ATOM    750  OE2 GLU A 101      80.907 -30.714 -90.256  1.00 70.77           O  
ATOM    751  N   LYS A 102      83.138 -30.436 -84.882  1.00 73.60           N  
ATOM    752  CA  LYS A 102      83.027 -30.829 -83.480  1.00 73.60           C  
ATOM    753  C   LYS A 102      83.357 -29.662 -82.554  1.00 73.60           C  
ATOM    754  CB  LYS A 102      83.949 -32.012 -83.180  1.00 73.60           C  
ATOM    755  O   LYS A 102      82.698 -29.470 -81.530  1.00 73.60           O  
ATOM    756  CG  LYS A 102      83.700 -32.662 -81.827  1.00 73.60           C  
ATOM    757  CD  LYS A 102      84.643 -33.835 -81.589  1.00 73.60           C  
ATOM    758  CE  LYS A 102      84.516 -34.377 -80.172  1.00 73.60           C  
ATOM    759  NZ  LYS A 102      85.459 -35.508 -79.924  1.00 73.60           N  
ATOM    760  N   GLU A 103      84.360 -28.780 -82.883  1.00 73.81           N  
ATOM    761  CA  GLU A 103      84.713 -27.579 -82.133  1.00 73.81           C  
ATOM    762  C   GLU A 103      83.651 -26.495 -82.297  1.00 73.81           C  
ATOM    763  CB  GLU A 103      86.079 -27.049 -82.577  1.00 73.81           C  
ATOM    764  O   GLU A 103      83.335 -25.779 -81.344  1.00 73.81           O  
ATOM    765  CG  GLU A 103      86.677 -26.021 -81.628  1.00 73.81           C  
ATOM    766  CD  GLU A 103      88.094 -25.613 -82.002  1.00 73.81           C  
ATOM    767  OE1 GLU A 103      88.685 -24.760 -81.301  1.00 73.81           O  
ATOM    768  OE2 GLU A 103      88.617 -26.151 -83.004  1.00 73.81           O  
ATOM    769  N   GLN A 104      83.126 -26.272 -83.538  1.00 74.94           N  
ATOM    770  CA  GLN A 104      81.984 -25.398 -83.785  1.00 74.94           C  
ATOM    771  C   GLN A 104      80.728 -25.927 -83.099  1.00 74.94           C  
ATOM    772  CB  GLN A 104      81.738 -25.248 -85.287  1.00 74.94           C  
ATOM    773  O   GLN A 104      79.940 -25.152 -82.552  1.00 74.94           O  
ATOM    774  CG  GLN A 104      82.754 -24.358 -85.991  1.00 74.94           C  
ATOM    775  CD  GLN A 104      82.505 -24.249 -87.483  1.00 74.94           C  
ATOM    776  NE2 GLN A 104      83.441 -23.635 -88.198  1.00 74.94           N  
ATOM    777  OE1 GLN A 104      81.479 -24.713 -87.990  1.00 74.94           O  
ATOM    778  N   LEU A 105      80.419 -27.193 -83.031  1.00 78.80           N  
ATOM    779  CA  LEU A 105      79.315 -27.821 -82.312  1.00 78.80           C  
ATOM    780  C   LEU A 105      79.543 -27.761 -80.805  1.00 78.80           C  
ATOM    781  CB  LEU A 105      79.143 -29.276 -82.757  1.00 78.80           C  
ATOM    782  O   LEU A 105      78.589 -27.648 -80.032  1.00 78.80           O  
ATOM    783  CG  LEU A 105      78.506 -29.494 -84.130  1.00 78.80           C  
ATOM    784  CD1 LEU A 105      78.523 -30.975 -84.493  1.00 78.80           C  
ATOM    785  CD2 LEU A 105      77.082 -28.949 -84.152  1.00 78.80           C  
ATOM    786  N   GLN A 106      80.860 -27.819 -80.449  1.00 81.82           N  
ATOM    787  CA  GLN A 106      81.199 -27.634 -79.042  1.00 81.82           C  
ATOM    788  C   GLN A 106      80.963 -26.192 -78.604  1.00 81.82           C  
ATOM    789  CB  GLN A 106      82.654 -28.030 -78.783  1.00 81.82           C  
ATOM    790  O   GLN A 106      80.488 -25.945 -77.493  1.00 81.82           O  
ATOM    791  CG  GLN A 106      82.833 -29.486 -78.377  1.00 81.82           C  
ATOM    792  CD  GLN A 106      84.290 -29.877 -78.218  1.00 81.82           C  
ATOM    793  NE2 GLN A 106      84.533 -31.143 -77.896  1.00 81.82           N  
ATOM    794  OE1 GLN A 106      85.190 -29.048 -78.384  1.00 81.82           O  
ATOM    795  N   GLY A 107      81.321 -25.204 -79.472  1.00 80.94           N  
ATOM    796  CA  GLY A 107      81.024 -23.801 -79.234  1.00 80.94           C  
ATOM    797  C   GLY A 107      79.537 -23.504 -79.194  1.00 80.94           C  
ATOM    798  O   GLY A 107      79.074 -22.737 -78.347  1.00 80.94           O  
ATOM    799  N   LEU A 108      78.822 -24.016 -80.142  1.00 82.63           N  
ATOM    800  CA  LEU A 108      77.367 -23.907 -80.161  1.00 82.63           C  
ATOM    801  C   LEU A 108      76.752 -24.629 -78.966  1.00 82.63           C  
ATOM    802  CB  LEU A 108      76.804 -24.482 -81.464  1.00 82.63           C  
ATOM    803  O   LEU A 108      75.821 -24.118 -78.339  1.00 82.63           O  
ATOM    804  CG  LEU A 108      76.407 -23.467 -82.537  1.00 82.63           C  
ATOM    805  CD1 LEU A 108      76.561 -24.076 -83.926  1.00 82.63           C  
ATOM    806  CD2 LEU A 108      74.978 -22.984 -82.314  1.00 82.63           C  
ATOM    807  N   ASN A 109      77.165 -25.812 -78.665  1.00 84.93           N  
ATOM    808  CA  ASN A 109      76.729 -26.564 -77.493  1.00 84.93           C  
ATOM    809  C   ASN A 109      77.029 -25.812 -76.200  1.00 84.93           C  
ATOM    810  CB  ASN A 109      77.387 -27.946 -77.468  1.00 84.93           C  
ATOM    811  O   ASN A 109      76.220 -25.819 -75.270  1.00 84.93           O  
ATOM    812  CG  ASN A 109      76.375 -29.073 -77.396  1.00 84.93           C  
ATOM    813  ND2 ASN A 109      76.827 -30.293 -77.664  1.00 84.93           N  
ATOM    814  OD1 ASN A 109      75.198 -28.849 -77.104  1.00 84.93           O  
ATOM    815  N   ASP A 110      78.274 -25.186 -76.110  1.00 85.25           N  
ATOM    816  CA  ASP A 110      78.595 -24.343 -74.962  1.00 85.25           C  
ATOM    817  C   ASP A 110      77.646 -23.150 -74.876  1.00 85.25           C  
ATOM    818  CB  ASP A 110      80.044 -23.858 -75.040  1.00 85.25           C  
ATOM    819  O   ASP A 110      77.249 -22.744 -73.781  1.00 85.25           O  
ATOM    820  CG  ASP A 110      81.052 -24.953 -74.740  1.00 85.25           C  
ATOM    821  OD1 ASP A 110      80.685 -25.962 -74.099  1.00 85.25           O  
ATOM    822  OD2 ASP A 110      82.225 -24.805 -75.146  1.00 85.25           O  
ATOM    823  N   ARG A 111      77.277 -22.540 -75.990  1.00 86.12           N  
ATOM    824  CA  ARG A 111      76.294 -21.462 -76.038  1.00 86.12           C  
ATOM    825  C   ARG A 111      74.905 -21.971 -75.668  1.00 86.12           C  
ATOM    826  CB  ARG A 111      76.264 -20.823 -77.428  1.00 86.12           C  
ATOM    827  O   ARG A 111      74.168 -21.305 -74.938  1.00 86.12           O  
ATOM    828  CG  ARG A 111      77.369 -19.805 -77.661  1.00 86.12           C  
ATOM    829  CD  ARG A 111      77.256 -19.153 -79.033  1.00 86.12           C  
ATOM    830  NE  ARG A 111      78.458 -18.397 -79.371  1.00 86.12           N  
ATOM    831  NH1 ARG A 111      77.752 -17.828 -81.496  1.00 86.12           N  
ATOM    832  NH2 ARG A 111      79.797 -17.125 -80.736  1.00 86.12           N  
ATOM    833  CZ  ARG A 111      78.666 -17.785 -80.534  1.00 86.12           C  
ATOM    834  N   PHE A 112      74.478 -23.190 -76.247  1.00 88.82           N  
ATOM    835  CA  PHE A 112      73.226 -23.828 -75.860  1.00 88.82           C  
ATOM    836  C   PHE A 112      73.228 -24.168 -74.374  1.00 88.82           C  
ATOM    837  CB  PHE A 112      72.988 -25.096 -76.687  1.00 88.82           C  
ATOM    838  O   PHE A 112      72.207 -24.025 -73.698  1.00 88.82           O  
ATOM    839  CG  PHE A 112      72.393 -24.832 -78.044  1.00 88.82           C  
ATOM    840  CD1 PHE A 112      71.233 -24.078 -78.175  1.00 88.82           C  
ATOM    841  CD2 PHE A 112      72.994 -25.338 -79.189  1.00 88.82           C  
ATOM    842  CE1 PHE A 112      70.679 -23.833 -79.429  1.00 88.82           C  
ATOM    843  CE2 PHE A 112      72.446 -25.096 -80.446  1.00 88.82           C  
ATOM    844  CZ  PHE A 112      71.288 -24.344 -80.564  1.00 88.82           C  
ATOM    845  N   ALA A 113      74.357 -24.648 -73.918  1.00 88.13           N  
ATOM    846  CA  ALA A 113      74.486 -24.954 -72.495  1.00 88.13           C  
ATOM    847  C   ALA A 113      74.288 -23.703 -71.645  1.00 88.13           C  
ATOM    848  CB  ALA A 113      75.848 -25.580 -72.207  1.00 88.13           C  
ATOM    849  O   ALA A 113      73.666 -23.759 -70.581  1.00 88.13           O  
ATOM    850  N   GLY A 114      74.820 -22.585 -72.143  1.00 88.47           N  
ATOM    851  CA  GLY A 114      74.590 -21.325 -71.455  1.00 88.47           C  
ATOM    852  C   GLY A 114      73.136 -20.891 -71.473  1.00 88.47           C  
ATOM    853  O   GLY A 114      72.614 -20.412 -70.465  1.00 88.47           O  
ATOM    854  N   TYR A 115      72.475 -20.987 -72.681  1.00 91.73           N  
ATOM    855  CA  TYR A 115      71.059 -20.659 -72.814  1.00 91.73           C  
ATOM    856  C   TYR A 115      70.201 -21.601 -71.978  1.00 91.73           C  
ATOM    857  CB  TYR A 115      70.628 -20.723 -74.282  1.00 91.73           C  
ATOM    858  O   TYR A 115      69.231 -21.173 -71.349  1.00 91.73           O  
ATOM    859  CG  TYR A 115      71.024 -19.508 -75.085  1.00 91.73           C  
ATOM    860  CD1 TYR A 115      70.560 -18.241 -74.742  1.00 91.73           C  
ATOM    861  CD2 TYR A 115      71.863 -19.626 -76.188  1.00 91.73           C  
ATOM    862  CE1 TYR A 115      70.921 -17.118 -75.481  1.00 91.73           C  
ATOM    863  CE2 TYR A 115      72.231 -18.510 -76.934  1.00 91.73           C  
ATOM    864  OH  TYR A 115      72.117 -16.155 -77.307  1.00 91.73           O  
ATOM    865  CZ  TYR A 115      71.756 -17.263 -76.573  1.00 91.73           C  
ATOM    866  N   ILE A 116      70.529 -22.866 -71.907  1.00 89.31           N  
ATOM    867  CA  ILE A 116      69.810 -23.854 -71.109  1.00 89.31           C  
ATOM    868  C   ILE A 116      69.942 -23.514 -69.626  1.00 89.31           C  
ATOM    869  CB  ILE A 116      70.329 -25.284 -71.380  1.00 89.31           C  
ATOM    870  O   ILE A 116      68.971 -23.614 -68.872  1.00 89.31           O  
ATOM    871  CG1 ILE A 116      70.005 -25.707 -72.817  1.00 89.31           C  
ATOM    872  CG2 ILE A 116      69.737 -26.272 -70.371  1.00 89.31           C  
ATOM    873  CD1 ILE A 116      70.581 -27.061 -73.209  1.00 89.31           C  
ATOM    874  N   GLU A 117      71.184 -23.130 -69.240  1.00 91.10           N  
ATOM    875  CA  GLU A 117      71.393 -22.728 -67.852  1.00 91.10           C  
ATOM    876  C   GLU A 117      70.589 -21.476 -67.513  1.00 91.10           C  
ATOM    877  CB  GLU A 117      72.880 -22.488 -67.580  1.00 91.10           C  
ATOM    878  O   GLU A 117      70.024 -21.371 -66.422  1.00 91.10           O  
ATOM    879  CG  GLU A 117      73.622 -23.721 -67.086  1.00 91.10           C  
ATOM    880  CD  GLU A 117      75.126 -23.520 -66.994  1.00 91.10           C  
ATOM    881  OE1 GLU A 117      75.869 -24.525 -66.911  1.00 91.10           O  
ATOM    882  OE2 GLU A 117      75.566 -22.349 -67.004  1.00 91.10           O  
ATOM    883  N   LYS A 118      70.566 -20.528 -68.491  1.00 91.28           N  
ATOM    884  CA  LYS A 118      69.766 -19.319 -68.318  1.00 91.28           C  
ATOM    885  C   LYS A 118      68.279 -19.652 -68.235  1.00 91.28           C  
ATOM    886  CB  LYS A 118      70.021 -18.339 -69.464  1.00 91.28           C  
ATOM    887  O   LYS A 118      67.561 -19.104 -67.396  1.00 91.28           O  
ATOM    888  CG  LYS A 118      69.292 -17.011 -69.316  1.00 91.28           C  
ATOM    889  CD  LYS A 118      69.813 -16.218 -68.124  1.00 91.28           C  
ATOM    890  CE  LYS A 118      69.142 -14.855 -68.024  1.00 91.28           C  
ATOM    891  NZ  LYS A 118      69.686 -14.052 -66.887  1.00 91.28           N  
ATOM    892  N   VAL A 119      67.781 -20.449 -69.108  1.00 93.50           N  
ATOM    893  CA  VAL A 119      66.386 -20.878 -69.082  1.00 93.50           C  
ATOM    894  C   VAL A 119      66.093 -21.605 -67.772  1.00 93.50           C  
ATOM    895  CB  VAL A 119      66.051 -21.789 -70.284  1.00 93.50           C  
ATOM    896  O   VAL A 119      65.043 -21.394 -67.159  1.00 93.50           O  
ATOM    897  CG1 VAL A 119      64.658 -22.397 -70.129  1.00 93.50           C  
ATOM    898  CG2 VAL A 119      66.153 -21.006 -71.592  1.00 93.50           C  
ATOM    899  N   HIS A 120      67.043 -22.477 -67.321  1.00 92.27           N  
ATOM    900  CA  HIS A 120      66.863 -23.159 -66.044  1.00 92.27           C  
ATOM    901  C   HIS A 120      66.816 -22.164 -64.890  1.00 92.27           C  
ATOM    902  CB  HIS A 120      67.985 -24.174 -65.817  1.00 92.27           C  
ATOM    903  O   HIS A 120      65.993 -22.299 -63.982  1.00 92.27           O  
ATOM    904  CG  HIS A 120      67.740 -25.496 -66.472  1.00 92.27           C  
ATOM    905  CD2 HIS A 120      68.327 -26.080 -67.543  1.00 92.27           C  
ATOM    906  ND1 HIS A 120      66.784 -26.382 -66.025  1.00 92.27           N  
ATOM    907  CE1 HIS A 120      66.794 -27.457 -66.796  1.00 92.27           C  
ATOM    908  NE2 HIS A 120      67.721 -27.299 -67.725  1.00 92.27           N  
ATOM    909  N   TYR A 121      67.785 -21.213 -65.023  1.00 93.63           N  
ATOM    910  CA  TYR A 121      67.807 -20.166 -64.008  1.00 93.63           C  
ATOM    911  C   TYR A 121      66.504 -19.376 -64.012  1.00 93.63           C  
ATOM    912  CB  TYR A 121      68.991 -19.221 -64.234  1.00 93.63           C  
ATOM    913  O   TYR A 121      65.933 -19.101 -62.954  1.00 93.63           O  
ATOM    914  CG  TYR A 121      69.043 -18.069 -63.261  1.00 93.63           C  
ATOM    915  CD1 TYR A 121      68.627 -16.794 -63.637  1.00 93.63           C  
ATOM    916  CD2 TYR A 121      69.510 -18.253 -61.963  1.00 93.63           C  
ATOM    917  CE1 TYR A 121      68.675 -15.729 -62.744  1.00 93.63           C  
ATOM    918  CE2 TYR A 121      69.563 -17.195 -61.062  1.00 93.63           C  
ATOM    919  OH  TYR A 121      69.193 -14.888 -60.572  1.00 93.63           O  
ATOM    920  CZ  TYR A 121      69.143 -15.939 -61.460  1.00 93.63           C  
ATOM    921  N   LEU A 122      66.017 -18.992 -65.163  1.00 93.26           N  
ATOM    922  CA  LEU A 122      64.761 -18.259 -65.275  1.00 93.26           C  
ATOM    923  C   LEU A 122      63.584 -19.129 -64.849  1.00 93.26           C  
ATOM    924  CB  LEU A 122      64.554 -17.766 -66.710  1.00 93.26           C  
ATOM    925  O   LEU A 122      62.643 -18.643 -64.217  1.00 93.26           O  
ATOM    926  CG  LEU A 122      65.423 -16.588 -67.154  1.00 93.26           C  
ATOM    927  CD1 LEU A 122      65.245 -16.333 -68.647  1.00 93.26           C  
ATOM    928  CD2 LEU A 122      65.083 -15.339 -66.349  1.00 93.26           C  
ATOM    929  N   GLU A 123      63.594 -20.368 -65.251  1.00 92.72           N  
ATOM    930  CA  GLU A 123      62.562 -21.303 -64.814  1.00 92.72           C  
ATOM    931  C   GLU A 123      62.539 -21.430 -63.294  1.00 92.72           C  
ATOM    932  CB  GLU A 123      62.775 -22.677 -65.454  1.00 92.72           C  
ATOM    933  O   GLU A 123      61.468 -21.491 -62.686  1.00 92.72           O  
ATOM    934  CG  GLU A 123      62.323 -22.757 -66.905  1.00 92.72           C  
ATOM    935  CD  GLU A 123      62.580 -24.114 -67.540  1.00 92.72           C  
ATOM    936  OE1 GLU A 123      62.119 -24.348 -68.680  1.00 92.72           O  
ATOM    937  OE2 GLU A 123      63.248 -24.950 -66.892  1.00 92.72           O  
ATOM    938  N   GLN A 124      63.761 -21.508 -62.761  1.00 94.38           N  
ATOM    939  CA  GLN A 124      63.859 -21.587 -61.307  1.00 94.38           C  
ATOM    940  C   GLN A 124      63.359 -20.304 -60.651  1.00 94.38           C  
ATOM    941  CB  GLN A 124      65.301 -21.867 -60.881  1.00 94.38           C  
ATOM    942  O   GLN A 124      62.648 -20.351 -59.645  1.00 94.38           O  
ATOM    943  CG  GLN A 124      65.461 -22.139 -59.391  1.00 94.38           C  
ATOM    944  CD  GLN A 124      66.866 -22.575 -59.021  1.00 94.38           C  
ATOM    945  NE2 GLN A 124      67.063 -22.928 -57.755  1.00 94.38           N  
ATOM    946  OE1 GLN A 124      67.766 -22.595 -59.866  1.00 94.38           O  
ATOM    947  N   GLN A 125      63.815 -19.179 -61.220  1.00 93.07           N  
ATOM    948  CA  GLN A 125      63.348 -17.895 -60.708  1.00 93.07           C  
ATOM    949  C   GLN A 125      61.836 -17.759 -60.861  1.00 93.07           C  
ATOM    950  CB  GLN A 125      64.054 -16.743 -61.424  1.00 93.07           C  
ATOM    951  O   GLN A 125      61.161 -17.239 -59.970  1.00 93.07           O  
ATOM    952  CG  GLN A 125      65.429 -16.416 -60.857  1.00 93.07           C  
ATOM    953  CD  GLN A 125      65.981 -15.101 -61.375  1.00 93.07           C  
ATOM    954  NE2 GLN A 125      67.055 -14.623 -60.756  1.00 93.07           N  
ATOM    955  OE1 GLN A 125      65.447 -14.520 -62.325  1.00 93.07           O  
ATOM    956  N   ASN A 126      61.279 -18.134 -61.987  1.00 92.39           N  
ATOM    957  CA  ASN A 126      59.834 -18.114 -62.189  1.00 92.39           C  
ATOM    958  C   ASN A 126      59.115 -19.013 -61.187  1.00 92.39           C  
ATOM    959  CB  ASN A 126      59.486 -18.529 -63.620  1.00 92.39           C  
ATOM    960  O   ASN A 126      58.046 -18.660 -60.687  1.00 92.39           O  
ATOM    961  CG  ASN A 126      59.527 -17.366 -64.592  1.00 92.39           C  
ATOM    962  ND2 ASN A 126      59.584 -17.674 -65.883  1.00 92.39           N  
ATOM    963  OD1 ASN A 126      59.509 -16.201 -64.187  1.00 92.39           O  
ATOM    964  N   LYS A 127      59.758 -20.179 -60.987  1.00 94.89           N  
ATOM    965  CA  LYS A 127      59.193 -21.080 -59.986  1.00 94.89           C  
ATOM    966  C   LYS A 127      59.186 -20.431 -58.605  1.00 94.89           C  
ATOM    967  CB  LYS A 127      59.974 -22.394 -59.945  1.00 94.89           C  
ATOM    968  O   LYS A 127      58.223 -20.578 -57.849  1.00 94.89           O  
ATOM    969  CG  LYS A 127      59.544 -23.403 -61.000  1.00 94.89           C  
ATOM    970  CD  LYS A 127      60.288 -24.723 -60.846  1.00 94.89           C  
ATOM    971  CE  LYS A 127      60.026 -25.654 -62.022  1.00 94.89           C  
ATOM    972  NZ  LYS A 127      60.881 -26.877 -61.962  1.00 94.89           N  
ATOM    973  N   GLU A 128      60.273 -19.766 -58.307  1.00 94.33           N  
ATOM    974  CA  GLU A 128      60.359 -19.079 -57.022  1.00 94.33           C  
ATOM    975  C   GLU A 128      59.331 -17.955 -56.927  1.00 94.33           C  
ATOM    976  CB  GLU A 128      61.768 -18.523 -56.803  1.00 94.33           C  
ATOM    977  O   GLU A 128      58.690 -17.780 -55.889  1.00 94.33           O  
ATOM    978  CG  GLU A 128      62.796 -19.581 -56.431  1.00 94.33           C  
ATOM    979  CD  GLU A 128      64.209 -19.032 -56.317  1.00 94.33           C  
ATOM    980  OE1 GLU A 128      65.163 -19.832 -56.183  1.00 94.33           O  
ATOM    981  OE2 GLU A 128      64.364 -17.791 -56.361  1.00 94.33           O  
ATOM    982  N   ILE A 129      59.176 -17.168 -57.926  1.00 93.33           N  
ATOM    983  CA  ILE A 129      58.213 -16.072 -57.937  1.00 93.33           C  
ATOM    984  C   ILE A 129      56.794 -16.631 -57.866  1.00 93.33           C  
ATOM    985  CB  ILE A 129      58.379 -15.187 -59.193  1.00 93.33           C  
ATOM    986  O   ILE A 129      55.942 -16.091 -57.157  1.00 93.33           O  
ATOM    987  CG1 ILE A 129      59.710 -14.428 -59.139  1.00 93.33           C  
ATOM    988  CG2 ILE A 129      57.201 -14.218 -59.329  1.00 93.33           C  
ATOM    989  CD1 ILE A 129      60.057 -13.696 -60.429  1.00 93.33           C  
ATOM    990  N   GLU A 130      56.519 -17.673 -58.644  1.00 93.82           N  
ATOM    991  CA  GLU A 130      55.221 -18.337 -58.574  1.00 93.82           C  
ATOM    992  C   GLU A 130      54.928 -18.829 -57.160  1.00 93.82           C  
ATOM    993  CB  GLU A 130      55.162 -19.506 -59.561  1.00 93.82           C  
ATOM    994  O   GLU A 130      53.794 -18.732 -56.685  1.00 93.82           O  
ATOM    995  CG  GLU A 130      54.997 -19.079 -61.012  1.00 93.82           C  
ATOM    996  CD  GLU A 130      55.054 -20.242 -61.990  1.00 93.82           C  
ATOM    997  OE1 GLU A 130      54.999 -20.005 -63.218  1.00 93.82           O  
ATOM    998  OE2 GLU A 130      55.153 -21.399 -61.524  1.00 93.82           O  
ATOM    999  N   ALA A 131      55.990 -19.365 -56.494  1.00 93.63           N  
ATOM   1000  CA  ALA A 131      55.829 -19.808 -55.111  1.00 93.63           C  
ATOM   1001  C   ALA A 131      55.560 -18.625 -54.185  1.00 93.63           C  
ATOM   1002  CB  ALA A 131      57.068 -20.571 -54.649  1.00 93.63           C  
ATOM   1003  O   ALA A 131      54.736 -18.719 -53.272  1.00 93.63           O  
ATOM   1004  N   GLU A 132      56.255 -17.499 -54.428  1.00 92.76           N  
ATOM   1005  CA  GLU A 132      56.053 -16.295 -53.627  1.00 92.76           C  
ATOM   1006  C   GLU A 132      54.652 -15.725 -53.831  1.00 92.76           C  
ATOM   1007  CB  GLU A 132      57.106 -15.238 -53.969  1.00 92.76           C  
ATOM   1008  O   GLU A 132      54.013 -15.277 -52.877  1.00 92.76           O  
ATOM   1009  CG  GLU A 132      57.228 -14.133 -52.931  1.00 92.76           C  
ATOM   1010  CD  GLU A 132      58.438 -13.237 -53.148  1.00 92.76           C  
ATOM   1011  OE1 GLU A 132      58.661 -12.312 -52.334  1.00 92.76           O  
ATOM   1012  OE2 GLU A 132      59.167 -13.462 -54.139  1.00 92.76           O  
ATOM   1013  N   ILE A 133      54.099 -15.740 -55.022  1.00 92.60           N  
ATOM   1014  CA  ILE A 133      52.754 -15.261 -55.320  1.00 92.60           C  
ATOM   1015  C   ILE A 133      51.724 -16.149 -54.624  1.00 92.60           C  
ATOM   1016  CB  ILE A 133      52.490 -15.228 -56.842  1.00 92.60           C  
ATOM   1017  O   ILE A 133      50.757 -15.651 -54.043  1.00 92.60           O  
ATOM   1018  CG1 ILE A 133      53.330 -14.129 -57.505  1.00 92.60           C  
ATOM   1019  CG2 ILE A 133      50.999 -15.026 -57.128  1.00 92.60           C  
ATOM   1020  CD1 ILE A 133      53.248 -14.120 -59.025  1.00 92.60           C  
ATOM   1021  N   GLN A 134      51.953 -17.469 -54.735  1.00 91.91           N  
ATOM   1022  CA  GLN A 134      51.034 -18.390 -54.075  1.00 91.91           C  
ATOM   1023  C   GLN A 134      51.040 -18.183 -52.563  1.00 91.91           C  
ATOM   1024  CB  GLN A 134      51.394 -19.839 -54.408  1.00 91.91           C  
ATOM   1025  O   GLN A 134      49.990 -18.237 -51.919  1.00 91.91           O  
ATOM   1026  CG  GLN A 134      50.996 -20.263 -55.815  1.00 91.91           C  
ATOM   1027  CD  GLN A 134      51.374 -21.699 -56.124  1.00 91.91           C  
ATOM   1028  NE2 GLN A 134      51.133 -22.123 -57.360  1.00 91.91           N  
ATOM   1029  OE1 GLN A 134      51.880 -22.422 -55.259  1.00 91.91           O  
ATOM   1030  N   ALA A 135      52.231 -17.938 -51.937  1.00 90.30           N  
ATOM   1031  CA  ALA A 135      52.345 -17.687 -50.503  1.00 90.30           C  
ATOM   1032  C   ALA A 135      51.619 -16.403 -50.111  1.00 90.30           C  
ATOM   1033  CB  ALA A 135      53.812 -17.612 -50.090  1.00 90.30           C  
ATOM   1034  O   ALA A 135      50.926 -16.361 -49.092  1.00 90.30           O  
ATOM   1035  N   LEU A 136      51.719 -15.348 -50.886  1.00 89.80           N  
ATOM   1036  CA  LEU A 136      51.039 -14.089 -50.605  1.00 89.80           C  
ATOM   1037  C   LEU A 136      49.530 -14.238 -50.763  1.00 89.80           C  
ATOM   1038  CB  LEU A 136      51.554 -12.983 -51.531  1.00 89.80           C  
ATOM   1039  O   LEU A 136      48.760 -13.669 -49.985  1.00 89.80           O  
ATOM   1040  CG  LEU A 136      52.937 -12.418 -51.207  1.00 89.80           C  
ATOM   1041  CD1 LEU A 136      53.395 -11.472 -52.313  1.00 89.80           C  
ATOM   1042  CD2 LEU A 136      52.922 -11.705 -49.859  1.00 89.80           C  
ATOM   1043  N   ARG A 137      49.094 -14.946 -51.783  1.00 88.65           N  
ATOM   1044  CA  ARG A 137      47.669 -15.204 -51.970  1.00 88.65           C  
ATOM   1045  C   ARG A 137      47.094 -15.977 -50.788  1.00 88.65           C  
ATOM   1046  CB  ARG A 137      47.428 -15.976 -53.269  1.00 88.65           C  
ATOM   1047  O   ARG A 137      45.972 -15.710 -50.352  1.00 88.65           O  
ATOM   1048  CG  ARG A 137      47.425 -15.102 -54.513  1.00 88.65           C  
ATOM   1049  CD  ARG A 137      46.849 -15.836 -55.716  1.00 88.65           C  
ATOM   1050  NE  ARG A 137      46.766 -14.968 -56.888  1.00 88.65           N  
ATOM   1051  NH1 ARG A 137      47.726 -16.488 -58.338  1.00 88.65           N  
ATOM   1052  NH2 ARG A 137      47.061 -14.431 -59.101  1.00 88.65           N  
ATOM   1053  CZ  ARG A 137      47.185 -15.298 -58.106  1.00 88.65           C  
ATOM   1054  N   GLN A 138      47.817 -16.998 -50.305  1.00 87.08           N  
ATOM   1055  CA  GLN A 138      47.391 -17.756 -49.134  1.00 87.08           C  
ATOM   1056  C   GLN A 138      47.307 -16.862 -47.900  1.00 87.08           C  
ATOM   1057  CB  GLN A 138      48.345 -18.923 -48.873  1.00 87.08           C  
ATOM   1058  O   GLN A 138      46.381 -16.990 -47.096  1.00 87.08           O  
ATOM   1059  CG  GLN A 138      48.142 -20.105 -49.811  1.00 87.08           C  
ATOM   1060  CD  GLN A 138      49.063 -21.268 -49.497  1.00 87.08           C  
ATOM   1061  NE2 GLN A 138      48.819 -22.407 -50.136  1.00 87.08           N  
ATOM   1062  OE1 GLN A 138      49.988 -21.144 -48.688  1.00 87.08           O  
ATOM   1063  N   LYS A 139      48.335 -15.936 -47.712  1.00 85.50           N  
ATOM   1064  CA  LYS A 139      48.309 -14.990 -46.600  1.00 85.50           C  
ATOM   1065  C   LYS A 139      47.116 -14.045 -46.710  1.00 85.50           C  
ATOM   1066  CB  LYS A 139      49.611 -14.188 -46.548  1.00 85.50           C  
ATOM   1067  O   LYS A 139      46.479 -13.722 -45.705  1.00 85.50           O  
ATOM   1068  CG  LYS A 139      50.783 -14.949 -45.947  1.00 85.50           C  
ATOM   1069  CD  LYS A 139      52.009 -14.057 -45.794  1.00 85.50           C  
ATOM   1070  CE  LYS A 139      53.198 -14.830 -45.242  1.00 85.50           C  
ATOM   1071  NZ  LYS A 139      54.409 -13.966 -45.111  1.00 85.50           N  
ATOM   1072  N   GLN A 140      46.800 -13.530 -47.951  1.00 83.38           N  
ATOM   1073  CA  GLN A 140      45.649 -12.661 -48.169  1.00 83.38           C  
ATOM   1074  C   GLN A 140      44.341 -13.407 -47.922  1.00 83.38           C  
ATOM   1075  CB  GLN A 140      45.668 -12.089 -49.588  1.00 83.38           C  
ATOM   1076  O   GLN A 140      43.390 -12.841 -47.379  1.00 83.38           O  
ATOM   1077  CG  GLN A 140      44.666 -10.965 -49.811  1.00 83.38           C  
ATOM   1078  CD  GLN A 140      44.815 -10.308 -51.171  1.00 83.38           C  
ATOM   1079  NE2 GLN A 140      44.051  -9.246 -51.403  1.00 83.38           N  
ATOM   1080  OE1 GLN A 140      45.611 -10.751 -52.005  1.00 83.38           O  
ATOM   1081  N   ALA A 141      44.256 -14.704 -48.382  1.00 81.35           N  
ATOM   1082  CA  ALA A 141      43.081 -15.529 -48.110  1.00 81.35           C  
ATOM   1083  C   ALA A 141      42.881 -15.721 -46.609  1.00 81.35           C  
ATOM   1084  CB  ALA A 141      43.210 -16.883 -48.804  1.00 81.35           C  
ATOM   1085  O   ALA A 141      41.750 -15.695 -46.119  1.00 81.35           O  
ATOM   1086  N   SER A 142      44.006 -15.904 -45.823  1.00 80.10           N  
ATOM   1087  CA  SER A 142      43.935 -16.057 -44.374  1.00 80.10           C  
ATOM   1088  C   SER A 142      43.483 -14.765 -43.703  1.00 80.10           C  
ATOM   1089  CB  SER A 142      45.292 -16.484 -43.813  1.00 80.10           C  
ATOM   1090  O   SER A 142      42.703 -14.794 -42.749  1.00 80.10           O  
ATOM   1091  OG  SER A 142      46.269 -15.482 -44.041  1.00 80.10           O  
ATOM   1092  N   HIS A 143      44.021 -13.523 -44.190  1.00 80.65           N  
ATOM   1093  CA  HIS A 143      43.594 -12.229 -43.669  1.00 80.65           C  
ATOM   1094  C   HIS A 143      42.122 -11.971 -43.973  1.00 80.65           C  
ATOM   1095  CB  HIS A 143      44.454 -11.107 -44.252  1.00 80.65           C  
ATOM   1096  O   HIS A 143      41.395 -11.435 -43.134  1.00 80.65           O  
ATOM   1097  CG  HIS A 143      45.777 -10.950 -43.571  1.00 80.65           C  
ATOM   1098  CD2 HIS A 143      47.037 -11.165 -44.017  1.00 80.65           C  
ATOM   1099  ND1 HIS A 143      45.896 -10.526 -42.265  1.00 80.65           N  
ATOM   1100  CE1 HIS A 143      47.177 -10.485 -41.937  1.00 80.65           C  
ATOM   1101  NE2 HIS A 143      47.890 -10.869 -42.982  1.00 80.65           N  
ATOM   1102  N   ALA A 144      41.649 -12.293 -45.174  1.00 81.24           N  
ATOM   1103  CA  ALA A 144      40.244 -12.159 -45.550  1.00 81.24           C  
ATOM   1104  C   ALA A 144      39.360 -13.069 -44.703  1.00 81.24           C  
ATOM   1105  CB  ALA A 144      40.058 -12.472 -47.033  1.00 81.24           C  
ATOM   1106  O   ALA A 144      38.263 -12.678 -44.299  1.00 81.24           O  
ATOM   1107  N   GLN A 145      39.819 -14.322 -44.395  1.00 83.95           N  
ATOM   1108  CA  GLN A 145      39.086 -15.264 -43.556  1.00 83.95           C  
ATOM   1109  C   GLN A 145      38.975 -14.752 -42.122  1.00 83.95           C  
ATOM   1110  CB  GLN A 145      39.761 -16.636 -43.573  1.00 83.95           C  
ATOM   1111  O   GLN A 145      37.949 -14.944 -41.467  1.00 83.95           O  
ATOM   1112  CG  GLN A 145      39.646 -17.362 -44.907  1.00 83.95           C  
ATOM   1113  CD  GLN A 145      40.295 -18.733 -44.887  1.00 83.95           C  
ATOM   1114  NE2 GLN A 145      39.900 -19.590 -45.822  1.00 83.95           N  
ATOM   1115  OE1 GLN A 145      41.146 -19.019 -44.039  1.00 83.95           O  
ATOM   1116  N   LEU A 146      40.096 -14.093 -41.646  1.00 85.77           N  
ATOM   1117  CA  LEU A 146      40.084 -13.485 -40.320  1.00 85.77           C  
ATOM   1118  C   LEU A 146      39.066 -12.352 -40.251  1.00 85.77           C  
ATOM   1119  CB  LEU A 146      41.476 -12.960 -39.959  1.00 85.77           C  
ATOM   1120  O   LEU A 146      38.363 -12.204 -39.249  1.00 85.77           O  
ATOM   1121  CG  LEU A 146      41.671 -12.496 -38.514  1.00 85.77           C  
ATOM   1122  CD1 LEU A 146      41.422 -13.650 -37.549  1.00 85.77           C  
ATOM   1123  CD2 LEU A 146      43.071 -11.924 -38.321  1.00 85.77           C  
ATOM   1124  N   GLY A 147      38.965 -11.491 -41.302  1.00 89.17           N  
ATOM   1125  CA  GLY A 147      37.945 -10.460 -41.392  1.00 89.17           C  
ATOM   1126  C   GLY A 147      36.532 -11.011 -41.332  1.00 89.17           C  
ATOM   1127  O   GLY A 147      35.676 -10.463 -40.635  1.00 89.17           O  
ATOM   1128  N   ASP A 148      36.295 -12.142 -42.102  1.00 89.73           N  
ATOM   1129  CA  ASP A 148      34.990 -12.796 -42.090  1.00 89.73           C  
ATOM   1130  C   ASP A 148      34.651 -13.318 -40.696  1.00 89.73           C  
ATOM   1131  CB  ASP A 148      34.954 -13.941 -43.104  1.00 89.73           C  
ATOM   1132  O   ASP A 148      33.501 -13.235 -40.259  1.00 89.73           O  
ATOM   1133  CG  ASP A 148      34.954 -13.458 -44.544  1.00 89.73           C  
ATOM   1134  OD1 ASP A 148      34.669 -12.266 -44.787  1.00 89.73           O  
ATOM   1135  OD2 ASP A 148      35.238 -14.278 -45.443  1.00 89.73           O  
ATOM   1136  N   ALA A 149      35.663 -13.863 -39.919  1.00 90.10           N  
ATOM   1137  CA  ALA A 149      35.463 -14.361 -38.561  1.00 90.10           C  
ATOM   1138  C   ALA A 149      35.093 -13.226 -37.610  1.00 90.10           C  
ATOM   1139  CB  ALA A 149      36.717 -15.077 -38.066  1.00 90.10           C  
ATOM   1140  O   ALA A 149      34.204 -13.377 -36.769  1.00 90.10           O  
ATOM   1141  N   TYR A 150      35.759 -12.066 -37.700  1.00 92.62           N  
ATOM   1142  CA  TYR A 150      35.464 -10.902 -36.871  1.00 92.62           C  
ATOM   1143  C   TYR A 150      34.084 -10.340 -37.193  1.00 92.62           C  
ATOM   1144  CB  TYR A 150      36.528  -9.818 -37.067  1.00 92.62           C  
ATOM   1145  O   TYR A 150      33.353  -9.920 -36.293  1.00 92.62           O  
ATOM   1146  CG  TYR A 150      37.821 -10.099 -36.342  1.00 92.62           C  
ATOM   1147  CD1 TYR A 150      37.874 -10.110 -34.950  1.00 92.62           C  
ATOM   1148  CD2 TYR A 150      38.993 -10.354 -37.047  1.00 92.62           C  
ATOM   1149  CE1 TYR A 150      39.064 -10.367 -34.277  1.00 92.62           C  
ATOM   1150  CE2 TYR A 150      40.189 -10.611 -36.384  1.00 92.62           C  
ATOM   1151  OH  TYR A 150      41.395 -10.871 -34.341  1.00 92.62           O  
ATOM   1152  CZ  TYR A 150      40.214 -10.616 -35.002  1.00 92.62           C  
ATOM   1153  N   ASP A 151      33.810 -10.339 -38.512  1.00 92.97           N  
ATOM   1154  CA  ASP A 151      32.484  -9.888 -38.924  1.00 92.97           C  
ATOM   1155  C   ASP A 151      31.393 -10.775 -38.330  1.00 92.97           C  
ATOM   1156  CB  ASP A 151      32.374  -9.870 -40.450  1.00 92.97           C  
ATOM   1157  O   ASP A 151      30.352 -10.279 -37.893  1.00 92.97           O  
ATOM   1158  CG  ASP A 151      33.101  -8.697 -41.084  1.00 92.97           C  
ATOM   1159  OD1 ASP A 151      33.384  -7.703 -40.380  1.00 92.97           O  
ATOM   1160  OD2 ASP A 151      33.390  -8.765 -42.298  1.00 92.97           O  
ATOM   1161  N   GLN A 152      31.593 -12.100 -38.362  1.00 95.00           N  
ATOM   1162  CA  GLN A 152      30.664 -13.042 -37.747  1.00 95.00           C  
ATOM   1163  C   GLN A 152      30.528 -12.782 -36.250  1.00 95.00           C  
ATOM   1164  CB  GLN A 152      31.119 -14.482 -37.991  1.00 95.00           C  
ATOM   1165  O   GLN A 152      29.422 -12.818 -35.706  1.00 95.00           O  
ATOM   1166  CG  GLN A 152      30.153 -15.531 -37.457  1.00 95.00           C  
ATOM   1167  CD  GLN A 152      28.795 -15.476 -38.132  1.00 95.00           C  
ATOM   1168  NE2 GLN A 152      27.777 -16.000 -37.459  1.00 95.00           N  
ATOM   1169  OE1 GLN A 152      28.662 -14.965 -39.249  1.00 95.00           O  
ATOM   1170  N   GLU A 153      31.633 -12.554 -35.503  1.00 94.80           N  
ATOM   1171  CA  GLU A 153      31.616 -12.259 -34.073  1.00 94.80           C  
ATOM   1172  C   GLU A 153      30.857 -10.967 -33.785  1.00 94.80           C  
ATOM   1173  CB  GLU A 153      33.043 -12.163 -33.527  1.00 94.80           C  
ATOM   1174  O   GLU A 153      30.107 -10.886 -32.810  1.00 94.80           O  
ATOM   1175  CG  GLU A 153      33.125 -12.210 -32.008  1.00 94.80           C  
ATOM   1176  CD  GLU A 153      34.528 -12.485 -31.491  1.00 94.80           C  
ATOM   1177  OE1 GLU A 153      34.699 -12.655 -30.262  1.00 94.80           O  
ATOM   1178  OE2 GLU A 153      35.463 -12.529 -32.321  1.00 94.80           O  
ATOM   1179  N   ILE A 154      31.068  -9.948 -34.572  1.00 95.91           N  
ATOM   1180  CA  ILE A 154      30.384  -8.668 -34.425  1.00 95.91           C  
ATOM   1181  C   ILE A 154      28.883  -8.859 -34.634  1.00 95.91           C  
ATOM   1182  CB  ILE A 154      30.934  -7.616 -35.413  1.00 95.91           C  
ATOM   1183  O   ILE A 154      28.071  -8.300 -33.893  1.00 95.91           O  
ATOM   1184  CG1 ILE A 154      32.376  -7.244 -35.050  1.00 95.91           C  
ATOM   1185  CG2 ILE A 154      30.036  -6.375 -35.435  1.00 95.91           C  
ATOM   1186  CD1 ILE A 154      33.057  -6.340 -36.068  1.00 95.91           C  
ATOM   1187  N   ARG A 155      28.536  -9.706 -35.682  1.00 96.50           N  
ATOM   1188  CA  ARG A 155      27.132 -10.002 -35.950  1.00 96.50           C  
ATOM   1189  C   ARG A 155      26.486 -10.712 -34.765  1.00 96.50           C  
ATOM   1190  CB  ARG A 155      26.994 -10.856 -37.212  1.00 96.50           C  
ATOM   1191  O   ARG A 155      25.363 -10.385 -34.376  1.00 96.50           O  
ATOM   1192  CG  ARG A 155      27.078 -10.062 -38.505  1.00 96.50           C  
ATOM   1193  CD  ARG A 155      26.777 -10.929 -39.720  1.00 96.50           C  
ATOM   1194  NE  ARG A 155      27.977 -11.596 -40.216  1.00 96.50           N  
ATOM   1195  NH1 ARG A 155      27.123 -13.733 -40.014  1.00 96.50           N  
ATOM   1196  NH2 ARG A 155      29.250 -13.414 -40.807  1.00 96.50           N  
ATOM   1197  CZ  ARG A 155      28.114 -12.913 -40.344  1.00 96.50           C  
ATOM   1198  N   GLU A 156      27.181 -11.669 -34.183  1.00 96.40           N  
ATOM   1199  CA  GLU A 156      26.687 -12.402 -33.021  1.00 96.40           C  
ATOM   1200  C   GLU A 156      26.535 -11.484 -31.812  1.00 96.40           C  
ATOM   1201  CB  GLU A 156      27.620 -13.567 -32.683  1.00 96.40           C  
ATOM   1202  O   GLU A 156      25.561 -11.589 -31.064  1.00 96.40           O  
ATOM   1203  CG  GLU A 156      27.568 -14.708 -33.689  1.00 96.40           C  
ATOM   1204  CD  GLU A 156      28.596 -15.795 -33.417  1.00 96.40           C  
ATOM   1205  OE1 GLU A 156      28.703 -16.745 -34.225  1.00 96.40           O  
ATOM   1206  OE2 GLU A 156      29.300 -15.695 -32.387  1.00 96.40           O  
ATOM   1207  N   LEU A 157      27.536 -10.598 -31.588  1.00 96.15           N  
ATOM   1208  CA  LEU A 157      27.479  -9.646 -30.484  1.00 96.15           C  
ATOM   1209  C   LEU A 157      26.313  -8.680 -30.658  1.00 96.15           C  
ATOM   1210  CB  LEU A 157      28.793  -8.866 -30.380  1.00 96.15           C  
ATOM   1211  O   LEU A 157      25.620  -8.355 -29.691  1.00 96.15           O  
ATOM   1212  CG  LEU A 157      29.994  -9.632 -29.822  1.00 96.15           C  
ATOM   1213  CD1 LEU A 157      31.261  -8.792 -29.945  1.00 96.15           C  
ATOM   1214  CD2 LEU A 157      29.748 -10.028 -28.371  1.00 96.15           C  
ATOM   1215  N   ARG A 158      26.081  -8.228 -31.880  1.00 96.76           N  
ATOM   1216  CA  ARG A 158      24.952  -7.352 -32.178  1.00 96.76           C  
ATOM   1217  C   ARG A 158      23.626  -8.064 -31.930  1.00 96.76           C  
ATOM   1218  CB  ARG A 158      25.020  -6.860 -33.625  1.00 96.76           C  
ATOM   1219  O   ARG A 158      22.686  -7.470 -31.400  1.00 96.76           O  
ATOM   1220  CG  ARG A 158      26.086  -5.803 -33.866  1.00 96.76           C  
ATOM   1221  CD  ARG A 158      26.093  -5.330 -35.313  1.00 96.76           C  
ATOM   1222  NE  ARG A 158      27.142  -4.343 -35.552  1.00 96.76           N  
ATOM   1223  NH1 ARG A 158      26.681  -4.092 -37.802  1.00 96.76           N  
ATOM   1224  NH2 ARG A 158      28.377  -2.891 -36.834  1.00 96.76           N  
ATOM   1225  CZ  ARG A 158      27.398  -3.777 -36.729  1.00 96.76           C  
ATOM   1226  N   ALA A 159      23.561  -9.349 -32.376  1.00 96.06           N  
ATOM   1227  CA  ALA A 159      22.363 -10.151 -32.142  1.00 96.06           C  
ATOM   1228  C   ALA A 159      22.104 -10.325 -30.648  1.00 96.06           C  
ATOM   1229  CB  ALA A 159      22.494 -11.514 -32.818  1.00 96.06           C  
ATOM   1230  O   ALA A 159      20.961 -10.230 -30.195  1.00 96.06           O  
ATOM   1231  N   THR A 160      23.179 -10.589 -29.883  1.00 96.03           N  
ATOM   1232  CA  THR A 160      23.062 -10.734 -28.436  1.00 96.03           C  
ATOM   1233  C   THR A 160      22.626  -9.420 -27.795  1.00 96.03           C  
ATOM   1234  CB  THR A 160      24.390 -11.198 -27.811  1.00 96.03           C  
ATOM   1235  O   THR A 160      21.835  -9.417 -26.849  1.00 96.03           O  
ATOM   1236  CG2 THR A 160      24.813 -12.555 -28.362  1.00 96.03           C  
ATOM   1237  OG1 THR A 160      25.411 -10.236 -28.105  1.00 96.03           O  
ATOM   1238  N   LEU A 161      23.188  -8.315 -28.228  1.00 95.46           N  
ATOM   1239  CA  LEU A 161      22.795  -6.996 -27.743  1.00 95.46           C  
ATOM   1240  C   LEU A 161      21.313  -6.742 -27.999  1.00 95.46           C  
ATOM   1241  CB  LEU A 161      23.635  -5.907 -28.414  1.00 95.46           C  
ATOM   1242  O   LEU A 161      20.609  -6.222 -27.130  1.00 95.46           O  
ATOM   1243  CG  LEU A 161      23.512  -4.499 -27.829  1.00 95.46           C  
ATOM   1244  CD1 LEU A 161      24.894  -3.920 -27.544  1.00 95.46           C  
ATOM   1245  CD2 LEU A 161      22.732  -3.593 -28.775  1.00 95.46           C  
ATOM   1246  N   GLU A 162      20.864  -7.039 -29.201  1.00 96.65           N  
ATOM   1247  CA  GLU A 162      19.450  -6.890 -29.534  1.00 96.65           C  
ATOM   1248  C   GLU A 162      18.577  -7.755 -28.629  1.00 96.65           C  
ATOM   1249  CB  GLU A 162      19.202  -7.248 -31.001  1.00 96.65           C  
ATOM   1250  O   GLU A 162      17.517  -7.316 -28.176  1.00 96.65           O  
ATOM   1251  CG  GLU A 162      19.695  -6.195 -31.983  1.00 96.65           C  
ATOM   1252  CD  GLU A 162      19.578  -6.626 -33.436  1.00 96.65           C  
ATOM   1253  OE1 GLU A 162      20.052  -5.888 -34.329  1.00 96.65           O  
ATOM   1254  OE2 GLU A 162      19.005  -7.711 -33.683  1.00 96.65           O  
ATOM   1255  N   MET A 163      18.962  -8.974 -28.403  1.00 95.87           N  
ATOM   1256  CA  MET A 163      18.241  -9.884 -27.517  1.00 95.87           C  
ATOM   1257  C   MET A 163      18.173  -9.325 -26.100  1.00 95.87           C  
ATOM   1258  CB  MET A 163      18.906 -11.262 -27.504  1.00 95.87           C  
ATOM   1259  O   MET A 163      17.116  -9.351 -25.468  1.00 95.87           O  
ATOM   1260  CG  MET A 163      18.154 -12.298 -26.685  1.00 95.87           C  
ATOM   1261  SD  MET A 163      18.977 -13.938 -26.699  1.00 95.87           S  
ATOM   1262  CE  MET A 163      20.603 -13.485 -26.032  1.00 95.87           C  
ATOM   1263  N   VAL A 164      19.270  -8.841 -25.583  1.00 95.70           N  
ATOM   1264  CA  VAL A 164      19.336  -8.270 -24.242  1.00 95.70           C  
ATOM   1265  C   VAL A 164      18.456  -7.024 -24.166  1.00 95.70           C  
ATOM   1266  CB  VAL A 164      20.788  -7.922 -23.844  1.00 95.70           C  
ATOM   1267  O   VAL A 164      17.767  -6.803 -23.168  1.00 95.70           O  
ATOM   1268  CG1 VAL A 164      20.814  -7.121 -22.543  1.00 95.70           C  
ATOM   1269  CG2 VAL A 164      21.622  -9.194 -23.708  1.00 95.70           C  
ATOM   1270  N   ASN A 165      18.489  -6.202 -25.201  1.00 94.52           N  
ATOM   1271  CA  ASN A 165      17.632  -5.023 -25.262  1.00 94.52           C  
ATOM   1272  C   ASN A 165      16.154  -5.401 -25.226  1.00 94.52           C  
ATOM   1273  CB  ASN A 165      17.939  -4.200 -26.515  1.00 94.52           C  
ATOM   1274  O   ASN A 165      15.358  -4.746 -24.552  1.00 94.52           O  
ATOM   1275  CG  ASN A 165      19.118  -3.265 -26.325  1.00 94.52           C  
ATOM   1276  ND2 ASN A 165      19.814  -2.961 -27.414  1.00 94.52           N  
ATOM   1277  OD1 ASN A 165      19.400  -2.821 -25.209  1.00 94.52           O  
ATOM   1278  N   HIS A 166      15.776  -6.448 -26.004  1.00 95.87           N  
ATOM   1279  CA  HIS A 166      14.407  -6.951 -25.972  1.00 95.87           C  
ATOM   1280  C   HIS A 166      14.032  -7.437 -24.576  1.00 95.87           C  
ATOM   1281  CB  HIS A 166      14.227  -8.081 -26.988  1.00 95.87           C  
ATOM   1282  O   HIS A 166      12.934  -7.155 -24.091  1.00 95.87           O  
ATOM   1283  CG  HIS A 166      12.821  -8.580 -27.087  1.00 95.87           C  
ATOM   1284  CD2 HIS A 166      12.272  -9.765 -26.730  1.00 95.87           C  
ATOM   1285  ND1 HIS A 166      11.797  -7.822 -27.611  1.00 95.87           N  
ATOM   1286  CE1 HIS A 166      10.675  -8.520 -27.571  1.00 95.87           C  
ATOM   1287  NE2 HIS A 166      10.936  -9.703 -27.041  1.00 95.87           N  
ATOM   1288  N   GLU A 167      14.935  -8.201 -23.924  1.00 94.82           N  
ATOM   1289  CA  GLU A 167      14.713  -8.687 -22.565  1.00 94.82           C  
ATOM   1290  C   GLU A 167      14.591  -7.530 -21.578  1.00 94.82           C  
ATOM   1291  CB  GLU A 167      15.843  -9.626 -22.138  1.00 94.82           C  
ATOM   1292  O   GLU A 167      13.764  -7.570 -20.665  1.00 94.82           O  
ATOM   1293  CG  GLU A 167      15.842 -10.962 -22.867  1.00 94.82           C  
ATOM   1294  CD  GLU A 167      17.017 -11.851 -22.492  1.00 94.82           C  
ATOM   1295  OE1 GLU A 167      17.137 -12.965 -23.050  1.00 94.82           O  
ATOM   1296  OE2 GLU A 167      17.823 -11.431 -21.632  1.00 94.82           O  
ATOM   1297  N   LYS A 168      15.465  -6.535 -21.746  1.00 93.47           N  
ATOM   1298  CA  LYS A 168      15.392  -5.334 -20.918  1.00 93.47           C  
ATOM   1299  C   LYS A 168      14.040  -4.644 -21.069  1.00 93.47           C  
ATOM   1300  CB  LYS A 168      16.519  -4.364 -21.278  1.00 93.47           C  
ATOM   1301  O   LYS A 168      13.428  -4.241 -20.077  1.00 93.47           O  
ATOM   1302  CG  LYS A 168      16.533  -3.094 -20.441  1.00 93.47           C  
ATOM   1303  CD  LYS A 168      17.652  -2.154 -20.869  1.00 93.47           C  
ATOM   1304  CE  LYS A 168      17.618  -0.849 -20.086  1.00 93.47           C  
ATOM   1305  NZ  LYS A 168      18.725   0.069 -20.490  1.00 93.47           N  
ATOM   1306  N   ALA A 169      13.589  -4.444 -22.287  1.00 93.30           N  
ATOM   1307  CA  ALA A 169      12.289  -3.836 -22.560  1.00 93.30           C  
ATOM   1308  C   ALA A 169      11.159  -4.660 -21.951  1.00 93.30           C  
ATOM   1309  CB  ALA A 169      12.080  -3.681 -24.064  1.00 93.30           C  
ATOM   1310  O   ALA A 169      10.204  -4.106 -21.402  1.00 93.30           O  
ATOM   1311  N   GLN A 170      11.288  -5.973 -22.085  1.00 92.87           N  
ATOM   1312  CA  GLN A 170      10.292  -6.875 -21.516  1.00 92.87           C  
ATOM   1313  C   GLN A 170      10.235  -6.743 -19.997  1.00 92.87           C  
ATOM   1314  CB  GLN A 170      10.594  -8.323 -21.906  1.00 92.87           C  
ATOM   1315  O   GLN A 170       9.150  -6.717 -19.412  1.00 92.87           O  
ATOM   1316  CG  GLN A 170       9.531  -9.316 -21.457  1.00 92.87           C  
ATOM   1317  CD  GLN A 170       8.206  -9.120 -22.170  1.00 92.87           C  
ATOM   1318  NE2 GLN A 170       7.125  -9.576 -21.547  1.00 92.87           N  
ATOM   1319  OE1 GLN A 170       8.155  -8.562 -23.270  1.00 92.87           O  
ATOM   1320  N   VAL A 171      11.373  -6.722 -19.380  1.00 92.19           N  
ATOM   1321  CA  VAL A 171      11.449  -6.589 -17.929  1.00 92.19           C  
ATOM   1322  C   VAL A 171      10.880  -5.237 -17.504  1.00 92.19           C  
ATOM   1323  CB  VAL A 171      12.901  -6.739 -17.421  1.00 92.19           C  
ATOM   1324  O   VAL A 171      10.185  -5.141 -16.490  1.00 92.19           O  
ATOM   1325  CG1 VAL A 171      13.001  -6.344 -15.949  1.00 92.19           C  
ATOM   1326  CG2 VAL A 171      13.392  -8.171 -17.628  1.00 92.19           C  
ATOM   1327  N   GLN A 172      11.105  -4.208 -18.208  1.00 91.65           N  
ATOM   1328  CA  GLN A 172      10.570  -2.880 -17.929  1.00 91.65           C  
ATOM   1329  C   GLN A 172       9.047  -2.869 -18.025  1.00 91.65           C  
ATOM   1330  CB  GLN A 172      11.164  -1.849 -18.890  1.00 91.65           C  
ATOM   1331  O   GLN A 172       8.371  -2.270 -17.187  1.00 91.65           O  
ATOM   1332  CG  GLN A 172      10.870  -0.406 -18.502  1.00 91.65           C  
ATOM   1333  CD  GLN A 172      11.656   0.596 -19.327  1.00 91.65           C  
ATOM   1334  NE2 GLN A 172      11.516   1.875 -18.998  1.00 91.65           N  
ATOM   1335  OE1 GLN A 172      12.384   0.222 -20.252  1.00 91.65           O  
ATOM   1336  N   LEU A 173       8.538  -3.503 -19.028  1.00 93.00           N  
ATOM   1337  CA  LEU A 173       7.090  -3.615 -19.173  1.00 93.00           C  
ATOM   1338  C   LEU A 173       6.486  -4.395 -18.010  1.00 93.00           C  
ATOM   1339  CB  LEU A 173       6.735  -4.295 -20.498  1.00 93.00           C  
ATOM   1340  O   LEU A 173       5.442  -4.013 -17.477  1.00 93.00           O  
ATOM   1341  CG  LEU A 173       6.898  -3.446 -21.760  1.00 93.00           C  
ATOM   1342  CD1 LEU A 173       6.613  -4.284 -23.002  1.00 93.00           C  
ATOM   1343  CD2 LEU A 173       5.981  -2.229 -21.708  1.00 93.00           C  
ATOM   1344  N   ASP A 174       7.127  -5.529 -17.643  1.00 90.62           N  
ATOM   1345  CA  ASP A 174       6.679  -6.336 -16.512  1.00 90.62           C  
ATOM   1346  C   ASP A 174       6.730  -5.536 -15.212  1.00 90.62           C  
ATOM   1347  CB  ASP A 174       7.530  -7.601 -16.385  1.00 90.62           C  
ATOM   1348  O   ASP A 174       5.830  -5.642 -14.376  1.00 90.62           O  
ATOM   1349  CG  ASP A 174       7.288  -8.593 -17.509  1.00 90.62           C  
ATOM   1350  OD1 ASP A 174       6.282  -8.456 -18.238  1.00 90.62           O  
ATOM   1351  OD2 ASP A 174       8.109  -9.523 -17.665  1.00 90.62           O  
ATOM   1352  N   SER A 175       7.780  -4.781 -15.036  1.00 91.38           N  
ATOM   1353  CA  SER A 175       7.907  -3.912 -13.870  1.00 91.38           C  
ATOM   1354  C   SER A 175       6.776  -2.891 -13.815  1.00 91.38           C  
ATOM   1355  CB  SER A 175       9.256  -3.191 -13.883  1.00 91.38           C  
ATOM   1356  O   SER A 175       6.195  -2.657 -12.753  1.00 91.38           O  
ATOM   1357  OG  SER A 175       9.361  -2.300 -12.786  1.00 91.38           O  
ATOM   1358  N   ASP A 176       6.471  -2.237 -14.956  1.00 91.70           N  
ATOM   1359  CA  ASP A 176       5.366  -1.286 -15.041  1.00 91.70           C  
ATOM   1360  C   ASP A 176       4.035  -1.961 -14.716  1.00 91.70           C  
ATOM   1361  CB  ASP A 176       5.309  -0.652 -16.432  1.00 91.70           C  
ATOM   1362  O   ASP A 176       3.198  -1.389 -14.014  1.00 91.70           O  
ATOM   1363  CG  ASP A 176       6.465   0.295 -16.700  1.00 91.70           C  
ATOM   1364  OD1 ASP A 176       7.191   0.656 -15.749  1.00 91.70           O  
ATOM   1365  OD2 ASP A 176       6.650   0.687 -17.873  1.00 91.70           O  
ATOM   1366  N   HIS A 177       3.820  -3.184 -15.270  1.00 89.68           N  
ATOM   1367  CA  HIS A 177       2.612  -3.953 -14.995  1.00 89.68           C  
ATOM   1368  C   HIS A 177       2.483  -4.262 -13.507  1.00 89.68           C  
ATOM   1369  CB  HIS A 177       2.608  -5.252 -15.802  1.00 89.68           C  
ATOM   1370  O   HIS A 177       1.393  -4.158 -12.939  1.00 89.68           O  
ATOM   1371  CG  HIS A 177       1.362  -6.061 -15.632  1.00 89.68           C  
ATOM   1372  CD2 HIS A 177       1.169  -7.302 -15.126  1.00 89.68           C  
ATOM   1373  ND1 HIS A 177       0.119  -5.601 -16.009  1.00 89.68           N  
ATOM   1374  CE1 HIS A 177      -0.787  -6.527 -15.741  1.00 89.68           C  
ATOM   1375  NE2 HIS A 177      -0.175  -7.569 -15.205  1.00 89.68           N  
ATOM   1376  N   LEU A 178       3.574  -4.686 -12.849  1.00 90.71           N  
ATOM   1377  CA  LEU A 178       3.581  -4.997 -11.423  1.00 90.71           C  
ATOM   1378  C   LEU A 178       3.315  -3.745 -10.593  1.00 90.71           C  
ATOM   1379  CB  LEU A 178       4.919  -5.618 -11.017  1.00 90.71           C  
ATOM   1380  O   LEU A 178       2.607  -3.803  -9.585  1.00 90.71           O  
ATOM   1381  CG  LEU A 178       5.145  -7.074 -11.430  1.00 90.71           C  
ATOM   1382  CD1 LEU A 178       6.579  -7.495 -11.128  1.00 90.71           C  
ATOM   1383  CD2 LEU A 178       4.152  -7.990 -10.723  1.00 90.71           C  
ATOM   1384  N   GLU A 179       3.887  -2.644 -10.998  1.00 89.95           N  
ATOM   1385  CA  GLU A 179       3.649  -1.372 -10.322  1.00 89.95           C  
ATOM   1386  C   GLU A 179       2.175  -0.982 -10.384  1.00 89.95           C  
ATOM   1387  CB  GLU A 179       4.511  -0.267 -10.936  1.00 89.95           C  
ATOM   1388  O   GLU A 179       1.610  -0.510  -9.395  1.00 89.95           O  
ATOM   1389  CG  GLU A 179       5.983  -0.353 -10.558  1.00 89.95           C  
ATOM   1390  CD  GLU A 179       6.839   0.707 -11.233  1.00 89.95           C  
ATOM   1391  OE1 GLU A 179       8.077   0.695 -11.049  1.00 89.95           O  
ATOM   1392  OE2 GLU A 179       6.267   1.556 -11.952  1.00 89.95           O  
ATOM   1393  N   GLU A 180       1.533  -1.143 -11.536  1.00 91.56           N  
ATOM   1394  CA  GLU A 180       0.105  -0.884 -11.690  1.00 91.56           C  
ATOM   1395  C   GLU A 180      -0.723  -1.806 -10.800  1.00 91.56           C  
ATOM   1396  CB  GLU A 180      -0.316  -1.048 -13.153  1.00 91.56           C  
ATOM   1397  O   GLU A 180      -1.697  -1.371 -10.182  1.00 91.56           O  
ATOM   1398  CG  GLU A 180       0.223   0.036 -14.074  1.00 91.56           C  
ATOM   1399  CD  GLU A 180      -0.026  -0.248 -15.546  1.00 91.56           C  
ATOM   1400  OE1 GLU A 180       0.459   0.524 -16.405  1.00 91.56           O  
ATOM   1401  OE2 GLU A 180      -0.714  -1.250 -15.845  1.00 91.56           O  
ATOM   1402  N   ASP A 181      -0.340  -3.120 -10.726  1.00 89.95           N  
ATOM   1403  CA  ASP A 181      -1.018  -4.090  -9.871  1.00 89.95           C  
ATOM   1404  C   ASP A 181      -0.896  -3.704  -8.399  1.00 89.95           C  
ATOM   1405  CB  ASP A 181      -0.449  -5.492 -10.096  1.00 89.95           C  
ATOM   1406  O   ASP A 181      -1.860  -3.819  -7.640  1.00 89.95           O  
ATOM   1407  CG  ASP A 181      -0.870  -6.097 -11.424  1.00 89.95           C  
ATOM   1408  OD1 ASP A 181      -1.787  -5.555 -12.078  1.00 89.95           O  
ATOM   1409  OD2 ASP A 181      -0.281  -7.127 -11.818  1.00 89.95           O  
ATOM   1410  N   ILE A 182       0.264  -3.287  -8.073  1.00 89.00           N  
ATOM   1411  CA  ILE A 182       0.505  -2.860  -6.699  1.00 89.00           C  
ATOM   1412  C   ILE A 182      -0.379  -1.660  -6.368  1.00 89.00           C  
ATOM   1413  CB  ILE A 182       1.992  -2.510  -6.468  1.00 89.00           C  
ATOM   1414  O   ILE A 182      -0.974  -1.598  -5.290  1.00 89.00           O  
ATOM   1415  CG1 ILE A 182       2.850  -3.781  -6.492  1.00 89.00           C  
ATOM   1416  CG2 ILE A 182       2.170  -1.753  -5.149  1.00 89.00           C  
ATOM   1417  CD1 ILE A 182       4.349  -3.516  -6.458  1.00 89.00           C  
ATOM   1418  N   HIS A 183      -0.460  -0.659  -7.262  1.00 90.13           N  
ATOM   1419  CA  HIS A 183      -1.311   0.510  -7.071  1.00 90.13           C  
ATOM   1420  C   HIS A 183      -2.779   0.111  -6.964  1.00 90.13           C  
ATOM   1421  CB  HIS A 183      -1.120   1.505  -8.216  1.00 90.13           C  
ATOM   1422  O   HIS A 183      -3.509   0.634  -6.119  1.00 90.13           O  
ATOM   1423  CG  HIS A 183       0.034   2.435  -8.017  1.00 90.13           C  
ATOM   1424  CD2 HIS A 183       1.180   2.593  -8.719  1.00 90.13           C  
ATOM   1425  ND1 HIS A 183       0.087   3.345  -6.982  1.00 90.13           N  
ATOM   1426  CE1 HIS A 183       1.219   4.024  -7.059  1.00 90.13           C  
ATOM   1427  NE2 HIS A 183       1.900   3.587  -8.104  1.00 90.13           N  
ATOM   1428  N   ARG A 184      -3.226  -0.800  -7.851  1.00 88.40           N  
ATOM   1429  CA  ARG A 184      -4.596  -1.299  -7.810  1.00 88.40           C  
ATOM   1430  C   ARG A 184      -4.892  -1.978  -6.477  1.00 88.40           C  
ATOM   1431  CB  ARG A 184      -4.848  -2.274  -8.962  1.00 88.40           C  
ATOM   1432  O   ARG A 184      -5.963  -1.783  -5.899  1.00 88.40           O  
ATOM   1433  CG  ARG A 184      -5.007  -1.600 -10.316  1.00 88.40           C  
ATOM   1434  CD  ARG A 184      -5.371  -2.600 -11.404  1.00 88.40           C  
ATOM   1435  NE  ARG A 184      -5.111  -2.064 -12.738  1.00 88.40           N  
ATOM   1436  NH1 ARG A 184      -4.057  -3.965 -13.521  1.00 88.40           N  
ATOM   1437  NH2 ARG A 184      -4.308  -2.142 -14.888  1.00 88.40           N  
ATOM   1438  CZ  ARG A 184      -4.492  -2.725 -13.712  1.00 88.40           C  
ATOM   1439  N   LEU A 185      -3.913  -2.799  -5.974  1.00 86.40           N  
ATOM   1440  CA  LEU A 185      -4.071  -3.490  -4.699  1.00 86.40           C  
ATOM   1441  C   LEU A 185      -4.086  -2.499  -3.541  1.00 86.40           C  
ATOM   1442  CB  LEU A 185      -2.946  -4.509  -4.499  1.00 86.40           C  
ATOM   1443  O   LEU A 185      -4.848  -2.665  -2.586  1.00 86.40           O  
ATOM   1444  CG  LEU A 185      -3.054  -5.806  -5.304  1.00 86.40           C  
ATOM   1445  CD1 LEU A 185      -1.776  -6.625  -5.163  1.00 86.40           C  
ATOM   1446  CD2 LEU A 185      -4.266  -6.615  -4.855  1.00 86.40           C  
ATOM   1447  N   LYS A 186      -3.241  -1.564  -3.617  1.00 89.35           N  
ATOM   1448  CA  LYS A 186      -3.210  -0.518  -2.598  1.00 89.35           C  
ATOM   1449  C   LYS A 186      -4.542   0.224  -2.533  1.00 89.35           C  
ATOM   1450  CB  LYS A 186      -2.074   0.467  -2.875  1.00 89.35           C  
ATOM   1451  O   LYS A 186      -5.047   0.509  -1.445  1.00 89.35           O  
ATOM   1452  CG  LYS A 186      -0.694  -0.061  -2.510  1.00 89.35           C  
ATOM   1453  CD  LYS A 186       0.382   0.998  -2.716  1.00 89.35           C  
ATOM   1454  CE  LYS A 186       1.761   0.477  -2.333  1.00 89.35           C  
ATOM   1455  NZ  LYS A 186       2.827   1.491  -2.588  1.00 89.35           N  
ATOM   1456  N   GLU A 187      -5.111   0.648  -3.710  1.00 86.97           N  
ATOM   1457  CA  GLU A 187      -6.410   1.311  -3.780  1.00 86.97           C  
ATOM   1458  C   GLU A 187      -7.512   0.427  -3.204  1.00 86.97           C  
ATOM   1459  CB  GLU A 187      -6.742   1.691  -5.225  1.00 86.97           C  
ATOM   1460  O   GLU A 187      -8.388   0.908  -2.483  1.00 86.97           O  
ATOM   1461  CG  GLU A 187      -5.938   2.871  -5.751  1.00 86.97           C  
ATOM   1462  CD  GLU A 187      -6.249   3.211  -7.200  1.00 86.97           C  
ATOM   1463  OE1 GLU A 187      -5.650   4.169  -7.741  1.00 86.97           O  
ATOM   1464  OE2 GLU A 187      -7.100   2.516  -7.798  1.00 86.97           O  
ATOM   1465  N   ARG A 188      -7.480  -0.889  -3.560  1.00 86.80           N  
ATOM   1466  CA  ARG A 188      -8.453  -1.842  -3.038  1.00 86.80           C  
ATOM   1467  C   ARG A 188      -8.331  -1.975  -1.524  1.00 86.80           C  
ATOM   1468  CB  ARG A 188      -8.275  -3.210  -3.700  1.00 86.80           C  
ATOM   1469  O   ARG A 188      -9.339  -2.055  -0.819  1.00 86.80           O  
ATOM   1470  CG  ARG A 188      -8.865  -3.299  -5.099  1.00 86.80           C  
ATOM   1471  CD  ARG A 188      -9.060  -4.743  -5.538  1.00 86.80           C  
ATOM   1472  NE  ARG A 188      -9.488  -4.830  -6.931  1.00 86.80           N  
ATOM   1473  NH1 ARG A 188      -9.549  -7.139  -6.985  1.00 86.80           N  
ATOM   1474  NH2 ARG A 188     -10.097  -5.929  -8.854  1.00 86.80           N  
ATOM   1475  CZ  ARG A 188      -9.710  -5.966  -7.587  1.00 86.80           C  
ATOM   1476  N   PHE A 189      -7.100  -2.029  -1.050  1.00 90.06           N  
ATOM   1477  CA  PHE A 189      -6.848  -2.117   0.383  1.00 90.06           C  
ATOM   1478  C   PHE A 189      -7.397  -0.893   1.107  1.00 90.06           C  
ATOM   1479  CB  PHE A 189      -5.348  -2.261   0.659  1.00 90.06           C  
ATOM   1480  O   PHE A 189      -8.031  -1.018   2.156  1.00 90.06           O  
ATOM   1481  CG  PHE A 189      -4.990  -2.202   2.119  1.00 90.06           C  
ATOM   1482  CD1 PHE A 189      -4.502  -1.029   2.683  1.00 90.06           C  
ATOM   1483  CD2 PHE A 189      -5.142  -3.320   2.929  1.00 90.06           C  
ATOM   1484  CE1 PHE A 189      -4.170  -0.971   4.034  1.00 90.06           C  
ATOM   1485  CE2 PHE A 189      -4.812  -3.270   4.280  1.00 90.06           C  
ATOM   1486  CZ  PHE A 189      -4.326  -2.095   4.831  1.00 90.06           C  
ATOM   1487  N   GLU A 190      -7.098   0.281   0.589  1.00 88.86           N  
ATOM   1488  CA  GLU A 190      -7.588   1.529   1.166  1.00 88.86           C  
ATOM   1489  C   GLU A 190      -9.113   1.574   1.173  1.00 88.86           C  
ATOM   1490  CB  GLU A 190      -7.030   2.731   0.398  1.00 88.86           C  
ATOM   1491  O   GLU A 190      -9.722   2.035   2.140  1.00 88.86           O  
ATOM   1492  CG  GLU A 190      -5.546   2.975   0.632  1.00 88.86           C  
ATOM   1493  CD  GLU A 190      -4.964   4.046  -0.276  1.00 88.86           C  
ATOM   1494  OE1 GLU A 190      -3.743   4.310  -0.198  1.00 88.86           O  
ATOM   1495  OE2 GLU A 190      -5.736   4.628  -1.071  1.00 88.86           O  
ATOM   1496  N   GLU A 191      -9.780   1.140   0.075  1.00 84.67           N  
ATOM   1497  CA  GLU A 191     -11.236   1.075  -0.009  1.00 84.67           C  
ATOM   1498  C   GLU A 191     -11.807   0.116   1.031  1.00 84.67           C  
ATOM   1499  CB  GLU A 191     -11.676   0.651  -1.413  1.00 84.67           C  
ATOM   1500  O   GLU A 191     -12.817   0.415   1.672  1.00 84.67           O  
ATOM   1501  CG  GLU A 191     -11.475   1.727  -2.471  1.00 84.67           C  
ATOM   1502  CD  GLU A 191     -11.757   1.239  -3.883  1.00 84.67           C  
ATOM   1503  OE1 GLU A 191     -11.525   2.003  -4.847  1.00 84.67           O  
ATOM   1504  OE2 GLU A 191     -12.216   0.083  -4.026  1.00 84.67           O  
ATOM   1505  N   GLU A 192     -11.182  -1.109   1.135  1.00 86.78           N  
ATOM   1506  CA  GLU A 192     -11.605  -2.086   2.133  1.00 86.78           C  
ATOM   1507  C   GLU A 192     -11.439  -1.538   3.547  1.00 86.78           C  
ATOM   1508  CB  GLU A 192     -10.816  -3.389   1.978  1.00 86.78           C  
ATOM   1509  O   GLU A 192     -12.277  -1.786   4.417  1.00 86.78           O  
ATOM   1510  CG  GLU A 192     -11.368  -4.544   2.802  1.00 86.78           C  
ATOM   1511  CD  GLU A 192     -12.738  -5.011   2.338  1.00 86.78           C  
ATOM   1512  OE1 GLU A 192     -13.507  -5.550   3.166  1.00 86.78           O  
ATOM   1513  OE2 GLU A 192     -13.045  -4.838   1.138  1.00 86.78           O  
ATOM   1514  N   ALA A 193     -10.325  -0.877   3.800  1.00 86.58           N  
ATOM   1515  CA  ALA A 193     -10.092  -0.245   5.097  1.00 86.58           C  
ATOM   1516  C   ALA A 193     -11.182   0.775   5.414  1.00 86.58           C  
ATOM   1517  CB  ALA A 193      -8.719   0.422   5.125  1.00 86.58           C  
ATOM   1518  O   ALA A 193     -11.667   0.843   6.545  1.00 86.58           O  
ATOM   1519  N   ARG A 194     -11.549   1.597   4.416  1.00 87.03           N  
ATOM   1520  CA  ARG A 194     -12.623   2.573   4.573  1.00 87.03           C  
ATOM   1521  C   ARG A 194     -13.951   1.883   4.864  1.00 87.03           C  
ATOM   1522  CB  ARG A 194     -12.747   3.442   3.319  1.00 87.03           C  
ATOM   1523  O   ARG A 194     -14.707   2.323   5.733  1.00 87.03           O  
ATOM   1524  CG  ARG A 194     -11.691   4.531   3.217  1.00 87.03           C  
ATOM   1525  CD  ARG A 194     -12.052   5.570   2.165  1.00 87.03           C  
ATOM   1526  NE  ARG A 194     -12.733   6.719   2.754  1.00 87.03           N  
ATOM   1527  NH1 ARG A 194     -12.183   8.179   1.050  1.00 87.03           N  
ATOM   1528  NH2 ARG A 194     -13.429   8.906   2.832  1.00 87.03           N  
ATOM   1529  CZ  ARG A 194     -12.780   7.932   2.211  1.00 87.03           C  
ATOM   1530  N   LEU A 195     -14.308   0.812   4.098  1.00 85.53           N  
ATOM   1531  CA  LEU A 195     -15.537   0.051   4.296  1.00 85.53           C  
ATOM   1532  C   LEU A 195     -15.569  -0.577   5.685  1.00 85.53           C  
ATOM   1533  CB  LEU A 195     -15.672  -1.037   3.228  1.00 85.53           C  
ATOM   1534  O   LEU A 195     -16.617  -0.607   6.334  1.00 85.53           O  
ATOM   1535  CG  LEU A 195     -16.068  -0.567   1.827  1.00 85.53           C  
ATOM   1536  CD1 LEU A 195     -15.905  -1.702   0.821  1.00 85.53           C  
ATOM   1537  CD2 LEU A 195     -17.500  -0.044   1.824  1.00 85.53           C  
ATOM   1538  N   ARG A 196     -14.421  -1.120   6.175  1.00 87.57           N  
ATOM   1539  CA  ARG A 196     -14.318  -1.674   7.521  1.00 87.57           C  
ATOM   1540  C   ARG A 196     -14.615  -0.612   8.574  1.00 87.57           C  
ATOM   1541  CB  ARG A 196     -12.928  -2.268   7.753  1.00 87.57           C  
ATOM   1542  O   ARG A 196     -15.342  -0.870   9.536  1.00 87.57           O  
ATOM   1543  CG  ARG A 196     -12.796  -3.036   9.059  1.00 87.57           C  
ATOM   1544  CD  ARG A 196     -11.349  -3.408   9.351  1.00 87.57           C  
ATOM   1545  NE  ARG A 196     -11.233  -4.208  10.567  1.00 87.57           N  
ATOM   1546  NH1 ARG A 196     -10.880  -6.208   9.466  1.00 87.57           N  
ATOM   1547  NH2 ARG A 196     -10.925  -6.147  11.757  1.00 87.57           N  
ATOM   1548  CZ  ARG A 196     -11.013  -5.519  10.594  1.00 87.57           C  
ATOM   1549  N   ASP A 197     -13.990   0.582   8.410  1.00 87.44           N  
ATOM   1550  CA  ASP A 197     -14.233   1.689   9.329  1.00 87.44           C  
ATOM   1551  C   ASP A 197     -15.714   2.059   9.364  1.00 87.44           C  
ATOM   1552  CB  ASP A 197     -13.396   2.907   8.937  1.00 87.44           C  
ATOM   1553  O   ASP A 197     -16.271   2.313  10.433  1.00 87.44           O  
ATOM   1554  CG  ASP A 197     -11.919   2.737   9.246  1.00 87.44           C  
ATOM   1555  OD1 ASP A 197     -11.557   1.805   9.996  1.00 87.44           O  
ATOM   1556  OD2 ASP A 197     -11.110   3.543   8.738  1.00 87.44           O  
ATOM   1557  N   ASP A 198     -16.414   2.164   8.184  1.00 87.88           N  
ATOM   1558  CA  ASP A 198     -17.835   2.483   8.085  1.00 87.88           C  
ATOM   1559  C   ASP A 198     -18.685   1.423   8.782  1.00 87.88           C  
ATOM   1560  CB  ASP A 198     -18.255   2.613   6.619  1.00 87.88           C  
ATOM   1561  O   ASP A 198     -19.643   1.752   9.486  1.00 87.88           O  
ATOM   1562  CG  ASP A 198     -17.728   3.876   5.962  1.00 87.88           C  
ATOM   1563  OD1 ASP A 198     -17.207   4.763   6.673  1.00 87.88           O  
ATOM   1564  OD2 ASP A 198     -17.836   3.987   4.721  1.00 87.88           O  
ATOM   1565  N   THR A 199     -18.311   0.124   8.543  1.00 81.62           N  
ATOM   1566  CA  THR A 199     -19.041  -0.973   9.170  1.00 81.62           C  
ATOM   1567  C   THR A 199     -18.837  -0.963  10.682  1.00 81.62           C  
ATOM   1568  CB  THR A 199     -18.601  -2.334   8.599  1.00 81.62           C  
ATOM   1569  O   THR A 199     -19.765  -1.253  11.440  1.00 81.62           O  
ATOM   1570  CG2 THR A 199     -18.830  -2.398   7.093  1.00 81.62           C  
ATOM   1571  OG1 THR A 199     -17.208  -2.531   8.868  1.00 81.62           O  
ATOM   1572  N   GLU A 200     -17.605  -0.724  11.101  1.00 89.37           N  
ATOM   1573  CA  GLU A 200     -17.314  -0.625  12.529  1.00 89.37           C  
ATOM   1574  C   GLU A 200     -18.094   0.517  13.173  1.00 89.37           C  
ATOM   1575  CB  GLU A 200     -15.813  -0.433  12.760  1.00 89.37           C  
ATOM   1576  O   GLU A 200     -18.588   0.384  14.295  1.00 89.37           O  
ATOM   1577  CG  GLU A 200     -14.997  -1.706  12.588  1.00 89.37           C  
ATOM   1578  CD  GLU A 200     -13.508  -1.499  12.815  1.00 89.37           C  
ATOM   1579  OE1 GLU A 200     -12.730  -2.469  12.665  1.00 89.37           O  
ATOM   1580  OE2 GLU A 200     -13.116  -0.358  13.147  1.00 89.37           O  
ATOM   1581  N   ALA A 201     -18.159   1.659  12.494  1.00 89.58           N  
ATOM   1582  CA  ALA A 201     -18.961   2.786  12.964  1.00 89.58           C  
ATOM   1583  C   ALA A 201     -20.434   2.403  13.075  1.00 89.58           C  
ATOM   1584  CB  ALA A 201     -18.794   3.983  12.031  1.00 89.58           C  
ATOM   1585  O   ALA A 201     -21.108   2.776  14.038  1.00 89.58           O  
ATOM   1586  N   ALA A 202     -21.014   1.677  12.097  1.00 90.82           N  
ATOM   1587  CA  ALA A 202     -22.395   1.202  12.110  1.00 90.82           C  
ATOM   1588  C   ALA A 202     -22.640   0.261  13.286  1.00 90.82           C  
ATOM   1589  CB  ALA A 202     -22.731   0.504  10.795  1.00 90.82           C  
ATOM   1590  O   ALA A 202     -23.684   0.332  13.939  1.00 90.82           O  
ATOM   1591  N   ILE A 203     -21.696  -0.638  13.523  1.00 88.50           N  
ATOM   1592  CA  ILE A 203     -21.787  -1.577  14.636  1.00 88.50           C  
ATOM   1593  C   ILE A 203     -21.825  -0.811  15.956  1.00 88.50           C  
ATOM   1594  CB  ILE A 203     -20.609  -2.577  14.630  1.00 88.50           C  
ATOM   1595  O   ILE A 203     -22.608  -1.139  16.850  1.00 88.50           O  
ATOM   1596  CG1 ILE A 203     -20.726  -3.532  13.436  1.00 88.50           C  
ATOM   1597  CG2 ILE A 203     -20.554  -3.354  15.948  1.00 88.50           C  
ATOM   1598  CD1 ILE A 203     -19.517  -4.438  13.248  1.00 88.50           C  
ATOM   1599  N   ARG A 204     -20.943   0.194  16.105  1.00 92.53           N  
ATOM   1600  CA  ARG A 204     -20.926   1.024  17.305  1.00 92.53           C  
ATOM   1601  C   ARG A 204     -22.269   1.718  17.509  1.00 92.53           C  
ATOM   1602  CB  ARG A 204     -19.807   2.064  17.224  1.00 92.53           C  
ATOM   1603  O   ARG A 204     -22.766   1.801  18.634  1.00 92.53           O  
ATOM   1604  CG  ARG A 204     -18.425   1.506  17.527  1.00 92.53           C  
ATOM   1605  CD  ARG A 204     -17.375   2.606  17.593  1.00 92.53           C  
ATOM   1606  NE  ARG A 204     -16.726   2.809  16.301  1.00 92.53           N  
ATOM   1607  NH1 ARG A 204     -17.631   4.904  15.943  1.00 92.53           N  
ATOM   1608  NH2 ARG A 204     -16.225   3.977  14.388  1.00 92.53           N  
ATOM   1609  CZ  ARG A 204     -16.862   3.896  15.547  1.00 92.53           C  
ATOM   1610  N   ALA A 205     -22.843   2.224  16.484  1.00 91.28           N  
ATOM   1611  CA  ALA A 205     -24.150   2.873  16.542  1.00 91.28           C  
ATOM   1612  C   ALA A 205     -25.232   1.888  16.975  1.00 91.28           C  
ATOM   1613  CB  ALA A 205     -24.502   3.483  15.188  1.00 91.28           C  
ATOM   1614  O   ALA A 205     -26.090   2.220  17.796  1.00 91.28           O  
ATOM   1615  N   LEU A 206     -25.236   0.706  16.361  1.00 91.65           N  
ATOM   1616  CA  LEU A 206     -26.220  -0.316  16.704  1.00 91.65           C  
ATOM   1617  C   LEU A 206     -26.056  -0.763  18.152  1.00 91.65           C  
ATOM   1618  CB  LEU A 206     -26.090  -1.520  15.768  1.00 91.65           C  
ATOM   1619  O   LEU A 206     -27.045  -1.027  18.840  1.00 91.65           O  
ATOM   1620  CG  LEU A 206     -26.606  -1.329  14.341  1.00 91.65           C  
ATOM   1621  CD1 LEU A 206     -26.273  -2.549  13.488  1.00 91.65           C  
ATOM   1622  CD2 LEU A 206     -28.108  -1.066  14.345  1.00 91.65           C  
ATOM   1623  N   ARG A 207     -24.838  -0.865  18.616  1.00 93.59           N  
ATOM   1624  CA  ARG A 207     -24.576  -1.195  20.013  1.00 93.59           C  
ATOM   1625  C   ARG A 207     -25.181  -0.150  20.945  1.00 93.59           C  
ATOM   1626  CB  ARG A 207     -23.072  -1.315  20.265  1.00 93.59           C  
ATOM   1627  O   ARG A 207     -25.738  -0.491  21.990  1.00 93.59           O  
ATOM   1628  CG  ARG A 207     -22.457  -2.597  19.727  1.00 93.59           C  
ATOM   1629  CD  ARG A 207     -20.993  -2.729  20.122  1.00 93.59           C  
ATOM   1630  NE  ARG A 207     -20.409  -3.970  19.619  1.00 93.59           N  
ATOM   1631  NH1 ARG A 207     -18.539  -3.881  20.973  1.00 93.59           N  
ATOM   1632  NH2 ARG A 207     -18.819  -5.623  19.510  1.00 93.59           N  
ATOM   1633  CZ  ARG A 207     -19.257  -4.488  20.035  1.00 93.59           C  
ATOM   1634  N   LYS A 208     -24.980   1.093  20.594  1.00 95.71           N  
ATOM   1635  CA  LYS A 208     -25.585   2.179  21.359  1.00 95.71           C  
ATOM   1636  C   LYS A 208     -27.107   2.063  21.369  1.00 95.71           C  
ATOM   1637  CB  LYS A 208     -25.167   3.536  20.790  1.00 95.71           C  
ATOM   1638  O   LYS A 208     -27.744   2.269  22.404  1.00 95.71           O  
ATOM   1639  CG  LYS A 208     -25.622   4.724  21.625  1.00 95.71           C  
ATOM   1640  CD  LYS A 208     -25.208   6.045  20.989  1.00 95.71           C  
ATOM   1641  CE  LYS A 208     -25.805   7.234  21.730  1.00 95.71           C  
ATOM   1642  NZ  LYS A 208     -25.352   8.533  21.148  1.00 95.71           N  
ATOM   1643  N   ASP A 209     -27.677   1.776  20.216  1.00 93.58           N  
ATOM   1644  CA  ASP A 209     -29.122   1.598  20.102  1.00 93.58           C  
ATOM   1645  C   ASP A 209     -29.605   0.449  20.984  1.00 93.58           C  
ATOM   1646  CB  ASP A 209     -29.519   1.347  18.646  1.00 93.58           C  
ATOM   1647  O   ASP A 209     -30.668   0.539  21.603  1.00 93.58           O  
ATOM   1648  CG  ASP A 209     -29.422   2.592  17.782  1.00 93.58           C  
ATOM   1649  OD1 ASP A 209     -29.262   3.704  18.329  1.00 93.58           O  
ATOM   1650  OD2 ASP A 209     -29.509   2.459  16.542  1.00 93.58           O  
ATOM   1651  N   ILE A 210     -28.844  -0.654  21.002  1.00 93.97           N  
ATOM   1652  CA  ILE A 210     -29.181  -1.802  21.836  1.00 93.97           C  
ATOM   1653  C   ILE A 210     -29.156  -1.396  23.308  1.00 93.97           C  
ATOM   1654  CB  ILE A 210     -28.214  -2.982  21.590  1.00 93.97           C  
ATOM   1655  O   ILE A 210     -30.043  -1.774  24.077  1.00 93.97           O  
ATOM   1656  CG1 ILE A 210     -28.449  -3.584  20.199  1.00 93.97           C  
ATOM   1657  CG2 ILE A 210     -28.372  -4.046  22.680  1.00 93.97           C  
ATOM   1658  CD1 ILE A 210     -27.400  -4.606  19.782  1.00 93.97           C  
ATOM   1659  N   GLU A 211     -28.131  -0.670  23.737  1.00 94.07           N  
ATOM   1660  CA  GLU A 211     -28.031  -0.186  25.110  1.00 94.07           C  
ATOM   1661  C   GLU A 211     -29.215   0.707  25.468  1.00 94.07           C  
ATOM   1662  CB  GLU A 211     -26.718   0.573  25.319  1.00 94.07           C  
ATOM   1663  O   GLU A 211     -29.778   0.593  26.559  1.00 94.07           O  
ATOM   1664  CG  GLU A 211     -25.485  -0.319  25.314  1.00 94.07           C  
ATOM   1665  CD  GLU A 211     -24.180   0.462  25.324  1.00 94.07           C  
ATOM   1666  OE1 GLU A 211     -23.100  -0.159  25.197  1.00 94.07           O  
ATOM   1667  OE2 GLU A 211     -24.238   1.704  25.461  1.00 94.07           O  
ATOM   1668  N   GLU A 212     -29.561   1.622  24.573  1.00 94.85           N  
ATOM   1669  CA  GLU A 212     -30.705   2.505  24.783  1.00 94.85           C  
ATOM   1670  C   GLU A 212     -32.005   1.710  24.877  1.00 94.85           C  
ATOM   1671  CB  GLU A 212     -30.801   3.538  23.658  1.00 94.85           C  
ATOM   1672  O   GLU A 212     -32.862   2.009  25.711  1.00 94.85           O  
ATOM   1673  CG  GLU A 212     -29.711   4.599  23.703  1.00 94.85           C  
ATOM   1674  CD  GLU A 212     -29.755   5.555  22.522  1.00 94.85           C  
ATOM   1675  OE1 GLU A 212     -28.853   6.416  22.404  1.00 94.85           O  
ATOM   1676  OE2 GLU A 212     -30.699   5.443  21.708  1.00 94.85           O  
ATOM   1677  N   ALA A 213     -32.213   0.748  23.981  1.00 94.28           N  
ATOM   1678  CA  ALA A 213     -33.387  -0.121  24.009  1.00 94.28           C  
ATOM   1679  C   ALA A 213     -33.434  -0.938  25.297  1.00 94.28           C  
ATOM   1680  CB  ALA A 213     -33.394  -1.046  22.795  1.00 94.28           C  
ATOM   1681  O   ALA A 213     -34.507  -1.147  25.869  1.00 94.28           O  
ATOM   1682  N   SER A 214     -32.266  -1.458  25.711  1.00 96.00           N  
ATOM   1683  CA  SER A 214     -32.184  -2.212  26.958  1.00 96.00           C  
ATOM   1684  C   SER A 214     -32.599  -1.356  28.150  1.00 96.00           C  
ATOM   1685  CB  SER A 214     -30.765  -2.743  27.171  1.00 96.00           C  
ATOM   1686  O   SER A 214     -33.262  -1.842  29.069  1.00 96.00           O  
ATOM   1687  OG  SER A 214     -30.618  -3.273  28.477  1.00 96.00           O  
ATOM   1688  N   LEU A 215     -32.183  -0.112  28.197  1.00 96.08           N  
ATOM   1689  CA  LEU A 215     -32.569   0.817  29.254  1.00 96.08           C  
ATOM   1690  C   LEU A 215     -34.079   1.032  29.264  1.00 96.08           C  
ATOM   1691  CB  LEU A 215     -31.852   2.157  29.077  1.00 96.08           C  
ATOM   1692  O   LEU A 215     -34.700   1.049  30.329  1.00 96.08           O  
ATOM   1693  CG  LEU A 215     -30.388   2.207  29.519  1.00 96.08           C  
ATOM   1694  CD1 LEU A 215     -29.741   3.511  29.065  1.00 96.08           C  
ATOM   1695  CD2 LEU A 215     -30.281   2.050  31.032  1.00 96.08           C  
ATOM   1696  N   VAL A 216     -34.635   1.265  28.080  1.00 96.11           N  
ATOM   1697  CA  VAL A 216     -36.077   1.451  27.954  1.00 96.11           C  
ATOM   1698  C   VAL A 216     -36.804   0.195  28.430  1.00 96.11           C  
ATOM   1699  CB  VAL A 216     -36.481   1.781  26.500  1.00 96.11           C  
ATOM   1700  O   VAL A 216     -37.831   0.285  29.107  1.00 96.11           O  
ATOM   1701  CG1 VAL A 216     -38.001   1.770  26.346  1.00 96.11           C  
ATOM   1702  CG2 VAL A 216     -35.908   3.134  26.081  1.00 96.11           C  
ATOM   1703  N   LYS A 217     -36.307  -0.955  28.058  1.00 96.16           N  
ATOM   1704  CA  LYS A 217     -36.888  -2.217  28.509  1.00 96.16           C  
ATOM   1705  C   LYS A 217     -36.909  -2.299  30.032  1.00 96.16           C  
ATOM   1706  CB  LYS A 217     -36.114  -3.402  27.930  1.00 96.16           C  
ATOM   1707  O   LYS A 217     -37.911  -2.706  30.624  1.00 96.16           O  
ATOM   1708  CG  LYS A 217     -36.698  -4.759  28.292  1.00 96.16           C  
ATOM   1709  CD  LYS A 217     -35.790  -5.897  27.843  1.00 96.16           C  
ATOM   1710  CE  LYS A 217     -36.268  -7.240  28.378  1.00 96.16           C  
ATOM   1711  NZ  LYS A 217     -35.265  -8.320  28.139  1.00 96.16           N  
ATOM   1712  N   VAL A 218     -35.792  -2.028  30.659  1.00 96.45           N  
ATOM   1713  CA  VAL A 218     -35.685  -2.065  32.113  1.00 96.45           C  
ATOM   1714  C   VAL A 218     -36.704  -1.109  32.731  1.00 96.45           C  
ATOM   1715  CB  VAL A 218     -34.260  -1.703  32.587  1.00 96.45           C  
ATOM   1716  O   VAL A 218     -37.363  -1.447  33.717  1.00 96.45           O  
ATOM   1717  CG1 VAL A 218     -34.227  -1.508  34.102  1.00 96.45           C  
ATOM   1718  CG2 VAL A 218     -33.267  -2.783  32.162  1.00 96.45           C  
ATOM   1719  N   GLU A 219     -36.789   0.129  32.210  1.00 96.53           N  
ATOM   1720  CA  GLU A 219     -37.756   1.107  32.698  1.00 96.53           C  
ATOM   1721  C   GLU A 219     -39.182   0.574  32.591  1.00 96.53           C  
ATOM   1722  CB  GLU A 219     -37.627   2.423  31.926  1.00 96.53           C  
ATOM   1723  O   GLU A 219     -39.989   0.758  33.504  1.00 96.53           O  
ATOM   1724  CG  GLU A 219     -36.366   3.208  32.256  1.00 96.53           C  
ATOM   1725  CD  GLU A 219     -36.186   4.445  31.391  1.00 96.53           C  
ATOM   1726  OE1 GLU A 219     -35.176   5.165  31.564  1.00 96.53           O  
ATOM   1727  OE2 GLU A 219     -37.062   4.697  30.534  1.00 96.53           O  
ATOM   1728  N   LEU A 220     -39.508  -0.046  31.458  1.00 95.40           N  
ATOM   1729  CA  LEU A 220     -40.836  -0.610  31.246  1.00 95.40           C  
ATOM   1730  C   LEU A 220     -41.087  -1.781  32.190  1.00 95.40           C  
ATOM   1731  CB  LEU A 220     -40.999  -1.067  29.794  1.00 95.40           C  
ATOM   1732  O   LEU A 220     -42.198  -1.949  32.697  1.00 95.40           O  
ATOM   1733  CG  LEU A 220     -41.236   0.033  28.759  1.00 95.40           C  
ATOM   1734  CD1 LEU A 220     -41.197  -0.547  27.349  1.00 95.40           C  
ATOM   1735  CD2 LEU A 220     -42.565   0.734  29.017  1.00 95.40           C  
ATOM   1736  N   ASP A 221     -40.106  -2.600  32.385  1.00 96.29           N  
ATOM   1737  CA  ASP A 221     -40.211  -3.706  33.332  1.00 96.29           C  
ATOM   1738  C   ASP A 221     -40.504  -3.197  34.741  1.00 96.29           C  
ATOM   1739  CB  ASP A 221     -38.928  -4.539  33.330  1.00 96.29           C  
ATOM   1740  O   ASP A 221     -41.295  -3.796  35.472  1.00 96.29           O  
ATOM   1741  CG  ASP A 221     -38.838  -5.488  32.147  1.00 96.29           C  
ATOM   1742  OD1 ASP A 221     -39.874  -5.757  31.502  1.00 96.29           O  
ATOM   1743  OD2 ASP A 221     -37.722  -5.972  31.860  1.00 96.29           O  
ATOM   1744  N   LYS A 222     -39.842  -2.128  35.163  1.00 97.11           N  
ATOM   1745  CA  LYS A 222     -40.104  -1.510  36.459  1.00 97.11           C  
ATOM   1746  C   LYS A 222     -41.548  -1.023  36.555  1.00 97.11           C  
ATOM   1747  CB  LYS A 222     -39.142  -0.346  36.704  1.00 97.11           C  
ATOM   1748  O   LYS A 222     -42.189  -1.167  37.598  1.00 97.11           O  
ATOM   1749  CG  LYS A 222     -37.714  -0.777  37.005  1.00 97.11           C  
ATOM   1750  CD  LYS A 222     -36.818   0.420  37.293  1.00 97.11           C  
ATOM   1751  CE  LYS A 222     -35.382  -0.007  37.563  1.00 97.11           C  
ATOM   1752  NZ  LYS A 222     -34.472   1.168  37.708  1.00 97.11           N  
ATOM   1753  N   LYS A 223     -42.047  -0.415  35.469  1.00 97.14           N  
ATOM   1754  CA  LYS A 223     -43.428   0.057  35.419  1.00 97.14           C  
ATOM   1755  C   LYS A 223     -44.410  -1.106  35.520  1.00 97.14           C  
ATOM   1756  CB  LYS A 223     -43.680   0.846  34.134  1.00 97.14           C  
ATOM   1757  O   LYS A 223     -45.424  -1.011  36.215  1.00 97.14           O  
ATOM   1758  CG  LYS A 223     -43.085   2.246  34.140  1.00 97.14           C  
ATOM   1759  CD  LYS A 223     -43.430   3.006  32.865  1.00 97.14           C  
ATOM   1760  CE  LYS A 223     -42.736   4.360  32.815  1.00 97.14           C  
ATOM   1761  NZ  LYS A 223     -42.968   5.054  31.514  1.00 97.14           N  
ATOM   1762  N   VAL A 224     -44.061  -2.137  34.768  1.00 96.74           N  
ATOM   1763  CA  VAL A 224     -44.904  -3.327  34.812  1.00 96.74           C  
ATOM   1764  C   VAL A 224     -44.940  -3.883  36.234  1.00 96.74           C  
ATOM   1765  CB  VAL A 224     -44.408  -4.411  33.828  1.00 96.74           C  
ATOM   1766  O   VAL A 224     -46.005  -4.244  36.739  1.00 96.74           O  
ATOM   1767  CG1 VAL A 224     -45.108  -5.742  34.094  1.00 96.74           C  
ATOM   1768  CG2 VAL A 224     -44.633  -3.964  32.385  1.00 96.74           C  
ATOM   1769  N   GLN A 225     -43.763  -4.011  36.850  1.00 96.87           N  
ATOM   1770  CA  GLN A 225     -43.671  -4.503  38.220  1.00 96.87           C  
ATOM   1771  C   GLN A 225     -44.461  -3.614  39.177  1.00 96.87           C  
ATOM   1772  CB  GLN A 225     -42.211  -4.585  38.665  1.00 96.87           C  
ATOM   1773  O   GLN A 225     -45.152  -4.113  40.068  1.00 96.87           O  
ATOM   1774  CG  GLN A 225     -42.010  -5.320  39.984  1.00 96.87           C  
ATOM   1775  CD  GLN A 225     -42.470  -6.764  39.926  1.00 96.87           C  
ATOM   1776  NE2 GLN A 225     -42.917  -7.290  41.062  1.00 96.87           N  
ATOM   1777  OE1 GLN A 225     -42.426  -7.403  38.870  1.00 96.87           O  
ATOM   1778  N   SER A 226     -44.276  -2.309  39.079  1.00 96.25           N  
ATOM   1779  CA  SER A 226     -45.024  -1.364  39.901  1.00 96.25           C  
ATOM   1780  C   SER A 226     -46.527  -1.542  39.719  1.00 96.25           C  
ATOM   1781  CB  SER A 226     -44.627   0.073  39.561  1.00 96.25           C  
ATOM   1782  O   SER A 226     -47.286  -1.494  40.690  1.00 96.25           O  
ATOM   1783  OG  SER A 226     -45.557   0.994  40.106  1.00 96.25           O  
ATOM   1784  N   LEU A 227     -47.044  -1.679  38.505  1.00 96.31           N  
ATOM   1785  CA  LEU A 227     -48.458  -1.888  38.215  1.00 96.31           C  
ATOM   1786  C   LEU A 227     -48.937  -3.222  38.778  1.00 96.31           C  
ATOM   1787  CB  LEU A 227     -48.710  -1.837  36.706  1.00 96.31           C  
ATOM   1788  O   LEU A 227     -50.050  -3.316  39.300  1.00 96.31           O  
ATOM   1789  CG  LEU A 227     -48.653  -0.455  36.055  1.00 96.31           C  
ATOM   1790  CD1 LEU A 227     -48.766  -0.577  34.539  1.00 96.31           C  
ATOM   1791  CD2 LEU A 227     -49.755   0.443  36.607  1.00 96.31           C  
ATOM   1792  N   GLN A 228     -48.123  -4.250  38.594  1.00 97.45           N  
ATOM   1793  CA  GLN A 228     -48.448  -5.544  39.185  1.00 97.45           C  
ATOM   1794  C   GLN A 228     -48.590  -5.437  40.700  1.00 97.45           C  
ATOM   1795  CB  GLN A 228     -47.381  -6.580  38.829  1.00 97.45           C  
ATOM   1796  O   GLN A 228     -49.483  -6.048  41.290  1.00 97.45           O  
ATOM   1797  CG  GLN A 228     -47.468  -7.086  37.395  1.00 97.45           C  
ATOM   1798  CD  GLN A 228     -46.379  -8.088  37.059  1.00 97.45           C  
ATOM   1799  NE2 GLN A 228     -46.587  -8.853  35.993  1.00 97.45           N  
ATOM   1800  OE1 GLN A 228     -45.360  -8.173  37.751  1.00 97.45           O  
ATOM   1801  N   ASP A 229     -47.645  -4.740  41.351  1.00 96.82           N  
ATOM   1802  CA  ASP A 229     -47.716  -4.512  42.791  1.00 96.82           C  
ATOM   1803  C   ASP A 229     -48.989  -3.755  43.165  1.00 96.82           C  
ATOM   1804  CB  ASP A 229     -46.485  -3.742  43.274  1.00 96.82           C  
ATOM   1805  O   ASP A 229     -49.619  -4.053  44.181  1.00 96.82           O  
ATOM   1806  CG  ASP A 229     -45.209  -4.563  43.211  1.00 96.82           C  
ATOM   1807  OD1 ASP A 229     -45.288  -5.803  43.075  1.00 96.82           O  
ATOM   1808  OD2 ASP A 229     -44.115  -3.964  43.300  1.00 96.82           O  
ATOM   1809  N   GLU A 230     -49.351  -2.760  42.338  1.00 96.25           N  
ATOM   1810  CA  GLU A 230     -50.568  -1.983  42.560  1.00 96.25           C  
ATOM   1811  C   GLU A 230     -51.811  -2.860  42.444  1.00 96.25           C  
ATOM   1812  CB  GLU A 230     -50.651  -0.819  41.569  1.00 96.25           C  
ATOM   1813  O   GLU A 230     -52.734  -2.747  43.253  1.00 96.25           O  
ATOM   1814  CG  GLU A 230     -51.818   0.123  41.824  1.00 96.25           C  
ATOM   1815  CD  GLU A 230     -51.824   1.333  40.903  1.00 96.25           C  
ATOM   1816  OE1 GLU A 230     -52.760   2.159  40.994  1.00 96.25           O  
ATOM   1817  OE2 GLU A 230     -50.886   1.455  40.085  1.00 96.25           O  
ATOM   1818  N   VAL A 231     -51.873  -3.692  41.433  1.00 95.94           N  
ATOM   1819  CA  VAL A 231     -52.993  -4.608  41.240  1.00 95.94           C  
ATOM   1820  C   VAL A 231     -53.093  -5.560  42.429  1.00 95.94           C  
ATOM   1821  CB  VAL A 231     -52.850  -5.409  39.926  1.00 95.94           C  
ATOM   1822  O   VAL A 231     -54.188  -5.821  42.933  1.00 95.94           O  
ATOM   1823  CG1 VAL A 231     -53.891  -6.524  39.858  1.00 95.94           C  
ATOM   1824  CG2 VAL A 231     -52.978  -4.481  38.719  1.00 95.94           C  
ATOM   1825  N   ALA A 232     -51.940  -6.135  42.832  1.00 96.76           N  
ATOM   1826  CA  ALA A 232     -51.908  -7.037  43.980  1.00 96.76           C  
ATOM   1827  C   ALA A 232     -52.413  -6.338  45.240  1.00 96.76           C  
ATOM   1828  CB  ALA A 232     -50.495  -7.569  44.200  1.00 96.76           C  
ATOM   1829  O   ALA A 232     -53.152  -6.929  46.031  1.00 96.76           O  
ATOM   1830  N   PHE A 233     -51.950  -5.138  45.407  1.00 96.84           N  
ATOM   1831  CA  PHE A 233     -52.375  -4.337  46.549  1.00 96.84           C  
ATOM   1832  C   PHE A 233     -53.883  -4.120  46.527  1.00 96.84           C  
ATOM   1833  CB  PHE A 233     -51.651  -2.987  46.559  1.00 96.84           C  
ATOM   1834  O   PHE A 233     -54.551  -4.268  47.552  1.00 96.84           O  
ATOM   1835  CG  PHE A 233     -52.092  -2.069  47.667  1.00 96.84           C  
ATOM   1836  CD1 PHE A 233     -52.980  -1.031  47.417  1.00 96.84           C  
ATOM   1837  CD2 PHE A 233     -51.617  -2.246  48.960  1.00 96.84           C  
ATOM   1838  CE1 PHE A 233     -53.390  -0.180  48.441  1.00 96.84           C  
ATOM   1839  CE2 PHE A 233     -52.023  -1.400  49.989  1.00 96.84           C  
ATOM   1840  CZ  PHE A 233     -52.908  -0.367  49.727  1.00 96.84           C  
ATOM   1841  N   LEU A 234     -54.477  -3.714  45.416  1.00 96.72           N  
ATOM   1842  CA  LEU A 234     -55.907  -3.471  45.262  1.00 96.72           C  
ATOM   1843  C   LEU A 234     -56.703  -4.753  45.481  1.00 96.72           C  
ATOM   1844  CB  LEU A 234     -56.208  -2.900  43.874  1.00 96.72           C  
ATOM   1845  O   LEU A 234     -57.772  -4.729  46.096  1.00 96.72           O  
ATOM   1846  CG  LEU A 234     -55.783  -1.452  43.630  1.00 96.72           C  
ATOM   1847  CD1 LEU A 234     -55.985  -1.080  42.165  1.00 96.72           C  
ATOM   1848  CD2 LEU A 234     -56.559  -0.505  44.539  1.00 96.72           C  
ATOM   1849  N   ARG A 235     -56.247  -5.880  44.939  1.00 96.55           N  
ATOM   1850  CA  ARG A 235     -56.899  -7.170  45.142  1.00 96.55           C  
ATOM   1851  C   ARG A 235     -56.917  -7.548  46.620  1.00 96.55           C  
ATOM   1852  CB  ARG A 235     -56.196  -8.261  44.332  1.00 96.55           C  
ATOM   1853  O   ARG A 235     -57.934  -8.019  47.133  1.00 96.55           O  
ATOM   1854  CG  ARG A 235     -56.545  -8.251  42.852  1.00 96.55           C  
ATOM   1855  CD  ARG A 235     -55.941  -9.442  42.121  1.00 96.55           C  
ATOM   1856  NE  ARG A 235     -56.298  -9.443  40.705  1.00 96.55           N  
ATOM   1857  NH1 ARG A 235     -55.168 -11.396  40.210  1.00 96.55           N  
ATOM   1858  NH2 ARG A 235     -56.305 -10.275  38.565  1.00 96.55           N  
ATOM   1859  CZ  ARG A 235     -55.923 -10.372  39.830  1.00 96.55           C  
ATOM   1860  N   SER A 236     -55.745  -7.434  47.285  1.00 96.56           N  
ATOM   1861  CA  SER A 236     -55.639  -7.727  48.710  1.00 96.56           C  
ATOM   1862  C   SER A 236     -56.571  -6.839  49.528  1.00 96.56           C  
ATOM   1863  CB  SER A 236     -54.198  -7.545  49.190  1.00 96.56           C  
ATOM   1864  O   SER A 236     -57.229  -7.311  50.457  1.00 96.56           O  
ATOM   1865  OG  SER A 236     -54.098  -7.785  50.583  1.00 96.56           O  
ATOM   1866  N   ASN A 237     -56.529  -5.513  49.154  1.00 95.42           N  
ATOM   1867  CA  ASN A 237     -57.430  -4.578  49.819  1.00 95.42           C  
ATOM   1868  C   ASN A 237     -58.890  -4.979  49.636  1.00 95.42           C  
ATOM   1869  CB  ASN A 237     -57.201  -3.155  49.305  1.00 95.42           C  
ATOM   1870  O   ASN A 237     -59.679  -4.919  50.581  1.00 95.42           O  
ATOM   1871  CG  ASN A 237     -57.942  -2.113  50.120  1.00 95.42           C  
ATOM   1872  ND2 ASN A 237     -58.596  -1.181  49.437  1.00 95.42           N  
ATOM   1873  OD1 ASN A 237     -57.927  -2.145  51.353  1.00 95.42           O  
ATOM   1874  N   HIS A 238     -59.291  -5.295  48.389  1.00 94.54           N  
ATOM   1875  CA  HIS A 238     -60.649  -5.742  48.098  1.00 94.54           C  
ATOM   1876  C   HIS A 238     -60.997  -6.998  48.891  1.00 94.54           C  
ATOM   1877  CB  HIS A 238     -60.819  -6.002  46.601  1.00 94.54           C  
ATOM   1878  O   HIS A 238     -62.100  -7.110  49.431  1.00 94.54           O  
ATOM   1879  CG  HIS A 238     -62.194  -6.453  46.222  1.00 94.54           C  
ATOM   1880  CD2 HIS A 238     -62.640  -7.638  45.741  1.00 94.54           C  
ATOM   1881  ND1 HIS A 238     -63.299  -5.636  46.321  1.00 94.54           N  
ATOM   1882  CE1 HIS A 238     -64.368  -6.301  45.917  1.00 94.54           C  
ATOM   1883  NE2 HIS A 238     -63.996  -7.518  45.560  1.00 94.54           N  
ATOM   1884  N   GLU A 239     -60.076  -7.980  48.897  1.00 96.19           N  
ATOM   1885  CA  GLU A 239     -60.271  -9.213  49.655  1.00 96.19           C  
ATOM   1886  C   GLU A 239     -60.503  -8.920  51.135  1.00 96.19           C  
ATOM   1887  CB  GLU A 239     -59.067 -10.144  49.486  1.00 96.19           C  
ATOM   1888  O   GLU A 239     -61.350  -9.549  51.772  1.00 96.19           O  
ATOM   1889  CG  GLU A 239     -59.271 -11.527  50.087  1.00 96.19           C  
ATOM   1890  CD  GLU A 239     -58.113 -12.475  49.818  1.00 96.19           C  
ATOM   1891  OE1 GLU A 239     -58.170 -13.645  50.259  1.00 96.19           O  
ATOM   1892  OE2 GLU A 239     -57.139 -12.043  49.160  1.00 96.19           O  
ATOM   1893  N   GLU A 240     -59.706  -8.037  51.680  1.00 94.39           N  
ATOM   1894  CA  GLU A 240     -59.846  -7.624  53.073  1.00 94.39           C  
ATOM   1895  C   GLU A 240     -61.192  -6.947  53.316  1.00 94.39           C  
ATOM   1896  CB  GLU A 240     -58.705  -6.685  53.473  1.00 94.39           C  
ATOM   1897  O   GLU A 240     -61.839  -7.190  54.337  1.00 94.39           O  
ATOM   1898  CG  GLU A 240     -58.662  -6.368  54.961  1.00 94.39           C  
ATOM   1899  CD  GLU A 240     -57.504  -5.462  55.349  1.00 94.39           C  
ATOM   1900  OE1 GLU A 240     -57.421  -5.055  56.530  1.00 94.39           O  
ATOM   1901  OE2 GLU A 240     -56.674  -5.157  54.464  1.00 94.39           O  
ATOM   1902  N   GLU A 241     -61.558  -6.000  52.454  1.00 93.74           N  
ATOM   1903  CA  GLU A 241     -62.842  -5.315  52.567  1.00 93.74           C  
ATOM   1904  C   GLU A 241     -64.003  -6.304  52.503  1.00 93.74           C  
ATOM   1905  CB  GLU A 241     -62.988  -4.261  51.466  1.00 93.74           C  
ATOM   1906  O   GLU A 241     -64.975  -6.177  53.251  1.00 93.74           O  
ATOM   1907  CG  GLU A 241     -62.066  -3.062  51.636  1.00 93.74           C  
ATOM   1908  CD  GLU A 241     -62.179  -2.053  50.505  1.00 93.74           C  
ATOM   1909  OE1 GLU A 241     -61.525  -0.988  50.575  1.00 93.74           O  
ATOM   1910  OE2 GLU A 241     -62.930  -2.328  49.543  1.00 93.74           O  
ATOM   1911  N   VAL A 242     -63.943  -7.277  51.562  1.00 93.84           N  
ATOM   1912  CA  VAL A 242     -64.961  -8.313  51.426  1.00 93.84           C  
ATOM   1913  C   VAL A 242     -65.020  -9.150  52.701  1.00 93.84           C  
ATOM   1914  CB  VAL A 242     -64.690  -9.219  50.205  1.00 93.84           C  
ATOM   1915  O   VAL A 242     -66.105  -9.479  53.186  1.00 93.84           O  
ATOM   1916  CG1 VAL A 242     -65.640 -10.416  50.198  1.00 93.84           C  
ATOM   1917  CG2 VAL A 242     -64.821  -8.421  48.909  1.00 93.84           C  
ATOM   1918  N   ALA A 243     -63.828  -9.583  53.215  1.00 93.30           N  
ATOM   1919  CA  ALA A 243     -63.755 -10.352  54.454  1.00 93.30           C  
ATOM   1920  C   ALA A 243     -64.403  -9.594  55.609  1.00 93.30           C  
ATOM   1921  CB  ALA A 243     -62.304 -10.687  54.789  1.00 93.30           C  
ATOM   1922  O   ALA A 243     -65.108 -10.185  56.430  1.00 93.30           O  
ATOM   1923  N   ASP A 244     -64.055  -8.307  55.716  1.00 92.18           N  
ATOM   1924  CA  ASP A 244     -64.637  -7.457  56.750  1.00 92.18           C  
ATOM   1925  C   ASP A 244     -66.156  -7.386  56.612  1.00 92.18           C  
ATOM   1926  CB  ASP A 244     -64.037  -6.051  56.690  1.00 92.18           C  
ATOM   1927  O   ASP A 244     -66.878  -7.424  57.610  1.00 92.18           O  
ATOM   1928  CG  ASP A 244     -62.615  -5.990  57.220  1.00 92.18           C  
ATOM   1929  OD1 ASP A 244     -62.168  -6.953  57.881  1.00 92.18           O  
ATOM   1930  OD2 ASP A 244     -61.936  -4.969  56.978  1.00 92.18           O  
ATOM   1931  N   LEU A 245     -66.711  -7.190  55.435  1.00 89.80           N  
ATOM   1932  CA  LEU A 245     -68.148  -7.135  55.187  1.00 89.80           C  
ATOM   1933  C   LEU A 245     -68.811  -8.462  55.538  1.00 89.80           C  
ATOM   1934  CB  LEU A 245     -68.425  -6.784  53.723  1.00 89.80           C  
ATOM   1935  O   LEU A 245     -69.895  -8.483  56.126  1.00 89.80           O  
ATOM   1936  CG  LEU A 245     -68.200  -5.325  53.320  1.00 89.80           C  
ATOM   1937  CD1 LEU A 245     -68.336  -5.165  51.810  1.00 89.80           C  
ATOM   1938  CD2 LEU A 245     -69.179  -4.412  54.050  1.00 89.80           C  
ATOM   1939  N   LEU A 246     -68.157  -9.615  55.110  1.00 89.55           N  
ATOM   1940  CA  LEU A 246     -68.668 -10.939  55.446  1.00 89.55           C  
ATOM   1941  C   LEU A 246     -68.702 -11.140  56.958  1.00 89.55           C  
ATOM   1942  CB  LEU A 246     -67.809 -12.026  54.795  1.00 89.55           C  
ATOM   1943  O   LEU A 246     -69.630 -11.759  57.485  1.00 89.55           O  
ATOM   1944  CG  LEU A 246     -68.028 -12.257  53.298  1.00 89.55           C  
ATOM   1945  CD1 LEU A 246     -67.008 -13.254  52.761  1.00 89.55           C  
ATOM   1946  CD2 LEU A 246     -69.449 -12.743  53.035  1.00 89.55           C  
ATOM   1947  N   ALA A 247     -67.526 -10.706  57.624  1.00 87.27           N  
ATOM   1948  CA  ALA A 247     -67.459 -10.768  59.082  1.00 87.27           C  
ATOM   1949  C   ALA A 247     -68.588  -9.963  59.718  1.00 87.27           C  
ATOM   1950  CB  ALA A 247     -66.105 -10.262  59.574  1.00 87.27           C  
ATOM   1951  O   ALA A 247     -69.170 -10.383  60.721  1.00 87.27           O  
ATOM   1952  N   GLN A 248     -68.821  -8.711  59.155  1.00 83.80           N  
ATOM   1953  CA  GLN A 248     -69.894  -7.851  59.644  1.00 83.80           C  
ATOM   1954  C   GLN A 248     -71.259  -8.501  59.433  1.00 83.80           C  
ATOM   1955  CB  GLN A 248     -69.849  -6.489  58.951  1.00 83.80           C  
ATOM   1956  O   GLN A 248     -72.146  -8.384  60.281  1.00 83.80           O  
ATOM   1957  CG  GLN A 248     -70.565  -5.385  59.718  1.00 83.80           C  
ATOM   1958  CD  GLN A 248     -70.154  -3.996  59.267  1.00 83.80           C  
ATOM   1959  NE2 GLN A 248     -70.355  -3.008  60.132  1.00 83.80           N  
ATOM   1960  OE1 GLN A 248     -69.659  -3.812  58.150  1.00 83.80           O  
ATOM   1961  N   ILE A 249     -71.517  -9.187  58.359  1.00 79.75           N  
ATOM   1962  CA  ILE A 249     -72.753  -9.893  58.041  1.00 79.75           C  
ATOM   1963  C   ILE A 249     -72.923 -11.085  58.980  1.00 79.75           C  
ATOM   1964  CB  ILE A 249     -72.773 -10.362  56.569  1.00 79.75           C  
ATOM   1965  O   ILE A 249     -74.029 -11.357  59.453  1.00 79.75           O  
ATOM   1966  CG1 ILE A 249     -72.819  -9.156  55.624  1.00 79.75           C  
ATOM   1967  CG2 ILE A 249     -73.957 -11.301  56.318  1.00 79.75           C  
ATOM   1968  CD1 ILE A 249     -72.661  -9.515  54.153  1.00 79.75           C  
ATOM   1969  N   GLN A 250     -71.766 -11.863  59.195  1.00 78.01           N  
ATOM   1970  CA  GLN A 250     -71.770 -13.004  60.105  1.00 78.01           C  
ATOM   1971  C   GLN A 250     -71.994 -12.556  61.546  1.00 78.01           C  
ATOM   1972  CB  GLN A 250     -70.459 -13.784  59.995  1.00 78.01           C  
ATOM   1973  O   GLN A 250     -72.620 -13.270  62.333  1.00 78.01           O  
ATOM   1974  CG  GLN A 250     -70.333 -14.596  58.713  1.00 78.01           C  
ATOM   1975  CD  GLN A 250     -69.045 -15.395  58.649  1.00 78.01           C  
ATOM   1976  NE2 GLN A 250     -68.887 -16.183  57.591  1.00 78.01           N  
ATOM   1977  OE1 GLN A 250     -68.197 -15.304  59.543  1.00 78.01           O  
ATOM   1978  N   ALA A 251     -71.355 -11.377  61.885  1.00 71.99           N  
ATOM   1979  CA  ALA A 251     -71.518 -10.761  63.199  1.00 71.99           C  
ATOM   1980  C   ALA A 251     -72.942 -10.250  63.392  1.00 71.99           C  
ATOM   1981  CB  ALA A 251     -70.518  -9.622  63.381  1.00 71.99           C  
ATOM   1982  O   ALA A 251     -73.436 -10.180  64.520  1.00 71.99           O  
ATOM   1983  N   SER A 252     -73.703  -9.891  62.336  1.00 62.65           N  
ATOM   1984  CA  SER A 252     -75.082  -9.411  62.322  1.00 62.65           C  
ATOM   1985  C   SER A 252     -76.070 -10.566  62.447  1.00 62.65           C  
ATOM   1986  CB  SER A 252     -75.363  -8.625  61.041  1.00 62.65           C  
ATOM   1987  O   SER A 252     -77.201 -10.375  62.898  1.00 62.65           O  
ATOM   1988  OG  SER A 252     -75.258  -9.463  59.903  1.00 62.65           O  
ATOM   1989  N   HIS A 253     -75.647 -12.041  62.443  1.00 49.07           N  
ATOM   1990  CA  HIS A 253     -76.378 -13.279  62.685  1.00 49.07           C  
ATOM   1991  C   HIS A 253     -76.075 -13.836  64.072  1.00 49.07           C  
ATOM   1992  CB  HIS A 253     -76.038 -14.320  61.616  1.00 49.07           C  
ATOM   1993  O   HIS A 253     -74.916 -14.093  64.403  1.00 49.07           O  
ATOM   1994  CG  HIS A 253     -76.560 -13.976  60.257  1.00 49.07           C  
ATOM   1995  CD2 HIS A 253     -75.916 -13.602  59.126  1.00 49.07           C  
ATOM   1996  ND1 HIS A 253     -77.903 -13.994  59.949  1.00 49.07           N  
ATOM   1997  CE1 HIS A 253     -78.063 -13.646  58.683  1.00 49.07           C  
ATOM   1998  NE2 HIS A 253     -76.873 -13.403  58.161  1.00 49.07           N  
ATOM   1999  N   ILE A 254     -76.339 -13.211  65.055  1.00 41.00           N  
ATOM   2000  CA  ILE A 254     -76.238 -13.759  66.403  1.00 41.00           C  
ATOM   2001  C   ILE A 254     -76.751 -12.737  67.415  1.00 41.00           C  
ATOM   2002  CB  ILE A 254     -74.786 -14.165  66.741  1.00 41.00           C  
ATOM   2003  O   ILE A 254     -76.334 -11.576  67.401  1.00 41.00           O  
ATOM   2004  CG1 ILE A 254     -74.352 -15.359  65.883  1.00 41.00           C  
ATOM   2005  CG2 ILE A 254     -74.647 -14.482  68.233  1.00 41.00           C  
ATOM   2006  CD1 ILE A 254     -72.844 -15.556  65.814  1.00 41.00           C  
ATOM   2007  N   THR A 255     -78.126 -13.206  68.071  1.00 36.85           N  
ATOM   2008  CA  THR A 255     -78.867 -13.621  69.257  1.00 36.85           C  
ATOM   2009  C   THR A 255     -78.011 -13.463  70.511  1.00 36.85           C  
ATOM   2010  CB  THR A 255     -79.342 -15.080  69.137  1.00 36.85           C  
ATOM   2011  O   THR A 255     -76.875 -13.938  70.557  1.00 36.85           O  
ATOM   2012  CG2 THR A 255     -80.585 -15.183  68.259  1.00 36.85           C  
ATOM   2013  OG1 THR A 255     -78.296 -15.871  68.559  1.00 36.85           O  
ATOM   2014  N   VAL A 256     -78.197 -12.248  71.183  1.00 39.26           N  
ATOM   2015  CA  VAL A 256     -78.140 -11.675  72.524  1.00 39.26           C  
ATOM   2016  C   VAL A 256     -78.431 -12.758  73.561  1.00 39.26           C  
ATOM   2017  CB  VAL A 256     -79.135 -10.504  72.684  1.00 39.26           C  
ATOM   2018  O   VAL A 256     -79.424 -13.481  73.450  1.00 39.26           O  
ATOM   2019  CG1 VAL A 256     -79.114  -9.968  74.114  1.00 39.26           C  
ATOM   2020  CG2 VAL A 256     -78.812  -9.391  71.688  1.00 39.26           C  
ATOM   2021  N   GLU A 257     -77.356 -13.166  74.386  1.00 34.45           N  
ATOM   2022  CA  GLU A 257     -77.584 -13.562  75.772  1.00 34.45           C  
ATOM   2023  C   GLU A 257     -76.357 -13.281  76.635  1.00 34.45           C  
ATOM   2024  CB  GLU A 257     -77.955 -15.045  75.854  1.00 34.45           C  
ATOM   2025  O   GLU A 257     -75.259 -13.754  76.335  1.00 34.45           O  
ATOM   2026  CG  GLU A 257     -79.353 -15.358  75.340  1.00 34.45           C  
ATOM   2027  CD  GLU A 257     -79.799 -16.780  75.643  1.00 34.45           C  
ATOM   2028  OE1 GLU A 257     -80.980 -17.112  75.391  1.00 34.45           O  
ATOM   2029  OE2 GLU A 257     -78.962 -17.567  76.136  1.00 34.45           O  
ATOM   2030  N   ARG A 258     -76.541 -12.209  77.338  1.00 32.91           N  
ATOM   2031  CA  ARG A 258     -76.489 -11.778  78.731  1.00 32.91           C  
ATOM   2032  C   ARG A 258     -76.140 -12.943  79.652  1.00 32.91           C  
ATOM   2033  CB  ARG A 258     -77.823 -11.158  79.153  1.00 32.91           C  
ATOM   2034  O   ARG A 258     -76.778 -13.997  79.597  1.00 32.91           O  
ATOM   2035  CG  ARG A 258     -77.793 -10.507  80.526  1.00 32.91           C  
ATOM   2036  CD  ARG A 258     -79.178 -10.053  80.966  1.00 32.91           C  
ATOM   2037  NE  ARG A 258     -79.564  -8.800  80.323  1.00 32.91           N  
ATOM   2038  NH1 ARG A 258     -81.414  -8.444  81.660  1.00 32.91           N  
ATOM   2039  NH2 ARG A 258     -80.876  -6.941  80.015  1.00 32.91           N  
ATOM   2040  CZ  ARG A 258     -80.617  -8.065  80.668  1.00 32.91           C  
ATOM   2041  N   LYS A 259     -74.979 -12.854  80.369  1.00 31.66           N  
ATOM   2042  CA  LYS A 259     -75.062 -12.863  81.827  1.00 31.66           C  
ATOM   2043  C   LYS A 259     -73.760 -13.360  82.448  1.00 31.66           C  
ATOM   2044  CB  LYS A 259     -76.231 -13.732  82.293  1.00 31.66           C  
ATOM   2045  O   LYS A 259     -73.228 -14.395  82.043  1.00 31.66           O  
ATOM   2046  CG  LYS A 259     -77.551 -12.985  82.408  1.00 31.66           C  
ATOM   2047  CD  LYS A 259     -78.633 -13.855  83.035  1.00 31.66           C  
ATOM   2048  CE  LYS A 259     -79.915 -13.069  83.273  1.00 31.66           C  
ATOM   2049  NZ  LYS A 259     -81.061 -13.966  83.610  1.00 31.66           N  
ATOM   2050  N   ASP A 260     -73.188 -12.532  83.343  1.00 32.25           N  
ATOM   2051  CA  ASP A 260     -72.999 -12.256  84.763  1.00 32.25           C  
ATOM   2052  C   ASP A 260     -72.406 -13.465  85.484  1.00 32.25           C  
ATOM   2053  CB  ASP A 260     -74.324 -11.854  85.414  1.00 32.25           C  
ATOM   2054  O   ASP A 260     -72.863 -14.594  85.292  1.00 32.25           O  
ATOM   2055  CG  ASP A 260     -74.722 -10.420  85.113  1.00 32.25           C  
ATOM   2056  OD1 ASP A 260     -73.842  -9.603  84.763  1.00 32.25           O  
ATOM   2057  OD2 ASP A 260     -75.925 -10.102  85.229  1.00 32.25           O  
ATOM   2058  N   TYR A 261     -71.219 -13.374  86.102  1.00 35.73           N  
ATOM   2059  CA  TYR A 261     -71.121 -13.437  87.556  1.00 35.73           C  
ATOM   2060  C   TYR A 261     -69.675 -13.630  87.997  1.00 35.73           C  
ATOM   2061  CB  TYR A 261     -71.991 -14.572  88.104  1.00 35.73           C  
ATOM   2062  O   TYR A 261     -68.947 -14.441  87.421  1.00 35.73           O  
ATOM   2063  CG  TYR A 261     -73.461 -14.411  87.803  1.00 35.73           C  
ATOM   2064  CD1 TYR A 261     -74.256 -13.551  88.556  1.00 35.73           C  
ATOM   2065  CD2 TYR A 261     -74.057 -15.119  86.765  1.00 35.73           C  
ATOM   2066  CE1 TYR A 261     -75.612 -13.400  88.283  1.00 35.73           C  
ATOM   2067  CE2 TYR A 261     -75.412 -14.976  86.482  1.00 35.73           C  
ATOM   2068  OH  TYR A 261     -77.521 -13.971  86.971  1.00 35.73           O  
ATOM   2069  CZ  TYR A 261     -76.180 -14.116  87.246  1.00 35.73           C  
ATOM   2070  N   LEU A 262     -69.177 -12.735  88.809  1.00 38.34           N  
ATOM   2071  CA  LEU A 262     -69.161 -12.899  90.258  1.00 38.34           C  
ATOM   2072  C   LEU A 262     -67.742 -13.136  90.763  1.00 38.34           C  
ATOM   2073  CB  LEU A 262     -70.065 -14.062  90.676  1.00 38.34           C  
ATOM   2074  O   LEU A 262     -67.040 -14.018  90.263  1.00 38.34           O  
ATOM   2075  CG  LEU A 262     -70.872 -13.867  91.960  1.00 38.34           C  
ATOM   2076  CD1 LEU A 262     -72.163 -13.111  91.665  1.00 38.34           C  
ATOM   2077  CD2 LEU A 262     -71.171 -15.211  92.614  1.00 38.34           C  
ATOM   2078  N   LYS A 263     -66.939 -12.108  91.128  1.00 39.90           N  
ATOM   2079  CA  LYS A 263     -66.253 -11.648  92.332  1.00 39.90           C  
ATOM   2080  C   LYS A 263     -64.850 -12.240  92.426  1.00 39.90           C  
ATOM   2081  CB  LYS A 263     -67.059 -12.009  93.581  1.00 39.90           C  
ATOM   2082  O   LYS A 263     -64.605 -13.148  93.224  1.00 39.90           O  
ATOM   2083  CG  LYS A 263     -68.333 -11.196  93.752  1.00 39.90           C  
ATOM   2084  CD  LYS A 263     -69.028 -11.516  95.069  1.00 39.90           C  
ATOM   2085  CE  LYS A 263     -70.308 -10.709  95.238  1.00 39.90           C  
ATOM   2086  NZ  LYS A 263     -71.017 -11.053  96.507  1.00 39.90           N  
ATOM   2087  N   THR A 264     -64.049 -11.935  91.359  1.00 48.04           N  
ATOM   2088  CA  THR A 264     -62.592 -11.914  91.290  1.00 48.04           C  
ATOM   2089  C   THR A 264     -62.085 -10.506  90.991  1.00 48.04           C  
ATOM   2090  CB  THR A 264     -62.069 -12.889  90.220  1.00 48.04           C  
ATOM   2091  O   THR A 264     -62.748  -9.737  90.292  1.00 48.04           O  
ATOM   2092  CG2 THR A 264     -62.092 -14.327  90.727  1.00 48.04           C  
ATOM   2093  OG1 THR A 264     -62.892 -12.793  89.051  1.00 48.04           O  
ATOM   2094  N   ASP A 265     -62.063  -9.597  91.839  1.00 52.20           N  
ATOM   2095  CA  ASP A 265     -61.625  -8.208  91.745  1.00 52.20           C  
ATOM   2096  C   ASP A 265     -61.652  -7.721  90.298  1.00 52.20           C  
ATOM   2097  CB  ASP A 265     -60.219  -8.048  92.328  1.00 52.20           C  
ATOM   2098  O   ASP A 265     -60.745  -8.023  89.519  1.00 52.20           O  
ATOM   2099  CG  ASP A 265     -60.002  -6.700  92.991  1.00 52.20           C  
ATOM   2100  OD1 ASP A 265     -60.956  -5.895  93.063  1.00 52.20           O  
ATOM   2101  OD2 ASP A 265     -58.866  -6.438  93.443  1.00 52.20           O  
ATOM   2102  N   ILE A 266     -62.566  -7.755  89.550  1.00 66.89           N  
ATOM   2103  CA  ILE A 266     -62.889  -7.392  88.175  1.00 66.89           C  
ATOM   2104  C   ILE A 266     -62.264  -6.040  87.838  1.00 66.89           C  
ATOM   2105  CB  ILE A 266     -64.416  -7.349  87.945  1.00 66.89           C  
ATOM   2106  O   ILE A 266     -61.804  -5.824  86.714  1.00 66.89           O  
ATOM   2107  CG1 ILE A 266     -65.030  -8.735  88.173  1.00 66.89           C  
ATOM   2108  CG2 ILE A 266     -64.736  -6.832  86.539  1.00 66.89           C  
ATOM   2109  CD1 ILE A 266     -66.552  -8.738  88.216  1.00 66.89           C  
ATOM   2110  N   SER A 267     -62.244  -5.245  88.910  1.00 77.11           N  
ATOM   2111  CA  SER A 267     -61.636  -3.940  88.671  1.00 77.11           C  
ATOM   2112  C   SER A 267     -60.128  -4.059  88.481  1.00 77.11           C  
ATOM   2113  CB  SER A 267     -61.939  -2.988  89.829  1.00 77.11           C  
ATOM   2114  O   SER A 267     -59.553  -3.405  87.608  1.00 77.11           O  
ATOM   2115  OG  SER A 267     -61.643  -1.649  89.470  1.00 77.11           O  
ATOM   2116  N   THR A 268     -59.439  -4.976  89.231  1.00 78.28           N  
ATOM   2117  CA  THR A 268     -58.013  -5.257  89.099  1.00 78.28           C  
ATOM   2118  C   THR A 268     -57.736  -6.072  87.839  1.00 78.28           C  
ATOM   2119  CB  THR A 268     -57.476  -6.011  90.330  1.00 78.28           C  
ATOM   2120  O   THR A 268     -56.746  -5.834  87.144  1.00 78.28           O  
ATOM   2121  CG2 THR A 268     -57.527  -5.135  91.577  1.00 78.28           C  
ATOM   2122  OG1 THR A 268     -58.272  -7.182  90.550  1.00 78.28           O  
ATOM   2123  N   ALA A 269     -58.427  -7.064  87.479  1.00 79.21           N  
ATOM   2124  CA  ALA A 269     -58.328  -7.841  86.245  1.00 79.21           C  
ATOM   2125  C   ALA A 269     -58.596  -6.966  85.024  1.00 79.21           C  
ATOM   2126  CB  ALA A 269     -59.301  -9.017  86.277  1.00 79.21           C  
ATOM   2127  O   ALA A 269     -57.906  -7.081  84.007  1.00 79.21           O  
ATOM   2128  N   LEU A 270     -59.619  -6.014  85.073  1.00 83.97           N  
ATOM   2129  CA  LEU A 270     -59.888  -5.083  83.983  1.00 83.97           C  
ATOM   2130  C   LEU A 270     -58.737  -4.097  83.814  1.00 83.97           C  
ATOM   2131  CB  LEU A 270     -61.193  -4.324  84.235  1.00 83.97           C  
ATOM   2132  O   LEU A 270     -58.349  -3.776  82.688  1.00 83.97           O  
ATOM   2133  CG  LEU A 270     -62.480  -5.024  83.794  1.00 83.97           C  
ATOM   2134  CD1 LEU A 270     -63.697  -4.299  84.358  1.00 83.97           C  
ATOM   2135  CD2 LEU A 270     -62.554  -5.100  82.273  1.00 83.97           C  
ATOM   2136  N   LYS A 271     -58.232  -3.585  85.024  1.00 87.66           N  
ATOM   2137  CA  LYS A 271     -57.070  -2.702  84.975  1.00 87.66           C  
ATOM   2138  C   LYS A 271     -55.852  -3.427  84.410  1.00 87.66           C  
ATOM   2139  CB  LYS A 271     -56.754  -2.153  86.367  1.00 87.66           C  
ATOM   2140  O   LYS A 271     -55.086  -2.852  83.633  1.00 87.66           O  
ATOM   2141  CG  LYS A 271     -57.691  -1.044  86.823  1.00 87.66           C  
ATOM   2142  CD  LYS A 271     -57.296  -0.505  88.191  1.00 87.66           C  
ATOM   2143  CE  LYS A 271     -58.340   0.461  88.736  1.00 87.66           C  
ATOM   2144  NZ  LYS A 271     -58.011   0.909  90.122  1.00 87.66           N  
ATOM   2145  N   GLU A 272     -55.590  -4.659  84.790  1.00 87.89           N  
ATOM   2146  CA  GLU A 272     -54.501  -5.483  84.275  1.00 87.89           C  
ATOM   2147  C   GLU A 272     -54.678  -5.763  82.785  1.00 87.89           C  
ATOM   2148  CB  GLU A 272     -54.410  -6.800  85.050  1.00 87.89           C  
ATOM   2149  O   GLU A 272     -53.712  -5.715  82.020  1.00 87.89           O  
ATOM   2150  CG  GLU A 272     -53.280  -7.709  84.588  1.00 87.89           C  
ATOM   2151  CD  GLU A 272     -51.901  -7.107  84.799  1.00 87.89           C  
ATOM   2152  OE1 GLU A 272     -50.922  -7.605  84.197  1.00 87.89           O  
ATOM   2153  OE2 GLU A 272     -51.797  -6.130  85.575  1.00 87.89           O  
ATOM   2154  N   ILE A 273     -55.927  -6.149  82.298  1.00 88.44           N  
ATOM   2155  CA  ILE A 273     -56.199  -6.384  80.884  1.00 88.44           C  
ATOM   2156  C   ILE A 273     -55.961  -5.100  80.093  1.00 88.44           C  
ATOM   2157  CB  ILE A 273     -57.642  -6.890  80.663  1.00 88.44           C  
ATOM   2158  O   ILE A 273     -55.355  -5.129  79.019  1.00 88.44           O  
ATOM   2159  CG1 ILE A 273     -57.822  -8.279  81.288  1.00 88.44           C  
ATOM   2160  CG2 ILE A 273     -57.984  -6.912  79.171  1.00 88.44           C  
ATOM   2161  CD1 ILE A 273     -59.257  -8.788  81.262  1.00 88.44           C  
ATOM   2162  N   ARG A 274     -56.476  -3.933  80.713  1.00 90.67           N  
ATOM   2163  CA  ARG A 274     -56.242  -2.653  80.052  1.00 90.67           C  
ATOM   2164  C   ARG A 274     -54.750  -2.357  79.946  1.00 90.67           C  
ATOM   2165  CB  ARG A 274     -56.948  -1.523  80.803  1.00 90.67           C  
ATOM   2166  O   ARG A 274     -54.273  -1.912  78.899  1.00 90.67           O  
ATOM   2167  CG  ARG A 274     -57.091  -0.242  79.995  1.00 90.67           C  
ATOM   2168  CD  ARG A 274     -57.811   0.844  80.783  1.00 90.67           C  
ATOM   2169  NE  ARG A 274     -58.318   1.897  79.908  1.00 90.67           N  
ATOM   2170  NH1 ARG A 274     -59.406   3.052  81.587  1.00 90.67           N  
ATOM   2171  NH2 ARG A 274     -59.473   3.824  79.430  1.00 90.67           N  
ATOM   2172  CZ  ARG A 274     -59.065   2.922  80.310  1.00 90.67           C  
ATOM   2173  N   SER A 275     -54.076  -2.532  81.135  1.00 90.16           N  
ATOM   2174  CA  SER A 275     -52.633  -2.312  81.145  1.00 90.16           C  
ATOM   2175  C   SER A 275     -51.931  -3.210  80.132  1.00 90.16           C  
ATOM   2176  CB  SER A 275     -52.063  -2.562  82.541  1.00 90.16           C  
ATOM   2177  O   SER A 275     -51.020  -2.767  79.429  1.00 90.16           O  
ATOM   2178  OG  SER A 275     -50.646  -2.536  82.518  1.00 90.16           O  
ATOM   2179  N   GLN A 276     -52.257  -4.504  79.980  1.00 91.01           N  
ATOM   2180  CA  GLN A 276     -51.678  -5.435  79.018  1.00 91.01           C  
ATOM   2181  C   GLN A 276     -51.973  -5.000  77.585  1.00 91.01           C  
ATOM   2182  CB  GLN A 276     -52.205  -6.851  79.255  1.00 91.01           C  
ATOM   2183  O   GLN A 276     -51.116  -5.117  76.706  1.00 91.01           O  
ATOM   2184  CG  GLN A 276     -51.629  -7.523  80.494  1.00 91.01           C  
ATOM   2185  CD  GLN A 276     -52.037  -8.979  80.616  1.00 91.01           C  
ATOM   2186  NE2 GLN A 276     -51.560  -9.643  81.664  1.00 91.01           N  
ATOM   2187  OE1 GLN A 276     -52.775  -9.503  79.776  1.00 91.01           O  
ATOM   2188  N   LEU A 277     -53.217  -4.525  77.324  1.00 91.73           N  
ATOM   2189  CA  LEU A 277     -53.562  -4.083  75.977  1.00 91.73           C  
ATOM   2190  C   LEU A 277     -52.805  -2.810  75.612  1.00 91.73           C  
ATOM   2191  CB  LEU A 277     -55.070  -3.845  75.861  1.00 91.73           C  
ATOM   2192  O   LEU A 277     -52.357  -2.655  74.473  1.00 91.73           O  
ATOM   2193  CG  LEU A 277     -55.951  -5.094  75.794  1.00 91.73           C  
ATOM   2194  CD1 LEU A 277     -57.424  -4.709  75.889  1.00 91.73           C  
ATOM   2195  CD2 LEU A 277     -55.677  -5.874  74.513  1.00 91.73           C  
ATOM   2196  N   GLU A 278     -52.744  -1.918  76.650  1.00 92.97           N  
ATOM   2197  CA  GLU A 278     -51.964  -0.702  76.438  1.00 92.97           C  
ATOM   2198  C   GLU A 278     -50.495  -1.026  76.184  1.00 92.97           C  
ATOM   2199  CB  GLU A 278     -52.095   0.237  77.640  1.00 92.97           C  
ATOM   2200  O   GLU A 278     -49.864  -0.427  75.311  1.00 92.97           O  
ATOM   2201  CG  GLU A 278     -51.595   1.649  77.374  1.00 92.97           C  
ATOM   2202  CD  GLU A 278     -52.389   2.716  78.111  1.00 92.97           C  
ATOM   2203  OE1 GLU A 278     -52.384   3.888  77.672  1.00 92.97           O  
ATOM   2204  OE2 GLU A 278     -53.020   2.377  79.137  1.00 92.97           O  
ATOM   2205  N   SER A 279     -49.959  -1.898  77.024  1.00 91.47           N  
ATOM   2206  CA  SER A 279     -48.573  -2.311  76.828  1.00 91.47           C  
ATOM   2207  C   SER A 279     -48.377  -2.961  75.463  1.00 91.47           C  
ATOM   2208  CB  SER A 279     -48.140  -3.279  77.930  1.00 91.47           C  
ATOM   2209  O   SER A 279     -47.409  -2.663  74.760  1.00 91.47           O  
ATOM   2210  OG  SER A 279     -46.863  -3.825  77.647  1.00 91.47           O  
ATOM   2211  N   HIS A 280     -49.327  -3.890  75.042  1.00 92.01           N  
ATOM   2212  CA  HIS A 280     -49.264  -4.529  73.733  1.00 92.01           C  
ATOM   2213  C   HIS A 280     -49.416  -3.507  72.612  1.00 92.01           C  
ATOM   2214  CB  HIS A 280     -50.342  -5.607  73.610  1.00 92.01           C  
ATOM   2215  O   HIS A 280     -48.715  -3.579  71.600  1.00 92.01           O  
ATOM   2216  CG  HIS A 280     -50.186  -6.477  72.404  1.00 92.01           C  
ATOM   2217  CD2 HIS A 280     -49.422  -7.574  72.191  1.00 92.01           C  
ATOM   2218  ND1 HIS A 280     -50.870  -6.250  71.229  1.00 92.01           N  
ATOM   2219  CE1 HIS A 280     -50.532  -7.172  70.344  1.00 92.01           C  
ATOM   2220  NE2 HIS A 280     -49.654  -7.988  70.903  1.00 92.01           N  
ATOM   2221  N   SER A 281     -50.349  -2.568  72.803  1.00 92.34           N  
ATOM   2222  CA  SER A 281     -50.542  -1.510  71.817  1.00 92.34           C  
ATOM   2223  C   SER A 281     -49.293  -0.645  71.683  1.00 92.34           C  
ATOM   2224  CB  SER A 281     -51.739  -0.636  72.196  1.00 92.34           C  
ATOM   2225  O   SER A 281     -48.882  -0.306  70.571  1.00 92.34           O  
ATOM   2226  OG  SER A 281     -51.892   0.432  71.278  1.00 92.34           O  
ATOM   2227  N   ASP A 282     -48.700  -0.277  72.895  1.00 93.55           N  
ATOM   2228  CA  ASP A 282     -47.475   0.517  72.883  1.00 93.55           C  
ATOM   2229  C   ASP A 282     -46.332  -0.245  72.217  1.00 93.55           C  
ATOM   2230  CB  ASP A 282     -47.081   0.917  74.307  1.00 93.55           C  
ATOM   2231  O   ASP A 282     -45.574   0.325  71.430  1.00 93.55           O  
ATOM   2232  CG  ASP A 282     -47.976   1.998  74.888  1.00 93.55           C  
ATOM   2233  OD1 ASP A 282     -48.694   2.674  74.120  1.00 93.55           O  
ATOM   2234  OD2 ASP A 282     -47.962   2.176  76.125  1.00 93.55           O  
ATOM   2235  N   GLN A 283     -46.149  -1.552  72.585  1.00 93.42           N  
ATOM   2236  CA  GLN A 283     -45.122  -2.394  71.982  1.00 93.42           C  
ATOM   2237  C   GLN A 283     -45.334  -2.528  70.477  1.00 93.42           C  
ATOM   2238  CB  GLN A 283     -45.109  -3.777  72.635  1.00 93.42           C  
ATOM   2239  O   GLN A 283     -44.377  -2.465  69.702  1.00 93.42           O  
ATOM   2240  CG  GLN A 283     -44.474  -3.798  74.019  1.00 93.42           C  
ATOM   2241  CD  GLN A 283     -44.608  -5.144  74.706  1.00 93.42           C  
ATOM   2242  NE2 GLN A 283     -44.123  -5.230  75.940  1.00 93.42           N  
ATOM   2243  OE1 GLN A 283     -45.144  -6.097  74.133  1.00 93.42           O  
ATOM   2244  N   ASN A 284     -46.639  -2.748  70.050  1.00 92.32           N  
ATOM   2245  CA  ASN A 284     -46.968  -2.821  68.630  1.00 92.32           C  
ATOM   2246  C   ASN A 284     -46.638  -1.516  67.911  1.00 92.32           C  
ATOM   2247  CB  ASN A 284     -48.444  -3.175  68.438  1.00 92.32           C  
ATOM   2248  O   ASN A 284     -46.099  -1.533  66.803  1.00 92.32           O  
ATOM   2249  CG  ASN A 284     -48.794  -3.453  66.989  1.00 92.32           C  
ATOM   2250  ND2 ASN A 284     -50.084  -3.429  66.676  1.00 92.32           N  
ATOM   2251  OD1 ASN A 284     -47.912  -3.687  66.158  1.00 92.32           O  
ATOM   2252  N   MET A 285     -46.941  -0.375  68.540  1.00 94.12           N  
ATOM   2253  CA  MET A 285     -46.624   0.931  67.970  1.00 94.12           C  
ATOM   2254  C   MET A 285     -45.116   1.116  67.840  1.00 94.12           C  
ATOM   2255  CB  MET A 285     -47.215   2.051  68.828  1.00 94.12           C  
ATOM   2256  O   MET A 285     -44.630   1.582  66.807  1.00 94.12           O  
ATOM   2257  CG  MET A 285     -47.176   3.418  68.164  1.00 94.12           C  
ATOM   2258  SD  MET A 285     -47.654   4.769  69.310  1.00 94.12           S  
ATOM   2259  CE  MET A 285     -46.288   4.678  70.500  1.00 94.12           C  
ATOM   2260  N   HIS A 286     -44.340   0.774  68.916  1.00 94.36           N  
ATOM   2261  CA  HIS A 286     -42.887   0.892  68.884  1.00 94.36           C  
ATOM   2262  C   HIS A 286     -42.284  -0.018  67.819  1.00 94.36           C  
ATOM   2263  CB  HIS A 286     -42.292   0.563  70.254  1.00 94.36           C  
ATOM   2264  O   HIS A 286     -41.370   0.386  67.096  1.00 94.36           O  
ATOM   2265  CG  HIS A 286     -42.397   1.684  71.238  1.00 94.36           C  
ATOM   2266  CD2 HIS A 286     -42.900   1.719  72.495  1.00 94.36           C  
ATOM   2267  ND1 HIS A 286     -41.951   2.959  70.965  1.00 94.36           N  
ATOM   2268  CE1 HIS A 286     -42.176   3.732  72.014  1.00 94.36           C  
ATOM   2269  NE2 HIS A 286     -42.751   3.004  72.956  1.00 94.36           N  
ATOM   2270  N   GLN A 287     -42.757  -1.231  67.699  1.00 94.28           N  
ATOM   2271  CA  GLN A 287     -42.256  -2.167  66.699  1.00 94.28           C  
ATOM   2272  C   GLN A 287     -42.546  -1.670  65.286  1.00 94.28           C  
ATOM   2273  CB  GLN A 287     -42.870  -3.553  66.905  1.00 94.28           C  
ATOM   2274  O   GLN A 287     -41.699  -1.781  64.397  1.00 94.28           O  
ATOM   2275  CG  GLN A 287     -42.336  -4.286  68.128  1.00 94.28           C  
ATOM   2276  CD  GLN A 287     -42.965  -5.655  68.312  1.00 94.28           C  
ATOM   2277  NE2 GLN A 287     -42.682  -6.290  69.444  1.00 94.28           N  
ATOM   2278  OE1 GLN A 287     -43.700  -6.137  67.444  1.00 94.28           O  
ATOM   2279  N   ALA A 288     -43.778  -1.093  65.091  1.00 93.50           N  
ATOM   2280  CA  ALA A 288     -44.124  -0.534  63.787  1.00 93.50           C  
ATOM   2281  C   ALA A 288     -43.231   0.656  63.445  1.00 93.50           C  
ATOM   2282  CB  ALA A 288     -45.593  -0.118  63.759  1.00 93.50           C  
ATOM   2283  O   ALA A 288     -42.763   0.784  62.312  1.00 93.50           O  
ATOM   2284  N   GLU A 289     -43.001   1.504  64.464  1.00 94.73           N  
ATOM   2285  CA  GLU A 289     -42.120   2.648  64.250  1.00 94.73           C  
ATOM   2286  C   GLU A 289     -40.702   2.196  63.911  1.00 94.73           C  
ATOM   2287  CB  GLU A 289     -42.103   3.553  65.485  1.00 94.73           C  
ATOM   2288  O   GLU A 289     -40.068   2.749  63.009  1.00 94.73           O  
ATOM   2289  CG  GLU A 289     -43.370   4.376  65.661  1.00 94.73           C  
ATOM   2290  CD  GLU A 289     -43.380   5.194  66.943  1.00 94.73           C  
ATOM   2291  OE1 GLU A 289     -44.391   5.880  67.217  1.00 94.73           O  
ATOM   2292  OE2 GLU A 289     -42.369   5.149  67.678  1.00 94.73           O  
ATOM   2293  N   GLU A 290     -40.164   1.249  64.669  1.00 95.21           N  
ATOM   2294  CA  GLU A 290     -38.819   0.739  64.419  1.00 95.21           C  
ATOM   2295  C   GLU A 290     -38.722   0.088  63.043  1.00 95.21           C  
ATOM   2296  CB  GLU A 290     -38.414  -0.261  65.504  1.00 95.21           C  
ATOM   2297  O   GLU A 290     -37.724   0.257  62.339  1.00 95.21           O  
ATOM   2298  CG  GLU A 290     -38.006   0.388  66.819  1.00 95.21           C  
ATOM   2299  CD  GLU A 290     -37.654  -0.619  67.902  1.00 95.21           C  
ATOM   2300  OE1 GLU A 290     -37.336  -0.202  69.039  1.00 95.21           O  
ATOM   2301  OE2 GLU A 290     -37.697  -1.835  67.612  1.00 95.21           O  
ATOM   2302  N   TRP A 291     -39.841  -0.660  62.731  1.00 94.30           N  
ATOM   2303  CA  TRP A 291     -39.890  -1.293  61.417  1.00 94.30           C  
ATOM   2304  C   TRP A 291     -39.838  -0.249  60.307  1.00 94.30           C  
ATOM   2305  CB  TRP A 291     -41.156  -2.143  61.277  1.00 94.30           C  
ATOM   2306  O   TRP A 291     -39.082  -0.395  59.344  1.00 94.30           O  
ATOM   2307  CG  TRP A 291     -41.255  -2.877  59.973  1.00 94.30           C  
ATOM   2308  CD1 TRP A 291     -40.699  -4.087  59.664  1.00 94.30           C  
ATOM   2309  CD2 TRP A 291     -41.949  -2.443  58.800  1.00 94.30           C  
ATOM   2310  CE2 TRP A 291     -41.773  -3.441  57.816  1.00 94.30           C  
ATOM   2311  CE3 TRP A 291     -42.705  -1.305  58.484  1.00 94.30           C  
ATOM   2312  NE1 TRP A 291     -41.007  -4.432  58.368  1.00 94.30           N  
ATOM   2313  CH2 TRP A 291     -43.060  -2.213  56.255  1.00 94.30           C  
ATOM   2314  CZ2 TRP A 291     -42.325  -3.336  56.538  1.00 94.30           C  
ATOM   2315  CZ3 TRP A 291     -43.254  -1.202  57.211  1.00 94.30           C  
ATOM   2316  N   PHE A 292     -40.604   0.884  60.425  1.00 94.40           N  
ATOM   2317  CA  PHE A 292     -40.625   1.956  59.436  1.00 94.40           C  
ATOM   2318  C   PHE A 292     -39.287   2.684  59.399  1.00 94.40           C  
ATOM   2319  CB  PHE A 292     -41.754   2.946  59.739  1.00 94.40           C  
ATOM   2320  O   PHE A 292     -38.792   3.030  58.324  1.00 94.40           O  
ATOM   2321  CG  PHE A 292     -43.109   2.480  59.282  1.00 94.40           C  
ATOM   2322  CD1 PHE A 292     -43.379   2.298  57.931  1.00 94.40           C  
ATOM   2323  CD2 PHE A 292     -44.115   2.223  60.205  1.00 94.40           C  
ATOM   2324  CE1 PHE A 292     -44.633   1.866  57.506  1.00 94.40           C  
ATOM   2325  CE2 PHE A 292     -45.371   1.791  59.787  1.00 94.40           C  
ATOM   2326  CZ  PHE A 292     -45.628   1.614  58.437  1.00 94.40           C  
ATOM   2327  N   LYS A 293     -38.749   2.923  60.543  1.00 95.91           N  
ATOM   2328  CA  LYS A 293     -37.456   3.598  60.614  1.00 95.91           C  
ATOM   2329  C   LYS A 293     -36.370   2.780  59.919  1.00 95.91           C  
ATOM   2330  CB  LYS A 293     -37.065   3.859  62.069  1.00 95.91           C  
ATOM   2331  O   LYS A 293     -35.556   3.327  59.173  1.00 95.91           O  
ATOM   2332  CG  LYS A 293     -37.807   5.022  62.711  1.00 95.91           C  
ATOM   2333  CD  LYS A 293     -37.330   5.272  64.135  1.00 95.91           C  
ATOM   2334  CE  LYS A 293     -38.147   6.362  64.816  1.00 95.91           C  
ATOM   2335  NZ  LYS A 293     -37.710   6.582  66.227  1.00 95.91           N  
ATOM   2336  N   CYS A 294     -36.346   1.456  60.206  1.00 95.31           N  
ATOM   2337  CA  CYS A 294     -35.353   0.587  59.584  1.00 95.31           C  
ATOM   2338  C   CYS A 294     -35.552   0.525  58.074  1.00 95.31           C  
ATOM   2339  CB  CYS A 294     -35.428  -0.821  60.175  1.00 95.31           C  
ATOM   2340  O   CYS A 294     -34.587   0.612  57.313  1.00 95.31           O  
ATOM   2341  SG  CYS A 294     -34.177  -1.950  59.525  1.00 95.31           S  
ATOM   2342  N   ARG A 295     -36.877   0.341  57.664  1.00 94.25           N  
ATOM   2343  CA  ARG A 295     -37.157   0.293  56.233  1.00 94.25           C  
ATOM   2344  C   ARG A 295     -36.767   1.603  55.555  1.00 94.25           C  
ATOM   2345  CB  ARG A 295     -38.637  -0.006  55.984  1.00 94.25           C  
ATOM   2346  O   ARG A 295     -36.184   1.596  54.469  1.00 94.25           O  
ATOM   2347  CG  ARG A 295     -38.980  -0.240  54.521  1.00 94.25           C  
ATOM   2348  CD  ARG A 295     -38.366  -1.530  53.997  1.00 94.25           C  
ATOM   2349  NE  ARG A 295     -38.786  -1.810  52.627  1.00 94.25           N  
ATOM   2350  NH1 ARG A 295     -36.984  -3.168  52.132  1.00 94.25           N  
ATOM   2351  NH2 ARG A 295     -38.593  -2.767  50.549  1.00 94.25           N  
ATOM   2352  CZ  ARG A 295     -38.120  -2.581  51.772  1.00 94.25           C  
ATOM   2353  N   TYR A 296     -37.064   2.723  56.161  1.00 94.81           N  
ATOM   2354  CA  TYR A 296     -36.705   4.029  55.619  1.00 94.81           C  
ATOM   2355  C   TYR A 296     -35.192   4.179  55.517  1.00 94.81           C  
ATOM   2356  CB  TYR A 296     -37.283   5.150  56.488  1.00 94.81           C  
ATOM   2357  O   TYR A 296     -34.678   4.689  54.518  1.00 94.81           O  
ATOM   2358  CG  TYR A 296     -37.025   6.534  55.944  1.00 94.81           C  
ATOM   2359  CD1 TYR A 296     -35.980   7.313  56.437  1.00 94.81           C  
ATOM   2360  CD2 TYR A 296     -37.825   7.066  54.938  1.00 94.81           C  
ATOM   2361  CE1 TYR A 296     -35.740   8.590  55.940  1.00 94.81           C  
ATOM   2362  CE2 TYR A 296     -37.593   8.341  54.434  1.00 94.81           C  
ATOM   2363  OH  TYR A 296     -36.316  10.358  54.445  1.00 94.81           O  
ATOM   2364  CZ  TYR A 296     -36.550   9.094  54.940  1.00 94.81           C  
ATOM   2365  N   ALA A 297     -34.472   3.759  56.553  1.00 95.69           N  
ATOM   2366  CA  ALA A 297     -33.013   3.825  56.557  1.00 95.69           C  
ATOM   2367  C   ALA A 297     -32.423   2.976  55.434  1.00 95.69           C  
ATOM   2368  CB  ALA A 297     -32.464   3.372  57.907  1.00 95.69           C  
ATOM   2369  O   ALA A 297     -31.495   3.406  54.745  1.00 95.69           O  
ATOM   2370  N   LYS A 298     -32.962   1.769  55.225  1.00 95.23           N  
ATOM   2371  CA  LYS A 298     -32.477   0.892  54.163  1.00 95.23           C  
ATOM   2372  C   LYS A 298     -32.741   1.496  52.787  1.00 95.23           C  
ATOM   2373  CB  LYS A 298     -33.131  -0.487  54.265  1.00 95.23           C  
ATOM   2374  O   LYS A 298     -31.884   1.438  51.903  1.00 95.23           O  
ATOM   2375  CG  LYS A 298     -32.606  -1.338  55.412  1.00 95.23           C  
ATOM   2376  CD  LYS A 298     -33.264  -2.712  55.435  1.00 95.23           C  
ATOM   2377  CE  LYS A 298     -32.789  -3.540  56.621  1.00 95.23           C  
ATOM   2378  NZ  LYS A 298     -33.524  -4.837  56.722  1.00 95.23           N  
ATOM   2379  N   LEU A 299     -33.951   2.042  52.640  1.00 94.61           N  
ATOM   2380  CA  LEU A 299     -34.294   2.674  51.370  1.00 94.61           C  
ATOM   2381  C   LEU A 299     -33.416   3.895  51.116  1.00 94.61           C  
ATOM   2382  CB  LEU A 299     -35.770   3.081  51.354  1.00 94.61           C  
ATOM   2383  O   LEU A 299     -32.968   4.119  49.989  1.00 94.61           O  
ATOM   2384  CG  LEU A 299     -36.313   3.610  50.026  1.00 94.61           C  
ATOM   2385  CD1 LEU A 299     -36.247   2.525  48.956  1.00 94.61           C  
ATOM   2386  CD2 LEU A 299     -37.742   4.114  50.196  1.00 94.61           C  
ATOM   2387  N   THR A 300     -33.157   4.710  52.141  1.00 95.50           N  
ATOM   2388  CA  THR A 300     -32.312   5.893  52.015  1.00 95.50           C  
ATOM   2389  C   THR A 300     -30.876   5.499  51.682  1.00 95.50           C  
ATOM   2390  CB  THR A 300     -32.331   6.733  53.305  1.00 95.50           C  
ATOM   2391  O   THR A 300     -30.226   6.142  50.856  1.00 95.50           O  
ATOM   2392  CG2 THR A 300     -31.542   8.026  53.132  1.00 95.50           C  
ATOM   2393  OG1 THR A 300     -33.687   7.055  53.639  1.00 95.50           O  
ATOM   2394  N   GLU A 301     -30.363   4.444  52.362  1.00 95.38           N  
ATOM   2395  CA  GLU A 301     -29.021   3.948  52.072  1.00 95.38           C  
ATOM   2396  C   GLU A 301     -28.920   3.434  50.639  1.00 95.38           C  
ATOM   2397  CB  GLU A 301     -28.633   2.842  53.056  1.00 95.38           C  
ATOM   2398  O   GLU A 301     -27.934   3.697  49.948  1.00 95.38           O  
ATOM   2399  CG  GLU A 301     -27.191   2.376  52.919  1.00 95.38           C  
ATOM   2400  CD  GLU A 301     -26.809   1.303  53.926  1.00 95.38           C  
ATOM   2401  OE1 GLU A 301     -25.652   0.825  53.895  1.00 95.38           O  
ATOM   2402  OE2 GLU A 301     -27.674   0.936  54.753  1.00 95.38           O  
ATOM   2403  N   ALA A 302     -29.969   2.650  50.189  1.00 94.24           N  
ATOM   2404  CA  ALA A 302     -29.992   2.148  48.817  1.00 94.24           C  
ATOM   2405  C   ALA A 302     -30.042   3.297  47.814  1.00 94.24           C  
ATOM   2406  CB  ALA A 302     -31.181   1.213  48.612  1.00 94.24           C  
ATOM   2407  O   ALA A 302     -29.367   3.258  46.782  1.00 94.24           O  
ATOM   2408  N   ALA A 303     -30.834   4.330  48.085  1.00 93.52           N  
ATOM   2409  CA  ALA A 303     -30.912   5.503  47.218  1.00 93.52           C  
ATOM   2410  C   ALA A 303     -29.564   6.213  47.133  1.00 93.52           C  
ATOM   2411  CB  ALA A 303     -31.986   6.465  47.719  1.00 93.52           C  
ATOM   2412  O   ALA A 303     -29.148   6.641  46.054  1.00 93.52           O  
ATOM   2413  N   GLU A 304     -28.827   6.356  48.284  1.00 95.34           N  
ATOM   2414  CA  GLU A 304     -27.519   7.002  48.305  1.00 95.34           C  
ATOM   2415  C   GLU A 304     -26.490   6.191  47.523  1.00 95.34           C  
ATOM   2416  CB  GLU A 304     -27.042   7.207  49.746  1.00 95.34           C  
ATOM   2417  O   GLU A 304     -25.657   6.755  46.812  1.00 95.34           O  
ATOM   2418  CG  GLU A 304     -27.784   8.309  50.488  1.00 95.34           C  
ATOM   2419  CD  GLU A 304     -27.328   8.473  51.929  1.00 95.34           C  
ATOM   2420  OE1 GLU A 304     -27.807   9.405  52.615  1.00 95.34           O  
ATOM   2421  OE2 GLU A 304     -26.485   7.665  52.376  1.00 95.34           O  
ATOM   2422  N   GLN A 305     -26.547   4.843  47.634  1.00 94.16           N  
ATOM   2423  CA  GLN A 305     -25.647   3.973  46.885  1.00 94.16           C  
ATOM   2424  C   GLN A 305     -25.890   4.093  45.383  1.00 94.16           C  
ATOM   2425  CB  GLN A 305     -25.813   2.519  47.329  1.00 94.16           C  
ATOM   2426  O   GLN A 305     -24.941   4.131  44.597  1.00 94.16           O  
ATOM   2427  CG  GLN A 305     -25.268   2.236  48.723  1.00 94.16           C  
ATOM   2428  CD  GLN A 305     -25.485   0.798  49.157  1.00 94.16           C  
ATOM   2429  NE2 GLN A 305     -24.941   0.440  50.315  1.00 94.16           N  
ATOM   2430  OE1 GLN A 305     -26.135   0.016  48.457  1.00 94.16           O  
ATOM   2431  N   ASN A 306     -27.209   4.116  45.018  1.00 93.33           N  
ATOM   2432  CA  ASN A 306     -27.555   4.285  43.611  1.00 93.33           C  
ATOM   2433  C   ASN A 306     -27.082   5.633  43.075  1.00 93.33           C  
ATOM   2434  CB  ASN A 306     -29.064   4.133  43.408  1.00 93.33           C  
ATOM   2435  O   ASN A 306     -26.569   5.716  41.958  1.00 93.33           O  
ATOM   2436  CG  ASN A 306     -29.447   4.006  41.947  1.00 93.33           C  
ATOM   2437  ND2 ASN A 306     -30.695   3.632  41.691  1.00 93.33           N  
ATOM   2438  OD1 ASN A 306     -28.628   4.242  41.055  1.00 93.33           O  
ATOM   2439  N   LYS A 307     -27.260   6.709  43.878  1.00 94.43           N  
ATOM   2440  CA  LYS A 307     -26.779   8.035  43.501  1.00 94.43           C  
ATOM   2441  C   LYS A 307     -25.267   8.033  43.295  1.00 94.43           C  
ATOM   2442  CB  LYS A 307     -27.163   9.067  44.561  1.00 94.43           C  
ATOM   2443  O   LYS A 307     -24.765   8.624  42.336  1.00 94.43           O  
ATOM   2444  CG  LYS A 307     -26.890  10.507  44.151  1.00 94.43           C  
ATOM   2445  CD  LYS A 307     -27.318  11.488  45.235  1.00 94.43           C  
ATOM   2446  CE  LYS A 307     -26.934  12.918  44.880  1.00 94.43           C  
ATOM   2447  NZ  LYS A 307     -27.328  13.880  45.953  1.00 94.43           N  
ATOM   2448  N   GLU A 308     -24.509   7.361  44.209  1.00 93.82           N  
ATOM   2449  CA  GLU A 308     -23.057   7.267  44.094  1.00 93.82           C  
ATOM   2450  C   GLU A 308     -22.651   6.454  42.869  1.00 93.82           C  
ATOM   2451  CB  GLU A 308     -22.456   6.648  45.359  1.00 93.82           C  
ATOM   2452  O   GLU A 308     -21.682   6.791  42.185  1.00 93.82           O  
ATOM   2453  CG  GLU A 308     -20.935   6.661  45.387  1.00 93.82           C  
ATOM   2454  CD  GLU A 308     -20.345   8.061  45.313  1.00 93.82           C  
ATOM   2455  OE1 GLU A 308     -19.216   8.217  44.794  1.00 93.82           O  
ATOM   2456  OE2 GLU A 308     -21.016   9.008  45.779  1.00 93.82           O  
ATOM   2457  N   ALA A 309     -23.391   5.346  42.607  1.00 91.11           N  
ATOM   2458  CA  ALA A 309     -23.122   4.512  41.439  1.00 91.11           C  
ATOM   2459  C   ALA A 309     -23.331   5.295  40.146  1.00 91.11           C  
ATOM   2460  CB  ALA A 309     -24.010   3.270  41.455  1.00 91.11           C  
ATOM   2461  O   ALA A 309     -22.527   5.197  39.216  1.00 91.11           O  
ATOM   2462  N   ILE A 310     -24.382   6.083  40.132  1.00 92.08           N  
ATOM   2463  CA  ILE A 310     -24.675   6.896  38.957  1.00 92.08           C  
ATOM   2464  C   ILE A 310     -23.593   7.960  38.784  1.00 92.08           C  
ATOM   2465  CB  ILE A 310     -26.066   7.560  39.061  1.00 92.08           C  
ATOM   2466  O   ILE A 310     -23.125   8.203  37.669  1.00 92.08           O  
ATOM   2467  CG1 ILE A 310     -27.170   6.499  38.988  1.00 92.08           C  
ATOM   2468  CG2 ILE A 310     -26.246   8.613  37.963  1.00 92.08           C  
ATOM   2469  CD1 ILE A 310     -28.568   7.041  39.251  1.00 92.08           C  
ATOM   2470  N   ARG A 311     -23.211   8.596  39.911  1.00 93.93           N  
ATOM   2471  CA  ARG A 311     -22.153   9.600  39.862  1.00 93.93           C  
ATOM   2472  C   ARG A 311     -20.844   8.992  39.369  1.00 93.93           C  
ATOM   2473  CB  ARG A 311     -21.950  10.235  41.240  1.00 93.93           C  
ATOM   2474  O   ARG A 311     -20.152   9.586  38.540  1.00 93.93           O  
ATOM   2475  CG  ARG A 311     -21.168  11.538  41.208  1.00 93.93           C  
ATOM   2476  CD  ARG A 311     -20.843  12.035  42.610  1.00 93.93           C  
ATOM   2477  NE  ARG A 311     -22.050  12.214  43.412  1.00 93.93           N  
ATOM   2478  NH1 ARG A 311     -21.241  11.083  45.256  1.00 93.93           N  
ATOM   2479  NH2 ARG A 311     -23.351  11.976  45.289  1.00 93.93           N  
ATOM   2480  CZ  ARG A 311     -22.211  11.757  44.650  1.00 93.93           C  
ATOM   2481  N   SER A 312     -20.471   7.856  39.916  1.00 91.67           N  
ATOM   2482  CA  SER A 312     -19.258   7.157  39.504  1.00 91.67           C  
ATOM   2483  C   SER A 312     -19.305   6.794  38.024  1.00 91.67           C  
ATOM   2484  CB  SER A 312     -19.057   5.893  40.341  1.00 91.67           C  
ATOM   2485  O   SER A 312     -18.311   6.943  37.311  1.00 91.67           O  
ATOM   2486  OG  SER A 312     -17.934   5.160  39.884  1.00 91.67           O  
ATOM   2487  N   ALA A 313     -20.453   6.273  37.536  1.00 88.83           N  
ATOM   2488  CA  ALA A 313     -20.624   5.935  36.126  1.00 88.83           C  
ATOM   2489  C   ALA A 313     -20.494   7.175  35.246  1.00 88.83           C  
ATOM   2490  CB  ALA A 313     -21.976   5.265  35.899  1.00 88.83           C  
ATOM   2491  O   ALA A 313     -19.857   7.132  34.190  1.00 88.83           O  
ATOM   2492  N   LYS A 314     -21.085   8.247  35.669  1.00 92.61           N  
ATOM   2493  CA  LYS A 314     -20.989   9.505  34.934  1.00 92.61           C  
ATOM   2494  C   LYS A 314     -19.543   9.986  34.856  1.00 92.61           C  
ATOM   2495  CB  LYS A 314     -21.863  10.576  35.586  1.00 92.61           C  
ATOM   2496  O   LYS A 314     -19.103  10.483  33.817  1.00 92.61           O  
ATOM   2497  CG  LYS A 314     -23.352  10.402  35.326  1.00 92.61           C  
ATOM   2498  CD  LYS A 314     -24.153  11.589  35.847  1.00 92.61           C  
ATOM   2499  CE  LYS A 314     -25.621  11.490  35.454  1.00 92.61           C  
ATOM   2500  NZ  LYS A 314     -26.416  12.637  35.986  1.00 92.61           N  
ATOM   2501  N   GLU A 315     -18.747   9.901  35.951  1.00 91.77           N  
ATOM   2502  CA  GLU A 315     -17.339  10.287  35.979  1.00 91.77           C  
ATOM   2503  C   GLU A 315     -16.507   9.408  35.049  1.00 91.77           C  
ATOM   2504  CB  GLU A 315     -16.789  10.212  37.406  1.00 91.77           C  
ATOM   2505  O   GLU A 315     -15.611   9.898  34.359  1.00 91.77           O  
ATOM   2506  CG  GLU A 315     -17.291  11.322  38.317  1.00 91.77           C  
ATOM   2507  CD  GLU A 315     -16.892  11.130  39.772  1.00 91.77           C  
ATOM   2508  OE1 GLU A 315     -17.285  11.959  40.624  1.00 91.77           O  
ATOM   2509  OE2 GLU A 315     -16.180  10.143  40.062  1.00 91.77           O  
ATOM   2510  N   GLU A 316     -16.850   8.107  35.016  1.00 88.41           N  
ATOM   2511  CA  GLU A 316     -16.144   7.186  34.129  1.00 88.41           C  
ATOM   2512  C   GLU A 316     -16.420   7.511  32.664  1.00 88.41           C  
ATOM   2513  CB  GLU A 316     -16.542   5.739  34.431  1.00 88.41           C  
ATOM   2514  O   GLU A 316     -15.510   7.472  31.832  1.00 88.41           O  
ATOM   2515  CG  GLU A 316     -15.970   5.204  35.736  1.00 88.41           C  
ATOM   2516  CD  GLU A 316     -16.390   3.773  36.033  1.00 88.41           C  
ATOM   2517  OE1 GLU A 316     -16.103   3.274  37.144  1.00 88.41           O  
ATOM   2518  OE2 GLU A 316     -17.010   3.145  35.146  1.00 88.41           O  
ATOM   2519  N   ILE A 317     -17.661   7.819  32.324  1.00 89.88           N  
ATOM   2520  CA  ILE A 317     -18.039   8.212  30.971  1.00 89.88           C  
ATOM   2521  C   ILE A 317     -17.298   9.488  30.579  1.00 89.88           C  
ATOM   2522  CB  ILE A 317     -19.565   8.418  30.847  1.00 89.88           C  
ATOM   2523  O   ILE A 317     -16.793   9.601  29.459  1.00 89.88           O  
ATOM   2524  CG1 ILE A 317     -20.298   7.079  30.987  1.00 89.88           C  
ATOM   2525  CG2 ILE A 317     -19.912   9.097  29.519  1.00 89.88           C  
ATOM   2526  CD1 ILE A 317     -21.812   7.210  31.082  1.00 89.88           C  
ATOM   2527  N   ALA A 318     -17.236  10.452  31.495  1.00 90.37           N  
ATOM   2528  CA  ALA A 318     -16.531  11.704  31.233  1.00 90.37           C  
ATOM   2529  C   ALA A 318     -15.042  11.458  31.010  1.00 90.37           C  
ATOM   2530  CB  ALA A 318     -16.740  12.683  32.386  1.00 90.37           C  
ATOM   2531  O   ALA A 318     -14.431  12.067  30.129  1.00 90.37           O  
ATOM   2532  N   GLU A 319     -14.441  10.574  31.765  1.00 89.21           N  
ATOM   2533  CA  GLU A 319     -13.035  10.217  31.605  1.00 89.21           C  
ATOM   2534  C   GLU A 319     -12.783   9.558  30.252  1.00 89.21           C  
ATOM   2535  CB  GLU A 319     -12.583   9.288  32.734  1.00 89.21           C  
ATOM   2536  O   GLU A 319     -11.790   9.856  29.585  1.00 89.21           O  
ATOM   2537  CG  GLU A 319     -11.099   8.953  32.699  1.00 89.21           C  
ATOM   2538  CD  GLU A 319     -10.205  10.174  32.837  1.00 89.21           C  
ATOM   2539  OE1 GLU A 319      -9.050  10.138  32.355  1.00 89.21           O  
ATOM   2540  OE2 GLU A 319     -10.663  11.175  33.432  1.00 89.21           O  
ATOM   2541  N   TYR A 320     -13.712   8.596  29.869  1.00 90.83           N  
ATOM   2542  CA  TYR A 320     -13.581   7.939  28.574  1.00 90.83           C  
ATOM   2543  C   TYR A 320     -13.746   8.939  27.436  1.00 90.83           C  
ATOM   2544  CB  TYR A 320     -14.613   6.815  28.434  1.00 90.83           C  
ATOM   2545  O   TYR A 320     -13.061   8.845  26.414  1.00 90.83           O  
ATOM   2546  CG  TYR A 320     -14.286   5.587  29.249  1.00 90.83           C  
ATOM   2547  CD1 TYR A 320     -13.069   4.927  29.092  1.00 90.83           C  
ATOM   2548  CD2 TYR A 320     -15.192   5.084  30.175  1.00 90.83           C  
ATOM   2549  CE1 TYR A 320     -12.764   3.793  29.838  1.00 90.83           C  
ATOM   2550  CE2 TYR A 320     -14.898   3.951  30.928  1.00 90.83           C  
ATOM   2551  OH  TYR A 320     -13.387   2.193  31.494  1.00 90.83           O  
ATOM   2552  CZ  TYR A 320     -13.683   3.314  30.753  1.00 90.83           C  
ATOM   2553  N   ARG A 321     -14.584   9.828  27.595  1.00 89.05           N  
ATOM   2554  CA  ARG A 321     -14.753  10.893  26.611  1.00 89.05           C  
ATOM   2555  C   ARG A 321     -13.487  11.734  26.491  1.00 89.05           C  
ATOM   2556  CB  ARG A 321     -15.941  11.784  26.981  1.00 89.05           C  
ATOM   2557  O   ARG A 321     -13.070  12.084  25.385  1.00 89.05           O  
ATOM   2558  CG  ARG A 321     -17.288  11.226  26.550  1.00 89.05           C  
ATOM   2559  CD  ARG A 321     -18.415  12.220  26.794  1.00 89.05           C  
ATOM   2560  NE  ARG A 321     -19.718  11.649  26.466  1.00 89.05           N  
ATOM   2561  NH1 ARG A 321     -20.840  12.692  28.195  1.00 89.05           N  
ATOM   2562  NH2 ARG A 321     -21.971  11.313  26.755  1.00 89.05           N  
ATOM   2563  CZ  ARG A 321     -20.840  11.886  27.139  1.00 89.05           C  
ATOM   2564  N   ARG A 322     -12.884  12.126  27.659  1.00 88.45           N  
ATOM   2565  CA  ARG A 322     -11.632  12.876  27.666  1.00 88.45           C  
ATOM   2566  C   ARG A 322     -10.514  12.080  27.001  1.00 88.45           C  
ATOM   2567  CB  ARG A 322     -11.234  13.245  29.097  1.00 88.45           C  
ATOM   2568  O   ARG A 322      -9.728  12.631  26.227  1.00 88.45           O  
ATOM   2569  CG  ARG A 322     -10.134  14.291  29.179  1.00 88.45           C  
ATOM   2570  CD  ARG A 322      -9.682  14.522  30.615  1.00 88.45           C  
ATOM   2571  NE  ARG A 322     -10.663  15.296  31.370  1.00 88.45           N  
ATOM   2572  NH1 ARG A 322     -11.311  13.542  32.726  1.00 88.45           N  
ATOM   2573  NH2 ARG A 322     -12.275  15.606  32.976  1.00 88.45           N  
ATOM   2574  CZ  ARG A 322     -11.414  14.813  32.356  1.00 88.45           C  
ATOM   2575  N   GLN A 323     -10.446  10.757  27.257  1.00 87.08           N  
ATOM   2576  CA  GLN A 323      -9.446   9.884  26.652  1.00 87.08           C  
ATOM   2577  C   GLN A 323      -9.639   9.789  25.141  1.00 87.08           C  
ATOM   2578  CB  GLN A 323      -9.503   8.488  27.277  1.00 87.08           C  
ATOM   2579  O   GLN A 323      -8.666   9.791  24.385  1.00 87.08           O  
ATOM   2580  CG  GLN A 323      -8.940   8.424  28.690  1.00 87.08           C  
ATOM   2581  CD  GLN A 323      -9.017   7.032  29.290  1.00 87.08           C  
ATOM   2582  NE2 GLN A 323      -9.053   6.959  30.616  1.00 87.08           N  
ATOM   2583  OE1 GLN A 323      -9.046   6.031  28.567  1.00 87.08           O  
ATOM   2584  N   LEU A 324     -10.867   9.675  24.770  1.00 85.48           N  
ATOM   2585  CA  LEU A 324     -11.178   9.620  23.346  1.00 85.48           C  
ATOM   2586  C   LEU A 324     -10.730  10.896  22.642  1.00 85.48           C  
ATOM   2587  CB  LEU A 324     -12.679   9.406  23.132  1.00 85.48           C  
ATOM   2588  O   LEU A 324     -10.149  10.840  21.555  1.00 85.48           O  
ATOM   2589  CG  LEU A 324     -13.139   9.225  21.685  1.00 85.48           C  
ATOM   2590  CD1 LEU A 324     -12.620   7.905  21.124  1.00 85.48           C  
ATOM   2591  CD2 LEU A 324     -14.660   9.290  21.595  1.00 85.48           C  
ATOM   2592  N   GLN A 325     -11.037  12.024  23.237  1.00 87.70           N  
ATOM   2593  CA  GLN A 325     -10.615  13.304  22.677  1.00 87.70           C  
ATOM   2594  C   GLN A 325      -9.094  13.393  22.593  1.00 87.70           C  
ATOM   2595  CB  GLN A 325     -11.164  14.462  23.510  1.00 87.70           C  
ATOM   2596  O   GLN A 325      -8.549  13.866  21.594  1.00 87.70           O  
ATOM   2597  CG  GLN A 325     -12.657  14.700  23.326  1.00 87.70           C  
ATOM   2598  CD  GLN A 325     -13.166  15.886  24.124  1.00 87.70           C  
ATOM   2599  NE2 GLN A 325     -14.271  16.472  23.676  1.00 87.70           N  
ATOM   2600  OE1 GLN A 325     -12.571  16.272  25.135  1.00 87.70           O  
ATOM   2601  N   SER A 326      -8.387  13.048  23.668  1.00 80.87           N  
ATOM   2602  CA  SER A 326      -6.928  13.043  23.701  1.00 80.87           C  
ATOM   2603  C   SER A 326      -6.353  12.161  22.598  1.00 80.87           C  
ATOM   2604  CB  SER A 326      -6.425  12.564  25.063  1.00 80.87           C  
ATOM   2605  O   SER A 326      -5.435  12.570  21.884  1.00 80.87           O  
ATOM   2606  OG  SER A 326      -5.015  12.415  25.054  1.00 80.87           O  
ATOM   2607  N   LYS A 327      -6.922  10.890  22.490  1.00 85.55           N  
ATOM   2608  CA  LYS A 327      -6.456   9.966  21.461  1.00 85.55           C  
ATOM   2609  C   LYS A 327      -6.776  10.491  20.064  1.00 85.55           C  
ATOM   2610  CB  LYS A 327      -7.083   8.584  21.657  1.00 85.55           C  
ATOM   2611  O   LYS A 327      -5.986  10.319  19.134  1.00 85.55           O  
ATOM   2612  CG  LYS A 327      -6.601   7.858  22.904  1.00 85.55           C  
ATOM   2613  CD  LYS A 327      -5.121   7.509  22.811  1.00 85.55           C  
ATOM   2614  CE  LYS A 327      -4.648   6.744  24.040  1.00 85.55           C  
ATOM   2615  NZ  LYS A 327      -3.189   6.434  23.972  1.00 85.55           N  
ATOM   2616  N   SER A 328      -7.875  11.104  19.867  1.00 85.69           N  
ATOM   2617  CA  SER A 328      -8.267  11.713  18.600  1.00 85.69           C  
ATOM   2618  C   SER A 328      -7.296  12.816  18.192  1.00 85.69           C  
ATOM   2619  CB  SER A 328      -9.685  12.280  18.693  1.00 85.69           C  
ATOM   2620  O   SER A 328      -6.910  12.909  17.025  1.00 85.69           O  
ATOM   2621  OG  SER A 328     -10.109  12.782  17.438  1.00 85.69           O  
ATOM   2622  N   ILE A 329      -6.907  13.687  19.127  1.00 85.44           N  
ATOM   2623  CA  ILE A 329      -5.953  14.758  18.862  1.00 85.44           C  
ATOM   2624  C   ILE A 329      -4.593  14.162  18.505  1.00 85.44           C  
ATOM   2625  CB  ILE A 329      -5.820  15.708  20.073  1.00 85.44           C  
ATOM   2626  O   ILE A 329      -3.924  14.636  17.584  1.00 85.44           O  
ATOM   2627  CG1 ILE A 329      -7.133  16.465  20.305  1.00 85.44           C  
ATOM   2628  CG2 ILE A 329      -4.655  16.681  19.871  1.00 85.44           C  
ATOM   2629  CD1 ILE A 329      -7.179  17.239  21.615  1.00 85.44           C  
ATOM   2630  N   GLU A 330      -4.151  13.127  19.262  1.00 82.47           N  
ATOM   2631  CA  GLU A 330      -2.893  12.445  18.972  1.00 82.47           C  
ATOM   2632  C   GLU A 330      -2.901  11.844  17.570  1.00 82.47           C  
ATOM   2633  CB  GLU A 330      -2.622  11.353  20.011  1.00 82.47           C  
ATOM   2634  O   GLU A 330      -1.899  11.912  16.854  1.00 82.47           O  
ATOM   2635  CG  GLU A 330      -2.226  11.890  21.379  1.00 82.47           C  
ATOM   2636  CD  GLU A 330      -1.984  10.795  22.406  1.00 82.47           C  
ATOM   2637  OE1 GLU A 330      -1.804  11.115  23.603  1.00 82.47           O  
ATOM   2638  OE2 GLU A 330      -1.973   9.608  22.010  1.00 82.47           O  
ATOM   2639  N   LEU A 331      -4.012  11.216  17.196  1.00 77.37           N  
ATOM   2640  CA  LEU A 331      -4.153  10.648  15.860  1.00 77.37           C  
ATOM   2641  C   LEU A 331      -4.049  11.733  14.793  1.00 77.37           C  
ATOM   2642  CB  LEU A 331      -5.490   9.914  15.728  1.00 77.37           C  
ATOM   2643  O   LEU A 331      -3.375  11.549  13.777  1.00 77.37           O  
ATOM   2644  CG  LEU A 331      -5.537   8.487  16.276  1.00 77.37           C  
ATOM   2645  CD1 LEU A 331      -6.950   7.924  16.170  1.00 77.37           C  
ATOM   2646  CD2 LEU A 331      -4.544   7.596  15.536  1.00 77.37           C  
ATOM   2647  N   GLU A 332      -4.786  12.843  14.988  1.00 86.56           N  
ATOM   2648  CA  GLU A 332      -4.743  13.961  14.051  1.00 86.56           C  
ATOM   2649  C   GLU A 332      -3.334  14.535  13.940  1.00 86.56           C  
ATOM   2650  CB  GLU A 332      -5.725  15.056  14.475  1.00 86.56           C  
ATOM   2651  O   GLU A 332      -2.881  14.877  12.846  1.00 86.56           O  
ATOM   2652  CG  GLU A 332      -5.939  16.133  13.421  1.00 86.56           C  
ATOM   2653  CD  GLU A 332      -6.506  15.592  12.118  1.00 86.56           C  
ATOM   2654  OE1 GLU A 332      -6.253  16.194  11.049  1.00 86.56           O  
ATOM   2655  OE2 GLU A 332      -7.210  14.558  12.166  1.00 86.56           O  
ATOM   2656  N   SER A 333      -2.642  14.675  15.055  1.00 77.55           N  
ATOM   2657  CA  SER A 333      -1.267  15.164  15.074  1.00 77.55           C  
ATOM   2658  C   SER A 333      -0.344  14.251  14.274  1.00 77.55           C  
ATOM   2659  CB  SER A 333      -0.759  15.281  16.512  1.00 77.55           C  
ATOM   2660  O   SER A 333       0.483  14.726  13.493  1.00 77.55           O  
ATOM   2661  OG  SER A 333      -0.475  14.001  17.051  1.00 77.55           O  
ATOM   2662  N   VAL A 334      -0.408  12.914  14.521  1.00 80.42           N  
ATOM   2663  CA  VAL A 334       0.435  11.945  13.827  1.00 80.42           C  
ATOM   2664  C   VAL A 334       0.075  11.915  12.344  1.00 80.42           C  
ATOM   2665  CB  VAL A 334       0.296  10.533  14.438  1.00 80.42           C  
ATOM   2666  O   VAL A 334       0.956  11.816  11.486  1.00 80.42           O  
ATOM   2667  CG1 VAL A 334       1.002   9.496  13.566  1.00 80.42           C  
ATOM   2668  CG2 VAL A 334       0.855  10.510  15.860  1.00 80.42           C  
ATOM   2669  N   ARG A 335      -1.199  11.965  12.048  1.00 83.69           N  
ATOM   2670  CA  ARG A 335      -1.642  12.056  10.661  1.00 83.69           C  
ATOM   2671  C   ARG A 335      -1.042  13.277   9.972  1.00 83.69           C  
ATOM   2672  CB  ARG A 335      -3.170  12.110  10.587  1.00 83.69           C  
ATOM   2673  O   ARG A 335      -0.641  13.205   8.809  1.00 83.69           O  
ATOM   2674  CG  ARG A 335      -3.843  10.756  10.743  1.00 83.69           C  
ATOM   2675  CD  ARG A 335      -5.353  10.855  10.576  1.00 83.69           C  
ATOM   2676  NE  ARG A 335      -5.999   9.556  10.741  1.00 83.69           N  
ATOM   2677  NH1 ARG A 335      -8.147  10.403  10.825  1.00 83.69           N  
ATOM   2678  NH2 ARG A 335      -7.793   8.145  11.001  1.00 83.69           N  
ATOM   2679  CZ  ARG A 335      -7.312   9.371  10.855  1.00 83.69           C  
ATOM   2680  N   GLY A 336      -1.066  14.463  10.650  1.00 80.92           N  
ATOM   2681  CA  GLY A 336      -0.433  15.664  10.130  1.00 80.92           C  
ATOM   2682  C   GLY A 336       1.053  15.492   9.874  1.00 80.92           C  
ATOM   2683  O   GLY A 336       1.566  15.934   8.844  1.00 80.92           O  
ATOM   2684  N   THR A 337       1.762  14.833  10.804  1.00 78.51           N  
ATOM   2685  CA  THR A 337       3.185  14.561  10.635  1.00 78.51           C  
ATOM   2686  C   THR A 337       3.419  13.622   9.455  1.00 78.51           C  
ATOM   2687  CB  THR A 337       3.792  13.949  11.911  1.00 78.51           C  
ATOM   2688  O   THR A 337       4.373  13.799   8.694  1.00 78.51           O  
ATOM   2689  CG2 THR A 337       3.625  14.885  13.103  1.00 78.51           C  
ATOM   2690  OG1 THR A 337       3.136  12.707  12.196  1.00 78.51           O  
ATOM   2691  N   LYS A 338       2.624  12.602   9.313  1.00 84.98           N  
ATOM   2692  CA  LYS A 338       2.708  11.679   8.185  1.00 84.98           C  
ATOM   2693  C   LYS A 338       2.543  12.414   6.859  1.00 84.98           C  
ATOM   2694  CB  LYS A 338       1.650  10.581   8.310  1.00 84.98           C  
ATOM   2695  O   LYS A 338       3.306  12.187   5.918  1.00 84.98           O  
ATOM   2696  CG  LYS A 338       1.668   9.572   7.171  1.00 84.98           C  
ATOM   2697  CD  LYS A 338       0.442   8.668   7.206  1.00 84.98           C  
ATOM   2698  CE  LYS A 338       0.298   7.870   5.918  1.00 84.98           C  
ATOM   2699  NZ  LYS A 338      -0.870   6.940   5.970  1.00 84.98           N  
ATOM   2700  N   GLU A 339       1.492  13.247   6.746  1.00 85.86           N  
ATOM   2701  CA  GLU A 339       1.230  14.023   5.537  1.00 85.86           C  
ATOM   2702  C   GLU A 339       2.405  14.938   5.204  1.00 85.86           C  
ATOM   2703  CB  GLU A 339      -0.050  14.847   5.693  1.00 85.86           C  
ATOM   2704  O   GLU A 339       2.781  15.075   4.037  1.00 85.86           O  
ATOM   2705  CG  GLU A 339      -1.324  14.014   5.668  1.00 85.86           C  
ATOM   2706  CD  GLU A 339      -2.574  14.821   5.979  1.00 85.86           C  
ATOM   2707  OE1 GLU A 339      -3.668  14.224   6.098  1.00 85.86           O  
ATOM   2708  OE2 GLU A 339      -2.460  16.061   6.103  1.00 85.86           O  
ATOM   2709  N   SER A 340       3.002  15.586   6.254  1.00 82.05           N  
ATOM   2710  CA  SER A 340       4.152  16.463   6.060  1.00 82.05           C  
ATOM   2711  C   SER A 340       5.361  15.685   5.551  1.00 82.05           C  
ATOM   2712  CB  SER A 340       4.508  17.177   7.365  1.00 82.05           C  
ATOM   2713  O   SER A 340       6.066  16.144   4.649  1.00 82.05           O  
ATOM   2714  OG  SER A 340       5.755  17.841   7.252  1.00 82.05           O  
ATOM   2715  N   LEU A 341       5.627  14.524   6.129  1.00 77.19           N  
ATOM   2716  CA  LEU A 341       6.747  13.683   5.720  1.00 77.19           C  
ATOM   2717  C   LEU A 341       6.541  13.155   4.304  1.00 77.19           C  
ATOM   2718  CB  LEU A 341       6.922  12.513   6.692  1.00 77.19           C  
ATOM   2719  O   LEU A 341       7.492  13.072   3.523  1.00 77.19           O  
ATOM   2720  CG  LEU A 341       7.533  12.849   8.053  1.00 77.19           C  
ATOM   2721  CD1 LEU A 341       7.526  11.619   8.955  1.00 77.19           C  
ATOM   2722  CD2 LEU A 341       8.950  13.387   7.886  1.00 77.19           C  
ATOM   2723  N   GLU A 342       5.368  12.810   3.984  1.00 85.60           N  
ATOM   2724  CA  GLU A 342       5.038  12.366   2.633  1.00 85.60           C  
ATOM   2725  C   GLU A 342       5.259  13.482   1.616  1.00 85.60           C  
ATOM   2726  CB  GLU A 342       3.591  11.873   2.567  1.00 85.60           C  
ATOM   2727  O   GLU A 342       5.745  13.234   0.510  1.00 85.60           O  
ATOM   2728  CG  GLU A 342       3.365  10.534   3.253  1.00 85.60           C  
ATOM   2729  CD  GLU A 342       1.918  10.070   3.203  1.00 85.60           C  
ATOM   2730  OE1 GLU A 342       1.652   8.878   3.482  1.00 85.60           O  
ATOM   2731  OE2 GLU A 342       1.043  10.904   2.881  1.00 85.60           O  
ATOM   2732  N   ARG A 343       4.866  14.734   1.978  1.00 86.16           N  
ATOM   2733  CA  ARG A 343       5.112  15.891   1.124  1.00 86.16           C  
ATOM   2734  C   ARG A 343       6.607  16.115   0.922  1.00 86.16           C  
ATOM   2735  CB  ARG A 343       4.471  17.146   1.721  1.00 86.16           C  
ATOM   2736  O   ARG A 343       7.052  16.411  -0.189  1.00 86.16           O  
ATOM   2737  CG  ARG A 343       2.959  17.196   1.570  1.00 86.16           C  
ATOM   2738  CD  ARG A 343       2.395  18.546   1.989  1.00 86.16           C  
ATOM   2739  NE  ARG A 343       0.935  18.534   2.020  1.00 86.16           N  
ATOM   2740  NH1 ARG A 343       0.782  17.825   4.214  1.00 86.16           N  
ATOM   2741  NH2 ARG A 343      -1.120  18.216   2.996  1.00 86.16           N  
ATOM   2742  CZ  ARG A 343       0.202  18.192   3.077  1.00 86.16           C  
ATOM   2743  N   GLN A 344       7.368  15.962   2.038  1.00 83.41           N  
ATOM   2744  CA  GLN A 344       8.817  16.114   1.961  1.00 83.41           C  
ATOM   2745  C   GLN A 344       9.436  15.042   1.069  1.00 83.41           C  
ATOM   2746  CB  GLN A 344       9.439  16.058   3.358  1.00 83.41           C  
ATOM   2747  O   GLN A 344      10.344  15.328   0.286  1.00 83.41           O  
ATOM   2748  CG  GLN A 344       9.170  17.298   4.201  1.00 83.41           C  
ATOM   2749  CD  GLN A 344       9.832  17.235   5.564  1.00 83.41           C  
ATOM   2750  NE2 GLN A 344       9.735  18.323   6.321  1.00 83.41           N  
ATOM   2751  OE1 GLN A 344      10.424  16.217   5.935  1.00 83.41           O  
ATOM   2752  N   LEU A 345       9.009  13.843   1.186  1.00 84.08           N  
ATOM   2753  CA  LEU A 345       9.493  12.742   0.361  1.00 84.08           C  
ATOM   2754  C   LEU A 345       9.198  12.998  -1.113  1.00 84.08           C  
ATOM   2755  CB  LEU A 345       8.854  11.422   0.800  1.00 84.08           C  
ATOM   2756  O   LEU A 345      10.064  12.796  -1.968  1.00 84.08           O  
ATOM   2757  CG  LEU A 345       9.384  10.156   0.125  1.00 84.08           C  
ATOM   2758  CD1 LEU A 345      10.814   9.874   0.574  1.00 84.08           C  
ATOM   2759  CD2 LEU A 345       8.478   8.968   0.432  1.00 84.08           C  
ATOM   2760  N   SER A 346       7.940  13.373  -1.379  1.00 87.85           N  
ATOM   2761  CA  SER A 346       7.551  13.684  -2.750  1.00 87.85           C  
ATOM   2762  C   SER A 346       8.405  14.809  -3.325  1.00 87.85           C  
ATOM   2763  CB  SER A 346       6.073  14.072  -2.814  1.00 87.85           C  
ATOM   2764  O   SER A 346       8.834  14.743  -4.479  1.00 87.85           O  
ATOM   2765  OG  SER A 346       5.676  14.325  -4.151  1.00 87.85           O  
ATOM   2766  N   ASP A 347       8.662  15.902  -2.549  1.00 88.05           N  
ATOM   2767  CA  ASP A 347       9.484  17.038  -2.954  1.00 88.05           C  
ATOM   2768  C   ASP A 347      10.912  16.598  -3.271  1.00 88.05           C  
ATOM   2769  CB  ASP A 347       9.495  18.109  -1.861  1.00 88.05           C  
ATOM   2770  O   ASP A 347      11.487  17.018  -4.277  1.00 88.05           O  
ATOM   2771  CG  ASP A 347       8.198  18.897  -1.791  1.00 88.05           C  
ATOM   2772  OD1 ASP A 347       7.342  18.745  -2.689  1.00 88.05           O  
ATOM   2773  OD2 ASP A 347       8.032  19.679  -0.830  1.00 88.05           O  
ATOM   2774  N   ILE A 348      11.498  15.709  -2.344  1.00 87.45           N  
ATOM   2775  CA  ILE A 348      12.859  15.219  -2.538  1.00 87.45           C  
ATOM   2776  C   ILE A 348      12.915  14.328  -3.777  1.00 87.45           C  
ATOM   2777  CB  ILE A 348      13.363  14.446  -1.299  1.00 87.45           C  
ATOM   2778  O   ILE A 348      13.861  14.408  -4.564  1.00 87.45           O  
ATOM   2779  CG1 ILE A 348      13.572  15.404  -0.120  1.00 87.45           C  
ATOM   2780  CG2 ILE A 348      14.654  13.688  -1.623  1.00 87.45           C  
ATOM   2781  CD1 ILE A 348      13.837  14.705   1.206  1.00 87.45           C  
ATOM   2782  N   GLU A 349      11.971  13.465  -3.965  1.00 87.51           N  
ATOM   2783  CA  GLU A 349      11.900  12.600  -5.139  1.00 87.51           C  
ATOM   2784  C   GLU A 349      11.833  13.419  -6.425  1.00 87.51           C  
ATOM   2785  CB  GLU A 349      10.691  11.665  -5.046  1.00 87.51           C  
ATOM   2786  O   GLU A 349      12.493  13.090  -7.412  1.00 87.51           O  
ATOM   2787  CG  GLU A 349      10.874  10.519  -4.063  1.00 87.51           C  
ATOM   2788  CD  GLU A 349       9.630   9.660  -3.904  1.00 87.51           C  
ATOM   2789  OE1 GLU A 349       9.709   8.590  -3.258  1.00 87.51           O  
ATOM   2790  OE2 GLU A 349       8.567  10.060  -4.430  1.00 87.51           O  
ATOM   2791  N   GLU A 350      10.976  14.460  -6.441  1.00 90.41           N  
ATOM   2792  CA  GLU A 350      10.859  15.337  -7.603  1.00 90.41           C  
ATOM   2793  C   GLU A 350      12.175  16.054  -7.888  1.00 90.41           C  
ATOM   2794  CB  GLU A 350       9.738  16.358  -7.394  1.00 90.41           C  
ATOM   2795  O   GLU A 350      12.584  16.175  -9.045  1.00 90.41           O  
ATOM   2796  CG  GLU A 350       8.339  15.769  -7.508  1.00 90.41           C  
ATOM   2797  CD  GLU A 350       7.239  16.769  -7.194  1.00 90.41           C  
ATOM   2798  OE1 GLU A 350       6.055  16.368  -7.123  1.00 90.41           O  
ATOM   2799  OE2 GLU A 350       7.563  17.965  -7.018  1.00 90.41           O  
ATOM   2800  N   ARG A 351      12.862  16.566  -6.819  1.00 88.17           N  
ATOM   2801  CA  ARG A 351      14.147  17.241  -6.970  1.00 88.17           C  
ATOM   2802  C   ARG A 351      15.197  16.297  -7.546  1.00 88.17           C  
ATOM   2803  CB  ARG A 351      14.623  17.797  -5.626  1.00 88.17           C  
ATOM   2804  O   ARG A 351      15.950  16.673  -8.446  1.00 88.17           O  
ATOM   2805  CG  ARG A 351      13.900  19.062  -5.192  1.00 88.17           C  
ATOM   2806  CD  ARG A 351      14.531  19.674  -3.948  1.00 88.17           C  
ATOM   2807  NE  ARG A 351      14.097  18.991  -2.733  1.00 88.17           N  
ATOM   2808  NH1 ARG A 351      15.240  20.389  -1.292  1.00 88.17           N  
ATOM   2809  NH2 ARG A 351      13.992  18.654  -0.463  1.00 88.17           N  
ATOM   2810  CZ  ARG A 351      14.444  19.346  -1.499  1.00 88.17           C  
ATOM   2811  N   HIS A 352      15.203  15.080  -6.967  1.00 89.56           N  
ATOM   2812  CA  HIS A 352      16.171  14.099  -7.445  1.00 89.56           C  
ATOM   2813  C   HIS A 352      15.892  13.710  -8.893  1.00 89.56           C  
ATOM   2814  CB  HIS A 352      16.156  12.855  -6.555  1.00 89.56           C  
ATOM   2815  O   HIS A 352      16.822  13.527  -9.681  1.00 89.56           O  
ATOM   2816  CG  HIS A 352      16.855  13.045  -5.246  1.00 89.56           C  
ATOM   2817  CD2 HIS A 352      16.435  12.838  -3.976  1.00 89.56           C  
ATOM   2818  ND1 HIS A 352      18.150  13.508  -5.155  1.00 89.56           N  
ATOM   2819  CE1 HIS A 352      18.497  13.575  -3.880  1.00 89.56           C  
ATOM   2820  NE2 HIS A 352      17.474  13.175  -3.145  1.00 89.56           N  
ATOM   2821  N   ASN A 353      14.658  13.515  -9.215  1.00 90.04           N  
ATOM   2822  CA  ASN A 353      14.276  13.210 -10.590  1.00 90.04           C  
ATOM   2823  C   ASN A 353      14.717  14.311 -11.551  1.00 90.04           C  
ATOM   2824  CB  ASN A 353      12.766  12.990 -10.692  1.00 90.04           C  
ATOM   2825  O   ASN A 353      15.186  14.027 -12.654  1.00 90.04           O  
ATOM   2826  CG  ASN A 353      12.338  11.632 -10.173  1.00 90.04           C  
ATOM   2827  ND2 ASN A 353      11.090  11.532  -9.730  1.00 90.04           N  
ATOM   2828  OD1 ASN A 353      13.122  10.679 -10.168  1.00 90.04           O  
ATOM   2829  N   HIS A 354      14.508  15.547 -11.163  1.00 90.02           N  
ATOM   2830  CA  HIS A 354      14.952  16.688 -11.956  1.00 90.02           C  
ATOM   2831  C   HIS A 354      16.466  16.675 -12.140  1.00 90.02           C  
ATOM   2832  CB  HIS A 354      14.514  17.999 -11.302  1.00 90.02           C  
ATOM   2833  O   HIS A 354      16.964  16.924 -13.241  1.00 90.02           O  
ATOM   2834  CG  HIS A 354      14.838  19.212 -12.114  1.00 90.02           C  
ATOM   2835  CD2 HIS A 354      15.731  20.209 -11.906  1.00 90.02           C  
ATOM   2836  ND1 HIS A 354      14.202  19.505 -13.301  1.00 90.02           N  
ATOM   2837  CE1 HIS A 354      14.692  20.632 -13.790  1.00 90.02           C  
ATOM   2838  NE2 HIS A 354      15.621  21.080 -12.963  1.00 90.02           N  
ATOM   2839  N   ASP A 355      17.238  16.445 -11.053  1.00 92.84           N  
ATOM   2840  CA  ASP A 355      18.695  16.369 -11.113  1.00 92.84           C  
ATOM   2841  C   ASP A 355      19.149  15.245 -12.041  1.00 92.84           C  
ATOM   2842  CB  ASP A 355      19.279  16.165  -9.713  1.00 92.84           C  
ATOM   2843  O   ASP A 355      20.088  15.418 -12.820  1.00 92.84           O  
ATOM   2844  CG  ASP A 355      19.157  17.397  -8.834  1.00 92.84           C  
ATOM   2845  OD1 ASP A 355      18.862  18.493  -9.357  1.00 92.84           O  
ATOM   2846  OD2 ASP A 355      19.360  17.270  -7.607  1.00 92.84           O  
ATOM   2847  N   LEU A 356      18.514  14.070 -11.888  1.00 92.50           N  
ATOM   2848  CA  LEU A 356      18.847  12.936 -12.744  1.00 92.50           C  
ATOM   2849  C   LEU A 356      18.618  13.277 -14.212  1.00 92.50           C  
ATOM   2850  CB  LEU A 356      18.015  11.710 -12.357  1.00 92.50           C  
ATOM   2851  O   LEU A 356      19.429  12.922 -15.070  1.00 92.50           O  
ATOM   2852  CG  LEU A 356      18.453  10.965 -11.095  1.00 92.50           C  
ATOM   2853  CD1 LEU A 356      17.477   9.835 -10.782  1.00 92.50           C  
ATOM   2854  CD2 LEU A 356      19.870  10.426 -11.256  1.00 92.50           C  
ATOM   2855  N   SER A 357      17.474  13.898 -14.495  1.00 92.31           N  
ATOM   2856  CA  SER A 357      17.177  14.327 -15.858  1.00 92.31           C  
ATOM   2857  C   SER A 357      18.231  15.302 -16.372  1.00 92.31           C  
ATOM   2858  CB  SER A 357      15.794  14.976 -15.926  1.00 92.31           C  
ATOM   2859  O   SER A 357      18.649  15.219 -17.529  1.00 92.31           O  
ATOM   2860  OG  SER A 357      14.778  14.023 -15.665  1.00 92.31           O  
ATOM   2861  N   SER A 358      18.599  16.296 -15.505  1.00 92.50           N  
ATOM   2862  CA  SER A 358      19.638  17.260 -15.854  1.00 92.50           C  
ATOM   2863  C   SER A 358      20.963  16.563 -16.147  1.00 92.50           C  
ATOM   2864  CB  SER A 358      19.826  18.277 -14.727  1.00 92.50           C  
ATOM   2865  O   SER A 358      21.658  16.915 -17.102  1.00 92.50           O  
ATOM   2866  OG  SER A 358      20.453  17.677 -13.607  1.00 92.50           O  
ATOM   2867  N   TYR A 359      21.379  15.613 -15.275  1.00 92.61           N  
ATOM   2868  CA  TYR A 359      22.605  14.850 -15.482  1.00 92.61           C  
ATOM   2869  C   TYR A 359      22.533  14.043 -16.773  1.00 92.61           C  
ATOM   2870  CB  TYR A 359      22.864  13.915 -14.297  1.00 92.61           C  
ATOM   2871  O   TYR A 359      23.517  13.950 -17.510  1.00 92.61           O  
ATOM   2872  CG  TYR A 359      23.269  14.635 -13.033  1.00 92.61           C  
ATOM   2873  CD1 TYR A 359      24.225  15.648 -13.061  1.00 92.61           C  
ATOM   2874  CD2 TYR A 359      22.696  14.305 -11.810  1.00 92.61           C  
ATOM   2875  CE1 TYR A 359      24.603  16.313 -11.899  1.00 92.61           C  
ATOM   2876  CE2 TYR A 359      23.066  14.963 -10.641  1.00 92.61           C  
ATOM   2877  OH  TYR A 359      24.388  16.620  -9.543  1.00 92.61           O  
ATOM   2878  CZ  TYR A 359      24.018  15.964 -10.696  1.00 92.61           C  
ATOM   2879  N   GLN A 360      21.404  13.439 -17.001  1.00 95.07           N  
ATOM   2880  CA  GLN A 360      21.212  12.689 -18.239  1.00 95.07           C  
ATOM   2881  C   GLN A 360      21.370  13.592 -19.459  1.00 95.07           C  
ATOM   2882  CB  GLN A 360      19.836  12.022 -18.255  1.00 95.07           C  
ATOM   2883  O   GLN A 360      21.964  13.191 -20.462  1.00 95.07           O  
ATOM   2884  CG  GLN A 360      19.746  10.777 -17.382  1.00 95.07           C  
ATOM   2885  CD  GLN A 360      18.362  10.156 -17.385  1.00 95.07           C  
ATOM   2886  NE2 GLN A 360      18.264   8.923 -16.902  1.00 95.07           N  
ATOM   2887  OE1 GLN A 360      17.388  10.781 -17.818  1.00 95.07           O  
ATOM   2888  N   ASP A 361      20.792  14.791 -19.410  1.00 95.59           N  
ATOM   2889  CA  ASP A 361      20.940  15.768 -20.484  1.00 95.59           C  
ATOM   2890  C   ASP A 361      22.407  16.135 -20.695  1.00 95.59           C  
ATOM   2891  CB  ASP A 361      20.121  17.025 -20.183  1.00 95.59           C  
ATOM   2892  O   ASP A 361      22.865  16.258 -21.833  1.00 95.59           O  
ATOM   2893  CG  ASP A 361      18.625  16.806 -20.322  1.00 95.59           C  
ATOM   2894  OD1 ASP A 361      18.210  15.775 -20.894  1.00 95.59           O  
ATOM   2895  OD2 ASP A 361      17.854  17.673 -19.858  1.00 95.59           O  
ATOM   2896  N   THR A 362      23.148  16.378 -19.571  1.00 95.38           N  
ATOM   2897  CA  THR A 362      24.568  16.707 -19.635  1.00 95.38           C  
ATOM   2898  C   THR A 362      25.361  15.563 -20.262  1.00 95.38           C  
ATOM   2899  CB  THR A 362      25.132  17.020 -18.237  1.00 95.38           C  
ATOM   2900  O   THR A 362      26.265  15.796 -21.066  1.00 95.38           O  
ATOM   2901  CG2 THR A 362      24.487  18.271 -17.651  1.00 95.38           C  
ATOM   2902  OG1 THR A 362      24.876  15.911 -17.366  1.00 95.38           O  
ATOM   2903  N   ILE A 363      25.048  14.363 -19.837  1.00 94.25           N  
ATOM   2904  CA  ILE A 363      25.711  13.185 -20.385  1.00 94.25           C  
ATOM   2905  C   ILE A 363      25.465  13.108 -21.890  1.00 94.25           C  
ATOM   2906  CB  ILE A 363      25.224  11.891 -19.695  1.00 94.25           C  
ATOM   2907  O   ILE A 363      26.389  12.844 -22.663  1.00 94.25           O  
ATOM   2908  CG1 ILE A 363      25.735  11.830 -18.251  1.00 94.25           C  
ATOM   2909  CG2 ILE A 363      25.670  10.657 -20.486  1.00 94.25           C  
ATOM   2910  CD1 ILE A 363      25.154  10.683 -17.436  1.00 94.25           C  
ATOM   2911  N   GLN A 364      24.219  13.314 -22.315  1.00 95.79           N  
ATOM   2912  CA  GLN A 364      23.873  13.292 -23.733  1.00 95.79           C  
ATOM   2913  C   GLN A 364      24.631  14.371 -24.501  1.00 95.79           C  
ATOM   2914  CB  GLN A 364      22.366  13.475 -23.920  1.00 95.79           C  
ATOM   2915  O   GLN A 364      25.107  14.131 -25.612  1.00 95.79           O  
ATOM   2916  CG  GLN A 364      21.546  12.247 -23.549  1.00 95.79           C  
ATOM   2917  CD  GLN A 364      20.052  12.482 -23.661  1.00 95.79           C  
ATOM   2918  NE2 GLN A 364      19.263  11.514 -23.207  1.00 95.79           N  
ATOM   2919  OE1 GLN A 364      19.609  13.526 -24.151  1.00 95.79           O  
ATOM   2920  N   GLN A 365      24.689  15.579 -23.917  1.00 96.70           N  
ATOM   2921  CA  GLN A 365      25.443  16.677 -24.513  1.00 96.70           C  
ATOM   2922  C   GLN A 365      26.914  16.307 -24.679  1.00 96.70           C  
ATOM   2923  CB  GLN A 365      25.313  17.942 -23.663  1.00 96.70           C  
ATOM   2924  O   GLN A 365      27.510  16.565 -25.728  1.00 96.70           O  
ATOM   2925  CG  GLN A 365      25.946  19.175 -24.294  1.00 96.70           C  
ATOM   2926  CD  GLN A 365      25.769  20.423 -23.450  1.00 96.70           C  
ATOM   2927  NE2 GLN A 365      26.211  21.561 -23.974  1.00 96.70           N  
ATOM   2928  OE1 GLN A 365      25.238  20.365 -22.337  1.00 96.70           O  
ATOM   2929  N   LEU A 366      27.542  15.750 -23.661  1.00 95.97           N  
ATOM   2930  CA  LEU A 366      28.948  15.361 -23.699  1.00 95.97           C  
ATOM   2931  C   LEU A 366      29.172  14.227 -24.693  1.00 95.97           C  
ATOM   2932  CB  LEU A 366      29.425  14.938 -22.307  1.00 95.97           C  
ATOM   2933  O   LEU A 366      30.182  14.205 -25.399  1.00 95.97           O  
ATOM   2934  CG  LEU A 366      29.639  16.063 -21.293  1.00 95.97           C  
ATOM   2935  CD1 LEU A 366      29.931  15.483 -19.913  1.00 95.97           C  
ATOM   2936  CD2 LEU A 366      30.770  16.981 -21.743  1.00 95.97           C  
ATOM   2937  N   GLU A 367      28.312  13.252 -24.710  1.00 96.55           N  
ATOM   2938  CA  GLU A 367      28.391  12.164 -25.680  1.00 96.55           C  
ATOM   2939  C   GLU A 367      28.333  12.694 -27.110  1.00 96.55           C  
ATOM   2940  CB  GLU A 367      27.265  11.153 -25.447  1.00 96.55           C  
ATOM   2941  O   GLU A 367      29.062  12.219 -27.984  1.00 96.55           O  
ATOM   2942  CG  GLU A 367      27.476  10.268 -24.228  1.00 96.55           C  
ATOM   2943  CD  GLU A 367      26.335   9.292 -23.991  1.00 96.55           C  
ATOM   2944  OE1 GLU A 367      26.505   8.340 -23.195  1.00 96.55           O  
ATOM   2945  OE2 GLU A 367      25.262   9.479 -24.607  1.00 96.55           O  
ATOM   2946  N   ASN A 368      27.437  13.659 -27.354  1.00 95.87           N  
ATOM   2947  CA  ASN A 368      27.332  14.279 -28.671  1.00 95.87           C  
ATOM   2948  C   ASN A 368      28.609  15.029 -29.040  1.00 95.87           C  
ATOM   2949  CB  ASN A 368      26.128  15.220 -28.727  1.00 95.87           C  
ATOM   2950  O   ASN A 368      29.057  14.974 -30.187  1.00 95.87           O  
ATOM   2951  CG  ASN A 368      24.806  14.478 -28.734  1.00 95.87           C  
ATOM   2952  ND2 ASN A 368      23.730  15.179 -28.396  1.00 95.87           N  
ATOM   2953  OD1 ASN A 368      24.752  13.284 -29.039  1.00 95.87           O  
ATOM   2954  N   GLU A 369      29.149  15.802 -28.059  1.00 96.20           N  
ATOM   2955  CA  GLU A 369      30.411  16.502 -28.275  1.00 96.20           C  
ATOM   2956  C   GLU A 369      31.538  15.524 -28.594  1.00 96.20           C  
ATOM   2957  CB  GLU A 369      30.776  17.343 -27.048  1.00 96.20           C  
ATOM   2958  O   GLU A 369      32.387  15.802 -29.444  1.00 96.20           O  
ATOM   2959  CG  GLU A 369      29.893  18.567 -26.856  1.00 96.20           C  
ATOM   2960  CD  GLU A 369      30.244  19.372 -25.616  1.00 96.20           C  
ATOM   2961  OE1 GLU A 369      29.552  20.374 -25.325  1.00 96.20           O  
ATOM   2962  OE2 GLU A 369      31.221  18.999 -24.929  1.00 96.20           O  
ATOM   2963  N   LEU A 370      31.590  14.429 -27.839  1.00 95.88           N  
ATOM   2964  CA  LEU A 370      32.587  13.391 -28.078  1.00 95.88           C  
ATOM   2965  C   LEU A 370      32.448  12.818 -29.485  1.00 95.88           C  
ATOM   2966  CB  LEU A 370      32.455  12.272 -27.043  1.00 95.88           C  
ATOM   2967  O   LEU A 370      33.446  12.638 -30.187  1.00 95.88           O  
ATOM   2968  CG  LEU A 370      33.467  11.129 -27.147  1.00 95.88           C  
ATOM   2969  CD1 LEU A 370      34.876  11.642 -26.867  1.00 95.88           C  
ATOM   2970  CD2 LEU A 370      33.102  10.002 -26.186  1.00 95.88           C  
ATOM   2971  N   ARG A 371      31.232  12.481 -29.840  1.00 96.58           N  
ATOM   2972  CA  ARG A 371      30.968  11.988 -31.188  1.00 96.58           C  
ATOM   2973  C   ARG A 371      31.398  13.007 -32.238  1.00 96.58           C  
ATOM   2974  CB  ARG A 371      29.485  11.654 -31.359  1.00 96.58           C  
ATOM   2975  O   ARG A 371      31.997  12.646 -33.254  1.00 96.58           O  
ATOM   2976  CG  ARG A 371      29.186  10.770 -32.559  1.00 96.58           C  
ATOM   2977  CD  ARG A 371      27.694  10.507 -32.709  1.00 96.58           C  
ATOM   2978  NE  ARG A 371      27.180   9.682 -31.619  1.00 96.58           N  
ATOM   2979  NH1 ARG A 371      25.736  11.291 -30.806  1.00 96.58           N  
ATOM   2980  NH2 ARG A 371      25.866   9.242 -29.788  1.00 96.58           N  
ATOM   2981  CZ  ARG A 371      26.262  10.074 -30.740  1.00 96.58           C  
ATOM   2982  N   GLY A 372      30.995  14.258 -32.047  1.00 96.46           N  
ATOM   2983  CA  GLY A 372      31.398  15.330 -32.943  1.00 96.46           C  
ATOM   2984  C   GLY A 372      32.902  15.442 -33.102  1.00 96.46           C  
ATOM   2985  O   GLY A 372      33.404  15.592 -34.218  1.00 96.46           O  
ATOM   2986  N   THR A 373      33.690  15.405 -31.995  1.00 96.11           N  
ATOM   2987  CA  THR A 373      35.146  15.500 -32.029  1.00 96.11           C  
ATOM   2988  C   THR A 373      35.750  14.293 -32.741  1.00 96.11           C  
ATOM   2989  CB  THR A 373      35.732  15.610 -30.609  1.00 96.11           C  
ATOM   2990  O   THR A 373      36.745  14.423 -33.457  1.00 96.11           O  
ATOM   2991  CG2 THR A 373      35.226  16.862 -29.901  1.00 96.11           C  
ATOM   2992  OG1 THR A 373      35.348  14.457 -29.850  1.00 96.11           O  
ATOM   2993  N   LYS A 374      35.230  13.135 -32.514  1.00 96.71           N  
ATOM   2994  CA  LYS A 374      35.691  11.926 -33.191  1.00 96.71           C  
ATOM   2995  C   LYS A 374      35.523  12.045 -34.703  1.00 96.71           C  
ATOM   2996  CB  LYS A 374      34.936  10.701 -32.675  1.00 96.71           C  
ATOM   2997  O   LYS A 374      36.404  11.641 -35.465  1.00 96.71           O  
ATOM   2998  CG  LYS A 374      35.392  10.225 -31.303  1.00 96.71           C  
ATOM   2999  CD  LYS A 374      34.686   8.939 -30.894  1.00 96.71           C  
ATOM   3000  CE  LYS A 374      35.133   8.468 -29.517  1.00 96.71           C  
ATOM   3001  NZ  LYS A 374      34.381   7.256 -29.074  1.00 96.71           N  
ATOM   3002  N   TRP A 375      34.315  12.576 -35.150  1.00 97.08           N  
ATOM   3003  CA  TRP A 375      34.068  12.799 -36.571  1.00 97.08           C  
ATOM   3004  C   TRP A 375      35.080  13.780 -37.152  1.00 97.08           C  
ATOM   3005  CB  TRP A 375      32.646  13.320 -36.795  1.00 97.08           C  
ATOM   3006  O   TRP A 375      35.585  13.579 -38.258  1.00 97.08           O  
ATOM   3007  CG  TRP A 375      31.608  12.241 -36.877  1.00 97.08           C  
ATOM   3008  CD1 TRP A 375      30.714  11.883 -35.906  1.00 97.08           C  
ATOM   3009  CD2 TRP A 375      31.359  11.378 -37.990  1.00 97.08           C  
ATOM   3010  CE2 TRP A 375      30.299  10.519 -37.625  1.00 97.08           C  
ATOM   3011  CE3 TRP A 375      31.931  11.247 -39.263  1.00 97.08           C  
ATOM   3012  NE1 TRP A 375      29.924  10.847 -36.350  1.00 97.08           N  
ATOM   3013  CH2 TRP A 375      30.375   9.435 -39.727  1.00 97.08           C  
ATOM   3014  CZ2 TRP A 375      29.798   9.542 -38.488  1.00 97.08           C  
ATOM   3015  CZ3 TRP A 375      31.431  10.274 -40.121  1.00 97.08           C  
ATOM   3016  N   GLU A 376      35.303  14.873 -36.379  1.00 96.66           N  
ATOM   3017  CA  GLU A 376      36.277  15.873 -36.808  1.00 96.66           C  
ATOM   3018  C   GLU A 376      37.675  15.270 -36.917  1.00 96.66           C  
ATOM   3019  CB  GLU A 376      36.290  17.060 -35.842  1.00 96.66           C  
ATOM   3020  O   GLU A 376      38.414  15.568 -37.858  1.00 96.66           O  
ATOM   3021  CG  GLU A 376      35.094  17.989 -35.992  1.00 96.66           C  
ATOM   3022  CD  GLU A 376      35.082  19.121 -34.978  1.00 96.66           C  
ATOM   3023  OE1 GLU A 376      34.056  19.830 -34.872  1.00 96.66           O  
ATOM   3024  OE2 GLU A 376      36.108  19.300 -34.284  1.00 96.66           O  
ATOM   3025  N   MET A 377      38.053  14.439 -35.936  1.00 95.79           N  
ATOM   3026  CA  MET A 377      39.351  13.769 -35.951  1.00 95.79           C  
ATOM   3027  C   MET A 377      39.477  12.855 -37.165  1.00 95.79           C  
ATOM   3028  CB  MET A 377      39.556  12.965 -34.666  1.00 95.79           C  
ATOM   3029  O   MET A 377      40.518  12.829 -37.822  1.00 95.79           O  
ATOM   3030  CG  MET A 377      40.912  12.283 -34.580  1.00 95.79           C  
ATOM   3031  SD  MET A 377      42.295  13.483 -34.450  1.00 95.79           S  
ATOM   3032  CE  MET A 377      42.075  14.039 -32.737  1.00 95.79           C  
ATOM   3033  N   ALA A 378      38.486  12.049 -37.430  1.00 95.89           N  
ATOM   3034  CA  ALA A 378      38.461  11.176 -38.601  1.00 95.89           C  
ATOM   3035  C   ALA A 378      38.605  11.982 -39.889  1.00 95.89           C  
ATOM   3036  CB  ALA A 378      37.171  10.361 -38.629  1.00 95.89           C  
ATOM   3037  O   ALA A 378      39.311  11.568 -40.812  1.00 95.89           O  
ATOM   3038  N   ARG A 379      37.903  13.089 -39.946  1.00 96.57           N  
ATOM   3039  CA  ARG A 379      37.999  13.984 -41.094  1.00 96.57           C  
ATOM   3040  C   ARG A 379      39.427  14.488 -41.278  1.00 96.57           C  
ATOM   3041  CB  ARG A 379      37.042  15.168 -40.936  1.00 96.57           C  
ATOM   3042  O   ARG A 379      39.947  14.502 -42.396  1.00 96.57           O  
ATOM   3043  CG  ARG A 379      37.043  16.123 -42.119  1.00 96.57           C  
ATOM   3044  CD  ARG A 379      36.133  17.320 -41.878  1.00 96.57           C  
ATOM   3045  NE  ARG A 379      36.887  18.488 -41.431  1.00 96.57           N  
ATOM   3046  NH1 ARG A 379      37.345  19.264 -43.558  1.00 96.57           N  
ATOM   3047  NH2 ARG A 379      38.108  20.410 -41.725  1.00 96.57           N  
ATOM   3048  CZ  ARG A 379      37.445  19.385 -42.239  1.00 96.57           C  
ATOM   3049  N   HIS A 380      40.098  15.037 -40.180  1.00 96.58           N  
ATOM   3050  CA  HIS A 380      41.477  15.507 -40.231  1.00 96.58           C  
ATOM   3051  C   HIS A 380      42.418  14.405 -40.706  1.00 96.58           C  
ATOM   3052  CB  HIS A 380      41.920  16.021 -38.860  1.00 96.58           C  
ATOM   3053  O   HIS A 380      43.353  14.665 -41.466  1.00 96.58           O  
ATOM   3054  CG  HIS A 380      41.354  17.360 -38.510  1.00 96.58           C  
ATOM   3055  CD2 HIS A 380      40.731  17.796 -37.390  1.00 96.58           C  
ATOM   3056  ND1 HIS A 380      41.396  18.434 -39.372  1.00 96.58           N  
ATOM   3057  CE1 HIS A 380      40.821  19.476 -38.795  1.00 96.58           C  
ATOM   3058  NE2 HIS A 380      40.410  19.116 -37.592  1.00 96.58           N  
ATOM   3059  N   LEU A 381      42.214  13.149 -40.264  1.00 96.89           N  
ATOM   3060  CA  LEU A 381      43.040  12.016 -40.666  1.00 96.89           C  
ATOM   3061  C   LEU A 381      42.892  11.738 -42.159  1.00 96.89           C  
ATOM   3062  CB  LEU A 381      42.666  10.767 -39.864  1.00 96.89           C  
ATOM   3063  O   LEU A 381      43.877  11.451 -42.842  1.00 96.89           O  
ATOM   3064  CG  LEU A 381      43.204  10.694 -38.434  1.00 96.89           C  
ATOM   3065  CD1 LEU A 381      42.564   9.530 -37.685  1.00 96.89           C  
ATOM   3066  CD2 LEU A 381      44.723  10.562 -38.440  1.00 96.89           C  
ATOM   3067  N   ARG A 382      41.648  11.841 -42.652  1.00 96.44           N  
ATOM   3068  CA  ARG A 382      41.411  11.647 -44.079  1.00 96.44           C  
ATOM   3069  C   ARG A 382      42.081  12.745 -44.899  1.00 96.44           C  
ATOM   3070  CB  ARG A 382      39.910  11.614 -44.375  1.00 96.44           C  
ATOM   3071  O   ARG A 382      42.701  12.467 -45.928  1.00 96.44           O  
ATOM   3072  CG  ARG A 382      39.318  10.214 -44.402  1.00 96.44           C  
ATOM   3073  CD  ARG A 382      37.851  10.229 -44.809  1.00 96.44           C  
ATOM   3074  NE  ARG A 382      36.978   9.883 -43.691  1.00 96.44           N  
ATOM   3075  NH1 ARG A 382      35.765  11.848 -43.760  1.00 96.44           N  
ATOM   3076  NH2 ARG A 382      35.272  10.247 -42.196  1.00 96.44           N  
ATOM   3077  CZ  ARG A 382      36.007  10.660 -43.218  1.00 96.44           C  
ATOM   3078  N   GLU A 383      41.837  14.006 -44.444  1.00 96.59           N  
ATOM   3079  CA  GLU A 383      42.462  15.129 -45.135  1.00 96.59           C  
ATOM   3080  C   GLU A 383      43.983  15.004 -45.129  1.00 96.59           C  
ATOM   3081  CB  GLU A 383      42.041  16.455 -44.496  1.00 96.59           C  
ATOM   3082  O   GLU A 383      44.643  15.342 -46.114  1.00 96.59           O  
ATOM   3083  CG  GLU A 383      40.589  16.829 -44.756  1.00 96.59           C  
ATOM   3084  CD  GLU A 383      40.146  18.074 -44.004  1.00 96.59           C  
ATOM   3085  OE1 GLU A 383      38.977  18.494 -44.160  1.00 96.59           O  
ATOM   3086  OE2 GLU A 383      40.976  18.635 -43.253  1.00 96.59           O  
ATOM   3087  N   TYR A 384      44.561  14.633 -43.974  1.00 96.91           N  
ATOM   3088  CA  TYR A 384      45.999  14.419 -43.861  1.00 96.91           C  
ATOM   3089  C   TYR A 384      46.472  13.359 -44.849  1.00 96.91           C  
ATOM   3090  CB  TYR A 384      46.371  14.004 -42.434  1.00 96.91           C  
ATOM   3091  O   TYR A 384      47.490  13.539 -45.522  1.00 96.91           O  
ATOM   3092  CG  TYR A 384      47.855  13.828 -42.220  1.00 96.91           C  
ATOM   3093  CD1 TYR A 384      48.435  12.561 -42.239  1.00 96.91           C  
ATOM   3094  CD2 TYR A 384      48.679  14.926 -41.998  1.00 96.91           C  
ATOM   3095  CE1 TYR A 384      49.801  12.393 -42.041  1.00 96.91           C  
ATOM   3096  CE2 TYR A 384      50.047  14.769 -41.798  1.00 96.91           C  
ATOM   3097  OH  TYR A 384      51.951  13.341 -41.625  1.00 96.91           O  
ATOM   3098  CZ  TYR A 384      50.598  13.501 -41.822  1.00 96.91           C  
ATOM   3099  N   GLN A 385      45.828  12.176 -44.953  1.00 96.24           N  
ATOM   3100  CA  GLN A 385      46.163  11.118 -45.900  1.00 96.24           C  
ATOM   3101  C   GLN A 385      46.085  11.622 -47.338  1.00 96.24           C  
ATOM   3102  CB  GLN A 385      45.235   9.916 -45.714  1.00 96.24           C  
ATOM   3103  O   GLN A 385      46.943  11.297 -48.162  1.00 96.24           O  
ATOM   3104  CG  GLN A 385      45.558   9.074 -44.486  1.00 96.24           C  
ATOM   3105  CD  GLN A 385      44.597   7.915 -44.301  1.00 96.24           C  
ATOM   3106  NE2 GLN A 385      44.913   7.028 -43.363  1.00 96.24           N  
ATOM   3107  OE1 GLN A 385      43.580   7.817 -44.994  1.00 96.24           O  
ATOM   3108  N   ASP A 386      44.961  12.333 -47.638  1.00 96.19           N  
ATOM   3109  CA  ASP A 386      44.800  12.916 -48.966  1.00 96.19           C  
ATOM   3110  C   ASP A 386      45.965  13.844 -49.302  1.00 96.19           C  
ATOM   3111  CB  ASP A 386      43.477  13.678 -49.062  1.00 96.19           C  
ATOM   3112  O   ASP A 386      46.487  13.815 -50.419  1.00 96.19           O  
ATOM   3113  CG  ASP A 386      42.270  12.761 -49.159  1.00 96.19           C  
ATOM   3114  OD1 ASP A 386      42.446  11.543 -49.377  1.00 96.19           O  
ATOM   3115  OD2 ASP A 386      41.133  13.261 -49.019  1.00 96.19           O  
ATOM   3116  N   LEU A 387      46.315  14.743 -48.344  1.00 96.36           N  
ATOM   3117  CA  LEU A 387      47.444  15.648 -48.526  1.00 96.36           C  
ATOM   3118  C   LEU A 387      48.742  14.868 -48.708  1.00 96.36           C  
ATOM   3119  CB  LEU A 387      47.569  16.598 -47.332  1.00 96.36           C  
ATOM   3120  O   LEU A 387      49.585  15.239 -49.528  1.00 96.36           O  
ATOM   3121  CG  LEU A 387      48.588  17.730 -47.470  1.00 96.36           C  
ATOM   3122  CD1 LEU A 387      48.275  18.579 -48.697  1.00 96.36           C  
ATOM   3123  CD2 LEU A 387      48.607  18.589 -46.210  1.00 96.36           C  
ATOM   3124  N   LEU A 388      48.973  13.906 -47.908  1.00 95.82           N  
ATOM   3125  CA  LEU A 388      50.141  13.042 -48.038  1.00 95.82           C  
ATOM   3126  C   LEU A 388      50.201  12.412 -49.425  1.00 95.82           C  
ATOM   3127  CB  LEU A 388      50.120  11.948 -46.968  1.00 95.82           C  
ATOM   3128  O   LEU A 388      51.272  12.338 -50.032  1.00 95.82           O  
ATOM   3129  CG  LEU A 388      51.326  11.007 -46.937  1.00 95.82           C  
ATOM   3130  CD1 LEU A 388      52.584  11.770 -46.538  1.00 95.82           C  
ATOM   3131  CD2 LEU A 388      51.073   9.845 -45.982  1.00 95.82           C  
ATOM   3132  N   ASN A 389      49.028  11.866 -49.878  1.00 95.76           N  
ATOM   3133  CA  ASN A 389      48.955  11.302 -51.222  1.00 95.76           C  
ATOM   3134  C   ASN A 389      49.356  12.323 -52.281  1.00 95.76           C  
ATOM   3135  CB  ASN A 389      47.549  10.769 -51.504  1.00 95.76           C  
ATOM   3136  O   ASN A 389      50.064  11.991 -53.234  1.00 95.76           O  
ATOM   3137  CG  ASN A 389      47.236   9.506 -50.726  1.00 95.76           C  
ATOM   3138  ND2 ASN A 389      45.952   9.188 -50.602  1.00 95.76           N  
ATOM   3139  OD1 ASN A 389      48.140   8.821 -50.240  1.00 95.76           O  
ATOM   3140  N   VAL A 390      48.839  13.550 -52.250  1.00 96.06           N  
ATOM   3141  CA  VAL A 390      49.194  14.632 -53.162  1.00 96.06           C  
ATOM   3142  C   VAL A 390      50.696  14.897 -53.091  1.00 96.06           C  
ATOM   3143  CB  VAL A 390      48.410  15.924 -52.841  1.00 96.06           C  
ATOM   3144  O   VAL A 390      51.352  15.066 -54.121  1.00 96.06           O  
ATOM   3145  CG1 VAL A 390      48.939  17.096 -53.666  1.00 96.06           C  
ATOM   3146  CG2 VAL A 390      46.917  15.719 -53.095  1.00 96.06           C  
ATOM   3147  N   LYS A 391      51.254  15.032 -51.830  1.00 96.40           N  
ATOM   3148  CA  LYS A 391      52.684  15.250 -51.632  1.00 96.40           C  
ATOM   3149  C   LYS A 391      53.505  14.156 -52.309  1.00 96.40           C  
ATOM   3150  CB  LYS A 391      53.017  15.309 -50.141  1.00 96.40           C  
ATOM   3151  O   LYS A 391      54.512  14.442 -52.961  1.00 96.40           O  
ATOM   3152  CG  LYS A 391      54.482  15.595 -49.845  1.00 96.40           C  
ATOM   3153  CD  LYS A 391      55.154  14.415 -49.155  1.00 96.40           C  
ATOM   3154  CE  LYS A 391      56.631  14.683 -48.899  1.00 96.40           C  
ATOM   3155  NZ  LYS A 391      57.280  13.555 -48.166  1.00 96.40           N  
ATOM   3156  N   MET A 392      53.104  12.882 -52.168  1.00 96.27           N  
ATOM   3157  CA  MET A 392      53.802  11.756 -52.781  1.00 96.27           C  
ATOM   3158  C   MET A 392      53.752  11.847 -54.302  1.00 96.27           C  
ATOM   3159  CB  MET A 392      53.197  10.430 -52.316  1.00 96.27           C  
ATOM   3160  O   MET A 392      54.750  11.591 -54.977  1.00 96.27           O  
ATOM   3161  CG  MET A 392      53.502  10.091 -50.866  1.00 96.27           C  
ATOM   3162  SD  MET A 392      52.863   8.441 -50.380  1.00 96.27           S  
ATOM   3163  CE  MET A 392      53.849   7.381 -51.474  1.00 96.27           C  
ATOM   3164  N   ALA A 393      52.549  12.278 -54.827  1.00 95.38           N  
ATOM   3165  CA  ALA A 393      52.377  12.471 -56.265  1.00 95.38           C  
ATOM   3166  C   ALA A 393      53.316  13.554 -56.789  1.00 95.38           C  
ATOM   3167  CB  ALA A 393      50.927  12.829 -56.583  1.00 95.38           C  
ATOM   3168  O   ALA A 393      53.929  13.393 -57.847  1.00 95.38           O  
ATOM   3169  N   LEU A 394      53.366  14.603 -56.035  1.00 96.00           N  
ATOM   3170  CA  LEU A 394      54.260  15.688 -56.424  1.00 96.00           C  
ATOM   3171  C   LEU A 394      55.716  15.240 -56.365  1.00 96.00           C  
ATOM   3172  CB  LEU A 394      54.051  16.905 -55.519  1.00 96.00           C  
ATOM   3173  O   LEU A 394      56.523  15.623 -57.215  1.00 96.00           O  
ATOM   3174  CG  LEU A 394      52.771  17.710 -55.750  1.00 96.00           C  
ATOM   3175  CD1 LEU A 394      52.624  18.789 -54.683  1.00 96.00           C  
ATOM   3176  CD2 LEU A 394      52.771  18.326 -57.145  1.00 96.00           C  
ATOM   3177  N   ASP A 395      56.095  14.534 -55.280  1.00 96.14           N  
ATOM   3178  CA  ASP A 395      57.444  13.988 -55.168  1.00 96.14           C  
ATOM   3179  C   ASP A 395      57.795  13.137 -56.387  1.00 96.14           C  
ATOM   3180  CB  ASP A 395      57.582  13.158 -53.890  1.00 96.14           C  
ATOM   3181  O   ASP A 395      58.925  13.183 -56.877  1.00 96.14           O  
ATOM   3182  CG  ASP A 395      57.710  14.010 -52.640  1.00 96.14           C  
ATOM   3183  OD1 ASP A 395      58.129  15.184 -52.742  1.00 96.14           O  
ATOM   3184  OD2 ASP A 395      57.394  13.503 -51.542  1.00 96.14           O  
ATOM   3185  N   ILE A 396      56.881  12.319 -56.902  1.00 94.09           N  
ATOM   3186  CA  ILE A 396      57.069  11.494 -58.091  1.00 94.09           C  
ATOM   3187  C   ILE A 396      57.260  12.388 -59.314  1.00 94.09           C  
ATOM   3188  CB  ILE A 396      55.877  10.535 -58.308  1.00 94.09           C  
ATOM   3189  O   ILE A 396      58.130  12.130 -60.150  1.00 94.09           O  
ATOM   3190  CG1 ILE A 396      55.794   9.519 -57.164  1.00 94.09           C  
ATOM   3191  CG2 ILE A 396      55.993   9.827 -59.662  1.00 94.09           C  
ATOM   3192  CD1 ILE A 396      54.527   8.674 -57.177  1.00 94.09           C  
ATOM   3193  N   GLU A 397      56.445  13.459 -59.469  1.00 95.03           N  
ATOM   3194  CA  GLU A 397      56.548  14.400 -60.580  1.00 95.03           C  
ATOM   3195  C   GLU A 397      57.904  15.100 -60.587  1.00 95.03           C  
ATOM   3196  CB  GLU A 397      55.422  15.435 -60.514  1.00 95.03           C  
ATOM   3197  O   GLU A 397      58.512  15.276 -61.645  1.00 95.03           O  
ATOM   3198  CG  GLU A 397      54.049  14.873 -60.855  1.00 95.03           C  
ATOM   3199  CD  GLU A 397      52.932  15.896 -60.721  1.00 95.03           C  
ATOM   3200  OE1 GLU A 397      51.749  15.530 -60.904  1.00 95.03           O  
ATOM   3201  OE2 GLU A 397      53.243  17.073 -60.430  1.00 95.03           O  
ATOM   3202  N   ILE A 398      58.295  15.506 -59.340  1.00 93.94           N  
ATOM   3203  CA  ILE A 398      59.588  16.165 -59.189  1.00 93.94           C  
ATOM   3204  C   ILE A 398      60.706  15.205 -59.592  1.00 93.94           C  
ATOM   3205  CB  ILE A 398      59.804  16.661 -57.742  1.00 93.94           C  
ATOM   3206  O   ILE A 398      61.647  15.596 -60.286  1.00 93.94           O  
ATOM   3207  CG1 ILE A 398      58.819  17.789 -57.411  1.00 93.94           C  
ATOM   3208  CG2 ILE A 398      61.251  17.121 -57.539  1.00 93.94           C  
ATOM   3209  CD1 ILE A 398      58.845  18.226 -55.953  1.00 93.94           C  
ATOM   3210  N   ALA A 399      60.619  13.971 -59.142  1.00 94.98           N  
ATOM   3211  CA  ALA A 399      61.605  12.948 -59.479  1.00 94.98           C  
ATOM   3212  C   ALA A 399      61.635  12.688 -60.983  1.00 94.98           C  
ATOM   3213  CB  ALA A 399      61.309  11.654 -58.725  1.00 94.98           C  
ATOM   3214  O   ALA A 399      62.705  12.500 -61.566  1.00 94.98           O  
ATOM   3215  N   ALA A 400      60.456  12.660 -61.505  1.00 92.98           N  
ATOM   3216  CA  ALA A 400      60.361  12.501 -62.954  1.00 92.98           C  
ATOM   3217  C   ALA A 400      61.006  13.678 -63.679  1.00 92.98           C  
ATOM   3218  CB  ALA A 400      58.902  12.354 -63.378  1.00 92.98           C  
ATOM   3219  O   ALA A 400      61.731  13.490 -64.658  1.00 92.98           O  
ATOM   3220  N   TYR A 401      60.553  14.985 -63.227  1.00 94.72           N  
ATOM   3221  CA  TYR A 401      61.161  16.179 -63.804  1.00 94.72           C  
ATOM   3222  C   TYR A 401      62.670  16.180 -63.592  1.00 94.72           C  
ATOM   3223  CB  TYR A 401      60.546  17.443 -63.195  1.00 94.72           C  
ATOM   3224  O   TYR A 401      63.428  16.569 -64.483  1.00 94.72           O  
ATOM   3225  CG  TYR A 401      59.120  17.692 -63.623  1.00 94.72           C  
ATOM   3226  CD1 TYR A 401      58.806  17.939 -64.957  1.00 94.72           C  
ATOM   3227  CD2 TYR A 401      58.085  17.681 -62.694  1.00 94.72           C  
ATOM   3228  CE1 TYR A 401      57.494  18.171 -65.356  1.00 94.72           C  
ATOM   3229  CE2 TYR A 401      56.769  17.912 -63.082  1.00 94.72           C  
ATOM   3230  OH  TYR A 401      55.183  18.384 -64.802  1.00 94.72           O  
ATOM   3231  CZ  TYR A 401      56.484  18.155 -64.413  1.00 94.72           C  
ATOM   3232  N   ARG A 402      63.157  15.828 -62.476  1.00 93.02           N  
ATOM   3233  CA  ARG A 402      64.584  15.731 -62.189  1.00 93.02           C  
ATOM   3234  C   ARG A 402      65.264  14.737 -63.124  1.00 93.02           C  
ATOM   3235  CB  ARG A 402      64.813  15.320 -60.732  1.00 93.02           C  
ATOM   3236  O   ARG A 402      66.372  14.986 -63.605  1.00 93.02           O  
ATOM   3237  CG  ARG A 402      64.644  16.458 -59.738  1.00 93.02           C  
ATOM   3238  CD  ARG A 402      65.010  16.030 -58.324  1.00 93.02           C  
ATOM   3239  NE  ARG A 402      64.829  17.118 -57.367  1.00 93.02           N  
ATOM   3240  NH1 ARG A 402      65.100  15.794 -55.494  1.00 93.02           N  
ATOM   3241  NH2 ARG A 402      64.697  18.039 -55.267  1.00 93.02           N  
ATOM   3242  CZ  ARG A 402      64.876  16.981 -56.045  1.00 93.02           C  
ATOM   3243  N   LYS A 403      64.643  13.495 -63.330  1.00 91.20           N  
ATOM   3244  CA  LYS A 403      65.164  12.484 -64.246  1.00 91.20           C  
ATOM   3245  C   LYS A 403      65.228  13.017 -65.674  1.00 91.20           C  
ATOM   3246  CB  LYS A 403      64.304  11.221 -64.196  1.00 91.20           C  
ATOM   3247  O   LYS A 403      66.187  12.747 -66.401  1.00 91.20           O  
ATOM   3248  CG  LYS A 403      64.933  10.017 -64.883  1.00 91.20           C  
ATOM   3249  CD  LYS A 403      64.086   8.764 -64.700  1.00 91.20           C  
ATOM   3250  CE  LYS A 403      64.685   7.571 -65.434  1.00 91.20           C  
ATOM   3251  NZ  LYS A 403      63.894   6.326 -65.205  1.00 91.20           N  
ATOM   3252  N   LEU A 404      64.204  13.713 -66.202  1.00 89.05           N  
ATOM   3253  CA  LEU A 404      64.159  14.304 -67.535  1.00 89.05           C  
ATOM   3254  C   LEU A 404      65.231  15.378 -67.690  1.00 89.05           C  
ATOM   3255  CB  LEU A 404      62.777  14.903 -67.811  1.00 89.05           C  
ATOM   3256  O   LEU A 404      65.860  15.486 -68.745  1.00 89.05           O  
ATOM   3257  CG  LEU A 404      62.448  15.204 -69.274  1.00 89.05           C  
ATOM   3258  CD1 LEU A 404      62.127  13.914 -70.021  1.00 89.05           C  
ATOM   3259  CD2 LEU A 404      61.287  16.187 -69.369  1.00 89.05           C  
ATOM   3260  N   LEU A 405      65.392  16.274 -66.670  1.00 87.43           N  
ATOM   3261  CA  LEU A 405      66.413  17.316 -66.700  1.00 87.43           C  
ATOM   3262  C   LEU A 405      67.811  16.707 -66.710  1.00 87.43           C  
ATOM   3263  CB  LEU A 405      66.260  18.251 -65.498  1.00 87.43           C  
ATOM   3264  O   LEU A 405      68.710  17.216 -67.384  1.00 87.43           O  
ATOM   3265  CG  LEU A 405      65.189  19.337 -65.615  1.00 87.43           C  
ATOM   3266  CD1 LEU A 405      64.801  19.851 -64.233  1.00 87.43           C  
ATOM   3267  CD2 LEU A 405      65.680  20.479 -66.498  1.00 87.43           C  
ATOM   3268  N   GLU A 406      68.015  15.603 -65.850  1.00 83.15           N  
ATOM   3269  CA  GLU A 406      69.284  14.881 -65.843  1.00 83.15           C  
ATOM   3270  C   GLU A 406      69.545  14.211 -67.190  1.00 83.15           C  
ATOM   3271  CB  GLU A 406      69.302  13.836 -64.724  1.00 83.15           C  
ATOM   3272  O   GLU A 406      70.692  14.119 -67.631  1.00 83.15           O  
ATOM   3273  CG  GLU A 406      69.406  14.433 -63.328  1.00 83.15           C  
ATOM   3274  CD  GLU A 406      69.208  13.409 -62.222  1.00 83.15           C  
ATOM   3275  OE1 GLU A 406      69.201  13.796 -61.031  1.00 83.15           O  
ATOM   3276  OE2 GLU A 406      69.059  12.210 -62.548  1.00 83.15           O  
ATOM   3277  N   GLY A 407      68.578  13.650 -67.890  1.00 78.44           N  
ATOM   3278  CA  GLY A 407      68.669  13.101 -69.234  1.00 78.44           C  
ATOM   3279  C   GLY A 407      69.013  14.143 -70.282  1.00 78.44           C  
ATOM   3280  O   GLY A 407      69.781  13.871 -71.207  1.00 78.44           O  
ATOM   3281  N   GLU A 408      68.449  15.384 -70.160  1.00 71.93           N  
ATOM   3282  CA  GLU A 408      68.742  16.484 -71.074  1.00 71.93           C  
ATOM   3283  C   GLU A 408      70.114  17.088 -70.790  1.00 71.93           C  
ATOM   3284  CB  GLU A 408      67.662  17.565 -70.977  1.00 71.93           C  
ATOM   3285  O   GLU A 408      70.819  17.502 -71.713  1.00 71.93           O  
ATOM   3286  CG  GLU A 408      66.505  17.367 -71.945  1.00 71.93           C  
ATOM   3287  CD  GLU A 408      65.576  18.568 -72.024  1.00 71.93           C  
ATOM   3288  OE1 GLU A 408      64.707  18.606 -72.925  1.00 71.93           O  
ATOM   3289  OE2 GLU A 408      65.717  19.479 -71.178  1.00 71.93           O  
ATOM   3290  N   GLU A 409      70.495  17.148 -69.512  1.00 70.25           N  
ATOM   3291  CA  GLU A 409      71.816  17.640 -69.132  1.00 70.25           C  
ATOM   3292  C   GLU A 409      72.913  16.676 -69.575  1.00 70.25           C  
ATOM   3293  CB  GLU A 409      71.892  17.864 -67.620  1.00 70.25           C  
ATOM   3294  O   GLU A 409      74.023  17.099 -69.904  1.00 70.25           O  
ATOM   3295  CG  GLU A 409      71.050  19.033 -67.128  1.00 70.25           C  
ATOM   3296  CD  GLU A 409      71.025  19.160 -65.614  1.00 70.25           C  
ATOM   3297  OE1 GLU A 409      70.362  20.085 -65.092  1.00 70.25           O  
ATOM   3298  OE2 GLU A 409      71.675  18.328 -64.942  1.00 70.25           O  
ATOM   3299  N   THR A 410      72.580  15.385 -69.608  1.00 64.43           N  
ATOM   3300  CA  THR A 410      73.480  14.355 -70.115  1.00 64.43           C  
ATOM   3301  C   THR A 410      73.600  14.442 -71.634  1.00 64.43           C  
ATOM   3302  CB  THR A 410      73.000  12.948 -69.715  1.00 64.43           C  
ATOM   3303  O   THR A 410      74.644  14.110 -72.199  1.00 64.43           O  
ATOM   3304  CG2 THR A 410      74.180  12.026 -69.424  1.00 64.43           C  
ATOM   3305  OG1 THR A 410      72.183  13.043 -68.542  1.00 64.43           O  
ATOM   3306  N   ARG A 411      72.603  15.000 -72.400  1.00 61.91           N  
ATOM   3307  CA  ARG A 411      72.642  15.272 -73.833  1.00 61.91           C  
ATOM   3308  C   ARG A 411      73.427  16.546 -74.128  1.00 61.91           C  
ATOM   3309  CB  ARG A 411      71.224  15.388 -74.397  1.00 61.91           C  
ATOM   3310  O   ARG A 411      74.135  16.625 -75.134  1.00 61.91           O  
ATOM   3311  CG  ARG A 411      70.548  14.048 -74.643  1.00 61.91           C  
ATOM   3312  CD  ARG A 411      69.194  14.216 -75.320  1.00 61.91           C  
ATOM   3313  NE  ARG A 411      68.577  12.926 -75.616  1.00 61.91           N  
ATOM   3314  NH1 ARG A 411      68.902  13.062 -77.900  1.00 61.91           N  
ATOM   3315  NH2 ARG A 411      67.873  11.226 -76.991  1.00 61.91           N  
ATOM   3316  CZ  ARG A 411      68.452  12.408 -76.835  1.00 61.91           C  
ATOM   3317  N   PHE A 412      73.339  17.534 -73.238  1.00 58.12           N  
ATOM   3318  CA  PHE A 412      74.087  18.779 -73.372  1.00 58.12           C  
ATOM   3319  C   PHE A 412      75.495  18.627 -72.810  1.00 58.12           C  
ATOM   3320  CB  PHE A 412      73.359  19.924 -72.662  1.00 58.12           C  
ATOM   3321  O   PHE A 412      76.431  19.277 -73.281  1.00 58.12           O  
ATOM   3322  CG  PHE A 412      72.181  20.462 -73.429  1.00 58.12           C  
ATOM   3323  CD1 PHE A 412      72.370  21.217 -74.580  1.00 58.12           C  
ATOM   3324  CD2 PHE A 412      70.884  20.213 -72.998  1.00 58.12           C  
ATOM   3325  CE1 PHE A 412      71.281  21.717 -75.292  1.00 58.12           C  
ATOM   3326  CE2 PHE A 412      69.792  20.709 -73.704  1.00 58.12           C  
ATOM   3327  CZ  PHE A 412      69.993  21.461 -74.850  1.00 58.12           C  
ATOM   3328  N   SER A 413      75.750  17.703 -71.912  1.00 55.54           N  
ATOM   3329  CA  SER A 413      77.032  17.398 -71.284  1.00 55.54           C  
ATOM   3330  C   SER A 413      77.822  16.383 -72.103  1.00 55.54           C  
ATOM   3331  CB  SER A 413      76.821  16.868 -69.865  1.00 55.54           C  
ATOM   3332  O   SER A 413      79.054  16.380 -72.076  1.00 55.54           O  
ATOM   3333  OG  SER A 413      76.416  17.910 -68.993  1.00 55.54           O  
ATOM   3334  N   THR A 414      77.230  15.545 -73.098  1.00 53.18           N  
ATOM   3335  CA  THR A 414      77.891  14.635 -74.027  1.00 53.18           C  
ATOM   3336  C   THR A 414      78.170  15.329 -75.357  1.00 53.18           C  
ATOM   3337  CB  THR A 414      77.043  13.373 -74.271  1.00 53.18           C  
ATOM   3338  O   THR A 414      79.151  15.012 -76.035  1.00 53.18           O  
ATOM   3339  CG2 THR A 414      77.528  12.210 -73.412  1.00 53.18           C  
ATOM   3340  OG1 THR A 414      75.675  13.654 -73.948  1.00 53.18           O  
ATOM   3341  N   PHE A 415      77.857  16.611 -75.579  1.00 48.72           N  
ATOM   3342  CA  PHE A 415      78.176  17.461 -76.720  1.00 48.72           C  
ATOM   3343  C   PHE A 415      78.814  18.767 -76.260  1.00 48.72           C  
ATOM   3344  CB  PHE A 415      76.917  17.754 -77.543  1.00 48.72           C  
ATOM   3345  O   PHE A 415      79.677  19.317 -76.947  1.00 48.72           O  
ATOM   3346  CG  PHE A 415      77.203  18.274 -78.925  1.00 48.72           C  
ATOM   3347  CD1 PHE A 415      77.195  19.639 -79.185  1.00 48.72           C  
ATOM   3348  CD2 PHE A 415      77.481  17.398 -79.966  1.00 48.72           C  
ATOM   3349  CE1 PHE A 415      77.459  20.124 -80.464  1.00 48.72           C  
ATOM   3350  CE2 PHE A 415      77.747  17.875 -81.247  1.00 48.72           C  
ATOM   3351  CZ  PHE A 415      77.734  19.238 -81.494  1.00 48.72           C  
ATOM   3352  N   ALA A 416      79.263  18.934 -74.943  1.00 45.42           N  
ATOM   3353  CA  ALA A 416      79.969  20.150 -74.548  1.00 45.42           C  
ATOM   3354  C   ALA A 416      80.878  19.892 -73.349  1.00 45.42           C  
ATOM   3355  CB  ALA A 416      78.974  21.263 -74.228  1.00 45.42           C  
ATOM   3356  O   ALA A 416      80.399  19.713 -72.227  1.00 45.42           O  
ATOM   3357  N   GLY A 417      81.769  18.922 -73.313  1.00 38.99           N  
ATOM   3358  CA  GLY A 417      82.850  18.595 -72.397  1.00 38.99           C  
ATOM   3359  C   GLY A 417      84.027  19.546 -72.498  1.00 38.99           C  
ATOM   3360  O   GLY A 417      84.618  19.698 -73.569  1.00 38.99           O  
ATOM   3361  N   SER A 418      83.982  20.768 -71.776  1.00 34.85           N  
ATOM   3362  CA  SER A 418      85.169  21.392 -71.202  1.00 34.85           C  
ATOM   3363  C   SER A 418      84.806  22.643 -70.408  1.00 34.85           C  
ATOM   3364  CB  SER A 418      86.173  21.748 -72.299  1.00 34.85           C  
ATOM   3365  O   SER A 418      84.104  23.523 -70.912  1.00 34.85           O  
ATOM   3366  OG  SER A 418      87.494  21.758 -71.788  1.00 34.85           O  
ATOM   3367  N   ILE A 419      84.595  22.531 -69.024  1.00 46.30           N  
ATOM   3368  CA  ILE A 419      85.202  23.438 -68.056  1.00 46.30           C  
ATOM   3369  C   ILE A 419      84.294  23.573 -66.836  1.00 46.30           C  
ATOM   3370  CB  ILE A 419      85.475  24.826 -68.677  1.00 46.30           C  
ATOM   3371  O   ILE A 419      83.118  23.923 -66.965  1.00 46.30           O  
ATOM   3372  CG1 ILE A 419      86.444  24.702 -69.858  1.00 46.30           C  
ATOM   3373  CG2 ILE A 419      86.021  25.792 -67.621  1.00 46.30           C  
ATOM   3374  CD1 ILE A 419      86.747  26.022 -70.553  1.00 46.30           C  
ATOM   3375  N   THR A 420      84.636  22.773 -65.666  1.00 42.20           N  
ATOM   3376  CA  THR A 420      85.052  23.195 -64.334  1.00 42.20           C  
ATOM   3377  C   THR A 420      83.939  22.954 -63.318  1.00 42.20           C  
ATOM   3378  CB  THR A 420      85.451  24.683 -64.318  1.00 42.20           C  
ATOM   3379  O   THR A 420      82.798  23.369 -63.529  1.00 42.20           O  
ATOM   3380  CG2 THR A 420      86.903  24.867 -64.746  1.00 42.20           C  
ATOM   3381  OG1 THR A 420      84.603  25.408 -65.218  1.00 42.20           O  
ATOM   3382  N   GLY A 421      84.061  21.944 -62.466  1.00 38.16           N  
ATOM   3383  CA  GLY A 421      84.198  21.567 -61.068  1.00 38.16           C  
ATOM   3384  C   GLY A 421      83.431  22.476 -60.127  1.00 38.16           C  
ATOM   3385  O   GLY A 421      83.211  23.650 -60.431  1.00 38.16           O  
ATOM   3386  N   PRO A 422      83.020  21.945 -58.698  1.00 45.56           N  
ATOM   3387  CA  PRO A 422      82.106  21.502 -57.643  1.00 45.56           C  
ATOM   3388  C   PRO A 422      81.864  22.575 -56.583  1.00 45.56           C  
ATOM   3389  CB  PRO A 422      82.822  20.291 -57.040  1.00 45.56           C  
ATOM   3390  O   PRO A 422      82.785  23.316 -56.229  1.00 45.56           O  
ATOM   3391  CG  PRO A 422      84.277  20.626 -57.126  1.00 45.56           C  
ATOM   3392  CD  PRO A 422      84.423  21.928 -57.860  1.00 45.56           C  
ATOM   3393  N   LEU A 423      80.598  23.067 -56.495  1.00 39.34           N  
ATOM   3394  CA  LEU A 423      80.238  23.891 -55.346  1.00 39.34           C  
ATOM   3395  C   LEU A 423      78.831  23.561 -54.859  1.00 39.34           C  
ATOM   3396  CB  LEU A 423      80.331  25.377 -55.702  1.00 39.34           C  
ATOM   3397  O   LEU A 423      77.894  23.494 -55.657  1.00 39.34           O  
ATOM   3398  CG  LEU A 423      81.355  26.200 -54.918  1.00 39.34           C  
ATOM   3399  CD1 LEU A 423      82.737  26.069 -55.551  1.00 39.34           C  
ATOM   3400  CD2 LEU A 423      80.928  27.662 -54.850  1.00 39.34           C  
ATOM   3401  N   TYR A 424      78.671  22.757 -53.699  1.00 37.18           N  
ATOM   3402  CA  TYR A 424      78.327  22.997 -52.302  1.00 37.18           C  
ATOM   3403  C   TYR A 424      76.962  23.664 -52.184  1.00 37.18           C  
ATOM   3404  CB  TYR A 424      79.393  23.866 -51.628  1.00 37.18           C  
ATOM   3405  O   TYR A 424      76.645  24.582 -52.943  1.00 37.18           O  
ATOM   3406  CG  TYR A 424      80.657  23.117 -51.282  1.00 37.18           C  
ATOM   3407  CD1 TYR A 424      80.729  22.322 -50.140  1.00 37.18           C  
ATOM   3408  CD2 TYR A 424      81.782  23.203 -52.095  1.00 37.18           C  
ATOM   3409  CE1 TYR A 424      81.892  21.631 -49.817  1.00 37.18           C  
ATOM   3410  CE2 TYR A 424      82.951  22.517 -51.781  1.00 37.18           C  
ATOM   3411  OH  TYR A 424      84.150  21.053 -50.327  1.00 37.18           O  
ATOM   3412  CZ  TYR A 424      82.996  21.734 -50.642  1.00 37.18           C  
ATOM   3413  N   THR A 425      75.893  22.899 -51.829  1.00 33.24           N  
ATOM   3414  CA  THR A 425      74.961  22.817 -50.709  1.00 33.24           C  
ATOM   3415  C   THR A 425      73.833  23.832 -50.869  1.00 33.24           C  
ATOM   3416  CB  THR A 425      75.679  23.050 -49.367  1.00 33.24           C  
ATOM   3417  O   THR A 425      74.085  25.030 -51.013  1.00 33.24           O  
ATOM   3418  CG2 THR A 425      75.852  24.540 -49.088  1.00 33.24           C  
ATOM   3419  OG1 THR A 425      74.907  22.464 -48.311  1.00 33.24           O  
ATOM   3420  N   HIS A 426      72.754  23.494 -51.581  1.00 35.26           N  
ATOM   3421  CA  HIS A 426      71.479  24.198 -51.512  1.00 35.26           C  
ATOM   3422  C   HIS A 426      70.393  23.314 -50.908  1.00 35.26           C  
ATOM   3423  CB  HIS A 426      71.054  24.675 -52.903  1.00 35.26           C  
ATOM   3424  O   HIS A 426      70.090  22.244 -51.441  1.00 35.26           O  
ATOM   3425  CG  HIS A 426      71.121  26.159 -53.074  1.00 35.26           C  
ATOM   3426  CD2 HIS A 426      72.060  26.947 -53.649  1.00 35.26           C  
ATOM   3427  ND1 HIS A 426      70.133  27.006 -52.619  1.00 35.26           N  
ATOM   3428  CE1 HIS A 426      70.463  28.253 -52.908  1.00 35.26           C  
ATOM   3429  NE2 HIS A 426      71.628  28.245 -53.533  1.00 35.26           N  
ATOM   3430  N   ARG A 427      70.456  23.173 -49.614  1.00 37.19           N  
ATOM   3431  CA  ARG A 427      69.406  22.847 -48.655  1.00 37.19           C  
ATOM   3432  C   ARG A 427      68.370  23.964 -48.576  1.00 37.19           C  
ATOM   3433  CB  ARG A 427      70.004  22.589 -47.270  1.00 37.19           C  
ATOM   3434  O   ARG A 427      68.719  25.127 -48.364  1.00 37.19           O  
ATOM   3435  CG  ARG A 427      69.048  21.907 -46.304  1.00 37.19           C  
ATOM   3436  CD  ARG A 427      69.707  21.632 -44.959  1.00 37.19           C  
ATOM   3437  NE  ARG A 427      68.716  21.389 -43.914  1.00 37.19           N  
ATOM   3438  NH1 ARG A 427      70.188  20.336 -42.477  1.00 37.19           N  
ATOM   3439  NH2 ARG A 427      67.992  20.609 -41.879  1.00 37.19           N  
ATOM   3440  CZ  ARG A 427      68.968  20.778 -42.759  1.00 37.19           C  
ATOM   3441  N   PRO A 428      67.020  23.662 -48.985  1.00 42.05           N  
ATOM   3442  CA  PRO A 428      65.924  24.551 -48.593  1.00 42.05           C  
ATOM   3443  C   PRO A 428      65.143  24.031 -47.389  1.00 42.05           C  
ATOM   3444  CB  PRO A 428      65.039  24.591 -49.842  1.00 42.05           C  
ATOM   3445  O   PRO A 428      65.131  22.824 -47.131  1.00 42.05           O  
ATOM   3446  CG  PRO A 428      65.148  23.221 -50.431  1.00 42.05           C  
ATOM   3447  CD  PRO A 428      66.195  22.458 -49.672  1.00 42.05           C  
ATOM   3448  N   PRO A 429      64.474  24.986 -46.473  1.00 37.49           N  
ATOM   3449  CA  PRO A 429      64.257  25.752 -45.244  1.00 37.49           C  
ATOM   3450  C   PRO A 429      63.215  25.114 -44.328  1.00 37.49           C  
ATOM   3451  CB  PRO A 429      63.775  27.111 -45.756  1.00 37.49           C  
ATOM   3452  O   PRO A 429      62.350  24.369 -44.795  1.00 37.49           O  
ATOM   3453  CG  PRO A 429      62.971  26.797 -46.976  1.00 37.49           C  
ATOM   3454  CD  PRO A 429      63.095  25.328 -47.263  1.00 37.49           C  
ATOM   3455  N   ILE A 430      63.555  24.775 -43.014  1.00 36.98           N  
ATOM   3456  CA  ILE A 430      62.689  24.574 -41.857  1.00 36.98           C  
ATOM   3457  C   ILE A 430      62.190  25.923 -41.345  1.00 36.98           C  
ATOM   3458  CB  ILE A 430      63.420  23.809 -40.730  1.00 36.98           C  
ATOM   3459  O   ILE A 430      62.987  26.820 -41.063  1.00 36.98           O  
ATOM   3460  CG1 ILE A 430      63.956  22.472 -41.253  1.00 36.98           C  
ATOM   3461  CG2 ILE A 430      62.490  23.596 -39.532  1.00 36.98           C  
ATOM   3462  CD1 ILE A 430      64.923  21.778 -40.303  1.00 36.98           C  
ATOM   3463  N   THR A 431      61.053  26.549 -41.901  1.00 38.26           N  
ATOM   3464  CA  THR A 431      60.043  27.510 -41.470  1.00 38.26           C  
ATOM   3465  C   THR A 431      59.185  26.926 -40.351  1.00 38.26           C  
ATOM   3466  CB  THR A 431      59.141  27.937 -42.643  1.00 38.26           C  
ATOM   3467  O   THR A 431      58.583  25.862 -40.514  1.00 38.26           O  
ATOM   3468  CG2 THR A 431      59.619  29.250 -43.254  1.00 38.26           C  
ATOM   3469  OG1 THR A 431      59.163  26.918 -43.650  1.00 38.26           O  
ATOM   3470  N   ILE A 432      59.464  27.027 -39.025  1.00 36.54           N  
ATOM   3471  CA  ILE A 432      58.700  27.254 -37.803  1.00 36.54           C  
ATOM   3472  C   ILE A 432      58.143  28.675 -37.799  1.00 36.54           C  
ATOM   3473  CB  ILE A 432      59.562  27.012 -36.544  1.00 36.54           C  
ATOM   3474  O   ILE A 432      58.896  29.644 -37.922  1.00 36.54           O  
ATOM   3475  CG1 ILE A 432      60.152  25.597 -36.564  1.00 36.54           C  
ATOM   3476  CG2 ILE A 432      58.740  27.245 -35.274  1.00 36.54           C  
ATOM   3477  CD1 ILE A 432      61.165  25.334 -35.459  1.00 36.54           C  
ATOM   3478  N   SER A 433      57.046  28.951 -38.584  1.00 37.54           N  
ATOM   3479  CA  SER A 433      55.973  29.938 -38.636  1.00 37.54           C  
ATOM   3480  C   SER A 433      55.094  29.866 -37.392  1.00 37.54           C  
ATOM   3481  CB  SER A 433      55.117  29.736 -39.888  1.00 37.54           C  
ATOM   3482  O   SER A 433      54.482  28.831 -37.118  1.00 37.54           O  
ATOM   3483  OG  SER A 433      54.210  30.811 -40.056  1.00 37.54           O  
ATOM   3484  N   SER A 434      55.347  30.568 -36.184  1.00 31.42           N  
ATOM   3485  CA  SER A 434      54.493  31.259 -35.224  1.00 31.42           C  
ATOM   3486  C   SER A 434      54.629  32.773 -35.351  1.00 31.42           C  
ATOM   3487  CB  SER A 434      54.832  30.827 -33.797  1.00 31.42           C  
ATOM   3488  O   SER A 434      55.738  33.309 -35.292  1.00 31.42           O  
ATOM   3489  OG  SER A 434      56.170  31.164 -33.473  1.00 31.42           O  
ATOM   3490  N   LYS A 435      54.000  33.467 -36.312  1.00 38.39           N  
ATOM   3491  CA  LYS A 435      53.675  34.859 -36.610  1.00 38.39           C  
ATOM   3492  C   LYS A 435      52.597  35.385 -35.667  1.00 38.39           C  
ATOM   3493  CB  LYS A 435      53.218  35.005 -38.062  1.00 38.39           C  
ATOM   3494  O   LYS A 435      51.516  34.801 -35.565  1.00 38.39           O  
ATOM   3495  CG  LYS A 435      54.305  34.710 -39.086  1.00 38.39           C  
ATOM   3496  CD  LYS A 435      54.190  35.620 -40.301  1.00 38.39           C  
ATOM   3497  CE  LYS A 435      55.235  35.282 -41.356  1.00 38.39           C  
ATOM   3498  NZ  LYS A 435      54.938  35.941 -42.663  1.00 38.39           N  
ATOM   3499  N   ILE A 436      52.917  36.307 -34.661  1.00 39.28           N  
ATOM   3500  CA  ILE A 436      52.723  37.629 -34.077  1.00 39.28           C  
ATOM   3501  C   ILE A 436      52.782  38.692 -35.173  1.00 39.28           C  
ATOM   3502  CB  ILE A 436      53.776  37.926 -32.986  1.00 39.28           C  
ATOM   3503  O   ILE A 436      53.698  38.691 -35.997  1.00 39.28           O  
ATOM   3504  CG1 ILE A 436      53.378  37.259 -31.664  1.00 39.28           C  
ATOM   3505  CG2 ILE A 436      53.956  39.436 -32.805  1.00 39.28           C  
ATOM   3506  CD1 ILE A 436      54.554  36.705 -30.872  1.00 39.28           C  
ATOM   3507  N   GLN A 437      51.544  39.340 -35.658  1.00 37.55           N  
ATOM   3508  CA  GLN A 437      50.991  40.690 -35.673  1.00 37.55           C  
ATOM   3509  C   GLN A 437      50.803  41.192 -37.101  1.00 37.55           C  
ATOM   3510  CB  GLN A 437      51.894  41.649 -34.894  1.00 37.55           C  
ATOM   3511  O   GLN A 437      51.748  41.195 -37.894  1.00 37.55           O  
ATOM   3512  CG  GLN A 437      51.860  41.438 -33.387  1.00 37.55           C  
ATOM   3513  CD  GLN A 437      52.707  42.445 -32.633  1.00 37.55           C  
ATOM   3514  NE2 GLN A 437      53.216  42.043 -31.474  1.00 37.55           N  
ATOM   3515  OE1 GLN A 437      52.904  43.576 -33.090  1.00 37.55           O  
ATOM   3516  N   LYS A 438      49.533  41.248 -37.677  1.00 35.41           N  
ATOM   3517  CA  LYS A 438      48.543  42.076 -38.360  1.00 35.41           C  
ATOM   3518  C   LYS A 438      49.202  42.965 -39.412  1.00 35.41           C  
ATOM   3519  CB  LYS A 438      47.775  42.935 -37.355  1.00 35.41           C  
ATOM   3520  O   LYS A 438      50.276  43.522 -39.176  1.00 35.41           O  
ATOM   3521  CG  LYS A 438      46.719  42.172 -36.568  1.00 35.41           C  
ATOM   3522  CD  LYS A 438      45.928  43.096 -35.652  1.00 35.41           C  
ATOM   3523  CE  LYS A 438      44.790  42.359 -34.959  1.00 35.41           C  
ATOM   3524  NZ  LYS A 438      44.155  43.193 -33.896  1.00 35.41           N  
ATOM   3525  N   PRO A 439      48.261  43.362 -40.604  1.00 38.50           N  
ATOM   3526  CA  PRO A 439      47.621  44.670 -40.767  1.00 38.50           C  
ATOM   3527  C   PRO A 439      46.369  44.610 -41.639  1.00 38.50           C  
ATOM   3528  CB  PRO A 439      48.711  45.515 -41.431  1.00 38.50           C  
ATOM   3529  O   PRO A 439      46.246  43.724 -42.488  1.00 38.50           O  
ATOM   3530  CG  PRO A 439      49.432  44.567 -42.334  1.00 38.50           C  
ATOM   3531  CD  PRO A 439      48.913  43.180 -42.082  1.00 38.50           C  
ATOM   3532  N   LYS A 440      45.221  45.266 -41.163  1.00 31.83           N  
ATOM   3533  CA  LYS A 440      44.352  46.425 -41.346  1.00 31.83           C  
ATOM   3534  C   LYS A 440      43.526  46.298 -42.623  1.00 31.83           C  
ATOM   3535  CB  LYS A 440      45.176  47.714 -41.381  1.00 31.83           C  
ATOM   3536  O   LYS A 440      44.077  46.088 -43.706  1.00 31.83           O  
ATOM   3537  CG  LYS A 440      44.601  48.839 -40.533  1.00 31.83           C  
ATOM   3538  CD  LYS A 440      45.569  50.011 -40.429  1.00 31.83           C  
ATOM   3539  CE  LYS A 440      44.987  51.145 -39.596  1.00 31.83           C  
ATOM   3540  NZ  LYS A 440      45.990  52.225 -39.354  1.00 31.83           N  
ATOM   3541  N   VAL A 441      42.045  46.123 -42.513  1.00 33.97           N  
ATOM   3542  CA  VAL A 441      40.997  47.055 -42.915  1.00 33.97           C  
ATOM   3543  C   VAL A 441      39.766  46.280 -43.381  1.00 33.97           C  
ATOM   3544  CB  VAL A 441      41.482  48.007 -44.032  1.00 33.97           C  
ATOM   3545  O   VAL A 441      39.868  45.396 -44.234  1.00 33.97           O  
ATOM   3546  CG1 VAL A 441      40.356  48.941 -44.471  1.00 33.97           C  
ATOM   3547  CG2 VAL A 441      42.693  48.809 -43.560  1.00 33.97           C  
ATOM   3548  N   GLU A 442      38.603  46.318 -42.555  1.00 34.11           N  
ATOM   3549  CA  GLU A 442      37.272  46.866 -42.797  1.00 34.11           C  
ATOM   3550  C   GLU A 442      36.222  46.164 -41.940  1.00 34.11           C  
ATOM   3551  CB  GLU A 442      36.903  46.751 -44.278  1.00 34.11           C  
ATOM   3552  O   GLU A 442      36.102  44.938 -41.976  1.00 34.11           O  
ATOM   3553  CG  GLU A 442      36.025  47.887 -44.783  1.00 34.11           C  
ATOM   3554  CD  GLU A 442      35.759  47.820 -46.279  1.00 34.11           C  
ATOM   3555  OE1 GLU A 442      35.018  48.682 -46.803  1.00 34.11           O  
ATOM   3556  OE2 GLU A 442      36.297  46.898 -46.932  1.00 34.11           O  
ATOM   3557  N   ALA A 443      35.781  46.777 -40.811  1.00 41.56           N  
ATOM   3558  CA  ALA A 443      34.612  46.746 -39.936  1.00 41.56           C  
ATOM   3559  C   ALA A 443      33.326  46.603 -40.744  1.00 41.56           C  
ATOM   3560  CB  ALA A 443      34.559  48.006 -39.076  1.00 41.56           C  
ATOM   3561  O   ALA A 443      33.139  47.289 -41.752  1.00 41.56           O  
ATOM   3562  N   PRO A 444      32.425  45.546 -40.341  1.00 34.66           N  
ATOM   3563  CA  PRO A 444      31.150  45.860 -39.691  1.00 34.66           C  
ATOM   3564  C   PRO A 444      30.681  44.756 -38.746  1.00 34.66           C  
ATOM   3565  CB  PRO A 444      30.184  46.019 -40.867  1.00 34.66           C  
ATOM   3566  O   PRO A 444      31.138  43.614 -38.850  1.00 34.66           O  
ATOM   3567  CG  PRO A 444      30.652  45.026 -41.882  1.00 34.66           C  
ATOM   3568  CD  PRO A 444      31.932  44.412 -41.394  1.00 34.66           C  
ATOM   3569  N   LYS A 445      30.632  44.999 -37.370  1.00 31.80           N  
ATOM   3570  CA  LYS A 445      29.590  44.896 -36.352  1.00 31.80           C  
ATOM   3571  C   LYS A 445      29.687  43.574 -35.597  1.00 31.80           C  
ATOM   3572  CB  LYS A 445      28.205  45.037 -36.986  1.00 31.80           C  
ATOM   3573  O   LYS A 445      29.564  42.502 -36.193  1.00 31.80           O  
ATOM   3574  CG  LYS A 445      27.810  46.473 -37.298  1.00 31.80           C  
ATOM   3575  CD  LYS A 445      26.392  46.556 -37.847  1.00 31.80           C  
ATOM   3576  CE  LYS A 445      25.998  47.992 -38.166  1.00 31.80           C  
ATOM   3577  NZ  LYS A 445      24.710  48.059 -38.919  1.00 31.80           N  
ATOM   3578  N   LEU A 446      30.549  43.473 -34.596  1.00 35.79           N  
ATOM   3579  CA  LEU A 446      30.566  42.525 -33.488  1.00 35.79           C  
ATOM   3580  C   LEU A 446      29.328  42.691 -32.612  1.00 35.79           C  
ATOM   3581  CB  LEU A 446      31.830  42.709 -32.644  1.00 35.79           C  
ATOM   3582  O   LEU A 446      29.082  43.774 -32.076  1.00 35.79           O  
ATOM   3583  CG  LEU A 446      33.147  42.281 -33.294  1.00 35.79           C  
ATOM   3584  CD1 LEU A 446      34.330  42.824 -32.500  1.00 35.79           C  
ATOM   3585  CD2 LEU A 446      33.221  40.762 -33.402  1.00 35.79           C  
ATOM   3586  N   LYS A 447      28.189  42.060 -32.898  1.00 38.70           N  
ATOM   3587  CA  LYS A 447      27.143  41.526 -32.030  1.00 38.70           C  
ATOM   3588  C   LYS A 447      27.724  40.563 -30.998  1.00 38.70           C  
ATOM   3589  CB  LYS A 447      26.067  40.822 -32.857  1.00 38.70           C  
ATOM   3590  O   LYS A 447      28.359  39.570 -31.357  1.00 38.70           O  
ATOM   3591  CG  LYS A 447      24.711  41.512 -32.825  1.00 38.70           C  
ATOM   3592  CD  LYS A 447      23.766  40.937 -33.872  1.00 38.70           C  
ATOM   3593  CE  LYS A 447      22.447  41.696 -33.913  1.00 38.70           C  
ATOM   3594  NZ  LYS A 447      21.621  41.308 -35.095  1.00 38.70           N  
ATOM   3595  N   VAL A 448      28.431  41.040 -29.965  1.00 41.56           N  
ATOM   3596  CA  VAL A 448      28.672  40.431 -28.661  1.00 41.56           C  
ATOM   3597  C   VAL A 448      27.476  39.570 -28.263  1.00 41.56           C  
ATOM   3598  CB  VAL A 448      28.944  41.498 -27.577  1.00 41.56           C  
ATOM   3599  O   VAL A 448      26.333  40.032 -28.292  1.00 41.56           O  
ATOM   3600  CG1 VAL A 448      29.179  40.841 -26.218  1.00 41.56           C  
ATOM   3601  CG2 VAL A 448      30.140  42.364 -27.970  1.00 41.56           C  
ATOM   3602  N   GLN A 449      27.348  38.375 -28.712  1.00 39.30           N  
ATOM   3603  CA  GLN A 449      26.528  37.236 -28.311  1.00 39.30           C  
ATOM   3604  C   GLN A 449      26.247  37.262 -26.811  1.00 39.30           C  
ATOM   3605  CB  GLN A 449      27.209  35.922 -28.695  1.00 39.30           C  
ATOM   3606  O   GLN A 449      27.174  37.214 -26.000  1.00 39.30           O  
ATOM   3607  CG  GLN A 449      26.654  35.291 -29.965  1.00 39.30           C  
ATOM   3608  CD  GLN A 449      27.339  33.984 -30.319  1.00 39.30           C  
ATOM   3609  NE2 GLN A 449      27.165  33.540 -31.559  1.00 39.30           N  
ATOM   3610  OE1 GLN A 449      28.020  33.379 -29.485  1.00 39.30           O  
ATOM   3611  N   HIS A 450      25.432  38.160 -26.215  1.00 53.70           N  
ATOM   3612  CA  HIS A 450      24.658  38.304 -24.986  1.00 53.70           C  
ATOM   3613  C   HIS A 450      24.083  36.965 -24.537  1.00 53.70           C  
ATOM   3614  CB  HIS A 450      23.532  39.321 -25.179  1.00 53.70           C  
ATOM   3615  O   HIS A 450      23.439  36.881 -23.489  1.00 53.70           O  
ATOM   3616  CG  HIS A 450      23.938  40.729 -24.884  1.00 53.70           C  
ATOM   3617  CD2 HIS A 450      24.765  41.573 -25.545  1.00 53.70           C  
ATOM   3618  ND1 HIS A 450      23.478  41.422 -23.784  1.00 53.70           N  
ATOM   3619  CE1 HIS A 450      24.006  42.635 -23.783  1.00 53.70           C  
ATOM   3620  NE2 HIS A 450      24.790  42.752 -24.840  1.00 53.70           N  
ATOM   3621  N   LYS A 451      24.552  35.823 -25.059  1.00 56.29           N  
ATOM   3622  CA  LYS A 451      23.981  34.549 -24.634  1.00 56.29           C  
ATOM   3623  C   LYS A 451      24.911  33.825 -23.664  1.00 56.29           C  
ATOM   3624  CB  LYS A 451      23.691  33.660 -25.844  1.00 56.29           C  
ATOM   3625  O   LYS A 451      24.451  33.154 -22.739  1.00 56.29           O  
ATOM   3626  CG  LYS A 451      22.275  33.794 -26.385  1.00 56.29           C  
ATOM   3627  CD  LYS A 451      22.015  32.810 -27.519  1.00 56.29           C  
ATOM   3628  CE  LYS A 451      20.608  32.964 -28.082  1.00 56.29           C  
ATOM   3629  NZ  LYS A 451      20.348  32.002 -29.194  1.00 56.29           N  
ATOM   3630  N   PHE A 452      26.225  34.248 -23.549  1.00 57.09           N  
ATOM   3631  CA  PHE A 452      27.177  33.660 -22.614  1.00 57.09           C  
ATOM   3632  C   PHE A 452      27.198  34.436 -21.303  1.00 57.09           C  
ATOM   3633  CB  PHE A 452      28.581  33.623 -23.226  1.00 57.09           C  
ATOM   3634  O   PHE A 452      27.278  33.842 -20.226  1.00 57.09           O  
ATOM   3635  CG  PHE A 452      29.580  32.851 -22.406  1.00 57.09           C  
ATOM   3636  CD1 PHE A 452      30.491  33.513 -21.592  1.00 57.09           C  
ATOM   3637  CD2 PHE A 452      29.607  31.463 -22.450  1.00 57.09           C  
ATOM   3638  CE1 PHE A 452      31.417  32.801 -20.833  1.00 57.09           C  
ATOM   3639  CE2 PHE A 452      30.529  30.745 -21.694  1.00 57.09           C  
ATOM   3640  CZ  PHE A 452      31.434  31.416 -20.887  1.00 57.09           C  
ATOM   3641  N   VAL A 453      26.836  35.692 -21.261  1.00 69.60           N  
ATOM   3642  CA  VAL A 453      26.778  36.576 -20.101  1.00 69.60           C  
ATOM   3643  C   VAL A 453      25.410  36.463 -19.432  1.00 69.60           C  
ATOM   3644  CB  VAL A 453      27.060  38.044 -20.493  1.00 69.60           C  
ATOM   3645  O   VAL A 453      25.314  36.430 -18.203  1.00 69.60           O  
ATOM   3646  CG1 VAL A 453      26.843  38.973 -19.299  1.00 69.60           C  
ATOM   3647  CG2 VAL A 453      28.481  38.189 -21.035  1.00 69.60           C  
ATOM   3648  N   GLU A 454      24.339  35.993 -20.108  1.00 66.99           N  
ATOM   3649  CA  GLU A 454      23.008  35.724 -19.571  1.00 66.99           C  
ATOM   3650  C   GLU A 454      22.940  34.340 -18.932  1.00 66.99           C  
ATOM   3651  CB  GLU A 454      21.950  35.848 -20.670  1.00 66.99           C  
ATOM   3652  O   GLU A 454      22.288  34.158 -17.901  1.00 66.99           O  
ATOM   3653  CG  GLU A 454      21.491  37.277 -20.923  1.00 66.99           C  
ATOM   3654  CD  GLU A 454      20.477  37.390 -22.050  1.00 66.99           C  
ATOM   3655  OE1 GLU A 454      20.073  38.525 -22.392  1.00 66.99           O  
ATOM   3656  OE2 GLU A 454      20.083  36.336 -22.597  1.00 66.99           O  
ATOM   3657  N   GLU A 455      23.783  33.422 -19.391  1.00 71.46           N  
ATOM   3658  CA  GLU A 455      23.894  32.075 -18.840  1.00 71.46           C  
ATOM   3659  C   GLU A 455      24.739  32.067 -17.569  1.00 71.46           C  
ATOM   3660  CB  GLU A 455      24.492  31.118 -19.875  1.00 71.46           C  
ATOM   3661  O   GLU A 455      24.424  31.356 -16.612  1.00 71.46           O  
ATOM   3662  CG  GLU A 455      24.334  29.648 -19.516  1.00 71.46           C  
ATOM   3663  CD  GLU A 455      24.821  28.708 -20.608  1.00 71.46           C  
ATOM   3664  OE1 GLU A 455      24.843  27.477 -20.383  1.00 71.46           O  
ATOM   3665  OE2 GLU A 455      25.186  29.208 -21.695  1.00 71.46           O  
ATOM   3666  N   ILE A 456      25.689  32.995 -17.521  1.00 74.50           N  
ATOM   3667  CA  ILE A 456      26.542  33.131 -16.345  1.00 74.50           C  
ATOM   3668  C   ILE A 456      25.807  33.919 -15.263  1.00 74.50           C  
ATOM   3669  CB  ILE A 456      27.880  33.819 -16.694  1.00 74.50           C  
ATOM   3670  O   ILE A 456      25.904  33.596 -14.077  1.00 74.50           O  
ATOM   3671  CG1 ILE A 456      28.705  32.935 -17.636  1.00 74.50           C  
ATOM   3672  CG2 ILE A 456      28.667  34.146 -15.421  1.00 74.50           C  
ATOM   3673  CD1 ILE A 456      29.944  33.618 -18.199  1.00 74.50           C  
ATOM   3674  N   ILE A 457      24.914  34.843 -15.639  1.00 76.89           N  
ATOM   3675  CA  ILE A 457      24.113  35.627 -14.705  1.00 76.89           C  
ATOM   3676  C   ILE A 457      22.951  34.783 -14.187  1.00 76.89           C  
ATOM   3677  CB  ILE A 457      23.584  36.922 -15.362  1.00 76.89           C  
ATOM   3678  O   ILE A 457      22.623  34.829 -12.999  1.00 76.89           O  
ATOM   3679  CG1 ILE A 457      24.752  37.821 -15.786  1.00 76.89           C  
ATOM   3680  CG2 ILE A 457      22.639  37.663 -14.412  1.00 76.89           C  
ATOM   3681  CD1 ILE A 457      24.335  39.022 -16.624  1.00 76.89           C  
ATOM   3682  N   GLU A 458      22.460  33.818 -14.989  1.00 76.38           N  
ATOM   3683  CA  GLU A 458      21.375  32.923 -14.598  1.00 76.38           C  
ATOM   3684  C   GLU A 458      21.897  31.756 -13.765  1.00 76.38           C  
ATOM   3685  CB  GLU A 458      20.637  32.401 -15.833  1.00 76.38           C  
ATOM   3686  O   GLU A 458      21.242  31.324 -12.813  1.00 76.38           O  
ATOM   3687  CG  GLU A 458      19.685  33.412 -16.454  1.00 76.38           C  
ATOM   3688  CD  GLU A 458      18.968  32.883 -17.685  1.00 76.38           C  
ATOM   3689  OE1 GLU A 458      18.160  33.629 -18.285  1.00 76.38           O  
ATOM   3690  OE2 GLU A 458      19.214  31.713 -18.053  1.00 76.38           O  
ATOM   3691  N   GLU A 459      23.149  31.364 -14.010  1.00 75.48           N  
ATOM   3692  CA  GLU A 459      23.811  30.319 -13.234  1.00 75.48           C  
ATOM   3693  C   GLU A 459      24.292  30.853 -11.888  1.00 75.48           C  
ATOM   3694  CB  GLU A 459      24.987  29.731 -14.018  1.00 75.48           C  
ATOM   3695  O   GLU A 459      24.205  30.159 -10.873  1.00 75.48           O  
ATOM   3696  CG  GLU A 459      25.281  28.275 -13.684  1.00 75.48           C  
ATOM   3697  CD  GLU A 459      26.319  27.648 -14.602  1.00 75.48           C  
ATOM   3698  OE1 GLU A 459      26.707  26.480 -14.370  1.00 75.48           O  
ATOM   3699  OE2 GLU A 459      26.748  28.329 -15.559  1.00 75.48           O  
ATOM   3700  N   THR A 460      24.706  32.130 -11.844  1.00 81.44           N  
ATOM   3701  CA  THR A 460      25.123  32.769 -10.601  1.00 81.44           C  
ATOM   3702  C   THR A 460      23.910  33.166  -9.764  1.00 81.44           C  
ATOM   3703  CB  THR A 460      25.991  34.011 -10.875  1.00 81.44           C  
ATOM   3704  O   THR A 460      23.960  33.130  -8.533  1.00 81.44           O  
ATOM   3705  CG2 THR A 460      27.357  33.617 -11.427  1.00 81.44           C  
ATOM   3706  OG1 THR A 460      25.326  34.850 -11.827  1.00 81.44           O  
ATOM   3707  N   LYS A 461      22.738  33.421 -10.300  1.00 83.43           N  
ATOM   3708  CA  LYS A 461      21.483  33.723  -9.618  1.00 83.43           C  
ATOM   3709  C   LYS A 461      20.862  32.462  -9.024  1.00 83.43           C  
ATOM   3710  CB  LYS A 461      20.496  34.390 -10.577  1.00 83.43           C  
ATOM   3711  O   LYS A 461      20.340  32.487  -7.907  1.00 83.43           O  
ATOM   3712  CG  LYS A 461      19.265  34.968  -9.896  1.00 83.43           C  
ATOM   3713  CD  LYS A 461      18.380  35.718 -10.884  1.00 83.43           C  
ATOM   3714  CE  LYS A 461      17.117  36.244 -10.216  1.00 83.43           C  
ATOM   3715  NZ  LYS A 461      16.344  37.145 -11.124  1.00 83.43           N  
ATOM   3716  N   VAL A 462      21.028  31.338  -9.741  1.00 81.07           N  
ATOM   3717  CA  VAL A 462      20.495  30.060  -9.281  1.00 81.07           C  
ATOM   3718  C   VAL A 462      21.369  29.511  -8.155  1.00 81.07           C  
ATOM   3719  CB  VAL A 462      20.405  29.034 -10.433  1.00 81.07           C  
ATOM   3720  O   VAL A 462      20.857  28.971  -7.171  1.00 81.07           O  
ATOM   3721  CG1 VAL A 462      20.043  27.650  -9.897  1.00 81.07           C  
ATOM   3722  CG2 VAL A 462      19.384  29.491 -11.474  1.00 81.07           C  
ATOM   3723  N   GLU A 463      22.696  29.795  -8.214  1.00 81.29           N  
ATOM   3724  CA  GLU A 463      23.635  29.405  -7.166  1.00 81.29           C  
ATOM   3725  C   GLU A 463      23.471  30.278  -5.926  1.00 81.29           C  
ATOM   3726  CB  GLU A 463      25.075  29.484  -7.679  1.00 81.29           C  
ATOM   3727  O   GLU A 463      23.561  29.787  -4.798  1.00 81.29           O  
ATOM   3728  CG  GLU A 463      26.017  28.485  -7.022  1.00 81.29           C  
ATOM   3729  CD  GLU A 463      27.364  28.382  -7.720  1.00 81.29           C  
ATOM   3730  OE1 GLU A 463      28.244  27.635  -7.235  1.00 81.29           O  
ATOM   3731  OE2 GLU A 463      27.542  29.056  -8.760  1.00 81.29           O  
ATOM   3732  N   ASP A 464      23.180  31.586  -6.122  1.00 82.88           N  
ATOM   3733  CA  ASP A 464      22.923  32.513  -5.025  1.00 82.88           C  
ATOM   3734  C   ASP A 464      21.584  32.213  -4.355  1.00 82.88           C  
ATOM   3735  CB  ASP A 464      22.947  33.958  -5.526  1.00 82.88           C  
ATOM   3736  O   ASP A 464      21.468  32.279  -3.129  1.00 82.88           O  
ATOM   3737  CG  ASP A 464      24.352  34.468  -5.798  1.00 82.88           C  
ATOM   3738  OD1 ASP A 464      25.327  33.857  -5.310  1.00 82.88           O  
ATOM   3739  OD2 ASP A 464      24.484  35.491  -6.504  1.00 82.88           O  
ATOM   3740  N   GLU A 465      20.550  31.754  -5.111  1.00 83.48           N  
ATOM   3741  CA  GLU A 465      19.245  31.375  -4.578  1.00 83.48           C  
ATOM   3742  C   GLU A 465      19.319  30.043  -3.836  1.00 83.48           C  
ATOM   3743  CB  GLU A 465      18.208  31.294  -5.701  1.00 83.48           C  
ATOM   3744  O   GLU A 465      18.660  29.861  -2.810  1.00 83.48           O  
ATOM   3745  CG  GLU A 465      17.809  32.649  -6.267  1.00 83.48           C  
ATOM   3746  CD  GLU A 465      16.751  32.557  -7.356  1.00 83.48           C  
ATOM   3747  OE1 GLU A 465      16.230  33.610  -7.787  1.00 83.48           O  
ATOM   3748  OE2 GLU A 465      16.441  31.421  -7.780  1.00 83.48           O  
ATOM   3749  N   LYS A 466      20.129  29.140  -4.382  1.00 79.80           N  
ATOM   3750  CA  LYS A 466      20.364  27.849  -3.741  1.00 79.80           C  
ATOM   3751  C   LYS A 466      21.134  28.017  -2.434  1.00 79.80           C  
ATOM   3752  CB  LYS A 466      21.125  26.914  -4.681  1.00 79.80           C  
ATOM   3753  O   LYS A 466      20.824  27.363  -1.437  1.00 79.80           O  
ATOM   3754  CG  LYS A 466      21.233  25.482  -4.176  1.00 79.80           C  
ATOM   3755  CD  LYS A 466      22.019  24.606  -5.143  1.00 79.80           C  
ATOM   3756  CE  LYS A 466      22.211  23.199  -4.594  1.00 79.80           C  
ATOM   3757  NZ  LYS A 466      23.039  22.356  -5.508  1.00 79.80           N  
ATOM   3758  N   SER A 467      22.117  28.932  -2.437  1.00 85.70           N  
ATOM   3759  CA  SER A 467      22.888  29.213  -1.231  1.00 85.70           C  
ATOM   3760  C   SER A 467      22.043  29.941  -0.191  1.00 85.70           C  
ATOM   3761  CB  SER A 467      24.126  30.045  -1.568  1.00 85.70           C  
ATOM   3762  O   SER A 467      22.191  29.709   1.010  1.00 85.70           O  
ATOM   3763  OG  SER A 467      23.755  31.294  -2.125  1.00 85.70           O  
ATOM   3764  N   GLU A 468      21.101  30.800  -0.580  1.00 86.52           N  
ATOM   3765  CA  GLU A 468      20.186  31.505   0.313  1.00 86.52           C  
ATOM   3766  C   GLU A 468      19.163  30.551   0.921  1.00 86.52           C  
ATOM   3767  CB  GLU A 468      19.472  32.636  -0.433  1.00 86.52           C  
ATOM   3768  O   GLU A 468      18.807  30.680   2.094  1.00 86.52           O  
ATOM   3769  CG  GLU A 468      20.331  33.875  -0.640  1.00 86.52           C  
ATOM   3770  CD  GLU A 468      19.623  34.973  -1.417  1.00 86.52           C  
ATOM   3771  OE1 GLU A 468      20.279  35.972  -1.790  1.00 86.52           O  
ATOM   3772  OE2 GLU A 468      18.402  34.834  -1.654  1.00 86.52           O  
ATOM   3773  N   MET A 469      18.730  29.494   0.123  1.00 79.98           N  
ATOM   3774  CA  MET A 469      17.778  28.497   0.604  1.00 79.98           C  
ATOM   3775  C   MET A 469      18.438  27.549   1.599  1.00 79.98           C  
ATOM   3776  CB  MET A 469      17.193  27.703  -0.566  1.00 79.98           C  
ATOM   3777  O   MET A 469      17.832  27.178   2.606  1.00 79.98           O  
ATOM   3778  CG  MET A 469      15.911  26.962  -0.223  1.00 79.98           C  
ATOM   3779  SD  MET A 469      15.612  25.528  -1.328  1.00 79.98           S  
ATOM   3780  CE  MET A 469      15.050  26.388  -2.824  1.00 79.98           C  
ATOM   3781  N   GLU A 470      19.732  27.252   1.306  1.00 84.04           N  
ATOM   3782  CA  GLU A 470      20.518  26.414   2.207  1.00 84.04           C  
ATOM   3783  C   GLU A 470      20.819  27.141   3.514  1.00 84.04           C  
ATOM   3784  CB  GLU A 470      21.822  25.978   1.535  1.00 84.04           C  
ATOM   3785  O   GLU A 470      20.785  26.537   4.588  1.00 84.04           O  
ATOM   3786  CG  GLU A 470      21.698  24.695   0.725  1.00 84.04           C  
ATOM   3787  CD  GLU A 470      22.999  24.277   0.060  1.00 84.04           C  
ATOM   3788  OE1 GLU A 470      22.995  23.298  -0.720  1.00 84.04           O  
ATOM   3789  OE2 GLU A 470      24.032  24.933   0.321  1.00 84.04           O  
ATOM   3790  N   GLU A 471      21.089  28.466   3.418  1.00 88.56           N  
ATOM   3791  CA  GLU A 471      21.286  29.309   4.593  1.00 88.56           C  
ATOM   3792  C   GLU A 471      19.997  29.443   5.399  1.00 88.56           C  
ATOM   3793  CB  GLU A 471      21.796  30.693   4.183  1.00 88.56           C  
ATOM   3794  O   GLU A 471      20.026  29.437   6.631  1.00 88.56           O  
ATOM   3795  CG  GLU A 471      22.406  31.488   5.328  1.00 88.56           C  
ATOM   3796  CD  GLU A 471      23.125  32.747   4.869  1.00 88.56           C  
ATOM   3797  OE1 GLU A 471      23.714  33.453   5.718  1.00 88.56           O  
ATOM   3798  OE2 GLU A 471      23.097  33.029   3.651  1.00 88.56           O  
ATOM   3799  N   ALA A 472      18.812  29.481   4.747  1.00 86.62           N  
ATOM   3800  CA  ALA A 472      17.510  29.553   5.405  1.00 86.62           C  
ATOM   3801  C   ALA A 472      17.166  28.231   6.085  1.00 86.62           C  
ATOM   3802  CB  ALA A 472      16.425  29.927   4.398  1.00 86.62           C  
ATOM   3803  O   ALA A 472      16.628  28.218   7.195  1.00 86.62           O  
ATOM   3804  N   LEU A 473      17.521  27.118   5.443  1.00 81.14           N  
ATOM   3805  CA  LEU A 473      17.264  25.795   5.999  1.00 81.14           C  
ATOM   3806  C   LEU A 473      18.150  25.534   7.213  1.00 81.14           C  
ATOM   3807  CB  LEU A 473      17.498  24.714   4.940  1.00 81.14           C  
ATOM   3808  O   LEU A 473      17.697  24.960   8.206  1.00 81.14           O  
ATOM   3809  CG  LEU A 473      16.372  24.503   3.927  1.00 81.14           C  
ATOM   3810  CD1 LEU A 473      16.859  23.642   2.765  1.00 81.14           C  
ATOM   3811  CD2 LEU A 473      15.160  23.867   4.599  1.00 81.14           C  
ATOM   3812  N   THR A 474      19.355  26.044   7.136  1.00 85.95           N  
ATOM   3813  CA  THR A 474      20.279  25.938   8.260  1.00 85.95           C  
ATOM   3814  C   THR A 474      19.837  26.840   9.410  1.00 85.95           C  
ATOM   3815  CB  THR A 474      21.714  26.304   7.841  1.00 85.95           C  
ATOM   3816  O   THR A 474      19.973  26.475  10.579  1.00 85.95           O  
ATOM   3817  CG2 THR A 474      22.701  25.217   8.253  1.00 85.95           C  
ATOM   3818  OG1 THR A 474      21.764  26.464   6.417  1.00 85.95           O  
ATOM   3819  N   ALA A 475      19.285  28.003   9.179  1.00 87.45           N  
ATOM   3820  CA  ALA A 475      18.753  28.923  10.182  1.00 87.45           C  
ATOM   3821  C   ALA A 475      17.533  28.327  10.879  1.00 87.45           C  
ATOM   3822  CB  ALA A 475      18.394  30.261   9.540  1.00 87.45           C  
ATOM   3823  O   ALA A 475      17.372  28.472  12.093  1.00 87.45           O  
ATOM   3824  N   ILE A 476      16.713  27.594  10.136  1.00 83.15           N  
ATOM   3825  CA  ILE A 476      15.516  26.961  10.681  1.00 83.15           C  
ATOM   3826  C   ILE A 476      15.914  25.784  11.568  1.00 83.15           C  
ATOM   3827  CB  ILE A 476      14.566  26.489   9.558  1.00 83.15           C  
ATOM   3828  O   ILE A 476      15.323  25.571  12.629  1.00 83.15           O  
ATOM   3829  CG1 ILE A 476      13.975  27.694   8.817  1.00 83.15           C  
ATOM   3830  CG2 ILE A 476      13.457  25.599  10.127  1.00 83.15           C  
ATOM   3831  CD1 ILE A 476      13.190  27.327   7.565  1.00 83.15           C  
ATOM   3832  N   THR A 477      16.938  25.088  11.141  1.00 81.17           N  
ATOM   3833  CA  THR A 477      17.457  23.967  11.916  1.00 81.17           C  
ATOM   3834  C   THR A 477      18.104  24.457  13.209  1.00 81.17           C  
ATOM   3835  CB  THR A 477      18.480  23.152  11.104  1.00 81.17           C  
ATOM   3836  O   THR A 477      17.938  23.841  14.264  1.00 81.17           O  
ATOM   3837  CG2 THR A 477      17.811  22.438   9.934  1.00 81.17           C  
ATOM   3838  OG1 THR A 477      19.490  24.033  10.597  1.00 81.17           O  
ATOM   3839  N   GLU A 478      18.818  25.571  13.125  1.00 82.07           N  
ATOM   3840  CA  GLU A 478      19.441  26.181  14.296  1.00 82.07           C  
ATOM   3841  C   GLU A 478      18.391  26.763  15.238  1.00 82.07           C  
ATOM   3842  CB  GLU A 478      20.430  27.270  13.873  1.00 82.07           C  
ATOM   3843  O   GLU A 478      18.529  26.674  16.460  1.00 82.07           O  
ATOM   3844  CG  GLU A 478      21.816  26.743  13.530  1.00 82.07           C  
ATOM   3845  CD  GLU A 478      22.785  27.834  13.104  1.00 82.07           C  
ATOM   3846  OE1 GLU A 478      23.933  27.511  12.723  1.00 82.07           O  
ATOM   3847  OE2 GLU A 478      22.393  29.021  13.153  1.00 82.07           O  
ATOM   3848  N   GLU A 479      17.254  27.313  14.651  1.00 79.55           N  
ATOM   3849  CA  GLU A 479      16.147  27.842  15.443  1.00 79.55           C  
ATOM   3850  C   GLU A 479      15.365  26.719  16.118  1.00 79.55           C  
ATOM   3851  CB  GLU A 479      15.212  28.681  14.567  1.00 79.55           C  
ATOM   3852  O   GLU A 479      14.909  26.868  17.253  1.00 79.55           O  
ATOM   3853  CG  GLU A 479      15.313  30.178  14.819  1.00 79.55           C  
ATOM   3854  CD  GLU A 479      14.061  30.940  14.414  1.00 79.55           C  
ATOM   3855  OE1 GLU A 479      13.929  32.130  14.780  1.00 79.55           O  
ATOM   3856  OE2 GLU A 479      13.204  30.342  13.726  1.00 79.55           O  
ATOM   3857  N   LEU A 480      15.227  25.586  15.457  1.00 76.06           N  
ATOM   3858  CA  LEU A 480      14.542  24.417  15.999  1.00 76.06           C  
ATOM   3859  C   LEU A 480      15.392  23.735  17.066  1.00 76.06           C  
ATOM   3860  CB  LEU A 480      14.212  23.424  14.882  1.00 76.06           C  
ATOM   3861  O   LEU A 480      14.860  23.212  18.048  1.00 76.06           O  
ATOM   3862  CG  LEU A 480      12.955  23.719  14.062  1.00 76.06           C  
ATOM   3863  CD1 LEU A 480      12.897  22.815  12.835  1.00 76.06           C  
ATOM   3864  CD2 LEU A 480      11.705  23.546  14.919  1.00 76.06           C  
ATOM   3865  N   ALA A 481      16.747  23.799  16.889  1.00 78.05           N  
ATOM   3866  CA  ALA A 481      17.683  23.251  17.867  1.00 78.05           C  
ATOM   3867  C   ALA A 481      17.733  24.118  19.123  1.00 78.05           C  
ATOM   3868  CB  ALA A 481      19.076  23.123  17.257  1.00 78.05           C  
ATOM   3869  O   ALA A 481      17.807  23.599  20.239  1.00 78.05           O  
ATOM   3870  N   VAL A 482      17.600  25.515  18.971  1.00 78.90           N  
ATOM   3871  CA  VAL A 482      17.569  26.460  20.082  1.00 78.90           C  
ATOM   3872  C   VAL A 482      16.230  26.361  20.809  1.00 78.90           C  
ATOM   3873  CB  VAL A 482      17.809  27.909  19.601  1.00 78.90           C  
ATOM   3874  O   VAL A 482      16.177  26.433  22.039  1.00 78.90           O  
ATOM   3875  CG1 VAL A 482      17.601  28.899  20.746  1.00 78.90           C  
ATOM   3876  CG2 VAL A 482      19.213  28.051  19.017  1.00 78.90           C  
ATOM   3877  N   SER A 483      15.141  26.010  20.024  1.00 70.91           N  
ATOM   3878  CA  SER A 483      13.805  25.831  20.584  1.00 70.91           C  
ATOM   3879  C   SER A 483      13.692  24.506  21.330  1.00 70.91           C  
ATOM   3880  CB  SER A 483      12.748  25.896  19.481  1.00 70.91           C  
ATOM   3881  O   SER A 483      13.005  24.419  22.350  1.00 70.91           O  
ATOM   3882  OG  SER A 483      11.445  25.942  20.035  1.00 70.91           O  
ATOM   3883  N   MET A 484      14.453  23.523  20.886  1.00 69.60           N  
ATOM   3884  CA  MET A 484      14.491  22.215  21.533  1.00 69.60           C  
ATOM   3885  C   MET A 484      15.369  22.250  22.780  1.00 69.60           C  
ATOM   3886  CB  MET A 484      15.002  21.149  20.563  1.00 69.60           C  
ATOM   3887  O   MET A 484      15.072  21.582  23.772  1.00 69.60           O  
ATOM   3888  CG  MET A 484      13.979  20.727  19.521  1.00 69.60           C  
ATOM   3889  SD  MET A 484      14.439  19.164  18.677  1.00 69.60           S  
ATOM   3890  CE  MET A 484      12.859  18.750  17.887  1.00 69.60           C  
ATOM   3891  N   LYS A 485      16.448  23.093  22.730  1.00 69.54           N  
ATOM   3892  CA  LYS A 485      17.353  23.297  23.858  1.00 69.54           C  
ATOM   3893  C   LYS A 485      16.726  24.208  24.909  1.00 69.54           C  
ATOM   3894  CB  LYS A 485      18.682  23.885  23.380  1.00 69.54           C  
ATOM   3895  O   LYS A 485      16.923  24.007  26.109  1.00 69.54           O  
ATOM   3896  CG  LYS A 485      19.727  22.840  23.017  1.00 69.54           C  
ATOM   3897  CD  LYS A 485      21.055  23.484  22.642  1.00 69.54           C  
ATOM   3898  CE  LYS A 485      22.076  22.445  22.201  1.00 69.54           C  
ATOM   3899  NZ  LYS A 485      23.337  23.079  21.711  1.00 69.54           N  
ATOM   3900  N   GLU A 486      15.829  25.179  24.468  1.00 67.96           N  
ATOM   3901  CA  GLU A 486      15.084  26.082  25.340  1.00 67.96           C  
ATOM   3902  C   GLU A 486      13.884  25.379  25.968  1.00 67.96           C  
ATOM   3903  CB  GLU A 486      14.624  27.320  24.566  1.00 67.96           C  
ATOM   3904  O   GLU A 486      13.528  25.653  27.116  1.00 67.96           O  
ATOM   3905  CG  GLU A 486      15.694  28.393  24.430  1.00 67.96           C  
ATOM   3906  CD  GLU A 486      15.173  29.685  23.820  1.00 67.96           C  
ATOM   3907  OE1 GLU A 486      15.928  30.684  23.777  1.00 67.96           O  
ATOM   3908  OE2 GLU A 486      14.001  29.700  23.383  1.00 67.96           O  
ATOM   3909  N   GLU A 487      13.323  24.282  25.219  1.00 57.70           N  
ATOM   3910  CA  GLU A 487      12.224  23.446  25.694  1.00 57.70           C  
ATOM   3911  C   GLU A 487      12.725  22.365  26.647  1.00 57.70           C  
ATOM   3912  CB  GLU A 487      11.486  22.807  24.515  1.00 57.70           C  
ATOM   3913  O   GLU A 487      12.045  22.020  27.616  1.00 57.70           O  
ATOM   3914  CG  GLU A 487      10.378  23.677  23.938  1.00 57.70           C  
ATOM   3915  CD  GLU A 487       9.527  22.957  22.904  1.00 57.70           C  
ATOM   3916  OE1 GLU A 487       8.529  23.542  22.426  1.00 57.70           O  
ATOM   3917  OE2 GLU A 487       9.861  21.799  22.569  1.00 57.70           O  
ATOM   3918  N   LYS A 488      14.029  21.975  26.493  1.00 55.10           N  
ATOM   3919  CA  LYS A 488      14.717  21.034  27.373  1.00 55.10           C  
ATOM   3920  C   LYS A 488      15.281  21.742  28.602  1.00 55.10           C  
ATOM   3921  CB  LYS A 488      15.840  20.318  26.620  1.00 55.10           C  
ATOM   3922  O   LYS A 488      15.274  21.187  29.702  1.00 55.10           O  
ATOM   3923  CG  LYS A 488      15.405  19.028  25.941  1.00 55.10           C  
ATOM   3924  CD  LYS A 488      16.590  18.290  25.331  1.00 55.10           C  
ATOM   3925  CE  LYS A 488      16.148  17.034  24.592  1.00 55.10           C  
ATOM   3926  NZ  LYS A 488      17.306  16.310  23.988  1.00 55.10           N  
ATOM   3927  N   LYS A 489      15.642  23.099  28.520  1.00 55.47           N  
ATOM   3928  CA  LYS A 489      16.098  23.973  29.597  1.00 55.47           C  
ATOM   3929  C   LYS A 489      14.919  24.538  30.383  1.00 55.47           C  
ATOM   3930  CB  LYS A 489      16.949  25.114  29.037  1.00 55.47           C  
ATOM   3931  O   LYS A 489      14.990  24.675  31.606  1.00 55.47           O  
ATOM   3932  CG  LYS A 489      18.429  24.780  28.916  1.00 55.47           C  
ATOM   3933  CD  LYS A 489      19.246  26.000  28.510  1.00 55.47           C  
ATOM   3934  CE  LYS A 489      20.725  25.664  28.376  1.00 55.47           C  
ATOM   3935  NZ  LYS A 489      21.534  26.863  28.003  1.00 55.47           N  
ATOM   3936  N   GLU A 490      13.669  24.700  29.705  1.00 53.20           N  
ATOM   3937  CA  GLU A 490      12.413  25.141  30.304  1.00 53.20           C  
ATOM   3938  C   GLU A 490      11.661  23.971  30.932  1.00 53.20           C  
ATOM   3939  CB  GLU A 490      11.532  25.832  29.260  1.00 53.20           C  
ATOM   3940  O   GLU A 490      10.999  24.131  31.959  1.00 53.20           O  
ATOM   3941  CG  GLU A 490      11.612  27.352  29.298  1.00 53.20           C  
ATOM   3942  CD  GLU A 490      10.585  28.029  28.405  1.00 53.20           C  
ATOM   3943  OE1 GLU A 490      10.481  29.276  28.436  1.00 53.20           O  
ATOM   3944  OE2 GLU A 490       9.877  27.306  27.668  1.00 53.20           O  
ATOM   3945  N   ALA A 491      11.939  22.706  30.419  1.00 50.01           N  
ATOM   3946  CA  ALA A 491      11.440  21.446  30.966  1.00 50.01           C  
ATOM   3947  C   ALA A 491      12.325  20.955  32.108  1.00 50.01           C  
ATOM   3948  CB  ALA A 491      11.356  20.387  29.870  1.00 50.01           C  
ATOM   3949  O   ALA A 491      11.834  20.352  33.066  1.00 50.01           O  
ATOM   3950  N   ALA A 492      13.659  21.450  32.127  1.00 48.71           N  
ATOM   3951  CA  ALA A 492      14.647  21.190  33.170  1.00 48.71           C  
ATOM   3952  C   ALA A 492      14.611  22.276  34.242  1.00 48.71           C  
ATOM   3953  CB  ALA A 492      16.046  21.090  32.566  1.00 48.71           C  
ATOM   3954  O   ALA A 492      14.854  22.002  35.420  1.00 48.71           O  
ATOM   3955  N   GLU A 493      14.012  23.528  33.974  1.00 50.70           N  
ATOM   3956  CA  GLU A 493      13.825  24.675  34.857  1.00 50.70           C  
ATOM   3957  C   GLU A 493      12.405  24.718  35.414  1.00 50.70           C  
ATOM   3958  CB  GLU A 493      14.140  25.979  34.119  1.00 50.70           C  
ATOM   3959  O   GLU A 493      12.184  25.194  36.529  1.00 50.70           O  
ATOM   3960  CG  GLU A 493      15.465  26.610  34.522  1.00 50.70           C  
ATOM   3961  CD  GLU A 493      15.738  27.931  33.822  1.00 50.70           C  
ATOM   3962  OE1 GLU A 493      16.789  28.555  34.091  1.00 50.70           O  
ATOM   3963  OE2 GLU A 493      14.893  28.347  32.997  1.00 50.70           O  
ATOM   3964  N   GLU A 494      11.370  23.897  34.798  1.00 46.29           N  
ATOM   3965  CA  GLU A 494       9.986  23.734  35.234  1.00 46.29           C  
ATOM   3966  C   GLU A 494       9.807  22.443  36.029  1.00 46.29           C  
ATOM   3967  CB  GLU A 494       9.038  23.748  34.032  1.00 46.29           C  
ATOM   3968  O   GLU A 494       8.942  22.362  36.903  1.00 46.29           O  
ATOM   3969  CG  GLU A 494       8.351  25.087  33.807  1.00 46.29           C  
ATOM   3970  CD  GLU A 494       7.347  25.061  32.665  1.00 46.29           C  
ATOM   3971  OE1 GLU A 494       6.718  26.107  32.387  1.00 46.29           O  
ATOM   3972  OE2 GLU A 494       7.188  23.986  32.045  1.00 46.29           O  
ATOM   3973  N   LYS A 495      10.926  21.583  36.084  1.00 43.34           N  
ATOM   3974  CA  LYS A 495      11.065  20.419  36.954  1.00 43.34           C  
ATOM   3975  C   LYS A 495      11.957  20.732  38.152  1.00 43.34           C  
ATOM   3976  CB  LYS A 495      11.631  19.231  36.176  1.00 43.34           C  
ATOM   3977  O   LYS A 495      11.878  20.061  39.184  1.00 43.34           O  
ATOM   3978  CG  LYS A 495      10.632  18.105  35.951  1.00 43.34           C  
ATOM   3979  CD  LYS A 495      11.300  16.877  35.347  1.00 43.34           C  
ATOM   3980  CE  LYS A 495      10.294  15.764  35.084  1.00 43.34           C  
ATOM   3981  NZ  LYS A 495      10.940  14.567  34.468  1.00 43.34           N  
ATOM   3982  N   GLU A 496      12.361  22.082  38.370  1.00 38.76           N  
ATOM   3983  CA  GLU A 496      13.181  22.643  39.439  1.00 38.76           C  
ATOM   3984  C   GLU A 496      12.541  23.898  40.025  1.00 38.76           C  
ATOM   3985  CB  GLU A 496      14.589  22.960  38.928  1.00 38.76           C  
ATOM   3986  O   GLU A 496      12.862  24.300  41.145  1.00 38.76           O  
ATOM   3987  CG  GLU A 496      15.553  21.785  39.011  1.00 38.76           C  
ATOM   3988  CD  GLU A 496      17.013  22.208  39.030  1.00 38.76           C  
ATOM   3989  OE1 GLU A 496      17.894  21.340  39.226  1.00 38.76           O  
ATOM   3990  OE2 GLU A 496      17.279  23.417  38.847  1.00 38.76           O  
ATOM   3991  N   GLU A 497      11.177  24.025  40.096  1.00 34.71           N  
ATOM   3992  CA  GLU A 497      10.630  25.094  40.928  1.00 34.71           C  
ATOM   3993  C   GLU A 497       9.139  24.890  41.178  1.00 34.71           C  
ATOM   3994  CB  GLU A 497      10.874  26.459  40.278  1.00 34.71           C  
ATOM   3995  O   GLU A 497       8.340  24.902  40.239  1.00 34.71           O  
ATOM   3996  CG  GLU A 497      12.181  27.115  40.699  1.00 34.71           C  
ATOM   3997  CD  GLU A 497      12.259  28.587  40.326  1.00 34.71           C  
ATOM   3998  OE1 GLU A 497      13.241  29.260  40.715  1.00 34.71           O  
ATOM   3999  OE2 GLU A 497      11.331  29.072  39.641  1.00 34.71           O  
ATOM   4000  N   GLU A 498       8.721  23.794  41.846  1.00 33.20           N  
ATOM   4001  CA  GLU A 498       7.675  23.936  42.854  1.00 33.20           C  
ATOM   4002  C   GLU A 498       8.071  23.254  44.160  1.00 33.20           C  
ATOM   4003  CB  GLU A 498       6.352  23.363  42.340  1.00 33.20           C  
ATOM   4004  O   GLU A 498       8.453  22.081  44.163  1.00 33.20           O  
ATOM   4005  CG  GLU A 498       5.380  24.418  41.833  1.00 33.20           C  
ATOM   4006  CD  GLU A 498       3.943  23.927  41.765  1.00 33.20           C  
ATOM   4007  OE1 GLU A 498       3.034  24.744  41.496  1.00 33.20           O  
ATOM   4008  OE2 GLU A 498       3.724  22.714  41.983  1.00 33.20           O  
ATOM   4009  N   PRO A 499       8.042  23.987  45.367  1.00 33.60           N  
ATOM   4010  CA  PRO A 499       8.660  23.990  46.695  1.00 33.60           C  
ATOM   4011  C   PRO A 499       7.928  23.091  47.689  1.00 33.60           C  
ATOM   4012  CB  PRO A 499       8.573  25.458  47.121  1.00 33.60           C  
ATOM   4013  O   PRO A 499       6.710  22.918  47.590  1.00 33.60           O  
ATOM   4014  CG  PRO A 499       7.290  25.951  46.534  1.00 33.60           C  
ATOM   4015  CD  PRO A 499       6.742  24.889  45.625  1.00 33.60           C  
ATOM   4016  N   GLU A 500       8.573  22.024  48.235  1.00 31.36           N  
ATOM   4017  CA  GLU A 500       8.203  21.487  49.542  1.00 31.36           C  
ATOM   4018  C   GLU A 500       9.375  21.554  50.518  1.00 31.36           C  
ATOM   4019  CB  GLU A 500       7.710  20.044  49.410  1.00 31.36           C  
ATOM   4020  O   GLU A 500      10.491  21.152  50.184  1.00 31.36           O  
ATOM   4021  CG  GLU A 500       6.220  19.926  49.127  1.00 31.36           C  
ATOM   4022  CD  GLU A 500       5.656  18.549  49.441  1.00 31.36           C  
ATOM   4023  OE1 GLU A 500       4.420  18.368  49.365  1.00 31.36           O  
ATOM   4024  OE2 GLU A 500       6.457  17.645  49.766  1.00 31.36           O  
ATOM   4025  N   ALA A 501       9.430  22.550  51.444  1.00 34.99           N  
ATOM   4026  CA  ALA A 501       9.467  22.631  52.901  1.00 34.99           C  
ATOM   4027  C   ALA A 501      10.072  21.366  53.506  1.00 34.99           C  
ATOM   4028  CB  ALA A 501       8.065  22.865  53.458  1.00 34.99           C  
ATOM   4029  O   ALA A 501       9.621  20.256  53.215  1.00 34.99           O  
ATOM   4030  N   GLU A 502      11.347  21.395  53.973  1.00 31.58           N  
ATOM   4031  CA  GLU A 502      12.187  21.402  55.167  1.00 31.58           C  
ATOM   4032  C   GLU A 502      12.001  20.124  55.980  1.00 31.58           C  
ATOM   4033  CB  GLU A 502      11.881  22.626  56.034  1.00 31.58           C  
ATOM   4034  O   GLU A 502      10.873  19.752  56.313  1.00 31.58           O  
ATOM   4035  CG  GLU A 502      12.541  23.907  55.543  1.00 31.58           C  
ATOM   4036  CD  GLU A 502      12.490  25.035  56.561  1.00 31.58           C  
ATOM   4037  OE1 GLU A 502      13.068  26.114  56.300  1.00 31.58           O  
ATOM   4038  OE2 GLU A 502      11.868  24.838  57.629  1.00 31.58           O  
ATOM   4039  N   GLU A 503      13.071  19.285  55.993  1.00 33.49           N  
ATOM   4040  CA  GLU A 503      13.944  18.954  57.115  1.00 33.49           C  
ATOM   4041  C   GLU A 503      15.014  17.946  56.702  1.00 33.49           C  
ATOM   4042  CB  GLU A 503      13.129  18.405  58.288  1.00 33.49           C  
ATOM   4043  O   GLU A 503      14.694  16.851  56.236  1.00 33.49           O  
ATOM   4044  CG  GLU A 503      12.579  19.483  59.212  1.00 33.49           C  
ATOM   4045  CD  GLU A 503      12.047  18.932  60.525  1.00 33.49           C  
ATOM   4046  OE1 GLU A 503      11.637  19.732  61.397  1.00 33.49           O  
ATOM   4047  OE2 GLU A 503      12.042  17.691  60.685  1.00 33.49           O  
ATOM   4048  N   GLU A 504      16.300  18.428  56.547  1.00 35.02           N  
ATOM   4049  CA  GLU A 504      17.622  18.589  57.143  1.00 35.02           C  
ATOM   4050  C   GLU A 504      18.225  17.240  57.522  1.00 35.02           C  
ATOM   4051  CB  GLU A 504      17.551  19.498  58.374  1.00 35.02           C  
ATOM   4052  O   GLU A 504      17.611  16.464  58.258  1.00 35.02           O  
ATOM   4053  CG  GLU A 504      18.470  20.708  58.299  1.00 35.02           C  
ATOM   4054  CD  GLU A 504      18.557  21.477  59.607  1.00 35.02           C  
ATOM   4055  OE1 GLU A 504      19.340  22.451  59.688  1.00 35.02           O  
ATOM   4056  OE2 GLU A 504      17.836  21.103  60.559  1.00 35.02           O  
ATOM   4057  N   GLU A 505      19.381  16.958  56.868  1.00 34.48           N  
ATOM   4058  CA  GLU A 505      20.801  17.121  57.166  1.00 34.48           C  
ATOM   4059  C   GLU A 505      21.499  15.770  57.281  1.00 34.48           C  
ATOM   4060  CB  GLU A 505      20.991  17.923  58.456  1.00 34.48           C  
ATOM   4061  O   GLU A 505      21.053  14.896  58.028  1.00 34.48           O  
ATOM   4062  CG  GLU A 505      21.597  19.302  58.239  1.00 34.48           C  
ATOM   4063  CD  GLU A 505      22.164  19.915  59.509  1.00 34.48           C  
ATOM   4064  OE1 GLU A 505      22.832  20.971  59.428  1.00 34.48           O  
ATOM   4065  OE2 GLU A 505      21.939  19.335  60.595  1.00 34.48           O  
ATOM   4066  N   VAL A 506      22.568  15.584  56.371  1.00 36.95           N  
ATOM   4067  CA  VAL A 506      23.995  15.830  56.545  1.00 36.95           C  
ATOM   4068  C   VAL A 506      24.798  14.758  55.813  1.00 36.95           C  
ATOM   4069  CB  VAL A 506      24.387  15.862  58.040  1.00 36.95           C  
ATOM   4070  O   VAL A 506      24.589  13.562  56.027  1.00 36.95           O  
ATOM   4071  CG1 VAL A 506      25.818  16.369  58.212  1.00 36.95           C  
ATOM   4072  CG2 VAL A 506      23.410  16.731  58.829  1.00 36.95           C  
ATOM   4073  N   ALA A 507      25.603  15.220  54.737  1.00 35.72           N  
ATOM   4074  CA  ALA A 507      27.016  15.589  54.712  1.00 35.72           C  
ATOM   4075  C   ALA A 507      27.718  14.989  53.497  1.00 35.72           C  
ATOM   4076  CB  ALA A 507      27.706  15.140  55.997  1.00 35.72           C  
ATOM   4077  O   ALA A 507      27.683  13.774  53.290  1.00 35.72           O  
ATOM   4078  N   ALA A 508      28.213  15.897  52.532  1.00 35.43           N  
ATOM   4079  CA  ALA A 508      29.426  16.674  52.292  1.00 35.43           C  
ATOM   4080  C   ALA A 508      30.245  16.075  51.152  1.00 35.43           C  
ATOM   4081  CB  ALA A 508      30.268  16.754  53.563  1.00 35.43           C  
ATOM   4082  O   ALA A 508      30.577  14.887  51.176  1.00 35.43           O  
ATOM   4083  N   LYS A 509      30.490  16.911  50.013  1.00 34.40           N  
ATOM   4084  CA  LYS A 509      31.435  17.913  49.530  1.00 34.40           C  
ATOM   4085  C   LYS A 509      32.178  17.417  48.292  1.00 34.40           C  
ATOM   4086  CB  LYS A 509      32.434  18.283  50.627  1.00 34.40           C  
ATOM   4087  O   LYS A 509      32.791  16.348  48.317  1.00 34.40           O  
ATOM   4088  CG  LYS A 509      32.068  19.542  51.399  1.00 34.40           C  
ATOM   4089  CD  LYS A 509      33.119  19.882  52.447  1.00 34.40           C  
ATOM   4090  CE  LYS A 509      32.714  21.093  53.275  1.00 34.40           C  
ATOM   4091  NZ  LYS A 509      33.731  21.415  54.321  1.00 34.40           N  
ATOM   4092  N   LYS A 510      32.179  18.182  47.095  1.00 32.16           N  
ATOM   4093  CA  LYS A 510      32.681  19.271  46.263  1.00 32.16           C  
ATOM   4094  C   LYS A 510      33.869  18.816  45.420  1.00 32.16           C  
ATOM   4095  CB  LYS A 510      33.080  20.468  47.127  1.00 32.16           C  
ATOM   4096  O   LYS A 510      34.813  18.219  45.940  1.00 32.16           O  
ATOM   4097  CG  LYS A 510      31.921  21.384  47.491  1.00 32.16           C  
ATOM   4098  CD  LYS A 510      32.407  22.666  48.153  1.00 32.16           C  
ATOM   4099  CE  LYS A 510      31.245  23.540  48.604  1.00 32.16           C  
ATOM   4100  NZ  LYS A 510      31.717  24.816  49.219  1.00 32.16           N  
ATOM   4101  N   SER A 511      33.882  19.062  44.077  1.00 28.89           N  
ATOM   4102  CA  SER A 511      34.253  19.977  43.002  1.00 28.89           C  
ATOM   4103  C   SER A 511      35.116  19.280  41.956  1.00 28.89           C  
ATOM   4104  CB  SER A 511      34.997  21.189  43.563  1.00 28.89           C  
ATOM   4105  O   SER A 511      35.987  18.477  42.297  1.00 28.89           O  
ATOM   4106  OG  SER A 511      35.970  20.788  44.512  1.00 28.89           O  
ATOM   4107  N   PRO A 512      35.249  19.916  40.595  1.00 35.61           N  
ATOM   4108  CA  PRO A 512      35.545  19.672  39.181  1.00 35.61           C  
ATOM   4109  C   PRO A 512      36.762  20.453  38.689  1.00 35.61           C  
ATOM   4110  CB  PRO A 512      34.272  20.139  38.469  1.00 35.61           C  
ATOM   4111  O   PRO A 512      37.271  21.322  39.401  1.00 35.61           O  
ATOM   4112  CG  PRO A 512      33.796  21.310  39.267  1.00 35.61           C  
ATOM   4113  CD  PRO A 512      34.648  21.426  40.498  1.00 35.61           C  
ATOM   4114  N   VAL A 513      37.551  19.996  37.558  1.00 32.08           N  
ATOM   4115  CA  VAL A 513      38.020  20.358  36.225  1.00 32.08           C  
ATOM   4116  C   VAL A 513      39.417  19.784  35.995  1.00 32.08           C  
ATOM   4117  CB  VAL A 513      38.033  21.889  36.023  1.00 32.08           C  
ATOM   4118  O   VAL A 513      40.305  19.940  36.837  1.00 32.08           O  
ATOM   4119  CG1 VAL A 513      38.493  22.244  34.611  1.00 32.08           C  
ATOM   4120  CG2 VAL A 513      36.650  22.475  36.301  1.00 32.08           C  
ATOM   4121  N   LYS A 514      39.808  19.207  34.738  1.00 29.55           N  
ATOM   4122  CA  LYS A 514      40.443  19.380  33.434  1.00 29.55           C  
ATOM   4123  C   LYS A 514      41.547  18.349  33.219  1.00 29.55           C  
ATOM   4124  CB  LYS A 514      41.011  20.793  33.297  1.00 29.55           C  
ATOM   4125  O   LYS A 514      42.423  18.183  34.071  1.00 29.55           O  
ATOM   4126  CG  LYS A 514      41.025  21.319  31.869  1.00 29.55           C  
ATOM   4127  CD  LYS A 514      41.557  22.745  31.804  1.00 29.55           C  
ATOM   4128  CE  LYS A 514      41.508  23.296  30.385  1.00 29.55           C  
ATOM   4129  NZ  LYS A 514      41.893  24.738  30.337  1.00 29.55           N  
ATOM   4130  N   ALA A 515      41.681  17.645  32.023  1.00 28.90           N  
ATOM   4131  CA  ALA A 515      42.352  17.510  30.732  1.00 28.90           C  
ATOM   4132  C   ALA A 515      43.294  16.310  30.726  1.00 28.90           C  
ATOM   4133  CB  ALA A 515      43.118  18.787  30.395  1.00 28.90           C  
ATOM   4134  O   ALA A 515      44.046  16.099  31.681  1.00 28.90           O  
ATOM   4135  N   THR A 516      43.264  15.369  29.677  1.00 29.36           N  
ATOM   4136  CA  THR A 516      44.075  14.952  28.539  1.00 29.36           C  
ATOM   4137  C   THR A 516      44.290  13.441  28.553  1.00 29.36           C  
ATOM   4138  CB  THR A 516      45.439  15.667  28.534  1.00 29.36           C  
ATOM   4139  O   THR A 516      44.626  12.866  29.590  1.00 29.36           O  
ATOM   4140  CG2 THR A 516      45.302  17.110  28.060  1.00 29.36           C  
ATOM   4141  OG1 THR A 516      45.980  15.661  29.861  1.00 29.36           O  
ATOM   4142  N   ALA A 517      43.803  12.635  27.608  1.00 30.09           N  
ATOM   4143  CA  ALA A 517      44.048  11.444  26.798  1.00 30.09           C  
ATOM   4144  C   ALA A 517      45.297  10.707  27.272  1.00 30.09           C  
ATOM   4145  CB  ALA A 517      44.184  11.821  25.325  1.00 30.09           C  
ATOM   4146  O   ALA A 517      46.300  11.333  27.623  1.00 30.09           O  
ATOM   4147  N   PRO A 518      45.510   9.327  26.771  1.00 35.11           N  
ATOM   4148  CA  PRO A 518      45.045   8.015  26.314  1.00 35.11           C  
ATOM   4149  C   PRO A 518      45.879   6.866  26.876  1.00 35.11           C  
ATOM   4150  CB  PRO A 518      45.189   8.101  24.793  1.00 35.11           C  
ATOM   4151  O   PRO A 518      46.836   7.098  27.619  1.00 35.11           O  
ATOM   4152  CG  PRO A 518      46.410   8.934  24.570  1.00 35.11           C  
ATOM   4153  CD  PRO A 518      46.881   9.452  25.898  1.00 35.11           C  
ATOM   4154  N   GLU A 519      45.268   5.573  26.857  1.00 29.56           N  
ATOM   4155  CA  GLU A 519      45.520   4.235  26.329  1.00 29.56           C  
ATOM   4156  C   GLU A 519      45.762   3.234  27.455  1.00 29.56           C  
ATOM   4157  CB  GLU A 519      46.716   4.251  25.373  1.00 29.56           C  
ATOM   4158  O   GLU A 519      46.596   3.467  28.332  1.00 29.56           O  
ATOM   4159  CG  GLU A 519      46.338   4.051  23.912  1.00 29.56           C  
ATOM   4160  CD  GLU A 519      47.539   3.823  23.008  1.00 29.56           C  
ATOM   4161  OE1 GLU A 519      47.349   3.450  21.828  1.00 29.56           O  
ATOM   4162  OE2 GLU A 519      48.680   4.017  23.484  1.00 29.56           O  
ATOM   4163  N   VAL A 520      45.024   2.080  27.446  1.00 30.81           N  
ATOM   4164  CA  VAL A 520      44.761   0.688  27.096  1.00 30.81           C  
ATOM   4165  C   VAL A 520      45.452  -0.236  28.097  1.00 30.81           C  
ATOM   4166  CB  VAL A 520      45.230   0.365  25.660  1.00 30.81           C  
ATOM   4167  O   VAL A 520      46.626  -0.043  28.420  1.00 30.81           O  
ATOM   4168  CG1 VAL A 520      44.898  -1.081  25.296  1.00 30.81           C  
ATOM   4169  CG2 VAL A 520      44.593   1.330  24.662  1.00 30.81           C  
ATOM   4170  N   LYS A 521      44.748  -1.336  28.520  1.00 30.26           N  
ATOM   4171  CA  LYS A 521      44.901  -2.761  28.243  1.00 30.26           C  
ATOM   4172  C   LYS A 521      44.362  -3.605  29.394  1.00 30.26           C  
ATOM   4173  CB  LYS A 521      46.369  -3.104  27.984  1.00 30.26           C  
ATOM   4174  O   LYS A 521      44.762  -3.422  30.546  1.00 30.26           O  
ATOM   4175  CG  LYS A 521      46.746  -3.140  26.510  1.00 30.26           C  
ATOM   4176  CD  LYS A 521      48.138  -3.723  26.303  1.00 30.26           C  
ATOM   4177  CE  LYS A 521      48.510  -3.774  24.828  1.00 30.26           C  
ATOM   4178  NZ  LYS A 521      49.924  -4.211  24.628  1.00 30.26           N  
ATOM   4179  N   GLU A 522      43.455  -4.536  29.045  1.00 29.92           N  
ATOM   4180  CA  GLU A 522      43.131  -5.862  28.525  1.00 29.92           C  
ATOM   4181  C   GLU A 522      43.376  -6.941  29.576  1.00 29.92           C  
ATOM   4182  CB  GLU A 522      43.947  -6.160  27.265  1.00 29.92           C  
ATOM   4183  O   GLU A 522      44.365  -6.887  30.310  1.00 29.92           O  
ATOM   4184  CG  GLU A 522      43.387  -5.518  26.004  1.00 29.92           C  
ATOM   4185  CD  GLU A 522      43.733  -6.284  24.736  1.00 29.92           C  
ATOM   4186  OE1 GLU A 522      43.209  -5.935  23.654  1.00 29.92           O  
ATOM   4187  OE2 GLU A 522      44.533  -7.242  24.827  1.00 29.92           O  
ATOM   4188  N   GLU A 523      42.495  -8.000  29.646  1.00 34.13           N  
ATOM   4189  CA  GLU A 523      42.773  -9.394  29.316  1.00 34.13           C  
ATOM   4190  C   GLU A 523      41.534 -10.264  29.508  1.00 34.13           C  
ATOM   4191  CB  GLU A 523      43.928  -9.928  30.166  1.00 34.13           C  
ATOM   4192  O   GLU A 523      40.884 -10.205  30.554  1.00 34.13           O  
ATOM   4193  CG  GLU A 523      45.297  -9.756  29.523  1.00 34.13           C  
ATOM   4194  CD  GLU A 523      46.386 -10.571  30.202  1.00 34.13           C  
ATOM   4195  OE1 GLU A 523      47.530 -10.597  29.694  1.00 34.13           O  
ATOM   4196  OE2 GLU A 523      46.092 -11.190  31.249  1.00 34.13           O  
ATOM   4197  N   GLU A 524      41.115 -11.057  28.369  1.00 33.79           N  
ATOM   4198  CA  GLU A 524      41.529 -12.286  27.700  1.00 33.79           C  
ATOM   4199  C   GLU A 524      40.356 -13.249  27.538  1.00 33.79           C  
ATOM   4200  CB  GLU A 524      42.663 -12.964  28.474  1.00 33.79           C  
ATOM   4201  O   GLU A 524      39.619 -13.504  28.493  1.00 33.79           O  
ATOM   4202  CG  GLU A 524      44.035 -12.362  28.208  1.00 33.79           C  
ATOM   4203  CD  GLU A 524      45.179 -13.249  28.670  1.00 33.79           C  
ATOM   4204  OE1 GLU A 524      46.353 -12.932  28.371  1.00 33.79           O  
ATOM   4205  OE2 GLU A 524      44.900 -14.271  29.336  1.00 33.79           O  
ATOM   4206  N   GLY A 525      40.126 -13.760  26.180  1.00 33.31           N  
ATOM   4207  CA  GLY A 525      40.665 -14.900  25.455  1.00 33.31           C  
ATOM   4208  C   GLY A 525      39.815 -15.308  24.266  1.00 33.31           C  
ATOM   4209  O   GLY A 525      38.596 -15.448  24.387  1.00 33.31           O  
ATOM   4210  N   GLU A 526      40.457 -15.274  22.994  1.00 32.16           N  
ATOM   4211  CA  GLU A 526      41.380 -15.964  22.097  1.00 32.16           C  
ATOM   4212  C   GLU A 526      40.641 -16.585  20.915  1.00 32.16           C  
ATOM   4213  CB  GLU A 526      42.161 -17.041  22.854  1.00 32.16           C  
ATOM   4214  O   GLU A 526      39.657 -17.305  21.100  1.00 32.16           O  
ATOM   4215  CG  GLU A 526      43.485 -16.554  23.425  1.00 32.16           C  
ATOM   4216  CD  GLU A 526      44.295 -17.657  24.087  1.00 32.16           C  
ATOM   4217  OE1 GLU A 526      45.430 -17.387  24.542  1.00 32.16           O  
ATOM   4218  OE2 GLU A 526      43.792 -18.801  24.149  1.00 32.16           O  
ATOM   4219  N   LYS A 527      41.096 -16.200  19.616  1.00 31.89           N  
ATOM   4220  CA  LYS A 527      42.121 -16.631  18.671  1.00 31.89           C  
ATOM   4221  C   LYS A 527      41.621 -16.530  17.233  1.00 31.89           C  
ATOM   4222  CB  LYS A 527      42.562 -18.064  18.973  1.00 31.89           C  
ATOM   4223  O   LYS A 527      40.580 -17.097  16.891  1.00 31.89           O  
ATOM   4224  CG  LYS A 527      43.902 -18.161  19.687  1.00 31.89           C  
ATOM   4225  CD  LYS A 527      44.337 -19.611  19.865  1.00 31.89           C  
ATOM   4226  CE  LYS A 527      45.642 -19.713  20.643  1.00 31.89           C  
ATOM   4227  NZ  LYS A 527      46.052 -21.133  20.853  1.00 31.89           N  
ATOM   4228  N   GLU A 528      42.335 -15.689  16.361  1.00 31.39           N  
ATOM   4229  CA  GLU A 528      43.538 -15.584  15.540  1.00 31.39           C  
ATOM   4230  C   GLU A 528      43.198 -15.643  14.054  1.00 31.39           C  
ATOM   4231  CB  GLU A 528      44.531 -16.692  15.898  1.00 31.39           C  
ATOM   4232  O   GLU A 528      42.488 -16.547  13.609  1.00 31.39           O  
ATOM   4233  CG  GLU A 528      45.374 -16.390  17.128  1.00 31.39           C  
ATOM   4234  CD  GLU A 528      46.703 -17.129  17.142  1.00 31.39           C  
ATOM   4235  OE1 GLU A 528      47.529 -16.875  18.047  1.00 31.39           O  
ATOM   4236  OE2 GLU A 528      46.919 -17.969  16.239  1.00 31.39           O  
ATOM   4237  N   GLU A 529      43.577 -14.561  13.295  1.00 32.02           N  
ATOM   4238  CA  GLU A 529      44.775 -14.164  12.560  1.00 32.02           C  
ATOM   4239  C   GLU A 529      44.426 -13.689  11.153  1.00 32.02           C  
ATOM   4240  CB  GLU A 529      45.773 -15.323  12.492  1.00 32.02           C  
ATOM   4241  O   GLU A 529      43.766 -14.404  10.396  1.00 32.02           O  
ATOM   4242  CG  GLU A 529      46.609 -15.489  13.752  1.00 32.02           C  
ATOM   4243  CD  GLU A 529      47.835 -16.364  13.547  1.00 32.02           C  
ATOM   4244  OE1 GLU A 529      48.646 -16.503  14.491  1.00 32.02           O  
ATOM   4245  OE2 GLU A 529      47.987 -16.914  12.434  1.00 32.02           O  
ATOM   4246  N   GLU A 530      44.754 -12.424  10.825  1.00 31.53           N  
ATOM   4247  CA  GLU A 530      45.895 -11.613  10.411  1.00 31.53           C  
ATOM   4248  C   GLU A 530      45.769 -11.187   8.951  1.00 31.53           C  
ATOM   4249  CB  GLU A 530      47.204 -12.379  10.624  1.00 31.53           C  
ATOM   4250  O   GLU A 530      45.559 -12.023   8.070  1.00 31.53           O  
ATOM   4251  CG  GLU A 530      48.225 -11.629  11.467  1.00 31.53           C  
ATOM   4252  CD  GLU A 530      49.608 -12.259  11.436  1.00 31.53           C  
ATOM   4253  OE1 GLU A 530      50.562 -11.658  11.981  1.00 31.53           O  
ATOM   4254  OE2 GLU A 530      49.740 -13.363  10.860  1.00 31.53           O  
ATOM   4255  N   GLU A 531      45.809  -9.852   8.715  1.00 30.24           N  
ATOM   4256  CA  GLU A 531      46.828  -8.871   8.350  1.00 30.24           C  
ATOM   4257  C   GLU A 531      46.393  -8.049   7.141  1.00 30.24           C  
ATOM   4258  CB  GLU A 531      48.163  -9.564   8.063  1.00 30.24           C  
ATOM   4259  O   GLU A 531      46.012  -8.606   6.109  1.00 30.24           O  
ATOM   4260  CG  GLU A 531      48.979  -9.865   9.311  1.00 30.24           C  
ATOM   4261  CD  GLU A 531      50.433 -10.194   9.012  1.00 30.24           C  
ATOM   4262  OE1 GLU A 531      51.225 -10.371   9.966  1.00 30.24           O  
ATOM   4263  OE2 GLU A 531      50.784 -10.275   7.813  1.00 30.24           O  
ATOM   4264  N   GLY A 532      46.262  -6.700   7.254  1.00 28.46           N  
ATOM   4265  CA  GLY A 532      47.096  -5.519   7.094  1.00 28.46           C  
ATOM   4266  C   GLY A 532      46.814  -4.758   5.813  1.00 28.46           C  
ATOM   4267  O   GLY A 532      46.647  -5.361   4.750  1.00 28.46           O  
ATOM   4268  N   GLN A 533      46.490  -3.449   5.954  1.00 28.76           N  
ATOM   4269  CA  GLN A 533      47.173  -2.183   5.708  1.00 28.76           C  
ATOM   4270  C   GLN A 533      46.335  -1.270   4.818  1.00 28.76           C  
ATOM   4271  CB  GLN A 533      48.542  -2.427   5.069  1.00 28.76           C  
ATOM   4272  O   GLN A 533      45.902  -1.675   3.737  1.00 28.76           O  
ATOM   4273  CG  GLN A 533      49.712  -2.196   6.016  1.00 28.76           C  
ATOM   4274  CD  GLN A 533      51.047  -2.573   5.402  1.00 28.76           C  
ATOM   4275  NE2 GLN A 533      52.134  -2.172   6.052  1.00 28.76           N  
ATOM   4276  OE1 GLN A 533      51.101  -3.221   4.352  1.00 28.76           O  
ATOM   4277  N   GLU A 534      45.926   0.008   5.252  1.00 26.67           N  
ATOM   4278  CA  GLU A 534      46.242   1.434   5.231  1.00 26.67           C  
ATOM   4279  C   GLU A 534      45.762   2.086   3.938  1.00 26.67           C  
ATOM   4280  CB  GLU A 534      47.747   1.654   5.405  1.00 26.67           C  
ATOM   4281  O   GLU A 534      45.992   1.559   2.848  1.00 26.67           O  
ATOM   4282  CG  GLU A 534      48.221   1.555   6.847  1.00 26.67           C  
ATOM   4283  CD  GLU A 534      49.677   1.953   7.029  1.00 26.67           C  
ATOM   4284  OE1 GLU A 534      50.170   1.940   8.180  1.00 26.67           O  
ATOM   4285  OE2 GLU A 534      50.329   2.281   6.013  1.00 26.67           O  
ATOM   4286  N   GLU A 535      44.975   3.219   3.991  1.00 24.52           N  
ATOM   4287  CA  GLU A 535      44.998   4.673   3.862  1.00 24.52           C  
ATOM   4288  C   GLU A 535      44.746   5.103   2.420  1.00 24.52           C  
ATOM   4289  CB  GLU A 535      46.334   5.236   4.353  1.00 24.52           C  
ATOM   4290  O   GLU A 535      45.328   4.542   1.488  1.00 24.52           O  
ATOM   4291  CG  GLU A 535      46.445   5.322   5.868  1.00 24.52           C  
ATOM   4292  CD  GLU A 535      47.420   6.390   6.338  1.00 24.52           C  
ATOM   4293  OE1 GLU A 535      47.504   6.639   7.562  1.00 24.52           O  
ATOM   4294  OE2 GLU A 535      48.107   6.981   5.475  1.00 24.52           O  
ATOM   4295  N   GLU A 536      43.762   6.059   2.127  1.00 25.80           N  
ATOM   4296  CA  GLU A 536      43.693   7.429   1.628  1.00 25.80           C  
ATOM   4297  C   GLU A 536      43.105   7.476   0.221  1.00 25.80           C  
ATOM   4298  CB  GLU A 536      45.081   8.076   1.641  1.00 25.80           C  
ATOM   4299  O   GLU A 536      43.524   6.719  -0.658  1.00 25.80           O  
ATOM   4300  CG  GLU A 536      45.532   8.538   3.019  1.00 25.80           C  
ATOM   4301  CD  GLU A 536      46.277   9.863   2.993  1.00 25.80           C  
ATOM   4302  OE1 GLU A 536      46.555  10.424   4.077  1.00 25.80           O  
ATOM   4303  OE2 GLU A 536      46.585  10.344   1.880  1.00 25.80           O  
ATOM   4304  N   GLU A 537      42.030   8.196  -0.037  1.00 24.27           N  
ATOM   4305  CA  GLU A 537      41.515   9.367  -0.741  1.00 24.27           C  
ATOM   4306  C   GLU A 537      42.086   9.458  -2.153  1.00 24.27           C  
ATOM   4307  CB  GLU A 537      41.832  10.645   0.039  1.00 24.27           C  
ATOM   4308  O   GLU A 537      43.295   9.318  -2.349  1.00 24.27           O  
ATOM   4309  CG  GLU A 537      40.918  10.880   1.233  1.00 24.27           C  
ATOM   4310  CD  GLU A 537      40.822  12.343   1.636  1.00 24.27           C  
ATOM   4311  OE1 GLU A 537      40.011  12.674   2.530  1.00 24.27           O  
ATOM   4312  OE2 GLU A 537      41.563  13.165   1.052  1.00 24.27           O  
ATOM   4313  N   GLU A 538      41.222   9.530  -3.199  1.00 25.21           N  
ATOM   4314  CA  GLU A 538      40.882  10.465  -4.268  1.00 25.21           C  
ATOM   4315  C   GLU A 538      40.854   9.765  -5.624  1.00 25.21           C  
ATOM   4316  CB  GLU A 538      41.874  11.630  -4.298  1.00 25.21           C  
ATOM   4317  O   GLU A 538      41.766   9.005  -5.956  1.00 25.21           O  
ATOM   4318  CG  GLU A 538      41.630  12.673  -3.217  1.00 25.21           C  
ATOM   4319  CD  GLU A 538      41.034  13.965  -3.753  1.00 25.21           C  
ATOM   4320  OE1 GLU A 538      40.615  14.822  -2.943  1.00 25.21           O  
ATOM   4321  OE2 GLU A 538      40.985  14.121  -4.994  1.00 25.21           O  
ATOM   4322  N   GLU A 539      39.728   9.847  -6.389  1.00 26.98           N  
ATOM   4323  CA  GLU A 539      39.394  10.475  -7.663  1.00 26.98           C  
ATOM   4324  C   GLU A 539      39.387   9.453  -8.797  1.00 26.98           C  
ATOM   4325  CB  GLU A 539      40.376  11.605  -7.980  1.00 26.98           C  
ATOM   4326  O   GLU A 539      40.344   8.694  -8.962  1.00 26.98           O  
ATOM   4327  CG  GLU A 539      40.007  12.937  -7.345  1.00 26.98           C  
ATOM   4328  CD  GLU A 539      40.891  14.086  -7.803  1.00 26.98           C  
ATOM   4329  OE1 GLU A 539      40.672  15.236  -7.358  1.00 26.98           O  
ATOM   4330  OE2 GLU A 539      41.809  13.835  -8.615  1.00 26.98           O  
ATOM   4331  N   ASP A 540      38.202   9.351  -9.513  1.00 27.38           N  
ATOM   4332  CA  ASP A 540      37.622   9.686 -10.810  1.00 27.38           C  
ATOM   4333  C   ASP A 540      38.175   8.781 -11.909  1.00 27.38           C  
ATOM   4334  CB  ASP A 540      37.889  11.153 -11.154  1.00 27.38           C  
ATOM   4335  O   ASP A 540      39.390   8.613 -12.030  1.00 27.38           O  
ATOM   4336  CG  ASP A 540      36.877  11.726 -12.130  1.00 27.38           C  
ATOM   4337  OD1 ASP A 540      35.804  11.116 -12.326  1.00 27.38           O  
ATOM   4338  OD2 ASP A 540      37.156  12.797 -12.712  1.00 27.38           O  
ATOM   4339  N   GLU A 541      37.310   8.079 -12.613  1.00 31.30           N  
ATOM   4340  CA  GLU A 541      37.279   8.042 -14.072  1.00 31.30           C  
ATOM   4341  C   GLU A 541      36.468   6.852 -14.577  1.00 31.30           C  
ATOM   4342  CB  GLU A 541      38.700   7.988 -14.639  1.00 31.30           C  
ATOM   4343  O   GLU A 541      36.703   5.714 -14.164  1.00 31.30           O  
ATOM   4344  CG  GLU A 541      39.472   9.291 -14.489  1.00 31.30           C  
ATOM   4345  CD  GLU A 541      39.599  10.066 -15.791  1.00 31.30           C  
ATOM   4346  OE1 GLU A 541      39.963  11.264 -15.751  1.00 31.30           O  
ATOM   4347  OE2 GLU A 541      39.333   9.472 -16.859  1.00 31.30           O  
ATOM   4348  N   GLY A 542      35.235   7.045 -15.188  1.00 28.79           N  
ATOM   4349  CA  GLY A 542      34.781   7.072 -16.569  1.00 28.79           C  
ATOM   4350  C   GLY A 542      35.083   5.791 -17.322  1.00 28.79           C  
ATOM   4351  O   GLY A 542      36.178   5.238 -17.203  1.00 28.79           O  
ATOM   4352  N   ALA A 543      34.004   5.092 -17.756  1.00 32.83           N  
ATOM   4353  CA  ALA A 543      34.003   4.602 -19.132  1.00 32.83           C  
ATOM   4354  C   ALA A 543      32.696   3.885 -19.458  1.00 32.83           C  
ATOM   4355  CB  ALA A 543      35.190   3.670 -19.366  1.00 32.83           C  
ATOM   4356  O   ALA A 543      32.263   3.002 -18.714  1.00 32.83           O  
ATOM   4357  N   LYS A 544      31.761   4.484 -20.275  1.00 29.01           N  
ATOM   4358  CA  LYS A 544      31.509   4.446 -21.712  1.00 29.01           C  
ATOM   4359  C   LYS A 544      30.616   3.265 -22.083  1.00 29.01           C  
ATOM   4360  CB  LYS A 544      32.827   4.369 -22.486  1.00 29.01           C  
ATOM   4361  O   LYS A 544      30.929   2.118 -21.759  1.00 29.01           O  
ATOM   4362  CG  LYS A 544      33.207   5.663 -23.190  1.00 29.01           C  
ATOM   4363  CD  LYS A 544      34.474   5.497 -24.020  1.00 29.01           C  
ATOM   4364  CE  LYS A 544      34.926   6.820 -24.623  1.00 29.01           C  
ATOM   4365  NZ  LYS A 544      36.291   6.718 -25.220  1.00 29.01           N  
ATOM   4366  N   SER A 545      29.314   3.513 -22.377  1.00 31.57           N  
ATOM   4367  CA  SER A 545      28.811   2.922 -23.613  1.00 31.57           C  
ATOM   4368  C   SER A 545      27.909   3.895 -24.365  1.00 31.57           C  
ATOM   4369  CB  SER A 545      28.048   1.630 -23.318  1.00 31.57           C  
ATOM   4370  O   SER A 545      26.934   4.403 -23.807  1.00 31.57           O  
ATOM   4371  OG  SER A 545      26.716   1.912 -22.924  1.00 31.57           O  
ATOM   4372  N   ASP A 546      28.441   4.599 -25.364  1.00 29.98           N  
ATOM   4373  CA  ASP A 546      28.376   4.790 -26.810  1.00 29.98           C  
ATOM   4374  C   ASP A 546      27.714   3.595 -27.493  1.00 29.98           C  
ATOM   4375  CB  ASP A 546      29.775   5.017 -27.385  1.00 29.98           C  
ATOM   4376  O   ASP A 546      28.056   2.445 -27.209  1.00 29.98           O  
ATOM   4377  CG  ASP A 546      30.266   6.443 -27.206  1.00 29.98           C  
ATOM   4378  OD1 ASP A 546      29.433   7.357 -27.026  1.00 29.98           O  
ATOM   4379  OD2 ASP A 546      31.498   6.654 -27.249  1.00 29.98           O  
ATOM   4380  N   GLN A 547      26.447   3.826 -28.027  1.00 37.22           N  
ATOM   4381  CA  GLN A 547      26.314   3.383 -29.411  1.00 37.22           C  
ATOM   4382  C   GLN A 547      25.117   4.043 -30.089  1.00 37.22           C  
ATOM   4383  CB  GLN A 547      26.181   1.860 -29.477  1.00 37.22           C  
ATOM   4384  O   GLN A 547      23.994   3.969 -29.586  1.00 37.22           O  
ATOM   4385  CG  GLN A 547      27.130   1.202 -30.469  1.00 37.22           C  
ATOM   4386  CD  GLN A 547      26.948  -0.302 -30.547  1.00 37.22           C  
ATOM   4387  NE2 GLN A 547      27.746  -0.953 -31.387  1.00 37.22           N  
ATOM   4388  OE1 GLN A 547      26.098  -0.874 -29.857  1.00 37.22           O  
ATOM   4389  N   ALA A 548      25.302   5.080 -31.060  1.00 32.25           N  
ATOM   4390  CA  ALA A 548      25.400   5.205 -32.512  1.00 32.25           C  
ATOM   4391  C   ALA A 548      24.605   4.108 -33.212  1.00 32.25           C  
ATOM   4392  CB  ALA A 548      26.862   5.163 -32.952  1.00 32.25           C  
ATOM   4393  O   ALA A 548      24.720   2.930 -32.864  1.00 32.25           O  
ATOM   4394  N   GLU A 549      23.468   4.540 -33.848  1.00 30.58           N  
ATOM   4395  CA  GLU A 549      23.120   4.739 -35.252  1.00 30.58           C  
ATOM   4396  C   GLU A 549      23.101   3.414 -36.009  1.00 30.58           C  
ATOM   4397  CB  GLU A 549      24.098   5.710 -35.916  1.00 30.58           C  
ATOM   4398  O   GLU A 549      24.031   2.613 -35.893  1.00 30.58           O  
ATOM   4399  CG  GLU A 549      23.672   7.169 -35.828  1.00 30.58           C  
ATOM   4400  CD  GLU A 549      23.824   7.919 -37.142  1.00 30.58           C  
ATOM   4401  OE1 GLU A 549      23.323   9.061 -37.250  1.00 30.58           O  
ATOM   4402  OE2 GLU A 549      24.447   7.359 -38.071  1.00 30.58           O  
ATOM   4403  N   GLU A 550      21.888   3.107 -36.476  1.00 35.31           N  
ATOM   4404  CA  GLU A 550      21.731   2.834 -37.901  1.00 35.31           C  
ATOM   4405  C   GLU A 550      20.304   2.398 -38.225  1.00 35.31           C  
ATOM   4406  CB  GLU A 550      22.724   1.762 -38.356  1.00 35.31           C  
ATOM   4407  O   GLU A 550      19.796   1.438 -37.643  1.00 35.31           O  
ATOM   4408  CG  GLU A 550      24.064   2.320 -38.814  1.00 35.31           C  
ATOM   4409  CD  GLU A 550      24.760   1.442 -39.842  1.00 35.31           C  
ATOM   4410  OE1 GLU A 550      25.798   1.865 -40.399  1.00 35.31           O  
ATOM   4411  OE2 GLU A 550      24.262   0.322 -40.094  1.00 35.31           O  
ATOM   4412  N   GLY A 551      19.458   3.286 -38.915  1.00 30.17           N  
ATOM   4413  CA  GLY A 551      19.230   3.421 -40.345  1.00 30.17           C  
ATOM   4414  C   GLY A 551      18.268   2.386 -40.897  1.00 30.17           C  
ATOM   4415  O   GLY A 551      18.352   1.206 -40.551  1.00 30.17           O  
ATOM   4416  N   GLY A 552      17.081   2.885 -41.434  1.00 28.44           N  
ATOM   4417  CA  GLY A 552      16.791   2.914 -42.859  1.00 28.44           C  
ATOM   4418  C   GLY A 552      15.407   2.393 -43.197  1.00 28.44           C  
ATOM   4419  O   GLY A 552      14.974   1.373 -42.656  1.00 28.44           O  
ATOM   4420  N   SER A 553      14.499   3.279 -43.776  1.00 30.86           N  
ATOM   4421  CA  SER A 553      14.038   3.210 -45.159  1.00 30.86           C  
ATOM   4422  C   SER A 553      12.700   3.920 -45.332  1.00 30.86           C  
ATOM   4423  CB  SER A 553      13.915   1.754 -45.611  1.00 30.86           C  
ATOM   4424  O   SER A 553      11.770   3.701 -44.552  1.00 30.86           O  
ATOM   4425  OG  SER A 553      12.665   1.527 -46.240  1.00 30.86           O  
ATOM   4426  N   GLU A 554      12.639   5.122 -46.052  1.00 30.25           N  
ATOM   4427  CA  GLU A 554      12.289   5.558 -47.401  1.00 30.25           C  
ATOM   4428  C   GLU A 554      10.778   5.549 -47.609  1.00 30.25           C  
ATOM   4429  CB  GLU A 554      12.970   4.671 -48.447  1.00 30.25           C  
ATOM   4430  O   GLU A 554      10.108   4.565 -47.289  1.00 30.25           O  
ATOM   4431  CG  GLU A 554      14.478   4.858 -48.525  1.00 30.25           C  
ATOM   4432  CD  GLU A 554      15.109   4.156 -49.716  1.00 30.25           C  
ATOM   4433  OE1 GLU A 554      16.333   4.306 -49.931  1.00 30.25           O  
ATOM   4434  OE2 GLU A 554      14.373   3.451 -50.442  1.00 30.25           O  
ATOM   4435  N   LYS A 555      10.114   6.745 -47.815  1.00 31.42           N  
ATOM   4436  CA  LYS A 555       9.565   7.236 -49.075  1.00 31.42           C  
ATOM   4437  C   LYS A 555       8.056   7.444 -48.974  1.00 31.42           C  
ATOM   4438  CB  LYS A 555       9.886   6.268 -50.215  1.00 31.42           C  
ATOM   4439  O   LYS A 555       7.329   6.548 -48.540  1.00 31.42           O  
ATOM   4440  CG  LYS A 555       9.845   6.904 -51.596  1.00 31.42           C  
ATOM   4441  CD  LYS A 555      10.378   5.956 -52.663  1.00 31.42           C  
ATOM   4442  CE  LYS A 555      10.425   6.622 -54.032  1.00 31.42           C  
ATOM   4443  NZ  LYS A 555      11.110   5.763 -55.043  1.00 31.42           N  
ATOM   4444  N   GLU A 556       7.491   8.714 -49.058  1.00 29.73           N  
ATOM   4445  CA  GLU A 556       6.759   9.430 -50.099  1.00 29.73           C  
ATOM   4446  C   GLU A 556       5.251   9.284 -49.913  1.00 29.73           C  
ATOM   4447  CB  GLU A 556       7.169   8.930 -51.486  1.00 29.73           C  
ATOM   4448  O   GLU A 556       4.752   8.180 -49.690  1.00 29.73           O  
ATOM   4449  CG  GLU A 556       8.533   9.429 -51.941  1.00 29.73           C  
ATOM   4450  CD  GLU A 556       8.525   9.991 -53.354  1.00 29.73           C  
ATOM   4451  OE1 GLU A 556       9.527  10.623 -53.761  1.00 29.73           O  
ATOM   4452  OE2 GLU A 556       7.509   9.799 -54.059  1.00 29.73           O  
ATOM   4453  N   GLY A 557       4.406  10.429 -49.672  1.00 31.17           N  
ATOM   4454  CA  GLY A 557       3.394  10.996 -50.550  1.00 31.17           C  
ATOM   4455  C   GLY A 557       2.070  11.244 -49.852  1.00 31.17           C  
ATOM   4456  O   GLY A 557       1.601  10.403 -49.081  1.00 31.17           O  
ATOM   4457  N   SER A 558       1.600  12.528 -49.659  1.00 28.18           N  
ATOM   4458  CA  SER A 558       0.608  13.353 -50.341  1.00 28.18           C  
ATOM   4459  C   SER A 558      -0.808  12.982 -49.912  1.00 28.18           C  
ATOM   4460  CB  SER A 558       0.744  13.211 -51.857  1.00 28.18           C  
ATOM   4461  O   SER A 558      -1.161  11.801 -49.874  1.00 28.18           O  
ATOM   4462  OG  SER A 558      -0.493  13.470 -52.500  1.00 28.18           O  
ATOM   4463  N   SER A 559      -1.650  13.868 -49.265  1.00 26.63           N  
ATOM   4464  CA  SER A 559      -2.809  14.703 -49.565  1.00 26.63           C  
ATOM   4465  C   SER A 559      -4.103  13.900 -49.489  1.00 26.63           C  
ATOM   4466  CB  SER A 559      -2.671  15.333 -50.952  1.00 26.63           C  
ATOM   4467  O   SER A 559      -4.179  12.785 -50.009  1.00 26.63           O  
ATOM   4468  OG  SER A 559      -3.296  14.526 -51.935  1.00 26.63           O  
ATOM   4469  N   GLU A 560      -5.090  14.290 -48.546  1.00 32.28           N  
ATOM   4470  CA  GLU A 560      -6.456  14.669 -48.892  1.00 32.28           C  
ATOM   4471  C   GLU A 560      -7.289  14.934 -47.641  1.00 32.28           C  
ATOM   4472  CB  GLU A 560      -7.117  13.582 -49.744  1.00 32.28           C  
ATOM   4473  O   GLU A 560      -7.373  14.083 -46.753  1.00 32.28           O  
ATOM   4474  CG  GLU A 560      -6.961  13.795 -51.242  1.00 32.28           C  
ATOM   4475  CD  GLU A 560      -7.728  12.781 -52.076  1.00 32.28           C  
ATOM   4476  OE1 GLU A 560      -7.745  12.908 -53.321  1.00 32.28           O  
ATOM   4477  OE2 GLU A 560      -8.317  11.853 -51.478  1.00 32.28           O  
ATOM   4478  N   LYS A 561      -7.643  16.154 -47.346  1.00 27.03           N  
ATOM   4479  CA  LYS A 561      -8.792  17.049 -47.246  1.00 27.03           C  
ATOM   4480  C   LYS A 561     -10.071  16.355 -47.708  1.00 27.03           C  
ATOM   4481  CB  LYS A 561      -8.558  18.317 -48.067  1.00 27.03           C  
ATOM   4482  O   LYS A 561     -10.093  15.726 -48.768  1.00 27.03           O  
ATOM   4483  CG  LYS A 561      -9.219  19.560 -47.489  1.00 27.03           C  
ATOM   4484  CD  LYS A 561      -8.853  20.808 -48.283  1.00 27.03           C  
ATOM   4485  CE  LYS A 561      -9.451  22.062 -47.660  1.00 27.03           C  
ATOM   4486  NZ  LYS A 561      -9.020  23.298 -48.381  1.00 27.03           N  
ATOM   4487  N   GLU A 562     -11.193  16.368 -46.858  1.00 33.38           N  
ATOM   4488  CA  GLU A 562     -12.561  16.794 -47.135  1.00 33.38           C  
ATOM   4489  C   GLU A 562     -13.441  16.664 -45.895  1.00 33.38           C  
ATOM   4490  CB  GLU A 562     -13.155  15.982 -48.288  1.00 33.38           C  
ATOM   4491  O   GLU A 562     -13.474  15.609 -45.258  1.00 33.38           O  
ATOM   4492  CG  GLU A 562     -13.088  16.687 -49.635  1.00 33.38           C  
ATOM   4493  CD  GLU A 562     -13.895  15.989 -50.719  1.00 33.38           C  
ATOM   4494  OE1 GLU A 562     -13.954  16.505 -51.858  1.00 33.38           O  
ATOM   4495  OE2 GLU A 562     -14.473  14.919 -50.425  1.00 33.38           O  
ATOM   4496  N   GLU A 563     -14.029  17.804 -45.391  1.00 33.68           N  
ATOM   4497  CA  GLU A 563     -15.299  18.503 -45.557  1.00 33.68           C  
ATOM   4498  C   GLU A 563     -16.085  18.539 -44.249  1.00 33.68           C  
ATOM   4499  CB  GLU A 563     -16.137  17.844 -46.655  1.00 33.68           C  
ATOM   4500  O   GLU A 563     -16.308  17.499 -43.624  1.00 33.68           O  
ATOM   4501  CG  GLU A 563     -15.777  18.300 -48.061  1.00 33.68           C  
ATOM   4502  CD  GLU A 563     -16.793  17.875 -49.109  1.00 33.68           C  
ATOM   4503  OE1 GLU A 563     -16.649  18.268 -50.289  1.00 33.68           O  
ATOM   4504  OE2 GLU A 563     -17.741  17.143 -48.747  1.00 33.68           O  
ATOM   4505  N   GLY A 564     -16.426  19.762 -43.745  1.00 34.48           N  
ATOM   4506  CA  GLY A 564     -17.481  20.756 -43.849  1.00 34.48           C  
ATOM   4507  C   GLY A 564     -18.581  20.569 -42.821  1.00 34.48           C  
ATOM   4508  O   GLY A 564     -19.048  19.449 -42.601  1.00 34.48           O  
ATOM   4509  N   GLU A 565     -18.799  21.695 -42.013  1.00 34.64           N  
ATOM   4510  CA  GLU A 565     -19.697  22.846 -42.022  1.00 34.64           C  
ATOM   4511  C   GLU A 565     -20.291  23.093 -40.638  1.00 34.64           C  
ATOM   4512  CB  GLU A 565     -20.817  22.646 -43.047  1.00 34.64           C  
ATOM   4513  O   GLU A 565     -20.814  22.172 -40.008  1.00 34.64           O  
ATOM   4514  CG  GLU A 565     -20.502  23.219 -44.421  1.00 34.64           C  
ATOM   4515  CD  GLU A 565     -21.649  23.076 -45.408  1.00 34.64           C  
ATOM   4516  OE1 GLU A 565     -21.538  23.584 -46.547  1.00 34.64           O  
ATOM   4517  OE2 GLU A 565     -22.669  22.451 -45.039  1.00 34.64           O  
ATOM   4518  N   GLN A 566     -20.094  24.336 -40.111  1.00 33.92           N  
ATOM   4519  CA  GLN A 566     -20.748  25.634 -39.984  1.00 33.92           C  
ATOM   4520  C   GLN A 566     -21.193  25.888 -38.547  1.00 33.92           C  
ATOM   4521  CB  GLN A 566     -21.947  25.727 -40.929  1.00 33.92           C  
ATOM   4522  O   GLN A 566     -21.917  25.079 -37.964  1.00 33.92           O  
ATOM   4523  CG  GLN A 566     -22.032  27.045 -41.687  1.00 33.92           C  
ATOM   4524  CD  GLN A 566     -23.109  27.039 -42.755  1.00 33.92           C  
ATOM   4525  NE2 GLN A 566     -23.522  28.225 -43.188  1.00 33.92           N  
ATOM   4526  OE1 GLN A 566     -23.565  25.976 -43.190  1.00 33.92           O  
ATOM   4527  N   GLU A 567     -20.688  27.044 -37.945  1.00 37.85           N  
ATOM   4528  CA  GLU A 567     -20.756  28.501 -37.880  1.00 37.85           C  
ATOM   4529  C   GLU A 567     -21.573  28.962 -36.677  1.00 37.85           C  
ATOM   4530  CB  GLU A 567     -21.352  29.069 -39.170  1.00 37.85           C  
ATOM   4531  O   GLU A 567     -22.686  28.480 -36.454  1.00 37.85           O  
ATOM   4532  CG  GLU A 567     -20.351  29.827 -40.029  1.00 37.85           C  
ATOM   4533  CD  GLU A 567     -21.006  30.684 -41.101  1.00 37.85           C  
ATOM   4534  OE1 GLU A 567     -20.287  31.426 -41.808  1.00 37.85           O  
ATOM   4535  OE2 GLU A 567     -22.248  30.613 -41.233  1.00 37.85           O  
ATOM   4536  N   GLU A 568     -21.007  29.912 -35.886  1.00 35.92           N  
ATOM   4537  CA  GLU A 568     -20.924  31.368 -35.826  1.00 35.92           C  
ATOM   4538  C   GLU A 568     -21.213  31.880 -34.417  1.00 35.92           C  
ATOM   4539  CB  GLU A 568     -21.893  32.004 -36.826  1.00 35.92           C  
ATOM   4540  O   GLU A 568     -22.221  31.510 -33.812  1.00 35.92           O  
ATOM   4541  CG  GLU A 568     -21.460  31.860 -38.278  1.00 35.92           C  
ATOM   4542  CD  GLU A 568     -21.720  33.108 -39.107  1.00 35.92           C  
ATOM   4543  OE1 GLU A 568     -21.249  33.176 -40.265  1.00 35.92           O  
ATOM   4544  OE2 GLU A 568     -22.398  34.026 -38.594  1.00 35.92           O  
ATOM   4545  N   GLY A 569     -20.274  32.688 -33.855  1.00 35.29           N  
ATOM   4546  CA  GLY A 569     -19.960  34.104 -33.959  1.00 35.29           C  
ATOM   4547  C   GLY A 569     -19.821  34.786 -32.611  1.00 35.29           C  
ATOM   4548  O   GLY A 569     -20.649  34.585 -31.720  1.00 35.29           O  
ATOM   4549  N   GLU A 570     -18.639  35.436 -32.334  1.00 35.63           N  
ATOM   4550  CA  GLU A 570     -18.019  36.738 -32.562  1.00 35.63           C  
ATOM   4551  C   GLU A 570     -17.733  37.452 -31.244  1.00 35.63           C  
ATOM   4552  CB  GLU A 570     -18.909  37.609 -33.451  1.00 35.63           C  
ATOM   4553  O   GLU A 570     -18.621  37.584 -30.399  1.00 35.63           O  
ATOM   4554  CG  GLU A 570     -18.692  37.392 -34.941  1.00 35.63           C  
ATOM   4555  CD  GLU A 570     -19.508  38.336 -35.810  1.00 35.63           C  
ATOM   4556  OE1 GLU A 570     -19.356  38.301 -37.053  1.00 35.63           O  
ATOM   4557  OE2 GLU A 570     -20.305  39.117 -35.244  1.00 35.63           O  
ATOM   4558  N   THR A 571     -16.488  37.925 -30.941  1.00 31.94           N  
ATOM   4559  CA  THR A 571     -15.410  38.896 -31.096  1.00 31.94           C  
ATOM   4560  C   THR A 571     -15.483  39.963 -30.008  1.00 31.94           C  
ATOM   4561  CB  THR A 571     -15.458  39.567 -32.482  1.00 31.94           C  
ATOM   4562  O   THR A 571     -16.567  40.449 -29.679  1.00 31.94           O  
ATOM   4563  CG2 THR A 571     -15.005  38.605 -33.575  1.00 31.94           C  
ATOM   4564  OG1 THR A 571     -16.800  39.986 -32.756  1.00 31.94           O  
ATOM   4565  N   GLU A 572     -14.325  40.345 -29.338  1.00 31.58           N  
ATOM   4566  CA  GLU A 572     -13.273  41.353 -29.427  1.00 31.58           C  
ATOM   4567  C   GLU A 572     -13.030  42.018 -28.075  1.00 31.58           C  
ATOM   4568  CB  GLU A 572     -13.628  42.409 -30.476  1.00 31.58           C  
ATOM   4569  O   GLU A 572     -13.977  42.424 -27.398  1.00 31.58           O  
ATOM   4570  CG  GLU A 572     -13.395  41.954 -31.910  1.00 31.58           C  
ATOM   4571  CD  GLU A 572     -12.782  43.032 -32.790  1.00 31.58           C  
ATOM   4572  OE1 GLU A 572     -12.367  42.722 -33.929  1.00 31.58           O  
ATOM   4573  OE2 GLU A 572     -12.716  44.196 -32.335  1.00 31.58           O  
ATOM   4574  N   ALA A 573     -11.836  42.137 -27.531  1.00 31.93           N  
ATOM   4575  CA  ALA A 573     -10.653  42.961 -27.301  1.00 31.93           C  
ATOM   4576  C   ALA A 573     -11.005  44.220 -26.514  1.00 31.93           C  
ATOM   4577  CB  ALA A 573      -9.998  43.334 -28.629  1.00 31.93           C  
ATOM   4578  O   ALA A 573     -12.006  44.880 -26.803  1.00 31.93           O  
ATOM   4579  N   GLU A 574     -10.286  44.588 -25.396  1.00 30.39           N  
ATOM   4580  CA  GLU A 574      -9.407  45.701 -25.052  1.00 30.39           C  
ATOM   4581  C   GLU A 574      -9.503  46.042 -23.568  1.00 30.39           C  
ATOM   4582  CB  GLU A 574      -9.742  46.932 -25.898  1.00 30.39           C  
ATOM   4583  O   GLU A 574     -10.603  46.165 -23.024  1.00 30.39           O  
ATOM   4584  CG  GLU A 574      -9.078  46.938 -27.267  1.00 30.39           C  
ATOM   4585  CD  GLU A 574      -8.303  48.215 -27.553  1.00 30.39           C  
ATOM   4586  OE1 GLU A 574      -7.503  48.236 -28.515  1.00 30.39           O  
ATOM   4587  OE2 GLU A 574      -8.498  49.201 -26.808  1.00 30.39           O  
ATOM   4588  N   ALA A 575      -8.419  46.039 -22.759  1.00 30.81           N  
ATOM   4589  CA  ALA A 575      -7.479  46.937 -22.093  1.00 30.81           C  
ATOM   4590  C   ALA A 575      -8.175  47.752 -21.006  1.00 30.81           C  
ATOM   4591  CB  ALA A 575      -6.820  47.866 -23.110  1.00 30.81           C  
ATOM   4592  O   ALA A 575      -9.274  48.269 -21.217  1.00 30.81           O  
ATOM   4593  N   GLU A 576      -7.723  47.704 -19.719  1.00 33.59           N  
ATOM   4594  CA  GLU A 576      -7.234  48.766 -18.843  1.00 33.59           C  
ATOM   4595  C   GLU A 576      -7.833  48.647 -17.445  1.00 33.59           C  
ATOM   4596  CB  GLU A 576      -7.552  50.141 -19.437  1.00 33.59           C  
ATOM   4597  O   GLU A 576      -9.047  48.492 -17.295  1.00 33.59           O  
ATOM   4598  CG  GLU A 576      -6.639  50.540 -20.587  1.00 33.59           C  
ATOM   4599  CD  GLU A 576      -6.226  52.003 -20.545  1.00 33.59           C  
ATOM   4600  OE1 GLU A 576      -5.304  52.395 -21.295  1.00 33.59           O  
ATOM   4601  OE2 GLU A 576      -6.829  52.762 -19.754  1.00 33.59           O  
ATOM   4602  N   GLY A 577      -6.991  48.375 -16.407  1.00 31.84           N  
ATOM   4603  CA  GLY A 577      -6.488  49.257 -15.366  1.00 31.84           C  
ATOM   4604  C   GLY A 577      -7.449  49.417 -14.203  1.00 31.84           C  
ATOM   4605  O   GLY A 577      -8.653  49.590 -14.405  1.00 31.84           O  
ATOM   4606  N   GLU A 578      -7.004  48.911 -13.024  1.00 32.27           N  
ATOM   4607  CA  GLU A 578      -6.655  49.669 -11.826  1.00 32.27           C  
ATOM   4608  C   GLU A 578      -7.556  49.293 -10.653  1.00 32.27           C  
ATOM   4609  CB  GLU A 578      -6.744  51.173 -12.096  1.00 32.27           C  
ATOM   4610  O   GLU A 578      -8.783  49.334 -10.768  1.00 32.27           O  
ATOM   4611  CG  GLU A 578      -5.390  51.849 -12.259  1.00 32.27           C  
ATOM   4612  CD  GLU A 578      -5.487  53.361 -12.392  1.00 32.27           C  
ATOM   4613  OE1 GLU A 578      -4.433  54.036 -12.418  1.00 32.27           O  
ATOM   4614  OE2 GLU A 578      -6.626  53.873 -12.471  1.00 32.27           O  
ATOM   4615  N   GLU A 579      -6.916  48.706  -9.588  1.00 30.59           N  
ATOM   4616  CA  GLU A 579      -6.422  49.171  -8.295  1.00 30.59           C  
ATOM   4617  C   GLU A 579      -7.559  49.303  -7.285  1.00 30.59           C  
ATOM   4618  CB  GLU A 579      -5.695  50.509  -8.446  1.00 30.59           C  
ATOM   4619  O   GLU A 579      -8.603  49.884  -7.590  1.00 30.59           O  
ATOM   4620  CG  GLU A 579      -4.192  50.373  -8.646  1.00 30.59           C  
ATOM   4621  CD  GLU A 579      -3.430  51.656  -8.354  1.00 30.59           C  
ATOM   4622  OE1 GLU A 579      -2.179  51.642  -8.398  1.00 30.59           O  
ATOM   4623  OE2 GLU A 579      -4.089  52.683  -8.076  1.00 30.59           O  
ATOM   4624  N   ALA A 580      -7.441  48.543  -6.171  1.00 33.29           N  
ATOM   4625  CA  ALA A 580      -7.099  49.052  -4.845  1.00 33.29           C  
ATOM   4626  C   ALA A 580      -8.007  48.450  -3.776  1.00 33.29           C  
ATOM   4627  CB  ALA A 580      -7.190  50.576  -4.820  1.00 33.29           C  
ATOM   4628  O   ALA A 580      -9.232  48.451  -3.921  1.00 33.29           O  
ATOM   4629  N   GLU A 581      -7.388  47.641  -2.854  1.00 33.24           N  
ATOM   4630  CA  GLU A 581      -6.905  47.973  -1.517  1.00 33.24           C  
ATOM   4631  C   GLU A 581      -7.970  47.694  -0.460  1.00 33.24           C  
ATOM   4632  CB  GLU A 581      -6.471  49.440  -1.451  1.00 33.24           C  
ATOM   4633  O   GLU A 581      -9.119  48.117  -0.602  1.00 33.24           O  
ATOM   4634  CG  GLU A 581      -4.983  49.630  -1.198  1.00 33.24           C  
ATOM   4635  CD  GLU A 581      -4.625  51.038  -0.750  1.00 33.24           C  
ATOM   4636  OE1 GLU A 581      -3.453  51.279  -0.383  1.00 33.24           O  
ATOM   4637  OE2 GLU A 581      -5.525  51.907  -0.765  1.00 33.24           O  
ATOM   4638  N   ALA A 582      -7.641  46.749   0.464  1.00 33.76           N  
ATOM   4639  CA  ALA A 582      -7.092  46.948   1.803  1.00 33.76           C  
ATOM   4640  C   ALA A 582      -8.000  46.337   2.865  1.00 33.76           C  
ATOM   4641  CB  ALA A 582      -6.885  48.436   2.076  1.00 33.76           C  
ATOM   4642  O   ALA A 582      -9.208  46.589   2.878  1.00 33.76           O  
ATOM   4643  N   LYS A 583      -7.444  45.365   3.645  1.00 33.75           N  
ATOM   4644  CA  LYS A 583      -6.709  45.334   4.906  1.00 33.75           C  
ATOM   4645  C   LYS A 583      -7.662  45.329   6.098  1.00 33.75           C  
ATOM   4646  CB  LYS A 583      -5.757  46.527   5.001  1.00 33.75           C  
ATOM   4647  O   LYS A 583      -8.569  46.160   6.177  1.00 33.75           O  
ATOM   4648  CG  LYS A 583      -4.345  46.233   4.516  1.00 33.75           C  
ATOM   4649  CD  LYS A 583      -3.398  47.387   4.817  1.00 33.75           C  
ATOM   4650  CE  LYS A 583      -1.992  47.106   4.306  1.00 33.75           C  
ATOM   4651  NZ  LYS A 583      -1.062  48.241   4.588  1.00 33.75           N  
ATOM   4652  N   GLU A 584      -7.573  44.296   6.965  1.00 33.89           N  
ATOM   4653  CA  GLU A 584      -6.961  44.362   8.288  1.00 33.89           C  
ATOM   4654  C   GLU A 584      -7.738  43.522   9.298  1.00 33.89           C  
ATOM   4655  CB  GLU A 584      -6.872  45.813   8.768  1.00 33.89           C  
ATOM   4656  O   GLU A 584      -8.952  43.681   9.442  1.00 33.89           O  
ATOM   4657  CG  GLU A 584      -5.515  46.188   9.344  1.00 33.89           C  
ATOM   4658  CD  GLU A 584      -5.478  47.590   9.931  1.00 33.89           C  
ATOM   4659  OE1 GLU A 584      -4.441  47.977  10.516  1.00 33.89           O  
ATOM   4660  OE2 GLU A 584      -6.496  48.308   9.805  1.00 33.89           O  
ATOM   4661  N   GLU A 585      -7.078  42.490   9.920  1.00 33.88           N  
ATOM   4662  CA  GLU A 585      -6.256  42.211  11.093  1.00 33.88           C  
ATOM   4663  C   GLU A 585      -7.120  41.878  12.306  1.00 33.88           C  
ATOM   4664  CB  GLU A 585      -5.344  43.400  11.407  1.00 33.88           C  
ATOM   4665  O   GLU A 585      -8.070  42.601  12.615  1.00 33.88           O  
ATOM   4666  CG  GLU A 585      -4.123  43.494  10.503  1.00 33.88           C  
ATOM   4667  CD  GLU A 585      -3.110  44.527  10.969  1.00 33.88           C  
ATOM   4668  OE1 GLU A 585      -2.017  44.620  10.365  1.00 33.88           O  
ATOM   4669  OE2 GLU A 585      -3.411  45.249  11.945  1.00 33.88           O  
ATOM   4670  N   LYS A 586      -6.862  40.725  12.953  1.00 32.22           N  
ATOM   4671  CA  LYS A 586      -6.097  40.300  14.122  1.00 32.22           C  
ATOM   4672  C   LYS A 586      -7.003  40.123  15.337  1.00 32.22           C  
ATOM   4673  CB  LYS A 586      -4.991  41.308  14.436  1.00 32.22           C  
ATOM   4674  O   LYS A 586      -7.752  41.034  15.697  1.00 32.22           O  
ATOM   4675  CG  LYS A 586      -3.667  40.671  14.832  1.00 32.22           C  
ATOM   4676  CD  LYS A 586      -2.628  41.723  15.198  1.00 32.22           C  
ATOM   4677  CE  LYS A 586      -1.290  41.089  15.553  1.00 32.22           C  
ATOM   4678  NZ  LYS A 586      -0.233  42.118  15.784  1.00 32.22           N  
ATOM   4679  N   LYS A 587      -7.023  38.953  16.031  1.00 29.63           N  
ATOM   4680  CA  LYS A 587      -6.452  38.351  17.232  1.00 29.63           C  
ATOM   4681  C   LYS A 587      -7.354  38.577  18.442  1.00 29.63           C  
ATOM   4682  CB  LYS A 587      -5.058  38.917  17.505  1.00 29.63           C  
ATOM   4683  O   LYS A 587      -7.748  39.710  18.727  1.00 29.63           O  
ATOM   4684  CG  LYS A 587      -4.150  37.976  18.284  1.00 29.63           C  
ATOM   4685  CD  LYS A 587      -2.765  38.578  18.489  1.00 29.63           C  
ATOM   4686  CE  LYS A 587      -1.870  37.657  19.307  1.00 29.63           C  
ATOM   4687  NZ  LYS A 587      -0.502  38.229  19.484  1.00 29.63           N  
ATOM   4688  N   VAL A 588      -7.706  37.528  19.246  1.00 29.64           N  
ATOM   4689  CA  VAL A 588      -7.293  36.843  20.467  1.00 29.64           C  
ATOM   4690  C   VAL A 588      -8.426  36.879  21.489  1.00 29.64           C  
ATOM   4691  CB  VAL A 588      -6.015  37.473  21.066  1.00 29.64           C  
ATOM   4692  O   VAL A 588      -8.999  37.938  21.753  1.00 29.64           O  
ATOM   4693  CG1 VAL A 588      -5.627  36.772  22.366  1.00 29.64           C  
ATOM   4694  CG2 VAL A 588      -4.868  37.411  20.059  1.00 29.64           C  
ATOM   4695  N   GLU A 589      -8.857  35.717  22.120  1.00 31.12           N  
ATOM   4696  CA  GLU A 589      -8.708  35.163  23.463  1.00 31.12           C  
ATOM   4697  C   GLU A 589     -10.054  35.072  24.175  1.00 31.12           C  
ATOM   4698  CB  GLU A 589      -7.733  36.007  24.288  1.00 31.12           C  
ATOM   4699  O   GLU A 589     -10.819  36.038  24.194  1.00 31.12           O  
ATOM   4700  CG  GLU A 589      -6.368  35.360  24.478  1.00 31.12           C  
ATOM   4701  CD  GLU A 589      -5.507  36.069  25.511  1.00 31.12           C  
ATOM   4702  OE1 GLU A 589      -4.425  35.546  25.861  1.00 31.12           O  
ATOM   4703  OE2 GLU A 589      -5.918  37.156  25.974  1.00 31.12           O  
ATOM   4704  N   GLY A 590     -10.452  33.852  24.701  1.00 31.67           N  
ATOM   4705  CA  GLY A 590     -10.512  33.309  26.049  1.00 31.67           C  
ATOM   4706  C   GLY A 590     -11.921  33.260  26.610  1.00 31.67           C  
ATOM   4707  O   GLY A 590     -12.686  34.215  26.464  1.00 31.67           O  
ATOM   4708  N   LYS A 591     -12.439  32.044  26.950  1.00 31.08           N  
ATOM   4709  CA  LYS A 591     -12.739  31.336  28.191  1.00 31.08           C  
ATOM   4710  C   LYS A 591     -14.116  31.719  28.724  1.00 31.08           C  
ATOM   4711  CB  LYS A 591     -11.670  31.625  29.246  1.00 31.08           C  
ATOM   4712  O   LYS A 591     -14.412  32.903  28.899  1.00 31.08           O  
ATOM   4713  CG  LYS A 591     -10.778  30.434  29.567  1.00 31.08           C  
ATOM   4714  CD  LYS A 591      -9.724  30.789  30.607  1.00 31.08           C  
ATOM   4715  CE  LYS A 591      -8.847  29.592  30.947  1.00 31.08           C  
ATOM   4716  NZ  LYS A 591      -7.786  29.946  31.937  1.00 31.08           N  
ATOM   4717  N   GLU A 592     -15.030  30.722  28.902  1.00 31.33           N  
ATOM   4718  CA  GLU A 592     -15.645  29.960  29.985  1.00 31.33           C  
ATOM   4719  C   GLU A 592     -16.888  30.666  30.519  1.00 31.33           C  
ATOM   4720  CB  GLU A 592     -14.642  29.731  31.118  1.00 31.33           C  
ATOM   4721  O   GLU A 592     -16.844  31.857  30.834  1.00 31.33           O  
ATOM   4722  CG  GLU A 592     -14.088  28.314  31.173  1.00 31.33           C  
ATOM   4723  CD  GLU A 592     -13.137  28.086  32.337  1.00 31.33           C  
ATOM   4724  OE1 GLU A 592     -12.644  26.948  32.503  1.00 31.33           O  
ATOM   4725  OE2 GLU A 592     -12.883  29.054  33.088  1.00 31.33           O  
ATOM   4726  N   GLU A 593     -18.029  29.904  30.562  1.00 31.52           N  
ATOM   4727  CA  GLU A 593     -18.820  29.228  31.585  1.00 31.52           C  
ATOM   4728  C   GLU A 593     -20.178  29.901  31.767  1.00 31.52           C  
ATOM   4729  CB  GLU A 593     -18.066  29.198  32.917  1.00 31.52           C  
ATOM   4730  O   GLU A 593     -20.256  31.123  31.908  1.00 31.52           O  
ATOM   4731  CG  GLU A 593     -17.082  28.044  33.040  1.00 31.52           C  
ATOM   4732  CD  GLU A 593     -16.602  27.814  34.465  1.00 31.52           C  
ATOM   4733  OE1 GLU A 593     -15.882  26.820  34.709  1.00 31.52           O  
ATOM   4734  OE2 GLU A 593     -16.951  28.634  35.343  1.00 31.52           O  
ATOM   4735  N   VAL A 594     -21.272  29.108  31.625  1.00 31.36           N  
ATOM   4736  CA  VAL A 594     -22.183  28.496  32.587  1.00 31.36           C  
ATOM   4737  C   VAL A 594     -23.579  29.093  32.429  1.00 31.36           C  
ATOM   4738  CB  VAL A 594     -21.684  28.682  34.038  1.00 31.36           C  
ATOM   4739  O   VAL A 594     -23.742  30.316  32.424  1.00 31.36           O  
ATOM   4740  CG1 VAL A 594     -22.677  28.081  35.031  1.00 31.36           C  
ATOM   4741  CG2 VAL A 594     -20.303  28.054  34.211  1.00 31.36           C  
ATOM   4742  N   GLU A 595     -24.578  28.215  32.109  1.00 30.92           N  
ATOM   4743  CA  GLU A 595     -25.638  27.644  32.935  1.00 30.92           C  
ATOM   4744  C   GLU A 595     -27.011  28.136  32.489  1.00 30.92           C  
ATOM   4745  CB  GLU A 595     -25.411  27.983  34.411  1.00 30.92           C  
ATOM   4746  O   GLU A 595     -27.236  29.342  32.370  1.00 30.92           O  
ATOM   4747  CG  GLU A 595     -24.860  26.825  35.230  1.00 30.92           C  
ATOM   4748  CD  GLU A 595     -24.805  27.118  36.721  1.00 30.92           C  
ATOM   4749  OE1 GLU A 595     -24.435  26.214  37.504  1.00 30.92           O  
ATOM   4750  OE2 GLU A 595     -25.135  28.261  37.109  1.00 30.92           O  
ATOM   4751  N   GLN A 596     -27.916  27.188  32.107  1.00 29.23           N  
ATOM   4752  CA  GLN A 596     -29.080  26.511  32.667  1.00 29.23           C  
ATOM   4753  C   GLN A 596     -30.361  27.288  32.377  1.00 29.23           C  
ATOM   4754  CB  GLN A 596     -28.915  26.316  34.175  1.00 29.23           C  
ATOM   4755  O   GLN A 596     -30.448  28.483  32.668  1.00 29.23           O  
ATOM   4756  CG  GLN A 596     -28.899  24.856  34.608  1.00 29.23           C  
ATOM   4757  CD  GLN A 596     -28.684  24.689  36.101  1.00 29.23           C  
ATOM   4758  NE2 GLN A 596     -28.741  23.448  36.573  1.00 29.23           N  
ATOM   4759  OE1 GLN A 596     -28.467  25.667  36.823  1.00 29.23           O  
ATOM   4760  N   GLU A 597     -31.377  26.605  31.687  1.00 31.27           N  
ATOM   4761  CA  GLU A 597     -32.664  26.068  32.117  1.00 31.27           C  
ATOM   4762  C   GLU A 597     -33.821  26.846  31.498  1.00 31.27           C  
ATOM   4763  CB  GLU A 597     -32.773  26.088  33.644  1.00 31.27           C  
ATOM   4764  O   GLU A 597     -33.849  28.078  31.556  1.00 31.27           O  
ATOM   4765  CG  GLU A 597     -32.620  24.719  34.289  1.00 31.27           C  
ATOM   4766  CD  GLU A 597     -32.867  24.732  35.790  1.00 31.27           C  
ATOM   4767  OE1 GLU A 597     -32.842  23.650  36.418  1.00 31.27           O  
ATOM   4768  OE2 GLU A 597     -33.088  25.833  36.340  1.00 31.27           O  
ATOM   4769  N   THR A 598     -34.739  26.156  30.752  1.00 26.62           N  
ATOM   4770  CA  THR A 598     -36.105  25.646  30.777  1.00 26.62           C  
ATOM   4771  C   THR A 598     -37.089  26.712  30.300  1.00 26.62           C  
ATOM   4772  CB  THR A 598     -36.500  25.174  32.188  1.00 26.62           C  
ATOM   4773  O   THR A 598     -36.984  27.878  30.686  1.00 26.62           O  
ATOM   4774  CG2 THR A 598     -35.737  23.913  32.579  1.00 26.62           C  
ATOM   4775  OG1 THR A 598     -36.203  26.211  33.133  1.00 26.62           O  
ATOM   4776  N   LYS A 599     -37.867  26.420  29.194  1.00 31.82           N  
ATOM   4777  CA  LYS A 599     -39.325  26.348  29.226  1.00 31.82           C  
ATOM   4778  C   LYS A 599     -39.929  26.834  27.911  1.00 31.82           C  
ATOM   4779  CB  LYS A 599     -39.878  27.170  30.391  1.00 31.82           C  
ATOM   4780  O   LYS A 599     -39.621  27.934  27.449  1.00 31.82           O  
ATOM   4781  CG  LYS A 599     -40.483  26.332  31.508  1.00 31.82           C  
ATOM   4782  CD  LYS A 599     -41.161  27.204  32.557  1.00 31.82           C  
ATOM   4783  CE  LYS A 599     -41.756  26.367  33.681  1.00 31.82           C  
ATOM   4784  NZ  LYS A 599     -42.381  27.220  34.736  1.00 31.82           N  
ATOM   4785  N   GLU A 600     -40.600  25.917  27.165  1.00 30.91           N  
ATOM   4786  CA  GLU A 600     -41.970  25.587  26.781  1.00 30.91           C  
ATOM   4787  C   GLU A 600     -42.617  26.731  26.006  1.00 30.91           C  
ATOM   4788  CB  GLU A 600     -42.808  25.248  28.016  1.00 30.91           C  
ATOM   4789  O   GLU A 600     -42.542  27.889  26.421  1.00 30.91           O  
ATOM   4790  CG  GLU A 600     -42.758  23.778  28.409  1.00 30.91           C  
ATOM   4791  CD  GLU A 600     -43.932  23.348  29.274  1.00 30.91           C  
ATOM   4792  OE1 GLU A 600     -44.104  22.129  29.501  1.00 30.91           O  
ATOM   4793  OE2 GLU A 600     -44.687  24.238  29.727  1.00 30.91           O  
ATOM   4794  N   LYS A 601     -43.071  26.479  24.755  1.00 30.01           N  
ATOM   4795  CA  LYS A 601     -44.390  26.352  24.142  1.00 30.01           C  
ATOM   4796  C   LYS A 601     -44.652  27.491  23.161  1.00 30.01           C  
ATOM   4797  CB  LYS A 601     -45.480  26.323  25.215  1.00 30.01           C  
ATOM   4798  O   LYS A 601     -44.441  28.660  23.488  1.00 30.01           O  
ATOM   4799  CG  LYS A 601     -45.913  24.922  25.620  1.00 30.01           C  
ATOM   4800  CD  LYS A 601     -47.197  24.948  26.438  1.00 30.01           C  
ATOM   4801  CE  LYS A 601     -47.594  23.553  26.903  1.00 30.01           C  
ATOM   4802  NZ  LYS A 601     -48.828  23.580  27.744  1.00 30.01           N  
ATOM   4803  N   GLY A 602     -44.937  27.149  21.874  1.00 32.31           N  
ATOM   4804  CA  GLY A 602     -46.214  27.377  21.216  1.00 32.31           C  
ATOM   4805  C   GLY A 602     -46.080  27.627  19.726  1.00 32.31           C  
ATOM   4806  O   GLY A 602     -45.213  28.389  19.294  1.00 32.31           O  
ATOM   4807  N   SER A 603     -46.553  26.708  18.866  1.00 28.80           N  
ATOM   4808  CA  SER A 603     -47.742  26.473  18.053  1.00 28.80           C  
ATOM   4809  C   SER A 603     -47.753  27.370  16.819  1.00 28.80           C  
ATOM   4810  CB  SER A 603     -49.009  26.708  18.875  1.00 28.80           C  
ATOM   4811  O   SER A 603     -47.539  28.579  16.922  1.00 28.80           O  
ATOM   4812  OG  SER A 603     -49.616  27.940  18.524  1.00 28.80           O  
ATOM   4813  N   GLY A 604     -47.589  26.735  15.565  1.00 35.69           N  
ATOM   4814  CA  GLY A 604     -48.512  27.054  14.488  1.00 35.69           C  
ATOM   4815  C   GLY A 604     -48.608  25.961  13.441  1.00 35.69           C  
ATOM   4816  O   GLY A 604     -47.596  25.554  12.866  1.00 35.69           O  
ATOM   4817  N   ARG A 605     -49.662  25.129  13.564  1.00 29.98           N  
ATOM   4818  CA  ARG A 605     -50.779  24.473  12.894  1.00 29.98           C  
ATOM   4819  C   ARG A 605     -51.228  25.267  11.671  1.00 29.98           C  
ATOM   4820  CB  ARG A 605     -51.953  24.289  13.859  1.00 29.98           C  
ATOM   4821  O   ARG A 605     -51.411  26.483  11.748  1.00 29.98           O  
ATOM   4822  CG  ARG A 605     -52.924  23.195  13.446  1.00 29.98           C  
ATOM   4823  CD  ARG A 605     -53.983  22.950  14.512  1.00 29.98           C  
ATOM   4824  NE  ARG A 605     -54.957  21.949  14.085  1.00 29.98           N  
ATOM   4825  NH1 ARG A 605     -55.794  21.559  16.203  1.00 29.98           N  
ATOM   4826  NH2 ARG A 605     -56.639  20.418  14.403  1.00 29.98           N  
ATOM   4827  CZ  ARG A 605     -55.794  21.311  14.898  1.00 29.98           C  
ATOM   4828  N   GLU A 606     -51.330  24.581  10.448  1.00 34.76           N  
ATOM   4829  CA  GLU A 606     -52.521  24.474   9.610  1.00 34.76           C  
ATOM   4830  C   GLU A 606     -52.253  23.613   8.378  1.00 34.76           C  
ATOM   4831  CB  GLU A 606     -53.007  25.862   9.185  1.00 34.76           C  
ATOM   4832  O   GLU A 606     -51.296  23.856   7.641  1.00 34.76           O  
ATOM   4833  CG  GLU A 606     -53.915  26.534  10.205  1.00 34.76           C  
ATOM   4834  CD  GLU A 606     -54.555  27.812   9.688  1.00 34.76           C  
ATOM   4835  OE1 GLU A 606     -55.394  28.404  10.405  1.00 34.76           O  
ATOM   4836  OE2 GLU A 606     -54.216  28.225   8.557  1.00 34.76           O  
ATOM   4837  N   GLU A 607     -52.999  22.430   8.254  1.00 36.60           N  
ATOM   4838  CA  GLU A 607     -54.251  21.880   7.743  1.00 36.60           C  
ATOM   4839  C   GLU A 607     -54.096  21.401   6.302  1.00 36.60           C  
ATOM   4840  CB  GLU A 607     -55.372  22.918   7.834  1.00 36.60           C  
ATOM   4841  O   GLU A 607     -53.561  22.121   5.457  1.00 36.60           O  
ATOM   4842  CG  GLU A 607     -55.900  23.130   9.245  1.00 36.60           C  
ATOM   4843  CD  GLU A 607     -57.189  23.936   9.289  1.00 36.60           C  
ATOM   4844  OE1 GLU A 607     -57.784  24.072  10.382  1.00 36.60           O  
ATOM   4845  OE2 GLU A 607     -57.607  24.436   8.220  1.00 36.60           O  
ATOM   4846  N   GLU A 608     -54.456  20.029   6.085  1.00 36.44           N  
ATOM   4847  CA  GLU A 608     -55.703  19.484   5.557  1.00 36.44           C  
ATOM   4848  C   GLU A 608     -55.436  18.457   4.460  1.00 36.44           C  
ATOM   4849  CB  GLU A 608     -56.598  20.605   5.022  1.00 36.44           C  
ATOM   4850  O   GLU A 608     -54.722  18.742   3.497  1.00 36.44           O  
ATOM   4851  CG  GLU A 608     -57.807  20.899   5.899  1.00 36.44           C  
ATOM   4852  CD  GLU A 608     -58.794  21.860   5.256  1.00 36.44           C  
ATOM   4853  OE1 GLU A 608     -59.872  22.106   5.844  1.00 36.44           O  
ATOM   4854  OE2 GLU A 608     -58.488  22.370   4.155  1.00 36.44           O  
ATOM   4855  N   LYS A 609     -55.894  17.138   4.690  1.00 37.65           N  
ATOM   4856  CA  LYS A 609     -57.088  16.427   4.243  1.00 37.65           C  
ATOM   4857  C   LYS A 609     -56.762  14.980   3.882  1.00 37.65           C  
ATOM   4858  CB  LYS A 609     -57.718  17.136   3.043  1.00 37.65           C  
ATOM   4859  O   LYS A 609     -55.884  14.723   3.056  1.00 37.65           O  
ATOM   4860  CG  LYS A 609     -58.579  18.334   3.416  1.00 37.65           C  
ATOM   4861  CD  LYS A 609     -59.642  18.609   2.360  1.00 37.65           C  
ATOM   4862  CE  LYS A 609     -60.415  19.886   2.661  1.00 37.65           C  
ATOM   4863  NZ  LYS A 609     -61.643  20.002   1.819  1.00 37.65           N  
ATOM   4864  N   GLY A 610     -57.328  13.912   4.634  1.00 35.84           N  
ATOM   4865  CA  GLY A 610     -58.510  13.067   4.696  1.00 35.84           C  
ATOM   4866  C   GLY A 610     -58.431  11.864   3.775  1.00 35.84           C  
ATOM   4867  O   GLY A 610     -58.032  11.987   2.615  1.00 35.84           O  
ATOM   4868  N   VAL A 611     -58.484  10.600   4.401  1.00 35.86           N  
ATOM   4869  CA  VAL A 611     -59.601   9.662   4.354  1.00 35.86           C  
ATOM   4870  C   VAL A 611     -59.123   8.269   4.755  1.00 35.86           C  
ATOM   4871  CB  VAL A 611     -60.249   9.620   2.952  1.00 35.86           C  
ATOM   4872  O   VAL A 611     -58.141   7.761   4.208  1.00 35.86           O  
ATOM   4873  CG1 VAL A 611     -61.250   8.470   2.854  1.00 35.86           C  
ATOM   4874  CG2 VAL A 611     -60.929  10.952   2.639  1.00 35.86           C  
ATOM   4875  N   VAL A 612     -59.515   7.712   5.984  1.00 35.75           N  
ATOM   4876  CA  VAL A 612     -60.424   6.819   6.696  1.00 35.75           C  
ATOM   4877  C   VAL A 612     -60.702   5.580   5.847  1.00 35.75           C  
ATOM   4878  CB  VAL A 612     -61.749   7.527   7.056  1.00 35.75           C  
ATOM   4879  O   VAL A 612     -61.042   5.693   4.666  1.00 35.75           O  
ATOM   4880  CG1 VAL A 612     -62.627   6.622   7.918  1.00 35.75           C  
ATOM   4881  CG2 VAL A 612     -61.470   8.847   7.773  1.00 35.75           C  
ATOM   4882  N   THR A 613     -60.375   4.372   6.440  1.00 37.19           N  
ATOM   4883  CA  THR A 613     -61.232   3.415   7.131  1.00 37.19           C  
ATOM   4884  C   THR A 613     -60.687   1.997   6.984  1.00 37.19           C  
ATOM   4885  CB  THR A 613     -62.676   3.471   6.598  1.00 37.19           C  
ATOM   4886  O   THR A 613     -60.250   1.604   5.900  1.00 37.19           O  
ATOM   4887  CG2 THR A 613     -63.287   4.852   6.809  1.00 37.19           C  
ATOM   4888  OG1 THR A 613     -62.673   3.171   5.196  1.00 37.19           O  
ATOM   4889  N   ASN A 614     -60.438   1.403   8.172  1.00 37.54           N  
ATOM   4890  CA  ASN A 614     -61.175   0.457   9.003  1.00 37.54           C  
ATOM   4891  C   ASN A 614     -60.233  -0.463   9.775  1.00 37.54           C  
ATOM   4892  CB  ASN A 614     -62.141  -0.368   8.150  1.00 37.54           C  
ATOM   4893  O   ASN A 614     -59.449  -1.200   9.175  1.00 37.54           O  
ATOM   4894  CG  ASN A 614     -63.414   0.385   7.816  1.00 37.54           C  
ATOM   4895  ND2 ASN A 614     -64.130  -0.081   6.799  1.00 37.54           N  
ATOM   4896  OD1 ASN A 614     -63.751   1.377   8.467  1.00 37.54           O  
ATOM   4897  N   GLY A 615     -60.050  -0.347  11.154  1.00 34.54           N  
ATOM   4898  CA  GLY A 615     -60.711  -0.886  12.332  1.00 34.54           C  
ATOM   4899  C   GLY A 615     -60.359  -2.337  12.601  1.00 34.54           C  
ATOM   4900  O   GLY A 615     -60.363  -3.163  11.685  1.00 34.54           O  
ATOM   4901  N   LEU A 616     -59.629  -2.672  13.817  1.00 32.33           N  
ATOM   4902  CA  LEU A 616     -60.251  -3.271  14.993  1.00 32.33           C  
ATOM   4903  C   LEU A 616     -59.344  -4.333  15.606  1.00 32.33           C  
ATOM   4904  CB  LEU A 616     -61.604  -3.888  14.628  1.00 32.33           C  
ATOM   4905  O   LEU A 616     -58.948  -5.284  14.928  1.00 32.33           O  
ATOM   4906  CG  LEU A 616     -62.838  -3.232  15.249  1.00 32.33           C  
ATOM   4907  CD1 LEU A 616     -63.603  -2.439  14.195  1.00 32.33           C  
ATOM   4908  CD2 LEU A 616     -63.736  -4.283  15.892  1.00 32.33           C  
ATOM   4909  N   ASP A 617     -58.643  -4.189  16.792  1.00 33.08           N  
ATOM   4910  CA  ASP A 617     -58.784  -4.563  18.196  1.00 33.08           C  
ATOM   4911  C   ASP A 617     -59.494  -5.908  18.336  1.00 33.08           C  
ATOM   4912  CB  ASP A 617     -59.546  -3.483  18.965  1.00 33.08           C  
ATOM   4913  O   ASP A 617     -60.570  -6.110  17.770  1.00 33.08           O  
ATOM   4914  CG  ASP A 617     -58.862  -3.083  20.261  1.00 33.08           C  
ATOM   4915  OD1 ASP A 617     -57.791  -3.641  20.582  1.00 33.08           O  
ATOM   4916  OD2 ASP A 617     -59.400  -2.204  20.967  1.00 33.08           O  
ATOM   4917  N   LEU A 618     -58.746  -7.012  18.886  1.00 35.90           N  
ATOM   4918  CA  LEU A 618     -59.241  -7.742  20.048  1.00 35.90           C  
ATOM   4919  C   LEU A 618     -58.338  -8.928  20.371  1.00 35.90           C  
ATOM   4920  CB  LEU A 618     -60.673  -8.227  19.806  1.00 35.90           C  
ATOM   4921  O   LEU A 618     -58.075  -9.767  19.506  1.00 35.90           O  
ATOM   4922  CG  LEU A 618     -61.745  -7.143  19.685  1.00 35.90           C  
ATOM   4923  CD1 LEU A 618     -63.030  -7.730  19.112  1.00 35.90           C  
ATOM   4924  CD2 LEU A 618     -62.005  -6.495  21.041  1.00 35.90           C  
ATOM   4925  N   SER A 619     -57.373  -8.916  21.329  1.00 36.47           N  
ATOM   4926  CA  SER A 619     -57.286  -9.994  22.308  1.00 36.47           C  
ATOM   4927  C   SER A 619     -58.666 -10.375  22.835  1.00 36.47           C  
ATOM   4928  CB  SER A 619     -56.380  -9.591  23.472  1.00 36.47           C  
ATOM   4929  O   SER A 619     -59.543  -9.519  22.969  1.00 36.47           O  
ATOM   4930  OG  SER A 619     -55.018  -9.813  23.150  1.00 36.47           O  
ATOM   4931  N   PRO A 620     -58.896 -11.804  23.258  1.00 37.59           N  
ATOM   4932  CA  PRO A 620     -58.763 -12.456  24.563  1.00 37.59           C  
ATOM   4933  C   PRO A 620     -58.980 -13.966  24.494  1.00 37.59           C  
ATOM   4934  CB  PRO A 620     -59.853 -11.786  25.404  1.00 37.59           C  
ATOM   4935  O   PRO A 620     -59.650 -14.456  23.581  1.00 37.59           O  
ATOM   4936  CG  PRO A 620     -60.979 -11.548  24.450  1.00 37.59           C  
ATOM   4937  CD  PRO A 620     -60.525 -11.930  23.071  1.00 37.59           C
[truncated: 48,844 more chars]
