# Supplementary material for: The 2022 Lady Estelle Wolfson lectureship on neurofilaments
Source: J Neurochem. 2022 Sep 19;163(3):179–219. doi: 10.1111/jnc.15682 (PMC9826399; doi:10.1111/jnc.15682)
Supplement: Supplementary file 1 — Supplementary material S1 [file JNC-163-179-s001.gz › NEFh_4d732_unrelaxed_rank_1_model_1.pdb]

MODEL     1                                                                     
ATOM      1  N   MET A   1      -4.207  30.491  47.616  1.00 39.06           N  
ATOM      2  CA  MET A   1      -2.828  30.043  47.794  1.00 39.06           C  
ATOM      3  C   MET A   1      -2.491  28.920  46.819  1.00 39.06           C  
ATOM      4  CB  MET A   1      -2.595  29.576  49.232  1.00 39.06           C  
ATOM      5  O   MET A   1      -3.084  27.842  46.878  1.00 39.06           O  
ATOM      6  CG  MET A   1      -1.753  30.533  50.059  1.00 39.06           C  
ATOM      7  SD  MET A   1      -1.592  29.997  51.806  1.00 39.06           S  
ATOM      8  CE  MET A   1       0.127  30.479  52.131  1.00 39.06           C  
ATOM      9  N   MET A   2      -2.164  29.402  45.624  1.00 41.69           N  
ATOM     10  CA  MET A   2      -1.011  29.574  44.744  1.00 41.69           C  
ATOM     11  C   MET A   2      -0.956  28.467  43.696  1.00 41.69           C  
ATOM     12  CB  MET A   2       0.286  29.592  45.554  1.00 41.69           C  
ATOM     13  O   MET A   2      -0.925  27.284  44.039  1.00 41.69           O  
ATOM     14  CG  MET A   2       0.476  30.854  46.379  1.00 41.69           C  
ATOM     15  SD  MET A   2       2.231  31.139  46.836  1.00 41.69           S  
ATOM     16  CE  MET A   2       2.092  32.756  47.647  1.00 41.69           C  
ATOM     17  N   SER A   3      -1.229  28.832  42.288  1.00 37.69           N  
ATOM     18  CA  SER A   3      -0.404  29.326  41.191  1.00 37.69           C  
ATOM     19  C   SER A   3      -0.021  28.200  40.237  1.00 37.69           C  
ATOM     20  CB  SER A   3       0.858  30.001  41.730  1.00 37.69           C  
ATOM     21  O   SER A   3       0.530  27.181  40.660  1.00 37.69           O  
ATOM     22  OG  SER A   3       1.359  30.947  40.801  1.00 37.69           O  
ATOM     23  N   PHE A   4      -0.490  28.345  38.946  1.00 48.49           N  
ATOM     24  CA  PHE A   4      -0.075  28.901  37.663  1.00 48.49           C  
ATOM     25  C   PHE A   4      -1.175  28.736  36.621  1.00 48.49           C  
ATOM     26  CB  PHE A   4       1.213  28.231  37.176  1.00 48.49           C  
ATOM     27  O   PHE A   4      -1.671  27.629  36.404  1.00 48.49           O  
ATOM     28  CG  PHE A   4       2.460  29.015  37.487  1.00 48.49           C  
ATOM     29  CD1 PHE A   4       2.901  30.015  36.628  1.00 48.49           C  
ATOM     30  CD2 PHE A   4       3.191  28.752  38.638  1.00 48.49           C  
ATOM     31  CE1 PHE A   4       4.054  30.742  36.914  1.00 48.49           C  
ATOM     32  CE2 PHE A   4       4.344  29.475  38.930  1.00 48.49           C  
ATOM     33  CZ  PHE A   4       4.775  30.469  38.066  1.00 48.49           C  
ATOM     34  N   GLY A   5      -1.850  29.928  36.123  1.00 44.52           N  
ATOM     35  CA  GLY A   5      -1.767  31.121  35.296  1.00 44.52           C  
ATOM     36  C   GLY A   5      -1.560  30.813  33.825  1.00 44.52           C  
ATOM     37  O   GLY A   5      -0.646  30.068  33.463  1.00 44.52           O  
ATOM     38  N   GLY A   6      -2.530  31.085  32.861  1.00 41.03           N  
ATOM     39  CA  GLY A   6      -3.059  32.035  31.896  1.00 41.03           C  
ATOM     40  C   GLY A   6      -2.069  32.387  30.801  1.00 41.03           C  
ATOM     41  O   GLY A   6      -0.883  32.588  31.070  1.00 41.03           O  
ATOM     42  N   ALA A   7      -2.458  32.300  29.368  1.00 37.43           N  
ATOM     43  CA  ALA A   7      -3.228  33.219  28.534  1.00 37.43           C  
ATOM     44  C   ALA A   7      -2.646  33.299  27.125  1.00 37.43           C  
ATOM     45  CB  ALA A   7      -3.270  34.607  29.169  1.00 37.43           C  
ATOM     46  O   ALA A   7      -1.434  33.451  26.955  1.00 37.43           O  
ATOM     47  N   ASP A   8      -3.346  33.128  26.018  1.00 37.25           N  
ATOM     48  CA  ASP A   8      -4.056  33.855  24.969  1.00 37.25           C  
ATOM     49  C   ASP A   8      -3.577  35.302  24.885  1.00 37.25           C  
ATOM     50  CB  ASP A   8      -5.565  33.813  25.215  1.00 37.25           C  
ATOM     51  O   ASP A   8      -3.467  35.986  25.905  1.00 37.25           O  
ATOM     52  CG  ASP A   8      -6.306  32.953  24.207  1.00 37.25           C  
ATOM     53  OD1 ASP A   8      -5.691  32.510  23.213  1.00 37.25           O  
ATOM     54  OD2 ASP A   8      -7.518  32.718  24.406  1.00 37.25           O  
ATOM     55  N   ALA A   9      -2.936  35.862  23.673  1.00 37.32           N  
ATOM     56  CA  ALA A   9      -3.355  37.076  22.978  1.00 37.32           C  
ATOM     57  C   ALA A   9      -2.820  37.104  21.550  1.00 37.32           C  
ATOM     58  CB  ALA A   9      -2.889  38.313  23.742  1.00 37.32           C  
ATOM     59  O   ALA A   9      -1.623  36.910  21.325  1.00 37.32           O  
ATOM     60  N   LEU A  10      -3.553  37.051  20.356  1.00 37.73           N  
ATOM     61  CA  LEU A  10      -4.261  37.852  19.364  1.00 37.73           C  
ATOM     62  C   LEU A  10      -3.594  39.211  19.186  1.00 37.73           C  
ATOM     63  CB  LEU A  10      -5.725  38.038  19.771  1.00 37.73           C  
ATOM     64  O   LEU A  10      -3.345  39.919  20.165  1.00 37.73           O  
ATOM     65  CG  LEU A  10      -6.771  37.424  18.840  1.00 37.73           C  
ATOM     66  CD1 LEU A  10      -8.066  37.157  19.601  1.00 37.73           C  
ATOM     67  CD2 LEU A  10      -7.025  38.336  17.645  1.00 37.73           C  
ATOM     68  N   LEU A  11      -3.034  39.710  17.882  1.00 38.99           N  
ATOM     69  CA  LEU A  11      -3.436  40.722  16.911  1.00 38.99           C  
ATOM     70  C   LEU A  11      -2.450  41.885  16.898  1.00 38.99           C  
ATOM     71  CB  LEU A  11      -4.844  41.235  17.223  1.00 38.99           C  
ATOM     72  O   LEU A  11      -2.152  42.464  17.945  1.00 38.99           O  
ATOM     73  CG  LEU A  11      -5.921  40.938  16.178  1.00 38.99           C  
ATOM     74  CD1 LEU A  11      -6.932  39.938  16.729  1.00 38.99           C  
ATOM     75  CD2 LEU A  11      -6.615  42.224  15.745  1.00 38.99           C  
ATOM     76  N   GLY A  12      -1.713  42.293  15.652  1.00 34.29           N  
ATOM     77  CA  GLY A  12      -1.842  43.471  14.809  1.00 34.29           C  
ATOM     78  C   GLY A  12      -0.960  44.623  15.254  1.00 34.29           C  
ATOM     79  O   GLY A  12      -1.071  45.094  16.387  1.00 34.29           O  
ATOM     80  N   ALA A  13       0.185  44.948  14.522  1.00 35.86           N  
ATOM     81  CA  ALA A  13       0.770  45.927  13.610  1.00 35.86           C  
ATOM     82  C   ALA A  13       1.510  47.019  14.377  1.00 35.86           C  
ATOM     83  CB  ALA A  13      -0.312  46.543  12.725  1.00 35.86           C  
ATOM     84  O   ALA A  13       1.069  47.441  15.449  1.00 35.86           O  
ATOM     85  N   PRO A  14       2.410  48.033  13.590  1.00 42.52           N  
ATOM     86  CA  PRO A  14       3.156  48.502  12.419  1.00 42.52           C  
ATOM     87  C   PRO A  14       4.347  49.381  12.792  1.00 42.52           C  
ATOM     88  CB  PRO A  14       2.112  49.300  11.634  1.00 42.52           C  
ATOM     89  O   PRO A  14       4.549  49.686  13.970  1.00 42.52           O  
ATOM     90  CG  PRO A  14       1.264  49.952  12.678  1.00 42.52           C  
ATOM     91  CD  PRO A  14       1.678  49.429  14.023  1.00 42.52           C  
ATOM     92  N   PHE A  15       5.519  49.327  11.962  1.00 31.74           N  
ATOM     93  CA  PHE A  15       6.396  50.234  11.232  1.00 31.74           C  
ATOM     94  C   PHE A  15       7.452  50.827  12.157  1.00 31.74           C  
ATOM     95  CB  PHE A  15       5.586  51.356  10.574  1.00 31.74           C  
ATOM     96  O   PHE A  15       7.123  51.405  13.195  1.00 31.74           O  
ATOM     97  CG  PHE A  15       6.171  51.848   9.279  1.00 31.74           C  
ATOM     98  CD1 PHE A  15       6.976  52.981   9.249  1.00 31.74           C  
ATOM     99  CD2 PHE A  15       5.916  51.179   8.089  1.00 31.74           C  
ATOM    100  CE1 PHE A  15       7.519  53.439   8.052  1.00 31.74           C  
ATOM    101  CE2 PHE A  15       6.456  51.631   6.888  1.00 31.74           C  
ATOM    102  CZ  PHE A  15       7.256  52.761   6.871  1.00 31.74           C  
ATOM    103  N   ALA A  16       8.737  50.627  11.901  1.00 38.64           N  
ATOM    104  CA  ALA A  16       9.835  51.337  11.248  1.00 38.64           C  
ATOM    105  C   ALA A  16      11.182  50.919  11.831  1.00 38.64           C  
ATOM    106  CB  ALA A  16       9.646  52.846  11.382  1.00 38.64           C  
ATOM    107  O   ALA A  16      11.316  50.756  13.046  1.00 38.64           O  
ATOM    108  N   PRO A  17      12.302  51.074  10.907  1.00 39.49           N  
ATOM    109  CA  PRO A  17      13.516  50.735  10.161  1.00 39.49           C  
ATOM    110  C   PRO A  17      14.778  51.318  10.792  1.00 39.49           C  
ATOM    111  CB  PRO A  17      13.264  51.346   8.780  1.00 39.49           C  
ATOM    112  O   PRO A  17      14.693  52.196  11.655  1.00 39.49           O  
ATOM    113  CG  PRO A  17      12.484  52.592   9.050  1.00 39.49           C  
ATOM    114  CD  PRO A  17      12.155  52.641  10.515  1.00 39.49           C  
ATOM    115  N   LEU A  18      15.942  50.501  10.846  1.00 31.75           N  
ATOM    116  CA  LEU A  18      17.249  51.075  10.545  1.00 31.75           C  
ATOM    117  C   LEU A  18      18.335  50.430  11.399  1.00 31.75           C  
ATOM    118  CB  LEU A  18      17.235  52.589  10.773  1.00 31.75           C  
ATOM    119  O   LEU A  18      18.207  50.358  12.623  1.00 31.75           O  
ATOM    120  CG  LEU A  18      17.913  53.442   9.701  1.00 31.75           C  
ATOM    121  CD1 LEU A  18      16.874  54.013   8.742  1.00 31.75           C  
ATOM    122  CD2 LEU A  18      18.727  54.561  10.343  1.00 31.75           C  
ATOM    123  N   HIS A  19      19.274  49.639  10.828  1.00 39.57           N  
ATOM    124  CA  HIS A  19      20.684  49.952  10.624  1.00 39.57           C  
ATOM    125  C   HIS A  19      21.573  48.781  11.030  1.00 39.57           C  
ATOM    126  CB  HIS A  19      21.074  51.205  11.410  1.00 39.57           C  
ATOM    127  O   HIS A  19      21.522  48.326  12.175  1.00 39.57           O  
ATOM    128  CG  HIS A  19      20.827  52.480  10.668  1.00 39.57           C  
ATOM    129  CD2 HIS A  19      21.660  53.264   9.944  1.00 39.57           C  
ATOM    130  ND1 HIS A  19      19.590  53.086  10.623  1.00 39.57           N  
ATOM    131  CE1 HIS A  19      19.674  54.191   9.901  1.00 39.57           C  
ATOM    132  NE2 HIS A  19      20.920  54.322   9.477  1.00 39.57           N  
ATOM    133  N   GLY A  20      22.086  47.922  10.079  1.00 35.03           N  
ATOM    134  CA  GLY A  20      23.502  47.948   9.751  1.00 35.03           C  
ATOM    135  C   GLY A  20      24.168  46.590   9.870  1.00 35.03           C  
ATOM    136  O   GLY A  20      24.024  45.909  10.887  1.00 35.03           O  
ATOM    137  N   GLY A  21      24.422  45.844   8.673  1.00 35.42           N  
ATOM    138  CA  GLY A  21      25.748  45.725   8.087  1.00 35.42           C  
ATOM    139  C   GLY A  21      26.129  44.294   7.760  1.00 35.42           C  
ATOM    140  O   GLY A  21      26.042  43.411   8.616  1.00 35.42           O  
ATOM    141  N   GLY A  22      26.022  43.850   6.425  1.00 36.73           N  
ATOM    142  CA  GLY A  22      27.084  43.633   5.457  1.00 36.73           C  
ATOM    143  C   GLY A  22      27.184  42.192   4.994  1.00 36.73           C  
ATOM    144  O   GLY A  22      27.274  41.276   5.814  1.00 36.73           O  
ATOM    145  N   SER A  23      26.609  41.863   3.766  1.00 33.62           N  
ATOM    146  CA  SER A  23      27.335  41.661   2.517  1.00 33.62           C  
ATOM    147  C   SER A  23      27.210  40.220   2.032  1.00 33.62           C  
ATOM    148  CB  SER A  23      28.811  42.024   2.690  1.00 33.62           C  
ATOM    149  O   SER A  23      27.500  39.282   2.777  1.00 33.62           O  
ATOM    150  OG  SER A  23      29.529  41.791   1.491  1.00 33.62           O  
ATOM    151  N   LEU A  24      26.283  39.978   0.959  1.00 41.04           N  
ATOM    152  CA  LEU A  24      26.305  39.771  -0.485  1.00 41.04           C  
ATOM    153  C   LEU A  24      25.281  38.721  -0.899  1.00 41.04           C  
ATOM    154  CB  LEU A  24      27.703  39.347  -0.943  1.00 41.04           C  
ATOM    155  O   LEU A  24      25.313  37.589  -0.411  1.00 41.04           O  
ATOM    156  CG  LEU A  24      28.730  40.467  -1.114  1.00 41.04           C  
ATOM    157  CD1 LEU A  24      30.120  39.882  -1.340  1.00 41.04           C  
ATOM    158  CD2 LEU A  24      28.336  41.383  -2.268  1.00 41.04           C  
ATOM    159  N   HIS A  25      24.107  39.092  -1.503  1.00 33.32           N  
ATOM    160  CA  HIS A  25      23.322  39.340  -2.707  1.00 33.32           C  
ATOM    161  C   HIS A  25      23.013  38.040  -3.441  1.00 33.32           C  
ATOM    162  CB  HIS A  25      24.060  40.306  -3.637  1.00 33.32           C  
ATOM    163  O   HIS A  25      23.909  37.225  -3.673  1.00 33.32           O  
ATOM    164  CG  HIS A  25      23.781  41.747  -3.349  1.00 33.32           C  
ATOM    165  CD2 HIS A  25      24.471  42.657  -2.621  1.00 33.32           C  
ATOM    166  ND1 HIS A  25      22.670  42.402  -3.834  1.00 33.32           N  
ATOM    167  CE1 HIS A  25      22.689  43.657  -3.417  1.00 33.32           C  
ATOM    168  NE2 HIS A  25      23.771  43.837  -2.679  1.00 33.32           N  
ATOM    169  N   TYR A  26      21.641  37.609  -3.507  1.00 37.46           N  
ATOM    170  CA  TYR A  26      20.371  37.760  -4.207  1.00 37.46           C  
ATOM    171  C   TYR A  26      19.707  36.407  -4.430  1.00 37.46           C  
ATOM    172  CB  TYR A  26      20.577  38.468  -5.550  1.00 37.46           C  
ATOM    173  O   TYR A  26      20.322  35.490  -4.981  1.00 37.46           O  
ATOM    174  CG  TYR A  26      20.041  39.879  -5.580  1.00 37.46           C  
ATOM    175  CD1 TYR A  26      18.711  40.134  -5.905  1.00 37.46           C  
ATOM    176  CD2 TYR A  26      20.865  40.961  -5.285  1.00 37.46           C  
ATOM    177  CE1 TYR A  26      18.214  41.432  -5.937  1.00 37.46           C  
ATOM    178  CE2 TYR A  26      20.378  42.264  -5.313  1.00 37.46           C  
ATOM    179  OH  TYR A  26      18.567  43.777  -5.668  1.00 37.46           O  
ATOM    180  CZ  TYR A  26      19.054  42.489  -5.639  1.00 37.46           C  
ATOM    181  N   ALA A  27      18.555  36.071  -3.818  1.00 32.88           N  
ATOM    182  CA  ALA A  27      17.110  35.889  -3.710  1.00 32.88           C  
ATOM    183  C   ALA A  27      16.502  35.514  -5.059  1.00 32.88           C  
ATOM    184  CB  ALA A  27      16.453  37.156  -3.168  1.00 32.88           C  
ATOM    185  O   ALA A  27      16.837  36.111  -6.085  1.00 32.88           O  
ATOM    186  N   LEU A  28      15.622  34.420  -5.142  1.00 32.11           N  
ATOM    187  CA  LEU A  28      14.261  33.975  -4.863  1.00 32.11           C  
ATOM    188  C   LEU A  28      13.370  34.150  -6.088  1.00 32.11           C  
ATOM    189  CB  LEU A  28      13.676  34.748  -3.678  1.00 32.11           C  
ATOM    190  O   LEU A  28      13.322  35.233  -6.677  1.00 32.11           O  
ATOM    191  CG  LEU A  28      12.614  34.020  -2.852  1.00 32.11           C  
ATOM    192  CD1 LEU A  28      13.230  32.827  -2.130  1.00 32.11           C  
ATOM    193  CD2 LEU A  28      11.962  34.976  -1.858  1.00 32.11           C  
ATOM    194  N   ALA A  29      12.650  33.151  -6.530  1.00 31.38           N  
ATOM    195  CA  ALA A  29      11.212  32.933  -6.670  1.00 31.38           C  
ATOM    196  C   ALA A  29      10.516  34.186  -7.194  1.00 31.38           C  
ATOM    197  CB  ALA A  29      10.606  32.511  -5.334  1.00 31.38           C  
ATOM    198  O   ALA A  29      10.790  35.296  -6.731  1.00 31.38           O  
ATOM    199  N   ARG A  30       9.777  34.116  -8.378  1.00 33.02           N  
ATOM    200  CA  ARG A  30       8.342  34.365  -8.455  1.00 33.02           C  
ATOM    201  C   ARG A  30       7.926  34.741  -9.873  1.00 33.02           C  
ATOM    202  CB  ARG A  30       7.934  35.471  -7.479  1.00 33.02           C  
ATOM    203  O   ARG A  30       8.598  35.539 -10.531  1.00 33.02           O  
ATOM    204  CG  ARG A  30       7.200  34.965  -6.247  1.00 33.02           C  
ATOM    205  CD  ARG A  30       6.545  36.102  -5.475  1.00 33.02           C  
ATOM    206  NE  ARG A  30       6.687  35.927  -4.032  1.00 33.02           N  
ATOM    207  NH1 ARG A  30       4.645  36.870  -3.507  1.00 33.02           N  
ATOM    208  NH2 ARG A  30       6.014  36.088  -1.843  1.00 33.02           N  
ATOM    209  CZ  ARG A  30       5.782  36.295  -3.131  1.00 33.02           C  
ATOM    210  N   LYS A  31       7.047  34.125 -10.504  1.00 32.67           N  
ATOM    211  CA  LYS A  31       5.745  34.275 -11.147  1.00 32.67           C  
ATOM    212  C   LYS A  31       5.345  35.745 -11.242  1.00 32.67           C  
ATOM    213  CB  LYS A  31       4.676  33.490 -10.386  1.00 32.67           C  
ATOM    214  O   LYS A  31       5.345  36.460 -10.237  1.00 32.67           O  
ATOM    215  CG  LYS A  31       3.620  32.855 -11.279  1.00 32.67           C  
ATOM    216  CD  LYS A  31       2.761  31.861 -10.509  1.00 32.67           C  
ATOM    217  CE  LYS A  31       1.708  31.220 -11.403  1.00 32.67           C  
ATOM    218  NZ  LYS A  31       0.623  30.573 -10.606  1.00 32.67           N  
ATOM    219  N   GLY A  32       5.288  36.417 -12.482  1.00 34.26           N  
ATOM    220  CA  GLY A  32       4.350  37.105 -13.356  1.00 34.26           C  
ATOM    221  C   GLY A  32       4.815  38.493 -13.755  1.00 34.26           C  
ATOM    222  O   GLY A  32       5.258  39.272 -12.909  1.00 34.26           O  
ATOM    223  N   GLY A  33       4.970  38.824 -15.073  1.00 31.31           N  
ATOM    224  CA  GLY A  33       4.365  39.586 -16.154  1.00 31.31           C  
ATOM    225  C   GLY A  33       5.037  40.926 -16.388  1.00 31.31           C  
ATOM    226  O   GLY A  33       5.418  41.610 -15.436  1.00 31.31           O  
ATOM    227  N   ALA A  34       5.458  41.256 -17.675  1.00 34.20           N  
ATOM    228  CA  ALA A  34       5.124  42.204 -18.735  1.00 34.20           C  
ATOM    229  C   ALA A  34       6.322  43.083 -19.083  1.00 34.20           C  
ATOM    230  CB  ALA A  34       3.936  43.068 -18.321  1.00 34.20           C  
ATOM    231  O   ALA A  34       6.933  43.688 -18.199  1.00 34.20           O  
ATOM    232  N   GLY A  35       6.900  42.959 -20.321  1.00 32.07           N  
ATOM    233  CA  GLY A  35       7.068  43.819 -21.481  1.00 32.07           C  
ATOM    234  C   GLY A  35       8.308  44.689 -21.405  1.00 32.07           C  
ATOM    235  O   GLY A  35       8.569  45.319 -20.378  1.00 32.07           O  
ATOM    236  N   GLY A  36       9.308  44.467 -22.293  1.00 32.22           N  
ATOM    237  CA  GLY A  36       9.851  45.201 -23.425  1.00 32.22           C  
ATOM    238  C   GLY A  36      11.238  45.757 -23.166  1.00 32.22           C  
ATOM    239  O   GLY A  36      11.519  46.257 -22.074  1.00 32.22           O  
ATOM    240  N   THR A  37      12.299  45.388 -24.021  1.00 35.71           N  
ATOM    241  CA  THR A  37      13.147  45.851 -25.114  1.00 35.71           C  
ATOM    242  C   THR A  37      14.623  45.688 -24.759  1.00 35.71           C  
ATOM    243  CB  THR A  37      12.860  47.324 -25.459  1.00 35.71           C  
ATOM    244  O   THR A  37      15.031  45.974 -23.632  1.00 35.71           O  
ATOM    245  CG2 THR A  37      11.413  47.511 -25.906  1.00 35.71           C  
ATOM    246  OG1 THR A  37      13.100  48.135 -24.302  1.00 35.71           O  
ATOM    247  N   ARG A  38      15.349  44.922 -25.558  1.00 35.00           N  
ATOM    248  CA  ARG A  38      16.425  44.959 -26.543  1.00 35.00           C  
ATOM    249  C   ARG A  38      17.790  44.959 -25.863  1.00 35.00           C  
ATOM    250  CB  ARG A  38      16.289  46.190 -27.442  1.00 35.00           C  
ATOM    251  O   ARG A  38      18.032  45.744 -24.944  1.00 35.00           O  
ATOM    252  CG  ARG A  38      15.066  46.160 -28.345  1.00 35.00           C  
ATOM    253  CD  ARG A  38      15.039  47.348 -29.297  1.00 35.00           C  
ATOM    254  NE  ARG A  38      14.162  47.104 -30.439  1.00 35.00           N  
ATOM    255  NH1 ARG A  38      15.161  48.677 -31.805  1.00 35.00           N  
ATOM    256  NH2 ARG A  38      13.392  47.439 -32.576  1.00 35.00           N  
ATOM    257  CZ  ARG A  38      14.241  47.741 -31.604  1.00 35.00           C  
ATOM    258  N   SER A  39      18.657  43.910 -26.124  1.00 31.27           N  
ATOM    259  CA  SER A  39      19.839  43.562 -26.905  1.00 31.27           C  
ATOM    260  C   SER A  39      21.037  43.289 -26.001  1.00 31.27           C  
ATOM    261  CB  SER A  39      20.179  44.679 -27.892  1.00 31.27           C  
ATOM    262  O   SER A  39      21.273  44.020 -25.037  1.00 31.27           O  
ATOM    263  OG  SER A  39      19.228  44.729 -28.942  1.00 31.27           O  
ATOM    264  N   ALA A  40      21.680  42.071 -26.101  1.00 36.16           N  
ATOM    265  CA  ALA A  40      22.967  41.627 -26.630  1.00 36.16           C  
ATOM    266  C   ALA A  40      23.694  40.734 -25.628  1.00 36.16           C  
ATOM    267  CB  ALA A  40      23.836  42.829 -26.994  1.00 36.16           C  
ATOM    268  O   ALA A  40      23.791  41.069 -24.445  1.00 36.16           O  
ATOM    269  N   ALA A  41      23.722  39.334 -25.843  1.00 35.29           N  
ATOM    270  CA  ALA A  41      24.893  38.500 -26.102  1.00 35.29           C  
ATOM    271  C   ALA A  41      24.860  37.231 -25.254  1.00 35.29           C  
ATOM    272  CB  ALA A  41      26.175  39.283 -25.832  1.00 35.29           C  
ATOM    273  O   ALA A  41      24.621  37.290 -24.046  1.00 35.29           O  
ATOM    274  N   GLY A  42      24.476  35.966 -25.847  1.00 32.37           N  
ATOM    275  CA  GLY A  42      25.342  34.828 -26.110  1.00 32.37           C  
ATOM    276  C   GLY A  42      24.839  33.538 -25.490  1.00 32.37           C  
ATOM    277  O   GLY A  42      24.536  33.494 -24.296  1.00 32.37           O  
ATOM    278  N   SER A  43      24.186  32.553 -26.260  1.00 30.79           N  
ATOM    279  CA  SER A  43      24.072  31.160 -26.679  1.00 30.79           C  
ATOM    280  C   SER A  43      25.368  30.398 -26.424  1.00 30.79           C  
ATOM    281  CB  SER A  43      23.703  31.073 -28.160  1.00 30.79           C  
ATOM    282  O   SER A  43      26.452  30.876 -26.763  1.00 30.79           O  
ATOM    283  OG  SER A  43      22.530  30.298 -28.342  1.00 30.79           O  
ATOM    284  N   SER A  44      25.317  29.268 -25.662  1.00 31.27           N  
ATOM    285  CA  SER A  44      25.766  28.006 -26.241  1.00 31.27           C  
ATOM    286  C   SER A  44      26.026  26.963 -25.160  1.00 31.27           C  
ATOM    287  CB  SER A  44      27.032  28.218 -27.071  1.00 31.27           C  
ATOM    288  O   SER A  44      26.712  27.240 -24.174  1.00 31.27           O  
ATOM    289  OG  SER A  44      28.191  27.976 -26.292  1.00 31.27           O  
ATOM    290  N   SER A  45      25.315  25.754 -25.084  1.00 32.83           N  
ATOM    291  CA  SER A  45      25.289  24.295 -25.088  1.00 32.83           C  
ATOM    292  C   SER A  45      26.466  23.723 -25.870  1.00 32.83           C  
ATOM    293  CB  SER A  45      23.975  23.784 -25.682  1.00 32.83           C  
ATOM    294  O   SER A  45      26.696  24.099 -27.021  1.00 32.83           O  
ATOM    295  OG  SER A  45      24.060  23.702 -27.094  1.00 32.83           O  
ATOM    296  N   GLY A  46      27.620  23.136 -25.218  1.00 41.53           N  
ATOM    297  CA  GLY A  46      28.880  22.453 -25.466  1.00 41.53           C  
ATOM    298  C   GLY A  46      28.825  20.968 -25.161  1.00 41.53           C  
ATOM    299  O   GLY A  46      28.288  20.562 -24.128  1.00 41.53           O  
ATOM    300  N   PHE A  47      28.915  20.064 -26.148  1.00 37.58           N  
ATOM    301  CA  PHE A  47      29.548  18.800 -26.506  1.00 37.58           C  
ATOM    302  C   PHE A  47      31.038  18.995 -26.763  1.00 37.58           C  
ATOM    303  CB  PHE A  47      28.877  18.192 -27.742  1.00 37.58           C  
ATOM    304  O   PHE A  47      31.440  19.962 -27.414  1.00 37.58           O  
ATOM    305  CG  PHE A  47      28.989  16.693 -27.817  1.00 37.58           C  
ATOM    306  CD1 PHE A  47      29.993  16.094 -28.568  1.00 37.58           C  
ATOM    307  CD2 PHE A  47      28.090  15.883 -27.136  1.00 37.58           C  
ATOM    308  CE1 PHE A  47      30.099  14.707 -28.640  1.00 37.58           C  
ATOM    309  CE2 PHE A  47      28.190  14.496 -27.203  1.00 37.58           C  
ATOM    310  CZ  PHE A  47      29.194  13.910 -27.956  1.00 37.58           C  
ATOM    311  N   HIS A  48      32.096  18.231 -26.050  1.00 36.49           N  
ATOM    312  CA  HIS A  48      33.260  17.352 -26.067  1.00 36.49           C  
ATOM    313  C   HIS A  48      34.519  18.113 -26.465  1.00 36.49           C  
ATOM    314  CB  HIS A  48      33.032  16.178 -27.021  1.00 36.49           C  
ATOM    315  O   HIS A  48      34.508  18.877 -27.434  1.00 36.49           O  
ATOM    316  CG  HIS A  48      31.886  15.300 -26.629  1.00 36.49           C  
ATOM    317  CD2 HIS A  48      30.767  14.944 -27.304  1.00 36.49           C  
ATOM    318  ND1 HIS A  48      31.811  14.678 -25.402  1.00 36.49           N  
ATOM    319  CE1 HIS A  48      30.693  13.974 -25.339  1.00 36.49           C  
ATOM    320  NE2 HIS A  48      30.041  14.119 -26.481  1.00 36.49           N  
ATOM    321  N   SER A  49      35.590  18.211 -25.553  1.00 33.59           N  
ATOM    322  CA  SER A  49      36.924  17.715 -25.230  1.00 33.59           C  
ATOM    323  C   SER A  49      37.944  18.146 -26.279  1.00 33.59           C  
ATOM    324  CB  SER A  49      36.914  16.190 -25.112  1.00 33.59           C  
ATOM    325  O   SER A  49      37.711  17.990 -27.479  1.00 33.59           O  
ATOM    326  OG  SER A  49      38.182  15.709 -24.700  1.00 33.59           O  
ATOM    327  N   TRP A  50      39.056  19.001 -25.906  1.00 36.89           N  
ATOM    328  CA  TRP A  50      40.459  19.373 -25.752  1.00 36.89           C  
ATOM    329  C   TRP A  50      41.252  19.036 -27.010  1.00 36.89           C  
ATOM    330  CB  TRP A  50      41.074  18.665 -24.541  1.00 36.89           C  
ATOM    331  O   TRP A  50      41.128  17.937 -27.555  1.00 36.89           O  
ATOM    332  CG  TRP A  50      40.557  19.156 -23.222  1.00 36.89           C  
ATOM    333  CD1 TRP A  50      39.892  20.326 -22.981  1.00 36.89           C  
ATOM    334  CD2 TRP A  50      40.668  18.491 -21.960  1.00 36.89           C  
ATOM    335  CE2 TRP A  50      40.047  19.315 -20.997  1.00 36.89           C  
ATOM    336  CE3 TRP A  50      41.233  17.275 -21.551  1.00 36.89           C  
ATOM    337  NE1 TRP A  50      39.582  20.428 -21.645  1.00 36.89           N  
ATOM    338  CH2 TRP A  50      40.534  17.768 -19.273  1.00 36.89           C  
ATOM    339  CZ2 TRP A  50      39.974  18.962 -19.647  1.00 36.89           C  
ATOM    340  CZ3 TRP A  50      41.159  16.926 -20.207  1.00 36.89           C  
ATOM    341  N   THR A  51      41.795  20.040 -27.605  1.00 36.72           N  
ATOM    342  CA  THR A  51      42.947  20.812 -28.058  1.00 36.72           C  
ATOM    343  C   THR A  51      43.981  19.904 -28.718  1.00 36.72           C  
ATOM    344  CB  THR A  51      43.601  21.577 -26.892  1.00 36.72           C  
ATOM    345  O   THR A  51      44.252  18.805 -28.230  1.00 36.72           O  
ATOM    346  CG2 THR A  51      42.731  22.748 -26.446  1.00 36.72           C  
ATOM    347  OG1 THR A  51      43.784  20.684 -25.786  1.00 36.72           O  
ATOM    348  N   ARG A  52      44.440  20.301 -29.846  1.00 36.89           N  
ATOM    349  CA  ARG A  52      45.739  20.821 -30.261  1.00 36.89           C  
ATOM    350  C   ARG A  52      45.946  20.645 -31.761  1.00 36.89           C  
ATOM    351  CB  ARG A  52      46.866  20.128 -29.492  1.00 36.89           C  
ATOM    352  O   ARG A  52      45.741  19.554 -32.298  1.00 36.89           O  
ATOM    353  CG  ARG A  52      47.592  21.036 -28.512  1.00 36.89           C  
ATOM    354  CD  ARG A  52      48.940  20.460 -28.102  1.00 36.89           C  
ATOM    355  NE  ARG A  52      49.547  21.227 -27.017  1.00 36.89           N  
ATOM    356  NH1 ARG A  52      51.050  22.343 -28.370  1.00 36.89           N  
ATOM    357  NH2 ARG A  52      51.012  22.747 -26.114  1.00 36.89           N  
ATOM    358  CZ  ARG A  52      50.535  22.104 -27.169  1.00 36.89           C  
ATOM    359  N   THR A  53      46.160  21.764 -32.526  1.00 34.75           N  
ATOM    360  CA  THR A  53      47.104  22.546 -33.318  1.00 34.75           C  
ATOM    361  C   THR A  53      47.239  21.968 -34.724  1.00 34.75           C  
ATOM    362  CB  THR A  53      48.488  22.598 -32.646  1.00 34.75           C  
ATOM    363  O   THR A  53      47.247  20.748 -34.901  1.00 34.75           O  
ATOM    364  CG2 THR A  53      48.390  23.141 -31.224  1.00 34.75           C  
ATOM    365  OG1 THR A  53      49.042  21.277 -32.603  1.00 34.75           O  
ATOM    366  N   SER A  54      47.036  22.825 -35.754  1.00 33.83           N  
ATOM    367  CA  SER A  54      47.863  23.438 -36.788  1.00 33.83           C  
ATOM    368  C   SER A  54      47.506  22.903 -38.171  1.00 33.83           C  
ATOM    369  CB  SER A  54      49.346  23.192 -36.505  1.00 33.83           C  
ATOM    370  O   SER A  54      47.267  21.706 -38.336  1.00 33.83           O  
ATOM    371  OG  SER A  54      49.798  24.014 -35.442  1.00 33.83           O  
ATOM    372  N   VAL A  55      47.098  23.791 -39.147  1.00 37.39           N  
ATOM    373  CA  VAL A  55      47.519  24.390 -40.409  1.00 37.39           C  
ATOM    374  C   VAL A  55      46.905  23.621 -41.577  1.00 37.39           C  
ATOM    375  CB  VAL A  55      49.058  24.417 -40.539  1.00 37.39           C  
ATOM    376  O   VAL A  55      46.891  22.388 -41.577  1.00 37.39           O  
ATOM    377  CG1 VAL A  55      49.699  24.949 -39.259  1.00 37.39           C  
ATOM    378  CG2 VAL A  55      49.590  23.023 -40.867  1.00 37.39           C  
ATOM    379  N   SER A  56      46.038  24.282 -42.360  1.00 29.42           N  
ATOM    380  CA  SER A  56      45.948  24.776 -43.730  1.00 29.42           C  
ATOM    381  C   SER A  56      45.463  23.685 -44.680  1.00 29.42           C  
ATOM    382  CB  SER A  56      47.304  25.305 -44.199  1.00 29.42           C  
ATOM    383  O   SER A  56      45.894  22.535 -44.584  1.00 29.42           O  
ATOM    384  OG  SER A  56      47.847  24.472 -45.209  1.00 29.42           O  
ATOM    385  N   SER A  57      44.289  23.902 -45.296  1.00 36.99           N  
ATOM    386  CA  SER A  57      43.999  24.013 -46.722  1.00 36.99           C  
ATOM    387  C   SER A  57      42.869  23.074 -47.131  1.00 36.99           C  
ATOM    388  CB  SER A  57      45.249  23.710 -47.549  1.00 36.99           C  
ATOM    389  O   SER A  57      42.846  21.909 -46.729  1.00 36.99           O  
ATOM    390  OG  SER A  57      46.417  23.817 -46.753  1.00 36.99           O  
ATOM    391  N   VAL A  58      41.741  23.618 -47.519  1.00 33.47           N  
ATOM    392  CA  VAL A  58      40.851  23.801 -48.660  1.00 33.47           C  
ATOM    393  C   VAL A  58      40.308  22.449 -49.115  1.00 33.47           C  
ATOM    394  CB  VAL A  58      41.569  24.509 -49.831  1.00 33.47           C  
ATOM    395  O   VAL A  58      41.063  21.484 -49.253  1.00 33.47           O  
ATOM    396  CG1 VAL A  58      42.497  25.606 -49.312  1.00 33.47           C  
ATOM    397  CG2 VAL A  58      42.349  23.496 -50.668  1.00 33.47           C  
ATOM    398  N   SER A  59      38.953  22.171 -48.829  1.00 29.32           N  
ATOM    399  CA  SER A  59      37.952  21.933 -49.864  1.00 29.32           C  
ATOM    400  C   SER A  59      36.876  20.966 -49.381  1.00 29.32           C  
ATOM    401  CB  SER A  59      38.610  21.385 -51.131  1.00 29.32           C  
ATOM    402  O   SER A  59      37.187  19.914 -48.818  1.00 29.32           O  
ATOM    403  OG  SER A  59      37.630  20.979 -52.071  1.00 29.32           O  
ATOM    404  N   ALA A  60      35.590  21.480 -49.268  1.00 35.22           N  
ATOM    405  CA  ALA A  60      34.527  21.016 -50.157  1.00 35.22           C  
ATOM    406  C   ALA A  60      33.157  21.179 -49.505  1.00 35.22           C  
ATOM    407  CB  ALA A  60      34.758  19.557 -50.545  1.00 35.22           C  
ATOM    408  O   ALA A  60      32.932  20.703 -48.390  1.00 35.22           O  
ATOM    409  N   SER A  61      32.445  22.168 -49.799  1.00 41.30           N  
ATOM    410  CA  SER A  61      31.071  22.640 -49.944  1.00 41.30           C  
ATOM    411  C   SER A  61      30.070  21.542 -49.599  1.00 41.30           C  
ATOM    412  CB  SER A  61      30.823  23.138 -51.368  1.00 41.30           C  
ATOM    413  O   SER A  61      30.383  20.354 -49.704  1.00 41.30           O  
ATOM    414  OG  SER A  61      31.528  24.344 -51.610  1.00 41.30           O  
ATOM    415  N   PRO A  62      28.583  22.080 -49.466  1.00 35.61           N  
ATOM    416  CA  PRO A  62      27.655  22.037 -50.599  1.00 35.61           C  
ATOM    417  C   PRO A  62      26.395  22.867 -50.362  1.00 35.61           C  
ATOM    418  CB  PRO A  62      27.315  20.550 -50.719  1.00 35.61           C  
ATOM    419  O   PRO A  62      25.888  22.919 -49.238  1.00 35.61           O  
ATOM    420  CG  PRO A  62      27.305  20.045 -49.313  1.00 35.61           C  
ATOM    421  CD  PRO A  62      27.764  21.150 -48.406  1.00 35.61           C  
ATOM    422  N   SER A  63      26.078  23.765 -51.375  1.00 35.43           N  
ATOM    423  CA  SER A  63      25.135  23.964 -52.471  1.00 35.43           C  
ATOM    424  C   SER A  63      23.824  24.561 -51.971  1.00 35.43           C  
ATOM    425  CB  SER A  63      24.861  22.643 -53.191  1.00 35.43           C  
ATOM    426  O   SER A  63      23.296  24.136 -50.941  1.00 35.43           O  
ATOM    427  OG  SER A  63      25.605  22.562 -54.395  1.00 35.43           O  
ATOM    428  N   ARG A  64      23.357  25.777 -52.696  1.00 38.10           N  
ATOM    429  CA  ARG A  64      22.200  25.851 -53.582  1.00 38.10           C  
ATOM    430  C   ARG A  64      21.889  27.297 -53.956  1.00 38.10           C  
ATOM    431  CB  ARG A  64      20.978  25.205 -52.926  1.00 38.10           C  
ATOM    432  O   ARG A  64      21.828  28.169 -53.087  1.00 38.10           O  
ATOM    433  CG  ARG A  64      20.667  23.810 -53.444  1.00 38.10           C  
ATOM    434  CD  ARG A  64      19.285  23.342 -53.010  1.00 38.10           C  
ATOM    435  NE  ARG A  64      19.329  22.651 -51.724  1.00 38.10           N  
ATOM    436  NH1 ARG A  64      17.037  22.591 -51.443  1.00 38.10           N  
ATOM    437  NH2 ARG A  64      18.416  21.685 -49.852  1.00 38.10           N  
ATOM    438  CZ  ARG A  64      18.261  22.311 -51.009  1.00 38.10           C  
ATOM    439  N   PHE A  65      21.809  27.674 -55.338  1.00 31.27           N  
ATOM    440  CA  PHE A  65      20.769  27.785 -56.354  1.00 31.27           C  
ATOM    441  C   PHE A  65      20.860  29.122 -57.078  1.00 31.27           C  
ATOM    442  CB  PHE A  65      19.382  27.622 -55.725  1.00 31.27           C  
ATOM    443  O   PHE A  65      20.943  30.175 -56.442  1.00 31.27           O  
ATOM    444  CG  PHE A  65      18.303  27.277 -56.716  1.00 31.27           C  
ATOM    445  CD1 PHE A  65      17.483  28.266 -57.244  1.00 31.27           C  
ATOM    446  CD2 PHE A  65      18.109  25.962 -57.118  1.00 31.27           C  
ATOM    447  CE1 PHE A  65      16.483  27.949 -58.162  1.00 31.27           C  
ATOM    448  CE2 PHE A  65      17.112  25.638 -58.035  1.00 31.27           C  
ATOM    449  CZ  PHE A  65      16.300  26.633 -58.554  1.00 31.27           C  
ATOM    450  N   ARG A  66      20.991  29.111 -58.532  1.00 36.52           N  
ATOM    451  CA  ARG A  66      20.060  29.483 -59.592  1.00 36.52           C  
ATOM    452  C   ARG A  66      20.785  29.653 -60.923  1.00 36.52           C  
ATOM    453  CB  ARG A  66      19.320  30.772 -59.229  1.00 36.52           C  
ATOM    454  O   ARG A  66      21.789  30.365 -61.002  1.00 36.52           O  
ATOM    455  CG  ARG A  66      17.816  30.700 -59.441  1.00 36.52           C  
ATOM    456  CD  ARG A  66      17.142  32.036 -59.164  1.00 36.52           C  
ATOM    457  NE  ARG A  66      16.373  32.006 -57.924  1.00 36.52           N  
ATOM    458  NH1 ARG A  66      14.309  32.008 -58.961  1.00 36.52           N  
ATOM    459  NH2 ARG A  66      14.447  31.965 -56.673  1.00 36.52           N  
ATOM    460  CZ  ARG A  66      15.045  31.993 -57.855  1.00 36.52           C  
ATOM    461  N   GLY A  67      20.535  28.844 -61.972  1.00 30.88           N  
ATOM    462  CA  GLY A  67      19.943  28.729 -63.295  1.00 30.88           C  
ATOM    463  C   GLY A  67      20.118  29.978 -64.137  1.00 30.88           C  
ATOM    464  O   GLY A  67      19.952  31.095 -63.643  1.00 30.88           O  
ATOM    465  N   ALA A  68      20.851  29.865 -65.409  1.00 32.91           N  
ATOM    466  CA  ALA A  68      20.435  29.944 -66.807  1.00 32.91           C  
ATOM    467  C   ALA A  68      21.581  30.421 -67.694  1.00 32.91           C  
ATOM    468  CB  ALA A  68      19.231  30.872 -66.952  1.00 32.91           C  
ATOM    469  O   ALA A  68      22.264  31.394 -67.366  1.00 32.91           O  
ATOM    470  N   GLY A  69      22.019  29.639 -68.838  1.00 33.63           N  
ATOM    471  CA  GLY A  69      21.894  29.660 -70.287  1.00 33.63           C  
ATOM    472  C   GLY A  69      22.990  30.457 -70.969  1.00 33.63           C  
ATOM    473  O   GLY A  69      23.323  31.561 -70.536  1.00 33.63           O  
ATOM    474  N   ALA A  70      23.924  29.803 -71.826  1.00 32.99           N  
ATOM    475  CA  ALA A  70      24.172  29.787 -73.266  1.00 32.99           C  
ATOM    476  C   ALA A  70      25.074  30.947 -73.679  1.00 32.99           C  
ATOM    477  CB  ALA A  70      22.854  29.842 -74.034  1.00 32.99           C  
ATOM    478  O   ALA A  70      24.868  32.085 -73.251  1.00 32.99           O  
ATOM    479  N   ALA A  71      26.320  30.633 -74.293  1.00 34.18           N  
ATOM    480  CA  ALA A  71      26.830  30.875 -75.640  1.00 34.18           C  
ATOM    481  C   ALA A  71      28.177  31.591 -75.597  1.00 34.18           C  
ATOM    482  CB  ALA A  71      25.824  31.687 -76.452  1.00 34.18           C  
ATOM    483  O   ALA A  71      28.331  32.593 -74.895  1.00 34.18           O  
ATOM    484  N   SER A  72      29.303  30.968 -76.130  1.00 30.11           N  
ATOM    485  CA  SER A  72      30.120  30.996 -77.339  1.00 30.11           C  
ATOM    486  C   SER A  72      30.900  32.302 -77.449  1.00 30.11           C  
ATOM    487  CB  SER A  72      29.247  30.809 -78.581  1.00 30.11           C  
ATOM    488  O   SER A  72      30.356  33.379 -77.199  1.00 30.11           O  
ATOM    489  OG  SER A  72      30.008  30.988 -79.763  1.00 30.11           O  
ATOM    490  N   SER A  73      32.255  32.219 -77.626  1.00 34.85           N  
ATOM    491  CA  SER A  73      33.082  32.443 -78.807  1.00 34.85           C  
ATOM    492  C   SER A  73      34.135  33.516 -78.551  1.00 34.85           C  
ATOM    493  CB  SER A  73      32.214  32.844 -80.001  1.00 34.85           C  
ATOM    494  O   SER A  73      33.842  34.547 -77.941  1.00 34.85           O  
ATOM    495  OG  SER A  73      31.649  31.700 -80.619  1.00 34.85           O  
ATOM    496  N   THR A  74      35.515  33.155 -78.833  1.00 36.22           N  
ATOM    497  CA  THR A  74      36.710  33.278 -79.660  1.00 36.22           C  
ATOM    498  C   THR A  74      37.010  34.743 -79.963  1.00 36.22           C  
ATOM    499  CB  THR A  74      36.560  32.498 -80.979  1.00 36.22           C  
ATOM    500  O   THR A  74      36.092  35.543 -80.157  1.00 36.22           O  
ATOM    501  CG2 THR A  74      36.096  31.068 -80.723  1.00 36.22           C  
ATOM    502  OG1 THR A  74      35.598  33.159 -81.811  1.00 36.22           O  
ATOM    503  N   ASP A  75      38.278  35.109 -79.659  1.00 35.47           N  
ATOM    504  CA  ASP A  75      38.964  36.040 -80.549  1.00 35.47           C  
ATOM    505  C   ASP A  75      40.468  36.043 -80.286  1.00 35.47           C  
ATOM    506  CB  ASP A  75      38.399  37.453 -80.386  1.00 35.47           C  
ATOM    507  O   ASP A  75      40.903  36.155 -79.138  1.00 35.47           O  
ATOM    508  CG  ASP A  75      37.681  37.951 -81.627  1.00 35.47           C  
ATOM    509  OD1 ASP A  75      38.206  37.775 -82.748  1.00 35.47           O  
ATOM    510  OD2 ASP A  75      36.581  38.528 -81.484  1.00 35.47           O  
ATOM    511  N   SER A  76      41.336  35.405 -81.294  1.00 37.49           N  
ATOM    512  CA  SER A  76      42.174  36.340 -82.039  1.00 37.49           C  
ATOM    513  C   SER A  76      43.361  35.629 -82.679  1.00 37.49           C  
ATOM    514  CB  SER A  76      42.672  37.459 -81.124  1.00 37.49           C  
ATOM    515  O   SER A  76      44.074  34.876 -82.013  1.00 37.49           O  
ATOM    516  OG  SER A  76      42.132  38.709 -81.518  1.00 37.49           O  
ATOM    517  N   LEU A  77      43.227  35.450 -84.192  1.00 42.03           N  
ATOM    518  CA  LEU A  77      43.805  36.279 -85.244  1.00 42.03           C  
ATOM    519  C   LEU A  77      44.450  35.415 -86.323  1.00 42.03           C  
ATOM    520  CB  LEU A  77      44.839  37.243 -84.659  1.00 42.03           C  
ATOM    521  O   LEU A  77      45.386  34.663 -86.044  1.00 42.03           O  
ATOM    522  CG  LEU A  77      44.830  38.667 -85.217  1.00 42.03           C  
ATOM    523  CD1 LEU A  77      45.866  39.525 -84.498  1.00 42.03           C  
ATOM    524  CD2 LEU A  77      45.089  38.655 -86.720  1.00 42.03           C  
ATOM    525  N   ASP A  78      43.793  35.227 -87.358  1.00 32.93           N  
ATOM    526  CA  ASP A  78      44.180  35.179 -88.765  1.00 32.93           C  
ATOM    527  C   ASP A  78      44.160  36.573 -89.388  1.00 32.93           C  
ATOM    528  CB  ASP A  78      43.254  34.242 -89.545  1.00 32.93           C  
ATOM    529  O   ASP A  78      43.238  37.355 -89.144  1.00 32.93           O  
ATOM    530  CG  ASP A  78      43.657  32.782 -89.433  1.00 32.93           C  
ATOM    531  OD1 ASP A  78      44.868  32.477 -89.496  1.00 32.93           O  
ATOM    532  OD2 ASP A  78      42.756  31.929 -89.282  1.00 32.93           O  
ATOM    533  N   THR A  79      45.324  37.077 -89.979  1.00 34.78           N  
ATOM    534  CA  THR A  79      45.295  37.509 -91.372  1.00 34.78           C  
ATOM    535  C   THR A  79      46.574  38.262 -91.730  1.00 34.78           C  
ATOM    536  CB  THR A  79      44.074  38.404 -91.654  1.00 34.78           C  
ATOM    537  O   THR A  79      46.987  39.172 -91.010  1.00 34.78           O  
ATOM    538  CG2 THR A  79      42.904  37.584 -92.188  1.00 34.78           C  
ATOM    539  OG1 THR A  79      43.673  39.053 -90.441  1.00 34.78           O  
ATOM    540  N   LEU A  80      47.484  37.717 -92.652  1.00 39.49           N  
ATOM    541  CA  LEU A  80      47.641  38.250 -94.001  1.00 39.49           C  
ATOM    542  C   LEU A  80      49.116  38.430 -94.345  1.00 39.49           C  
ATOM    543  CB  LEU A  80      46.905  39.585 -94.139  1.00 39.49           C  
ATOM    544  O   LEU A  80      49.850  39.103 -93.617  1.00 39.49           O  
ATOM    545  CG  LEU A  80      45.378  39.527 -94.076  1.00 39.49           C  
ATOM    546  CD1 LEU A  80      44.795  40.936 -94.062  1.00 39.49           C  
ATOM    547  CD2 LEU A  80      44.824  38.725 -95.248  1.00 39.49           C  
ATOM    548  N   SER A  81      49.731  37.536 -95.221  1.00 36.17           N  
ATOM    549  CA  SER A  81      50.067  38.226 -96.462  1.00 36.17           C  
ATOM    550  C   SER A  81      51.234  37.549 -97.173  1.00 36.17           C  
ATOM    551  CB  SER A  81      50.408  39.691 -96.186  1.00 36.17           C  
ATOM    552  O   SER A  81      52.327  37.438 -96.615  1.00 36.17           O  
ATOM    553  OG  SER A  81      50.510  40.421 -97.397  1.00 36.17           O  
ATOM    554  N   ASN A  82      50.985  36.625 -98.185  1.00 39.59           N  
ATOM    555  CA  ASN A  82      51.017  36.632 -99.643  1.00 39.59           C  
ATOM    556  C   ASN A  82      52.443  36.757-100.172  1.00 39.59           C  
ATOM    557  CB  ASN A  82      50.146  37.763-100.194  1.00 39.59           C  
ATOM    558  O   ASN A  82      53.146  37.717 -99.854  1.00 39.59           O  
ATOM    559  CG  ASN A  82      48.669  37.420-100.187  1.00 39.59           C  
ATOM    560  ND2 ASN A  82      47.824  38.430-100.357  1.00 39.59           N  
ATOM    561  OD1 ASN A  82      48.291  36.256-100.029  1.00 39.59           O  
ATOM    562  N   GLY A  83      53.051  35.734-100.775  1.00 38.22           N  
ATOM    563  CA  GLY A  83      53.306  35.241-102.119  1.00 38.22           C  
ATOM    564  C   GLY A  83      54.457  35.950-102.807  1.00 38.22           C  
ATOM    565  O   GLY A  83      54.650  37.154-102.623  1.00 38.22           O  
ATOM    566  N   PRO A  84      55.295  35.315-103.788  1.00 47.44           N  
ATOM    567  CA  PRO A  84      56.153  34.432-104.580  1.00 47.44           C  
ATOM    568  C   PRO A  84      56.802  35.146-105.764  1.00 47.44           C  
ATOM    569  CB  PRO A  84      55.191  33.343-105.061  1.00 47.44           C  
ATOM    570  O   PRO A  84      56.322  36.198-106.194  1.00 47.44           O  
ATOM    571  CG  PRO A  84      53.897  34.053-105.296  1.00 47.44           C  
ATOM    572  CD  PRO A  84      54.034  35.467-104.810  1.00 47.44           C  
ATOM    573  N   GLU A  85      58.252  35.232-105.917  1.00 37.60           N  
ATOM    574  CA  GLU A  85      58.764  35.101-107.278  1.00 37.60           C  
ATOM    575  C   GLU A  85      60.228  35.523-107.360  1.00 37.60           C  
ATOM    576  CB  GLU A  85      57.922  35.930-108.251  1.00 37.60           C  
ATOM    577  O   GLU A  85      60.564  36.675-107.075  1.00 37.60           O  
ATOM    578  CG  GLU A  85      56.926  35.109-109.056  1.00 37.60           C  
ATOM    579  CD  GLU A  85      56.010  35.958-109.924  1.00 37.60           C  
ATOM    580  OE1 GLU A  85      55.205  35.389-110.695  1.00 37.60           O  
ATOM    581  OE2 GLU A  85      56.099  37.203-109.832  1.00 37.60           O  
ATOM    582  N   GLY A  86      61.347  34.669-107.112  1.00 42.20           N  
ATOM    583  CA  GLY A  86      62.652  34.807-107.740  1.00 42.20           C  
ATOM    584  C   GLY A  86      63.329  33.476-108.006  1.00 42.20           C  
ATOM    585  O   GLY A  86      63.760  32.796-107.073  1.00 42.20           O  
ATOM    586  N   CYS A  87      62.897  32.715-108.954  1.00 41.69           N  
ATOM    587  CA  CYS A  87      62.999  31.682-109.979  1.00 41.69           C  
ATOM    588  C   CYS A  87      64.024  32.066-111.039  1.00 41.69           C  
ATOM    589  CB  CYS A  87      61.640  31.441-110.634  1.00 41.69           C  
ATOM    590  O   CYS A  87      63.948  33.151-111.618  1.00 41.69           O  
ATOM    591  SG  CYS A  87      61.627  30.059-111.796  1.00 41.69           S  
ATOM    592  N   MET A  88      65.534  31.777-110.847  1.00 45.06           N  
ATOM    593  CA  MET A  88      65.874  30.858-111.929  1.00 45.06           C  
ATOM    594  C   MET A  88      67.373  30.583-111.959  1.00 45.06           C  
ATOM    595  CB  MET A  88      65.419  31.422-113.277  1.00 45.06           C  
ATOM    596  O   MET A  88      67.802  29.495-112.347  1.00 45.06           O  
ATOM    597  CG  MET A  88      64.179  30.745-113.837  1.00 45.06           C  
ATOM    598  SD  MET A  88      64.233  30.579-115.664  1.00 45.06           S  
ATOM    599  CE  MET A  88      62.609  29.830-115.966  1.00 45.06           C  
ATOM    600  N   VAL A  89      68.292  30.859-110.844  1.00 47.58           N  
ATOM    601  CA  VAL A  89      69.611  30.295-110.574  1.00 47.58           C  
ATOM    602  C   VAL A  89      69.712  29.898-109.103  1.00 47.58           C  
ATOM    603  CB  VAL A  89      70.738  31.288-110.936  1.00 47.58           C  
ATOM    604  O   VAL A  89      70.398  28.932-108.760  1.00 47.58           O  
ATOM    605  CG1 VAL A  89      72.101  30.730-110.530  1.00 47.58           C  
ATOM    606  CG2 VAL A  89      70.710  31.603-112.431  1.00 47.58           C  
ATOM    607  N   ALA A  90      68.788  30.132-108.102  1.00 48.85           N  
ATOM    608  CA  ALA A  90      68.254  29.716-106.807  1.00 48.85           C  
ATOM    609  C   ALA A  90      67.187  28.638-106.975  1.00 48.85           C  
ATOM    610  CB  ALA A  90      67.681  30.916-106.058  1.00 48.85           C  
ATOM    611  O   ALA A  90      66.854  27.932-106.020  1.00 48.85           O  
ATOM    612  N   VAL A  91      66.766  28.390-108.210  1.00 47.63           N  
ATOM    613  CA  VAL A  91      65.736  27.438-108.611  1.00 47.63           C  
ATOM    614  C   VAL A  91      66.332  26.034-108.692  1.00 47.63           C  
ATOM    615  CB  VAL A  91      65.102  27.826-109.966  1.00 47.63           C  
ATOM    616  O   VAL A  91      65.686  25.056-108.310  1.00 47.63           O  
ATOM    617  CG1 VAL A  91      64.106  26.760-110.421  1.00 47.63           C  
ATOM    618  CG2 VAL A  91      64.420  29.189-109.864  1.00 47.63           C  
ATOM    619  N   ALA A  92      67.782  25.915-108.937  1.00 49.75           N  
ATOM    620  CA  ALA A  92      68.399  24.594-108.848  1.00 49.75           C  
ATOM    621  C   ALA A  92      68.988  24.357-107.460  1.00 49.75           C  
ATOM    622  CB  ALA A  92      69.479  24.438-109.915  1.00 49.75           C  
ATOM    623  O   ALA A  92      68.923  23.243-106.933  1.00 49.75           O  
ATOM    624  N   THR A  93      69.601  25.459-106.710  1.00 54.75           N  
ATOM    625  CA  THR A  93      69.896  25.444-105.282  1.00 54.75           C  
ATOM    626  C   THR A  93      68.657  25.812-104.470  1.00 54.75           C  
ATOM    627  CB  THR A  93      71.044  26.411-104.938  1.00 54.75           C  
ATOM    628  O   THR A  93      68.481  25.338-103.346  1.00 54.75           O  
ATOM    629  CG2 THR A  93      72.401  25.742-105.125  1.00 54.75           C  
ATOM    630  OG1 THR A  93      70.967  27.558-105.793  1.00 54.75           O  
ATOM    631  N   SER A  94      67.680  26.652-104.950  1.00 50.73           N  
ATOM    632  CA  SER A  94      66.342  26.924-104.437  1.00 50.73           C  
ATOM    633  C   SER A  94      65.392  25.767-104.727  1.00 50.73           C  
ATOM    634  CB  SER A  94      65.787  28.214-105.044  1.00 50.73           C  
ATOM    635  O   SER A  94      64.487  25.487-103.938  1.00 50.73           O  
ATOM    636  OG  SER A  94      66.782  29.223-105.076  1.00 50.73           O  
ATOM    637  N   ARG A  95      65.624  24.965-105.944  1.00 57.85           N  
ATOM    638  CA  ARG A  95      64.922  23.727-106.264  1.00 57.85           C  
ATOM    639  C   ARG A  95      65.440  22.569-105.418  1.00 57.85           C  
ATOM    640  CB  ARG A  95      65.066  23.395-107.751  1.00 57.85           C  
ATOM    641  O   ARG A  95      64.665  21.714-104.985  1.00 57.85           O  
ATOM    642  CG  ARG A  95      63.778  22.920-108.404  1.00 57.85           C  
ATOM    643  CD  ARG A  95      63.984  22.576-109.872  1.00 57.85           C  
ATOM    644  NE  ARG A  95      62.754  22.087-110.489  1.00 57.85           N  
ATOM    645  NH1 ARG A  95      63.761  21.420-112.458  1.00 57.85           N  
ATOM    646  NH2 ARG A  95      61.505  21.137-112.166  1.00 57.85           N  
ATOM    647  CZ  ARG A  95      62.676  21.549-111.703  1.00 57.85           C  
ATOM    648  N   SER A  96      66.840  22.510-105.124  1.00 64.99           N  
ATOM    649  CA  SER A  96      67.447  21.549-104.208  1.00 64.99           C  
ATOM    650  C   SER A  96      67.211  21.946-102.755  1.00 64.99           C  
ATOM    651  CB  SER A  96      68.947  21.428-104.475  1.00 64.99           C  
ATOM    652  O   SER A  96      67.024  21.085-101.893  1.00 64.99           O  
ATOM    653  OG  SER A  96      69.658  22.475-103.837  1.00 64.99           O  
ATOM    654  N   GLU A  97      67.246  23.216-102.292  1.00 72.15           N  
ATOM    655  CA  GLU A  97      66.842  23.748-100.994  1.00 72.15           C  
ATOM    656  C   GLU A  97      65.332  23.641-100.799  1.00 72.15           C  
ATOM    657  CB  GLU A  97      67.288  25.205-100.847  1.00 72.15           C  
ATOM    658  O   GLU A  97      64.864  23.309 -99.708  1.00 72.15           O  
ATOM    659  CG  GLU A  97      67.233  25.724 -99.418  1.00 72.15           C  
ATOM    660  CD  GLU A  97      67.926  27.066 -99.240  1.00 72.15           C  
ATOM    661  OE1 GLU A  97      68.140  27.490 -98.081  1.00 72.15           O  
ATOM    662  OE2 GLU A  97      68.256  27.700-100.267  1.00 72.15           O  
ATOM    663  N   LYS A  98      64.520  23.926-101.874  1.00 74.56           N  
ATOM    664  CA  LYS A  98      63.076  23.714-101.871  1.00 74.56           C  
ATOM    665  C   LYS A  98      62.738  22.229-101.764  1.00 74.56           C  
ATOM    666  CB  LYS A  98      62.443  24.305-103.132  1.00 74.56           C  
ATOM    667  O   LYS A  98      61.789  21.852-101.074  1.00 74.56           O  
ATOM    668  CG  LYS A  98      62.253  25.814-103.080  1.00 74.56           C  
ATOM    669  CD  LYS A  98      61.497  26.324-104.300  1.00 74.56           C  
ATOM    670  CE  LYS A  98      61.369  27.841-104.285  1.00 74.56           C  
ATOM    671  NZ  LYS A  98      60.682  28.351-105.509  1.00 74.56           N  
ATOM    672  N   GLU A  99      63.592  21.296-102.357  1.00 74.75           N  
ATOM    673  CA  GLU A  99      63.452  19.848-102.238  1.00 74.75           C  
ATOM    674  C   GLU A  99      63.866  19.366-100.850  1.00 74.75           C  
ATOM    675  CB  GLU A  99      64.281  19.137-103.310  1.00 74.75           C  
ATOM    676  O   GLU A  99      63.242  18.462-100.290  1.00 74.75           O  
ATOM    677  CG  GLU A  99      63.626  19.121-104.684  1.00 74.75           C  
ATOM    678  CD  GLU A  99      64.513  18.524-105.765  1.00 74.75           C  
ATOM    679  OE1 GLU A  99      64.110  18.525-106.950  1.00 74.75           O  
ATOM    680  OE2 GLU A  99      65.620  18.051-105.424  1.00 74.75           O  
ATOM    681  N   GLN A 100      64.956  19.917-100.263  1.00 76.25           N  
ATOM    682  CA  GLN A 100      65.345  19.657 -98.880  1.00 76.25           C  
ATOM    683  C   GLN A 100      64.313  20.216 -97.905  1.00 76.25           C  
ATOM    684  CB  GLN A 100      66.722  20.255 -98.588  1.00 76.25           C  
ATOM    685  O   GLN A 100      64.009  19.588 -96.888  1.00 76.25           O  
ATOM    686  CG  GLN A 100      67.877  19.454 -99.173  1.00 76.25           C  
ATOM    687  CD  GLN A 100      69.222  20.126 -98.965  1.00 76.25           C  
ATOM    688  NE2 GLN A 100      70.280  19.503 -99.472  1.00 76.25           N  
ATOM    689  OE1 GLN A 100      69.308  21.195 -98.354  1.00 76.25           O  
ATOM    690  N   LEU A 101      63.665  21.339 -98.085  1.00 80.61           N  
ATOM    691  CA  LEU A 101      62.589  21.920 -97.290  1.00 80.61           C  
ATOM    692  C   LEU A 101      61.294  21.135 -97.472  1.00 80.61           C  
ATOM    693  CB  LEU A 101      62.369  23.386 -97.674  1.00 80.61           C  
ATOM    694  O   LEU A 101      60.502  21.010 -96.535  1.00 80.61           O  
ATOM    695  CG  LEU A 101      63.410  24.383 -97.162  1.00 80.61           C  
ATOM    696  CD1 LEU A 101      63.158  25.764 -97.759  1.00 80.61           C  
ATOM    697  CD2 LEU A 101      63.391  24.442 -95.639  1.00 80.61           C  
ATOM    698  N   GLN A 102      61.176  20.615 -98.785  1.00 83.98           N  
ATOM    699  CA  GLN A 102      60.040  19.731 -99.027  1.00 83.98           C  
ATOM    700  C   GLN A 102      60.200  18.412 -98.277  1.00 83.98           C  
ATOM    701  CB  GLN A 102      59.875  19.467-100.525  1.00 83.98           C  
ATOM    702  O   GLN A 102      59.230  17.880 -97.733  1.00 83.98           O  
ATOM    703  CG  GLN A 102      59.269  20.634-101.292  1.00 83.98           C  
ATOM    704  CD  GLN A 102      59.137  20.355-102.777  1.00 83.98           C  
ATOM    705  NE2 GLN A 102      58.498  21.269-103.498  1.00 83.98           N  
ATOM    706  OE1 GLN A 102      59.607  19.326-103.273  1.00 83.98           O  
ATOM    707  N   ALA A 103      61.426  17.877 -98.266  1.00 83.56           N  
ATOM    708  CA  ALA A 103      61.729  16.666 -97.508  1.00 83.56           C  
ATOM    709  C   ALA A 103      61.600  16.912 -96.008  1.00 83.56           C  
ATOM    710  CB  ALA A 103      63.131  16.165 -97.844  1.00 83.56           C  
ATOM    711  O   ALA A 103      61.098  16.057 -95.273  1.00 83.56           O  
ATOM    712  N   LEU A 104      62.105  18.001 -95.488  1.00 85.01           N  
ATOM    713  CA  LEU A 104      61.948  18.408 -94.096  1.00 85.01           C  
ATOM    714  C   LEU A 104      60.482  18.671 -93.768  1.00 85.01           C  
ATOM    715  CB  LEU A 104      62.780  19.659 -93.806  1.00 85.01           C  
ATOM    716  O   LEU A 104      59.996  18.268 -92.709  1.00 85.01           O  
ATOM    717  CG  LEU A 104      63.040  19.975 -92.332  1.00 85.01           C  
ATOM    718  CD1 LEU A 104      64.423  19.482 -91.920  1.00 85.01           C  
ATOM    719  CD2 LEU A 104      62.902  21.471 -92.073  1.00 85.01           C  
ATOM    720  N   ASN A 105      59.785  19.394 -94.567  1.00 87.42           N  
ATOM    721  CA  ASN A 105      58.351  19.615 -94.412  1.00 87.42           C  
ATOM    722  C   ASN A 105      57.578  18.299 -94.408  1.00 87.42           C  
ATOM    723  CB  ASN A 105      57.828  20.535 -95.517  1.00 87.42           C  
ATOM    724  O   ASN A 105      56.631  18.133 -93.637  1.00 87.42           O  
ATOM    725  CG  ASN A 105      57.115  21.756 -94.972  1.00 87.42           C  
ATOM    726  ND2 ASN A 105      56.910  22.753 -95.824  1.00 87.42           N  
ATOM    727  OD1 ASN A 105      56.752  21.804 -93.793  1.00 87.42           O  
ATOM    728  N   ASP A 106      58.012  17.385 -95.406  1.00 87.50           N  
ATOM    729  CA  ASP A 106      57.411  16.055 -95.398  1.00 87.50           C  
ATOM    730  C   ASP A 106      57.688  15.335 -94.080  1.00 87.50           C  
ATOM    731  CB  ASP A 106      57.933  15.223 -96.572  1.00 87.50           C  
ATOM    732  O   ASP A 106      56.827  14.617 -93.567  1.00 87.50           O  
ATOM    733  CG  ASP A 106      57.395  15.688 -97.914  1.00 87.50           C  
ATOM    734  OD1 ASP A 106      56.333  16.346 -97.951  1.00 87.50           O  
ATOM    735  OD2 ASP A 106      58.038  15.391 -98.944  1.00 87.50           O  
ATOM    736  N   ARG A 107      58.864  15.503 -93.442  1.00 88.29           N  
ATOM    737  CA  ARG A 107      59.215  14.936 -92.144  1.00 88.29           C  
ATOM    738  C   ARG A 107      58.414  15.594 -91.025  1.00 88.29           C  
ATOM    739  CB  ARG A 107      60.714  15.091 -91.876  1.00 88.29           C  
ATOM    740  O   ARG A 107      57.930  14.914 -90.118  1.00 88.29           O  
ATOM    741  CG  ARG A 107      61.275  14.065 -90.904  1.00 88.29           C  
ATOM    742  CD  ARG A 107      62.782  14.205 -90.745  1.00 88.29           C  
ATOM    743  NE  ARG A 107      63.321  13.215 -89.817  1.00 88.29           N  
ATOM    744  NH1 ARG A 107      65.525  13.847 -90.095  1.00 88.29           N  
ATOM    745  NH2 ARG A 107      64.991  12.133 -88.670  1.00 88.29           N  
ATOM    746  CZ  ARG A 107      64.611  13.067 -89.529  1.00 88.29           C  
ATOM    747  N   PHE A 108      58.300  17.008 -91.047  1.00 91.52           N  
ATOM    748  CA  PHE A 108      57.468  17.720 -90.085  1.00 91.52           C  
ATOM    749  C   PHE A 108      56.009  17.298 -90.214  1.00 91.52           C  
ATOM    750  CB  PHE A 108      57.595  19.235 -90.280  1.00 91.52           C  
ATOM    751  O   PHE A 108      55.306  17.160 -89.210  1.00 91.52           O  
ATOM    752  CG  PHE A 108      58.861  19.816 -89.712  1.00 91.52           C  
ATOM    753  CD1 PHE A 108      59.261  19.513 -88.416  1.00 91.52           C  
ATOM    754  CD2 PHE A 108      59.652  20.665 -90.475  1.00 91.52           C  
ATOM    755  CE1 PHE A 108      60.433  20.050 -87.888  1.00 91.52           C  
ATOM    756  CE2 PHE A 108      60.825  21.205 -89.954  1.00 91.52           C  
ATOM    757  CZ  PHE A 108      61.213  20.897 -88.660  1.00 91.52           C  
ATOM    758  N   ALA A 109      55.611  17.151 -91.496  1.00 90.38           N  
ATOM    759  CA  ALA A 109      54.245  16.691 -91.731  1.00 90.38           C  
ATOM    760  C   ALA A 109      54.007  15.329 -91.086  1.00 90.38           C  
ATOM    761  CB  ALA A 109      53.956  16.625 -93.229  1.00 90.38           C  
ATOM    762  O   ALA A 109      52.937  15.079 -90.526  1.00 90.38           O  
ATOM    763  N   GLY A 110      55.056  14.450 -91.171  1.00 90.78           N  
ATOM    764  CA  GLY A 110      54.954  13.164 -90.499  1.00 90.78           C  
ATOM    765  C   GLY A 110      54.917  13.283 -88.987  1.00 90.78           C  
ATOM    766  O   GLY A 110      54.154  12.578 -88.323  1.00 90.78           O  
ATOM    767  N   TYR A 111      55.800  14.175 -88.382  1.00 93.42           N  
ATOM    768  CA  TYR A 111      55.821  14.413 -86.943  1.00 93.42           C  
ATOM    769  C   TYR A 111      54.520  15.058 -86.479  1.00 93.42           C  
ATOM    770  CB  TYR A 111      57.009  15.302 -86.562  1.00 93.42           C  
ATOM    771  O   TYR A 111      54.000  14.722 -85.412  1.00 93.42           O  
ATOM    772  CG  TYR A 111      58.334  14.578 -86.566  1.00 93.42           C  
ATOM    773  CD1 TYR A 111      58.545  13.467 -85.752  1.00 93.42           C  
ATOM    774  CD2 TYR A 111      59.376  15.004 -87.382  1.00 93.42           C  
ATOM    775  CE1 TYR A 111      59.765  12.799 -85.751  1.00 93.42           C  
ATOM    776  CE2 TYR A 111      60.600  14.343 -87.389  1.00 93.42           C  
ATOM    777  OH  TYR A 111      61.994  12.585 -86.575  1.00 93.42           O  
ATOM    778  CZ  TYR A 111      60.785  13.243 -86.572  1.00 93.42           C  
ATOM    779  N   ILE A 112      53.981  15.984 -87.289  1.00 91.03           N  
ATOM    780  CA  ILE A 112      52.723  16.648 -86.967  1.00 91.03           C  
ATOM    781  C   ILE A 112      51.588  15.626 -86.959  1.00 91.03           C  
ATOM    782  CB  ILE A 112      52.412  17.786 -87.966  1.00 91.03           C  
ATOM    783  O   ILE A 112      50.718  15.662 -86.085  1.00 91.03           O  
ATOM    784  CG1 ILE A 112      53.445  18.911 -87.831  1.00 91.03           C  
ATOM    785  CG2 ILE A 112      50.992  18.317 -87.754  1.00 91.03           C  
ATOM    786  CD1 ILE A 112      53.300  20.012 -88.873  1.00 91.03           C  
ATOM    787  N   ASP A 113      51.649  14.745 -88.026  1.00 92.49           N  
ATOM    788  CA  ASP A 113      50.643  13.688 -88.073  1.00 92.49           C  
ATOM    789  C   ASP A 113      50.764  12.759 -86.868  1.00 92.49           C  
ATOM    790  CB  ASP A 113      50.767  12.886 -89.370  1.00 92.49           C  
ATOM    791  O   ASP A 113      49.756  12.332 -86.302  1.00 92.49           O  
ATOM    792  CG  ASP A 113      50.271  13.646 -90.588  1.00 92.49           C  
ATOM    793  OD1 ASP A 113      49.478  14.599 -90.430  1.00 92.49           O  
ATOM    794  OD2 ASP A 113      50.674  13.286 -91.715  1.00 92.49           O  
ATOM    795  N   LYS A 114      52.048  12.481 -86.474  1.00 93.14           N  
ATOM    796  CA  LYS A 114      52.289  11.653 -85.296  1.00 93.14           C  
ATOM    797  C   LYS A 114      51.807  12.349 -84.027  1.00 93.14           C  
ATOM    798  CB  LYS A 114      53.775  11.313 -85.174  1.00 93.14           C  
ATOM    799  O   LYS A 114      51.188  11.722 -83.165  1.00 93.14           O  
ATOM    800  CG  LYS A 114      54.100  10.352 -84.039  1.00 93.14           C  
ATOM    801  CD  LYS A 114      53.475   8.982 -84.271  1.00 93.14           C  
ATOM    802  CE  LYS A 114      53.644   8.078 -83.058  1.00 93.14           C  
ATOM    803  NZ  LYS A 114      53.088   6.713 -83.303  1.00 93.14           N  
ATOM    804  N   VAL A 115      52.118  13.573 -83.836  1.00 94.54           N  
ATOM    805  CA  VAL A 115      51.678  14.349 -82.682  1.00 94.54           C  
ATOM    806  C   VAL A 115      50.153  14.438 -82.669  1.00 94.54           C  
ATOM    807  CB  VAL A 115      52.294  15.765 -82.681  1.00 94.54           C  
ATOM    808  O   VAL A 115      49.527  14.322 -81.614  1.00 94.54           O  
ATOM    809  CG1 VAL A 115      51.665  16.628 -81.589  1.00 94.54           C  
ATOM    810  CG2 VAL A 115      53.809  15.687 -82.498  1.00 94.54           C  
ATOM    811  N   ARG A 116      49.592  14.663 -83.883  1.00 93.01           N  
ATOM    812  CA  ARG A 116      48.136  14.704 -83.971  1.00 93.01           C  
ATOM    813  C   ARG A 116      47.525  13.372 -83.550  1.00 93.01           C  
ATOM    814  CB  ARG A 116      47.692  15.058 -85.392  1.00 93.01           C  
ATOM    815  O   ARG A 116      46.511  13.342 -82.849  1.00 93.01           O  
ATOM    816  CG  ARG A 116      47.792  16.540 -85.717  1.00 93.01           C  
ATOM    817  CD  ARG A 116      47.179  16.863 -87.072  1.00 93.01           C  
ATOM    818  NE  ARG A 116      47.236  18.292 -87.363  1.00 93.01           N  
ATOM    819  NH1 ARG A 116      47.253  18.035 -89.659  1.00 93.01           N  
ATOM    820  NH2 ARG A 116      47.321  20.132 -88.736  1.00 93.01           N  
ATOM    821  CZ  ARG A 116      47.270  18.817 -88.585  1.00 93.01           C  
ATOM    822  N   GLN A 117      48.187  12.289 -84.078  1.00 94.36           N  
ATOM    823  CA  GLN A 117      47.740  10.956 -83.687  1.00 94.36           C  
ATOM    824  C   GLN A 117      47.892  10.744 -82.184  1.00 94.36           C  
ATOM    825  CB  GLN A 117      48.519   9.883 -84.450  1.00 94.36           C  
ATOM    826  O   GLN A 117      47.013  10.167 -81.541  1.00 94.36           O  
ATOM    827  CG  GLN A 117      48.132   9.769 -85.918  1.00 94.36           C  
ATOM    828  CD  GLN A 117      49.029   8.819 -86.690  1.00 94.36           C  
ATOM    829  NE2 GLN A 117      48.989   8.910 -88.014  1.00 94.36           N  
ATOM    830  OE1 GLN A 117      49.753   8.011 -86.099  1.00 94.36           O  
ATOM    831  N   LEU A 118      48.992  11.159 -81.583  1.00 94.73           N  
ATOM    832  CA  LEU A 118      49.216  11.035 -80.147  1.00 94.73           C  
ATOM    833  C   LEU A 118      48.238  11.907 -79.367  1.00 94.73           C  
ATOM    834  CB  LEU A 118      50.655  11.422 -79.794  1.00 94.73           C  
ATOM    835  O   LEU A 118      47.747  11.503 -78.310  1.00 94.73           O  
ATOM    836  CG  LEU A 118      51.738  10.404 -80.155  1.00 94.73           C  
ATOM    837  CD1 LEU A 118      53.123  11.001 -79.929  1.00 94.73           C  
ATOM    838  CD2 LEU A 118      51.562   9.125 -79.343  1.00 94.73           C  
ATOM    839  N   GLU A 119      48.069  13.062 -79.896  1.00 93.70           N  
ATOM    840  CA  GLU A 119      47.091  13.952 -79.277  1.00 93.70           C  
ATOM    841  C   GLU A 119      45.695  13.337 -79.295  1.00 93.70           C  
ATOM    842  CB  GLU A 119      47.077  15.310 -79.983  1.00 93.70           C  
ATOM    843  O   GLU A 119      44.944  13.460 -78.326  1.00 93.70           O  
ATOM    844  CG  GLU A 119      48.268  16.194 -79.640  1.00 93.70           C  
ATOM    845  CD  GLU A 119      48.253  17.529 -80.367  1.00 93.70           C  
ATOM    846  OE1 GLU A 119      49.092  18.403 -80.050  1.00 93.70           O  
ATOM    847  OE2 GLU A 119      47.395  17.704 -81.261  1.00 93.70           O  
ATOM    848  N   ALA A 120      45.424  12.753 -80.518  1.00 93.97           N  
ATOM    849  CA  ALA A 120      44.138  12.071 -80.631  1.00 93.97           C  
ATOM    850  C   ALA A 120      44.050  10.901 -79.655  1.00 93.97           C  
ATOM    851  CB  ALA A 120      43.917  11.585 -82.061  1.00 93.97           C  
ATOM    852  O   ALA A 120      43.015  10.692 -79.018  1.00 93.97           O  
ATOM    853  N   HIS A 121      45.143  10.084 -79.575  1.00 93.05           N  
ATOM    854  CA  HIS A 121      45.196   8.977 -78.626  1.00 93.05           C  
ATOM    855  C   HIS A 121      45.124   9.480 -77.189  1.00 93.05           C  
ATOM    856  CB  HIS A 121      46.470   8.156 -78.832  1.00 93.05           C  
ATOM    857  O   HIS A 121      44.425   8.898 -76.357  1.00 93.05           O  
ATOM    858  CG  HIS A 121      46.483   6.868 -78.072  1.00 93.05           C  
ATOM    859  CD2 HIS A 121      45.822   5.705 -78.282  1.00 93.05           C  
ATOM    860  ND1 HIS A 121      47.246   6.680 -76.940  1.00 93.05           N  
ATOM    861  CE1 HIS A 121      47.054   5.452 -76.486  1.00 93.05           C  
ATOM    862  NE2 HIS A 121      46.194   4.840 -77.283  1.00 93.05           N  
ATOM    863  N   ASN A 122      45.834  10.531 -76.821  1.00 92.60           N  
ATOM    864  CA  ASN A 122      45.795  11.127 -75.490  1.00 92.60           C  
ATOM    865  C   ASN A 122      44.397  11.630 -75.142  1.00 92.60           C  
ATOM    866  CB  ASN A 122      46.811  12.266 -75.381  1.00 92.60           C  
ATOM    867  O   ASN A 122      43.948  11.492 -74.002  1.00 92.60           O  
ATOM    868  CG  ASN A 122      48.146  11.807 -74.828  1.00 92.60           C  
ATOM    869  ND2 ASN A 122      49.196  12.573 -75.101  1.00 92.60           N  
ATOM    870  OD1 ASN A 122      48.233  10.772 -74.162  1.00 92.60           O  
ATOM    871  N   ARG A 123      43.822  12.293 -76.194  1.00 93.82           N  
ATOM    872  CA  ARG A 123      42.447  12.740 -75.990  1.00 93.82           C  
ATOM    873  C   ARG A 123      41.526  11.561 -75.695  1.00 93.82           C  
ATOM    874  CB  ARG A 123      41.943  13.505 -77.216  1.00 93.82           C  
ATOM    875  O   ARG A 123      40.634  11.661 -74.850  1.00 93.82           O  
ATOM    876  CG  ARG A 123      42.351  14.969 -77.240  1.00 93.82           C  
ATOM    877  CD  ARG A 123      41.670  15.726 -78.371  1.00 93.82           C  
ATOM    878  NE  ARG A 123      42.529  16.775 -78.912  1.00 93.82           N  
ATOM    879  NH1 ARG A 123      42.423  16.024 -81.094  1.00 93.82           N  
ATOM    880  NH2 ARG A 123      43.656  17.886 -80.577  1.00 93.82           N  
ATOM    881  CZ  ARG A 123      42.867  16.892 -80.193  1.00 93.82           C  
ATOM    882  N   SER A 124      41.727  10.507 -76.431  1.00 93.66           N  
ATOM    883  CA  SER A 124      40.944   9.300 -76.188  1.00 93.66           C  
ATOM    884  C   SER A 124      41.234   8.721 -74.807  1.00 93.66           C  
ATOM    885  CB  SER A 124      41.231   8.249 -77.261  1.00 93.66           C  
ATOM    886  O   SER A 124      40.315   8.316 -74.092  1.00 93.66           O  
ATOM    887  OG  SER A 124      40.577   7.028 -76.957  1.00 93.66           O  
ATOM    888  N   LEU A 125      42.498   8.645 -74.352  1.00 93.43           N  
ATOM    889  CA  LEU A 125      42.880   8.128 -73.043  1.00 93.43           C  
ATOM    890  C   LEU A 125      42.346   9.021 -71.928  1.00 93.43           C  
ATOM    891  CB  LEU A 125      44.403   8.014 -72.936  1.00 93.43           C  
ATOM    892  O   LEU A 125      41.923   8.527 -70.880  1.00 93.43           O  
ATOM    893  CG  LEU A 125      45.051   6.852 -73.690  1.00 93.43           C  
ATOM    894  CD1 LEU A 125      46.571   6.962 -73.629  1.00 93.43           C  
ATOM    895  CD2 LEU A 125      44.583   5.517 -73.120  1.00 93.43           C  
ATOM    896  N   GLU A 126      42.470  10.297 -72.143  1.00 93.76           N  
ATOM    897  CA  GLU A 126      41.906  11.249 -71.191  1.00 93.76           C  
ATOM    898  C   GLU A 126      40.398  11.060 -71.049  1.00 93.76           C  
ATOM    899  CB  GLU A 126      42.218  12.685 -71.617  1.00 93.76           C  
ATOM    900  O   GLU A 126      39.853  11.178 -69.950  1.00 93.76           O  
ATOM    901  CG  GLU A 126      43.672  13.086 -71.411  1.00 93.76           C  
ATOM    902  CD  GLU A 126      44.000  14.462 -71.969  1.00 93.76           C  
ATOM    903  OE1 GLU A 126      45.160  14.912 -71.830  1.00 93.76           O  
ATOM    904  OE2 GLU A 126      43.090  15.095 -72.549  1.00 93.76           O  
ATOM    905  N   GLY A 127      39.732  10.773 -72.211  1.00 92.49           N  
ATOM    906  CA  GLY A 127      38.312  10.464 -72.164  1.00 92.49           C  
ATOM    907  C   GLY A 127      38.007   9.170 -71.434  1.00 92.49           C  
ATOM    908  O   GLY A 127      37.051   9.099 -70.658  1.00 92.49           O  
ATOM    909  N   GLU A 128      38.828   8.137 -71.663  1.00 91.97           N  
ATOM    910  CA  GLU A 128      38.663   6.864 -70.968  1.00 91.97           C  
ATOM    911  C   GLU A 128      38.937   7.012 -69.474  1.00 91.97           C  
ATOM    912  CB  GLU A 128      39.585   5.800 -71.569  1.00 91.97           C  
ATOM    913  O   GLU A 128      38.236   6.423 -68.648  1.00 91.97           O  
ATOM    914  CG  GLU A 128      39.137   5.298 -72.934  1.00 91.97           C  
ATOM    915  CD  GLU A 128      40.047   4.222 -73.505  1.00 91.97           C  
ATOM    916  OE1 GLU A 128      39.835   3.802 -74.666  1.00 91.97           O  
ATOM    917  OE2 GLU A 128      40.977   3.794 -72.786  1.00 91.97           O  
ATOM    918  N   ALA A 129      39.970   7.774 -69.084  1.00 90.24           N  
ATOM    919  CA  ALA A 129      40.275   8.041 -67.680  1.00 90.24           C  
ATOM    920  C   ALA A 129      39.129   8.786 -67.002  1.00 90.24           C  
ATOM    921  CB  ALA A 129      41.570   8.841 -67.560  1.00 90.24           C  
ATOM    922  O   ALA A 129      38.770   8.480 -65.863  1.00 90.24           O  
ATOM    923  N   ALA A 130      38.612   9.816 -67.698  1.00 90.95           N  
ATOM    924  CA  ALA A 130      37.484  10.564 -67.150  1.00 90.95           C  
ATOM    925  C   ALA A 130      36.264   9.665 -66.972  1.00 90.95           C  
ATOM    926  CB  ALA A 130      37.141  11.747 -68.053  1.00 90.95           C  
ATOM    927  O   ALA A 130      35.550   9.767 -65.972  1.00 90.95           O  
ATOM    928  N   ALA A 131      36.006   8.729 -67.930  1.00 88.80           N  
ATOM    929  CA  ALA A 131      34.890   7.790 -67.847  1.00 88.80           C  
ATOM    930  C   ALA A 131      35.066   6.831 -66.673  1.00 88.80           C  
ATOM    931  CB  ALA A 131      34.754   7.009 -69.152  1.00 88.80           C  
ATOM    932  O   ALA A 131      34.105   6.526 -65.963  1.00 88.80           O  
ATOM    933  N   LEU A 132      36.276   6.348 -66.422  1.00 88.64           N  
ATOM    934  CA  LEU A 132      36.553   5.452 -65.304  1.00 88.64           C  
ATOM    935  C   LEU A 132      36.398   6.179 -63.973  1.00 88.64           C  
ATOM    936  CB  LEU A 132      37.965   4.871 -65.420  1.00 88.64           C  
ATOM    937  O   LEU A 132      35.907   5.603 -63.000  1.00 88.64           O  
ATOM    938  CG  LEU A 132      38.162   3.773 -66.466  1.00 88.64           C  
ATOM    939  CD1 LEU A 132      39.640   3.417 -66.589  1.00 88.64           C  
ATOM    940  CD2 LEU A 132      37.338   2.540 -66.110  1.00 88.64           C  
ATOM    941  N   ARG A 133      36.866   7.401 -63.904  1.00 87.07           N  
ATOM    942  CA  ARG A 133      36.688   8.201 -62.697  1.00 87.07           C  
ATOM    943  C   ARG A 133      35.209   8.410 -62.391  1.00 87.07           C  
ATOM    944  CB  ARG A 133      37.389   9.554 -62.840  1.00 87.07           C  
ATOM    945  O   ARG A 133      34.799   8.378 -61.229  1.00 87.07           O  
ATOM    946  CG  ARG A 133      38.884   9.505 -62.565  1.00 87.07           C  
ATOM    947  CD  ARG A 133      39.489  10.899 -62.484  1.00 87.07           C  
ATOM    948  NE  ARG A 133      40.914  10.852 -62.170  1.00 87.07           N  
ATOM    949  NH1 ARG A 133      41.610  10.842 -64.373  1.00 87.07           N  
ATOM    950  NH2 ARG A 133      43.152  10.783 -62.679  1.00 87.07           N  
ATOM    951  CZ  ARG A 133      41.889  10.825 -63.075  1.00 87.07           C  
ATOM    952  N   GLN A 134      34.416   8.724 -63.406  1.00 86.30           N  
ATOM    953  CA  GLN A 134      32.975   8.879 -63.238  1.00 86.30           C  
ATOM    954  C   GLN A 134      32.331   7.574 -62.777  1.00 86.30           C  
ATOM    955  CB  GLN A 134      32.329   9.351 -64.542  1.00 86.30           C  
ATOM    956  O   GLN A 134      31.424   7.584 -61.943  1.00 86.30           O  
ATOM    957  CG  GLN A 134      30.853   9.699 -64.406  1.00 86.30           C  
ATOM    958  CD  GLN A 134      30.263  10.263 -65.685  1.00 86.30           C  
ATOM    959  NE2 GLN A 134      28.969  10.562 -65.660  1.00 86.30           N  
ATOM    960  OE1 GLN A 134      30.966  10.431 -66.687  1.00 86.30           O  
ATOM    961  N   GLN A 135      32.817   6.373 -63.438  1.00 82.10           N  
ATOM    962  CA  GLN A 135      32.308   5.074 -63.013  1.00 82.10           C  
ATOM    963  C   GLN A 135      32.673   4.788 -61.559  1.00 82.10           C  
ATOM    964  CB  GLN A 135      32.848   3.964 -63.917  1.00 82.10           C  
ATOM    965  O   GLN A 135      31.862   4.248 -60.805  1.00 82.10           O  
ATOM    966  CG  GLN A 135      32.210   2.604 -63.668  1.00 82.10           C  
ATOM    967  CD  GLN A 135      32.797   1.511 -64.542  1.00 82.10           C  
ATOM    968  NE2 GLN A 135      32.343   0.280 -64.337  1.00 82.10           N  
ATOM    969  OE1 GLN A 135      33.652   1.773 -65.395  1.00 82.10           O  
ATOM    970  N   GLN A 136      33.907   5.171 -61.089  1.00 82.51           N  
ATOM    971  CA  GLN A 136      34.358   4.970 -59.716  1.00 82.51           C  
ATOM    972  C   GLN A 136      33.613   5.890 -58.752  1.00 82.51           C  
ATOM    973  CB  GLN A 136      35.866   5.205 -59.605  1.00 82.51           C  
ATOM    974  O   GLN A 136      33.354   5.518 -57.606  1.00 82.51           O  
ATOM    975  CG  GLN A 136      36.707   4.091 -60.214  1.00 82.51           C  
ATOM    976  CD  GLN A 136      38.190   4.263 -59.946  1.00 82.51           C  
ATOM    977  NE2 GLN A 136      38.994   3.327 -60.439  1.00 82.51           N  
ATOM    978  OE1 GLN A 136      38.611   5.229 -59.301  1.00 82.51           O  
ATOM    979  N   ALA A 137      33.318   7.135 -59.206  1.00 79.51           N  
ATOM    980  CA  ALA A 137      32.510   8.056 -58.410  1.00 79.51           C  
ATOM    981  C   ALA A 137      31.121   7.481 -58.148  1.00 79.51           C  
ATOM    982  CB  ALA A 137      32.399   9.408 -59.110  1.00 79.51           C  
ATOM    983  O   ALA A 137      30.562   7.661 -57.064  1.00 79.51           O  
ATOM    984  N   GLY A 138      30.510   6.742 -59.182  1.00 78.85           N  
ATOM    985  CA  GLY A 138      29.223   6.087 -59.012  1.00 78.85           C  
ATOM    986  C   GLY A 138      29.281   4.892 -58.079  1.00 78.85           C  
ATOM    987  O   GLY A 138      28.376   4.687 -57.267  1.00 78.85           O  
ATOM    988  N   ARG A 139      30.472   4.018 -58.216  1.00 80.68           N  
ATOM    989  CA  ARG A 139      30.656   2.876 -57.328  1.00 80.68           C  
ATOM    990  C   ARG A 139      30.891   3.331 -55.892  1.00 80.68           C  
ATOM    991  CB  ARG A 139      31.826   2.009 -57.801  1.00 80.68           C  
ATOM    992  O   ARG A 139      30.378   2.723 -54.950  1.00 80.68           O  
ATOM    993  CG  ARG A 139      31.537   1.225 -59.071  1.00 80.68           C  
ATOM    994  CD  ARG A 139      32.697   0.314 -59.447  1.00 80.68           C  
ATOM    995  NE  ARG A 139      32.473  -0.340 -60.733  1.00 80.68           N  
ATOM    996  NH1 ARG A 139      34.677  -0.966 -61.032  1.00 80.68           N  
ATOM    997  NH2 ARG A 139      33.105  -1.498 -62.613  1.00 80.68           N  
ATOM    998  CZ  ARG A 139      33.419  -0.933 -61.457  1.00 80.68           C  
ATOM    999  N   SER A 140      31.702   4.366 -55.644  1.00 79.11           N  
ATOM   1000  CA  SER A 140      31.947   4.953 -54.330  1.00 79.11           C  
ATOM   1001  C   SER A 140      30.691   5.619 -53.780  1.00 79.11           C  
ATOM   1002  CB  SER A 140      33.085   5.971 -54.401  1.00 79.11           C  
ATOM   1003  O   SER A 140      30.450   5.601 -52.571  1.00 79.11           O  
ATOM   1004  OG  SER A 140      34.272   5.367 -54.886  1.00 79.11           O  
ATOM   1005  N   ALA A 141      29.848   6.275 -54.631  1.00 83.35           N  
ATOM   1006  CA  ALA A 141      28.568   6.866 -54.249  1.00 83.35           C  
ATOM   1007  C   ALA A 141      27.595   5.797 -53.758  1.00 83.35           C  
ATOM   1008  CB  ALA A 141      27.964   7.632 -55.423  1.00 83.35           C  
ATOM   1009  O   ALA A 141      26.828   6.030 -52.821  1.00 83.35           O  
ATOM   1010  N   MET A 142      27.670   4.618 -54.400  1.00 81.27           N  
ATOM   1011  CA  MET A 142      26.844   3.490 -53.979  1.00 81.27           C  
ATOM   1012  C   MET A 142      27.228   3.027 -52.578  1.00 81.27           C  
ATOM   1013  CB  MET A 142      26.973   2.330 -54.967  1.00 81.27           C  
ATOM   1014  O   MET A 142      26.362   2.655 -51.783  1.00 81.27           O  
ATOM   1015  CG  MET A 142      26.162   2.516 -56.240  1.00 81.27           C  
ATOM   1016  SD  MET A 142      24.369   2.721 -55.908  1.00 81.27           S  
ATOM   1017  CE  MET A 142      23.757   1.101 -56.449  1.00 81.27           C  
ATOM   1018  N   GLY A 143      28.532   2.925 -52.292  1.00 89.06           N  
ATOM   1019  CA  GLY A 143      29.008   2.612 -50.954  1.00 89.06           C  
ATOM   1020  C   GLY A 143      28.508   3.582 -49.901  1.00 89.06           C  
ATOM   1021  O   GLY A 143      28.108   3.170 -48.810  1.00 89.06           O  
ATOM   1022  N   GLU A 144      28.513   4.925 -50.229  1.00 89.83           N  
ATOM   1023  CA  GLU A 144      28.030   5.959 -49.318  1.00 89.83           C  
ATOM   1024  C   GLU A 144      26.539   5.794 -49.037  1.00 89.83           C  
ATOM   1025  CB  GLU A 144      28.306   7.351 -49.890  1.00 89.83           C  
ATOM   1026  O   GLU A 144      26.088   6.003 -47.909  1.00 89.83           O  
ATOM   1027  CG  GLU A 144      29.779   7.734 -49.892  1.00 89.83           C  
ATOM   1028  CD  GLU A 144      30.056   9.051 -50.600  1.00 89.83           C  
ATOM   1029  OE1 GLU A 144      31.242   9.427 -50.740  1.00 89.83           O  
ATOM   1030  OE2 GLU A 144      29.079   9.712 -51.017  1.00 89.83           O  
ATOM   1031  N   LEU A 145      25.689   5.359 -50.031  1.00 89.40           N  
ATOM   1032  CA  LEU A 145      24.257   5.133 -49.870  1.00 89.40           C  
ATOM   1033  C   LEU A 145      23.994   3.956 -48.937  1.00 89.40           C  
ATOM   1034  CB  LEU A 145      23.598   4.879 -51.229  1.00 89.40           C  
ATOM   1035  O   LEU A 145      23.096   4.016 -48.094  1.00 89.40           O  
ATOM   1036  CG  LEU A 145      23.510   6.078 -52.175  1.00 89.40           C  
ATOM   1037  CD1 LEU A 145      22.976   5.641 -53.535  1.00 89.40           C  
ATOM   1038  CD2 LEU A 145      22.631   7.169 -51.574  1.00 89.40           C  
ATOM   1039  N   TYR A 146      24.798   2.853 -49.088  1.00 92.56           N  
ATOM   1040  CA  TYR A 146      24.669   1.693 -48.213  1.00 92.56           C  
ATOM   1041  C   TYR A 146      25.071   2.040 -46.785  1.00 92.56           C  
ATOM   1042  CB  TYR A 146      25.525   0.533 -48.729  1.00 92.56           C  
ATOM   1043  O   TYR A 146      24.439   1.587 -45.828  1.00 92.56           O  
ATOM   1044  CG  TYR A 146      24.949  -0.154 -49.944  1.00 92.56           C  
ATOM   1045  CD1 TYR A 146      23.700  -0.769 -49.893  1.00 92.56           C  
ATOM   1046  CD2 TYR A 146      25.652  -0.189 -51.143  1.00 92.56           C  
ATOM   1047  CE1 TYR A 146      23.166  -1.405 -51.009  1.00 92.56           C  
ATOM   1048  CE2 TYR A 146      25.127  -0.821 -52.266  1.00 92.56           C  
ATOM   1049  OH  TYR A 146      23.362  -2.052 -53.297  1.00 92.56           O  
ATOM   1050  CZ  TYR A 146      23.886  -1.425 -52.189  1.00 92.56           C  
ATOM   1051  N   GLU A 147      26.139   2.793 -46.714  1.00 93.07           N  
ATOM   1052  CA  GLU A 147      26.584   3.237 -45.396  1.00 93.07           C  
ATOM   1053  C   GLU A 147      25.526   4.105 -44.721  1.00 93.07           C  
ATOM   1054  CB  GLU A 147      27.903   4.006 -45.505  1.00 93.07           C  
ATOM   1055  O   GLU A 147      25.299   3.991 -43.514  1.00 93.07           O  
ATOM   1056  CG  GLU A 147      29.114   3.117 -45.749  1.00 93.07           C  
ATOM   1057  CD  GLU A 147      30.405   3.899 -45.930  1.00 93.07           C  
ATOM   1058  OE1 GLU A 147      31.466   3.275 -46.162  1.00 93.07           O  
ATOM   1059  OE2 GLU A 147      30.357   5.146 -45.838  1.00 93.07           O  
ATOM   1060  N   ARG A 148      24.963   5.010 -45.486  1.00 93.77           N  
ATOM   1061  CA  ARG A 148      23.874   5.838 -44.978  1.00 93.77           C  
ATOM   1062  C   ARG A 148      22.698   4.978 -44.526  1.00 93.77           C  
ATOM   1063  CB  ARG A 148      23.415   6.835 -46.044  1.00 93.77           C  
ATOM   1064  O   ARG A 148      22.104   5.232 -43.477  1.00 93.77           O  
ATOM   1065  CG  ARG A 148      24.380   7.989 -46.265  1.00 93.77           C  
ATOM   1066  CD  ARG A 148      23.822   9.011 -47.246  1.00 93.77           C  
ATOM   1067  NE  ARG A 148      24.866   9.897 -47.752  1.00 93.77           N  
ATOM   1068  NH1 ARG A 148      25.139   8.773 -49.752  1.00 93.77           N  
ATOM   1069  NH2 ARG A 148      26.405  10.628 -49.293  1.00 93.77           N  
ATOM   1070  CZ  ARG A 148      25.468   9.764 -48.931  1.00 93.77           C  
ATOM   1071  N   GLU A 149      22.260   4.035 -45.323  1.00 94.33           N  
ATOM   1072  CA  GLU A 149      21.173   3.121 -44.984  1.00 94.33           C  
ATOM   1073  C   GLU A 149      21.499   2.319 -43.728  1.00 94.33           C  
ATOM   1074  CB  GLU A 149      20.881   2.175 -46.151  1.00 94.33           C  
ATOM   1075  O   GLU A 149      20.628   2.098 -42.883  1.00 94.33           O  
ATOM   1076  CG  GLU A 149      19.615   1.350 -45.973  1.00 94.33           C  
ATOM   1077  CD  GLU A 149      18.348   2.190 -45.965  1.00 94.33           C  
ATOM   1078  OE1 GLU A 149      17.337   1.759 -45.364  1.00 94.33           O  
ATOM   1079  OE2 GLU A 149      18.365   3.287 -46.566  1.00 94.33           O  
ATOM   1080  N   VAL A 150      22.702   1.840 -43.641  1.00 95.36           N  
ATOM   1081  CA  VAL A 150      23.142   1.091 -42.469  1.00 95.36           C  
ATOM   1082  C   VAL A 150      23.078   1.983 -41.231  1.00 95.36           C  
ATOM   1083  CB  VAL A 150      24.572   0.536 -42.654  1.00 95.36           C  
ATOM   1084  O   VAL A 150      22.636   1.546 -40.166  1.00 95.36           O  
ATOM   1085  CG1 VAL A 150      25.085  -0.078 -41.353  1.00 95.36           C  
ATOM   1086  CG2 VAL A 150      24.603  -0.493 -43.782  1.00 95.36           C  
ATOM   1087  N   ARG A 151      23.546   3.212 -41.406  1.00 96.28           N  
ATOM   1088  CA  ARG A 151      23.496   4.176 -40.312  1.00 96.28           C  
ATOM   1089  C   ARG A 151      22.058   4.429 -39.870  1.00 96.28           C  
ATOM   1090  CB  ARG A 151      24.156   5.493 -40.725  1.00 96.28           C  
ATOM   1091  O   ARG A 151      21.774   4.498 -38.672  1.00 96.28           O  
ATOM   1092  CG  ARG A 151      25.674   5.478 -40.629  1.00 96.28           C  
ATOM   1093  CD  ARG A 151      26.266   6.865 -40.839  1.00 96.28           C  
ATOM   1094  NE  ARG A 151      26.524   7.132 -42.251  1.00 96.28           N  
ATOM   1095  NH1 ARG A 151      24.683   8.497 -42.542  1.00 96.28           N  
ATOM   1096  NH2 ARG A 151      26.093   8.077 -44.299  1.00 96.28           N  
ATOM   1097  CZ  ARG A 151      25.766   7.902 -43.027  1.00 96.28           C  
ATOM   1098  N   GLU A 152      21.180   4.590 -40.791  1.00 95.99           N  
ATOM   1099  CA  GLU A 152      19.764   4.802 -40.505  1.00 95.99           C  
ATOM   1100  C   GLU A 152      19.155   3.591 -39.804  1.00 95.99           C  
ATOM   1101  CB  GLU A 152      18.995   5.107 -41.793  1.00 95.99           C  
ATOM   1102  O   GLU A 152      18.363   3.740 -38.871  1.00 95.99           O  
ATOM   1103  CG  GLU A 152      19.285   6.485 -42.371  1.00 95.99           C  
ATOM   1104  CD  GLU A 152      18.612   6.727 -43.712  1.00 95.99           C  
ATOM   1105  OE1 GLU A 152      18.779   7.827 -44.286  1.00 95.99           O  
ATOM   1106  OE2 GLU A 152      17.910   5.809 -44.193  1.00 95.99           O  
ATOM   1107  N   MET A 153      19.449   2.397 -40.279  1.00 95.47           N  
ATOM   1108  CA  MET A 153      18.956   1.165 -39.670  1.00 95.47           C  
ATOM   1109  C   MET A 153      19.484   1.011 -38.248  1.00 95.47           C  
ATOM   1110  CB  MET A 153      19.356  -0.049 -40.510  1.00 95.47           C  
ATOM   1111  O   MET A 153      18.755   0.581 -37.353  1.00 95.47           O  
ATOM   1112  CG  MET A 153      18.677  -0.104 -41.870  1.00 95.47           C  
ATOM   1113  SD  MET A 153      16.848  -0.032 -41.746  1.00 95.47           S  
ATOM   1114  CE  MET A 153      16.516  -1.641 -40.977  1.00 95.47           C  
ATOM   1115  N   ARG A 154      20.757   1.338 -38.090  1.00 96.49           N  
ATOM   1116  CA  ARG A 154      21.350   1.313 -36.757  1.00 96.49           C  
ATOM   1117  C   ARG A 154      20.665   2.315 -35.834  1.00 96.49           C  
ATOM   1118  CB  ARG A 154      22.850   1.609 -36.830  1.00 96.49           C  
ATOM   1119  O   ARG A 154      20.420   2.021 -34.662  1.00 96.49           O  
ATOM   1120  CG  ARG A 154      23.673   0.476 -37.422  1.00 96.49           C  
ATOM   1121  CD  ARG A 154      25.158   0.809 -37.444  1.00 96.49           C  
ATOM   1122  NE  ARG A 154      25.939  -0.249 -38.078  1.00 96.49           N  
ATOM   1123  NH1 ARG A 154      27.992   0.696 -37.601  1.00 96.49           N  
ATOM   1124  NH2 ARG A 154      27.876  -1.290 -38.740  1.00 96.49           N  
ATOM   1125  CZ  ARG A 154      27.267  -0.279 -38.138  1.00 96.49           C  
ATOM   1126  N   GLY A 155      20.429   3.545 -36.413  1.00 96.24           N  
ATOM   1127  CA  GLY A 155      19.676   4.538 -35.663  1.00 96.24           C  
ATOM   1128  C   GLY A 155      18.288   4.066 -35.273  1.00 96.24           C  
ATOM   1129  O   GLY A 155      17.843   4.295 -34.147  1.00 96.24           O  
ATOM   1130  N   ALA A 156      17.593   3.384 -36.176  1.00 95.31           N  
ATOM   1131  CA  ALA A 156      16.268   2.828 -35.914  1.00 95.31           C  
ATOM   1132  C   ALA A 156      16.322   1.778 -34.809  1.00 95.31           C  
ATOM   1133  CB  ALA A 156      15.682   2.225 -37.189  1.00 95.31           C  
ATOM   1134  O   ALA A 156      15.438   1.724 -33.951  1.00 95.31           O  
ATOM   1135  N   VAL A 157      17.313   0.950 -34.823  1.00 95.96           N  
ATOM   1136  CA  VAL A 157      17.496  -0.087 -33.814  1.00 95.96           C  
ATOM   1137  C   VAL A 157      17.707   0.554 -32.445  1.00 95.96           C  
ATOM   1138  CB  VAL A 157      18.686  -1.011 -34.159  1.00 95.96           C  
ATOM   1139  O   VAL A 157      17.143   0.102 -31.446  1.00 95.96           O  
ATOM   1140  CG1 VAL A 157      19.006  -1.939 -32.989  1.00 95.96           C  
ATOM   1141  CG2 VAL A 157      18.385  -1.819 -35.420  1.00 95.96           C  
ATOM   1142  N   LEU A 158      18.499   1.569 -32.388  1.00 96.02           N  
ATOM   1143  CA  LEU A 158      18.737   2.287 -31.140  1.00 96.02           C  
ATOM   1144  C   LEU A 158      17.449   2.917 -30.621  1.00 96.02           C  
ATOM   1145  CB  LEU A 158      19.804   3.367 -31.337  1.00 96.02           C  
ATOM   1146  O   LEU A 158      17.165   2.863 -29.422  1.00 96.02           O  
ATOM   1147  CG  LEU A 158      21.245   2.877 -31.489  1.00 96.02           C  
ATOM   1148  CD1 LEU A 158      22.174   4.048 -31.791  1.00 96.02           C  
ATOM   1149  CD2 LEU A 158      21.695   2.142 -30.232  1.00 96.02           C  
ATOM   1150  N   ARG A 159      16.706   3.594 -31.498  1.00 96.02           N  
ATOM   1151  CA  ARG A 159      15.434   4.208 -31.131  1.00 96.02           C  
ATOM   1152  C   ARG A 159      14.446   3.161 -30.628  1.00 96.02           C  
ATOM   1153  CB  ARG A 159      14.837   4.963 -32.320  1.00 96.02           C  
ATOM   1154  O   ARG A 159      13.733   3.392 -29.649  1.00 96.02           O  
ATOM   1155  CG  ARG A 159      15.539   6.276 -32.631  1.00 96.02           C  
ATOM   1156  CD  ARG A 159      14.737   7.127 -33.606  1.00 96.02           C  
ATOM   1157  NE  ARG A 159      14.618   6.484 -34.912  1.00 96.02           N  
ATOM   1158  NH1 ARG A 159      16.634   7.277 -35.715  1.00 96.02           N  
ATOM   1159  NH2 ARG A 159      15.313   5.945 -37.033  1.00 96.02           N  
ATOM   1160  CZ  ARG A 159      15.522   6.570 -35.883  1.00 96.02           C  
ATOM   1161  N   LEU A 160      14.374   2.023 -31.329  1.00 95.83           N  
ATOM   1162  CA  LEU A 160      13.495   0.931 -30.922  1.00 95.83           C  
ATOM   1163  C   LEU A 160      13.940   0.344 -29.587  1.00 95.83           C  
ATOM   1164  CB  LEU A 160      13.471  -0.164 -31.992  1.00 95.83           C  
ATOM   1165  O   LEU A 160      13.105  -0.037 -28.763  1.00 95.83           O  
ATOM   1166  CG  LEU A 160      12.679   0.148 -33.263  1.00 95.83           C  
ATOM   1167  CD1 LEU A 160      12.884  -0.953 -34.298  1.00 95.83           C  
ATOM   1168  CD2 LEU A 160      11.198   0.320 -32.943  1.00 95.83           C  
ATOM   1169  N   GLY A 161      15.267   0.178 -29.442  1.00 95.87           N  
ATOM   1170  CA  GLY A 161      15.793  -0.269 -28.161  1.00 95.87           C  
ATOM   1171  C   GLY A 161      15.442   0.660 -27.015  1.00 95.87           C  
ATOM   1172  O   GLY A 161      15.078   0.205 -25.929  1.00 95.87           O  
ATOM   1173  N   ALA A 162      15.556   1.977 -27.217  1.00 94.86           N  
ATOM   1174  CA  ALA A 162      15.180   2.974 -26.219  1.00 94.86           C  
ATOM   1175  C   ALA A 162      13.690   2.898 -25.900  1.00 94.86           C  
ATOM   1176  CB  ALA A 162      15.546   4.375 -26.703  1.00 94.86           C  
ATOM   1177  O   ALA A 162      13.293   2.977 -24.735  1.00 94.86           O  
ATOM   1178  N   ALA A 163      12.836   2.778 -26.946  1.00 94.36           N  
ATOM   1179  CA  ALA A 163      11.388   2.666 -26.788  1.00 94.36           C  
ATOM   1180  C   ALA A 163      11.016   1.391 -26.036  1.00 94.36           C  
ATOM   1181  CB  ALA A 163      10.700   2.696 -28.150  1.00 94.36           C  
ATOM   1182  O   ALA A 163      10.124   1.404 -25.184  1.00 94.36           O  
ATOM   1183  N   ARG A 164      11.715   0.295 -26.447  1.00 94.72           N  
ATOM   1184  CA  ARG A 164      11.511  -0.963 -25.736  1.00 94.72           C  
ATOM   1185  C   ARG A 164      11.845  -0.816 -24.255  1.00 94.72           C  
ATOM   1186  CB  ARG A 164      12.360  -2.075 -26.356  1.00 94.72           C  
ATOM   1187  O   ARG A 164      11.118  -1.319 -23.396  1.00 94.72           O  
ATOM   1188  CG  ARG A 164      12.111  -3.449 -25.754  1.00 94.72           C  
ATOM   1189  CD  ARG A 164      12.974  -4.517 -26.411  1.00 94.72           C  
ATOM   1190  NE  ARG A 164      12.872  -5.796 -25.714  1.00 94.72           N  
ATOM   1191  NH1 ARG A 164      14.424  -6.878 -27.040  1.00 94.72           N  
ATOM   1192  NH2 ARG A 164      13.394  -7.999 -25.326  1.00 94.72           N  
ATOM   1193  CZ  ARG A 164      13.564  -6.888 -26.028  1.00 94.72           C  
ATOM   1194  N   GLY A 165      12.955  -0.223 -23.936  1.00 92.08           N  
ATOM   1195  CA  GLY A 165      13.323   0.049 -22.556  1.00 92.08           C  
ATOM   1196  C   GLY A 165      12.308   0.907 -21.825  1.00 92.08           C  
ATOM   1197  O   GLY A 165      11.981   0.641 -20.667  1.00 92.08           O  
ATOM   1198  N   GLN A 166      11.804   1.921 -22.481  1.00 93.51           N  
ATOM   1199  CA  GLN A 166      10.769   2.784 -21.919  1.00 93.51           C  
ATOM   1200  C   GLN A 166       9.491   1.998 -21.638  1.00 93.51           C  
ATOM   1201  CB  GLN A 166      10.472   3.950 -22.862  1.00 93.51           C  
ATOM   1202  O   GLN A 166       8.852   2.192 -20.602  1.00 93.51           O  
ATOM   1203  CG  GLN A 166       9.477   4.957 -22.300  1.00 93.51           C  
ATOM   1204  CD  GLN A 166      10.014   5.700 -21.091  1.00 93.51           C  
ATOM   1205  NE2 GLN A 166       9.167   6.515 -20.471  1.00 93.51           N  
ATOM   1206  OE1 GLN A 166      11.180   5.542 -20.716  1.00 93.51           O  
ATOM   1207  N   LEU A 167       9.085   1.159 -22.558  1.00 92.45           N  
ATOM   1208  CA  LEU A 167       7.894   0.332 -22.396  1.00 92.45           C  
ATOM   1209  C   LEU A 167       8.071  -0.658 -21.249  1.00 92.45           C  
ATOM   1210  CB  LEU A 167       7.583  -0.421 -23.692  1.00 92.45           C  
ATOM   1211  O   LEU A 167       7.123  -0.936 -20.511  1.00 92.45           O  
ATOM   1212  CG  LEU A 167       7.019   0.415 -24.842  1.00 92.45           C  
ATOM   1213  CD1 LEU A 167       6.915  -0.429 -26.109  1.00 92.45           C  
ATOM   1214  CD2 LEU A 167       5.659   0.994 -24.467  1.00 92.45           C  
ATOM   1215  N   ARG A 168       9.219  -1.194 -21.101  1.00 93.61           N  
ATOM   1216  CA  ARG A 168       9.520  -2.108 -20.003  1.00 93.61           C  
ATOM   1217  C   ARG A 168       9.417  -1.399 -18.657  1.00 93.61           C  
ATOM   1218  CB  ARG A 168      10.917  -2.710 -20.173  1.00 93.61           C  
ATOM   1219  O   ARG A 168       8.905  -1.966 -17.689  1.00 93.61           O  
ATOM   1220  CG  ARG A 168      10.999  -3.782 -21.248  1.00 93.61           C  
ATOM   1221  CD  ARG A 168      12.344  -4.496 -21.230  1.00 93.61           C  
ATOM   1222  NE  ARG A 168      12.448  -5.475 -22.308  1.00 93.61           N  
ATOM   1223  NH1 ARG A 168      14.733  -5.254 -22.567  1.00 93.61           N  
ATOM   1224  NH2 ARG A 168      13.561  -6.716 -23.888  1.00 93.61           N  
ATOM   1225  CZ  ARG A 168      13.580  -5.813 -22.919  1.00 93.61           C  
ATOM   1226  N   LEU A 169       9.891  -0.239 -18.577  1.00 91.97           N  
ATOM   1227  CA  LEU A 169       9.788   0.552 -17.356  1.00 91.97           C  
ATOM   1228  C   LEU A 169       8.331   0.864 -17.031  1.00 91.97           C  
ATOM   1229  CB  LEU A 169      10.582   1.854 -17.493  1.00 91.97           C  
ATOM   1230  O   LEU A 169       7.926   0.812 -15.867  1.00 91.97           O  
ATOM   1231  CG  LEU A 169      12.106   1.722 -17.493  1.00 91.97           C  
ATOM   1232  CD1 LEU A 169      12.755   3.076 -17.763  1.00 91.97           C  
ATOM   1233  CD2 LEU A 169      12.593   1.144 -16.169  1.00 91.97           C  
ATOM   1234  N   GLU A 170       7.557   1.232 -18.058  1.00 94.45           N  
ATOM   1235  CA  GLU A 170       6.131   1.493 -17.883  1.00 94.45           C  
ATOM   1236  C   GLU A 170       5.393   0.239 -17.423  1.00 94.45           C  
ATOM   1237  CB  GLU A 170       5.517   2.019 -19.182  1.00 94.45           C  
ATOM   1238  O   GLU A 170       4.490   0.315 -16.588  1.00 94.45           O  
ATOM   1239  CG  GLU A 170       5.947   3.435 -19.537  1.00 94.45           C  
ATOM   1240  CD  GLU A 170       5.438   3.894 -20.894  1.00 94.45           C  
ATOM   1241  OE1 GLU A 170       5.766   5.027 -21.314  1.00 94.45           O  
ATOM   1242  OE2 GLU A 170       4.704   3.115 -21.542  1.00 94.45           O  
ATOM   1243  N   GLN A 171       5.776  -0.885 -18.082  1.00 93.19           N  
ATOM   1244  CA  GLN A 171       5.212  -2.163 -17.659  1.00 93.19           C  
ATOM   1245  C   GLN A 171       5.503  -2.433 -16.186  1.00 93.19           C  
ATOM   1246  CB  GLN A 171       5.758  -3.303 -18.520  1.00 93.19           C  
ATOM   1247  O   GLN A 171       4.623  -2.873 -15.444  1.00 93.19           O  
ATOM   1248  CG  GLN A 171       5.159  -4.663 -18.192  1.00 93.19           C  
ATOM   1249  CD  GLN A 171       5.778  -5.788 -19.000  1.00 93.19           C  
ATOM   1250  NE2 GLN A 171       4.970  -6.786 -19.342  1.00 93.19           N  
ATOM   1251  OE1 GLN A 171       6.972  -5.759 -19.316  1.00 93.19           O  
ATOM   1252  N   GLU A 172       6.713  -2.221 -15.751  1.00 93.76           N  
ATOM   1253  CA  GLU A 172       7.107  -2.406 -14.358  1.00 93.76           C  
ATOM   1254  C   GLU A 172       6.349  -1.452 -13.439  1.00 93.76           C  
ATOM   1255  CB  GLU A 172       8.616  -2.205 -14.194  1.00 93.76           C  
ATOM   1256  O   GLU A 172       5.927  -1.837 -12.347  1.00 93.76           O  
ATOM   1257  CG  GLU A 172       9.455  -3.303 -14.832  1.00 93.76           C  
ATOM   1258  CD  GLU A 172      10.949  -3.027 -14.774  1.00 93.76           C  
ATOM   1259  OE1 GLU A 172      11.742  -3.877 -15.239  1.00 93.76           O  
ATOM   1260  OE2 GLU A 172      11.329  -1.951 -14.260  1.00 93.76           O  
ATOM   1261  N   HIS A 173       6.253  -0.209 -13.888  1.00 90.98           N  
ATOM   1262  CA  HIS A 173       5.494   0.780 -13.130  1.00 90.98           C  
ATOM   1263  C   HIS A 173       4.038   0.354 -12.972  1.00 90.98           C  
ATOM   1264  CB  HIS A 173       5.570   2.149 -13.808  1.00 90.98           C  
ATOM   1265  O   HIS A 173       3.459   0.495 -11.893  1.00 90.98           O  
ATOM   1266  CG  HIS A 173       4.937   3.248 -13.015  1.00 90.98           C  
ATOM   1267  CD2 HIS A 173       3.849   4.013 -13.266  1.00 90.98           C  
ATOM   1268  ND1 HIS A 173       5.434   3.669 -11.800  1.00 90.98           N  
ATOM   1269  CE1 HIS A 173       4.675   4.649 -11.337  1.00 90.98           C  
ATOM   1270  NE2 HIS A 173       3.707   4.876 -12.208  1.00 90.98           N  
ATOM   1271  N   LEU A 174       3.385  -0.146 -14.036  1.00 92.16           N  
ATOM   1272  CA  LEU A 174       1.998  -0.600 -14.013  1.00 92.16           C  
ATOM   1273  C   LEU A 174       1.844  -1.829 -13.123  1.00 92.16           C  
ATOM   1274  CB  LEU A 174       1.513  -0.917 -15.430  1.00 92.16           C  
ATOM   1275  O   LEU A 174       0.851  -1.959 -12.403  1.00 92.16           O  
ATOM   1276  CG  LEU A 174       1.251   0.283 -16.341  1.00 92.16           C  
ATOM   1277  CD1 LEU A 174       0.948  -0.185 -17.760  1.00 92.16           C  
ATOM   1278  CD2 LEU A 174       0.104   1.128 -15.795  1.00 92.16           C  
ATOM   1279  N   LEU A 175       2.802  -2.717 -13.208  1.00 92.51           N  
ATOM   1280  CA  LEU A 175       2.781  -3.894 -12.347  1.00 92.51           C  
ATOM   1281  C   LEU A 175       2.869  -3.495 -10.878  1.00 92.51           C  
ATOM   1282  CB  LEU A 175       3.932  -4.839 -12.701  1.00 92.51           C  
ATOM   1283  O   LEU A 175       2.199  -4.086 -10.028  1.00 92.51           O  
ATOM   1284  CG  LEU A 175       3.791  -5.621 -14.008  1.00 92.51           C  
ATOM   1285  CD1 LEU A 175       5.053  -6.431 -14.280  1.00 92.51           C  
ATOM   1286  CD2 LEU A 175       2.566  -6.528 -13.958  1.00 92.51           C  
ATOM   1287  N   GLU A 176       3.647  -2.519 -10.567  1.00 92.93           N  
ATOM   1288  CA  GLU A 176       3.738  -1.983  -9.212  1.00 92.93           C  
ATOM   1289  C   GLU A 176       2.421  -1.343  -8.782  1.00 92.93           C  
ATOM   1290  CB  GLU A 176       4.876  -0.963  -9.113  1.00 92.93           C  
ATOM   1291  O   GLU A 176       1.990  -1.507  -7.639  1.00 92.93           O  
ATOM   1292  CG  GLU A 176       6.263  -1.576  -9.230  1.00 92.93           C  
ATOM   1293  CD  GLU A 176       7.365  -0.540  -9.388  1.00 92.93           C  
ATOM   1294  OE1 GLU A 176       8.540  -0.928  -9.584  1.00 92.93           O  
ATOM   1295  OE2 GLU A 176       7.052   0.669  -9.314  1.00 92.93           O  
ATOM   1296  N   ASP A 177       1.802  -0.599  -9.692  1.00 91.57           N  
ATOM   1297  CA  ASP A 177       0.504   0.013  -9.426  1.00 91.57           C  
ATOM   1298  C   ASP A 177      -0.563  -1.050  -9.173  1.00 91.57           C  
ATOM   1299  CB  ASP A 177       0.085   0.911 -10.592  1.00 91.57           C  
ATOM   1300  O   ASP A 177      -1.401  -0.895  -8.283  1.00 91.57           O  
ATOM   1301  CG  ASP A 177       0.913   2.180 -10.690  1.00 91.57           C  
ATOM   1302  OD1 ASP A 177       1.661   2.495  -9.740  1.00 91.57           O  
ATOM   1303  OD2 ASP A 177       0.814   2.873 -11.726  1.00 91.57           O  
ATOM   1304  N   ILE A 178      -0.514  -2.068 -10.001  1.00 90.50           N  
ATOM   1305  CA  ILE A 178      -1.449  -3.177  -9.843  1.00 90.50           C  
ATOM   1306  C   ILE A 178      -1.239  -3.839  -8.483  1.00 90.50           C  
ATOM   1307  CB  ILE A 178      -1.290  -4.216 -10.976  1.00 90.50           C  
ATOM   1308  O   ILE A 178      -2.204  -4.177  -7.794  1.00 90.50           O  
ATOM   1309  CG1 ILE A 178      -1.767  -3.630 -12.309  1.00 90.50           C  
ATOM   1310  CG2 ILE A 178      -2.050  -5.502 -10.639  1.00 90.50           C  
ATOM   1311  CD1 ILE A 178      -1.459  -4.505 -13.516  1.00 90.50           C  
ATOM   1312  N   ALA A 179       0.001  -4.096  -8.108  1.00 92.50           N  
ATOM   1313  CA  ALA A 179       0.319  -4.686  -6.811  1.00 92.50           C  
ATOM   1314  C   ALA A 179      -0.184  -3.807  -5.669  1.00 92.50           C  
ATOM   1315  CB  ALA A 179       1.824  -4.910  -6.683  1.00 92.50           C  
ATOM   1316  O   ALA A 179      -0.717  -4.310  -4.678  1.00 92.50           O  
ATOM   1317  N   HIS A 180       0.025  -2.475  -5.793  1.00 90.89           N  
ATOM   1318  CA  HIS A 180      -0.450  -1.521  -4.798  1.00 90.89           C  
ATOM   1319  C   HIS A 180      -1.970  -1.562  -4.677  1.00 90.89           C  
ATOM   1320  CB  HIS A 180       0.010  -0.105  -5.151  1.00 90.89           C  
ATOM   1321  O   HIS A 180      -2.510  -1.522  -3.569  1.00 90.89           O  
ATOM   1322  CG  HIS A 180       1.462   0.137  -4.885  1.00 90.89           C  
ATOM   1323  CD2 HIS A 180       2.455   0.566  -5.699  1.00 90.89           C  
ATOM   1324  ND1 HIS A 180       2.036  -0.068  -3.649  1.00 90.89           N  
ATOM   1325  CE1 HIS A 180       3.324   0.225  -3.715  1.00 90.89           C  
ATOM   1326  NE2 HIS A 180       3.604   0.613  -4.948  1.00 90.89           N  
ATOM   1327  N   VAL A 181      -2.695  -1.581  -5.812  1.00 87.82           N  
ATOM   1328  CA  VAL A 181      -4.153  -1.627  -5.828  1.00 87.82           C  
ATOM   1329  C   VAL A 181      -4.635  -2.956  -5.251  1.00 87.82           C  
ATOM   1330  CB  VAL A 181      -4.711  -1.432  -7.255  1.00 87.82           C  
ATOM   1331  O   VAL A 181      -5.621  -2.997  -4.511  1.00 87.82           O  
ATOM   1332  CG1 VAL A 181      -6.222  -1.659  -7.280  1.00 87.82           C  
ATOM   1333  CG2 VAL A 181      -4.369  -0.037  -7.775  1.00 87.82           C  
ATOM   1334  N   ARG A 182      -3.985  -3.999  -5.623  1.00 91.65           N  
ATOM   1335  CA  ARG A 182      -4.310  -5.309  -5.068  1.00 91.65           C  
ATOM   1336  C   ARG A 182      -4.145  -5.318  -3.552  1.00 91.65           C  
ATOM   1337  CB  ARG A 182      -3.432  -6.393  -5.697  1.00 91.65           C  
ATOM   1338  O   ARG A 182      -4.959  -5.905  -2.837  1.00 91.65           O  
ATOM   1339  CG  ARG A 182      -3.834  -6.764  -7.116  1.00 91.65           C  
ATOM   1340  CD  ARG A 182      -3.016  -7.934  -7.645  1.00 91.65           C  
ATOM   1341  NE  ARG A 182      -3.434  -8.319  -8.990  1.00 91.65           N  
ATOM   1342  NH1 ARG A 182      -1.842  -9.974  -9.236  1.00 91.65           N  
ATOM   1343  NH2 ARG A 182      -3.328  -9.547 -10.928  1.00 91.65           N  
ATOM   1344  CZ  ARG A 182      -2.867  -9.279  -9.715  1.00 91.65           C  
ATOM   1345  N   GLN A 183      -3.060  -4.817  -3.054  1.00 92.02           N  
ATOM   1346  CA  GLN A 183      -2.822  -4.699  -1.619  1.00 92.02           C  
ATOM   1347  C   GLN A 183      -3.917  -3.877  -0.946  1.00 92.02           C  
ATOM   1348  CB  GLN A 183      -1.454  -4.070  -1.351  1.00 92.02           C  
ATOM   1349  O   GLN A 183      -4.400  -4.238   0.129  1.00 92.02           O  
ATOM   1350  CG  GLN A 183      -1.088  -3.999   0.126  1.00 92.02           C  
ATOM   1351  CD  GLN A 183       0.265  -3.357   0.365  1.00 92.02           C  
ATOM   1352  NE2 GLN A 183       0.607  -3.150   1.632  1.00 92.02           N  
ATOM   1353  OE1 GLN A 183       0.997  -3.049  -0.581  1.00 92.02           O  
ATOM   1354  N   ARG A 184      -4.286  -2.747  -1.564  1.00 89.11           N  
ATOM   1355  CA  ARG A 184      -5.363  -1.906  -1.052  1.00 89.11           C  
ATOM   1356  C   ARG A 184      -6.685  -2.667  -1.024  1.00 89.11           C  
ATOM   1357  CB  ARG A 184      -5.506  -0.639  -1.898  1.00 89.11           C  
ATOM   1358  O   ARG A 184      -7.472  -2.519  -0.087  1.00 89.11           O  
ATOM   1359  CG  ARG A 184      -4.389   0.371  -1.688  1.00 89.11           C  
ATOM   1360  CD  ARG A 184      -4.716   1.714  -2.327  1.00 89.11           C  
ATOM   1361  NE  ARG A 184      -3.636   2.678  -2.135  1.00 89.11           N  
ATOM   1362  NH1 ARG A 184      -4.637   4.355  -3.370  1.00 89.11           N  
ATOM   1363  NH2 ARG A 184      -2.590   4.706  -2.399  1.00 89.11           N  
ATOM   1364  CZ  ARG A 184      -3.624   3.911  -2.635  1.00 89.11           C  
ATOM   1365  N   LEU A 185      -6.983  -3.426  -2.075  1.00 91.51           N  
ATOM   1366  CA  LEU A 185      -8.188  -4.245  -2.142  1.00 91.51           C  
ATOM   1367  C   LEU A 185      -8.204  -5.281  -1.023  1.00 91.51           C  
ATOM   1368  CB  LEU A 185      -8.287  -4.943  -3.501  1.00 91.51           C  
ATOM   1369  O   LEU A 185      -9.247  -5.526  -0.412  1.00 91.51           O  
ATOM   1370  CG  LEU A 185      -8.734  -4.075  -4.678  1.00 91.51           C  
ATOM   1371  CD1 LEU A 185      -8.683  -4.875  -5.976  1.00 91.51           C  
ATOM   1372  CD2 LEU A 185     -10.136  -3.527  -4.436  1.00 91.51           C  
ATOM   1373  N   ASP A 186      -7.066  -5.927  -0.820  1.00 91.18           N  
ATOM   1374  CA  ASP A 186      -6.941  -6.917   0.245  1.00 91.18           C  
ATOM   1375  C   ASP A 186      -7.152  -6.278   1.616  1.00 91.18           C  
ATOM   1376  CB  ASP A 186      -5.572  -7.598   0.187  1.00 91.18           C  
ATOM   1377  O   ASP A 186      -7.806  -6.860   2.484  1.00 91.18           O  
ATOM   1378  CG  ASP A 186      -5.437  -8.560  -0.981  1.00 91.18           C  
ATOM   1379  OD1 ASP A 186      -6.470  -8.990  -1.539  1.00 91.18           O  
ATOM   1380  OD2 ASP A 186      -4.288  -8.893  -1.343  1.00 91.18           O  
ATOM   1381  N   ASP A 187      -6.515  -5.116   1.853  1.00 87.49           N  
ATOM   1382  CA  ASP A 187      -6.686  -4.383   3.103  1.00 87.49           C  
ATOM   1383  C   ASP A 187      -8.146  -3.987   3.313  1.00 87.49           C  
ATOM   1384  CB  ASP A 187      -5.796  -3.138   3.123  1.00 87.49           C  
ATOM   1385  O   ASP A 187      -8.666  -4.082   4.426  1.00 87.49           O  
ATOM   1386  CG  ASP A 187      -4.318  -3.468   3.239  1.00 87.49           C  
ATOM   1387  OD1 ASP A 187      -3.976  -4.611   3.610  1.00 87.49           O  
ATOM   1388  OD2 ASP A 187      -3.489  -2.575   2.960  1.00 87.49           O  
ATOM   1389  N   GLU A 188      -8.788  -3.452   2.209  1.00 89.57           N  
ATOM   1390  CA  GLU A 188     -10.201  -3.093   2.267  1.00 89.57           C  
ATOM   1391  C   GLU A 188     -11.069  -4.314   2.560  1.00 89.57           C  
ATOM   1392  CB  GLU A 188     -10.643  -2.435   0.958  1.00 89.57           C  
ATOM   1393  O   GLU A 188     -12.061  -4.217   3.285  1.00 89.57           O  
ATOM   1394  CG  GLU A 188     -10.305  -0.954   0.868  1.00 89.57           C  
ATOM   1395  CD  GLU A 188     -10.724  -0.321  -0.449  1.00 89.57           C  
ATOM   1396  OE1 GLU A 188     -10.337   0.839  -0.715  1.00 89.57           O  
ATOM   1397  OE2 GLU A 188     -11.447  -0.991  -1.221  1.00 89.57           O  
ATOM   1398  N   ALA A 189     -10.791  -5.417   1.899  1.00 89.49           N  
ATOM   1399  CA  ALA A 189     -11.499  -6.667   2.160  1.00 89.49           C  
ATOM   1400  C   ALA A 189     -11.377  -7.071   3.627  1.00 89.49           C  
ATOM   1401  CB  ALA A 189     -10.966  -7.779   1.260  1.00 89.49           C  
ATOM   1402  O   ALA A 189     -12.350  -7.520   4.237  1.00 89.49           O  
ATOM   1403  N   ARG A 190     -10.171  -6.986   4.204  1.00 87.38           N  
ATOM   1404  CA  ARG A 190      -9.945  -7.292   5.613  1.00 87.38           C  
ATOM   1405  C   ARG A 190     -10.736  -6.348   6.512  1.00 87.38           C  
ATOM   1406  CB  ARG A 190      -8.454  -7.210   5.950  1.00 87.38           C  
ATOM   1407  O   ARG A 190     -11.337  -6.779   7.498  1.00 87.38           O  
ATOM   1408  CG  ARG A 190      -7.632  -8.360   5.391  1.00 87.38           C  
ATOM   1409  CD  ARG A 190      -6.197  -8.325   5.896  1.00 87.38           C  
ATOM   1410  NE  ARG A 190      -5.399  -9.408   5.327  1.00 87.38           N  
ATOM   1411  NH1 ARG A 190      -4.181  -8.045   3.914  1.00 87.38           N  
ATOM   1412  NH2 ARG A 190      -3.793 -10.304   3.951  1.00 87.38           N  
ATOM   1413  CZ  ARG A 190      -4.460  -9.250   4.399  1.00 87.38           C  
ATOM   1414  N   GLN A 191     -10.729  -5.076   6.202  1.00 86.77           N  
ATOM   1415  CA  GLN A 191     -11.479  -4.081   6.961  1.00 86.77           C  
ATOM   1416  C   GLN A 191     -12.980  -4.345   6.883  1.00 86.77           C  
ATOM   1417  CB  GLN A 191     -11.168  -2.672   6.455  1.00 86.77           C  
ATOM   1418  O   GLN A 191     -13.700  -4.161   7.866  1.00 86.77           O  
ATOM   1419  CG  GLN A 191      -9.757  -2.199   6.781  1.00 86.77           C  
ATOM   1420  CD  GLN A 191      -9.415  -0.876   6.122  1.00 86.77           C  
ATOM   1421  NE2 GLN A 191      -8.182  -0.419   6.315  1.00 86.77           N  
ATOM   1422  OE1 GLN A 191     -10.251  -0.269   5.445  1.00 86.77           O  
ATOM   1423  N   ARG A 192     -13.490  -4.687   5.677  1.00 89.85           N  
ATOM   1424  CA  ARG A 192     -14.894  -5.049   5.511  1.00 89.85           C  
ATOM   1425  C   ARG A 192     -15.258  -6.245   6.385  1.00 89.85           C  
ATOM   1426  CB  ARG A 192     -15.199  -5.359   4.044  1.00 89.85           C  
ATOM   1427  O   ARG A 192     -16.327  -6.269   6.998  1.00 89.85           O  
ATOM   1428  CG  ARG A 192     -15.305  -4.125   3.163  1.00 89.85           C  
ATOM   1429  CD  ARG A 192     -15.876  -4.458   1.792  1.00 89.85           C  
ATOM   1430  NE  ARG A 192     -16.066  -3.259   0.980  1.00 89.85           N  
ATOM   1431  NH1 ARG A 192     -13.948  -3.298   0.058  1.00 89.85           N  
ATOM   1432  NH2 ARG A 192     -15.424  -1.641  -0.518  1.00 89.85           N  
ATOM   1433  CZ  ARG A 192     -15.146  -2.736   0.175  1.00 89.85           C  
ATOM   1434  N   GLU A 193     -14.405  -7.274   6.363  1.00 90.27           N  
ATOM   1435  CA  GLU A 193     -14.634  -8.453   7.192  1.00 90.27           C  
ATOM   1436  C   GLU A 193     -14.671  -8.088   8.674  1.00 90.27           C  
ATOM   1437  CB  GLU A 193     -13.553  -9.507   6.937  1.00 90.27           C  
ATOM   1438  O   GLU A 193     -15.499  -8.605   9.425  1.00 90.27           O  
ATOM   1439  CG  GLU A 193     -13.682 -10.207   5.592  1.00 90.27           C  
ATOM   1440  CD  GLU A 193     -12.535 -11.161   5.300  1.00 90.27           C  
ATOM   1441  OE1 GLU A 193     -12.523 -11.781   4.212  1.00 90.27           O  
ATOM   1442  OE2 GLU A 193     -11.642 -11.291   6.166  1.00 90.27           O  
ATOM   1443  N   GLU A 194     -13.700  -7.238   9.147  1.00 89.08           N  
ATOM   1444  CA  GLU A 194     -13.662  -6.779  10.532  1.00 89.08           C  
ATOM   1445  C   GLU A 194     -14.915  -5.982  10.884  1.00 89.08           C  
ATOM   1446  CB  GLU A 194     -12.412  -5.931  10.783  1.00 89.08           C  
ATOM   1447  O   GLU A 194     -15.464  -6.129  11.977  1.00 89.08           O  
ATOM   1448  CG  GLU A 194     -11.116  -6.728  10.768  1.00 89.08           C  
ATOM   1449  CD  GLU A 194      -9.873  -5.853  10.792  1.00 89.08           C  
ATOM   1450  OE1 GLU A 194      -8.748  -6.392  10.678  1.00 89.08           O  
ATOM   1451  OE2 GLU A 194     -10.025  -4.618  10.925  1.00 89.08           O  
ATOM   1452  N   ALA A 195     -15.339  -5.081   9.980  1.00 86.88           N  
ATOM   1453  CA  ALA A 195     -16.551  -4.291  10.182  1.00 86.88           C  
ATOM   1454  C   ALA A 195     -17.788  -5.185  10.219  1.00 86.88           C  
ATOM   1455  CB  ALA A 195     -16.691  -3.240   9.084  1.00 86.88           C  
ATOM   1456  O   ALA A 195     -18.696  -4.965  11.024  1.00 86.88           O  
ATOM   1457  N   GLU A 196     -17.846  -6.146   9.256  1.00 90.83           N  
ATOM   1458  CA  GLU A 196     -18.943  -7.109   9.235  1.00 90.83           C  
ATOM   1459  C   GLU A 196     -18.983  -7.929  10.522  1.00 90.83           C  
ATOM   1460  CB  GLU A 196     -18.821  -8.037   8.024  1.00 90.83           C  
ATOM   1461  O   GLU A 196     -20.060  -8.223  11.044  1.00 90.83           O  
ATOM   1462  CG  GLU A 196     -19.203  -7.381   6.705  1.00 90.83           C  
ATOM   1463  CD  GLU A 196     -19.031  -8.299   5.505  1.00 90.83           C  
ATOM   1464  OE1 GLU A 196     -19.327  -7.872   4.366  1.00 90.83           O  
ATOM   1465  OE2 GLU A 196     -18.596  -9.455   5.706  1.00 90.83           O  
ATOM   1466  N   ALA A 197     -17.832  -8.390  11.005  1.00 90.08           N  
ATOM   1467  CA  ALA A 197     -17.743  -9.104  12.276  1.00 90.08           C  
ATOM   1468  C   ALA A 197     -18.236  -8.234  13.429  1.00 90.08           C  
ATOM   1469  CB  ALA A 197     -16.309  -9.559  12.533  1.00 90.08           C  
ATOM   1470  O   ALA A 197     -18.942  -8.714  14.319  1.00 90.08           O  
ATOM   1471  N   ALA A 198     -17.872  -6.967  13.514  1.00 90.80           N  
ATOM   1472  CA  ALA A 198     -18.328  -6.014  14.523  1.00 90.80           C  
ATOM   1473  C   ALA A 198     -19.839  -5.812  14.443  1.00 90.80           C  
ATOM   1474  CB  ALA A 198     -17.606  -4.679  14.359  1.00 90.80           C  
ATOM   1475  O   ALA A 198     -20.515  -5.723  15.471  1.00 90.80           O  
ATOM   1476  N   ALA A 199     -20.363  -5.670  13.212  1.00 89.77           N  
ATOM   1477  CA  ALA A 199     -21.801  -5.533  12.999  1.00 89.77           C  
ATOM   1478  C   ALA A 199     -22.551  -6.756  13.518  1.00 89.77           C  
ATOM   1479  CB  ALA A 199     -22.102  -5.316  11.518  1.00 89.77           C  
ATOM   1480  O   ALA A 199     -23.620  -6.628  14.119  1.00 89.77           O  
ATOM   1481  N   ARG A 200     -21.973  -7.961  13.218  1.00 93.57           N  
ATOM   1482  CA  ARG A 200     -22.571  -9.198  13.712  1.00 93.57           C  
ATOM   1483  C   ARG A 200     -22.563  -9.238  15.237  1.00 93.57           C  
ATOM   1484  CB  ARG A 200     -21.831 -10.414  13.152  1.00 93.57           C  
ATOM   1485  O   ARG A 200     -23.527  -9.694  15.856  1.00 93.57           O  
ATOM   1486  CG  ARG A 200     -22.134 -10.699  11.689  1.00 93.57           C  
ATOM   1487  CD  ARG A 200     -21.490 -11.997  11.222  1.00 93.57           C  
ATOM   1488  NE  ARG A 200     -21.454 -12.087   9.765  1.00 93.57           N  
ATOM   1489  NH1 ARG A 200     -19.176 -11.747   9.594  1.00 93.57           N  
ATOM   1490  NH2 ARG A 200     -20.437 -12.065   7.706  1.00 93.57           N  
ATOM   1491  CZ  ARG A 200     -20.356 -11.966   9.025  1.00 93.57           C  
ATOM   1492  N   ALA A 201     -21.547  -8.852  15.825  1.00 93.15           N  
ATOM   1493  CA  ALA A 201     -21.434  -8.800  17.280  1.00 93.15           C  
ATOM   1494  C   ALA A 201     -22.456  -7.836  17.876  1.00 93.15           C  
ATOM   1495  CB  ALA A 201     -20.021  -8.392  17.690  1.00 93.15           C  
ATOM   1496  O   ALA A 201     -23.086  -8.139  18.892  1.00 93.15           O  
ATOM   1497  N   LEU A 202     -22.558  -6.642  17.293  1.00 93.04           N  
ATOM   1498  CA  LEU A 202     -23.530  -5.656  17.750  1.00 93.04           C  
ATOM   1499  C   LEU A 202     -24.953  -6.179  17.586  1.00 93.04           C  
ATOM   1500  CB  LEU A 202     -23.365  -4.343  16.981  1.00 93.04           C  
ATOM   1501  O   LEU A 202     -25.820  -5.906  18.420  1.00 93.04           O  
ATOM   1502  CG  LEU A 202     -22.192  -3.455  17.399  1.00 93.04           C  
ATOM   1503  CD1 LEU A 202     -22.021  -2.303  16.414  1.00 93.04           C  
ATOM   1504  CD2 LEU A 202     -22.398  -2.928  18.815  1.00 93.04           C  
ATOM   1505  N   ALA A 203     -25.206  -6.836  16.463  1.00 95.13           N  
ATOM   1506  CA  ALA A 203     -26.513  -7.449  16.237  1.00 95.13           C  
ATOM   1507  C   ALA A 203     -26.832  -8.474  17.321  1.00 95.13           C  
ATOM   1508  CB  ALA A 203     -26.563  -8.103  14.858  1.00 95.13           C  
ATOM   1509  O   ALA A 203     -27.971  -8.560  17.787  1.00 95.13           O  
ATOM   1510  N   ARG A 204     -25.843  -9.288  17.676  1.00 95.02           N  
ATOM   1511  CA  ARG A 204     -26.021 -10.263  18.747  1.00 95.02           C  
ATOM   1512  C   ARG A 204     -26.308  -9.572  20.076  1.00 95.02           C  
ATOM   1513  CB  ARG A 204     -24.782 -11.152  18.876  1.00 95.02           C  
ATOM   1514  O   ARG A 204     -27.159 -10.023  20.845  1.00 95.02           O  
ATOM   1515  CG  ARG A 204     -24.572 -12.091  17.699  1.00 95.02           C  
ATOM   1516  CD  ARG A 204     -25.485 -13.308  17.778  1.00 95.02           C  
ATOM   1517  NE  ARG A 204     -25.340 -14.167  16.606  1.00 95.02           N  
ATOM   1518  NH1 ARG A 204     -26.915 -15.713  17.289  1.00 95.02           N  
ATOM   1519  NH2 ARG A 204     -25.812 -15.996  15.300  1.00 95.02           N  
ATOM   1520  CZ  ARG A 204     -26.022 -15.290  16.401  1.00 95.02           C  
ATOM   1521  N   PHE A 205     -25.567  -8.564  20.349  1.00 94.53           N  
ATOM   1522  CA  PHE A 205     -25.787  -7.784  21.562  1.00 94.53           C  
ATOM   1523  C   PHE A 205     -27.188  -7.186  21.574  1.00 94.53           C  
ATOM   1524  CB  PHE A 205     -24.740  -6.673  21.685  1.00 94.53           C  
ATOM   1525  O   PHE A 205     -27.840  -7.140  22.619  1.00 94.53           O  
ATOM   1526  CG  PHE A 205     -23.381  -7.163  22.107  1.00 94.53           C  
ATOM   1527  CD1 PHE A 205     -23.214  -7.841  23.309  1.00 94.53           C  
ATOM   1528  CD2 PHE A 205     -22.270  -6.945  21.302  1.00 94.53           C  
ATOM   1529  CE1 PHE A 205     -21.957  -8.295  23.702  1.00 94.53           C  
ATOM   1530  CE2 PHE A 205     -21.011  -7.397  21.689  1.00 94.53           C  
ATOM   1531  CZ  PHE A 205     -20.857  -8.071  22.890  1.00 94.53           C  
ATOM   1532  N   ALA A 206     -27.604  -6.628  20.444  1.00 95.03           N  
ATOM   1533  CA  ALA A 206     -28.951  -6.077  20.319  1.00 95.03           C  
ATOM   1534  C   ALA A 206     -30.007  -7.148  20.574  1.00 95.03           C  
ATOM   1535  CB  ALA A 206     -29.147  -5.459  18.936  1.00 95.03           C  
ATOM   1536  O   ALA A 206     -31.012  -6.891  21.242  1.00 95.03           O  
ATOM   1537  N   GLN A 207     -29.855  -8.353  20.001  1.00 96.09           N  
ATOM   1538  CA  GLN A 207     -30.769  -9.469  20.219  1.00 96.09           C  
ATOM   1539  C   GLN A 207     -30.811  -9.866  21.692  1.00 96.09           C  
ATOM   1540  CB  GLN A 207     -30.365 -10.670  19.363  1.00 96.09           C  
ATOM   1541  O   GLN A 207     -31.881 -10.155  22.233  1.00 96.09           O  
ATOM   1542  CG  GLN A 207     -30.588 -10.464  17.871  1.00 96.09           C  
ATOM   1543  CD  GLN A 207     -30.119 -11.644  17.039  1.00 96.09           C  
ATOM   1544  NE2 GLN A 207     -30.537 -11.684  15.779  1.00 96.09           N  
ATOM   1545  OE1 GLN A 207     -29.388 -12.512  17.526  1.00 96.09           O  
ATOM   1546  N   GLU A 208     -29.647  -9.946  22.314  1.00 95.73           N  
ATOM   1547  CA  GLU A 208     -29.563 -10.268  23.735  1.00 95.73           C  
ATOM   1548  C   GLU A 208     -30.246  -9.199  24.584  1.00 95.73           C  
ATOM   1549  CB  GLU A 208     -28.103 -10.427  24.166  1.00 95.73           C  
ATOM   1550  O   GLU A 208     -30.919  -9.516  25.567  1.00 95.73           O  
ATOM   1551  CG  GLU A 208     -27.436 -11.684  23.625  1.00 95.73           C  
ATOM   1552  CD  GLU A 208     -25.941 -11.736  23.900  1.00 95.73           C  
ATOM   1553  OE1 GLU A 208     -25.258 -12.642  23.372  1.00 95.73           O  
ATOM   1554  OE2 GLU A 208     -25.450 -10.863  24.651  1.00 95.73           O  
ATOM   1555  N   ALA A 209     -30.011  -7.954  24.270  1.00 93.67           N  
ATOM   1556  CA  ALA A 209     -30.656  -6.837  24.955  1.00 93.67           C  
ATOM   1557  C   ALA A 209     -32.172  -6.891  24.784  1.00 93.67           C  
ATOM   1558  CB  ALA A 209     -30.113  -5.509  24.435  1.00 93.67           C  
ATOM   1559  O   ALA A 209     -32.919  -6.610  25.725  1.00 93.67           O  
ATOM   1560  N   GLU A 210     -32.607  -7.195  23.535  1.00 96.03           N  
ATOM   1561  CA  GLU A 210     -34.035  -7.336  23.268  1.00 96.03           C  
ATOM   1562  C   GLU A 210     -34.636  -8.484  24.075  1.00 96.03           C  
ATOM   1563  CB  GLU A 210     -34.284  -7.557  21.774  1.00 96.03           C  
ATOM   1564  O   GLU A 210     -35.754  -8.373  24.583  1.00 96.03           O  
ATOM   1565  CG  GLU A 210     -35.756  -7.572  21.392  1.00 96.03           C  
ATOM   1566  CD  GLU A 210     -36.454  -6.245  21.639  1.00 96.03           C  
ATOM   1567  OE1 GLU A 210     -37.673  -6.244  21.927  1.00 96.03           O  
ATOM   1568  OE2 GLU A 210     -35.778  -5.196  21.544  1.00 96.03           O  
ATOM   1569  N   ALA A 211     -33.965  -9.609  24.140  1.00 96.12           N  
ATOM   1570  CA  ALA A 211     -34.417 -10.746  24.937  1.00 96.12           C  
ATOM   1571  C   ALA A 211     -34.538 -10.369  26.411  1.00 96.12           C  
ATOM   1572  CB  ALA A 211     -33.463 -11.926  24.769  1.00 96.12           C  
ATOM   1573  O   ALA A 211     -35.490 -10.771  27.084  1.00 96.12           O  
ATOM   1574  N   ALA A 212     -33.553  -9.632  26.948  1.00 95.88           N  
ATOM   1575  CA  ALA A 212     -33.579  -9.162  28.330  1.00 95.88           C  
ATOM   1576  C   ALA A 212     -34.741  -8.200  28.561  1.00 95.88           C  
ATOM   1577  CB  ALA A 212     -32.256  -8.489  28.689  1.00 95.88           C  
ATOM   1578  O   ALA A 212     -35.395  -8.247  29.606  1.00 95.88           O  
ATOM   1579  N   ARG A 213     -34.923  -7.304  27.593  1.00 96.23           N  
ATOM   1580  CA  ARG A 213     -36.040  -6.369  27.673  1.00 96.23           C  
ATOM   1581  C   ARG A 213     -37.372  -7.110  27.732  1.00 96.23           C  
ATOM   1582  CB  ARG A 213     -36.027  -5.411  26.480  1.00 96.23           C  
ATOM   1583  O   ARG A 213     -38.262  -6.738  28.500  1.00 96.23           O  
ATOM   1584  CG  ARG A 213     -37.033  -4.276  26.589  1.00 96.23           C  
ATOM   1585  CD  ARG A 213     -37.069  -3.430  25.324  1.00 96.23           C  
ATOM   1586  NE  ARG A 213     -38.349  -2.743  25.171  1.00 96.23           N  
ATOM   1587  NH1 ARG A 213     -37.662  -1.418  23.408  1.00 96.23           N  
ATOM   1588  NH2 ARG A 213     -39.801  -1.243  24.214  1.00 96.23           N  
ATOM   1589  CZ  ARG A 213     -38.601  -1.803  24.265  1.00 96.23           C  
ATOM   1590  N   VAL A 214     -37.585  -8.067  26.861  1.00 97.16           N  
ATOM   1591  CA  VAL A 214     -38.817  -8.848  26.816  1.00 97.16           C  
ATOM   1592  C   VAL A 214     -39.027  -9.560  28.150  1.00 97.16           C  
ATOM   1593  CB  VAL A 214     -38.796  -9.874  25.661  1.00 97.16           C  
ATOM   1594  O   VAL A 214     -40.149  -9.618  28.660  1.00 97.16           O  
ATOM   1595  CG1 VAL A 214     -39.968 -10.847  25.782  1.00 97.16           C  
ATOM   1596  CG2 VAL A 214     -38.828  -9.160  24.312  1.00 97.16           C  
ATOM   1597  N   ASP A 215     -37.988 -10.191  28.711  1.00 95.77           N  
ATOM   1598  CA  ASP A 215     -38.075 -10.856  30.007  1.00 95.77           C  
ATOM   1599  C   ASP A 215     -38.505  -9.879  31.099  1.00 95.77           C  
ATOM   1600  CB  ASP A 215     -36.734 -11.496  30.374  1.00 95.77           C  
ATOM   1601  O   ASP A 215     -39.330 -10.215  31.951  1.00 95.77           O  
ATOM   1602  CG  ASP A 215     -36.404 -12.710  29.524  1.00 95.77           C  
ATOM   1603  OD1 ASP A 215     -37.307 -13.241  28.842  1.00 95.77           O  
ATOM   1604  OD2 ASP A 215     -35.231 -13.142  29.538  1.00 95.77           O  
ATOM   1605  N   LEU A 216     -37.885  -8.668  31.143  1.00 95.65           N  
ATOM   1606  CA  LEU A 216     -38.232  -7.645  32.123  1.00 95.65           C  
ATOM   1607  C   LEU A 216     -39.664  -7.160  31.920  1.00 95.65           C  
ATOM   1608  CB  LEU A 216     -37.263  -6.463  32.031  1.00 95.65           C  
ATOM   1609  O   LEU A 216     -40.367  -6.866  32.889  1.00 95.65           O  
ATOM   1610  CG  LEU A 216     -35.862  -6.689  32.603  1.00 95.65           C  
ATOM   1611  CD1 LEU A 216     -34.970  -5.487  32.310  1.00 95.65           C  
ATOM   1612  CD2 LEU A 216     -35.933  -6.956  34.103  1.00 95.65           C  
ATOM   1613  N   GLN A 217     -40.048  -6.991  30.720  1.00 96.66           N  
ATOM   1614  CA  GLN A 217     -41.421  -6.615  30.402  1.00 96.66           C  
ATOM   1615  C   GLN A 217     -42.411  -7.656  30.917  1.00 96.66           C  
ATOM   1616  CB  GLN A 217     -41.592  -6.430  28.893  1.00 96.66           C  
ATOM   1617  O   GLN A 217     -43.481  -7.308  31.419  1.00 96.66           O  
ATOM   1618  CG  GLN A 217     -42.925  -5.811  28.496  1.00 96.66           C  
ATOM   1619  CD  GLN A 217     -43.010  -5.501  27.013  1.00 96.66           C  
ATOM   1620  NE2 GLN A 217     -44.202  -5.141  26.550  1.00 96.66           N  
ATOM   1621  OE1 GLN A 217     -42.012  -5.583  26.290  1.00 96.66           O  
ATOM   1622  N   LYS A 218     -42.118  -8.942  30.733  1.00 96.41           N  
ATOM   1623  CA  LYS A 218     -42.958 -10.015  31.256  1.00 96.41           C  
ATOM   1624  C   LYS A 218     -43.060  -9.942  32.777  1.00 96.41           C  
ATOM   1625  CB  LYS A 218     -42.412 -11.380  30.833  1.00 96.41           C  
ATOM   1626  O   LYS A 218     -44.135 -10.151  33.343  1.00 96.41           O  
ATOM   1627  CG  LYS A 218     -42.576 -11.680  29.351  1.00 96.41           C  
ATOM   1628  CD  LYS A 218     -42.013 -13.049  28.992  1.00 96.41           C  
ATOM   1629  CE  LYS A 218     -42.098 -13.315  27.495  1.00 96.41           C  
ATOM   1630  NZ  LYS A 218     -41.424 -14.593  27.120  1.00 96.41           N  
ATOM   1631  N   LYS A 219     -41.941  -9.655  33.456  1.00 96.87           N  
ATOM   1632  CA  LYS A 219     -41.921  -9.506  34.908  1.00 96.87           C  
ATOM   1633  C   LYS A 219     -42.739  -8.295  35.348  1.00 96.87           C  
ATOM   1634  CB  LYS A 219     -40.483  -9.379  35.415  1.00 96.87           C  
ATOM   1635  O   LYS A 219     -43.445  -8.350  36.357  1.00 96.87           O  
ATOM   1636  CG  LYS A 219     -39.672 -10.661  35.304  1.00 96.87           C  
ATOM   1637  CD  LYS A 219     -38.250 -10.469  35.814  1.00 96.87           C  
ATOM   1638  CE  LYS A 219     -37.417 -11.732  35.641  1.00 96.87           C  
ATOM   1639  NZ  LYS A 219     -35.959 -11.464  35.821  1.00 96.87           N  
ATOM   1640  N   ALA A 220     -42.485  -7.224  34.609  1.00 96.17           N  
ATOM   1641  CA  ALA A 220     -43.257  -6.019  34.901  1.00 96.17           C  
ATOM   1642  C   ALA A 220     -44.754  -6.279  34.758  1.00 96.17           C  
ATOM   1643  CB  ALA A 220     -42.828  -4.877  33.984  1.00 96.17           C  
ATOM   1644  O   ALA A 220     -45.550  -5.828  35.585  1.00 96.17           O  
ATOM   1645  N   GLN A 221     -45.197  -6.953  33.651  1.00 96.15           N  
ATOM   1646  CA  GLN A 221     -46.593  -7.311  33.428  1.00 96.15           C  
ATOM   1647  C   GLN A 221     -47.108  -8.233  34.530  1.00 96.15           C  
ATOM   1648  CB  GLN A 221     -46.765  -7.979  32.062  1.00 96.15           C  
ATOM   1649  O   GLN A 221     -48.244  -8.089  34.986  1.00 96.15           O  
ATOM   1650  CG  GLN A 221     -46.625  -7.020  30.887  1.00 96.15           C  
ATOM   1651  CD  GLN A 221     -46.787  -7.709  29.545  1.00 96.15           C  
ATOM   1652  NE2 GLN A 221     -46.745  -6.930  28.470  1.00 96.15           N  
ATOM   1653  OE1 GLN A 221     -46.948  -8.932  29.476  1.00 96.15           O  
ATOM   1654  N   ALA A 222     -46.313  -9.252  34.895  1.00 96.02           N  
ATOM   1655  CA  ALA A 222     -46.676 -10.156  35.983  1.00 96.02           C  
ATOM   1656  C   ALA A 222     -46.895  -9.388  37.284  1.00 96.02           C  
ATOM   1657  CB  ALA A 222     -45.598 -11.220  36.173  1.00 96.02           C  
ATOM   1658  O   ALA A 222     -47.833  -9.675  38.031  1.00 96.02           O  
ATOM   1659  N   LEU A 223     -46.015  -8.416  37.668  1.00 96.07           N  
ATOM   1660  CA  LEU A 223     -46.127  -7.603  38.873  1.00 96.07           C  
ATOM   1661  C   LEU A 223     -47.356  -6.702  38.808  1.00 96.07           C  
ATOM   1662  CB  LEU A 223     -44.868  -6.754  39.067  1.00 96.07           C  
ATOM   1663  O   LEU A 223     -48.021  -6.477  39.823  1.00 96.07           O  
ATOM   1664  CG  LEU A 223     -43.615  -7.497  39.535  1.00 96.07           C  
ATOM   1665  CD1 LEU A 223     -42.408  -6.565  39.516  1.00 96.07           C  
ATOM   1666  CD2 LEU A 223     -43.828  -8.078  40.929  1.00 96.07           C  
ATOM   1667  N   GLN A 224     -47.566  -6.123  37.658  1.00 97.11           N  
ATOM   1668  CA  GLN A 224     -48.768  -5.321  37.457  1.00 97.11           C  
ATOM   1669  C   GLN A 224     -50.028  -6.151  37.686  1.00 97.11           C  
ATOM   1670  CB  GLN A 224     -48.784  -4.720  36.051  1.00 97.11           C  
ATOM   1671  O   GLN A 224     -50.991  -5.674  38.290  1.00 97.11           O  
ATOM   1672  CG  GLN A 224     -49.884  -3.689  35.834  1.00 97.11           C  
ATOM   1673  CD  GLN A 224     -49.720  -2.919  34.537  1.00 97.11           C  
ATOM   1674  NE2 GLN A 224     -50.646  -2.005  34.269  1.00 97.11           N  
ATOM   1675  OE1 GLN A 224     -48.768  -3.144  33.783  1.00 97.11           O  
ATOM   1676  N   GLU A 225     -50.094  -7.364  37.096  1.00 96.17           N  
ATOM   1677  CA  GLU A 225     -51.218  -8.271  37.307  1.00 96.17           C  
ATOM   1678  C   GLU A 225     -51.356  -8.646  38.780  1.00 96.17           C  
ATOM   1679  CB  GLU A 225     -51.059  -9.533  36.456  1.00 96.17           C  
ATOM   1680  O   GLU A 225     -52.470  -8.746  39.299  1.00 96.17           O  
ATOM   1681  CG  GLU A 225     -51.185  -9.285  34.960  1.00 96.17           C  
ATOM   1682  CD  GLU A 225     -50.853 -10.507  34.119  1.00 96.17           C  
ATOM   1683  OE1 GLU A 225     -50.920 -10.423  32.871  1.00 96.17           O  
ATOM   1684  OE2 GLU A 225     -50.524 -11.559  34.712  1.00 96.17           O  
ATOM   1685  N   GLU A 226     -50.248  -8.880  39.512  1.00 95.66           N  
ATOM   1686  CA  GLU A 226     -50.246  -9.188  40.939  1.00 95.66           C  
ATOM   1687  C   GLU A 226     -50.779  -8.015  41.757  1.00 95.66           C  
ATOM   1688  CB  GLU A 226     -48.836  -9.558  41.407  1.00 95.66           C  
ATOM   1689  O   GLU A 226     -51.546  -8.209  42.702  1.00 95.66           O  
ATOM   1690  CG  GLU A 226     -48.782 -10.098  42.829  1.00 95.66           C  
ATOM   1691  CD  GLU A 226     -47.381 -10.492  43.269  1.00 95.66           C  
ATOM   1692  OE1 GLU A 226     -47.201 -10.883  44.444  1.00 95.66           O  
ATOM   1693  OE2 GLU A 226     -46.455 -10.408  42.431  1.00 95.66           O  
ATOM   1694  N   CYS A 227     -50.284  -6.793  41.429  1.00 94.07           N  
ATOM   1695  CA  CYS A 227     -50.799  -5.600  42.093  1.00 94.07           C  
ATOM   1696  C   CYS A 227     -52.300  -5.458  41.871  1.00 94.07           C  
ATOM   1697  CB  CYS A 227     -50.078  -4.351  41.587  1.00 94.07           C  
ATOM   1698  O   CYS A 227     -53.033  -5.077  42.786  1.00 94.07           O  
ATOM   1699  SG  CYS A 227     -48.346  -4.256  42.090  1.00 94.07           S  
ATOM   1700  N   GLY A 228     -52.660  -5.641  40.558  1.00 96.44           N  
ATOM   1701  CA  GLY A 228     -54.084  -5.618  40.263  1.00 96.44           C  
ATOM   1702  C   GLY A 228     -54.873  -6.646  41.052  1.00 96.44           C  
ATOM   1703  O   GLY A 228     -55.958  -6.350  41.556  1.00 96.44           O  
ATOM   1704  N   TYR A 229     -54.404  -7.851  41.144  1.00 95.83           N  
ATOM   1705  CA  TYR A 229     -55.037  -8.921  41.908  1.00 95.83           C  
ATOM   1706  C   TYR A 229     -55.150  -8.546  43.381  1.00 95.83           C  
ATOM   1707  CB  TYR A 229     -54.248 -10.225  41.760  1.00 95.83           C  
ATOM   1708  O   TYR A 229     -56.191  -8.763  44.004  1.00 95.83           O  
ATOM   1709  CG  TYR A 229     -54.752 -11.342  42.641  1.00 95.83           C  
ATOM   1710  CD1 TYR A 229     -54.153 -11.610  43.871  1.00 95.83           C  
ATOM   1711  CD2 TYR A 229     -55.826 -12.132  42.247  1.00 95.83           C  
ATOM   1712  CE1 TYR A 229     -54.613 -12.639  44.685  1.00 95.83           C  
ATOM   1713  CE2 TYR A 229     -56.294 -13.164  43.054  1.00 95.83           C  
ATOM   1714  OH  TYR A 229     -56.141 -14.430  45.072  1.00 95.83           O  
ATOM   1715  CZ  TYR A 229     -55.682 -13.410  44.269  1.00 95.83           C  
ATOM   1716  N   LEU A 230     -54.063  -7.993  44.042  1.00 96.08           N  
ATOM   1717  CA  LEU A 230     -54.030  -7.600  45.446  1.00 96.08           C  
ATOM   1718  C   LEU A 230     -55.010  -6.462  45.715  1.00 96.08           C  
ATOM   1719  CB  LEU A 230     -52.616  -7.177  45.852  1.00 96.08           C  
ATOM   1720  O   LEU A 230     -55.665  -6.435  46.759  1.00 96.08           O  
ATOM   1721  CG  LEU A 230     -51.601  -8.304  46.047  1.00 96.08           C  
ATOM   1722  CD1 LEU A 230     -50.196  -7.731  46.205  1.00 96.08           C  
ATOM   1723  CD2 LEU A 230     -51.975  -9.157  47.254  1.00 96.08           C  
ATOM   1724  N   ARG A 231     -55.013  -5.502  44.815  1.00 96.46           N  
ATOM   1725  CA  ARG A 231     -55.965  -4.402  44.934  1.00 96.46           C  
ATOM   1726  C   ARG A 231     -57.401  -4.915  44.893  1.00 96.46           C  
ATOM   1727  CB  ARG A 231     -55.743  -3.376  43.821  1.00 96.46           C  
ATOM   1728  O   ARG A 231     -58.246  -4.471  45.673  1.00 96.46           O  
ATOM   1729  CG  ARG A 231     -54.551  -2.462  44.055  1.00 96.46           C  
ATOM   1730  CD  ARG A 231     -54.544  -1.285  43.089  1.00 96.46           C  
ATOM   1731  NE  ARG A 231     -54.185  -1.701  41.736  1.00 96.46           N  
ATOM   1732  NH1 ARG A 231     -52.003  -0.952  41.862  1.00 96.46           N  
ATOM   1733  NH2 ARG A 231     -52.769  -1.949  39.945  1.00 96.46           N  
ATOM   1734  CZ  ARG A 231     -52.987  -1.533  41.184  1.00 96.46           C  
ATOM   1735  N   ARG A 232     -57.706  -5.820  43.856  1.00 95.86           N  
ATOM   1736  CA  ARG A 232     -59.037  -6.407  43.740  1.00 95.86           C  
ATOM   1737  C   ARG A 232     -59.392  -7.210  44.987  1.00 95.86           C  
ATOM   1738  CB  ARG A 232     -59.125  -7.299  42.500  1.00 95.86           C  
ATOM   1739  O   ARG A 232     -60.521  -7.138  45.477  1.00 95.86           O  
ATOM   1740  CG  ARG A 232     -59.237  -6.529  41.193  1.00 95.86           C  
ATOM   1741  CD  ARG A 232     -59.477  -7.457  40.011  1.00 95.86           C  
ATOM   1742  NE  ARG A 232     -58.228  -7.814  39.343  1.00 95.86           N  
ATOM   1743  NH1 ARG A 232     -58.589 -10.093  39.435  1.00 95.86           N  
ATOM   1744  NH2 ARG A 232     -56.679  -9.269  38.473  1.00 95.86           N  
ATOM   1745  CZ  ARG A 232     -57.835  -9.058  39.085  1.00 95.86           C  
ATOM   1746  N   HIS A 233     -58.425  -7.982  45.439  1.00 94.98           N  
ATOM   1747  CA  HIS A 233     -58.630  -8.783  46.641  1.00 94.98           C  
ATOM   1748  C   HIS A 233     -58.921  -7.899  47.849  1.00 94.98           C  
ATOM   1749  CB  HIS A 233     -57.407  -9.660  46.915  1.00 94.98           C  
ATOM   1750  O   HIS A 233     -59.819  -8.197  48.640  1.00 94.98           O  
ATOM   1751  CG  HIS A 233     -57.572 -10.568  48.092  1.00 94.98           C  
ATOM   1752  CD2 HIS A 233     -58.102 -11.810  48.189  1.00 94.98           C  
ATOM   1753  ND1 HIS A 233     -57.167 -10.221  49.363  1.00 94.98           N  
ATOM   1754  CE1 HIS A 233     -57.440 -11.214  50.193  1.00 94.98           C  
ATOM   1755  NE2 HIS A 233     -58.008 -12.190  49.506  1.00 94.98           N  
ATOM   1756  N   HIS A 234     -58.060  -6.830  48.097  1.00 94.26           N  
ATOM   1757  CA  HIS A 234     -58.284  -5.891  49.190  1.00 94.26           C  
ATOM   1758  C   HIS A 234     -59.655  -5.233  49.079  1.00 94.26           C  
ATOM   1759  CB  HIS A 234     -57.189  -4.822  49.211  1.00 94.26           C  
ATOM   1760  O   HIS A 234     -60.342  -5.046  50.086  1.00 94.26           O  
ATOM   1761  CG  HIS A 234     -57.146  -4.033  50.481  1.00 94.26           C  
ATOM   1762  CD2 HIS A 234     -57.315  -2.710  50.712  1.00 94.26           C  
ATOM   1763  ND1 HIS A 234     -56.899  -4.611  51.708  1.00 94.26           N  
ATOM   1764  CE1 HIS A 234     -56.919  -3.674  52.641  1.00 94.26           C  
ATOM   1765  NE2 HIS A 234     -57.169  -2.512  52.063  1.00 94.26           N  
ATOM   1766  N   GLN A 235     -60.016  -4.799  47.886  1.00 95.77           N  
ATOM   1767  CA  GLN A 235     -61.322  -4.188  47.655  1.00 95.77           C  
ATOM   1768  C   GLN A 235     -62.450  -5.149  48.018  1.00 95.77           C  
ATOM   1769  CB  GLN A 235     -61.457  -3.746  46.197  1.00 95.77           C  
ATOM   1770  O   GLN A 235     -63.462  -4.738  48.591  1.00 95.77           O  
ATOM   1771  CG  GLN A 235     -60.682  -2.478  45.865  1.00 95.77           C  
ATOM   1772  CD  GLN A 235     -60.765  -2.108  44.396  1.00 95.77           C  
ATOM   1773  NE2 GLN A 235     -59.995  -1.102  43.994  1.00 95.77           N  
ATOM   1774  OE1 GLN A 235     -61.513  -2.722  43.628  1.00 95.77           O  
ATOM   1775  N   GLU A 236     -62.331  -6.405  47.631  1.00 93.73           N  
ATOM   1776  CA  GLU A 236     -63.312  -7.434  47.961  1.00 93.73           C  
ATOM   1777  C   GLU A 236     -63.397  -7.653  49.468  1.00 93.73           C  
ATOM   1778  CB  GLU A 236     -62.970  -8.749  47.256  1.00 93.73           C  
ATOM   1779  O   GLU A 236     -64.489  -7.821  50.016  1.00 93.73           O  
ATOM   1780  CG  GLU A 236     -63.203  -8.721  45.753  1.00 93.73           C  
ATOM   1781  CD  GLU A 236     -62.674  -9.955  45.040  1.00 93.73           C  
ATOM   1782  OE1 GLU A 236     -62.728 -10.004  43.790  1.00 93.73           O  
ATOM   1783  OE2 GLU A 236     -62.201 -10.880  45.737  1.00 93.73           O  
ATOM   1784  N   GLU A 237     -62.256  -7.741  50.210  1.00 93.74           N  
ATOM   1785  CA  GLU A 237     -62.206  -7.912  51.659  1.00 93.74           C  
ATOM   1786  C   GLU A 237     -62.849  -6.729  52.377  1.00 93.74           C  
ATOM   1787  CB  GLU A 237     -60.760  -8.089  52.129  1.00 93.74           C  
ATOM   1788  O   GLU A 237     -63.568  -6.911  53.362  1.00 93.74           O  
ATOM   1789  CG  GLU A 237     -60.142  -9.422  51.730  1.00 93.74           C  
ATOM   1790  CD  GLU A 237     -58.695  -9.568  52.172  1.00 93.74           C  
ATOM   1791  OE1 GLU A 237     -58.151 -10.695  52.108  1.00 93.74           O  
ATOM   1792  OE2 GLU A 237     -58.099  -8.549  52.586  1.00 93.74           O  
ATOM   1793  N   VAL A 238     -62.366  -5.482  51.939  1.00 93.19           N  
ATOM   1794  CA  VAL A 238     -62.961  -4.273  52.499  1.00 93.19           C  
ATOM   1795  C   VAL A 238     -64.472  -4.291  52.278  1.00 93.19           C  
ATOM   1796  CB  VAL A 238     -62.347  -2.998  51.879  1.00 93.19           C  
ATOM   1797  O   VAL A 238     -65.240  -3.925  53.171  1.00 93.19           O  
ATOM   1798  CG1 VAL A 238     -63.118  -1.757  52.323  1.00 93.19           C  
ATOM   1799  CG2 VAL A 238     -60.872  -2.878  52.259  1.00 93.19           C  
ATOM   1800  N   GLY A 239     -64.945  -4.650  51.041  1.00 92.34           N  
ATOM   1801  CA  GLY A 239     -66.367  -4.781  50.767  1.00 92.34           C  
ATOM   1802  C   GLY A 239     -67.062  -5.772  51.681  1.00 92.34           C  
ATOM   1803  O   GLY A 239     -68.182  -5.527  52.134  1.00 92.34           O  
ATOM   1804  N   GLU A 240     -66.480  -6.902  51.969  1.00 90.62           N  
ATOM   1805  CA  GLU A 240     -67.019  -7.925  52.860  1.00 90.62           C  
ATOM   1806  C   GLU A 240     -67.120  -7.411  54.293  1.00 90.62           C  
ATOM   1807  CB  GLU A 240     -66.154  -9.188  52.813  1.00 90.62           C  
ATOM   1808  O   GLU A 240     -68.108  -7.671  54.982  1.00 90.62           O  
ATOM   1809  CG  GLU A 240     -66.307  -9.991  51.530  1.00 90.62           C  
ATOM   1810  CD  GLU A 240     -65.351 -11.170  51.443  1.00 90.62           C  
ATOM   1811  OE1 GLU A 240     -65.294 -11.828  50.379  1.00 90.62           O  
ATOM   1812  OE2 GLU A 240     -64.654 -11.439  52.447  1.00 90.62           O  
ATOM   1813  N   LEU A 241     -66.012  -6.728  54.866  1.00 89.69           N  
ATOM   1814  CA  LEU A 241     -65.996  -6.179  56.218  1.00 89.69           C  
ATOM   1815  C   LEU A 241     -67.045  -5.082  56.371  1.00 89.69           C  
ATOM   1816  CB  LEU A 241     -64.609  -5.626  56.556  1.00 89.69           C  
ATOM   1817  O   LEU A 241     -67.713  -4.996  57.404  1.00 89.69           O  
ATOM   1818  CG  LEU A 241     -63.503  -6.659  56.778  1.00 89.69           C  
ATOM   1819  CD1 LEU A 241     -62.162  -5.963  56.983  1.00 89.69           C  
ATOM   1820  CD2 LEU A 241     -63.836  -7.551  57.969  1.00 89.69           C  
ATOM   1821  N   LEU A 242     -67.056  -4.132  55.381  1.00 89.82           N  
ATOM   1822  CA  LEU A 242     -68.087  -3.100  55.399  1.00 89.82           C  
ATOM   1823  C   LEU A 242     -69.479  -3.723  55.392  1.00 89.82           C  
ATOM   1824  CB  LEU A 242     -67.927  -2.162  54.200  1.00 89.82           C  
ATOM   1825  O   LEU A 242     -70.395  -3.212  56.040  1.00 89.82           O  
ATOM   1826  CG  LEU A 242     -66.799  -1.134  54.288  1.00 89.82           C  
ATOM   1827  CD1 LEU A 242     -66.588  -0.461  52.936  1.00 89.82           C  
ATOM   1828  CD2 LEU A 242     -67.102  -0.098  55.366  1.00 89.82           C  
ATOM   1829  N   GLY A 243     -69.730  -4.772  54.651  1.00 85.05           N  
ATOM   1830  CA  GLY A 243     -70.975  -5.523  54.671  1.00 85.05           C  
ATOM   1831  C   GLY A 243     -71.294  -6.114  56.031  1.00 85.05           C  
ATOM   1832  O   GLY A 243     -72.453  -6.126  56.452  1.00 85.05           O  
ATOM   1833  N   GLN A 244     -70.282  -6.597  56.808  1.00 82.30           N  
ATOM   1834  CA  GLN A 244     -70.412  -7.164  58.146  1.00 82.30           C  
ATOM   1835  C   GLN A 244     -70.740  -6.084  59.172  1.00 82.30           C  
ATOM   1836  CB  GLN A 244     -69.129  -7.896  58.546  1.00 82.30           C  
ATOM   1837  O   GLN A 244     -71.531  -6.312  60.089  1.00 82.30           O  
ATOM   1838  CG  GLN A 244     -68.928  -9.222  57.826  1.00 82.30           C  
ATOM   1839  CD  GLN A 244     -67.632  -9.910  58.215  1.00 82.30           C  
ATOM   1840  NE2 GLN A 244     -67.462 -11.150  57.769  1.00 82.30           N  
ATOM   1841  OE1 GLN A 244     -66.791  -9.331  58.910  1.00 82.30           O  
ATOM   1842  N   ILE A 245     -70.091  -4.936  59.078  1.00 80.12           N  
ATOM   1843  CA  ILE A 245     -70.313  -3.804  59.972  1.00 80.12           C  
ATOM   1844  C   ILE A 245     -71.716  -3.242  59.754  1.00 80.12           C  
ATOM   1845  CB  ILE A 245     -69.254  -2.700  59.758  1.00 80.12           C  
ATOM   1846  O   ILE A 245     -72.406  -2.891  60.714  1.00 80.12           O  
ATOM   1847  CG1 ILE A 245     -67.864  -3.208  60.156  1.00 80.12           C  
ATOM   1848  CG2 ILE A 245     -69.622  -1.439  60.545  1.00 80.12           C  
ATOM   1849  CD1 ILE A 245     -66.729  -2.267  59.777  1.00 80.12           C  
ATOM   1850  N   GLN A 246     -72.108  -3.022  58.539  1.00 78.48           N  
ATOM   1851  CA  GLN A 246     -73.454  -2.552  58.229  1.00 78.48           C  
ATOM   1852  C   GLN A 246     -74.506  -3.562  58.676  1.00 78.48           C  
ATOM   1853  CB  GLN A 246     -73.595  -2.274  56.732  1.00 78.48           C  
ATOM   1854  O   GLN A 246     -75.597  -3.182  59.107  1.00 78.48           O  
ATOM   1855  CG  GLN A 246     -72.852  -1.029  56.265  1.00 78.48           C  
ATOM   1856  CD  GLN A 246     -72.936  -0.825  54.764  1.00 78.48           C  
ATOM   1857  NE2 GLN A 246     -72.051   0.010  54.229  1.00 78.48           N  
ATOM   1858  OE1 GLN A 246     -73.788  -1.413  54.090  1.00 78.48           O  
ATOM   1859  N   GLY A 247     -74.137  -4.790  58.750  1.00 69.27           N  
ATOM   1860  CA  GLY A 247     -74.976  -5.865  59.254  1.00 69.27           C  
ATOM   1861  C   GLY A 247     -74.992  -5.950  60.768  1.00 69.27           C  
ATOM   1862  O   GLY A 247     -76.026  -6.255  61.367  1.00 69.27           O  
ATOM   1863  N   SER A 248     -73.941  -5.503  61.561  1.00 64.12           N  
ATOM   1864  CA  SER A 248     -73.760  -5.503  63.009  1.00 64.12           C  
ATOM   1865  C   SER A 248     -74.086  -4.138  63.607  1.00 64.12           C  
ATOM   1866  CB  SER A 248     -72.328  -5.898  63.370  1.00 64.12           C  
ATOM   1867  O   SER A 248     -74.539  -4.048  64.750  1.00 64.12           O  
ATOM   1868  OG  SER A 248     -71.393  -5.073  62.696  1.00 64.12           O  
ATOM   1869  N   GLY A 249     -73.859  -2.998  62.978  1.00 61.64           N  
ATOM   1870  CA  GLY A 249     -74.191  -1.625  63.321  1.00 61.64           C  
ATOM   1871  C   GLY A 249     -75.680  -1.339  63.262  1.00 61.64           C  
ATOM   1872  O   GLY A 249     -76.203  -0.572  64.074  1.00 61.64           O  
ATOM   1873  N   ALA A 250     -76.469  -1.972  62.516  1.00 55.04           N  
ATOM   1874  CA  ALA A 250     -77.929  -1.918  62.487  1.00 55.04           C  
ATOM   1875  C   ALA A 250     -78.530  -2.733  63.629  1.00 55.04           C  
ATOM   1876  CB  ALA A 250     -78.453  -2.422  61.145  1.00 55.04           C  
ATOM   1877  O   ALA A 250     -79.546  -2.344  64.210  1.00 55.04           O  
ATOM   1878  N   ALA A 251     -77.823  -3.557  64.295  1.00 54.11           N  
ATOM   1879  CA  ALA A 251     -78.179  -4.380  65.448  1.00 54.11           C  
ATOM   1880  C   ALA A 251     -77.629  -3.782  66.740  1.00 54.11           C  
ATOM   1881  CB  ALA A 251     -77.665  -5.806  65.264  1.00 54.11           C  
ATOM   1882  O   ALA A 251     -78.274  -3.852  67.788  1.00 54.11           O  
ATOM   1883  N   GLN A 252     -76.723  -2.935  66.754  1.00 51.74           N  
ATOM   1884  CA  GLN A 252     -76.026  -2.275  67.853  1.00 51.74           C  
ATOM   1885  C   GLN A 252     -76.464  -0.820  67.988  1.00 51.74           C  
ATOM   1886  CB  GLN A 252     -74.511  -2.351  67.652  1.00 51.74           C  
ATOM   1887  O   GLN A 252     -76.526  -0.285  69.097  1.00 51.74           O  
ATOM   1888  CG  GLN A 252     -73.709  -2.124  68.926  1.00 51.74           C  
ATOM   1889  CD  GLN A 252     -72.247  -2.499  68.774  1.00 51.74           C  
ATOM   1890  NE2 GLN A 252     -71.509  -2.469  69.879  1.00 51.74           N  
ATOM   1891  OE1 GLN A 252     -71.785  -2.815  67.673  1.00 51.74           O  
ATOM   1892  N   ALA A 253     -77.055  -0.163  66.992  1.00 52.57           N  
ATOM   1893  CA  ALA A 253     -77.649   1.170  66.938  1.00 52.57           C  
ATOM   1894  C   ALA A 253     -79.081   1.155  67.465  1.00 52.57           C  
ATOM   1895  CB  ALA A 253     -77.617   1.709  65.510  1.00 52.57           C  
ATOM   1896  O   ALA A 253     -79.532   2.121  68.084  1.00 52.57           O  
ATOM   1897  N   GLN A 254     -79.680   0.087  67.842  1.00 51.53           N  
ATOM   1898  CA  GLN A 254     -80.970  -0.122  68.491  1.00 51.53           C  
ATOM   1899  C   GLN A 254     -80.796  -0.417  69.978  1.00 51.53           C  
ATOM   1900  CB  GLN A 254     -81.733  -1.262  67.815  1.00 51.53           C  
ATOM   1901  O   GLN A 254     -81.618  -0.004  70.799  1.00 51.53           O  
ATOM   1902  CG  GLN A 254     -82.769  -0.793  66.802  1.00 51.53           C  
ATOM   1903  CD  GLN A 254     -83.502  -1.943  66.138  1.00 51.53           C  
ATOM   1904  NE2 GLN A 254     -84.675  -1.657  65.584  1.00 51.53           N  
ATOM   1905  OE1 GLN A 254     -83.017  -3.079  66.121  1.00 51.53           O  
ATOM   1906  N   MET A 255     -79.587  -0.526  70.580  1.00 47.22           N  
ATOM   1907  CA  MET A 255     -79.290  -0.952  71.945  1.00 47.22           C  
ATOM   1908  C   MET A 255     -78.445   0.091  72.669  1.00 47.22           C  
ATOM   1909  CB  MET A 255     -78.568  -2.301  71.942  1.00 47.22           C  
ATOM   1910  O   MET A 255     -78.617   0.311  73.869  1.00 47.22           O  
ATOM   1911  CG  MET A 255     -78.400  -2.909  73.325  1.00 47.22           C  
ATOM   1912  SD  MET A 255     -77.177  -4.276  73.348  1.00 47.22           S  
ATOM   1913  CE  MET A 255     -77.132  -4.636  75.126  1.00 47.22           C  
ATOM   1914  N   GLN A 256     -77.884   1.194  72.119  1.00 49.95           N  
ATOM   1915  CA  GLN A 256     -76.955   2.166  72.687  1.00 49.95           C  
ATOM   1916  C   GLN A 256     -77.579   3.557  72.740  1.00 49.95           C  
ATOM   1917  CB  GLN A 256     -75.656   2.203  71.880  1.00 49.95           C  
ATOM   1918  O   GLN A 256     -77.096   4.433  73.462  1.00 49.95           O  
ATOM   1919  CG  GLN A 256     -74.723   1.033  72.160  1.00 49.95           C  
ATOM   1920  CD  GLN A 256     -73.276   1.460  72.313  1.00 49.95           C  
ATOM   1921  NE2 GLN A 256     -72.409   0.510  72.647  1.00 49.95           N  
ATOM   1922  OE1 GLN A 256     -72.938   2.634  72.131  1.00 49.95           O  
ATOM   1923  N   ALA A 257     -78.918   3.756  72.448  1.00 47.53           N  
ATOM   1924  CA  ALA A 257     -79.646   5.022  72.399  1.00 47.53           C  
ATOM   1925  C   ALA A 257     -80.469   5.230  73.667  1.00 47.53           C  
ATOM   1926  CB  ALA A 257     -80.548   5.070  71.168  1.00 47.53           C  
ATOM   1927  O   ALA A 257     -80.685   6.367  74.095  1.00 47.53           O  
ATOM   1928  N   GLU A 258     -80.414   4.370  74.818  1.00 48.30           N  
ATOM   1929  CA  GLU A 258     -81.265   4.446  76.001  1.00 48.30           C  
ATOM   1930  C   GLU A 258     -80.432   4.582  77.273  1.00 48.30           C  
ATOM   1931  CB  GLU A 258     -82.169   3.214  76.094  1.00 48.30           C  
ATOM   1932  O   GLU A 258     -80.905   5.121  78.276  1.00 48.30           O  
ATOM   1933  CG  GLU A 258     -83.264   3.174  75.039  1.00 48.30           C  
ATOM   1934  CD  GLU A 258     -84.125   1.922  75.114  1.00 48.30           C  
ATOM   1935  OE1 GLU A 258     -85.097   1.806  74.334  1.00 48.30           O  
ATOM   1936  OE2 GLU A 258     -83.825   1.052  75.962  1.00 48.30           O  
ATOM   1937  N   THR A 259     -79.059   4.941  77.267  1.00 51.98           N  
ATOM   1938  CA  THR A 259     -78.296   4.947  78.511  1.00 51.98           C  
ATOM   1939  C   THR A 259     -77.409   6.186  78.594  1.00 51.98           C  
ATOM   1940  CB  THR A 259     -77.429   3.682  78.640  1.00 51.98           C  
ATOM   1941  O   THR A 259     -76.925   6.537  79.672  1.00 51.98           O  
ATOM   1942  CG2 THR A 259     -78.200   2.553  79.317  1.00 51.98           C  
ATOM   1943  OG1 THR A 259     -77.023   3.252  77.335  1.00 51.98           O  
ATOM   1944  N   ARG A 260     -77.508   7.489  78.001  1.00 45.04           N  
ATOM   1945  CA  ARG A 260     -76.447   8.490  77.979  1.00 45.04           C  
ATOM   1946  C   ARG A 260     -76.989   9.871  78.333  1.00 45.04           C  
ATOM   1947  CB  ARG A 260     -75.771   8.529  76.607  1.00 45.04           C  
ATOM   1948  O   ARG A 260     -76.219  10.800  78.587  1.00 45.04           O  
ATOM   1949  CG  ARG A 260     -74.474   7.738  76.536  1.00 45.04           C  
ATOM   1950  CD  ARG A 260     -73.371   8.525  75.844  1.00 45.04           C  
ATOM   1951  NE  ARG A 260     -72.098   7.809  75.873  1.00 45.04           N  
ATOM   1952  NH1 ARG A 260     -71.088   9.118  74.260  1.00 45.04           N  
ATOM   1953  NH2 ARG A 260     -69.934   7.390  75.228  1.00 45.04           N  
ATOM   1954  CZ  ARG A 260     -71.043   8.107  75.120  1.00 45.04           C  
ATOM   1955  N   ASP A 261     -78.226  10.161  78.940  1.00 46.19           N  
ATOM   1956  CA  ASP A 261     -78.736  11.522  79.078  1.00 46.19           C  
ATOM   1957  C   ASP A 261     -78.767  11.950  80.544  1.00 46.19           C  
ATOM   1958  CB  ASP A 261     -80.134  11.635  78.467  1.00 46.19           C  
ATOM   1959  O   ASP A 261     -78.674  13.140  80.850  1.00 46.19           O  
ATOM   1960  CG  ASP A 261     -80.110  12.035  77.002  1.00 46.19           C  
ATOM   1961  OD1 ASP A 261     -79.067  12.529  76.522  1.00 46.19           O  
ATOM   1962  OD2 ASP A 261     -81.144  11.856  76.323  1.00 46.19           O  
ATOM   1963  N   ALA A 262     -78.198  11.466  81.715  1.00 50.99           N  
ATOM   1964  CA  ALA A 262     -78.260  11.883  83.114  1.00 50.99           C  
ATOM   1965  C   ALA A 262     -76.864  11.953  83.727  1.00 50.99           C  
ATOM   1966  CB  ALA A 262     -79.142  10.929  83.915  1.00 50.99           C  
ATOM   1967  O   ALA A 262     -76.650  12.653  84.720  1.00 50.99           O  
ATOM   1968  N   LEU A 263     -75.525  12.113  83.144  1.00 54.39           N  
ATOM   1969  CA  LEU A 263     -74.080  12.256  83.285  1.00 54.39           C  
ATOM   1970  C   LEU A 263     -73.567  13.438  82.469  1.00 54.39           C  
ATOM   1971  CB  LEU A 263     -73.369  10.972  82.848  1.00 54.39           C  
ATOM   1972  O   LEU A 263     -72.365  13.710  82.451  1.00 54.39           O  
ATOM   1973  CG  LEU A 263     -73.347   9.829  83.864  1.00 54.39           C  
ATOM   1974  CD1 LEU A 263     -73.249   8.486  83.148  1.00 54.39           C  
ATOM   1975  CD2 LEU A 263     -72.191  10.005  84.842  1.00 54.39           C  
ATOM   1976  N   LYS A 264     -74.289  14.412  81.980  1.00 53.58           N  
ATOM   1977  CA  LYS A 264     -74.203  15.358  80.871  1.00 53.58           C  
ATOM   1978  C   LYS A 264     -73.741  16.730  81.353  1.00 53.58           C  
ATOM   1979  CB  LYS A 264     -75.552  15.478  80.162  1.00 53.58           C  
ATOM   1980  O   LYS A 264     -73.048  17.447  80.629  1.00 53.58           O  
ATOM   1981  CG  LYS A 264     -75.935  14.253  79.345  1.00 53.58           C  
ATOM   1982  CD  LYS A 264     -77.234  14.473  78.581  1.00 53.58           C  
ATOM   1983  CE  LYS A 264     -77.633  13.237  77.786  1.00 53.58           C  
ATOM   1984  NZ  LYS A 264     -79.098  13.213  77.497  1.00 53.58           N  
ATOM   1985  N   CYS A 265     -73.492  17.062  82.814  1.00 56.01           N  
ATOM   1986  CA  CYS A 265     -72.979  18.389  83.139  1.00 56.01           C  
ATOM   1987  C   CYS A 265     -71.638  18.294  83.857  1.00 56.01           C  
ATOM   1988  CB  CYS A 265     -73.979  19.153  84.006  1.00 56.01           C  
ATOM   1989  O   CYS A 265     -70.752  19.122  83.637  1.00 56.01           O  
ATOM   1990  SG  CYS A 265     -75.079  20.235  83.066  1.00 56.01           S  
ATOM   1991  N   ASP A 266     -70.846  17.353  84.265  1.00 59.57           N  
ATOM   1992  CA  ASP A 266     -69.501  16.945  84.659  1.00 59.57           C  
ATOM   1993  C   ASP A 266     -68.878  16.024  83.613  1.00 59.57           C  
ATOM   1994  CB  ASP A 266     -69.529  16.250  86.022  1.00 59.57           C  
ATOM   1995  O   ASP A 266     -67.667  16.063  83.386  1.00 59.57           O  
ATOM   1996  CG  ASP A 266     -68.307  16.558  86.869  1.00 59.57           C  
ATOM   1997  OD1 ASP A 266     -67.493  17.422  86.475  1.00 59.57           O  
ATOM   1998  OD2 ASP A 266     -68.154  15.930  87.939  1.00 59.57           O  
ATOM   1999  N   VAL A 267     -69.479  15.442  82.771  1.00 67.05           N  
ATOM   2000  CA  VAL A 267     -69.154  14.681  81.569  1.00 67.05           C  
ATOM   2001  C   VAL A 267     -68.913  15.637  80.402  1.00 67.05           C  
ATOM   2002  CB  VAL A 267     -70.273  13.677  81.213  1.00 67.05           C  
ATOM   2003  O   VAL A 267     -68.000  15.428  79.599  1.00 67.05           O  
ATOM   2004  CG1 VAL A 267     -69.960  12.964  79.898  1.00 67.05           C  
ATOM   2005  CG2 VAL A 267     -70.460  12.665  82.341  1.00 67.05           C  
ATOM   2006  N   THR A 268     -69.709  16.821  80.399  1.00 75.87           N  
ATOM   2007  CA  THR A 268     -69.563  17.770  79.301  1.00 75.87           C  
ATOM   2008  C   THR A 268     -68.233  18.512  79.401  1.00 75.87           C  
ATOM   2009  CB  THR A 268     -70.720  18.785  79.282  1.00 75.87           C  
ATOM   2010  O   THR A 268     -67.571  18.750  78.388  1.00 75.87           O  
ATOM   2011  CG2 THR A 268     -70.731  19.583  77.982  1.00 75.87           C  
ATOM   2012  OG1 THR A 268     -71.964  18.085  79.410  1.00 75.87           O  
ATOM   2013  N   SER A 269     -67.661  18.969  80.529  1.00 75.35           N  
ATOM   2014  CA  SER A 269     -66.356  19.579  80.761  1.00 75.35           C  
ATOM   2015  C   SER A 269     -65.231  18.566  80.577  1.00 75.35           C  
ATOM   2016  CB  SER A 269     -66.287  20.179  82.166  1.00 75.35           C  
ATOM   2017  O   SER A 269     -64.187  18.887  80.006  1.00 75.35           O  
ATOM   2018  OG  SER A 269     -64.981  20.653  82.448  1.00 75.35           O  
ATOM   2019  N   ALA A 270     -65.155  17.341  81.218  1.00 80.08           N  
ATOM   2020  CA  ALA A 270     -64.275  16.212  80.928  1.00 80.08           C  
ATOM   2021  C   ALA A 270     -64.330  15.839  79.449  1.00 80.08           C  
ATOM   2022  CB  ALA A 270     -64.650  15.009  81.790  1.00 80.08           C  
ATOM   2023  O   ALA A 270     -63.301  15.534  78.841  1.00 80.08           O  
ATOM   2024  N   LEU A 271     -65.480  15.966  78.710  1.00 82.82           N  
ATOM   2025  CA  LEU A 271     -65.628  15.768  77.272  1.00 82.82           C  
ATOM   2026  C   LEU A 271     -64.940  16.886  76.496  1.00 82.82           C  
ATOM   2027  CB  LEU A 271     -67.109  15.701  76.890  1.00 82.82           C  
ATOM   2028  O   LEU A 271     -64.336  16.640  75.449  1.00 82.82           O  
ATOM   2029  CG  LEU A 271     -67.826  14.382  77.184  1.00 82.82           C  
ATOM   2030  CD1 LEU A 271     -69.325  14.530  76.946  1.00 82.82           C  
ATOM   2031  CD2 LEU A 271     -67.252  13.259  76.328  1.00 82.82           C  
ATOM   2032  N   ARG A 272     -65.006  18.203  77.004  1.00 86.68           N  
ATOM   2033  CA  ARG A 272     -64.316  19.317  76.362  1.00 86.68           C  
ATOM   2034  C   ARG A 272     -62.803  19.172  76.490  1.00 86.68           C  
ATOM   2035  CB  ARG A 272     -64.767  20.649  76.967  1.00 86.68           C  
ATOM   2036  O   ARG A 272     -62.066  19.445  75.541  1.00 86.68           O  
ATOM   2037  CG  ARG A 272     -65.830  21.367  76.151  1.00 86.68           C  
ATOM   2038  CD  ARG A 272     -66.138  22.747  76.716  1.00 86.68           C  
ATOM   2039  NE  ARG A 272     -67.148  22.685  77.768  1.00 86.68           N  
ATOM   2040  NH1 ARG A 272     -65.691  23.207  79.484  1.00 86.68           N  
ATOM   2041  NH2 ARG A 272     -67.907  22.824  79.932  1.00 86.68           N  
ATOM   2042  CZ  ARG A 272     -66.913  22.906  79.059  1.00 86.68           C  
ATOM   2043  N   GLU A 273     -62.226  18.846  77.616  1.00 87.09           N  
ATOM   2044  CA  GLU A 273     -60.812  18.571  77.850  1.00 87.09           C  
ATOM   2045  C   GLU A 273     -60.342  17.367  77.037  1.00 87.09           C  
ATOM   2046  CB  GLU A 273     -60.549  18.335  79.339  1.00 87.09           C  
ATOM   2047  O   GLU A 273     -59.244  17.381  76.477  1.00 87.09           O  
ATOM   2048  CG  GLU A 273     -59.087  18.070  79.671  1.00 87.09           C  
ATOM   2049  CD  GLU A 273     -58.184  19.263  79.397  1.00 87.09           C  
ATOM   2050  OE1 GLU A 273     -56.969  19.064  79.168  1.00 87.09           O  
ATOM   2051  OE2 GLU A 273     -58.695  20.405  79.413  1.00 87.09           O  
ATOM   2052  N   ILE A 274     -61.110  16.168  77.024  1.00 87.29           N  
ATOM   2053  CA  ILE A 274     -60.821  15.013  76.182  1.00 87.29           C  
ATOM   2054  C   ILE A 274     -60.824  15.431  74.713  1.00 87.29           C  
ATOM   2055  CB  ILE A 274     -61.839  13.874  76.416  1.00 87.29           C  
ATOM   2056  O   ILE A 274     -59.955  15.018  73.942  1.00 87.29           O  
ATOM   2057  CG1 ILE A 274     -61.696  13.314  77.837  1.00 87.29           C  
ATOM   2058  CG2 ILE A 274     -61.663  12.768  75.372  1.00 87.29           C  
ATOM   2059  CD1 ILE A 274     -62.779  12.315  78.220  1.00 87.29           C  
ATOM   2060  N   ARG A 275     -61.785  16.366  74.361  1.00 89.35           N  
ATOM   2061  CA  ARG A 275     -61.813  16.891  72.999  1.00 89.35           C  
ATOM   2062  C   ARG A 275     -60.564  17.714  72.705  1.00 89.35           C  
ATOM   2063  CB  ARG A 275     -63.066  17.740  72.776  1.00 89.35           C  
ATOM   2064  O   ARG A 275     -59.984  17.607  71.622  1.00 89.35           O  
ATOM   2065  CG  ARG A 275     -63.325  18.082  71.317  1.00 89.35           C  
ATOM   2066  CD  ARG A 275     -64.667  18.777  71.131  1.00 89.35           C  
ATOM   2067  NE  ARG A 275     -64.954  19.027  69.721  1.00 89.35           N  
ATOM   2068  NH1 ARG A 275     -67.182  19.540  70.052  1.00 89.35           N  
ATOM   2069  NH2 ARG A 275     -66.291  19.587  67.940  1.00 89.35           N  
ATOM   2070  CZ  ARG A 275     -66.142  19.384  69.241  1.00 89.35           C  
ATOM   2071  N   ALA A 276     -60.193  18.600  73.642  1.00 90.08           N  
ATOM   2072  CA  ALA A 276     -58.994  19.418  73.475  1.00 90.08           C  
ATOM   2073  C   ALA A 276     -57.749  18.545  73.346  1.00 90.08           C  
ATOM   2074  CB  ALA A 276     -58.843  20.385  74.646  1.00 90.08           C  
ATOM   2075  O   ALA A 276     -56.870  18.825  72.527  1.00 90.08           O  
ATOM   2076  N   GLN A 277     -57.556  17.508  74.152  1.00 90.88           N  
ATOM   2077  CA  GLN A 277     -56.448  16.562  74.069  1.00 90.88           C  
ATOM   2078  C   GLN A 277     -56.455  15.821  72.735  1.00 90.88           C  
ATOM   2079  CB  GLN A 277     -56.507  15.562  75.225  1.00 90.88           C  
ATOM   2080  O   GLN A 277     -55.399  15.580  72.147  1.00 90.88           O  
ATOM   2081  CG  GLN A 277     -56.131  16.160  76.575  1.00 90.88           C  
ATOM   2082  CD  GLN A 277     -56.139  15.135  77.693  1.00 90.88           C  
ATOM   2083  NE2 GLN A 277     -55.867  15.586  78.913  1.00 90.88           N  
ATOM   2084  OE1 GLN A 277     -56.388  13.947  77.463  1.00 90.88           O  
ATOM   2085  N   LEU A 278     -57.658  15.377  72.262  1.00 91.45           N  
ATOM   2086  CA  LEU A 278     -57.766  14.690  70.979  1.00 91.45           C  
ATOM   2087  C   LEU A 278     -57.415  15.629  69.829  1.00 91.45           C  
ATOM   2088  CB  LEU A 278     -59.179  14.133  70.786  1.00 91.45           C  
ATOM   2089  O   LEU A 278     -56.766  15.220  68.864  1.00 91.45           O  
ATOM   2090  CG  LEU A 278     -59.556  12.929  71.650  1.00 91.45           C  
ATOM   2091  CD1 LEU A 278     -61.022  12.565  71.439  1.00 91.45           C  
ATOM   2092  CD2 LEU A 278     -58.654  11.741  71.336  1.00 91.45           C  
ATOM   2093  N   GLU A 279     -57.971  16.915  70.058  1.00 92.40           N  
ATOM   2094  CA  GLU A 279     -57.633  17.913  69.048  1.00 92.40           C  
ATOM   2095  C   GLU A 279     -56.137  18.216  69.050  1.00 92.40           C  
ATOM   2096  CB  GLU A 279     -58.431  19.199  69.275  1.00 92.40           C  
ATOM   2097  O   GLU A 279     -55.536  18.407  67.991  1.00 92.40           O  
ATOM   2098  CG  GLU A 279     -59.892  19.098  68.860  1.00 92.40           C  
ATOM   2099  CD  GLU A 279     -60.701  20.337  69.207  1.00 92.40           C  
ATOM   2100  OE1 GLU A 279     -61.919  20.368  68.916  1.00 92.40           O  
ATOM   2101  OE2 GLU A 279     -60.114  21.285  69.774  1.00 92.40           O  
ATOM   2102  N   GLY A 280     -55.524  18.367  70.219  1.00 90.70           N  
ATOM   2103  CA  GLY A 280     -54.083  18.539  70.319  1.00 90.70           C  
ATOM   2104  C   GLY A 280     -53.301  17.381  69.728  1.00 90.70           C  
ATOM   2105  O   GLY A 280     -52.328  17.590  69.001  1.00 90.70           O  
ATOM   2106  N   HIS A 281     -53.724  16.088  70.061  1.00 91.56           N  
ATOM   2107  CA  HIS A 281     -53.112  14.891  69.496  1.00 91.56           C  
ATOM   2108  C   HIS A 281     -53.310  14.832  67.985  1.00 91.56           C  
ATOM   2109  CB  HIS A 281     -53.690  13.634  70.150  1.00 91.56           C  
ATOM   2110  O   HIS A 281     -52.403  14.433  67.251  1.00 91.56           O  
ATOM   2111  CG  HIS A 281     -52.924  12.388  69.837  1.00 91.56           C  
ATOM   2112  CD2 HIS A 281     -51.849  11.830  70.441  1.00 91.56           C  
ATOM   2113  ND1 HIS A 281     -53.246  11.563  68.781  1.00 91.56           N  
ATOM   2114  CE1 HIS A 281     -52.399  10.548  68.750  1.00 91.56           C  
ATOM   2115  NE2 HIS A 281     -51.541  10.686  69.746  1.00 91.56           N  
ATOM   2116  N   ALA A 282     -54.520  15.191  67.524  1.00 92.58           N  
ATOM   2117  CA  ALA A 282     -54.797  15.241  66.090  1.00 92.58           C  
ATOM   2118  C   ALA A 282     -53.873  16.230  65.387  1.00 92.58           C  
ATOM   2119  CB  ALA A 282     -56.257  15.614  65.844  1.00 92.58           C  
ATOM   2120  O   ALA A 282     -53.344  15.939  64.311  1.00 92.58           O  
ATOM   2121  N   VAL A 283     -53.650  17.469  66.038  1.00 94.08           N  
ATOM   2122  CA  VAL A 283     -52.778  18.489  65.465  1.00 94.08           C  
ATOM   2123  C   VAL A 283     -51.331  18.000  65.481  1.00 94.08           C  
ATOM   2124  CB  VAL A 283     -52.897  19.829  66.223  1.00 94.08           C  
ATOM   2125  O   VAL A 283     -50.607  18.151  64.494  1.00 94.08           O  
ATOM   2126  CG1 VAL A 283     -51.841  20.821  65.737  1.00 94.08           C  
ATOM   2127  CG2 VAL A 283     -54.299  20.413  66.058  1.00 94.08           C  
ATOM   2128  N   GLN A 284     -50.841  17.451  66.599  1.00 93.73           N  
ATOM   2129  CA  GLN A 284     -49.493  16.902  66.715  1.00 93.73           C  
ATOM   2130  C   GLN A 284     -49.273  15.768  65.717  1.00 93.73           C  
ATOM   2131  CB  GLN A 284     -49.236  16.407  68.138  1.00 93.73           C  
ATOM   2132  O   GLN A 284     -48.208  15.673  65.103  1.00 93.73           O  
ATOM   2133  CG  GLN A 284     -49.067  17.526  69.158  1.00 93.73           C  
ATOM   2134  CD  GLN A 284     -48.867  17.008  70.570  1.00 93.73           C  
ATOM   2135  NE2 GLN A 284     -49.262  17.806  71.556  1.00 93.73           N  
ATOM   2136  OE1 GLN A 284     -48.362  15.899  70.773  1.00 93.73           O  
ATOM   2137  N   SER A 285     -50.291  14.807  65.664  1.00 90.44           N  
ATOM   2138  CA  SER A 285     -50.218  13.716  64.698  1.00 90.44           C  
ATOM   2139  C   SER A 285     -50.100  14.246  63.273  1.00 90.44           C  
ATOM   2140  CB  SER A 285     -51.446  12.813  64.814  1.00 90.44           C  
ATOM   2141  O   SER A 285     -49.332  13.714  62.468  1.00 90.44           O  
ATOM   2142  OG  SER A 285     -51.430  11.811  63.812  1.00 90.44           O  
ATOM   2143  N   THR A 286     -50.834  15.307  62.959  1.00 94.49           N  
ATOM   2144  CA  THR A 286     -50.770  15.907  61.631  1.00 94.49           C  
ATOM   2145  C   THR A 286     -49.418  16.577  61.406  1.00 94.49           C  
ATOM   2146  CB  THR A 286     -51.897  16.937  61.428  1.00 94.49           C  
ATOM   2147  O   THR A 286     -48.852  16.494  60.314  1.00 94.49           O  
ATOM   2148  CG2 THR A 286     -53.268  16.293  61.604  1.00 94.49           C  
ATOM   2149  OG1 THR A 286     -51.750  17.992  62.387  1.00 94.49           O  
ATOM   2150  N   LEU A 287     -48.860  17.320  62.372  1.00 95.29           N  
ATOM   2151  CA  LEU A 287     -47.560  17.975  62.270  1.00 95.29           C  
ATOM   2152  C   LEU A 287     -46.444  16.947  62.119  1.00 95.29           C  
ATOM   2153  CB  LEU A 287     -47.302  18.849  63.500  1.00 95.29           C  
ATOM   2154  O   LEU A 287     -45.517  17.142  61.328  1.00 95.29           O  
ATOM   2155  CG  LEU A 287     -48.073  20.168  63.569  1.00 95.29           C  
ATOM   2156  CD1 LEU A 287     -47.776  20.887  64.880  1.00 95.29           C  
ATOM   2157  CD2 LEU A 287     -47.725  21.054  62.377  1.00 95.29           C  
ATOM   2158  N   GLN A 288     -46.527  15.878  62.901  1.00 93.75           N  
ATOM   2159  CA  GLN A 288     -45.543  14.805  62.805  1.00 93.75           C  
ATOM   2160  C   GLN A 288     -45.595  14.132  61.436  1.00 93.75           C  
ATOM   2161  CB  GLN A 288     -45.767  13.770  63.908  1.00 93.75           C  
ATOM   2162  O   GLN A 288     -44.556  13.805  60.859  1.00 93.75           O  
ATOM   2163  CG  GLN A 288     -45.361  14.251  65.295  1.00 93.75           C  
ATOM   2164  CD  GLN A 288     -45.482  13.169  66.351  1.00 93.75           C  
ATOM   2165  NE2 GLN A 288     -44.881  13.403  67.512  1.00 93.75           N  
ATOM   2166  OE1 GLN A 288     -46.112  12.130  66.125  1.00 93.75           O  
ATOM   2167  N   SER A 289     -46.826  13.876  60.926  1.00 92.22           N  
ATOM   2168  CA  SER A 289     -46.974  13.307  59.590  1.00 92.22           C  
ATOM   2169  C   SER A 289     -46.425  14.250  58.524  1.00 92.22           C  
ATOM   2170  CB  SER A 289     -48.443  12.996  59.299  1.00 92.22           C  
ATOM   2171  O   SER A 289     -45.798  13.807  57.560  1.00 92.22           O  
ATOM   2172  OG  SER A 289     -49.231  14.171  59.375  1.00 92.22           O  
ATOM   2173  N   GLU A 290     -46.686  15.540  58.735  1.00 95.01           N  
ATOM   2174  CA  GLU A 290     -46.142  16.538  57.818  1.00 95.01           C  
ATOM   2175  C   GLU A 290     -44.617  16.548  57.855  1.00 95.01           C  
ATOM   2176  CB  GLU A 290     -46.686  17.929  58.153  1.00 95.01           C  
ATOM   2177  O   GLU A 290     -43.966  16.643  56.812  1.00 95.01           O  
ATOM   2178  CG  GLU A 290     -48.157  18.114  57.809  1.00 95.01           C  
ATOM   2179  CD  GLU A 290     -48.687  19.495  58.161  1.00 95.01           C  
ATOM   2180  OE1 GLU A 290     -49.850  19.805  57.816  1.00 95.01           O  
ATOM   2181  OE2 GLU A 290     -47.933  20.273  58.787  1.00 95.01           O  
ATOM   2182  N   GLU A 291     -44.007  16.581  59.029  1.00 95.90           N  
ATOM   2183  CA  GLU A 291     -42.554  16.546  59.167  1.00 95.90           C  
ATOM   2184  C   GLU A 291     -41.969  15.284  58.541  1.00 95.90           C  
ATOM   2185  CB  GLU A 291     -42.151  16.637  60.641  1.00 95.90           C  
ATOM   2186  O   GLU A 291     -40.917  15.332  57.900  1.00 95.90           O  
ATOM   2187  CG  GLU A 291     -42.363  18.015  61.253  1.00 95.90           C  
ATOM   2188  CD  GLU A 291     -42.210  18.029  62.765  1.00 95.90           C  
ATOM   2189  OE1 GLU A 291     -42.355  19.111  63.379  1.00 95.90           O  
ATOM   2190  OE2 GLU A 291     -41.944  16.951  63.341  1.00 95.90           O  
ATOM   2191  N   TRP A 292     -42.698  14.104  58.798  1.00 94.47           N  
ATOM   2192  CA  TRP A 292     -42.278  12.838  58.206  1.00 94.47           C  
ATOM   2193  C   TRP A 292     -42.259  12.928  56.684  1.00 94.47           C  
ATOM   2194  CB  TRP A 292     -43.203  11.702  58.652  1.00 94.47           C  
ATOM   2195  O   TRP A 292     -41.311  12.471  56.041  1.00 94.47           O  
ATOM   2196  CG  TRP A 292     -42.798  10.352  58.144  1.00 94.47           C  
ATOM   2197  CD1 TRP A 292     -41.902   9.491  58.715  1.00 94.47           C  
ATOM   2198  CD2 TRP A 292     -43.270   9.709  56.956  1.00 94.47           C  
ATOM   2199  CE2 TRP A 292     -42.619   8.458  56.870  1.00 94.47           C  
ATOM   2200  CE3 TRP A 292     -44.183  10.069  55.956  1.00 94.47           C  
ATOM   2201  NE1 TRP A 292     -41.791   8.350  57.954  1.00 94.47           N  
ATOM   2202  CH2 TRP A 292     -43.750   7.942  54.856  1.00 94.47           C  
ATOM   2203  CZ2 TRP A 292     -42.852   7.566  55.821  1.00 94.47           C  
ATOM   2204  CZ3 TRP A 292     -44.414   9.179  54.913  1.00 94.47           C  
ATOM   2205  N   PHE A 293     -43.309  13.558  56.051  1.00 95.12           N  
ATOM   2206  CA  PHE A 293     -43.391  13.710  54.603  1.00 95.12           C  
ATOM   2207  C   PHE A 293     -42.350  14.704  54.103  1.00 95.12           C  
ATOM   2208  CB  PHE A 293     -44.793  14.165  54.187  1.00 95.12           C  
ATOM   2209  O   PHE A 293     -41.789  14.531  53.019  1.00 95.12           O  
ATOM   2210  CG  PHE A 293     -45.828  13.074  54.246  1.00 95.12           C  
ATOM   2211  CD1 PHE A 293     -45.711  11.942  53.448  1.00 95.12           C  
ATOM   2212  CD2 PHE A 293     -46.918  13.179  55.100  1.00 95.12           C  
ATOM   2213  CE1 PHE A 293     -46.667  10.931  53.500  1.00 95.12           C  
ATOM   2214  CE2 PHE A 293     -47.878  12.173  55.158  1.00 95.12           C  
ATOM   2215  CZ  PHE A 293     -47.751  11.050  54.356  1.00 95.12           C  
ATOM   2216  N   ARG A 294     -42.135  15.698  54.902  1.00 96.26           N  
ATOM   2217  CA  ARG A 294     -41.125  16.686  54.538  1.00 96.26           C  
ATOM   2218  C   ARG A 294     -39.740  16.051  54.461  1.00 96.26           C  
ATOM   2219  CB  ARG A 294     -41.116  17.841  55.541  1.00 96.26           C  
ATOM   2220  O   ARG A 294     -39.000  16.278  53.502  1.00 96.26           O  
ATOM   2221  CG  ARG A 294     -40.291  19.038  55.096  1.00 96.26           C  
ATOM   2222  CD  ARG A 294     -40.248  20.122  56.164  1.00 96.26           C  
ATOM   2223  NE  ARG A 294     -39.507  19.687  57.344  1.00 96.26           N  
ATOM   2224  NH1 ARG A 294     -39.424  21.781  58.318  1.00 96.26           N  
ATOM   2225  NH2 ARG A 294     -38.462  19.984  59.368  1.00 96.26           N  
ATOM   2226  CZ  ARG A 294     -39.132  20.485  58.341  1.00 96.26           C  
ATOM   2227  N   VAL A 295     -39.327  15.327  55.425  1.00 96.45           N  
ATOM   2228  CA  VAL A 295     -38.034  14.652  55.458  1.00 96.45           C  
ATOM   2229  C   VAL A 295     -37.936  13.666  54.296  1.00 96.45           C  
ATOM   2230  CB  VAL A 295     -37.810  13.919  56.799  1.00 96.45           C  
ATOM   2231  O   VAL A 295     -36.905  13.590  53.623  1.00 96.45           O  
ATOM   2232  CG1 VAL A 295     -36.557  13.047  56.736  1.00 96.45           C  
ATOM   2233  CG2 VAL A 295     -37.708  14.924  57.945  1.00 96.45           C  
ATOM   2234  N   ARG A 296     -39.045  12.852  54.114  1.00 95.42           N  
ATOM   2235  CA  ARG A 296     -39.057  11.900  53.008  1.00 95.42           C  
ATOM   2236  C   ARG A 296     -38.913  12.615  51.669  1.00 95.42           C  
ATOM   2237  CB  ARG A 296     -40.345  11.073  53.024  1.00 95.42           C  
ATOM   2238  O   ARG A 296     -38.171  12.163  50.794  1.00 95.42           O  
ATOM   2239  CG  ARG A 296     -40.379   9.966  51.983  1.00 95.42           C  
ATOM   2240  CD  ARG A 296     -39.360   8.876  52.284  1.00 95.42           C  
ATOM   2241  NE  ARG A 296     -39.421   7.795  51.304  1.00 95.42           N  
ATOM   2242  NH1 ARG A 296     -37.424   6.825  51.943  1.00 95.42           N  
ATOM   2243  NH2 ARG A 296     -38.656   5.909  50.240  1.00 95.42           N  
ATOM   2244  CZ  ARG A 296     -38.500   6.846  51.165  1.00 95.42           C  
ATOM   2245  N   LEU A 297     -39.613  13.728  51.523  1.00 96.29           N  
ATOM   2246  CA  LEU A 297     -39.516  14.500  50.289  1.00 96.29           C  
ATOM   2247  C   LEU A 297     -38.106  15.048  50.099  1.00 96.29           C  
ATOM   2248  CB  LEU A 297     -40.527  15.649  50.294  1.00 96.29           C  
ATOM   2249  O   LEU A 297     -37.581  15.050  48.984  1.00 96.29           O  
ATOM   2250  CG  LEU A 297     -41.968  15.287  49.931  1.00 96.29           C  
ATOM   2251  CD1 LEU A 297     -42.877  16.500  50.095  1.00 96.29           C  
ATOM   2252  CD2 LEU A 297     -42.041  14.746  48.507  1.00 96.29           C  
ATOM   2253  N   ASP A 298     -37.524  15.599  51.174  1.00 96.45           N  
ATOM   2254  CA  ASP A 298     -36.155  16.103  51.134  1.00 96.45           C  
ATOM   2255  C   ASP A 298     -35.172  14.995  50.764  1.00 96.45           C  
ATOM   2256  CB  ASP A 298     -35.770  16.720  52.480  1.00 96.45           C  
ATOM   2257  O   ASP A 298     -34.250  15.213  49.976  1.00 96.45           O  
ATOM   2258  CG  ASP A 298     -36.448  18.055  52.736  1.00 96.45           C  
ATOM   2259  OD1 ASP A 298     -36.978  18.663  51.782  1.00 96.45           O  
ATOM   2260  OD2 ASP A 298     -36.450  18.503  53.903  1.00 96.45           O  
ATOM   2261  N   ARG A 299     -35.368  13.818  51.348  1.00 95.60           N  
ATOM   2262  CA  ARG A 299     -34.510  12.678  51.042  1.00 95.60           C  
ATOM   2263  C   ARG A 299     -34.650  12.265  49.580  1.00 95.60           C  
ATOM   2264  CB  ARG A 299     -34.841  11.495  51.954  1.00 95.60           C  
ATOM   2265  O   ARG A 299     -33.654  11.978  48.913  1.00 95.60           O  
ATOM   2266  CG  ARG A 299     -34.314  11.645  53.372  1.00 95.60           C  
ATOM   2267  CD  ARG A 299     -34.619  10.418  54.220  1.00 95.60           C  
ATOM   2268  NE  ARG A 299     -34.202  10.604  55.607  1.00 95.60           N  
ATOM   2269  NH1 ARG A 299     -35.284   8.723  56.401  1.00 95.60           N  
ATOM   2270  NH2 ARG A 299     -34.093  10.058  57.835  1.00 95.60           N  
ATOM   2271  CZ  ARG A 299     -34.528   9.794  56.611  1.00 95.60           C  
ATOM   2272  N   LEU A 300     -35.915  12.180  49.101  1.00 95.76           N  
ATOM   2273  CA  LEU A 300     -36.152  11.824  47.706  1.00 95.76           C  
ATOM   2274  C   LEU A 300     -35.596  12.894  46.771  1.00 95.76           C  
ATOM   2275  CB  LEU A 300     -37.648  11.632  47.448  1.00 95.76           C  
ATOM   2276  O   LEU A 300     -35.044  12.575  45.715  1.00 95.76           O  
ATOM   2277  CG  LEU A 300     -38.250  10.302  47.904  1.00 95.76           C  
ATOM   2278  CD1 LEU A 300     -39.772  10.358  47.839  1.00 95.76           C  
ATOM   2279  CD2 LEU A 300     -37.715   9.154  47.054  1.00 95.76           C  
ATOM   2280  N   SER A 301     -35.759  14.150  47.125  1.00 95.65           N  
ATOM   2281  CA  SER A 301     -35.237  15.261  46.334  1.00 95.65           C  
ATOM   2282  C   SER A 301     -33.713  15.231  46.277  1.00 95.65           C  
ATOM   2283  CB  SER A 301     -35.708  16.597  46.911  1.00 95.65           C  
ATOM   2284  O   SER A 301     -33.121  15.489  45.228  1.00 95.65           O  
ATOM   2285  OG  SER A 301     -35.117  16.834  48.177  1.00 95.65           O  
ATOM   2286  N   GLU A 302     -33.020  14.978  47.376  1.00 96.16           N  
ATOM   2287  CA  GLU A 302     -31.567  14.846  47.419  1.00 96.16           C  
ATOM   2288  C   GLU A 302     -31.096  13.659  46.583  1.00 96.16           C  
ATOM   2289  CB  GLU A 302     -31.082  14.698  48.863  1.00 96.16           C  
ATOM   2290  O   GLU A 302     -30.084  13.748  45.884  1.00 96.16           O  
ATOM   2291  CG  GLU A 302     -31.154  15.985  49.671  1.00 96.16           C  
ATOM   2292  CD  GLU A 302     -30.694  15.817  51.111  1.00 96.16           C  
ATOM   2293  OE1 GLU A 302     -30.657  16.821  51.857  1.00 96.16           O  
ATOM   2294  OE2 GLU A 302     -30.367  14.672  51.494  1.00 96.16           O  
ATOM   2295  N   ALA A 303     -31.815  12.482  46.744  1.00 95.04           N  
ATOM   2296  CA  ALA A 303     -31.479  11.304  45.949  1.00 95.04           C  
ATOM   2297  C   ALA A 303     -31.631  11.587  44.457  1.00 95.04           C  
ATOM   2298  CB  ALA A 303     -32.356  10.121  46.355  1.00 95.04           C  
ATOM   2299  O   ALA A 303     -30.808  11.150  43.649  1.00 95.04           O  
ATOM   2300  N   ALA A 304     -32.697  12.313  44.079  1.00 95.05           N  
ATOM   2301  CA  ALA A 304     -32.898  12.697  42.684  1.00 95.05           C  
ATOM   2302  C   ALA A 304     -31.771  13.603  42.197  1.00 95.05           C  
ATOM   2303  CB  ALA A 304     -34.247  13.391  42.512  1.00 95.05           C  
ATOM   2304  O   ALA A 304     -31.295  13.460  41.068  1.00 95.05           O  
ATOM   2305  N   LYS A 305     -31.294  14.589  43.027  1.00 96.26           N  
ATOM   2306  CA  LYS A 305     -30.194  15.485  42.682  1.00 96.26           C  
ATOM   2307  C   LYS A 305     -28.893  14.710  42.491  1.00 96.26           C  
ATOM   2308  CB  LYS A 305     -30.014  16.554  43.761  1.00 96.26           C  
ATOM   2309  O   LYS A 305     -28.137  14.978  41.555  1.00 96.26           O  
ATOM   2310  CG  LYS A 305     -31.138  17.578  43.813  1.00 96.26           C  
ATOM   2311  CD  LYS A 305     -30.902  18.613  44.905  1.00 96.26           C  
ATOM   2312  CE  LYS A 305     -32.077  19.573  45.030  1.00 96.26           C  
ATOM   2313  NZ  LYS A 305     -31.880  20.548  46.144  1.00 96.26           N  
ATOM   2314  N   VAL A 306     -28.602  13.768  43.370  1.00 96.17           N  
ATOM   2315  CA  VAL A 306     -27.394  12.954  43.287  1.00 96.17           C  
ATOM   2316  C   VAL A 306     -27.428  12.109  42.015  1.00 96.17           C  
ATOM   2317  CB  VAL A 306     -27.235  12.046  44.527  1.00 96.17           C  
ATOM   2318  O   VAL A 306     -26.417  11.984  41.319  1.00 96.17           O  
ATOM   2319  CG1 VAL A 306     -26.079  11.066  44.334  1.00 96.17           C  
ATOM   2320  CG2 VAL A 306     -27.021  12.890  45.782  1.00 96.17           C  
ATOM   2321  N   ASN A 307     -28.640  11.472  41.756  1.00 95.25           N  
ATOM   2322  CA  ASN A 307     -28.797  10.677  40.542  1.00 95.25           C  
ATOM   2323  C   ASN A 307     -28.609  11.527  39.288  1.00 95.25           C  
ATOM   2324  CB  ASN A 307     -30.166   9.995  40.520  1.00 95.25           C  
ATOM   2325  O   ASN A 307     -27.974  11.090  38.327  1.00 95.25           O  
ATOM   2326  CG  ASN A 307     -30.308   9.007  39.379  1.00 95.25           C  
ATOM   2327  ND2 ASN A 307     -31.350   8.185  39.433  1.00 95.25           N  
ATOM   2328  OD1 ASN A 307     -29.488   8.982  38.458  1.00 95.25           O  
ATOM   2329  N   THR A 308     -29.185  12.750  39.255  1.00 95.16           N  
ATOM   2330  CA  THR A 308     -29.020  13.672  38.137  1.00 95.16           C  
ATOM   2331  C   THR A 308     -27.553  14.053  37.961  1.00 95.16           C  
ATOM   2332  CB  THR A 308     -29.864  14.945  38.334  1.00 95.16           C  
ATOM   2333  O   THR A 308     -27.058  14.133  36.835  1.00 95.16           O  
ATOM   2334  CG2 THR A 308     -29.675  15.916  37.172  1.00 95.16           C  
ATOM   2335  OG1 THR A 308     -31.249  14.585  38.420  1.00 95.16           O  
ATOM   2336  N   ASP A 309     -26.851  14.338  39.079  1.00 94.87           N  
ATOM   2337  CA  ASP A 309     -25.427  14.657  39.041  1.00 94.87           C  
ATOM   2338  C   ASP A 309     -24.611  13.466  38.543  1.00 94.87           C  
ATOM   2339  CB  ASP A 309     -24.936  15.089  40.424  1.00 94.87           C  
ATOM   2340  O   ASP A 309     -23.658  13.636  37.780  1.00 94.87           O  
ATOM   2341  CG  ASP A 309     -25.404  16.481  40.811  1.00 94.87           C  
ATOM   2342  OD1 ASP A 309     -25.861  17.238  39.928  1.00 94.87           O  
ATOM   2343  OD2 ASP A 309     -25.312  16.825  42.009  1.00 94.87           O  
ATOM   2344  N   ALA A 310     -24.937  12.249  39.044  1.00 92.67           N  
ATOM   2345  CA  ALA A 310     -24.267  11.030  38.598  1.00 92.67           C  
ATOM   2346  C   ALA A 310     -24.464  10.812  37.101  1.00 92.67           C  
ATOM   2347  CB  ALA A 310     -24.779   9.824  39.381  1.00 92.67           C  
ATOM   2348  O   ALA A 310     -23.528  10.433  36.393  1.00 92.67           O  
ATOM   2349  N   MET A 311     -25.697  11.068  36.648  1.00 93.93           N  
ATOM   2350  CA  MET A 311     -25.986  10.951  35.221  1.00 93.93           C  
ATOM   2351  C   MET A 311     -25.201  11.984  34.420  1.00 93.93           C  
ATOM   2352  CB  MET A 311     -27.485  11.116  34.961  1.00 93.93           C  
ATOM   2353  O   MET A 311     -24.682  11.678  33.345  1.00 93.93           O  
ATOM   2354  CG  MET A 311     -28.316   9.916  35.383  1.00 93.93           C  
ATOM   2355  SD  MET A 311     -30.075  10.069  34.885  1.00 93.93           S  
ATOM   2356  CE  MET A 311     -29.918   9.868  33.088  1.00 93.93           C  
ATOM   2357  N   ARG A 312     -25.175  13.229  34.928  1.00 95.50           N  
ATOM   2358  CA  ARG A 312     -24.414  14.292  34.280  1.00 95.50           C  
ATOM   2359  C   ARG A 312     -22.932  13.939  34.210  1.00 95.50           C  
ATOM   2360  CB  ARG A 312     -24.602  15.617  35.020  1.00 95.50           C  
ATOM   2361  O   ARG A 312     -22.283  14.160  33.185  1.00 95.50           O  
ATOM   2362  CG  ARG A 312     -24.159  16.835  34.225  1.00 95.50           C  
ATOM   2363  CD  ARG A 312     -24.299  18.118  35.034  1.00 95.50           C  
ATOM   2364  NE  ARG A 312     -25.681  18.348  35.444  1.00 95.50           N  
ATOM   2365  NH1 ARG A 312     -25.140  19.171  37.534  1.00 95.50           N  
ATOM   2366  NH2 ARG A 312     -27.335  19.013  36.892  1.00 95.50           N  
ATOM   2367  CZ  ARG A 312     -26.049  18.844  36.623  1.00 95.50           C  
ATOM   2368  N   SER A 313     -22.352  13.465  35.305  1.00 91.07           N  
ATOM   2369  CA  SER A 313     -20.954  13.047  35.346  1.00 91.07           C  
ATOM   2370  C   SER A 313     -20.688  11.913  34.362  1.00 91.07           C  
ATOM   2371  CB  SER A 313     -20.567  12.608  36.759  1.00 91.07           C  
ATOM   2372  O   SER A 313     -19.653  11.896  33.692  1.00 91.07           O  
ATOM   2373  OG  SER A 313     -21.239  11.412  37.116  1.00 91.07           O  
ATOM   2374  N   ALA A 314     -21.545  10.900  34.319  1.00 91.36           N  
ATOM   2375  CA  ALA A 314     -21.422   9.798  33.367  1.00 91.36           C  
ATOM   2376  C   ALA A 314     -21.480  10.306  31.930  1.00 91.36           C  
ATOM   2377  CB  ALA A 314     -22.519   8.763  33.607  1.00 91.36           C  
ATOM   2378  O   ALA A 314     -20.716   9.853  31.074  1.00 91.36           O  
ATOM   2379  N   GLN A 315     -22.398  11.227  31.646  1.00 92.85           N  
ATOM   2380  CA  GLN A 315     -22.506  11.826  30.320  1.00 92.85           C  
ATOM   2381  C   GLN A 315     -21.231  12.578  29.951  1.00 92.85           C  
ATOM   2382  CB  GLN A 315     -23.709  12.769  30.253  1.00 92.85           C  
ATOM   2383  O   GLN A 315     -20.781  12.522  28.805  1.00 92.85           O  
ATOM   2384  CG  GLN A 315     -25.048  12.050  30.147  1.00 92.85           C  
ATOM   2385  CD  GLN A 315     -26.215  13.005  29.977  1.00 92.85           C  
ATOM   2386  NE2 GLN A 315     -27.331  12.493  29.471  1.00 92.85           N  
ATOM   2387  OE1 GLN A 315     -26.114  14.193  30.299  1.00 92.85           O  
ATOM   2388  N   GLU A 316     -20.612  13.369  30.904  1.00 94.20           N  
ATOM   2389  CA  GLU A 316     -19.358  14.082  30.681  1.00 94.20           C  
ATOM   2390  C   GLU A 316     -18.217  13.111  30.387  1.00 94.20           C  
ATOM   2391  CB  GLU A 316     -19.010  14.951  31.893  1.00 94.20           C  
ATOM   2392  O   GLU A 316     -17.377  13.376  29.524  1.00 94.20           O  
ATOM   2393  CG  GLU A 316     -19.913  16.164  32.058  1.00 94.20           C  
ATOM   2394  CD  GLU A 316     -19.725  16.874  33.390  1.00 94.20           C  
ATOM   2395  OE1 GLU A 316     -20.444  17.863  33.657  1.00 94.20           O  
ATOM   2396  OE2 GLU A 316     -18.850  16.439  34.171  1.00 94.20           O  
ATOM   2397  N   GLU A 317     -18.180  11.965  31.094  1.00 91.23           N  
ATOM   2398  CA  GLU A 317     -17.160  10.947  30.863  1.00 91.23           C  
ATOM   2399  C   GLU A 317     -17.311  10.319  29.480  1.00 91.23           C  
ATOM   2400  CB  GLU A 317     -17.227   9.863  31.942  1.00 91.23           C  
ATOM   2401  O   GLU A 317     -16.318  10.062  28.797  1.00 91.23           O  
ATOM   2402  CG  GLU A 317     -16.773  10.335  33.316  1.00 91.23           C  
ATOM   2403  CD  GLU A 317     -16.942   9.281  34.398  1.00 91.23           C  
ATOM   2404  OE1 GLU A 317     -16.709   9.591  35.589  1.00 91.23           O  
ATOM   2405  OE2 GLU A 317     -17.310   8.136  34.053  1.00 91.23           O  
ATOM   2406  N   ILE A 318     -18.543  10.059  29.084  1.00 93.80           N  
ATOM   2407  CA  ILE A 318     -18.829   9.519  27.759  1.00 93.80           C  
ATOM   2408  C   ILE A 318     -18.363  10.504  26.689  1.00 93.80           C  
ATOM   2409  CB  ILE A 318     -20.333   9.211  27.586  1.00 93.80           C  
ATOM   2410  O   ILE A 318     -17.753  10.106  25.694  1.00 93.80           O  
ATOM   2411  CG1 ILE A 318     -20.747   8.045  28.491  1.00 93.80           C  
ATOM   2412  CG2 ILE A 318     -20.658   8.909  26.121  1.00 93.80           C  
ATOM   2413  CD1 ILE A 318     -22.250   7.818  28.560  1.00 93.80           C  
ATOM   2414  N   THR A 319     -18.698  11.775  26.868  1.00 93.77           N  
ATOM   2415  CA  THR A 319     -18.285  12.802  25.918  1.00 93.77           C  
ATOM   2416  C   THR A 319     -16.764  12.921  25.877  1.00 93.77           C  
ATOM   2417  CB  THR A 319     -18.901  14.169  26.269  1.00 93.77           C  
ATOM   2418  O   THR A 319     -16.183  13.146  24.813  1.00 93.77           O  
ATOM   2419  CG2 THR A 319     -20.423  14.123  26.191  1.00 93.77           C  
ATOM   2420  OG1 THR A 319     -18.513  14.533  27.600  1.00 93.77           O  
ATOM   2421  N   GLU A 320     -16.085  12.836  26.987  1.00 92.80           N  
ATOM   2422  CA  GLU A 320     -14.628  12.875  27.054  1.00 92.80           C  
ATOM   2423  C   GLU A 320     -14.010  11.691  26.315  1.00 92.80           C  
ATOM   2424  CB  GLU A 320     -14.156  12.889  28.511  1.00 92.80           C  
ATOM   2425  O   GLU A 320     -13.018  11.849  25.599  1.00 92.80           O  
ATOM   2426  CG  GLU A 320     -12.647  13.002  28.668  1.00 92.80           C  
ATOM   2427  CD  GLU A 320     -12.075  14.277  28.069  1.00 92.80           C  
ATOM   2428  OE1 GLU A 320     -10.881  14.289  27.692  1.00 92.80           O  
ATOM   2429  OE2 GLU A 320     -12.827  15.273  27.975  1.00 92.80           O  
ATOM   2430  N   TYR A 321     -14.597  10.460  26.580  1.00 93.50           N  
ATOM   2431  CA  TYR A 321     -14.113   9.270  25.888  1.00 93.50           C  
ATOM   2432  C   TYR A 321     -14.340   9.384  24.385  1.00 93.50           C  
ATOM   2433  CB  TYR A 321     -14.807   8.016  26.427  1.00 93.50           C  
ATOM   2434  O   TYR A 321     -13.502   8.952  23.590  1.00 93.50           O  
ATOM   2435  CG  TYR A 321     -14.352   7.617  27.810  1.00 93.50           C  
ATOM   2436  CD1 TYR A 321     -13.002   7.420  28.090  1.00 93.50           C  
ATOM   2437  CD2 TYR A 321     -15.270   7.437  28.838  1.00 93.50           C  
ATOM   2438  CE1 TYR A 321     -12.578   7.051  29.362  1.00 93.50           C  
ATOM   2439  CE2 TYR A 321     -14.858   7.068  30.115  1.00 93.50           C  
ATOM   2440  OH  TYR A 321     -13.098   6.513  31.628  1.00 93.50           O  
ATOM   2441  CZ  TYR A 321     -13.512   6.878  30.367  1.00 93.50           C  
ATOM   2442  N   ARG A 322     -15.403   9.917  24.021  1.00 91.60           N  
ATOM   2443  CA  ARG A 322     -15.676  10.166  22.609  1.00 91.60           C  
ATOM   2444  C   ARG A 322     -14.655  11.130  22.015  1.00 91.60           C  
ATOM   2445  CB  ARG A 322     -17.090  10.721  22.424  1.00 91.60           C  
ATOM   2446  O   ARG A 322     -14.171  10.921  20.901  1.00 91.60           O  
ATOM   2447  CG  ARG A 322     -18.181   9.665  22.500  1.00 91.60           C  
ATOM   2448  CD  ARG A 322     -19.547  10.239  22.151  1.00 91.60           C  
ATOM   2449  NE  ARG A 322     -20.606   9.248  22.315  1.00 91.60           N  
ATOM   2450  NH1 ARG A 322     -22.237  10.781  22.886  1.00 91.60           N  
ATOM   2451  NH2 ARG A 322     -22.744   8.548  22.781  1.00 91.60           N  
ATOM   2452  CZ  ARG A 322     -21.860   9.528  22.660  1.00 91.60           C  
ATOM   2453  N   ARG A 323     -14.377  12.238  22.723  1.00 91.72           N  
ATOM   2454  CA  ARG A 323     -13.366  13.202  22.300  1.00 91.72           C  
ATOM   2455  C   ARG A 323     -11.996  12.542  22.181  1.00 91.72           C  
ATOM   2456  CB  ARG A 323     -13.298  14.376  23.279  1.00 91.72           C  
ATOM   2457  O   ARG A 323     -11.269  12.779  21.214  1.00 91.72           O  
ATOM   2458  CG  ARG A 323     -12.389  15.506  22.825  1.00 91.72           C  
ATOM   2459  CD  ARG A 323     -12.173  16.535  23.926  1.00 91.72           C  
ATOM   2460  NE  ARG A 323     -11.343  16.004  25.004  1.00 91.72           N  
ATOM   2461  NH1 ARG A 323      -9.336  16.401  23.932  1.00 91.72           N  
ATOM   2462  NH2 ARG A 323      -9.358  15.449  26.017  1.00 91.72           N  
ATOM   2463  CZ  ARG A 323     -10.014  15.953  24.982  1.00 91.72           C  
ATOM   2464  N   GLN A 324     -11.613  11.700  23.142  1.00 89.74           N  
ATOM   2465  CA  GLN A 324     -10.344  10.980  23.127  1.00 89.74           C  
ATOM   2466  C   GLN A 324     -10.267  10.024  21.940  1.00 89.74           C  
ATOM   2467  CB  GLN A 324     -10.146  10.211  24.434  1.00 89.74           C  
ATOM   2468  O   GLN A 324      -9.218   9.898  21.304  1.00 89.74           O  
ATOM   2469  CG  GLN A 324      -9.832  11.101  25.629  1.00 89.74           C  
ATOM   2470  CD  GLN A 324      -9.680  10.318  26.920  1.00 89.74           C  
ATOM   2471  NE2 GLN A 324      -9.939  10.974  28.046  1.00 89.74           N  
ATOM   2472  OE1 GLN A 324      -9.332   9.133  26.905  1.00 89.74           O  
ATOM   2473  N   LEU A 325     -11.360   9.352  21.751  1.00 90.25           N  
ATOM   2474  CA  LEU A 325     -11.424   8.433  20.620  1.00 90.25           C  
ATOM   2475  C   LEU A 325     -11.213   9.175  19.304  1.00 90.25           C  
ATOM   2476  CB  LEU A 325     -12.769   7.703  20.597  1.00 90.25           C  
ATOM   2477  O   LEU A 325     -10.486   8.700  18.428  1.00 90.25           O  
ATOM   2478  CG  LEU A 325     -12.915   6.582  19.566  1.00 90.25           C  
ATOM   2479  CD1 LEU A 325     -12.055   5.386  19.958  1.00 90.25           C  
ATOM   2480  CD2 LEU A 325     -14.377   6.173  19.424  1.00 90.25           C  
ATOM   2481  N   GLN A 326     -11.860  10.318  19.137  1.00 89.46           N  
ATOM   2482  CA  GLN A 326     -11.693  11.141  17.945  1.00 89.46           C  
ATOM   2483  C   GLN A 326     -10.252  11.625  17.808  1.00 89.46           C  
ATOM   2484  CB  GLN A 326     -12.647  12.336  17.979  1.00 89.46           C  
ATOM   2485  O   GLN A 326      -9.696  11.634  16.708  1.00 89.46           O  
ATOM   2486  CG  GLN A 326     -14.099  11.972  17.698  1.00 89.46           C  
ATOM   2487  CD  GLN A 326     -15.019  13.178  17.711  1.00 89.46           C  
ATOM   2488  NE2 GLN A 326     -16.193  13.034  17.105  1.00 89.46           N  
ATOM   2489  OE1 GLN A 326     -14.679  14.229  18.263  1.00 89.46           O  
ATOM   2490  N   ALA A 327      -9.658  12.125  18.890  1.00 87.07           N  
ATOM   2491  CA  ALA A 327      -8.267  12.571  18.900  1.00 87.07           C  
ATOM   2492  C   ALA A 327      -7.326  11.444  18.484  1.00 87.07           C  
ATOM   2493  CB  ALA A 327      -7.886  13.094  20.283  1.00 87.07           C  
ATOM   2494  O   ALA A 327      -6.416  11.653  17.678  1.00 87.07           O  
ATOM   2495  N   ARG A 328      -7.552  10.215  19.108  1.00 86.98           N  
ATOM   2496  CA  ARG A 328      -6.723   9.060  18.777  1.00 86.98           C  
ATOM   2497  C   ARG A 328      -6.930   8.634  17.328  1.00 86.98           C  
ATOM   2498  CB  ARG A 328      -7.029   7.892  19.716  1.00 86.98           C  
ATOM   2499  O   ARG A 328      -5.977   8.257  16.643  1.00 86.98           O  
ATOM   2500  CG  ARG A 328      -6.589   8.124  21.153  1.00 86.98           C  
ATOM   2501  CD  ARG A 328      -5.073   8.185  21.275  1.00 86.98           C  
ATOM   2502  NE  ARG A 328      -4.653   8.435  22.651  1.00 86.98           N  
ATOM   2503  NH1 ARG A 328      -2.750   7.132  22.525  1.00 86.98           N  
ATOM   2504  NH2 ARG A 328      -3.272   8.222  24.473  1.00 86.98           N  
ATOM   2505  CZ  ARG A 328      -3.559   7.929  23.214  1.00 86.98           C  
ATOM   2506  N   THR A 329      -8.098   8.693  16.846  1.00 89.71           N  
ATOM   2507  CA  THR A 329      -8.418   8.363  15.462  1.00 89.71           C  
ATOM   2508  C   THR A 329      -7.716   9.318  14.501  1.00 89.71           C  
ATOM   2509  CB  THR A 329      -9.937   8.407  15.214  1.00 89.71           C  
ATOM   2510  O   THR A 329      -7.184   8.894  13.474  1.00 89.71           O  
ATOM   2511  CG2 THR A 329     -10.274   7.989  13.786  1.00 89.71           C  
ATOM   2512  OG1 THR A 329     -10.591   7.516  16.127  1.00 89.71           O  
ATOM   2513  N   THR A 330      -7.788  10.648  14.745  1.00 87.91           N  
ATOM   2514  CA  THR A 330      -7.103  11.634  13.916  1.00 87.91           C  
ATOM   2515  C   THR A 330      -5.595  11.408  13.940  1.00 87.91           C  
ATOM   2516  CB  THR A 330      -7.417  13.068  14.380  1.00 87.91           C  
ATOM   2517  O   THR A 330      -4.917  11.596  12.927  1.00 87.91           O  
ATOM   2518  CG2 THR A 330      -8.911  13.364  14.283  1.00 87.91           C  
ATOM   2519  OG1 THR A 330      -6.998  13.226  15.741  1.00 87.91           O  
ATOM   2520  N   GLU A 331      -5.043  11.089  15.159  1.00 87.11           N  
ATOM   2521  CA  GLU A 331      -3.622  10.777  15.283  1.00 87.11           C  
ATOM   2522  C   GLU A 331      -3.252   9.549  14.456  1.00 87.11           C  
ATOM   2523  CB  GLU A 331      -3.246  10.557  16.750  1.00 87.11           C  
ATOM   2524  O   GLU A 331      -2.204   9.523  13.808  1.00 87.11           O  
ATOM   2525  CG  GLU A 331      -1.749  10.415  16.986  1.00 87.11           C  
ATOM   2526  CD  GLU A 331      -1.386  10.257  18.454  1.00 87.11           C  
ATOM   2527  OE1 GLU A 331      -0.178  10.205  18.779  1.00 87.11           O  
ATOM   2528  OE2 GLU A 331      -2.317  10.183  19.287  1.00 87.11           O  
ATOM   2529  N   LEU A 332      -4.052   8.533  14.517  1.00 84.97           N  
ATOM   2530  CA  LEU A 332      -3.820   7.326  13.731  1.00 84.97           C  
ATOM   2531  C   LEU A 332      -3.840   7.638  12.238  1.00 84.97           C  
ATOM   2532  CB  LEU A 332      -4.872   6.263  14.056  1.00 84.97           C  
ATOM   2533  O   LEU A 332      -3.007   7.133  11.483  1.00 84.97           O  
ATOM   2534  CG  LEU A 332      -4.661   5.474  15.349  1.00 84.97           C  
ATOM   2535  CD1 LEU A 332      -5.842   4.542  15.601  1.00 84.97           C  
ATOM   2536  CD2 LEU A 332      -3.356   4.687  15.288  1.00 84.97           C  
ATOM   2537  N   GLU A 333      -4.847   8.380  11.794  1.00 93.14           N  
ATOM   2538  CA  GLU A 333      -4.952   8.778  10.394  1.00 93.14           C  
ATOM   2539  C   GLU A 333      -3.740   9.596   9.959  1.00 93.14           C  
ATOM   2540  CB  GLU A 333      -6.237   9.576  10.157  1.00 93.14           C  
ATOM   2541  O   GLU A 333      -3.246   9.439   8.840  1.00 93.14           O  
ATOM   2542  CG  GLU A 333      -7.503   8.732  10.207  1.00 93.14           C  
ATOM   2543  CD  GLU A 333      -8.777   9.555  10.096  1.00 93.14           C  
ATOM   2544  OE1 GLU A 333      -9.883   8.968  10.130  1.00 93.14           O  
ATOM   2545  OE2 GLU A 333      -8.668  10.795   9.973  1.00 93.14           O  
ATOM   2546  N   ALA A 334      -3.277  10.539  10.797  1.00 86.53           N  
ATOM   2547  CA  ALA A 334      -2.083  11.336  10.527  1.00 86.53           C  
ATOM   2548  C   ALA A 334      -0.850  10.447  10.391  1.00 86.53           C  
ATOM   2549  CB  ALA A 334      -1.872  12.369  11.631  1.00 86.53           C  
ATOM   2550  O   ALA A 334      -0.030  10.646   9.491  1.00 86.53           O  
ATOM   2551  N   LEU A 335      -0.684   9.472  11.358  1.00 85.19           N  
ATOM   2552  CA  LEU A 335       0.454   8.560  11.332  1.00 85.19           C  
ATOM   2553  C   LEU A 335       0.389   7.644  10.115  1.00 85.19           C  
ATOM   2554  CB  LEU A 335       0.501   7.724  12.613  1.00 85.19           C  
ATOM   2555  O   LEU A 335       1.419   7.325   9.517  1.00 85.19           O  
ATOM   2556  CG  LEU A 335       0.923   8.457  13.887  1.00 85.19           C  
ATOM   2557  CD1 LEU A 335       0.777   7.543  15.099  1.00 85.19           C  
ATOM   2558  CD2 LEU A 335       2.356   8.963  13.763  1.00 85.19           C  
ATOM   2559  N   LYS A 336      -0.761   7.178   9.783  1.00 90.66           N  
ATOM   2560  CA  LYS A 336      -0.951   6.375   8.578  1.00 90.66           C  
ATOM   2561  C   LYS A 336      -0.543   7.151   7.329  1.00 90.66           C  
ATOM   2562  CB  LYS A 336      -2.406   5.919   8.460  1.00 90.66           C  
ATOM   2563  O   LYS A 336       0.077   6.594   6.421  1.00 90.66           O  
ATOM   2564  CG  LYS A 336      -2.779   4.786   9.404  1.00 90.66           C  
ATOM   2565  CD  LYS A 336      -4.217   4.331   9.192  1.00 90.66           C  
ATOM   2566  CE  LYS A 336      -4.585   3.183  10.123  1.00 90.66           C  
ATOM   2567  NZ  LYS A 336      -6.030   2.821  10.011  1.00 90.66           N  
ATOM   2568  N   SER A 337      -1.025   8.389   7.230  1.00 87.40           N  
ATOM   2569  CA  SER A 337      -0.652   9.251   6.113  1.00 87.40           C  
ATOM   2570  C   SER A 337       0.856   9.468   6.061  1.00 87.40           C  
ATOM   2571  CB  SER A 337      -1.367  10.599   6.214  1.00 87.40           C  
ATOM   2572  O   SER A 337       1.449   9.486   4.980  1.00 87.40           O  
ATOM   2573  OG  SER A 337      -0.831  11.374   7.272  1.00 87.40           O  
ATOM   2574  N   THR A 338       1.501   9.702   7.237  1.00 83.36           N  
ATOM   2575  CA  THR A 338       2.950   9.849   7.317  1.00 83.36           C  
ATOM   2576  C   THR A 338       3.649   8.559   6.897  1.00 83.36           C  
ATOM   2577  CB  THR A 338       3.395  10.237   8.740  1.00 83.36           C  
ATOM   2578  O   THR A 338       4.662   8.595   6.196  1.00 83.36           O  
ATOM   2579  CG2 THR A 338       2.772  11.561   9.168  1.00 83.36           C  
ATOM   2580  OG1 THR A 338       2.990   9.212   9.656  1.00 83.36           O  
ATOM   2581  N   LYS A 339       3.188   7.436   7.413  1.00 89.99           N  
ATOM   2582  CA  LYS A 339       3.721   6.136   7.014  1.00 89.99           C  
ATOM   2583  C   LYS A 339       3.649   5.954   5.500  1.00 89.99           C  
ATOM   2584  CB  LYS A 339       2.962   5.007   7.713  1.00 89.99           C  
ATOM   2585  O   LYS A 339       4.614   5.507   4.877  1.00 89.99           O  
ATOM   2586  CG  LYS A 339       3.479   3.615   7.379  1.00 89.99           C  
ATOM   2587  CD  LYS A 339       2.518   2.533   7.856  1.00 89.99           C  
ATOM   2588  CE  LYS A 339       2.870   1.173   7.269  1.00 89.99           C  
ATOM   2589  NZ  LYS A 339       2.209   0.060   8.014  1.00 89.99           N  
ATOM   2590  N   ASP A 340       2.489   6.193   4.898  1.00 89.90           N  
ATOM   2591  CA  ASP A 340       2.293   6.074   3.456  1.00 89.90           C  
ATOM   2592  C   ASP A 340       3.265   6.971   2.694  1.00 89.90           C  
ATOM   2593  CB  ASP A 340       0.851   6.421   3.081  1.00 89.90           C  
ATOM   2594  O   ASP A 340       3.819   6.566   1.670  1.00 89.90           O  
ATOM   2595  CG  ASP A 340      -0.143   5.348   3.489  1.00 89.90           C  
ATOM   2596  OD1 ASP A 340       0.282   4.231   3.857  1.00 89.90           O  
ATOM   2597  OD2 ASP A 340      -1.362   5.621   3.440  1.00 89.90           O  
ATOM   2598  N   SER A 341       3.422   8.232   3.193  1.00 88.11           N  
ATOM   2599  CA  SER A 341       4.348   9.169   2.566  1.00 88.11           C  
ATOM   2600  C   SER A 341       5.783   8.657   2.636  1.00 88.11           C  
ATOM   2601  CB  SER A 341       4.255  10.542   3.232  1.00 88.11           C  
ATOM   2602  O   SER A 341       6.529   8.751   1.659  1.00 88.11           O  
ATOM   2603  OG  SER A 341       5.282  11.399   2.763  1.00 88.11           O  
ATOM   2604  N   LEU A 342       6.208   8.168   3.775  1.00 80.82           N  
ATOM   2605  CA  LEU A 342       7.551   7.629   3.961  1.00 80.82           C  
ATOM   2606  C   LEU A 342       7.764   6.390   3.098  1.00 80.82           C  
ATOM   2607  CB  LEU A 342       7.792   7.287   5.433  1.00 80.82           C  
ATOM   2608  O   LEU A 342       8.851   6.186   2.554  1.00 80.82           O  
ATOM   2609  CG  LEU A 342       7.990   8.471   6.381  1.00 80.82           C  
ATOM   2610  CD1 LEU A 342       8.092   7.985   7.823  1.00 80.82           C  
ATOM   2611  CD2 LEU A 342       9.231   9.267   5.990  1.00 80.82           C  
ATOM   2612  N   GLU A 343       6.828   5.555   3.009  1.00 89.74           N  
ATOM   2613  CA  GLU A 343       6.893   4.379   2.146  1.00 89.74           C  
ATOM   2614  C   GLU A 343       7.031   4.777   0.680  1.00 89.74           C  
ATOM   2615  CB  GLU A 343       5.654   3.501   2.339  1.00 89.74           C  
ATOM   2616  O   GLU A 343       7.770   4.141  -0.075  1.00 89.74           O  
ATOM   2617  CG  GLU A 343       5.656   2.711   3.640  1.00 89.74           C  
ATOM   2618  CD  GLU A 343       4.399   1.880   3.839  1.00 89.74           C  
ATOM   2619  OE1 GLU A 343       4.345   1.081   4.802  1.00 89.74           O  
ATOM   2620  OE2 GLU A 343       3.460   2.028   3.025  1.00 89.74           O  
ATOM   2621  N   ARG A 344       6.273   5.803   0.252  1.00 91.96           N  
ATOM   2622  CA  ARG A 344       6.398   6.336  -1.101  1.00 91.96           C  
ATOM   2623  C   ARG A 344       7.804   6.872  -1.350  1.00 91.96           C  
ATOM   2624  CB  ARG A 344       5.366   7.440  -1.341  1.00 91.96           C  
ATOM   2625  O   ARG A 344       8.373   6.660  -2.423  1.00 91.96           O  
ATOM   2626  CG  ARG A 344       3.948   6.928  -1.529  1.00 91.96           C  
ATOM   2627  CD  ARG A 344       2.998   8.039  -1.954  1.00 91.96           C  
ATOM   2628  NE  ARG A 344       1.603   7.610  -1.890  1.00 91.96           N  
ATOM   2629  NH1 ARG A 344       1.326   8.142   0.341  1.00 91.96           N  
ATOM   2630  NH2 ARG A 344      -0.415   7.251  -0.855  1.00 91.96           N  
ATOM   2631  CZ  ARG A 344       0.841   7.669  -0.802  1.00 91.96           C  
ATOM   2632  N   GLN A 345       8.360   7.609  -0.310  1.00 84.05           N  
ATOM   2633  CA  GLN A 345       9.718   8.133  -0.409  1.00 84.05           C  
ATOM   2634  C   GLN A 345      10.739   7.003  -0.501  1.00 84.05           C  
ATOM   2635  CB  GLN A 345      10.037   9.032   0.787  1.00 84.05           C  
ATOM   2636  O   GLN A 345      11.700   7.088  -1.268  1.00 84.05           O  
ATOM   2637  CG  GLN A 345       9.304  10.367   0.765  1.00 84.05           C  
ATOM   2638  CD  GLN A 345       9.683  11.264   1.929  1.00 84.05           C  
ATOM   2639  NE2 GLN A 345       9.676  12.572   1.696  1.00 84.05           N  
ATOM   2640  OE1 GLN A 345       9.980  10.785   3.028  1.00 84.05           O  
ATOM   2641  N   ARG A 346      10.566   6.027   0.331  1.00 87.16           N  
ATOM   2642  CA  ARG A 346      11.441   4.859   0.297  1.00 87.16           C  
ATOM   2643  C   ARG A 346      11.402   4.186  -1.071  1.00 87.16           C  
ATOM   2644  CB  ARG A 346      11.046   3.859   1.385  1.00 87.16           C  
ATOM   2645  O   ARG A 346      12.444   3.824  -1.621  1.00 87.16           O  
ATOM   2646  CG  ARG A 346      11.973   2.658   1.483  1.00 87.16           C  
ATOM   2647  CD  ARG A 346      11.422   1.595   2.423  1.00 87.16           C  
ATOM   2648  NE  ARG A 346      12.245   0.389   2.416  1.00 87.16           N  
ATOM   2649  NH1 ARG A 346      10.781  -0.868   3.687  1.00 87.16           N  
ATOM   2650  NH2 ARG A 346      12.745  -1.789   2.945  1.00 87.16           N  
ATOM   2651  CZ  ARG A 346      11.922  -0.753   3.016  1.00 87.16           C  
ATOM   2652  N   SER A 347      10.234   3.908  -1.616  1.00 90.23           N  
ATOM   2653  CA  SER A 347      10.068   3.287  -2.926  1.00 90.23           C  
ATOM   2654  C   SER A 347      10.705   4.133  -4.023  1.00 90.23           C  
ATOM   2655  CB  SER A 347       8.586   3.070  -3.233  1.00 90.23           C  
ATOM   2656  O   SER A 347      11.328   3.599  -4.943  1.00 90.23           O  
ATOM   2657  OG  SER A 347       7.924   4.309  -3.420  1.00 90.23           O  
ATOM   2658  N   GLU A 348      10.478   5.493  -4.009  1.00 90.36           N  
ATOM   2659  CA  GLU A 348      11.084   6.416  -4.963  1.00 90.36           C  
ATOM   2660  C   GLU A 348      12.608   6.354  -4.900  1.00 90.36           C  
ATOM   2661  CB  GLU A 348      10.606   7.847  -4.705  1.00 90.36           C  
ATOM   2662  O   GLU A 348      13.279   6.387  -5.933  1.00 90.36           O  
ATOM   2663  CG  GLU A 348       9.151   8.086  -5.084  1.00 90.36           C  
ATOM   2664  CD  GLU A 348       8.645   9.462  -4.681  1.00 90.36           C  
ATOM   2665  OE1 GLU A 348       7.424   9.716  -4.790  1.00 90.36           O  
ATOM   2666  OE2 GLU A 348       9.477  10.294  -4.254  1.00 90.36           O  
ATOM   2667  N   LEU A 349      13.141   6.321  -3.587  1.00 87.09           N  
ATOM   2668  CA  LEU A 349      14.582   6.213  -3.393  1.00 87.09           C  
ATOM   2669  C   LEU A 349      15.107   4.890  -3.939  1.00 87.09           C  
ATOM   2670  CB  LEU A 349      14.935   6.341  -1.908  1.00 87.09           C  
ATOM   2671  O   LEU A 349      16.176   4.847  -4.553  1.00 87.09           O  
ATOM   2672  CG  LEU A 349      14.904   7.754  -1.323  1.00 87.09           C  
ATOM   2673  CD1 LEU A 349      15.144   7.710   0.182  1.00 87.09           C  
ATOM   2674  CD2 LEU A 349      15.938   8.640  -2.009  1.00 87.09           C  
ATOM   2675  N   GLU A 350      14.465   3.817  -3.667  1.00 89.48           N  
ATOM   2676  CA  GLU A 350      14.847   2.505  -4.182  1.00 89.48           C  
ATOM   2677  C   GLU A 350      14.844   2.488  -5.708  1.00 89.48           C  
ATOM   2678  CB  GLU A 350      13.909   1.422  -3.642  1.00 89.48           C  
ATOM   2679  O   GLU A 350      15.743   1.917  -6.329  1.00 89.48           O  
ATOM   2680  CG  GLU A 350      14.130   1.092  -2.173  1.00 89.48           C  
ATOM   2681  CD  GLU A 350      13.067   0.170  -1.598  1.00 89.48           C  
ATOM   2682  OE1 GLU A 350      13.198  -0.251  -0.426  1.00 89.48           O  
ATOM   2683  OE2 GLU A 350      12.096  -0.135  -2.326  1.00 89.48           O  
ATOM   2684  N   ASP A 351      13.817   3.081  -6.345  1.00 91.62           N  
ATOM   2685  CA  ASP A 351      13.723   3.168  -7.799  1.00 91.62           C  
ATOM   2686  C   ASP A 351      14.886   3.971  -8.378  1.00 91.62           C  
ATOM   2687  CB  ASP A 351      12.391   3.798  -8.214  1.00 91.62           C  
ATOM   2688  O   ASP A 351      15.457   3.595  -9.403  1.00 91.62           O  
ATOM   2689  CG  ASP A 351      11.203   2.881  -7.981  1.00 91.62           C  
ATOM   2690  OD1 ASP A 351      11.403   1.663  -7.784  1.00 91.62           O  
ATOM   2691  OD2 ASP A 351      10.058   3.380  -7.998  1.00 91.62           O  
ATOM   2692  N   ARG A 352      15.197   5.103  -7.703  1.00 91.80           N  
ATOM   2693  CA  ARG A 352      16.319   5.932  -8.133  1.00 91.80           C  
ATOM   2694  C   ARG A 352      17.631   5.160  -8.054  1.00 91.80           C  
ATOM   2695  CB  ARG A 352      16.406   7.202  -7.283  1.00 91.80           C  
ATOM   2696  O   ARG A 352      18.461   5.241  -8.963  1.00 91.80           O  
ATOM   2697  CG  ARG A 352      15.424   8.287  -7.695  1.00 91.80           C  
ATOM   2698  CD  ARG A 352      15.716   9.607  -6.995  1.00 91.80           C  
ATOM   2699  NE  ARG A 352      14.498  10.381  -6.774  1.00 91.80           N  
ATOM   2700  NH1 ARG A 352      14.049   9.469  -4.699  1.00 91.80           N  
ATOM   2701  NH2 ARG A 352      12.646  11.048  -5.590  1.00 91.80           N  
ATOM   2702  CZ  ARG A 352      13.734  10.298  -5.688  1.00 91.80           C  
ATOM   2703  N   HIS A 353      17.796   4.489  -6.930  1.00 90.84           N  
ATOM   2704  CA  HIS A 353      19.007   3.696  -6.750  1.00 90.84           C  
ATOM   2705  C   HIS A 353      19.094   2.580  -7.785  1.00 90.84           C  
ATOM   2706  CB  HIS A 353      19.059   3.109  -5.338  1.00 90.84           C  
ATOM   2707  O   HIS A 353      20.176   2.288  -8.300  1.00 90.84           O  
ATOM   2708  CG  HIS A 353      19.369   4.119  -4.279  1.00 90.84           C  
ATOM   2709  CD2 HIS A 353      18.736   4.414  -3.119  1.00 90.84           C  
ATOM   2710  ND1 HIS A 353      20.449   4.971  -4.357  1.00 90.84           N  
ATOM   2711  CE1 HIS A 353      20.468   5.748  -3.287  1.00 90.84           C  
ATOM   2712  NE2 HIS A 353      19.439   5.430  -2.520  1.00 90.84           N  
ATOM   2713  N   GLN A 354      17.993   1.921  -8.044  1.00 93.49           N  
ATOM   2714  CA  GLN A 354      17.960   0.868  -9.054  1.00 93.49           C  
ATOM   2715  C   GLN A 354      18.306   1.418 -10.434  1.00 93.49           C  
ATOM   2716  CB  GLN A 354      16.586   0.197  -9.085  1.00 93.49           C  
ATOM   2717  O   GLN A 354      19.014   0.770 -11.207  1.00 93.49           O  
ATOM   2718  CG  GLN A 354      16.338  -0.753  -7.921  1.00 93.49           C  
ATOM   2719  CD  GLN A 354      14.920  -1.291  -7.894  1.00 93.49           C  
ATOM   2720  NE2 GLN A 354      14.549  -1.928  -6.789  1.00 93.49           N  
ATOM   2721  OE1 GLN A 354      14.164  -1.135  -8.858  1.00 93.49           O  
ATOM   2722  N   ALA A 355      17.794   2.566 -10.789  1.00 92.72           N  
ATOM   2723  CA  ALA A 355      18.116   3.231 -12.049  1.00 92.72           C  
ATOM   2724  C   ALA A 355      19.605   3.554 -12.134  1.00 92.72           C  
ATOM   2725  CB  ALA A 355      17.288   4.505 -12.205  1.00 92.72           C  
ATOM   2726  O   ALA A 355      20.223   3.389 -13.188  1.00 92.72           O  
ATOM   2727  N   ASP A 356      20.188   4.082 -11.038  1.00 93.21           N  
ATOM   2728  CA  ASP A 356      21.613   4.392 -10.980  1.00 93.21           C  
ATOM   2729  C   ASP A 356      22.457   3.133 -11.170  1.00 93.21           C  
ATOM   2730  CB  ASP A 356      21.963   5.063  -9.651  1.00 93.21           C  
ATOM   2731  O   ASP A 356      23.468   3.158 -11.876  1.00 93.21           O  
ATOM   2732  CG  ASP A 356      21.434   6.483  -9.546  1.00 93.21           C  
ATOM   2733  OD1 ASP A 356      21.017   7.056 -10.576  1.00 93.21           O  
ATOM   2734  OD2 ASP A 356      21.436   7.035  -8.424  1.00 93.21           O  
ATOM   2735  N   ILE A 357      22.072   2.092 -10.452  1.00 94.20           N  
ATOM   2736  CA  ILE A 357      22.779   0.822 -10.569  1.00 94.20           C  
ATOM   2737  C   ILE A 357      22.724   0.331 -12.014  1.00 94.20           C  
ATOM   2738  CB  ILE A 357      22.187  -0.243  -9.618  1.00 94.20           C  
ATOM   2739  O   ILE A 357      23.725  -0.148 -12.551  1.00 94.20           O  
ATOM   2740  CG1 ILE A 357      22.462   0.133  -8.158  1.00 94.20           C  
ATOM   2741  CG2 ILE A 357      22.753  -1.629  -9.942  1.00 94.20           C  
ATOM   2742  CD1 ILE A 357      21.753  -0.757  -7.145  1.00 94.20           C  
ATOM   2743  N   ALA A 358      21.560   0.394 -12.640  1.00 94.59           N  
ATOM   2744  CA  ALA A 358      21.403  -0.006 -14.036  1.00 94.59           C  
ATOM   2745  C   ALA A 358      22.297   0.827 -14.949  1.00 94.59           C  
ATOM   2746  CB  ALA A 358      19.943   0.122 -14.464  1.00 94.59           C  
ATOM   2747  O   ALA A 358      22.909   0.297 -15.880  1.00 94.59           O  
ATOM   2748  N   SER A 359      22.308   2.126 -14.728  1.00 93.65           N  
ATOM   2749  CA  SER A 359      23.165   3.027 -15.491  1.00 93.65           C  
ATOM   2750  C   SER A 359      24.636   2.660 -15.329  1.00 93.65           C  
ATOM   2751  CB  SER A 359      22.941   4.476 -15.056  1.00 93.65           C  
ATOM   2752  O   SER A 359      25.395   2.675 -16.301  1.00 93.65           O  
ATOM   2753  OG  SER A 359      23.572   4.731 -13.813  1.00 93.65           O  
ATOM   2754  N   TYR A 360      25.086   2.415 -14.075  1.00 93.44           N  
ATOM   2755  CA  TYR A 360      26.462   2.008 -13.809  1.00 93.44           C  
ATOM   2756  C   TYR A 360      26.779   0.682 -14.489  1.00 93.44           C  
ATOM   2757  CB  TYR A 360      26.706   1.894 -12.301  1.00 93.44           C  
ATOM   2758  O   TYR A 360      27.876   0.496 -15.021  1.00 93.44           O  
ATOM   2759  CG  TYR A 360      26.722   3.223 -11.586  1.00 93.44           C  
ATOM   2760  CD1 TYR A 360      27.455   4.296 -12.087  1.00 93.44           C  
ATOM   2761  CD2 TYR A 360      26.005   3.407 -10.409  1.00 93.44           C  
ATOM   2762  CE1 TYR A 360      27.474   5.522 -11.430  1.00 93.44           C  
ATOM   2763  CE2 TYR A 360      26.017   4.629  -9.744  1.00 93.44           C  
ATOM   2764  OH  TYR A 360      26.768   6.891  -9.607  1.00 93.44           O  
ATOM   2765  CZ  TYR A 360      26.753   5.679 -10.262  1.00 93.44           C  
ATOM   2766  N   GLN A 361      25.869  -0.234 -14.457  1.00 95.74           N  
ATOM   2767  CA  GLN A 361      26.057  -1.518 -15.125  1.00 95.74           C  
ATOM   2768  C   GLN A 361      26.217  -1.335 -16.632  1.00 95.74           C  
ATOM   2769  CB  GLN A 361      24.884  -2.454 -14.831  1.00 95.74           C  
ATOM   2770  O   GLN A 361      27.031  -2.014 -17.262  1.00 95.74           O  
ATOM   2771  CG  GLN A 361      24.895  -3.030 -13.422  1.00 95.74           C  
ATOM   2772  CD  GLN A 361      23.712  -3.940 -13.151  1.00 95.74           C  
ATOM   2773  NE2 GLN A 361      23.755  -4.649 -12.027  1.00 95.74           N  
ATOM   2774  OE1 GLN A 361      22.768  -4.006 -13.944  1.00 95.74           O  
ATOM   2775  N   GLU A 362      25.372  -0.504 -17.188  1.00 95.94           N  
ATOM   2776  CA  GLU A 362      25.492  -0.182 -18.607  1.00 95.94           C  
ATOM   2777  C   GLU A 362      26.851   0.438 -18.919  1.00 95.94           C  
ATOM   2778  CB  GLU A 362      24.370   0.765 -19.041  1.00 95.94           C  
ATOM   2779  O   GLU A 362      27.460   0.127 -19.945  1.00 95.94           O  
ATOM   2780  CG  GLU A 362      23.002   0.103 -19.118  1.00 95.94           C  
ATOM   2781  CD  GLU A 362      21.873   1.088 -19.376  1.00 95.94           C  
ATOM   2782  OE1 GLU A 362      20.691   0.677 -19.350  1.00 95.94           O  
ATOM   2783  OE2 GLU A 362      22.173   2.281 -19.607  1.00 95.94           O  
ATOM   2784  N   ALA A 363      27.289   1.382 -18.064  1.00 95.84           N  
ATOM   2785  CA  ALA A 363      28.599   2.011 -18.217  1.00 95.84           C  
ATOM   2786  C   ALA A 363      29.716   0.974 -18.149  1.00 95.84           C  
ATOM   2787  CB  ALA A 363      28.804   3.080 -17.146  1.00 95.84           C  
ATOM   2788  O   ALA A 363      30.674   1.033 -18.924  1.00 95.84           O  
ATOM   2789  N   ILE A 364      29.605   0.126 -17.178  1.00 94.87           N  
ATOM   2790  CA  ILE A 364      30.593  -0.935 -17.023  1.00 94.87           C  
ATOM   2791  C   ILE A 364      30.613  -1.809 -18.275  1.00 94.87           C  
ATOM   2792  CB  ILE A 364      30.305  -1.797 -15.773  1.00 94.87           C  
ATOM   2793  O   ILE A 364      31.683  -2.171 -18.770  1.00 94.87           O  
ATOM   2794  CG1 ILE A 364      30.543  -0.983 -14.496  1.00 94.87           C  
ATOM   2795  CG2 ILE A 364      31.165  -3.065 -15.782  1.00 94.87           C  
ATOM   2796  CD1 ILE A 364      30.084  -1.680 -13.223  1.00 94.87           C  
ATOM   2797  N   GLN A 365      29.453  -2.179 -18.796  1.00 96.63           N  
ATOM   2798  CA  GLN A 365      29.353  -2.994 -20.002  1.00 96.63           C  
ATOM   2799  C   GLN A 365      29.966  -2.278 -21.202  1.00 96.63           C  
ATOM   2800  CB  GLN A 365      27.894  -3.350 -20.292  1.00 96.63           C  
ATOM   2801  O   GLN A 365      30.639  -2.901 -22.026  1.00 96.63           O  
ATOM   2802  CG  GLN A 365      27.300  -4.354 -19.313  1.00 96.63           C  
ATOM   2803  CD  GLN A 365      25.821  -4.597 -19.547  1.00 96.63           C  
ATOM   2804  NE2 GLN A 365      25.169  -5.252 -18.593  1.00 96.63           N  
ATOM   2805  OE1 GLN A 365      25.268  -4.198 -20.577  1.00 96.63           O  
ATOM   2806  N   GLN A 366      29.675  -1.000 -21.328  1.00 96.04           N  
ATOM   2807  CA  GLN A 366      30.254  -0.186 -22.391  1.00 96.04           C  
ATOM   2808  C   GLN A 366      31.777  -0.168 -22.303  1.00 96.04           C  
ATOM   2809  CB  GLN A 366      29.707   1.242 -22.333  1.00 96.04           C  
ATOM   2810  O   GLN A 366      32.464  -0.294 -23.318  1.00 96.04           O  
ATOM   2811  CG  GLN A 366      28.265   1.368 -22.803  1.00 96.04           C  
ATOM   2812  CD  GLN A 366      27.727   2.781 -22.675  1.00 96.04           C  
ATOM   2813  NE2 GLN A 366      26.512   3.000 -23.165  1.00 96.04           N  
ATOM   2814  OE1 GLN A 366      28.398   3.668 -22.139  1.00 96.04           O  
ATOM   2815  N   LEU A 367      32.266   0.057 -21.092  1.00 95.81           N  
ATOM   2816  CA  LEU A 367      33.709   0.085 -20.879  1.00 95.81           C  
ATOM   2817  C   LEU A 367      34.324  -1.285 -21.144  1.00 95.81           C  
ATOM   2818  CB  LEU A 367      34.032   0.535 -19.451  1.00 95.81           C  
ATOM   2819  O   LEU A 367      35.421  -1.380 -21.700  1.00 95.81           O  
ATOM   2820  CG  LEU A 367      33.872   2.027 -19.158  1.00 95.81           C  
ATOM   2821  CD1 LEU A 367      34.064   2.299 -17.670  1.00 95.81           C  
ATOM   2822  CD2 LEU A 367      34.858   2.844 -19.987  1.00 95.81           C  
ATOM   2823  N   ASP A 368      33.720  -2.332 -20.709  1.00 97.10           N  
ATOM   2824  CA  ASP A 368      34.177  -3.690 -20.989  1.00 97.10           C  
ATOM   2825  C   ASP A 368      34.226  -3.954 -22.492  1.00 97.10           C  
ATOM   2826  CB  ASP A 368      33.269  -4.713 -20.304  1.00 97.10           C  
ATOM   2827  O   ASP A 368      35.166  -4.580 -22.988  1.00 97.10           O  
ATOM   2828  CG  ASP A 368      33.550  -4.855 -18.819  1.00 97.10           C  
ATOM   2829  OD1 ASP A 368      34.651  -4.472 -18.367  1.00 97.10           O  
ATOM   2830  OD2 ASP A 368      32.664  -5.357 -18.094  1.00 97.10           O  
ATOM   2831  N   ALA A 369      33.192  -3.538 -23.187  1.00 96.32           N  
ATOM   2832  CA  ALA A 369      33.148  -3.691 -24.639  1.00 96.32           C  
ATOM   2833  C   ALA A 369      34.281  -2.918 -25.306  1.00 96.32           C  
ATOM   2834  CB  ALA A 369      31.799  -3.227 -25.182  1.00 96.32           C  
ATOM   2835  O   ALA A 369      34.915  -3.416 -26.240  1.00 96.32           O  
ATOM   2836  N   GLU A 370      34.485  -1.651 -24.874  1.00 96.33           N  
ATOM   2837  CA  GLU A 370      35.579  -0.833 -25.388  1.00 96.33           C  
ATOM   2838  C   GLU A 370      36.930  -1.492 -25.129  1.00 96.33           C  
ATOM   2839  CB  GLU A 370      35.546   0.564 -24.761  1.00 96.33           C  
ATOM   2840  O   GLU A 370      37.827  -1.435 -25.973  1.00 96.33           O  
ATOM   2841  CG  GLU A 370      34.397   1.432 -25.252  1.00 96.33           C  
ATOM   2842  CD  GLU A 370      34.328   2.784 -24.560  1.00 96.33           C  
ATOM   2843  OE1 GLU A 370      33.359   3.539 -24.800  1.00 96.33           O  
ATOM   2844  OE2 GLU A 370      35.251   3.090 -23.773  1.00 96.33           O  
ATOM   2845  N   LEU A 371      37.089  -1.989 -23.925  1.00 96.44           N  
ATOM   2846  CA  LEU A 371      38.318  -2.695 -23.579  1.00 96.44           C  
ATOM   2847  C   LEU A 371      38.526  -3.901 -24.490  1.00 96.44           C  
ATOM   2848  CB  LEU A 371      38.285  -3.145 -22.116  1.00 96.44           C  
ATOM   2849  O   LEU A 371      39.636  -4.138 -24.970  1.00 96.44           O  
ATOM   2850  CG  LEU A 371      39.610  -3.630 -21.526  1.00 96.44           C  
ATOM   2851  CD1 LEU A 371      39.675  -3.311 -20.036  1.00 96.44           C  
ATOM   2852  CD2 LEU A 371      39.786  -5.126 -21.765  1.00 96.44           C  
ATOM   2853  N   ARG A 372      37.492  -4.706 -24.675  1.00 96.90           N  
ATOM   2854  CA  ARG A 372      37.566  -5.857 -25.570  1.00 96.90           C  
ATOM   2855  C   ARG A 372      37.907  -5.424 -26.992  1.00 96.90           C  
ATOM   2856  CB  ARG A 372      36.247  -6.631 -25.559  1.00 96.90           C  
ATOM   2857  O   ARG A 372      38.727  -6.058 -27.659  1.00 96.90           O  
ATOM   2858  CG  ARG A 372      36.006  -7.421 -24.283  1.00 96.90           C  
ATOM   2859  CD  ARG A 372      34.770  -8.304 -24.390  1.00 96.90           C  
ATOM   2860  NE  ARG A 372      34.399  -8.871 -23.097  1.00 96.90           N  
ATOM   2861  NH1 ARG A 372      32.952  -7.161 -22.531  1.00 96.90           N  
ATOM   2862  NH2 ARG A 372      33.277  -8.917 -21.093  1.00 96.90           N  
ATOM   2863  CZ  ARG A 372      33.543  -8.315 -22.243  1.00 96.90           C  
ATOM   2864  N   ASN A 373      37.233  -4.463 -27.453  1.00 96.58           N  
ATOM   2865  CA  ASN A 373      37.475  -3.929 -28.789  1.00 96.58           C  
ATOM   2866  C   ASN A 373      38.921  -3.470 -28.956  1.00 96.58           C  
ATOM   2867  CB  ASN A 373      36.515  -2.776 -29.089  1.00 96.58           C  
ATOM   2868  O   ASN A 373      39.552  -3.751 -29.977  1.00 96.58           O  
ATOM   2869  CG  ASN A 373      36.591  -2.313 -30.531  1.00 96.58           C  
ATOM   2870  ND2 ASN A 373      36.666  -1.002 -30.729  1.00 96.58           N  
ATOM   2871  OD1 ASN A 373      36.581  -3.126 -31.458  1.00 96.58           O  
ATOM   2872  N   THR A 374      39.475  -2.678 -27.989  1.00 95.77           N  
ATOM   2873  CA  THR A 374      40.849  -2.191 -28.044  1.00 95.77           C  
ATOM   2874  C   THR A 374      41.836  -3.355 -28.028  1.00 95.77           C  
ATOM   2875  CB  THR A 374      41.153  -1.241 -26.871  1.00 95.77           C  
ATOM   2876  O   THR A 374      42.867  -3.311 -28.703  1.00 95.77           O  
ATOM   2877  CG2 THR A 374      40.255  -0.009 -26.915  1.00 95.77           C  
ATOM   2878  OG1 THR A 374      40.936  -1.933 -25.635  1.00 95.77           O  
ATOM   2879  N   LYS A 375      41.551  -4.318 -27.216  1.00 97.12           N  
ATOM   2880  CA  LYS A 375      42.394  -5.509 -27.178  1.00 97.12           C  
ATOM   2881  C   LYS A 375      42.406  -6.218 -28.529  1.00 97.12           C  
ATOM   2882  CB  LYS A 375      41.918  -6.469 -26.087  1.00 97.12           C  
ATOM   2883  O   LYS A 375      43.453  -6.688 -28.980  1.00 97.12           O  
ATOM   2884  CG  LYS A 375      42.259  -6.019 -24.674  1.00 97.12           C  
ATOM   2885  CD  LYS A 375      41.847  -7.059 -23.641  1.00 97.12           C  
ATOM   2886  CE  LYS A 375      42.193  -6.612 -22.227  1.00 97.12           C  
ATOM   2887  NZ  LYS A 375      41.676  -7.567 -21.201  1.00 97.12           N  
ATOM   2888  N   TRP A 376      41.189  -6.370 -29.133  1.00 97.21           N  
ATOM   2889  CA  TRP A 376      41.084  -6.976 -30.457  1.00 97.21           C  
ATOM   2890  C   TRP A 376      41.870  -6.173 -31.487  1.00 97.21           C  
ATOM   2891  CB  TRP A 376      39.618  -7.083 -30.885  1.00 97.21           C  
ATOM   2892  O   TRP A 376      42.563  -6.744 -32.333  1.00 97.21           O  
ATOM   2893  CG  TRP A 376      39.394  -7.962 -32.078  1.00 97.21           C  
ATOM   2894  CD1 TRP A 376      39.279  -9.324 -32.089  1.00 97.21           C  
ATOM   2895  CD2 TRP A 376      39.264  -7.538 -33.439  1.00 97.21           C  
ATOM   2896  CE2 TRP A 376      39.070  -8.697 -34.221  1.00 97.21           C  
ATOM   2897  CE3 TRP A 376      39.291  -6.288 -34.073  1.00 97.21           C  
ATOM   2898  NE1 TRP A 376      39.084  -9.773 -33.374  1.00 97.21           N  
ATOM   2899  CH2 TRP A 376      38.936  -7.409 -36.202  1.00 97.21           C  
ATOM   2900  CZ2 TRP A 376      38.905  -8.644 -35.607  1.00 97.21           C  
ATOM   2901  CZ3 TRP A 376      39.126  -6.237 -35.452  1.00 97.21           C  
ATOM   2902  N   GLU A 377      41.742  -4.833 -31.478  1.00 96.33           N  
ATOM   2903  CA  GLU A 377      42.472  -3.947 -32.380  1.00 96.33           C  
ATOM   2904  C   GLU A 377      43.979  -4.071 -32.175  1.00 96.33           C  
ATOM   2905  CB  GLU A 377      42.031  -2.495 -32.180  1.00 96.33           C  
ATOM   2906  O   GLU A 377      44.745  -4.059 -33.141  1.00 96.33           O  
ATOM   2907  CG  GLU A 377      40.648  -2.190 -32.736  1.00 96.33           C  
ATOM   2908  CD  GLU A 377      40.158  -0.792 -32.392  1.00 96.33           C  
ATOM   2909  OE1 GLU A 377      38.994  -0.460 -32.714  1.00 96.33           O  
ATOM   2910  OE2 GLU A 377      40.945  -0.022 -31.798  1.00 96.33           O  
ATOM   2911  N   MET A 378      44.387  -4.144 -30.876  1.00 95.35           N  
ATOM   2912  CA  MET A 378      45.802  -4.313 -30.559  1.00 95.35           C  
ATOM   2913  C   MET A 378      46.332  -5.628 -31.120  1.00 95.35           C  
ATOM   2914  CB  MET A 378      46.025  -4.261 -29.047  1.00 95.35           C  
ATOM   2915  O   MET A 378      47.434  -5.675 -31.668  1.00 95.35           O  
ATOM   2916  CG  MET A 378      47.490  -4.194 -28.645  1.00 95.35           C  
ATOM   2917  SD  MET A 378      47.719  -4.155 -26.825  1.00 95.35           S  
ATOM   2918  CE  MET A 378      49.207  -5.180 -26.667  1.00 95.35           C  
ATOM   2919  N   ALA A 379      45.605  -6.689 -30.951  1.00 96.18           N  
ATOM   2920  CA  ALA A 379      45.974  -7.994 -31.493  1.00 96.18           C  
ATOM   2921  C   ALA A 379      46.056  -7.952 -33.016  1.00 96.18           C  
ATOM   2922  CB  ALA A 379      44.974  -9.058 -31.046  1.00 96.18           C  
ATOM   2923  O   ALA A 379      46.965  -8.536 -33.612  1.00 96.18           O  
ATOM   2924  N   ALA A 380      45.085  -7.330 -33.651  1.00 96.62           N  
ATOM   2925  CA  ALA A 380      45.079  -7.177 -35.103  1.00 96.62           C  
ATOM   2926  C   ALA A 380      46.308  -6.408 -35.579  1.00 96.62           C  
ATOM   2927  CB  ALA A 380      43.804  -6.470 -35.558  1.00 96.62           C  
ATOM   2928  O   ALA A 380      46.920  -6.766 -36.588  1.00 96.62           O  
ATOM   2929  N   GLN A 381      46.662  -5.281 -34.875  1.00 96.51           N  
ATOM   2930  CA  GLN A 381      47.842  -4.489 -35.209  1.00 96.51           C  
ATOM   2931  C   GLN A 381      49.117  -5.315 -35.068  1.00 96.51           C  
ATOM   2932  CB  GLN A 381      47.922  -3.245 -34.323  1.00 96.51           C  
ATOM   2933  O   GLN A 381      50.044  -5.177 -35.868  1.00 96.51           O  
ATOM   2934  CG  GLN A 381      46.879  -2.186 -34.654  1.00 96.51           C  
ATOM   2935  CD  GLN A 381      46.998  -0.951 -33.782  1.00 96.51           C  
ATOM   2936  NE2 GLN A 381      46.418   0.155 -34.236  1.00 96.51           N  
ATOM   2937  OE1 GLN A 381      47.607  -0.990 -32.708  1.00 96.51           O  
ATOM   2938  N   LEU A 382      49.210  -6.103 -34.009  1.00 96.68           N  
ATOM   2939  CA  LEU A 382      50.365  -6.968 -33.798  1.00 96.68           C  
ATOM   2940  C   LEU A 382      50.493  -7.990 -34.923  1.00 96.68           C  
ATOM   2941  CB  LEU A 382      50.258  -7.687 -32.450  1.00 96.68           C  
ATOM   2942  O   LEU A 382      51.602  -8.300 -35.363  1.00 96.68           O  
ATOM   2943  CG  LEU A 382      50.563  -6.847 -31.209  1.00 96.68           C  
ATOM   2944  CD1 LEU A 382      50.216  -7.626 -29.944  1.00 96.68           C  
ATOM   2945  CD2 LEU A 382      52.027  -6.422 -31.196  1.00 96.68           C  
ATOM   2946  N   ARG A 383      49.367  -8.538 -35.407  1.00 96.53           N  
ATOM   2947  CA  ARG A 383      49.382  -9.472 -36.528  1.00 96.53           C  
ATOM   2948  C   ARG A 383      49.843  -8.784 -37.808  1.00 96.53           C  
ATOM   2949  CB  ARG A 383      47.996 -10.088 -36.733  1.00 96.53           C  
ATOM   2950  O   ARG A 383      50.638  -9.342 -38.567  1.00 96.53           O  
ATOM   2951  CG  ARG A 383      47.732 -11.313 -35.872  1.00 96.53           C  
ATOM   2952  CD  ARG A 383      46.436 -12.008 -36.263  1.00 96.53           C  
ATOM   2953  NE  ARG A 383      45.655 -12.391 -35.090  1.00 96.53           N  
ATOM   2954  NH1 ARG A 383      43.846 -11.048 -35.600  1.00 96.53           N  
ATOM   2955  NH2 ARG A 383      43.821 -12.342 -33.708  1.00 96.53           N  
ATOM   2956  CZ  ARG A 383      44.442 -11.926 -34.802  1.00 96.53           C  
ATOM   2957  N   GLU A 384      49.270  -7.592 -38.059  1.00 96.15           N  
ATOM   2958  CA  GLU A 384      49.680  -6.820 -39.228  1.00 96.15           C  
ATOM   2959  C   GLU A 384      51.171  -6.497 -39.180  1.00 96.15           C  
ATOM   2960  CB  GLU A 384      48.866  -5.528 -39.332  1.00 96.15           C  
ATOM   2961  O   GLU A 384      51.848  -6.514 -40.210  1.00 96.15           O  
ATOM   2962  CG  GLU A 384      47.414  -5.747 -39.731  1.00 96.15           C  
ATOM   2963  CD  GLU A 384      46.583  -4.473 -39.696  1.00 96.15           C  
ATOM   2964  OE1 GLU A 384      45.343  -4.554 -39.843  1.00 96.15           O  
ATOM   2965  OE2 GLU A 384      47.178  -3.387 -39.521  1.00 96.15           O  
ATOM   2966  N   TYR A 385      51.659  -6.085 -37.992  1.00 97.03           N  
ATOM   2967  CA  TYR A 385      53.079  -5.805 -37.811  1.00 97.03           C  
ATOM   2968  C   TYR A 385      53.922  -7.036 -38.122  1.00 97.03           C  
ATOM   2969  CB  TYR A 385      53.355  -5.331 -36.381  1.00 97.03           C  
ATOM   2970  O   TYR A 385      54.956  -6.937 -38.786  1.00 97.03           O  
ATOM   2971  CG  TYR A 385      53.096  -3.859 -36.169  1.00 97.03           C  
ATOM   2972  CD1 TYR A 385      54.006  -2.901 -36.610  1.00 97.03           C  
ATOM   2973  CD2 TYR A 385      51.942  -3.423 -35.527  1.00 97.03           C  
ATOM   2974  CE1 TYR A 385      53.773  -1.543 -36.416  1.00 97.03           C  
ATOM   2975  CE2 TYR A 385      51.698  -2.068 -35.326  1.00 97.03           C  
ATOM   2976  OH  TYR A 385      52.381   0.205 -35.579  1.00 97.03           O  
ATOM   2977  CZ  TYR A 385      52.618  -1.138 -35.774  1.00 97.03           C  
ATOM   2978  N   GLN A 386      53.594  -8.254 -37.597  1.00 96.63           N  
ATOM   2979  CA  GLN A 386      54.299  -9.500 -37.880  1.00 96.63           C  
ATOM   2980  C   GLN A 386      54.289  -9.810 -39.374  1.00 96.63           C  
ATOM   2981  CB  GLN A 386      53.677 -10.658 -37.098  1.00 96.63           C  
ATOM   2982  O   GLN A 386      55.299 -10.248 -39.929  1.00 96.63           O  
ATOM   2983  CG  GLN A 386      54.513 -11.931 -37.116  1.00 96.63           C  
ATOM   2984  CD  GLN A 386      54.005 -12.980 -36.146  1.00 96.63           C  
ATOM   2985  NE2 GLN A 386      54.896 -13.862 -35.706  1.00 96.63           N  
ATOM   2986  OE1 GLN A 386      52.821 -12.998 -35.793  1.00 96.63           O  
ATOM   2987  N   ASP A 387      53.093  -9.654 -40.017  1.00 96.45           N  
ATOM   2988  CA  ASP A 387      52.965  -9.872 -41.454  1.00 96.45           C  
ATOM   2989  C   ASP A 387      53.891  -8.943 -42.235  1.00 96.45           C  
ATOM   2990  CB  ASP A 387      51.516  -9.667 -41.901  1.00 96.45           C  
ATOM   2991  O   ASP A 387      54.526  -9.362 -43.206  1.00 96.45           O  
ATOM   2992  CG  ASP A 387      50.598 -10.798 -41.474  1.00 96.45           C  
ATOM   2993  OD1 ASP A 387      51.097 -11.858 -41.037  1.00 96.45           O  
ATOM   2994  OD2 ASP A 387      49.363 -10.630 -41.577  1.00 96.45           O  
ATOM   2995  N   LEU A 388      53.903  -7.669 -41.848  1.00 96.29           N  
ATOM   2996  CA  LEU A 388      54.793  -6.698 -42.475  1.00 96.29           C  
ATOM   2997  C   LEU A 388      56.253  -7.087 -42.272  1.00 96.29           C  
ATOM   2998  CB  LEU A 388      54.542  -5.298 -41.909  1.00 96.29           C  
ATOM   2999  O   LEU A 388      57.070  -6.949 -43.186  1.00 96.29           O  
ATOM   3000  CG  LEU A 388      55.280  -4.147 -42.595  1.00 96.29           C  
ATOM   3001  CD1 LEU A 388      54.929  -4.103 -44.079  1.00 96.29           C  
ATOM   3002  CD2 LEU A 388      54.945  -2.820 -41.922  1.00 96.29           C  
ATOM   3003  N   LEU A 389      56.595  -7.414 -41.080  1.00 96.13           N  
ATOM   3004  CA  LEU A 389      57.946  -7.879 -40.788  1.00 96.13           C  
ATOM   3005  C   LEU A 389      58.312  -9.073 -41.664  1.00 96.13           C  
ATOM   3006  CB  LEU A 389      58.075  -8.258 -39.310  1.00 96.13           C  
ATOM   3007  O   LEU A 389      59.431  -9.154 -42.174  1.00 96.13           O  
ATOM   3008  CG  LEU A 389      59.469  -8.670 -38.835  1.00 96.13           C  
ATOM   3009  CD1 LEU A 389      60.442  -7.504 -38.972  1.00 96.13           C  
ATOM   3010  CD2 LEU A 389      59.419  -9.164 -37.393  1.00 96.13           C  
ATOM   3011  N   ASN A 390      57.356 -10.074 -41.781  1.00 96.07           N  
ATOM   3012  CA  ASN A 390      57.578 -11.225 -42.649  1.00 96.07           C  
ATOM   3013  C   ASN A 390      57.827 -10.799 -44.093  1.00 96.07           C  
ATOM   3014  CB  ASN A 390      56.391 -12.189 -42.577  1.00 96.07           C  
ATOM   3015  O   ASN A 390      58.682 -11.367 -44.774  1.00 96.07           O  
ATOM   3016  CG  ASN A 390      56.320 -12.930 -41.257  1.00 96.07           C  
ATOM   3017  ND2 ASN A 390      55.156 -13.491 -40.954  1.00 96.07           N  
ATOM   3018  OD1 ASN A 390      57.304 -12.998 -40.515  1.00 96.07           O  
ATOM   3019  N   VAL A 391      57.065  -9.923 -44.690  1.00 96.40           N  
ATOM   3020  CA  VAL A 391      57.250  -9.376 -46.030  1.00 96.40           C  
ATOM   3021  C   VAL A 391      58.628  -8.728 -46.138  1.00 96.40           C  
ATOM   3022  CB  VAL A 391      56.149  -8.350 -46.381  1.00 96.40           C  
ATOM   3023  O   VAL A 391      59.328  -8.907 -47.138  1.00 96.40           O  
ATOM   3024  CG1 VAL A 391      56.468  -7.647 -47.699  1.00 96.40           C  
ATOM   3025  CG2 VAL A 391      54.785  -9.034 -46.452  1.00 96.40           C  
ATOM   3026  N   LYS A 392      58.989  -7.868 -45.077  1.00 96.09           N  
ATOM   3027  CA  LYS A 392      60.298  -7.222 -45.051  1.00 96.09           C  
ATOM   3028  C   LYS A 392      61.421  -8.253 -45.110  1.00 96.09           C  
ATOM   3029  CB  LYS A 392      60.445  -6.358 -43.798  1.00 96.09           C  
ATOM   3030  O   LYS A 392      62.396  -8.076 -45.843  1.00 96.09           O  
ATOM   3031  CG  LYS A 392      61.772  -5.617 -43.709  1.00 96.09           C  
ATOM   3032  CD  LYS A 392      61.902  -4.859 -42.394  1.00 96.09           C  
ATOM   3033  CE  LYS A 392      63.248  -4.157 -42.284  1.00 96.09           C  
ATOM   3034  NZ  LYS A 392      63.383  -3.416 -40.994  1.00 96.09           N  
ATOM   3035  N   MET A 393      61.253  -9.370 -44.325  1.00 96.67           N  
ATOM   3036  CA  MET A 393      62.252 -10.435 -44.315  1.00 96.67           C  
ATOM   3037  C   MET A 393      62.331 -11.120 -45.675  1.00 96.67           C  
ATOM   3038  CB  MET A 393      61.932 -11.463 -43.229  1.00 96.67           C  
ATOM   3039  O   MET A 393      63.422 -11.430 -46.156  1.00 96.67           O  
ATOM   3040  CG  MET A 393      62.150 -10.949 -41.815  1.00 96.67           C  
ATOM   3041  SD  MET A 393      61.800 -12.223 -40.542  1.00 96.67           S  
ATOM   3042  CE  MET A 393      63.093 -13.433 -40.936  1.00 96.67           C  
ATOM   3043  N   ALA A 394      61.136 -11.362 -46.356  1.00 96.03           N  
ATOM   3044  CA  ALA A 394      61.072 -11.955 -47.690  1.00 96.03           C  
ATOM   3045  C   ALA A 394      61.772 -11.070 -48.717  1.00 96.03           C  
ATOM   3046  CB  ALA A 394      59.620 -12.192 -48.098  1.00 96.03           C  
ATOM   3047  O   ALA A 394      62.505 -11.565 -49.576  1.00 96.03           O  
ATOM   3048  N   LEU A 395      61.540  -9.806 -48.623  1.00 96.34           N  
ATOM   3049  CA  LEU A 395      62.194  -8.864 -49.525  1.00 96.34           C  
ATOM   3050  C   LEU A 395      63.702  -8.849 -49.295  1.00 96.34           C  
ATOM   3051  CB  LEU A 395      61.623  -7.456 -49.335  1.00 96.34           C  
ATOM   3052  O   LEU A 395      64.478  -8.744 -50.247  1.00 96.34           O  
ATOM   3053  CG  LEU A 395      60.218  -7.214 -49.889  1.00 96.34           C  
ATOM   3054  CD1 LEU A 395      59.729  -5.822 -49.503  1.00 96.34           C  
ATOM   3055  CD2 LEU A 395      60.202  -7.392 -51.403  1.00 96.34           C  
ATOM   3056  N   ASP A 396      64.119  -8.750 -48.000  1.00 96.23           N  
ATOM   3057  CA  ASP A 396      65.540  -8.814 -47.675  1.00 96.23           C  
ATOM   3058  C   ASP A 396      66.196 -10.036 -48.313  1.00 96.23           C  
ATOM   3059  CB  ASP A 396      65.743  -8.841 -46.158  1.00 96.23           C  
ATOM   3060  O   ASP A 396      67.330  -9.960 -48.791  1.00 96.23           O  
ATOM   3061  CG  ASP A 396      65.535  -7.484 -45.508  1.00 96.23           C  
ATOM   3062  OD1 ASP A 396      65.653  -6.451 -46.201  1.00 96.23           O  
ATOM   3063  OD2 ASP A 396      65.252  -7.448 -44.291  1.00 96.23           O  
ATOM   3064  N   ILE A 397      65.534 -11.239 -48.341  1.00 95.04           N  
ATOM   3065  CA  ILE A 397      66.033 -12.462 -48.959  1.00 95.04           C  
ATOM   3066  C   ILE A 397      66.120 -12.278 -50.473  1.00 95.04           C  
ATOM   3067  CB  ILE A 397      65.138 -13.674 -48.617  1.00 95.04           C  
ATOM   3068  O   ILE A 397      67.095 -12.697 -51.101  1.00 95.04           O  
ATOM   3069  CG1 ILE A 397      65.202 -13.979 -47.116  1.00 95.04           C  
ATOM   3070  CG2 ILE A 397      65.547 -14.898 -49.442  1.00 95.04           C  
ATOM   3071  CD1 ILE A 397      64.189 -15.016 -46.651  1.00 95.04           C  
ATOM   3072  N   GLU A 398      65.114 -11.646 -51.149  1.00 95.17           N  
ATOM   3073  CA  GLU A 398      65.099 -11.375 -52.583  1.00 95.17           C  
ATOM   3074  C   GLU A 398      66.250 -10.456 -52.983  1.00 95.17           C  
ATOM   3075  CB  GLU A 398      63.763 -10.756 -53.000  1.00 95.17           C  
ATOM   3076  O   GLU A 398      66.889 -10.666 -54.016  1.00 95.17           O  
ATOM   3077  CG  GLU A 398      62.598 -11.736 -52.979  1.00 95.17           C  
ATOM   3078  CD  GLU A 398      61.266 -11.091 -53.327  1.00 95.17           C  
ATOM   3079  OE1 GLU A 398      60.223 -11.781 -53.264  1.00 95.17           O  
ATOM   3080  OE2 GLU A 398      61.265  -9.886 -53.665  1.00 95.17           O  
ATOM   3081  N   ILE A 399      66.385  -9.446 -52.059  1.00 94.13           N  
ATOM   3082  CA  ILE A 399      67.473  -8.505 -52.295  1.00 94.13           C  
ATOM   3083  C   ILE A 399      68.813  -9.231 -52.204  1.00 94.13           C  
ATOM   3084  CB  ILE A 399      67.432  -7.330 -51.292  1.00 94.13           C  
ATOM   3085  O   ILE A 399      69.704  -9.009 -53.027  1.00 94.13           O  
ATOM   3086  CG1 ILE A 399      66.182  -6.473 -51.524  1.00 94.13           C  
ATOM   3087  CG2 ILE A 399      68.703  -6.483 -51.399  1.00 94.13           C  
ATOM   3088  CD1 ILE A 399      65.961  -5.401 -50.467  1.00 94.13           C  
ATOM   3089  N   ALA A 400      68.983 -10.041 -51.178  1.00 95.18           N  
ATOM   3090  CA  ALA A 400      70.205 -10.820 -50.997  1.00 95.18           C  
ATOM   3091  C   ALA A 400      70.429 -11.769 -52.170  1.00 95.18           C  
ATOM   3092  CB  ALA A 400      70.147 -11.603 -49.687  1.00 95.18           C  
ATOM   3093  O   ALA A 400      71.562 -11.951 -52.622  1.00 95.18           O  
ATOM   3094  N   ALA A 401      69.317 -12.367 -52.606  1.00 94.24           N  
ATOM   3095  CA  ALA A 401      69.401 -13.242 -53.773  1.00 94.24           C  
ATOM   3096  C   ALA A 401      69.822 -12.461 -55.015  1.00 94.24           C  
ATOM   3097  CB  ALA A 401      68.064 -13.938 -54.013  1.00 94.24           C  
ATOM   3098  O   ALA A 401      70.656 -12.927 -55.795  1.00 94.24           O  
ATOM   3099  N   TYR A 402      69.079 -11.279 -55.292  1.00 95.36           N  
ATOM   3100  CA  TYR A 402      69.451 -10.423 -56.413  1.00 95.36           C  
ATOM   3101  C   TYR A 402      70.892  -9.944 -56.279  1.00 95.36           C  
ATOM   3102  CB  TYR A 402      68.508  -9.220 -56.507  1.00 95.36           C  
ATOM   3103  O   TYR A 402      71.623  -9.870 -57.269  1.00 95.36           O  
ATOM   3104  CG  TYR A 402      67.113  -9.577 -56.959  1.00 95.36           C  
ATOM   3105  CD1 TYR A 402      66.885 -10.110 -58.226  1.00 95.36           C  
ATOM   3106  CD2 TYR A 402      66.020  -9.381 -56.122  1.00 95.36           C  
ATOM   3107  CE1 TYR A 402      65.601 -10.438 -58.648  1.00 95.36           C  
ATOM   3108  CE2 TYR A 402      64.731  -9.706 -56.533  1.00 95.36           C  
ATOM   3109  OH  TYR A 402      63.259 -10.557 -58.209  1.00 95.36           O  
ATOM   3110  CZ  TYR A 402      64.532 -10.234 -57.796  1.00 95.36           C  
ATOM   3111  N   ARG A 403      71.313  -9.550 -55.161  1.00 94.09           N  
ATOM   3112  CA  ARG A 403      72.693  -9.146 -54.909  1.00 94.09           C  
ATOM   3113  C   ARG A 403      73.664 -10.269 -55.257  1.00 94.09           C  
ATOM   3114  CB  ARG A 403      72.873  -8.731 -53.447  1.00 94.09           C  
ATOM   3115  O   ARG A 403      74.720 -10.023 -55.844  1.00 94.09           O  
ATOM   3116  CG  ARG A 403      72.343  -7.342 -53.131  1.00 94.09           C  
ATOM   3117  CD  ARG A 403      72.688  -6.917 -51.710  1.00 94.09           C  
ATOM   3118  NE  ARG A 403      72.204  -5.570 -51.418  1.00 94.09           N  
ATOM   3119  NH1 ARG A 403      72.567  -5.710 -49.141  1.00 94.09           N  
ATOM   3120  NH2 ARG A 403      71.700  -3.794 -50.053  1.00 94.09           N  
ATOM   3121  CZ  ARG A 403      72.158  -5.028 -50.205  1.00 94.09           C  
ATOM   3122  N   LYS A 404      73.345 -11.585 -54.795  1.00 91.99           N  
ATOM   3123  CA  LYS A 404      74.167 -12.750 -55.112  1.00 91.99           C  
ATOM   3124  C   LYS A 404      74.227 -12.987 -56.618  1.00 91.99           C  
ATOM   3125  CB  LYS A 404      73.626 -13.995 -54.407  1.00 91.99           C  
ATOM   3126  O   LYS A 404      75.278 -13.347 -57.153  1.00 91.99           O  
ATOM   3127  CG  LYS A 404      74.020 -14.096 -52.941  1.00 91.99           C  
ATOM   3128  CD  LYS A 404      73.575 -15.420 -52.332  1.00 91.99           C  
ATOM   3129  CE  LYS A 404      73.933 -15.505 -50.855  1.00 91.99           C  
ATOM   3130  NZ  LYS A 404      73.296 -16.686 -50.198  1.00 91.99           N  
ATOM   3131  N   LEU A 405      73.135 -12.901 -57.431  1.00 90.20           N  
ATOM   3132  CA  LEU A 405      73.060 -13.074 -58.878  1.00 90.20           C  
ATOM   3133  C   LEU A 405      73.868 -11.999 -59.596  1.00 90.20           C  
ATOM   3134  CB  LEU A 405      71.604 -13.034 -59.348  1.00 90.20           C  
ATOM   3135  O   LEU A 405      74.543 -12.283 -60.589  1.00 90.20           O  
ATOM   3136  CG  LEU A 405      71.353 -13.410 -60.809  1.00 90.20           C  
ATOM   3137  CD1 LEU A 405      71.842 -14.829 -61.083  1.00 90.20           C  
ATOM   3138  CD2 LEU A 405      69.873 -13.274 -61.150  1.00 90.20           C  
ATOM   3139  N   LEU A 406      73.711 -10.725 -59.147  1.00 88.67           N  
ATOM   3140  CA  LEU A 406      74.464  -9.620 -59.730  1.00 88.67           C  
ATOM   3141  C   LEU A 406      75.960  -9.800 -59.499  1.00 88.67           C  
ATOM   3142  CB  LEU A 406      74.002  -8.285 -59.140  1.00 88.67           C  
ATOM   3143  O   LEU A 406      76.770  -9.489 -60.376  1.00 88.67           O  
ATOM   3144  CG  LEU A 406      72.679  -7.731 -59.671  1.00 88.67           C  
ATOM   3145  CD1 LEU A 406      72.185  -6.595 -58.781  1.00 88.67           C  
ATOM   3146  CD2 LEU A 406      72.836  -7.258 -61.112  1.00 88.67           C  
ATOM   3147  N   GLU A 407      76.280 -10.176 -58.132  1.00 85.85           N  
ATOM   3148  CA  GLU A 407      77.674 -10.481 -57.826  1.00 85.85           C  
ATOM   3149  C   GLU A 407      78.181 -11.649 -58.666  1.00 85.85           C  
ATOM   3150  CB  GLU A 407      77.841 -10.793 -56.336  1.00 85.85           C  
ATOM   3151  O   GLU A 407      79.348 -11.675 -59.062  1.00 85.85           O  
ATOM   3152  CG  GLU A 407      77.675  -9.581 -55.432  1.00 85.85           C  
ATOM   3153  CD  GLU A 407      77.585  -9.940 -53.957  1.00 85.85           C  
ATOM   3154  OE1 GLU A 407      77.356  -9.034 -53.124  1.00 85.85           O  
ATOM   3155  OE2 GLU A 407      77.746 -11.138 -53.632  1.00 85.85           O  
ATOM   3156  N   GLY A 408      77.395 -12.775 -58.995  1.00 81.34           N  
ATOM   3157  CA  GLY A 408      77.726 -13.880 -59.880  1.00 81.34           C  
ATOM   3158  C   GLY A 408      77.904 -13.454 -61.325  1.00 81.34           C  
ATOM   3159  O   GLY A 408      78.786 -13.959 -62.023  1.00 81.34           O  
ATOM   3160  N   GLU A 409      77.052 -12.491 -61.872  1.00 76.86           N  
ATOM   3161  CA  GLU A 409      77.130 -11.964 -63.232  1.00 76.86           C  
ATOM   3162  C   GLU A 409      78.323 -11.026 -63.392  1.00 76.86           C  
ATOM   3163  CB  GLU A 409      75.835 -11.236 -63.602  1.00 76.86           C  
ATOM   3164  O   GLU A 409      78.956 -10.994 -64.449  1.00 76.86           O  
ATOM   3165  CG  GLU A 409      74.739 -12.157 -64.117  1.00 76.86           C  
ATOM   3166  CD  GLU A 409      73.486 -11.412 -64.553  1.00 76.86           C  
ATOM   3167  OE1 GLU A 409      72.528 -12.063 -65.028  1.00 76.86           O  
ATOM   3168  OE2 GLU A 409      73.464 -10.168 -64.419  1.00 76.86           O  
ATOM   3169  N   GLU A 410      78.541 -10.233 -62.304  1.00 71.43           N  
ATOM   3170  CA  GLU A 410      79.720  -9.372 -62.305  1.00 71.43           C  
ATOM   3171  C   GLU A 410      81.005 -10.195 -62.328  1.00 71.43           C  
ATOM   3172  CB  GLU A 410      79.711  -8.446 -61.086  1.00 71.43           C  
ATOM   3173  O   GLU A 410      82.015  -9.764 -62.889  1.00 71.43           O  
ATOM   3174  CG  GLU A 410      78.607  -7.399 -61.117  1.00 71.43           C  
ATOM   3175  CD  GLU A 410      78.486  -6.615 -59.820  1.00 71.43           C  
ATOM   3176  OE1 GLU A 410      77.593  -5.744 -59.719  1.00 71.43           O  
ATOM   3177  OE2 GLU A 410      79.292  -6.874 -58.899  1.00 71.43           O  
ATOM   3178  N   CYS A 411      80.819 -11.423 -61.667  1.00 63.37           N  
ATOM   3179  CA  CYS A 411      81.920 -12.377 -61.723  1.00 63.37           C  
ATOM   3180  C   CYS A 411      82.046 -12.983 -63.116  1.00 63.37           C  
ATOM   3181  CB  CYS A 411      81.722 -13.487 -60.691  1.00 63.37           C  
ATOM   3182  O   CYS A 411      83.151 -13.290 -63.567  1.00 63.37           O  
ATOM   3183  SG  CYS A 411      81.784 -12.909 -58.981  1.00 63.37           S  
ATOM   3184  N   ARG A 412      81.010 -13.032 -64.165  1.00 65.50           N  
ATOM   3185  CA  ARG A 412      80.980 -13.552 -65.528  1.00 65.50           C  
ATOM   3186  C   ARG A 412      81.328 -12.463 -66.537  1.00 65.50           C  
ATOM   3187  CB  ARG A 412      79.606 -14.144 -65.849  1.00 65.50           C  
ATOM   3188  O   ARG A 412      82.011 -12.724 -67.530  1.00 65.50           O  
ATOM   3189  CG  ARG A 412      79.304 -15.436 -65.108  1.00 65.50           C  
ATOM   3190  CD  ARG A 412      78.047 -16.110 -65.640  1.00 65.50           C  
ATOM   3191  NE  ARG A 412      76.852 -15.657 -64.933  1.00 65.50           N  
ATOM   3192  NH1 ARG A 412      76.156 -17.774 -64.325  1.00 65.50           N  
ATOM   3193  NH2 ARG A 412      74.928 -15.939 -63.711  1.00 65.50           N  
ATOM   3194  CZ  ARG A 412      75.982 -16.458 -64.325  1.00 65.50           C  
ATOM   3195  N   ILE A 413      80.903 -11.150 -66.405  1.00 61.41           N  
ATOM   3196  CA  ILE A 413      81.083 -10.016 -67.306  1.00 61.41           C  
ATOM   3197  C   ILE A 413      82.317  -9.218 -66.889  1.00 61.41           C  
ATOM   3198  CB  ILE A 413      79.836  -9.105 -67.323  1.00 61.41           C  
ATOM   3199  O   ILE A 413      82.391  -8.721 -65.763  1.00 61.41           O  
ATOM   3200  CG1 ILE A 413      78.593  -9.908 -67.723  1.00 61.41           C  
ATOM   3201  CG2 ILE A 413      80.048  -7.918 -68.268  1.00 61.41           C  
ATOM   3202  CD1 ILE A 413      77.277  -9.204 -67.421  1.00 61.41           C  
ATOM   3203  N   GLY A 414      83.410  -9.912 -66.542  1.00 46.61           N  
ATOM   3204  CA  GLY A 414      84.800  -9.491 -66.616  1.00 46.61           C  
ATOM   3205  C   GLY A 414      84.966  -7.983 -66.643  1.00 46.61           C  
ATOM   3206  O   GLY A 414      85.566  -7.436 -67.570  1.00 46.61           O  
ATOM   3207  N   PHE A 415      84.541  -7.114 -65.741  1.00 50.44           N  
ATOM   3208  CA  PHE A 415      85.169  -5.881 -65.280  1.00 50.44           C  
ATOM   3209  C   PHE A 415      85.847  -6.091 -63.932  1.00 50.44           C  
ATOM   3210  CB  PHE A 415      84.135  -4.756 -65.178  1.00 50.44           C  
ATOM   3211  O   PHE A 415      85.179  -6.349 -62.928  1.00 50.44           O  
ATOM   3212  CG  PHE A 415      84.465  -3.551 -66.018  1.00 50.44           C  
ATOM   3213  CD1 PHE A 415      85.167  -2.480 -65.476  1.00 50.44           C  
ATOM   3214  CD2 PHE A 415      84.073  -3.489 -67.349  1.00 50.44           C  
ATOM   3215  CE1 PHE A 415      85.474  -1.364 -66.251  1.00 50.44           C  
ATOM   3216  CE2 PHE A 415      84.376  -2.376 -68.129  1.00 50.44           C  
ATOM   3217  CZ  PHE A 415      85.076  -1.315 -67.578  1.00 50.44           C  
ATOM   3218  N   GLY A 416      86.950  -6.866 -63.992  1.00 49.43           N  
ATOM   3219  CA  GLY A 416      88.299  -6.780 -63.456  1.00 49.43           C  
ATOM   3220  C   GLY A 416      88.391  -5.930 -62.203  1.00 49.43           C  
ATOM   3221  O   GLY A 416      87.777  -4.864 -62.124  1.00 49.43           O  
ATOM   3222  N   PRO A 417      89.285  -6.343 -61.070  1.00 46.92           N  
ATOM   3223  CA  PRO A 417      89.912  -7.120 -59.999  1.00 46.92           C  
ATOM   3224  C   PRO A 417      90.348  -6.254 -58.819  1.00 46.92           C  
ATOM   3225  CB  PRO A 417      91.124  -7.755 -60.687  1.00 46.92           C  
ATOM   3226  O   PRO A 417      90.763  -5.108 -59.010  1.00 46.92           O  
ATOM   3227  CG  PRO A 417      91.527  -6.769 -61.735  1.00 46.92           C  
ATOM   3228  CD  PRO A 417      90.553  -5.626 -61.716  1.00 46.92           C  
ATOM   3229  N   ILE A 418      89.865  -6.525 -57.566  1.00 49.13           N  
ATOM   3230  CA  ILE A 418      90.713  -6.594 -56.380  1.00 49.13           C  
ATOM   3231  C   ILE A 418      90.066  -7.501 -55.335  1.00 49.13           C  
ATOM   3232  CB  ILE A 418      90.970  -5.191 -55.787  1.00 49.13           C  
ATOM   3233  O   ILE A 418      88.890  -7.334 -55.002  1.00 49.13           O  
ATOM   3234  CG1 ILE A 418      91.197  -4.171 -56.908  1.00 49.13           C  
ATOM   3235  CG2 ILE A 418      92.161  -5.222 -54.825  1.00 49.13           C  
ATOM   3236  CD1 ILE A 418      91.216  -2.724 -56.434  1.00 49.13           C  
ATOM   3237  N   PRO A 419      90.941  -8.516 -54.750  1.00 42.38           N  
ATOM   3238  CA  PRO A 419      91.388  -9.713 -54.033  1.00 42.38           C  
ATOM   3239  C   PRO A 419      91.334  -9.546 -52.516  1.00 42.38           C  
ATOM   3240  CB  PRO A 419      92.831  -9.893 -54.512  1.00 42.38           C  
ATOM   3241  O   PRO A 419      91.612  -8.461 -52.000  1.00 42.38           O  
ATOM   3242  CG  PRO A 419      93.344  -8.503 -54.709  1.00 42.38           C  
ATOM   3243  CD  PRO A 419      92.201  -7.544 -54.538  1.00 42.38           C  
ATOM   3244  N   PHE A 420      90.479 -10.258 -51.840  1.00 44.15           N  
ATOM   3245  CA  PHE A 420      90.780 -10.928 -50.581  1.00 44.15           C  
ATOM   3246  C   PHE A 420      89.498 -11.316 -49.854  1.00 44.15           C  
ATOM   3247  CB  PHE A 420      91.641 -10.031 -49.686  1.00 44.15           C  
ATOM   3248  O   PHE A 420      88.640 -10.467 -49.603  1.00 44.15           O  
ATOM   3249  CG  PHE A 420      92.714 -10.772 -48.935  1.00 44.15           C  
ATOM   3250  CD1 PHE A 420      92.491 -11.223 -47.640  1.00 44.15           C  
ATOM   3251  CD2 PHE A 420      93.946 -11.019 -49.526  1.00 44.15           C  
ATOM   3252  CE1 PHE A 420      93.482 -11.909 -46.943  1.00 44.15           C  
ATOM   3253  CE2 PHE A 420      94.942 -11.704 -48.836  1.00 44.15           C  
ATOM   3254  CZ  PHE A 420      94.708 -12.148 -47.544  1.00 44.15           C  
ATOM   3255  N   SER A 421      89.154 -12.590 -49.998  1.00 45.64           N  
ATOM   3256  CA  SER A 421      89.165 -13.762 -49.128  1.00 45.64           C  
ATOM   3257  C   SER A 421      87.864 -13.878 -48.341  1.00 45.64           C  
ATOM   3258  CB  SER A 421      90.350 -13.703 -48.164  1.00 45.64           C  
ATOM   3259  O   SER A 421      87.533 -12.997 -47.544  1.00 45.64           O  
ATOM   3260  OG  SER A 421      91.553 -13.429 -48.862  1.00 45.64           O  
ATOM   3261  N   LEU A 422      86.950 -14.725 -48.812  1.00 38.19           N  
ATOM   3262  CA  LEU A 422      86.780 -16.093 -48.336  1.00 38.19           C  
ATOM   3263  C   LEU A 422      86.231 -16.110 -46.913  1.00 38.19           C  
ATOM   3264  CB  LEU A 422      88.110 -16.849 -48.390  1.00 38.19           C  
ATOM   3265  O   LEU A 422      86.822 -15.516 -46.008  1.00 38.19           O  
ATOM   3266  CG  LEU A 422      88.022 -18.376 -48.406  1.00 38.19           C  
ATOM   3267  CD1 LEU A 422      87.439 -18.859 -49.730  1.00 38.19           C  
ATOM   3268  CD2 LEU A 422      89.396 -18.993 -48.164  1.00 38.19           C  
ATOM   3269  N   PRO A 423      85.153 -17.013 -46.693  1.00 41.66           N  
ATOM   3270  CA  PRO A 423      83.894 -17.762 -46.669  1.00 41.66           C  
ATOM   3271  C   PRO A 423      83.608 -18.394 -45.309  1.00 41.66           C  
ATOM   3272  CB  PRO A 423      84.103 -18.838 -47.738  1.00 41.66           C  
ATOM   3273  O   PRO A 423      84.498 -18.463 -44.458  1.00 41.66           O  
ATOM   3274  CG  PRO A 423      85.556 -19.180 -47.656  1.00 41.66           C  
ATOM   3275  CD  PRO A 423      86.213 -18.242 -46.685  1.00 41.66           C  
ATOM   3276  N   GLU A 424      82.370 -18.175 -44.636  1.00 37.60           N  
ATOM   3277  CA  GLU A 424      81.989 -19.289 -43.774  1.00 37.60           C  
ATOM   3278  C   GLU A 424      81.006 -18.842 -42.695  1.00 37.60           C  
ATOM   3279  CB  GLU A 424      83.228 -19.917 -43.128  1.00 37.60           C  
ATOM   3280  O   GLU A 424      81.276 -17.892 -41.958  1.00 37.60           O  
ATOM   3281  CG  GLU A 424      83.022 -21.353 -42.670  1.00 37.60           C  
ATOM   3282  CD  GLU A 424      83.350 -22.378 -43.744  1.00 37.60           C  
ATOM   3283  OE1 GLU A 424      82.821 -23.511 -43.684  1.00 37.60           O  
ATOM   3284  OE2 GLU A 424      84.145 -22.046 -44.652  1.00 37.60           O  
ATOM   3285  N   GLY A 425      79.696 -19.176 -42.712  1.00 36.58           N  
ATOM   3286  CA  GLY A 425      79.057 -20.247 -41.963  1.00 36.58           C  
ATOM   3287  C   GLY A 425      77.877 -19.775 -41.135  1.00 36.58           C  
ATOM   3288  O   GLY A 425      78.004 -18.842 -40.339  1.00 36.58           O  
ATOM   3289  N   LEU A 426      76.600 -20.010 -41.447  1.00 39.96           N  
ATOM   3290  CA  LEU A 426      75.581 -20.790 -40.754  1.00 39.96           C  
ATOM   3291  C   LEU A 426      75.640 -20.547 -39.249  1.00 39.96           C  
ATOM   3292  CB  LEU A 426      75.754 -22.282 -41.049  1.00 39.96           C  
ATOM   3293  O   LEU A 426      76.723 -20.537 -38.660  1.00 39.96           O  
ATOM   3294  CG  LEU A 426      74.811 -22.880 -42.094  1.00 39.96           C  
ATOM   3295  CD1 LEU A 426      75.591 -23.285 -43.341  1.00 39.96           C  
ATOM   3296  CD2 LEU A 426      74.060 -24.074 -41.516  1.00 39.96           C  
ATOM   3297  N   PRO A 427      74.362 -20.657 -38.323  1.00 38.95           N  
ATOM   3298  CA  PRO A 427      73.188 -20.141 -37.615  1.00 38.95           C  
ATOM   3299  C   PRO A 427      73.423 -19.994 -36.114  1.00 38.95           C  
ATOM   3300  CB  PRO A 427      72.114 -21.194 -37.899  1.00 38.95           C  
ATOM   3301  O   PRO A 427      74.275 -20.683 -35.547  1.00 38.95           O  
ATOM   3302  CG  PRO A 427      72.855 -22.492 -37.943  1.00 38.95           C  
ATOM   3303  CD  PRO A 427      74.325 -22.206 -37.839  1.00 38.95           C  
ATOM   3304  N   LYS A 428      73.300 -18.683 -35.496  1.00 35.39           N  
ATOM   3305  CA  LYS A 428      73.056 -18.681 -34.057  1.00 35.39           C  
ATOM   3306  C   LYS A 428      71.822 -17.853 -33.709  1.00 35.39           C  
ATOM   3307  CB  LYS A 428      74.275 -18.143 -33.307  1.00 35.39           C  
ATOM   3308  O   LYS A 428      71.735 -16.677 -34.069  1.00 35.39           O  
ATOM   3309  CG  LYS A 428      75.147 -19.224 -32.685  1.00 35.39           C  
ATOM   3310  CD  LYS A 428      76.556 -18.716 -32.408  1.00 35.39           C  
ATOM   3311  CE  LYS A 428      77.440 -19.809 -31.823  1.00 35.39           C  
ATOM   3312  NZ  LYS A 428      78.890 -19.471 -31.942  1.00 35.39           N  
ATOM   3313  N   ILE A 429      70.519 -18.352 -33.718  1.00 38.87           N  
ATOM   3314  CA  ILE A 429      69.514 -18.186 -32.675  1.00 38.87           C  
ATOM   3315  C   ILE A 429      70.165 -18.337 -31.302  1.00 38.87           C  
ATOM   3316  CB  ILE A 429      68.360 -19.201 -32.835  1.00 38.87           C  
ATOM   3317  O   ILE A 429      70.905 -19.294 -31.061  1.00 38.87           O  
ATOM   3318  CG1 ILE A 429      67.794 -19.146 -34.259  1.00 38.87           C  
ATOM   3319  CG2 ILE A 429      67.262 -18.939 -31.800  1.00 38.87           C  
ATOM   3320  CD1 ILE A 429      67.082 -20.420 -34.692  1.00 38.87           C  
ATOM   3321  N   PRO A 430      69.651 -17.454 -30.074  1.00 39.68           N  
ATOM   3322  CA  PRO A 430      69.001 -16.288 -29.473  1.00 39.68           C  
ATOM   3323  C   PRO A 430      69.432 -16.053 -28.027  1.00 39.68           C  
ATOM   3324  CB  PRO A 430      67.512 -16.634 -29.550  1.00 39.68           C  
ATOM   3325  O   PRO A 430      70.097 -16.904 -27.431  1.00 39.68           O  
ATOM   3326  CG  PRO A 430      67.453 -18.113 -29.341  1.00 39.68           C  
ATOM   3327  CD  PRO A 430      68.857 -18.646 -29.300  1.00 39.68           C  
ATOM   3328  N   SER A 431      69.717 -14.736 -27.608  1.00 33.95           N  
ATOM   3329  CA  SER A 431      69.845 -14.486 -26.176  1.00 33.95           C  
ATOM   3330  C   SER A 431      68.721 -13.589 -25.669  1.00 33.95           C  
ATOM   3331  CB  SER A 431      71.199 -13.848 -25.861  1.00 33.95           C  
ATOM   3332  O   SER A 431      68.492 -12.506 -26.211  1.00 33.95           O  
ATOM   3333  OG  SER A 431      71.216 -13.330 -24.543  1.00 33.95           O  
ATOM   3334  N   VAL A 432      67.509 -14.157 -25.179  1.00 33.76           N  
ATOM   3335  CA  VAL A 432      66.706 -14.106 -23.962  1.00 33.76           C  
ATOM   3336  C   VAL A 432      67.288 -13.072 -23.001  1.00 33.76           C  
ATOM   3337  CB  VAL A 432      66.628 -15.488 -23.276  1.00 33.76           C  
ATOM   3338  O   VAL A 432      68.438 -13.195 -22.570  1.00 33.76           O  
ATOM   3339  CG1 VAL A 432      65.415 -15.563 -22.350  1.00 33.76           C  
ATOM   3340  CG2 VAL A 432      66.576 -16.600 -24.321  1.00 33.76           C  
ATOM   3341  N   SER A 433      66.910 -11.794 -23.080  1.00 35.44           N  
ATOM   3342  CA  SER A 433      66.939 -10.779 -22.032  1.00 35.44           C  
ATOM   3343  C   SER A 433      65.657 -10.799 -21.206  1.00 35.44           C  
ATOM   3344  CB  SER A 433      67.143  -9.389 -22.637  1.00 35.44           C  
ATOM   3345  O   SER A 433      64.559 -10.671 -21.752  1.00 35.44           O  
ATOM   3346  OG  SER A 433      67.235  -8.406 -21.620  1.00 35.44           O  
ATOM   3347  N   THR A 434      65.653 -11.650 -20.079  1.00 43.37           N  
ATOM   3348  CA  THR A 434      65.762 -11.676 -18.625  1.00 43.37           C  
ATOM   3349  C   THR A 434      64.515 -11.081 -17.978  1.00 43.37           C  
ATOM   3350  CB  THR A 434      67.008 -10.910 -18.144  1.00 43.37           C  
ATOM   3351  O   THR A 434      64.086  -9.983 -18.339  1.00 43.37           O  
ATOM   3352  CG2 THR A 434      68.289 -11.639 -18.540  1.00 43.37           C  
ATOM   3353  OG1 THR A 434      67.015  -9.603 -18.731  1.00 43.37           O  
ATOM   3354  N   HIS A 435      63.519 -11.914 -17.420  1.00 38.05           N  
ATOM   3355  CA  HIS A 435      63.319 -12.363 -16.047  1.00 38.05           C  
ATOM   3356  C   HIS A 435      62.758 -11.244 -15.177  1.00 38.05           C  
ATOM   3357  CB  HIS A 435      64.633 -12.879 -15.456  1.00 38.05           C  
ATOM   3358  O   HIS A 435      63.318 -10.147 -15.131  1.00 38.05           O  
ATOM   3359  CG  HIS A 435      65.110 -14.153 -16.076  1.00 38.05           C  
ATOM   3360  CD2 HIS A 435      66.151 -14.403 -16.905  1.00 38.05           C  
ATOM   3361  ND1 HIS A 435      64.486 -15.363 -15.864  1.00 38.05           N  
ATOM   3362  CE1 HIS A 435      65.125 -16.305 -16.537  1.00 38.05           C  
ATOM   3363  NE2 HIS A 435      66.139 -15.749 -17.177  1.00 38.05           N  
ATOM   3364  N   ILE A 436      61.409 -11.158 -14.994  1.00 35.55           N  
ATOM   3365  CA  ILE A 436      60.509 -10.963 -13.862  1.00 35.55           C  
ATOM   3366  C   ILE A 436      61.140 -11.539 -12.596  1.00 35.55           C  
ATOM   3367  CB  ILE A 436      59.131 -11.613 -14.117  1.00 35.55           C  
ATOM   3368  O   ILE A 436      61.463 -12.728 -12.542  1.00 35.55           O  
ATOM   3369  CG1 ILE A 436      58.448 -10.960 -15.325  1.00 35.55           C  
ATOM   3370  CG2 ILE A 436      58.248 -11.514 -12.870  1.00 35.55           C  
ATOM   3371  CD1 ILE A 436      57.241 -11.729 -15.844  1.00 35.55           C  
ATOM   3372  N   LYS A 437      61.636 -10.568 -11.663  1.00 40.17           N  
ATOM   3373  CA  LYS A 437      61.724 -10.679 -10.210  1.00 40.17           C  
ATOM   3374  C   LYS A 437      61.373  -9.357  -9.534  1.00 40.17           C  
ATOM   3375  CB  LYS A 437      63.126 -11.126  -9.790  1.00 40.17           C  
ATOM   3376  O   LYS A 437      61.998  -8.329  -9.806  1.00 40.17           O  
ATOM   3377  CG  LYS A 437      63.136 -12.239  -8.753  1.00 40.17           C  
ATOM   3378  CD  LYS A 437      64.503 -12.904  -8.659  1.00 40.17           C  
ATOM   3379  CE  LYS A 437      64.544 -13.947  -7.551  1.00 40.17           C  
ATOM   3380  NZ  LYS A 437      65.600 -14.975  -7.796  1.00 40.17           N  
ATOM   3381  N   VAL A 438      60.144  -9.169  -9.004  1.00 35.94           N  
ATOM   3382  CA  VAL A 438      59.462  -8.559  -7.868  1.00 35.94           C  
ATOM   3383  C   VAL A 438      60.217  -8.878  -6.579  1.00 35.94           C  
ATOM   3384  CB  VAL A 438      57.997  -9.039  -7.760  1.00 35.94           C  
ATOM   3385  O   VAL A 438      60.530 -10.039  -6.307  1.00 35.94           O  
ATOM   3386  CG1 VAL A 438      57.329  -8.459  -6.515  1.00 35.94           C  
ATOM   3387  CG2 VAL A 438      57.217  -8.656  -9.016  1.00 35.94           C  
ATOM   3388  N   LYS A 439      60.785  -7.785  -5.888  1.00 36.76           N  
ATOM   3389  CA  LYS A 439      60.691  -7.556  -4.450  1.00 36.76           C  
ATOM   3390  C   LYS A 439      61.609  -6.418  -4.013  1.00 36.76           C  
ATOM   3391  CB  LYS A 439      61.035  -8.832  -3.679  1.00 36.76           C  
ATOM   3392  O   LYS A 439      62.805  -6.429  -4.313  1.00 36.76           O  
ATOM   3393  CG  LYS A 439      59.848  -9.755  -3.448  1.00 36.76           C  
ATOM   3394  CD  LYS A 439      60.262 -11.025  -2.716  1.00 36.76           C  
ATOM   3395  CE  LYS A 439      59.067 -11.928  -2.442  1.00 36.76           C  
ATOM   3396  NZ  LYS A 439      59.489 -13.266  -1.929  1.00 36.76           N  
ATOM   3397  N   SER A 440      61.049  -5.197  -3.500  1.00 47.29           N  
ATOM   3398  CA  SER A 440      60.979  -4.699  -2.131  1.00 47.29           C  
ATOM   3399  C   SER A 440      61.665  -3.344  -2.000  1.00 47.29           C  
ATOM   3400  CB  SER A 440      61.616  -5.698  -1.164  1.00 47.29           C  
ATOM   3401  O   SER A 440      62.797  -3.168  -2.457  1.00 47.29           O  
ATOM   3402  OG  SER A 440      62.970  -5.938  -1.508  1.00 47.29           O  
ATOM   3403  N   GLU A 441      60.865  -2.155  -1.806  1.00 43.22           N  
ATOM   3404  CA  GLU A 441      60.681  -1.318  -0.624  1.00 43.22           C  
ATOM   3405  C   GLU A 441      61.553  -0.068  -0.692  1.00 43.22           C  
ATOM   3406  CB  GLU A 441      60.993  -2.109   0.649  1.00 43.22           C  
ATOM   3407  O   GLU A 441      62.765  -0.160  -0.896  1.00 43.22           O  
ATOM   3408  CG  GLU A 441      59.835  -2.168   1.635  1.00 43.22           C  
ATOM   3409  CD  GLU A 441      60.153  -2.972   2.886  1.00 43.22           C  
ATOM   3410  OE1 GLU A 441      59.336  -2.967   3.835  1.00 43.22           O  
ATOM   3411  OE2 GLU A 441      61.229  -3.610   2.918  1.00 43.22           O  
ATOM   3412  N   GLU A 442      60.896   1.094  -0.821  1.00 42.44           N  
ATOM   3413  CA  GLU A 442      60.624   2.133   0.168  1.00 42.44           C  
ATOM   3414  C   GLU A 442      61.301   3.447  -0.211  1.00 42.44           C  
ATOM   3415  CB  GLU A 442      61.085   1.686   1.558  1.00 42.44           C  
ATOM   3416  O   GLU A 442      62.517   3.491  -0.407  1.00 42.44           O  
ATOM   3417  CG  GLU A 442      60.058   1.930   2.655  1.00 42.44           C  
ATOM   3418  CD  GLU A 442      60.522   1.463   4.025  1.00 42.44           C  
ATOM   3419  OE1 GLU A 442      59.818   1.728   5.027  1.00 42.44           O  
ATOM   3420  OE2 GLU A 442      61.597   0.827   4.098  1.00 42.44           O  
ATOM   3421  N   LYS A 443      60.506   4.558  -0.589  1.00 38.84           N  
ATOM   3422  CA  LYS A 443      60.018   5.789   0.027  1.00 38.84           C  
ATOM   3423  C   LYS A 443      60.924   6.970  -0.310  1.00 38.84           C  
ATOM   3424  CB  LYS A 443      59.913   5.625   1.544  1.00 38.84           C  
ATOM   3425  O   LYS A 443      62.136   6.911  -0.090  1.00 38.84           O  
ATOM   3426  CG  LYS A 443      58.894   4.585   1.985  1.00 38.84           C  
ATOM   3427  CD  LYS A 443      58.798   4.505   3.503  1.00 38.84           C  
ATOM   3428  CE  LYS A 443      57.784   3.459   3.946  1.00 38.84           C  
ATOM   3429  NZ  LYS A 443      57.622   3.438   5.431  1.00 38.84           N  
ATOM   3430  N   ILE A 444      60.412   7.939  -1.220  1.00 42.06           N  
ATOM   3431  CA  ILE A 444      60.134   9.332  -0.889  1.00 42.06           C  
ATOM   3432  C   ILE A 444      60.252  10.194  -2.144  1.00 42.06           C  
ATOM   3433  CB  ILE A 444      61.086   9.853   0.211  1.00 42.06           C  
ATOM   3434  O   ILE A 444      61.306  10.229  -2.783  1.00 42.06           O  
ATOM   3435  CG1 ILE A 444      60.936   9.017   1.487  1.00 42.06           C  
ATOM   3436  CG2 ILE A 444      60.826  11.335   0.493  1.00 42.06           C  
ATOM   3437  CD1 ILE A 444      62.000   9.297   2.540  1.00 42.06           C  
ATOM   3438  N   LYS A 445      59.024  10.761  -2.808  1.00 38.88           N  
ATOM   3439  CA  LYS A 445      58.186  11.956  -2.795  1.00 38.88           C  
ATOM   3440  C   LYS A 445      58.612  12.938  -3.883  1.00 38.88           C  
ATOM   3441  CB  LYS A 445      58.239  12.636  -1.426  1.00 38.88           C  
ATOM   3442  O   LYS A 445      59.747  13.419  -3.882  1.00 38.88           O  
ATOM   3443  CG  LYS A 445      56.891  13.138  -0.931  1.00 38.88           C  
ATOM   3444  CD  LYS A 445      56.939  13.506   0.546  1.00 38.88           C  
ATOM   3445  CE  LYS A 445      55.603  14.054   1.030  1.00 38.88           C  
ATOM   3446  NZ  LYS A 445      55.583  14.233   2.513  1.00 38.88           N  
ATOM   3447  N   VAL A 446      57.817  12.934  -5.096  1.00 42.04           N  
ATOM   3448  CA  VAL A 446      57.486  14.218  -5.706  1.00 42.04           C  
ATOM   3449  C   VAL A 446      56.240  14.070  -6.577  1.00 42.04           C  
ATOM   3450  CB  VAL A 446      58.661  14.768  -6.544  1.00 42.04           C  
ATOM   3451  O   VAL A 446      56.209  13.243  -7.491  1.00 42.04           O  
ATOM   3452  CG1 VAL A 446      58.247  16.036  -7.288  1.00 42.04           C  
ATOM   3453  CG2 VAL A 446      59.871  15.039  -5.653  1.00 42.04           C  
ATOM   3454  N   VAL A 447      54.858  14.311  -6.147  1.00 35.04           N  
ATOM   3455  CA  VAL A 447      53.672  15.161  -6.134  1.00 35.04           C  
ATOM   3456  C   VAL A 447      53.535  15.877  -7.475  1.00 35.04           C  
ATOM   3457  CB  VAL A 447      53.725  16.191  -4.983  1.00 35.04           C  
ATOM   3458  O   VAL A 447      54.480  16.514  -7.946  1.00 35.04           O  
ATOM   3459  CG1 VAL A 447      52.570  17.184  -5.094  1.00 35.04           C  
ATOM   3460  CG2 VAL A 447      53.694  15.481  -3.630  1.00 35.04           C  
ATOM   3461  N   GLU A 448      52.514  15.427  -8.468  1.00 39.79           N  
ATOM   3462  CA  GLU A 448      51.582  16.410  -9.013  1.00 39.79           C  
ATOM   3463  C   GLU A 448      50.692  15.790 -10.086  1.00 39.79           C  
ATOM   3464  CB  GLU A 448      52.341  17.609  -9.588  1.00 39.79           C  
ATOM   3465  O   GLU A 448      51.188  15.208 -11.053  1.00 39.79           O  
ATOM   3466  CG  GLU A 448      51.869  18.951  -9.049  1.00 39.79           C  
ATOM   3467  CD  GLU A 448      52.605  20.135  -9.657  1.00 39.79           C  
ATOM   3468  OE1 GLU A 448      52.181  21.292  -9.436  1.00 39.79           O  
ATOM   3469  OE2 GLU A 448      53.613  19.902 -10.362  1.00 39.79           O  
ATOM   3470  N   LYS A 449      49.430  15.231  -9.782  1.00 34.03           N  
ATOM   3471  CA  LYS A 449      48.057  15.632 -10.077  1.00 34.03           C  
ATOM   3472  C   LYS A 449      47.311  14.531 -10.825  1.00 34.03           C  
ATOM   3473  CB  LYS A 449      48.040  16.925 -10.895  1.00 34.03           C  
ATOM   3474  O   LYS A 449      47.588  14.272 -11.998  1.00 34.03           O  
ATOM   3475  CG  LYS A 449      48.578  18.136 -10.149  1.00 34.03           C  
ATOM   3476  CD  LYS A 449      48.455  19.406 -10.981  1.00 34.03           C  
ATOM   3477  CE  LYS A 449      49.006  20.617 -10.241  1.00 34.03           C  
ATOM   3478  NZ  LYS A 449      48.893  21.863 -11.056  1.00 34.03           N  
ATOM   3479  N   SER A 450      46.899  13.368 -10.174  1.00 40.10           N  
ATOM   3480  CA  SER A 450      45.742  12.542 -10.503  1.00 40.10           C  
ATOM   3481  C   SER A 450      44.738  12.514  -9.356  1.00 40.10           C  
ATOM   3482  CB  SER A 450      46.180  11.117 -10.844  1.00 40.10           C  
ATOM   3483  O   SER A 450      45.053  12.046  -8.260  1.00 40.10           O  
ATOM   3484  OG  SER A 450      46.905  10.544  -9.770  1.00 40.10           O  
ATOM   3485  N   GLU A 451      44.097  13.676  -9.143  1.00 33.35           N  
ATOM   3486  CA  GLU A 451      42.772  13.832  -8.551  1.00 33.35           C  
ATOM   3487  C   GLU A 451      42.010  14.983  -9.202  1.00 33.35           C  
ATOM   3488  CB  GLU A 451      42.880  14.060  -7.041  1.00 33.35           C  
ATOM   3489  O   GLU A 451      42.518  16.103  -9.286  1.00 33.35           O  
ATOM   3490  CG  GLU A 451      43.341  12.835  -6.266  1.00 33.35           C  
ATOM   3491  CD  GLU A 451      43.500  13.093  -4.776  1.00 33.35           C  
ATOM   3492  OE1 GLU A 451      43.821  12.143  -4.027  1.00 33.35           O  
ATOM   3493  OE2 GLU A 451      43.302  14.254  -4.355  1.00 33.35           O  
ATOM   3494  N   LYS A 452      41.167  14.766 -10.413  1.00 37.29           N  
ATOM   3495  CA  LYS A 452      39.875  15.403 -10.654  1.00 37.29           C  
ATOM   3496  C   LYS A 452      39.250  14.903 -11.953  1.00 37.29           C  
ATOM   3497  CB  LYS A 452      40.026  16.924 -10.695  1.00 37.29           C  
ATOM   3498  O   LYS A 452      39.853  15.020 -13.023  1.00 37.29           O  
ATOM   3499  CG  LYS A 452      40.418  17.544  -9.362  1.00 37.29           C  
ATOM   3500  CD  LYS A 452      40.590  19.053  -9.477  1.00 37.29           C  
ATOM   3501  CE  LYS A 452      41.077  19.662  -8.169  1.00 37.29           C  
ATOM   3502  NZ  LYS A 452      41.433  21.104  -8.327  1.00 37.29           N  
ATOM   3503  N   GLU A 453      38.299  13.699 -11.923  1.00 37.37           N  
ATOM   3504  CA  GLU A 453      37.132  13.744 -12.800  1.00 37.37           C  
ATOM   3505  C   GLU A 453      36.158  12.613 -12.481  1.00 37.37           C  
ATOM   3506  CB  GLU A 453      37.560  13.672 -14.268  1.00 37.37           C  
ATOM   3507  O   GLU A 453      36.541  11.441 -12.472  1.00 37.37           O  
ATOM   3508  CG  GLU A 453      36.567  14.309 -15.230  1.00 37.37           C  
ATOM   3509  CD  GLU A 453      37.052  14.323 -16.670  1.00 37.37           C  
ATOM   3510  OE1 GLU A 453      36.295  14.770 -17.561  1.00 37.37           O  
ATOM   3511  OE2 GLU A 453      38.199  13.883 -16.910  1.00 37.37           O  
ATOM   3512  N   THR A 454      35.230  12.844 -11.320  1.00 30.59           N  
ATOM   3513  CA  THR A 454      33.805  12.786 -11.012  1.00 30.59           C  
ATOM   3514  C   THR A 454      33.579  12.283  -9.590  1.00 30.59           C  
ATOM   3515  CB  THR A 454      33.056  11.879 -12.006  1.00 30.59           C  
ATOM   3516  O   THR A 454      33.833  11.114  -9.291  1.00 30.59           O  
ATOM   3517  CG2 THR A 454      32.987  12.518 -13.389  1.00 30.59           C  
ATOM   3518  OG1 THR A 454      33.737  10.623 -12.105  1.00 30.59           O  
ATOM   3519  N   VAL A 455      33.908  13.081  -8.545  1.00 34.65           N  
ATOM   3520  CA  VAL A 455      33.325  13.403  -7.247  1.00 34.65           C  
ATOM   3521  C   VAL A 455      32.321  14.543  -7.401  1.00 34.65           C  
ATOM   3522  CB  VAL A 455      34.410  13.783  -6.215  1.00 34.65           C  
ATOM   3523  O   VAL A 455      32.680  15.641  -7.833  1.00 34.65           O  
ATOM   3524  CG1 VAL A 455      33.772  14.267  -4.914  1.00 34.65           C  
ATOM   3525  CG2 VAL A 455      35.334  12.596  -5.951  1.00 34.65           C  
ATOM   3526  N   ILE A 456      31.071  14.400  -7.977  1.00 36.15           N  
ATOM   3527  CA  ILE A 456      29.734  14.870  -7.634  1.00 36.15           C  
ATOM   3528  C   ILE A 456      29.336  14.334  -6.260  1.00 36.15           C  
ATOM   3529  CB  ILE A 456      28.695  14.447  -8.696  1.00 36.15           C  
ATOM   3530  O   ILE A 456      29.396  13.127  -6.017  1.00 36.15           O  
ATOM   3531  CG1 ILE A 456      29.067  15.025 -10.066  1.00 36.15           C  
ATOM   3532  CG2 ILE A 456      27.288  14.885  -8.280  1.00 36.15           C  
ATOM   3533  CD1 ILE A 456      28.247  14.461 -11.219  1.00 36.15           C  
ATOM   3534  N   VAL A 457      29.583  15.117  -5.094  1.00 34.50           N  
ATOM   3535  CA  VAL A 457      28.914  15.841  -4.019  1.00 34.50           C  
ATOM   3536  C   VAL A 457      28.186  14.856  -3.107  1.00 34.50           C  
ATOM   3537  CB  VAL A 457      27.922  16.889  -4.572  1.00 34.50           C  
ATOM   3538  O   VAL A 457      27.225  14.206  -3.527  1.00 34.50           O  
ATOM   3539  CG1 VAL A 457      27.123  17.528  -3.437  1.00 34.50           C  
ATOM   3540  CG2 VAL A 457      28.666  17.957  -5.372  1.00 34.50           C  
ATOM   3541  N   GLU A 458      28.931  14.062  -2.355  1.00 36.36           N  
ATOM   3542  CA  GLU A 458      28.662  13.639  -0.984  1.00 36.36           C  
ATOM   3543  C   GLU A 458      29.608  14.322  -0.001  1.00 36.36           C  
ATOM   3544  CB  GLU A 458      28.781  12.118  -0.858  1.00 36.36           C  
ATOM   3545  O   GLU A 458      30.820  14.102  -0.042  1.00 36.36           O  
ATOM   3546  CG  GLU A 458      27.447  11.389  -0.933  1.00 36.36           C  
ATOM   3547  CD  GLU A 458      27.579   9.880  -0.799  1.00 36.36           C  
ATOM   3548  OE1 GLU A 458      26.541   9.183  -0.743  1.00 36.36           O  
ATOM   3549  OE2 GLU A 458      28.730   9.392  -0.749  1.00 36.36           O  
ATOM   3550  N   GLU A 459      29.699  15.630   0.179  1.00 37.62           N  
ATOM   3551  CA  GLU A 459      30.077  16.536   1.259  1.00 37.62           C  
ATOM   3552  C   GLU A 459      28.937  16.710   2.258  1.00 37.62           C  
ATOM   3553  CB  GLU A 459      30.496  17.897   0.697  1.00 37.62           C  
ATOM   3554  O   GLU A 459      27.874  17.229   1.911  1.00 37.62           O  
ATOM   3555  CG  GLU A 459      31.858  18.370   1.183  1.00 37.62           C  
ATOM   3556  CD  GLU A 459      32.232  19.752   0.670  1.00 37.62           C  
ATOM   3557  OE1 GLU A 459      33.258  20.310   1.121  1.00 37.62           O  
ATOM   3558  OE2 GLU A 459      31.491  20.281  -0.189  1.00 37.62           O  
ATOM   3559  N   GLN A 460      28.548  15.797   3.152  1.00 33.50           N  
ATOM   3560  CA  GLN A 460      28.291  15.805   4.588  1.00 33.50           C  
ATOM   3561  C   GLN A 460      29.569  15.536   5.378  1.00 33.50           C  
ATOM   3562  CB  GLN A 460      27.223  14.770   4.948  1.00 33.50           C  
ATOM   3563  O   GLN A 460      30.220  14.508   5.183  1.00 33.50           O  
ATOM   3564  CG  GLN A 460      25.803  15.215   4.630  1.00 33.50           C  
ATOM   3565  CD  GLN A 460      24.752  14.299   5.229  1.00 33.50           C  
ATOM   3566  NE2 GLN A 460      23.503  14.753   5.236  1.00 33.50           N  
ATOM   3567  OE1 GLN A 460      25.060  13.191   5.680  1.00 33.50           O  
ATOM   3568  N   THR A 461      30.509  16.521   5.635  1.00 35.92           N  
ATOM   3569  CA  THR A 461      31.274  16.905   6.816  1.00 35.92           C  
ATOM   3570  C   THR A 461      30.429  16.761   8.078  1.00 35.92           C  
ATOM   3571  CB  THR A 461      31.790  18.351   6.702  1.00 35.92           C  
ATOM   3572  O   THR A 461      29.294  17.241   8.130  1.00 35.92           O  
ATOM   3573  CG2 THR A 461      32.820  18.482   5.585  1.00 35.92           C  
ATOM   3574  OG1 THR A 461      30.688  19.225   6.426  1.00 35.92           O  
ATOM   3575  N   GLU A 462      30.463  15.560   8.685  1.00 33.61           N  
ATOM   3576  CA  GLU A 462      30.736  15.128  10.052  1.00 33.61           C  
ATOM   3577  C   GLU A 462      31.543  16.177  10.812  1.00 33.61           C  
ATOM   3578  CB  GLU A 462      31.478  13.789  10.056  1.00 33.61           C  
ATOM   3579  O   GLU A 462      32.651  16.530  10.404  1.00 33.61           O  
ATOM   3580  CG  GLU A 462      30.628  12.613   9.598  1.00 33.61           C  
ATOM   3581  CD  GLU A 462      31.363  11.284   9.651  1.00 33.61           C  
ATOM   3582  OE1 GLU A 462      30.735  10.232   9.397  1.00 33.61           O  
ATOM   3583  OE2 GLU A 462      32.579  11.295   9.950  1.00 33.61           O  
ATOM   3584  N   GLU A 463      30.753  17.137  11.544  1.00 40.02           N  
ATOM   3585  CA  GLU A 463      31.054  17.884  12.761  1.00 40.02           C  
ATOM   3586  C   GLU A 463      29.923  17.762  13.778  1.00 40.02           C  
ATOM   3587  CB  GLU A 463      31.314  19.358  12.436  1.00 40.02           C  
ATOM   3588  O   GLU A 463      28.773  18.088  13.476  1.00 40.02           O  
ATOM   3589  CG  GLU A 463      32.740  19.807  12.716  1.00 40.02           C  
ATOM   3590  CD  GLU A 463      32.961  21.292  12.471  1.00 40.02           C  
ATOM   3591  OE1 GLU A 463      34.043  21.811  12.825  1.00 40.02           O  
ATOM   3592  OE2 GLU A 463      32.043  21.941  11.921  1.00 40.02           O  
ATOM   3593  N   THR A 464      29.762  16.610  14.619  1.00 33.35           N  
ATOM   3594  CA  THR A 464      29.777  16.473  16.071  1.00 33.35           C  
ATOM   3595  C   THR A 464      29.479  15.034  16.482  1.00 33.35           C  
ATOM   3596  CB  THR A 464      28.759  17.421  16.733  1.00 33.35           C  
ATOM   3597  O   THR A 464      28.421  14.495  16.151  1.00 33.35           O  
ATOM   3598  CG2 THR A 464      29.348  18.815  16.922  1.00 33.35           C  
ATOM   3599  OG1 THR A 464      27.594  17.514  15.904  1.00 33.35           O  
ATOM   3600  N   GLN A 465      30.418  14.146  16.572  1.00 31.74           N  
ATOM   3601  CA  GLN A 465      30.959  13.313  17.642  1.00 31.74           C  
ATOM   3602  C   GLN A 465      31.357  14.158  18.849  1.00 31.74           C  
ATOM   3603  CB  GLN A 465      32.161  12.510  17.143  1.00 31.74           C  
ATOM   3604  O   GLN A 465      32.082  15.145  18.710  1.00 31.74           O  
ATOM   3605  CG  GLN A 465      31.865  11.034  16.919  1.00 31.74           C  
ATOM   3606  CD  GLN A 465      33.044  10.281  16.331  1.00 31.74           C  
ATOM   3607  NE2 GLN A 465      32.756   9.255  15.537  1.00 31.74           N  
ATOM   3608  OE1 GLN A 465      34.204  10.619  16.588  1.00 31.74           O  
ATOM   3609  N   VAL A 466      30.460  14.137  20.010  1.00 32.32           N  
ATOM   3610  CA  VAL A 466      31.042  13.968  21.338  1.00 32.32           C  
ATOM   3611  C   VAL A 466      29.932  13.772  22.368  1.00 32.32           C  
ATOM   3612  CB  VAL A 466      31.925  15.174  21.729  1.00 32.32           C  
ATOM   3613  O   VAL A 466      29.020  14.595  22.471  1.00 32.32           O  
ATOM   3614  CG1 VAL A 466      32.446  15.022  23.156  1.00 32.32           C  
ATOM   3615  CG2 VAL A 466      33.084  15.327  20.746  1.00 32.32           C  
ATOM   3616  N   THR A 467      29.590  12.512  22.856  1.00 34.49           N  
ATOM   3617  CA  THR A 467      29.980  11.930  24.135  1.00 34.49           C  
ATOM   3618  C   THR A 467      28.760  11.405  24.886  1.00 34.49           C  
ATOM   3619  CB  THR A 467      30.723  12.956  25.012  1.00 34.49           C  
ATOM   3620  O   THR A 467      27.760  12.113  25.028  1.00 34.49           O  
ATOM   3621  CG2 THR A 467      32.120  13.235  24.467  1.00 34.49           C  
ATOM   3622  OG1 THR A 467      29.979  14.180  25.039  1.00 34.49           O  
ATOM   3623  N   GLU A 468      28.529  10.041  24.906  1.00 34.45           N  
ATOM   3624  CA  GLU A 468      28.898   9.028  25.890  1.00 34.45           C  
ATOM   3625  C   GLU A 468      27.870   8.951  27.015  1.00 34.45           C  
ATOM   3626  CB  GLU A 468      30.287   9.318  26.465  1.00 34.45           C  
ATOM   3627  O   GLU A 468      27.557   9.963  27.647  1.00 34.45           O  
ATOM   3628  CG  GLU A 468      31.288   8.191  26.254  1.00 34.45           C  
ATOM   3629  CD  GLU A 468      32.616   8.428  26.955  1.00 34.45           C  
ATOM   3630  OE1 GLU A 468      33.446   7.493  27.014  1.00 34.45           O  
ATOM   3631  OE2 GLU A 468      32.827   9.558  27.449  1.00 34.45           O  
ATOM   3632  N   GLU A 469      27.004   7.876  26.944  1.00 37.09           N  
ATOM   3633  CA  GLU A 469      26.893   7.019  28.120  1.00 37.09           C  
ATOM   3634  C   GLU A 469      26.622   5.570  27.725  1.00 37.09           C  
ATOM   3635  CB  GLU A 469      25.789   7.525  29.052  1.00 37.09           C  
ATOM   3636  O   GLU A 469      25.622   5.278  27.067  1.00 37.09           O  
ATOM   3637  CG  GLU A 469      26.274   8.517  30.099  1.00 37.09           C  
ATOM   3638  CD  GLU A 469      25.267   8.754  31.213  1.00 37.09           C  
ATOM   3639  OE1 GLU A 469      25.643   9.335  32.257  1.00 37.09           O  
ATOM   3640  OE2 GLU A 469      24.094   8.355  31.041  1.00 37.09           O  
ATOM   3641  N   VAL A 470      27.722   4.623  27.662  1.00 35.75           N  
ATOM   3642  CA  VAL A 470      28.487   3.708  28.503  1.00 35.75           C  
ATOM   3643  C   VAL A 470      27.621   2.511  28.886  1.00 35.75           C  
ATOM   3644  CB  VAL A 470      29.015   4.412  29.773  1.00 35.75           C  
ATOM   3645  O   VAL A 470      26.520   2.678  29.416  1.00 35.75           O  
ATOM   3646  CG1 VAL A 470      29.755   3.422  30.671  1.00 35.75           C  
ATOM   3647  CG2 VAL A 470      29.926   5.580  29.396  1.00 35.75           C  
ATOM   3648  N   THR A 471      27.869   1.133  28.422  1.00 33.47           N  
ATOM   3649  CA  THR A 471      28.660   0.063  29.019  1.00 33.47           C  
ATOM   3650  C   THR A 471      27.827  -1.207  29.167  1.00 33.47           C  
ATOM   3651  CB  THR A 471      29.216   0.478  30.393  1.00 33.47           C  
ATOM   3652  O   THR A 471      26.692  -1.159  29.648  1.00 33.47           O  
ATOM   3653  CG2 THR A 471      30.386   1.446  30.243  1.00 33.47           C  
ATOM   3654  OG1 THR A 471      28.179   1.115  31.150  1.00 33.47           O  
ATOM   3655  N   GLU A 472      28.050  -2.424  28.325  1.00 36.96           N  
ATOM   3656  CA  GLU A 472      28.578  -3.767  28.547  1.00 36.96           C  
ATOM   3657  C   GLU A 472      28.277  -4.681  27.363  1.00 36.96           C  
ATOM   3658  CB  GLU A 472      28.003  -4.365  29.833  1.00 36.96           C  
ATOM   3659  O   GLU A 472      27.120  -4.826  26.962  1.00 36.96           O  
ATOM   3660  CG  GLU A 472      28.741  -3.939  31.094  1.00 36.96           C  
ATOM   3661  CD  GLU A 472      28.222  -4.616  32.352  1.00 36.96           C  
ATOM   3662  OE1 GLU A 472      28.826  -4.435  33.433  1.00 36.96           O  
ATOM   3663  OE2 GLU A 472      27.202  -5.336  32.255  1.00 36.96           O  
ATOM   3664  N   GLU A 473      29.281  -5.001  26.361  1.00 37.11           N  
ATOM   3665  CA  GLU A 473      29.916  -6.297  26.136  1.00 37.11           C  
ATOM   3666  C   GLU A 473      30.654  -6.325  24.801  1.00 37.11           C  
ATOM   3667  CB  GLU A 473      28.877  -7.420  26.187  1.00 37.11           C  
ATOM   3668  O   GLU A 473      30.044  -6.150  23.745  1.00 37.11           O  
ATOM   3669  CG  GLU A 473      28.501  -7.847  27.598  1.00 37.11           C  
ATOM   3670  CD  GLU A 473      27.972  -9.271  27.673  1.00 37.11           C  
ATOM   3671  OE1 GLU A 473      27.901  -9.834  28.790  1.00 37.11           O  
ATOM   3672  OE2 GLU A 473      27.627  -9.828  26.608  1.00 37.11           O  
ATOM   3673  N   GLU A 474      31.993  -5.898  24.756  1.00 29.22           N  
ATOM   3674  CA  GLU A 474      33.309  -6.382  24.350  1.00 29.22           C  
ATOM   3675  C   GLU A 474      33.990  -7.143  25.484  1.00 29.22           C  
ATOM   3676  CB  GLU A 474      34.193  -5.219  23.893  1.00 29.22           C  
ATOM   3677  O   GLU A 474      34.129  -6.623  26.592  1.00 29.22           O  
ATOM   3678  CG  GLU A 474      34.883  -5.459  22.558  1.00 29.22           C  
ATOM   3679  CD  GLU A 474      35.953  -4.426  22.241  1.00 29.22           C  
ATOM   3680  OE1 GLU A 474      36.879  -4.733  21.457  1.00 29.22           O  
ATOM   3681  OE2 GLU A 474      35.865  -3.302  22.783  1.00 29.22           O  
ATOM   3682  N   GLU A 475      33.879  -8.686  25.605  1.00 32.00           N  
ATOM   3683  CA  GLU A 475      34.845  -9.746  25.877  1.00 32.00           C  
ATOM   3684  C   GLU A 475      34.251 -11.122  25.586  1.00 32.00           C  
ATOM   3685  CB  GLU A 475      35.324  -9.677  27.330  1.00 32.00           C  
ATOM   3686  O   GLU A 475      33.194 -11.472  26.115  1.00 32.00           O  
ATOM   3687  CG  GLU A 475      36.430  -8.658  27.564  1.00 32.00           C  
ATOM   3688  CD  GLU A 475      37.057  -8.761  28.946  1.00 32.00           C  
ATOM   3689  OE1 GLU A 475      38.107  -8.123  29.184  1.00 32.00           O  
ATOM   3690  OE2 GLU A 475      36.493  -9.486  29.796  1.00 32.00           O  
ATOM   3691  N   LYS A 476      34.244 -11.775  24.280  1.00 36.66           N  
ATOM   3692  CA  LYS A 476      34.632 -13.091  23.782  1.00 36.66           C  
ATOM   3693  C   LYS A 476      34.718 -13.099  22.258  1.00 36.66           C  
ATOM   3694  CB  LYS A 476      33.643 -14.157  24.256  1.00 36.66           C  
ATOM   3695  O   LYS A 476      33.748 -12.764  21.575  1.00 36.66           O  
ATOM   3696  CG  LYS A 476      34.166 -15.025  25.391  1.00 36.66           C  
ATOM   3697  CD  LYS A 476      33.169 -16.114  25.767  1.00 36.66           C  
ATOM   3698  CE  LYS A 476      33.685 -16.973  26.913  1.00 36.66           C  
ATOM   3699  NZ  LYS A 476      32.793 -18.143  27.174  1.00 36.66           N  
ATOM   3700  N   GLU A 477      35.874 -12.758  21.726  1.00 28.98           N  
ATOM   3701  CA  GLU A 477      36.832 -13.646  21.074  1.00 28.98           C  
ATOM   3702  C   GLU A 477      37.489 -12.965  19.876  1.00 28.98           C  
ATOM   3703  CB  GLU A 477      36.149 -14.943  20.632  1.00 28.98           C  
ATOM   3704  O   GLU A 477      36.812 -12.615  18.906  1.00 28.98           O  
ATOM   3705  CG  GLU A 477      36.423 -16.125  21.550  1.00 28.98           C  
ATOM   3706  CD  GLU A 477      35.914 -17.446  20.995  1.00 28.98           C  
ATOM   3707  OE1 GLU A 477      36.174 -18.504  21.612  1.00 28.98           O  
ATOM   3708  OE2 GLU A 477      35.251 -17.423  19.934  1.00 28.98           O  
ATOM   3709  N   ALA A 478      38.501 -12.166  20.130  1.00 27.10           N  
ATOM   3710  CA  ALA A 478      39.950 -12.233  19.961  1.00 27.10           C  
ATOM   3711  C   ALA A 478      40.513 -13.520  20.558  1.00 27.10           C  
ATOM   3712  CB  ALA A 478      40.617 -11.017  20.599  1.00 27.10           C  
ATOM   3713  O   ALA A 478      40.387 -13.760  21.761  1.00 27.10           O  
ATOM   3714  N   LYS A 479      40.409 -14.811  19.832  1.00 28.13           N  
ATOM   3715  CA  LYS A 479      41.377 -15.889  19.650  1.00 28.13           C  
ATOM   3716  C   LYS A 479      41.298 -16.467  18.240  1.00 28.13           C  
ATOM   3717  CB  LYS A 479      41.151 -16.994  20.683  1.00 28.13           C  
ATOM   3718  O   LYS A 479      40.232 -16.906  17.802  1.00 28.13           O  
ATOM   3719  CG  LYS A 479      42.397 -17.370  21.470  1.00 28.13           C  
ATOM   3720  CD  LYS A 479      42.119 -18.504  22.449  1.00 28.13           C  
ATOM   3721  CE  LYS A 479      43.368 -18.887  23.231  1.00 28.13           C  
ATOM   3722  NZ  LYS A 479      43.071 -19.902  24.286  1.00 28.13           N  
ATOM   3723  N   GLU A 480      41.850 -15.831  17.167  1.00 29.06           N  
ATOM   3724  CA  GLU A 480      42.870 -16.477  16.347  1.00 29.06           C  
ATOM   3725  C   GLU A 480      43.024 -15.774  15.002  1.00 29.06           C  
ATOM   3726  CB  GLU A 480      42.532 -17.955  16.134  1.00 29.06           C  
ATOM   3727  O   GLU A 480      42.075 -15.708  14.218  1.00 29.06           O  
ATOM   3728  CG  GLU A 480      43.183 -18.887  17.146  1.00 29.06           C  
ATOM   3729  CD  GLU A 480      43.059 -20.356  16.774  1.00 29.06           C  
ATOM   3730  OE1 GLU A 480      43.625 -21.213  17.490  1.00 29.06           O  
ATOM   3731  OE2 GLU A 480      42.393 -20.652  15.757  1.00 29.06           O  
ATOM   3732  N   GLU A 481      43.778 -14.648  14.813  1.00 28.56           N  
ATOM   3733  CA  GLU A 481      45.047 -14.185  14.258  1.00 28.56           C  
ATOM   3734  C   GLU A 481      46.007 -15.348  14.029  1.00 28.56           C  
ATOM   3735  CB  GLU A 481      45.690 -13.146  15.180  1.00 28.56           C  
ATOM   3736  O   GLU A 481      46.158 -16.214  14.893  1.00 28.56           O  
ATOM   3737  CG  GLU A 481      45.403 -11.706  14.779  1.00 28.56           C  
ATOM   3738  CD  GLU A 481      46.610 -10.792  14.919  1.00 28.56           C  
ATOM   3739  OE1 GLU A 481      46.594  -9.675  14.354  1.00 28.56           O  
ATOM   3740  OE2 GLU A 481      47.580 -11.197  15.598  1.00 28.56           O  
ATOM   3741  N   GLU A 482      46.179 -15.892  12.788  1.00 25.43           N  
ATOM   3742  CA  GLU A 482      47.473 -15.960  12.115  1.00 25.43           C  
ATOM   3743  C   GLU A 482      48.531 -16.589  13.016  1.00 25.43           C  
ATOM   3744  CB  GLU A 482      47.922 -14.565  11.671  1.00 25.43           C  
ATOM   3745  O   GLU A 482      48.694 -16.184  14.169  1.00 25.43           O  
ATOM   3746  CG  GLU A 482      47.809 -14.331  10.171  1.00 25.43           C  
ATOM   3747  CD  GLU A 482      48.649 -13.163   9.682  1.00 25.43           C  
ATOM   3748  OE1 GLU A 482      48.818 -13.010   8.451  1.00 25.43           O  
ATOM   3749  OE2 GLU A 482      49.144 -12.394  10.536  1.00 25.43           O  
ATOM   3750  N   GLY A 483      48.948 -17.968  12.823  1.00 28.24           N  
ATOM   3751  CA  GLY A 483      50.304 -18.476  12.697  1.00 28.24           C  
ATOM   3752  C   GLY A 483      50.405 -19.972  12.931  1.00 28.24           C  
ATOM   3753  O   GLY A 483      49.837 -20.494  13.893  1.00 28.24           O  
ATOM   3754  N   LYS A 484      50.586 -20.849  11.841  1.00 27.70           N  
ATOM   3755  CA  LYS A 484      51.871 -21.490  11.576  1.00 27.70           C  
ATOM   3756  C   LYS A 484      51.678 -22.896  11.014  1.00 27.70           C  
ATOM   3757  CB  LYS A 484      52.717 -21.546  12.849  1.00 27.70           C  
ATOM   3758  O   LYS A 484      50.995 -23.724  11.621  1.00 27.70           O  
ATOM   3759  CG  LYS A 484      54.052 -20.825  12.737  1.00 27.70           C  
ATOM   3760  CD  LYS A 484      54.855 -20.932  14.027  1.00 27.70           C  
ATOM   3761  CE  LYS A 484      56.169 -20.169  13.934  1.00 27.70           C  
ATOM   3762  NZ  LYS A 484      56.953 -20.258  15.202  1.00 27.70           N  
ATOM   3763  N   GLU A 485      51.977 -23.171   9.684  1.00 27.84           N  
ATOM   3764  CA  GLU A 485      53.233 -23.705   9.164  1.00 27.84           C  
ATOM   3765  C   GLU A 485      53.074 -25.158   8.724  1.00 27.84           C  
ATOM   3766  CB  GLU A 485      54.341 -23.591  10.214  1.00 27.84           C  
ATOM   3767  O   GLU A 485      52.557 -25.987   9.476  1.00 27.84           O  
ATOM   3768  CG  GLU A 485      55.004 -22.222  10.262  1.00 27.84           C  
ATOM   3769  CD  GLU A 485      56.244 -22.186  11.141  1.00 27.84           C  
ATOM   3770  OE1 GLU A 485      56.904 -21.125  11.216  1.00 27.84           O  
ATOM   3771  OE2 GLU A 485      56.557 -23.228  11.760  1.00 27.84           O  
ATOM   3772  N   GLU A 486      53.149 -25.466   7.405  1.00 24.86           N  
ATOM   3773  CA  GLU A 486      54.176 -26.004   6.517  1.00 24.86           C  
ATOM   3774  C   GLU A 486      54.266 -27.522   6.634  1.00 24.86           C  
ATOM   3775  CB  GLU A 486      55.536 -25.371   6.823  1.00 24.86           C  
ATOM   3776  O   GLU A 486      54.351 -28.062   7.739  1.00 24.86           O  
ATOM   3777  CG  GLU A 486      55.884 -24.195   5.921  1.00 24.86           C  
ATOM   3778  CD  GLU A 486      57.381 -23.994   5.749  1.00 24.86           C  
ATOM   3779  OE1 GLU A 486      57.789 -23.194   4.877  1.00 24.86           O  
ATOM   3780  OE2 GLU A 486      58.152 -24.643   6.491  1.00 24.86           O  
ATOM   3781  N   GLU A 487      53.877 -28.298   5.621  1.00 29.59           N  
ATOM   3782  CA  GLU A 487      54.836 -29.157   4.932  1.00 29.59           C  
ATOM   3783  C   GLU A 487      54.157 -29.973   3.836  1.00 29.59           C  
ATOM   3784  CB  GLU A 487      55.535 -30.089   5.925  1.00 29.59           C  
ATOM   3785  O   GLU A 487      53.177 -30.676   4.094  1.00 29.59           O  
ATOM   3786  CG  GLU A 487      56.977 -29.703   6.220  1.00 29.59           C  
ATOM   3787  CD  GLU A 487      57.776 -30.821   6.871  1.00 29.59           C  
ATOM   3788  OE1 GLU A 487      59.016 -30.693   6.984  1.00 29.59           O  
ATOM   3789  OE2 GLU A 487      57.157 -31.833   7.268  1.00 29.59           O  
ATOM   3790  N   GLY A 488      54.348 -29.645   2.535  1.00 27.89           N  
ATOM   3791  CA  GLY A 488      55.217 -30.228   1.525  1.00 27.89           C  
ATOM   3792  C   GLY A 488      54.484 -31.147   0.567  1.00 27.89           C  
ATOM   3793  O   GLY A 488      53.719 -32.015   0.993  1.00 27.89           O  
ATOM   3794  N   GLY A 489      54.316 -30.735  -0.689  1.00 27.70           N  
ATOM   3795  CA  GLY A 489      54.950 -31.256  -1.890  1.00 27.70           C  
ATOM   3796  C   GLY A 489      53.962 -31.569  -2.997  1.00 27.70           C  
ATOM   3797  O   GLY A 489      52.922 -32.185  -2.753  1.00 27.70           O  
ATOM   3798  N   GLU A 490      53.994 -30.705  -4.065  1.00 26.41           N  
ATOM   3799  CA  GLU A 490      54.492 -30.798  -5.434  1.00 26.41           C  
ATOM   3800  C   GLU A 490      53.497 -31.522  -6.336  1.00 26.41           C  
ATOM   3801  CB  GLU A 490      55.846 -31.511  -5.467  1.00 26.41           C  
ATOM   3802  O   GLU A 490      53.033 -32.615  -6.006  1.00 26.41           O  
ATOM   3803  CG  GLU A 490      57.039 -30.566  -5.459  1.00 26.41           C  
ATOM   3804  CD  GLU A 490      58.377 -31.288  -5.474  1.00 26.41           C  
ATOM   3805  OE1 GLU A 490      59.431 -30.613  -5.494  1.00 26.41           O  
ATOM   3806  OE2 GLU A 490      58.371 -32.539  -5.466  1.00 26.41           O  
ATOM   3807  N   GLU A 491      52.896 -30.829  -7.340  1.00 28.78           N  
ATOM   3808  CA  GLU A 491      53.085 -30.868  -8.787  1.00 28.78           C  
ATOM   3809  C   GLU A 491      51.788 -31.233  -9.503  1.00 28.78           C  
ATOM   3810  CB  GLU A 491      54.189 -31.860  -9.159  1.00 28.78           C  
ATOM   3811  O   GLU A 491      51.147 -32.231  -9.167  1.00 28.78           O  
ATOM   3812  CG  GLU A 491      55.588 -31.262  -9.133  1.00 28.78           C  
ATOM   3813  CD  GLU A 491      56.655 -32.207  -9.663  1.00 28.78           C  
ATOM   3814  OE1 GLU A 491      57.841 -31.812  -9.720  1.00 28.78           O  
ATOM   3815  OE2 GLU A 491      56.300 -33.351 -10.025  1.00 28.78           O  
ATOM   3816  N   GLU A 492      51.192 -30.295 -10.260  1.00 29.70           N  
ATOM   3817  CA  GLU A 492      51.171 -30.157 -11.713  1.00 29.70           C  
ATOM   3818  C   GLU A 492      49.742 -30.161 -12.248  1.00 29.70           C  
ATOM   3819  CB  GLU A 492      51.982 -31.276 -12.372  1.00 29.70           C  
ATOM   3820  O   GLU A 492      48.959 -31.060 -11.934  1.00 29.70           O  
ATOM   3821  CG  GLU A 492      53.379 -30.852 -12.801  1.00 29.70           C  
ATOM   3822  CD  GLU A 492      53.911 -31.647 -13.983  1.00 29.70           C  
ATOM   3823  OE1 GLU A 492      54.952 -31.256 -14.558  1.00 29.70           O  
ATOM   3824  OE2 GLU A 492      53.281 -32.667 -14.338  1.00 29.70           O  
ATOM   3825  N   GLU A 493      49.253 -29.077 -12.810  1.00 26.48           N  
ATOM   3826  CA  GLU A 493      48.968 -28.628 -14.170  1.00 26.48           C  
ATOM   3827  C   GLU A 493      47.677 -29.249 -14.696  1.00 26.48           C  
ATOM   3828  CB  GLU A 493      50.133 -28.965 -15.103  1.00 26.48           C  
ATOM   3829  O   GLU A 493      47.506 -30.469 -14.651  1.00 26.48           O  
ATOM   3830  CG  GLU A 493      51.324 -28.027 -14.964  1.00 26.48           C  
ATOM   3831  CD  GLU A 493      51.261 -26.834 -15.904  1.00 26.48           C  
ATOM   3832  OE1 GLU A 493      52.016 -25.857 -15.696  1.00 26.48           O  
ATOM   3833  OE2 GLU A 493      50.449 -26.875 -16.855  1.00 26.48           O  
ATOM   3834  N   ALA A 494      46.645 -28.480 -14.874  1.00 31.20           N  
ATOM   3835  CA  ALA A 494      46.055 -28.075 -16.148  1.00 31.20           C  
ATOM   3836  C   ALA A 494      44.545 -27.896 -16.021  1.00 31.20           C  
ATOM   3837  CB  ALA A 494      46.378 -29.099 -17.233  1.00 31.20           C  
ATOM   3838  O   ALA A 494      43.845 -28.795 -15.550  1.00 31.20           O  
ATOM   3839  N   GLU A 495      44.098 -26.692 -16.121  1.00 28.72           N  
ATOM   3840  CA  GLU A 495      43.458 -25.853 -17.129  1.00 28.72           C  
ATOM   3841  C   GLU A 495      42.003 -26.260 -17.344  1.00 28.72           C  
ATOM   3842  CB  GLU A 495      44.224 -25.922 -18.453  1.00 28.72           C  
ATOM   3843  O   GLU A 495      41.708 -27.437 -17.561  1.00 28.72           O  
ATOM   3844  CG  GLU A 495      45.187 -24.763 -18.667  1.00 28.72           C  
ATOM   3845  CD  GLU A 495      45.362 -24.391 -20.131  1.00 28.72           C  
ATOM   3846  OE1 GLU A 495      45.899 -23.298 -20.419  1.00 28.72           O  
ATOM   3847  OE2 GLU A 495      44.957 -25.199 -20.996  1.00 28.72           O  
ATOM   3848  N   GLY A 496      41.106 -25.423 -16.969  1.00 28.61           N  
ATOM   3849  CA  GLY A 496      40.170 -24.609 -17.728  1.00 28.61           C  
ATOM   3850  C   GLY A 496      38.718 -24.945 -17.443  1.00 28.61           C  
ATOM   3851  O   GLY A 496      38.336 -26.117 -17.439  1.00 28.61           O  
ATOM   3852  N   GLY A 497      38.075 -24.009 -16.810  1.00 26.36           N  
ATOM   3853  CA  GLY A 497      37.098 -22.986 -17.149  1.00 26.36           C  
ATOM   3854  C   GLY A 497      35.684 -23.526 -17.261  1.00 26.36           C  
ATOM   3855  O   GLY A 497      35.463 -24.583 -17.856  1.00 26.36           O  
ATOM   3856  N   GLU A 498      34.871 -23.173 -16.349  1.00 28.96           N  
ATOM   3857  CA  GLU A 498      33.835 -22.146 -16.410  1.00 28.96           C  
ATOM   3858  C   GLU A 498      32.588 -22.573 -15.641  1.00 28.96           C  
ATOM   3859  CB  GLU A 498      33.474 -21.832 -17.864  1.00 28.96           C  
ATOM   3860  O   GLU A 498      32.064 -23.668 -15.857  1.00 28.96           O  
ATOM   3861  CG  GLU A 498      34.265 -20.676 -18.458  1.00 28.96           C  
ATOM   3862  CD  GLU A 498      33.877 -20.358 -19.894  1.00 28.96           C  
ATOM   3863  OE1 GLU A 498      34.437 -19.402 -20.477  1.00 28.96           O  
ATOM   3864  OE2 GLU A 498      33.004 -21.070 -20.439  1.00 28.96           O  
ATOM   3865  N   GLU A 499      32.348 -21.879 -14.595  1.00 26.24           N  
ATOM   3866  CA  GLU A 499      31.477 -20.850 -14.034  1.00 26.24           C  
ATOM   3867  C   GLU A 499      30.136 -20.807 -14.760  1.00 26.24           C  
ATOM   3868  CB  GLU A 499      32.155 -19.479 -14.100  1.00 26.24           C  
ATOM   3869  O   GLU A 499      30.091 -20.766 -15.991  1.00 26.24           O  
ATOM   3870  CG  GLU A 499      32.255 -18.778 -12.752  1.00 26.24           C  
ATOM   3871  CD  GLU A 499      32.714 -17.332 -12.861  1.00 26.24           C  
ATOM   3872  OE1 GLU A 499      32.769 -16.634 -11.823  1.00 26.24           O  
ATOM   3873  OE2 GLU A 499      33.019 -16.895 -13.993  1.00 26.24           O  
ATOM   3874  N   GLU A 500      29.119 -21.297 -14.148  1.00 27.49           N  
ATOM   3875  CA  GLU A 500      28.175 -20.245 -13.785  1.00 27.49           C  
ATOM   3876  C   GLU A 500      26.792 -20.820 -13.493  1.00 27.49           C  
ATOM   3877  CB  GLU A 500      28.085 -19.196 -14.896  1.00 27.49           C  
ATOM   3878  O   GLU A 500      26.257 -21.596 -14.287  1.00 27.49           O  
ATOM   3879  CG  GLU A 500      28.630 -17.831 -14.500  1.00 27.49           C  
ATOM   3880  CD  GLU A 500      28.315 -16.742 -15.513  1.00 27.49           C  
ATOM   3881  OE1 GLU A 500      28.645 -15.562 -15.258  1.00 27.49           O  
ATOM   3882  OE2 GLU A 500      27.732 -17.072 -16.570  1.00 27.49           O  
ATOM   3883  N   THR A 501      26.262 -20.757 -12.377  1.00 26.44           N  
ATOM   3884  CA  THR A 501      25.222 -19.875 -11.859  1.00 26.44           C  
ATOM   3885  C   THR A 501      23.995 -20.677 -11.433  1.00 26.44           C  
ATOM   3886  CB  THR A 501      24.813 -18.821 -12.904  1.00 26.44           C  
ATOM   3887  O   THR A 501      23.446 -21.447 -12.223  1.00 26.44           O  
ATOM   3888  CG2 THR A 501      25.818 -17.675 -12.952  1.00 26.44           C  
ATOM   3889  OG1 THR A 501      24.745 -19.437 -14.195  1.00 26.44           O  
ATOM   3890  N   LYS A 502      23.853 -20.964 -10.182  1.00 28.75           N  
ATOM   3891  CA  LYS A 502      22.497 -20.997  -9.642  1.00 28.75           C  
ATOM   3892  C   LYS A 502      22.388 -20.149  -8.378  1.00 28.75           C  
ATOM   3893  CB  LYS A 502      22.071 -22.436  -9.345  1.00 28.75           C  
ATOM   3894  O   LYS A 502      23.231 -20.247  -7.484  1.00 28.75           O  
ATOM   3895  CG  LYS A 502      21.320 -23.106 -10.486  1.00 28.75           C  
ATOM   3896  CD  LYS A 502      20.762 -24.461 -10.068  1.00 28.75           C  
ATOM   3897  CE  LYS A 502      20.056 -25.156 -11.224  1.00 28.75           C  
ATOM   3898  NZ  LYS A 502      19.583 -26.521 -10.844  1.00 28.75           N  
ATOM   3899  N   SER A 503      21.948 -18.812  -8.318  1.00 26.65           N  
ATOM   3900  CA  SER A 503      21.110 -18.250  -7.264  1.00 26.65           C  
ATOM   3901  C   SER A 503      19.878 -19.115  -7.016  1.00 26.65           C  
ATOM   3902  CB  SER A 503      20.679 -16.827  -7.623  1.00 26.65           C  
ATOM   3903  O   SER A 503      19.306 -19.672  -7.955  1.00 26.65           O  
ATOM   3904  OG  SER A 503      20.585 -16.669  -9.029  1.00 26.65           O  
ATOM   3905  N   PRO A 504      19.302 -19.086  -5.792  1.00 32.99           N  
ATOM   3906  CA  PRO A 504      19.177 -18.872  -4.348  1.00 32.99           C  
ATOM   3907  C   PRO A 504      18.190 -19.835  -3.693  1.00 32.99           C  
ATOM   3908  CB  PRO A 504      18.679 -17.428  -4.248  1.00 32.99           C  
ATOM   3909  O   PRO A 504      17.625 -20.700  -4.367  1.00 32.99           O  
ATOM   3910  CG  PRO A 504      17.774 -17.253  -5.425  1.00 32.99           C  
ATOM   3911  CD  PRO A 504      17.869 -18.480  -6.286  1.00 32.99           C  
ATOM   3912  N   PRO A 505      18.175 -20.247  -2.373  1.00 28.81           N  
ATOM   3913  CA  PRO A 505      16.978 -19.800  -1.657  1.00 28.81           C  
ATOM   3914  C   PRO A 505      16.988 -20.200  -0.183  1.00 28.81           C  
ATOM   3915  CB  PRO A 505      15.839 -20.499  -2.404  1.00 28.81           C  
ATOM   3916  O   PRO A 505      17.866 -20.951   0.250  1.00 28.81           O  
ATOM   3917  CG  PRO A 505      16.405 -21.820  -2.815  1.00 28.81           C  
ATOM   3918  CD  PRO A 505      17.868 -21.838  -2.475  1.00 28.81           C  
ATOM   3919  N   ALA A 506      16.637 -19.290   0.743  1.00 26.25           N  
ATOM   3920  CA  ALA A 506      15.600 -19.478   1.754  1.00 26.25           C  
ATOM   3921  C   ALA A 506      15.703 -20.859   2.395  1.00 26.25           C  
ATOM   3922  CB  ALA A 506      14.216 -19.281   1.140  1.00 26.25           C  
ATOM   3923  O   ALA A 506      15.830 -21.867   1.696  1.00 26.25           O  
ATOM   3924  N   GLU A 507      16.187 -20.957   3.634  1.00 33.74           N  
ATOM   3925  CA  GLU A 507      15.331 -21.666   4.580  1.00 33.74           C  
ATOM   3926  C   GLU A 507      16.081 -21.984   5.871  1.00 33.74           C  
ATOM   3927  CB  GLU A 507      14.790 -22.955   3.955  1.00 33.74           C  
ATOM   3928  O   GLU A 507      17.215 -22.466   5.834  1.00 33.74           O  
ATOM   3929  CG  GLU A 507      13.449 -22.783   3.256  1.00 33.74           C  
ATOM   3930  CD  GLU A 507      12.779 -24.104   2.912  1.00 33.74           C  
ATOM   3931  OE1 GLU A 507      11.637 -24.089   2.400  1.00 33.74           O  
ATOM   3932  OE2 GLU A 507      13.401 -25.162   3.156  1.00 33.74           O  
ATOM   3933  N   GLU A 508      15.762 -21.251   6.965  1.00 30.66           N  
ATOM   3934  CA  GLU A 508      15.112 -21.723   8.183  1.00 30.66           C  
ATOM   3935  C   GLU A 508      15.714 -23.044   8.654  1.00 30.66           C  
ATOM   3936  CB  GLU A 508      13.605 -21.881   7.962  1.00 30.66           C  
ATOM   3937  O   GLU A 508      15.811 -23.998   7.880  1.00 30.66           O  
ATOM   3938  CG  GLU A 508      12.767 -20.818   8.657  1.00 30.66           C  
ATOM   3939  CD  GLU A 508      11.274 -21.105   8.610  1.00 30.66           C  
ATOM   3940  OE1 GLU A 508      10.489 -20.339   9.213  1.00 30.66           O  
ATOM   3941  OE2 GLU A 508      10.887 -22.105   7.965  1.00 30.66           O  
ATOM   3942  N   ALA A 509      16.553 -22.874   9.641  1.00 27.86           N  
ATOM   3943  CA  ALA A 509      16.534 -23.264  11.048  1.00 27.86           C  
ATOM   3944  C   ALA A 509      15.935 -24.656  11.224  1.00 27.86           C  
ATOM   3945  CB  ALA A 509      15.752 -22.244  11.872  1.00 27.86           C  
ATOM   3946  O   ALA A 509      14.862 -24.949  10.690  1.00 27.86           O  
ATOM   3947  N   ALA A 510      16.803 -25.625  11.326  1.00 33.25           N  
ATOM   3948  CA  ALA A 510      16.798 -26.364  12.586  1.00 33.25           C  
ATOM   3949  C   ALA A 510      17.365 -27.769  12.401  1.00 33.25           C  
ATOM   3950  CB  ALA A 510      15.383 -26.437  13.155  1.00 33.25           C  
ATOM   3951  O   ALA A 510      16.878 -28.537  11.569  1.00 33.25           O  
ATOM   3952  N   SER A 511      18.652 -27.976  12.696  1.00 30.30           N  
ATOM   3953  CA  SER A 511      19.488 -28.826  13.537  1.00 30.30           C  
ATOM   3954  C   SER A 511      18.640 -29.719  14.437  1.00 30.30           C  
ATOM   3955  CB  SER A 511      20.431 -27.977  14.390  1.00 30.30           C  
ATOM   3956  O   SER A 511      17.613 -29.283  14.963  1.00 30.30           O  
ATOM   3957  OG  SER A 511      20.693 -26.733  13.763  1.00 30.30           O  
ATOM   3958  N   PRO A 512      19.163 -30.829  14.815  1.00 36.49           N  
ATOM   3959  CA  PRO A 512      20.327 -31.716  14.875  1.00 36.49           C  
ATOM   3960  C   PRO A 512      20.124 -32.893  15.827  1.00 36.49           C  
ATOM   3961  CB  PRO A 512      21.445 -30.797  15.375  1.00 36.49           C  
ATOM   3962  O   PRO A 512      19.183 -32.891  16.625  1.00 36.49           O  
ATOM   3963  CG  PRO A 512      20.776 -29.868  16.335  1.00 36.49           C  
ATOM   3964  CD  PRO A 512      19.294 -30.105  16.273  1.00 36.49           C  
ATOM   3965  N   GLU A 513      20.808 -34.020  15.472  1.00 35.07           N  
ATOM   3966  CA  GLU A 513      21.805 -34.669  16.320  1.00 35.07           C  
ATOM   3967  C   GLU A 513      21.757 -36.186  16.165  1.00 35.07           C  
ATOM   3968  CB  GLU A 513      21.597 -34.282  17.786  1.00 35.07           C  
ATOM   3969  O   GLU A 513      20.685 -36.790  16.244  1.00 35.07           O  
ATOM   3970  CG  GLU A 513      22.137 -32.905  18.142  1.00 35.07           C  
ATOM   3971  CD  GLU A 513      22.131 -32.626  19.637  1.00 35.07           C  
ATOM   3972  OE1 GLU A 513      22.680 -31.584  20.062  1.00 35.07           O  
ATOM   3973  OE2 GLU A 513      21.573 -33.456  20.389  1.00 35.07           O  
ATOM   3974  N   LYS A 514      22.843 -36.843  15.805  1.00 33.13           N  
ATOM   3975  CA  LYS A 514      24.026 -37.507  16.345  1.00 33.13           C  
ATOM   3976  C   LYS A 514      23.900 -39.025  16.238  1.00 33.13           C  
ATOM   3977  CB  LYS A 514      24.252 -37.101  17.801  1.00 33.13           C  
ATOM   3978  O   LYS A 514      22.889 -39.599  16.646  1.00 33.13           O  
ATOM   3979  CG  LYS A 514      25.067 -35.827  17.969  1.00 33.13           C  
ATOM   3980  CD  LYS A 514      25.487 -35.618  19.419  1.00 33.13           C  
ATOM   3981  CE  LYS A 514      26.215 -34.294  19.606  1.00 33.13           C  
ATOM   3982  NZ  LYS A 514      26.645 -34.093  21.022  1.00 33.13           N  
ATOM   3983  N   GLU A 515      24.804 -39.737  15.583  1.00 32.04           N  
ATOM   3984  CA  GLU A 515      25.932 -40.577  15.974  1.00 32.04           C  
ATOM   3985  C   GLU A 515      25.837 -41.960  15.337  1.00 32.04           C  
ATOM   3986  CB  GLU A 515      26.006 -40.703  17.498  1.00 32.04           C  
ATOM   3987  O   GLU A 515      24.781 -42.594  15.372  1.00 32.04           O  
ATOM   3988  CG  GLU A 515      26.893 -39.659  18.160  1.00 32.04           C  
ATOM   3989  CD  GLU A 515      27.314 -40.036  19.571  1.00 32.04           C  
ATOM   3990  OE1 GLU A 515      28.104 -39.287  20.190  1.00 32.04           O  
ATOM   3991  OE2 GLU A 515      26.851 -41.090  20.062  1.00 32.04           O  
ATOM   3992  N   ALA A 516      26.794 -42.442  14.514  1.00 33.60           N  
ATOM   3993  CA  ALA A 516      27.841 -43.450  14.661  1.00 33.60           C  
ATOM   3994  C   ALA A 516      27.720 -44.527  13.587  1.00 33.60           C  
ATOM   3995  CB  ALA A 516      27.782 -44.079  16.051  1.00 33.60           C  
ATOM   3996  O   ALA A 516      26.625 -45.031  13.325  1.00 33.60           O  
ATOM   3997  N   LYS A 517      28.667 -44.749  12.621  1.00 34.62           N  
ATOM   3998  CA  LYS A 517      29.698 -45.730  12.298  1.00 34.62           C  
ATOM   3999  C   LYS A 517      29.284 -46.592  11.109  1.00 34.62           C  
ATOM   4000  CB  LYS A 517      29.995 -46.616  13.509  1.00 34.62           C  
ATOM   4001  O   LYS A 517      28.194 -47.167  11.102  1.00 34.62           O  
ATOM   4002  CG  LYS A 517      30.901 -45.966  14.544  1.00 34.62           C  
ATOM   4003  CD  LYS A 517      31.293 -46.949  15.640  1.00 34.62           C  
ATOM   4004  CE  LYS A 517      32.161 -46.286  16.702  1.00 34.62           C  
ATOM   4005  NZ  LYS A 517      32.527 -47.240  17.791  1.00 34.62           N  
ATOM   4006  N   SER A 518      29.835 -46.514   9.908  1.00 30.53           N  
ATOM   4007  CA  SER A 518      30.487 -47.213   8.806  1.00 30.53           C  
ATOM   4008  C   SER A 518      30.265 -48.719   8.899  1.00 30.53           C  
ATOM   4009  CB  SER A 518      31.985 -46.910   8.788  1.00 30.53           C  
ATOM   4010  O   SER A 518      30.243 -49.282   9.996  1.00 30.53           O  
ATOM   4011  OG  SER A 518      32.565 -47.169  10.055  1.00 30.53           O  
ATOM   4012  N   PRO A 519      30.396 -49.633   7.788  1.00 34.80           N  
ATOM   4013  CA  PRO A 519      30.421 -49.920   6.352  1.00 34.80           C  
ATOM   4014  C   PRO A 519      30.131 -51.386   6.038  1.00 34.80           C  
ATOM   4015  CB  PRO A 519      31.849 -49.547   5.943  1.00 34.80           C  
ATOM   4016  O   PRO A 519      30.071 -52.216   6.949  1.00 34.80           O  
ATOM   4017  CG  PRO A 519      32.694 -49.930   7.115  1.00 34.80           C  
ATOM   4018  CD  PRO A 519      31.790 -50.348   8.239  1.00 34.80           C  
ATOM   4019  N   VAL A 520      29.566 -51.780   4.813  1.00 34.30           N  
ATOM   4020  CA  VAL A 520      29.904 -52.650   3.692  1.00 34.30           C  
ATOM   4021  C   VAL A 520      28.850 -53.746   3.552  1.00 34.30           C  
ATOM   4022  CB  VAL A 520      31.306 -53.277   3.862  1.00 34.30           C  
ATOM   4023  O   VAL A 520      28.498 -54.406   4.533  1.00 34.30           O  
ATOM   4024  CG1 VAL A 520      31.637 -54.187   2.681  1.00 34.30           C  
ATOM   4025  CG2 VAL A 520      32.364 -52.185   4.012  1.00 34.30           C  
ATOM   4026  N   LYS A 521      28.178 -53.941   2.427  1.00 27.30           N  
ATOM   4027  CA  LYS A 521      28.140 -54.793   1.242  1.00 27.30           C  
ATOM   4028  C   LYS A 521      27.257 -56.017   1.473  1.00 27.30           C  
ATOM   4029  CB  LYS A 521      29.551 -55.232   0.850  1.00 27.30           C  
ATOM   4030  O   LYS A 521      27.401 -56.710   2.483  1.00 27.30           O  
ATOM   4031  CG  LYS A 521      30.105 -54.516  -0.373  1.00 27.30           C  
ATOM   4032  CD  LYS A 521      31.474 -55.055  -0.765  1.00 27.30           C  
ATOM   4033  CE  LYS A 521      32.070 -54.278  -1.931  1.00 27.30           C  
ATOM   4034  NZ  LYS A 521      33.453 -54.739  -2.255  1.00 27.30           N  
ATOM   4035  N   GLU A 522      26.174 -56.281   0.642  1.00 31.73           N  
ATOM   4036  CA  GLU A 522      25.953 -57.445  -0.211  1.00 31.73           C  
ATOM   4037  C   GLU A 522      24.463 -57.734  -0.375  1.00 31.73           C  
ATOM   4038  CB  GLU A 522      26.668 -58.673   0.358  1.00 31.73           C  
ATOM   4039  O   GLU A 522      23.726 -57.798   0.611  1.00 31.73           O  
ATOM   4040  CG  GLU A 522      27.901 -59.087  -0.431  1.00 31.73           C  
ATOM   4041  CD  GLU A 522      28.419 -60.466  -0.055  1.00 31.73           C  
ATOM   4042  OE1 GLU A 522      29.333 -60.979  -0.739  1.00 31.73           O  
ATOM   4043  OE2 GLU A 522      27.904 -61.040   0.931  1.00 31.73           O  
ATOM   4044  N   GLU A 523      23.899 -57.696  -1.558  1.00 31.01           N  
ATOM   4045  CA  GLU A 523      23.529 -58.727  -2.523  1.00 31.01           C  
ATOM   4046  C   GLU A 523      22.019 -58.944  -2.547  1.00 31.01           C  
ATOM   4047  CB  GLU A 523      24.244 -60.043  -2.206  1.00 31.01           C  
ATOM   4048  O   GLU A 523      21.396 -59.126  -1.499  1.00 31.01           O  
ATOM   4049  CG  GLU A 523      25.512 -60.265  -3.018  1.00 31.01           C  
ATOM   4050  CD  GLU A 523      25.953 -61.720  -3.056  1.00 31.01           C  
ATOM   4051  OE1 GLU A 523      26.862 -62.058  -3.848  1.00 31.01           O  
ATOM   4052  OE2 GLU A 523      25.384 -62.528  -2.289  1.00 31.01           O  
ATOM   4053  N   ALA A 524      21.295 -58.668  -3.700  1.00 32.51           N  
ATOM   4054  CA  ALA A 524      20.850 -59.471  -4.836  1.00 32.51           C  
ATOM   4055  C   ALA A 524      19.380 -59.854  -4.695  1.00 32.51           C  
ATOM   4056  CB  ALA A 524      21.713 -60.723  -4.974  1.00 32.51           C  
ATOM   4057  O   ALA A 524      18.955 -60.327  -3.638  1.00 32.51           O  
ATOM   4058  N   LYS A 525      18.469 -59.435  -5.698  1.00 33.84           N  
ATOM   4059  CA  LYS A 525      17.866 -60.234  -6.761  1.00 33.84           C  
ATOM   4060  C   LYS A 525      16.628 -59.548  -7.330  1.00 33.84           C  
ATOM   4061  CB  LYS A 525      17.502 -61.627  -6.245  1.00 33.84           C  
ATOM   4062  O   LYS A 525      15.676 -59.266  -6.599  1.00 33.84           O  
ATOM   4063  CG  LYS A 525      18.044 -62.764  -7.098  1.00 33.84           C  
ATOM   4064  CD  LYS A 525      17.761 -64.121  -6.466  1.00 33.84           C  
ATOM   4065  CE  LYS A 525      18.317 -65.259  -7.311  1.00 33.84           C  
ATOM   4066  NZ  LYS A 525      18.382 -66.539  -6.544  1.00 33.84           N  
ATOM   4067  N   SER A 526      16.636 -58.885  -8.572  1.00 32.80           N  
ATOM   4068  CA  SER A 526      16.199 -58.847  -9.964  1.00 32.80           C  
ATOM   4069  C   SER A 526      15.094 -59.866 -10.224  1.00 32.80           C  
ATOM   4070  CB  SER A 526      17.377 -59.110 -10.903  1.00 32.80           C  
ATOM   4071  O   SER A 526      15.010 -60.887  -9.539  1.00 32.80           O  
ATOM   4072  OG  SER A 526      18.326 -59.967 -10.292  1.00 32.80           O  
ATOM   4073  N   PRO A 527      14.214 -59.748 -11.457  1.00 37.26           N  
ATOM   4074  CA  PRO A 527      14.773 -59.521 -12.792  1.00 37.26           C  
ATOM   4075  C   PRO A 527      13.715 -59.103 -13.811  1.00 37.26           C  
ATOM   4076  CB  PRO A 527      15.376 -60.880 -13.157  1.00 37.26           C  
ATOM   4077  O   PRO A 527      12.518 -59.154 -13.520  1.00 37.26           O  
ATOM   4078  CG  PRO A 527      14.456 -61.884 -12.542  1.00 37.26           C  
ATOM   4079  CD  PRO A 527      13.442 -61.154 -11.709  1.00 37.26           C  
ATOM   4080  N   ALA A 528      14.118 -58.217 -14.792  1.00 35.66           N  
ATOM   4081  CA  ALA A 528      14.364 -58.577 -16.186  1.00 35.66           C  
ATOM   4082  C   ALA A 528      14.239 -57.358 -17.097  1.00 35.66           C  
ATOM   4083  CB  ALA A 528      13.398 -59.671 -16.633  1.00 35.66           C  
ATOM   4084  O   ALA A 528      13.231 -56.650 -17.062  1.00 35.66           O  
ATOM   4085  N   GLU A 529      15.413 -56.855 -17.709  1.00 33.05           N  
ATOM   4086  CA  GLU A 529      16.183 -57.078 -18.930  1.00 33.05           C  
ATOM   4087  C   GLU A 529      16.150 -55.851 -19.836  1.00 33.05           C  
ATOM   4088  CB  GLU A 529      15.653 -58.302 -19.683  1.00 33.05           C  
ATOM   4089  O   GLU A 529      15.075 -55.378 -20.210  1.00 33.05           O  
ATOM   4090  CG  GLU A 529      16.591 -59.500 -19.646  1.00 33.05           C  
ATOM   4091  CD  GLU A 529      16.222 -60.582 -20.648  1.00 33.05           C  
ATOM   4092  OE1 GLU A 529      16.995 -61.554 -20.805  1.00 33.05           O  
ATOM   4093  OE2 GLU A 529      15.150 -60.457 -21.282  1.00 33.05           O  
ATOM   4094  N   ALA A 530      17.410 -55.116 -20.000  1.00 32.51           N  
ATOM   4095  CA  ALA A 530      18.673 -55.218 -20.727  1.00 32.51           C  
ATOM   4096  C   ALA A 530      18.708 -54.249 -21.905  1.00 32.51           C  
ATOM   4097  CB  ALA A 530      18.894 -56.649 -21.212  1.00 32.51           C  
ATOM   4098  O   ALA A 530      17.796 -54.238 -22.735  1.00 32.51           O  
ATOM   4099  N   LYS A 531      19.682 -53.192 -21.901  1.00 33.91           N  
ATOM   4100  CA  LYS A 531      21.084 -53.080 -22.292  1.00 33.91           C  
ATOM   4101  C   LYS A 531      21.287 -51.945 -23.292  1.00 33.91           C  
ATOM   4102  CB  LYS A 531      21.583 -54.398 -22.886  1.00 33.91           C  
ATOM   4103  O   LYS A 531      20.662 -51.928 -24.354  1.00 33.91           O  
ATOM   4104  CG  LYS A 531      22.128 -55.375 -21.855  1.00 33.91           C  
ATOM   4105  CD  LYS A 531      22.825 -56.556 -22.518  1.00 33.91           C  
ATOM   4106  CE  LYS A 531      23.370 -57.536 -21.488  1.00 33.91           C  
ATOM   4107  NZ  LYS A 531      23.915 -58.769 -22.129  1.00 33.91           N  
ATOM   4108  N   SER A 532      22.049 -50.839 -23.062  1.00 27.41           N  
ATOM   4109  CA  SER A 532      23.220 -50.029 -23.383  1.00 27.41           C  
ATOM   4110  C   SER A 532      23.992 -50.615 -24.561  1.00 27.41           C  
ATOM   4111  CB  SER A 532      24.141 -49.912 -22.168  1.00 27.41           C  
ATOM   4112  O   SER A 532      23.970 -51.827 -24.782  1.00 27.41           O  
ATOM   4113  OG  SER A 532      24.258 -51.158 -21.503  1.00 27.41           O  
ATOM   4114  N   PRO A 533      25.062 -49.803 -25.347  1.00 35.78           N  
ATOM   4115  CA  PRO A 533      26.005 -48.757 -24.944  1.00 35.78           C  
ATOM   4116  C   PRO A 533      26.775 -48.170 -26.124  1.00 35.78           C  
ATOM   4117  CB  PRO A 533      26.948 -49.485 -23.983  1.00 35.78           C  
ATOM   4118  O   PRO A 533      26.752 -48.732 -27.222  1.00 35.78           O  
ATOM   4119  CG  PRO A 533      27.068 -50.867 -24.539  1.00 35.78           C  
ATOM   4120  CD  PRO A 533      26.104 -51.007 -25.681  1.00 35.78           C  
ATOM   4121  N   GLU A 534      27.303 -46.838 -26.161  1.00 34.28           N  
ATOM   4122  CA  GLU A 534      28.578 -46.156 -25.958  1.00 34.28           C  
ATOM   4123  C   GLU A 534      29.090 -45.545 -27.259  1.00 34.28           C  
ATOM   4124  CB  GLU A 534      29.619 -47.120 -25.384  1.00 34.28           C  
ATOM   4125  O   GLU A 534      29.122 -46.213 -28.295  1.00 34.28           O  
ATOM   4126  CG  GLU A 534      29.827 -46.978 -23.883  1.00 34.28           C  
ATOM   4127  CD  GLU A 534      30.979 -47.819 -23.356  1.00 34.28           C  
ATOM   4128  OE1 GLU A 534      31.349 -47.665 -22.170  1.00 34.28           O  
ATOM   4129  OE2 GLU A 534      31.515 -48.639 -24.134  1.00 34.28           O  
ATOM   4130  N   LYS A 535      29.576 -44.167 -27.372  1.00 28.42           N  
ATOM   4131  CA  LYS A 535      30.819 -43.401 -27.351  1.00 28.42           C  
ATOM   4132  C   LYS A 535      30.923 -42.489 -28.569  1.00 28.42           C  
ATOM   4133  CB  LYS A 535      32.026 -44.339 -27.293  1.00 28.42           C  
ATOM   4134  O   LYS A 535      30.710 -42.928 -29.701  1.00 28.42           O  
ATOM   4135  CG  LYS A 535      32.844 -44.217 -26.016  1.00 28.42           C  
ATOM   4136  CD  LYS A 535      34.070 -45.120 -26.049  1.00 28.42           C  
ATOM   4137  CE  LYS A 535      34.829 -45.082 -24.729  1.00 28.42           C  
ATOM   4138  NZ  LYS A 535      36.033 -45.966 -24.757  1.00 28.42           N  
ATOM   4139  N   GLU A 536      31.213 -41.067 -28.530  1.00 35.18           N  
ATOM   4140  CA  GLU A 536      32.371 -40.254 -28.888  1.00 35.18           C  
ATOM   4141  C   GLU A 536      31.961 -39.046 -29.725  1.00 35.18           C  
ATOM   4142  CB  GLU A 536      33.403 -41.093 -29.646  1.00 35.18           C  
ATOM   4143  O   GLU A 536      31.244 -39.187 -30.718  1.00 35.18           O  
ATOM   4144  CG  GLU A 536      34.466 -41.715 -28.752  1.00 35.18           C  
ATOM   4145  CD  GLU A 536      35.742 -42.073 -29.497  1.00 35.18           C  
ATOM   4146  OE1 GLU A 536      36.742 -42.447 -28.843  1.00 35.18           O  
ATOM   4147  OE2 GLU A 536      35.743 -41.977 -30.744  1.00 35.18           O  
ATOM   4148  N   GLU A 537      32.185 -37.749 -29.430  1.00 29.37           N  
ATOM   4149  CA  GLU A 537      32.954 -36.512 -29.531  1.00 29.37           C  
ATOM   4150  C   GLU A 537      33.089 -36.063 -30.983  1.00 29.37           C  
ATOM   4151  CB  GLU A 537      34.339 -36.687 -28.903  1.00 29.37           C  
ATOM   4152  O   GLU A 537      33.427 -36.864 -31.857  1.00 29.37           O  
ATOM   4153  CG  GLU A 537      34.478 -36.046 -27.530  1.00 29.37           C  
ATOM   4154  CD  GLU A 537      35.924 -35.865 -27.095  1.00 29.37           C  
ATOM   4155  OE1 GLU A 537      36.169 -35.191 -26.069  1.00 29.37           O  
ATOM   4156  OE2 GLU A 537      36.818 -36.402 -27.787  1.00 29.37           O  
ATOM   4157  N   ALA A 538      32.669 -34.758 -31.389  1.00 30.14           N  
ATOM   4158  CA  ALA A 538      33.245 -33.486 -31.817  1.00 30.14           C  
ATOM   4159  C   ALA A 538      32.290 -32.734 -32.739  1.00 30.14           C  
ATOM   4160  CB  ALA A 538      34.583 -33.716 -32.515  1.00 30.14           C  
ATOM   4161  O   ALA A 538      31.737 -33.314 -33.677  1.00 30.14           O  
ATOM   4162  N   LYS A 539      31.862 -31.387 -32.492  1.00 31.66           N  
ATOM   4163  CA  LYS A 539      32.063 -30.039 -33.016  1.00 31.66           C  
ATOM   4164  C   LYS A 539      30.736 -29.298 -33.148  1.00 31.66           C  
ATOM   4165  CB  LYS A 539      32.772 -30.090 -34.370  1.00 31.66           C  
ATOM   4166  O   LYS A 539      29.784 -29.817 -33.735  1.00 31.66           O  
ATOM   4167  CG  LYS A 539      34.268 -29.823 -34.296  1.00 31.66           C  
ATOM   4168  CD  LYS A 539      34.914 -29.869 -35.675  1.00 31.66           C  
ATOM   4169  CE  LYS A 539      36.422 -29.681 -35.594  1.00 31.66           C  
ATOM   4170  NZ  LYS A 539      37.075 -29.854 -36.926  1.00 31.66           N  
ATOM   4171  N   SER A 540      30.482 -28.081 -32.581  1.00 31.40           N  
ATOM   4172  CA  SER A 540      29.866 -26.758 -32.560  1.00 31.40           C  
ATOM   4173  C   SER A 540      28.468 -26.790 -33.166  1.00 31.40           C  
ATOM   4174  CB  SER A 540      30.735 -25.750 -33.313  1.00 31.40           C  
ATOM   4175  O   SER A 540      28.204 -27.560 -34.093  1.00 31.40           O  
ATOM   4176  OG  SER A 540      30.965 -26.179 -34.643  1.00 31.40           O  
ATOM   4177  N   PRO A 541      27.385 -25.655 -32.931  1.00 34.90           N  
ATOM   4178  CA  PRO A 541      26.692 -24.395 -32.652  1.00 34.90           C  
ATOM   4179  C   PRO A 541      25.199 -24.588 -32.391  1.00 34.90           C  
ATOM   4180  CB  PRO A 541      26.922 -23.576 -33.925  1.00 34.90           C  
ATOM   4181  O   PRO A 541      24.707 -25.719 -32.406  1.00 34.90           O  
ATOM   4182  CG  PRO A 541      26.913 -24.580 -35.032  1.00 34.90           C  
ATOM   4183  CD  PRO A 541      26.844 -25.954 -34.429  1.00 34.90           C  
ATOM   4184  N   ALA A 542      24.275 -23.615 -31.732  1.00 29.89           N  
ATOM   4185  CA  ALA A 542      22.993 -22.917 -31.774  1.00 29.89           C  
ATOM   4186  C   ALA A 542      21.880 -23.780 -31.187  1.00 29.89           C  
ATOM   4187  CB  ALA A 542      22.652 -22.515 -33.207  1.00 29.89           C  
ATOM   4188  O   ALA A 542      21.785 -24.972 -31.489  1.00 29.89           O  
ATOM   4189  N   GLU A 543      20.998 -23.330 -30.188  1.00 29.49           N  
ATOM   4190  CA  GLU A 543      19.614 -23.031 -29.835  1.00 29.49           C  
ATOM   4191  C   GLU A 543      18.872 -24.290 -29.395  1.00 29.49           C  
ATOM   4192  CB  GLU A 543      18.887 -22.378 -31.013  1.00 29.49           C  
ATOM   4193  O   GLU A 543      18.973 -25.335 -30.042  1.00 29.49           O  
ATOM   4194  CG  GLU A 543      18.519 -20.920 -30.777  1.00 29.49           C  
ATOM   4195  CD  GLU A 543      17.584 -20.358 -31.836  1.00 29.49           C  
ATOM   4196  OE1 GLU A 543      16.918 -19.331 -31.574  1.00 29.49           O  
ATOM   4197  OE2 GLU A 543      17.518 -20.949 -32.937  1.00 29.49           O  
ATOM   4198  N   VAL A 544      18.185 -24.379 -28.118  1.00 31.00           N  
ATOM   4199  CA  VAL A 544      16.854 -24.282 -27.528  1.00 31.00           C  
ATOM   4200  C   VAL A 544      16.353 -25.674 -27.149  1.00 31.00           C  
ATOM   4201  CB  VAL A 544      15.855 -23.600 -28.490  1.00 31.00           C  
ATOM   4202  O   VAL A 544      16.466 -26.617 -27.936  1.00 31.00           O  
ATOM   4203  CG1 VAL A 544      14.512 -23.370 -27.800  1.00 31.00           C  
ATOM   4204  CG2 VAL A 544      16.428 -22.280 -29.005  1.00 31.00           C  
ATOM   4205  N   LYS A 545      16.036 -26.040 -25.953  1.00 29.17           N  
ATOM   4206  CA  LYS A 545      15.401 -27.224 -25.384  1.00 29.17           C  
ATOM   4207  C   LYS A 545      13.882 -27.075 -25.360  1.00 29.17           C  
ATOM   4208  CB  LYS A 545      15.923 -27.488 -23.971  1.00 29.17           C  
ATOM   4209  O   LYS A 545      13.359 -26.067 -24.880  1.00 29.17           O  
ATOM   4210  CG  LYS A 545      17.253 -28.227 -23.931  1.00 29.17           C  
ATOM   4211  CD  LYS A 545      17.618 -28.645 -22.512  1.00 29.17           C  
ATOM   4212  CE  LYS A 545      18.934 -29.411 -22.475  1.00 29.17           C  
ATOM   4213  NZ  LYS A 545      19.405 -29.634 -21.075  1.00 29.17           N  
ATOM   4214  N   SER A 546      13.177 -27.891 -26.233  1.00 32.05           N  
ATOM   4215  CA  SER A 546      12.272 -28.824 -25.570  1.00 32.05           C  
ATOM   4216  C   SER A 546      11.786 -29.901 -26.534  1.00 32.05           C  
ATOM   4217  CB  SER A 546      11.075 -28.081 -24.977  1.00 32.05           C  
ATOM   4218  O   SER A 546      11.446 -29.607 -27.682  1.00 32.05           O  
ATOM   4219  OG  SER A 546      11.416 -27.487 -23.736  1.00 32.05           O  
ATOM   4220  N   PRO A 547      11.628 -31.198 -26.220  1.00 36.76           N  
ATOM   4221  CA  PRO A 547      11.414 -32.421 -26.998  1.00 36.76           C  
ATOM   4222  C   PRO A 547       9.941 -32.818 -27.078  1.00 36.76           C  
ATOM   4223  CB  PRO A 547      12.222 -33.471 -26.233  1.00 36.76           C  
ATOM   4224  O   PRO A 547       9.159 -32.486 -26.184  1.00 36.76           O  
ATOM   4225  CG  PRO A 547      12.097 -33.078 -24.796  1.00 36.76           C  
ATOM   4226  CD  PRO A 547      11.424 -31.737 -24.726  1.00 36.76           C  
ATOM   4227  N   GLU A 548       9.540 -33.477 -28.368  1.00 36.07           N  
ATOM   4228  CA  GLU A 548       9.505 -34.794 -28.995  1.00 36.07           C  
ATOM   4229  C   GLU A 548       8.134 -35.080 -29.602  1.00 36.07           C  
ATOM   4230  CB  GLU A 548       9.870 -35.882 -27.982  1.00 36.07           C  
ATOM   4231  O   GLU A 548       7.115 -34.992 -28.914  1.00 36.07           O  
ATOM   4232  CG  GLU A 548      10.649 -37.044 -28.581  1.00 36.07           C  
ATOM   4233  CD  GLU A 548      10.929 -38.157 -27.583  1.00 36.07           C  
ATOM   4234  OE1 GLU A 548      11.019 -39.335 -27.997  1.00 36.07           O  
ATOM   4235  OE2 GLU A 548      11.060 -37.847 -26.378  1.00 36.07           O  
ATOM   4236  N   LYS A 549       8.031 -35.550 -31.056  1.00 31.43           N  
ATOM   4237  CA  LYS A 549       8.243 -36.790 -31.797  1.00 31.43           C  
ATOM   4238  C   LYS A 549       7.168 -36.985 -32.862  1.00 31.43           C  
ATOM   4239  CB  LYS A 549       8.261 -37.987 -30.845  1.00 31.43           C  
ATOM   4240  O   LYS A 549       5.974 -36.897 -32.570  1.00 31.43           O  
ATOM   4241  CG  LYS A 549       9.510 -38.849 -30.958  1.00 31.43           C  
ATOM   4242  CD  LYS A 549       9.468 -40.024 -29.989  1.00 31.43           C  
ATOM   4243  CE  LYS A 549      10.749 -40.844 -30.048  1.00 31.43           C  
ATOM   4244  NZ  LYS A 549      10.716 -41.992 -29.093  1.00 31.43           N  
ATOM   4245  N   ALA A 550       7.549 -37.289 -34.327  1.00 31.46           N  
ATOM   4246  CA  ALA A 550       7.794 -38.492 -35.118  1.00 31.46           C  
ATOM   4247  C   ALA A 550       7.462 -38.260 -36.589  1.00 31.46           C  
ATOM   4248  CB  ALA A 550       6.980 -39.663 -34.570  1.00 31.46           C  
ATOM   4249  O   ALA A 550       6.391 -37.742 -36.916  1.00 31.46           O  
ATOM   4250  N   LYS A 551       8.472 -38.432 -37.676  1.00 35.25           N  
ATOM   4251  CA  LYS A 551       8.994 -39.428 -38.607  1.00 35.25           C  
ATOM   4252  C   LYS A 551       8.987 -38.899 -40.038  1.00 35.25           C  
ATOM   4253  CB  LYS A 551       8.180 -40.720 -38.521  1.00 35.25           C  
ATOM   4254  O   LYS A 551       7.943 -38.490 -40.550  1.00 35.25           O  
ATOM   4255  CG  LYS A 551       8.934 -41.887 -37.902  1.00 35.25           C  
ATOM   4256  CD  LYS A 551       8.072 -43.141 -37.840  1.00 35.25           C  
ATOM   4257  CE  LYS A 551       8.810 -44.297 -37.179  1.00 35.25           C  
ATOM   4258  NZ  LYS A 551       7.885 -45.415 -36.824  1.00 35.25           N  
ATOM   4259  N   SER A 552      10.031 -38.541 -40.880  1.00 31.29           N  
ATOM   4260  CA  SER A 552      10.766 -38.464 -42.138  1.00 31.29           C  
ATOM   4261  C   SER A 552      10.410 -39.626 -43.059  1.00 31.29           C  
ATOM   4262  CB  SER A 552      12.273 -38.452 -41.878  1.00 31.29           C  
ATOM   4263  O   SER A 552      10.072 -40.716 -42.590  1.00 31.29           O  
ATOM   4264  OG  SER A 552      12.568 -38.992 -40.601  1.00 31.29           O  
ATOM   4265  N   PRO A 553      10.918 -39.587 -44.526  1.00 37.60           N  
ATOM   4266  CA  PRO A 553      12.176 -39.182 -45.157  1.00 37.60           C  
ATOM   4267  C   PRO A 553      12.067 -39.077 -46.677  1.00 37.60           C  
ATOM   4268  CB  PRO A 553      13.147 -40.295 -44.755  1.00 37.60           C  
ATOM   4269  O   PRO A 553      11.070 -39.512 -47.259  1.00 37.60           O  
ATOM   4270  CG  PRO A 553      12.317 -41.538 -44.737  1.00 37.60           C  
ATOM   4271  CD  PRO A 553      10.881 -41.155 -44.951  1.00 37.60           C  
ATOM   4272  N   ALA A 554      12.945 -38.207 -47.484  1.00 35.20           N  
ATOM   4273  CA  ALA A 554      14.076 -38.368 -48.394  1.00 35.20           C  
ATOM   4274  C   ALA A 554      13.954 -37.431 -49.592  1.00 35.20           C  
ATOM   4275  CB  ALA A 554      14.178 -39.817 -48.865  1.00 35.20           C  
ATOM   4276  O   ALA A 554      12.899 -37.358 -50.227  1.00 35.20           O  
ATOM   4277  N   LYS A 555      15.022 -36.565 -50.008  1.00 31.24           N  
ATOM   4278  CA  LYS A 555      16.218 -36.488 -50.841  1.00 31.24           C  
ATOM   4279  C   LYS A 555      15.990 -35.580 -52.047  1.00 31.24           C  
ATOM   4280  CB  LYS A 555      16.638 -37.882 -51.308  1.00 31.24           C  
ATOM   4281  O   LYS A 555      15.009 -35.741 -52.775  1.00 31.24           O  
ATOM   4282  CG  LYS A 555      18.103 -38.205 -51.050  1.00 31.24           C  
ATOM   4283  CD  LYS A 555      18.453 -39.616 -51.508  1.00 31.24           C  
ATOM   4284  CE  LYS A 555      19.897 -39.969 -51.177  1.00 31.24           C  
ATOM   4285  NZ  LYS A 555      20.209 -41.391 -51.512  1.00 31.24           N  
ATOM   4286  N   GLU A 556      16.887 -34.482 -52.396  1.00 31.89           N  
ATOM   4287  CA  GLU A 556      18.069 -34.147 -53.185  1.00 31.89           C  
ATOM   4288  C   GLU A 556      17.706 -33.259 -54.372  1.00 31.89           C  
ATOM   4289  CB  GLU A 556      18.769 -35.417 -53.672  1.00 31.89           C  
ATOM   4290  O   GLU A 556      16.783 -33.571 -55.128  1.00 31.89           O  
ATOM   4291  CG  GLU A 556      20.149 -35.630 -53.066  1.00 31.89           C  
ATOM   4292  CD  GLU A 556      20.912 -36.782 -53.701  1.00 31.89           C  
ATOM   4293  OE1 GLU A 556      22.099 -36.985 -53.361  1.00 31.89           O  
ATOM   4294  OE2 GLU A 556      20.317 -37.487 -54.548  1.00 31.89           O  
ATOM   4295  N   GLU A 557      18.439 -32.082 -54.708  1.00 29.96           N  
ATOM   4296  CA  GLU A 557      19.522 -31.485 -55.484  1.00 29.96           C  
ATOM   4297  C   GLU A 557      18.993 -30.821 -56.751  1.00 29.96           C  
ATOM   4298  CB  GLU A 557      20.572 -32.541 -55.842  1.00 29.96           C  
ATOM   4299  O   GLU A 557      18.151 -31.388 -57.451  1.00 29.96           O  
ATOM   4300  CG  GLU A 557      21.780 -32.545 -54.917  1.00 29.96           C  
ATOM   4301  CD  GLU A 557      22.980 -33.274 -55.501  1.00 29.96           C  
ATOM   4302  OE1 GLU A 557      24.084 -33.191 -54.917  1.00 29.96           O  
ATOM   4303  OE2 GLU A 557      22.815 -33.932 -56.552  1.00 29.96           O  
ATOM   4304  N   ALA A 558      19.431 -29.510 -57.193  1.00 29.62           N  
ATOM   4305  CA  ALA A 558      20.187 -28.897 -58.282  1.00 29.62           C  
ATOM   4306  C   ALA A 558      19.261 -28.454 -59.411  1.00 29.62           C  
ATOM   4307  CB  ALA A 558      21.240 -29.867 -58.812  1.00 29.62           C  
ATOM   4308  O   ALA A 558      18.375 -29.204 -59.826  1.00 29.62           O  
ATOM   4309  N   LYS A 559      19.287 -27.086 -59.904  1.00 33.64           N  
ATOM   4310  CA  LYS A 559      19.697 -26.481 -61.168  1.00 33.64           C  
ATOM   4311  C   LYS A 559      18.560 -25.671 -61.785  1.00 33.64           C  
ATOM   4312  CB  LYS A 559      20.167 -27.555 -62.150  1.00 33.64           C  
ATOM   4313  O   LYS A 559      17.454 -26.183 -61.967  1.00 33.64           O  
ATOM   4314  CG  LYS A 559      21.680 -27.693 -62.239  1.00 33.64           C  
ATOM   4315  CD  LYS A 559      22.086 -28.754 -63.253  1.00 33.64           C  
ATOM   4316  CE  LYS A 559      23.599 -28.911 -63.325  1.00 33.64           C  
ATOM   4317  NZ  LYS A 559      23.994 -30.107 -64.128  1.00 33.64           N  
ATOM   4318  N   SER A 560      18.686 -24.286 -61.899  1.00 29.70           N  
ATOM   4319  CA  SER A 560      18.729 -23.286 -62.961  1.00 29.70           C  
ATOM   4320  C   SER A 560      17.330 -22.970 -63.480  1.00 29.70           C  
ATOM   4321  CB  SER A 560      19.613 -23.765 -64.113  1.00 29.70           C  
ATOM   4322  O   SER A 560      16.530 -23.877 -63.716  1.00 29.70           O  
ATOM   4323  OG  SER A 560      19.301 -25.102 -64.464  1.00 29.70           O  
ATOM   4324  N   PRO A 561      16.973 -21.656 -63.867  1.00 37.12           N  
ATOM   4325  CA  PRO A 561      16.189 -20.517 -64.352  1.00 37.12           C  
ATOM   4326  C   PRO A 561      16.042 -20.508 -65.872  1.00 37.12           C  
ATOM   4327  CB  PRO A 561      16.994 -19.306 -63.874  1.00 37.12           C  
ATOM   4328  O   PRO A 561      16.587 -21.379 -66.554  1.00 37.12           O  
ATOM   4329  CG  PRO A 561      18.422 -19.737 -63.961  1.00 37.12           C  
ATOM   4330  CD  PRO A 561      18.459 -21.194 -64.322  1.00 37.12           C  
ATOM   4331  N   PRO A 562      15.141 -19.613 -66.612  1.00 36.35           N  
ATOM   4332  CA  PRO A 562      14.970 -18.219 -67.028  1.00 36.35           C  
ATOM   4333  C   PRO A 562      13.750 -18.017 -67.925  1.00 36.35           C  
ATOM   4334  CB  PRO A 562      16.263 -17.917 -67.788  1.00 36.35           C  
ATOM   4335  O   PRO A 562      13.154 -18.991 -68.392  1.00 36.35           O  
ATOM   4336  CG  PRO A 562      16.603 -19.193 -68.488  1.00 36.35           C  
ATOM   4337  CD  PRO A 562      15.656 -20.260 -68.019  1.00 36.35           C  
ATOM   4338  N   GLU A 563      13.088 -16.734 -67.910  1.00 30.42           N  
ATOM   4339  CA  GLU A 563      12.860 -15.843 -69.044  1.00 30.42           C  
ATOM   4340  C   GLU A 563      11.375 -15.541 -69.218  1.00 30.42           C  
ATOM   4341  CB  GLU A 563      13.428 -16.451 -70.329  1.00 30.42           C  
ATOM   4342  O   GLU A 563      10.548 -16.456 -69.241  1.00 30.42           O  
ATOM   4343  CG  GLU A 563      14.813 -15.936 -70.693  1.00 30.42           C  
ATOM   4344  CD  GLU A 563      15.209 -16.244 -72.128  1.00 30.42           C  
ATOM   4345  OE1 GLU A 563      16.237 -15.709 -72.602  1.00 30.42           O  
ATOM   4346  OE2 GLU A 563      14.485 -17.025 -72.784  1.00 30.42           O  
ATOM   4347  N   ALA A 564      10.924 -14.259 -69.104  1.00 29.20           N  
ATOM   4348  CA  ALA A 564      10.649 -13.163 -70.030  1.00 29.20           C  
ATOM   4349  C   ALA A 564       9.414 -13.457 -70.877  1.00 29.20           C  
ATOM   4350  CB  ALA A 564      11.858 -12.909 -70.927  1.00 29.20           C  
ATOM   4351  O   ALA A 564       9.287 -14.545 -71.445  1.00 29.20           O  
ATOM   4352  N   LYS A 565       8.310 -12.598 -70.797  1.00 31.97           N  
ATOM   4353  CA  LYS A 565       7.739 -11.551 -71.640  1.00 31.97           C  
ATOM   4354  C   LYS A 565       6.327 -11.915 -72.089  1.00 31.97           C  
ATOM   4355  CB  LYS A 565       8.628 -11.300 -72.859  1.00 31.97           C  
ATOM   4356  O   LYS A 565       6.092 -13.019 -72.584  1.00 31.97           O  
ATOM   4357  CG  LYS A 565       9.828 -10.408 -72.578  1.00 31.97           C  
ATOM   4358  CD  LYS A 565      10.519  -9.977 -73.865  1.00 31.97           C  
ATOM   4359  CE  LYS A 565      11.727  -9.094 -73.584  1.00 31.97           C  
ATOM   4360  NZ  LYS A 565      12.482  -8.774 -74.832  1.00 31.97           N  
ATOM   4361  N   SER A 566       5.352 -11.024 -71.669  1.00 32.07           N  
ATOM   4362  CA  SER A 566       4.516 -10.149 -72.484  1.00 32.07           C  
ATOM   4363  C   SER A 566       3.241  -9.756 -71.746  1.00 32.07           C  
ATOM   4364  CB  SER A 566       4.160 -10.827 -73.808  1.00 32.07           C  
ATOM   4365  O   SER A 566       2.562 -10.611 -71.172  1.00 32.07           O  
ATOM   4366  OG  SER A 566       3.781 -12.176 -73.595  1.00 32.07           O  
ATOM   4367  N   PRO A 567       2.785  -8.467 -71.888  1.00 34.23           N  
ATOM   4368  CA  PRO A 567       2.259  -7.129 -71.606  1.00 34.23           C  
ATOM   4369  C   PRO A 567       0.861  -6.911 -72.179  1.00 34.23           C  
ATOM   4370  CB  PRO A 567       3.275  -6.202 -72.278  1.00 34.23           C  
ATOM   4371  O   PRO A 567       0.407  -7.690 -73.021  1.00 34.23           O  
ATOM   4372  CG  PRO A 567       3.702  -6.933 -73.510  1.00 34.23           C  
ATOM   4373  CD  PRO A 567       3.103  -8.310 -73.480  1.00 34.23           C  
ATOM   4374  N   GLU A 568      -0.059  -6.085 -71.329  1.00 34.99           N  
ATOM   4375  CA  GLU A 568      -0.940  -5.069 -71.897  1.00 34.99           C  
ATOM   4376  C   GLU A 568      -1.892  -4.512 -70.842  1.00 34.99           C  
ATOM   4377  CB  GLU A 568      -1.736  -5.644 -73.071  1.00 34.99           C  
ATOM   4378  O   GLU A 568      -2.564  -5.271 -70.141  1.00 34.99           O  
ATOM   4379  CG  GLU A 568      -1.117  -5.358 -74.432  1.00 34.99           C  
ATOM   4380  CD  GLU A 568      -2.022  -5.735 -75.594  1.00 34.99           C  
ATOM   4381  OE1 GLU A 568      -1.700  -5.387 -76.753  1.00 34.99           O  
ATOM   4382  OE2 GLU A 568      -3.062  -6.384 -75.344  1.00 34.99           O  
ATOM   4383  N   LYS A 569      -1.636  -3.300 -70.279  1.00 31.68           N  
ATOM   4384  CA  LYS A 569      -2.358  -2.061 -70.554  1.00 31.68           C  
ATOM   4385  C   LYS A 569      -2.599  -1.269 -69.271  1.00 31.68           C  
ATOM   4386  CB  LYS A 569      -3.691  -2.359 -71.244  1.00 31.68           C  
ATOM   4387  O   LYS A 569      -3.114  -1.809 -68.290  1.00 31.68           O  
ATOM   4388  CG  LYS A 569      -3.931  -1.541 -72.504  1.00 31.68           C  
ATOM   4389  CD  LYS A 569      -5.264  -1.892 -73.152  1.00 31.68           C  
ATOM   4390  CE  LYS A 569      -5.472  -1.129 -74.454  1.00 31.68           C  
ATOM   4391  NZ  LYS A 569      -6.774  -1.476 -75.097  1.00 31.68           N  
ATOM   4392  N   GLU A 570      -1.805  -0.218 -69.030  1.00 34.63           N  
ATOM   4393  CA  GLU A 570      -2.129   1.202 -69.122  1.00 34.63           C  
ATOM   4394  C   GLU A 570      -2.045   1.877 -67.756  1.00 34.63           C  
ATOM   4395  CB  GLU A 570      -3.524   1.398 -69.722  1.00 34.63           C  
ATOM   4396  O   GLU A 570      -2.617   1.387 -66.780  1.00 34.63           O  
ATOM   4397  CG  GLU A 570      -3.517   1.674 -71.218  1.00 34.63           C  
ATOM   4398  CD  GLU A 570      -4.868   2.123 -71.752  1.00 34.63           C  
ATOM   4399  OE1 GLU A 570      -4.968   2.447 -72.957  1.00 34.63           O  
ATOM   4400  OE2 GLU A 570      -5.834   2.153 -70.957  1.00 34.63           O  
ATOM   4401  N   GLU A 571      -0.982   2.558 -67.432  1.00 33.14           N  
ATOM   4402  CA  GLU A 571      -0.864   3.994 -67.199  1.00 33.14           C  
ATOM   4403  C   GLU A 571      -0.456   4.288 -65.758  1.00 33.14           C  
ATOM   4404  CB  GLU A 571      -2.181   4.703 -67.527  1.00 33.14           C  
ATOM   4405  O   GLU A 571      -1.085   3.797 -64.817  1.00 33.14           O  
ATOM   4406  CG  GLU A 571      -2.257   5.230 -68.953  1.00 33.14           C  
ATOM   4407  CD  GLU A 571      -3.359   6.258 -69.155  1.00 33.14           C  
ATOM   4408  OE1 GLU A 571      -3.441   6.851 -70.254  1.00 33.14           O  
ATOM   4409  OE2 GLU A 571      -4.145   6.472 -68.205  1.00 33.14           O  
ATOM   4410  N   ALA A 572       0.883   4.535 -65.408  1.00 32.08           N  
ATOM   4411  CA  ALA A 572       1.832   5.562 -64.986  1.00 32.08           C  
ATOM   4412  C   ALA A 572       1.755   5.795 -63.480  1.00 32.08           C  
ATOM   4413  CB  ALA A 572       1.574   6.866 -65.737  1.00 32.08           C  
ATOM   4414  O   ALA A 572       0.676   6.047 -62.939  1.00 32.08           O  
ATOM   4415  N   LYS A 573       2.762   5.428 -62.621  1.00 29.78           N  
ATOM   4416  CA  LYS A 573       3.156   6.182 -61.435  1.00 29.78           C  
ATOM   4417  C   LYS A 573       4.675   6.262 -61.314  1.00 29.78           C  
ATOM   4418  CB  LYS A 573       2.563   5.551 -60.175  1.00 29.78           C  
ATOM   4419  O   LYS A 573       5.361   5.239 -61.355  1.00 29.78           O  
ATOM   4420  CG  LYS A 573       1.192   6.093 -59.797  1.00 29.78           C  
ATOM   4421  CD  LYS A 573       0.684   5.475 -58.501  1.00 29.78           C  
ATOM   4422  CE  LYS A 573      -0.726   5.946 -58.171  1.00 29.78           C  
ATOM   4423  NZ  LYS A 573      -1.253   5.294 -56.935  1.00 29.78           N  
ATOM   4424  N   SER A 574       5.442   7.250 -61.863  1.00 27.63           N  
ATOM   4425  CA  SER A 574       6.328   8.215 -61.220  1.00 27.63           C  
ATOM   4426  C   SER A 574       5.723   9.615 -61.231  1.00 27.63           C  
ATOM   4427  CB  SER A 574       7.692   8.234 -61.912  1.00 27.63           C  
ATOM   4428  O   SER A 574       5.067  10.005 -62.199  1.00 27.63           O  
ATOM   4429  OG  SER A 574       7.559   8.595 -63.276  1.00 27.63           O  
ATOM   4430  N   PRO A 575       5.947  10.577 -60.126  1.00 33.90           N  
ATOM   4431  CA  PRO A 575       6.894  10.962 -59.078  1.00 33.90           C  
ATOM   4432  C   PRO A 575       6.420  12.167 -58.268  1.00 33.90           C  
ATOM   4433  CB  PRO A 575       8.168  11.297 -59.859  1.00 33.90           C  
ATOM   4434  O   PRO A 575       5.296  12.638 -58.457  1.00 33.90           O  
ATOM   4435  CG  PRO A 575       7.684  11.900 -61.138  1.00 33.90           C  
ATOM   4436  CD  PRO A 575       6.188  11.775 -61.189  1.00 33.90           C  
ATOM   4437  N   ALA A 576       6.858  12.434 -56.993  1.00 26.26           N  
ATOM   4438  CA  ALA A 576       7.044  13.724 -56.334  1.00 26.26           C  
ATOM   4439  C   ALA A 576       5.749  14.530 -56.332  1.00 26.26           C  
ATOM   4440  CB  ALA A 576       8.158  14.514 -57.017  1.00 26.26           C  
ATOM   4441  O   ALA A 576       5.026  14.558 -57.331  1.00 26.26           O  
ATOM   4442  N   GLU A 577       5.170  14.873 -55.138  1.00 23.74           N  
ATOM   4443  CA  GLU A 577       4.989  16.320 -55.193  1.00 23.74           C  
ATOM   4444  C   GLU A 577       3.628  16.684 -55.780  1.00 23.74           C  
ATOM   4445  CB  GLU A 577       6.106  16.972 -56.011  1.00 23.74           C  
ATOM   4446  O   GLU A 577       3.246  16.175 -56.836  1.00 23.74           O  
ATOM   4447  CG  GLU A 577       6.908  18.010 -55.239  1.00 23.74           C  
ATOM   4448  CD  GLU A 577       7.914  18.755 -56.103  1.00 23.74           C  
ATOM   4449  OE1 GLU A 577       8.469  19.778 -55.642  1.00 23.74           O  
ATOM   4450  OE2 GLU A 577       8.147  18.313 -57.250  1.00 23.74           O  
ATOM   4451  N   VAL A 578       2.625  17.220 -54.898  1.00 24.29           N  
ATOM   4452  CA  VAL A 578       2.202  18.599 -55.117  1.00 24.29           C  
ATOM   4453  C   VAL A 578       0.677  18.675 -55.142  1.00 24.29           C  
ATOM   4454  CB  VAL A 578       2.786  19.171 -56.428  1.00 24.29           C  
ATOM   4455  O   VAL A 578       0.023  17.903 -55.846  1.00 24.29           O  
ATOM   4456  CG1 VAL A 578       2.435  20.651 -56.575  1.00 24.29           C  
ATOM   4457  CG2 VAL A 578       4.300  18.971 -56.469  1.00 24.29           C  
ATOM   4458  N   LYS A 579      -0.078  19.167 -54.139  1.00 27.48           N  
ATOM   4459  CA  LYS A 579      -0.849  20.360 -54.478  1.00 27.48           C  
ATOM   4460  C   LYS A 579      -2.224  20.332 -53.817  1.00 27.48           C  
ATOM   4461  CB  LYS A 579      -0.999  20.488 -55.995  1.00 27.48           C  
ATOM   4462  O   LYS A 579      -2.978  19.371 -53.981  1.00 27.48           O  
ATOM   4463  CG  LYS A 579       0.195  21.133 -56.683  1.00 27.48           C  
ATOM   4464  CD  LYS A 579      -0.121  21.496 -58.128  1.00 27.48           C  
ATOM   4465  CE  LYS A 579       1.064  22.167 -58.809  1.00 27.48           C  
ATOM   4466  NZ  LYS A 579       0.814  22.389 -60.265  1.00 27.48           N  
ATOM   4467  N   SER A 580      -2.553  20.910 -52.618  1.00 26.28           N  
ATOM   4468  CA  SER A 580      -3.353  22.114 -52.422  1.00 26.28           C  
ATOM   4469  C   SER A 580      -4.214  22.411 -53.646  1.00 26.28           C  
ATOM   4470  CB  SER A 580      -2.453  23.313 -52.119  1.00 26.28           C  
ATOM   4471  O   SER A 580      -3.786  22.189 -54.781  1.00 26.28           O  
ATOM   4472  OG  SER A 580      -1.101  23.017 -52.427  1.00 26.28           O  
ATOM   4473  N   PRO A 581      -5.592  22.607 -53.585  1.00 30.04           N  
ATOM   4474  CA  PRO A 581      -5.973  23.967 -53.971  1.00 30.04           C  
ATOM   4475  C   PRO A 581      -6.584  24.759 -52.816  1.00 30.04           C  
ATOM   4476  CB  PRO A 581      -7.001  23.743 -55.083  1.00 30.04           C  
ATOM   4477  O   PRO A 581      -7.367  24.213 -52.035  1.00 30.04           O  
ATOM   4478  CG  PRO A 581      -7.705  22.480 -54.703  1.00 30.04           C  
ATOM   4479  CD  PRO A 581      -6.963  21.845 -53.562  1.00 30.04           C  
ATOM   4480  N   GLU A 582      -5.936  25.656 -52.133  1.00 25.26           N  
ATOM   4481  CA  GLU A 582      -5.956  27.108 -52.280  1.00 25.26           C  
ATOM   4482  C   GLU A 582      -6.848  27.533 -53.443  1.00 25.26           C  
ATOM   4483  CB  GLU A 582      -4.538  27.649 -52.479  1.00 25.26           C  
ATOM   4484  O   GLU A 582      -6.730  26.999 -54.549  1.00 25.26           O  
ATOM   4485  CG  GLU A 582      -4.063  28.557 -51.354  1.00 25.26           C  
ATOM   4486  CD  GLU A 582      -2.761  29.275 -51.672  1.00 25.26           C  
ATOM   4487  OE1 GLU A 582      -2.406  30.236 -50.953  1.00 25.26           O  
ATOM   4488  OE2 GLU A 582      -2.091  28.874 -52.649  1.00 25.26           O  
ATOM   4489  N   LYS A 583      -8.172  27.969 -53.186  1.00 28.83           N  
ATOM   4490  CA  LYS A 583      -8.728  29.148 -53.844  1.00 28.83           C  
ATOM   4491  C   LYS A 583      -9.720  29.868 -52.936  1.00 28.83           C  
ATOM   4492  CB  LYS A 583      -9.407  28.760 -55.158  1.00 28.83           C  
ATOM   4493  O   LYS A 583     -10.679  29.262 -52.451  1.00 28.83           O  
ATOM   4494  CG  LYS A 583      -8.737  29.338 -56.396  1.00 28.83           C  
ATOM   4495  CD  LYS A 583      -9.530  29.026 -57.659  1.00 28.83           C  
ATOM   4496  CE  LYS A 583      -8.807  29.510 -58.908  1.00 28.83           C  
ATOM   4497  NZ  LYS A 583      -9.596  29.236 -60.146  1.00 28.83           N  
ATOM   4498  N   ALA A 584      -9.391  30.895 -52.136  1.00 25.26           N  
ATOM   4499  CA  ALA A 584      -9.536  32.341 -52.280  1.00 25.26           C  
ATOM   4500  C   ALA A 584     -10.836  32.693 -52.997  1.00 25.26           C  
ATOM   4501  CB  ALA A 584      -8.342  32.923 -53.033  1.00 25.26           C  
ATOM   4502  O   ALA A 584     -11.131  32.148 -54.063  1.00 25.26           O  
ATOM   4503  N   LYS A 585     -11.897  33.103 -52.207  1.00 31.20           N  
ATOM   4504  CA  LYS A 585     -12.544  34.380 -52.494  1.00 31.20           C  
ATOM   4505  C   LYS A 585     -13.637  34.685 -51.474  1.00 31.20           C  
ATOM   4506  CB  LYS A 585     -13.130  34.379 -53.907  1.00 31.20           C  
ATOM   4507  O   LYS A 585     -14.551  33.881 -51.277  1.00 31.20           O  
ATOM   4508  CG  LYS A 585     -12.290  35.132 -54.927  1.00 31.20           C  
ATOM   4509  CD  LYS A 585     -12.947  35.134 -56.301  1.00 31.20           C  
ATOM   4510  CE  LYS A 585     -12.087  35.850 -57.333  1.00 31.20           C  
ATOM   4511  NZ  LYS A 585     -12.641  35.707 -58.712  1.00 31.20           N  
ATOM   4512  N   SER A 586     -13.445  35.453 -50.420  1.00 24.18           N  
ATOM   4513  CA  SER A 586     -14.024  36.725 -49.999  1.00 24.18           C  
ATOM   4514  C   SER A 586     -15.494  36.820 -50.394  1.00 24.18           C  
ATOM   4515  CB  SER A 586     -13.247  37.894 -50.606  1.00 24.18           C  
ATOM   4516  O   SER A 586     -15.884  36.362 -51.470  1.00 24.18           O  
ATOM   4517  OG  SER A 586     -13.031  37.690 -51.992  1.00 24.18           O  
ATOM   4518  N   PRO A 587     -16.338  37.549 -49.648  1.00 30.58           N  
ATOM   4519  CA  PRO A 587     -17.221  38.132 -48.635  1.00 30.58           C  
ATOM   4520  C   PRO A 587     -18.645  38.344 -49.144  1.00 30.58           C  
ATOM   4521  CB  PRO A 587     -16.552  39.471 -48.312  1.00 30.58           C  
ATOM   4522  O   PRO A 587     -18.901  38.212 -50.344  1.00 30.58           O  
ATOM   4523  CG  PRO A 587     -15.978  39.934 -49.612  1.00 30.58           C  
ATOM   4524  CD  PRO A 587     -16.145  38.837 -50.625  1.00 30.58           C  
ATOM   4525  N   ALA A 588     -19.639  37.997 -48.251  1.00 32.48           N  
ATOM   4526  CA  ALA A 588     -20.794  38.890 -48.208  1.00 32.48           C  
ATOM   4527  C   ALA A 588     -21.982  38.218 -47.526  1.00 32.48           C  
ATOM   4528  CB  ALA A 588     -21.175  39.335 -49.618  1.00 32.48           C  
ATOM   4529  O   ALA A 588     -22.348  37.092 -47.870  1.00 32.48           O  
ATOM   4530  N   LYS A 589     -22.389  38.612 -46.337  1.00 26.35           N  
ATOM   4531  CA  LYS A 589     -23.523  39.441 -45.938  1.00 26.35           C  
ATOM   4532  C   LYS A 589     -24.836  38.865 -46.460  1.00 26.35           C  
ATOM   4533  CB  LYS A 589     -23.343  40.874 -46.441  1.00 26.35           C  
ATOM   4534  O   LYS A 589     -24.967  38.585 -47.654  1.00 26.35           O  
ATOM   4535  CG  LYS A 589     -23.524  41.935 -45.366  1.00 26.35           C  
ATOM   4536  CD  LYS A 589     -23.310  43.337 -45.921  1.00 26.35           C  
ATOM   4537  CE  LYS A 589     -23.403  44.393 -44.828  1.00 26.35           C  
ATOM   4538  NZ  LYS A 589     -23.123  45.762 -45.355  1.00 26.35           N  
ATOM   4539  N   GLU A 590     -25.685  38.374 -45.518  1.00 30.89           N  
ATOM   4540  CA  GLU A 590     -26.997  38.964 -45.268  1.00 30.89           C  
ATOM   4541  C   GLU A 590     -28.094  37.903 -45.304  1.00 30.89           C  
ATOM   4542  CB  GLU A 590     -27.296  40.064 -46.290  1.00 30.89           C  
ATOM   4543  O   GLU A 590     -28.183  37.127 -46.257  1.00 30.89           O  
ATOM   4544  CG  GLU A 590     -27.223  41.472 -45.716  1.00 30.89           C  
ATOM   4545  CD  GLU A 590     -27.633  42.547 -46.710  1.00 30.89           C  
ATOM   4546  OE1 GLU A 590     -27.648  43.742 -46.339  1.00 30.89           O  
ATOM   4547  OE2 GLU A 590     -27.944  42.190 -47.868  1.00 30.89           O  
ATOM   4548  N   GLU A 591     -28.702  37.678 -44.149  1.00 30.15           N  
ATOM   4549  CA  GLU A 591     -30.064  38.099 -43.835  1.00 30.15           C  
ATOM   4550  C   GLU A 591     -31.007  36.902 -43.752  1.00 30.15           C  
ATOM   4551  CB  GLU A 591     -30.572  39.098 -44.878  1.00 30.15           C  
ATOM   4552  O   GLU A 591     -31.043  36.070 -44.661  1.00 30.15           O  
ATOM   4553  CG  GLU A 591     -30.196  40.542 -44.580  1.00 30.15           C  
ATOM   4554  CD  GLU A 591     -31.098  41.551 -45.273  1.00 30.15           C  
ATOM   4555  OE1 GLU A 591     -30.985  42.764 -44.984  1.00 30.15           O  
ATOM   4556  OE2 GLU A 591     -31.925  41.126 -46.110  1.00 30.15           O  
ATOM   4557  N   ALA A 592     -31.451  36.652 -42.504  1.00 29.20           N  
ATOM   4558  CA  ALA A 592     -32.769  36.964 -41.959  1.00 29.20           C  
ATOM   4559  C   ALA A 592     -33.744  35.812 -42.189  1.00 29.20           C  
ATOM   4560  CB  ALA A 592     -33.312  38.248 -42.580  1.00 29.20           C  
ATOM   4561  O   ALA A 592     -33.854  35.297 -43.304  1.00 29.20           O  
ATOM   4562  N   LYS A 593     -34.180  35.181 -41.053  1.00 32.29           N  
ATOM   4563  CA  LYS A 593     -35.497  35.403 -40.463  1.00 32.29           C  
ATOM   4564  C   LYS A 593     -36.227  34.082 -40.237  1.00 32.29           C  
ATOM   4565  CB  LYS A 593     -36.337  36.319 -41.355  1.00 32.29           C  
ATOM   4566  O   LYS A 593     -36.438  33.313 -41.178  1.00 32.29           O  
ATOM   4567  CG  LYS A 593     -36.338  37.776 -40.917  1.00 32.29           C  
ATOM   4568  CD  LYS A 593     -37.230  38.628 -41.812  1.00 32.29           C  
ATOM   4569  CE  LYS A 593     -37.179  40.098 -41.418  1.00 32.29           C  
ATOM   4570  NZ  LYS A 593     -37.921  40.958 -42.387  1.00 32.29           N  
ATOM   4571  N   SER A 594     -36.388  33.551 -39.079  1.00 26.72           N  
ATOM   4572  CA  SER A 594     -37.333  33.184 -38.030  1.00 26.72           C  
ATOM   4573  C   SER A 594     -38.756  33.099 -38.572  1.00 26.72           C  
ATOM   4574  CB  SER A 594     -37.277  34.192 -36.881  1.00 26.72           C  
ATOM   4575  O   SER A 594     -39.127  33.850 -39.477  1.00 26.72           O  
ATOM   4576  OG  SER A 594     -37.604  35.494 -37.336  1.00 26.72           O  
ATOM   4577  N   PRO A 595     -39.790  32.460 -37.791  1.00 33.87           N  
ATOM   4578  CA  PRO A 595     -40.237  31.856 -36.533  1.00 33.87           C  
ATOM   4579  C   PRO A 595     -41.652  31.288 -36.622  1.00 33.87           C  
ATOM   4580  CB  PRO A 595     -40.178  33.021 -35.542  1.00 33.87           C  
ATOM   4581  O   PRO A 595     -42.299  31.394 -37.666  1.00 33.87           O  
ATOM   4582  CG  PRO A 595     -40.551  34.225 -36.344  1.00 33.87           C  
ATOM   4583  CD  PRO A 595     -40.672  33.819 -37.785  1.00 33.87           C  
ATOM   4584  N   ALA A 596     -42.058  30.267 -35.765  1.00 31.15           N  
ATOM   4585  CA  ALA A 596     -43.138  30.068 -34.802  1.00 31.15           C  
ATOM   4586  C   ALA A 596     -44.042  28.913 -35.224  1.00 31.15           C  
ATOM   4587  CB  ALA A 596     -43.954  31.348 -34.646  1.00 31.15           C  
ATOM   4588  O   ALA A 596     -44.427  28.811 -36.391  1.00 31.15           O  
ATOM   4589  N   GLU A 597     -44.310  27.784 -34.370  1.00 32.93           N  
ATOM   4590  CA  GLU A 597     -45.528  27.415 -33.654  1.00 32.93           C  
ATOM   4591  C   GLU A 597     -45.813  25.921 -33.785  1.00 32.93           C  
ATOM   4592  CB  GLU A 597     -46.721  28.225 -34.168  1.00 32.93           C  
ATOM   4593  O   GLU A 597     -45.786  25.373 -34.889  1.00 32.93           O  
ATOM   4594  CG  GLU A 597     -47.267  29.223 -33.158  1.00 32.93           C  
ATOM   4595  CD  GLU A 597     -48.546  29.904 -33.619  1.00 32.93           C  
ATOM   4596  OE1 GLU A 597     -49.157  30.652 -32.822  1.00 32.93           O  
ATOM   4597  OE2 GLU A 597     -48.940  29.688 -34.787  1.00 32.93           O  
ATOM   4598  N   ALA A 598     -45.895  25.058 -32.759  1.00 32.65           N  
ATOM   4599  CA  ALA A 598     -46.837  24.287 -31.952  1.00 32.65           C  
ATOM   4600  C   ALA A 598     -47.643  23.325 -32.819  1.00 32.65           C  
ATOM   4601  CB  ALA A 598     -47.772  25.221 -31.188  1.00 32.65           C  
ATOM   4602  O   ALA A 598     -48.195  23.721 -33.849  1.00 32.65           O  
ATOM   4603  N   LYS A 599     -47.688  21.936 -32.551  1.00 33.26           N  
ATOM   4604  CA  LYS A 599     -48.464  20.847 -31.965  1.00 33.26           C  
ATOM   4605  C   LYS A 599     -49.020  19.925 -33.047  1.00 33.26           C  
ATOM   4606  CB  LYS A 599     -49.606  21.399 -31.110  1.00 33.26           C  
ATOM   4607  O   LYS A 599     -49.700  20.380 -33.968  1.00 33.26           O  
ATOM   4608  CG  LYS A 599     -49.192  21.782 -29.697  1.00 33.26           C  
ATOM   4609  CD  LYS A 599     -50.403  22.025 -28.806  1.00 33.26           C  
ATOM   4610  CE  LYS A 599     -49.990  22.402 -27.390  1.00 33.26           C  
ATOM   4611  NZ  LYS A 599     -51.166  22.788 -26.554  1.00 33.26           N  
ATOM   4612  N   SER A 600     -48.767  18.574 -33.019  1.00 32.83           N  
ATOM   4613  CA  SER A 600     -49.051  17.148 -32.893  1.00 32.83           C  
ATOM   4614  C   SER A 600     -49.743  16.610 -34.141  1.00 32.83           C  
ATOM   4615  CB  SER A 600     -49.919  16.880 -31.663  1.00 32.83           C  
ATOM   4616  O   SER A 600     -50.567  17.299 -34.746  1.00 32.83           O  
ATOM   4617  OG  SER A 600     -51.095  17.670 -31.696  1.00 32.83           O  
ATOM   4618  N   PRO A 601     -49.854  15.083 -34.255  1.00 37.21           N  
ATOM   4619  CA  PRO A 601     -49.533  13.737 -33.776  1.00 37.21           C  
ATOM   4620  C   PRO A 601     -49.654  12.677 -34.868  1.00 37.21           C  
ATOM   4621  CB  PRO A 601     -50.564  13.502 -32.669  1.00 37.21           C  
ATOM   4622  O   PRO A 601     -50.179  12.956 -35.949  1.00 37.21           O  
ATOM   4623  CG  PRO A 601     -51.800  14.192 -33.146  1.00 37.21           C  
ATOM   4624  CD  PRO A 601     -51.469  14.953 -34.398  1.00 37.21           C  
ATOM   4625  N   GLU A 602     -48.962  11.375 -34.732  1.00 36.80           N  
ATOM   4626  CA  GLU A 602     -49.312   9.971 -34.538  1.00 36.80           C  
ATOM   4627  C   GLU A 602     -48.584   9.078 -35.538  1.00 36.80           C  
ATOM   4628  CB  GLU A 602     -50.825   9.772 -34.659  1.00 36.80           C  
ATOM   4629  O   GLU A 602     -48.622   9.328 -36.744  1.00 36.80           O  
ATOM   4630  CG  GLU A 602     -51.460   9.123 -33.438  1.00 36.80           C  
ATOM   4631  CD  GLU A 602     -52.924   8.768 -33.640  1.00 36.80           C  
ATOM   4632  OE1 GLU A 602     -53.491   8.028 -32.803  1.00 36.80           O  
ATOM   4633  OE2 GLU A 602     -53.510   9.233 -34.643  1.00 36.80           O  
ATOM   4634  N   LYS A 603     -47.850   7.859 -35.134  1.00 34.75           N  
ATOM   4635  CA  LYS A 603     -47.979   6.467 -34.714  1.00 34.75           C  
ATOM   4636  C   LYS A 603     -47.332   5.525 -35.726  1.00 34.75           C  
ATOM   4637  CB  LYS A 603     -49.450   6.097 -34.521  1.00 34.75           C  
ATOM   4638  O   LYS A 603     -47.567   5.645 -36.931  1.00 34.75           O  
ATOM   4639  CG  LYS A 603     -49.855   5.908 -33.066  1.00 34.75           C  
ATOM   4640  CD  LYS A 603     -51.253   5.313 -32.948  1.00 34.75           C  
ATOM   4641  CE  LYS A 603     -51.712   5.246 -31.498  1.00 34.75           C  
ATOM   4642  NZ  LYS A 603     -53.076   4.651 -31.375  1.00 34.75           N  
ATOM   4643  N   ALA A 604     -46.464   4.323 -35.220  1.00 37.59           N  
ATOM   4644  CA  ALA A 604     -46.650   2.908 -34.909  1.00 37.59           C  
ATOM   4645  C   ALA A 604     -45.380   2.112 -35.194  1.00 37.59           C  
ATOM   4646  CB  ALA A 604     -47.821   2.338 -35.706  1.00 37.59           C  
ATOM   4647  O   ALA A 604     -44.781   2.248 -36.264  1.00 37.59           O  
ATOM   4648  N   LYS A 605     -44.705   1.096 -34.106  1.00 36.86           N  
ATOM   4649  CA  LYS A 605     -44.860  -0.230 -33.515  1.00 36.86           C  
ATOM   4650  C   LYS A 605     -43.510  -0.927 -33.366  1.00 36.86           C  
ATOM   4651  CB  LYS A 605     -45.802  -1.088 -34.361  1.00 36.86           C  
ATOM   4652  O   LYS A 605     -42.774  -1.080 -34.343  1.00 36.86           O  
ATOM   4653  CG  LYS A 605     -47.277  -0.863 -34.065  1.00 36.86           C  
ATOM   4654  CD  LYS A 605     -48.154  -1.872 -34.796  1.00 36.86           C  
ATOM   4655  CE  LYS A 605     -49.632  -1.630 -34.524  1.00 36.86           C  
ATOM   4656  NZ  LYS A 605     -50.499  -2.557 -35.311  1.00 36.86           N  
ATOM   4657  N   SER A 606     -42.912  -1.607 -32.008  1.00 33.40           N  
ATOM   4658  CA  SER A 606     -43.045  -2.557 -30.908  1.00 33.40           C  
ATOM   4659  C   SER A 606     -41.961  -3.628 -30.969  1.00 33.40           C  
ATOM   4660  CB  SER A 606     -44.425  -3.215 -30.932  1.00 33.40           C  
ATOM   4661  O   SER A 606     -41.617  -4.110 -32.051  1.00 33.40           O  
ATOM   4662  OG  SER A 606     -44.714  -3.732 -32.219  1.00 33.40           O  
ATOM   4663  N   PRO A 607     -41.611  -4.554 -29.510  1.00 40.33           N  
ATOM   4664  CA  PRO A 607     -41.765  -4.484 -28.055  1.00 40.33           C  
ATOM   4665  C   PRO A 607     -41.007  -5.591 -27.327  1.00 40.33           C  
ATOM   4666  CB  PRO A 607     -43.275  -4.633 -27.853  1.00 40.33           C  
ATOM   4667  O   PRO A 607     -40.480  -6.506 -27.965  1.00 40.33           O  
ATOM   4668  CG  PRO A 607     -43.712  -5.582 -28.922  1.00 40.33           C  
ATOM   4669  CD  PRO A 607     -42.544  -5.850 -29.828  1.00 40.33           C  
ATOM   4670  N   VAL A 608     -40.359  -5.362 -25.745  1.00 34.84           N  
ATOM   4671  CA  VAL A 608     -40.443  -6.050 -24.461  1.00 34.84           C  
ATOM   4672  C   VAL A 608     -39.632  -5.290 -23.414  1.00 34.84           C  
ATOM   4673  CB  VAL A 608     -39.945  -7.509 -24.565  1.00 34.84           C  
ATOM   4674  O   VAL A 608     -38.450  -5.005 -23.621  1.00 34.84           O  
ATOM   4675  CG1 VAL A 608     -40.086  -8.224 -23.222  1.00 34.84           C  
ATOM   4676  CG2 VAL A 608     -40.710  -8.257 -25.655  1.00 34.84           C  
ATOM   4677  N   LYS A 609     -40.077  -4.454 -22.214  1.00 32.28           N  
ATOM   4678  CA  LYS A 609     -40.775  -4.373 -20.934  1.00 32.28           C  
ATOM   4679  C   LYS A 609     -39.930  -3.648 -19.891  1.00 32.28           C  
ATOM   4680  CB  LYS A 609     -41.141  -5.771 -20.433  1.00 32.28           C  
ATOM   4681  O   LYS A 609     -38.790  -4.036 -19.629  1.00 32.28           O  
ATOM   4682  CG  LYS A 609     -42.583  -5.904 -19.966  1.00 32.28           C  
ATOM   4683  CD  LYS A 609     -42.894  -7.324 -19.510  1.00 32.28           C  
ATOM   4684  CE  LYS A 609     -44.355  -7.476 -19.109  1.00 32.28           C  
ATOM   4685  NZ  LYS A 609     -44.701  -8.896 -18.804  1.00 32.28           N  
ATOM   4686  N   GLU A 610     -40.248  -2.332 -19.510  1.00 31.70           N  
ATOM   4687  CA  GLU A 610     -41.284  -1.587 -18.800  1.00 31.70           C  
ATOM   4688  C   GLU A 610     -40.694  -0.389 -18.062  1.00 31.70           C  
ATOM   4689  CB  GLU A 610     -42.023  -2.498 -17.817  1.00 31.70           C  
ATOM   4690  O   GLU A 610     -39.789  -0.543 -17.239  1.00 31.70           O  
ATOM   4691  CG  GLU A 610     -43.411  -2.910 -18.285  1.00 31.70           C  
ATOM   4692  CD  GLU A 610     -44.190  -3.692 -17.239  1.00 31.70           C  
ATOM   4693  OE1 GLU A 610     -45.368  -4.035 -17.489  1.00 31.70           O  
ATOM   4694  OE2 GLU A 610     -43.617  -3.964 -16.160  1.00 31.70           O  
ATOM   4695  N   GLU A 611     -40.832   0.873 -18.588  1.00 28.81           N  
ATOM   4696  CA  GLU A 611     -41.769   1.901 -19.031  1.00 28.81           C  
ATOM   4697  C   GLU A 611     -41.846   3.048 -18.028  1.00 28.81           C  
ATOM   4698  CB  GLU A 611     -43.160   1.301 -19.252  1.00 28.81           C  
ATOM   4699  O   GLU A 611     -41.976   2.819 -16.823  1.00 28.81           O  
ATOM   4700  CG  GLU A 611     -43.396   0.800 -20.669  1.00 28.81           C  
ATOM   4701  CD  GLU A 611     -44.861   0.813 -21.074  1.00 28.81           C  
ATOM   4702  OE1 GLU A 611     -45.161   0.629 -22.276  1.00 28.81           O  
ATOM   4703  OE2 GLU A 611     -45.717   1.009 -20.183  1.00 28.81           O  
ATOM   4704  N   ALA A 612     -41.536   4.335 -18.335  1.00 28.98           N  
ATOM   4705  CA  ALA A 612     -41.968   5.686 -18.687  1.00 28.98           C  
ATOM   4706  C   ALA A 612     -42.688   6.353 -17.518  1.00 28.98           C  
ATOM   4707  CB  ALA A 612     -42.874   5.652 -19.916  1.00 28.98           C  
ATOM   4708  O   ALA A 612     -43.501   5.721 -16.839  1.00 28.98           O  
ATOM   4709  N   LYS A 613     -42.458   7.750 -17.024  1.00 27.63           N  
ATOM   4710  CA  LYS A 613     -42.997   9.059 -17.382  1.00 27.63           C  
ATOM   4711  C   LYS A 613     -43.227   9.916 -16.140  1.00 27.63           C  
ATOM   4712  CB  LYS A 613     -44.302   8.908 -18.164  1.00 27.63           C  
ATOM   4713  O   LYS A 613     -43.747   9.432 -15.133  1.00 27.63           O  
ATOM   4714  CG  LYS A 613     -44.176   9.226 -19.646  1.00 27.63           C  
ATOM   4715  CD  LYS A 613     -45.506   9.055 -20.370  1.00 27.63           C  
ATOM   4716  CE  LYS A 613     -45.368   9.317 -21.864  1.00 27.63           C  
ATOM   4717  NZ  LYS A 613     -46.597   8.915 -22.612  1.00 27.63           N  
ATOM   4718  N   SER A 614     -42.790  11.276 -15.893  1.00 28.45           N  
ATOM   4719  CA  SER A 614     -43.555  12.461 -15.518  1.00 28.45           C  
ATOM   4720  C   SER A 614     -44.637  12.769 -16.547  1.00 28.45           C  
ATOM   4721  CB  SER A 614     -42.629  13.668 -15.361  1.00 28.45           C  
ATOM   4722  O   SER A 614     -44.438  12.562 -17.746  1.00 28.45           O  
ATOM   4723  OG  SER A 614     -41.915  13.914 -16.560  1.00 28.45           O  
ATOM   4724  N   PRO A 615     -45.957  13.512 -16.201  1.00 37.51           N  
ATOM   4725  CA  PRO A 615     -46.925  14.193 -15.339  1.00 37.51           C  
ATOM   4726  C   PRO A 615     -48.328  14.228 -15.940  1.00 37.51           C  
ATOM   4727  CB  PRO A 615     -46.351  15.606 -15.212  1.00 37.51           C  
ATOM   4728  O   PRO A 615     -48.527  13.797 -17.079  1.00 37.51           O  
ATOM   4729  CG  PRO A 615     -45.714  15.881 -16.536  1.00 37.51           C  
ATOM   4730  CD  PRO A 615     -45.766  14.626 -17.359  1.00 37.51           C  
ATOM   4731  N   ALA A 616     -49.529  14.094 -15.168  1.00 29.12           N  
ATOM   4732  CA  ALA A 616     -50.812  14.750 -14.931  1.00 29.12           C  
ATOM   4733  C   ALA A 616     -51.969  13.772 -15.111  1.00 29.12           C  
ATOM   4734  CB  ALA A 616     -50.979  15.945 -15.866  1.00 29.12           C  
ATOM   4735  O   ALA A 616     -52.013  13.025 -16.092  1.00 29.12           O  
ATOM   4736  N   GLU A 617     -52.740  13.398 -14.091  1.00 27.57           N  
ATOM   4737  CA  GLU A 617     -54.159  13.650 -13.854  1.00 27.57           C  
ATOM   4738  C   GLU A 617     -54.944  12.345 -13.768  1.00 27.57           C  
ATOM   4739  CB  GLU A 617     -54.738  14.541 -14.957  1.00 27.57           C  
ATOM   4740  O   GLU A 617     -54.817  11.479 -14.636  1.00 27.57           O  
ATOM   4741  CG  GLU A 617     -54.836  16.010 -14.572  1.00 27.57           C  
ATOM   4742  CD  GLU A 617     -55.724  16.816 -15.506  1.00 27.57           C  
ATOM   4743  OE1 GLU A 617     -56.009  17.997 -15.203  1.00 27.57           O  
ATOM   4744  OE2 GLU A 617     -56.141  16.262 -16.547  1.00 27.57           O  
ATOM   4745  N   ALA A 618     -55.453  11.968 -12.625  1.00 27.93           N  
ATOM   4746  CA  ALA A 618     -56.842  12.034 -12.180  1.00 27.93           C  
ATOM   4747  C   ALA A 618     -57.538  10.686 -12.349  1.00 27.93           C  
ATOM   4748  CB  ALA A 618     -57.596  13.118 -12.948  1.00 27.93           C  
ATOM   4749  O   ALA A 618     -57.453  10.066 -13.412  1.00 27.93           O  
ATOM   4750  N   LYS A 619     -57.855   9.912 -11.243  1.00 31.95           N  
ATOM   4751  CA  LYS A 619     -59.167   9.633 -10.667  1.00 31.95           C  
ATOM   4752  C   LYS A 619     -59.414   8.131 -10.562  1.00 31.95           C  
ATOM   4753  CB  LYS A 619     -60.269  10.288 -11.500  1.00 31.95           C  
ATOM   4754  O   LYS A 619     -59.327   7.411 -11.558  1.00 31.95           O  
ATOM   4755  CG  LYS A 619     -60.361  11.797 -11.329  1.00 31.95           C  
ATOM   4756  CD  LYS A 619     -61.613  12.360 -11.990  1.00 31.95           C  
ATOM   4757  CE  LYS A 619     -61.710  13.869 -11.812  1.00 31.95           C  
ATOM   4758  NZ  LYS A 619     -62.890  14.437 -12.530  1.00 31.95           N  
ATOM   4759  N   SER A 620     -59.508   7.408  -9.379  1.00 28.29           N  
ATOM   4760  CA  SER A 620     -60.401   6.782  -8.409  1.00 28.29           C  
ATOM   4761  C   SER A 620     -60.907   5.435  -8.914  1.00 28.29           C  
ATOM   4762  CB  SER A 620     -61.587   7.698  -8.102  1.00 28.29           C  
ATOM   4763  O   SER A 620     -61.084   5.243 -10.119  1.00 28.29           O  
ATOM   4764  OG  SER A 620     -62.233   8.103  -9.297  1.00 28.29           O  
ATOM   4765  N   PRO A 621     -61.202   4.322  -7.963  1.00 27.87           N  
ATOM   4766  CA  PRO A 621     -62.481   4.162  -7.267  1.00 27.87           C  
ATOM   4767  C   PRO A 621     -62.325   3.545  -5.879  1.00 27.87           C  
ATOM   4768  CB  PRO A 621     -63.272   3.234  -8.191  1.00 27.87           C  
ATOM   4769  O   PRO A 621     -61.319   2.886  -5.602  1.00 27.87           O  
ATOM   4770  CG  PRO A 621     -62.252   2.304  -8.764  1.00 27.87           C  
ATOM   4771  CD  PRO A 621     -60.889   2.772  -8.339  1.00 27.87           C  
ATOM   4772  N   VAL A 622     -62.760   4.063  -4.601  1.00 28.65           N  
ATOM   4773  CA  VAL A 622     -64.029   3.576  -4.072  1.00 28.65           C  
ATOM   4774  C   VAL A 622     -63.975   3.544  -2.546  1.00 28.65           C  
ATOM   4775  CB  VAL A 622     -64.372   2.173  -4.623  1.00 28.65           C  
ATOM   4776  O   VAL A 622     -63.058   2.961  -1.964  1.00 28.65           O  
ATOM   4777  CG1 VAL A 622     -65.721   1.698  -4.086  1.00 28.65           C  
ATOM   4778  CG2 VAL A 622     -64.375   2.186  -6.150  1.00 28.65           C  
ATOM   4779  N   LYS A 623     -64.415   4.570  -1.847  1.00 27.13           N  
ATOM   4780  CA  LYS A 623     -65.615   4.554  -1.015  1.00 27.13           C  
ATOM   4781  C   LYS A 623     -65.391   5.319   0.286  1.00 27.13           C  
ATOM   4782  CB  LYS A 623     -66.037   3.116  -0.711  1.00 27.13           C  
ATOM   4783  O   LYS A 623     -64.453   5.028   1.031  1.00 27.13           O  
ATOM   4784  CG  LYS A 623     -67.500   2.823  -1.014  1.00 27.13           C  
ATOM   4785  CD  LYS A 623     -67.854   1.373  -0.711  1.00 27.13           C  
ATOM   4786  CE  LYS A 623     -69.297   1.060  -1.081  1.00 27.13           C  
ATOM   4787  NZ  LYS A 623     -69.612  -0.390  -0.909  1.00 27.13           N  
ATOM   4788  N   GLU A 624     -65.754   6.517   0.394  1.00 28.20           N  
ATOM   4789  CA  GLU A 624     -66.962   7.005   1.053  1.00 28.20           C  
ATOM   4790  C   GLU A 624     -66.706   7.293   2.530  1.00 28.20           C  
ATOM   4791  CB  GLU A 624     -68.102   5.994   0.903  1.00 28.20           C  
ATOM   4792  O   GLU A 624     -66.211   6.431   3.259  1.00 28.20           O  
ATOM   4793  CG  GLU A 624     -69.116   6.365  -0.168  1.00 28.20           C  
ATOM   4794  CD  GLU A 624     -70.328   5.448  -0.191  1.00 28.20           C  
ATOM   4795  OE1 GLU A 624     -71.255   5.686  -0.998  1.00 28.20           O  
ATOM   4796  OE2 GLU A 624     -70.351   4.483   0.606  1.00 28.20           O  
ATOM   4797  N   GLU A 625     -66.446   8.499   2.945  1.00 29.28           N  
ATOM   4798  CA  GLU A 625     -67.423   9.331   3.641  1.00 29.28           C  
ATOM   4799  C   GLU A 625     -66.847   9.887   4.940  1.00 29.28           C  
ATOM   4800  CB  GLU A 625     -68.699   8.536   3.928  1.00 29.28           C  
ATOM   4801  O   GLU A 625     -66.325   9.135   5.766  1.00 29.28           O  
ATOM   4802  CG  GLU A 625     -69.708   8.560   2.789  1.00 29.28           C  
ATOM   4803  CD  GLU A 625     -71.138   8.324   3.248  1.00 29.28           C  
ATOM   4804  OE1 GLU A 625     -72.075   8.515   2.440  1.00 29.28           O  
ATOM   4805  OE2 GLU A 625     -71.323   7.947   4.427  1.00 29.28           O  
ATOM   4806  N   ALA A 626     -66.455  11.149   5.054  1.00 28.28           N  
ATOM   4807  CA  ALA A 626     -67.344  12.234   5.465  1.00 28.28           C  
ATOM   4808  C   ALA A 626     -67.000  12.723   6.869  1.00 28.28           C  
ATOM   4809  CB  ALA A 626     -68.800  11.780   5.405  1.00 28.28           C  
ATOM   4810  O   ALA A 626     -66.885  11.923   7.801  1.00 28.28           O  
ATOM   4811  N   LYS A 627     -66.318  13.884   7.079  1.00 32.81           N  
ATOM   4812  CA  LYS A 627     -67.044  15.063   7.543  1.00 32.81           C  
ATOM   4813  C   LYS A 627     -66.154  15.953   8.404  1.00 32.81           C  
ATOM   4814  CB  LYS A 627     -68.290  14.650   8.329  1.00 32.81           C  
ATOM   4815  O   LYS A 627     -65.600  15.501   9.408  1.00 32.81           O  
ATOM   4816  CG  LYS A 627     -69.568  14.639   7.502  1.00 32.81           C  
ATOM   4817  CD  LYS A 627     -70.774  14.244   8.344  1.00 32.81           C  
ATOM   4818  CE  LYS A 627     -72.038  14.149   7.500  1.00 32.81           C  
ATOM   4819  NZ  LYS A 627     -73.193  13.627   8.290  1.00 32.81           N  
ATOM   4820  N   SER A 628     -65.630  17.126   7.974  1.00 24.92           N  
ATOM   4821  CA  SER A 628     -65.968  18.504   8.313  1.00 24.92           C  
ATOM   4822  C   SER A 628     -66.882  18.565   9.532  1.00 24.92           C  
ATOM   4823  CB  SER A 628     -66.639  19.199   7.128  1.00 24.92           C  
ATOM   4824  O   SER A 628     -67.715  17.679   9.735  1.00 24.92           O  
ATOM   4825  OG  SER A 628     -67.851  18.550   6.784  1.00 24.92           O  
ATOM   4826  N   PRO A 629     -66.826  19.718  10.389  1.00 32.75           N  
ATOM   4827  CA  PRO A 629     -66.495  21.138  10.248  1.00 32.75           C  
ATOM   4828  C   PRO A 629     -66.303  21.835  11.593  1.00 32.75           C  
ATOM   4829  CB  PRO A 629     -67.703  21.710   9.504  1.00 32.75           C  
ATOM   4830  O   PRO A 629     -66.481  21.215  12.645  1.00 32.75           O  
ATOM   4831  CG  PRO A 629     -68.871  20.927  10.011  1.00 32.75           C  
ATOM   4832  CD  PRO A 629     -68.359  19.828  10.898  1.00 32.75           C  
ATOM   4833  N   ALA A 630     -65.376  22.857  11.744  1.00 29.24           N  
ATOM   4834  CA  ALA A 630     -65.864  24.207  12.015  1.00 29.24           C  
ATOM   4835  C   ALA A 630     -65.360  24.711  13.365  1.00 29.24           C  
ATOM   4836  CB  ALA A 630     -67.390  24.240  11.974  1.00 29.24           C  
ATOM   4837  O   ALA A 630     -65.486  24.020  14.379  1.00 29.24           O  
ATOM   4838  N   GLU A 631     -64.403  25.753  13.386  1.00 30.98           N  
ATOM   4839  CA  GLU A 631     -64.759  27.144  13.649  1.00 30.98           C  
ATOM   4840  C   GLU A 631     -63.552  27.938  14.142  1.00 30.98           C  
ATOM   4841  CB  GLU A 631     -65.895  27.224  14.672  1.00 30.98           C  
ATOM   4842  O   GLU A 631     -62.913  27.560  15.126  1.00 30.98           O  
ATOM   4843  CG  GLU A 631     -67.130  27.954  14.164  1.00 30.98           C  
ATOM   4844  CD  GLU A 631     -68.184  28.169  15.238  1.00 30.98           C  
ATOM   4845  OE1 GLU A 631     -69.141  28.942  15.004  1.00 30.98           O  
ATOM   4846  OE2 GLU A 631     -68.052  27.560  16.323  1.00 30.98           O  
ATOM   4847  N   VAL A 632     -63.016  28.918  13.350  1.00 35.41           N  
ATOM   4848  CA  VAL A 632     -63.312  30.331  13.138  1.00 35.41           C  
ATOM   4849  C   VAL A 632     -62.109  31.178  13.548  1.00 35.41           C  
ATOM   4850  CB  VAL A 632     -64.567  30.772  13.924  1.00 35.41           C  
ATOM   4851  O   VAL A 632     -61.608  31.054  14.668  1.00 35.41           O  
ATOM   4852  CG1 VAL A 632     -64.910  32.230  13.620  1.00 35.41           C  
ATOM   4853  CG2 VAL A 632     -65.749  29.862  13.596  1.00 35.41           C  
ATOM   4854  N   LYS A 633     -61.524  31.888  12.505  1.00 36.63           N  
ATOM   4855  CA  LYS A 633     -61.770  33.216  11.950  1.00 36.63           C  
ATOM   4856  C   LYS A 633     -60.535  34.103  12.079  1.00 36.63           C  
ATOM   4857  CB  LYS A 633     -62.963  33.875  12.643  1.00 36.63           C  
ATOM   4858  O   LYS A 633     -60.021  34.304  13.181  1.00 36.63           O  
ATOM   4859  CG  LYS A 633     -64.315  33.420  12.113  1.00 36.63           C  
ATOM   4860  CD  LYS A 633     -65.445  34.299  12.636  1.00 36.63           C  
ATOM   4861  CE  LYS A 633     -66.795  33.860  12.086  1.00 36.63           C  
ATOM   4862  NZ  LYS A 633     -67.922  34.598  12.732  1.00 36.63           N  
ATOM   4863  N   SER A 634     -59.994  34.456  10.811  1.00 36.11           N  
ATOM   4864  CA  SER A 634     -60.119  35.625   9.947  1.00 36.11           C  
ATOM   4865  C   SER A 634     -58.904  36.538  10.073  1.00 36.11           C  
ATOM   4866  CB  SER A 634     -61.391  36.406  10.282  1.00 36.11           C  
ATOM   4867  O   SER A 634     -58.453  36.831  11.183  1.00 36.11           O  
ATOM   4868  OG  SER A 634     -62.161  35.720  11.254  1.00 36.11           O  
ATOM   4869  N   PRO A 635     -58.600  37.259   8.895  1.00 38.48           N  
ATOM   4870  CA  PRO A 635     -58.463  37.411   7.445  1.00 38.48           C  
ATOM   4871  C   PRO A 635     -57.625  38.626   7.055  1.00 38.48           C  
ATOM   4872  CB  PRO A 635     -59.909  37.569   6.968  1.00 38.48           C  
ATOM   4873  O   PRO A 635     -57.290  39.449   7.911  1.00 38.48           O  
ATOM   4874  CG  PRO A 635     -60.588  38.336   8.057  1.00 38.48           C  
ATOM   4875  CD  PRO A 635     -59.635  38.475   9.209  1.00 38.48           C  
ATOM   4876  N   GLU A 636     -56.918  38.546   5.836  1.00 36.98           N  
ATOM   4877  CA  GLU A 636     -57.240  39.298   4.628  1.00 36.98           C  
ATOM   4878  C   GLU A 636     -55.994  39.543   3.781  1.00 36.98           C  
ATOM   4879  CB  GLU A 636     -57.904  40.631   4.985  1.00 36.98           C  
ATOM   4880  O   GLU A 636     -54.983  40.038   4.284  1.00 36.98           O  
ATOM   4881  CG  GLU A 636     -59.271  40.827   4.346  1.00 36.98           C  
ATOM   4882  CD  GLU A 636     -59.847  42.215   4.577  1.00 36.98           C  
ATOM   4883  OE1 GLU A 636     -60.827  42.587   3.893  1.00 36.98           O  
ATOM   4884  OE2 GLU A 636     -59.313  42.937   5.449  1.00 36.98           O  
ATOM   4885  N   LYS A 637     -55.917  39.075   2.465  1.00 33.02           N  
ATOM   4886  CA  LYS A 637     -56.357  39.432   1.120  1.00 33.02           C  
ATOM   4887  C   LYS A 637     -55.183  39.902   0.265  1.00 33.02           C  
ATOM   4888  CB  LYS A 637     -57.432  40.518   1.176  1.00 33.02           C  
ATOM   4889  O   LYS A 637     -54.424  40.783   0.674  1.00 33.02           O  
ATOM   4890  CG  LYS A 637     -58.835  40.016   0.869  1.00 33.02           C  
ATOM   4891  CD  LYS A 637     -59.809  41.170   0.663  1.00 33.02           C  
ATOM   4892  CE  LYS A 637     -61.238  40.673   0.495  1.00 33.02           C  
ATOM   4893  NZ  LYS A 637     -62.187  41.795   0.224  1.00 33.02           N  
ATOM   4894  N   ALA A 638     -54.845  39.218  -0.900  1.00 33.29           N  
ATOM   4895  CA  ALA A 638     -55.223  39.345  -2.305  1.00 33.29           C  
ATOM   4896  C   ALA A 638     -54.033  39.778  -3.156  1.00 33.29           C  
ATOM   4897  CB  ALA A 638     -56.373  40.337  -2.459  1.00 33.29           C  
ATOM   4898  O   ALA A 638     -53.308  40.707  -2.793  1.00 33.29           O  
ATOM   4899  N   LYS A 639     -53.566  38.977  -4.196  1.00 35.05           N  
ATOM   4900  CA  LYS A 639     -53.774  38.973  -5.641  1.00 35.05           C  
ATOM   4901  C   LYS A 639     -52.463  39.209  -6.386  1.00 35.05           C  
ATOM   4902  CB  LYS A 639     -54.801  40.035  -6.038  1.00 35.05           C  
ATOM   4903  O   LYS A 639     -51.757  40.183  -6.118  1.00 35.05           O  
ATOM   4904  CG  LYS A 639     -56.247  39.590  -5.873  1.00 35.05           C  
ATOM   4905  CD  LYS A 639     -57.215  40.604  -6.468  1.00 35.05           C  
ATOM   4906  CE  LYS A 639     -58.663  40.174  -6.278  1.00 35.05           C  
ATOM   4907  NZ  LYS A 639     -59.618  41.245  -6.693  1.00 35.05           N  
ATOM   4908  N   SER A 640     -51.843  38.300  -7.139  1.00 28.65           N  
ATOM   4909  CA  SER A 640     -51.540  37.990  -8.532  1.00 28.65           C  
ATOM   4910  C   SER A 640     -51.053  39.226  -9.280  1.00 28.65           C  
ATOM   4911  CB  SER A 640     -52.769  37.411  -9.233  1.00 28.65           C  
ATOM   4912  O   SER A 640     -51.517  40.338  -9.020  1.00 28.65           O  
ATOM   4913  OG  SER A 640     -53.881  38.280  -9.097  1.00 28.65           O  
ATOM   4914  N   PRO A 641     -50.319  39.065 -10.506  1.00 33.99           N  
ATOM   4915  CA  PRO A 641     -49.616  38.265 -11.511  1.00 33.99           C  
ATOM   4916  C   PRO A 641     -48.690  39.102 -12.390  1.00 33.99           C  
ATOM   4917  CB  PRO A 641     -50.753  37.658 -12.337  1.00 33.99           C  
ATOM   4918  O   PRO A 641     -48.689  40.332 -12.296  1.00 33.99           O  
ATOM   4919  CG  PRO A 641     -51.806  38.718 -12.372  1.00 33.99           C  
ATOM   4920  CD  PRO A 641     -51.389  39.836 -11.461  1.00 33.99           C  
ATOM   4921  N   THR A 642     -47.582  38.499 -13.081  1.00 28.16           N  
ATOM   4922  CA  THR A 642     -47.142  38.260 -14.451  1.00 28.16           C  
ATOM   4923  C   THR A 642     -46.505  39.515 -15.041  1.00 28.16           C  
ATOM   4924  CB  THR A 642     -48.314  37.808 -15.343  1.00 28.16           C  
ATOM   4925  O   THR A 642     -47.023  40.621 -14.867  1.00 28.16           O  
ATOM   4926  CG2 THR A 642     -48.451  36.289 -15.342  1.00 28.16           C  
ATOM   4927  OG1 THR A 642     -49.530  38.387 -14.854  1.00 28.16           O  
ATOM   4928  N   LYS A 643     -45.230  39.419 -15.622  1.00 26.06           N  
ATOM   4929  CA  LYS A 643     -44.733  39.466 -16.994  1.00 26.06           C  
ATOM   4930  C   LYS A 643     -44.086  40.814 -17.299  1.00 26.06           C  
ATOM   4931  CB  LYS A 643     -45.865  39.191 -17.985  1.00 26.06           C  
ATOM   4932  O   LYS A 643     -44.680  41.864 -17.047  1.00 26.06           O  
ATOM   4933  CG  LYS A 643     -45.552  38.096 -18.994  1.00 26.06           C  
ATOM   4934  CD  LYS A 643     -46.725  37.851 -19.935  1.00 26.06           C  
ATOM   4935  CE  LYS A 643     -46.446  36.698 -20.889  1.00 26.06           C  
ATOM   4936  NZ  LYS A 643     -47.632  36.383 -21.740  1.00 26.06           N  
ATOM   4937  N   GLU A 644     -42.817  40.875 -17.805  1.00 30.92           N
[truncated: 239,680 more chars]
