# Supplementary material for: The 2022 Lady Estelle Wolfson lectureship on neurofilaments
Source: J Neurochem. 2022 Sep 19;163(3):179–219. doi: 10.1111/jnc.15682 (PMC9826399; doi:10.1111/jnc.15682)
Supplement: Supplementary file 1 — Supplementary material S1 [file JNC-163-179-s001.gz › NEFh_4d732_unrelaxed_rank_2_model_4.pdb]

MODEL     1                                                                     
ATOM      1  N   MET A   1     -17.551 -25.006  50.144  1.00 41.12           N  
ATOM      2  CA  MET A   1     -17.616 -26.446  49.909  1.00 41.12           C  
ATOM      3  C   MET A   1     -18.679 -26.780  48.869  1.00 41.12           C  
ATOM      4  CB  MET A   1     -17.907 -27.191  51.213  1.00 41.12           C  
ATOM      5  O   MET A   1     -19.866 -26.532  49.087  1.00 41.12           O  
ATOM      6  CG  MET A   1     -16.676 -27.816  51.850  1.00 41.12           C  
ATOM      7  SD  MET A   1     -17.100 -28.990  53.194  1.00 41.12           S  
ATOM      8  CE  MET A   1     -15.465 -29.704  53.524  1.00 41.12           C  
ATOM      9  N   MET A   2     -18.344 -26.845  47.537  1.00 40.19           N  
ATOM     10  CA  MET A   2     -18.996 -27.657  46.513  1.00 40.19           C  
ATOM     11  C   MET A   2     -18.017 -28.018  45.400  1.00 40.19           C  
ATOM     12  CB  MET A   2     -20.202 -26.920  45.929  1.00 40.19           C  
ATOM     13  O   MET A   2     -17.415 -27.135  44.786  1.00 40.19           O  
ATOM     14  CG  MET A   2     -21.425 -26.933  46.832  1.00 40.19           C  
ATOM     15  SD  MET A   2     -22.615 -25.597  46.424  1.00 40.19           S  
ATOM     16  CE  MET A   2     -24.090 -26.209  47.284  1.00 40.19           C  
ATOM     17  N   SER A   3     -17.274 -29.065  45.560  1.00 39.80           N  
ATOM     18  CA  SER A   3     -17.106 -30.414  45.030  1.00 39.80           C  
ATOM     19  C   SER A   3     -17.900 -30.605  43.742  1.00 39.80           C  
ATOM     20  CB  SER A   3     -17.539 -31.454  46.064  1.00 39.80           C  
ATOM     21  O   SER A   3     -19.079 -30.251  43.675  1.00 39.80           O  
ATOM     22  OG  SER A   3     -16.858 -32.680  45.861  1.00 39.80           O  
ATOM     23  N   PHE A   4     -17.184 -31.051  42.644  1.00 33.27           N  
ATOM     24  CA  PHE A   4     -17.160 -32.279  41.858  1.00 33.27           C  
ATOM     25  C   PHE A   4     -17.480 -31.992  40.396  1.00 33.27           C  
ATOM     26  CB  PHE A   4     -18.153 -33.300  42.422  1.00 33.27           C  
ATOM     27  O   PHE A   4     -18.469 -31.323  40.091  1.00 33.27           O  
ATOM     28  CG  PHE A   4     -17.521 -34.329  43.320  1.00 33.27           C  
ATOM     29  CD1 PHE A   4     -16.957 -35.483  42.788  1.00 33.27           C  
ATOM     30  CD2 PHE A   4     -17.491 -34.144  44.696  1.00 33.27           C  
ATOM     31  CE1 PHE A   4     -16.372 -36.438  43.616  1.00 33.27           C  
ATOM     32  CE2 PHE A   4     -16.908 -35.093  45.530  1.00 33.27           C  
ATOM     33  CZ  PHE A   4     -16.350 -36.240  44.988  1.00 33.27           C  
ATOM     34  N   GLY A   5     -16.560 -32.402  39.461  1.00 33.22           N  
ATOM     35  CA  GLY A   5     -16.617 -33.613  38.657  1.00 33.22           C  
ATOM     36  C   GLY A   5     -16.954 -33.349  37.202  1.00 33.22           C  
ATOM     37  O   GLY A   5     -17.936 -32.668  36.900  1.00 33.22           O  
ATOM     38  N   GLY A   6     -15.925 -33.620  36.374  1.00 32.27           N  
ATOM     39  CA  GLY A   6     -15.805 -34.736  35.449  1.00 32.27           C  
ATOM     40  C   GLY A   6     -16.501 -34.489  34.124  1.00 32.27           C  
ATOM     41  O   GLY A   6     -17.625 -33.986  34.091  1.00 32.27           O  
ATOM     42  N   ALA A   7     -15.684 -34.587  33.008  1.00 37.66           N  
ATOM     43  CA  ALA A   7     -15.866 -35.560  31.934  1.00 37.66           C  
ATOM     44  C   ALA A   7     -15.476 -34.966  30.584  1.00 37.66           C  
ATOM     45  CB  ALA A   7     -17.311 -36.051  31.899  1.00 37.66           C  
ATOM     46  O   ALA A   7     -15.948 -33.888  30.213  1.00 37.66           O  
ATOM     47  N   ASP A   8     -14.296 -35.360  30.012  1.00 32.57           N  
ATOM     48  CA  ASP A   8     -13.963 -36.344  28.986  1.00 32.57           C  
ATOM     49  C   ASP A   8     -14.453 -35.892  27.612  1.00 32.57           C  
ATOM     50  CB  ASP A   8     -14.560 -37.708  29.336  1.00 32.57           C  
ATOM     51  O   ASP A   8     -15.633 -35.578  27.441  1.00 32.57           O  
ATOM     52  CG  ASP A   8     -13.545 -38.663  29.939  1.00 32.57           C  
ATOM     53  OD1 ASP A   8     -12.329 -38.387  29.865  1.00 32.57           O  
ATOM     54  OD2 ASP A   8     -13.966 -39.703  30.491  1.00 32.57           O  
ATOM     55  N   ALA A   9     -13.532 -35.662  26.668  1.00 33.30           N  
ATOM     56  CA  ALA A   9     -13.080 -36.414  25.500  1.00 33.30           C  
ATOM     57  C   ALA A   9     -14.132 -36.395  24.395  1.00 33.30           C  
ATOM     58  CB  ALA A   9     -12.747 -37.852  25.890  1.00 33.30           C  
ATOM     59  O   ALA A   9     -15.308 -36.669  24.644  1.00 33.30           O  
ATOM     60  N   LEU A  10     -13.882 -35.728  23.214  1.00 32.88           N  
ATOM     61  CA  LEU A  10     -13.985 -36.392  21.920  1.00 32.88           C  
ATOM     62  C   LEU A  10     -14.086 -35.372  20.791  1.00 32.88           C  
ATOM     63  CB  LEU A  10     -15.199 -37.325  21.891  1.00 32.88           C  
ATOM     64  O   LEU A  10     -15.067 -34.628  20.707  1.00 32.88           O  
ATOM     65  CG  LEU A  10     -14.963 -38.760  22.363  1.00 32.88           C  
ATOM     66  CD1 LEU A  10     -16.292 -39.442  22.671  1.00 32.88           C  
ATOM     67  CD2 LEU A  10     -14.182 -39.546  21.316  1.00 32.88           C  
ATOM     68  N   LEU A  11     -13.010 -34.955  20.118  1.00 42.34           N  
ATOM     69  CA  LEU A  11     -12.929 -35.018  18.662  1.00 42.34           C  
ATOM     70  C   LEU A  11     -11.518 -34.695  18.182  1.00 42.34           C  
ATOM     71  CB  LEU A  11     -13.931 -34.051  18.028  1.00 42.34           C  
ATOM     72  O   LEU A  11     -11.011 -33.597  18.425  1.00 42.34           O  
ATOM     73  CG  LEU A  11     -15.358 -34.573  17.848  1.00 42.34           C  
ATOM     74  CD1 LEU A  11     -16.353 -33.419  17.878  1.00 42.34           C  
ATOM     75  CD2 LEU A  11     -15.480 -35.357  16.545  1.00 42.34           C  
ATOM     76  N   GLY A  12     -10.588 -35.673  18.156  1.00 28.91           N  
ATOM     77  CA  GLY A  12      -9.857 -36.429  17.151  1.00 28.91           C  
ATOM     78  C   GLY A  12     -10.016 -35.869  15.751  1.00 28.91           C  
ATOM     79  O   GLY A  12     -11.131 -35.571  15.318  1.00 28.91           O  
ATOM     80  N   ALA A  13      -8.885 -35.439  15.130  1.00 41.34           N  
ATOM     81  CA  ALA A  13      -8.093 -35.970  14.024  1.00 41.34           C  
ATOM     82  C   ALA A  13      -6.794 -35.188  13.854  1.00 41.34           C  
ATOM     83  CB  ALA A  13      -8.901 -35.942  12.729  1.00 41.34           C  
ATOM     84  O   ALA A  13      -6.795 -33.955  13.886  1.00 41.34           O  
ATOM     85  N   PRO A  14      -5.677 -35.824  13.648  1.00 42.99           N  
ATOM     86  CA  PRO A  14      -4.240 -35.596  13.476  1.00 42.99           C  
ATOM     87  C   PRO A  14      -3.863 -35.262  12.035  1.00 42.99           C  
ATOM     88  CB  PRO A  14      -3.618 -36.926  13.909  1.00 42.99           C  
ATOM     89  O   PRO A  14      -4.391 -35.868  11.098  1.00 42.99           O  
ATOM     90  CG  PRO A  14      -4.601 -37.966  13.479  1.00 42.99           C  
ATOM     91  CD  PRO A  14      -5.854 -37.277  13.019  1.00 42.99           C  
ATOM     92  N   PHE A  15      -3.422 -34.083  11.687  1.00 35.85           N  
ATOM     93  CA  PHE A  15      -2.561 -33.754  10.557  1.00 35.85           C  
ATOM     94  C   PHE A  15      -1.220 -33.213  11.037  1.00 35.85           C  
ATOM     95  CB  PHE A  15      -3.242 -32.733   9.640  1.00 35.85           C  
ATOM     96  O   PHE A  15      -1.172 -32.354  11.920  1.00 35.85           O  
ATOM     97  CG  PHE A  15      -3.940 -33.348   8.458  1.00 35.85           C  
ATOM     98  CD1 PHE A  15      -3.240 -33.637   7.293  1.00 35.85           C  
ATOM     99  CD2 PHE A  15      -5.297 -33.638   8.511  1.00 35.85           C  
ATOM    100  CE1 PHE A  15      -3.884 -34.207   6.197  1.00 35.85           C  
ATOM    101  CE2 PHE A  15      -5.947 -34.207   7.420  1.00 35.85           C  
ATOM    102  CZ  PHE A  15      -5.239 -34.490   6.263  1.00 35.85           C  
ATOM    103  N   ALA A  16      -0.263 -34.016  11.367  1.00 32.59           N  
ATOM    104  CA  ALA A  16       1.191 -34.017  11.230  1.00 32.59           C  
ATOM    105  C   ALA A  16       1.669 -32.805  10.435  1.00 32.59           C  
ATOM    106  CB  ALA A  16       1.662 -35.307  10.563  1.00 32.59           C  
ATOM    107  O   ALA A  16       1.059 -32.436   9.429  1.00 32.59           O  
ATOM    108  N   PRO A  17       2.815 -32.199  10.889  1.00 43.22           N  
ATOM    109  CA  PRO A  17       3.524 -30.919  10.842  1.00 43.22           C  
ATOM    110  C   PRO A  17       4.424 -30.787   9.616  1.00 43.22           C  
ATOM    111  CB  PRO A  17       4.353 -30.928  12.130  1.00 43.22           C  
ATOM    112  O   PRO A  17       5.057 -31.762   9.203  1.00 43.22           O  
ATOM    113  CG  PRO A  17       4.708 -32.363  12.346  1.00 43.22           C  
ATOM    114  CD  PRO A  17       4.021 -33.188  11.295  1.00 43.22           C  
ATOM    115  N   LEU A  18       4.188 -29.845   8.747  1.00 30.18           N  
ATOM    116  CA  LEU A  18       5.010 -29.233   7.709  1.00 30.18           C  
ATOM    117  C   LEU A  18       5.870 -28.113   8.286  1.00 30.18           C  
ATOM    118  CB  LEU A  18       4.130 -28.687   6.581  1.00 30.18           C  
ATOM    119  O   LEU A  18       5.353 -27.197   8.929  1.00 30.18           O  
ATOM    120  CG  LEU A  18       4.379 -29.265   5.187  1.00 30.18           C  
ATOM    121  CD1 LEU A  18       3.630 -30.583   5.018  1.00 30.18           C  
ATOM    122  CD2 LEU A  18       3.965 -28.266   4.112  1.00 30.18           C  
ATOM    123  N   HIS A  19       7.051 -28.385   8.817  1.00 32.17           N  
ATOM    124  CA  HIS A  19       8.439 -27.942   8.745  1.00 32.17           C  
ATOM    125  C   HIS A  19       8.691 -27.125   7.482  1.00 32.17           C  
ATOM    126  CB  HIS A  19       9.387 -29.142   8.792  1.00 32.17           C  
ATOM    127  O   HIS A  19       8.391 -27.576   6.375  1.00 32.17           O  
ATOM    128  CG  HIS A  19       9.675 -29.625  10.177  1.00 32.17           C  
ATOM    129  CD2 HIS A  19      10.724 -29.391  11.001  1.00 32.17           C  
ATOM    130  ND1 HIS A  19       8.823 -30.461  10.866  1.00 32.17           N  
ATOM    131  CE1 HIS A  19       9.337 -30.720  12.057  1.00 32.17           C  
ATOM    132  NE2 HIS A  19      10.490 -30.083  12.163  1.00 32.17           N  
ATOM    133  N   GLY A  20       8.965 -25.743   7.562  1.00 26.95           N  
ATOM    134  CA  GLY A  20      10.178 -25.035   7.184  1.00 26.95           C  
ATOM    135  C   GLY A  20       9.910 -23.770   6.391  1.00 26.95           C  
ATOM    136  O   GLY A  20       9.299 -23.820   5.321  1.00 26.95           O  
ATOM    137  N   GLY A  21       9.861 -22.567   6.983  1.00 29.33           N  
ATOM    138  CA  GLY A  21      10.401 -21.375   6.350  1.00 29.33           C  
ATOM    139  C   GLY A  21      10.826 -20.311   7.344  1.00 29.33           C  
ATOM    140  O   GLY A  21      10.052 -19.935   8.228  1.00 29.33           O  
ATOM    141  N   GLY A  22      11.978 -20.449   7.984  1.00 29.94           N  
ATOM    142  CA  GLY A  22      13.166 -19.681   8.322  1.00 29.94           C  
ATOM    143  C   GLY A  22      13.050 -18.212   7.963  1.00 29.94           C  
ATOM    144  O   GLY A  22      12.850 -17.867   6.796  1.00 29.94           O  
ATOM    145  N   SER A  23      12.519 -17.452   8.803  1.00 31.79           N  
ATOM    146  CA  SER A  23      12.482 -16.070   9.270  1.00 31.79           C  
ATOM    147  C   SER A  23      13.819 -15.656   9.876  1.00 31.79           C  
ATOM    148  CB  SER A  23      11.366 -15.880  10.298  1.00 31.79           C  
ATOM    149  O   SER A  23      14.308 -16.295  10.810  1.00 31.79           O  
ATOM    150  OG  SER A  23      11.398 -14.571  10.839  1.00 31.79           O  
ATOM    151  N   LEU A  24      14.774 -15.301   9.099  1.00 31.45           N  
ATOM    152  CA  LEU A  24      15.970 -14.566   9.497  1.00 31.45           C  
ATOM    153  C   LEU A  24      15.721 -13.062   9.462  1.00 31.45           C  
ATOM    154  CB  LEU A  24      17.146 -14.922   8.584  1.00 31.45           C  
ATOM    155  O   LEU A  24      15.364 -12.512   8.417  1.00 31.45           O  
ATOM    156  CG  LEU A  24      17.922 -16.191   8.942  1.00 31.45           C  
ATOM    157  CD1 LEU A  24      18.560 -16.791   7.693  1.00 31.45           C  
ATOM    158  CD2 LEU A  24      18.980 -15.891   9.998  1.00 31.45           C  
ATOM    159  N   HIS A  25      15.252 -12.461  10.513  1.00 29.90           N  
ATOM    160  CA  HIS A  25      15.275 -11.148  11.149  1.00 29.90           C  
ATOM    161  C   HIS A  25      16.681 -10.786  11.614  1.00 29.90           C  
ATOM    162  CB  HIS A  25      14.304 -11.109  12.331  1.00 29.90           C  
ATOM    163  O   HIS A  25      17.327 -11.565  12.318  1.00 29.90           O  
ATOM    164  CG  HIS A  25      12.893 -10.808  11.939  1.00 29.90           C  
ATOM    165  CD2 HIS A  25      11.862 -11.630  11.630  1.00 29.90           C  
ATOM    166  ND1 HIS A  25      12.409  -9.523  11.826  1.00 29.90           N  
ATOM    167  CE1 HIS A  25      11.138  -9.567  11.465  1.00 29.90           C  
ATOM    168  NE2 HIS A  25      10.781 -10.834  11.339  1.00 29.90           N  
ATOM    169  N   TYR A  26      17.490 -10.206  10.802  1.00 28.43           N  
ATOM    170  CA  TYR A  26      18.687  -9.463  11.182  1.00 28.43           C  
ATOM    171  C   TYR A  26      18.330  -8.062  11.664  1.00 28.43           C  
ATOM    172  CB  TYR A  26      19.663  -9.377  10.004  1.00 28.43           C  
ATOM    173  O   TYR A  26      17.655  -7.309  10.958  1.00 28.43           O  
ATOM    174  CG  TYR A  26      20.774 -10.397  10.060  1.00 28.43           C  
ATOM    175  CD1 TYR A  26      21.936 -10.151  10.788  1.00 28.43           C  
ATOM    176  CD2 TYR A  26      20.665 -11.608   9.385  1.00 28.43           C  
ATOM    177  CE1 TYR A  26      22.963 -11.087  10.841  1.00 28.43           C  
ATOM    178  CE2 TYR A  26      21.686 -12.551   9.430  1.00 28.43           C  
ATOM    179  OH  TYR A  26      23.843 -13.213  10.209  1.00 28.43           O  
ATOM    180  CZ  TYR A  26      22.829 -12.283  10.161  1.00 28.43           C  
ATOM    181  N   ALA A  27      18.132  -7.877  12.935  1.00 29.46           N  
ATOM    182  CA  ALA A  27      18.250  -6.841  13.957  1.00 29.46           C  
ATOM    183  C   ALA A  27      19.686  -6.336  14.064  1.00 29.46           C  
ATOM    184  CB  ALA A  27      17.773  -7.368  15.308  1.00 29.46           C  
ATOM    185  O   ALA A  27      20.621  -7.130  14.198  1.00 29.46           O  
ATOM    186  N   LEU A  28      20.039  -5.262  13.483  1.00 28.42           N  
ATOM    187  CA  LEU A  28      21.212  -4.410  13.640  1.00 28.42           C  
ATOM    188  C   LEU A  28      20.913  -3.240  14.571  1.00 28.42           C  
ATOM    189  CB  LEU A  28      21.683  -3.889  12.280  1.00 28.42           C  
ATOM    190  O   LEU A  28      20.017  -2.438  14.299  1.00 28.42           O  
ATOM    191  CG  LEU A  28      23.160  -3.504  12.175  1.00 28.42           C  
ATOM    192  CD1 LEU A  28      24.043  -4.728  12.396  1.00 28.42           C  
ATOM    193  CD2 LEU A  28      23.451  -2.865  10.822  1.00 28.42           C  
ATOM    194  N   ALA A  29      21.020  -3.415  15.851  1.00 29.93           N  
ATOM    195  CA  ALA A  29      21.463  -2.723  17.058  1.00 29.93           C  
ATOM    196  C   ALA A  29      22.952  -2.397  16.989  1.00 29.93           C  
ATOM    197  CB  ALA A  29      21.163  -3.567  18.295  1.00 29.93           C  
ATOM    198  O   ALA A  29      23.777  -3.281  16.743  1.00 29.93           O  
ATOM    199  N   ARG A  30      23.356  -1.194  16.707  1.00 29.91           N  
ATOM    200  CA  ARG A  30      24.666  -0.624  17.007  1.00 29.91           C  
ATOM    201  C   ARG A  30      24.529   0.737  17.682  1.00 29.91           C  
ATOM    202  CB  ARG A  30      25.501  -0.494  15.731  1.00 29.91           C  
ATOM    203  O   ARG A  30      23.851   1.627  17.165  1.00 29.91           O  
ATOM    204  CG  ARG A  30      26.987  -0.738  15.940  1.00 29.91           C  
ATOM    205  CD  ARG A  30      27.769  -0.600  14.641  1.00 29.91           C  
ATOM    206  NE  ARG A  30      28.504  -1.821  14.322  1.00 29.91           N  
ATOM    207  NH1 ARG A  30      30.588  -0.826  14.372  1.00 29.91           N  
ATOM    208  NH2 ARG A  30      30.392  -3.062  13.909  1.00 29.91           N  
ATOM    209  CZ  ARG A  30      29.826  -1.900  14.202  1.00 29.91           C  
ATOM    210  N   LYS A  31      24.578   0.834  19.000  1.00 30.89           N  
ATOM    211  CA  LYS A  31      25.248   1.393  20.171  1.00 30.89           C  
ATOM    212  C   LYS A  31      26.583   2.027  19.790  1.00 30.89           C  
ATOM    213  CB  LYS A  31      25.464   0.314  21.233  1.00 30.89           C  
ATOM    214  O   LYS A  31      27.410   1.395  19.129  1.00 30.89           O  
ATOM    215  CG  LYS A  31      25.399   0.831  22.663  1.00 30.89           C  
ATOM    216  CD  LYS A  31      25.230  -0.307  23.661  1.00 30.89           C  
ATOM    217  CE  LYS A  31      25.271   0.197  25.097  1.00 30.89           C  
ATOM    218  NZ  LYS A  31      25.181  -0.924  26.080  1.00 30.89           N  
ATOM    219  N   GLY A  32      26.782   3.397  20.028  1.00 26.49           N  
ATOM    220  CA  GLY A  32      27.590   4.297  20.836  1.00 26.49           C  
ATOM    221  C   GLY A  32      29.055   4.298  20.444  1.00 26.49           C  
ATOM    222  O   GLY A  32      29.648   3.237  20.237  1.00 26.49           O  
ATOM    223  N   GLY A  33      29.574   5.515  19.946  1.00 27.04           N  
ATOM    224  CA  GLY A  33      30.880   6.004  20.359  1.00 27.04           C  
ATOM    225  C   GLY A  33      31.371   7.172  19.524  1.00 27.04           C  
ATOM    226  O   GLY A  33      31.250   7.159  18.298  1.00 27.04           O  
ATOM    227  N   ALA A  34      31.322   8.410  20.069  1.00 27.59           N  
ATOM    228  CA  ALA A  34      32.259   9.414  20.566  1.00 27.59           C  
ATOM    229  C   ALA A  34      33.638   9.237  19.937  1.00 27.59           C  
ATOM    230  CB  ALA A  34      32.358   9.342  22.088  1.00 27.59           C  
ATOM    231  O   ALA A  34      34.180   8.130  19.916  1.00 27.59           O  
ATOM    232  N   GLY A  35      34.075  10.163  18.974  1.00 24.82           N  
ATOM    233  CA  GLY A  35      35.392  10.778  18.946  1.00 24.82           C  
ATOM    234  C   GLY A  35      36.087  10.642  17.605  1.00 24.82           C  
ATOM    235  O   GLY A  35      36.041   9.580  16.981  1.00 24.82           O  
ATOM    236  N   GLY A  36      36.188  11.715  16.786  1.00 28.23           N  
ATOM    237  CA  GLY A  36      37.441  12.221  16.249  1.00 28.23           C  
ATOM    238  C   GLY A  36      37.342  12.635  14.793  1.00 28.23           C  
ATOM    239  O   GLY A  36      36.794  11.900  13.969  1.00 28.23           O  
ATOM    240  N   THR A  37      37.092  13.876  14.469  1.00 31.12           N  
ATOM    241  CA  THR A  37      37.449  14.818  13.414  1.00 31.12           C  
ATOM    242  C   THR A  37      38.952  14.792  13.151  1.00 31.12           C  
ATOM    243  CB  THR A  37      37.012  16.250  13.774  1.00 31.12           C  
ATOM    244  O   THR A  37      39.752  14.860  14.087  1.00 31.12           O  
ATOM    245  CG2 THR A  37      35.514  16.315  14.052  1.00 31.12           C  
ATOM    246  OG1 THR A  37      37.723  16.681  14.942  1.00 31.12           O  
ATOM    247  N   ARG A  38      39.380  13.951  12.209  1.00 31.27           N  
ATOM    248  CA  ARG A  38      40.681  14.147  11.576  1.00 31.27           C  
ATOM    249  C   ARG A  38      40.650  13.712  10.115  1.00 31.27           C  
ATOM    250  CB  ARG A  38      41.767  13.376  12.330  1.00 31.27           C  
ATOM    251  O   ARG A  38      40.138  12.639   9.792  1.00 31.27           O  
ATOM    252  CG  ARG A  38      41.654  13.474  13.843  1.00 31.27           C  
ATOM    253  CD  ARG A  38      42.764  12.701  14.542  1.00 31.27           C  
ATOM    254  NE  ARG A  38      42.772  12.953  15.980  1.00 31.27           N  
ATOM    255  NH1 ARG A  38      44.778  14.099  15.977  1.00 31.27           N  
ATOM    256  NH2 ARG A  38      43.637  13.784  17.939  1.00 31.27           N  
ATOM    257  CZ  ARG A  38      43.729  13.612  16.629  1.00 31.27           C  
ATOM    258  N   SER A  39      40.727  14.635   9.125  1.00 27.54           N  
ATOM    259  CA  SER A  39      41.688  15.061   8.113  1.00 27.54           C  
ATOM    260  C   SER A  39      42.370  13.864   7.458  1.00 27.54           C  
ATOM    261  CB  SER A  39      42.741  15.984   8.729  1.00 27.54           C  
ATOM    262  O   SER A  39      42.740  12.906   8.139  1.00 27.54           O  
ATOM    263  OG  SER A  39      42.160  17.212   9.132  1.00 27.54           O  
ATOM    264  N   ALA A  40      42.143  13.673   6.158  1.00 30.64           N  
ATOM    265  CA  ALA A  40      43.108  13.407   5.095  1.00 30.64           C  
ATOM    266  C   ALA A  40      42.832  12.061   4.429  1.00 30.64           C  
ATOM    267  CB  ALA A  40      44.531  13.442   5.646  1.00 30.64           C  
ATOM    268  O   ALA A  40      42.603  11.060   5.110  1.00 30.64           O  
ATOM    269  N   ALA A  41      42.250  12.071   3.200  1.00 30.10           N  
ATOM    270  CA  ALA A  41      42.844  11.173   2.212  1.00 30.10           C  
ATOM    271  C   ALA A  41      42.009  11.133   0.936  1.00 30.10           C  
ATOM    272  CB  ALA A  41      42.993   9.769   2.792  1.00 30.10           C  
ATOM    273  O   ALA A  41      40.791  10.950   0.989  1.00 30.10           O  
ATOM    274  N   GLY A  42      42.345  11.935  -0.083  1.00 29.54           N  
ATOM    275  CA  GLY A  42      42.968  11.618  -1.359  1.00 29.54           C  
ATOM    276  C   GLY A  42      42.899  10.144  -1.707  1.00 29.54           C  
ATOM    277  O   GLY A  42      43.214   9.289  -0.877  1.00 29.54           O  
ATOM    278  N   SER A  43      41.851   9.681  -2.466  1.00 30.81           N  
ATOM    279  CA  SER A  43      42.124   8.606  -3.414  1.00 30.81           C  
ATOM    280  C   SER A  43      41.126   8.618  -4.566  1.00 30.81           C  
ATOM    281  CB  SER A  43      42.087   7.248  -2.710  1.00 30.81           C  
ATOM    282  O   SER A  43      39.930   8.403  -4.360  1.00 30.81           O  
ATOM    283  OG  SER A  43      43.347   6.944  -2.138  1.00 30.81           O  
ATOM    284  N   SER A  44      41.216   9.532  -5.478  1.00 33.94           N  
ATOM    285  CA  SER A  44      41.233   9.817  -6.909  1.00 33.94           C  
ATOM    286  C   SER A  44      41.980   8.734  -7.679  1.00 33.94           C  
ATOM    287  CB  SER A  44      41.873  11.179  -7.177  1.00 33.94           C  
ATOM    288  O   SER A  44      43.060   8.304  -7.267  1.00 33.94           O  
ATOM    289  OG  SER A  44      42.872  11.077  -8.178  1.00 33.94           O  
ATOM    290  N   SER A  45      41.232   7.762  -8.267  1.00 33.57           N  
ATOM    291  CA  SER A  45      41.057   7.527  -9.696  1.00 33.57           C  
ATOM    292  C   SER A  45      41.947   6.389 -10.183  1.00 33.57           C  
ATOM    293  CB  SER A  45      41.361   8.799 -10.490  1.00 33.57           C  
ATOM    294  O   SER A  45      43.161   6.408  -9.968  1.00 33.57           O  
ATOM    295  OG  SER A  45      42.393   8.567 -11.434  1.00 33.57           O  
ATOM    296  N   GLY A  46      41.497   5.211 -10.181  1.00 29.47           N  
ATOM    297  CA  GLY A  46      41.148   4.076 -11.020  1.00 29.47           C  
ATOM    298  C   GLY A  46      40.887   4.460 -12.464  1.00 29.47           C  
ATOM    299  O   GLY A  46      40.321   5.521 -12.738  1.00 29.47           O  
ATOM    300  N   PHE A  47      41.856   4.254 -13.420  1.00 33.07           N  
ATOM    301  CA  PHE A  47      41.420   3.819 -14.741  1.00 33.07           C  
ATOM    302  C   PHE A  47      42.617   3.539 -15.641  1.00 33.07           C  
ATOM    303  CB  PHE A  47      40.514   4.873 -15.384  1.00 33.07           C  
ATOM    304  O   PHE A  47      43.420   4.435 -15.911  1.00 33.07           O  
ATOM    305  CG  PHE A  47      39.558   4.313 -16.402  1.00 33.07           C  
ATOM    306  CD1 PHE A  47      39.847   4.380 -17.759  1.00 33.07           C  
ATOM    307  CD2 PHE A  47      38.368   3.718 -16.001  1.00 33.07           C  
ATOM    308  CE1 PHE A  47      38.964   3.862 -18.704  1.00 33.07           C  
ATOM    309  CE2 PHE A  47      37.481   3.198 -16.939  1.00 33.07           C  
ATOM    310  CZ  PHE A  47      37.780   3.272 -18.290  1.00 33.07           C  
ATOM    311  N   HIS A  48      43.170   2.375 -15.750  1.00 31.29           N  
ATOM    312  CA  HIS A  48      43.922   1.747 -16.830  1.00 31.29           C  
ATOM    313  C   HIS A  48      42.992   1.037 -17.808  1.00 31.29           C  
ATOM    314  CB  HIS A  48      44.944   0.758 -16.266  1.00 31.29           C  
ATOM    315  O   HIS A  48      42.250   0.131 -17.421  1.00 31.29           O  
ATOM    316  CG  HIS A  48      45.966   1.393 -15.378  1.00 31.29           C  
ATOM    317  CD2 HIS A  48      47.217   1.839 -15.639  1.00 31.29           C  
ATOM    318  ND1 HIS A  48      45.744   1.628 -14.038  1.00 31.29           N  
ATOM    319  CE1 HIS A  48      46.818   2.194 -13.512  1.00 31.29           C  
ATOM    320  NE2 HIS A  48      47.726   2.333 -14.463  1.00 31.29           N  
ATOM    321  N   SER A  49      42.338   1.719 -18.846  1.00 29.78           N  
ATOM    322  CA  SER A  49      41.687   1.195 -20.042  1.00 29.78           C  
ATOM    323  C   SER A  49      42.453   1.581 -21.303  1.00 29.78           C  
ATOM    324  CB  SER A  49      40.247   1.702 -20.135  1.00 29.78           C  
ATOM    325  O   SER A  49      42.721   2.762 -21.536  1.00 29.78           O  
ATOM    326  OG  SER A  49      39.582   1.127 -21.246  1.00 29.78           O  
ATOM    327  N   TRP A  50      43.370   0.771 -21.786  1.00 29.08           N  
ATOM    328  CA  TRP A  50      43.865   0.492 -23.130  1.00 29.08           C  
ATOM    329  C   TRP A  50      42.710   0.257 -24.097  1.00 29.08           C  
ATOM    330  CB  TRP A  50      44.794  -0.726 -23.119  1.00 29.08           C  
ATOM    331  O   TRP A  50      41.802  -0.527 -23.811  1.00 29.08           O  
ATOM    332  CG  TRP A  50      46.096  -0.492 -22.413  1.00 29.08           C  
ATOM    333  CD1 TRP A  50      46.600   0.706 -21.988  1.00 29.08           C  
ATOM    334  CD2 TRP A  50      47.063  -1.484 -22.054  1.00 29.08           C  
ATOM    335  CE2 TRP A  50      48.129  -0.815 -21.413  1.00 29.08           C  
ATOM    336  CE3 TRP A  50      47.131  -2.874 -22.211  1.00 29.08           C  
ATOM    337  NE1 TRP A  50      47.822   0.519 -21.386  1.00 29.08           N  
ATOM    338  CH2 TRP A  50      49.293  -2.851 -21.096  1.00 29.08           C  
ATOM    339  CZ2 TRP A  50      49.252  -1.491 -20.929  1.00 29.08           C  
ATOM    340  CZ3 TRP A  50      48.249  -3.546 -21.729  1.00 29.08           C  
ATOM    341  N   THR A  51      42.194   1.290 -24.756  1.00 33.84           N  
ATOM    342  CA  THR A  51      41.457   1.433 -26.006  1.00 33.84           C  
ATOM    343  C   THR A  51      42.412   1.667 -27.173  1.00 33.84           C  
ATOM    344  CB  THR A  51      40.444   2.590 -25.928  1.00 33.84           C  
ATOM    345  O   THR A  51      43.263   2.558 -27.117  1.00 33.84           O  
ATOM    346  CG2 THR A  51      39.306   2.260 -24.968  1.00 33.84           C  
ATOM    347  OG1 THR A  51      41.112   3.772 -25.472  1.00 33.84           O  
ATOM    348  N   ARG A  52      42.646   0.653 -28.026  1.00 34.26           N  
ATOM    349  CA  ARG A  52      42.973   0.867 -29.432  1.00 34.26           C  
ATOM    350  C   ARG A  52      42.237  -0.128 -30.323  1.00 34.26           C  
ATOM    351  CB  ARG A  52      44.483   0.754 -29.657  1.00 34.26           C  
ATOM    352  O   ARG A  52      42.251  -1.332 -30.061  1.00 34.26           O  
ATOM    353  CG  ARG A  52      45.191   2.095 -29.764  1.00 34.26           C  
ATOM    354  CD  ARG A  52      46.534   1.968 -30.470  1.00 34.26           C  
ATOM    355  NE  ARG A  52      47.493   2.956 -29.986  1.00 34.26           N  
ATOM    356  NH1 ARG A  52      46.973   4.546 -31.579  1.00 34.26           N  
ATOM    357  NH2 ARG A  52      48.580   4.980 -30.003  1.00 34.26           N  
ATOM    358  CZ  ARG A  52      47.680   4.158 -30.523  1.00 34.26           C  
ATOM    359  N   THR A  53      41.065   0.273 -30.945  1.00 37.05           N  
ATOM    360  CA  THR A  53      40.259   0.517 -32.137  1.00 37.05           C  
ATOM    361  C   THR A  53      40.811  -0.257 -33.330  1.00 37.05           C  
ATOM    362  CB  THR A  53      40.204   2.018 -32.476  1.00 37.05           C  
ATOM    363  O   THR A  53      42.019  -0.255 -33.573  1.00 37.05           O  
ATOM    364  CG2 THR A  53      39.604   2.820 -31.326  1.00 37.05           C  
ATOM    365  OG1 THR A  53      41.531   2.493 -32.735  1.00 37.05           O  
ATOM    366  N   SER A  54      40.090  -1.247 -33.731  1.00 30.60           N  
ATOM    367  CA  SER A  54      39.509  -2.046 -34.804  1.00 30.60           C  
ATOM    368  C   SER A  54      38.850  -1.162 -35.858  1.00 30.60           C  
ATOM    369  CB  SER A  54      38.485  -3.033 -34.243  1.00 30.60           C  
ATOM    370  O   SER A  54      38.070  -0.267 -35.525  1.00 30.60           O  
ATOM    371  OG  SER A  54      39.121  -4.022 -33.451  1.00 30.60           O  
ATOM    372  N   VAL A  55      39.516  -0.909 -36.993  1.00 41.16           N  
ATOM    373  CA  VAL A  55      39.154  -0.572 -38.366  1.00 41.16           C  
ATOM    374  C   VAL A  55      39.000  -1.849 -39.189  1.00 41.16           C  
ATOM    375  CB  VAL A  55      40.202   0.358 -39.018  1.00 41.16           C  
ATOM    376  O   VAL A  55      39.824  -2.761 -39.091  1.00 41.16           O  
ATOM    377  CG1 VAL A  55      40.210   1.725 -38.334  1.00 41.16           C  
ATOM    378  CG2 VAL A  55      41.589  -0.279 -38.961  1.00 41.16           C  
ATOM    379  N   SER A  56      37.732  -2.221 -39.525  1.00 29.19           N  
ATOM    380  CA  SER A  56      36.722  -2.422 -40.558  1.00 29.19           C  
ATOM    381  C   SER A  56      37.364  -2.710 -41.911  1.00 29.19           C  
ATOM    382  CB  SER A  56      35.814  -1.196 -40.666  1.00 29.19           C  
ATOM    383  O   SER A  56      38.290  -2.010 -42.326  1.00 29.19           O  
ATOM    384  OG  SER A  56      34.797  -1.407 -41.631  1.00 29.19           O  
ATOM    385  N   SER A  57      37.020  -3.793 -42.535  1.00 30.66           N  
ATOM    386  CA  SER A  57      36.122  -4.321 -43.557  1.00 30.66           C  
ATOM    387  C   SER A  57      36.791  -4.337 -44.927  1.00 30.66           C  
ATOM    388  CB  SER A  57      34.836  -3.495 -43.619  1.00 30.66           C  
ATOM    389  O   SER A  57      37.502  -3.397 -45.288  1.00 30.66           O  
ATOM    390  OG  SER A  57      35.126  -2.108 -43.573  1.00 30.66           O  
ATOM    391  N   VAL A  58      36.678  -5.443 -45.686  1.00 33.92           N  
ATOM    392  CA  VAL A  58      35.838  -5.823 -46.817  1.00 33.92           C  
ATOM    393  C   VAL A  58      36.706  -6.393 -47.937  1.00 33.92           C  
ATOM    394  CB  VAL A  58      35.013  -4.626 -47.339  1.00 33.92           C  
ATOM    395  O   VAL A  58      37.745  -5.822 -48.277  1.00 33.92           O  
ATOM    396  CG1 VAL A  58      34.534  -4.882 -48.767  1.00 33.92           C  
ATOM    397  CG2 VAL A  58      33.828  -4.351 -46.415  1.00 33.92           C  
ATOM    398  N   SER A  59      36.499  -7.628 -48.290  1.00 26.55           N  
ATOM    399  CA  SER A  59      35.703  -8.337 -49.286  1.00 26.55           C  
ATOM    400  C   SER A  59      36.354  -8.272 -50.663  1.00 26.55           C  
ATOM    401  CB  SER A  59      34.289  -7.756 -49.354  1.00 26.55           C  
ATOM    402  O   SER A  59      36.756  -7.198 -51.116  1.00 26.55           O  
ATOM    403  OG  SER A  59      33.480  -8.507 -50.242  1.00 26.55           O  
ATOM    404  N   ALA A  60      36.677  -9.434 -51.180  1.00 27.36           N  
ATOM    405  CA  ALA A  60      36.235 -10.307 -52.264  1.00 27.36           C  
ATOM    406  C   ALA A  60      36.221  -9.564 -53.597  1.00 27.36           C  
ATOM    407  CB  ALA A  60      34.850 -10.874 -51.960  1.00 27.36           C  
ATOM    408  O   ALA A  60      35.740  -8.431 -53.678  1.00 27.36           O  
ATOM    409  N   SER A  61      37.067 -10.095 -54.526  1.00 29.99           N  
ATOM    410  CA  SER A  61      36.724 -10.828 -55.740  1.00 29.99           C  
ATOM    411  C   SER A  61      37.702 -10.518 -56.868  1.00 29.99           C  
ATOM    412  CB  SER A  61      35.299 -10.495 -56.183  1.00 29.99           C  
ATOM    413  O   SER A  61      38.114  -9.369 -57.042  1.00 29.99           O  
ATOM    414  OG  SER A  61      34.350 -11.178 -55.381  1.00 29.99           O  
ATOM    415  N   PRO A  62      37.726 -11.544 -57.787  1.00 42.99           N  
ATOM    416  CA  PRO A  62      38.445 -12.261 -58.842  1.00 42.99           C  
ATOM    417  C   PRO A  62      38.353 -11.564 -60.198  1.00 42.99           C  
ATOM    418  CB  PRO A  62      37.747 -13.624 -58.880  1.00 42.99           C  
ATOM    419  O   PRO A  62      37.465 -10.735 -60.410  1.00 42.99           O  
ATOM    420  CG  PRO A  62      36.314 -13.328 -58.576  1.00 42.99           C  
ATOM    421  CD  PRO A  62      36.192 -11.873 -58.222  1.00 42.99           C  
ATOM    422  N   SER A  63      39.472 -11.666 -60.976  1.00 27.68           N  
ATOM    423  CA  SER A  63      39.717 -12.256 -62.288  1.00 27.68           C  
ATOM    424  C   SER A  63      38.970 -11.502 -63.382  1.00 27.68           C  
ATOM    425  CB  SER A  63      39.305 -13.729 -62.299  1.00 27.68           C  
ATOM    426  O   SER A  63      37.809 -11.126 -63.203  1.00 27.68           O  
ATOM    427  OG  SER A  63      40.413 -14.564 -62.012  1.00 27.68           O  
ATOM    428  N   ARG A  64      39.792 -11.076 -64.401  1.00 27.09           N  
ATOM    429  CA  ARG A  64      39.615 -11.299 -65.832  1.00 27.09           C  
ATOM    430  C   ARG A  64      40.337 -10.230 -66.646  1.00 27.09           C  
ATOM    431  CB  ARG A  64      38.129 -11.319 -66.194  1.00 27.09           C  
ATOM    432  O   ARG A  64      40.171  -9.034 -66.396  1.00 27.09           O  
ATOM    433  CG  ARG A  64      37.422 -12.613 -65.825  1.00 27.09           C  
ATOM    434  CD  ARG A  64      36.174 -12.835 -66.667  1.00 27.09           C  
ATOM    435  NE  ARG A  64      34.956 -12.699 -65.873  1.00 27.09           N  
ATOM    436  NH1 ARG A  64      33.849 -14.452 -66.892  1.00 27.09           N  
ATOM    437  NH2 ARG A  64      32.826 -13.258 -65.224  1.00 27.09           N  
ATOM    438  CZ  ARG A  64      33.880 -13.470 -65.998  1.00 27.09           C  
ATOM    439  N   PHE A  65      41.305 -10.675 -67.428  1.00 25.72           N  
ATOM    440  CA  PHE A  65      41.376 -10.929 -68.862  1.00 25.72           C  
ATOM    441  C   PHE A  65      42.045  -9.766 -69.585  1.00 25.72           C  
ATOM    442  CB  PHE A  65      39.977 -11.169 -69.437  1.00 25.72           C  
ATOM    443  O   PHE A  65      41.690  -8.606 -69.368  1.00 25.72           O  
ATOM    444  CG  PHE A  65      39.739 -12.587 -69.882  1.00 25.72           C  
ATOM    445  CD1 PHE A  65      40.094 -12.997 -71.161  1.00 25.72           C  
ATOM    446  CD2 PHE A  65      39.160 -13.509 -69.020  1.00 25.72           C  
ATOM    447  CE1 PHE A  65      39.875 -14.309 -71.576  1.00 25.72           C  
ATOM    448  CE2 PHE A  65      38.938 -14.822 -69.427  1.00 25.72           C  
ATOM    449  CZ  PHE A  65      39.295 -15.219 -70.706  1.00 25.72           C  
ATOM    450  N   ARG A  66      43.165 -10.063 -70.281  1.00 27.57           N  
ATOM    451  CA  ARG A  66      43.334 -10.126 -71.729  1.00 27.57           C  
ATOM    452  C   ARG A  66      44.213  -8.984 -72.227  1.00 27.57           C  
ATOM    453  CB  ARG A  66      41.975 -10.086 -72.431  1.00 27.57           C  
ATOM    454  O   ARG A  66      43.939  -7.815 -71.950  1.00 27.57           O  
ATOM    455  CG  ARG A  66      41.954 -10.798 -73.774  1.00 27.57           C  
ATOM    456  CD  ARG A  66      40.621 -10.620 -74.486  1.00 27.57           C  
ATOM    457  NE  ARG A  66      39.889 -11.880 -74.583  1.00 27.57           N  
ATOM    458  NH1 ARG A  66      40.163 -12.102 -76.866  1.00 27.57           N  
ATOM    459  NH2 ARG A  66      39.008 -13.691 -75.686  1.00 27.57           N  
ATOM    460  CZ  ARG A  66      39.688 -12.555 -75.712  1.00 27.57           C  
ATOM    461  N   GLY A  67      45.369  -9.334 -72.699  1.00 26.34           N  
ATOM    462  CA  GLY A  67      45.630  -8.998 -74.089  1.00 26.34           C  
ATOM    463  C   GLY A  67      47.072  -8.604 -74.346  1.00 26.34           C  
ATOM    464  O   GLY A  67      47.640  -7.792 -73.612  1.00 26.34           O  
ATOM    465  N   ALA A  68      47.833  -9.597 -74.958  1.00 27.24           N  
ATOM    466  CA  ALA A  68      48.232  -9.796 -76.349  1.00 27.24           C  
ATOM    467  C   ALA A  68      49.133  -8.661 -76.828  1.00 27.24           C  
ATOM    468  CB  ALA A  68      47.000  -9.907 -77.245  1.00 27.24           C  
ATOM    469  O   ALA A  68      48.818  -7.485 -76.633  1.00 27.24           O  
ATOM    470  N   GLY A  69      50.348  -9.037 -77.187  1.00 24.68           N  
ATOM    471  CA  GLY A  69      50.783  -8.811 -78.556  1.00 24.68           C  
ATOM    472  C   GLY A  69      52.161  -8.183 -78.648  1.00 24.68           C  
ATOM    473  O   GLY A  69      52.444  -7.193 -77.971  1.00 24.68           O  
ATOM    474  N   ALA A  70      53.145  -9.001 -79.119  1.00 28.75           N  
ATOM    475  CA  ALA A  70      53.613  -8.862 -80.495  1.00 28.75           C  
ATOM    476  C   ALA A  70      55.021  -8.274 -80.539  1.00 28.75           C  
ATOM    477  CB  ALA A  70      52.651  -7.991 -81.300  1.00 28.75           C  
ATOM    478  O   ALA A  70      55.302  -7.271 -79.878  1.00 28.75           O  
ATOM    479  N   ALA A  71      55.935  -9.124 -81.024  1.00 32.28           N  
ATOM    480  CA  ALA A  71      56.514  -9.065 -82.364  1.00 32.28           C  
ATOM    481  C   ALA A  71      58.038  -9.010 -82.302  1.00 32.28           C  
ATOM    482  CB  ALA A  71      55.972  -7.858 -83.125  1.00 32.28           C  
ATOM    483  O   ALA A  71      58.607  -8.159 -81.614  1.00 32.28           O  
ATOM    484  N   SER A  72      58.594 -10.173 -82.682  1.00 31.56           N  
ATOM    485  CA  SER A  72      59.249 -10.767 -83.842  1.00 31.56           C  
ATOM    486  C   SER A  72      59.910  -9.702 -84.710  1.00 31.56           C  
ATOM    487  CB  SER A  72      58.244 -11.564 -84.675  1.00 31.56           C  
ATOM    488  O   SER A  72      59.318  -8.653 -84.974  1.00 31.56           O  
ATOM    489  OG  SER A  72      58.839 -12.025 -85.876  1.00 31.56           O  
ATOM    490  N   SER A  73      61.192  -9.836 -84.922  1.00 32.90           N  
ATOM    491  CA  SER A  73      61.803  -9.609 -86.227  1.00 32.90           C  
ATOM    492  C   SER A  73      63.298  -9.911 -86.199  1.00 32.90           C  
ATOM    493  CB  SER A  73      61.575  -8.167 -86.683  1.00 32.90           C  
ATOM    494  O   SER A  73      63.999  -9.513 -85.267  1.00 32.90           O  
ATOM    495  OG  SER A  73      60.208  -7.944 -86.983  1.00 32.90           O  
ATOM    496  N   THR A  74      63.689 -10.946 -87.005  1.00 36.26           N  
ATOM    497  CA  THR A  74      64.383 -11.410 -88.201  1.00 36.26           C  
ATOM    498  C   THR A  74      65.502 -10.446 -88.585  1.00 36.26           C  
ATOM    499  CB  THR A  74      63.411 -11.569 -89.385  1.00 36.26           C  
ATOM    500  O   THR A  74      65.305  -9.230 -88.593  1.00 36.26           O  
ATOM    501  CG2 THR A  74      62.283 -12.537 -89.043  1.00 36.26           C  
ATOM    502  OG1 THR A  74      62.848 -10.292 -89.708  1.00 36.26           O  
ATOM    503  N   ASP A  75      66.792 -10.874 -88.564  1.00 37.80           N  
ATOM    504  CA  ASP A  75      67.816 -10.314 -89.442  1.00 37.80           C  
ATOM    505  C   ASP A  75      68.850 -11.370 -89.824  1.00 37.80           C  
ATOM    506  CB  ASP A  75      68.503  -9.122 -88.772  1.00 37.80           C  
ATOM    507  O   ASP A  75      69.465 -11.988 -88.952  1.00 37.80           O  
ATOM    508  CG  ASP A  75      68.744  -7.965 -89.724  1.00 37.80           C  
ATOM    509  OD1 ASP A  75      68.489  -8.111 -90.939  1.00 37.80           O  
ATOM    510  OD2 ASP A  75      69.197  -6.897 -89.256  1.00 37.80           O  
ATOM    511  N   SER A  76      68.680 -12.129 -90.871  1.00 36.39           N  
ATOM    512  CA  SER A  76      69.201 -12.335 -92.218  1.00 36.39           C  
ATOM    513  C   SER A  76      70.557 -11.661 -92.396  1.00 36.39           C  
ATOM    514  CB  SER A  76      68.217 -11.803 -93.261  1.00 36.39           C  
ATOM    515  O   SER A  76      70.718 -10.482 -92.072  1.00 36.39           O  
ATOM    516  OG  SER A  76      67.049 -12.604 -93.305  1.00 36.39           O  
ATOM    517  N   LEU A  77      71.728 -12.441 -92.657  1.00 38.30           N  
ATOM    518  CA  LEU A  77      72.769 -12.065 -93.608  1.00 38.30           C  
ATOM    519  C   LEU A  77      73.718 -13.231 -93.864  1.00 38.30           C  
ATOM    520  CB  LEU A  77      73.554 -10.856 -93.093  1.00 38.30           C  
ATOM    521  O   LEU A  77      74.313 -13.770 -92.928  1.00 38.30           O  
ATOM    522  CG  LEU A  77      73.992  -9.834 -94.144  1.00 38.30           C  
ATOM    523  CD1 LEU A  77      73.710  -8.418 -93.655  1.00 38.30           C  
ATOM    524  CD2 LEU A  77      75.471 -10.007 -94.474  1.00 38.30           C  
ATOM    525  N   ASP A  78      73.476 -14.010 -94.918  1.00 32.95           N  
ATOM    526  CA  ASP A  78      73.948 -14.277 -96.273  1.00 32.95           C  
ATOM    527  C   ASP A  78      75.264 -13.554 -96.549  1.00 32.95           C  
ATOM    528  CB  ASP A  78      72.894 -13.859 -97.301  1.00 32.95           C  
ATOM    529  O   ASP A  78      75.407 -12.371 -96.233  1.00 32.95           O  
ATOM    530  CG  ASP A  78      72.214 -15.042 -97.967  1.00 32.95           C  
ATOM    531  OD1 ASP A  78      72.905 -16.018 -98.330  1.00 32.95           O  
ATOM    532  OD2 ASP A  78      70.976 -14.997 -98.133  1.00 32.95           O  
ATOM    533  N   THR A  79      76.385 -14.212 -96.888  1.00 35.15           N  
ATOM    534  CA  THR A  79      77.123 -14.049 -98.135  1.00 35.15           C  
ATOM    535  C   THR A  79      78.621 -13.935 -97.866  1.00 35.15           C  
ATOM    536  CB  THR A  79      76.643 -12.808 -98.910  1.00 35.15           C  
ATOM    537  O   THR A  79      79.051 -13.110 -97.058  1.00 35.15           O  
ATOM    538  CG2 THR A  79      75.259 -13.035 -99.509  1.00 35.15           C  
ATOM    539  OG1 THR A  79      76.588 -11.687 -98.019  1.00 35.15           O  
ATOM    540  N   LEU A  80      79.515 -14.976 -98.141  1.00 41.91           N  
ATOM    541  CA  LEU A  80      80.648 -14.751 -99.033  1.00 41.91           C  
ATOM    542  C   LEU A  80      81.530 -15.992 -99.115  1.00 41.91           C  
ATOM    543  CB  LEU A  80      81.475 -13.553 -98.558  1.00 41.91           C  
ATOM    544  O   LEU A  80      82.023 -16.476 -98.094  1.00 41.91           O  
ATOM    545  CG  LEU A  80      80.764 -12.199 -98.550  1.00 41.91           C  
ATOM    546  CD1 LEU A  80      81.682 -11.122 -97.982  1.00 41.91           C  
ATOM    547  CD2 LEU A  80      80.302 -11.828 -99.955  1.00 41.91           C  
ATOM    548  N   SER A  81      81.326 -16.814-100.206  1.00 41.51           N  
ATOM    549  CA  SER A  81      82.004 -16.788-101.498  1.00 41.51           C  
ATOM    550  C   SER A  81      83.385 -17.429-101.411  1.00 41.51           C  
ATOM    551  CB  SER A  81      82.130 -15.353-102.009  1.00 41.51           C  
ATOM    552  O   SER A  81      84.214 -17.020-100.595  1.00 41.51           O  
ATOM    553  OG  SER A  81      82.438 -15.336-103.393  1.00 41.51           O  
ATOM    554  N   ASN A  82      83.404 -18.710-101.793  1.00 37.94           N  
ATOM    555  CA  ASN A  82      83.867 -19.507-102.924  1.00 37.94           C  
ATOM    556  C   ASN A  82      85.007 -18.817-103.667  1.00 37.94           C  
ATOM    557  CB  ASN A  82      82.711 -19.803-103.882  1.00 37.94           C  
ATOM    558  O   ASN A  82      84.844 -17.700-104.163  1.00 37.94           O  
ATOM    559  CG  ASN A  82      81.852 -20.963-103.419  1.00 37.94           C  
ATOM    560  ND2 ASN A  82      81.118 -21.565-104.348  1.00 37.94           N  
ATOM    561  OD1 ASN A  82      81.847 -21.315-102.237  1.00 37.94           O  
ATOM    562  N   GLY A  83      86.414 -19.048-103.328  1.00 41.09           N  
ATOM    563  CA  GLY A  83      87.496 -19.178-104.291  1.00 41.09           C  
ATOM    564  C   GLY A  83      88.790 -19.673-103.672  1.00 41.09           C  
ATOM    565  O   GLY A  83      89.057 -19.422-102.495  1.00 41.09           O  
ATOM    566  N   PRO A  84      89.492 -20.740-104.268  1.00 47.74           N  
ATOM    567  CA  PRO A  84      90.572 -21.599-103.777  1.00 47.74           C  
ATOM    568  C   PRO A  84      91.948 -20.948-103.904  1.00 47.74           C  
ATOM    569  CB  PRO A  84      90.470 -22.838-104.670  1.00 47.74           C  
ATOM    570  O   PRO A  84      92.917 -21.424-103.308  1.00 47.74           O  
ATOM    571  CG  PRO A  84      90.026 -22.317-105.998  1.00 47.74           C  
ATOM    572  CD  PRO A  84      89.699 -20.858-105.853  1.00 47.74           C  
ATOM    573  N   GLU A  85      92.082 -19.522-103.715  1.00 46.37           N  
ATOM    574  CA  GLU A  85      93.341 -18.868-103.371  1.00 46.37           C  
ATOM    575  C   GLU A  85      93.154 -17.877-102.226  1.00 46.37           C  
ATOM    576  CB  GLU A  85      93.929 -18.156-104.592  1.00 46.37           C  
ATOM    577  O   GLU A  85      94.121 -17.279-101.751  1.00 46.37           O  
ATOM    578  CG  GLU A  85      94.817 -19.043-105.453  1.00 46.37           C  
ATOM    579  CD  GLU A  85      95.475 -18.298-106.603  1.00 46.37           C  
ATOM    580  OE1 GLU A  85      96.313 -18.897-107.315  1.00 46.37           O  
ATOM    581  OE2 GLU A  85      95.150 -17.105-106.794  1.00 46.37           O  
ATOM    582  N   GLY A  86      92.026 -17.933-101.469  1.00 49.60           N  
ATOM    583  CA  GLY A  86      91.564 -17.414-100.192  1.00 49.60           C  
ATOM    584  C   GLY A  86      91.581 -18.450 -99.085  1.00 49.60           C  
ATOM    585  O   GLY A  86      91.224 -18.153 -97.943  1.00 49.60           O  
ATOM    586  N   CYS A  87      92.222 -19.546 -99.077  1.00 50.49           N  
ATOM    587  CA  CYS A  87      92.380 -20.547 -98.027  1.00 50.49           C  
ATOM    588  C   CYS A  87      93.460 -20.131 -97.036  1.00 50.49           C  
ATOM    589  CB  CYS A  87      92.726 -21.907 -98.631  1.00 50.49           C  
ATOM    590  O   CYS A  87      93.302 -20.313 -95.827  1.00 50.49           O  
ATOM    591  SG  CYS A  87      92.559 -23.283 -97.472  1.00 50.49           S  
ATOM    592  N   MET A  88      94.421 -19.150 -97.352  1.00 53.54           N  
ATOM    593  CA  MET A  88      95.348 -18.742 -96.301  1.00 53.54           C  
ATOM    594  C   MET A  88      94.910 -17.423 -95.671  1.00 53.54           C  
ATOM    595  CB  MET A  88      96.767 -18.611 -96.855  1.00 53.54           C  
ATOM    596  O   MET A  88      95.030 -17.239 -94.459  1.00 53.54           O  
ATOM    597  CG  MET A  88      97.694 -19.743 -96.441  1.00 53.54           C  
ATOM    598  SD  MET A  88      99.460 -19.353 -96.747  1.00 53.54           S  
ATOM    599  CE  MET A  88     100.027 -19.079 -95.045  1.00 53.54           C  
ATOM    600  N   VAL A  89      94.185 -16.508 -96.391  1.00 58.04           N  
ATOM    601  CA  VAL A  89      93.478 -15.376 -95.801  1.00 58.04           C  
ATOM    602  C   VAL A  89      92.140 -15.843 -95.230  1.00 58.04           C  
ATOM    603  CB  VAL A  89      93.252 -14.248 -96.832  1.00 58.04           C  
ATOM    604  O   VAL A  89      91.718 -15.383 -94.167  1.00 58.04           O  
ATOM    605  CG1 VAL A  89      92.431 -13.114 -96.221  1.00 58.04           C  
ATOM    606  CG2 VAL A  89      94.590 -13.723 -97.349  1.00 58.04           C  
ATOM    607  N   ALA A  90      91.538 -16.905 -95.593  1.00 56.45           N  
ATOM    608  CA  ALA A  90      90.389 -17.556 -94.968  1.00 56.45           C  
ATOM    609  C   ALA A  90      90.805 -18.316 -93.712  1.00 56.45           C  
ATOM    610  CB  ALA A  90      89.710 -18.501 -95.957  1.00 56.45           C  
ATOM    611  O   ALA A  90      90.088 -18.310 -92.709  1.00 56.45           O  
ATOM    612  N   VAL A  91      92.067 -18.806 -93.650  1.00 62.05           N  
ATOM    613  CA  VAL A  91      92.497 -19.472 -92.425  1.00 62.05           C  
ATOM    614  C   VAL A  91      92.835 -18.430 -91.361  1.00 62.05           C  
ATOM    615  CB  VAL A  91      93.712 -20.393 -92.675  1.00 62.05           C  
ATOM    616  O   VAL A  91      92.482 -18.592 -90.190  1.00 62.05           O  
ATOM    617  CG1 VAL A  91      94.247 -20.952 -91.358  1.00 62.05           C  
ATOM    618  CG2 VAL A  91      93.335 -21.527 -93.627  1.00 62.05           C  
ATOM    619  N   ALA A  92      93.511 -17.233 -91.808  1.00 63.88           N  
ATOM    620  CA  ALA A  92      93.798 -16.147 -90.873  1.00 63.88           C  
ATOM    621  C   ALA A  92      92.532 -15.368 -90.532  1.00 63.88           C  
ATOM    622  CB  ALA A  92      94.855 -15.211 -91.454  1.00 63.88           C  
ATOM    623  O   ALA A  92      92.331 -14.970 -89.382  1.00 63.88           O  
ATOM    624  N   THR A  93      91.681 -15.042 -91.546  1.00 71.81           N  
ATOM    625  CA  THR A  93      90.340 -14.529 -91.289  1.00 71.81           C  
ATOM    626  C   THR A  93      89.480 -15.584 -90.599  1.00 71.81           C  
ATOM    627  CB  THR A  93      89.656 -14.077 -92.592  1.00 71.81           C  
ATOM    628  O   THR A  93      88.637 -15.255 -89.763  1.00 71.81           O  
ATOM    629  CG2 THR A  93      90.357 -12.861 -93.188  1.00 71.81           C  
ATOM    630  OG1 THR A  93      89.693 -15.149 -93.542  1.00 71.81           O  
ATOM    631  N   SER A  94      89.708 -16.862 -90.909  1.00 70.01           N  
ATOM    632  CA  SER A  94      89.016 -17.947 -90.221  1.00 70.01           C  
ATOM    633  C   SER A  94      89.465 -18.055 -88.767  1.00 70.01           C  
ATOM    634  CB  SER A  94      89.256 -19.277 -90.937  1.00 70.01           C  
ATOM    635  O   SER A  94      88.656 -18.336 -87.881  1.00 70.01           O  
ATOM    636  OG  SER A  94      89.026 -19.146 -92.330  1.00 70.01           O  
ATOM    637  N   ARG A  95      90.803 -17.844 -88.420  1.00 80.85           N  
ATOM    638  CA  ARG A  95      91.321 -17.868 -87.056  1.00 80.85           C  
ATOM    639  C   ARG A  95      90.846 -16.650 -86.269  1.00 80.85           C  
ATOM    640  CB  ARG A  95      92.850 -17.925 -87.061  1.00 80.85           C  
ATOM    641  O   ARG A  95      90.480 -16.766 -85.098  1.00 80.85           O  
ATOM    642  CG  ARG A  95      93.457 -18.308 -85.721  1.00 80.85           C  
ATOM    643  CD  ARG A  95      94.974 -18.407 -85.797  1.00 80.85           C  
ATOM    644  NE  ARG A  95      95.567 -18.622 -84.480  1.00 80.85           N  
ATOM    645  NH1 ARG A  95      97.733 -18.186 -85.155  1.00 80.85           N  
ATOM    646  NH2 ARG A  95      97.295 -18.728 -82.971  1.00 80.85           N  
ATOM    647  CZ  ARG A  95      96.864 -18.511 -84.205  1.00 80.85           C  
ATOM    648  N   SER A  96      90.974 -15.349 -86.789  1.00 81.53           N  
ATOM    649  CA  SER A  96      90.446 -14.136 -86.174  1.00 81.53           C  
ATOM    650  C   SER A  96      88.928 -14.199 -86.042  1.00 81.53           C  
ATOM    651  CB  SER A  96      90.844 -12.904 -86.988  1.00 81.53           C  
ATOM    652  O   SER A  96      88.367 -13.751 -85.040  1.00 81.53           O  
ATOM    653  OG  SER A  96      90.137 -12.862 -88.215  1.00 81.53           O  
ATOM    654  N   GLU A  97      88.220 -14.739 -86.934  1.00 85.27           N  
ATOM    655  CA  GLU A  97      86.777 -14.953 -86.868  1.00 85.27           C  
ATOM    656  C   GLU A  97      86.419 -15.969 -85.788  1.00 85.27           C  
ATOM    657  CB  GLU A  97      86.240 -15.417 -88.225  1.00 85.27           C  
ATOM    658  O   GLU A  97      85.455 -15.777 -85.043  1.00 85.27           O  
ATOM    659  CG  GLU A  97      84.722 -15.491 -88.292  1.00 85.27           C  
ATOM    660  CD  GLU A  97      84.198 -15.826 -89.680  1.00 85.27           C  
ATOM    661  OE1 GLU A  97      82.967 -15.758 -89.897  1.00 85.27           O  
ATOM    662  OE2 GLU A  97      85.026 -16.160 -90.557  1.00 85.27           O  
ATOM    663  N   LYS A  98      87.189 -16.971 -85.675  1.00 87.68           N  
ATOM    664  CA  LYS A  98      86.940 -17.966 -84.635  1.00 87.68           C  
ATOM    665  C   LYS A  98      87.116 -17.363 -83.244  1.00 87.68           C  
ATOM    666  CB  LYS A  98      87.871 -19.167 -84.808  1.00 87.68           C  
ATOM    667  O   LYS A  98      86.363 -17.685 -82.323  1.00 87.68           O  
ATOM    668  CG  LYS A  98      87.538 -20.040 -86.009  1.00 87.68           C  
ATOM    669  CD  LYS A  98      88.431 -21.273 -86.069  1.00 87.68           C  
ATOM    670  CE  LYS A  98      88.127 -22.126 -87.292  1.00 87.68           C  
ATOM    671  NZ  LYS A  98      89.028 -23.314 -87.377  1.00 87.68           N  
ATOM    672  N   GLU A  99      88.158 -16.535 -83.055  1.00 87.39           N  
ATOM    673  CA  GLU A  99      88.362 -15.873 -81.771  1.00 87.39           C  
ATOM    674  C   GLU A  99      87.209 -14.927 -81.448  1.00 87.39           C  
ATOM    675  CB  GLU A  99      89.688 -15.108 -81.764  1.00 87.39           C  
ATOM    676  O   GLU A  99      86.762 -14.852 -80.302  1.00 87.39           O  
ATOM    677  CG  GLU A  99      90.916 -16.006 -81.712  1.00 87.39           C  
ATOM    678  CD  GLU A  99      92.222 -15.246 -81.877  1.00 87.39           C  
ATOM    679  OE1 GLU A  99      93.296 -15.888 -81.923  1.00 87.39           O  
ATOM    680  OE2 GLU A  99      92.172 -13.998 -81.960  1.00 87.39           O  
ATOM    681  N   GLN A 100      86.806 -14.087 -82.460  1.00 87.63           N  
ATOM    682  CA  GLN A 100      85.644 -13.225 -82.269  1.00 87.63           C  
ATOM    683  C   GLN A 100      84.400 -14.043 -81.936  1.00 87.63           C  
ATOM    684  CB  GLN A 100      85.395 -12.375 -83.516  1.00 87.63           C  
ATOM    685  O   GLN A 100      83.622 -13.669 -81.056  1.00 87.63           O  
ATOM    686  CG  GLN A 100      86.385 -11.231 -83.688  1.00 87.63           C  
ATOM    687  CD  GLN A 100      86.184 -10.471 -84.986  1.00 87.63           C  
ATOM    688  NE2 GLN A 100      86.937  -9.391 -85.164  1.00 87.63           N  
ATOM    689  OE1 GLN A 100      85.360 -10.852 -85.823  1.00 87.63           O  
ATOM    690  N   LEU A 101      84.244 -15.182 -82.519  1.00 90.41           N  
ATOM    691  CA  LEU A 101      83.114 -16.062 -82.245  1.00 90.41           C  
ATOM    692  C   LEU A 101      83.237 -16.690 -80.860  1.00 90.41           C  
ATOM    693  CB  LEU A 101      83.018 -17.160 -83.308  1.00 90.41           C  
ATOM    694  O   LEU A 101      82.234 -16.876 -80.167  1.00 90.41           O  
ATOM    695  CG  LEU A 101      82.461 -16.738 -84.669  1.00 90.41           C  
ATOM    696  CD1 LEU A 101      82.540 -17.898 -85.656  1.00 90.41           C  
ATOM    697  CD2 LEU A 101      81.024 -16.245 -84.529  1.00 90.41           C  
ATOM    698  N   GLN A 102      84.490 -16.997 -80.527  1.00 91.06           N  
ATOM    699  CA  GLN A 102      84.715 -17.521 -79.184  1.00 91.06           C  
ATOM    700  C   GLN A 102      84.355 -16.486 -78.122  1.00 91.06           C  
ATOM    701  CB  GLN A 102      86.169 -17.963 -79.016  1.00 91.06           C  
ATOM    702  O   GLN A 102      83.730 -16.816 -77.113  1.00 91.06           O  
ATOM    703  CG  GLN A 102      86.443 -18.692 -77.708  1.00 91.06           C  
ATOM    704  CD  GLN A 102      87.872 -19.192 -77.603  1.00 91.06           C  
ATOM    705  NE2 GLN A 102      88.209 -19.790 -76.465  1.00 91.06           N  
ATOM    706  OE1 GLN A 102      88.667 -19.042 -78.536  1.00 91.06           O  
ATOM    707  N   ALA A 103      84.850 -15.216 -78.254  1.00 91.82           N  
ATOM    708  CA  ALA A 103      84.538 -14.138 -77.319  1.00 91.82           C  
ATOM    709  C   ALA A 103      83.032 -13.901 -77.239  1.00 91.82           C  
ATOM    710  CB  ALA A 103      85.255 -12.854 -77.728  1.00 91.82           C  
ATOM    711  O   ALA A 103      82.487 -13.691 -76.153  1.00 91.82           O  
ATOM    712  N   LEU A 104      82.433 -13.856 -78.382  1.00 94.51           N  
ATOM    713  CA  LEU A 104      80.983 -13.698 -78.416  1.00 94.51           C  
ATOM    714  C   LEU A 104      80.293 -14.870 -77.725  1.00 94.51           C  
ATOM    715  CB  LEU A 104      80.490 -13.579 -79.860  1.00 94.51           C  
ATOM    716  O   LEU A 104      79.367 -14.672 -76.935  1.00 94.51           O  
ATOM    717  CG  LEU A 104      79.005 -13.262 -80.045  1.00 94.51           C  
ATOM    718  CD1 LEU A 104      78.723 -11.809 -79.676  1.00 94.51           C  
ATOM    719  CD2 LEU A 104      78.572 -13.548 -81.479  1.00 94.51           C  
ATOM    720  N   ASN A 105      80.696 -16.055 -77.966  1.00 93.83           N  
ATOM    721  CA  ASN A 105      80.131 -17.236 -77.320  1.00 93.83           C  
ATOM    722  C   ASN A 105      80.317 -17.189 -75.806  1.00 93.83           C  
ATOM    723  CB  ASN A 105      80.755 -18.510 -77.892  1.00 93.83           C  
ATOM    724  O   ASN A 105      79.413 -17.560 -75.054  1.00 93.83           O  
ATOM    725  CG  ASN A 105      80.058 -18.987 -79.151  1.00 93.83           C  
ATOM    726  ND2 ASN A 105      80.704 -19.889 -79.881  1.00 93.83           N  
ATOM    727  OD1 ASN A 105      78.948 -18.549 -79.465  1.00 93.83           O  
ATOM    728  N   ASP A 106      81.542 -16.818 -75.376  1.00 92.59           N  
ATOM    729  CA  ASP A 106      81.777 -16.693 -73.941  1.00 92.59           C  
ATOM    730  C   ASP A 106      80.843 -15.657 -73.320  1.00 92.59           C  
ATOM    731  CB  ASP A 106      83.235 -16.317 -73.667  1.00 92.59           C  
ATOM    732  O   ASP A 106      80.323 -15.863 -72.221  1.00 92.59           O  
ATOM    733  CG  ASP A 106      84.205 -17.445 -73.969  1.00 92.59           C  
ATOM    734  OD1 ASP A 106      83.780 -18.620 -74.015  1.00 92.59           O  
ATOM    735  OD2 ASP A 106      85.407 -17.157 -74.162  1.00 92.59           O  
ATOM    736  N   ARG A 107      80.632 -14.487 -73.935  1.00 94.39           N  
ATOM    737  CA  ARG A 107      79.686 -13.489 -73.446  1.00 94.39           C  
ATOM    738  C   ARG A 107      78.266 -14.045 -73.424  1.00 94.39           C  
ATOM    739  CB  ARG A 107      79.742 -12.227 -74.309  1.00 94.39           C  
ATOM    740  O   ARG A 107      77.526 -13.835 -72.461  1.00 94.39           O  
ATOM    741  CG  ARG A 107      80.966 -11.362 -74.056  1.00 94.39           C  
ATOM    742  CD  ARG A 107      80.967 -10.116 -74.931  1.00 94.39           C  
ATOM    743  NE  ARG A 107      82.210  -9.361 -74.793  1.00 94.39           N  
ATOM    744  NH1 ARG A 107      81.704  -7.829 -76.446  1.00 94.39           N  
ATOM    745  NH2 ARG A 107      83.688  -7.682 -75.309  1.00 94.39           N  
ATOM    746  CZ  ARG A 107      82.531  -8.292 -75.517  1.00 94.39           C  
ATOM    747  N   PHE A 108      77.884 -14.762 -74.579  1.00 95.64           N  
ATOM    748  CA  PHE A 108      76.576 -15.407 -74.611  1.00 95.64           C  
ATOM    749  C   PHE A 108      76.440 -16.414 -73.476  1.00 95.64           C  
ATOM    750  CB  PHE A 108      76.351 -16.101 -75.958  1.00 95.64           C  
ATOM    751  O   PHE A 108      75.383 -16.512 -72.849  1.00 95.64           O  
ATOM    752  CG  PHE A 108      75.954 -15.163 -77.066  1.00 95.64           C  
ATOM    753  CD1 PHE A 108      74.852 -14.328 -76.927  1.00 95.64           C  
ATOM    754  CD2 PHE A 108      76.684 -15.115 -78.247  1.00 95.64           C  
ATOM    755  CE1 PHE A 108      74.483 -13.458 -77.951  1.00 95.64           C  
ATOM    756  CE2 PHE A 108      76.321 -14.249 -79.274  1.00 95.64           C  
ATOM    757  CZ  PHE A 108      75.219 -13.422 -79.124  1.00 95.64           C  
ATOM    758  N   ALA A 109      77.486 -17.245 -73.314  1.00 95.59           N  
ATOM    759  CA  ALA A 109      77.481 -18.201 -72.210  1.00 95.59           C  
ATOM    760  C   ALA A 109      77.232 -17.500 -70.878  1.00 95.59           C  
ATOM    761  CB  ALA A 109      78.801 -18.968 -72.166  1.00 95.59           C  
ATOM    762  O   ALA A 109      76.475 -17.996 -70.040  1.00 95.59           O  
ATOM    763  N   GLY A 110      77.918 -16.297 -70.612  1.00 95.98           N  
ATOM    764  CA  GLY A 110      77.650 -15.522 -69.411  1.00 95.98           C  
ATOM    765  C   GLY A 110      76.217 -15.033 -69.323  1.00 95.98           C  
ATOM    766  O   GLY A 110      75.607 -15.072 -68.253  1.00 95.98           O  
ATOM    767  N   TYR A 111      75.712 -14.498 -70.551  1.00 97.07           N  
ATOM    768  CA  TYR A 111      74.327 -14.043 -70.581  1.00 97.07           C  
ATOM    769  C   TYR A 111      73.371 -15.184 -70.253  1.00 97.07           C  
ATOM    770  CB  TYR A 111      73.984 -13.452 -71.952  1.00 97.07           C  
ATOM    771  O   TYR A 111      72.394 -14.994 -69.525  1.00 97.07           O  
ATOM    772  CG  TYR A 111      74.511 -12.053 -72.159  1.00 97.07           C  
ATOM    773  CD1 TYR A 111      74.102 -11.005 -71.337  1.00 97.07           C  
ATOM    774  CD2 TYR A 111      75.417 -11.776 -73.177  1.00 97.07           C  
ATOM    775  CE1 TYR A 111      74.583  -9.714 -71.525  1.00 97.07           C  
ATOM    776  CE2 TYR A 111      75.905 -10.488 -73.374  1.00 97.07           C  
ATOM    777  OH  TYR A 111      75.963  -8.189 -72.735  1.00 97.07           O  
ATOM    778  CZ  TYR A 111      75.483  -9.465 -72.544  1.00 97.07           C  
ATOM    779  N   ILE A 112      73.591 -16.384 -70.783  1.00 95.98           N  
ATOM    780  CA  ILE A 112      72.757 -17.553 -70.522  1.00 95.98           C  
ATOM    781  C   ILE A 112      72.769 -17.872 -69.029  1.00 95.98           C  
ATOM    782  CB  ILE A 112      73.231 -18.777 -71.337  1.00 95.98           C  
ATOM    783  O   ILE A 112      71.726 -18.173 -68.444  1.00 95.98           O  
ATOM    784  CG1 ILE A 112      72.988 -18.550 -72.833  1.00 95.98           C  
ATOM    785  CG2 ILE A 112      72.529 -20.050 -70.855  1.00 95.98           C  
ATOM    786  CD1 ILE A 112      73.532 -19.659 -73.724  1.00 95.98           C  
ATOM    787  N   ASP A 113      73.955 -17.877 -68.394  1.00 96.28           N  
ATOM    788  CA  ASP A 113      74.057 -18.138 -66.962  1.00 96.28           C  
ATOM    789  C   ASP A 113      73.289 -17.092 -66.157  1.00 96.28           C  
ATOM    790  CB  ASP A 113      75.523 -18.165 -66.525  1.00 96.28           C  
ATOM    791  O   ASP A 113      72.604 -17.426 -65.188  1.00 96.28           O  
ATOM    792  CG  ASP A 113      76.261 -19.404 -66.999  1.00 96.28           C  
ATOM    793  OD1 ASP A 113      75.606 -20.423 -67.307  1.00 96.28           O  
ATOM    794  OD2 ASP A 113      77.509 -19.363 -67.062  1.00 96.28           O  
ATOM    795  N   LYS A 114      73.453 -15.799 -66.558  1.00 96.88           N  
ATOM    796  CA  LYS A 114      72.717 -14.739 -65.875  1.00 96.88           C  
ATOM    797  C   LYS A 114      71.211 -14.949 -65.996  1.00 96.88           C  
ATOM    798  CB  LYS A 114      73.102 -13.369 -66.437  1.00 96.88           C  
ATOM    799  O   LYS A 114      70.477 -14.805 -65.016  1.00 96.88           O  
ATOM    800  CG  LYS A 114      72.576 -12.196 -65.624  1.00 96.88           C  
ATOM    801  CD  LYS A 114      73.301 -10.903 -65.974  1.00 96.88           C  
ATOM    802  CE  LYS A 114      72.936  -9.779 -65.014  1.00 96.88           C  
ATOM    803  NZ  LYS A 114      73.582  -8.489 -65.401  1.00 96.88           N  
ATOM    804  N   VAL A 115      70.767 -15.211 -67.254  1.00 97.33           N  
ATOM    805  CA  VAL A 115      69.347 -15.469 -67.465  1.00 97.33           C  
ATOM    806  C   VAL A 115      68.899 -16.642 -66.595  1.00 97.33           C  
ATOM    807  CB  VAL A 115      69.037 -15.759 -68.951  1.00 97.33           C  
ATOM    808  O   VAL A 115      67.824 -16.601 -65.992  1.00 97.33           O  
ATOM    809  CG1 VAL A 115      67.599 -16.246 -69.118  1.00 97.33           C  
ATOM    810  CG2 VAL A 115      69.284 -14.512 -69.799  1.00 97.33           C  
ATOM    811  N   ARG A 116      69.676 -17.734 -66.481  1.00 96.18           N  
ATOM    812  CA  ARG A 116      69.355 -18.871 -65.624  1.00 96.18           C  
ATOM    813  C   ARG A 116      69.249 -18.444 -64.164  1.00 96.18           C  
ATOM    814  CB  ARG A 116      70.407 -19.971 -65.774  1.00 96.18           C  
ATOM    815  O   ARG A 116      68.334 -18.864 -63.453  1.00 96.18           O  
ATOM    816  CG  ARG A 116      70.326 -20.727 -67.090  1.00 96.18           C  
ATOM    817  CD  ARG A 116      71.284 -21.909 -67.122  1.00 96.18           C  
ATOM    818  NE  ARG A 116      71.136 -22.691 -68.346  1.00 96.18           N  
ATOM    819  NH1 ARG A 116      73.378 -22.636 -68.900  1.00 96.18           N  
ATOM    820  NH2 ARG A 116      71.886 -23.733 -70.250  1.00 96.18           N  
ATOM    821  CZ  ARG A 116      72.133 -23.018 -69.163  1.00 96.18           C  
ATOM    822  N   GLN A 117      70.238 -17.649 -63.701  1.00 97.04           N  
ATOM    823  CA  GLN A 117      70.217 -17.153 -62.329  1.00 97.04           C  
ATOM    824  C   GLN A 117      68.996 -16.271 -62.082  1.00 97.04           C  
ATOM    825  CB  GLN A 117      71.497 -16.376 -62.018  1.00 97.04           C  
ATOM    826  O   GLN A 117      68.361 -16.361 -61.030  1.00 97.04           O  
ATOM    827  CG  GLN A 117      72.734 -17.255 -61.890  1.00 97.04           C  
ATOM    828  CD  GLN A 117      74.014 -16.451 -61.756  1.00 97.04           C  
ATOM    829  NE2 GLN A 117      75.143 -17.079 -62.062  1.00 97.04           N  
ATOM    830  OE1 GLN A 117      73.987 -15.274 -61.381  1.00 97.04           O  
ATOM    831  N   LEU A 118      68.717 -15.390 -63.040  1.00 97.51           N  
ATOM    832  CA  LEU A 118      67.549 -14.529 -62.894  1.00 97.51           C  
ATOM    833  C   LEU A 118      66.264 -15.352 -62.896  1.00 97.51           C  
ATOM    834  CB  LEU A 118      67.505 -13.490 -64.017  1.00 97.51           C  
ATOM    835  O   LEU A 118      65.339 -15.067 -62.132  1.00 97.51           O  
ATOM    836  CG  LEU A 118      68.523 -12.352 -63.928  1.00 97.51           C  
ATOM    837  CD1 LEU A 118      68.482 -11.504 -65.194  1.00 97.51           C  
ATOM    838  CD2 LEU A 118      68.259 -11.494 -62.695  1.00 97.51           C  
ATOM    839  N   GLU A 119      66.229 -16.323 -63.762  1.00 95.87           N  
ATOM    840  CA  GLU A 119      65.079 -17.222 -63.767  1.00 95.87           C  
ATOM    841  C   GLU A 119      64.937 -17.944 -62.430  1.00 95.87           C  
ATOM    842  CB  GLU A 119      65.197 -18.240 -64.904  1.00 95.87           C  
ATOM    843  O   GLU A 119      63.827 -18.099 -61.917  1.00 95.87           O  
ATOM    844  CG  GLU A 119      64.993 -17.641 -66.288  1.00 95.87           C  
ATOM    845  CD  GLU A 119      65.191 -18.647 -67.412  1.00 95.87           C  
ATOM    846  OE1 GLU A 119      64.908 -18.311 -68.584  1.00 95.87           O  
ATOM    847  OE2 GLU A 119      65.633 -19.780 -67.117  1.00 95.87           O  
ATOM    848  N   ALA A 120      66.081 -18.436 -61.929  1.00 96.55           N  
ATOM    849  CA  ALA A 120      66.068 -19.096 -60.626  1.00 96.55           C  
ATOM    850  C   ALA A 120      65.607 -18.139 -59.531  1.00 96.55           C  
ATOM    851  CB  ALA A 120      67.452 -19.650 -60.296  1.00 96.55           C  
ATOM    852  O   ALA A 120      64.807 -18.511 -58.669  1.00 96.55           O  
ATOM    853  N   HIS A 121      66.160 -16.867 -59.526  1.00 97.01           N  
ATOM    854  CA  HIS A 121      65.742 -15.856 -58.562  1.00 97.01           C  
ATOM    855  C   HIS A 121      64.266 -15.512 -58.728  1.00 97.01           C  
ATOM    856  CB  HIS A 121      66.595 -14.593 -58.705  1.00 97.01           C  
ATOM    857  O   HIS A 121      63.541 -15.376 -57.741  1.00 97.01           O  
ATOM    858  CG  HIS A 121      66.310 -13.556 -57.666  1.00 97.01           C  
ATOM    859  CD2 HIS A 121      66.700 -13.462 -56.373  1.00 97.01           C  
ATOM    860  ND1 HIS A 121      65.531 -12.447 -57.916  1.00 97.01           N  
ATOM    861  CE1 HIS A 121      65.454 -11.714 -56.818  1.00 97.01           C  
ATOM    862  NE2 HIS A 121      66.155 -12.308 -55.867  1.00 97.01           N  
ATOM    863  N   ASN A 122      63.807 -15.329 -59.999  1.00 96.53           N  
ATOM    864  CA  ASN A 122      62.394 -15.059 -60.244  1.00 96.53           C  
ATOM    865  C   ASN A 122      61.509 -16.188 -59.723  1.00 96.53           C  
ATOM    866  CB  ASN A 122      62.142 -14.833 -61.737  1.00 96.53           C  
ATOM    867  O   ASN A 122      60.439 -15.936 -59.166  1.00 96.53           O  
ATOM    868  CG  ASN A 122      62.367 -13.394 -62.155  1.00 96.53           C  
ATOM    869  ND2 ASN A 122      62.480 -13.166 -63.459  1.00 96.53           N  
ATOM    870  OD1 ASN A 122      62.440 -12.494 -61.314  1.00 96.53           O  
ATOM    871  N   ARG A 123      61.954 -17.447 -59.978  1.00 97.07           N  
ATOM    872  CA  ARG A 123      61.203 -18.585 -59.457  1.00 97.07           C  
ATOM    873  C   ARG A 123      61.123 -18.537 -57.935  1.00 97.07           C  
ATOM    874  CB  ARG A 123      61.839 -19.902 -59.908  1.00 97.07           C  
ATOM    875  O   ARG A 123      60.072 -18.814 -57.354  1.00 97.07           O  
ATOM    876  CG  ARG A 123      61.602 -20.230 -61.373  1.00 97.07           C  
ATOM    877  CD  ARG A 123      62.141 -21.607 -61.737  1.00 97.07           C  
ATOM    878  NE  ARG A 123      62.465 -21.701 -63.157  1.00 97.07           N  
ATOM    879  NH1 ARG A 123      64.752 -21.793 -62.840  1.00 97.07           N  
ATOM    880  NH2 ARG A 123      63.880 -21.868 -64.958  1.00 97.07           N  
ATOM    881  CZ  ARG A 123      63.698 -21.787 -63.648  1.00 97.07           C  
ATOM    882  N   SER A 124      62.247 -18.258 -57.262  1.00 97.17           N  
ATOM    883  CA  SER A 124      62.265 -18.137 -55.808  1.00 97.17           C  
ATOM    884  C   SER A 124      61.362 -17.003 -55.336  1.00 97.17           C  
ATOM    885  CB  SER A 124      63.692 -17.905 -55.308  1.00 97.17           C  
ATOM    886  O   SER A 124      60.613 -17.160 -54.369  1.00 97.17           O  
ATOM    887  OG  SER A 124      63.701 -17.654 -53.913  1.00 97.17           O  
ATOM    888  N   LEU A 125      61.399 -15.809 -56.035  1.00 96.68           N  
ATOM    889  CA  LEU A 125      60.563 -14.675 -55.655  1.00 96.68           C  
ATOM    890  C   LEU A 125      59.087 -14.994 -55.864  1.00 96.68           C  
ATOM    891  CB  LEU A 125      60.948 -13.431 -56.460  1.00 96.68           C  
ATOM    892  O   LEU A 125      58.243 -14.610 -55.051  1.00 96.68           O  
ATOM    893  CG  LEU A 125      62.255 -12.744 -56.063  1.00 96.68           C  
ATOM    894  CD1 LEU A 125      62.567 -11.602 -57.025  1.00 96.68           C  
ATOM    895  CD2 LEU A 125      62.177 -12.234 -54.628  1.00 96.68           C  
ATOM    896  N   GLU A 126      58.780 -15.679 -56.974  1.00 95.85           N  
ATOM    897  CA  GLU A 126      57.405 -16.098 -57.224  1.00 95.85           C  
ATOM    898  C   GLU A 126      56.914 -17.055 -56.141  1.00 95.85           C  
ATOM    899  CB  GLU A 126      57.285 -16.757 -58.601  1.00 95.85           C  
ATOM    900  O   GLU A 126      55.759 -16.979 -55.715  1.00 95.85           O  
ATOM    901  CG  GLU A 126      57.380 -15.778 -59.761  1.00 95.85           C  
ATOM    902  CD  GLU A 126      57.419 -16.459 -61.120  1.00 95.85           C  
ATOM    903  OE1 GLU A 126      57.490 -15.753 -62.151  1.00 95.85           O  
ATOM    904  OE2 GLU A 126      57.378 -17.709 -61.153  1.00 95.85           O  
ATOM    905  N   GLY A 127      57.772 -18.024 -55.729  1.00 96.98           N  
ATOM    906  CA  GLY A 127      57.417 -18.908 -54.630  1.00 96.98           C  
ATOM    907  C   GLY A 127      57.176 -18.172 -53.326  1.00 96.98           C  
ATOM    908  O   GLY A 127      56.225 -18.475 -52.602  1.00 96.98           O  
ATOM    909  N   GLU A 128      58.025 -17.193 -52.973  1.00 96.29           N  
ATOM    910  CA  GLU A 128      57.855 -16.394 -51.763  1.00 96.29           C  
ATOM    911  C   GLU A 128      56.586 -15.550 -51.832  1.00 96.29           C  
ATOM    912  CB  GLU A 128      59.073 -15.495 -51.536  1.00 96.29           C  
ATOM    913  O   GLU A 128      55.864 -15.422 -50.841  1.00 96.29           O  
ATOM    914  CG  GLU A 128      59.070 -14.782 -50.192  1.00 96.29           C  
ATOM    915  CD  GLU A 128      60.292 -13.904 -49.975  1.00 96.29           C  
ATOM    916  OE1 GLU A 128      60.346 -13.179 -48.956  1.00 96.29           O  
ATOM    917  OE2 GLU A 128      61.203 -13.940 -50.832  1.00 96.29           O  
ATOM    918  N   ALA A 129      56.290 -14.908 -53.054  1.00 94.61           N  
ATOM    919  CA  ALA A 129      55.056 -14.146 -53.230  1.00 94.61           C  
ATOM    920  C   ALA A 129      53.830 -15.032 -53.023  1.00 94.61           C  
ATOM    921  CB  ALA A 129      55.019 -13.506 -54.616  1.00 94.61           C  
ATOM    922  O   ALA A 129      52.863 -14.622 -52.378  1.00 94.61           O  
ATOM    923  N   ALA A 130      53.865 -16.289 -53.617  1.00 95.22           N  
ATOM    924  CA  ALA A 130      52.755 -17.225 -53.457  1.00 95.22           C  
ATOM    925  C   ALA A 130      52.576 -17.618 -51.993  1.00 95.22           C  
ATOM    926  CB  ALA A 130      52.979 -18.468 -54.315  1.00 95.22           C  
ATOM    927  O   ALA A 130      51.449 -17.705 -51.501  1.00 95.22           O  
ATOM    928  N   ALA A 131      53.677 -17.867 -51.234  1.00 95.25           N  
ATOM    929  CA  ALA A 131      53.628 -18.222 -49.818  1.00 95.25           C  
ATOM    930  C   ALA A 131      53.040 -17.086 -48.987  1.00 95.25           C  
ATOM    931  CB  ALA A 131      55.022 -18.582 -49.311  1.00 95.25           C  
ATOM    932  O   ALA A 131      52.234 -17.321 -48.083  1.00 95.25           O  
ATOM    933  N   LEU A 132      53.421 -15.804 -49.303  1.00 94.36           N  
ATOM    934  CA  LEU A 132      52.890 -14.654 -48.578  1.00 94.36           C  
ATOM    935  C   LEU A 132      51.403 -14.473 -48.860  1.00 94.36           C  
ATOM    936  CB  LEU A 132      53.653 -13.382 -48.960  1.00 94.36           C  
ATOM    937  O   LEU A 132      50.637 -14.107 -47.965  1.00 94.36           O  
ATOM    938  CG  LEU A 132      55.069 -13.246 -48.397  1.00 94.36           C  
ATOM    939  CD1 LEU A 132      55.749 -12.006 -48.969  1.00 94.36           C  
ATOM    940  CD2 LEU A 132      55.036 -13.189 -46.874  1.00 94.36           C  
ATOM    941  N   ARG A 133      51.027 -14.711 -50.085  1.00 93.35           N  
ATOM    942  CA  ARG A 133      49.612 -14.612 -50.429  1.00 93.35           C  
ATOM    943  C   ARG A 133      48.793 -15.663 -49.687  1.00 93.35           C  
ATOM    944  CB  ARG A 133      49.414 -14.764 -51.939  1.00 93.35           C  
ATOM    945  O   ARG A 133      47.687 -15.381 -49.222  1.00 93.35           O  
ATOM    946  CG  ARG A 133      49.895 -13.569 -52.747  1.00 93.35           C  
ATOM    947  CD  ARG A 133      49.450 -13.655 -54.200  1.00 93.35           C  
ATOM    948  NE  ARG A 133      49.789 -12.443 -54.940  1.00 93.35           N  
ATOM    949  NH1 ARG A 133      51.970 -13.069 -55.374  1.00 93.35           N  
ATOM    950  NH2 ARG A 133      51.178 -11.056 -56.133  1.00 93.35           N  
ATOM    951  CZ  ARG A 133      50.978 -12.192 -55.481  1.00 93.35           C  
ATOM    952  N   GLN A 134      49.309 -16.892 -49.627  1.00 93.30           N  
ATOM    953  CA  GLN A 134      48.625 -17.949 -48.890  1.00 93.30           C  
ATOM    954  C   GLN A 134      48.542 -17.619 -47.403  1.00 93.30           C  
ATOM    955  CB  GLN A 134      49.335 -19.289 -49.092  1.00 93.30           C  
ATOM    956  O   GLN A 134      47.519 -17.867 -46.762  1.00 93.30           O  
ATOM    957  CG  GLN A 134      48.584 -20.477 -48.504  1.00 93.30           C  
ATOM    958  CD  GLN A 134      49.239 -21.806 -48.832  1.00 93.30           C  
ATOM    959  NE2 GLN A 134      48.577 -22.899 -48.469  1.00 93.30           N  
ATOM    960  OE1 GLN A 134      50.331 -21.849 -49.407  1.00 93.30           O  
ATOM    961  N   GLN A 135      49.684 -17.078 -46.837  1.00 92.20           N  
ATOM    962  CA  GLN A 135      49.686 -16.673 -45.436  1.00 92.20           C  
ATOM    963  C   GLN A 135      48.674 -15.559 -45.183  1.00 92.20           C  
ATOM    964  CB  GLN A 135      51.083 -16.219 -45.010  1.00 92.20           C  
ATOM    965  O   GLN A 135      47.968 -15.571 -44.173  1.00 92.20           O  
ATOM    966  CG  GLN A 135      51.188 -15.856 -43.535  1.00 92.20           C  
ATOM    967  CD  GLN A 135      52.582 -15.403 -43.140  1.00 92.20           C  
ATOM    968  NE2 GLN A 135      52.769 -15.111 -41.857  1.00 92.20           N  
ATOM    969  OE1 GLN A 135      53.483 -15.318 -43.980  1.00 92.20           O  
ATOM    970  N   GLN A 136      48.591 -14.539 -46.079  1.00 92.06           N  
ATOM    971  CA  GLN A 136      47.637 -13.442 -45.960  1.00 92.06           C  
ATOM    972  C   GLN A 136      46.201 -13.950 -46.046  1.00 92.06           C  
ATOM    973  CB  GLN A 136      47.888 -12.391 -47.043  1.00 92.06           C  
ATOM    974  O   GLN A 136      45.325 -13.478 -45.317  1.00 92.06           O  
ATOM    975  CG  GLN A 136      49.128 -11.541 -46.799  1.00 92.06           C  
ATOM    976  CD  GLN A 136      49.328 -10.477 -47.862  1.00 92.06           C  
ATOM    977  NE2 GLN A 136      50.204  -9.518 -47.584  1.00 92.06           N  
ATOM    978  OE1 GLN A 136      48.700 -10.517 -48.925  1.00 92.06           O  
ATOM    979  N   ALA A 137      45.938 -14.890 -47.001  1.00 91.06           N  
ATOM    980  CA  ALA A 137      44.608 -15.480 -47.126  1.00 91.06           C  
ATOM    981  C   ALA A 137      44.205 -16.202 -45.843  1.00 91.06           C  
ATOM    982  CB  ALA A 137      44.561 -16.442 -48.311  1.00 91.06           C  
ATOM    983  O   ALA A 137      43.049 -16.132 -45.420  1.00 91.06           O  
ATOM    984  N   GLY A 138      45.196 -16.981 -45.155  1.00 91.13           N  
ATOM    985  CA  GLY A 138      44.930 -17.636 -43.884  1.00 91.13           C  
ATOM    986  C   GLY A 138      44.656 -16.659 -42.756  1.00 91.13           C  
ATOM    987  O   GLY A 138      43.754 -16.877 -41.944  1.00 91.13           O  
ATOM    988  N   ARG A 139      45.437 -15.477 -42.687  1.00 91.25           N  
ATOM    989  CA  ARG A 139      45.227 -14.456 -41.666  1.00 91.25           C  
ATOM    990  C   ARG A 139      43.878 -13.769 -41.847  1.00 91.25           C  
ATOM    991  CB  ARG A 139      46.352 -13.419 -41.702  1.00 91.25           C  
ATOM    992  O   ARG A 139      43.184 -13.484 -40.869  1.00 91.25           O  
ATOM    993  CG  ARG A 139      47.705 -13.963 -41.270  1.00 91.25           C  
ATOM    994  CD  ARG A 139      48.777 -12.883 -41.283  1.00 91.25           C  
ATOM    995  NE  ARG A 139      50.037 -13.367 -40.726  1.00 91.25           N  
ATOM    996  NH1 ARG A 139      51.284 -11.553 -41.428  1.00 91.25           N  
ATOM    997  NH2 ARG A 139      52.284 -13.256 -40.265  1.00 91.25           N  
ATOM    998  CZ  ARG A 139      51.199 -12.724 -40.808  1.00 91.25           C  
ATOM    999  N   SER A 140      43.474 -13.395 -43.058  1.00 90.78           N  
ATOM   1000  CA  SER A 140      42.182 -12.778 -43.341  1.00 90.78           C  
ATOM   1001  C   SER A 140      41.032 -13.707 -42.966  1.00 90.78           C  
ATOM   1002  CB  SER A 140      42.081 -12.399 -44.819  1.00 90.78           C  
ATOM   1003  O   SER A 140      40.017 -13.260 -42.428  1.00 90.78           O  
ATOM   1004  OG  SER A 140      43.095 -11.474 -45.172  1.00 90.78           O  
ATOM   1005  N   ALA A 141      41.111 -15.056 -43.350  1.00 93.15           N  
ATOM   1006  CA  ALA A 141      40.097 -16.042 -42.987  1.00 93.15           C  
ATOM   1007  C   ALA A 141      39.919 -16.113 -41.473  1.00 93.15           C  
ATOM   1008  CB  ALA A 141      40.468 -17.416 -43.541  1.00 93.15           C  
ATOM   1009  O   ALA A 141      38.792 -16.179 -40.976  1.00 93.15           O  
ATOM   1010  N   MET A 142      41.041 -16.130 -40.709  1.00 93.71           N  
ATOM   1011  CA  MET A 142      40.991 -16.122 -39.250  1.00 93.71           C  
ATOM   1012  C   MET A 142      40.368 -14.828 -38.734  1.00 93.71           C  
ATOM   1013  CB  MET A 142      42.392 -16.299 -38.662  1.00 93.71           C  
ATOM   1014  O   MET A 142      39.600 -14.845 -37.771  1.00 93.71           O  
ATOM   1015  CG  MET A 142      42.926 -17.718 -38.768  1.00 93.71           C  
ATOM   1016  SD  MET A 142      41.861 -18.936 -37.902  1.00 93.71           S  
ATOM   1017  CE  MET A 142      42.694 -19.001 -36.291  1.00 93.71           C  
ATOM   1018  N   GLY A 143      40.762 -13.642 -39.352  1.00 94.52           N  
ATOM   1019  CA  GLY A 143      40.148 -12.371 -39.002  1.00 94.52           C  
ATOM   1020  C   GLY A 143      38.638 -12.378 -39.145  1.00 94.52           C  
ATOM   1021  O   GLY A 143      37.926 -11.849 -38.288  1.00 94.52           O  
ATOM   1022  N   GLU A 144      38.061 -13.055 -40.167  1.00 94.48           N  
ATOM   1023  CA  GLU A 144      36.622 -13.155 -40.396  1.00 94.48           C  
ATOM   1024  C   GLU A 144      35.946 -13.979 -39.305  1.00 94.48           C  
ATOM   1025  CB  GLU A 144      36.338 -13.766 -41.770  1.00 94.48           C  
ATOM   1026  O   GLU A 144      34.841 -13.651 -38.866  1.00 94.48           O  
ATOM   1027  CG  GLU A 144      36.706 -12.859 -42.935  1.00 94.48           C  
ATOM   1028  CD  GLU A 144      36.551 -13.531 -44.291  1.00 94.48           C  
ATOM   1029  OE1 GLU A 144      36.941 -12.926 -45.315  1.00 94.48           O  
ATOM   1030  OE2 GLU A 144      36.035 -14.670 -44.328  1.00 94.48           O  
ATOM   1031  N   LEU A 145      36.566 -15.103 -38.808  1.00 95.08           N  
ATOM   1032  CA  LEU A 145      36.024 -15.930 -37.736  1.00 95.08           C  
ATOM   1033  C   LEU A 145      35.938 -15.143 -36.432  1.00 95.08           C  
ATOM   1034  CB  LEU A 145      36.885 -17.180 -37.536  1.00 95.08           C  
ATOM   1035  O   LEU A 145      34.944 -15.239 -35.709  1.00 95.08           O  
ATOM   1036  CG  LEU A 145      36.916 -18.175 -38.697  1.00 95.08           C  
ATOM   1037  CD1 LEU A 145      37.900 -19.303 -38.402  1.00 95.08           C  
ATOM   1038  CD2 LEU A 145      35.522 -18.730 -38.964  1.00 95.08           C  
ATOM   1039  N   TYR A 146      36.995 -14.351 -36.127  1.00 96.09           N  
ATOM   1040  CA  TYR A 146      36.994 -13.518 -34.930  1.00 96.09           C  
ATOM   1041  C   TYR A 146      35.928 -12.433 -35.022  1.00 96.09           C  
ATOM   1042  CB  TYR A 146      38.371 -12.881 -34.717  1.00 96.09           C  
ATOM   1043  O   TYR A 146      35.237 -12.147 -34.041  1.00 96.09           O  
ATOM   1044  CG  TYR A 146      39.427 -13.857 -34.258  1.00 96.09           C  
ATOM   1045  CD1 TYR A 146      39.249 -14.613 -33.102  1.00 96.09           C  
ATOM   1046  CD2 TYR A 146      40.604 -14.024 -34.979  1.00 96.09           C  
ATOM   1047  CE1 TYR A 146      40.220 -15.512 -32.674  1.00 96.09           C  
ATOM   1048  CE2 TYR A 146      41.582 -14.920 -34.560  1.00 96.09           C  
ATOM   1049  OH  TYR A 146      42.346 -16.547 -32.990  1.00 96.09           O  
ATOM   1050  CZ  TYR A 146      41.381 -15.659 -33.409  1.00 96.09           C  
ATOM   1051  N   GLU A 147      35.840 -11.824 -36.198  1.00 96.09           N  
ATOM   1052  CA  GLU A 147      34.816 -10.802 -36.394  1.00 96.09           C  
ATOM   1053  C   GLU A 147      33.416 -11.383 -36.220  1.00 96.09           C  
ATOM   1054  CB  GLU A 147      34.951 -10.162 -37.778  1.00 96.09           C  
ATOM   1055  O   GLU A 147      32.535 -10.736 -35.650  1.00 96.09           O  
ATOM   1056  CG  GLU A 147      36.146  -9.229 -37.909  1.00 96.09           C  
ATOM   1057  CD  GLU A 147      36.267  -8.599 -39.288  1.00 96.09           C  
ATOM   1058  OE1 GLU A 147      37.207  -7.802 -39.511  1.00 96.09           O  
ATOM   1059  OE2 GLU A 147      35.413  -8.903 -40.151  1.00 96.09           O  
ATOM   1060  N   ARG A 148      33.180 -12.526 -36.743  1.00 96.62           N  
ATOM   1061  CA  ARG A 148      31.905 -13.210 -36.552  1.00 96.62           C  
ATOM   1062  C   ARG A 148      31.639 -13.471 -35.073  1.00 96.62           C  
ATOM   1063  CB  ARG A 148      31.880 -14.528 -37.329  1.00 96.62           C  
ATOM   1064  O   ARG A 148      30.524 -13.262 -34.590  1.00 96.62           O  
ATOM   1065  CG  ARG A 148      31.758 -14.353 -38.834  1.00 96.62           C  
ATOM   1066  CD  ARG A 148      31.827 -15.687 -39.564  1.00 96.62           C  
ATOM   1067  NE  ARG A 148      31.918 -15.506 -41.010  1.00 96.62           N  
ATOM   1068  NH1 ARG A 148      32.648 -17.655 -41.442  1.00 96.62           N  
ATOM   1069  NH2 ARG A 148      32.352 -16.173 -43.165  1.00 96.62           N  
ATOM   1070  CZ  ARG A 148      32.306 -16.445 -41.869  1.00 96.62           C  
ATOM   1071  N   GLU A 149      32.576 -14.006 -34.357  1.00 96.83           N  
ATOM   1072  CA  GLU A 149      32.437 -14.271 -32.928  1.00 96.83           C  
ATOM   1073  C   GLU A 149      32.170 -12.985 -32.152  1.00 96.83           C  
ATOM   1074  CB  GLU A 149      33.690 -14.963 -32.385  1.00 96.83           C  
ATOM   1075  O   GLU A 149      31.349 -12.967 -31.233  1.00 96.83           O  
ATOM   1076  CG  GLU A 149      33.530 -15.505 -30.972  1.00 96.83           C  
ATOM   1077  CD  GLU A 149      32.405 -16.519 -30.843  1.00 96.83           C  
ATOM   1078  OE1 GLU A 149      31.907 -16.731 -29.714  1.00 96.83           O  
ATOM   1079  OE2 GLU A 149      32.021 -17.107 -31.878  1.00 96.83           O  
ATOM   1080  N   VAL A 150      32.901 -11.917 -32.480  1.00 96.95           N  
ATOM   1081  CA  VAL A 150      32.689 -10.626 -31.832  1.00 96.95           C  
ATOM   1082  C   VAL A 150      31.268 -10.138 -32.104  1.00 96.95           C  
ATOM   1083  CB  VAL A 150      33.715  -9.575 -32.313  1.00 96.95           C  
ATOM   1084  O   VAL A 150      30.593  -9.639 -31.201  1.00 96.95           O  
ATOM   1085  CG1 VAL A 150      33.353  -8.188 -31.786  1.00 96.95           C  
ATOM   1086  CG2 VAL A 150      35.124  -9.966 -31.873  1.00 96.95           C  
ATOM   1087  N   ARG A 151      30.835 -10.273 -33.360  1.00 97.79           N  
ATOM   1088  CA  ARG A 151      29.476  -9.885 -33.722  1.00 97.79           C  
ATOM   1089  C   ARG A 151      28.448 -10.701 -32.944  1.00 97.79           C  
ATOM   1090  CB  ARG A 151      29.251 -10.055 -35.226  1.00 97.79           C  
ATOM   1091  O   ARG A 151      27.460 -10.154 -32.450  1.00 97.79           O  
ATOM   1092  CG  ARG A 151      29.847  -8.938 -36.068  1.00 97.79           C  
ATOM   1093  CD  ARG A 151      29.494  -9.093 -37.541  1.00 97.79           C  
ATOM   1094  NE  ARG A 151      30.452  -9.947 -38.237  1.00 97.79           N  
ATOM   1095  NH1 ARG A 151      29.088 -11.812 -38.256  1.00 97.79           N  
ATOM   1096  NH2 ARG A 151      31.177 -11.904 -39.195  1.00 97.79           N  
ATOM   1097  CZ  ARG A 151      30.237 -11.219 -38.561  1.00 97.79           C  
ATOM   1098  N   GLU A 152      28.616 -11.976 -32.838  1.00 97.69           N  
ATOM   1099  CA  GLU A 152      27.721 -12.850 -32.085  1.00 97.69           C  
ATOM   1100  C   GLU A 152      27.690 -12.468 -30.608  1.00 97.69           C  
ATOM   1101  CB  GLU A 152      28.141 -14.314 -32.241  1.00 97.69           C  
ATOM   1102  O   GLU A 152      26.624 -12.444 -29.990  1.00 97.69           O  
ATOM   1103  CG  GLU A 152      27.863 -14.889 -33.622  1.00 97.69           C  
ATOM   1104  CD  GLU A 152      28.417 -16.293 -33.810  1.00 97.69           C  
ATOM   1105  OE1 GLU A 152      28.288 -16.853 -34.922  1.00 97.69           O  
ATOM   1106  OE2 GLU A 152      28.984 -16.837 -32.837  1.00 97.69           O  
ATOM   1107  N   MET A 153      28.868 -12.252 -30.049  1.00 97.34           N  
ATOM   1108  CA  MET A 153      28.938 -11.842 -28.650  1.00 97.34           C  
ATOM   1109  C   MET A 153      28.218 -10.514 -28.436  1.00 97.34           C  
ATOM   1110  CB  MET A 153      30.393 -11.727 -28.194  1.00 97.34           C  
ATOM   1111  O   MET A 153      27.500 -10.344 -27.448  1.00 97.34           O  
ATOM   1112  CG  MET A 153      31.147 -13.047 -28.210  1.00 97.34           C  
ATOM   1113  SD  MET A 153      30.295 -14.354 -27.243  1.00 97.34           S  
ATOM   1114  CE  MET A 153      30.576 -13.741 -25.559  1.00 97.34           C  
ATOM   1115  N   ARG A 154      28.415  -9.585 -29.308  1.00 97.81           N  
ATOM   1116  CA  ARG A 154      27.713  -8.308 -29.228  1.00 97.81           C  
ATOM   1117  C   ARG A 154      26.204  -8.505 -29.336  1.00 97.81           C  
ATOM   1118  CB  ARG A 154      28.197  -7.358 -30.325  1.00 97.81           C  
ATOM   1119  O   ARG A 154      25.436  -7.871 -28.609  1.00 97.81           O  
ATOM   1120  CG  ARG A 154      29.615  -6.850 -30.119  1.00 97.81           C  
ATOM   1121  CD  ARG A 154      30.053  -5.926 -31.246  1.00 97.81           C  
ATOM   1122  NE  ARG A 154      31.438  -5.494 -31.082  1.00 97.81           N  
ATOM   1123  NH1 ARG A 154      31.251  -3.665 -32.480  1.00 97.81           N  
ATOM   1124  NH2 ARG A 154      33.247  -4.128 -31.452  1.00 97.81           N  
ATOM   1125  CZ  ARG A 154      31.976  -4.430 -31.671  1.00 97.81           C  
ATOM   1126  N   GLY A 155      25.793  -9.334 -30.317  1.00 97.67           N  
ATOM   1127  CA  GLY A 155      24.382  -9.672 -30.414  1.00 97.67           C  
ATOM   1128  C   GLY A 155      23.829 -10.296 -29.146  1.00 97.67           C  
ATOM   1129  O   GLY A 155      22.717  -9.974 -28.724  1.00 97.67           O  
ATOM   1130  N   ALA A 156      24.627 -11.223 -28.507  1.00 97.57           N  
ATOM   1131  CA  ALA A 156      24.223 -11.852 -27.251  1.00 97.57           C  
ATOM   1132  C   ALA A 156      24.051 -10.811 -26.148  1.00 97.57           C  
ATOM   1133  CB  ALA A 156      25.246 -12.904 -26.830  1.00 97.57           C  
ATOM   1134  O   ALA A 156      23.104 -10.884 -25.361  1.00 97.57           O  
ATOM   1135  N   VAL A 157      24.954  -9.823 -26.057  1.00 97.78           N  
ATOM   1136  CA  VAL A 157      24.876  -8.764 -25.056  1.00 97.78           C  
ATOM   1137  C   VAL A 157      23.603  -7.947 -25.267  1.00 97.78           C  
ATOM   1138  CB  VAL A 157      26.115  -7.843 -25.107  1.00 97.78           C  
ATOM   1139  O   VAL A 157      22.904  -7.616 -24.306  1.00 97.78           O  
ATOM   1140  CG1 VAL A 157      25.908  -6.610 -24.229  1.00 97.78           C  
ATOM   1141  CG2 VAL A 157      27.365  -8.607 -24.675  1.00 97.78           C  
ATOM   1142  N   LEU A 158      23.277  -7.597 -26.491  1.00 97.69           N  
ATOM   1143  CA  LEU A 158      22.066  -6.841 -26.789  1.00 97.69           C  
ATOM   1144  C   LEU A 158      20.821  -7.641 -26.420  1.00 97.69           C  
ATOM   1145  CB  LEU A 158      22.022  -6.462 -28.272  1.00 97.69           C  
ATOM   1146  O   LEU A 158      19.879  -7.098 -25.839  1.00 97.69           O  
ATOM   1147  CG  LEU A 158      23.009  -5.385 -28.726  1.00 97.69           C  
ATOM   1148  CD1 LEU A 158      22.938  -5.205 -30.238  1.00 97.69           C  
ATOM   1149  CD2 LEU A 158      22.730  -4.067 -28.011  1.00 97.69           C  
ATOM   1150  N   ARG A 159      20.711  -8.955 -26.789  1.00 97.79           N  
ATOM   1151  CA  ARG A 159      19.587  -9.824 -26.452  1.00 97.79           C  
ATOM   1152  C   ARG A 159      19.424  -9.947 -24.940  1.00 97.79           C  
ATOM   1153  CB  ARG A 159      19.773 -11.210 -27.073  1.00 97.79           C  
ATOM   1154  O   ARG A 159      18.306  -9.892 -24.425  1.00 97.79           O  
ATOM   1155  CG  ARG A 159      19.538 -11.248 -28.575  1.00 97.79           C  
ATOM   1156  CD  ARG A 159      19.408 -12.675 -29.089  1.00 97.79           C  
ATOM   1157  NE  ARG A 159      20.649 -13.425 -28.915  1.00 97.79           N  
ATOM   1158  NH1 ARG A 159      21.583 -12.746 -30.915  1.00 97.79           N  
ATOM   1159  NH2 ARG A 159      22.737 -14.159 -29.527  1.00 97.79           N  
ATOM   1160  CZ  ARG A 159      21.654 -13.442 -29.786  1.00 97.79           C  
ATOM   1161  N   LEU A 160      20.588 -10.144 -24.248  1.00 98.16           N  
ATOM   1162  CA  LEU A 160      20.552 -10.230 -22.792  1.00 98.16           C  
ATOM   1163  C   LEU A 160      20.088  -8.913 -22.181  1.00 98.16           C  
ATOM   1164  CB  LEU A 160      21.932 -10.603 -22.243  1.00 98.16           C  
ATOM   1165  O   LEU A 160      19.337  -8.908 -21.202  1.00 98.16           O  
ATOM   1166  CG  LEU A 160      22.359 -12.061 -22.418  1.00 98.16           C  
ATOM   1167  CD1 LEU A 160      23.819 -12.237 -22.012  1.00 98.16           C  
ATOM   1168  CD2 LEU A 160      21.458 -12.984 -21.605  1.00 98.16           C  
ATOM   1169  N   GLY A 161      20.559  -7.753 -22.708  1.00 97.39           N  
ATOM   1170  CA  GLY A 161      20.084  -6.456 -22.253  1.00 97.39           C  
ATOM   1171  C   GLY A 161      18.589  -6.272 -22.432  1.00 97.39           C  
ATOM   1172  O   GLY A 161      17.907  -5.776 -21.533  1.00 97.39           O  
ATOM   1173  N   ALA A 162      18.015  -6.656 -23.625  1.00 97.39           N  
ATOM   1174  CA  ALA A 162      16.577  -6.587 -23.876  1.00 97.39           C  
ATOM   1175  C   ALA A 162      15.808  -7.484 -22.911  1.00 97.39           C  
ATOM   1176  CB  ALA A 162      16.270  -6.977 -25.320  1.00 97.39           C  
ATOM   1177  O   ALA A 162      14.771  -7.085 -22.376  1.00 97.39           O  
ATOM   1178  N   ALA A 163      16.280  -8.749 -22.716  1.00 96.81           N  
ATOM   1179  CA  ALA A 163      15.654  -9.688 -21.788  1.00 96.81           C  
ATOM   1180  C   ALA A 163      15.675  -9.145 -20.362  1.00 96.81           C  
ATOM   1181  CB  ALA A 163      16.354 -11.043 -21.849  1.00 96.81           C  
ATOM   1182  O   ALA A 163      14.687  -9.261 -19.633  1.00 96.81           O  
ATOM   1183  N   ARG A 164      16.847  -8.577 -19.966  1.00 96.65           N  
ATOM   1184  CA  ARG A 164      16.942  -7.960 -18.647  1.00 96.65           C  
ATOM   1185  C   ARG A 164      15.927  -6.832 -18.496  1.00 96.65           C  
ATOM   1186  CB  ARG A 164      18.356  -7.428 -18.403  1.00 96.65           C  
ATOM   1187  O   ARG A 164      15.270  -6.716 -17.459  1.00 96.65           O  
ATOM   1188  CG  ARG A 164      18.583  -6.909 -16.992  1.00 96.65           C  
ATOM   1189  CD  ARG A 164      20.023  -6.460 -16.781  1.00 96.65           C  
ATOM   1190  NE  ARG A 164      20.108  -5.350 -15.837  1.00 96.65           N  
ATOM   1191  NH1 ARG A 164      22.406  -5.147 -15.964  1.00 96.65           N  
ATOM   1192  NH2 ARG A 164      21.201  -3.750 -14.604  1.00 96.65           N  
ATOM   1193  CZ  ARG A 164      21.238  -4.751 -15.470  1.00 96.65           C  
ATOM   1194  N   GLY A 165      15.846  -5.918 -19.437  1.00 95.71           N  
ATOM   1195  CA  GLY A 165      14.846  -4.862 -19.412  1.00 95.71           C  
ATOM   1196  C   GLY A 165      13.427  -5.386 -19.297  1.00 95.71           C  
ATOM   1197  O   GLY A 165      12.624  -4.855 -18.527  1.00 95.71           O  
ATOM   1198  N   GLN A 166      13.067  -6.453 -20.063  1.00 96.66           N  
ATOM   1199  CA  GLN A 166      11.753  -7.084 -19.996  1.00 96.66           C  
ATOM   1200  C   GLN A 166      11.491  -7.664 -18.610  1.00 96.66           C  
ATOM   1201  CB  GLN A 166      11.629  -8.179 -21.056  1.00 96.66           C  
ATOM   1202  O   GLN A 166      10.392  -7.524 -18.070  1.00 96.66           O  
ATOM   1203  CG  GLN A 166      11.456  -7.647 -22.473  1.00 96.66           C  
ATOM   1204  CD  GLN A 166      11.470  -8.746 -23.518  1.00 96.66           C  
ATOM   1205  NE2 GLN A 166      11.411  -8.358 -24.788  1.00 96.66           N  
ATOM   1206  OE1 GLN A 166      11.536  -9.935 -23.188  1.00 96.66           O  
ATOM   1207  N   LEU A 167      12.504  -8.397 -18.052  1.00 96.56           N  
ATOM   1208  CA  LEU A 167      12.362  -8.978 -16.722  1.00 96.56           C  
ATOM   1209  C   LEU A 167      12.180  -7.890 -15.669  1.00 96.56           C  
ATOM   1210  CB  LEU A 167      13.583  -9.836 -16.379  1.00 96.56           C  
ATOM   1211  O   LEU A 167      11.408  -8.059 -14.723  1.00 96.56           O  
ATOM   1212  CG  LEU A 167      13.687 -11.184 -17.094  1.00 96.56           C  
ATOM   1213  CD1 LEU A 167      15.018 -11.854 -16.772  1.00 96.56           C  
ATOM   1214  CD2 LEU A 167      12.520 -12.087 -16.707  1.00 96.56           C  
ATOM   1215  N   ARG A 168      12.805  -6.758 -15.795  1.00 96.41           N  
ATOM   1216  CA  ARG A 168      12.661  -5.644 -14.863  1.00 96.41           C  
ATOM   1217  C   ARG A 168      11.252  -5.063 -14.918  1.00 96.41           C  
ATOM   1218  CB  ARG A 168      13.691  -4.553 -15.165  1.00 96.41           C  
ATOM   1219  O   ARG A 168      10.664  -4.748 -13.882  1.00 96.41           O  
ATOM   1220  CG  ARG A 168      15.108  -4.910 -14.745  1.00 96.41           C  
ATOM   1221  CD  ARG A 168      16.047  -3.717 -14.858  1.00 96.41           C  
ATOM   1222  NE  ARG A 168      17.382  -4.033 -14.358  1.00 96.41           N  
ATOM   1223  NH1 ARG A 168      18.447  -3.682 -16.378  1.00 96.41           N  
ATOM   1224  NH2 ARG A 168      19.654  -4.314 -14.535  1.00 96.41           N  
ATOM   1225  CZ  ARG A 168      18.491  -4.009 -15.091  1.00 96.41           C  
ATOM   1226  N   LEU A 169      10.682  -4.883 -16.078  1.00 95.33           N  
ATOM   1227  CA  LEU A 169       9.314  -4.398 -16.223  1.00 95.33           C  
ATOM   1228  C   LEU A 169       8.322  -5.376 -15.602  1.00 95.33           C  
ATOM   1229  CB  LEU A 169       8.976  -4.180 -17.701  1.00 95.33           C  
ATOM   1230  O   LEU A 169       7.370  -4.962 -14.936  1.00 95.33           O  
ATOM   1231  CG  LEU A 169       9.699  -3.027 -18.398  1.00 95.33           C  
ATOM   1232  CD1 LEU A 169       9.351  -3.004 -19.883  1.00 95.33           C  
ATOM   1233  CD2 LEU A 169       9.345  -1.698 -17.740  1.00 95.33           C  
ATOM   1234  N   GLU A 170       8.545  -6.675 -15.851  1.00 96.40           N  
ATOM   1235  CA  GLU A 170       7.695  -7.700 -15.252  1.00 96.40           C  
ATOM   1236  C   GLU A 170       7.794  -7.678 -13.729  1.00 96.40           C  
ATOM   1237  CB  GLU A 170       8.069  -9.086 -15.783  1.00 96.40           C  
ATOM   1238  O   GLU A 170       6.787  -7.828 -13.035  1.00 96.40           O  
ATOM   1239  CG  GLU A 170       7.681  -9.312 -17.237  1.00 96.40           C  
ATOM   1240  CD  GLU A 170       8.139 -10.657 -17.778  1.00 96.40           C  
ATOM   1241  OE1 GLU A 170       7.920 -10.935 -18.979  1.00 96.40           O  
ATOM   1242  OE2 GLU A 170       8.721 -11.440 -16.994  1.00 96.40           O  
ATOM   1243  N   GLN A 171       9.037  -7.541 -13.237  1.00 96.60           N  
ATOM   1244  CA  GLN A 171       9.226  -7.412 -11.796  1.00 96.60           C  
ATOM   1245  C   GLN A 171       8.441  -6.226 -11.242  1.00 96.60           C  
ATOM   1246  CB  GLN A 171      10.711  -7.261 -11.460  1.00 96.60           C  
ATOM   1247  O   GLN A 171       7.786  -6.340 -10.204  1.00 96.60           O  
ATOM   1248  CG  GLN A 171      11.003  -7.225  -9.967  1.00 96.60           C  
ATOM   1249  CD  GLN A 171      12.477  -7.037  -9.661  1.00 96.60           C  
ATOM   1250  NE2 GLN A 171      12.889  -7.430  -8.461  1.00 96.60           N  
ATOM   1251  OE1 GLN A 171      13.240  -6.544 -10.498  1.00 96.60           O  
ATOM   1252  N   GLU A 172       8.530  -5.061 -11.882  1.00 96.18           N  
ATOM   1253  CA  GLU A 172       7.790  -3.879 -11.450  1.00 96.18           C  
ATOM   1254  C   GLU A 172       6.284  -4.125 -11.491  1.00 96.18           C  
ATOM   1255  CB  GLU A 172       8.149  -2.671 -12.320  1.00 96.18           C  
ATOM   1256  O   GLU A 172       5.560  -3.730 -10.574  1.00 96.18           O  
ATOM   1257  CG  GLU A 172       9.568  -2.164 -12.110  1.00 96.18           C  
ATOM   1258  CD  GLU A 172       9.938  -1.016 -13.037  1.00 96.18           C  
ATOM   1259  OE1 GLU A 172      11.084  -0.517 -12.959  1.00 96.18           O  
ATOM   1260  OE2 GLU A 172       9.075  -0.613 -13.848  1.00 96.18           O  
ATOM   1261  N   HIS A 173       5.830  -4.716 -12.581  1.00 94.34           N  
ATOM   1262  CA  HIS A 173       4.415  -5.052 -12.691  1.00 94.34           C  
ATOM   1263  C   HIS A 173       3.980  -5.981 -11.563  1.00 94.34           C  
ATOM   1264  CB  HIS A 173       4.122  -5.698 -14.046  1.00 94.34           C  
ATOM   1265  O   HIS A 173       2.914  -5.790 -10.972  1.00 94.34           O  
ATOM   1266  CG  HIS A 173       2.671  -5.975 -14.277  1.00 94.34           C  
ATOM   1267  CD2 HIS A 173       2.009  -7.138 -14.482  1.00 94.34           C  
ATOM   1268  ND1 HIS A 173       1.720  -4.977 -14.319  1.00 94.34           N  
ATOM   1269  CE1 HIS A 173       0.533  -5.518 -14.539  1.00 94.34           C  
ATOM   1270  NE2 HIS A 173       0.681  -6.827 -14.642  1.00 94.34           N  
ATOM   1271  N   LEU A 174       4.793  -7.029 -11.239  1.00 95.53           N  
ATOM   1272  CA  LEU A 174       4.480  -7.964 -10.164  1.00 95.53           C  
ATOM   1273  C   LEU A 174       4.502  -7.263  -8.810  1.00 95.53           C  
ATOM   1274  CB  LEU A 174       5.469  -9.132 -10.163  1.00 95.53           C  
ATOM   1275  O   LEU A 174       3.664  -7.540  -7.949  1.00 95.53           O  
ATOM   1276  CG  LEU A 174       5.350 -10.122 -11.323  1.00 95.53           C  
ATOM   1277  CD1 LEU A 174       6.479 -11.146 -11.264  1.00 95.53           C  
ATOM   1278  CD2 LEU A 174       3.992 -10.814 -11.299  1.00 95.53           C  
ATOM   1279  N   LEU A 175       5.443  -6.361  -8.627  1.00 96.89           N  
ATOM   1280  CA  LEU A 175       5.488  -5.595  -7.385  1.00 96.89           C  
ATOM   1281  C   LEU A 175       4.236  -4.739  -7.229  1.00 96.89           C  
ATOM   1282  CB  LEU A 175       6.735  -4.709  -7.347  1.00 96.89           C  
ATOM   1283  O   LEU A 175       3.699  -4.611  -6.126  1.00 96.89           O  
ATOM   1284  CG  LEU A 175       8.069  -5.424  -7.131  1.00 96.89           C  
ATOM   1285  CD1 LEU A 175       9.221  -4.426  -7.187  1.00 96.89           C  
ATOM   1286  CD2 LEU A 175       8.067  -6.171  -5.802  1.00 96.89           C  
ATOM   1287  N   GLU A 176       3.746  -4.114  -8.263  1.00 94.95           N  
ATOM   1288  CA  GLU A 176       2.495  -3.362  -8.239  1.00 94.95           C  
ATOM   1289  C   GLU A 176       1.311  -4.269  -7.919  1.00 94.95           C  
ATOM   1290  CB  GLU A 176       2.268  -2.654  -9.578  1.00 94.95           C  
ATOM   1291  O   GLU A 176       0.430  -3.897  -7.142  1.00 94.95           O  
ATOM   1292  CG  GLU A 176       3.247  -1.520  -9.848  1.00 94.95           C  
ATOM   1293  CD  GLU A 176       3.146  -0.964 -11.259  1.00 94.95           C  
ATOM   1294  OE1 GLU A 176       3.974  -0.103 -11.633  1.00 94.95           O  
ATOM   1295  OE2 GLU A 176       2.230  -1.392 -11.997  1.00 94.95           O  
ATOM   1296  N   ASP A 177       1.275  -5.455  -8.526  1.00 94.91           N  
ATOM   1297  CA  ASP A 177       0.220  -6.426  -8.252  1.00 94.91           C  
ATOM   1298  C   ASP A 177       0.241  -6.861  -6.788  1.00 94.91           C  
ATOM   1299  CB  ASP A 177       0.363  -7.646  -9.165  1.00 94.91           C  
ATOM   1300  O   ASP A 177      -0.811  -6.987  -6.158  1.00 94.91           O  
ATOM   1301  CG  ASP A 177       0.020  -7.345 -10.614  1.00 94.91           C  
ATOM   1302  OD1 ASP A 177      -0.553  -6.271 -10.895  1.00 94.91           O  
ATOM   1303  OD2 ASP A 177       0.324  -8.192 -11.482  1.00 94.91           O  
ATOM   1304  N   ILE A 178       1.466  -7.125  -6.284  1.00 94.12           N  
ATOM   1305  CA  ILE A 178       1.605  -7.499  -4.881  1.00 94.12           C  
ATOM   1306  C   ILE A 178       1.075  -6.375  -3.992  1.00 94.12           C  
ATOM   1307  CB  ILE A 178       3.075  -7.816  -4.524  1.00 94.12           C  
ATOM   1308  O   ILE A 178       0.358  -6.629  -3.021  1.00 94.12           O  
ATOM   1309  CG1 ILE A 178       3.533  -9.094  -5.235  1.00 94.12           C  
ATOM   1310  CG2 ILE A 178       3.247  -7.942  -3.007  1.00 94.12           C  
ATOM   1311  CD1 ILE A 178       5.022  -9.380  -5.096  1.00 94.12           C  
ATOM   1312  N   ALA A 179       1.450  -5.135  -4.307  1.00 95.51           N  
ATOM   1313  CA  ALA A 179       0.975  -3.988  -3.538  1.00 95.51           C  
ATOM   1314  C   ALA A 179      -0.547  -3.885  -3.589  1.00 95.51           C  
ATOM   1315  CB  ALA A 179       1.609  -2.700  -4.058  1.00 95.51           C  
ATOM   1316  O   ALA A 179      -1.192  -3.620  -2.571  1.00 95.51           O  
ATOM   1317  N   HIS A 180      -1.175  -4.084  -4.794  1.00 94.74           N  
ATOM   1318  CA  HIS A 180      -2.625  -4.064  -4.955  1.00 94.74           C  
ATOM   1319  C   HIS A 180      -3.287  -5.153  -4.117  1.00 94.74           C  
ATOM   1320  CB  HIS A 180      -3.003  -4.233  -6.428  1.00 94.74           C  
ATOM   1321  O   HIS A 180      -4.298  -4.905  -3.457  1.00 94.74           O  
ATOM   1322  CG  HIS A 180      -2.691  -3.036  -7.268  1.00 94.74           C  
ATOM   1323  CD2 HIS A 180      -2.773  -1.712  -6.996  1.00 94.74           C  
ATOM   1324  ND1 HIS A 180      -2.235  -3.136  -8.565  1.00 94.74           N  
ATOM   1325  CE1 HIS A 180      -2.049  -1.921  -9.054  1.00 94.74           C  
ATOM   1326  NE2 HIS A 180      -2.368  -1.040  -8.122  1.00 94.74           N  
ATOM   1327  N   VAL A 181      -2.732  -6.384  -4.141  1.00 93.68           N  
ATOM   1328  CA  VAL A 181      -3.284  -7.498  -3.378  1.00 93.68           C  
ATOM   1329  C   VAL A 181      -3.121  -7.232  -1.884  1.00 93.68           C  
ATOM   1330  CB  VAL A 181      -2.610  -8.836  -3.758  1.00 93.68           C  
ATOM   1331  O   VAL A 181      -4.028  -7.509  -1.095  1.00 93.68           O  
ATOM   1332  CG1 VAL A 181      -3.040  -9.948  -2.803  1.00 93.68           C  
ATOM   1333  CG2 VAL A 181      -2.942  -9.209  -5.202  1.00 93.68           C  
ATOM   1334  N   ARG A 182      -2.046  -6.719  -1.457  1.00 96.56           N  
ATOM   1335  CA  ARG A 182      -1.840  -6.370  -0.055  1.00 96.56           C  
ATOM   1336  C   ARG A 182      -2.850  -5.324   0.403  1.00 96.56           C  
ATOM   1337  CB  ARG A 182      -0.416  -5.855   0.167  1.00 96.56           C  
ATOM   1338  O   ARG A 182      -3.386  -5.414   1.510  1.00 96.56           O  
ATOM   1339  CG  ARG A 182       0.647  -6.941   0.113  1.00 96.56           C  
ATOM   1340  CD  ARG A 182       2.025  -6.399   0.464  1.00 96.56           C  
ATOM   1341  NE  ARG A 182       3.027  -7.461   0.507  1.00 96.56           N  
ATOM   1342  NH1 ARG A 182       4.835  -6.050   0.232  1.00 96.56           N  
ATOM   1343  NH2 ARG A 182       5.161  -8.308   0.449  1.00 96.56           N  
ATOM   1344  CZ  ARG A 182       4.339  -7.271   0.396  1.00 96.56           C  
ATOM   1345  N   GLN A 183      -3.060  -4.302  -0.376  1.00 95.20           N  
ATOM   1346  CA  GLN A 183      -4.063  -3.286  -0.076  1.00 95.20           C  
ATOM   1347  C   GLN A 183      -5.455  -3.902   0.034  1.00 95.20           C  
ATOM   1348  CB  GLN A 183      -4.057  -2.192  -1.145  1.00 95.20           C  
ATOM   1349  O   GLN A 183      -6.215  -3.573   0.947  1.00 95.20           O  
ATOM   1350  CG  GLN A 183      -5.015  -1.044  -0.856  1.00 95.20           C  
ATOM   1351  CD  GLN A 183      -4.992   0.025  -1.933  1.00 95.20           C  
ATOM   1352  NE2 GLN A 183      -5.890   0.998  -1.822  1.00 95.20           N  
ATOM   1353  OE1 GLN A 183      -4.173  -0.023  -2.857  1.00 95.20           O  
ATOM   1354  N   ARG A 184      -5.800  -4.741  -0.900  1.00 95.86           N  
ATOM   1355  CA  ARG A 184      -7.087  -5.428  -0.867  1.00 95.86           C  
ATOM   1356  C   ARG A 184      -7.214  -6.293   0.382  1.00 95.86           C  
ATOM   1357  CB  ARG A 184      -7.270  -6.287  -2.120  1.00 95.86           C  
ATOM   1358  O   ARG A 184      -8.286  -6.369   0.985  1.00 95.86           O  
ATOM   1359  CG  ARG A 184      -7.440  -5.483  -3.399  1.00 95.86           C  
ATOM   1360  CD  ARG A 184      -8.631  -5.965  -4.215  1.00 95.86           C  
ATOM   1361  NE  ARG A 184      -8.445  -7.336  -4.682  1.00 95.86           N  
ATOM   1362  NH1 ARG A 184      -8.117  -6.758  -6.894  1.00 95.86           N  
ATOM   1363  NH2 ARG A 184      -8.053  -8.959  -6.258  1.00 95.86           N  
ATOM   1364  CZ  ARG A 184      -8.206  -7.681  -5.944  1.00 95.86           C  
ATOM   1365  N   LEU A 185      -6.214  -6.972   0.750  1.00 96.70           N  
ATOM   1366  CA  LEU A 185      -6.211  -7.781   1.965  1.00 96.70           C  
ATOM   1367  C   LEU A 185      -6.447  -6.913   3.196  1.00 96.70           C  
ATOM   1368  CB  LEU A 185      -4.886  -8.535   2.104  1.00 96.70           C  
ATOM   1369  O   LEU A 185      -7.218  -7.284   4.084  1.00 96.70           O  
ATOM   1370  CG  LEU A 185      -4.706  -9.760   1.205  1.00 96.70           C  
ATOM   1371  CD1 LEU A 185      -3.303 -10.334   1.368  1.00 96.70           C  
ATOM   1372  CD2 LEU A 185      -5.761 -10.815   1.520  1.00 96.70           C  
ATOM   1373  N   ASP A 186      -5.777  -5.799   3.282  1.00 95.37           N  
ATOM   1374  CA  ASP A 186      -5.950  -4.876   4.400  1.00 95.37           C  
ATOM   1375  C   ASP A 186      -7.378  -4.337   4.451  1.00 95.37           C  
ATOM   1376  CB  ASP A 186      -4.954  -3.719   4.301  1.00 95.37           C  
ATOM   1377  O   ASP A 186      -7.970  -4.235   5.528  1.00 95.37           O  
ATOM   1378  CG  ASP A 186      -3.524  -4.140   4.593  1.00 95.37           C  
ATOM   1379  OD1 ASP A 186      -3.317  -5.198   5.226  1.00 95.37           O  
ATOM   1380  OD2 ASP A 186      -2.597  -3.406   4.189  1.00 95.37           O  
ATOM   1381  N   ASP A 187      -7.893  -3.945   3.315  1.00 93.52           N  
ATOM   1382  CA  ASP A 187      -9.270  -3.466   3.245  1.00 93.52           C  
ATOM   1383  C   ASP A 187     -10.250  -4.545   3.700  1.00 93.52           C  
ATOM   1384  CB  ASP A 187      -9.609  -3.014   1.823  1.00 93.52           C  
ATOM   1385  O   ASP A 187     -11.201  -4.259   4.430  1.00 93.52           O  
ATOM   1386  CG  ASP A 187      -8.880  -1.746   1.415  1.00 93.52           C  
ATOM   1387  OD1 ASP A 187      -8.433  -0.986   2.301  1.00 93.52           O  
ATOM   1388  OD2 ASP A 187      -8.753  -1.502   0.195  1.00 93.52           O  
ATOM   1389  N   GLU A 188     -10.048  -5.801   3.199  1.00 94.25           N  
ATOM   1390  CA  GLU A 188     -10.885  -6.923   3.615  1.00 94.25           C  
ATOM   1391  C   GLU A 188     -10.779  -7.162   5.118  1.00 94.25           C  
ATOM   1392  CB  GLU A 188     -10.500  -8.193   2.852  1.00 94.25           C  
ATOM   1393  O   GLU A 188     -11.775  -7.479   5.773  1.00 94.25           O  
ATOM   1394  CG  GLU A 188     -10.994  -8.219   1.413  1.00 94.25           C  
ATOM   1395  CD  GLU A 188     -10.549  -9.456   0.648  1.00 94.25           C  
ATOM   1396  OE1 GLU A 188     -10.833  -9.553  -0.567  1.00 94.25           O  
ATOM   1397  OE2 GLU A 188      -9.912 -10.335   1.270  1.00 94.25           O  
ATOM   1398  N   ALA A 189      -9.593  -7.163   5.676  1.00 94.32           N  
ATOM   1399  CA  ALA A 189      -9.408  -7.294   7.119  1.00 94.32           C  
ATOM   1400  C   ALA A 189     -10.191  -6.223   7.872  1.00 94.32           C  
ATOM   1401  CB  ALA A 189      -7.925  -7.214   7.475  1.00 94.32           C  
ATOM   1402  O   ALA A 189     -10.823  -6.510   8.892  1.00 94.32           O  
ATOM   1403  N   ARG A 190     -10.115  -4.949   7.393  1.00 94.74           N  
ATOM   1404  CA  ARG A 190     -10.866  -3.861   8.010  1.00 94.74           C  
ATOM   1405  C   ARG A 190     -12.367  -4.113   7.922  1.00 94.74           C  
ATOM   1406  CB  ARG A 190     -10.519  -2.525   7.348  1.00 94.74           C  
ATOM   1407  O   ARG A 190     -13.092  -3.920   8.901  1.00 94.74           O  
ATOM   1408  CG  ARG A 190      -9.119  -2.025   7.666  1.00 94.74           C  
ATOM   1409  CD  ARG A 190      -8.877  -0.631   7.105  1.00 94.74           C  
ATOM   1410  NE  ARG A 190      -7.496  -0.202   7.303  1.00 94.74           N  
ATOM   1411  NH1 ARG A 190      -6.741  -0.990   5.266  1.00 94.74           N  
ATOM   1412  NH2 ARG A 190      -5.292   0.047   6.708  1.00 94.74           N  
ATOM   1413  CZ  ARG A 190      -6.513  -0.383   6.425  1.00 94.74           C  
ATOM   1414  N   GLN A 191     -12.865  -4.558   6.789  1.00 94.76           N  
ATOM   1415  CA  GLN A 191     -14.281  -4.859   6.603  1.00 94.76           C  
ATOM   1416  C   GLN A 191     -14.716  -6.024   7.487  1.00 94.76           C  
ATOM   1417  CB  GLN A 191     -14.576  -5.173   5.136  1.00 94.76           C  
ATOM   1418  O   GLN A 191     -15.824  -6.021   8.027  1.00 94.76           O  
ATOM   1419  CG  GLN A 191     -14.500  -3.960   4.219  1.00 94.76           C  
ATOM   1420  CD  GLN A 191     -14.627  -4.324   2.752  1.00 94.76           C  
ATOM   1421  NE2 GLN A 191     -14.627  -3.314   1.888  1.00 94.76           N  
ATOM   1422  OE1 GLN A 191     -14.724  -5.503   2.397  1.00 94.76           O  
ATOM   1423  N   ARG A 192     -13.898  -7.069   7.582  1.00 93.94           N  
ATOM   1424  CA  ARG A 192     -14.197  -8.182   8.478  1.00 93.94           C  
ATOM   1425  C   ARG A 192     -14.316  -7.705   9.922  1.00 93.94           C  
ATOM   1426  CB  ARG A 192     -13.119  -9.263   8.371  1.00 93.94           C  
ATOM   1427  O   ARG A 192     -15.218  -8.128  10.648  1.00 93.94           O  
ATOM   1428  CG  ARG A 192     -13.201 -10.090   7.098  1.00 93.94           C  
ATOM   1429  CD  ARG A 192     -12.180 -11.220   7.093  1.00 93.94           C  
ATOM   1430  NE  ARG A 192     -12.199 -11.957   5.833  1.00 93.94           N  
ATOM   1431  NH1 ARG A 192     -10.022 -11.442   5.260  1.00 93.94           N  
ATOM   1432  NH2 ARG A 192     -11.299 -12.744   3.872  1.00 93.94           N  
ATOM   1433  CZ  ARG A 192     -11.173 -12.046   4.991  1.00 93.94           C  
ATOM   1434  N   GLU A 193     -13.383  -6.890  10.368  1.00 95.46           N  
ATOM   1435  CA  GLU A 193     -13.442  -6.353  11.724  1.00 95.46           C  
ATOM   1436  C   GLU A 193     -14.721  -5.550  11.944  1.00 95.46           C  
ATOM   1437  CB  GLU A 193     -12.217  -5.480  12.010  1.00 95.46           C  
ATOM   1438  O   GLU A 193     -15.356  -5.661  12.995  1.00 95.46           O  
ATOM   1439  CG  GLU A 193     -10.922  -6.266  12.154  1.00 95.46           C  
ATOM   1440  CD  GLU A 193      -9.692  -5.380  12.264  1.00 95.46           C  
ATOM   1441  OE1 GLU A 193      -8.563  -5.915  12.344  1.00 95.46           O  
ATOM   1442  OE2 GLU A 193      -9.858  -4.139  12.272  1.00 95.46           O  
ATOM   1443  N   GLU A 194     -15.081  -4.687  10.968  1.00 95.25           N  
ATOM   1444  CA  GLU A 194     -16.314  -3.909  11.058  1.00 95.25           C  
ATOM   1445  C   GLU A 194     -17.538  -4.819  11.103  1.00 95.25           C  
ATOM   1446  CB  GLU A 194     -16.424  -2.938   9.880  1.00 95.25           C  
ATOM   1447  O   GLU A 194     -18.473  -4.572  11.868  1.00 95.25           O  
ATOM   1448  CG  GLU A 194     -15.415  -1.799   9.925  1.00 95.25           C  
ATOM   1449  CD  GLU A 194     -15.414  -0.948   8.666  1.00 95.25           C  
ATOM   1450  OE1 GLU A 194     -14.546  -0.054   8.537  1.00 95.25           O  
ATOM   1451  OE2 GLU A 194     -16.289  -1.175   7.800  1.00 95.25           O  
ATOM   1452  N   ALA A 195     -17.590  -5.827  10.246  1.00 94.18           N  
ATOM   1453  CA  ALA A 195     -18.700  -6.776  10.231  1.00 94.18           C  
ATOM   1454  C   ALA A 195     -18.772  -7.558  11.539  1.00 94.18           C  
ATOM   1455  CB  ALA A 195     -18.565  -7.734   9.049  1.00 94.18           C  
ATOM   1456  O   ALA A 195     -19.861  -7.808  12.061  1.00 94.18           O  
ATOM   1457  N   GLU A 196     -17.589  -8.031  12.038  1.00 94.86           N  
ATOM   1458  CA  GLU A 196     -17.545  -8.720  13.324  1.00 94.86           C  
ATOM   1459  C   GLU A 196     -18.057  -7.824  14.448  1.00 94.86           C  
ATOM   1460  CB  GLU A 196     -16.122  -9.191  13.633  1.00 94.86           C  
ATOM   1461  O   GLU A 196     -18.786  -8.281  15.330  1.00 94.86           O  
ATOM   1462  CG  GLU A 196     -15.672 -10.381  12.797  1.00 94.86           C  
ATOM   1463  CD  GLU A 196     -14.245 -10.815  13.090  1.00 94.86           C  
ATOM   1464  OE1 GLU A 196     -13.763 -11.782  12.457  1.00 94.86           O  
ATOM   1465  OE2 GLU A 196     -13.604 -10.184  13.959  1.00 94.86           O  
ATOM   1466  N   ALA A 197     -17.613  -6.562  14.446  1.00 95.46           N  
ATOM   1467  CA  ALA A 197     -18.120  -5.611  15.432  1.00 95.46           C  
ATOM   1468  C   ALA A 197     -19.634  -5.457  15.319  1.00 95.46           C  
ATOM   1469  CB  ALA A 197     -17.437  -4.256  15.265  1.00 95.46           C  
ATOM   1470  O   ALA A 197     -20.337  -5.409  16.331  1.00 95.46           O  
ATOM   1471  N   ALA A 198     -20.180  -5.340  14.102  1.00 95.95           N  
ATOM   1472  CA  ALA A 198     -21.619  -5.253  13.866  1.00 95.95           C  
ATOM   1473  C   ALA A 198     -22.332  -6.510  14.355  1.00 95.95           C  
ATOM   1474  CB  ALA A 198     -21.902  -5.026  12.383  1.00 95.95           C  
ATOM   1475  O   ALA A 198     -23.415  -6.430  14.939  1.00 95.95           O  
ATOM   1476  N   ALA A 199     -21.771  -7.719  14.062  1.00 93.91           N  
ATOM   1477  CA  ALA A 199     -22.337  -8.978  14.537  1.00 93.91           C  
ATOM   1478  C   ALA A 199     -22.394  -9.014  16.062  1.00 93.91           C  
ATOM   1479  CB  ALA A 199     -21.525 -10.159  14.010  1.00 93.91           C  
ATOM   1480  O   ALA A 199     -23.381  -9.474  16.641  1.00 93.91           O  
ATOM   1481  N   ARG A 200     -21.265  -8.536  16.698  1.00 97.23           N  
ATOM   1482  CA  ARG A 200     -21.245  -8.486  18.156  1.00 97.23           C  
ATOM   1483  C   ARG A 200     -22.328  -7.551  18.686  1.00 97.23           C  
ATOM   1484  CB  ARG A 200     -19.872  -8.036  18.661  1.00 97.23           C  
ATOM   1485  O   ARG A 200     -22.977  -7.851  19.690  1.00 97.23           O  
ATOM   1486  CG  ARG A 200     -18.779  -9.077  18.480  1.00 97.23           C  
ATOM   1487  CD  ARG A 200     -17.478  -8.650  19.146  1.00 97.23           C  
ATOM   1488  NE  ARG A 200     -16.379  -9.550  18.809  1.00 97.23           N  
ATOM   1489  NH1 ARG A 200     -15.549  -8.233  17.103  1.00 97.23           N  
ATOM   1490  NH2 ARG A 200     -14.528 -10.218  17.625  1.00 97.23           N  
ATOM   1491  CZ  ARG A 200     -15.488  -9.332  17.846  1.00 97.23           C  
ATOM   1492  N   ALA A 201     -22.504  -6.452  18.077  1.00 97.18           N  
ATOM   1493  CA  ALA A 201     -23.548  -5.510  18.471  1.00 97.18           C  
ATOM   1494  C   ALA A 201     -24.934  -6.131  18.321  1.00 97.18           C  
ATOM   1495  CB  ALA A 201     -23.450  -4.230  17.643  1.00 97.18           C  
ATOM   1496  O   ALA A 201     -25.793  -5.964  19.189  1.00 97.18           O  
ATOM   1497  N   LEU A 202     -25.209  -6.804  17.237  1.00 96.62           N  
ATOM   1498  CA  LEU A 202     -26.483  -7.478  17.014  1.00 96.62           C  
ATOM   1499  C   LEU A 202     -26.706  -8.576  18.049  1.00 96.62           C  
ATOM   1500  CB  LEU A 202     -26.536  -8.072  15.604  1.00 96.62           C  
ATOM   1501  O   LEU A 202     -27.832  -8.782  18.509  1.00 96.62           O  
ATOM   1502  CG  LEU A 202     -26.717  -7.078  14.456  1.00 96.62           C  
ATOM   1503  CD1 LEU A 202     -26.587  -7.789  13.113  1.00 96.62           C  
ATOM   1504  CD2 LEU A 202     -28.065  -6.374  14.565  1.00 96.62           C  
ATOM   1505  N   ALA A 203     -25.633  -9.288  18.354  1.00 97.97           N  
ATOM   1506  CA  ALA A 203     -25.739 -10.316  19.385  1.00 97.97           C  
ATOM   1507  C   ALA A 203     -26.139  -9.708  20.727  1.00 97.97           C  
ATOM   1508  CB  ALA A 203     -24.420 -11.073  19.520  1.00 97.97           C  
ATOM   1509  O   ALA A 203     -26.955 -10.278  21.455  1.00 97.97           O  
ATOM   1510  N   ARG A 204     -25.542  -8.585  21.042  1.00 98.17           N  
ATOM   1511  CA  ARG A 204     -25.913  -7.895  22.274  1.00 98.17           C  
ATOM   1512  C   ARG A 204     -27.372  -7.455  22.237  1.00 98.17           C  
ATOM   1513  CB  ARG A 204     -25.006  -6.685  22.506  1.00 98.17           C  
ATOM   1514  O   ARG A 204     -28.095  -7.601  23.226  1.00 98.17           O  
ATOM   1515  CG  ARG A 204     -23.563  -7.047  22.820  1.00 98.17           C  
ATOM   1516  CD  ARG A 204     -22.714  -5.810  23.076  1.00 98.17           C  
ATOM   1517  NE  ARG A 204     -21.319  -6.157  23.331  1.00 98.17           N  
ATOM   1518  NH1 ARG A 204     -20.538  -3.987  23.196  1.00 98.17           N  
ATOM   1519  NH2 ARG A 204     -19.085  -5.708  23.622  1.00 98.17           N  
ATOM   1520  CZ  ARG A 204     -20.317  -5.283  23.383  1.00 98.17           C  
ATOM   1521  N   PHE A 205     -27.798  -6.882  21.155  1.00 97.80           N  
ATOM   1522  CA  PHE A 205     -29.189  -6.479  20.987  1.00 97.80           C  
ATOM   1523  C   PHE A 205     -30.120  -7.679  21.119  1.00 97.80           C  
ATOM   1524  CB  PHE A 205     -29.394  -5.803  19.628  1.00 97.80           C  
ATOM   1525  O   PHE A 205     -31.192  -7.576  21.719  1.00 97.80           O  
ATOM   1526  CG  PHE A 205     -28.840  -4.405  19.556  1.00 97.80           C  
ATOM   1527  CD1 PHE A 205     -29.202  -3.450  20.498  1.00 97.80           C  
ATOM   1528  CD2 PHE A 205     -27.957  -4.047  18.545  1.00 97.80           C  
ATOM   1529  CE1 PHE A 205     -28.691  -2.155  20.433  1.00 97.80           C  
ATOM   1530  CE2 PHE A 205     -27.443  -2.756  18.475  1.00 97.80           C  
ATOM   1531  CZ  PHE A 205     -27.812  -1.811  19.419  1.00 97.80           C  
ATOM   1532  N   ALA A 206     -29.760  -8.807  20.504  1.00 97.66           N  
ATOM   1533  CA  ALA A 206     -30.558 -10.025  20.615  1.00 97.66           C  
ATOM   1534  C   ALA A 206     -30.656 -10.487  22.066  1.00 97.66           C  
ATOM   1535  CB  ALA A 206     -29.963 -11.132  19.747  1.00 97.66           C  
ATOM   1536  O   ALA A 206     -31.725 -10.899  22.523  1.00 97.66           O  
ATOM   1537  N   GLN A 207     -29.523 -10.457  22.800  1.00 97.87           N  
ATOM   1538  CA  GLN A 207     -29.521 -10.826  24.211  1.00 97.87           C  
ATOM   1539  C   GLN A 207     -30.429  -9.906  25.022  1.00 97.87           C  
ATOM   1540  CB  GLN A 207     -28.099 -10.789  24.774  1.00 97.87           C  
ATOM   1541  O   GLN A 207     -31.165 -10.366  25.898  1.00 97.87           O  
ATOM   1542  CG  GLN A 207     -27.197 -11.893  24.239  1.00 97.87           C  
ATOM   1543  CD  GLN A 207     -25.786 -11.818  24.791  1.00 97.87           C  
ATOM   1544  NE2 GLN A 207     -25.022 -12.890  24.614  1.00 97.87           N  
ATOM   1545  OE1 GLN A 207     -25.386 -10.803  25.370  1.00 97.87           O  
ATOM   1546  N   GLU A 208     -30.318  -8.644  24.766  1.00 97.93           N  
ATOM   1547  CA  GLU A 208     -31.173  -7.677  25.447  1.00 97.93           C  
ATOM   1548  C   GLU A 208     -32.646  -7.926  25.134  1.00 97.93           C  
ATOM   1549  CB  GLU A 208     -30.787  -6.248  25.056  1.00 97.93           C  
ATOM   1550  O   GLU A 208     -33.500  -7.826  26.018  1.00 97.93           O  
ATOM   1551  CG  GLU A 208     -29.439  -5.804  25.606  1.00 97.93           C  
ATOM   1552  CD  GLU A 208     -29.006  -4.437  25.100  1.00 97.93           C  
ATOM   1553  OE1 GLU A 208     -27.845  -4.038  25.348  1.00 97.93           O  
ATOM   1554  OE2 GLU A 208     -29.833  -3.760  24.450  1.00 97.93           O  
ATOM   1555  N   ALA A 209     -32.946  -8.163  23.891  1.00 97.40           N  
ATOM   1556  CA  ALA A 209     -34.312  -8.485  23.488  1.00 97.40           C  
ATOM   1557  C   ALA A 209     -34.802  -9.757  24.174  1.00 97.40           C  
ATOM   1558  CB  ALA A 209     -34.398  -8.636  21.971  1.00 97.40           C  
ATOM   1559  O   ALA A 209     -35.952  -9.829  24.613  1.00 97.40           O  
ATOM   1560  N   GLU A 210     -33.919 -10.778  24.189  1.00 98.05           N  
ATOM   1561  CA  GLU A 210     -34.273 -12.014  24.882  1.00 98.05           C  
ATOM   1562  C   GLU A 210     -34.537 -11.761  26.363  1.00 98.05           C  
ATOM   1563  CB  GLU A 210     -33.166 -13.059  24.715  1.00 98.05           C  
ATOM   1564  O   GLU A 210     -35.479 -12.313  26.935  1.00 98.05           O  
ATOM   1565  CG  GLU A 210     -33.125 -13.697  23.335  1.00 98.05           C  
ATOM   1566  CD  GLU A 210     -31.957 -14.652  23.150  1.00 98.05           C  
ATOM   1567  OE1 GLU A 210     -31.796 -15.206  22.038  1.00 98.05           O  
ATOM   1568  OE2 GLU A 210     -31.197 -14.849  24.124  1.00 98.05           O  
ATOM   1569  N   ALA A 211     -33.667 -10.978  27.010  1.00 97.77           N  
ATOM   1570  CA  ALA A 211     -33.883 -10.624  28.411  1.00 97.77           C  
ATOM   1571  C   ALA A 211     -35.225  -9.922  28.598  1.00 97.77           C  
ATOM   1572  CB  ALA A 211     -32.747  -9.738  28.916  1.00 97.77           C  
ATOM   1573  O   ALA A 211     -35.949 -10.198  29.558  1.00 97.77           O  
ATOM   1574  N   ALA A 212     -35.563  -8.971  27.741  1.00 97.68           N  
ATOM   1575  CA  ALA A 212     -36.841  -8.266  27.801  1.00 97.68           C  
ATOM   1576  C   ALA A 212     -38.008  -9.227  27.594  1.00 97.68           C  
ATOM   1577  CB  ALA A 212     -36.883  -7.150  26.760  1.00 97.68           C  
ATOM   1578  O   ALA A 212     -39.034  -9.122  28.270  1.00 97.68           O  
ATOM   1579  N   ARG A 213     -37.843 -10.143  26.614  1.00 97.93           N  
ATOM   1580  CA  ARG A 213     -38.875 -11.146  26.373  1.00 97.93           C  
ATOM   1581  C   ARG A 213     -39.114 -11.995  27.617  1.00 97.93           C  
ATOM   1582  CB  ARG A 213     -38.491 -12.041  25.193  1.00 97.93           C  
ATOM   1583  O   ARG A 213     -40.260 -12.293  27.961  1.00 97.93           O  
ATOM   1584  CG  ARG A 213     -39.576 -13.025  24.787  1.00 97.93           C  
ATOM   1585  CD  ARG A 213     -39.106 -13.959  23.681  1.00 97.93           C  
ATOM   1586  NE  ARG A 213     -39.928 -15.163  23.607  1.00 97.93           N  
ATOM   1587  NH1 ARG A 213     -38.682 -16.160  21.936  1.00 97.93           N  
ATOM   1588  NH2 ARG A 213     -40.519 -17.229  22.795  1.00 97.93           N  
ATOM   1589  CZ  ARG A 213     -39.708 -16.181  22.780  1.00 97.93           C  
ATOM   1590  N   VAL A 214     -38.058 -12.470  28.286  1.00 98.04           N  
ATOM   1591  CA  VAL A 214     -38.173 -13.294  29.484  1.00 98.04           C  
ATOM   1592  C   VAL A 214     -38.896 -12.515  30.581  1.00 98.04           C  
ATOM   1593  CB  VAL A 214     -36.788 -13.760  29.987  1.00 98.04           C  
ATOM   1594  O   VAL A 214     -39.760 -13.060  31.271  1.00 98.04           O  
ATOM   1595  CG1 VAL A 214     -36.906 -14.425  31.357  1.00 98.04           C  
ATOM   1596  CG2 VAL A 214     -36.149 -14.715  28.979  1.00 98.04           C  
ATOM   1597  N   ASP A 215     -38.533 -11.256  30.813  1.00 97.70           N  
ATOM   1598  CA  ASP A 215     -39.198 -10.422  31.809  1.00 97.70           C  
ATOM   1599  C   ASP A 215     -40.691 -10.298  31.515  1.00 97.70           C  
ATOM   1600  CB  ASP A 215     -38.555  -9.034  31.862  1.00 97.70           C  
ATOM   1601  O   ASP A 215     -41.518 -10.398  32.423  1.00 97.70           O  
ATOM   1602  CG  ASP A 215     -37.148  -9.053  32.431  1.00 97.70           C  
ATOM   1603  OD1 ASP A 215     -36.786 -10.023  33.132  1.00 97.70           O  
ATOM   1604  OD2 ASP A 215     -36.394  -8.088  32.178  1.00 97.70           O  
ATOM   1605  N   LEU A 216     -41.051 -10.055  30.255  1.00 97.70           N  
ATOM   1606  CA  LEU A 216     -42.450  -9.945  29.856  1.00 97.70           C  
ATOM   1607  C   LEU A 216     -43.170 -11.279  30.024  1.00 97.70           C  
ATOM   1608  CB  LEU A 216     -42.559  -9.472  28.405  1.00 97.70           C  
ATOM   1609  O   LEU A 216     -44.343 -11.314  30.401  1.00 97.70           O  
ATOM   1610  CG  LEU A 216     -42.190  -8.012  28.138  1.00 97.70           C  
ATOM   1611  CD1 LEU A 216     -42.233  -7.719  26.642  1.00 97.70           C  
ATOM   1612  CD2 LEU A 216     -43.125  -7.076  28.898  1.00 97.70           C  
ATOM   1613  N   GLN A 217     -42.503 -12.309  29.690  1.00 97.98           N  
ATOM   1614  CA  GLN A 217     -43.075 -13.636  29.888  1.00 97.98           C  
ATOM   1615  C   GLN A 217     -43.374 -13.892  31.363  1.00 97.98           C  
ATOM   1616  CB  GLN A 217     -42.133 -14.714  29.350  1.00 97.98           C  
ATOM   1617  O   GLN A 217     -44.418 -14.453  31.702  1.00 97.98           O  
ATOM   1618  CG  GLN A 217     -42.731 -16.114  29.357  1.00 97.98           C  
ATOM   1619  CD  GLN A 217     -41.837 -17.138  28.684  1.00 97.98           C  
ATOM   1620  NE2 GLN A 217     -42.202 -18.411  28.798  1.00 97.98           N  
ATOM   1621  OE1 GLN A 217     -40.827 -16.789  28.065  1.00 97.98           O  
ATOM   1622  N   LYS A 218     -42.451 -13.544  32.235  1.00 97.76           N  
ATOM   1623  CA  LYS A 218     -42.691 -13.678  33.669  1.00 97.76           C  
ATOM   1624  C   LYS A 218     -43.905 -12.860  34.102  1.00 97.76           C  
ATOM   1625  CB  LYS A 218     -41.458 -13.244  34.463  1.00 97.76           C  
ATOM   1626  O   LYS A 218     -44.718 -13.324  34.904  1.00 97.76           O  
ATOM   1627  CG  LYS A 218     -40.263 -14.173  34.306  1.00 97.76           C  
ATOM   1628  CD  LYS A 218     -39.060 -13.676  35.099  1.00 97.76           C  
ATOM   1629  CE  LYS A 218     -37.839 -14.558  34.876  1.00 97.76           C  
ATOM   1630  NZ  LYS A 218     -36.627 -14.006  35.552  1.00 97.76           N  
ATOM   1631  N   LYS A 219     -44.001 -11.659  33.627  1.00 97.80           N  
ATOM   1632  CA  LYS A 219     -45.143 -10.809  33.950  1.00 97.80           C  
ATOM   1633  C   LYS A 219     -46.444 -11.416  33.434  1.00 97.80           C  
ATOM   1634  CB  LYS A 219     -44.951  -9.408  33.368  1.00 97.80           C  
ATOM   1635  O   LYS A 219     -47.469 -11.372  34.117  1.00 97.80           O  
ATOM   1636  CG  LYS A 219     -43.846  -8.604  34.038  1.00 97.80           C  
ATOM   1637  CD  LYS A 219     -43.684  -7.233  33.396  1.00 97.80           C  
ATOM   1638  CE  LYS A 219     -42.529  -6.458  34.015  1.00 97.80           C  
ATOM   1639  NZ  LYS A 219     -42.200  -5.231  33.228  1.00 97.80           N  
ATOM   1640  N   ALA A 220     -46.363 -11.905  32.175  1.00 97.77           N  
ATOM   1641  CA  ALA A 220     -47.541 -12.559  31.614  1.00 97.77           C  
ATOM   1642  C   ALA A 220     -47.959 -13.758  32.460  1.00 97.77           C  
ATOM   1643  CB  ALA A 220     -47.273 -12.995  30.175  1.00 97.77           C  
ATOM   1644  O   ALA A 220     -49.148 -13.961  32.717  1.00 97.77           O  
ATOM   1645  N   GLN A 221     -46.939 -14.593  32.878  1.00 97.81           N  
ATOM   1646  CA  GLN A 221     -47.218 -15.741  33.734  1.00 97.81           C  
ATOM   1647  C   GLN A 221     -47.791 -15.298  35.078  1.00 97.81           C  
ATOM   1648  CB  GLN A 221     -45.952 -16.570  33.951  1.00 97.81           C  
ATOM   1649  O   GLN A 221     -48.729 -15.912  35.591  1.00 97.81           O  
ATOM   1650  CG  GLN A 221     -45.511 -17.353  32.722  1.00 97.81           C  
ATOM   1651  CD  GLN A 221     -44.241 -18.149  32.957  1.00 97.81           C  
ATOM   1652  NE2 GLN A 221     -43.845 -18.940  31.966  1.00 97.81           N  
ATOM   1653  OE1 GLN A 221     -43.621 -18.054  34.021  1.00 97.81           O  
ATOM   1654  N   ALA A 222     -47.224 -14.316  35.725  1.00 97.46           N  
ATOM   1655  CA  ALA A 222     -47.727 -13.777  36.986  1.00 97.46           C  
ATOM   1656  C   ALA A 222     -49.177 -13.323  36.849  1.00 97.46           C  
ATOM   1657  CB  ALA A 222     -46.852 -12.618  37.457  1.00 97.46           C  
ATOM   1658  O   ALA A 222     -49.994 -13.555  37.744  1.00 97.46           O  
ATOM   1659  N   LEU A 223     -49.538 -12.658  35.781  1.00 97.69           N  
ATOM   1660  CA  LEU A 223     -50.898 -12.188  35.541  1.00 97.69           C  
ATOM   1661  C   LEU A 223     -51.853 -13.362  35.346  1.00 97.69           C  
ATOM   1662  CB  LEU A 223     -50.941 -11.272  34.316  1.00 97.69           C  
ATOM   1663  O   LEU A 223     -52.996 -13.321  35.807  1.00 97.69           O  
ATOM   1664  CG  LEU A 223     -50.350  -9.873  34.495  1.00 97.69           C  
ATOM   1665  CD1 LEU A 223     -50.340  -9.127  33.164  1.00 97.69           C  
ATOM   1666  CD2 LEU A 223     -51.132  -9.092  35.545  1.00 97.69           C  
ATOM   1667  N   GLN A 224     -51.354 -14.350  34.583  1.00 97.85           N  
ATOM   1668  CA  GLN A 224     -52.154 -15.559  34.424  1.00 97.85           C  
ATOM   1669  C   GLN A 224     -52.431 -16.217  35.773  1.00 97.85           C  
ATOM   1670  CB  GLN A 224     -51.453 -16.548  33.491  1.00 97.85           C  
ATOM   1671  O   GLN A 224     -53.548 -16.672  36.029  1.00 97.85           O  
ATOM   1672  CG  GLN A 224     -52.360 -17.123  32.411  1.00 97.85           C  
ATOM   1673  CD  GLN A 224     -51.596 -17.905  31.359  1.00 97.85           C  
ATOM   1674  NE2 GLN A 224     -52.277 -18.264  30.276  1.00 97.85           N  
ATOM   1675  OE1 GLN A 224     -50.404 -18.185  31.518  1.00 97.85           O  
ATOM   1676  N   GLU A 225     -51.430 -16.344  36.627  1.00 97.49           N  
ATOM   1677  CA  GLU A 225     -51.598 -16.899  37.967  1.00 97.49           C  
ATOM   1678  C   GLU A 225     -52.548 -16.047  38.803  1.00 97.49           C  
ATOM   1679  CB  GLU A 225     -50.244 -17.023  38.672  1.00 97.49           C  
ATOM   1680  O   GLU A 225     -53.380 -16.578  39.542  1.00 97.49           O  
ATOM   1681  CG  GLU A 225     -49.326 -18.072  38.060  1.00 97.49           C  
ATOM   1682  CD  GLU A 225     -47.928 -18.067  38.659  1.00 97.49           C  
ATOM   1683  OE1 GLU A 225     -47.074 -18.866  38.211  1.00 97.49           O  
ATOM   1684  OE2 GLU A 225     -47.686 -17.259  39.583  1.00 97.49           O  
ATOM   1685  N   GLU A 226     -52.465 -14.742  38.733  1.00 96.83           N  
ATOM   1686  CA  GLU A 226     -53.354 -13.832  39.451  1.00 96.83           C  
ATOM   1687  C   GLU A 226     -54.802 -14.008  39.003  1.00 96.83           C  
ATOM   1688  CB  GLU A 226     -52.914 -12.380  39.249  1.00 96.83           C  
ATOM   1689  O   GLU A 226     -55.717 -14.001  39.829  1.00 96.83           O  
ATOM   1690  CG  GLU A 226     -51.615 -12.026  39.959  1.00 96.83           C  
ATOM   1691  CD  GLU A 226     -51.158 -10.600  39.699  1.00 96.83           C  
ATOM   1692  OE1 GLU A 226     -50.073 -10.211  40.187  1.00 96.83           O  
ATOM   1693  OE2 GLU A 226     -51.892  -9.864  39.002  1.00 96.83           O  
ATOM   1694  N   CYS A 227     -54.977 -14.074  37.658  1.00 96.47           N  
ATOM   1695  CA  CYS A 227     -56.321 -14.330  37.151  1.00 96.47           C  
ATOM   1696  C   CYS A 227     -56.875 -15.636  37.707  1.00 96.47           C  
ATOM   1697  CB  CYS A 227     -56.316 -14.376  35.623  1.00 96.47           C  
ATOM   1698  O   CYS A 227     -58.048 -15.711  38.076  1.00 96.47           O  
ATOM   1699  SG  CYS A 227     -56.002 -12.776  34.847  1.00 96.47           S  
ATOM   1700  N   GLY A 228     -55.989 -16.722  37.627  1.00 97.41           N  
ATOM   1701  CA  GLY A 228     -56.396 -17.985  38.223  1.00 97.41           C  
ATOM   1702  C   GLY A 228     -56.734 -17.867  39.697  1.00 97.41           C  
ATOM   1703  O   GLY A 228     -57.717 -18.448  40.162  1.00 97.41           O  
ATOM   1704  N   TYR A 229     -55.905 -17.167  40.412  1.00 97.87           N  
ATOM   1705  CA  TYR A 229     -56.133 -16.941  41.835  1.00 97.87           C  
ATOM   1706  C   TYR A 229     -57.461 -16.231  42.069  1.00 97.87           C  
ATOM   1707  CB  TYR A 229     -54.989 -16.120  42.439  1.00 97.87           C  
ATOM   1708  O   TYR A 229     -58.229 -16.613  42.955  1.00 97.87           O  
ATOM   1709  CG  TYR A 229     -55.229 -15.706  43.871  1.00 97.87           C  
ATOM   1710  CD1 TYR A 229     -55.690 -14.429  44.180  1.00 97.87           C  
ATOM   1711  CD2 TYR A 229     -54.994 -16.592  44.917  1.00 97.87           C  
ATOM   1712  CE1 TYR A 229     -55.910 -14.042  45.498  1.00 97.87           C  
ATOM   1713  CE2 TYR A 229     -55.211 -16.216  46.239  1.00 97.87           C  
ATOM   1714  OH  TYR A 229     -55.885 -14.565  47.825  1.00 97.87           O  
ATOM   1715  CZ  TYR A 229     -55.669 -14.942  46.519  1.00 97.87           C  
ATOM   1716  N   LEU A 230     -57.787 -15.181  41.430  1.00 97.70           N  
ATOM   1717  CA  LEU A 230     -59.010 -14.401  41.585  1.00 97.70           C  
ATOM   1718  C   LEU A 230     -60.238 -15.250  41.271  1.00 97.70           C  
ATOM   1719  CB  LEU A 230     -58.980 -13.170  40.676  1.00 97.70           C  
ATOM   1720  O   LEU A 230     -61.260 -15.146  41.953  1.00 97.70           O  
ATOM   1721  CG  LEU A 230     -58.032 -12.044  41.090  1.00 97.70           C  
ATOM   1722  CD1 LEU A 230     -57.997 -10.959  40.019  1.00 97.70           C  
ATOM   1723  CD2 LEU A 230     -58.450 -11.461  42.436  1.00 97.70           C  
ATOM   1724  N   ARG A 231     -60.122 -16.070  40.246  1.00 97.42           N  
ATOM   1725  CA  ARG A 231     -61.232 -16.954  39.907  1.00 97.42           C  
ATOM   1726  C   ARG A 231     -61.500 -17.952  41.029  1.00 97.42           C  
ATOM   1727  CB  ARG A 231     -60.948 -17.698  38.600  1.00 97.42           C  
ATOM   1728  O   ARG A 231     -62.652 -18.180  41.402  1.00 97.42           O  
ATOM   1729  CG  ARG A 231     -61.134 -16.848  37.354  1.00 97.42           C  
ATOM   1730  CD  ARG A 231     -61.100 -17.690  36.086  1.00 97.42           C  
ATOM   1731  NE  ARG A 231     -59.734 -18.043  35.710  1.00 97.42           N  
ATOM   1732  NH1 ARG A 231     -60.191 -18.261  33.456  1.00 97.42           N  
ATOM   1733  NH2 ARG A 231     -58.066 -18.616  34.239  1.00 97.42           N  
ATOM   1734  CZ  ARG A 231     -59.334 -18.306  34.469  1.00 97.42           C  
ATOM   1735  N   ARG A 232     -60.445 -18.570  41.500  1.00 97.64           N  
ATOM   1736  CA  ARG A 232     -60.577 -19.520  42.600  1.00 97.64           C  
ATOM   1737  C   ARG A 232     -61.109 -18.835  43.854  1.00 97.64           C  
ATOM   1738  CB  ARG A 232     -59.234 -20.189  42.898  1.00 97.64           C  
ATOM   1739  O   ARG A 232     -61.970 -19.380  44.548  1.00 97.64           O  
ATOM   1740  CG  ARG A 232     -58.813 -21.216  41.859  1.00 97.64           C  
ATOM   1741  CD  ARG A 232     -57.555 -21.963  42.282  1.00 97.64           C  
ATOM   1742  NE  ARG A 232     -56.345 -21.236  41.908  1.00 97.64           N  
ATOM   1743  NH1 ARG A 232     -54.978 -22.317  43.424  1.00 97.64           N  
ATOM   1744  NH2 ARG A 232     -54.115 -20.704  42.042  1.00 97.64           N  
ATOM   1745  CZ  ARG A 232     -55.149 -21.421  42.459  1.00 97.64           C  
ATOM   1746  N   HIS A 233     -60.517 -17.707  44.140  1.00 97.50           N  
ATOM   1747  CA  HIS A 233     -60.949 -16.925  45.293  1.00 97.50           C  
ATOM   1748  C   HIS A 233     -62.434 -16.588  45.205  1.00 97.50           C  
ATOM   1749  CB  HIS A 233     -60.126 -15.641  45.409  1.00 97.50           C  
ATOM   1750  O   HIS A 233     -63.162 -16.707  46.193  1.00 97.50           O  
ATOM   1751  CG  HIS A 233     -60.508 -14.786  46.575  1.00 97.50           C  
ATOM   1752  CD2 HIS A 233     -60.108 -14.814  47.867  1.00 97.50           C  
ATOM   1753  ND1 HIS A 233     -61.415 -13.752  46.474  1.00 97.50           N  
ATOM   1754  CE1 HIS A 233     -61.554 -13.180  47.658  1.00 97.50           C  
ATOM   1755  NE2 HIS A 233     -60.773 -13.806  48.521  1.00 97.50           N  
ATOM   1756  N   HIS A 234     -62.803 -16.102  44.049  1.00 96.38           N  
ATOM   1757  CA  HIS A 234     -64.216 -15.794  43.856  1.00 96.38           C  
ATOM   1758  C   HIS A 234     -65.082 -17.034  44.049  1.00 96.38           C  
ATOM   1759  CB  HIS A 234     -64.450 -15.201  42.465  1.00 96.38           C  
ATOM   1760  O   HIS A 234     -66.132 -16.969  44.691  1.00 96.38           O  
ATOM   1761  CG  HIS A 234     -65.866 -14.786  42.220  1.00 96.38           C  
ATOM   1762  CD2 HIS A 234     -66.784 -15.237  41.334  1.00 96.38           C  
ATOM   1763  ND1 HIS A 234     -66.482 -13.784  42.939  1.00 96.38           N  
ATOM   1764  CE1 HIS A 234     -67.722 -13.638  42.503  1.00 96.38           C  
ATOM   1765  NE2 HIS A 234     -67.930 -14.507  41.529  1.00 96.38           N  
ATOM   1766  N   GLN A 235     -64.731 -18.132  43.522  1.00 97.26           N  
ATOM   1767  CA  GLN A 235     -65.465 -19.385  43.671  1.00 97.26           C  
ATOM   1768  C   GLN A 235     -65.576 -19.785  45.140  1.00 97.26           C  
ATOM   1769  CB  GLN A 235     -64.789 -20.501  42.873  1.00 97.26           C  
ATOM   1770  O   GLN A 235     -66.630 -20.244  45.585  1.00 97.26           O  
ATOM   1771  CG  GLN A 235     -64.999 -20.395  41.368  1.00 97.26           C  
ATOM   1772  CD  GLN A 235     -64.228 -21.446  40.592  1.00 97.26           C  
ATOM   1773  NE2 GLN A 235     -64.197 -21.304  39.272  1.00 97.26           N  
ATOM   1774  OE1 GLN A 235     -63.663 -22.377  41.175  1.00 97.26           O  
ATOM   1775  N   GLU A 236     -64.508 -19.641  45.868  1.00 96.59           N  
ATOM   1776  CA  GLU A 236     -64.507 -19.942  47.296  1.00 96.59           C  
ATOM   1777  C   GLU A 236     -65.437 -19.001  48.058  1.00 96.59           C  
ATOM   1778  CB  GLU A 236     -63.089 -19.854  47.864  1.00 96.59           C  
ATOM   1779  O   GLU A 236     -66.158 -19.430  48.961  1.00 96.59           O  
ATOM   1780  CG  GLU A 236     -62.171 -20.977  47.405  1.00 96.59           C  
ATOM   1781  CD  GLU A 236     -60.719 -20.769  47.806  1.00 96.59           C  
ATOM   1782  OE1 GLU A 236     -59.858 -21.588  47.415  1.00 96.59           O  
ATOM   1783  OE2 GLU A 236     -60.442 -19.778  48.519  1.00 96.59           O  
ATOM   1784  N   GLU A 237     -65.324 -17.689  47.755  1.00 95.26           N  
ATOM   1785  CA  GLU A 237     -66.200 -16.717  48.402  1.00 95.26           C  
ATOM   1786  C   GLU A 237     -67.668 -17.018  48.113  1.00 95.26           C  
ATOM   1787  CB  GLU A 237     -65.855 -15.297  47.948  1.00 95.26           C  
ATOM   1788  O   GLU A 237     -68.515 -16.920  49.003  1.00 95.26           O  
ATOM   1789  CG  GLU A 237     -64.515 -14.794  48.465  1.00 95.26           C  
ATOM   1790  CD  GLU A 237     -64.183 -13.385  47.999  1.00 95.26           C  
ATOM   1791  OE1 GLU A 237     -63.225 -12.780  48.531  1.00 95.26           O  
ATOM   1792  OE2 GLU A 237     -64.887 -12.882  47.095  1.00 95.26           O  
ATOM   1793  N   VAL A 238     -67.907 -17.250  46.827  1.00 95.48           N  
ATOM   1794  CA  VAL A 238     -69.271 -17.614  46.460  1.00 95.48           C  
ATOM   1795  C   VAL A 238     -69.695 -18.866  47.224  1.00 95.48           C  
ATOM   1796  CB  VAL A 238     -69.408 -17.846  44.939  1.00 95.48           C  
ATOM   1797  O   VAL A 238     -70.818 -18.943  47.729  1.00 95.48           O  
ATOM   1798  CG1 VAL A 238     -70.776 -18.435  44.603  1.00 95.48           C  
ATOM   1799  CG2 VAL A 238     -69.183 -16.540  44.178  1.00 95.48           C  
ATOM   1800  N   GLY A 239     -68.810 -19.951  47.337  1.00 95.58           N  
ATOM   1801  CA  GLY A 239     -69.098 -21.148  48.112  1.00 95.58           C  
ATOM   1802  C   GLY A 239     -69.350 -20.862  49.580  1.00 95.58           C  
ATOM   1803  O   GLY A 239     -70.251 -21.446  50.186  1.00 95.58           O  
ATOM   1804  N   GLU A 240     -68.496 -20.042  50.141  1.00 94.83           N  
ATOM   1805  CA  GLU A 240     -68.658 -19.643  51.536  1.00 94.83           C  
ATOM   1806  C   GLU A 240     -69.985 -18.923  51.754  1.00 94.83           C  
ATOM   1807  CB  GLU A 240     -67.496 -18.750  51.978  1.00 94.83           C  
ATOM   1808  O   GLU A 240     -70.672 -19.163  52.749  1.00 94.83           O  
ATOM   1809  CG  GLU A 240     -66.181 -19.495  52.160  1.00 94.83           C  
ATOM   1810  CD  GLU A 240     -65.012 -18.579  52.482  1.00 94.83           C  
ATOM   1811  OE1 GLU A 240     -63.858 -19.063  52.532  1.00 94.83           O  
ATOM   1812  OE2 GLU A 240     -65.251 -17.368  52.687  1.00 94.83           O  
ATOM   1813  N   LEU A 241     -70.287 -17.874  50.860  1.00 93.15           N  
ATOM   1814  CA  LEU A 241     -71.540 -17.141  50.997  1.00 93.15           C  
ATOM   1815  C   LEU A 241     -72.736 -18.075  50.848  1.00 93.15           C  
ATOM   1816  CB  LEU A 241     -71.621 -16.019  49.958  1.00 93.15           C  
ATOM   1817  O   LEU A 241     -73.717 -17.957  51.587  1.00 93.15           O  
ATOM   1818  CG  LEU A 241     -70.678 -14.833  50.166  1.00 93.15           C  
ATOM   1819  CD1 LEU A 241     -70.813 -13.841  49.016  1.00 93.15           C  
ATOM   1820  CD2 LEU A 241     -70.960 -14.153  51.501  1.00 93.15           C  
ATOM   1821  N   LEU A 242     -72.653 -18.955  49.909  1.00 92.83           N  
ATOM   1822  CA  LEU A 242     -73.732 -19.925  49.757  1.00 92.83           C  
ATOM   1823  C   LEU A 242     -73.829 -20.828  50.982  1.00 92.83           C  
ATOM   1824  CB  LEU A 242     -73.518 -20.772  48.499  1.00 92.83           C  
ATOM   1825  O   LEU A 242     -74.929 -21.187  51.408  1.00 92.83           O  
ATOM   1826  CG  LEU A 242     -73.785 -20.080  47.162  1.00 92.83           C  
ATOM   1827  CD1 LEU A 242     -73.365 -20.981  46.006  1.00 92.83           C  
ATOM   1828  CD2 LEU A 242     -75.257 -19.698  47.041  1.00 92.83           C  
ATOM   1829  N   GLY A 243     -72.651 -21.271  51.588  1.00 91.98           N  
ATOM   1830  CA  GLY A 243     -72.619 -22.033  52.826  1.00 91.98           C  
ATOM   1831  C   GLY A 243     -73.209 -21.282  54.004  1.00 91.98           C  
ATOM   1832  O   GLY A 243     -73.913 -21.867  54.830  1.00 91.98           O  
ATOM   1833  N   GLN A 244     -72.795 -19.955  54.083  1.00 91.47           N  
ATOM   1834  CA  GLN A 244     -73.343 -19.104  55.134  1.00 91.47           C  
ATOM   1835  C   GLN A 244     -74.858 -18.973  55.002  1.00 91.47           C  
ATOM   1836  CB  GLN A 244     -72.692 -17.720  55.099  1.00 91.47           C  
ATOM   1837  O   GLN A 244     -75.576 -18.975  56.004  1.00 91.47           O  
ATOM   1838  CG  GLN A 244     -71.251 -17.706  55.591  1.00 91.47           C  
ATOM   1839  CD  GLN A 244     -70.601 -16.341  55.467  1.00 91.47           C  
ATOM   1840  NE2 GLN A 244     -69.347 -16.240  55.895  1.00 91.47           N  
ATOM   1841  OE1 GLN A 244     -71.221 -15.385  54.990  1.00 91.47           O  
ATOM   1842  N   ILE A 245     -75.343 -18.665  53.769  1.00 86.96           N  
ATOM   1843  CA  ILE A 245     -76.780 -18.536  53.556  1.00 86.96           C  
ATOM   1844  C   ILE A 245     -77.478 -19.837  53.947  1.00 86.96           C  
ATOM   1845  CB  ILE A 245     -77.104 -18.174  52.089  1.00 86.96           C  
ATOM   1846  O   ILE A 245     -78.532 -19.816  54.588  1.00 86.96           O  
ATOM   1847  CG1 ILE A 245     -76.576 -16.774  51.756  1.00 86.96           C  
ATOM   1848  CG2 ILE A 245     -78.610 -18.268  51.829  1.00 86.96           C  
ATOM   1849  CD1 ILE A 245     -76.679 -16.408  50.281  1.00 86.96           C  
ATOM   1850  N   GLN A 246     -76.877 -21.025  53.720  1.00 86.36           N  
ATOM   1851  CA  GLN A 246     -77.457 -22.318  54.071  1.00 86.36           C  
ATOM   1852  C   GLN A 246     -77.373 -22.568  55.574  1.00 86.36           C  
ATOM   1853  CB  GLN A 246     -76.756 -23.445  53.311  1.00 86.36           C  
ATOM   1854  O   GLN A 246     -78.296 -23.129  56.168  1.00 86.36           O  
ATOM   1855  CG  GLN A 246     -77.038 -23.447  51.815  1.00 86.36           C  
ATOM   1856  CD  GLN A 246     -76.221 -24.482  51.065  1.00 86.36           C  
ATOM   1857  NE2 GLN A 246     -75.883 -24.179  49.816  1.00 86.36           N  
ATOM   1858  OE1 GLN A 246     -75.897 -25.545  51.603  1.00 86.36           O  
ATOM   1859  N   GLY A 247     -76.146 -22.183  56.186  1.00 84.77           N  
ATOM   1860  CA  GLY A 247     -75.986 -22.334  57.624  1.00 84.77           C  
ATOM   1861  C   GLY A 247     -76.798 -21.332  58.423  1.00 84.77           C  
ATOM   1862  O   GLY A 247     -77.276 -21.643  59.516  1.00 84.77           O  
ATOM   1863  N   SER A 248     -76.892 -20.015  57.977  1.00 81.52           N  
ATOM   1864  CA  SER A 248     -77.694 -19.027  58.692  1.00 81.52           C  
ATOM   1865  C   SER A 248     -79.184 -19.325  58.561  1.00 81.52           C  
ATOM   1866  CB  SER A 248     -77.399 -17.619  58.173  1.00 81.52           C  
ATOM   1867  O   SER A 248     -79.974 -18.960  59.434  1.00 81.52           O  
ATOM   1868  OG  SER A 248     -77.768 -17.499  56.810  1.00 81.52           O  
ATOM   1869  N   GLY A 249     -79.676 -19.813  57.378  1.00 73.16           N  
ATOM   1870  CA  GLY A 249     -81.081 -20.188  57.382  1.00 73.16           C  
ATOM   1871  C   GLY A 249     -81.415 -21.241  58.421  1.00 73.16           C  
ATOM   1872  O   GLY A 249     -82.445 -21.153  59.093  1.00 73.16           O  
ATOM   1873  N   ALA A 250     -80.485 -22.178  58.868  1.00 68.67           N  
ATOM   1874  CA  ALA A 250     -80.743 -23.179  59.900  1.00 68.67           C  
ATOM   1875  C   ALA A 250     -80.390 -22.642  61.284  1.00 68.67           C  
ATOM   1876  CB  ALA A 250     -79.957 -24.455  59.612  1.00 68.67           C  
ATOM   1877  O   ALA A 250     -81.097 -22.908  62.259  1.00 68.67           O  
ATOM   1878  N   ALA A 251     -79.279 -21.879  61.453  1.00 67.44           N  
ATOM   1879  CA  ALA A 251     -78.906 -21.265  62.725  1.00 67.44           C  
ATOM   1880  C   ALA A 251     -79.829 -20.098  63.062  1.00 67.44           C  
ATOM   1881  CB  ALA A 251     -77.454 -20.796  62.684  1.00 67.44           C  
ATOM   1882  O   ALA A 251     -80.140 -19.861  64.231  1.00 67.44           O  
ATOM   1883  N   GLN A 252     -80.268 -19.218  61.983  1.00 67.44           N  
ATOM   1884  CA  GLN A 252     -81.269 -18.196  62.271  1.00 67.44           C  
ATOM   1885  C   GLN A 252     -82.594 -18.826  62.689  1.00 67.44           C  
ATOM   1886  CB  GLN A 252     -81.478 -17.291  61.055  1.00 67.44           C  
ATOM   1887  O   GLN A 252     -83.272 -18.321  63.586  1.00 67.44           O  
ATOM   1888  CG  GLN A 252     -82.212 -15.995  61.372  1.00 67.44           C  
ATOM   1889  CD  GLN A 252     -82.272 -15.050  60.188  1.00 67.44           C  
ATOM   1890  NE2 GLN A 252     -82.656 -13.803  60.442  1.00 67.44           N  
ATOM   1891  OE1 GLN A 252     -81.975 -15.436  59.053  1.00 67.44           O  
ATOM   1892  N   ALA A 253     -82.942 -20.017  62.273  1.00 65.20           N  
ATOM   1893  CA  ALA A 253     -84.137 -20.655  62.820  1.00 65.20           C  
ATOM   1894  C   ALA A 253     -83.869 -21.222  64.211  1.00 65.20           C  
ATOM   1895  CB  ALA A 253     -84.627 -21.758  61.884  1.00 65.20           C  
ATOM   1896  O   ALA A 253     -84.708 -21.108  65.107  1.00 65.20           O  
ATOM   1897  N   GLN A 254     -82.654 -21.667  64.600  1.00 63.35           N  
ATOM   1898  CA  GLN A 254     -82.322 -22.221  65.909  1.00 63.35           C  
ATOM   1899  C   GLN A 254     -81.849 -21.130  66.865  1.00 63.35           C  
ATOM   1900  CB  GLN A 254     -81.251 -23.305  65.777  1.00 63.35           C  
ATOM   1901  O   GLN A 254     -82.162 -21.163  68.057  1.00 63.35           O  
ATOM   1902  CG  GLN A 254     -81.794 -24.723  65.885  1.00 63.35           C  
ATOM   1903  CD  GLN A 254     -80.726 -25.779  65.670  1.00 63.35           C  
ATOM   1904  NE2 GLN A 254     -80.944 -26.965  66.228  1.00 63.35           N  
ATOM   1905  OE1 GLN A 254     -79.714 -25.531  65.007  1.00 63.35           O  
ATOM   1906  N   MET A 255     -81.066 -20.145  66.438  1.00 60.79           N  
ATOM   1907  CA  MET A 255     -80.645 -19.006  67.248  1.00 60.79           C  
ATOM   1908  C   MET A 255     -81.796 -18.026  67.449  1.00 60.79           C  
ATOM   1909  CB  MET A 255     -79.458 -18.293  66.599  1.00 60.79           C  
ATOM   1910  O   MET A 255     -81.903 -17.394  68.501  1.00 60.79           O  
ATOM   1911  CG  MET A 255     -78.564 -17.564  67.589  1.00 60.79           C  
ATOM   1912  SD  MET A 255     -78.656 -15.740  67.409  1.00 60.79           S  
ATOM   1913  CE  MET A 255     -76.969 -15.285  67.897  1.00 60.79           C  
ATOM   1914  N   GLN A 256     -82.795 -17.856  66.442  1.00 58.48           N  
ATOM   1915  CA  GLN A 256     -83.996 -17.139  66.856  1.00 58.48           C  
ATOM   1916  C   GLN A 256     -84.744 -17.903  67.946  1.00 58.48           C  
ATOM   1917  CB  GLN A 256     -84.917 -16.897  65.659  1.00 58.48           C  
ATOM   1918  O   GLN A 256     -85.317 -17.298  68.854  1.00 58.48           O  
ATOM   1919  CG  GLN A 256     -84.496 -15.721  64.788  1.00 58.48           C  
ATOM   1920  CD  GLN A 256     -85.678 -14.930  64.259  1.00 58.48           C  
ATOM   1921  NE2 GLN A 256     -85.398 -13.924  63.437  1.00 58.48           N  
ATOM   1922  OE1 GLN A 256     -86.833 -15.221  64.586  1.00 58.48           O  
ATOM   1923  N   ALA A 257     -84.438 -19.182  68.182  1.00 59.56           N  
ATOM   1924  CA  ALA A 257     -85.087 -19.886  69.285  1.00 59.56           C  
ATOM   1925  C   ALA A 257     -84.179 -19.940  70.510  1.00 59.56           C  
ATOM   1926  CB  ALA A 257     -85.482 -21.297  68.857  1.00 59.56           C  
ATOM   1927  O   ALA A 257     -84.646 -19.800  71.643  1.00 59.56           O  
ATOM   1928  N   GLU A 258     -82.875 -19.904  70.456  1.00 57.65           N  
ATOM   1929  CA  GLU A 258     -81.967 -19.946  71.598  1.00 57.65           C  
ATOM   1930  C   GLU A 258     -81.498 -18.546  71.982  1.00 57.65           C  
ATOM   1931  CB  GLU A 258     -80.761 -20.840  71.293  1.00 57.65           C  
ATOM   1932  O   GLU A 258     -81.200 -18.284  73.150  1.00 57.65           O  
ATOM   1933  CG  GLU A 258     -81.098 -22.322  71.217  1.00 57.65           C  
ATOM   1934  CD  GLU A 258     -79.890 -23.197  70.922  1.00 57.65           C  
ATOM   1935  OE1 GLU A 258     -80.026 -24.441  70.927  1.00 57.65           O  
ATOM   1936  OE2 GLU A 258     -78.798 -22.634  70.686  1.00 57.65           O  
ATOM   1937  N   THR A 259     -81.387 -17.549  70.966  1.00 59.08           N  
ATOM   1938  CA  THR A 259     -81.100 -16.159  71.302  1.00 59.08           C  
ATOM   1939  C   THR A 259     -82.303 -15.506  71.976  1.00 59.08           C  
ATOM   1940  CB  THR A 259     -80.708 -15.350  70.051  1.00 59.08           C  
ATOM   1941  O   THR A 259     -82.157 -14.518  72.699  1.00 59.08           O  
ATOM   1942  CG2 THR A 259     -79.303 -15.712  69.581  1.00 59.08           C  
ATOM   1943  OG1 THR A 259     -81.639 -15.629  68.999  1.00 59.08           O  
ATOM   1944  N   ARG A 260     -83.477 -16.184  71.822  1.00 53.43           N  
ATOM   1945  CA  ARG A 260     -84.546 -15.712  72.696  1.00 53.43           C  
ATOM   1946  C   ARG A 260     -84.355 -16.222  74.120  1.00 53.43           C  
ATOM   1947  CB  ARG A 260     -85.911 -16.150  72.161  1.00 53.43           C  
ATOM   1948  O   ARG A 260     -84.581 -15.487  75.084  1.00 53.43           O  
ATOM   1949  CG  ARG A 260     -87.007 -15.113  72.347  1.00 53.43           C  
ATOM   1950  CD  ARG A 260     -88.361 -15.635  71.888  1.00 53.43           C  
ATOM   1951  NE  ARG A 260     -89.458 -14.842  72.435  1.00 53.43           N  
ATOM   1952  NH1 ARG A 260     -90.576 -14.622  70.425  1.00 53.43           N  
ATOM   1953  NH2 ARG A 260     -91.429 -13.668  72.327  1.00 53.43           N  
ATOM   1954  CZ  ARG A 260     -90.485 -14.379  71.728  1.00 53.43           C  
ATOM   1955  N   ASP A 261     -83.424 -17.048  74.460  1.00 55.61           N  
ATOM   1956  CA  ASP A 261     -83.317 -17.504  75.843  1.00 55.61           C  
ATOM   1957  C   ASP A 261     -81.923 -17.234  76.404  1.00 55.61           C  
ATOM   1958  CB  ASP A 261     -83.645 -18.995  75.943  1.00 55.61           C  
ATOM   1959  O   ASP A 261     -81.759 -17.058  77.613  1.00 55.61           O  
ATOM   1960  CG  ASP A 261     -85.130 -19.286  75.810  1.00 55.61           C  
ATOM   1961  OD1 ASP A 261     -85.955 -18.394  76.101  1.00 55.61           O  
ATOM   1962  OD2 ASP A 261     -85.478 -20.419  75.412  1.00 55.61           O  
ATOM   1963  N   ALA A 262     -80.806 -16.863  75.697  1.00 56.51           N  
ATOM   1964  CA  ALA A 262     -79.519 -16.500  76.284  1.00 56.51           C  
ATOM   1965  C   ALA A 262     -79.354 -14.984  76.351  1.00 56.51           C  
ATOM   1966  CB  ALA A 262     -78.375 -17.122  75.486  1.00 56.51           C  
ATOM   1967  O   ALA A 262     -78.399 -14.483  76.949  1.00 56.51           O  
ATOM   1968  N   LEU A 263     -80.248 -14.184  75.658  1.00 57.91           N  
ATOM   1969  CA  LEU A 263     -80.185 -12.730  75.766  1.00 57.91           C  
ATOM   1970  C   LEU A 263     -80.639 -12.267  77.146  1.00 57.91           C  
ATOM   1971  CB  LEU A 263     -81.048 -12.074  74.685  1.00 57.91           C  
ATOM   1972  O   LEU A 263     -80.487 -11.094  77.493  1.00 57.91           O  
ATOM   1973  CG  LEU A 263     -80.525 -12.166  73.251  1.00 57.91           C  
ATOM   1974  CD1 LEU A 263     -81.635 -11.835  72.259  1.00 57.91           C  
ATOM   1975  CD2 LEU A 263     -79.332 -11.237  73.056  1.00 57.91           C  
ATOM   1976  N   LYS A 264     -80.777 -13.276  78.119  1.00 56.93           N  
ATOM   1977  CA  LYS A 264     -81.044 -12.662  79.417  1.00 56.93           C  
ATOM   1978  C   LYS A 264     -79.874 -12.872  80.375  1.00 56.93           C  
ATOM   1979  CB  LYS A 264     -82.328 -13.228  80.025  1.00 56.93           C  
ATOM   1980  O   LYS A 264     -79.911 -12.410  81.517  1.00 56.93           O  
ATOM   1981  CG  LYS A 264     -83.539 -13.135  79.109  1.00 56.93           C  
ATOM   1982  CD  LYS A 264     -84.781 -13.726  79.764  1.00 56.93           C  
ATOM   1983  CE  LYS A 264     -85.974 -13.713  78.817  1.00 56.93           C  
ATOM   1984  NZ  LYS A 264     -87.099 -14.550  79.332  1.00 56.93           N  
ATOM   1985  N   CYS A 265     -78.624 -13.182  79.918  1.00 55.75           N  
ATOM   1986  CA  CYS A 265     -77.421 -13.242  80.740  1.00 55.75           C  
ATOM   1987  C   CYS A 265     -76.489 -12.077  80.431  1.00 55.75           C  
ATOM   1988  CB  CYS A 265     -76.688 -14.565  80.521  1.00 55.75           C  
ATOM   1989  O   CYS A 265     -76.336 -11.690  79.271  1.00 55.75           O  
ATOM   1990  SG  CYS A 265     -77.611 -16.012  81.085  1.00 55.75           S  
ATOM   1991  N   ASP A 266     -76.423 -11.115  81.192  1.00 66.85           N  
ATOM   1992  CA  ASP A 266     -75.748  -9.913  81.673  1.00 66.85           C  
ATOM   1993  C   ASP A 266     -75.392  -8.983  80.515  1.00 66.85           C  
ATOM   1994  CB  ASP A 266     -74.487 -10.283  82.457  1.00 66.85           C  
ATOM   1995  O   ASP A 266     -74.323  -9.112  79.915  1.00 66.85           O  
ATOM   1996  CG  ASP A 266     -73.962  -9.140  83.309  1.00 66.85           C  
ATOM   1997  OD1 ASP A 266     -74.641  -8.095  83.413  1.00 66.85           O  
ATOM   1998  OD2 ASP A 266     -72.859  -9.284  83.878  1.00 66.85           O  
ATOM   1999  N   VAL A 267     -76.259  -8.612  79.731  1.00 81.81           N  
ATOM   2000  CA  VAL A 267     -76.313  -7.648  78.636  1.00 81.81           C  
ATOM   2001  C   VAL A 267     -75.340  -6.503  78.908  1.00 81.81           C  
ATOM   2002  CB  VAL A 267     -77.742  -7.096  78.435  1.00 81.81           C  
ATOM   2003  O   VAL A 267     -74.608  -6.076  78.011  1.00 81.81           O  
ATOM   2004  CG1 VAL A 267     -77.748  -5.981  77.391  1.00 81.81           C  
ATOM   2005  CG2 VAL A 267     -78.694  -8.219  78.028  1.00 81.81           C  
ATOM   2006  N   THR A 268     -75.168  -6.213  80.176  1.00 84.43           N  
ATOM   2007  CA  THR A 268     -74.320  -5.066  80.482  1.00 84.43           C  
ATOM   2008  C   THR A 268     -72.845  -5.431  80.344  1.00 84.43           C  
ATOM   2009  CB  THR A 268     -74.590  -4.535  81.902  1.00 84.43           C  
ATOM   2010  O   THR A 268     -72.057  -4.655  79.799  1.00 84.43           O  
ATOM   2011  CG2 THR A 268     -73.877  -3.208  82.138  1.00 84.43           C  
ATOM   2012  OG1 THR A 268     -76.000  -4.345  82.075  1.00 84.43           O  
ATOM   2013  N   SER A 269     -72.303  -6.542  80.875  1.00 85.10           N  
ATOM   2014  CA  SER A 269     -70.935  -7.032  80.738  1.00 85.10           C  
ATOM   2015  C   SER A 269     -70.575  -7.265  79.275  1.00 85.10           C  
ATOM   2016  CB  SER A 269     -70.748  -8.327  81.531  1.00 85.10           C  
ATOM   2017  O   SER A 269     -69.474  -6.922  78.839  1.00 85.10           O  
ATOM   2018  OG  SER A 269     -69.485  -8.907  81.254  1.00 85.10           O  
ATOM   2019  N   ALA A 270     -71.381  -7.799  78.544  1.00 88.07           N  
ATOM   2020  CA  ALA A 270     -71.194  -8.003  77.109  1.00 88.07           C  
ATOM   2021  C   ALA A 270     -71.081  -6.670  76.376  1.00 88.07           C  
ATOM   2022  CB  ALA A 270     -72.344  -8.827  76.535  1.00 88.07           C  
ATOM   2023  O   ALA A 270     -70.241  -6.513  75.487  1.00 88.07           O  
ATOM   2024  N   LEU A 271     -71.945  -5.730  76.769  1.00 90.25           N  
ATOM   2025  CA  LEU A 271     -71.896  -4.416  76.137  1.00 90.25           C  
ATOM   2026  C   LEU A 271     -70.583  -3.708  76.456  1.00 90.25           C  
ATOM   2027  CB  LEU A 271     -73.077  -3.556  76.595  1.00 90.25           C  
ATOM   2028  O   LEU A 271     -70.005  -3.044  75.593  1.00 90.25           O  
ATOM   2029  CG  LEU A 271     -74.453  -3.953  76.057  1.00 90.25           C  
ATOM   2030  CD1 LEU A 271     -75.543  -3.119  76.721  1.00 90.25           C  
ATOM   2031  CD2 LEU A 271     -74.501  -3.796  74.541  1.00 90.25           C  
ATOM   2032  N   ARG A 272     -70.071  -3.834  77.730  1.00 92.48           N  
ATOM   2033  CA  ARG A 272     -68.789  -3.249  78.109  1.00 92.48           C  
ATOM   2034  C   ARG A 272     -67.641  -3.907  77.352  1.00 92.48           C  
ATOM   2035  CB  ARG A 272     -68.564  -3.376  79.618  1.00 92.48           C  
ATOM   2036  O   ARG A 272     -66.719  -3.227  76.898  1.00 92.48           O  
ATOM   2037  CG  ARG A 272     -69.217  -2.272  80.434  1.00 92.48           C  
ATOM   2038  CD  ARG A 272     -68.837  -2.358  81.905  1.00 92.48           C  
ATOM   2039  NE  ARG A 272     -69.872  -3.023  82.691  1.00 92.48           N  
ATOM   2040  NH1 ARG A 272     -68.735  -5.025  82.879  1.00 92.48           N  
ATOM   2041  NH2 ARG A 272     -70.800  -4.780  83.843  1.00 92.48           N  
ATOM   2042  CZ  ARG A 272     -69.800  -4.274  83.136  1.00 92.48           C  
ATOM   2043  N   GLU A 273     -67.562  -5.184  77.292  1.00 91.61           N  
ATOM   2044  CA  GLU A 273     -66.558  -5.917  76.526  1.00 91.61           C  
ATOM   2045  C   GLU A 273     -66.595  -5.525  75.051  1.00 91.61           C  
ATOM   2046  CB  GLU A 273     -66.765  -7.426  76.675  1.00 91.61           C  
ATOM   2047  O   GLU A 273     -65.548  -5.355  74.422  1.00 91.61           O  
ATOM   2048  CG  GLU A 273     -65.694  -8.264  75.991  1.00 91.61           C  
ATOM   2049  CD  GLU A 273     -65.755  -9.736  76.364  1.00 91.61           C  
ATOM   2050  OE1 GLU A 273     -64.858 -10.505  75.949  1.00 91.61           O  
ATOM   2051  OE2 GLU A 273     -66.708 -10.125  77.075  1.00 91.61           O  
ATOM   2052  N   ILE A 274     -67.801  -5.443  74.435  1.00 93.31           N  
ATOM   2053  CA  ILE A 274     -67.944  -5.049  73.038  1.00 93.31           C  
ATOM   2054  C   ILE A 274     -67.367  -3.650  72.835  1.00 93.31           C  
ATOM   2055  CB  ILE A 274     -69.422  -5.090  72.589  1.00 93.31           C  
ATOM   2056  O   ILE A 274     -66.657  -3.400  71.859  1.00 93.31           O  
ATOM   2057  CG1 ILE A 274     -69.936  -6.534  72.574  1.00 93.31           C  
ATOM   2058  CG2 ILE A 274     -69.586  -4.436  71.213  1.00 93.31           C  
ATOM   2059  CD1 ILE A 274     -71.433  -6.656  72.323  1.00 93.31           C  
ATOM   2060  N   ARG A 275     -67.718  -2.758  73.827  1.00 93.89           N  
ATOM   2061  CA  ARG A 275     -67.172  -1.407  73.744  1.00 93.89           C  
ATOM   2062  C   ARG A 275     -65.649  -1.427  73.816  1.00 93.89           C  
ATOM   2063  CB  ARG A 275     -67.739  -0.528  74.861  1.00 93.89           C  
ATOM   2064  O   ARG A 275     -64.977  -0.734  73.050  1.00 93.89           O  
ATOM   2065  CG  ARG A 275     -67.447   0.954  74.686  1.00 93.89           C  
ATOM   2066  CD  ARG A 275     -68.164   1.797  75.731  1.00 93.89           C  
ATOM   2067  NE  ARG A 275     -67.982   3.226  75.489  1.00 93.89           N  
ATOM   2068  NH1 ARG A 275     -69.655   3.894  76.935  1.00 93.89           N  
ATOM   2069  NH2 ARG A 275     -68.446   5.457  75.773  1.00 93.89           N  
ATOM   2070  CZ  ARG A 275     -68.695   4.189  76.066  1.00 93.89           C  
ATOM   2071  N   ALA A 276     -65.029  -2.138  74.834  1.00 94.45           N  
ATOM   2072  CA  ALA A 276     -63.581  -2.251  74.989  1.00 94.45           C  
ATOM   2073  C   ALA A 276     -62.935  -2.803  73.722  1.00 94.45           C  
ATOM   2074  CB  ALA A 276     -63.242  -3.138  76.185  1.00 94.45           C  
ATOM   2075  O   ALA A 276     -61.881  -2.325  73.297  1.00 94.45           O  
ATOM   2076  N   GLN A 277     -63.533  -3.776  73.064  1.00 95.08           N  
ATOM   2077  CA  GLN A 277     -63.021  -4.348  71.823  1.00 95.08           C  
ATOM   2078  C   GLN A 277     -63.062  -3.327  70.689  1.00 95.08           C  
ATOM   2079  CB  GLN A 277     -63.819  -5.594  71.437  1.00 95.08           C  
ATOM   2080  O   GLN A 277     -62.124  -3.236  69.895  1.00 95.08           O  
ATOM   2081  CG  GLN A 277     -63.554  -6.796  72.333  1.00 95.08           C  
ATOM   2082  CD  GLN A 277     -64.337  -8.026  71.913  1.00 95.08           C  
ATOM   2083  NE2 GLN A 277     -64.146  -9.126  72.633  1.00 95.08           N  
ATOM   2084  OE1 GLN A 277     -65.109  -7.987  70.949  1.00 95.08           O  
ATOM   2085  N   LEU A 278     -64.129  -2.624  70.580  1.00 94.28           N  
ATOM   2086  CA  LEU A 278     -64.262  -1.652  69.501  1.00 94.28           C  
ATOM   2087  C   LEU A 278     -63.266  -0.510  69.673  1.00 94.28           C  
ATOM   2088  CB  LEU A 278     -65.688  -1.097  69.450  1.00 94.28           C  
ATOM   2089  O   LEU A 278     -62.663  -0.054  68.698  1.00 94.28           O  
ATOM   2090  CG  LEU A 278     -66.767  -2.049  68.933  1.00 94.28           C  
ATOM   2091  CD1 LEU A 278     -68.143  -1.399  69.040  1.00 94.28           C  
ATOM   2092  CD2 LEU A 278     -66.474  -2.458  67.493  1.00 94.28           C  
ATOM   2093  N   GLU A 279     -63.203  -0.117  70.968  1.00 95.25           N  
ATOM   2094  CA  GLU A 279     -62.232   0.939  71.240  1.00 95.25           C  
ATOM   2095  C   GLU A 279     -60.810   0.471  70.941  1.00 95.25           C  
ATOM   2096  CB  GLU A 279     -62.338   1.405  72.694  1.00 95.25           C  
ATOM   2097  O   GLU A 279     -60.014   1.215  70.365  1.00 95.25           O  
ATOM   2098  CG  GLU A 279     -63.583   2.230  72.986  1.00 95.25           C  
ATOM   2099  CD  GLU A 279     -63.750   2.562  74.460  1.00 95.25           C  
ATOM   2100  OE1 GLU A 279     -64.715   3.275  74.816  1.00 95.25           O  
ATOM   2101  OE2 GLU A 279     -62.908   2.107  75.266  1.00 95.25           O  
ATOM   2102  N   GLY A 280     -60.423  -0.710  71.440  1.00 95.50           N  
ATOM   2103  CA  GLY A 280     -59.126  -1.276  71.102  1.00 95.50           C  
ATOM   2104  C   GLY A 280     -58.893  -1.383  69.607  1.00 95.50           C  
ATOM   2105  O   GLY A 280     -57.822  -1.025  69.113  1.00 95.50           O  
ATOM   2106  N   HIS A 281     -59.949  -1.881  68.923  1.00 96.20           N  
ATOM   2107  CA  HIS A 281     -59.854  -2.022  67.475  1.00 96.20           C  
ATOM   2108  C   HIS A 281     -59.689  -0.665  66.799  1.00 96.20           C  
ATOM   2109  CB  HIS A 281     -61.090  -2.736  66.924  1.00 96.20           C  
ATOM   2110  O   HIS A 281     -58.917  -0.531  65.846  1.00 96.20           O  
ATOM   2111  CG  HIS A 281     -60.987  -3.078  65.471  1.00 96.20           C  
ATOM   2112  CD2 HIS A 281     -60.183  -3.949  64.818  1.00 96.20           C  
ATOM   2113  ND1 HIS A 281     -61.778  -2.487  64.510  1.00 96.20           N  
ATOM   2114  CE1 HIS A 281     -61.464  -2.983  63.325  1.00 96.20           C  
ATOM   2115  NE2 HIS A 281     -60.499  -3.872  63.484  1.00 96.20           N  
ATOM   2116  N   ALA A 282     -60.433   0.317  67.256  1.00 95.22           N  
ATOM   2117  CA  ALA A 282     -60.351   1.656  66.680  1.00 95.22           C  
ATOM   2118  C   ALA A 282     -58.940   2.222  66.806  1.00 95.22           C  
ATOM   2119  CB  ALA A 282     -61.357   2.588  67.353  1.00 95.22           C  
ATOM   2120  O   ALA A 282     -58.410   2.803  65.856  1.00 95.22           O  
ATOM   2121  N   VAL A 283     -58.285   2.079  68.092  1.00 96.14           N  
ATOM   2122  CA  VAL A 283     -56.931   2.563  68.339  1.00 96.14           C  
ATOM   2123  C   VAL A 283     -55.941   1.799  67.462  1.00 96.14           C  
ATOM   2124  CB  VAL A 283     -56.541   2.424  69.828  1.00 96.14           C  
ATOM   2125  O   VAL A 283     -55.069   2.400  66.830  1.00 96.14           O  
ATOM   2126  CG1 VAL A 283     -55.057   2.725  70.028  1.00 96.14           C  
ATOM   2127  CG2 VAL A 283     -57.399   3.347  70.692  1.00 96.14           C  
ATOM   2128  N   GLN A 284     -56.029   0.459  67.420  1.00 96.30           N  
ATOM   2129  CA  GLN A 284     -55.147  -0.365  66.600  1.00 96.30           C  
ATOM   2130  C   GLN A 284     -55.302  -0.031  65.119  1.00 96.30           C  
ATOM   2131  CB  GLN A 284     -55.427  -1.850  66.836  1.00 96.30           C  
ATOM   2132  O   GLN A 284     -54.314   0.027  64.384  1.00 96.30           O  
ATOM   2133  CG  GLN A 284     -54.985  -2.349  68.205  1.00 96.30           C  
ATOM   2134  CD  GLN A 284     -55.349  -3.802  68.445  1.00 96.30           C  
ATOM   2135  NE2 GLN A 284     -54.965  -4.326  69.604  1.00 96.30           N  
ATOM   2136  OE1 GLN A 284     -55.972  -4.449  67.597  1.00 96.30           O  
ATOM   2137  N   SER A 285     -56.578   0.112  64.706  1.00 94.20           N  
ATOM   2138  CA  SER A 285     -56.843   0.441  63.310  1.00 94.20           C  
ATOM   2139  C   SER A 285     -56.181   1.758  62.917  1.00 94.20           C  
ATOM   2140  CB  SER A 285     -58.348   0.521  63.053  1.00 94.20           C  
ATOM   2141  O   SER A 285     -55.611   1.872  61.830  1.00 94.20           O  
ATOM   2142  OG  SER A 285     -58.611   0.867  61.704  1.00 94.20           O  
ATOM   2143  N   THR A 286     -56.256   2.699  63.864  1.00 96.36           N  
ATOM   2144  CA  THR A 286     -55.629   3.989  63.596  1.00 96.36           C  
ATOM   2145  C   THR A 286     -54.110   3.854  63.548  1.00 96.36           C  
ATOM   2146  CB  THR A 286     -56.021   5.032  64.660  1.00 96.36           C  
ATOM   2147  O   THR A 286     -53.457   4.437  62.681  1.00 96.36           O  
ATOM   2148  CG2 THR A 286     -57.532   5.235  64.701  1.00 96.36           C  
ATOM   2149  OG1 THR A 286     -55.575   4.584  65.946  1.00 96.36           O  
ATOM   2150  N   LEU A 287     -53.473   3.208  64.467  1.00 96.52           N  
ATOM   2151  CA  LEU A 287     -52.031   2.995  64.497  1.00 96.52           C  
ATOM   2152  C   LEU A 287     -51.566   2.246  63.253  1.00 96.52           C  
ATOM   2153  CB  LEU A 287     -51.629   2.219  65.754  1.00 96.52           C  
ATOM   2154  O   LEU A 287     -50.537   2.587  62.666  1.00 96.52           O  
ATOM   2155  CG  LEU A 287     -51.670   2.995  67.072  1.00 96.52           C  
ATOM   2156  CD1 LEU A 287     -51.333   2.074  68.240  1.00 96.52           C  
ATOM   2157  CD2 LEU A 287     -50.713   4.180  67.025  1.00 96.52           C  
ATOM   2158  N   GLN A 288     -52.352   1.208  62.866  1.00 95.80           N  
ATOM   2159  CA  GLN A 288     -52.014   0.437  61.673  1.00 95.80           C  
ATOM   2160  C   GLN A 288     -52.075   1.307  60.421  1.00 95.80           C  
ATOM   2161  CB  GLN A 288     -52.951  -0.763  61.525  1.00 95.80           C  
ATOM   2162  O   GLN A 288     -51.218   1.198  59.541  1.00 95.80           O  
ATOM   2163  CG  GLN A 288     -52.717  -1.856  62.559  1.00 95.80           C  
ATOM   2164  CD  GLN A 288     -53.585  -3.079  62.326  1.00 95.80           C  
ATOM   2165  NE2 GLN A 288     -53.254  -4.177  62.997  1.00 95.80           N  
ATOM   2166  OE1 GLN A 288     -54.545  -3.037  61.550  1.00 95.80           O  
ATOM   2167  N   SER A 289     -53.096   2.135  60.376  1.00 95.70           N  
ATOM   2168  CA  SER A 289     -53.223   3.022  59.224  1.00 95.70           C  
ATOM   2169  C   SER A 289     -52.077   4.026  59.170  1.00 95.70           C  
ATOM   2170  CB  SER A 289     -54.560   3.764  59.264  1.00 95.70           C  
ATOM   2171  O   SER A 289     -51.552   4.319  58.094  1.00 95.70           O  
ATOM   2172  OG  SER A 289     -54.666   4.667  58.178  1.00 95.70           O  
ATOM   2173  N   GLU A 290     -51.667   4.534  60.333  1.00 96.04           N  
ATOM   2174  CA  GLU A 290     -50.529   5.447  60.396  1.00 96.04           C  
ATOM   2175  C   GLU A 290     -49.243   4.758  59.949  1.00 96.04           C  
ATOM   2176  CB  GLU A 290     -50.363   6.002  61.813  1.00 96.04           C  
ATOM   2177  O   GLU A 290     -48.439   5.344  59.222  1.00 96.04           O  
ATOM   2178  CG  GLU A 290     -51.479   6.945  62.239  1.00 96.04           C  
ATOM   2179  CD  GLU A 290     -51.297   7.494  63.645  1.00 96.04           C  
ATOM   2180  OE1 GLU A 290     -52.022   8.441  64.026  1.00 96.04           O  
ATOM   2181  OE2 GLU A 290     -50.420   6.975  64.371  1.00 96.04           O  
ATOM   2182  N   GLU A 291     -49.001   3.625  60.472  1.00 96.52           N  
ATOM   2183  CA  GLU A 291     -47.813   2.876  60.075  1.00 96.52           C  
ATOM   2184  C   GLU A 291     -47.831   2.565  58.581  1.00 96.52           C  
ATOM   2185  CB  GLU A 291     -47.700   1.580  60.881  1.00 96.52           C  
ATOM   2186  O   GLU A 291     -46.802   2.664  57.909  1.00 96.52           O  
ATOM   2187  CG  GLU A 291     -47.310   1.792  62.336  1.00 96.52           C  
ATOM   2188  CD  GLU A 291     -47.520   0.559  63.200  1.00 96.52           C  
ATOM   2189  OE1 GLU A 291     -47.286   0.631  64.428  1.00 96.52           O  
ATOM   2190  OE2 GLU A 291     -47.921  -0.488  62.644  1.00 96.52           O  
ATOM   2191  N   TRP A 292     -49.074   2.138  58.139  1.00 96.35           N  
ATOM   2192  CA  TRP A 292     -49.231   1.867  56.714  1.00 96.35           C  
ATOM   2193  C   TRP A 292     -48.862   3.091  55.882  1.00 96.35           C  
ATOM   2194  CB  TRP A 292     -50.668   1.437  56.403  1.00 96.35           C  
ATOM   2195  O   TRP A 292     -48.139   2.980  54.890  1.00 96.35           O  
ATOM   2196  CG  TRP A 292     -50.906   1.106  54.960  1.00 96.35           C  
ATOM   2197  CD1 TRP A 292     -50.640  -0.079  54.332  1.00 96.35           C  
ATOM   2198  CD2 TRP A 292     -51.455   1.974  53.964  1.00 96.35           C  
ATOM   2199  CE2 TRP A 292     -51.494   1.248  52.753  1.00 96.35           C  
ATOM   2200  CE3 TRP A 292     -51.919   3.296  53.978  1.00 96.35           C  
ATOM   2201  NE1 TRP A 292     -50.991   0.000  53.005  1.00 96.35           N  
ATOM   2202  CH2 TRP A 292     -52.427   3.097  51.607  1.00 96.35           C  
ATOM   2203  CZ2 TRP A 292     -51.979   1.802  51.566  1.00 96.35           C  
ATOM   2204  CZ3 TRP A 292     -52.402   3.845  52.796  1.00 96.35           C  
ATOM   2205  N   PHE A 293     -49.302   4.282  56.274  1.00 95.94           N  
ATOM   2206  CA  PHE A 293     -49.020   5.512  55.543  1.00 95.94           C  
ATOM   2207  C   PHE A 293     -47.555   5.905  55.689  1.00 95.94           C  
ATOM   2208  CB  PHE A 293     -49.920   6.650  56.036  1.00 95.94           C  
ATOM   2209  O   PHE A 293     -46.943   6.403  54.742  1.00 95.94           O  
ATOM   2210  CG  PHE A 293     -51.329   6.580  55.512  1.00 95.94           C  
ATOM   2211  CD1 PHE A 293     -51.585   6.680  54.150  1.00 95.94           C  
ATOM   2212  CD2 PHE A 293     -52.398   6.413  56.383  1.00 95.94           C  
ATOM   2213  CE1 PHE A 293     -52.889   6.616  53.663  1.00 95.94           C  
ATOM   2214  CE2 PHE A 293     -53.703   6.348  55.904  1.00 95.94           C  
ATOM   2215  CZ  PHE A 293     -53.946   6.450  54.543  1.00 95.94           C  
ATOM   2216  N   ARG A 294     -46.980   5.685  56.784  1.00 97.55           N  
ATOM   2217  CA  ARG A 294     -45.572   5.999  57.007  1.00 97.55           C  
ATOM   2218  C   ARG A 294     -44.676   5.182  56.081  1.00 97.55           C  
ATOM   2219  CB  ARG A 294     -45.188   5.744  58.466  1.00 97.55           C  
ATOM   2220  O   ARG A 294     -43.775   5.728  55.441  1.00 97.55           O  
ATOM   2221  CG  ARG A 294     -43.812   6.269  58.842  1.00 97.55           C  
ATOM   2222  CD  ARG A 294     -43.528   6.095  60.327  1.00 97.55           C  
ATOM   2223  NE  ARG A 294     -43.203   4.710  60.655  1.00 97.55           N  
ATOM   2224  NH1 ARG A 294     -41.420   5.236  62.026  1.00 97.55           N  
ATOM   2225  NH2 ARG A 294     -42.002   3.045  61.685  1.00 97.55           N  
ATOM   2226  CZ  ARG A 294     -42.209   4.333  61.455  1.00 97.55           C  
ATOM   2227  N   VAL A 295     -44.876   3.862  56.054  1.00 97.05           N  
ATOM   2228  CA  VAL A 295     -44.081   2.979  55.207  1.00 97.05           C  
ATOM   2229  C   VAL A 295     -44.274   3.358  53.740  1.00 97.05           C  
ATOM   2230  CB  VAL A 295     -44.452   1.495  55.427  1.00 97.05           C  
ATOM   2231  O   VAL A 295     -43.307   3.430  52.978  1.00 97.05           O  
ATOM   2232  CG1 VAL A 295     -43.776   0.608  54.384  1.00 97.05           C  
ATOM   2233  CG2 VAL A 295     -44.067   1.054  56.838  1.00 97.05           C  
ATOM   2234  N   ARG A 296     -45.572   3.615  53.396  1.00 97.36           N  
ATOM   2235  CA  ARG A 296     -45.846   3.979  52.009  1.00 97.36           C  
ATOM   2236  C   ARG A 296     -45.180   5.303  51.648  1.00 97.36           C  
ATOM   2237  CB  ARG A 296     -47.354   4.068  51.765  1.00 97.36           C  
ATOM   2238  O   ARG A 296     -44.620   5.445  50.560  1.00 97.36           O  
ATOM   2239  CG  ARG A 296     -47.730   4.297  50.309  1.00 97.36           C  
ATOM   2240  CD  ARG A 296     -47.373   3.099  49.440  1.00 97.36           C  
ATOM   2241  NE  ARG A 296     -47.791   3.295  48.055  1.00 97.36           N  
ATOM   2242  NH1 ARG A 296     -46.883   1.315  47.284  1.00 97.36           N  
ATOM   2243  NH2 ARG A 296     -47.975   2.721  45.839  1.00 97.36           N  
ATOM   2244  CZ  ARG A 296     -47.549   2.443  47.062  1.00 97.36           C  
ATOM   2245  N   LEU A 297     -45.179   6.232  52.545  1.00 97.59           N  
ATOM   2246  CA  LEU A 297     -44.532   7.518  52.312  1.00 97.59           C  
ATOM   2247  C   LEU A 297     -43.020   7.353  52.198  1.00 97.59           C  
ATOM   2248  CB  LEU A 297     -44.867   8.499  53.438  1.00 97.59           C  
ATOM   2249  O   LEU A 297     -42.383   7.991  51.357  1.00 97.59           O  
ATOM   2250  CG  LEU A 297     -46.255   9.139  53.389  1.00 97.59           C  
ATOM   2251  CD1 LEU A 297     -46.506   9.957  54.652  1.00 97.59           C  
ATOM   2252  CD2 LEU A 297     -46.399  10.009  52.145  1.00 97.59           C  
ATOM   2253  N   ASP A 298     -42.461   6.554  53.087  1.00 97.36           N  
ATOM   2254  CA  ASP A 298     -41.029   6.278  53.029  1.00 97.36           C  
ATOM   2255  C   ASP A 298     -40.651   5.615  51.706  1.00 97.36           C  
ATOM   2256  CB  ASP A 298     -40.605   5.393  54.202  1.00 97.36           C  
ATOM   2257  O   ASP A 298     -39.645   5.973  51.091  1.00 97.36           O  
ATOM   2258  CG  ASP A 298     -40.614   6.126  55.532  1.00 97.36           C  
ATOM   2259  OD1 ASP A 298     -40.646   7.376  55.539  1.00 97.36           O  
ATOM   2260  OD2 ASP A 298     -40.586   5.448  56.582  1.00 97.36           O  
ATOM   2261  N   ARG A 299     -41.456   4.678  51.299  1.00 97.21           N  
ATOM   2262  CA  ARG A 299     -41.199   4.003  50.031  1.00 97.21           C  
ATOM   2263  C   ARG A 299     -41.291   4.980  48.863  1.00 97.21           C  
ATOM   2264  CB  ARG A 299     -42.182   2.848  49.827  1.00 97.21           C  
ATOM   2265  O   ARG A 299     -40.463   4.944  47.950  1.00 97.21           O  
ATOM   2266  CG  ARG A 299     -41.911   1.645  50.715  1.00 97.21           C  
ATOM   2267  CD  ARG A 299     -42.913   0.525  50.470  1.00 97.21           C  
ATOM   2268  NE  ARG A 299     -42.697  -0.599  51.376  1.00 97.21           N  
ATOM   2269  NH1 ARG A 299     -44.608  -1.737  50.750  1.00 97.21           N  
ATOM   2270  NH2 ARG A 299     -43.215  -2.616  52.344  1.00 97.21           N  
ATOM   2271  CZ  ARG A 299     -43.508  -1.648  51.488  1.00 97.21           C  
ATOM   2272  N   LEU A 300     -42.372   5.787  48.910  1.00 97.16           N  
ATOM   2273  CA  LEU A 300     -42.531   6.783  47.857  1.00 97.16           C  
ATOM   2274  C   LEU A 300     -41.373   7.775  47.868  1.00 97.16           C  
ATOM   2275  CB  LEU A 300     -43.858   7.529  48.020  1.00 97.16           C  
ATOM   2276  O   LEU A 300     -40.865   8.154  46.810  1.00 97.16           O  
ATOM   2277  CG  LEU A 300     -44.200   8.551  46.935  1.00 97.16           C  
ATOM   2278  CD1 LEU A 300     -44.306   7.866  45.577  1.00 97.16           C  
ATOM   2279  CD2 LEU A 300     -45.496   9.279  47.275  1.00 97.16           C  
ATOM   2280  N   SER A 301     -40.882   8.243  48.996  1.00 96.97           N  
ATOM   2281  CA  SER A 301     -39.760   9.167  49.129  1.00 96.97           C  
ATOM   2282  C   SER A 301     -38.467   8.543  48.615  1.00 96.97           C  
ATOM   2283  CB  SER A 301     -39.586   9.593  50.587  1.00 96.97           C  
ATOM   2284  O   SER A 301     -37.671   9.209  47.951  1.00 96.97           O  
ATOM   2285  OG  SER A 301     -39.198   8.491  51.390  1.00 96.97           O  
ATOM   2286  N   GLU A 302     -38.191   7.275  48.936  1.00 97.47           N  
ATOM   2287  CA  GLU A 302     -37.014   6.571  48.437  1.00 97.47           C  
ATOM   2288  C   GLU A 302     -37.058   6.431  46.918  1.00 97.47           C  
ATOM   2289  CB  GLU A 302     -36.896   5.191  49.089  1.00 97.47           C  
ATOM   2290  O   GLU A 302     -36.040   6.601  46.244  1.00 97.47           O  
ATOM   2291  CG  GLU A 302     -36.462   5.235  50.547  1.00 97.47           C  
ATOM   2292  CD  GLU A 302     -36.512   3.877  51.229  1.00 97.47           C  
ATOM   2293  OE1 GLU A 302     -36.209   3.795  52.441  1.00 97.47           O  
ATOM   2294  OE2 GLU A 302     -36.857   2.887  50.546  1.00 97.47           O  
ATOM   2295  N   ALA A 303     -38.279   6.008  46.421  1.00 97.21           N  
ATOM   2296  CA  ALA A 303     -38.429   5.895  44.972  1.00 97.21           C  
ATOM   2297  C   ALA A 303     -38.177   7.235  44.288  1.00 97.21           C  
ATOM   2298  CB  ALA A 303     -39.821   5.375  44.621  1.00 97.21           C  
ATOM   2299  O   ALA A 303     -37.543   7.290  43.232  1.00 97.21           O  
ATOM   2300  N   ALA A 304     -38.665   8.378  44.858  1.00 96.94           N  
ATOM   2301  CA  ALA A 304     -38.426   9.715  44.320  1.00 96.94           C  
ATOM   2302  C   ALA A 304     -36.936  10.048  44.320  1.00 96.94           C  
ATOM   2303  CB  ALA A 304     -39.200  10.758  45.122  1.00 96.94           C  
ATOM   2304  O   ALA A 304     -36.422  10.618  43.355  1.00 96.94           O  
ATOM   2305  N   LYS A 305     -36.147   9.652  45.374  1.00 97.49           N  
ATOM   2306  CA  LYS A 305     -34.709   9.888  45.458  1.00 97.49           C  
ATOM   2307  C   LYS A 305     -33.956   9.081  44.405  1.00 97.49           C  
ATOM   2308  CB  LYS A 305     -34.189   9.542  46.854  1.00 97.49           C  
ATOM   2309  O   LYS A 305     -33.044   9.596  43.755  1.00 97.49           O  
ATOM   2310  CG  LYS A 305     -34.647  10.503  47.942  1.00 97.49           C  
ATOM   2311  CD  LYS A 305     -34.114  10.095  49.309  1.00 97.49           C  
ATOM   2312  CE  LYS A 305     -34.639  11.007  50.410  1.00 97.49           C  
ATOM   2313  NZ  LYS A 305     -34.250  10.518  51.766  1.00 97.49           N  
ATOM   2314  N   VAL A 306     -34.289   7.823  44.257  1.00 97.60           N  
ATOM   2315  CA  VAL A 306     -33.652   6.959  43.268  1.00 97.60           C  
ATOM   2316  C   VAL A 306     -33.893   7.514  41.865  1.00 97.60           C  
ATOM   2317  CB  VAL A 306     -34.171   5.507  43.363  1.00 97.60           C  
ATOM   2318  O   VAL A 306     -32.980   7.543  41.037  1.00 97.60           O  
ATOM   2319  CG1 VAL A 306     -33.652   4.670  42.195  1.00 97.60           C  
ATOM   2320  CG2 VAL A 306     -33.763   4.882  44.696  1.00 97.60           C  
ATOM   2321  N   ASN A 307     -35.194   7.920  41.634  1.00 96.98           N  
ATOM   2322  CA  ASN A 307     -35.522   8.497  40.335  1.00 96.98           C  
ATOM   2323  C   ASN A 307     -34.714   9.763  40.064  1.00 96.98           C  
ATOM   2324  CB  ASN A 307     -37.021   8.795  40.243  1.00 96.98           C  
ATOM   2325  O   ASN A 307     -34.215   9.960  38.954  1.00 96.98           O  
ATOM   2326  CG  ASN A 307     -37.443   9.243  38.858  1.00 96.98           C  
ATOM   2327  ND2 ASN A 307     -38.556   9.963  38.781  1.00 96.98           N  
ATOM   2328  OD1 ASN A 307     -36.775   8.943  37.865  1.00 96.98           O  
ATOM   2329  N   THR A 308     -34.556  10.699  41.073  1.00 97.62           N  
ATOM   2330  CA  THR A 308     -33.759  11.914  40.945  1.00 97.62           C  
ATOM   2331  C   THR A 308     -32.294  11.575  40.683  1.00 97.62           C  
ATOM   2332  CB  THR A 308     -33.868  12.789  42.207  1.00 97.62           C  
ATOM   2333  O   THR A 308     -31.641  12.216  39.857  1.00 97.62           O  
ATOM   2334  CG2 THR A 308     -35.287  13.320  42.387  1.00 97.62           C  
ATOM   2335  OG1 THR A 308     -33.514  12.008  43.355  1.00 97.62           O  
ATOM   2336  N   ASP A 309     -31.724  10.599  41.368  1.00 97.23           N  
ATOM   2337  CA  ASP A 309     -30.348  10.159  41.164  1.00 97.23           C  
ATOM   2338  C   ASP A 309     -30.161   9.570  39.767  1.00 97.23           C  
ATOM   2339  CB  ASP A 309     -29.949   9.132  42.225  1.00 97.23           C  
ATOM   2340  O   ASP A 309     -29.146   9.821  39.113  1.00 97.23           O  
ATOM   2341  CG  ASP A 309     -29.745   9.747  43.599  1.00 97.23           C  
ATOM   2342  OD1 ASP A 309     -29.617  10.986  43.699  1.00 97.23           O  
ATOM   2343  OD2 ASP A 309     -29.707   8.985  44.589  1.00 97.23           O  
ATOM   2344  N   ALA A 310     -31.137   8.725  39.364  1.00 96.90           N  
ATOM   2345  CA  ALA A 310     -31.080   8.145  38.025  1.00 96.90           C  
ATOM   2346  C   ALA A 310     -31.101   9.232  36.954  1.00 96.90           C  
ATOM   2347  CB  ALA A 310     -32.241   7.175  37.816  1.00 96.90           C  
ATOM   2348  O   ALA A 310     -30.367   9.153  35.966  1.00 96.90           O  
ATOM   2349  N   MET A 311     -31.956  10.319  37.183  1.00 97.65           N  
ATOM   2350  CA  MET A 311     -32.017  11.442  36.253  1.00 97.65           C  
ATOM   2351  C   MET A 311     -30.693  12.199  36.227  1.00 97.65           C  
ATOM   2352  CB  MET A 311     -33.155  12.392  36.630  1.00 97.65           C  
ATOM   2353  O   MET A 311     -30.210  12.578  35.159  1.00 97.65           O  
ATOM   2354  CG  MET A 311     -34.539  11.845  36.317  1.00 97.65           C  
ATOM   2355  SD  MET A 311     -35.873  13.044  36.705  1.00 97.65           S  
ATOM   2356  CE  MET A 311     -35.527  14.320  35.462  1.00 97.65           C  
ATOM   2357  N   ARG A 312     -30.072  12.373  37.412  1.00 97.95           N  
ATOM   2358  CA  ARG A 312     -28.782  13.049  37.497  1.00 97.95           C  
ATOM   2359  C   ARG A 312     -27.694  12.245  36.793  1.00 97.95           C  
ATOM   2360  CB  ARG A 312     -28.394  13.287  38.958  1.00 97.95           C  
ATOM   2361  O   ARG A 312     -26.876  12.805  36.060  1.00 97.95           O  
ATOM   2362  CG  ARG A 312     -28.764  14.668  39.476  1.00 97.95           C  
ATOM   2363  CD  ARG A 312     -28.241  14.899  40.887  1.00 97.95           C  
ATOM   2364  NE  ARG A 312     -28.991  14.126  41.873  1.00 97.95           N  
ATOM   2365  NH1 ARG A 312     -27.165  13.679  43.216  1.00 97.95           N  
ATOM   2366  NH2 ARG A 312     -29.237  12.881  43.787  1.00 97.95           N  
ATOM   2367  CZ  ARG A 312     -28.463  13.564  42.956  1.00 97.95           C  
ATOM   2368  N   SER A 313     -27.646  10.941  37.043  1.00 97.51           N  
ATOM   2369  CA  SER A 313     -26.675  10.075  36.382  1.00 97.51           C  
ATOM   2370  C   SER A 313     -26.845  10.110  34.866  1.00 97.51           C  
ATOM   2371  CB  SER A 313     -26.807   8.637  36.885  1.00 97.51           C  
ATOM   2372  O   SER A 313     -25.860  10.138  34.126  1.00 97.51           O  
ATOM   2373  OG  SER A 313     -28.054   8.083  36.503  1.00 97.51           O  
ATOM   2374  N   ALA A 314     -28.108  10.042  34.374  1.00 96.64           N  
ATOM   2375  CA  ALA A 314     -28.382  10.117  32.941  1.00 96.64           C  
ATOM   2376  C   ALA A 314     -27.913  11.449  32.362  1.00 96.64           C  
ATOM   2377  CB  ALA A 314     -29.871   9.918  32.672  1.00 96.64           C  
ATOM   2378  O   ALA A 314     -27.331  11.490  31.275  1.00 96.64           O  
ATOM   2379  N   GLN A 315     -28.097  12.559  33.070  1.00 98.28           N  
ATOM   2380  CA  GLN A 315     -27.645  13.879  32.644  1.00 98.28           C  
ATOM   2381  C   GLN A 315     -26.122  13.941  32.570  1.00 98.28           C  
ATOM   2382  CB  GLN A 315     -28.169  14.958  33.594  1.00 98.28           C  
ATOM   2383  O   GLN A 315     -25.564  14.538  31.647  1.00 98.28           O  
ATOM   2384  CG  GLN A 315     -29.655  15.247  33.436  1.00 98.28           C  
ATOM   2385  CD  GLN A 315     -30.154  16.304  34.404  1.00 98.28           C  
ATOM   2386  NE2 GLN A 315     -31.335  16.848  34.130  1.00 98.28           N  
ATOM   2387  OE1 GLN A 315     -29.483  16.628  35.389  1.00 98.28           O  
ATOM   2388  N   GLU A 316     -25.395  13.356  33.493  1.00 97.57           N  
ATOM   2389  CA  GLU A 316     -23.936  13.306  33.470  1.00 97.57           C  
ATOM   2390  C   GLU A 316     -23.430  12.503  32.276  1.00 97.57           C  
ATOM   2391  CB  GLU A 316     -23.398  12.708  34.772  1.00 97.57           C  
ATOM   2392  O   GLU A 316     -22.456  12.890  31.628  1.00 97.57           O  
ATOM   2393  CG  GLU A 316     -23.594  13.603  35.987  1.00 97.57           C  
ATOM   2394  CD  GLU A 316     -23.291  12.904  37.303  1.00 97.57           C  
ATOM   2395  OE1 GLU A 316     -23.458  13.529  38.375  1.00 97.57           O  
ATOM   2396  OE2 GLU A 316     -22.881  11.723  37.261  1.00 97.57           O  
ATOM   2397  N   GLU A 317     -24.090  11.410  31.992  1.00 95.93           N  
ATOM   2398  CA  GLU A 317     -23.709  10.604  30.836  1.00 95.93           C  
ATOM   2399  C   GLU A 317     -23.909  11.377  29.535  1.00 95.93           C  
ATOM   2400  CB  GLU A 317     -24.510   9.300  30.802  1.00 95.93           C  
ATOM   2401  O   GLU A 317     -23.072  11.309  28.632  1.00 95.93           O  
ATOM   2402  CG  GLU A 317     -24.152   8.329  31.918  1.00 95.93           C  
ATOM   2403  CD  GLU A 317     -25.037   7.093  31.944  1.00 95.93           C  
ATOM   2404  OE1 GLU A 317     -24.922   6.285  32.893  1.00 95.93           O  
ATOM   2405  OE2 GLU A 317     -25.852   6.932  31.008  1.00 95.93           O  
ATOM   2406  N   ILE A 318     -25.066  12.083  29.448  1.00 97.70           N  
ATOM   2407  CA  ILE A 318     -25.329  12.907  28.273  1.00 97.70           C  
ATOM   2408  C   ILE A 318     -24.231  13.956  28.122  1.00 97.70           C  
ATOM   2409  CB  ILE A 318     -26.713  13.588  28.360  1.00 97.70           C  
ATOM   2410  O   ILE A 318     -23.720  14.175  27.021  1.00 97.70           O  
ATOM   2411  CG1 ILE A 318     -27.831  12.545  28.245  1.00 97.70           C  
ATOM   2412  CG2 ILE A 318     -26.854  14.664  27.279  1.00 97.70           C  
ATOM   2413  CD1 ILE A 318     -29.222  13.094  28.529  1.00 97.70           C  
ATOM   2414  N   THR A 319     -23.880  14.604  29.227  1.00 97.87           N  
ATOM   2415  CA  THR A 319     -22.837  15.624  29.191  1.00 97.87           C  
ATOM   2416  C   THR A 319     -21.494  15.010  28.808  1.00 97.87           C  
ATOM   2417  CB  THR A 319     -22.709  16.340  30.549  1.00 97.87           C  
ATOM   2418  O   THR A 319     -20.707  15.625  28.085  1.00 97.87           O  
ATOM   2419  CG2 THR A 319     -23.998  17.070  30.909  1.00 97.87           C  
ATOM   2420  OG1 THR A 319     -22.420  15.373  31.567  1.00 97.87           O  
ATOM   2421  N   GLU A 320     -21.160  13.846  29.271  1.00 97.95           N  
ATOM   2422  CA  GLU A 320     -19.926  13.155  28.908  1.00 97.95           C  
ATOM   2423  C   GLU A 320     -19.901  12.815  27.421  1.00 97.95           C  
ATOM   2424  CB  GLU A 320     -19.758  11.882  29.742  1.00 97.95           C  
ATOM   2425  O   GLU A 320     -18.873  12.974  26.760  1.00 97.95           O  
ATOM   2426  CG  GLU A 320     -18.493  11.100  29.421  1.00 97.95           C  
ATOM   2427  CD  GLU A 320     -17.219  11.892  29.668  1.00 97.95           C  
ATOM   2428  OE1 GLU A 320     -16.185  11.594  29.028  1.00 97.95           O  
ATOM   2429  OE2 GLU A 320     -17.255  12.819  30.508  1.00 97.95           O  
ATOM   2430  N   TYR A 321     -21.034  12.288  26.913  1.00 97.74           N  
ATOM   2431  CA  TYR A 321     -21.107  11.967  25.492  1.00 97.74           C  
ATOM   2432  C   TYR A 321     -20.983  13.225  24.642  1.00 97.74           C  
ATOM   2433  CB  TYR A 321     -22.420  11.246  25.171  1.00 97.74           C  
ATOM   2434  O   TYR A 321     -20.366  13.202  23.574  1.00 97.74           O  
ATOM   2435  CG  TYR A 321     -22.455   9.812  25.639  1.00 97.74           C  
ATOM   2436  CD1 TYR A 321     -21.451   8.916  25.278  1.00 97.74           C  
ATOM   2437  CD2 TYR A 321     -23.492   9.349  26.443  1.00 97.74           C  
ATOM   2438  CE1 TYR A 321     -21.481   7.592  25.706  1.00 97.74           C  
ATOM   2439  CE2 TYR A 321     -23.531   8.028  26.876  1.00 97.74           C  
ATOM   2440  OH  TYR A 321     -22.557   5.850  26.929  1.00 97.74           O  
ATOM   2441  CZ  TYR A 321     -22.523   7.159  26.503  1.00 97.74           C  
ATOM   2442  N   ARG A 322     -21.539  14.300  25.096  1.00 97.91           N  
ATOM   2443  CA  ARG A 322     -21.371  15.575  24.408  1.00 97.91           C  
ATOM   2444  C   ARG A 322     -19.907  15.999  24.389  1.00 97.91           C  
ATOM   2445  CB  ARG A 322     -22.223  16.660  25.070  1.00 97.91           C  
ATOM   2446  O   ARG A 322     -19.401  16.460  23.363  1.00 97.91           O  
ATOM   2447  CG  ARG A 322     -23.682  16.645  24.644  1.00 97.91           C  
ATOM   2448  CD  ARG A 322     -24.432  17.867  25.155  1.00 97.91           C  
ATOM   2449  NE  ARG A 322     -25.858  17.790  24.852  1.00 97.91           N  
ATOM   2450  NH1 ARG A 322     -26.525  17.569  27.052  1.00 97.91           N  
ATOM   2451  NH2 ARG A 322     -28.086  17.591  25.373  1.00 97.91           N  
ATOM   2452  CZ  ARG A 322     -26.820  17.650  25.760  1.00 97.91           C  
ATOM   2453  N   ARG A 323     -19.197  15.891  25.499  1.00 97.55           N  
ATOM   2454  CA  ARG A 323     -17.772  16.200  25.567  1.00 97.55           C  
ATOM   2455  C   ARG A 323     -16.971  15.299  24.634  1.00 97.55           C  
ATOM   2456  CB  ARG A 323     -17.259  16.058  27.002  1.00 97.55           C  
ATOM   2457  O   ARG A 323     -16.092  15.771  23.910  1.00 97.55           O  
ATOM   2458  CG  ARG A 323     -15.821  16.516  27.190  1.00 97.55           C  
ATOM   2459  CD  ARG A 323     -15.281  16.131  28.560  1.00 97.55           C  
ATOM   2460  NE  ARG A 323     -15.112  14.686  28.686  1.00 97.55           N  
ATOM   2461  NH1 ARG A 323     -13.142  14.604  27.480  1.00 97.55           N  
ATOM   2462  NH2 ARG A 323     -14.043  12.682  28.344  1.00 97.55           N  
ATOM   2463  CZ  ARG A 323     -14.099  13.994  28.170  1.00 97.55           C  
ATOM   2464  N   GLN A 324     -17.263  13.992  24.630  1.00 97.61           N  
ATOM   2465  CA  GLN A 324     -16.576  13.048  23.755  1.00 97.61           C  
ATOM   2466  C   GLN A 324     -16.797  13.398  22.286  1.00 97.61           C  
ATOM   2467  CB  GLN A 324     -17.045  11.619  24.030  1.00 97.61           C  
ATOM   2468  O   GLN A 324     -15.876  13.301  21.473  1.00 97.61           O  
ATOM   2469  CG  GLN A 324     -16.555  11.055  25.357  1.00 97.61           C  
ATOM   2470  CD  GLN A 324     -17.126   9.683  25.660  1.00 97.61           C  
ATOM   2471  NE2 GLN A 324     -17.179   9.331  26.940  1.00 97.61           N  
ATOM   2472  OE1 GLN A 324     -17.517   8.945  24.750  1.00 97.61           O  
ATOM   2473  N   LEU A 325     -18.017  13.709  22.015  1.00 97.15           N  
ATOM   2474  CA  LEU A 325     -18.328  14.104  20.646  1.00 97.15           C  
ATOM   2475  C   LEU A 325     -17.504  15.318  20.230  1.00 97.15           C  
ATOM   2476  CB  LEU A 325     -19.821  14.411  20.502  1.00 97.15           C  
ATOM   2477  O   LEU A 325     -16.960  15.355  19.124  1.00 97.15           O  
ATOM   2478  CG  LEU A 325     -20.315  14.724  19.088  1.00 97.15           C  
ATOM   2479  CD1 LEU A 325     -20.220  13.483  18.207  1.00 97.15           C  
ATOM   2480  CD2 LEU A 325     -21.746  15.250  19.126  1.00 97.15           C  
ATOM   2481  N   GLN A 326     -17.411  16.328  21.092  1.00 96.85           N  
ATOM   2482  CA  GLN A 326     -16.609  17.515  20.814  1.00 96.85           C  
ATOM   2483  C   GLN A 326     -15.131  17.160  20.678  1.00 96.85           C  
ATOM   2484  CB  GLN A 326     -16.799  18.560  21.914  1.00 96.85           C  
ATOM   2485  O   GLN A 326     -14.445  17.666  19.788  1.00 96.85           O  
ATOM   2486  CG  GLN A 326     -18.145  19.269  21.863  1.00 96.85           C  
ATOM   2487  CD  GLN A 326     -18.286  20.340  22.928  1.00 96.85           C  
ATOM   2488  NE2 GLN A 326     -19.309  21.178  22.796  1.00 96.85           N  
ATOM   2489  OE1 GLN A 326     -17.482  20.414  23.863  1.00 96.85           O  
ATOM   2490  N   ALA A 327     -14.609  16.341  21.592  1.00 96.37           N  
ATOM   2491  CA  ALA A 327     -13.219  15.896  21.524  1.00 96.37           C  
ATOM   2492  C   ALA A 327     -12.935  15.186  20.204  1.00 96.37           C  
ATOM   2493  CB  ALA A 327     -12.897  14.977  22.699  1.00 96.37           C  
ATOM   2494  O   ALA A 327     -11.922  15.454  19.553  1.00 96.37           O  
ATOM   2495  N   ARG A 328     -13.816  14.264  19.749  1.00 95.91           N  
ATOM   2496  CA  ARG A 328     -13.650  13.530  18.499  1.00 95.91           C  
ATOM   2497  C   ARG A 328     -13.777  14.461  17.297  1.00 95.91           C  
ATOM   2498  CB  ARG A 328     -14.678  12.401  18.398  1.00 95.91           C  
ATOM   2499  O   ARG A 328     -13.047  14.317  16.315  1.00 95.91           O  
ATOM   2500  CG  ARG A 328     -14.458  11.277  19.398  1.00 95.91           C  
ATOM   2501  CD  ARG A 328     -13.098  10.618  19.216  1.00 95.91           C  
ATOM   2502  NE  ARG A 328     -12.811   9.670  20.289  1.00 95.91           N  
ATOM   2503  NH1 ARG A 328     -10.874   8.854  19.329  1.00 95.91           N  
ATOM   2504  NH2 ARG A 328     -11.596   8.031  21.343  1.00 95.91           N  
ATOM   2505  CZ  ARG A 328     -11.761   8.854  20.318  1.00 95.91           C  
ATOM   2506  N   THR A 329     -14.671  15.415  17.367  1.00 95.30           N  
ATOM   2507  CA  THR A 329     -14.834  16.402  16.306  1.00 95.30           C  
ATOM   2508  C   THR A 329     -13.565  17.233  16.141  1.00 95.30           C  
ATOM   2509  CB  THR A 329     -16.027  17.334  16.588  1.00 95.30           C  
ATOM   2510  O   THR A 329     -13.122  17.484  15.017  1.00 95.30           O  
ATOM   2511  CG2 THR A 329     -16.240  18.318  15.443  1.00 95.30           C  
ATOM   2512  OG1 THR A 329     -17.213  16.546  16.753  1.00 95.30           O  
ATOM   2513  N   THR A 330     -12.941  17.733  17.202  1.00 96.32           N  
ATOM   2514  CA  THR A 330     -11.702  18.499  17.127  1.00 96.32           C  
ATOM   2515  C   THR A 330     -10.562  17.633  16.600  1.00 96.32           C  
ATOM   2516  CB  THR A 330     -11.319  19.076  18.503  1.00 96.32           C  
ATOM   2517  O   THR A 330      -9.712  18.108  15.844  1.00 96.32           O  
ATOM   2518  CG2 THR A 330     -12.400  20.016  19.026  1.00 96.32           C  
ATOM   2519  OG1 THR A 330     -11.144  18.001  19.434  1.00 96.32           O  
ATOM   2520  N   GLU A 331     -10.493  16.390  17.038  1.00 94.14           N  
ATOM   2521  CA  GLU A 331      -9.477  15.473  16.531  1.00 94.14           C  
ATOM   2522  C   GLU A 331      -9.640  15.244  15.031  1.00 94.14           C  
ATOM   2523  CB  GLU A 331      -9.538  14.137  17.276  1.00 94.14           C  
ATOM   2524  O   GLU A 331      -8.654  15.218  14.291  1.00 94.14           O  
ATOM   2525  CG  GLU A 331      -8.387  13.197  16.948  1.00 94.14           C  
ATOM   2526  CD  GLU A 331      -8.451  11.882  17.708  1.00 94.14           C  
ATOM   2527  OE1 GLU A 331      -7.583  11.008  17.484  1.00 94.14           O  
ATOM   2528  OE2 GLU A 331      -9.377  11.724  18.534  1.00 94.14           O  
ATOM   2529  N   LEU A 332     -10.902  15.021  14.601  1.00 93.29           N  
ATOM   2530  CA  LEU A 332     -11.158  14.852  13.175  1.00 93.29           C  
ATOM   2531  C   LEU A 332     -10.705  16.080  12.392  1.00 93.29           C  
ATOM   2532  CB  LEU A 332     -12.646  14.592  12.924  1.00 93.29           C  
ATOM   2533  O   LEU A 332     -10.087  15.952  11.332  1.00 93.29           O  
ATOM   2534  CG  LEU A 332     -13.150  13.182  13.234  1.00 93.29           C  
ATOM   2535  CD1 LEU A 332     -14.666  13.115  13.082  1.00 93.29           C  
ATOM   2536  CD2 LEU A 332     -12.471  12.160  12.327  1.00 93.29           C  
ATOM   2537  N   GLU A 333     -11.015  17.274  12.869  1.00 95.72           N  
ATOM   2538  CA  GLU A 333     -10.604  18.516  12.220  1.00 95.72           C  
ATOM   2539  C   GLU A 333      -9.085  18.655  12.207  1.00 95.72           C  
ATOM   2540  CB  GLU A 333     -11.237  19.722  12.918  1.00 95.72           C  
ATOM   2541  O   GLU A 333      -8.504  19.087  11.209  1.00 95.72           O  
ATOM   2542  CG  GLU A 333     -12.737  19.847  12.692  1.00 95.72           C  
ATOM   2543  CD  GLU A 333     -13.377  20.956  13.511  1.00 95.72           C  
ATOM   2544  OE1 GLU A 333     -14.608  21.158  13.403  1.00 95.72           O  
ATOM   2545  OE2 GLU A 333     -12.641  21.630  14.266  1.00 95.72           O  
ATOM   2546  N   ALA A 334      -8.430  18.340  13.303  1.00 93.95           N  
ATOM   2547  CA  ALA A 334      -6.972  18.380  13.377  1.00 93.95           C  
ATOM   2548  C   ALA A 334      -6.345  17.427  12.364  1.00 93.95           C  
ATOM   2549  CB  ALA A 334      -6.502  18.037  14.789  1.00 93.95           C  
ATOM   2550  O   ALA A 334      -5.384  17.785  11.678  1.00 93.95           O  
ATOM   2551  N   LEU A 335      -6.885  16.179  12.256  1.00 91.18           N  
ATOM   2552  CA  LEU A 335      -6.366  15.193  11.315  1.00 91.18           C  
ATOM   2553  C   LEU A 335      -6.627  15.625   9.876  1.00 91.18           C  
ATOM   2554  CB  LEU A 335      -6.998  13.822  11.572  1.00 91.18           C  
ATOM   2555  O   LEU A 335      -5.783  15.421   9.000  1.00 91.18           O  
ATOM   2556  CG  LEU A 335      -6.542  13.091  12.835  1.00 91.18           C  
ATOM   2557  CD1 LEU A 335      -7.335  11.801  13.016  1.00 91.18           C  
ATOM   2558  CD2 LEU A 335      -5.046  12.800  12.774  1.00 91.18           C  
ATOM   2559  N   LYS A 336      -7.803  16.186   9.607  1.00 94.32           N  
ATOM   2560  CA  LYS A 336      -8.097  16.724   8.282  1.00 94.32           C  
ATOM   2561  C   LYS A 336      -7.105  17.819   7.900  1.00 94.32           C  
ATOM   2562  CB  LYS A 336      -9.525  17.269   8.230  1.00 94.32           C  
ATOM   2563  O   LYS A 336      -6.630  17.864   6.763  1.00 94.32           O  
ATOM   2564  CG  LYS A 336     -10.600  16.192   8.229  1.00 94.32           C  
ATOM   2565  CD  LYS A 336     -11.995  16.794   8.121  1.00 94.32           C  
ATOM   2566  CE  LYS A 336     -13.067  15.715   8.059  1.00 94.32           C  
ATOM   2567  NZ  LYS A 336     -14.441  16.293   8.146  1.00 94.32           N  
ATOM   2568  N   SER A 337      -6.837  18.759   8.805  1.00 94.14           N  
ATOM   2569  CA  SER A 337      -5.866  19.820   8.560  1.00 94.14           C  
ATOM   2570  C   SER A 337      -4.470  19.250   8.331  1.00 94.14           C  
ATOM   2571  CB  SER A 337      -5.839  20.803   9.731  1.00 94.14           C  
ATOM   2572  O   SER A 337      -3.725  19.741   7.481  1.00 94.14           O  
ATOM   2573  OG  SER A 337      -5.217  20.219  10.863  1.00 94.14           O  
ATOM   2574  N   THR A 338      -4.055  18.267   9.137  1.00 92.97           N  
ATOM   2575  CA  THR A 338      -2.765  17.617   8.937  1.00 92.97           C  
ATOM   2576  C   THR A 338      -2.713  16.923   7.579  1.00 92.97           C  
ATOM   2577  CB  THR A 338      -2.478  16.593  10.051  1.00 92.97           C  
ATOM   2578  O   THR A 338      -1.700  16.990   6.880  1.00 92.97           O  
ATOM   2579  CG2 THR A 338      -2.485  17.256  11.424  1.00 92.97           C  
ATOM   2580  OG1 THR A 338      -3.481  15.570  10.021  1.00 92.97           O  
ATOM   2581  N   LYS A 339      -3.760  16.155   7.230  1.00 93.55           N  
ATOM   2582  CA  LYS A 339      -3.845  15.531   5.912  1.00 93.55           C  
ATOM   2583  C   LYS A 339      -3.672  16.565   4.803  1.00 93.55           C  
ATOM   2584  CB  LYS A 339      -5.180  14.804   5.747  1.00 93.55           C  
ATOM   2585  O   LYS A 339      -2.912  16.346   3.857  1.00 93.55           O  
ATOM   2586  CG  LYS A 339      -5.356  14.134   4.392  1.00 93.55           C  
ATOM   2587  CD  LYS A 339      -6.770  13.597   4.214  1.00 93.55           C  
ATOM   2588  CE  LYS A 339      -7.034  13.181   2.773  1.00 93.55           C  
ATOM   2589  NZ  LYS A 339      -8.418  12.649   2.595  1.00 93.55           N  
ATOM   2590  N   ASP A 340      -4.425  17.659   4.830  1.00 93.01           N  
ATOM   2591  CA  ASP A 340      -4.338  18.722   3.833  1.00 93.01           C  
ATOM   2592  C   ASP A 340      -2.918  19.278   3.745  1.00 93.01           C  
ATOM   2593  CB  ASP A 340      -5.323  19.846   4.160  1.00 93.01           C  
ATOM   2594  O   ASP A 340      -2.410  19.527   2.650  1.00 93.01           O  
ATOM   2595  CG  ASP A 340      -6.772  19.450   3.931  1.00 93.01           C  
ATOM   2596  OD1 ASP A 340      -7.025  18.415   3.278  1.00 93.01           O  
ATOM   2597  OD2 ASP A 340      -7.667  20.182   4.405  1.00 93.01           O  
ATOM   2598  N   SER A 341      -2.267  19.477   4.914  1.00 92.49           N  
ATOM   2599  CA  SER A 341      -0.898  19.983   4.931  1.00 92.49           C  
ATOM   2600  C   SER A 341       0.066  18.990   4.291  1.00 92.49           C  
ATOM   2601  CB  SER A 341      -0.456  20.285   6.364  1.00 92.49           C  
ATOM   2602  O   SER A 341       0.959  19.382   3.537  1.00 92.49           O  
ATOM   2603  OG  SER A 341      -0.190  19.086   7.071  1.00 92.49           O  
ATOM   2604  N   LEU A 342      -0.031  17.715   4.569  1.00 86.83           N  
ATOM   2605  CA  LEU A 342       0.829  16.689   3.989  1.00 86.83           C  
ATOM   2606  C   LEU A 342       0.586  16.561   2.489  1.00 86.83           C  
ATOM   2607  CB  LEU A 342       0.591  15.340   4.673  1.00 86.83           C  
ATOM   2608  O   LEU A 342       1.523  16.331   1.721  1.00 86.83           O  
ATOM   2609  CG  LEU A 342       1.113  15.204   6.104  1.00 86.83           C  
ATOM   2610  CD1 LEU A 342       0.742  13.840   6.677  1.00 86.83           C  
ATOM   2611  CD2 LEU A 342       2.623  15.414   6.145  1.00 86.83           C  
ATOM   2612  N   GLU A 343      -0.644  16.666   2.057  1.00 91.41           N  
ATOM   2613  CA  GLU A 343      -0.960  16.663   0.632  1.00 91.41           C  
ATOM   2614  C   GLU A 343      -0.324  17.855  -0.077  1.00 91.41           C  
ATOM   2615  CB  GLU A 343      -2.475  16.670   0.417  1.00 91.41           C  
ATOM   2616  O   GLU A 343       0.181  17.723  -1.194  1.00 91.41           O  
ATOM   2617  CG  GLU A 343      -3.145  15.335   0.711  1.00 91.41           C  
ATOM   2618  CD  GLU A 343      -4.655  15.372   0.544  1.00 91.41           C  
ATOM   2619  OE1 GLU A 343      -5.298  14.298   0.593  1.00 91.41           O  
ATOM   2620  OE2 GLU A 343      -5.201  16.483   0.360  1.00 91.41           O  
ATOM   2621  N   ARG A 344      -0.404  19.032   0.528  1.00 92.21           N  
ATOM   2622  CA  ARG A 344       0.264  20.206  -0.026  1.00 92.21           C  
ATOM   2623  C   ARG A 344       1.770  19.983  -0.124  1.00 92.21           C  
ATOM   2624  CB  ARG A 344      -0.027  21.443   0.827  1.00 92.21           C  
ATOM   2625  O   ARG A 344       2.393  20.353  -1.121  1.00 92.21           O  
ATOM   2626  CG  ARG A 344      -1.455  21.952   0.706  1.00 92.21           C  
ATOM   2627  CD  ARG A 344      -1.634  23.299   1.391  1.00 92.21           C  
ATOM   2628  NE  ARG A 344      -3.041  23.676   1.481  1.00 92.21           N  
ATOM   2629  NH1 ARG A 344      -3.493  22.345   3.315  1.00 92.21           N  
ATOM   2630  NH2 ARG A 344      -5.153  23.623   2.384  1.00 92.21           N  
ATOM   2631  CZ  ARG A 344      -3.892  23.214   2.393  1.00 92.21           C  
ATOM   2632  N   GLN A 345       2.403  19.391   0.940  1.00 91.44           N  
ATOM   2633  CA  GLN A 345       3.832  19.095   0.928  1.00 91.44           C  
ATOM   2634  C   GLN A 345       4.179  18.102  -0.177  1.00 91.44           C  
ATOM   2635  CB  GLN A 345       4.278  18.547   2.285  1.00 91.44           C  
ATOM   2636  O   GLN A 345       5.192  18.257  -0.863  1.00 91.44           O  
ATOM   2637  CG  GLN A 345       4.351  19.602   3.380  1.00 91.44           C  
ATOM   2638  CD  GLN A 345       4.828  19.040   4.706  1.00 91.44           C  
ATOM   2639  NE2 GLN A 345       5.214  19.923   5.620  1.00 91.44           N  
ATOM   2640  OE1 GLN A 345       4.848  17.822   4.908  1.00 91.44           O  
ATOM   2641  N   ARG A 346       3.369  17.103  -0.300  1.00 90.75           N  
ATOM   2642  CA  ARG A 346       3.581  16.132  -1.369  1.00 90.75           C  
ATOM   2643  C   ARG A 346       3.527  16.803  -2.737  1.00 90.75           C  
ATOM   2644  CB  ARG A 346       2.541  15.013  -1.293  1.00 90.75           C  
ATOM   2645  O   ARG A 346       4.375  16.546  -3.594  1.00 90.75           O  
ATOM   2646  CG  ARG A 346       2.735  13.919  -2.331  1.00 90.75           C  
ATOM   2647  CD  ARG A 346       1.569  12.940  -2.345  1.00 90.75           C  
ATOM   2648  NE  ARG A 346       1.724  11.933  -3.391  1.00 90.75           N  
ATOM   2649  NH1 ARG A 346      -0.445  12.108  -4.166  1.00 90.75           N  
ATOM   2650  NH2 ARG A 346       1.012  10.634  -5.146  1.00 90.75           N  
ATOM   2651  CZ  ARG A 346       0.763  11.561  -4.232  1.00 90.75           C  
ATOM   2652  N   SER A 347       2.493  17.611  -2.996  1.00 91.92           N  
ATOM   2653  CA  SER A 347       2.352  18.325  -4.261  1.00 91.92           C  
ATOM   2654  C   SER A 347       3.553  19.228  -4.522  1.00 91.92           C  
ATOM   2655  CB  SER A 347       1.068  19.157  -4.267  1.00 91.92           C  
ATOM   2656  O   SER A 347       4.055  19.292  -5.647  1.00 91.92           O  
ATOM   2657  OG  SER A 347      -0.025  18.390  -4.741  1.00 91.92           O  
ATOM   2658  N   GLU A 348       4.035  19.981  -3.530  1.00 92.90           N  
ATOM   2659  CA  GLU A 348       5.205  20.847  -3.642  1.00 92.90           C  
ATOM   2660  C   GLU A 348       6.452  20.046  -4.007  1.00 92.90           C  
ATOM   2661  CB  GLU A 348       5.436  21.612  -2.336  1.00 92.90           C  
ATOM   2662  O   GLU A 348       7.248  20.474  -4.846  1.00 92.90           O  
ATOM   2663  CG  GLU A 348       4.399  22.693  -2.066  1.00 92.90           C  
ATOM   2664  CD  GLU A 348       4.538  23.328  -0.691  1.00 92.90           C  
ATOM   2665  OE1 GLU A 348       3.655  24.123  -0.297  1.00 92.90           O  
ATOM   2666  OE2 GLU A 348       5.539  23.028  -0.003  1.00 92.90           O  
ATOM   2667  N   LEU A 349       6.615  18.884  -3.312  1.00 90.38           N  
ATOM   2668  CA  LEU A 349       7.758  18.027  -3.606  1.00 90.38           C  
ATOM   2669  C   LEU A 349       7.685  17.494  -5.033  1.00 90.38           C  
ATOM   2670  CB  LEU A 349       7.823  16.861  -2.616  1.00 90.38           C  
ATOM   2671  O   LEU A 349       8.698  17.440  -5.733  1.00 90.38           O  
ATOM   2672  CG  LEU A 349       8.291  17.199  -1.200  1.00 90.38           C  
ATOM   2673  CD1 LEU A 349       8.208  15.967  -0.306  1.00 90.38           C  
ATOM   2674  CD2 LEU A 349       9.711  17.754  -1.224  1.00 90.38           C  
ATOM   2675  N   GLU A 350       6.577  17.025  -5.477  1.00 90.91           N  
ATOM   2676  CA  GLU A 350       6.388  16.565  -6.849  1.00 90.91           C  
ATOM   2677  C   GLU A 350       6.711  17.670  -7.851  1.00 90.91           C  
ATOM   2678  CB  GLU A 350       4.955  16.068  -7.057  1.00 90.91           C  
ATOM   2679  O   GLU A 350       7.355  17.421  -8.872  1.00 90.91           O  
ATOM   2680  CG  GLU A 350       4.659  14.740  -6.375  1.00 90.91           C  
ATOM   2681  CD  GLU A 350       3.187  14.362  -6.411  1.00 90.91           C  
ATOM   2682  OE1 GLU A 350       2.836  13.248  -5.961  1.00 90.91           O  
ATOM   2683  OE2 GLU A 350       2.379  15.186  -6.894  1.00 90.91           O  
ATOM   2684  N   ASP A 351       6.192  18.908  -7.614  1.00 93.63           N  
ATOM   2685  CA  ASP A 351       6.480  20.044  -8.484  1.00 93.63           C  
ATOM   2686  C   ASP A 351       7.981  20.318  -8.551  1.00 93.63           C  
ATOM   2687  CB  ASP A 351       5.739  21.292  -7.998  1.00 93.63           C  
ATOM   2688  O   ASP A 351       8.522  20.579  -9.628  1.00 93.63           O  
ATOM   2689  CG  ASP A 351       4.240  21.218  -8.227  1.00 93.63           C  
ATOM   2690  OD1 ASP A 351       3.785  20.362  -9.016  1.00 93.63           O  
ATOM   2691  OD2 ASP A 351       3.507  22.026  -7.616  1.00 93.63           O  
ATOM   2692  N   ARG A 352       8.669  20.305  -7.361  1.00 94.66           N  
ATOM   2693  CA  ARG A 352      10.114  20.501  -7.323  1.00 94.66           C  
ATOM   2694  C   ARG A 352      10.833  19.435  -8.144  1.00 94.66           C  
ATOM   2695  CB  ARG A 352      10.622  20.481  -5.880  1.00 94.66           C  
ATOM   2696  O   ARG A 352      11.761  19.743  -8.894  1.00 94.66           O  
ATOM   2697  CG  ARG A 352      10.328  21.757  -5.106  1.00 94.66           C  
ATOM   2698  CD  ARG A 352      10.975  21.743  -3.729  1.00 94.66           C  
ATOM   2699  NE  ARG A 352      10.563  22.892  -2.928  1.00 94.66           N  
ATOM   2700  NH1 ARG A 352       8.760  21.827  -1.952  1.00 94.66           N  
ATOM   2701  NH2 ARG A 352       9.235  24.006  -1.421  1.00 94.66           N  
ATOM   2702  CZ  ARG A 352       9.520  22.906  -2.102  1.00 94.66           C  
ATOM   2703  N   HIS A 353      10.432  18.200  -7.942  1.00 92.86           N  
ATOM   2704  CA  HIS A 353      11.044  17.113  -8.699  1.00 92.86           C  
ATOM   2705  C   HIS A 353      10.823  17.294 -10.197  1.00 92.86           C  
ATOM   2706  CB  HIS A 353      10.485  15.763  -8.245  1.00 92.86           C  
ATOM   2707  O   HIS A 353      11.731  17.057 -10.996  1.00 92.86           O  
ATOM   2708  CG  HIS A 353      11.013  15.310  -6.921  1.00 92.86           C  
ATOM   2709  CD2 HIS A 353      11.874  15.900  -6.058  1.00 92.86           C  
ATOM   2710  ND1 HIS A 353      10.657  14.108  -6.350  1.00 92.86           N  
ATOM   2711  CE1 HIS A 353      11.278  13.978  -5.189  1.00 92.86           C  
ATOM   2712  NE2 HIS A 353      12.022  15.052  -4.989  1.00 92.86           N  
ATOM   2713  N   GLN A 354       9.611  17.672 -10.543  1.00 93.26           N  
ATOM   2714  CA  GLN A 354       9.325  17.919 -11.953  1.00 93.26           C  
ATOM   2715  C   GLN A 354      10.207  19.034 -12.506  1.00 93.26           C  
ATOM   2716  CB  GLN A 354       7.850  18.270 -12.148  1.00 93.26           C  
ATOM   2717  O   GLN A 354      10.694  18.946 -13.635  1.00 93.26           O  
ATOM   2718  CG  GLN A 354       6.911  17.078 -12.017  1.00 93.26           C  
ATOM   2719  CD  GLN A 354       5.449  17.466 -12.132  1.00 93.26           C  
ATOM   2720  NE2 GLN A 354       4.565  16.477 -12.059  1.00 93.26           N  
ATOM   2721  OE1 GLN A 354       5.117  18.646 -12.284  1.00 93.26           O  
ATOM   2722  N   ALA A 355      10.337  20.105 -11.766  1.00 95.80           N  
ATOM   2723  CA  ALA A 355      11.217  21.198 -12.174  1.00 95.80           C  
ATOM   2724  C   ALA A 355      12.656  20.714 -12.329  1.00 95.80           C  
ATOM   2725  CB  ALA A 355      11.149  22.341 -11.164  1.00 95.80           C  
ATOM   2726  O   ALA A 355      13.344  21.090 -13.280  1.00 95.80           O  
ATOM   2727  N   ASP A 356      13.191  19.900 -11.464  1.00 94.01           N  
ATOM   2728  CA  ASP A 356      14.543  19.354 -11.533  1.00 94.01           C  
ATOM   2729  C   ASP A 356      14.717  18.474 -12.769  1.00 94.01           C  
ATOM   2730  CB  ASP A 356      14.864  18.554 -10.268  1.00 94.01           C  
ATOM   2731  O   ASP A 356      15.732  18.564 -13.463  1.00 94.01           O  
ATOM   2732  CG  ASP A 356      15.086  19.434  -9.051  1.00 94.01           C  
ATOM   2733  OD1 ASP A 356      15.233  20.665  -9.207  1.00 94.01           O  
ATOM   2734  OD2 ASP A 356      15.118  18.890  -7.925  1.00 94.01           O  
ATOM   2735  N   ILE A 357      13.721  17.594 -12.930  1.00 95.01           N  
ATOM   2736  CA  ILE A 357      13.762  16.730 -14.104  1.00 95.01           C  
ATOM   2737  C   ILE A 357      13.832  17.583 -15.369  1.00 95.01           C  
ATOM   2738  CB  ILE A 357      12.537  15.790 -14.158  1.00 95.01           C  
ATOM   2739  O   ILE A 357      14.620  17.298 -16.275  1.00 95.01           O  
ATOM   2740  CG1 ILE A 357      12.599  14.767 -13.019  1.00 95.01           C  
ATOM   2741  CG2 ILE A 357      12.452  15.091 -15.518  1.00 95.01           C  
ATOM   2742  CD1 ILE A 357      11.339  13.925 -12.873  1.00 95.01           C  
ATOM   2743  N   ALA A 358      12.983  18.614 -15.441  1.00 96.40           N  
ATOM   2744  CA  ALA A 358      12.992  19.518 -16.588  1.00 96.40           C  
ATOM   2745  C   ALA A 358      14.357  20.179 -16.754  1.00 96.40           C  
ATOM   2746  CB  ALA A 358      11.905  20.580 -16.437  1.00 96.40           C  
ATOM   2747  O   ALA A 358      14.857  20.313 -17.874  1.00 96.40           O  
ATOM   2748  N   SER A 359      14.956  20.673 -15.644  1.00 97.31           N  
ATOM   2749  CA  SER A 359      16.281  21.284 -15.680  1.00 97.31           C  
ATOM   2750  C   SER A 359      17.326  20.307 -16.209  1.00 97.31           C  
ATOM   2751  CB  SER A 359      16.685  21.771 -14.288  1.00 97.31           C  
ATOM   2752  O   SER A 359      18.184  20.682 -17.010  1.00 97.31           O  
ATOM   2753  OG  SER A 359      16.988  20.676 -13.441  1.00 97.31           O  
ATOM   2754  N   TYR A 360      17.325  19.036 -15.726  1.00 96.35           N  
ATOM   2755  CA  TYR A 360      18.249  18.013 -16.203  1.00 96.35           C  
ATOM   2756  C   TYR A 360      18.022  17.719 -17.681  1.00 96.35           C  
ATOM   2757  CB  TYR A 360      18.095  16.727 -15.386  1.00 96.35           C  
ATOM   2758  O   TYR A 360      18.979  17.538 -18.438  1.00 96.35           O  
ATOM   2759  CG  TYR A 360      18.653  16.826 -13.987  1.00 96.35           C  
ATOM   2760  CD1 TYR A 360      19.932  17.329 -13.760  1.00 96.35           C  
ATOM   2761  CD2 TYR A 360      17.903  16.416 -12.890  1.00 96.35           C  
ATOM   2762  CE1 TYR A 360      20.451  17.420 -12.473  1.00 96.35           C  
ATOM   2763  CE2 TYR A 360      18.412  16.502 -11.598  1.00 96.35           C  
ATOM   2764  OH  TYR A 360      20.193  17.094 -10.123  1.00 96.35           O  
ATOM   2765  CZ  TYR A 360      19.685  17.006 -11.400  1.00 96.35           C  
ATOM   2766  N   GLN A 361      16.816  17.668 -18.076  1.00 97.69           N  
ATOM   2767  CA  GLN A 361      16.515  17.452 -19.487  1.00 97.69           C  
ATOM   2768  C   GLN A 361      17.073  18.583 -20.347  1.00 97.69           C  
ATOM   2769  CB  GLN A 361      15.006  17.325 -19.702  1.00 97.69           C  
ATOM   2770  O   GLN A 361      17.610  18.339 -21.430  1.00 97.69           O  
ATOM   2771  CG  GLN A 361      14.430  15.993 -19.241  1.00 97.69           C  
ATOM   2772  CD  GLN A 361      12.928  15.904 -19.438  1.00 97.69           C  
ATOM   2773  NE2 GLN A 361      12.377  14.708 -19.260  1.00 97.69           N  
ATOM   2774  OE1 GLN A 361      12.269  16.902 -19.746  1.00 97.69           O  
ATOM   2775  N   GLU A 362      16.852  19.789 -19.894  1.00 97.71           N  
ATOM   2776  CA  GLU A 362      17.428  20.934 -20.592  1.00 97.71           C  
ATOM   2777  C   GLU A 362      18.950  20.833 -20.656  1.00 97.71           C  
ATOM   2778  CB  GLU A 362      17.016  22.242 -19.912  1.00 97.71           C  
ATOM   2779  O   GLU A 362      19.554  21.129 -21.689  1.00 97.71           O  
ATOM   2780  CG  GLU A 362      15.552  22.604 -20.112  1.00 97.71           C  
ATOM   2781  CD  GLU A 362      15.114  23.807 -19.293  1.00 97.71           C  
ATOM   2782  OE1 GLU A 362      13.913  24.161 -19.328  1.00 97.71           O  
ATOM   2783  OE2 GLU A 362      15.978  24.402 -18.610  1.00 97.71           O  
ATOM   2784  N   ALA A 363      19.604  20.461 -19.539  1.00 97.78           N  
ATOM   2785  CA  ALA A 363      21.055  20.298 -19.502  1.00 97.78           C  
ATOM   2786  C   ALA A 363      21.513  19.234 -20.496  1.00 97.78           C  
ATOM   2787  CB  ALA A 363      21.514  19.936 -18.092  1.00 97.78           C  
ATOM   2788  O   ALA A 363      22.507  19.422 -21.201  1.00 97.78           O  
ATOM   2789  N   ILE A 364      20.801  18.136 -20.507  1.00 95.83           N  
ATOM   2790  CA  ILE A 364      21.129  17.061 -21.437  1.00 95.83           C  
ATOM   2791  C   ILE A 364      21.020  17.570 -22.873  1.00 95.83           C  
ATOM   2792  CB  ILE A 364      20.211  15.836 -21.232  1.00 95.83           C  
ATOM   2793  O   ILE A 364      21.899  17.311 -23.699  1.00 95.83           O  
ATOM   2794  CG1 ILE A 364      20.506  15.168 -19.884  1.00 95.83           C  
ATOM   2795  CG2 ILE A 364      20.374  14.839 -22.383  1.00 95.83           C  
ATOM   2796  CD1 ILE A 364      19.512  14.079 -19.502  1.00 95.83           C  
ATOM   2797  N   GLN A 365      19.939  18.270 -23.154  1.00 97.46           N  
ATOM   2798  CA  GLN A 365      19.739  18.819 -24.491  1.00 97.46           C  
ATOM   2799  C   GLN A 365      20.861  19.782 -24.864  1.00 97.46           C  
ATOM   2800  CB  GLN A 365      18.386  19.527 -24.584  1.00 97.46           C  
ATOM   2801  O   GLN A 365      21.353  19.763 -25.994  1.00 97.46           O  
ATOM   2802  CG  GLN A 365      17.194  18.580 -24.584  1.00 97.46           C  
ATOM   2803  CD  GLN A 365      15.864  19.309 -24.611  1.00 97.46           C  
ATOM   2804  NE2 GLN A 365      14.786  18.587 -24.327  1.00 97.46           N  
ATOM   2805  OE1 GLN A 365      15.807  20.513 -24.883  1.00 97.46           O  
ATOM   2806  N   GLN A 366      21.230  20.681 -23.966  1.00 98.32           N  
ATOM   2807  CA  GLN A 366      22.329  21.612 -24.196  1.00 98.32           C  
ATOM   2808  C   GLN A 366      23.629  20.867 -24.486  1.00 98.32           C  
ATOM   2809  CB  GLN A 366      22.512  22.536 -22.990  1.00 98.32           C  
ATOM   2810  O   GLN A 366      24.362  21.224 -25.412  1.00 98.32           O  
ATOM   2811  CG  GLN A 366      21.431  23.601 -22.862  1.00 98.32           C  
ATOM   2812  CD  GLN A 366      21.553  24.410 -21.585  1.00 98.32           C  
ATOM   2813  NE2 GLN A 366      20.607  25.316 -21.364  1.00 98.32           N  
ATOM   2814  OE1 GLN A 366      22.490  24.221 -20.802  1.00 98.32           O  
ATOM   2815  N   LEU A 367      23.921  19.857 -23.677  1.00 97.62           N  
ATOM   2816  CA  LEU A 367      25.146  19.088 -23.870  1.00 97.62           C  
ATOM   2817  C   LEU A 367      25.107  18.324 -25.189  1.00 97.62           C  
ATOM   2818  CB  LEU A 367      25.355  18.112 -22.708  1.00 97.62           C  
ATOM   2819  O   LEU A 367      26.113  18.250 -25.899  1.00 97.62           O  
ATOM   2820  CG  LEU A 367      25.806  18.725 -21.381  1.00 97.62           C  
ATOM   2821  CD1 LEU A 367      25.804  17.668 -20.282  1.00 97.62           C  
ATOM   2822  CD2 LEU A 367      27.188  19.353 -21.524  1.00 97.62           C  
ATOM   2823  N   ASP A 368      24.009  17.726 -25.531  1.00 97.60           N  
ATOM   2824  CA  ASP A 368      23.835  17.052 -26.814  1.00 97.60           C  
ATOM   2825  C   ASP A 368      24.059  18.018 -27.976  1.00 97.60           C  
ATOM   2826  CB  ASP A 368      22.440  16.430 -26.909  1.00 97.60           C  
ATOM   2827  O   ASP A 368      24.705  17.667 -28.965  1.00 97.60           O  
ATOM   2828  CG  ASP A 368      22.317  15.131 -26.132  1.00 97.60           C  
ATOM   2829  OD1 ASP A 368      23.351  14.484 -25.857  1.00 97.60           O  
ATOM   2830  OD2 ASP A 368      21.176  14.749 -25.794  1.00 97.60           O  
ATOM   2831  N   ALA A 369      23.477  19.180 -27.856  1.00 97.57           N  
ATOM   2832  CA  ALA A 369      23.668  20.196 -28.889  1.00 97.57           C  
ATOM   2833  C   ALA A 369      25.138  20.582 -29.014  1.00 97.57           C  
ATOM   2834  CB  ALA A 369      22.821  21.429 -28.585  1.00 97.57           C  
ATOM   2835  O   ALA A 369      25.659  20.719 -30.123  1.00 97.57           O  
ATOM   2836  N   GLU A 370      25.808  20.836 -27.880  1.00 97.64           N  
ATOM   2837  CA  GLU A 370      27.228  21.174 -27.884  1.00 97.64           C  
ATOM   2838  C   GLU A 370      28.060  20.056 -28.505  1.00 97.64           C  
ATOM   2839  CB  GLU A 370      27.716  21.466 -26.463  1.00 97.64           C  
ATOM   2840  O   GLU A 370      29.005  20.319 -29.251  1.00 97.64           O  
ATOM   2841  CG  GLU A 370      27.183  22.768 -25.884  1.00 97.64           C  
ATOM   2842  CD  GLU A 370      27.611  23.006 -24.445  1.00 97.64           C  
ATOM   2843  OE1 GLU A 370      27.144  23.989 -23.827  1.00 97.64           O  
ATOM   2844  OE2 GLU A 370      28.422  22.203 -23.932  1.00 97.64           O  
ATOM   2845  N   LEU A 371      27.744  18.840 -28.135  1.00 97.69           N  
ATOM   2846  CA  LEU A 371      28.439  17.698 -28.718  1.00 97.69           C  
ATOM   2847  C   LEU A 371      28.274  17.677 -30.234  1.00 97.69           C  
ATOM   2848  CB  LEU A 371      27.917  16.389 -28.118  1.00 97.69           C  
ATOM   2849  O   LEU A 371      29.247  17.479 -30.966  1.00 97.69           O  
ATOM   2850  CG  LEU A 371      28.714  15.127 -28.448  1.00 97.69           C  
ATOM   2851  CD1 LEU A 371      28.732  14.183 -27.250  1.00 97.69           C  
ATOM   2852  CD2 LEU A 371      28.131  14.431 -29.674  1.00 97.69           C  
ATOM   2853  N   ARG A 372      27.023  17.784 -30.661  1.00 97.78           N  
ATOM   2854  CA  ARG A 372      26.758  17.841 -32.095  1.00 97.78           C  
ATOM   2855  C   ARG A 372      27.515  18.994 -32.746  1.00 97.78           C  
ATOM   2856  CB  ARG A 372      25.258  17.983 -32.360  1.00 97.78           C  
ATOM   2857  O   ARG A 372      28.095  18.834 -33.821  1.00 97.78           O  
ATOM   2858  CG  ARG A 372      24.457  16.727 -32.057  1.00 97.78           C  
ATOM   2859  CD  ARG A 372      23.002  16.869 -32.482  1.00 97.78           C  
ATOM   2860  NE  ARG A 372      22.153  15.869 -31.842  1.00 97.78           N  
ATOM   2861  NH1 ARG A 372      21.530  17.227 -30.079  1.00 97.78           N  
ATOM   2862  NH2 ARG A 372      20.730  15.083 -30.219  1.00 97.78           N  
ATOM   2863  CZ  ARG A 372      21.473  16.062 -30.715  1.00 97.78           C  
ATOM   2864  N   ASN A 373      27.443  20.120 -32.162  1.00 98.14           N  
ATOM   2865  CA  ASN A 373      28.158  21.287 -32.668  1.00 98.14           C  
ATOM   2866  C   ASN A 373      29.655  21.017 -32.794  1.00 98.14           C  
ATOM   2867  CB  ASN A 373      27.912  22.500 -31.767  1.00 98.14           C  
ATOM   2868  O   ASN A 373      30.267  21.352 -33.809  1.00 98.14           O  
ATOM   2869  CG  ASN A 373      28.468  23.784 -32.352  1.00 98.14           C  
ATOM   2870  ND2 ASN A 373      29.172  24.553 -31.530  1.00 98.14           N  
ATOM   2871  OD1 ASN A 373      28.265  24.082 -33.532  1.00 98.14           O  
ATOM   2872  N   THR A 374      30.327  20.469 -31.751  1.00 97.53           N  
ATOM   2873  CA  THR A 374      31.753  20.162 -31.766  1.00 97.53           C  
ATOM   2874  C   THR A 374      32.077  19.149 -32.861  1.00 97.53           C  
ATOM   2875  CB  THR A 374      32.222  19.616 -30.404  1.00 97.53           C  
ATOM   2876  O   THR A 374      33.098  19.267 -33.541  1.00 97.53           O  
ATOM   2877  CG2 THR A 374      31.999  20.640 -29.296  1.00 97.53           C  
ATOM   2878  OG1 THR A 374      31.487  18.426 -30.095  1.00 97.53           O  
ATOM   2879  N   LYS A 375      31.260  18.182 -33.002  1.00 98.09           N  
ATOM   2880  CA  LYS A 375      31.445  17.200 -34.066  1.00 98.09           C  
ATOM   2881  C   LYS A 375      31.409  17.864 -35.440  1.00 98.09           C  
ATOM   2882  CB  LYS A 375      30.375  16.110 -33.983  1.00 98.09           C  
ATOM   2883  O   LYS A 375      32.226  17.550 -36.308  1.00 98.09           O  
ATOM   2884  CG  LYS A 375      30.573  15.135 -32.832  1.00 98.09           C  
ATOM   2885  CD  LYS A 375      29.520  14.034 -32.845  1.00 98.09           C  
ATOM   2886  CE  LYS A 375      29.702  13.071 -31.680  1.00 98.09           C  
ATOM   2887  NZ  LYS A 375      28.619  12.044 -31.635  1.00 98.09           N  
ATOM   2888  N   TRP A 376      30.414  18.672 -35.615  1.00 98.20           N  
ATOM   2889  CA  TRP A 376      30.301  19.416 -36.865  1.00 98.20           C  
ATOM   2890  C   TRP A 376      31.541  20.271 -37.104  1.00 98.20           C  
ATOM   2891  CB  TRP A 376      29.050  20.300 -36.853  1.00 98.20           C  
ATOM   2892  O   TRP A 376      32.058  20.326 -38.223  1.00 98.20           O  
ATOM   2893  CG  TRP A 376      28.718  20.903 -38.185  1.00 98.20           C  
ATOM   2894  CD1 TRP A 376      28.124  20.279 -39.246  1.00 98.20           C  
ATOM   2895  CD2 TRP A 376      28.966  22.250 -38.598  1.00 98.20           C  
ATOM   2896  CE2 TRP A 376      28.495  22.374 -39.924  1.00 98.20           C  
ATOM   2897  CE3 TRP A 376      29.540  23.367 -37.975  1.00 98.20           C  
ATOM   2898  NE1 TRP A 376      27.987  21.159 -40.296  1.00 98.20           N  
ATOM   2899  CH2 TRP A 376      29.147  24.648 -40.005  1.00 98.20           C  
ATOM   2900  CZ2 TRP A 376      28.581  23.572 -40.638  1.00 98.20           C  
ATOM   2901  CZ3 TRP A 376      29.625  24.557 -38.687  1.00 98.20           C  
ATOM   2902  N   GLU A 377      31.971  21.010 -36.111  1.00 97.97           N  
ATOM   2903  CA  GLU A 377      33.161  21.850 -36.214  1.00 97.97           C  
ATOM   2904  C   GLU A 377      34.397  21.019 -36.545  1.00 97.97           C  
ATOM   2905  CB  GLU A 377      33.383  22.629 -34.915  1.00 97.97           C  
ATOM   2906  O   GLU A 377      35.227  21.429 -37.359  1.00 97.97           O  
ATOM   2907  CG  GLU A 377      32.405  23.776 -34.710  1.00 97.97           C  
ATOM   2908  CD  GLU A 377      32.527  24.434 -33.345  1.00 97.97           C  
ATOM   2909  OE1 GLU A 377      31.723  25.341 -33.033  1.00 97.97           O  
ATOM   2910  OE2 GLU A 377      33.436  24.039 -32.581  1.00 97.97           O  
ATOM   2911  N   MET A 378      34.511  19.933 -35.903  1.00 97.78           N  
ATOM   2912  CA  MET A 378      35.630  19.040 -36.186  1.00 97.78           C  
ATOM   2913  C   MET A 378      35.631  18.615 -37.651  1.00 97.78           C  
ATOM   2914  CB  MET A 378      35.576  17.806 -35.284  1.00 97.78           C  
ATOM   2915  O   MET A 378      36.675  18.626 -38.305  1.00 97.78           O  
ATOM   2916  CG  MET A 378      36.814  16.929 -35.370  1.00 97.78           C  
ATOM   2917  SD  MET A 378      36.664  15.399 -34.367  1.00 97.78           S  
ATOM   2918  CE  MET A 378      36.506  16.119 -32.709  1.00 97.78           C  
ATOM   2919  N   ALA A 379      34.486  18.101 -38.114  1.00 97.11           N  
ATOM   2920  CA  ALA A 379      34.353  17.714 -39.516  1.00 97.11           C  
ATOM   2921  C   ALA A 379      34.714  18.872 -40.442  1.00 97.11           C  
ATOM   2922  CB  ALA A 379      32.934  17.230 -39.803  1.00 97.11           C  
ATOM   2923  O   ALA A 379      35.395  18.679 -41.452  1.00 97.11           O  
ATOM   2924  N   ALA A 380      34.163  20.048 -40.129  1.00 97.80           N  
ATOM   2925  CA  ALA A 380      34.485  21.240 -40.910  1.00 97.80           C  
ATOM   2926  C   ALA A 380      35.989  21.495 -40.926  1.00 97.80           C  
ATOM   2927  CB  ALA A 380      33.748  22.456 -40.354  1.00 97.80           C  
ATOM   2928  O   ALA A 380      36.560  21.811 -41.973  1.00 97.80           O  
ATOM   2929  N   GLN A 381      36.693  21.442 -39.787  1.00 97.90           N  
ATOM   2930  CA  GLN A 381      38.137  21.638 -39.702  1.00 97.90           C  
ATOM   2931  C   GLN A 381      38.883  20.595 -40.530  1.00 97.90           C  
ATOM   2932  CB  GLN A 381      38.601  21.582 -38.245  1.00 97.90           C  
ATOM   2933  O   GLN A 381      39.876  20.912 -41.187  1.00 97.90           O  
ATOM   2934  CG  GLN A 381      38.136  22.764 -37.406  1.00 97.90           C  
ATOM   2935  CD  GLN A 381      38.704  24.086 -37.888  1.00 97.90           C  
ATOM   2936  NE2 GLN A 381      38.019  25.178 -37.567  1.00 97.90           N  
ATOM   2937  OE1 GLN A 381      39.751  24.125 -38.543  1.00 97.90           O  
ATOM   2938  N   LEU A 382      38.495  19.363 -40.492  1.00 98.04           N  
ATOM   2939  CA  LEU A 382      39.120  18.306 -41.280  1.00 98.04           C  
ATOM   2940  C   LEU A 382      39.009  18.602 -42.772  1.00 98.04           C  
ATOM   2941  CB  LEU A 382      38.476  16.952 -40.967  1.00 98.04           C  
ATOM   2942  O   LEU A 382      39.954  18.365 -43.527  1.00 98.04           O  
ATOM   2943  CG  LEU A 382      38.836  16.325 -39.619  1.00 98.04           C  
ATOM   2944  CD1 LEU A 382      37.989  15.082 -39.370  1.00 98.04           C  
ATOM   2945  CD2 LEU A 382      40.322  15.985 -39.567  1.00 98.04           C  
ATOM   2946  N   ARG A 383      37.871  19.079 -43.147  1.00 98.01           N  
ATOM   2947  CA  ARG A 383      37.685  19.453 -44.545  1.00 98.01           C  
ATOM   2948  C   ARG A 383      38.594  20.616 -44.927  1.00 98.01           C  
ATOM   2949  CB  ARG A 383      36.224  19.820 -44.814  1.00 98.01           C  
ATOM   2950  O   ARG A 383      39.220  20.598 -45.989  1.00 98.01           O  
ATOM   2951  CG  ARG A 383      35.844  19.795 -46.286  1.00 98.01           C  
ATOM   2952  CD  ARG A 383      34.368  20.108 -46.492  1.00 98.01           C  
ATOM   2953  NE  ARG A 383      33.519  18.988 -46.094  1.00 98.01           N  
ATOM   2954  NH1 ARG A 383      32.280  20.202 -44.568  1.00 98.01           N  
ATOM   2955  NH2 ARG A 383      31.835  17.978 -44.903  1.00 98.01           N  
ATOM   2956  CZ  ARG A 383      32.547  19.059 -45.189  1.00 98.01           C  
ATOM   2957  N   GLU A 384      38.625  21.658 -44.141  1.00 97.73           N  
ATOM   2958  CA  GLU A 384      39.497  22.801 -44.395  1.00 97.73           C  
ATOM   2959  C   GLU A 384      40.963  22.379 -44.433  1.00 97.73           C  
ATOM   2960  CB  GLU A 384      39.288  23.883 -43.332  1.00 97.73           C  
ATOM   2961  O   GLU A 384      41.733  22.865 -45.265  1.00 97.73           O  
ATOM   2962  CG  GLU A 384      37.947  24.595 -43.435  1.00 97.73           C  
ATOM   2963  CD  GLU A 384      37.708  25.587 -42.308  1.00 97.73           C  
ATOM   2964  OE1 GLU A 384      36.592  26.149 -42.220  1.00 97.73           O  
ATOM   2965  OE2 GLU A 384      38.643  25.806 -41.506  1.00 97.73           O  
ATOM   2966  N   TYR A 385      41.384  21.543 -43.528  1.00 98.08           N  
ATOM   2967  CA  TYR A 385      42.753  21.038 -43.519  1.00 98.08           C  
ATOM   2968  C   TYR A 385      43.076  20.315 -44.821  1.00 98.08           C  
ATOM   2969  CB  TYR A 385      42.970  20.096 -42.331  1.00 98.08           C  
ATOM   2970  O   TYR A 385      44.148  20.512 -45.398  1.00 98.08           O  
ATOM   2971  CG  TYR A 385      44.387  19.591 -42.209  1.00 98.08           C  
ATOM   2972  CD1 TYR A 385      44.746  18.338 -42.702  1.00 98.08           C  
ATOM   2973  CD2 TYR A 385      45.369  20.363 -41.599  1.00 98.08           C  
ATOM   2974  CE1 TYR A 385      46.050  17.867 -42.589  1.00 98.08           C  
ATOM   2975  CE2 TYR A 385      46.677  19.903 -41.481  1.00 98.08           C  
ATOM   2976  OH  TYR A 385      48.299  18.194 -41.865  1.00 98.08           O  
ATOM   2977  CZ  TYR A 385      47.007  18.656 -41.979  1.00 98.08           C  
ATOM   2978  N   GLN A 386      42.236  19.402 -45.262  1.00 98.04           N  
ATOM   2979  CA  GLN A 386      42.425  18.709 -46.532  1.00 98.04           C  
ATOM   2980  C   GLN A 386      42.551  19.699 -47.686  1.00 98.04           C  
ATOM   2981  CB  GLN A 386      41.268  17.743 -46.793  1.00 98.04           C  
ATOM   2982  O   GLN A 386      43.405  19.537 -48.559  1.00 98.04           O  
ATOM   2983  CG  GLN A 386      41.471  16.856 -48.015  1.00 98.04           C  
ATOM   2984  CD  GLN A 386      42.671  15.938 -47.881  1.00 98.04           C  
ATOM   2985  NE2 GLN A 386      43.362  15.700 -48.990  1.00 98.04           N  
ATOM   2986  OE1 GLN A 386      42.976  15.448 -46.789  1.00 98.04           O  
ATOM   2987  N   ASP A 387      41.654  20.629 -47.765  1.00 97.60           N  
ATOM   2988  CA  ASP A 387      41.717  21.655 -48.800  1.00 97.60           C  
ATOM   2989  C   ASP A 387      43.060  22.381 -48.774  1.00 97.60           C  
ATOM   2990  CB  ASP A 387      40.574  22.658 -48.631  1.00 97.60           C  
ATOM   2991  O   ASP A 387      43.669  22.608 -49.822  1.00 97.60           O  
ATOM   2992  CG  ASP A 387      39.217  22.078 -48.991  1.00 97.60           C  
ATOM   2993  OD1 ASP A 387      39.163  20.999 -49.619  1.00 97.60           O  
ATOM   2994  OD2 ASP A 387      38.194  22.707 -48.645  1.00 97.60           O  
ATOM   2995  N   LEU A 388      43.524  22.718 -47.615  1.00 98.15           N  
ATOM   2996  CA  LEU A 388      44.810  23.389 -47.462  1.00 98.15           C  
ATOM   2997  C   LEU A 388      45.953  22.478 -47.900  1.00 98.15           C  
ATOM   2998  CB  LEU A 388      45.018  23.826 -46.010  1.00 98.15           C  
ATOM   2999  O   LEU A 388      46.907  22.934 -48.535  1.00 98.15           O  
ATOM   3000  CG  LEU A 388      46.268  24.659 -45.725  1.00 98.15           C  
ATOM   3001  CD1 LEU A 388      46.258  25.934 -46.563  1.00 98.15           C  
ATOM   3002  CD2 LEU A 388      46.363  24.991 -44.240  1.00 98.15           C  
ATOM   3003  N   LEU A 389      45.931  21.363 -47.476  1.00 98.03           N  
ATOM   3004  CA  LEU A 389      46.931  20.389 -47.899  1.00 98.03           C  
ATOM   3005  C   LEU A 389      46.982  20.287 -49.420  1.00 98.03           C  
ATOM   3006  CB  LEU A 389      46.631  19.015 -47.293  1.00 98.03           C  
ATOM   3007  O   LEU A 389      48.065  20.235 -50.007  1.00 98.03           O  
ATOM   3008  CG  LEU A 389      47.653  17.913 -47.574  1.00 98.03           C  
ATOM   3009  CD1 LEU A 389      48.972  18.222 -46.873  1.00 98.03           C  
ATOM   3010  CD2 LEU A 389      47.112  16.557 -47.132  1.00 98.03           C  
ATOM   3011  N   ASN A 390      45.773  20.153 -50.031  1.00 97.62           N  
ATOM   3012  CA  ASN A 390      45.714  20.117 -51.488  1.00 97.62           C  
ATOM   3013  C   ASN A 390      46.385  21.339 -52.107  1.00 97.62           C  
ATOM   3014  CB  ASN A 390      44.263  20.010 -51.964  1.00 97.62           C  
ATOM   3015  O   ASN A 390      47.112  21.220 -53.095  1.00 97.62           O  
ATOM   3016  CG  ASN A 390      43.649  18.656 -51.666  1.00 97.62           C  
ATOM   3017  ND2 ASN A 390      42.323  18.595 -51.660  1.00 97.62           N  
ATOM   3018  OD1 ASN A 390      44.361  17.674 -51.443  1.00 97.62           O  
ATOM   3019  N   VAL A 391      46.087  22.538 -51.646  1.00 98.13           N  
ATOM   3020  CA  VAL A 391      46.704  23.770 -52.127  1.00 98.13           C  
ATOM   3021  C   VAL A 391      48.216  23.703 -51.927  1.00 98.13           C  
ATOM   3022  CB  VAL A 391      46.126  25.011 -51.411  1.00 98.13           C  
ATOM   3023  O   VAL A 391      48.984  24.085 -52.813  1.00 98.13           O  
ATOM   3024  CG1 VAL A 391      46.921  26.264 -51.776  1.00 98.13           C  
ATOM   3025  CG2 VAL A 391      44.650  25.190 -51.761  1.00 98.13           C  
ATOM   3026  N   LYS A 392      48.707  23.201 -50.792  1.00 97.94           N  
ATOM   3027  CA  LYS A 392      50.133  23.077 -50.503  1.00 97.94           C  
ATOM   3028  C   LYS A 392      50.823  22.170 -51.518  1.00 97.94           C  
ATOM   3029  CB  LYS A 392      50.350  22.540 -49.088  1.00 97.94           C  
ATOM   3030  O   LYS A 392      51.901  22.496 -52.018  1.00 97.94           O  
ATOM   3031  CG  LYS A 392      51.802  22.558 -48.634  1.00 97.94           C  
ATOM   3032  CD  LYS A 392      52.491  21.228 -48.910  1.00 97.94           C  
ATOM   3033  CE  LYS A 392      53.940  21.239 -48.441  1.00 97.94           C  
ATOM   3034  NZ  LYS A 392      54.603  19.919 -48.659  1.00 97.94           N  
ATOM   3035  N   MET A 393      50.209  21.060 -51.735  1.00 98.00           N  
ATOM   3036  CA  MET A 393      50.764  20.118 -52.703  1.00 98.00           C  
ATOM   3037  C   MET A 393      50.844  20.747 -54.090  1.00 98.00           C  
ATOM   3038  CB  MET A 393      49.922  18.842 -52.755  1.00 98.00           C  
ATOM   3039  O   MET A 393      51.841  20.581 -54.794  1.00 98.00           O  
ATOM   3040  CG  MET A 393      50.098  17.941 -51.543  1.00 98.00           C  
ATOM   3041  SD  MET A 393      49.053  16.435 -51.629  1.00 98.00           S  
ATOM   3042  CE  MET A 393      49.779  15.624 -53.080  1.00 98.00           C  
ATOM   3043  N   ALA A 394      49.736  21.387 -54.524  1.00 97.84           N  
ATOM   3044  CA  ALA A 394      49.713  22.087 -55.806  1.00 97.84           C  
ATOM   3045  C   ALA A 394      50.851  23.100 -55.898  1.00 97.84           C  
ATOM   3046  CB  ALA A 394      48.369  22.783 -56.008  1.00 97.84           C  
ATOM   3047  O   ALA A 394      51.530  23.189 -56.924  1.00 97.84           O  
ATOM   3048  N   LEU A 395      51.099  23.811 -54.839  1.00 97.66           N  
ATOM   3049  CA  LEU A 395      52.187  24.783 -54.822  1.00 97.66           C  
ATOM   3050  C   LEU A 395      53.541  24.083 -54.867  1.00 97.66           C  
ATOM   3051  CB  LEU A 395      52.097  25.667 -53.576  1.00 97.66           C  
ATOM   3052  O   LEU A 395      54.467  24.555 -55.530  1.00 97.66           O  
ATOM   3053  CG  LEU A 395      50.956  26.685 -53.548  1.00 97.66           C  
ATOM   3054  CD1 LEU A 395      50.942  27.430 -52.217  1.00 97.66           C  
ATOM   3055  CD2 LEU A 395      51.082  27.663 -54.712  1.00 97.66           C  
ATOM   3056  N   ASP A 396      53.720  23.010 -54.111  1.00 97.37           N  
ATOM   3057  CA  ASP A 396      54.963  22.245 -54.140  1.00 97.37           C  
ATOM   3058  C   ASP A 396      55.293  21.789 -55.559  1.00 97.37           C  
ATOM   3059  CB  ASP A 396      54.870  21.035 -53.207  1.00 97.37           C  
ATOM   3060  O   ASP A 396      56.456  21.805 -55.967  1.00 97.37           O  
ATOM   3061  CG  ASP A 396      55.017  21.404 -51.742  1.00 97.37           C  
ATOM   3062  OD1 ASP A 396      55.584  22.475 -51.436  1.00 97.37           O  
ATOM   3063  OD2 ASP A 396      54.565  20.615 -50.884  1.00 97.37           O  
ATOM   3064  N   ILE A 397      54.265  21.312 -56.254  1.00 96.76           N  
ATOM   3065  CA  ILE A 397      54.460  20.898 -57.640  1.00 96.76           C  
ATOM   3066  C   ILE A 397      54.879  22.101 -58.483  1.00 96.76           C  
ATOM   3067  CB  ILE A 397      53.183  20.253 -58.223  1.00 96.76           C  
ATOM   3068  O   ILE A 397      55.775  21.996 -59.323  1.00 96.76           O  
ATOM   3069  CG1 ILE A 397      52.867  18.942 -57.494  1.00 96.76           C  
ATOM   3070  CG2 ILE A 397      53.336  20.019 -59.729  1.00 96.76           C  
ATOM   3071  CD1 ILE A 397      51.504  18.356 -57.837  1.00 96.76           C  
ATOM   3072  N   GLU A 398      54.254  23.230 -58.312  1.00 96.95           N  
ATOM   3073  CA  GLU A 398      54.613  24.452 -59.025  1.00 96.95           C  
ATOM   3074  C   GLU A 398      56.055  24.858 -58.733  1.00 96.95           C  
ATOM   3075  CB  GLU A 398      53.660  25.591 -58.652  1.00 96.95           C  
ATOM   3076  O   GLU A 398      56.797  25.230 -59.644  1.00 96.95           O  
ATOM   3077  CG  GLU A 398      52.248  25.413 -59.192  1.00 96.95           C  
ATOM   3078  CD  GLU A 398      51.291  26.504 -58.739  1.00 96.95           C  
ATOM   3079  OE1 GLU A 398      50.090  26.441 -59.088  1.00 96.95           O  
ATOM   3080  OE2 GLU A 398      51.746  27.430 -58.031  1.00 96.95           O  
ATOM   3081  N   ILE A 399      56.402  24.755 -57.475  1.00 96.11           N  
ATOM   3082  CA  ILE A 399      57.762  25.099 -57.077  1.00 96.11           C  
ATOM   3083  C   ILE A 399      58.752  24.150 -57.749  1.00 96.11           C  
ATOM   3084  CB  ILE A 399      57.932  25.051 -55.542  1.00 96.11           C  
ATOM   3085  O   ILE A 399      59.792  24.581 -58.252  1.00 96.11           O  
ATOM   3086  CG1 ILE A 399      57.130  26.178 -54.881  1.00 96.11           C  
ATOM   3087  CG2 ILE A 399      59.412  25.135 -55.159  1.00 96.11           C  
ATOM   3088  CD1 ILE A 399      57.087  26.098 -53.361  1.00 96.11           C  
ATOM   3089  N   ALA A 400      58.487  22.895 -57.726  1.00 97.20           N  
ATOM   3090  CA  ALA A 400      59.345  21.903 -58.369  1.00 97.20           C  
ATOM   3091  C   ALA A 400      59.489  22.188 -59.861  1.00 97.20           C  
ATOM   3092  CB  ALA A 400      58.791  20.498 -58.150  1.00 97.20           C  
ATOM   3093  O   ALA A 400      60.577  22.045 -60.425  1.00 97.20           O  
ATOM   3094  N   ALA A 401      58.395  22.527 -60.430  1.00 96.64           N  
ATOM   3095  CA  ALA A 401      58.420  22.881 -61.847  1.00 96.64           C  
ATOM   3096  C   ALA A 401      59.307  24.098 -62.093  1.00 96.64           C  
ATOM   3097  CB  ALA A 401      57.005  23.147 -62.355  1.00 96.64           C  
ATOM   3098  O   ALA A 401      60.096  24.117 -63.041  1.00 96.64           O  
ATOM   3099  N   TYR A 402      59.064  25.221 -61.250  1.00 96.76           N  
ATOM   3100  CA  TYR A 402      59.908  26.403 -61.381  1.00 96.76           C  
ATOM   3101  C   TYR A 402      61.372  26.057 -61.138  1.00 96.76           C  
ATOM   3102  CB  TYR A 402      59.461  27.495 -60.404  1.00 96.76           C  
ATOM   3103  O   TYR A 402      62.259  26.562 -61.831  1.00 96.76           O  
ATOM   3104  CG  TYR A 402      58.152  28.145 -60.778  1.00 96.76           C  
ATOM   3105  CD1 TYR A 402      58.005  28.813 -61.992  1.00 96.76           C  
ATOM   3106  CD2 TYR A 402      57.059  28.094 -59.919  1.00 96.76           C  
ATOM   3107  CE1 TYR A 402      56.801  29.416 -62.340  1.00 96.76           C  
ATOM   3108  CE2 TYR A 402      55.850  28.693 -60.257  1.00 96.76           C  
ATOM   3109  OH  TYR A 402      54.536  29.945 -61.808  1.00 96.76           O  
ATOM   3110  CZ  TYR A 402      55.731  29.350 -61.468  1.00 96.76           C  
ATOM   3111  N   ARG A 403      61.693  25.268 -60.276  1.00 96.02           N  
ATOM   3112  CA  ARG A 403      63.063  24.844 -60.006  1.00 96.02           C  
ATOM   3113  C   ARG A 403      63.661  24.124 -61.210  1.00 96.02           C  
ATOM   3114  CB  ARG A 403      63.112  23.937 -58.775  1.00 96.02           C  
ATOM   3115  O   ARG A 403      64.821  24.348 -61.560  1.00 96.02           O  
ATOM   3116  CG  ARG A 403      62.945  24.676 -57.457  1.00 96.02           C  
ATOM   3117  CD  ARG A 403      63.117  23.747 -56.264  1.00 96.02           C  
ATOM   3118  NE  ARG A 403      62.937  24.455 -54.999  1.00 96.02           N  
ATOM   3119  NH1 ARG A 403      62.780  22.543 -53.713  1.00 96.02           N  
ATOM   3120  NH2 ARG A 403      62.625  24.608 -52.729  1.00 96.02           N  
ATOM   3121  CZ  ARG A 403      62.781  23.867 -53.817  1.00 96.02           C  
ATOM   3122  N   LYS A 404      62.893  23.228 -61.854  1.00 94.97           N  
ATOM   3123  CA  LYS A 404      63.345  22.498 -63.034  1.00 94.97           C  
ATOM   3124  C   LYS A 404      63.621  23.448 -64.196  1.00 94.97           C  
ATOM   3125  CB  LYS A 404      62.310  21.451 -63.448  1.00 94.97           C  
ATOM   3126  O   LYS A 404      64.579  23.256 -64.948  1.00 94.97           O  
ATOM   3127  CG  LYS A 404      62.272  20.227 -62.545  1.00 94.97           C  
ATOM   3128  CD  LYS A 404      61.624  19.038 -63.242  1.00 94.97           C  
ATOM   3129  CE  LYS A 404      61.925  17.733 -62.518  1.00 94.97           C  
ATOM   3130  NZ  LYS A 404      60.798  16.760 -62.639  1.00 94.97           N  
ATOM   3131  N   LEU A 405      62.808  24.426 -64.382  1.00 94.90           N  
ATOM   3132  CA  LEU A 405      62.971  25.424 -65.433  1.00 94.90           C  
ATOM   3133  C   LEU A 405      64.226  26.258 -65.201  1.00 94.90           C  
ATOM   3134  CB  LEU A 405      61.743  26.335 -65.502  1.00 94.90           C  
ATOM   3135  O   LEU A 405      64.967  26.548 -66.142  1.00 94.90           O  
ATOM   3136  CG  LEU A 405      61.690  27.314 -66.676  1.00 94.90           C  
ATOM   3137  CD1 LEU A 405      61.588  26.555 -67.995  1.00 94.90           C  
ATOM   3138  CD2 LEU A 405      60.520  28.279 -66.517  1.00 94.90           C  
ATOM   3139  N   LEU A 406      64.484  26.715 -63.971  1.00 93.59           N  
ATOM   3140  CA  LEU A 406      65.668  27.498 -63.634  1.00 93.59           C  
ATOM   3141  C   LEU A 406      66.935  26.665 -63.795  1.00 93.59           C  
ATOM   3142  CB  LEU A 406      65.570  28.028 -62.201  1.00 93.59           C  
ATOM   3143  O   LEU A 406      67.962  27.171 -64.251  1.00 93.59           O  
ATOM   3144  CG  LEU A 406      64.582  29.172 -61.967  1.00 93.59           C  
ATOM   3145  CD1 LEU A 406      64.424  29.439 -60.474  1.00 93.59           C  
ATOM   3146  CD2 LEU A 406      65.038  30.431 -62.696  1.00 93.59           C  
ATOM   3147  N   GLU A 407      66.952  25.392 -63.385  1.00 90.25           N  
ATOM   3148  CA  GLU A 407      68.084  24.487 -63.565  1.00 90.25           C  
ATOM   3149  C   GLU A 407      68.364  24.240 -65.044  1.00 90.25           C  
ATOM   3150  CB  GLU A 407      67.828  23.158 -62.849  1.00 90.25           C  
ATOM   3151  O   GLU A 407      69.522  24.120 -65.451  1.00 90.25           O  
ATOM   3152  CG  GLU A 407      67.845  23.263 -61.331  1.00 90.25           C  
ATOM   3153  CD  GLU A 407      67.394  21.988 -60.636  1.00 90.25           C  
ATOM   3154  OE1 GLU A 407      67.290  21.981 -59.389  1.00 90.25           O  
ATOM   3155  OE2 GLU A 407      67.144  20.988 -61.345  1.00 90.25           O  
ATOM   3156  N   GLY A 408      67.358  24.051 -65.875  1.00 90.32           N  
ATOM   3157  CA  GLY A 408      67.521  23.931 -67.315  1.00 90.32           C  
ATOM   3158  C   GLY A 408      68.129  25.166 -67.952  1.00 90.32           C  
ATOM   3159  O   GLY A 408      68.947  25.060 -68.869  1.00 90.32           O  
ATOM   3160  N   GLU A 409      67.786  26.356 -67.475  1.00 85.22           N  
ATOM   3161  CA  GLU A 409      68.378  27.599 -67.960  1.00 85.22           C  
ATOM   3162  C   GLU A 409      69.830  27.732 -67.509  1.00 85.22           C  
ATOM   3163  CB  GLU A 409      67.566  28.805 -67.480  1.00 85.22           C  
ATOM   3164  O   GLU A 409      70.674  28.231 -68.256  1.00 85.22           O  
ATOM   3165  CG  GLU A 409      66.224  28.960 -68.180  1.00 85.22           C  
ATOM   3166  CD  GLU A 409      65.529  30.275 -67.861  1.00 85.22           C  
ATOM   3167  OE1 GLU A 409      64.533  30.615 -68.538  1.00 85.22           O  
ATOM   3168  OE2 GLU A 409      65.986  30.970 -66.926  1.00 85.22           O  
ATOM   3169  N   GLU A 410      70.098  27.356 -66.333  1.00 81.50           N  
ATOM   3170  CA  GLU A 410      71.479  27.377 -65.860  1.00 81.50           C  
ATOM   3171  C   GLU A 410      72.348  26.405 -66.652  1.00 81.50           C  
ATOM   3172  CB  GLU A 410      71.542  27.043 -64.368  1.00 81.50           C  
ATOM   3173  O   GLU A 410      73.535  26.659 -66.869  1.00 81.50           O  
ATOM   3174  CG  GLU A 410      70.880  28.083 -63.476  1.00 81.50           C  
ATOM   3175  CD  GLU A 410      70.794  27.657 -62.019  1.00 81.50           C  
ATOM   3176  OE1 GLU A 410      70.292  28.444 -61.185  1.00 81.50           O  
ATOM   3177  OE2 GLU A 410      71.233  26.527 -61.709  1.00 81.50           O  
ATOM   3178  N   CYS A 411      71.864  25.291 -67.112  1.00 72.62           N  
ATOM   3179  CA  CYS A 411      72.611  24.366 -67.958  1.00 72.62           C  
ATOM   3180  C   CYS A 411      72.841  24.958 -69.343  1.00 72.62           C  
ATOM   3181  CB  CYS A 411      71.872  23.034 -68.078  1.00 72.62           C  
ATOM   3182  O   CYS A 411      73.889  24.735 -69.952  1.00 72.62           O  
ATOM   3183  SG  CYS A 411      71.772  22.114 -66.527  1.00 72.62           S  
ATOM   3184  N   ARG A 412      71.998  25.790 -69.892  1.00 77.27           N  
ATOM   3185  CA  ARG A 412      72.209  26.449 -71.176  1.00 77.27           C  
ATOM   3186  C   ARG A 412      73.160  27.633 -71.035  1.00 77.27           C  
ATOM   3187  CB  ARG A 412      70.876  26.915 -71.767  1.00 77.27           C  
ATOM   3188  O   ARG A 412      74.003  27.865 -71.903  1.00 77.27           O  
ATOM   3189  CG  ARG A 412      70.077  25.807 -72.434  1.00 77.27           C  
ATOM   3190  CD  ARG A 412      68.799  26.338 -73.069  1.00 77.27           C  
ATOM   3191  NE  ARG A 412      67.779  25.298 -73.177  1.00 77.27           N  
ATOM   3192  NH1 ARG A 412      66.706  26.250 -74.988  1.00 77.27           N  
ATOM   3193  NH2 ARG A 412      65.933  24.286 -74.094  1.00 77.27           N  
ATOM   3194  CZ  ARG A 412      66.809  25.280 -74.086  1.00 77.27           C  
ATOM   3195  N   ILE A 413      73.175  28.414 -69.953  1.00 75.10           N  
ATOM   3196  CA  ILE A 413      74.011  29.594 -69.759  1.00 75.10           C  
ATOM   3197  C   ILE A 413      75.333  29.190 -69.111  1.00 75.10           C  
ATOM   3198  CB  ILE A 413      73.294  30.658 -68.897  1.00 75.10           C  
ATOM   3199  O   ILE A 413      76.317  29.930 -69.180  1.00 75.10           O  
ATOM   3200  CG1 ILE A 413      71.988  31.098 -69.568  1.00 75.10           C  
ATOM   3201  CG2 ILE A 413      74.213  31.857 -68.646  1.00 75.10           C  
ATOM   3202  CD1 ILE A 413      71.054  31.876 -68.652  1.00 75.10           C  
ATOM   3203  N   GLY A 414      75.786  27.883 -69.065  1.00 61.00           N  
ATOM   3204  CA  GLY A 414      77.095  27.394 -68.664  1.00 61.00           C  
ATOM   3205  C   GLY A 414      77.586  27.999 -67.363  1.00 61.00           C  
ATOM   3206  O   GLY A 414      78.785  28.234 -67.195  1.00 61.00           O  
ATOM   3207  N   PHE A 415      76.851  28.313 -66.339  1.00 55.90           N  
ATOM   3208  CA  PHE A 415      77.409  28.631 -65.030  1.00 55.90           C  
ATOM   3209  C   PHE A 415      77.290  27.439 -64.087  1.00 55.90           C  
ATOM   3210  CB  PHE A 415      76.705  29.850 -64.426  1.00 55.90           C  
ATOM   3211  O   PHE A 415      76.206  27.150 -63.578  1.00 55.90           O  
ATOM   3212  CG  PHE A 415      77.548  31.096 -64.418  1.00 55.90           C  
ATOM   3213  CD1 PHE A 415      78.345  31.407 -63.323  1.00 55.90           C  
ATOM   3214  CD2 PHE A 415      77.544  31.958 -65.508  1.00 55.90           C  
ATOM   3215  CE1 PHE A 415      79.126  32.560 -63.314  1.00 55.90           C  
ATOM   3216  CE2 PHE A 415      78.323  33.112 -65.505  1.00 55.90           C  
ATOM   3217  CZ  PHE A 415      79.112  33.412 -64.407  1.00 55.90           C  
ATOM   3218  N   GLY A 416      77.725  26.228 -64.560  1.00 54.43           N  
ATOM   3219  CA  GLY A 416      78.078  25.087 -63.731  1.00 54.43           C  
ATOM   3220  C   GLY A 416      79.178  25.393 -62.731  1.00 54.43           C  
ATOM   3221  O   GLY A 416      80.146  26.082 -63.058  1.00 54.43           O  
ATOM   3222  N   PRO A 417      78.902  25.712 -61.415  1.00 52.77           N  
ATOM   3223  CA  PRO A 417      79.884  26.028 -60.376  1.00 52.77           C  
ATOM   3224  C   PRO A 417      81.094  25.097 -60.403  1.00 52.77           C  
ATOM   3225  CB  PRO A 417      79.092  25.855 -59.077  1.00 52.77           C  
ATOM   3226  O   PRO A 417      80.940  23.884 -60.570  1.00 52.77           O  
ATOM   3227  CG  PRO A 417      77.819  25.190 -59.493  1.00 52.77           C  
ATOM   3228  CD  PRO A 417      77.832  25.025 -60.985  1.00 52.77           C  
ATOM   3229  N   ILE A 418      82.205  25.483 -61.153  1.00 43.86           N  
ATOM   3230  CA  ILE A 418      83.620  25.340 -60.829  1.00 43.86           C  
ATOM   3231  C   ILE A 418      83.773  24.672 -59.465  1.00 43.86           C  
ATOM   3232  CB  ILE A 418      84.344  26.705 -60.842  1.00 43.86           C  
ATOM   3233  O   ILE A 418      83.103  25.053 -58.502  1.00 43.86           O  
ATOM   3234  CG1 ILE A 418      84.075  27.440 -62.160  1.00 43.86           C  
ATOM   3235  CG2 ILE A 418      85.847  26.522 -60.613  1.00 43.86           C  
ATOM   3236  CD1 ILE A 418      84.621  28.861 -62.199  1.00 43.86           C  
ATOM   3237  N   PRO A 419      84.521  23.393 -59.445  1.00 45.68           N  
ATOM   3238  CA  PRO A 419      84.849  22.565 -58.282  1.00 45.68           C  
ATOM   3239  C   PRO A 419      85.739  23.289 -57.274  1.00 45.68           C  
ATOM   3240  CB  PRO A 419      85.581  21.369 -58.897  1.00 45.68           C  
ATOM   3241  O   PRO A 419      86.794  23.812 -57.641  1.00 45.68           O  
ATOM   3242  CG  PRO A 419      86.322  21.933 -60.066  1.00 45.68           C  
ATOM   3243  CD  PRO A 419      85.913  23.368 -60.241  1.00 45.68           C  
ATOM   3244  N   PHE A 420      85.305  24.153 -56.394  1.00 39.18           N  
ATOM   3245  CA  PHE A 420      85.985  24.532 -55.161  1.00 39.18           C  
ATOM   3246  C   PHE A 420      85.735  23.501 -54.067  1.00 39.18           C  
ATOM   3247  CB  PHE A 420      85.524  25.916 -54.694  1.00 39.18           C  
ATOM   3248  O   PHE A 420      84.587  23.143 -53.795  1.00 39.18           O  
ATOM   3249  CG  PHE A 420      86.425  27.037 -55.137  1.00 39.18           C  
ATOM   3250  CD1 PHE A 420      87.546  27.382 -54.391  1.00 39.18           C  
ATOM   3251  CD2 PHE A 420      86.151  27.746 -56.299  1.00 39.18           C  
ATOM   3252  CE1 PHE A 420      88.382  28.419 -54.798  1.00 39.18           C  
ATOM   3253  CE2 PHE A 420      86.982  28.784 -56.712  1.00 39.18           C  
ATOM   3254  CZ  PHE A 420      88.096  29.120 -55.960  1.00 39.18           C  
ATOM   3255  N   SER A 421      86.528  22.372 -54.093  1.00 36.96           N  
ATOM   3256  CA  SER A 421      87.228  21.595 -53.075  1.00 36.96           C  
ATOM   3257  C   SER A 421      87.192  22.296 -51.722  1.00 36.96           C  
ATOM   3258  CB  SER A 421      88.679  21.348 -53.492  1.00 36.96           C  
ATOM   3259  O   SER A 421      87.776  23.369 -51.557  1.00 36.96           O  
ATOM   3260  OG  SER A 421      88.740  20.782 -54.790  1.00 36.96           O  
ATOM   3261  N   LEU A 422      86.112  22.305 -50.993  1.00 34.63           N  
ATOM   3262  CA  LEU A 422      86.172  22.469 -49.544  1.00 34.63           C  
ATOM   3263  C   LEU A 422      85.917  21.143 -48.836  1.00 34.63           C  
ATOM   3264  CB  LEU A 422      85.152  23.512 -49.081  1.00 34.63           C  
ATOM   3265  O   LEU A 422      84.887  20.502 -49.059  1.00 34.63           O  
ATOM   3266  CG  LEU A 422      85.435  24.187 -47.738  1.00 34.63           C  
ATOM   3267  CD1 LEU A 422      86.575  25.191 -47.879  1.00 34.63           C  
ATOM   3268  CD2 LEU A 422      84.179  24.868 -47.205  1.00 34.63           C  
ATOM   3269  N   PRO A 423      87.003  20.389 -48.412  1.00 39.60           N  
ATOM   3270  CA  PRO A 423      86.987  19.223 -47.525  1.00 39.60           C  
ATOM   3271  C   PRO A 423      86.508  19.562 -46.115  1.00 39.60           C  
ATOM   3272  CB  PRO A 423      88.449  18.770 -47.510  1.00 39.60           C  
ATOM   3273  O   PRO A 423      86.832  20.629 -45.588  1.00 39.60           O  
ATOM   3274  CG  PRO A 423      89.238  20.018 -47.747  1.00 39.60           C  
ATOM   3275  CD  PRO A 423      88.280  21.156 -47.954  1.00 39.60           C  
ATOM   3276  N   GLU A 424      85.290  19.352 -45.762  1.00 35.72           N  
ATOM   3277  CA  GLU A 424      85.027  19.171 -44.337  1.00 35.72           C  
ATOM   3278  C   GLU A 424      83.758  18.354 -44.109  1.00 35.72           C  
ATOM   3279  CB  GLU A 424      84.914  20.526 -43.635  1.00 35.72           C  
ATOM   3280  O   GLU A 424      82.706  18.663 -44.672  1.00 35.72           O  
ATOM   3281  CG  GLU A 424      85.085  20.452 -42.124  1.00 35.72           C  
ATOM   3282  CD  GLU A 424      86.459  19.957 -41.700  1.00 35.72           C  
ATOM   3283  OE1 GLU A 424      86.595  19.441 -40.568  1.00 35.72           O  
ATOM   3284  OE2 GLU A 424      87.407  20.089 -42.506  1.00 35.72           O  
ATOM   3285  N   GLY A 425      83.913  17.045 -44.095  1.00 32.32           N  
ATOM   3286  CA  GLY A 425      83.622  16.044 -43.081  1.00 32.32           C  
ATOM   3287  C   GLY A 425      82.286  16.259 -42.396  1.00 32.32           C  
ATOM   3288  O   GLY A 425      82.106  17.237 -41.667  1.00 32.32           O  
ATOM   3289  N   LEU A 426      81.182  15.863 -43.038  1.00 38.86           N  
ATOM   3290  CA  LEU A 426      80.081  15.308 -42.260  1.00 38.86           C  
ATOM   3291  C   LEU A 426      79.332  14.246 -43.059  1.00 38.86           C  
ATOM   3292  CB  LEU A 426      79.115  16.416 -41.832  1.00 38.86           C  
ATOM   3293  O   LEU A 426      79.049  14.439 -44.244  1.00 38.86           O  
ATOM   3294  CG  LEU A 426      79.446  17.136 -40.524  1.00 38.86           C  
ATOM   3295  CD1 LEU A 426      79.716  18.614 -40.786  1.00 38.86           C  
ATOM   3296  CD2 LEU A 426      78.314  16.964 -39.517  1.00 38.86           C  
ATOM   3297  N   PRO A 427      79.371  12.947 -42.562  1.00 41.05           N  
ATOM   3298  CA  PRO A 427      78.954  11.625 -43.035  1.00 41.05           C  
ATOM   3299  C   PRO A 427      77.576  11.640 -43.692  1.00 41.05           C  
ATOM   3300  CB  PRO A 427      78.941  10.781 -41.758  1.00 41.05           C  
ATOM   3301  O   PRO A 427      76.688  12.376 -43.254  1.00 41.05           O  
ATOM   3302  CG  PRO A 427      78.631  11.750 -40.663  1.00 41.05           C  
ATOM   3303  CD  PRO A 427      78.698  13.142 -41.224  1.00 41.05           C  
ATOM   3304  N   LYS A 428      77.555  11.486 -44.956  1.00 32.95           N  
ATOM   3305  CA  LYS A 428      76.949  10.721 -46.041  1.00 32.95           C  
ATOM   3306  C   LYS A 428      75.853   9.797 -45.517  1.00 32.95           C  
ATOM   3307  CB  LYS A 428      78.010   9.907 -46.783  1.00 32.95           C  
ATOM   3308  O   LYS A 428      76.124   8.889 -44.727  1.00 32.95           O  
ATOM   3309  CG  LYS A 428      78.703  10.669 -47.903  1.00 32.95           C  
ATOM   3310  CD  LYS A 428      80.066  10.071 -48.225  1.00 32.95           C  
ATOM   3311  CE  LYS A 428      80.803  10.891 -49.277  1.00 32.95           C  
ATOM   3312  NZ  LYS A 428      82.166  10.346 -49.550  1.00 32.95           N  
ATOM   3313  N   ILE A 429      74.711  10.357 -45.188  1.00 39.68           N  
ATOM   3314  CA  ILE A 429      73.471   9.590 -45.138  1.00 39.68           C  
ATOM   3315  C   ILE A 429      72.832   9.551 -46.525  1.00 39.68           C  
ATOM   3316  CB  ILE A 429      72.481  10.179 -44.109  1.00 39.68           C  
ATOM   3317  O   ILE A 429      72.688  10.588 -47.178  1.00 39.68           O  
ATOM   3318  CG1 ILE A 429      73.161  10.334 -42.743  1.00 39.68           C  
ATOM   3319  CG2 ILE A 429      71.229   9.304 -44.001  1.00 39.68           C  
ATOM   3320  CD1 ILE A 429      72.498  11.360 -41.835  1.00 39.68           C  
ATOM   3321  N   PRO A 430      72.922   8.337 -47.255  1.00 35.79           N  
ATOM   3322  CA  PRO A 430      72.409   8.031 -48.593  1.00 35.79           C  
ATOM   3323  C   PRO A 430      70.946   8.432 -48.769  1.00 35.79           C  
ATOM   3324  CB  PRO A 430      72.576   6.513 -48.696  1.00 35.79           C  
ATOM   3325  O   PRO A 430      70.145   8.281 -47.843  1.00 35.79           O  
ATOM   3326  CG  PRO A 430      72.692   6.045 -47.281  1.00 35.79           C  
ATOM   3327  CD  PRO A 430      72.884   7.243 -46.396  1.00 35.79           C  
ATOM   3328  N   SER A 431      70.742   9.377 -49.532  1.00 35.99           N  
ATOM   3329  CA  SER A 431      69.795   9.998 -50.453  1.00 35.99           C  
ATOM   3330  C   SER A 431      68.912   8.953 -51.126  1.00 35.99           C  
ATOM   3331  CB  SER A 431      70.535  10.813 -51.514  1.00 35.99           C  
ATOM   3332  O   SER A 431      69.415   8.039 -51.783  1.00 35.99           O  
ATOM   3333  OG  SER A 431      69.626  11.589 -52.277  1.00 35.99           O  
ATOM   3334  N   VAL A 432      67.979   8.370 -50.436  1.00 34.21           N  
ATOM   3335  CA  VAL A 432      66.823   7.616 -50.908  1.00 34.21           C  
ATOM   3336  C   VAL A 432      65.816   8.564 -51.554  1.00 34.21           C  
ATOM   3337  CB  VAL A 432      66.153   6.827 -49.761  1.00 34.21           C  
ATOM   3338  O   VAL A 432      65.415   9.561 -50.948  1.00 34.21           O  
ATOM   3339  CG1 VAL A 432      66.640   5.379 -49.745  1.00 34.21           C  
ATOM   3340  CG2 VAL A 432      66.428   7.501 -48.419  1.00 34.21           C  
ATOM   3341  N   SER A 433      65.939   8.887 -52.771  1.00 34.33           N  
ATOM   3342  CA  SER A 433      65.170   9.232 -53.962  1.00 34.33           C  
ATOM   3343  C   SER A 433      63.847   8.475 -54.004  1.00 34.33           C  
ATOM   3344  CB  SER A 433      65.977   8.936 -55.226  1.00 34.33           C  
ATOM   3345  O   SER A 433      63.833   7.243 -54.058  1.00 34.33           O  
ATOM   3346  OG  SER A 433      65.251   9.308 -56.385  1.00 34.33           O  
ATOM   3347  N   THR A 434      62.821   8.708 -53.156  1.00 35.06           N  
ATOM   3348  CA  THR A 434      61.421   8.303 -53.205  1.00 35.06           C  
ATOM   3349  C   THR A 434      60.679   9.053 -54.308  1.00 35.06           C  
ATOM   3350  CB  THR A 434      60.721   8.547 -51.855  1.00 35.06           C  
ATOM   3351  O   THR A 434      60.628  10.285 -54.301  1.00 35.06           O  
ATOM   3352  CG2 THR A 434      61.005   7.413 -50.876  1.00 35.06           C  
ATOM   3353  OG1 THR A 434      61.194   9.777 -51.293  1.00 35.06           O  
ATOM   3354  N   HIS A 435      60.889   8.843 -55.493  1.00 32.54           N  
ATOM   3355  CA  HIS A 435      60.050   8.834 -56.686  1.00 32.54           C  
ATOM   3356  C   HIS A 435      58.629   8.388 -56.357  1.00 32.54           C  
ATOM   3357  CB  HIS A 435      60.652   7.923 -57.757  1.00 32.54           C  
ATOM   3358  O   HIS A 435      58.425   7.294 -55.825  1.00 32.54           O  
ATOM   3359  CG  HIS A 435      61.570   8.632 -58.701  1.00 32.54           C  
ATOM   3360  CD2 HIS A 435      62.917   8.587 -58.834  1.00 32.54           C  
ATOM   3361  ND1 HIS A 435      61.117   9.518 -59.655  1.00 32.54           N  
ATOM   3362  CE1 HIS A 435      62.149   9.987 -60.336  1.00 32.54           C  
ATOM   3363  NE2 HIS A 435      63.252   9.439 -59.858  1.00 32.54           N  
ATOM   3364  N   ILE A 436      57.731   9.224 -55.801  1.00 39.64           N  
ATOM   3365  CA  ILE A 436      56.359   9.714 -55.739  1.00 39.64           C  
ATOM   3366  C   ILE A 436      55.680   9.523 -57.093  1.00 39.64           C  
ATOM   3367  CB  ILE A 436      56.308  11.200 -55.319  1.00 39.64           C  
ATOM   3368  O   ILE A 436      56.102  10.108 -58.094  1.00 39.64           O  
ATOM   3369  CG1 ILE A 436      56.904  11.380 -53.918  1.00 39.64           C  
ATOM   3370  CG2 ILE A 436      54.872  11.729 -55.375  1.00 39.64           C  
ATOM   3371  CD1 ILE A 436      57.127  12.833 -53.521  1.00 39.64           C  
ATOM   3372  N   LYS A 437      55.349   8.355 -57.524  1.00 33.73           N  
ATOM   3373  CA  LYS A 437      54.302   8.001 -58.477  1.00 33.73           C  
ATOM   3374  C   LYS A 437      53.007   7.631 -57.759  1.00 33.73           C  
ATOM   3375  CB  LYS A 437      54.756   6.843 -59.368  1.00 33.73           C  
ATOM   3376  O   LYS A 437      52.950   6.625 -57.049  1.00 33.73           O  
ATOM   3377  CG  LYS A 437      54.898   7.212 -60.838  1.00 33.73           C  
ATOM   3378  CD  LYS A 437      55.581   6.103 -61.628  1.00 33.73           C  
ATOM   3379  CE  LYS A 437      55.201   6.151 -63.102  1.00 33.73           C  
ATOM   3380  NZ  LYS A 437      56.135   5.343 -63.942  1.00 33.73           N  
ATOM   3381  N   VAL A 438      52.331   8.532 -57.027  1.00 42.00           N  
ATOM   3382  CA  VAL A 438      50.967   8.558 -56.510  1.00 42.00           C  
ATOM   3383  C   VAL A 438      49.985   8.798 -57.654  1.00 42.00           C  
ATOM   3384  CB  VAL A 438      50.793   9.640 -55.422  1.00 42.00           C  
ATOM   3385  O   VAL A 438      50.028   9.843 -58.308  1.00 42.00           O  
ATOM   3386  CG1 VAL A 438      49.338   9.714 -54.961  1.00 42.00           C  
ATOM   3387  CG2 VAL A 438      51.718   9.361 -54.238  1.00 42.00           C  
ATOM   3388  N   LYS A 439      50.000   8.047 -58.691  1.00 34.42           N  
ATOM   3389  CA  LYS A 439      49.022   7.710 -59.721  1.00 34.42           C  
ATOM   3390  C   LYS A 439      47.661   7.396 -59.106  1.00 34.42           C  
ATOM   3391  CB  LYS A 439      49.507   6.523 -60.555  1.00 34.42           C  
ATOM   3392  O   LYS A 439      47.565   6.590 -58.178  1.00 34.42           O  
ATOM   3393  CG  LYS A 439      50.572   6.882 -61.581  1.00 34.42           C  
ATOM   3394  CD  LYS A 439      50.850   5.720 -62.527  1.00 34.42           C  
ATOM   3395  CE  LYS A 439      51.873   6.097 -63.590  1.00 34.42           C  
ATOM   3396  NZ  LYS A 439      52.348   4.902 -64.350  1.00 34.42           N  
ATOM   3397  N   SER A 440      46.808   8.476 -58.725  1.00 47.87           N  
ATOM   3398  CA  SER A 440      45.468   8.954 -59.048  1.00 47.87           C  
ATOM   3399  C   SER A 440      44.473   7.801 -59.122  1.00 47.87           C  
ATOM   3400  CB  SER A 440      45.475   9.718 -60.372  1.00 47.87           C  
ATOM   3401  O   SER A 440      43.272   8.020 -59.291  1.00 47.87           O  
ATOM   3402  OG  SER A 440      45.925   8.889 -61.429  1.00 47.87           O  
ATOM   3403  N   GLU A 441      44.673   6.742 -58.320  1.00 46.35           N  
ATOM   3404  CA  GLU A 441      43.569   5.792 -58.231  1.00 46.35           C  
ATOM   3405  C   GLU A 441      43.034   5.699 -56.804  1.00 46.35           C  
ATOM   3406  CB  GLU A 441      44.009   4.409 -58.718  1.00 46.35           C  
ATOM   3407  O   GLU A 441      41.850   5.424 -56.596  1.00 46.35           O  
ATOM   3408  CG  GLU A 441      43.049   3.773 -59.713  1.00 46.35           C  
ATOM   3409  CD  GLU A 441      43.564   2.465 -60.293  1.00 46.35           C  
ATOM   3410  OE1 GLU A 441      42.848   1.837 -61.105  1.00 46.35           O  
ATOM   3411  OE2 GLU A 441      44.694   2.066 -59.932  1.00 46.35           O  
ATOM   3412  N   GLU A 442      43.571   6.420 -55.896  1.00 50.33           N  
ATOM   3413  CA  GLU A 442      43.057   6.488 -54.532  1.00 50.33           C  
ATOM   3414  C   GLU A 442      42.304   7.793 -54.291  1.00 50.33           C  
ATOM   3415  CB  GLU A 442      44.196   6.344 -53.519  1.00 50.33           C  
ATOM   3416  O   GLU A 442      41.380   7.842 -53.476  1.00 50.33           O  
ATOM   3417  CG  GLU A 442      43.725   6.074 -52.098  1.00 50.33           C  
ATOM   3418  CD  GLU A 442      44.867   5.850 -51.119  1.00 50.33           C  
ATOM   3419  OE1 GLU A 442      44.605   5.705 -49.904  1.00 50.33           O  
ATOM   3420  OE2 GLU A 442      46.033   5.820 -51.572  1.00 50.33           O  
ATOM   3421  N   LYS A 443      42.300   8.678 -55.197  1.00 48.90           N  
ATOM   3422  CA  LYS A 443      41.479   9.876 -55.049  1.00 48.90           C  
ATOM   3423  C   LYS A 443      40.121   9.699 -55.722  1.00 48.90           C  
ATOM   3424  CB  LYS A 443      42.197  11.095 -55.631  1.00 48.90           C  
ATOM   3425  O   LYS A 443      39.111  10.216 -55.239  1.00 48.90           O  
ATOM   3426  CG  LYS A 443      43.391  11.560 -54.811  1.00 48.90           C  
ATOM   3427  CD  LYS A 443      44.108  12.727 -55.478  1.00 48.90           C  
ATOM   3428  CE  LYS A 443      45.447  13.016 -54.813  1.00 48.90           C  
ATOM   3429  NZ  LYS A 443      45.767  14.475 -54.825  1.00 48.90           N  
ATOM   3430  N   ILE A 444      39.906   8.729 -56.592  1.00 55.60           N  
ATOM   3431  CA  ILE A 444      38.551   8.507 -57.086  1.00 55.60           C  
ATOM   3432  C   ILE A 444      37.820   7.531 -56.168  1.00 55.60           C  
ATOM   3433  CB  ILE A 444      38.560   7.974 -58.537  1.00 55.60           C  
ATOM   3434  O   ILE A 444      36.617   7.670 -55.936  1.00 55.60           O  
ATOM   3435  CG1 ILE A 444      39.201   8.999 -59.479  1.00 55.60           C  
ATOM   3436  CG2 ILE A 444      37.140   7.624 -58.992  1.00 55.60           C  
ATOM   3437  CD1 ILE A 444      39.461   8.472 -60.883  1.00 55.60           C  
ATOM   3438  N   LYS A 445      38.493   6.927 -55.216  1.00 56.70           N  
ATOM   3439  CA  LYS A 445      37.740   6.109 -54.270  1.00 56.70           C  
ATOM   3440  C   LYS A 445      37.374   6.907 -53.022  1.00 56.70           C  
ATOM   3441  CB  LYS A 445      38.539   4.865 -53.880  1.00 56.70           C  
ATOM   3442  O   LYS A 445      36.307   6.703 -52.439  1.00 56.70           O  
ATOM   3443  CG  LYS A 445      38.291   3.663 -54.780  1.00 56.70           C  
ATOM   3444  CD  LYS A 445      39.179   2.486 -54.397  1.00 56.70           C  
ATOM   3445  CE  LYS A 445      39.016   1.323 -55.367  1.00 56.70           C  
ATOM   3446  NZ  LYS A 445      39.961   0.208 -55.059  1.00 56.70           N  
ATOM   3447  N   VAL A 446      38.124   7.930 -52.866  1.00 62.54           N  
ATOM   3448  CA  VAL A 446      37.740   8.761 -51.729  1.00 62.54           C  
ATOM   3449  C   VAL A 446      36.607   9.700 -52.135  1.00 62.54           C  
ATOM   3450  CB  VAL A 446      38.938   9.573 -51.190  1.00 62.54           C  
ATOM   3451  O   VAL A 446      35.685   9.946 -51.353  1.00 62.54           O  
ATOM   3452  CG1 VAL A 446      38.475  10.594 -50.152  1.00 62.54           C  
ATOM   3453  CG2 VAL A 446      39.990   8.639 -50.593  1.00 62.54           C  
ATOM   3454  N   VAL A 447      36.499  10.031 -53.435  1.00 61.83           N  
ATOM   3455  CA  VAL A 447      35.372  10.845 -53.877  1.00 61.83           C  
ATOM   3456  C   VAL A 447      34.121   9.977 -53.991  1.00 61.83           C  
ATOM   3457  CB  VAL A 447      35.666  11.537 -55.227  1.00 61.83           C  
ATOM   3458  O   VAL A 447      33.029  10.397 -53.600  1.00 61.83           O  
ATOM   3459  CG1 VAL A 447      34.408  12.208 -55.775  1.00 61.83           C  
ATOM   3460  CG2 VAL A 447      36.794  12.554 -55.070  1.00 61.83           C  
ATOM   3461  N   GLU A 448      34.271   8.679 -54.207  1.00 60.05           N  
ATOM   3462  CA  GLU A 448      33.100   7.812 -54.294  1.00 60.05           C  
ATOM   3463  C   GLU A 448      32.663   7.334 -52.912  1.00 60.05           C  
ATOM   3464  CB  GLU A 448      33.385   6.611 -55.200  1.00 60.05           C  
ATOM   3465  O   GLU A 448      31.466   7.231 -52.635  1.00 60.05           O  
ATOM   3466  CG  GLU A 448      32.671   6.670 -56.543  1.00 60.05           C  
ATOM   3467  CD  GLU A 448      32.941   5.458 -57.420  1.00 60.05           C  
ATOM   3468  OE1 GLU A 448      32.285   5.314 -58.476  1.00 60.05           O  
ATOM   3469  OE2 GLU A 448      33.815   4.644 -57.046  1.00 60.05           O  
ATOM   3470  N   LYS A 449      33.650   7.290 -51.965  1.00 67.13           N  
ATOM   3471  CA  LYS A 449      33.243   6.972 -50.600  1.00 67.13           C  
ATOM   3472  C   LYS A 449      32.601   8.180 -49.922  1.00 67.13           C  
ATOM   3473  CB  LYS A 449      34.440   6.487 -49.781  1.00 67.13           C  
ATOM   3474  O   LYS A 449      31.638   8.035 -49.166  1.00 67.13           O  
ATOM   3475  CG  LYS A 449      34.932   5.100 -50.165  1.00 67.13           C  
ATOM   3476  CD  LYS A 449      36.069   4.640 -49.263  1.00 67.13           C  
ATOM   3477  CE  LYS A 449      36.579   3.262 -49.662  1.00 67.13           C  
ATOM   3478  NZ  LYS A 449      37.738   2.835 -48.823  1.00 67.13           N  
ATOM   3479  N   SER A 450      32.994   9.248 -50.368  1.00 67.72           N  
ATOM   3480  CA  SER A 450      32.364  10.431 -49.792  1.00 67.72           C  
ATOM   3481  C   SER A 450      31.011  10.708 -50.439  1.00 67.72           C  
ATOM   3482  CB  SER A 450      33.272  11.652 -49.947  1.00 67.72           C  
ATOM   3483  O   SER A 450      30.071  11.136 -49.767  1.00 67.72           O  
ATOM   3484  OG  SER A 450      33.422  11.996 -51.313  1.00 67.72           O  
ATOM   3485  N   GLU A 451      30.819  10.301 -51.704  1.00 64.75           N  
ATOM   3486  CA  GLU A 451      29.502  10.455 -52.316  1.00 64.75           C  
ATOM   3487  C   GLU A 451      28.530   9.393 -51.809  1.00 64.75           C  
ATOM   3488  CB  GLU A 451      29.606  10.388 -53.841  1.00 64.75           C  
ATOM   3489  O   GLU A 451      27.349   9.675 -51.600  1.00 64.75           O  
ATOM   3490  CG  GLU A 451      30.249  11.616 -54.469  1.00 64.75           C  
ATOM   3491  CD  GLU A 451      30.356  11.530 -55.983  1.00 64.75           C  
ATOM   3492  OE1 GLU A 451      30.783  12.520 -56.619  1.00 64.75           O  
ATOM   3493  OE2 GLU A 451      30.009  10.464 -56.538  1.00 64.75           O  
ATOM   3494  N   LYS A 452      29.031   8.176 -51.415  1.00 69.36           N  
ATOM   3495  CA  LYS A 452      28.130   7.161 -50.876  1.00 69.36           C  
ATOM   3496  C   LYS A 452      27.798   7.441 -49.413  1.00 69.36           C  
ATOM   3497  CB  LYS A 452      28.745   5.768 -51.017  1.00 69.36           C  
ATOM   3498  O   LYS A 452      26.678   7.187 -48.965  1.00 69.36           O  
ATOM   3499  CG  LYS A 452      28.902   5.303 -52.457  1.00 69.36           C  
ATOM   3500  CD  LYS A 452      29.562   3.933 -52.534  1.00 69.36           C  
ATOM   3501  CE  LYS A 452      29.851   3.530 -53.973  1.00 69.36           C  
ATOM   3502  NZ  LYS A 452      30.424   2.153 -54.059  1.00 69.36           N  
ATOM   3503  N   GLU A 453      28.668   8.141 -48.731  1.00 70.52           N  
ATOM   3504  CA  GLU A 453      28.362   8.535 -47.359  1.00 70.52           C  
ATOM   3505  C   GLU A 453      27.447   9.755 -47.326  1.00 70.52           C  
ATOM   3506  CB  GLU A 453      29.650   8.822 -46.582  1.00 70.52           C  
ATOM   3507  O   GLU A 453      26.536   9.832 -46.498  1.00 70.52           O  
ATOM   3508  CG  GLU A 453      29.439   8.996 -45.085  1.00 70.52           C  
ATOM   3509  CD  GLU A 453      30.737   9.174 -44.313  1.00 70.52           C  
ATOM   3510  OE1 GLU A 453      30.684   9.439 -43.090  1.00 70.52           O  
ATOM   3511  OE2 GLU A 453      31.814   9.048 -44.936  1.00 70.52           O  
ATOM   3512  N   THR A 454      27.512  10.631 -48.368  1.00 68.53           N  
ATOM   3513  CA  THR A 454      26.539  11.713 -48.467  1.00 68.53           C  
ATOM   3514  C   THR A 454      25.180  11.179 -48.910  1.00 68.53           C  
ATOM   3515  CB  THR A 454      27.011  12.802 -49.448  1.00 68.53           C  
ATOM   3516  O   THR A 454      24.140  11.662 -48.458  1.00 68.53           O  
ATOM   3517  CG2 THR A 454      28.275  13.488 -48.942  1.00 68.53           C  
ATOM   3518  OG1 THR A 454      27.282  12.203 -50.722  1.00 68.53           O  
ATOM   3519  N   VAL A 455      25.076  10.059 -49.632  1.00 74.44           N  
ATOM   3520  CA  VAL A 455      23.816   9.455 -50.052  1.00 74.44           C  
ATOM   3521  C   VAL A 455      23.222   8.645 -48.902  1.00 74.44           C  
ATOM   3522  CB  VAL A 455      24.004   8.557 -51.295  1.00 74.44           C  
ATOM   3523  O   VAL A 455      22.007   8.655 -48.689  1.00 74.44           O  
ATOM   3524  CG1 VAL A 455      22.722   7.784 -51.601  1.00 74.44           C  
ATOM   3525  CG2 VAL A 455      24.427   9.396 -52.500  1.00 74.44           C  
ATOM   3526  N   ILE A 456      24.072   8.203 -47.997  1.00 72.24           N  
ATOM   3527  CA  ILE A 456      23.547   7.477 -46.846  1.00 72.24           C  
ATOM   3528  C   ILE A 456      23.035   8.466 -45.802  1.00 72.24           C  
ATOM   3529  CB  ILE A 456      24.616   6.549 -46.227  1.00 72.24           C  
ATOM   3530  O   ILE A 456      21.992   8.242 -45.183  1.00 72.24           O  
ATOM   3531  CG1 ILE A 456      25.045   5.479 -47.238  1.00 72.24           C  
ATOM   3532  CG2 ILE A 456      24.093   5.907 -44.938  1.00 72.24           C  
ATOM   3533  CD1 ILE A 456      26.270   4.682 -46.813  1.00 72.24           C  
ATOM   3534  N   VAL A 457      23.631   9.586 -45.753  1.00 76.67           N  
ATOM   3535  CA  VAL A 457      23.154  10.586 -44.804  1.00 76.67           C  
ATOM   3536  C   VAL A 457      21.854  11.204 -45.313  1.00 76.67           C  
ATOM   3537  CB  VAL A 457      24.209  11.688 -44.562  1.00 76.67           C  
ATOM   3538  O   VAL A 457      20.915  11.415 -44.542  1.00 76.67           O  
ATOM   3539  CG1 VAL A 457      23.628  12.815 -43.710  1.00 76.67           C  
ATOM   3540  CG2 VAL A 457      25.453  11.099 -43.898  1.00 76.67           C  
ATOM   3541  N   GLU A 458      21.696  11.276 -46.663  1.00 70.10           N  
ATOM   3542  CA  GLU A 458      20.448  11.788 -47.222  1.00 70.10           C  
ATOM   3543  C   GLU A 458      19.346  10.734 -47.167  1.00 70.10           C  
ATOM   3544  CB  GLU A 458      20.657  12.256 -48.664  1.00 70.10           C  
ATOM   3545  O   GLU A 458      18.185  11.055 -46.903  1.00 70.10           O  
ATOM   3546  CG  GLU A 458      21.221  13.665 -48.778  1.00 70.10           C  
ATOM   3547  CD  GLU A 458      21.315  14.160 -50.212  1.00 70.10           C  
ATOM   3548  OE1 GLU A 458      21.633  15.352 -50.424  1.00 70.10           O  
ATOM   3549  OE2 GLU A 458      21.069  13.348 -51.133  1.00 70.10           O  
ATOM   3550  N   GLU A 459      19.678   9.459 -47.252  1.00 73.47           N  
ATOM   3551  CA  GLU A 459      18.684   8.396 -47.139  1.00 73.47           C  
ATOM   3552  C   GLU A 459      18.253   8.196 -45.688  1.00 73.47           C  
ATOM   3553  CB  GLU A 459      19.230   7.086 -47.711  1.00 73.47           C  
ATOM   3554  O   GLU A 459      17.076   7.959 -45.412  1.00 73.47           O  
ATOM   3555  CG  GLU A 459      18.162   6.030 -47.959  1.00 73.47           C  
ATOM   3556  CD  GLU A 459      18.736   4.661 -48.286  1.00 73.47           C  
ATOM   3557  OE1 GLU A 459      17.970   3.671 -48.304  1.00 73.47           O  
ATOM   3558  OE2 GLU A 459      19.961   4.578 -48.524  1.00 73.47           O  
ATOM   3559  N   GLN A 460      19.188   8.432 -44.746  1.00 71.56           N  
ATOM   3560  CA  GLN A 460      18.790   8.328 -43.346  1.00 71.56           C  
ATOM   3561  C   GLN A 460      17.984   9.548 -42.911  1.00 71.56           C  
ATOM   3562  CB  GLN A 460      20.018   8.163 -42.449  1.00 71.56           C  
ATOM   3563  O   GLN A 460      17.048   9.430 -42.117  1.00 71.56           O  
ATOM   3564  CG  GLN A 460      20.606   6.759 -42.463  1.00 71.56           C  
ATOM   3565  CD  GLN A 460      21.696   6.568 -41.425  1.00 71.56           C  
ATOM   3566  NE2 GLN A 460      22.206   5.346 -41.319  1.00 71.56           N  
ATOM   3567  OE1 GLN A 460      22.076   7.512 -40.724  1.00 71.56           O  
ATOM   3568  N   THR A 461      18.188  10.702 -43.566  1.00 73.85           N  
ATOM   3569  CA  THR A 461      17.377  11.872 -43.249  1.00 73.85           C  
ATOM   3570  C   THR A 461      16.006  11.776 -43.911  1.00 73.85           C  
ATOM   3571  CB  THR A 461      18.074  13.172 -43.693  1.00 73.85           C  
ATOM   3572  O   THR A 461      14.999  12.180 -43.326  1.00 73.85           O  
ATOM   3573  CG2 THR A 461      19.346  13.417 -42.888  1.00 73.85           C  
ATOM   3574  OG1 THR A 461      18.413  13.074 -45.082  1.00 73.85           O  
ATOM   3575  N   GLU A 462      15.912  11.044 -45.118  1.00 68.71           N  
ATOM   3576  CA  GLU A 462      14.608  10.832 -45.740  1.00 68.71           C  
ATOM   3577  C   GLU A 462      13.842   9.709 -45.046  1.00 68.71           C  
ATOM   3578  CB  GLU A 462      14.767  10.518 -47.229  1.00 68.71           C  
ATOM   3579  O   GLU A 462      12.618   9.776 -44.912  1.00 68.71           O  
ATOM   3580  CG  GLU A 462      15.239  11.702 -48.061  1.00 68.71           C  
ATOM   3581  CD  GLU A 462      15.381  11.378 -49.539  1.00 68.71           C  
ATOM   3582  OE1 GLU A 462      15.699  12.292 -50.333  1.00 68.71           O  
ATOM   3583  OE2 GLU A 462      15.172  10.200 -49.907  1.00 68.71           O  
ATOM   3584  N   GLU A 463      14.528   8.727 -44.447  1.00 70.65           N  
ATOM   3585  CA  GLU A 463      13.867   7.665 -43.695  1.00 70.65           C  
ATOM   3586  C   GLU A 463      13.365   8.172 -42.347  1.00 70.65           C  
ATOM   3587  CB  GLU A 463      14.815   6.480 -43.492  1.00 70.65           C  
ATOM   3588  O   GLU A 463      12.280   7.795 -41.900  1.00 70.65           O  
ATOM   3589  CG  GLU A 463      14.126   5.223 -42.980  1.00 70.65           C  
ATOM   3590  CD  GLU A 463      15.068   4.037 -42.843  1.00 70.65           C  
ATOM   3591  OE1 GLU A 463      14.653   2.993 -42.289  1.00 70.65           O  
ATOM   3592  OE2 GLU A 463      16.230   4.152 -43.293  1.00 70.65           O  
ATOM   3593  N   THR A 464      14.024   9.126 -41.753  1.00 65.33           N  
ATOM   3594  CA  THR A 464      13.520   9.712 -40.516  1.00 65.33           C  
ATOM   3595  C   THR A 464      12.347  10.647 -40.799  1.00 65.33           C  
ATOM   3596  CB  THR A 464      14.626  10.483 -39.772  1.00 65.33           C  
ATOM   3597  O   THR A 464      11.377  10.682 -40.039  1.00 65.33           O  
ATOM   3598  CG2 THR A 464      15.295   9.605 -38.720  1.00 65.33           C  
ATOM   3599  OG1 THR A 464      15.615  10.917 -40.715  1.00 65.33           O  
ATOM   3600  N   GLN A 465      12.199  11.219 -41.959  1.00 65.76           N  
ATOM   3601  CA  GLN A 465      11.050  12.055 -42.292  1.00 65.76           C  
ATOM   3602  C   GLN A 465       9.861  11.206 -42.731  1.00 65.76           C  
ATOM   3603  CB  GLN A 465      11.414  13.057 -43.389  1.00 65.76           C  
ATOM   3604  O   GLN A 465       8.713  11.524 -42.413  1.00 65.76           O  
ATOM   3605  CG  GLN A 465      11.958  14.377 -42.861  1.00 65.76           C  
ATOM   3606  CD  GLN A 465      12.280  15.364 -43.967  1.00 65.76           C  
ATOM   3607  NE2 GLN A 465      13.310  16.176 -43.756  1.00 65.76           N  
ATOM   3608  OE1 GLN A 465      11.608  15.396 -45.003  1.00 65.76           O  
ATOM   3609  N   VAL A 466      10.065   9.959 -43.275  1.00 69.41           N  
ATOM   3610  CA  VAL A 466       8.955   9.094 -43.664  1.00 69.41           C  
ATOM   3611  C   VAL A 466       8.451   8.322 -42.447  1.00 69.41           C  
ATOM   3612  CB  VAL A 466       9.366   8.113 -44.785  1.00 69.41           C  
ATOM   3613  O   VAL A 466       7.245   8.121 -42.287  1.00 69.41           O  
ATOM   3614  CG1 VAL A 466       8.236   7.130 -45.083  1.00 69.41           C  
ATOM   3615  CG2 VAL A 466       9.758   8.880 -46.047  1.00 69.41           C  
ATOM   3616  N   THR A 467       9.313   8.096 -41.406  1.00 64.81           N  
ATOM   3617  CA  THR A 467       8.810   7.420 -40.215  1.00 64.81           C  
ATOM   3618  C   THR A 467       8.058   8.398 -39.316  1.00 64.81           C  
ATOM   3619  CB  THR A 467       9.953   6.764 -39.420  1.00 64.81           C  
ATOM   3620  O   THR A 467       7.072   8.028 -38.675  1.00 64.81           O  
ATOM   3621  CG2 THR A 467      10.565   5.601 -40.194  1.00 64.81           C  
ATOM   3622  OG1 THR A 467      10.971   7.740 -39.163  1.00 64.81           O  
ATOM   3623  N   GLU A 468       8.353   9.678 -39.458  1.00 67.07           N  
ATOM   3624  CA  GLU A 468       7.586  10.651 -38.685  1.00 67.07           C  
ATOM   3625  C   GLU A 468       6.254  10.965 -39.359  1.00 67.07           C  
ATOM   3626  CB  GLU A 468       8.392  11.937 -38.488  1.00 67.07           C  
ATOM   3627  O   GLU A 468       5.230  11.104 -38.687  1.00 67.07           O  
ATOM   3628  CG  GLU A 468       8.805  12.190 -37.045  1.00 67.07           C  
ATOM   3629  CD  GLU A 468       9.536  13.509 -36.853  1.00 67.07           C  
ATOM   3630  OE1 GLU A 468       9.799  13.893 -35.690  1.00 67.07           O  
ATOM   3631  OE2 GLU A 468       9.849  14.163 -37.872  1.00 67.07           O  
ATOM   3632  N   GLU A 469       6.139  10.797 -40.701  1.00 60.72           N  
ATOM   3633  CA  GLU A 469       4.864  10.999 -41.382  1.00 60.72           C  
ATOM   3634  C   GLU A 469       3.982   9.758 -41.282  1.00 60.72           C  
ATOM   3635  CB  GLU A 469       5.092  11.366 -42.851  1.00 60.72           C  
ATOM   3636  O   GLU A 469       2.763   9.866 -41.136  1.00 60.72           O  
ATOM   3637  CG  GLU A 469       4.845  12.834 -43.164  1.00 60.72           C  
ATOM   3638  CD  GLU A 469       4.857  13.141 -44.653  1.00 60.72           C  
ATOM   3639  OE1 GLU A 469       4.413  14.242 -45.050  1.00 60.72           O  
ATOM   3640  OE2 GLU A 469       5.314  12.272 -45.429  1.00 60.72           O  
ATOM   3641  N   VAL A 470       4.511   8.537 -41.138  1.00 68.16           N  
ATOM   3642  CA  VAL A 470       3.698   7.334 -40.998  1.00 68.16           C  
ATOM   3643  C   VAL A 470       3.255   7.175 -39.545  1.00 68.16           C  
ATOM   3644  CB  VAL A 470       4.463   6.075 -41.463  1.00 68.16           C  
ATOM   3645  O   VAL A 470       2.137   6.731 -39.276  1.00 68.16           O  
ATOM   3646  CG1 VAL A 470       3.630   4.817 -41.223  1.00 68.16           C  
ATOM   3647  CG2 VAL A 470       4.841   6.195 -42.938  1.00 68.16           C  
ATOM   3648  N   THR A 471       3.993   7.736 -38.652  1.00 69.56           N  
ATOM   3649  CA  THR A 471       3.555   7.644 -37.264  1.00 69.56           C  
ATOM   3650  C   THR A 471       2.455   8.661 -36.975  1.00 69.56           C  
ATOM   3651  CB  THR A 471       4.730   7.865 -36.293  1.00 69.56           C  
ATOM   3652  O   THR A 471       1.499   8.362 -36.257  1.00 69.56           O  
ATOM   3653  CG2 THR A 471       5.550   6.590 -36.123  1.00 69.56           C  
ATOM   3654  OG1 THR A 471       5.578   8.901 -36.804  1.00 69.56           O  
ATOM   3655  N   GLU A 472       2.459   9.723 -37.719  1.00 69.03           N  
ATOM   3656  CA  GLU A 472       1.373  10.680 -37.526  1.00 69.03           C  
ATOM   3657  C   GLU A 472       0.109  10.236 -38.256  1.00 69.03           C  
ATOM   3658  CB  GLU A 472       1.793  12.073 -38.002  1.00 69.03           C  
ATOM   3659  O   GLU A 472      -1.003  10.438 -37.763  1.00 69.03           O  
ATOM   3660  CG  GLU A 472       2.738  12.791 -37.049  1.00 69.03           C  
ATOM   3661  CD  GLU A 472       3.094  14.197 -37.502  1.00 69.03           C  
ATOM   3662  OE1 GLU A 472       3.796  14.916 -36.756  1.00 69.03           O  
ATOM   3663  OE2 GLU A 472       2.666  14.584 -38.613  1.00 69.03           O  
ATOM   3664  N   GLU A 473       0.257   9.427 -39.321  1.00 63.14           N  
ATOM   3665  CA  GLU A 473      -0.941   8.907 -39.973  1.00 63.14           C  
ATOM   3666  C   GLU A 473      -1.487   7.689 -39.234  1.00 63.14           C  
ATOM   3667  CB  GLU A 473      -0.648   8.549 -41.432  1.00 63.14           C  
ATOM   3668  O   GLU A 473      -2.702   7.496 -39.157  1.00 63.14           O  
ATOM   3669  CG  GLU A 473      -0.703   9.738 -42.380  1.00 63.14           C  
ATOM   3670  CD  GLU A 473      -1.035   9.349 -43.812  1.00 63.14           C  
ATOM   3671  OE1 GLU A 473      -1.398  10.238 -44.614  1.00 63.14           O  
ATOM   3672  OE2 GLU A 473      -0.931   8.144 -44.134  1.00 63.14           O  
ATOM   3673  N   GLU A 474      -0.634   6.935 -38.571  1.00 65.16           N  
ATOM   3674  CA  GLU A 474      -1.149   5.822 -37.779  1.00 65.16           C  
ATOM   3675  C   GLU A 474      -1.784   6.314 -36.482  1.00 65.16           C  
ATOM   3676  CB  GLU A 474      -0.034   4.819 -37.472  1.00 65.16           C  
ATOM   3677  O   GLU A 474      -2.780   5.755 -36.020  1.00 65.16           O  
ATOM   3678  CG  GLU A 474       0.112   3.722 -38.517  1.00 65.16           C  
ATOM   3679  CD  GLU A 474       1.096   2.636 -38.114  1.00 65.16           C  
ATOM   3680  OE1 GLU A 474       1.111   1.561 -38.755  1.00 65.16           O  
ATOM   3681  OE2 GLU A 474       1.859   2.862 -37.147  1.00 65.16           O  
ATOM   3682  N   GLU A 475      -1.393   7.413 -36.018  1.00 68.64           N  
ATOM   3683  CA  GLU A 475      -2.041   7.944 -34.823  1.00 68.64           C  
ATOM   3684  C   GLU A 475      -3.372   8.606 -35.165  1.00 68.64           C  
ATOM   3685  CB  GLU A 475      -1.124   8.942 -34.112  1.00 68.64           C  
ATOM   3686  O   GLU A 475      -4.330   8.523 -34.392  1.00 68.64           O  
ATOM   3687  CG  GLU A 475      -0.067   8.289 -33.233  1.00 68.64           C  
ATOM   3688  CD  GLU A 475       0.682   9.281 -32.357  1.00 68.64           C  
ATOM   3689  OE1 GLU A 475       1.381   8.849 -31.412  1.00 68.64           O  
ATOM   3690  OE2 GLU A 475       0.569  10.499 -32.618  1.00 68.64           O  
ATOM   3691  N   LYS A 476      -3.527   9.103 -36.412  1.00 65.58           N  
ATOM   3692  CA  LYS A 476      -4.824   9.649 -36.801  1.00 65.58           C  
ATOM   3693  C   LYS A 476      -5.796   8.536 -37.184  1.00 65.58           C  
ATOM   3694  CB  LYS A 476      -4.667  10.630 -37.963  1.00 65.58           C  
ATOM   3695  O   LYS A 476      -6.989   8.618 -36.888  1.00 65.58           O  
ATOM   3696  CG  LYS A 476      -4.309  12.045 -37.534  1.00 65.58           C  
ATOM   3697  CD  LYS A 476      -4.261  12.995 -38.724  1.00 65.58           C  
ATOM   3698  CE  LYS A 476      -3.832  14.395 -38.306  1.00 65.58           C  
ATOM   3699  NZ  LYS A 476      -4.062  15.393 -39.394  1.00 65.58           N  
ATOM   3700  N   GLU A 477      -5.282   7.372 -37.594  1.00 62.68           N  
ATOM   3701  CA  GLU A 477      -6.178   6.255 -37.879  1.00 62.68           C  
ATOM   3702  C   GLU A 477      -6.503   5.471 -36.610  1.00 62.68           C  
ATOM   3703  CB  GLU A 477      -5.562   5.326 -38.928  1.00 62.68           C  
ATOM   3704  O   GLU A 477      -7.621   4.980 -36.447  1.00 62.68           O  
ATOM   3705  CG  GLU A 477      -6.487   5.021 -40.097  1.00 62.68           C  
ATOM   3706  CD  GLU A 477      -5.922   3.984 -41.054  1.00 62.68           C  
ATOM   3707  OE1 GLU A 477      -6.654   3.536 -41.966  1.00 62.68           O  
ATOM   3708  OE2 GLU A 477      -4.738   3.615 -40.891  1.00 62.68           O  
ATOM   3709  N   ALA A 478      -5.676   5.511 -35.625  1.00 64.76           N  
ATOM   3710  CA  ALA A 478      -6.016   4.849 -34.368  1.00 64.76           C  
ATOM   3711  C   ALA A 478      -6.993   5.690 -33.552  1.00 64.76           C  
ATOM   3712  CB  ALA A 478      -4.754   4.568 -33.556  1.00 64.76           C  
ATOM   3713  O   ALA A 478      -7.872   5.150 -32.876  1.00 64.76           O  
ATOM   3714  N   LYS A 479      -7.030   6.957 -33.818  1.00 65.30           N  
ATOM   3715  CA  LYS A 479      -8.035   7.748 -33.115  1.00 65.30           C  
ATOM   3716  C   LYS A 479      -9.380   7.693 -33.835  1.00 65.30           C  
ATOM   3717  CB  LYS A 479      -7.575   9.200 -32.975  1.00 65.30           C  
ATOM   3718  O   LYS A 479     -10.434   7.709 -33.195  1.00 65.30           O  
ATOM   3719  CG  LYS A 479      -6.674   9.450 -31.775  1.00 65.30           C  
ATOM   3720  CD  LYS A 479      -6.568  10.936 -31.456  1.00 65.30           C  
ATOM   3721  CE  LYS A 479      -5.687  11.186 -30.239  1.00 65.30           C  
ATOM   3722  NZ  LYS A 479      -5.453  12.644 -30.015  1.00 65.30           N  
ATOM   3723  N   GLU A 480      -9.345   7.335 -35.084  1.00 55.76           N  
ATOM   3724  CA  GLU A 480     -10.632   7.167 -35.752  1.00 55.76           C  
ATOM   3725  C   GLU A 480     -11.151   5.740 -35.601  1.00 55.76           C  
ATOM   3726  CB  GLU A 480     -10.521   7.533 -37.234  1.00 55.76           C  
ATOM   3727  O   GLU A 480     -12.358   5.522 -35.486  1.00 55.76           O  
ATOM   3728  CG  GLU A 480     -11.155   8.871 -37.587  1.00 55.76           C  
ATOM   3729  CD  GLU A 480     -11.175   9.150 -39.081  1.00 55.76           C  
ATOM   3730  OE1 GLU A 480     -11.776  10.165 -39.501  1.00 55.76           O  
ATOM   3731  OE2 GLU A 480     -10.585   8.347 -39.838  1.00 55.76           O  
ATOM   3732  N   GLU A 481     -10.324   4.762 -35.273  1.00 53.43           N  
ATOM   3733  CA  GLU A 481     -10.807   3.406 -35.035  1.00 53.43           C  
ATOM   3734  C   GLU A 481     -11.141   3.188 -33.562  1.00 53.43           C  
ATOM   3735  CB  GLU A 481      -9.772   2.377 -35.497  1.00 53.43           C  
ATOM   3736  O   GLU A 481     -12.061   2.437 -33.233  1.00 53.43           O  
ATOM   3737  CG  GLU A 481     -10.325   1.336 -36.460  1.00 53.43           C  
ATOM   3738  CD  GLU A 481      -9.468   0.084 -36.547  1.00 53.43           C  
ATOM   3739  OE1 GLU A 481      -9.913  -0.915 -37.156  1.00 53.43           O  
ATOM   3740  OE2 GLU A 481      -8.343   0.101 -36.000  1.00 53.43           O  
ATOM   3741  N   GLU A 482     -10.732   4.018 -32.731  1.00 52.94           N  
ATOM   3742  CA  GLU A 482     -11.213   3.901 -31.358  1.00 52.94           C  
ATOM   3743  C   GLU A 482     -12.496   4.701 -31.153  1.00 52.94           C  
ATOM   3744  CB  GLU A 482     -10.139   4.367 -30.371  1.00 52.94           C  
ATOM   3745  O   GLU A 482     -13.352   4.316 -30.353  1.00 52.94           O  
ATOM   3746  CG  GLU A 482      -9.629   3.266 -29.452  1.00 52.94           C  
ATOM   3747  CD  GLU A 482      -8.930   3.796 -28.211  1.00 52.94           C  
ATOM   3748  OE1 GLU A 482      -8.701   3.012 -27.261  1.00 52.94           O  
ATOM   3749  OE2 GLU A 482      -8.610   5.005 -28.186  1.00 52.94           O  
ATOM   3750  N   GLY A 483     -12.874   5.479 -32.105  1.00 51.16           N  
ATOM   3751  CA  GLY A 483     -14.212   6.028 -31.960  1.00 51.16           C  
ATOM   3752  C   GLY A 483     -15.269   5.229 -32.698  1.00 51.16           C  
ATOM   3753  O   GLY A 483     -16.447   5.263 -32.337  1.00 51.16           O  
ATOM   3754  N   LYS A 484     -14.935   4.110 -33.319  1.00 48.14           N  
ATOM   3755  CA  LYS A 484     -15.998   3.296 -33.902  1.00 48.14           C  
ATOM   3756  C   LYS A 484     -16.063   1.922 -33.241  1.00 48.14           C  
ATOM   3757  CB  LYS A 484     -15.791   3.143 -35.410  1.00 48.14           C  
ATOM   3758  O   LYS A 484     -17.107   1.267 -33.260  1.00 48.14           O  
ATOM   3759  CG  LYS A 484     -16.757   3.962 -36.253  1.00 48.14           C  
ATOM   3760  CD  LYS A 484     -16.533   3.731 -37.742  1.00 48.14           C  
ATOM   3761  CE  LYS A 484     -17.460   4.594 -38.588  1.00 48.14           C  
ATOM   3762  NZ  LYS A 484     -17.341   4.273 -40.042  1.00 48.14           N  
ATOM   3763  N   GLU A 485     -15.327   1.536 -32.273  1.00 42.99           N  
ATOM   3764  CA  GLU A 485     -15.500   0.244 -31.617  1.00 42.99           C  
ATOM   3765  C   GLU A 485     -16.025   0.414 -30.194  1.00 42.99           C  
ATOM   3766  CB  GLU A 485     -14.180  -0.532 -31.601  1.00 42.99           C  
ATOM   3767  O   GLU A 485     -16.396  -0.565 -29.543  1.00 42.99           O  
ATOM   3768  CG  GLU A 485     -14.038  -1.526 -32.744  1.00 42.99           C  
ATOM   3769  CD  GLU A 485     -12.766  -2.355 -32.664  1.00 42.99           C  
ATOM   3770  OE1 GLU A 485     -12.561  -3.237 -33.528  1.00 42.99           O  
ATOM   3771  OE2 GLU A 485     -11.968  -2.121 -31.728  1.00 42.99           O  
ATOM   3772  N   GLU A 486     -16.562   1.502 -29.821  1.00 41.53           N  
ATOM   3773  CA  GLU A 486     -17.375   1.480 -28.608  1.00 41.53           C  
ATOM   3774  C   GLU A 486     -18.864   1.469 -28.942  1.00 41.53           C  
ATOM   3775  CB  GLU A 486     -17.044   2.679 -27.717  1.00 41.53           C  
ATOM   3776  O   GLU A 486     -19.699   1.215 -28.071  1.00 41.53           O  
ATOM   3777  CG  GLU A 486     -16.226   2.322 -26.484  1.00 41.53           C  
ATOM   3778  CD  GLU A 486     -16.095   3.472 -25.497  1.00 41.53           C  
ATOM   3779  OE1 GLU A 486     -15.537   3.266 -24.396  1.00 41.53           O  
ATOM   3780  OE2 GLU A 486     -16.556   4.587 -25.828  1.00 41.53           O  
ATOM   3781  N   GLU A 487     -19.249   0.751 -30.002  1.00 32.29           N  
ATOM   3782  CA  GLU A 487     -20.650   0.354 -30.112  1.00 32.29           C  
ATOM   3783  C   GLU A 487     -20.782  -1.034 -30.734  1.00 32.29           C  
ATOM   3784  CB  GLU A 487     -21.436   1.377 -30.936  1.00 32.29           C  
ATOM   3785  O   GLU A 487     -20.310  -1.268 -31.848  1.00 32.29           O  
ATOM   3786  CG  GLU A 487     -22.429   2.191 -30.119  1.00 32.29           C  
ATOM   3787  CD  GLU A 487     -23.430   2.950 -30.976  1.00 32.29           C  
ATOM   3788  OE1 GLU A 487     -24.396   3.521 -30.419  1.00 32.29           O  
ATOM   3789  OE2 GLU A 487     -23.248   2.973 -32.214  1.00 32.29           O  
ATOM   3790  N   GLY A 488     -20.323  -2.136 -30.101  1.00 27.49           N  
ATOM   3791  CA  GLY A 488     -20.933  -3.423 -30.394  1.00 27.49           C  
ATOM   3792  C   GLY A 488     -20.241  -4.582 -29.703  1.00 27.49           C  
ATOM   3793  O   GLY A 488     -19.024  -4.742 -29.816  1.00 27.49           O  
ATOM   3794  N   GLY A 489     -20.625  -4.955 -28.446  1.00 26.89           N  
ATOM   3795  CA  GLY A 489     -21.199  -6.261 -28.164  1.00 26.89           C  
ATOM   3796  C   GLY A 489     -20.202  -7.234 -27.562  1.00 26.89           C  
ATOM   3797  O   GLY A 489     -19.113  -7.431 -28.105  1.00 26.89           O  
ATOM   3798  N   GLU A 490     -20.318  -7.462 -26.181  1.00 27.31           N  
ATOM   3799  CA  GLU A 490     -20.883  -8.478 -25.298  1.00 27.31           C  
ATOM   3800  C   GLU A 490     -20.868  -9.853 -25.959  1.00 27.31           C  
ATOM   3801  CB  GLU A 490     -22.310  -8.105 -24.891  1.00 27.31           C  
ATOM   3802  O   GLU A 490     -21.332 -10.009 -27.090  1.00 27.31           O  
ATOM   3803  CG  GLU A 490     -22.424  -7.562 -23.474  1.00 27.31           C  
ATOM   3804  CD  GLU A 490     -23.844  -7.174 -23.093  1.00 27.31           C  
ATOM   3805  OE1 GLU A 490     -24.075  -6.787 -21.925  1.00 27.31           O  
ATOM   3806  OE2 GLU A 490     -24.734  -7.260 -23.968  1.00 27.31           O  
ATOM   3807  N   GLU A 491     -19.976 -10.791 -25.453  1.00 25.61           N  
ATOM   3808  CA  GLU A 491     -20.311 -12.173 -25.124  1.00 25.61           C  
ATOM   3809  C   GLU A 491     -19.255 -13.139 -25.655  1.00 25.61           C  
ATOM   3810  CB  GLU A 491     -21.688 -12.541 -25.684  1.00 25.61           C  
ATOM   3811  O   GLU A 491     -18.888 -13.081 -26.830  1.00 25.61           O  
ATOM   3812  CG  GLU A 491     -22.814 -12.434 -24.666  1.00 25.61           C  
ATOM   3813  CD  GLU A 491     -24.159 -12.889 -25.210  1.00 25.61           C  
ATOM   3814  OE1 GLU A 491     -25.158 -12.864 -24.456  1.00 25.61           O  
ATOM   3815  OE2 GLU A 491     -24.214 -13.274 -26.399  1.00 25.61           O  
ATOM   3816  N   GLU A 492     -18.528 -13.905 -24.673  1.00 28.81           N  
ATOM   3817  CA  GLU A 492     -18.493 -15.357 -24.531  1.00 28.81           C  
ATOM   3818  C   GLU A 492     -17.082 -15.847 -24.218  1.00 28.81           C  
ATOM   3819  CB  GLU A 492     -19.015 -16.035 -25.800  1.00 28.81           C  
ATOM   3820  O   GLU A 492     -16.135 -15.534 -24.943  1.00 28.81           O  
ATOM   3821  CG  GLU A 492     -20.440 -16.555 -25.677  1.00 28.81           C  
ATOM   3822  CD  GLU A 492     -20.747 -17.697 -26.633  1.00 28.81           C  
ATOM   3823  OE1 GLU A 492     -21.807 -18.345 -26.484  1.00 28.81           O  
ATOM   3824  OE2 GLU A 492     -19.919 -17.946 -27.538  1.00 28.81           O  
ATOM   3825  N   GLU A 493     -16.834 -16.447 -22.964  1.00 25.46           N  
ATOM   3826  CA  GLU A 493     -16.792 -17.733 -22.275  1.00 25.46           C  
ATOM   3827  C   GLU A 493     -15.681 -18.620 -22.830  1.00 25.46           C  
ATOM   3828  CB  GLU A 493     -18.141 -18.448 -22.387  1.00 25.46           C  
ATOM   3829  O   GLU A 493     -15.571 -18.800 -24.045  1.00 25.46           O  
ATOM   3830  CG  GLU A 493     -19.159 -18.007 -21.345  1.00 25.46           C  
ATOM   3831  CD  GLU A 493     -19.765 -19.165 -20.570  1.00 25.46           C  
ATOM   3832  OE1 GLU A 493     -20.399 -18.926 -19.517  1.00 25.46           O  
ATOM   3833  OE2 GLU A 493     -19.603 -20.323 -21.018  1.00 25.46           O  
ATOM   3834  N   ALA A 494     -14.834 -19.178 -21.896  1.00 26.08           N  
ATOM   3835  CA  ALA A 494     -14.564 -20.455 -21.241  1.00 26.08           C  
ATOM   3836  C   ALA A 494     -13.758 -21.378 -22.149  1.00 26.08           C  
ATOM   3837  CB  ALA A 494     -15.871 -21.128 -20.829  1.00 26.08           C  
ATOM   3838  O   ALA A 494     -14.073 -21.526 -23.333  1.00 26.08           O  
ATOM   3839  N   GLU A 495     -12.572 -21.916 -21.579  1.00 26.04           N  
ATOM   3840  CA  GLU A 495     -12.167 -23.319 -21.572  1.00 26.04           C  
ATOM   3841  C   GLU A 495     -10.647 -23.454 -21.595  1.00 26.04           C  
ATOM   3842  CB  GLU A 495     -12.779 -24.061 -22.762  1.00 26.04           C  
ATOM   3843  O   GLU A 495      -9.981 -22.886 -22.462  1.00 26.04           O  
ATOM   3844  CG  GLU A 495     -13.959 -24.949 -22.393  1.00 26.04           C  
ATOM   3845  CD  GLU A 495     -14.293 -25.978 -23.461  1.00 26.04           C  
ATOM   3846  OE1 GLU A 495     -15.092 -26.902 -23.184  1.00 26.04           O  
ATOM   3847  OE2 GLU A 495     -13.751 -25.861 -24.582  1.00 26.04           O  
ATOM   3848  N   GLY A 496     -10.025 -24.122 -20.503  1.00 20.80           N  
ATOM   3849  CA  GLY A 496      -9.489 -25.456 -20.284  1.00 20.80           C  
ATOM   3850  C   GLY A 496      -8.059 -25.611 -20.766  1.00 20.80           C  
ATOM   3851  O   GLY A 496      -7.713 -25.151 -21.857  1.00 20.80           O  
ATOM   3852  N   GLY A 497      -7.120 -26.008 -19.820  1.00 26.01           N  
ATOM   3853  CA  GLY A 497      -6.275 -27.187 -19.933  1.00 26.01           C  
ATOM   3854  C   GLY A 497      -4.972 -27.062 -19.167  1.00 26.01           C  
ATOM   3855  O   GLY A 497      -4.293 -26.036 -19.249  1.00 26.01           O  
ATOM   3856  N   GLU A 498      -4.809 -27.774 -18.025  1.00 23.25           N  
ATOM   3857  CA  GLU A 498      -4.107 -28.878 -17.378  1.00 23.25           C  
ATOM   3858  C   GLU A 498      -2.982 -29.409 -18.262  1.00 23.25           C  
ATOM   3859  CB  GLU A 498      -5.082 -30.007 -17.033  1.00 23.25           C  
ATOM   3860  O   GLU A 498      -3.195 -29.697 -19.442  1.00 23.25           O  
ATOM   3861  CG  GLU A 498      -5.845 -29.785 -15.735  1.00 23.25           C  
ATOM   3862  CD  GLU A 498      -6.752 -30.947 -15.366  1.00 23.25           C  
ATOM   3863  OE1 GLU A 498      -7.360 -30.920 -14.272  1.00 23.25           O  
ATOM   3864  OE2 GLU A 498      -6.856 -31.894 -16.178  1.00 23.25           O  
ATOM   3865  N   GLU A 499      -1.702 -29.412 -17.756  1.00 27.95           N  
ATOM   3866  CA  GLU A 499      -0.648 -30.399 -17.972  1.00 27.95           C  
ATOM   3867  C   GLU A 499       0.524 -30.172 -17.021  1.00 27.95           C  
ATOM   3868  CB  GLU A 499      -0.163 -30.357 -19.424  1.00 27.95           C  
ATOM   3869  O   GLU A 499       1.080 -29.073 -16.964  1.00 27.95           O  
ATOM   3870  CG  GLU A 499       0.047 -31.732 -20.041  1.00 27.95           C  
ATOM   3871  CD  GLU A 499       0.550 -31.676 -21.475  1.00 27.95           C  
ATOM   3872  OE1 GLU A 499       0.806 -32.746 -22.071  1.00 27.95           O  
ATOM   3873  OE2 GLU A 499       0.689 -30.551 -22.007  1.00 27.95           O  
ATOM   3874  N   GLU A 500       0.700 -30.909 -15.880  1.00 22.11           N  
ATOM   3875  CA  GLU A 500       1.457 -31.940 -15.177  1.00 22.11           C  
ATOM   3876  C   GLU A 500       2.682 -32.369 -15.978  1.00 22.11           C  
ATOM   3877  CB  GLU A 500       0.569 -33.153 -14.884  1.00 22.11           C  
ATOM   3878  O   GLU A 500       2.563 -32.770 -17.138  1.00 22.11           O  
ATOM   3879  CG  GLU A 500       0.143 -33.266 -13.428  1.00 22.11           C  
ATOM   3880  CD  GLU A 500      -0.520 -34.594 -13.098  1.00 22.11           C  
ATOM   3881  OE1 GLU A 500      -0.809 -34.849 -11.907  1.00 22.11           O  
ATOM   3882  OE2 GLU A 500      -0.751 -35.386 -14.039  1.00 22.11           O  
ATOM   3883  N   THR A 501       3.957 -32.129 -15.468  1.00 28.73           N  
ATOM   3884  CA  THR A 501       5.187 -32.899 -15.621  1.00 28.73           C  
ATOM   3885  C   THR A 501       6.095 -32.713 -14.409  1.00 28.73           C  
ATOM   3886  CB  THR A 501       5.944 -32.495 -16.900  1.00 28.73           C  
ATOM   3887  O   THR A 501       6.340 -31.585 -13.977  1.00 28.73           O  
ATOM   3888  CG2 THR A 501       5.290 -33.096 -18.139  1.00 28.73           C  
ATOM   3889  OG1 THR A 501       5.942 -31.066 -17.018  1.00 28.73           O  
ATOM   3890  N   LYS A 502       6.114 -33.607 -13.386  1.00 22.73           N  
ATOM   3891  CA  LYS A 502       6.885 -34.700 -12.800  1.00 22.73           C  
ATOM   3892  C   LYS A 502       8.384 -34.448 -12.929  1.00 22.73           C  
ATOM   3893  CB  LYS A 502       6.518 -36.030 -13.460  1.00 22.73           C  
ATOM   3894  O   LYS A 502       8.883 -34.192 -14.027  1.00 22.73           O  
ATOM   3895  CG  LYS A 502       6.088 -37.111 -12.479  1.00 22.73           C  
ATOM   3896  CD  LYS A 502       5.713 -38.401 -13.197  1.00 22.73           C  
ATOM   3897  CE  LYS A 502       5.205 -39.456 -12.224  1.00 22.73           C  
ATOM   3898  NZ  LYS A 502       4.805 -40.711 -12.927  1.00 22.73           N  
ATOM   3899  N   SER A 503       9.124 -34.243 -11.757  1.00 26.28           N  
ATOM   3900  CA  SER A 503      10.211 -34.708 -10.902  1.00 26.28           C  
ATOM   3901  C   SER A 503      11.486 -34.944 -11.706  1.00 26.28           C  
ATOM   3902  CB  SER A 503       9.811 -35.994 -10.178  1.00 26.28           C  
ATOM   3903  O   SER A 503      11.428 -35.391 -12.853  1.00 26.28           O  
ATOM   3904  OG  SER A 503       9.134 -36.877 -11.056  1.00 26.28           O  
ATOM   3905  N   PRO A 504      12.717 -34.930 -11.016  1.00 45.10           N  
ATOM   3906  CA  PRO A 504      13.264 -35.647  -9.862  1.00 45.10           C  
ATOM   3907  C   PRO A 504      14.448 -34.924  -9.225  1.00 45.10           C  
ATOM   3908  CB  PRO A 504      13.700 -36.990 -10.456  1.00 45.10           C  
ATOM   3909  O   PRO A 504      15.033 -34.028  -9.840  1.00 45.10           O  
ATOM   3910  CG  PRO A 504      14.180 -36.661 -11.832  1.00 45.10           C  
ATOM   3911  CD  PRO A 504      13.879 -35.216 -12.110  1.00 45.10           C  
ATOM   3912  N   PRO A 505      14.948 -35.553  -8.100  1.00 45.59           N  
ATOM   3913  CA  PRO A 505      15.450 -35.556  -6.724  1.00 45.59           C  
ATOM   3914  C   PRO A 505      16.975 -35.594  -6.653  1.00 45.59           C  
ATOM   3915  CB  PRO A 505      14.844 -36.831  -6.131  1.00 45.59           C  
ATOM   3916  O   PRO A 505      17.634 -35.954  -7.632  1.00 45.59           O  
ATOM   3917  CG  PRO A 505      14.826 -37.808  -7.261  1.00 45.59           C  
ATOM   3918  CD  PRO A 505      15.252 -37.097  -8.513  1.00 45.59           C  
ATOM   3919  N   ALA A 506      17.497 -35.087  -5.535  1.00 22.74           N  
ATOM   3920  CA  ALA A 506      18.161 -35.527  -4.311  1.00 22.74           C  
ATOM   3921  C   ALA A 506      19.568 -36.040  -4.604  1.00 22.74           C  
ATOM   3922  CB  ALA A 506      17.337 -36.609  -3.618  1.00 22.74           C  
ATOM   3923  O   ALA A 506      19.755 -36.893  -5.475  1.00 22.74           O  
ATOM   3924  N   GLU A 507      20.573 -35.349  -4.049  1.00 27.78           N  
ATOM   3925  CA  GLU A 507      21.827 -35.909  -3.554  1.00 27.78           C  
ATOM   3926  C   GLU A 507      22.454 -35.007  -2.495  1.00 27.78           C  
ATOM   3927  CB  GLU A 507      22.811 -36.127  -4.707  1.00 27.78           C  
ATOM   3928  O   GLU A 507      22.660 -33.814  -2.730  1.00 27.78           O  
ATOM   3929  CG  GLU A 507      22.888 -37.570  -5.185  1.00 27.78           C  
ATOM   3930  CD  GLU A 507      23.996 -37.808  -6.198  1.00 27.78           C  
ATOM   3931  OE1 GLU A 507      24.209 -38.974  -6.601  1.00 27.78           O  
ATOM   3932  OE2 GLU A 507      24.657 -36.821  -6.591  1.00 27.78           O  
ATOM   3933  N   GLU A 508      22.360 -35.324  -1.202  1.00 20.89           N  
ATOM   3934  CA  GLU A 508      23.072 -35.933  -0.083  1.00 20.89           C  
ATOM   3935  C   GLU A 508      24.568 -35.640  -0.156  1.00 20.89           C  
ATOM   3936  CB  GLU A 508      22.833 -37.444  -0.051  1.00 20.89           C  
ATOM   3937  O   GLU A 508      25.201 -35.867  -1.189  1.00 20.89           O  
ATOM   3938  CG  GLU A 508      22.166 -37.935   1.226  1.00 20.89           C  
ATOM   3939  CD  GLU A 508      21.940 -39.438   1.245  1.00 20.89           C  
ATOM   3940  OE1 GLU A 508      21.442 -39.964   2.267  1.00 20.89           O  
ATOM   3941  OE2 GLU A 508      22.264 -40.096   0.231  1.00 20.89           O  
ATOM   3942  N   ALA A 509      25.117 -34.937   0.870  1.00 27.10           N  
ATOM   3943  CA  ALA A 509      26.401 -35.306   1.461  1.00 27.10           C  
ATOM   3944  C   ALA A 509      26.816 -34.309   2.539  1.00 27.10           C  
ATOM   3945  CB  ALA A 509      27.477 -35.397   0.382  1.00 27.10           C  
ATOM   3946  O   ALA A 509      26.809 -33.097   2.308  1.00 27.10           O  
ATOM   3947  N   ALA A 510      26.639 -34.644   3.893  1.00 23.02           N  
ATOM   3948  CA  ALA A 510      27.554 -35.150   4.914  1.00 23.02           C  
ATOM   3949  C   ALA A 510      28.498 -34.052   5.397  1.00 23.02           C  
ATOM   3950  CB  ALA A 510      28.352 -36.334   4.374  1.00 23.02           C  
ATOM   3951  O   ALA A 510      29.137 -33.375   4.588  1.00 23.02           O  
ATOM   3952  N   SER A 511      28.307 -33.576   6.649  1.00 25.60           N  
ATOM   3953  CA  SER A 511      28.957 -33.455   7.950  1.00 25.60           C  
ATOM   3954  C   SER A 511      30.456 -33.220   7.798  1.00 25.60           C  
ATOM   3955  CB  SER A 511      28.711 -34.708   8.791  1.00 25.60           C  
ATOM   3956  O   SER A 511      31.079 -33.733   6.867  1.00 25.60           O  
ATOM   3957  OG  SER A 511      28.374 -35.810   7.966  1.00 25.60           O  
ATOM   3958  N   PRO A 512      31.148 -32.514   8.768  1.00 42.90           N  
ATOM   3959  CA  PRO A 512      31.524 -32.769  10.161  1.00 42.90           C  
ATOM   3960  C   PRO A 512      32.036 -31.518  10.872  1.00 42.90           C  
ATOM   3961  CB  PRO A 512      32.631 -33.819  10.040  1.00 42.90           C  
ATOM   3962  O   PRO A 512      32.467 -30.565  10.219  1.00 42.90           O  
ATOM   3963  CG  PRO A 512      33.362 -33.462   8.787  1.00 42.90           C  
ATOM   3964  CD  PRO A 512      32.623 -32.347   8.105  1.00 42.90           C  
ATOM   3965  N   GLU A 513      31.611 -31.308  12.150  1.00 21.06           N  
ATOM   3966  CA  GLU A 513      32.073 -31.405  13.531  1.00 21.06           C  
ATOM   3967  C   GLU A 513      33.515 -30.925  13.666  1.00 21.06           C  
ATOM   3968  CB  GLU A 513      31.948 -32.844  14.040  1.00 21.06           C  
ATOM   3969  O   GLU A 513      34.391 -31.353  12.911  1.00 21.06           O  
ATOM   3970  CG  GLU A 513      30.518 -33.269  14.337  1.00 21.06           C  
ATOM   3971  CD  GLU A 513      30.426 -34.612  15.045  1.00 21.06           C  
ATOM   3972  OE1 GLU A 513      29.316 -34.993  15.482  1.00 21.06           O  
ATOM   3973  OE2 GLU A 513      31.472 -35.288  15.164  1.00 21.06           O  
ATOM   3974  N   LYS A 514      33.735 -29.828  14.463  1.00 25.93           N  
ATOM   3975  CA  LYS A 514      34.892 -29.672  15.339  1.00 25.93           C  
ATOM   3976  C   LYS A 514      34.663 -28.560  16.360  1.00 25.93           C  
ATOM   3977  CB  LYS A 514      36.150 -29.379  14.520  1.00 25.93           C  
ATOM   3978  O   LYS A 514      34.318 -27.435  15.993  1.00 25.93           O  
ATOM   3979  CG  LYS A 514      36.945 -30.621  14.142  1.00 25.93           C  
ATOM   3980  CD  LYS A 514      38.259 -30.258  13.462  1.00 25.93           C  
ATOM   3981  CE  LYS A 514      39.029 -31.499  13.032  1.00 25.93           C  
ATOM   3982  NZ  LYS A 514      40.323 -31.148  12.375  1.00 25.93           N  
ATOM   3983  N   GLU A 515      34.263 -28.823  17.590  1.00 20.60           N  
ATOM   3984  CA  GLU A 515      34.735 -28.891  18.970  1.00 20.60           C  
ATOM   3985  C   GLU A 515      36.017 -28.084  19.155  1.00 20.60           C  
ATOM   3986  CB  GLU A 515      34.964 -30.346  19.389  1.00 20.60           C  
ATOM   3987  O   GLU A 515      37.004 -28.306  18.450  1.00 20.60           O  
ATOM   3988  CG  GLU A 515      33.727 -31.023  19.962  1.00 20.60           C  
ATOM   3989  CD  GLU A 515      34.048 -32.261  20.783  1.00 20.60           C  
ATOM   3990  OE1 GLU A 515      33.124 -32.830  21.409  1.00 20.60           O  
ATOM   3991  OE2 GLU A 515      35.232 -32.665  20.803  1.00 20.60           O  
ATOM   3992  N   ALA A 516      35.964 -26.931  19.927  1.00 26.96           N  
ATOM   3993  CA  ALA A 516      37.035 -26.466  20.804  1.00 26.96           C  
ATOM   3994  C   ALA A 516      36.478 -25.640  21.960  1.00 26.96           C  
ATOM   3995  CB  ALA A 516      38.054 -25.649  20.013  1.00 26.96           C  
ATOM   3996  O   ALA A 516      35.697 -24.709  21.746  1.00 26.96           O  
ATOM   3997  N   LYS A 517      36.170 -26.143  23.155  1.00 20.07           N  
ATOM   3998  CA  LYS A 517      36.523 -26.167  24.572  1.00 20.07           C  
ATOM   3999  C   LYS A 517      37.711 -25.252  24.858  1.00 20.07           C  
ATOM   4000  CB  LYS A 517      36.840 -27.593  25.022  1.00 20.07           C  
ATOM   4001  O   LYS A 517      38.747 -25.346  24.195  1.00 20.07           O  
ATOM   4002  CG  LYS A 517      35.612 -28.412  25.394  1.00 20.07           C  
ATOM   4003  CD  LYS A 517      35.997 -29.722  26.068  1.00 20.07           C  
ATOM   4004  CE  LYS A 517      34.771 -30.563  26.400  1.00 20.07           C  
ATOM   4005  NZ  LYS A 517      35.148 -31.889  26.974  1.00 20.07           N  
ATOM   4006  N   SER A 518      37.491 -24.244  25.794  1.00 26.29           N  
ATOM   4007  CA  SER A 518      38.009 -23.801  27.084  1.00 26.29           C  
ATOM   4008  C   SER A 518      38.935 -22.600  26.925  1.00 26.29           C  
ATOM   4009  CB  SER A 518      38.754 -24.940  27.783  1.00 26.29           C  
ATOM   4010  O   SER A 518      39.693 -22.518  25.956  1.00 26.29           O  
ATOM   4011  OG  SER A 518      39.649 -25.579  26.889  1.00 26.29           O  
ATOM   4012  N   PRO A 519      39.184 -21.726  27.978  1.00 46.93           N  
ATOM   4013  CA  PRO A 519      39.134 -21.647  29.440  1.00 46.93           C  
ATOM   4014  C   PRO A 519      39.123 -20.209  29.954  1.00 46.93           C  
ATOM   4015  CB  PRO A 519      40.409 -22.373  29.876  1.00 46.93           C  
ATOM   4016  O   PRO A 519      39.480 -19.285  29.219  1.00 46.93           O  
ATOM   4017  CG  PRO A 519      41.419 -22.035  28.828  1.00 46.93           C  
ATOM   4018  CD  PRO A 519      40.729 -21.282  27.727  1.00 46.93           C  
ATOM   4019  N   VAL A 520      38.478 -19.922  31.100  1.00 21.14           N  
ATOM   4020  CA  VAL A 520      38.616 -19.638  32.525  1.00 21.14           C  
ATOM   4021  C   VAL A 520      39.694 -18.578  32.738  1.00 21.14           C  
ATOM   4022  CB  VAL A 520      38.956 -20.914  33.327  1.00 21.14           C  
ATOM   4023  O   VAL A 520      40.807 -18.703  32.222  1.00 21.14           O  
ATOM   4024  CG1 VAL A 520      39.087 -20.596  34.816  1.00 21.14           C  
ATOM   4025  CG2 VAL A 520      37.893 -21.987  33.099  1.00 21.14           C  
ATOM   4026  N   LYS A 521      39.318 -17.397  33.408  1.00 21.06           N  
ATOM   4027  CA  LYS A 521      39.699 -16.864  34.713  1.00 21.06           C  
ATOM   4028  C   LYS A 521      40.330 -15.481  34.578  1.00 21.06           C  
ATOM   4029  CB  LYS A 521      40.666 -17.814  35.420  1.00 21.06           C  
ATOM   4030  O   LYS A 521      41.314 -15.309  33.855  1.00 21.06           O  
ATOM   4031  CG  LYS A 521      40.076 -18.500  36.643  1.00 21.06           C  
ATOM   4032  CD  LYS A 521      41.088 -19.424  37.308  1.00 21.06           C  
ATOM   4033  CE  LYS A 521      40.491 -20.128  38.520  1.00 21.06           C  
ATOM   4034  NZ  LYS A 521      41.450 -21.102  39.122  1.00 21.06           N  
ATOM   4035  N   GLU A 522      39.695 -14.423  35.115  1.00 28.04           N  
ATOM   4036  CA  GLU A 522      40.374 -13.428  35.939  1.00 28.04           C  
ATOM   4037  C   GLU A 522      39.373 -12.602  36.743  1.00 28.04           C  
ATOM   4038  CB  GLU A 522      41.237 -12.509  35.071  1.00 28.04           C  
ATOM   4039  O   GLU A 522      38.423 -12.052  36.183  1.00 28.04           O  
ATOM   4040  CG  GLU A 522      42.733 -12.717  35.254  1.00 28.04           C  
ATOM   4041  CD  GLU A 522      43.576 -11.668  34.546  1.00 28.04           C  
ATOM   4042  OE1 GLU A 522      44.811 -11.641  34.752  1.00 28.04           O  
ATOM   4043  OE2 GLU A 522      42.997 -10.866  33.780  1.00 28.04           O  
ATOM   4044  N   GLU A 523      38.985 -12.955  37.926  1.00 19.48           N  
ATOM   4045  CA  GLU A 523      39.087 -12.456  39.294  1.00 19.48           C  
ATOM   4046  C   GLU A 523      39.879 -11.153  39.350  1.00 19.48           C  
ATOM   4047  CB  GLU A 523      39.734 -13.505  40.202  1.00 19.48           C  
ATOM   4048  O   GLU A 523      40.976 -11.064  38.794  1.00 19.48           O  
ATOM   4049  CG  GLU A 523      38.751 -14.212  41.123  1.00 19.48           C  
ATOM   4050  CD  GLU A 523      39.428 -14.978  42.249  1.00 19.48           C  
ATOM   4051  OE1 GLU A 523      38.746 -15.334  43.237  1.00 19.48           O  
ATOM   4052  OE2 GLU A 523      40.651 -15.223  42.143  1.00 19.48           O  
ATOM   4053  N   ALA A 524      39.196 -10.041  39.779  1.00 24.45           N  
ATOM   4054  CA  ALA A 524      39.692  -9.105  40.784  1.00 24.45           C  
ATOM   4055  C   ALA A 524      38.824  -7.852  40.844  1.00 24.45           C  
ATOM   4056  CB  ALA A 524      41.143  -8.730  40.492  1.00 24.45           C  
ATOM   4057  O   ALA A 524      38.525  -7.247  39.811  1.00 24.45           O  
ATOM   4058  N   LYS A 525      38.047  -7.744  41.987  1.00 20.63           N  
ATOM   4059  CA  LYS A 525      38.225  -6.945  43.196  1.00 20.63           C  
ATOM   4060  C   LYS A 525      37.418  -5.652  43.125  1.00 20.63           C  
ATOM   4061  CB  LYS A 525      39.704  -6.628  43.418  1.00 20.63           C  
ATOM   4062  O   LYS A 525      37.569  -4.871  42.182  1.00 20.63           O  
ATOM   4063  CG  LYS A 525      40.123  -6.617  44.881  1.00 20.63           C  
ATOM   4064  CD  LYS A 525      41.630  -6.457  45.030  1.00 20.63           C  
ATOM   4065  CE  LYS A 525      42.050  -6.450  46.494  1.00 20.63           C  
ATOM   4066  NZ  LYS A 525      43.515  -6.698  46.650  1.00 20.63           N  
ATOM   4067  N   SER A 526      36.305  -5.611  43.796  1.00 27.09           N  
ATOM   4068  CA  SER A 526      35.735  -4.628  44.712  1.00 27.09           C  
ATOM   4069  C   SER A 526      36.589  -3.367  44.771  1.00 27.09           C  
ATOM   4070  CB  SER A 526      35.589  -5.222  46.113  1.00 27.09           C  
ATOM   4071  O   SER A 526      37.819  -3.441  44.731  1.00 27.09           O  
ATOM   4072  OG  SER A 526      35.093  -6.548  46.048  1.00 27.09           O  
ATOM   4073  N   PRO A 527      36.029  -2.106  44.831  1.00 32.48           N  
ATOM   4074  CA  PRO A 527      35.685  -1.443  46.091  1.00 32.48           C  
ATOM   4075  C   PRO A 527      34.529  -0.456  45.943  1.00 32.48           C  
ATOM   4076  CB  PRO A 527      36.978  -0.717  46.471  1.00 32.48           C  
ATOM   4077  O   PRO A 527      34.252   0.014  44.836  1.00 32.48           O  
ATOM   4078  CG  PRO A 527      37.575  -0.292  45.169  1.00 32.48           C  
ATOM   4079  CD  PRO A 527      36.751  -0.871  44.055  1.00 32.48           C  
ATOM   4080  N   ALA A 528      33.575  -0.540  46.906  1.00 22.72           N  
ATOM   4081  CA  ALA A 528      33.329   0.218  48.130  1.00 22.72           C  
ATOM   4082  C   ALA A 528      32.355   1.366  47.878  1.00 22.72           C  
ATOM   4083  CB  ALA A 528      34.642   0.753  48.697  1.00 22.72           C  
ATOM   4084  O   ALA A 528      32.546   2.158  46.952  1.00 22.72           O  
ATOM   4085  N   GLU A 529      31.144   1.237  48.329  1.00 20.19           N  
ATOM   4086  CA  GLU A 529      30.373   1.880  49.389  1.00 20.19           C  
ATOM   4087  C   GLU A 529      30.745   3.354  49.525  1.00 20.19           C  
ATOM   4088  CB  GLU A 529      30.585   1.158  50.722  1.00 20.19           C  
ATOM   4089  O   GLU A 529      31.926   3.695  49.618  1.00 20.19           O  
ATOM   4090  CG  GLU A 529      29.292   0.783  51.431  1.00 20.19           C  
ATOM   4091  CD  GLU A 529      29.516   0.157  52.798  1.00 20.19           C  
ATOM   4092  OE1 GLU A 529      28.559   0.094  53.602  1.00 20.19           O  
ATOM   4093  OE2 GLU A 529      30.660  -0.273  53.068  1.00 20.19           O  
ATOM   4094  N   ALA A 530      29.760   4.301  49.246  1.00 24.37           N  
ATOM   4095  CA  ALA A 530      29.478   5.438  50.119  1.00 24.37           C  
ATOM   4096  C   ALA A 530      28.423   6.353  49.504  1.00 24.37           C  
ATOM   4097  CB  ALA A 530      30.757   6.221  50.403  1.00 24.37           C  
ATOM   4098  O   ALA A 530      28.529   6.738  48.338  1.00 24.37           O  
ATOM   4099  N   LYS A 531      27.128   6.336  50.050  1.00 20.74           N  
ATOM   4100  CA  LYS A 531      26.347   7.172  50.957  1.00 20.74           C  
ATOM   4101  C   LYS A 531      25.828   8.419  50.247  1.00 20.74           C  
ATOM   4102  CB  LYS A 531      27.185   7.572  52.173  1.00 20.74           C  
ATOM   4103  O   LYS A 531      26.592   9.127  49.586  1.00 20.74           O  
ATOM   4104  CG  LYS A 531      26.956   6.699  53.397  1.00 20.74           C  
ATOM   4105  CD  LYS A 531      27.646   7.270  54.629  1.00 20.74           C  
ATOM   4106  CE  LYS A 531      27.428   6.390  55.852  1.00 20.74           C  
ATOM   4107  NZ  LYS A 531      28.290   6.810  56.998  1.00 20.74           N  
ATOM   4108  N   SER A 532      24.502   8.502  50.050  1.00 27.34           N  
ATOM   4109  CA  SER A 532      23.556   9.583  50.304  1.00 27.34           C  
ATOM   4110  C   SER A 532      24.272  10.844  50.778  1.00 27.34           C  
ATOM   4111  CB  SER A 532      22.519   9.155  51.344  1.00 27.34           C  
ATOM   4112  O   SER A 532      25.288  10.764  51.472  1.00 27.34           O  
ATOM   4113  OG  SER A 532      22.384   7.744  51.368  1.00 27.34           O  
ATOM   4114  N   PRO A 533      23.749  12.107  50.582  1.00 44.24           N  
ATOM   4115  CA  PRO A 533      22.505  12.851  50.790  1.00 44.24           C  
ATOM   4116  C   PRO A 533      22.473  14.173  50.028  1.00 44.24           C  
ATOM   4117  CB  PRO A 533      22.487  13.091  52.302  1.00 44.24           C  
ATOM   4118  O   PRO A 533      23.518  14.663  49.590  1.00 44.24           O  
ATOM   4119  CG  PRO A 533      23.920  13.290  52.675  1.00 44.24           C  
ATOM   4120  CD  PRO A 533      24.770  13.014  51.467  1.00 44.24           C  
ATOM   4121  N   GLU A 534      21.276  14.727  49.648  1.00 21.77           N  
ATOM   4122  CA  GLU A 534      20.427  15.823  50.106  1.00 21.77           C  
ATOM   4123  C   GLU A 534      20.695  17.098  49.311  1.00 21.77           C  
ATOM   4124  CB  GLU A 534      20.641  16.080  51.600  1.00 21.77           C  
ATOM   4125  O   GLU A 534      21.847  17.511  49.159  1.00 21.77           O  
ATOM   4126  CG  GLU A 534      19.521  15.547  52.482  1.00 21.77           C  
ATOM   4127  CD  GLU A 534      19.678  15.926  53.946  1.00 21.77           C  
ATOM   4128  OE1 GLU A 534      18.737  15.693  54.738  1.00 21.77           O  
ATOM   4129  OE2 GLU A 534      20.751  16.461  54.304  1.00 21.77           O  
ATOM   4130  N   LYS A 535      19.679  17.602  48.590  1.00 22.25           N  
ATOM   4131  CA  LYS A 535      18.832  18.789  48.654  1.00 22.25           C  
ATOM   4132  C   LYS A 535      19.637  20.018  49.063  1.00 22.25           C  
ATOM   4133  CB  LYS A 535      17.675  18.572  49.630  1.00 22.25           C  
ATOM   4134  O   LYS A 535      20.371  19.984  50.053  1.00 22.25           O  
ATOM   4135  CG  LYS A 535      16.307  18.904  49.053  1.00 22.25           C  
ATOM   4136  CD  LYS A 535      15.201  18.698  50.080  1.00 22.25           C  
ATOM   4137  CE  LYS A 535      13.827  18.987  49.491  1.00 22.25           C  
ATOM   4138  NZ  LYS A 535      12.738  18.755  50.485  1.00 22.25           N  
ATOM   4139  N   GLU A 536      19.603  21.159  48.218  1.00 22.99           N  
ATOM   4140  CA  GLU A 536      19.406  22.583  48.469  1.00 22.99           C  
ATOM   4141  C   GLU A 536      20.051  23.430  47.375  1.00 22.99           C  
ATOM   4142  CB  GLU A 536      19.973  22.972  49.837  1.00 22.99           C  
ATOM   4143  O   GLU A 536      21.231  23.257  47.062  1.00 22.99           O  
ATOM   4144  CG  GLU A 536      18.937  22.978  50.952  1.00 22.99           C  
ATOM   4145  CD  GLU A 536      19.432  23.640  52.228  1.00 22.99           C  
ATOM   4146  OE1 GLU A 536      18.622  23.842  53.161  1.00 22.99           O  
ATOM   4147  OE2 GLU A 536      20.640  23.960  52.294  1.00 22.99           O  
ATOM   4148  N   GLU A 537      19.224  24.223  46.584  1.00 20.72           N  
ATOM   4149  CA  GLU A 537      18.867  25.633  46.457  1.00 20.72           C  
ATOM   4150  C   GLU A 537      20.096  26.489  46.162  1.00 20.72           C  
ATOM   4151  CB  GLU A 537      18.174  26.129  47.728  1.00 20.72           C  
ATOM   4152  O   GLU A 537      21.118  26.372  46.841  1.00 20.72           O  
ATOM   4153  CG  GLU A 537      16.736  26.577  47.510  1.00 20.72           C  
ATOM   4154  CD  GLU A 537      16.152  27.320  48.701  1.00 20.72           C  
ATOM   4155  OE1 GLU A 537      15.089  27.965  48.552  1.00 20.72           O  
ATOM   4156  OE2 GLU A 537      16.762  27.258  49.791  1.00 20.72           O  
ATOM   4157  N   ALA A 538      20.030  27.305  45.043  1.00 22.90           N  
ATOM   4158  CA  ALA A 538      20.059  28.752  44.844  1.00 22.90           C  
ATOM   4159  C   ALA A 538      21.431  29.211  44.358  1.00 22.90           C  
ATOM   4160  CB  ALA A 538      19.687  29.474  46.136  1.00 22.90           C  
ATOM   4161  O   ALA A 538      22.459  28.810  44.911  1.00 22.90           O  
ATOM   4162  N   LYS A 539      21.415  29.924  43.213  1.00 23.95           N  
ATOM   4163  CA  LYS A 539      21.864  31.292  42.971  1.00 23.95           C  
ATOM   4164  C   LYS A 539      22.689  31.381  41.691  1.00 23.95           C  
ATOM   4165  CB  LYS A 539      22.681  31.807  44.158  1.00 23.95           C  
ATOM   4166  O   LYS A 539      23.666  30.648  41.523  1.00 23.95           O  
ATOM   4167  CG  LYS A 539      21.981  32.889  44.967  1.00 23.95           C  
ATOM   4168  CD  LYS A 539      22.849  33.371  46.123  1.00 23.95           C  
ATOM   4169  CE  LYS A 539      22.103  34.360  47.008  1.00 23.95           C  
ATOM   4170  NZ  LYS A 539      22.875  34.688  48.244  1.00 23.95           N  
ATOM   4171  N   SER A 540      22.132  31.900  40.584  1.00 28.17           N  
ATOM   4172  CA  SER A 540      22.485  33.037  39.740  1.00 28.17           C  
ATOM   4173  C   SER A 540      23.394  34.014  40.479  1.00 28.17           C  
ATOM   4174  CB  SER A 540      21.226  33.762  39.262  1.00 28.17           C  
ATOM   4175  O   SER A 540      23.254  34.205  41.689  1.00 28.17           O  
ATOM   4176  OG  SER A 540      20.364  34.044  40.351  1.00 28.17           O  
ATOM   4177  N   PRO A 541      24.094  34.922  39.739  1.00 49.06           N  
ATOM   4178  CA  PRO A 541      24.927  35.335  38.607  1.00 49.06           C  
ATOM   4179  C   PRO A 541      26.093  36.228  39.027  1.00 49.06           C  
ATOM   4180  CB  PRO A 541      23.949  36.100  37.711  1.00 49.06           C  
ATOM   4181  O   PRO A 541      26.078  36.794  40.123  1.00 49.06           O  
ATOM   4182  CG  PRO A 541      23.018  36.784  38.658  1.00 49.06           C  
ATOM   4183  CD  PRO A 541      23.333  36.325  40.053  1.00 49.06           C  
ATOM   4184  N   ALA A 542      27.247  36.181  38.412  1.00 26.23           N  
ATOM   4185  CA  ALA A 542      28.478  36.967  38.407  1.00 26.23           C  
ATOM   4186  C   ALA A 542      29.028  37.115  36.991  1.00 26.23           C  
ATOM   4187  CB  ALA A 542      29.523  36.326  39.316  1.00 26.23           C  
ATOM   4188  O   ALA A 542      29.188  36.124  36.274  1.00 26.23           O  
ATOM   4189  N   GLU A 543      28.929  38.384  36.395  1.00 21.60           N  
ATOM   4190  CA  GLU A 543      29.961  39.412  36.303  1.00 21.60           C  
ATOM   4191  C   GLU A 543      30.792  39.249  35.034  1.00 21.60           C  
ATOM   4192  CB  GLU A 543      30.869  39.373  37.535  1.00 21.60           C  
ATOM   4193  O   GLU A 543      31.276  38.154  34.739  1.00 21.60           O  
ATOM   4194  CG  GLU A 543      31.040  40.723  38.216  1.00 21.60           C  
ATOM   4195  CD  GLU A 543      32.029  40.692  39.370  1.00 21.60           C  
ATOM   4196  OE1 GLU A 543      32.673  41.730  39.647  1.00 21.60           O  
ATOM   4197  OE2 GLU A 543      32.163  39.621  40.003  1.00 21.60           O  
ATOM   4198  N   VAL A 544      30.806  40.429  34.221  1.00 26.23           N  
ATOM   4199  CA  VAL A 544      31.968  41.297  34.056  1.00 26.23           C  
ATOM   4200  C   VAL A 544      32.205  41.567  32.572  1.00 26.23           C  
ATOM   4201  CB  VAL A 544      33.232  40.679  34.694  1.00 26.23           C  
ATOM   4202  O   VAL A 544      32.266  40.635  31.767  1.00 26.23           O  
ATOM   4203  CG1 VAL A 544      34.096  41.762  35.338  1.00 26.23           C  
ATOM   4204  CG2 VAL A 544      32.846  39.617  35.723  1.00 26.23           C  
ATOM   4205  N   LYS A 545      32.088  42.971  32.245  1.00 25.81           N  
ATOM   4206  CA  LYS A 545      33.119  43.987  32.057  1.00 25.81           C  
ATOM   4207  C   LYS A 545      33.378  44.240  30.575  1.00 25.81           C  
ATOM   4208  CB  LYS A 545      34.416  43.570  32.752  1.00 25.81           C  
ATOM   4209  O   LYS A 545      33.697  43.313  29.828  1.00 25.81           O  
ATOM   4210  CG  LYS A 545      34.430  43.837  34.250  1.00 25.81           C  
ATOM   4211  CD  LYS A 545      35.848  44.030  34.771  1.00 25.81           C  
ATOM   4212  CE  LYS A 545      35.881  44.109  36.291  1.00 25.81           C  
ATOM   4213  NZ  LYS A 545      37.269  43.967  36.824  1.00 25.81           N  
ATOM   4214  N   SER A 546      33.047  45.499  30.113  1.00 29.78           N  
ATOM   4215  CA  SER A 546      33.660  46.737  29.642  1.00 29.78           C  
ATOM   4216  C   SER A 546      34.939  46.457  28.861  1.00 29.78           C  
ATOM   4217  CB  SER A 546      33.963  47.667  30.818  1.00 29.78           C  
ATOM   4218  O   SER A 546      35.707  45.561  29.217  1.00 29.78           O  
ATOM   4219  OG  SER A 546      32.865  48.524  31.076  1.00 29.78           O  
ATOM   4220  N   PRO A 547      35.404  47.412  27.890  1.00 43.56           N  
ATOM   4221  CA  PRO A 547      36.100  48.693  28.029  1.00 43.56           C  
ATOM   4222  C   PRO A 547      36.069  49.524  26.748  1.00 43.56           C  
ATOM   4223  CB  PRO A 547      37.532  48.281  28.378  1.00 43.56           C  
ATOM   4224  O   PRO A 547      35.927  48.972  25.654  1.00 43.56           O  
ATOM   4225  CG  PRO A 547      37.764  47.019  27.612  1.00 43.56           C  
ATOM   4226  CD  PRO A 547      36.468  46.601  26.977  1.00 43.56           C  
ATOM   4227  N   GLU A 548      35.988  50.907  26.841  1.00 25.63           N  
ATOM   4228  CA  GLU A 548      36.897  52.049  26.854  1.00 25.63           C  
ATOM   4229  C   GLU A 548      36.948  52.729  25.489  1.00 25.63           C  
ATOM   4230  CB  GLU A 548      38.303  51.613  27.277  1.00 25.63           C  
ATOM   4231  O   GLU A 548      37.244  52.086  24.480  1.00 25.63           O  
ATOM   4232  CG  GLU A 548      38.991  52.589  28.221  1.00 25.63           C  
ATOM   4233  CD  GLU A 548      40.447  52.241  28.485  1.00 25.63           C  
ATOM   4234  OE1 GLU A 548      41.256  53.163  28.733  1.00 25.63           O  
ATOM   4235  OE2 GLU A 548      40.782  51.036  28.444  1.00 25.63           O  
ATOM   4236  N   LYS A 549      36.676  54.103  25.438  1.00 24.09           N  
ATOM   4237  CA  LYS A 549      37.386  55.378  25.468  1.00 24.09           C  
ATOM   4238  C   LYS A 549      37.776  55.824  24.062  1.00 24.09           C  
ATOM   4239  CB  LYS A 549      38.632  55.278  26.350  1.00 24.09           C  
ATOM   4240  O   LYS A 549      38.425  55.077  23.326  1.00 24.09           O  
ATOM   4241  CG  LYS A 549      39.138  56.618  26.861  1.00 24.09           C  
ATOM   4242  CD  LYS A 549      40.228  56.441  27.910  1.00 24.09           C  
ATOM   4243  CE  LYS A 549      40.698  57.781  28.461  1.00 24.09           C  
ATOM   4244  NZ  LYS A 549      41.733  57.611  29.525  1.00 24.09           N  
ATOM   4245  N   ALA A 550      37.370  57.121  23.694  1.00 29.74           N  
ATOM   4246  CA  ALA A 550      38.116  58.153  22.980  1.00 29.74           C  
ATOM   4247  C   ALA A 550      37.351  59.474  22.967  1.00 29.74           C  
ATOM   4248  CB  ALA A 550      38.416  57.702  21.552  1.00 29.74           C  
ATOM   4249  O   ALA A 550      36.160  59.505  22.649  1.00 29.74           O  
ATOM   4250  N   LYS A 551      37.749  60.558  23.738  1.00 22.84           N  
ATOM   4251  CA  LYS A 551      38.403  61.849  23.926  1.00 22.84           C  
ATOM   4252  C   LYS A 551      38.126  62.782  22.750  1.00 22.84           C  
ATOM   4253  CB  LYS A 551      39.911  61.666  24.105  1.00 22.84           C  
ATOM   4254  O   LYS A 551      38.338  62.412  21.594  1.00 22.84           O  
ATOM   4255  CG  LYS A 551      40.524  62.579  25.157  1.00 22.84           C  
ATOM   4256  CD  LYS A 551      41.959  62.178  25.476  1.00 22.84           C  
ATOM   4257  CE  LYS A 551      42.564  63.072  26.551  1.00 22.84           C  
ATOM   4258  NZ  LYS A 551      43.671  62.387  27.282  1.00 22.84           N  
ATOM   4259  N   SER A 552      37.628  63.991  23.038  1.00 35.35           N  
ATOM   4260  CA  SER A 552      37.676  65.446  23.138  1.00 35.35           C  
ATOM   4261  C   SER A 552      37.591  66.097  21.762  1.00 35.35           C  
ATOM   4262  CB  SER A 552      38.956  65.893  23.845  1.00 35.35           C  
ATOM   4263  O   SER A 552      38.171  65.597  20.795  1.00 35.35           O  
ATOM   4264  OG  SER A 552      40.013  64.983  23.593  1.00 35.35           O  
ATOM   4265  N   PRO A 553      37.553  67.492  21.761  1.00 49.63           N  
ATOM   4266  CA  PRO A 553      36.967  68.727  22.289  1.00 49.63           C  
ATOM   4267  C   PRO A 553      36.872  69.831  21.238  1.00 49.63           C  
ATOM   4268  CB  PRO A 553      37.930  69.123  23.411  1.00 49.63           C  
ATOM   4269  O   PRO A 553      37.455  69.711  20.157  1.00 49.63           O  
ATOM   4270  CG  PRO A 553      39.280  68.713  22.918  1.00 49.63           C  
ATOM   4271  CD  PRO A 553      39.108  67.948  21.638  1.00 49.63           C  
ATOM   4272  N   ALA A 554      36.153  70.981  21.374  1.00 26.95           N  
ATOM   4273  CA  ALA A 554      36.488  72.392  21.553  1.00 26.95           C  
ATOM   4274  C   ALA A 554      35.667  73.273  20.616  1.00 26.95           C  
ATOM   4275  CB  ALA A 554      37.980  72.618  21.320  1.00 26.95           C  
ATOM   4276  O   ALA A 554      35.637  73.044  19.405  1.00 26.95           O  
ATOM   4277  N   LYS A 555      34.884  74.234  21.121  1.00 23.13           N  
ATOM   4278  CA  LYS A 555      34.840  75.664  21.411  1.00 23.13           C  
ATOM   4279  C   LYS A 555      34.479  76.467  20.164  1.00 23.13           C  
ATOM   4280  CB  LYS A 555      36.181  76.140  21.970  1.00 23.13           C  
ATOM   4281  O   LYS A 555      35.148  76.358  19.134  1.00 23.13           O  
ATOM   4282  CG  LYS A 555      36.075  76.853  23.310  1.00 23.13           C  
ATOM   4283  CD  LYS A 555      37.443  77.282  23.825  1.00 23.13           C  
ATOM   4284  CE  LYS A 555      37.343  77.952  25.189  1.00 23.13           C  
ATOM   4285  NZ  LYS A 555      38.690  78.270  25.749  1.00 23.13           N  
ATOM   4286  N   GLU A 556      33.351  77.201  20.162  1.00 31.62           N  
ATOM   4287  CA  GLU A 556      33.147  78.525  19.583  1.00 31.62           C  
ATOM   4288  C   GLU A 556      31.928  79.212  20.191  1.00 31.62           C  
ATOM   4289  CB  GLU A 556      32.994  78.430  18.063  1.00 31.62           C  
ATOM   4290  O   GLU A 556      30.840  78.634  20.233  1.00 31.62           O  
ATOM   4291  CG  GLU A 556      33.906  79.373  17.292  1.00 31.62           C  
ATOM   4292  CD  GLU A 556      33.681  79.331  15.789  1.00 31.62           C  
ATOM   4293  OE1 GLU A 556      34.271  80.162  15.063  1.00 31.62           O  
ATOM   4294  OE2 GLU A 556      32.906  78.460  15.334  1.00 31.62           O  
ATOM   4295  N   GLU A 557      32.036  80.086  21.215  1.00 23.19           N  
ATOM   4296  CA  GLU A 557      32.021  81.483  21.638  1.00 23.19           C  
ATOM   4297  C   GLU A 557      31.099  82.318  20.754  1.00 23.19           C  
ATOM   4298  CB  GLU A 557      33.437  82.066  21.620  1.00 23.19           C  
ATOM   4299  O   GLU A 557      31.201  82.274  19.526  1.00 23.19           O  
ATOM   4300  CG  GLU A 557      33.980  82.404  23.000  1.00 23.19           C  
ATOM   4301  CD  GLU A 557      35.245  83.247  22.957  1.00 23.19           C  
ATOM   4302  OE1 GLU A 557      35.608  83.851  23.992  1.00 23.19           O  
ATOM   4303  OE2 GLU A 557      35.878  83.304  21.879  1.00 23.19           O  
ATOM   4304  N   ALA A 558      30.032  82.991  21.319  1.00 25.88           N  
ATOM   4305  CA  ALA A 558      29.817  84.427  21.473  1.00 25.88           C  
ATOM   4306  C   ALA A 558      28.534  84.868  20.773  1.00 25.88           C  
ATOM   4307  CB  ALA A 558      31.012  85.206  20.927  1.00 25.88           C  
ATOM   4308  O   ALA A 558      28.332  84.575  19.592  1.00 25.88           O  
ATOM   4309  N   LYS A 559      27.508  85.369  21.529  1.00 27.60           N  
ATOM   4310  CA  LYS A 559      26.771  86.621  21.383  1.00 27.60           C  
ATOM   4311  C   LYS A 559      25.481  86.598  22.198  1.00 27.60           C  
ATOM   4312  CB  LYS A 559      26.456  86.891  19.911  1.00 27.60           C  
ATOM   4313  O   LYS A 559      24.673  85.677  22.065  1.00 27.60           O  
ATOM   4314  CG  LYS A 559      26.960  88.236  19.407  1.00 27.60           C  
ATOM   4315  CD  LYS A 559      26.706  88.404  17.915  1.00 27.60           C  
ATOM   4316  CE  LYS A 559      27.252  89.728  17.399  1.00 27.60           C  
ATOM   4317  NZ  LYS A 559      27.304  89.763  15.907  1.00 27.60           N  
ATOM   4318  N   SER A 560      25.565  87.147  23.472  1.00 32.52           N  
ATOM   4319  CA  SER A 560      24.633  88.089  24.082  1.00 32.52           C  
ATOM   4320  C   SER A 560      24.074  89.061  23.048  1.00 32.52           C  
ATOM   4321  CB  SER A 560      25.315  88.866  25.208  1.00 32.52           C  
ATOM   4322  O   SER A 560      24.751  89.398  22.075  1.00 32.52           O  
ATOM   4323  OG  SER A 560      26.587  89.336  24.796  1.00 32.52           O  
ATOM   4324  N   PRO A 561      22.788  89.531  23.141  1.00 52.46           N  
ATOM   4325  CA  PRO A 561      22.050  90.501  23.952  1.00 52.46           C  
ATOM   4326  C   PRO A 561      20.568  90.570  23.587  1.00 52.46           C  
ATOM   4327  CB  PRO A 561      22.751  91.826  23.641  1.00 52.46           C  
ATOM   4328  O   PRO A 561      20.177  90.147  22.496  1.00 52.46           O  
ATOM   4329  CG  PRO A 561      23.152  91.719  22.206  1.00 52.46           C  
ATOM   4330  CD  PRO A 561      22.839  90.331  21.726  1.00 52.46           C  
ATOM   4331  N   PRO A 562      19.789  91.463  24.201  1.00 44.07           N  
ATOM   4332  CA  PRO A 562      19.626  92.299  25.393  1.00 44.07           C  
ATOM   4333  C   PRO A 562      18.186  92.329  25.901  1.00 44.07           C  
ATOM   4334  CB  PRO A 562      20.065  93.685  24.915  1.00 44.07           C  
ATOM   4335  O   PRO A 562      17.257  92.015  25.152  1.00 44.07           O  
ATOM   4336  CG  PRO A 562      19.607  93.762  23.494  1.00 44.07           C  
ATOM   4337  CD  PRO A 562      19.086  92.413  23.088  1.00 44.07           C  
ATOM   4338  N   GLU A 563      18.037  92.331  27.163  1.00 22.89           N  
ATOM   4339  CA  GLU A 563      17.738  93.277  28.234  1.00 22.89           C  
ATOM   4340  C   GLU A 563      16.269  93.688  28.215  1.00 22.89           C  
ATOM   4341  CB  GLU A 563      18.632  94.516  28.123  1.00 22.89           C  
ATOM   4342  O   GLU A 563      15.750  94.108  27.179  1.00 22.89           O  
ATOM   4343  CG  GLU A 563      19.710  94.594  29.193  1.00 22.89           C  
ATOM   4344  CD  GLU A 563      20.458  95.918  29.196  1.00 22.89           C  
ATOM   4345  OE1 GLU A 563      21.109  96.246  30.214  1.00 22.89           O  
ATOM   4346  OE2 GLU A 563      20.391  96.634  28.172  1.00 22.89           O  
ATOM   4347  N   ALA A 564      15.539  93.335  29.191  1.00 23.93           N  
ATOM   4348  CA  ALA A 564      14.892  94.068  30.276  1.00 23.93           C  
ATOM   4349  C   ALA A 564      13.883  95.076  29.732  1.00 23.93           C  
ATOM   4350  CB  ALA A 564      15.935  94.776  31.137  1.00 23.93           C  
ATOM   4351  O   ALA A 564      14.217  95.895  28.872  1.00 23.93           O  
ATOM   4352  N   LYS A 565      12.538  94.863  30.045  1.00 27.16           N  
ATOM   4353  CA  LYS A 565      11.641  95.898  30.550  1.00 27.16           C  
ATOM   4354  C   LYS A 565      10.305  95.303  30.986  1.00 27.16           C  
ATOM   4355  CB  LYS A 565      11.414  96.976  29.489  1.00 27.16           C  
ATOM   4356  O   LYS A 565       9.658  94.588  30.218  1.00 27.16           O  
ATOM   4357  CG  LYS A 565      12.487  98.054  29.461  1.00 27.16           C  
ATOM   4358  CD  LYS A 565      12.039  99.269  28.660  1.00 27.16           C  
ATOM   4359  CE  LYS A 565      13.114 100.347  28.629  1.00 27.16           C  
ATOM   4360  NZ  LYS A 565      12.790 101.424  27.646  1.00 27.16           N  
ATOM   4361  N   SER A 566      10.033  95.103  32.175  1.00 30.78           N  
ATOM   4362  CA  SER A 566       9.060  95.359  33.233  1.00 30.78           C  
ATOM   4363  C   SER A 566       7.652  95.506  32.666  1.00 30.78           C  
ATOM   4364  CB  SER A 566       9.438  96.619  34.014  1.00 30.78           C  
ATOM   4365  O   SER A 566       7.472  96.028  31.564  1.00 30.78           O  
ATOM   4366  OG  SER A 566      10.832  96.860  33.937  1.00 30.78           O  
ATOM   4367  N   PRO A 567       6.529  95.140  33.389  1.00 47.57           N  
ATOM   4368  CA  PRO A 567       5.111  94.858  33.149  1.00 47.57           C  
ATOM   4369  C   PRO A 567       4.257  96.123  33.106  1.00 47.57           C  
ATOM   4370  CB  PRO A 567       4.721  93.976  34.338  1.00 47.57           C  
ATOM   4371  O   PRO A 567       4.626  97.142  33.694  1.00 47.57           O  
ATOM   4372  CG  PRO A 567       5.523  94.503  35.484  1.00 47.57           C  
ATOM   4373  CD  PRO A 567       6.475  95.542  34.963  1.00 47.57           C  
ATOM   4374  N   GLU A 568       3.643  96.458  31.981  1.00 26.11           N  
ATOM   4375  CA  GLU A 568       2.656  97.516  31.789  1.00 26.11           C  
ATOM   4376  C   GLU A 568       1.457  97.013  30.990  1.00 26.11           C  
ATOM   4377  CB  GLU A 568       3.287  98.721  31.087  1.00 26.11           C  
ATOM   4378  O   GLU A 568       1.618  96.456  29.902  1.00 26.11           O  
ATOM   4379  CG  GLU A 568       3.890  99.742  32.041  1.00 26.11           C  
ATOM   4380  CD  GLU A 568       4.254 101.054  31.364  1.00 26.11           C  
ATOM   4381  OE1 GLU A 568       4.494 102.057  32.073  1.00 26.11           O  
ATOM   4382  OE2 GLU A 568       4.300 101.078  30.114  1.00 26.11           O  
ATOM   4383  N   LYS A 569       0.334  96.610  31.558  1.00 22.72           N  
ATOM   4384  CA  LYS A 569      -1.029  97.063  31.822  1.00 22.72           C  
ATOM   4385  C   LYS A 569      -1.687  97.597  30.552  1.00 22.72           C  
ATOM   4386  CB  LYS A 569      -1.036  98.140  32.908  1.00 22.72           C  
ATOM   4387  O   LYS A 569      -1.115  98.441  29.859  1.00 22.72           O  
ATOM   4388  CG  LYS A 569      -2.205  98.034  33.876  1.00 22.72           C  
ATOM   4389  CD  LYS A 569      -2.127  99.098  34.964  1.00 22.72           C  
ATOM   4390  CE  LYS A 569      -3.289  98.984  35.943  1.00 22.72           C  
ATOM   4391  NZ  LYS A 569      -3.240 100.051  36.986  1.00 22.72           N  
ATOM   4392  N   GLU A 570      -2.826  96.883  30.121  1.00 24.08           N  
ATOM   4393  CA  GLU A 570      -4.075  97.578  29.823  1.00 24.08           C  
ATOM   4394  C   GLU A 570      -5.077  96.645  29.149  1.00 24.08           C  
ATOM   4395  CB  GLU A 570      -3.813  98.798  28.935  1.00 24.08           C  
ATOM   4396  O   GLU A 570      -4.736  95.942  28.196  1.00 24.08           O  
ATOM   4397  CG  GLU A 570      -3.699 100.105  29.706  1.00 24.08           C  
ATOM   4398  CD  GLU A 570      -3.616 101.327  28.805  1.00 24.08           C  
ATOM   4399  OE1 GLU A 570      -3.618 102.466  29.325  1.00 24.08           O  
ATOM   4400  OE2 GLU A 570      -3.548 101.144  27.569  1.00 24.08           O  
ATOM   4401  N   GLU A 571      -6.258  96.163  29.906  1.00 22.05           N  
ATOM   4402  CA  GLU A 571      -7.656  96.565  29.786  1.00 22.05           C  
ATOM   4403  C   GLU A 571      -8.167  96.363  28.362  1.00 22.05           C  
ATOM   4404  CB  GLU A 571      -7.835  98.026  30.207  1.00 22.05           C  
ATOM   4405  O   GLU A 571      -7.514  96.771  27.399  1.00 22.05           O  
ATOM   4406  CG  GLU A 571      -8.550  98.198  31.539  1.00 22.05           C  
ATOM   4407  CD  GLU A 571      -8.976  99.633  31.810  1.00 22.05           C  
ATOM   4408  OE1 GLU A 571      -9.706  99.873  32.798  1.00 22.05           O  
ATOM   4409  OE2 GLU A 571      -8.577 100.523  31.027  1.00 22.05           O  
ATOM   4410  N   ALA A 572      -9.134  95.351  28.297  1.00 24.64           N  
ATOM   4411  CA  ALA A 572     -10.498  95.451  27.787  1.00 24.64           C  
ATOM   4412  C   ALA A 572     -10.520  96.082  26.398  1.00 24.64           C  
ATOM   4413  CB  ALA A 572     -11.368  96.257  28.748  1.00 24.64           C  
ATOM   4414  O   ALA A 572      -9.888  97.116  26.169  1.00 24.64           O  
ATOM   4415  N   LYS A 573     -10.721  95.222  25.380  1.00 24.69           N  
ATOM   4416  CA  LYS A 573     -11.450  95.693  24.206  1.00 24.69           C  
ATOM   4417  C   LYS A 573     -11.646  94.568  23.193  1.00 24.69           C  
ATOM   4418  CB  LYS A 573     -10.715  96.864  23.552  1.00 24.69           C  
ATOM   4419  O   LYS A 573     -10.679  93.927  22.775  1.00 24.69           O  
ATOM   4420  CG  LYS A 573     -11.395  98.211  23.754  1.00 24.69           C  
ATOM   4421  CD  LYS A 573     -10.640  99.329  23.047  1.00 24.69           C  
ATOM   4422  CE  LYS A 573     -11.276 100.688  23.311  1.00 24.69           C  
ATOM   4423  NZ  LYS A 573     -10.500 101.795  22.675  1.00 24.69           N  
ATOM   4424  N   SER A 574     -12.825  93.949  23.176  1.00 24.46           N  
ATOM   4425  CA  SER A 574     -13.696  94.013  22.007  1.00 24.46           C  
ATOM   4426  C   SER A 574     -13.138  94.964  20.953  1.00 24.46           C  
ATOM   4427  CB  SER A 574     -15.103  94.456  22.410  1.00 24.46           C  
ATOM   4428  O   SER A 574     -12.551  95.996  21.289  1.00 24.46           O  
ATOM   4429  OG  SER A 574     -15.066  95.708  23.073  1.00 24.46           O  
ATOM   4430  N   PRO A 575     -12.979  94.423  19.719  1.00 39.41           N  
ATOM   4431  CA  PRO A 575     -13.895  94.691  18.607  1.00 39.41           C  
ATOM   4432  C   PRO A 575     -13.720  93.713  17.448  1.00 39.41           C  
ATOM   4433  CB  PRO A 575     -13.525  96.114  18.182  1.00 39.41           C  
ATOM   4434  O   PRO A 575     -12.641  93.140  17.278  1.00 39.41           O  
ATOM   4435  CG  PRO A 575     -12.049  96.206  18.396  1.00 39.41           C  
ATOM   4436  CD  PRO A 575     -11.585  94.943  19.063  1.00 39.41           C  
ATOM   4437  N   ALA A 576     -14.784  93.130  17.074  1.00 23.63           N  
ATOM   4438  CA  ALA A 576     -15.370  93.395  15.763  1.00 23.63           C  
ATOM   4439  C   ALA A 576     -14.471  92.877  14.645  1.00 23.63           C  
ATOM   4440  CB  ALA A 576     -15.626  94.890  15.587  1.00 23.63           C  
ATOM   4441  O   ALA A 576     -13.323  93.309  14.512  1.00 23.63           O  
ATOM   4442  N   GLU A 577     -14.731  91.783  14.163  1.00 25.65           N  
ATOM   4443  CA  GLU A 577     -14.685  91.488  12.734  1.00 25.65           C  
ATOM   4444  C   GLU A 577     -15.441  90.202  12.412  1.00 25.65           C  
ATOM   4445  CB  GLU A 577     -13.236  91.381  12.253  1.00 25.65           C  
ATOM   4446  O   GLU A 577     -15.177  89.155  13.007  1.00 25.65           O  
ATOM   4447  CG  GLU A 577     -12.943  92.192  10.999  1.00 25.65           C  
ATOM   4448  CD  GLU A 577     -11.521  92.017  10.490  1.00 25.65           C  
ATOM   4449  OE1 GLU A 577     -11.278  92.234   9.281  1.00 25.65           O  
ATOM   4450  OE2 GLU A 577     -10.643  91.660  11.307  1.00 25.65           O  
ATOM   4451  N   VAL A 578     -16.638  90.382  12.212  1.00 23.28           N  
ATOM   4452  CA  VAL A 578     -17.406  90.361  10.972  1.00 23.28           C  
ATOM   4453  C   VAL A 578     -16.539  89.826   9.835  1.00 23.28           C  
ATOM   4454  CB  VAL A 578     -17.947  91.764  10.616  1.00 23.28           C  
ATOM   4455  O   VAL A 578     -15.431  90.318   9.607  1.00 23.28           O  
ATOM   4456  CG1 VAL A 578     -18.887  91.691   9.413  1.00 23.28           C  
ATOM   4457  CG2 VAL A 578     -18.659  92.382  11.817  1.00 23.28           C  
ATOM   4458  N   LYS A 579     -16.581  88.445   9.609  1.00 29.40           N  
ATOM   4459  CA  LYS A 579     -16.701  87.964   8.235  1.00 29.40           C  
ATOM   4460  C   LYS A 579     -17.603  86.735   8.160  1.00 29.40           C  
ATOM   4461  CB  LYS A 579     -15.323  87.639   7.658  1.00 29.40           C  
ATOM   4462  O   LYS A 579     -17.350  85.731   8.829  1.00 29.40           O  
ATOM   4463  CG  LYS A 579     -14.581  88.849   7.110  1.00 29.40           C  
ATOM   4464  CD  LYS A 579     -13.426  88.435   6.206  1.00 29.40           C  
ATOM   4465  CE  LYS A 579     -12.692  89.645   5.645  1.00 29.40           C  
ATOM   4466  NZ  LYS A 579     -11.419  89.256   4.968  1.00 29.40           N  
ATOM   4467  N   SER A 580     -18.839  86.863   8.343  1.00 24.01           N  
ATOM   4468  CA  SER A 580     -19.762  86.720   7.223  1.00 24.01           C  
ATOM   4469  C   SER A 580     -19.396  85.521   6.355  1.00 24.01           C  
ATOM   4470  CB  SER A 580     -19.774  87.991   6.372  1.00 24.01           C  
ATOM   4471  O   SER A 580     -18.262  85.411   5.884  1.00 24.01           O  
ATOM   4472  OG  SER A 580     -19.135  89.058   7.052  1.00 24.01           O  
ATOM   4473  N   PRO A 581     -20.203  84.623   6.637  1.00 35.68           N  
ATOM   4474  CA  PRO A 581     -20.692  83.252   6.800  1.00 35.68           C  
ATOM   4475  C   PRO A 581     -21.227  82.657   5.500  1.00 35.68           C  
ATOM   4476  CB  PRO A 581     -21.810  83.397   7.835  1.00 35.68           C  
ATOM   4477  O   PRO A 581     -21.694  83.392   4.626  1.00 35.68           O  
ATOM   4478  CG  PRO A 581     -22.432  84.725   7.542  1.00 35.68           C  
ATOM   4479  CD  PRO A 581     -21.611  85.413   6.489  1.00 35.68           C  
ATOM   4480  N   GLU A 582     -20.404  81.823   4.920  1.00 25.19           N  
ATOM   4481  CA  GLU A 582     -20.678  81.151   3.653  1.00 25.19           C  
ATOM   4482  C   GLU A 582     -20.624  79.634   3.810  1.00 25.19           C  
ATOM   4483  CB  GLU A 582     -19.686  81.604   2.578  1.00 25.19           C  
ATOM   4484  O   GLU A 582     -19.629  79.090   4.293  1.00 25.19           O  
ATOM   4485  CG  GLU A 582     -20.348  82.146   1.320  1.00 25.19           C  
ATOM   4486  CD  GLU A 582     -19.363  82.422   0.195  1.00 25.19           C  
ATOM   4487  OE1 GLU A 582     -19.777  82.429  -0.987  1.00 25.19           O  
ATOM   4488  OE2 GLU A 582     -18.167  82.631   0.497  1.00 25.19           O  
ATOM   4489  N   LYS A 583     -21.653  78.982   4.275  1.00 26.95           N  
ATOM   4490  CA  LYS A 583     -22.330  77.871   3.613  1.00 26.95           C  
ATOM   4491  C   LYS A 583     -23.470  77.331   4.473  1.00 26.95           C  
ATOM   4492  CB  LYS A 583     -21.339  76.751   3.295  1.00 26.95           C  
ATOM   4493  O   LYS A 583     -23.247  76.886   5.601  1.00 26.95           O  
ATOM   4494  CG  LYS A 583     -21.788  75.828   2.171  1.00 26.95           C  
ATOM   4495  CD  LYS A 583     -20.708  74.814   1.816  1.00 26.95           C  
ATOM   4496  CE  LYS A 583     -21.130  73.932   0.648  1.00 26.95           C  
ATOM   4497  NZ  LYS A 583     -20.257  72.727   0.520  1.00 26.95           N  
ATOM   4498  N   ALA A 584     -24.574  78.149   4.584  1.00 21.63           N  
ATOM   4499  CA  ALA A 584     -25.979  78.246   4.198  1.00 21.63           C  
ATOM   4500  C   ALA A 584     -26.526  76.886   3.771  1.00 21.63           C  
ATOM   4501  CB  ALA A 584     -26.153  79.263   3.073  1.00 21.63           C  
ATOM   4502  O   ALA A 584     -25.932  76.208   2.929  1.00 21.63           O  
ATOM   4503  N   LYS A 585     -27.030  76.238   4.668  1.00 23.93           N  
ATOM   4504  CA  LYS A 585     -28.358  75.959   4.130  1.00 23.93           C  
ATOM   4505  C   LYS A 585     -29.029  74.816   4.887  1.00 23.93           C  
ATOM   4506  CB  LYS A 585     -28.274  75.623   2.640  1.00 23.93           C  
ATOM   4507  O   LYS A 585     -28.425  73.762   5.093  1.00 23.93           O  
ATOM   4508  CG  LYS A 585     -29.184  76.470   1.763  1.00 23.93           C  
ATOM   4509  CD  LYS A 585     -28.955  76.188   0.284  1.00 23.93           C  
ATOM   4510  CE  LYS A 585     -29.875  77.025  -0.595  1.00 23.93           C  
ATOM   4511  NZ  LYS A 585     -29.408  77.056  -2.014  1.00 23.93           N  
ATOM   4512  N   SER A 586     -29.740  75.175   5.853  1.00 28.08           N  
ATOM   4513  CA  SER A 586     -30.858  74.240   5.788  1.00 28.08           C  
ATOM   4514  C   SER A 586     -30.822  73.255   6.952  1.00 28.08           C  
ATOM   4515  CB  SER A 586     -30.843  73.476   4.463  1.00 28.08           C  
ATOM   4516  O   SER A 586     -29.887  72.461   7.072  1.00 28.08           O  
ATOM   4517  OG  SER A 586     -29.532  73.039   4.150  1.00 28.08           O  
ATOM   4518  N   PRO A 587     -31.413  73.522   8.109  1.00 21.18           N  
ATOM   4519  CA  PRO A 587     -32.750  72.963   8.321  1.00 21.18           C  
ATOM   4520  C   PRO A 587     -33.853  73.827   7.715  1.00 21.18           C  
ATOM   4521  CB  PRO A 587     -32.872  72.911   9.846  1.00 21.18           C  
ATOM   4522  O   PRO A 587     -33.744  75.056   7.703  1.00 21.18           O  
ATOM   4523  CG  PRO A 587     -32.108  74.100  10.331  1.00 21.18           C  
ATOM   4524  CD  PRO A 587     -31.375  74.703   9.168  1.00 21.18           C  
ATOM   4525  N   ALA A 588     -34.351  73.366   6.586  1.00 23.97           N  
ATOM   4526  CA  ALA A 588     -35.717  73.303   6.073  1.00 23.97           C  
ATOM   4527  C   ALA A 588     -36.573  72.353   6.906  1.00 23.97           C  
ATOM   4528  CB  ALA A 588     -35.715  72.867   4.609  1.00 23.97           C  
ATOM   4529  O   ALA A 588     -36.157  71.230   7.202  1.00 23.97           O  
ATOM   4530  N   LYS A 589     -37.195  72.969   7.902  1.00 26.26           N  
ATOM   4531  CA  LYS A 589     -38.645  72.851   8.023  1.00 26.26           C  
ATOM   4532  C   LYS A 589     -39.045  72.395   9.423  1.00 26.26           C  
ATOM   4533  CB  LYS A 589     -39.193  71.877   6.978  1.00 26.26           C  
ATOM   4534  O   LYS A 589     -38.525  71.398   9.929  1.00 26.26           O  
ATOM   4535  CG  LYS A 589     -40.309  72.454   6.119  1.00 26.26           C  
ATOM   4536  CD  LYS A 589     -40.813  71.439   5.102  1.00 26.26           C  
ATOM   4537  CE  LYS A 589     -41.911  72.024   4.224  1.00 26.26           C  
ATOM   4538  NZ  LYS A 589     -42.351  71.060   3.171  1.00 26.26           N  
ATOM   4539  N   GLU A 590     -39.175  73.350  10.364  1.00 21.76           N  
ATOM   4540  CA  GLU A 590     -40.516  73.523  10.916  1.00 21.76           C  
ATOM   4541  C   GLU A 590     -41.282  72.203  10.928  1.00 21.76           C  
ATOM   4542  CB  GLU A 590     -41.293  74.575  10.120  1.00 21.76           C  
ATOM   4543  O   GLU A 590     -41.349  71.509   9.912  1.00 21.76           O  
ATOM   4544  CG  GLU A 590     -41.671  75.805  10.932  1.00 21.76           C  
ATOM   4545  CD  GLU A 590     -42.481  76.820  10.142  1.00 21.76           C  
ATOM   4546  OE1 GLU A 590     -42.917  77.837  10.727  1.00 21.76           O  
ATOM   4547  OE2 GLU A 590     -42.680  76.597   8.927  1.00 21.76           O  
ATOM   4548  N   GLU A 591     -41.205  71.546  12.026  1.00 22.59           N  
ATOM   4549  CA  GLU A 591     -42.518  71.017  12.384  1.00 22.59           C  
ATOM   4550  C   GLU A 591     -42.443  70.160  13.644  1.00 22.59           C  
ATOM   4551  CB  GLU A 591     -43.103  70.202  11.228  1.00 22.59           C  
ATOM   4552  O   GLU A 591     -41.556  69.314  13.774  1.00 22.59           O  
ATOM   4553  CG  GLU A 591     -44.048  70.991  10.335  1.00 22.59           C  
ATOM   4554  CD  GLU A 591     -44.879  70.112   9.414  1.00 22.59           C  
ATOM   4555  OE1 GLU A 591     -45.809  70.630   8.756  1.00 22.59           O  
ATOM   4556  OE2 GLU A 591     -44.598  68.894   9.351  1.00 22.59           O  
ATOM   4557  N   ALA A 592     -42.561  70.771  14.848  1.00 22.48           N  
ATOM   4558  CA  ALA A 592     -43.651  70.309  15.703  1.00 22.48           C  
ATOM   4559  C   ALA A 592     -43.748  68.786  15.694  1.00 22.48           C  
ATOM   4560  CB  ALA A 592     -44.975  70.926  15.259  1.00 22.48           C  
ATOM   4561  O   ALA A 592     -43.698  68.161  14.632  1.00 22.48           O  
ATOM   4562  N   LYS A 593     -43.254  67.975  16.743  1.00 23.39           N  
ATOM   4563  CA  LYS A 593     -44.109  67.256  17.683  1.00 23.39           C  
ATOM   4564  C   LYS A 593     -43.448  65.961  18.148  1.00 23.39           C  
ATOM   4565  CB  LYS A 593     -45.468  66.953  17.050  1.00 23.39           C  
ATOM   4566  O   LYS A 593     -43.058  65.129  17.327  1.00 23.39           O  
ATOM   4567  CG  LYS A 593     -46.628  67.706  17.684  1.00 23.39           C  
ATOM   4568  CD  LYS A 593     -47.953  67.354  17.019  1.00 23.39           C  
ATOM   4569  CE  LYS A 593     -49.111  68.129  17.633  1.00 23.39           C  
ATOM   4570  NZ  LYS A 593     -50.362  67.983  16.831  1.00 23.39           N  
ATOM   4571  N   SER A 594     -42.485  65.787  19.142  1.00 21.94           N  
ATOM   4572  CA  SER A 594     -42.772  65.082  20.387  1.00 21.94           C  
ATOM   4573  C   SER A 594     -44.188  64.516  20.387  1.00 21.94           C  
ATOM   4574  CB  SER A 594     -42.587  66.014  21.586  1.00 21.94           C  
ATOM   4575  O   SER A 594     -45.112  65.140  19.861  1.00 21.94           O  
ATOM   4576  OG  SER A 594     -43.400  67.167  21.457  1.00 21.94           O  
ATOM   4577  N   PRO A 595     -44.285  63.318  20.657  1.00 33.38           N  
ATOM   4578  CA  PRO A 595     -44.921  62.000  20.608  1.00 33.38           C  
ATOM   4579  C   PRO A 595     -46.303  61.987  21.257  1.00 33.38           C  
ATOM   4580  CB  PRO A 595     -43.946  61.109  21.382  1.00 33.38           C  
ATOM   4581  O   PRO A 595     -46.598  62.832  22.106  1.00 33.38           O  
ATOM   4582  CG  PRO A 595     -43.390  61.992  22.452  1.00 33.38           C  
ATOM   4583  CD  PRO A 595     -43.901  63.387  22.234  1.00 33.38           C  
ATOM   4584  N   ALA A 596     -47.211  62.006  20.451  1.00 21.02           N  
ATOM   4585  CA  ALA A 596     -48.551  61.701  20.947  1.00 21.02           C  
ATOM   4586  C   ALA A 596     -49.613  62.061  19.912  1.00 21.02           C  
ATOM   4587  CB  ALA A 596     -48.815  62.442  22.255  1.00 21.02           C  
ATOM   4588  O   ALA A 596     -49.571  63.142  19.320  1.00 21.02           O  
ATOM   4589  N   GLU A 597     -50.056  61.111  19.062  1.00 18.38           N  
ATOM   4590  CA  GLU A 597     -51.447  61.157  18.622  1.00 18.38           C  
ATOM   4591  C   GLU A 597     -51.673  60.256  17.411  1.00 18.38           C  
ATOM   4592  CB  GLU A 597     -51.860  62.594  18.292  1.00 18.38           C  
ATOM   4593  O   GLU A 597     -50.925  60.323  16.433  1.00 18.38           O  
ATOM   4594  CG  GLU A 597     -53.055  63.089  19.093  1.00 18.38           C  
ATOM   4595  CD  GLU A 597     -53.469  64.508  18.737  1.00 18.38           C  
ATOM   4596  OE1 GLU A 597     -54.621  64.898  19.036  1.00 18.38           O  
ATOM   4597  OE2 GLU A 597     -52.636  65.236  18.153  1.00 18.38           O  
ATOM   4598  N   ALA A 598     -52.292  59.106  17.637  1.00 21.22           N  
ATOM   4599  CA  ALA A 598     -53.706  58.984  17.293  1.00 21.22           C  
ATOM   4600  C   ALA A 598     -53.881  58.410  15.890  1.00 21.22           C  
ATOM   4601  CB  ALA A 598     -54.399  60.340  17.400  1.00 21.22           C  
ATOM   4602  O   ALA A 598     -53.235  58.862  14.942  1.00 21.22           O  
ATOM   4603  N   LYS A 599     -54.206  57.049  15.803  1.00 22.79           N  
ATOM   4604  CA  LYS A 599     -55.254  56.690  14.853  1.00 22.79           C  
ATOM   4605  C   LYS A 599     -55.974  55.415  15.284  1.00 22.79           C  
ATOM   4606  CB  LYS A 599     -54.670  56.513  13.450  1.00 22.79           C  
ATOM   4607  O   LYS A 599     -55.338  54.384  15.511  1.00 22.79           O  
ATOM   4608  CG  LYS A 599     -54.582  57.804  12.649  1.00 22.79           C  
ATOM   4609  CD  LYS A 599     -54.402  57.527  11.162  1.00 22.79           C  
ATOM   4610  CE  LYS A 599     -54.314  58.818  10.359  1.00 22.79           C  
ATOM   4611  NZ  LYS A 599     -53.876  58.568   8.953  1.00 22.79           N  
ATOM   4612  N   SER A 600     -56.997  55.592  16.032  1.00 19.96           N  
ATOM   4613  CA  SER A 600     -58.382  55.483  15.586  1.00 19.96           C  
ATOM   4614  C   SER A 600     -58.524  54.454  14.469  1.00 19.96           C  
ATOM   4615  CB  SER A 600     -58.901  56.840  15.110  1.00 19.96           C  
ATOM   4616  O   SER A 600     -57.789  54.498  13.481  1.00 19.96           O  
ATOM   4617  OG  SER A 600     -57.826  57.688  14.743  1.00 19.96           O  
ATOM   4618  N   PRO A 601     -59.149  53.256  14.644  1.00 26.15           N  
ATOM   4619  CA  PRO A 601     -60.398  53.105  13.894  1.00 26.15           C  
ATOM   4620  C   PRO A 601     -61.637  53.231  14.777  1.00 26.15           C  
ATOM   4621  CB  PRO A 601     -60.287  51.696  13.305  1.00 26.15           C  
ATOM   4622  O   PRO A 601     -61.608  52.839  15.947  1.00 26.15           O  
ATOM   4623  CG  PRO A 601     -59.517  50.917  14.322  1.00 26.15           C  
ATOM   4624  CD  PRO A 601     -58.996  51.870  15.359  1.00 26.15           C  
ATOM   4625  N   GLU A 602     -62.303  54.417  14.869  1.00 21.05           N  
ATOM   4626  CA  GLU A 602     -63.628  54.842  14.428  1.00 21.05           C  
ATOM   4627  C   GLU A 602     -64.726  54.099  15.183  1.00 21.05           C  
ATOM   4628  CB  GLU A 602     -63.788  54.627  12.920  1.00 21.05           C  
ATOM   4629  O   GLU A 602     -64.705  52.869  15.268  1.00 21.05           O  
ATOM   4630  CG  GLU A 602     -64.477  55.779  12.204  1.00 21.05           C  
ATOM   4631  CD  GLU A 602     -64.672  55.531  10.717  1.00 21.05           C  
ATOM   4632  OE1 GLU A 602     -65.397  56.312  10.061  1.00 21.05           O  
ATOM   4633  OE2 GLU A 602     -64.095  54.546  10.204  1.00 21.05           O  
ATOM   4634  N   LYS A 603     -65.338  54.800  16.155  1.00 25.38           N  
ATOM   4635  CA  LYS A 603     -66.792  54.932  16.154  1.00 25.38           C  
ATOM   4636  C   LYS A 603     -67.289  55.552  17.457  1.00 25.38           C  
ATOM   4637  CB  LYS A 603     -67.455  53.571  15.936  1.00 25.38           C  
ATOM   4638  O   LYS A 603     -66.940  55.087  18.544  1.00 25.38           O  
ATOM   4639  CG  LYS A 603     -68.803  53.644  15.234  1.00 25.38           C  
ATOM   4640  CD  LYS A 603     -69.365  52.255  14.956  1.00 25.38           C  
ATOM   4641  CE  LYS A 603     -70.680  52.326  14.193  1.00 25.38           C  
ATOM   4642  NZ  LYS A 603     -71.311  50.980  14.051  1.00 25.38           N  
ATOM   4643  N   ALA A 604     -67.561  56.928  17.584  1.00 23.90           N  
ATOM   4644  CA  ALA A 604     -68.762  57.749  17.723  1.00 23.90           C  
ATOM   4645  C   ALA A 604     -69.432  57.516  19.074  1.00 23.90           C  
ATOM   4646  CB  ALA A 604     -69.741  57.454  16.589  1.00 23.90           C  
ATOM   4647  O   ALA A 604     -69.638  56.371  19.483  1.00 23.90           O  
ATOM   4648  N   LYS A 605     -69.333  58.604  20.073  1.00 24.80           N  
ATOM   4649  CA  LYS A 605     -70.315  59.500  20.677  1.00 24.80           C  
ATOM   4650  C   LYS A 605     -70.701  59.029  22.076  1.00 24.80           C  
ATOM   4651  CB  LYS A 605     -71.561  59.602  19.796  1.00 24.80           C  
ATOM   4652  O   LYS A 605     -71.080  57.871  22.265  1.00 24.80           O  
ATOM   4653  CG  LYS A 605     -71.444  60.625  18.675  1.00 24.80           C  
ATOM   4654  CD  LYS A 605     -72.775  60.827  17.963  1.00 24.80           C  
ATOM   4655  CE  LYS A 605     -72.644  61.797  16.796  1.00 24.80           C  
ATOM   4656  NZ  LYS A 605     -73.916  61.908  16.022  1.00 24.80           N  
ATOM   4657  N   SER A 606     -70.220  59.748  23.222  1.00 21.54           N  
ATOM   4658  CA  SER A 606     -70.803  60.584  24.266  1.00 21.54           C  
ATOM   4659  C   SER A 606     -72.233  60.157  24.582  1.00 21.54           C  
ATOM   4660  CB  SER A 606     -70.782  62.055  23.849  1.00 21.54           C  
ATOM   4661  O   SER A 606     -73.008  59.846  23.675  1.00 21.54           O  
ATOM   4662  OG  SER A 606     -71.291  62.213  22.536  1.00 21.54           O  
ATOM   4663  N   PRO A 607     -72.729  60.349  25.797  1.00 39.00           N  
ATOM   4664  CA  PRO A 607     -72.494  60.754  27.185  1.00 39.00           C  
ATOM   4665  C   PRO A 607     -73.508  60.153  28.155  1.00 39.00           C  
ATOM   4666  CB  PRO A 607     -72.624  62.279  27.134  1.00 39.00           C  
ATOM   4667  O   PRO A 607     -74.554  59.655  27.730  1.00 39.00           O  
ATOM   4668  CG  PRO A 607     -73.689  62.537  26.117  1.00 39.00           C  
ATOM   4669  CD  PRO A 607     -74.056  61.233  25.469  1.00 39.00           C  
ATOM   4670  N   VAL A 608     -73.118  59.892  29.476  1.00 22.98           N  
ATOM   4671  CA  VAL A 608     -73.784  60.383  30.677  1.00 22.98           C  
ATOM   4672  C   VAL A 608     -73.519  59.432  31.842  1.00 22.98           C  
ATOM   4673  CB  VAL A 608     -75.305  60.545  30.457  1.00 22.98           C  
ATOM   4674  O   VAL A 608     -73.700  58.219  31.714  1.00 22.98           O  
ATOM   4675  CG1 VAL A 608     -75.980  61.075  31.720  1.00 22.98           C  
ATOM   4676  CG2 VAL A 608     -75.577  61.471  29.273  1.00 22.98           C  
ATOM   4677  N   LYS A 609     -72.794  59.926  32.937  1.00 23.96           N  
ATOM   4678  CA  LYS A 609     -73.282  60.297  34.262  1.00 23.96           C  
ATOM   4679  C   LYS A 609     -72.664  59.414  35.342  1.00 23.96           C  
ATOM   4680  CB  LYS A 609     -74.807  60.204  34.319  1.00 23.96           C  
ATOM   4681  O   LYS A 609     -72.774  58.188  35.287  1.00 23.96           O  
ATOM   4682  CG  LYS A 609     -75.487  61.469  34.822  1.00 23.96           C  
ATOM   4683  CD  LYS A 609     -77.003  61.323  34.833  1.00 23.96           C  
ATOM   4684  CE  LYS A 609     -77.684  62.590  35.331  1.00 23.96           C  
ATOM   4685  NZ  LYS A 609     -79.171  62.497  35.228  1.00 23.96           N  
ATOM   4686  N   GLU A 610     -71.690  60.011  36.185  1.00 20.75           N  
ATOM   4687  CA  GLU A 610     -71.657  60.586  37.526  1.00 20.75           C  
ATOM   4688  C   GLU A 610     -72.188  59.601  38.563  1.00 20.75           C  
ATOM   4689  CB  GLU A 610     -72.463  61.887  37.575  1.00 20.75           C  
ATOM   4690  O   GLU A 610     -73.259  59.018  38.381  1.00 20.75           O  
ATOM   4691  CG  GLU A 610     -71.604  63.141  37.635  1.00 20.75           C  
ATOM   4692  CD  GLU A 610     -72.418  64.422  37.724  1.00 20.75           C  
ATOM   4693  OE1 GLU A 610     -71.819  65.516  37.838  1.00 20.75           O  
ATOM   4694  OE2 GLU A 610     -73.665  64.332  37.680  1.00 20.75           O  
ATOM   4695  N   GLU A 611     -71.310  59.197  39.521  1.00 22.21           N  
ATOM   4696  CA  GLU A 611     -71.579  59.320  40.951  1.00 22.21           C  
ATOM   4697  C   GLU A 611     -70.987  58.147  41.727  1.00 22.21           C  
ATOM   4698  CB  GLU A 611     -73.085  59.415  41.208  1.00 22.21           C  
ATOM   4699  O   GLU A 611     -71.264  56.987  41.415  1.00 22.21           O  
ATOM   4700  CG  GLU A 611     -73.575  60.831  41.475  1.00 22.21           C  
ATOM   4701  CD  GLU A 611     -74.995  60.883  42.015  1.00 22.21           C  
ATOM   4702  OE1 GLU A 611     -75.405  61.941  42.545  1.00 22.21           O  
ATOM   4703  OE2 GLU A 611     -75.704  59.857  41.909  1.00 22.21           O  
ATOM   4704  N   ALA A 612     -69.902  58.402  42.496  1.00 21.91           N  
ATOM   4705  CA  ALA A 612     -69.837  58.713  43.921  1.00 21.91           C  
ATOM   4706  C   ALA A 612     -69.615  57.450  44.749  1.00 21.91           C  
ATOM   4707  CB  ALA A 612     -71.113  59.422  44.370  1.00 21.91           C  
ATOM   4708  O   ALA A 612     -70.340  56.464  44.595  1.00 21.91           O  
ATOM   4709  N   LYS A 613     -68.498  57.473  45.451  1.00 22.12           N  
ATOM   4710  CA  LYS A 613     -68.147  57.874  46.810  1.00 22.12           C  
ATOM   4711  C   LYS A 613     -68.067  56.664  47.736  1.00 22.12           C  
ATOM   4712  CB  LYS A 613     -69.162  58.882  47.352  1.00 22.12           C  
ATOM   4713  O   LYS A 613     -68.981  55.837  47.766  1.00 22.12           O  
ATOM   4714  CG  LYS A 613     -68.553  60.218  47.754  1.00 22.12           C  
ATOM   4715  CD  LYS A 613     -69.619  61.200  48.221  1.00 22.12           C  
ATOM   4716  CE  LYS A 613     -69.012  62.540  48.613  1.00 22.12           C  
ATOM   4717  NZ  LYS A 613     -70.045  63.617  48.685  1.00 22.12           N  
ATOM   4718  N   SER A 614     -66.910  56.419  48.180  1.00 24.65           N  
ATOM   4719  CA  SER A 614     -66.840  56.393  49.637  1.00 24.65           C  
ATOM   4720  C   SER A 614     -65.467  55.933  50.117  1.00 24.65           C  
ATOM   4721  CB  SER A 614     -67.922  55.477  50.210  1.00 24.65           C  
ATOM   4722  O   SER A 614     -64.839  55.078  49.490  1.00 24.65           O  
ATOM   4723  OG  SER A 614     -67.809  54.170  49.676  1.00 24.65           O  
ATOM   4724  N   PRO A 615     -64.836  56.491  51.074  1.00 40.70           N  
ATOM   4725  CA  PRO A 615     -64.804  55.784  52.356  1.00 40.70           C  
ATOM   4726  C   PRO A 615     -64.290  56.657  53.499  1.00 40.70           C  
ATOM   4727  CB  PRO A 615     -63.853  54.615  52.091  1.00 40.70           C  
ATOM   4728  O   PRO A 615     -63.719  57.723  53.257  1.00 40.70           O  
ATOM   4729  CG  PRO A 615     -62.832  55.160  51.145  1.00 40.70           C  
ATOM   4730  CD  PRO A 615     -63.249  56.545  50.741  1.00 40.70           C  
ATOM   4731  N   ALA A 616     -64.748  56.421  54.728  1.00 30.23           N  
ATOM   4732  CA  ALA A 616     -64.234  56.162  56.071  1.00 30.23           C  
ATOM   4733  C   ALA A 616     -64.476  57.355  56.991  1.00 30.23           C  
ATOM   4734  CB  ALA A 616     -62.744  55.831  56.016  1.00 30.23           C  
ATOM   4735  O   ALA A 616     -64.369  58.507  56.565  1.00 30.23           O  
ATOM   4736  N   GLU A 617     -64.855  57.152  58.237  1.00 29.42           N  
ATOM   4737  CA  GLU A 617     -65.058  57.502  59.640  1.00 29.42           C  
ATOM   4738  C   GLU A 617     -64.025  58.523  60.109  1.00 29.42           C  
ATOM   4739  CB  GLU A 617     -64.999  56.251  60.521  1.00 29.42           C  
ATOM   4740  O   GLU A 617     -62.839  58.404  59.794  1.00 29.42           O  
ATOM   4741  CG  GLU A 617     -66.359  55.784  61.018  1.00 29.42           C  
ATOM   4742  CD  GLU A 617     -66.273  54.643  62.019  1.00 29.42           C  
ATOM   4743  OE1 GLU A 617     -67.282  54.359  62.703  1.00 29.42           O  
ATOM   4744  OE2 GLU A 617     -65.187  54.030  62.121  1.00 29.42           O  
ATOM   4745  N   ALA A 618     -64.446  59.613  60.931  1.00 26.61           N  
ATOM   4746  CA  ALA A 618     -64.400  60.238  62.250  1.00 26.61           C  
ATOM   4747  C   ALA A 618     -63.948  61.692  62.154  1.00 26.61           C  
ATOM   4748  CB  ALA A 618     -63.472  59.456  63.177  1.00 26.61           C  
ATOM   4749  O   ALA A 618     -63.014  62.010  61.414  1.00 26.61           O  
ATOM   4750  N   LYS A 619     -64.639  62.799  62.665  1.00 24.08           N  
ATOM   4751  CA  LYS A 619     -64.901  63.919  63.564  1.00 24.08           C  
ATOM   4752  C   LYS A 619     -63.619  64.686  63.874  1.00 24.08           C  
ATOM   4753  CB  LYS A 619     -65.545  63.427  64.861  1.00 24.08           C  
ATOM   4754  O   LYS A 619     -62.618  64.094  64.281  1.00 24.08           O  
ATOM   4755  CG  LYS A 619     -67.027  63.108  64.735  1.00 24.08           C  
ATOM   4756  CD  LYS A 619     -67.702  63.035  66.099  1.00 24.08           C  
ATOM   4757  CE  LYS A 619     -69.179  62.687  65.975  1.00 24.08           C  
ATOM   4758  NZ  LYS A 619     -69.802  62.435  67.308  1.00 24.08           N  
ATOM   4759  N   SER A 620     -63.559  66.052  63.568  1.00 31.00           N  
ATOM   4760  CA  SER A 620     -63.521  67.510  63.610  1.00 31.00           C  
ATOM   4761  C   SER A 620     -62.240  68.011  64.268  1.00 31.00           C  
ATOM   4762  CB  SER A 620     -64.736  68.057  64.361  1.00 31.00           C  
ATOM   4763  O   SER A 620     -61.772  67.431  65.250  1.00 31.00           O  
ATOM   4764  OG  SER A 620     -64.946  67.342  65.566  1.00 31.00           O  
ATOM   4765  N   PRO A 621     -61.754  69.333  63.921  1.00 43.77           N  
ATOM   4766  CA  PRO A 621     -62.138  70.645  63.395  1.00 43.77           C  
ATOM   4767  C   PRO A 621     -60.943  71.453  62.895  1.00 43.77           C  
ATOM   4768  CB  PRO A 621     -62.796  71.328  64.596  1.00 43.77           C  
ATOM   4769  O   PRO A 621     -59.801  71.165  63.263  1.00 43.77           O  
ATOM   4770  CG  PRO A 621     -62.025  70.842  65.781  1.00 43.77           C  
ATOM   4771  CD  PRO A 621     -61.066  69.781  65.324  1.00 43.77           C  
ATOM   4772  N   VAL A 622     -61.137  72.469  61.963  1.00 21.67           N  
ATOM   4773  CA  VAL A 622     -61.140  73.841  61.466  1.00 21.67           C  
ATOM   4774  C   VAL A 622     -59.716  74.393  61.463  1.00 21.67           C  
ATOM   4775  CB  VAL A 622     -62.062  74.748  62.311  1.00 21.67           C  
ATOM   4776  O   VAL A 622     -59.013  74.319  62.473  1.00 21.67           O  
ATOM   4777  CG1 VAL A 622     -62.059  76.176  61.767  1.00 21.67           C  
ATOM   4778  CG2 VAL A 622     -63.482  74.187  62.340  1.00 21.67           C  
ATOM   4779  N   LYS A 623     -59.273  74.898  60.184  1.00 20.98           N  
ATOM   4780  CA  LYS A 623     -58.891  76.210  59.671  1.00 20.98           C  
ATOM   4781  C   LYS A 623     -57.817  76.089  58.594  1.00 20.98           C  
ATOM   4782  CB  LYS A 623     -58.395  77.107  60.806  1.00 20.98           C  
ATOM   4783  O   LYS A 623     -56.803  75.418  58.794  1.00 20.98           O  
ATOM   4784  CG  LYS A 623     -59.125  78.439  60.907  1.00 20.98           C  
ATOM   4785  CD  LYS A 623     -58.611  79.271  62.075  1.00 20.98           C  
ATOM   4786  CE  LYS A 623     -59.354  80.595  62.189  1.00 20.98           C  
ATOM   4787  NZ  LYS A 623     -58.922  81.371  63.390  1.00 20.98           N  
ATOM   4788  N   GLU A 624     -58.067  76.537  57.271  1.00 21.31           N  
ATOM   4789  CA  GLU A 624     -57.821  77.555  56.253  1.00 21.31           C  
ATOM   4790  C   GLU A 624     -56.327  77.723  55.991  1.00 21.31           C  
ATOM   4791  CB  GLU A 624     -58.436  78.893  56.671  1.00 21.31           C  
ATOM   4792  O   GLU A 624     -55.538  77.854  56.929  1.00 21.31           O  
ATOM   4793  CG  GLU A 624     -59.804  79.159  56.059  1.00 21.31           C  
ATOM   4794  CD  GLU A 624     -60.347  80.542  56.383  1.00 21.31           C  
ATOM   4795  OE1 GLU A 624     -61.432  80.902  55.873  1.00 21.31           O  
ATOM   4796  OE2 GLU A 624     -59.682  81.271  57.152  1.00 21.31           O  
ATOM   4797  N   GLU A 625     -55.864  77.636  54.675  1.00 20.65           N  
ATOM   4798  CA  GLU A 625     -55.238  78.557  53.731  1.00 20.65           C  
ATOM   4799  C   GLU A 625     -53.925  77.992  53.196  1.00 20.65           C  
ATOM   4800  CB  GLU A 625     -54.996  79.919  54.387  1.00 20.65           C  
ATOM   4801  O   GLU A 625     -53.082  77.531  53.968  1.00 20.65           O  
ATOM   4802  CG  GLU A 625     -56.116  80.922  54.151  1.00 20.65           C  
ATOM   4803  CD  GLU A 625     -55.682  82.365  54.360  1.00 20.65           C  
ATOM   4804  OE1 GLU A 625     -56.396  83.285  53.901  1.00 20.65           O  
ATOM   4805  OE2 GLU A 625     -54.620  82.575  54.986  1.00 20.65           O  
ATOM   4806  N   ALA A 626     -53.768  77.755  51.805  1.00 20.36           N  
ATOM   4807  CA  ALA A 626     -53.043  78.418  50.724  1.00 20.36           C  
ATOM   4808  C   ALA A 626     -51.589  77.959  50.676  1.00 20.36           C  
ATOM   4809  CB  ALA A 626     -53.114  79.935  50.888  1.00 20.36           C  
ATOM   4810  O   ALA A 626     -50.917  77.896  51.708  1.00 20.36           O  
ATOM   4811  N   LYS A 627     -51.128  77.379  49.484  1.00 21.16           N  
ATOM   4812  CA  LYS A 627     -50.062  77.804  48.581  1.00 21.16           C  
ATOM   4813  C   LYS A 627     -48.950  76.761  48.513  1.00 21.16           C  
ATOM   4814  CB  LYS A 627     -49.489  79.151  49.024  1.00 21.16           C  
ATOM   4815  O   LYS A 627     -48.467  76.292  49.546  1.00 21.16           O  
ATOM   4816  CG  LYS A 627     -49.752  80.287  48.045  1.00 21.16           C  
ATOM   4817  CD  LYS A 627     -49.217  81.613  48.571  1.00 21.16           C  
ATOM   4818  CE  LYS A 627     -49.520  82.758  47.614  1.00 21.16           C  
ATOM   4819  NZ  LYS A 627     -49.224  84.086  48.228  1.00 21.16           N  
ATOM   4820  N   SER A 628     -48.726  76.175  47.243  1.00 23.03           N  
ATOM   4821  CA  SER A 628     -47.610  76.037  46.312  1.00 23.03           C  
ATOM   4822  C   SER A 628     -46.343  75.588  47.031  1.00 23.03           C  
ATOM   4823  CB  SER A 628     -47.353  77.357  45.585  1.00 23.03           C  
ATOM   4824  O   SER A 628     -46.087  75.999  48.165  1.00 23.03           O  
ATOM   4825  OG  SER A 628     -47.033  78.386  46.506  1.00 23.03           O  
ATOM   4826  N   PRO A 629     -45.457  74.815  46.557  1.00 35.10           N  
ATOM   4827  CA  PRO A 629     -44.321  74.916  45.637  1.00 35.10           C  
ATOM   4828  C   PRO A 629     -43.773  73.553  45.223  1.00 35.10           C  
ATOM   4829  CB  PRO A 629     -43.283  75.700  46.444  1.00 35.10           C  
ATOM   4830  O   PRO A 629     -43.997  72.557  45.916  1.00 35.10           O  
ATOM   4831  CG  PRO A 629     -43.478  75.250  47.856  1.00 35.10           C  
ATOM   4832  CD  PRO A 629     -44.683  74.355  47.910  1.00 35.10           C  
ATOM   4833  N   ALA A 630     -43.430  73.496  43.952  1.00 20.65           N  
ATOM   4834  CA  ALA A 630     -42.216  73.651  43.155  1.00 20.65           C  
ATOM   4835  C   ALA A 630     -41.003  73.084  43.887  1.00 20.65           C  
ATOM   4836  CB  ALA A 630     -41.988  75.121  42.813  1.00 20.65           C  
ATOM   4837  O   ALA A 630     -40.806  73.351  45.074  1.00 20.65           O  
ATOM   4838  N   GLU A 631     -40.326  72.076  43.272  1.00 19.29           N  
ATOM   4839  CA  GLU A 631     -38.944  72.115  42.805  1.00 19.29           C  
ATOM   4840  C   GLU A 631     -38.032  71.290  43.709  1.00 19.29           C  
ATOM   4841  CB  GLU A 631     -38.442  73.560  42.729  1.00 19.29           C  
ATOM   4842  O   GLU A 631     -38.079  71.422  44.933  1.00 19.29           O  
ATOM   4843  CG  GLU A 631     -37.741  73.900  41.423  1.00 19.29           C  
ATOM   4844  CD  GLU A 631     -37.181  75.313  41.392  1.00 19.29           C  
ATOM   4845  OE1 GLU A 631     -36.231  75.573  40.619  1.00 19.29           O  
ATOM   4846  OE2 GLU A 631     -37.696  76.167  42.148  1.00 19.29           O  
ATOM   4847  N   VAL A 632     -37.311  70.249  43.145  1.00 20.29           N  
ATOM   4848  CA  VAL A 632     -35.853  70.239  43.199  1.00 20.29           C  
ATOM   4849  C   VAL A 632     -35.354  68.815  43.433  1.00 20.29           C  
ATOM   4850  CB  VAL A 632     -35.320  71.179  44.304  1.00 20.29           C  
ATOM   4851  O   VAL A 632     -35.831  68.124  44.337  1.00 20.29           O  
ATOM   4852  CG1 VAL A 632     -33.793  71.199  44.304  1.00 20.29           C  
ATOM   4853  CG2 VAL A 632     -35.877  72.589  44.118  1.00 20.29           C  
ATOM   4854  N   LYS A 633     -34.608  68.300  42.467  1.00 20.30           N  
ATOM   4855  CA  LYS A 633     -33.157  68.216  42.604  1.00 20.30           C  
ATOM   4856  C   LYS A 633     -32.697  66.764  42.701  1.00 20.30           C  
ATOM   4857  CB  LYS A 633     -32.688  68.997  43.833  1.00 20.30           C  
ATOM   4858  O   LYS A 633     -33.186  66.007  43.542  1.00 20.30           O  
ATOM   4859  CG  LYS A 633     -32.495  70.485  43.583  1.00 20.30           C  
ATOM   4860  CD  LYS A 633     -31.595  71.117  44.637  1.00 20.30           C  
ATOM   4861  CE  LYS A 633     -31.364  72.597  44.362  1.00 20.30           C  
ATOM   4862  NZ  LYS A 633     -30.793  73.298  45.551  1.00 20.30           N  
ATOM   4863  N   SER A 634     -31.953  66.329  41.541  1.00 35.78           N  
ATOM   4864  CA  SER A 634     -30.639  65.756  41.270  1.00 35.78           C  
ATOM   4865  C   SER A 634     -30.082  65.045  42.499  1.00 35.78           C  
ATOM   4866  CB  SER A 634     -29.664  66.843  40.814  1.00 35.78           C  
ATOM   4867  O   SER A 634     -30.313  65.476  43.630  1.00 35.78           O  
ATOM   4868  OG  SER A 634     -30.346  67.869  40.114  1.00 35.78           O  
ATOM   4869  N   PRO A 635     -29.420  63.803  42.376  1.00 29.93           N  
ATOM   4870  CA  PRO A 635     -27.958  63.724  42.433  1.00 29.93           C  
ATOM   4871  C   PRO A 635     -27.424  62.362  41.998  1.00 29.93           C  
ATOM   4872  CB  PRO A 635     -27.648  63.986  43.909  1.00 29.93           C  
ATOM   4873  O   PRO A 635     -28.163  61.374  42.004  1.00 29.93           O  
ATOM   4874  CG  PRO A 635     -28.777  63.351  44.655  1.00 29.93           C  
ATOM   4875  CD  PRO A 635     -29.803  62.885  43.662  1.00 29.93           C  
ATOM   4876  N   GLU A 636     -26.305  62.449  41.164  1.00 21.31           N  
ATOM   4877  CA  GLU A 636     -24.963  62.257  41.707  1.00 21.31           C  
ATOM   4878  C   GLU A 636     -24.343  60.958  41.199  1.00 21.31           C  
ATOM   4879  CB  GLU A 636     -24.996  62.261  43.237  1.00 21.31           C  
ATOM   4880  O   GLU A 636     -24.955  59.893  41.297  1.00 21.31           O  
ATOM   4881  CG  GLU A 636     -24.099  63.315  43.869  1.00 21.31           C  
ATOM   4882  CD  GLU A 636     -23.982  63.178  45.379  1.00 21.31           C  
ATOM   4883  OE1 GLU A 636     -22.964  63.627  45.952  1.00 21.31           O  
ATOM   4884  OE2 GLU A 636     -24.916  62.615  45.992  1.00 21.31           O  
ATOM   4885  N   LYS A 637     -23.323  61.100  40.295  1.00 19.79           N  
ATOM   4886  CA  LYS A 637     -21.878  60.925  40.404  1.00 19.79           C  
ATOM   4887  C   LYS A 637     -21.534  59.641  41.154  1.00 19.79           C  
ATOM   4888  CB  LYS A 637     -21.243  62.127  41.106  1.00 19.79           C  
ATOM   4889  O   LYS A 637     -22.018  59.416  42.265  1.00 19.79           O  
ATOM   4890  CG  LYS A 637     -19.824  62.432  40.650  1.00 19.79           C  
ATOM   4891  CD  LYS A 637     -19.283  63.693  41.311  1.00 19.79           C  
ATOM   4892  CE  LYS A 637     -17.895  64.045  40.794  1.00 19.79           C  
ATOM   4893  NZ  LYS A 637     -17.264  65.135  41.597  1.00 19.79           N  
ATOM   4894  N   ALA A 638     -20.987  58.531  40.437  1.00 23.64           N  
ATOM   4895  CA  ALA A 638     -19.914  57.653  40.896  1.00 23.64           C  
ATOM   4896  C   ALA A 638     -19.184  57.016  39.717  1.00 23.64           C  
ATOM   4897  CB  ALA A 638     -20.469  56.572  41.821  1.00 23.64           C  
ATOM   4898  O   ALA A 638     -19.815  56.447  38.822  1.00 23.64           O  
ATOM   4899  N   LYS A 639     -17.974  57.550  39.269  1.00 21.20           N  
ATOM   4900  CA  LYS A 639     -16.570  57.259  39.543  1.00 21.20           C  
ATOM   4901  C   LYS A 639     -16.101  56.032  38.768  1.00 21.20           C  
ATOM   4902  CB  LYS A 639     -16.348  57.048  41.042  1.00 21.20           C  
ATOM   4903  O   LYS A 639     -16.709  54.964  38.859  1.00 21.20           O  
ATOM   4904  CG  LYS A 639     -15.951  58.311  41.793  1.00 21.20           C  
ATOM   4905  CD  LYS A 639     -15.589  58.009  43.241  1.00 21.20           C  
ATOM   4906  CE  LYS A 639     -15.248  59.279  44.009  1.00 21.20           C  
ATOM   4907  NZ  LYS A 639     -15.135  59.025  45.477  1.00 21.20           N  
ATOM   4908  N   SER A 640     -15.114  56.271  37.777  1.00 19.59           N  
ATOM   4909  CA  SER A 640     -13.717  56.023  37.434  1.00 19.59           C  
ATOM   4910  C   SER A 640     -13.382  54.538  37.519  1.00 19.59           C  
ATOM   4911  CB  SER A 640     -12.790  56.818  38.354  1.00 19.59           C  
ATOM   4912  O   SER A 640     -13.746  53.869  38.489  1.00 19.59           O  
ATOM   4913  OG  SER A 640     -13.134  56.612  39.714  1.00 19.59           O  
ATOM   4914  N   PRO A 641     -12.709  53.904  36.369  1.00 25.85           N  
ATOM   4915  CA  PRO A 641     -11.697  52.882  36.648  1.00 25.85           C  
ATOM   4916  C   PRO A 641     -10.304  53.286  36.172  1.00 25.85           C  
ATOM   4917  CB  PRO A 641     -12.206  51.663  35.875  1.00 25.85           C  
ATOM   4918  O   PRO A 641     -10.152  53.808  35.065  1.00 25.85           O  
ATOM   4919  CG  PRO A 641     -12.902  52.231  34.681  1.00 25.85           C  
ATOM   4920  CD  PRO A 641     -13.087  53.706  34.893  1.00 25.85           C  
ATOM   4921  N   THR A 642      -9.529  54.116  36.902  1.00 22.28           N  
ATOM   4922  CA  THR A 642      -8.090  54.312  36.772  1.00 22.28           C  
ATOM   4923  C   THR A 642      -7.326  53.245  37.552  1.00 22.28           C  
ATOM   4924  CB  THR A 642      -7.669  55.709  37.263  1.00 22.28           C  
ATOM   4925  O   THR A 642      -7.615  53.000  38.725  1.00 22.28           O  
ATOM   4926  CG2 THR A 642      -7.598  56.700  36.106  1.00 22.28           C  
ATOM   4927  OG1 THR A 642      -8.624  56.180  38.223  1.00 22.28           O  
ATOM   4928  N   LYS A 643      -6.736  52.269  36.911  1.00 22.76           N  
ATOM   4929  CA  LYS A 643      -5.565  51.425  36.696  1.00 22.76           C  
ATOM   4930  C   LYS A 643      -4.280  52.247  36.728  1.00 22.76           C  
ATOM   4931  CB  LYS A 643      -5.677  50.681  35.364  1.00 22.76           C  
ATOM   4932  O   LYS A 643      -4.178  53.275  36.055  1.00 22.76           O  
ATOM   4933  CG  LYS A 643      -5.226  49.229  35.426  1.00 22.76           C  
ATOM   4934  CD  LYS A 643      -5.431  48.522  34.092  1.00 22.76           C  
ATOM   4935  CE  LYS A 643      -5.019  47.058  34.165  1.00 22.76           C  
ATOM   4936  NZ  LYS A 643      -5.275  46.346  32.878  1.00 22.76           N  
ATOM   4937  N   GLU A 644      -3.502  52.168  37.851  1.00 23.21           N
[truncated: 239,680 more chars]
