# Supplementary material for: The 2022 Lady Estelle Wolfson lectureship on neurofilaments
Source: J Neurochem. 2022 Sep 19;163(3):179–219. doi: 10.1111/jnc.15682 (PMC9826399; doi:10.1111/jnc.15682)
Supplement: Supplementary file 1 — Supplementary material S1 [file JNC-163-179-s001.gz › NEFh_4d732_unrelaxed_rank_3_model_3.pdb]

MODEL     1                                                                     
ATOM      1  N   MET A   1     -32.805  18.875   4.853  1.00 40.36           N  
ATOM      2  CA  MET A   1     -32.308  19.672   3.735  1.00 40.36           C  
ATOM      3  C   MET A   1     -30.808  19.470   3.547  1.00 40.36           C  
ATOM      4  CB  MET A   1     -32.614  21.155   3.952  1.00 40.36           C  
ATOM      5  O   MET A   1     -30.027  19.694   4.473  1.00 40.36           O  
ATOM      6  CG  MET A   1     -33.678  21.705   3.016  1.00 40.36           C  
ATOM      7  SD  MET A   1     -33.966  23.501   3.259  1.00 40.36           S  
ATOM      8  CE  MET A   1     -35.231  23.795   1.992  1.00 40.36           C  
ATOM      9  N   MET A   2     -30.287  18.364   3.000  1.00 34.11           N  
ATOM     10  CA  MET A   2     -29.130  17.866   2.263  1.00 34.11           C  
ATOM     11  C   MET A   2     -28.374  19.011   1.598  1.00 34.11           C  
ATOM     12  CB  MET A   2     -29.562  16.844   1.209  1.00 34.11           C  
ATOM     13  O   MET A   2     -28.950  19.771   0.817  1.00 34.11           O  
ATOM     14  CG  MET A   2     -30.051  15.530   1.795  1.00 34.11           C  
ATOM     15  SD  MET A   2     -30.421  14.279   0.504  1.00 34.11           S  
ATOM     16  CE  MET A   2     -30.037  12.757   1.414  1.00 34.11           C  
ATOM     17  N   SER A   3     -27.201  19.566   2.161  1.00 46.52           N  
ATOM     18  CA  SER A   3     -26.241  20.426   1.477  1.00 46.52           C  
ATOM     19  C   SER A   3     -24.846  19.811   1.483  1.00 46.52           C  
ATOM     20  CB  SER A   3     -26.200  21.809   2.130  1.00 46.52           C  
ATOM     21  O   SER A   3     -24.325  19.450   2.540  1.00 46.52           O  
ATOM     22  OG  SER A   3     -25.460  22.718   1.334  1.00 46.52           O  
ATOM     23  N   PHE A   4     -24.584  18.829   0.655  1.00 37.58           N  
ATOM     24  CA  PHE A   4     -23.436  18.460  -0.164  1.00 37.58           C  
ATOM     25  C   PHE A   4     -22.719  19.701  -0.682  1.00 37.58           C  
ATOM     26  CB  PHE A   4     -23.872  17.578  -1.338  1.00 37.58           C  
ATOM     27  O   PHE A   4     -23.320  20.531  -1.367  1.00 37.58           O  
ATOM     28  CG  PHE A   4     -23.737  16.103  -1.072  1.00 37.58           C  
ATOM     29  CD1 PHE A   4     -22.547  15.439  -1.344  1.00 37.58           C  
ATOM     30  CD2 PHE A   4     -24.801  15.379  -0.550  1.00 37.58           C  
ATOM     31  CE1 PHE A   4     -22.419  14.074  -1.099  1.00 37.58           C  
ATOM     32  CE2 PHE A   4     -24.680  14.014  -0.302  1.00 37.58           C  
ATOM     33  CZ  PHE A   4     -23.489  13.364  -0.579  1.00 37.58           C  
ATOM     34  N   GLY A   5     -21.732  20.335  -0.050  1.00 45.41           N  
ATOM     35  CA  GLY A   5     -20.771  21.284  -0.589  1.00 45.41           C  
ATOM     36  C   GLY A   5     -19.445  20.645  -0.960  1.00 45.41           C  
ATOM     37  O   GLY A   5     -18.783  20.041  -0.114  1.00 45.41           O  
ATOM     38  N   GLY A   6     -19.401  19.977  -2.055  1.00 31.56           N  
ATOM     39  CA  GLY A   6     -18.727  20.015  -3.343  1.00 31.56           C  
ATOM     40  C   GLY A   6     -17.835  21.230  -3.514  1.00 31.56           C  
ATOM     41  O   GLY A   6     -18.237  22.352  -3.200  1.00 31.56           O  
ATOM     42  N   ALA A   7     -16.498  21.042  -3.587  1.00 33.93           N  
ATOM     43  CA  ALA A   7     -15.740  21.380  -4.789  1.00 33.93           C  
ATOM     44  C   ALA A   7     -14.648  22.400  -4.480  1.00 33.93           C  
ATOM     45  CB  ALA A   7     -16.673  21.915  -5.873  1.00 33.93           C  
ATOM     46  O   ALA A   7     -14.911  23.432  -3.857  1.00 33.93           O  
ATOM     47  N   ASP A   8     -13.393  21.945  -4.495  1.00 31.75           N  
ATOM     48  CA  ASP A   8     -12.412  22.281  -5.522  1.00 31.75           C  
ATOM     49  C   ASP A   8     -11.244  23.068  -4.931  1.00 31.75           C  
ATOM     50  CB  ASP A   8     -13.068  23.080  -6.650  1.00 31.75           C  
ATOM     51  O   ASP A   8     -11.450  24.064  -4.234  1.00 31.75           O  
ATOM     52  CG  ASP A   8     -13.136  22.313  -7.959  1.00 31.75           C  
ATOM     53  OD1 ASP A   8     -12.325  21.385  -8.165  1.00 31.75           O  
ATOM     54  OD2 ASP A   8     -14.006  22.642  -8.794  1.00 31.75           O  
ATOM     55  N   ALA A   9     -10.062  22.481  -4.686  1.00 37.26           N  
ATOM     56  CA  ALA A   9      -8.870  22.992  -5.357  1.00 37.26           C  
ATOM     57  C   ALA A   9      -7.615  22.712  -4.535  1.00 37.26           C  
ATOM     58  CB  ALA A   9      -9.007  24.490  -5.620  1.00 37.26           C  
ATOM     59  O   ALA A   9      -7.357  23.388  -3.536  1.00 37.26           O  
ATOM     60  N   LEU A  10      -7.235  21.511  -4.239  1.00 38.56           N  
ATOM     61  CA  LEU A  10      -5.792  21.460  -4.031  1.00 38.56           C  
ATOM     62  C   LEU A  10      -5.128  20.536  -5.047  1.00 38.56           C  
ATOM     63  CB  LEU A  10      -5.471  20.990  -2.610  1.00 38.56           C  
ATOM     64  O   LEU A  10      -5.201  19.312  -4.919  1.00 38.56           O  
ATOM     65  CG  LEU A  10      -5.519  22.057  -1.515  1.00 38.56           C  
ATOM     66  CD1 LEU A  10      -5.491  21.405  -0.137  1.00 38.56           C  
ATOM     67  CD2 LEU A  10      -4.362  23.037  -1.673  1.00 38.56           C  
ATOM     68  N   LEU A  11      -5.514  20.578  -6.416  1.00 33.00           N  
ATOM     69  CA  LEU A  11      -4.628  20.317  -7.545  1.00 33.00           C  
ATOM     70  C   LEU A  11      -3.689  21.495  -7.783  1.00 33.00           C  
ATOM     71  CB  LEU A  11      -5.441  20.034  -8.811  1.00 33.00           C  
ATOM     72  O   LEU A  11      -4.140  22.606  -8.068  1.00 33.00           O  
ATOM     73  CG  LEU A  11      -5.866  18.582  -9.034  1.00 33.00           C  
ATOM     74  CD1 LEU A  11      -7.258  18.525  -9.653  1.00 33.00           C  
ATOM     75  CD2 LEU A  11      -4.853  17.858  -9.915  1.00 33.00           C  
ATOM     76  N   GLY A  12      -2.669  21.767  -7.121  1.00 34.61           N  
ATOM     77  CA  GLY A  12      -1.412  22.469  -7.328  1.00 34.61           C  
ATOM     78  C   GLY A  12      -0.540  21.829  -8.392  1.00 34.61           C  
ATOM     79  O   GLY A  12      -0.073  20.701  -8.223  1.00 34.61           O  
ATOM     80  N   ALA A  13      -0.940  21.958  -9.675  1.00 33.80           N  
ATOM     81  CA  ALA A  13      -0.138  22.213 -10.869  1.00 33.80           C  
ATOM     82  C   ALA A  13       0.078  23.709 -11.076  1.00 33.80           C  
ATOM     83  CB  ALA A  13      -0.804  21.599 -12.098  1.00 33.80           C  
ATOM     84  O   ALA A  13      -0.866  24.497 -10.982  1.00 33.80           O  
ATOM     85  N   PRO A  14       1.263  24.237 -11.021  1.00 36.55           N  
ATOM     86  CA  PRO A  14       1.568  25.370 -11.898  1.00 36.55           C  
ATOM     87  C   PRO A  14       2.571  25.015 -12.993  1.00 36.55           C  
ATOM     88  CB  PRO A  14       2.152  26.411 -10.939  1.00 36.55           C  
ATOM     89  O   PRO A  14       3.422  24.144 -12.797  1.00 36.55           O  
ATOM     90  CG  PRO A  14       2.877  25.612  -9.905  1.00 36.55           C  
ATOM     91  CD  PRO A  14       2.517  24.165 -10.080  1.00 36.55           C  
ATOM     92  N   PHE A  15       2.201  24.857 -14.286  1.00 31.52           N  
ATOM     93  CA  PHE A  15       2.376  25.721 -15.448  1.00 31.52           C  
ATOM     94  C   PHE A  15       3.737  25.489 -16.094  1.00 31.52           C  
ATOM     95  CB  PHE A  15       2.226  27.193 -15.052  1.00 31.52           C  
ATOM     96  O   PHE A  15       4.764  25.499 -15.411  1.00 31.52           O  
ATOM     97  CG  PHE A  15       0.843  27.743 -15.272  1.00 31.52           C  
ATOM     98  CD1 PHE A  15       0.462  28.230 -16.516  1.00 31.52           C  
ATOM     99  CD2 PHE A  15      -0.078  27.772 -14.233  1.00 31.52           C  
ATOM    100  CE1 PHE A  15      -0.818  28.739 -16.723  1.00 31.52           C  
ATOM    101  CE2 PHE A  15      -1.359  28.279 -14.431  1.00 31.52           C  
ATOM    102  CZ  PHE A  15      -1.727  28.763 -15.676  1.00 31.52           C  
ATOM    103  N   ALA A  16       3.812  24.772 -17.182  1.00 29.81           N  
ATOM    104  CA  ALA A  16       4.315  25.054 -18.525  1.00 29.81           C  
ATOM    105  C   ALA A  16       5.520  25.988 -18.474  1.00 29.81           C  
ATOM    106  CB  ALA A  16       3.212  25.659 -19.389  1.00 29.81           C  
ATOM    107  O   ALA A  16       5.513  26.982 -17.744  1.00 29.81           O  
ATOM    108  N   PRO A  17       6.678  25.710 -19.271  1.00 34.74           N  
ATOM    109  CA  PRO A  17       6.842  26.476 -20.509  1.00 34.74           C  
ATOM    110  C   PRO A  17       7.218  25.598 -21.701  1.00 34.74           C  
ATOM    111  CB  PRO A  17       7.971  27.453 -20.173  1.00 34.74           C  
ATOM    112  O   PRO A  17       7.719  24.486 -21.519  1.00 34.74           O  
ATOM    113  CG  PRO A  17       8.875  26.692 -19.257  1.00 34.74           C  
ATOM    114  CD  PRO A  17       8.237  25.368 -18.950  1.00 34.74           C  
ATOM    115  N   LEU A  18       6.355  25.367 -22.625  1.00 30.75           N  
ATOM    116  CA  LEU A  18       6.260  25.789 -24.018  1.00 30.75           C  
ATOM    117  C   LEU A  18       7.572  26.405 -24.490  1.00 30.75           C  
ATOM    118  CB  LEU A  18       5.118  26.793 -24.197  1.00 30.75           C  
ATOM    119  O   LEU A  18       8.142  27.261 -23.810  1.00 30.75           O  
ATOM    120  CG  LEU A  18       4.010  26.392 -25.173  1.00 30.75           C  
ATOM    121  CD1 LEU A  18       2.975  25.520 -24.471  1.00 30.75           C  
ATOM    122  CD2 LEU A  18       3.354  27.631 -25.774  1.00 30.75           C  
ATOM    123  N   HIS A  19       8.284  25.797 -25.453  1.00 32.35           N  
ATOM    124  CA  HIS A  19       8.768  26.045 -26.807  1.00 32.35           C  
ATOM    125  C   HIS A  19      10.013  26.925 -26.795  1.00 32.35           C  
ATOM    126  CB  HIS A  19       7.674  26.695 -27.656  1.00 32.35           C  
ATOM    127  O   HIS A  19       9.991  28.033 -26.255  1.00 32.35           O  
ATOM    128  CG  HIS A  19       6.644  25.730 -28.149  1.00 32.35           C  
ATOM    129  CD2 HIS A  19       6.549  25.050 -29.316  1.00 32.35           C  
ATOM    130  ND1 HIS A  19       5.541  25.374 -27.403  1.00 32.35           N  
ATOM    131  CE1 HIS A  19       4.811  24.512 -28.092  1.00 32.35           C  
ATOM    132  NE2 HIS A  19       5.401  24.299 -29.256  1.00 32.35           N  
ATOM    133  N   GLY A  20      11.268  26.423 -27.033  1.00 34.77           N  
ATOM    134  CA  GLY A  20      12.129  27.066 -28.012  1.00 34.77           C  
ATOM    135  C   GLY A  20      13.512  26.447 -28.089  1.00 34.77           C  
ATOM    136  O   GLY A  20      14.186  26.292 -27.068  1.00 34.77           O  
ATOM    137  N   GLY A  21      13.833  25.400 -28.896  1.00 30.62           N  
ATOM    138  CA  GLY A  21      14.693  25.432 -30.068  1.00 30.62           C  
ATOM    139  C   GLY A  21      15.751  26.517 -30.002  1.00 30.62           C  
ATOM    140  O   GLY A  21      15.438  27.682 -29.747  1.00 30.62           O  
ATOM    141  N   GLY A  22      17.053  26.134 -29.786  1.00 35.18           N  
ATOM    142  CA  GLY A  22      18.179  26.666 -30.537  1.00 35.18           C  
ATOM    143  C   GLY A  22      19.492  26.585 -29.781  1.00 35.18           C  
ATOM    144  O   GLY A  22      19.561  26.948 -28.605  1.00 35.18           O  
ATOM    145  N   SER A  23      20.382  25.630 -30.136  1.00 30.62           N  
ATOM    146  CA  SER A  23      21.651  25.839 -30.825  1.00 30.62           C  
ATOM    147  C   SER A  23      22.559  26.779 -30.039  1.00 30.62           C  
ATOM    148  CB  SER A  23      21.414  26.401 -32.228  1.00 30.62           C  
ATOM    149  O   SER A  23      22.119  27.834 -29.578  1.00 30.62           O  
ATOM    150  OG  SER A  23      22.645  26.689 -32.869  1.00 30.62           O  
ATOM    151  N   LEU A  24      23.719  26.290 -29.531  1.00 34.82           N  
ATOM    152  CA  LEU A  24      25.097  26.669 -29.824  1.00 34.82           C  
ATOM    153  C   LEU A  24      25.799  27.180 -28.569  1.00 34.82           C  
ATOM    154  CB  LEU A  24      25.138  27.740 -30.917  1.00 34.82           C  
ATOM    155  O   LEU A  24      25.263  28.032 -27.857  1.00 34.82           O  
ATOM    156  CG  LEU A  24      25.013  27.242 -32.358  1.00 34.82           C  
ATOM    157  CD1 LEU A  24      24.756  28.412 -33.302  1.00 34.82           C  
ATOM    158  CD2 LEU A  24      26.267  26.480 -32.772  1.00 34.82           C  
ATOM    159  N   HIS A  25      26.852  26.528 -28.033  1.00 30.48           N  
ATOM    160  CA  HIS A  25      28.252  26.931 -27.979  1.00 30.48           C  
ATOM    161  C   HIS A  25      28.719  27.107 -26.538  1.00 30.48           C  
ATOM    162  CB  HIS A  25      28.467  28.227 -28.762  1.00 30.48           C  
ATOM    163  O   HIS A  25      28.028  27.730 -25.728  1.00 30.48           O  
ATOM    164  CG  HIS A  25      28.609  28.021 -30.237  1.00 30.48           C  
ATOM    165  CD2 HIS A  25      27.700  28.104 -31.237  1.00 30.48           C  
ATOM    166  ND1 HIS A  25      29.806  27.680 -30.829  1.00 30.48           N  
ATOM    167  CE1 HIS A  25      29.627  27.563 -32.134  1.00 30.48           C  
ATOM    168  NE2 HIS A  25      28.358  27.815 -32.408  1.00 30.48           N  
ATOM    169  N   TYR A  26      29.676  26.363 -26.053  1.00 31.29           N  
ATOM    170  CA  TYR A  26      31.071  26.530 -25.660  1.00 31.29           C  
ATOM    171  C   TYR A  26      31.181  26.918 -24.190  1.00 31.29           C  
ATOM    172  CB  TYR A  26      31.753  27.589 -26.532  1.00 31.29           C  
ATOM    173  O   TYR A  26      30.516  27.853 -23.737  1.00 31.29           O  
ATOM    174  CG  TYR A  26      32.672  27.011 -27.580  1.00 31.29           C  
ATOM    175  CD1 TYR A  26      34.033  26.851 -27.329  1.00 31.29           C  
ATOM    176  CD2 TYR A  26      32.183  26.626 -28.824  1.00 31.29           C  
ATOM    177  CE1 TYR A  26      34.885  26.321 -28.293  1.00 31.29           C  
ATOM    178  CE2 TYR A  26      33.026  26.095 -29.795  1.00 31.29           C  
ATOM    179  OH  TYR A  26      35.212  25.421 -30.478  1.00 31.29           O  
ATOM    180  CZ  TYR A  26      34.373  25.946 -29.520  1.00 31.29           C  
ATOM    181  N   ALA A  27      31.745  26.051 -23.293  1.00 37.24           N  
ATOM    182  CA  ALA A  27      32.827  26.574 -22.462  1.00 37.24           C  
ATOM    183  C   ALA A  27      33.509  25.454 -21.682  1.00 37.24           C  
ATOM    184  CB  ALA A  27      32.296  27.638 -21.505  1.00 37.24           C  
ATOM    185  O   ALA A  27      32.840  24.631 -21.052  1.00 37.24           O  
ATOM    186  N   LEU A  28      34.649  24.944 -22.073  1.00 33.06           N  
ATOM    187  CA  LEU A  28      36.034  24.882 -21.617  1.00 33.06           C  
ATOM    188  C   LEU A  28      36.163  25.424 -20.198  1.00 33.06           C  
ATOM    189  CB  LEU A  28      36.944  25.671 -22.562  1.00 33.06           C  
ATOM    190  O   LEU A  28      35.803  26.573 -19.932  1.00 33.06           O  
ATOM    191  CG  LEU A  28      37.909  24.849 -23.417  1.00 33.06           C  
ATOM    192  CD1 LEU A  28      37.656  25.107 -24.899  1.00 33.06           C  
ATOM    193  CD2 LEU A  28      39.355  25.171 -23.053  1.00 33.06           C  
ATOM    194  N   ALA A  29      36.253  24.521 -19.131  1.00 43.94           N  
ATOM    195  CA  ALA A  29      37.058  24.809 -17.947  1.00 43.94           C  
ATOM    196  C   ALA A  29      37.599  23.525 -17.325  1.00 43.94           C  
ATOM    197  CB  ALA A  29      36.238  25.588 -16.922  1.00 43.94           C  
ATOM    198  O   ALA A  29      36.854  22.562 -17.128  1.00 43.94           O  
ATOM    199  N   ARG A  30      38.892  23.132 -17.542  1.00 33.95           N  
ATOM    200  CA  ARG A  30      40.201  23.028 -16.905  1.00 33.95           C  
ATOM    201  C   ARG A  30      40.087  23.189 -15.393  1.00 33.95           C  
ATOM    202  CB  ARG A  30      41.160  24.075 -17.473  1.00 33.95           C  
ATOM    203  O   ARG A  30      39.489  24.153 -14.909  1.00 33.95           O  
ATOM    204  CG  ARG A  30      42.210  23.503 -18.413  1.00 33.95           C  
ATOM    205  CD  ARG A  30      43.312  24.512 -18.708  1.00 33.95           C  
ATOM    206  NE  ARG A  30      43.142  25.127 -20.021  1.00 33.95           N  
ATOM    207  NH1 ARG A  30      45.158  24.378 -20.863  1.00 33.95           N  
ATOM    208  NH2 ARG A  30      43.767  25.648 -22.169  1.00 33.95           N  
ATOM    209  CZ  ARG A  30      44.023  25.050 -21.014  1.00 33.95           C  
ATOM    210  N   LYS A  31      40.418  22.173 -14.550  1.00 37.55           N  
ATOM    211  CA  LYS A  31      41.434  22.115 -13.504  1.00 37.55           C  
ATOM    212  C   LYS A  31      40.870  21.510 -12.222  1.00 37.55           C  
ATOM    213  CB  LYS A  31      41.995  23.510 -13.222  1.00 37.55           C  
ATOM    214  O   LYS A  31      39.833  21.954 -11.723  1.00 37.55           O  
ATOM    215  CG  LYS A  31      43.304  23.506 -12.447  1.00 37.55           C  
ATOM    216  CD  LYS A  31      44.168  24.710 -12.802  1.00 37.55           C  
ATOM    217  CE  LYS A  31      45.370  24.829 -11.876  1.00 37.55           C  
ATOM    218  NZ  LYS A  31      46.165  26.063 -12.155  1.00 37.55           N  
ATOM    219  N   GLY A  32      41.342  20.242 -11.758  1.00 36.77           N  
ATOM    220  CA  GLY A  32      42.145  19.895 -10.596  1.00 36.77           C  
ATOM    221  C   GLY A  32      41.431  18.966  -9.633  1.00 36.77           C  
ATOM    222  O   GLY A  32      40.307  19.247  -9.210  1.00 36.77           O  
ATOM    223  N   GLY A  33      41.832  17.668  -9.477  1.00 32.47           N  
ATOM    224  CA  GLY A  33      42.540  16.918  -8.451  1.00 32.47           C  
ATOM    225  C   GLY A  33      41.612  16.207  -7.484  1.00 32.47           C  
ATOM    226  O   GLY A  33      40.640  16.794  -7.003  1.00 32.47           O  
ATOM    227  N   ALA A  34      41.504  14.796  -7.480  1.00 38.02           N  
ATOM    228  CA  ALA A  34      41.802  13.860  -6.399  1.00 38.02           C  
ATOM    229  C   ALA A  34      40.700  12.814  -6.260  1.00 38.02           C  
ATOM    230  CB  ALA A  34      41.990  14.609  -5.083  1.00 38.02           C  
ATOM    231  O   ALA A  34      39.529  13.157  -6.080  1.00 38.02           O  
ATOM    232  N   GLY A  35      40.769  11.603  -6.934  1.00 31.96           N  
ATOM    233  CA  GLY A  35      40.612  10.310  -6.287  1.00 31.96           C  
ATOM    234  C   GLY A  35      39.505   9.469  -6.896  1.00 31.96           C  
ATOM    235  O   GLY A  35      38.337   9.863  -6.878  1.00 31.96           O  
ATOM    236  N   GLY A  36      39.750   8.623  -7.984  1.00 39.18           N  
ATOM    237  CA  GLY A  36      39.197   7.280  -8.059  1.00 39.18           C  
ATOM    238  C   GLY A  36      39.535   6.566  -9.354  1.00 39.18           C  
ATOM    239  O   GLY A  36      39.427   7.147 -10.436  1.00 39.18           O  
ATOM    240  N   THR A  37      40.694   5.871  -9.574  1.00 36.73           N  
ATOM    241  CA  THR A  37      41.271   4.688 -10.204  1.00 36.73           C  
ATOM    242  C   THR A  37      40.182   3.824 -10.832  1.00 36.73           C  
ATOM    243  CB  THR A  37      42.073   3.851  -9.190  1.00 36.73           C  
ATOM    244  O   THR A  37      39.192   3.491 -10.178  1.00 36.73           O  
ATOM    245  CG2 THR A  37      43.160   4.688  -8.523  1.00 36.73           C  
ATOM    246  OG1 THR A  37      41.184   3.352  -8.182  1.00 36.73           O  
ATOM    247  N   ARG A  38      39.737   4.001 -12.125  1.00 37.18           N  
ATOM    248  CA  ARG A  38      39.365   2.873 -12.973  1.00 37.18           C  
ATOM    249  C   ARG A  38      39.619   3.186 -14.444  1.00 37.18           C  
ATOM    250  CB  ARG A  38      37.895   2.504 -12.762  1.00 37.18           C  
ATOM    251  O   ARG A  38      39.093   4.166 -14.976  1.00 37.18           O  
ATOM    252  CG  ARG A  38      36.962   3.703 -12.694  1.00 37.18           C  
ATOM    253  CD  ARG A  38      35.543   3.293 -12.325  1.00 37.18           C  
ATOM    254  NE  ARG A  38      34.664   4.452 -12.199  1.00 37.18           N  
ATOM    255  NH1 ARG A  38      34.287   4.179  -9.936  1.00 37.18           N  
ATOM    256  NH2 ARG A  38      33.304   5.915 -11.065  1.00 37.18           N  
ATOM    257  CZ  ARG A  38      34.087   4.846 -11.067  1.00 37.18           C  
ATOM    258  N   SER A  39      40.866   3.258 -14.923  1.00 33.39           N  
ATOM    259  CA  SER A  39      41.246   3.152 -16.328  1.00 33.39           C  
ATOM    260  C   SER A  39      42.070   1.895 -16.584  1.00 33.39           C  
ATOM    261  CB  SER A  39      42.036   4.387 -16.764  1.00 33.39           C  
ATOM    262  O   SER A  39      42.964   1.562 -15.803  1.00 33.39           O  
ATOM    263  OG  SER A  39      41.193   5.523 -16.840  1.00 33.39           O  
ATOM    264  N   ALA A  40      41.457   0.771 -17.297  1.00 35.60           N  
ATOM    265  CA  ALA A  40      41.968   0.297 -18.581  1.00 35.60           C  
ATOM    266  C   ALA A  40      41.640  -1.178 -18.790  1.00 35.60           C  
ATOM    267  CB  ALA A  40      43.475   0.523 -18.670  1.00 35.60           C  
ATOM    268  O   ALA A  40      42.019  -2.026 -17.978  1.00 35.60           O  
ATOM    269  N   ALA A  41      40.503  -1.544 -19.508  1.00 37.26           N  
ATOM    270  CA  ALA A  41      40.598  -2.696 -20.401  1.00 37.26           C  
ATOM    271  C   ALA A  41      39.362  -2.804 -21.290  1.00 37.26           C  
ATOM    272  CB  ALA A  41      40.784  -3.980 -19.596  1.00 37.26           C  
ATOM    273  O   ALA A  41      38.235  -2.858 -20.792  1.00 37.26           O  
ATOM    274  N   GLY A  42      39.162  -2.010 -22.374  1.00 36.07           N  
ATOM    275  CA  GLY A  42      38.372  -2.547 -23.471  1.00 36.07           C  
ATOM    276  C   GLY A  42      38.087  -1.526 -24.556  1.00 36.07           C  
ATOM    277  O   GLY A  42      37.793  -0.365 -24.263  1.00 36.07           O  
ATOM    278  N   SER A  43      38.951  -1.325 -25.556  1.00 38.26           N  
ATOM    279  CA  SER A  43      38.603  -1.400 -26.972  1.00 38.26           C  
ATOM    280  C   SER A  43      38.629  -0.021 -27.621  1.00 38.26           C  
ATOM    281  CB  SER A  43      37.222  -2.032 -27.151  1.00 38.26           C  
ATOM    282  O   SER A  43      37.909   0.885 -27.196  1.00 38.26           O  
ATOM    283  OG  SER A  43      37.307  -3.216 -27.925  1.00 38.26           O  
ATOM    284  N   SER A  44      39.790   0.466 -27.986  1.00 42.26           N  
ATOM    285  CA  SER A  44      39.714   1.402 -29.103  1.00 42.26           C  
ATOM    286  C   SER A  44      41.071   1.570 -29.777  1.00 42.26           C  
ATOM    287  CB  SER A  44      39.199   2.761 -28.629  1.00 42.26           C  
ATOM    288  O   SER A  44      42.088   1.742 -29.102  1.00 42.26           O  
ATOM    289  OG  SER A  44      39.890   3.815 -29.278  1.00 42.26           O  
ATOM    290  N   SER A  45      41.497   0.637 -30.637  1.00 45.04           N  
ATOM    291  CA  SER A  45      41.925   0.734 -32.029  1.00 45.04           C  
ATOM    292  C   SER A  45      42.624   2.061 -32.302  1.00 45.04           C  
ATOM    293  CB  SER A  45      40.730   0.574 -32.970  1.00 45.04           C  
ATOM    294  O   SER A  45      41.990   3.118 -32.279  1.00 45.04           O  
ATOM    295  OG  SER A  45      40.242   1.839 -33.382  1.00 45.04           O  
ATOM    296  N   GLY A  46      43.668   2.476 -31.554  1.00 38.94           N  
ATOM    297  CA  GLY A  46      44.707   3.428 -31.913  1.00 38.94           C  
ATOM    298  C   GLY A  46      45.407   3.085 -33.215  1.00 38.94           C  
ATOM    299  O   GLY A  46      45.875   1.960 -33.396  1.00 38.94           O  
ATOM    300  N   PHE A  47      44.745   3.273 -34.398  1.00 47.82           N  
ATOM    301  CA  PHE A  47      45.284   3.699 -35.684  1.00 47.82           C  
ATOM    302  C   PHE A  47      46.318   4.803 -35.499  1.00 47.82           C  
ATOM    303  CB  PHE A  47      44.160   4.181 -36.607  1.00 47.82           C  
ATOM    304  O   PHE A  47      46.038   5.824 -34.868  1.00 47.82           O  
ATOM    305  CG  PHE A  47      44.624   4.537 -37.993  1.00 47.82           C  
ATOM    306  CD1 PHE A  47      44.718   5.866 -38.390  1.00 47.82           C  
ATOM    307  CD2 PHE A  47      44.966   3.543 -38.900  1.00 47.82           C  
ATOM    308  CE1 PHE A  47      45.147   6.198 -39.673  1.00 47.82           C  
ATOM    309  CE2 PHE A  47      45.396   3.867 -40.184  1.00 47.82           C  
ATOM    310  CZ  PHE A  47      45.484   5.195 -40.569  1.00 47.82           C  
ATOM    311  N   HIS A  48      47.511   4.590 -34.970  1.00 42.53           N  
ATOM    312  CA  HIS A  48      48.745   5.344 -35.157  1.00 42.53           C  
ATOM    313  C   HIS A  48      48.683   6.200 -36.417  1.00 42.53           C  
ATOM    314  CB  HIS A  48      49.946   4.399 -35.223  1.00 42.53           C  
ATOM    315  O   HIS A  48      48.223   5.738 -37.464  1.00 42.53           O  
ATOM    316  CG  HIS A  48      49.878   3.272 -34.242  1.00 42.53           C  
ATOM    317  CD2 HIS A  48      50.211   1.966 -34.364  1.00 42.53           C  
ATOM    318  ND1 HIS A  48      49.415   3.434 -32.954  1.00 42.53           N  
ATOM    319  CE1 HIS A  48      49.468   2.273 -32.324  1.00 42.53           C  
ATOM    320  NE2 HIS A  48      49.948   1.365 -33.157  1.00 42.53           N  
ATOM    321  N   SER A  49      48.109   7.447 -36.329  1.00 41.18           N  
ATOM    322  CA  SER A  49      48.492   8.755 -36.850  1.00 41.18           C  
ATOM    323  C   SER A  49      49.901   8.727 -37.433  1.00 41.18           C  
ATOM    324  CB  SER A  49      48.408   9.815 -35.751  1.00 41.18           C  
ATOM    325  O   SER A  49      50.854   8.347 -36.750  1.00 41.18           O  
ATOM    326  OG  SER A  49      48.845  11.075 -36.232  1.00 41.18           O  
ATOM    327  N   TRP A  50      50.196   7.883 -38.513  1.00 34.49           N  
ATOM    328  CA  TRP A  50      51.367   8.193 -39.327  1.00 34.49           C  
ATOM    329  C   TRP A  50      51.441   9.686 -39.628  1.00 34.49           C  
ATOM    330  CB  TRP A  50      51.339   7.397 -40.635  1.00 34.49           C  
ATOM    331  O   TRP A  50      50.450  10.292 -40.042  1.00 34.49           O  
ATOM    332  CG  TRP A  50      51.958   6.035 -40.532  1.00 34.49           C  
ATOM    333  CD1 TRP A  50      52.877   5.615 -39.611  1.00 34.49           C  
ATOM    334  CD2 TRP A  50      51.707   4.916 -41.387  1.00 34.49           C  
ATOM    335  CE2 TRP A  50      52.508   3.848 -40.925  1.00 34.49           C  
ATOM    336  CE3 TRP A  50      50.881   4.711 -42.501  1.00 34.49           C  
ATOM    337  NE1 TRP A  50      53.211   4.300 -39.841  1.00 34.49           N  
ATOM    338  CH2 TRP A  50      51.688   2.420 -42.625  1.00 34.49           C  
ATOM    339  CZ2 TRP A  50      52.506   2.593 -41.538  1.00 34.49           C  
ATOM    340  CZ3 TRP A  50      50.880   3.462 -43.110  1.00 34.49           C  
ATOM    341  N   THR A  51      52.007  10.494 -38.641  1.00 39.63           N  
ATOM    342  CA  THR A  51      52.946  11.581 -38.900  1.00 39.63           C  
ATOM    343  C   THR A  51      53.654  11.376 -40.237  1.00 39.63           C  
ATOM    344  CB  THR A  51      53.991  11.697 -37.775  1.00 39.63           C  
ATOM    345  O   THR A  51      54.165  10.289 -40.514  1.00 39.63           O  
ATOM    346  CG2 THR A  51      53.425  12.448 -36.575  1.00 39.63           C  
ATOM    347  OG1 THR A  51      54.386  10.384 -37.361  1.00 39.63           O  
ATOM    348  N   ARG A  52      52.982  11.697 -41.354  1.00 41.00           N  
ATOM    349  CA  ARG A  52      53.519  12.275 -42.582  1.00 41.00           C  
ATOM    350  C   ARG A  52      54.844  12.982 -42.319  1.00 41.00           C  
ATOM    351  CB  ARG A  52      52.517  13.252 -43.200  1.00 41.00           C  
ATOM    352  O   ARG A  52      54.932  13.839 -41.437  1.00 41.00           O  
ATOM    353  CG  ARG A  52      51.322  12.576 -43.854  1.00 41.00           C  
ATOM    354  CD  ARG A  52      50.521  13.550 -44.708  1.00 41.00           C  
ATOM    355  NE  ARG A  52      49.681  12.852 -45.677  1.00 41.00           N  
ATOM    356  NH1 ARG A  52      50.439  14.046 -47.504  1.00 41.00           N  
ATOM    357  NH2 ARG A  52      48.858  12.409 -47.774  1.00 41.00           N  
ATOM    358  CZ  ARG A  52      49.661  13.104 -46.983  1.00 41.00           C  
ATOM    359  N   THR A  53      55.978  12.375 -41.922  1.00 39.62           N  
ATOM    360  CA  THR A  53      57.279  12.903 -42.316  1.00 39.62           C  
ATOM    361  C   THR A  53      57.299  13.236 -43.805  1.00 39.62           C  
ATOM    362  CB  THR A  53      58.407  11.905 -41.995  1.00 39.62           C  
ATOM    363  O   THR A  53      56.847  12.439 -44.630  1.00 39.62           O  
ATOM    364  CG2 THR A  53      58.438  11.570 -40.507  1.00 39.62           C  
ATOM    365  OG1 THR A  53      58.198  10.700 -42.741  1.00 39.62           O  
ATOM    366  N   SER A  54      56.792  14.417 -44.176  1.00 43.41           N  
ATOM    367  CA  SER A  54      57.275  15.379 -45.161  1.00 43.41           C  
ATOM    368  C   SER A  54      58.758  15.175 -45.452  1.00 43.41           C  
ATOM    369  CB  SER A  54      57.034  16.809 -44.677  1.00 43.41           C  
ATOM    370  O   SER A  54      59.590  15.248 -44.545  1.00 43.41           O  
ATOM    371  OG  SER A  54      55.647  17.068 -44.544  1.00 43.41           O  
ATOM    372  N   VAL A  55      59.168  14.023 -45.981  1.00 42.75           N  
ATOM    373  CA  VAL A  55      60.408  14.149 -46.739  1.00 42.75           C  
ATOM    374  C   VAL A  55      60.261  13.457 -48.092  1.00 42.75           C  
ATOM    375  CB  VAL A  55      61.608  13.557 -45.966  1.00 42.75           C  
ATOM    376  O   VAL A  55      59.835  12.302 -48.162  1.00 42.75           O  
ATOM    377  CG1 VAL A  55      61.873  14.352 -44.689  1.00 42.75           C  
ATOM    378  CG2 VAL A  55      61.358  12.085 -45.640  1.00 42.75           C  
ATOM    379  N   SER A  56      59.606  14.070 -49.069  1.00 39.04           N  
ATOM    380  CA  SER A  56      60.060  13.667 -50.397  1.00 39.04           C  
ATOM    381  C   SER A  56      60.176  14.869 -51.328  1.00 39.04           C  
ATOM    382  CB  SER A  56      59.106  12.635 -51.000  1.00 39.04           C  
ATOM    383  O   SER A  56      59.311  15.747 -51.329  1.00 39.04           O  
ATOM    384  OG  SER A  56      59.078  11.456 -50.213  1.00 39.04           O  
ATOM    385  N   SER A  57      61.284  15.461 -51.344  1.00 37.91           N  
ATOM    386  CA  SER A  57      62.130  15.321 -52.525  1.00 37.91           C  
ATOM    387  C   SER A  57      61.437  15.864 -53.770  1.00 37.91           C  
ATOM    388  CB  SER A  57      62.510  13.855 -52.741  1.00 37.91           C  
ATOM    389  O   SER A  57      60.242  15.637 -53.970  1.00 37.91           O  
ATOM    390  OG  SER A  57      63.236  13.355 -51.631  1.00 37.91           O  
ATOM    391  N   VAL A  58      61.623  17.135 -54.158  1.00 41.52           N  
ATOM    392  CA  VAL A  58      61.982  17.667 -55.468  1.00 41.52           C  
ATOM    393  C   VAL A  58      61.419  16.765 -56.565  1.00 41.52           C  
ATOM    394  CB  VAL A  58      63.513  17.804 -55.625  1.00 41.52           C  
ATOM    395  O   VAL A  58      61.679  15.560 -56.580  1.00 41.52           O  
ATOM    396  CG1 VAL A  58      64.074  18.792 -54.603  1.00 41.52           C  
ATOM    397  CG2 VAL A  58      64.188  16.441 -55.482  1.00 41.52           C  
ATOM    398  N   SER A  59      60.078  16.702 -56.943  1.00 38.50           N  
ATOM    399  CA  SER A  59      59.647  16.227 -58.253  1.00 38.50           C  
ATOM    400  C   SER A  59      58.997  17.345 -59.061  1.00 38.50           C  
ATOM    401  CB  SER A  59      58.670  15.060 -58.105  1.00 38.50           C  
ATOM    402  O   SER A  59      58.118  18.050 -58.560  1.00 38.50           O  
ATOM    403  OG  SER A  59      57.969  14.833 -59.316  1.00 38.50           O  
ATOM    404  N   ALA A  60      59.808  18.239 -59.626  1.00 39.62           N  
ATOM    405  CA  ALA A  60      59.957  18.505 -61.054  1.00 39.62           C  
ATOM    406  C   ALA A  60      58.675  18.173 -61.811  1.00 39.62           C  
ATOM    407  CB  ALA A  60      61.129  17.709 -61.624  1.00 39.62           C  
ATOM    408  O   ALA A  60      58.268  17.010 -61.875  1.00 39.62           O  
ATOM    409  N   SER A  61      57.555  18.840 -61.523  1.00 36.78           N  
ATOM    410  CA  SER A  61      56.651  19.068 -62.646  1.00 36.78           C  
ATOM    411  C   SER A  61      57.124  20.233 -63.508  1.00 36.78           C  
ATOM    412  CB  SER A  61      55.231  19.336 -62.146  1.00 36.78           C  
ATOM    413  O   SER A  61      57.463  21.299 -62.990  1.00 36.78           O  
ATOM    414  OG  SER A  61      54.525  18.122 -61.962  1.00 36.78           O  
ATOM    415  N   PRO A  62      57.582  19.976 -64.810  1.00 40.65           N  
ATOM    416  CA  PRO A  62      57.786  20.958 -65.877  1.00 40.65           C  
ATOM    417  C   PRO A  62      56.505  21.266 -66.649  1.00 40.65           C  
ATOM    418  CB  PRO A  62      58.820  20.284 -66.783  1.00 40.65           C  
ATOM    419  O   PRO A  62      55.730  20.356 -66.954  1.00 40.65           O  
ATOM    420  CG  PRO A  62      58.556  18.820 -66.641  1.00 40.65           C  
ATOM    421  CD  PRO A  62      57.429  18.631 -65.667  1.00 40.65           C  
ATOM    422  N   SER A  63      55.635  22.162 -66.167  1.00 37.38           N  
ATOM    423  CA  SER A  63      54.641  22.600 -67.141  1.00 37.38           C  
ATOM    424  C   SER A  63      54.040  23.946 -66.750  1.00 37.38           C  
ATOM    425  CB  SER A  63      53.531  21.558 -67.281  1.00 37.38           C  
ATOM    426  O   SER A  63      53.614  24.133 -65.609  1.00 37.38           O  
ATOM    427  OG  SER A  63      52.595  21.949 -68.271  1.00 37.38           O  
ATOM    428  N   ARG A  64      54.762  25.084 -67.011  1.00 35.94           N  
ATOM    429  CA  ARG A  64      54.177  26.327 -67.504  1.00 35.94           C  
ATOM    430  C   ARG A  64      55.196  27.461 -67.476  1.00 35.94           C  
ATOM    431  CB  ARG A  64      52.947  26.707 -66.677  1.00 35.94           C  
ATOM    432  O   ARG A  64      55.592  27.920 -66.402  1.00 35.94           O  
ATOM    433  CG  ARG A  64      51.740  25.816 -66.924  1.00 35.94           C  
ATOM    434  CD  ARG A  64      50.454  26.457 -66.422  1.00 35.94           C  
ATOM    435  NE  ARG A  64      50.063  25.931 -65.117  1.00 35.94           N  
ATOM    436  NH1 ARG A  64      48.403  27.497 -64.752  1.00 35.94           N  
ATOM    437  NH2 ARG A  64      48.825  25.880 -63.183  1.00 35.94           N  
ATOM    438  CZ  ARG A  64      49.098  26.437 -64.354  1.00 35.94           C  
ATOM    439  N   PHE A  65      56.225  27.448 -68.347  1.00 34.81           N  
ATOM    440  CA  PHE A  65      56.843  28.707 -68.748  1.00 34.81           C  
ATOM    441  C   PHE A  65      56.552  29.010 -70.213  1.00 34.81           C  
ATOM    442  CB  PHE A  65      58.355  28.664 -68.511  1.00 34.81           C  
ATOM    443  O   PHE A  65      56.871  28.209 -71.094  1.00 34.81           O  
ATOM    444  CG  PHE A  65      59.033  29.997 -68.673  1.00 34.81           C  
ATOM    445  CD1 PHE A  65      59.740  30.298 -69.831  1.00 34.81           C  
ATOM    446  CD2 PHE A  65      58.964  30.951 -67.666  1.00 34.81           C  
ATOM    447  CE1 PHE A  65      60.368  31.531 -69.984  1.00 34.81           C  
ATOM    448  CE2 PHE A  65      59.590  32.186 -67.811  1.00 34.81           C  
ATOM    449  CZ  PHE A  65      60.292  32.474 -68.970  1.00 34.81           C  
ATOM    450  N   ARG A  66      55.449  29.619 -70.562  1.00 36.77           N  
ATOM    451  CA  ARG A  66      55.021  30.765 -71.357  1.00 36.77           C  
ATOM    452  C   ARG A  66      55.732  32.038 -70.911  1.00 36.77           C  
ATOM    453  CB  ARG A  66      53.505  30.950 -71.260  1.00 36.77           C  
ATOM    454  O   ARG A  66      55.750  32.361 -69.722  1.00 36.77           O  
ATOM    455  CG  ARG A  66      52.861  31.440 -72.547  1.00 36.77           C  
ATOM    456  CD  ARG A  66      51.385  31.762 -72.353  1.00 36.77           C  
ATOM    457  NE  ARG A  66      50.531  30.674 -72.820  1.00 36.77           N  
ATOM    458  NH1 ARG A  66      49.818  31.774 -74.722  1.00 36.77           N  
ATOM    459  NH2 ARG A  66      49.063  29.658 -74.265  1.00 36.77           N  
ATOM    460  CZ  ARG A  66      49.806  30.705 -73.934  1.00 36.77           C  
ATOM    461  N   GLY A  67      56.905  32.351 -71.495  1.00 35.97           N  
ATOM    462  CA  GLY A  67      57.202  33.720 -71.887  1.00 35.97           C  
ATOM    463  C   GLY A  67      58.669  34.079 -71.737  1.00 35.97           C  
ATOM    464  O   GLY A  67      59.260  33.864 -70.677  1.00 35.97           O  
ATOM    465  N   ALA A  68      59.515  33.887 -72.794  1.00 37.44           N  
ATOM    466  CA  ALA A  68      60.498  34.931 -73.074  1.00 37.44           C  
ATOM    467  C   ALA A  68      61.186  34.690 -74.415  1.00 37.44           C  
ATOM    468  CB  ALA A  68      61.533  35.002 -71.954  1.00 37.44           C  
ATOM    469  O   ALA A  68      61.731  33.610 -74.655  1.00 37.44           O  
ATOM    470  N   GLY A  69      60.536  34.994 -75.542  1.00 36.45           N  
ATOM    471  CA  GLY A  69      60.835  36.005 -76.544  1.00 36.45           C  
ATOM    472  C   GLY A  69      62.025  36.872 -76.180  1.00 36.45           C  
ATOM    473  O   GLY A  69      62.119  37.366 -75.055  1.00 36.45           O  
ATOM    474  N   ALA A  70      63.279  36.510 -76.620  1.00 39.01           N  
ATOM    475  CA  ALA A  70      64.238  37.544 -77.001  1.00 39.01           C  
ATOM    476  C   ALA A  70      65.564  36.927 -77.437  1.00 39.01           C  
ATOM    477  CB  ALA A  70      64.461  38.515 -75.845  1.00 39.01           C  
ATOM    478  O   ALA A  70      66.065  36.000 -76.797  1.00 39.01           O  
ATOM    479  N   ALA A  71      65.738  36.558 -78.732  1.00 34.25           N  
ATOM    480  CA  ALA A  71      66.698  37.138 -79.667  1.00 34.25           C  
ATOM    481  C   ALA A  71      68.091  36.550 -79.458  1.00 34.25           C  
ATOM    482  CB  ALA A  71      66.738  38.657 -79.516  1.00 34.25           C  
ATOM    483  O   ALA A  71      68.629  36.591 -78.349  1.00 34.25           O  
ATOM    484  N   SER A  72      68.525  35.514 -80.210  1.00 38.85           N  
ATOM    485  CA  SER A  72      69.890  35.598 -80.720  1.00 38.85           C  
ATOM    486  C   SER A  72      70.051  34.790 -82.003  1.00 38.85           C  
ATOM    487  CB  SER A  72      70.886  35.104 -79.669  1.00 38.85           C  
ATOM    488  O   SER A  72      69.673  33.618 -82.057  1.00 38.85           O  
ATOM    489  OG  SER A  72      72.201  35.079 -80.196  1.00 38.85           O  
ATOM    490  N   SER A  73      69.741  35.319 -83.215  1.00 37.22           N  
ATOM    491  CA  SER A  73      70.458  35.917 -84.337  1.00 37.22           C  
ATOM    492  C   SER A  73      71.700  35.107 -84.695  1.00 37.22           C  
ATOM    493  CB  SER A  73      70.855  37.358 -84.013  1.00 37.22           C  
ATOM    494  O   SER A  73      72.437  34.667 -83.810  1.00 37.22           O  
ATOM    495  OG  SER A  73      69.746  38.229 -84.150  1.00 37.22           O  
ATOM    496  N   THR A  74      71.678  34.345 -85.839  1.00 35.28           N  
ATOM    497  CA  THR A  74      72.344  34.445 -87.133  1.00 35.28           C  
ATOM    498  C   THR A  74      73.858  34.340 -86.971  1.00 35.28           C  
ATOM    499  CB  THR A  74      71.991  35.766 -87.842  1.00 35.28           C  
ATOM    500  O   THR A  74      74.425  34.881 -86.020  1.00 35.28           O  
ATOM    501  CG2 THR A  74      70.481  35.960 -87.924  1.00 35.28           C  
ATOM    502  OG1 THR A  74      72.563  36.860 -87.114  1.00 35.28           O  
ATOM    503  N   ASP A  75      74.556  33.185 -87.212  1.00 37.77           N  
ATOM    504  CA  ASP A  75      75.863  33.419 -87.820  1.00 37.77           C  
ATOM    505  C   ASP A  75      76.545  32.101 -88.181  1.00 37.77           C  
ATOM    506  CB  ASP A  75      76.754  34.233 -86.880  1.00 37.77           C  
ATOM    507  O   ASP A  75      76.636  31.196 -87.349  1.00 37.77           O  
ATOM    508  CG  ASP A  75      77.680  35.186 -87.616  1.00 37.77           C  
ATOM    509  OD1 ASP A  75      77.384  35.549 -88.776  1.00 37.77           O  
ATOM    510  OD2 ASP A  75      78.715  35.575 -87.034  1.00 37.77           O  
ATOM    511  N   SER A  76      76.359  31.570 -89.371  1.00 37.46           N  
ATOM    512  CA  SER A  76      77.542  31.623 -90.223  1.00 37.46           C  
ATOM    513  C   SER A  76      77.736  30.314 -90.981  1.00 37.46           C  
ATOM    514  CB  SER A  76      78.788  31.931 -89.393  1.00 37.46           C  
ATOM    515  O   SER A  76      77.894  29.254 -90.370  1.00 37.46           O  
ATOM    516  OG  SER A  76      79.891  32.229 -90.232  1.00 37.46           O  
ATOM    517  N   LEU A  77      76.982  30.028 -91.989  1.00 35.16           N  
ATOM    518  CA  LEU A  77      77.106  29.845 -93.431  1.00 35.16           C  
ATOM    519  C   LEU A  77      78.492  30.259 -93.915  1.00 35.16           C  
ATOM    520  CB  LEU A  77      76.033  30.652 -94.168  1.00 35.16           C  
ATOM    521  O   LEU A  77      78.931  31.383 -93.663  1.00 35.16           O  
ATOM    522  CG  LEU A  77      75.393  29.978 -95.383  1.00 35.16           C  
ATOM    523  CD1 LEU A  77      74.035  30.603 -95.681  1.00 35.16           C  
ATOM    524  CD2 LEU A  77      76.312  30.079 -96.596  1.00 35.16           C  
ATOM    525  N   ASP A  78      79.570  29.523 -93.654  1.00 37.64           N  
ATOM    526  CA  ASP A  78      80.718  29.728 -94.532  1.00 37.64           C  
ATOM    527  C   ASP A  78      81.560  28.459 -94.641  1.00 37.64           C  
ATOM    528  CB  ASP A  78      81.579  30.888 -94.027  1.00 37.64           C  
ATOM    529  O   ASP A  78      82.131  27.999 -93.649  1.00 37.64           O  
ATOM    530  CG  ASP A  78      81.043  32.248 -94.440  1.00 37.64           C  
ATOM    531  OD1 ASP A  78      80.479  32.370 -95.549  1.00 37.64           O  
ATOM    532  OD2 ASP A  78      81.188  33.206 -93.651  1.00 37.64           O  
ATOM    533  N   THR A  79      81.268  27.491 -95.515  1.00 39.73           N  
ATOM    534  CA  THR A  79      82.474  26.989 -96.164  1.00 39.73           C  
ATOM    535  C   THR A  79      82.121  26.167 -97.400  1.00 39.73           C  
ATOM    536  CB  THR A  79      83.313  26.133 -95.197  1.00 39.73           C  
ATOM    537  O   THR A  79      81.569  25.071 -97.286  1.00 39.73           O  
ATOM    538  CG2 THR A  79      84.739  26.663 -95.090  1.00 39.73           C  
ATOM    539  OG1 THR A  79      82.707  26.156 -93.899  1.00 39.73           O  
ATOM    540  N   LEU A  80      81.535  26.745 -98.459  1.00 38.46           N  
ATOM    541  CA  LEU A  80      81.844  25.941 -99.636  1.00 38.46           C  
ATOM    542  C   LEU A  80      82.624  26.757-100.662  1.00 38.46           C  
ATOM    543  CB  LEU A  80      80.560  25.399-100.268  1.00 38.46           C  
ATOM    544  O   LEU A  80      82.066  27.647-101.308  1.00 38.46           O  
ATOM    545  CG  LEU A  80      79.709  24.479 -99.391  1.00 38.46           C  
ATOM    546  CD1 LEU A  80      78.441  24.065-100.132  1.00 38.46           C  
ATOM    547  CD2 LEU A  80      80.510  23.253 -98.966  1.00 38.46           C  
ATOM    548  N   SER A  81      83.839  27.293-100.322  1.00 43.95           N  
ATOM    549  CA  SER A  81      84.932  27.589-101.241  1.00 43.95           C  
ATOM    550  C   SER A  81      85.793  26.355-101.491  1.00 43.95           C  
ATOM    551  CB  SER A  81      85.800  28.724-100.696  1.00 43.95           C  
ATOM    552  O   SER A  81      86.314  25.754-100.549  1.00 43.95           O  
ATOM    553  OG  SER A  81      86.745  29.145-101.665  1.00 43.95           O  
ATOM    554  N   ASN A  82      85.493  25.406-102.520  1.00 43.83           N  
ATOM    555  CA  ASN A  82      86.662  24.873-103.212  1.00 43.83           C  
ATOM    556  C   ASN A  82      86.262  23.987-104.388  1.00 43.83           C  
ATOM    557  CB  ASN A  82      87.552  24.096-102.240  1.00 43.83           C  
ATOM    558  O   ASN A  82      85.413  23.106-104.246  1.00 43.83           O  
ATOM    559  CG  ASN A  82      88.521  24.990-101.491  1.00 43.83           C  
ATOM    560  ND2 ASN A  82      89.596  24.403-100.979  1.00 43.83           N  
ATOM    561  OD1 ASN A  82      88.304  26.199-101.374  1.00 43.83           O  
ATOM    562  N   GLY A  83      86.176  24.449-105.716  1.00 42.42           N  
ATOM    563  CA  GLY A  83      86.899  24.206-106.954  1.00 42.42           C  
ATOM    564  C   GLY A  83      86.629  22.834-107.544  1.00 42.42           C  
ATOM    565  O   GLY A  83      86.450  21.861-106.808  1.00 42.42           O  
ATOM    566  N   PRO A  84      86.199  22.728-108.881  1.00 55.43           N  
ATOM    567  CA  PRO A  84      85.520  21.740-109.723  1.00 55.43           C  
ATOM    568  C   PRO A  84      86.459  20.646-110.224  1.00 55.43           C  
ATOM    569  CB  PRO A  84      84.986  22.578-110.888  1.00 55.43           C  
ATOM    570  O   PRO A  84      86.003  19.578-110.640  1.00 55.43           O  
ATOM    571  CG  PRO A  84      85.992  23.668-111.067  1.00 55.43           C  
ATOM    572  CD  PRO A  84      86.928  23.652-109.893  1.00 55.43           C  
ATOM    573  N   GLU A  85      87.535  20.115-109.405  1.00 48.70           N  
ATOM    574  CA  GLU A  85      88.138  18.855-109.828  1.00 48.70           C  
ATOM    575  C   GLU A  85      88.218  17.865-108.669  1.00 48.70           C  
ATOM    576  CB  GLU A  85      89.532  19.094-110.412  1.00 48.70           C  
ATOM    577  O   GLU A  85      88.436  16.670-108.880  1.00 48.70           O  
ATOM    578  CG  GLU A  85      89.521  19.548-111.865  1.00 48.70           C  
ATOM    579  CD  GLU A  85      90.904  19.579-112.494  1.00 48.70           C  
ATOM    580  OE1 GLU A  85      91.008  19.818-113.719  1.00 48.70           O  
ATOM    581  OE2 GLU A  85      91.892  19.361-111.758  1.00 48.70           O  
ATOM    582  N   GLY A  86      87.669  18.264-107.466  1.00 50.49           N  
ATOM    583  CA  GLY A  86      87.399  17.474-106.275  1.00 50.49           C  
ATOM    584  C   GLY A  86      85.925  17.166-106.084  1.00 50.49           C  
ATOM    585  O   GLY A  86      85.555  16.409-105.184  1.00 50.49           O  
ATOM    586  N   CYS A  87      84.972  17.445-107.018  1.00 50.40           N  
ATOM    587  CA  CYS A  87      83.532  17.311-107.207  1.00 50.40           C  
ATOM    588  C   CYS A  87      83.162  15.882-107.586  1.00 50.40           C  
ATOM    589  CB  CYS A  87      83.040  18.278-108.283  1.00 50.40           C  
ATOM    590  O   CYS A  87      82.154  15.352-107.116  1.00 50.40           O  
ATOM    591  SG  CYS A  87      81.287  18.689-108.147  1.00 50.40           S  
ATOM    592  N   MET A  88      84.167  15.059-108.132  1.00 52.03           N  
ATOM    593  CA  MET A  88      83.673  13.720-108.444  1.00 52.03           C  
ATOM    594  C   MET A  88      83.890  12.773-107.269  1.00 52.03           C  
ATOM    595  CB  MET A  88      84.362  13.170-109.693  1.00 52.03           C  
ATOM    596  O   MET A  88      83.025  11.951-106.960  1.00 52.03           O  
ATOM    597  CG  MET A  88      83.755  13.665-110.996  1.00 52.03           C  
ATOM    598  SD  MET A  88      84.082  12.529-112.400  1.00 52.03           S  
ATOM    599  CE  MET A  88      83.120  13.346-113.703  1.00 52.03           C  
ATOM    600  N   VAL A  89      85.035  12.953-106.409  1.00 54.86           N  
ATOM    601  CA  VAL A  89      85.224  12.186-105.182  1.00 54.86           C  
ATOM    602  C   VAL A  89      84.340  12.756-104.075  1.00 54.86           C  
ATOM    603  CB  VAL A  89      86.703  12.184-104.735  1.00 54.86           C  
ATOM    604  O   VAL A  89      83.748  12.005-103.296  1.00 54.86           O  
ATOM    605  CG1 VAL A  89      86.863  11.458-103.401  1.00 54.86           C  
ATOM    606  CG2 VAL A  89      87.582  11.542-105.806  1.00 54.86           C  
ATOM    607  N   ALA A  90      84.050  14.154-104.087  1.00 56.02           N  
ATOM    608  CA  ALA A  90      83.076  14.764-103.187  1.00 56.02           C  
ATOM    609  C   ALA A  90      81.651  14.388-103.583  1.00 56.02           C  
ATOM    610  CB  ALA A  90      83.239  16.282-103.177  1.00 56.02           C  
ATOM    611  O   ALA A  90      80.807  14.132-102.721  1.00 56.02           O  
ATOM    612  N   VAL A  91      81.425  14.221-104.983  1.00 60.36           N  
ATOM    613  CA  VAL A  91      80.095  13.806-105.417  1.00 60.36           C  
ATOM    614  C   VAL A  91      79.875  12.334-105.073  1.00 60.36           C  
ATOM    615  CB  VAL A  91      79.895  14.035-106.932  1.00 60.36           C  
ATOM    616  O   VAL A  91      78.793  11.951-104.622  1.00 60.36           O  
ATOM    617  CG1 VAL A  91      78.535  13.505-107.383  1.00 60.36           C  
ATOM    618  CG2 VAL A  91      80.033  15.518-107.270  1.00 60.36           C  
ATOM    619  N   ALA A  92      81.011  11.424-105.306  1.00 61.62           N  
ATOM    620  CA  ALA A  92      80.869  10.027-104.904  1.00 61.62           C  
ATOM    621  C   ALA A  92      80.782   9.899-103.386  1.00 61.62           C  
ATOM    622  CB  ALA A  92      82.033   9.197-105.439  1.00 61.62           C  
ATOM    623  O   ALA A  92      80.002   9.096-102.868  1.00 61.62           O  
ATOM    624  N   THR A  93      81.742  10.711-102.634  1.00 70.19           N  
ATOM    625  CA  THR A  93      81.605  10.744-101.182  1.00 70.19           C  
ATOM    626  C   THR A  93      80.292  11.409-100.778  1.00 70.19           C  
ATOM    627  CB  THR A  93      82.783  11.486-100.526  1.00 70.19           C  
ATOM    628  O   THR A  93      79.699  11.054 -99.757  1.00 70.19           O  
ATOM    629  CG2 THR A  93      84.087  10.715-100.703  1.00 70.19           C  
ATOM    630  OG1 THR A  93      82.921  12.779-101.128  1.00 70.19           O  
ATOM    631  N   SER A  94      79.904  12.499-101.601  1.00 71.53           N  
ATOM    632  CA  SER A  94      78.621  13.151-101.355  1.00 71.53           C  
ATOM    633  C   SER A  94      77.458  12.205-101.633  1.00 71.53           C  
ATOM    634  CB  SER A  94      78.484  14.408-102.215  1.00 71.53           C  
ATOM    635  O   SER A  94      76.439  12.245-100.941  1.00 71.53           O  
ATOM    636  OG  SER A  94      78.580  14.087-103.592  1.00 71.53           O  
ATOM    637  N   ARG A  95      77.536  11.285-102.748  1.00 79.25           N  
ATOM    638  CA  ARG A  95      76.513  10.282-103.027  1.00 79.25           C  
ATOM    639  C   ARG A  95      76.500   9.200-101.953  1.00 79.25           C  
ATOM    640  CB  ARG A  95      76.739   9.652-104.403  1.00 79.25           C  
ATOM    641  O   ARG A  95      75.432   8.744-101.537  1.00 79.25           O  
ATOM    642  CG  ARG A  95      75.520   8.933-104.959  1.00 79.25           C  
ATOM    643  CD  ARG A  95      75.753   8.443-106.381  1.00 79.25           C  
ATOM    644  NE  ARG A  95      74.621   7.665-106.876  1.00 79.25           N  
ATOM    645  NH1 ARG A  95      75.748   6.799-108.698  1.00 79.25           N  
ATOM    646  NH2 ARG A  95      73.557   6.235-108.324  1.00 79.25           N  
ATOM    647  CZ  ARG A  95      74.645   6.901-107.965  1.00 79.25           C  
ATOM    648  N   SER A  96      77.644   8.563-101.545  1.00 83.45           N  
ATOM    649  CA  SER A  96      77.740   7.609-100.446  1.00 83.45           C  
ATOM    650  C   SER A  96      77.250   8.221 -99.138  1.00 83.45           C  
ATOM    651  CB  SER A  96      79.180   7.122-100.283  1.00 83.45           C  
ATOM    652  O   SER A  96      76.582   7.553 -98.346  1.00 83.45           O  
ATOM    653  OG  SER A  96      80.007   8.156 -99.778  1.00 83.45           O  
ATOM    654  N   GLU A  97      77.654   9.506 -98.863  1.00 86.91           N  
ATOM    655  CA  GLU A  97      77.187  10.232 -97.686  1.00 86.91           C  
ATOM    656  C   GLU A  97      75.674  10.432 -97.725  1.00 86.91           C  
ATOM    657  CB  GLU A  97      77.894  11.585 -97.574  1.00 86.91           C  
ATOM    658  O   GLU A  97      74.996  10.274 -96.708  1.00 86.91           O  
ATOM    659  CG  GLU A  97      77.571  12.343 -96.294  1.00 86.91           C  
ATOM    660  CD  GLU A  97      78.387  13.616 -96.129  1.00 86.91           C  
ATOM    661  OE1 GLU A  97      78.409  14.182 -95.012  1.00 86.91           O  
ATOM    662  OE2 GLU A  97      79.007  14.051 -97.124  1.00 86.91           O  
ATOM    663  N   LYS A  98      75.117  10.744 -98.851  1.00 89.43           N  
ATOM    664  CA  LYS A  98      73.674  10.911 -99.003  1.00 89.43           C  
ATOM    665  C   LYS A  98      72.938   9.601 -98.734  1.00 89.43           C  
ATOM    666  CB  LYS A  98      73.337  11.423-100.404  1.00 89.43           C  
ATOM    667  O   LYS A  98      71.866   9.599 -98.125  1.00 89.43           O  
ATOM    668  CG  LYS A  98      73.638  12.900-100.612  1.00 89.43           C  
ATOM    669  CD  LYS A  98      73.173  13.377-101.982  1.00 89.43           C  
ATOM    670  CE  LYS A  98      73.503  14.847-102.204  1.00 89.43           C  
ATOM    671  NZ  LYS A  98      73.146  15.292-103.585  1.00 89.43           N  
ATOM    672  N   GLU A  99      73.448   8.462 -99.230  1.00 88.16           N  
ATOM    673  CA  GLU A  99      72.840   7.161 -98.971  1.00 88.16           C  
ATOM    674  C   GLU A  99      72.875   6.821 -97.484  1.00 88.16           C  
ATOM    675  CB  GLU A  99      73.544   6.067 -99.777  1.00 88.16           C  
ATOM    676  O   GLU A  99      71.912   6.274 -96.943  1.00 88.16           O  
ATOM    677  CG  GLU A  99      73.146   6.033-101.246  1.00 88.16           C  
ATOM    678  CD  GLU A  99      73.940   5.022-102.059  1.00 88.16           C  
ATOM    679  OE1 GLU A  99      73.761   4.965-103.297  1.00 88.16           O  
ATOM    680  OE2 GLU A  99      74.746   4.281-101.453  1.00 88.16           O  
ATOM    681  N   GLN A 100      74.069   7.018 -96.844  1.00 88.42           N  
ATOM    682  CA  GLN A 100      74.162   6.813 -95.403  1.00 88.42           C  
ATOM    683  C   GLN A 100      73.171   7.702 -94.656  1.00 88.42           C  
ATOM    684  CB  GLN A 100      75.584   7.084 -94.911  1.00 88.42           C  
ATOM    685  O   GLN A 100      72.528   7.258 -93.702  1.00 88.42           O  
ATOM    686  CG  GLN A 100      76.549   5.932 -95.155  1.00 88.42           C  
ATOM    687  CD  GLN A 100      77.970   6.256 -94.732  1.00 88.42           C  
ATOM    688  NE2 GLN A 100      78.822   5.238 -94.686  1.00 88.42           N  
ATOM    689  OE1 GLN A 100      78.299   7.413 -94.450  1.00 88.42           O  
ATOM    690  N   LEU A 101      73.006   8.971 -95.069  1.00 91.86           N  
ATOM    691  CA  LEU A 101      72.067   9.900 -94.449  1.00 91.86           C  
ATOM    692  C   LEU A 101      70.627   9.475 -94.713  1.00 91.86           C  
ATOM    693  CB  LEU A 101      72.296  11.321 -94.971  1.00 91.86           C  
ATOM    694  O   LEU A 101      69.760   9.635 -93.851  1.00 91.86           O  
ATOM    695  CG  LEU A 101      73.536  12.045 -94.445  1.00 91.86           C  
ATOM    696  CD1 LEU A 101      73.734  13.364 -95.186  1.00 91.86           C  
ATOM    697  CD2 LEU A 101      73.422  12.282 -92.943  1.00 91.86           C  
ATOM    698  N   GLN A 102      70.379   8.910 -95.946  1.00 92.05           N  
ATOM    699  CA  GLN A 102      69.056   8.373 -96.248  1.00 92.05           C  
ATOM    700  C   GLN A 102      68.722   7.191 -95.343  1.00 92.05           C  
ATOM    701  CB  GLN A 102      68.970   7.950 -97.716  1.00 92.05           C  
ATOM    702  O   GLN A 102      67.599   7.082 -94.845  1.00 92.05           O  
ATOM    703  CG  GLN A 102      67.560   7.604 -98.174  1.00 92.05           C  
ATOM    704  CD  GLN A 102      67.477   7.335 -99.665  1.00 92.05           C  
ATOM    705  NE2 GLN A 102      66.264   7.112-100.161  1.00 92.05           N  
ATOM    706  OE1 GLN A 102      68.494   7.329-100.366  1.00 92.05           O  
ATOM    707  N   ALA A 103      69.688   6.204 -95.257  1.00 92.28           N  
ATOM    708  CA  ALA A 103      69.487   5.060 -94.372  1.00 92.28           C  
ATOM    709  C   ALA A 103      69.251   5.513 -92.935  1.00 92.28           C  
ATOM    710  CB  ALA A 103      70.687   4.118 -94.440  1.00 92.28           C  
ATOM    711  O   ALA A 103      68.388   4.971 -92.240  1.00 92.28           O  
ATOM    712  N   LEU A 104      70.073   6.433 -92.454  1.00 95.00           N  
ATOM    713  CA  LEU A 104      69.897   6.977 -91.112  1.00 95.00           C  
ATOM    714  C   LEU A 104      68.550   7.680 -90.982  1.00 95.00           C  
ATOM    715  CB  LEU A 104      71.029   7.951 -90.775  1.00 95.00           C  
ATOM    716  O   LEU A 104      67.848   7.506 -89.983  1.00 95.00           O  
ATOM    717  CG  LEU A 104      71.896   7.591 -89.568  1.00 95.00           C  
ATOM    718  CD1 LEU A 104      73.371   7.808 -89.891  1.00 95.00           C  
ATOM    719  CD2 LEU A 104      71.484   8.411 -88.350  1.00 95.00           C  
ATOM    720  N   ASN A 105      68.169   8.556 -91.989  1.00 94.48           N  
ATOM    721  CA  ASN A 105      66.880   9.241 -92.002  1.00 94.48           C  
ATOM    722  C   ASN A 105      65.719   8.251 -91.981  1.00 94.48           C  
ATOM    723  CB  ASN A 105      66.773  10.160 -93.220  1.00 94.48           C  
ATOM    724  O   ASN A 105      64.715   8.479 -91.304  1.00 94.48           O  
ATOM    725  CG  ASN A 105      66.098  11.479 -92.899  1.00 94.48           C  
ATOM    726  ND2 ASN A 105      66.586  12.557 -93.501  1.00 94.48           N  
ATOM    727  OD1 ASN A 105      65.146  11.528 -92.116  1.00 94.48           O  
ATOM    728  N   ASP A 106      65.850   7.135 -92.786  1.00 93.92           N  
ATOM    729  CA  ASP A 106      64.813   6.107 -92.783  1.00 93.92           C  
ATOM    730  C   ASP A 106      64.697   5.448 -91.410  1.00 93.92           C  
ATOM    731  CB  ASP A 106      65.103   5.050 -93.851  1.00 93.92           C  
ATOM    732  O   ASP A 106      63.593   5.144 -90.953  1.00 93.92           O  
ATOM    733  CG  ASP A 106      64.907   5.567 -95.265  1.00 93.92           C  
ATOM    734  OD1 ASP A 106      64.173   6.561 -95.455  1.00 93.92           O  
ATOM    735  OD2 ASP A 106      65.488   4.973 -96.199  1.00 93.92           O  
ATOM    736  N   ARG A 107      65.860   5.121 -90.740  1.00 95.08           N  
ATOM    737  CA  ARG A 107      65.828   4.562 -89.393  1.00 95.08           C  
ATOM    738  C   ARG A 107      65.223   5.552 -88.403  1.00 95.08           C  
ATOM    739  CB  ARG A 107      67.235   4.164 -88.942  1.00 95.08           C  
ATOM    740  O   ARG A 107      64.423   5.170 -87.546  1.00 95.08           O  
ATOM    741  CG  ARG A 107      67.769   2.914 -89.624  1.00 95.08           C  
ATOM    742  CD  ARG A 107      69.138   2.520 -89.086  1.00 95.08           C  
ATOM    743  NE  ARG A 107      69.915   1.782 -90.078  1.00 95.08           N  
ATOM    744  NH1 ARG A 107      71.608   1.196 -88.620  1.00 95.08           N  
ATOM    745  NH2 ARG A 107      71.694   0.528 -90.811  1.00 95.08           N  
ATOM    746  CZ  ARG A 107      71.071   1.170 -89.834  1.00 95.08           C  
ATOM    747  N   PHE A 108      65.624   6.960 -88.428  1.00 96.37           N  
ATOM    748  CA  PHE A 108      65.035   7.991 -87.583  1.00 96.37           C  
ATOM    749  C   PHE A 108      63.535   8.101 -87.829  1.00 96.37           C  
ATOM    750  CB  PHE A 108      65.708   9.344 -87.834  1.00 96.37           C  
ATOM    751  O   PHE A 108      62.758   8.274 -86.888  1.00 96.37           O  
ATOM    752  CG  PHE A 108      67.051   9.487 -87.169  1.00 96.37           C  
ATOM    753  CD1 PHE A 108      67.272   8.967 -85.900  1.00 96.37           C  
ATOM    754  CD2 PHE A 108      68.092  10.142 -87.814  1.00 96.37           C  
ATOM    755  CE1 PHE A 108      68.513   9.098 -85.282  1.00 96.37           C  
ATOM    756  CE2 PHE A 108      69.335  10.277 -87.202  1.00 96.37           C  
ATOM    757  CZ  PHE A 108      69.543   9.755 -85.936  1.00 96.37           C  
ATOM    758  N   ALA A 109      63.167   8.097 -89.170  1.00 95.21           N  
ATOM    759  CA  ALA A 109      61.744   8.123 -89.500  1.00 95.21           C  
ATOM    760  C   ALA A 109      61.001   6.981 -88.813  1.00 95.21           C  
ATOM    761  CB  ALA A 109      61.547   8.049 -91.012  1.00 95.21           C  
ATOM    762  O   ALA A 109      59.889   7.168 -88.314  1.00 95.21           O  
ATOM    763  N   GLY A 110      61.643   5.721 -88.829  1.00 96.20           N  
ATOM    764  CA  GLY A 110      61.046   4.604 -88.113  1.00 96.20           C  
ATOM    765  C   GLY A 110      60.921   4.850 -86.622  1.00 96.20           C  
ATOM    766  O   GLY A 110      59.909   4.495 -86.012  1.00 96.20           O  
ATOM    767  N   TYR A 111      62.025   5.411 -86.010  1.00 97.27           N  
ATOM    768  CA  TYR A 111      61.992   5.727 -84.586  1.00 97.27           C  
ATOM    769  C   TYR A 111      60.935   6.783 -84.286  1.00 97.27           C  
ATOM    770  CB  TYR A 111      63.365   6.214 -84.112  1.00 97.27           C  
ATOM    771  O   TYR A 111      60.253   6.714 -83.261  1.00 97.27           O  
ATOM    772  CG  TYR A 111      64.403   5.121 -84.033  1.00 97.27           C  
ATOM    773  CD1 TYR A 111      64.124   3.914 -83.395  1.00 97.27           C  
ATOM    774  CD2 TYR A 111      65.663   5.292 -84.594  1.00 97.27           C  
ATOM    775  CE1 TYR A 111      65.078   2.905 -83.317  1.00 97.27           C  
ATOM    776  CE2 TYR A 111      66.625   4.290 -84.523  1.00 97.27           C  
ATOM    777  OH  TYR A 111      67.271   2.105 -83.810  1.00 97.27           O  
ATOM    778  CZ  TYR A 111      66.323   3.101 -83.884  1.00 97.27           C  
ATOM    779  N   ILE A 112      60.844   7.843 -85.170  1.00 95.48           N  
ATOM    780  CA  ILE A 112      59.841   8.888 -84.998  1.00 95.48           C  
ATOM    781  C   ILE A 112      58.444   8.271 -85.023  1.00 95.48           C  
ATOM    782  CB  ILE A 112      59.965   9.976 -86.087  1.00 95.48           C  
ATOM    783  O   ILE A 112      57.584   8.634 -84.217  1.00 95.48           O  
ATOM    784  CG1 ILE A 112      61.276  10.752 -85.919  1.00 95.48           C  
ATOM    785  CG2 ILE A 112      58.760  10.920 -86.048  1.00 95.48           C  
ATOM    786  CD1 ILE A 112      61.566  11.730 -87.050  1.00 95.48           C  
ATOM    787  N   ASP A 113      58.147   7.352 -86.021  1.00 96.12           N  
ATOM    788  CA  ASP A 113      56.857   6.672 -86.097  1.00 96.12           C  
ATOM    789  C   ASP A 113      56.602   5.838 -84.845  1.00 96.12           C  
ATOM    790  CB  ASP A 113      56.790   5.786 -87.343  1.00 96.12           C  
ATOM    791  O   ASP A 113      55.479   5.798 -84.337  1.00 96.12           O  
ATOM    792  CG  ASP A 113      56.690   6.582 -88.632  1.00 96.12           C  
ATOM    793  OD1 ASP A 113      56.240   7.747 -88.597  1.00 96.12           O  
ATOM    794  OD2 ASP A 113      57.062   6.037 -89.694  1.00 96.12           O  
ATOM    795  N   LYS A 114      57.704   5.089 -84.426  1.00 96.97           N  
ATOM    796  CA  LYS A 114      57.576   4.302 -83.203  1.00 96.97           C  
ATOM    797  C   LYS A 114      57.236   5.191 -82.010  1.00 96.97           C  
ATOM    798  CB  LYS A 114      58.864   3.524 -82.927  1.00 96.97           C  
ATOM    799  O   LYS A 114      56.375   4.846 -81.198  1.00 96.97           O  
ATOM    800  CG  LYS A 114      58.773   2.577 -81.740  1.00 96.97           C  
ATOM    801  CD  LYS A 114      57.778   1.453 -81.996  1.00 96.97           C  
ATOM    802  CE  LYS A 114      57.647   0.535 -80.788  1.00 96.97           C  
ATOM    803  NZ  LYS A 114      56.679  -0.575 -81.038  1.00 96.97           N  
ATOM    804  N   VAL A 115      57.958   6.301 -81.815  1.00 97.19           N  
ATOM    805  CA  VAL A 115      57.692   7.238 -80.728  1.00 97.19           C  
ATOM    806  C   VAL A 115      56.263   7.764 -80.839  1.00 97.19           C  
ATOM    807  CB  VAL A 115      58.695   8.413 -80.734  1.00 97.19           C  
ATOM    808  O   VAL A 115      55.563   7.896 -79.832  1.00 97.19           O  
ATOM    809  CG1 VAL A 115      58.267   9.493 -79.742  1.00 97.19           C  
ATOM    810  CG2 VAL A 115      60.102   7.914 -80.411  1.00 97.19           C  
ATOM    811  N   ARG A 116      55.780   8.148 -82.096  1.00 96.31           N  
ATOM    812  CA  ARG A 116      54.407   8.602 -82.292  1.00 96.31           C  
ATOM    813  C   ARG A 116      53.410   7.534 -81.856  1.00 96.31           C  
ATOM    814  CB  ARG A 116      54.168   8.976 -83.757  1.00 96.31           C  
ATOM    815  O   ARG A 116      52.405   7.842 -81.212  1.00 96.31           O  
ATOM    816  CG  ARG A 116      54.788  10.303 -84.163  1.00 96.31           C  
ATOM    817  CD  ARG A 116      54.390  10.702 -85.577  1.00 96.31           C  
ATOM    818  NE  ARG A 116      54.893  12.028 -85.925  1.00 96.31           N  
ATOM    819  NH1 ARG A 116      56.098  11.317 -87.763  1.00 96.31           N  
ATOM    820  NH2 ARG A 116      56.090  13.534 -87.179  1.00 96.31           N  
ATOM    821  CZ  ARG A 116      55.693  12.290 -86.955  1.00 96.31           C  
ATOM    822  N   GLN A 117      53.655   6.236 -82.292  1.00 96.84           N  
ATOM    823  CA  GLN A 117      52.790   5.130 -81.895  1.00 96.84           C  
ATOM    824  C   GLN A 117      52.804   4.937 -80.381  1.00 96.84           C  
ATOM    825  CB  GLN A 117      53.216   3.838 -82.593  1.00 96.84           C  
ATOM    826  O   GLN A 117      51.761   4.688 -79.772  1.00 96.84           O  
ATOM    827  CG  GLN A 117      52.910   3.814 -84.084  1.00 96.84           C  
ATOM    828  CD  GLN A 117      53.463   2.584 -84.778  1.00 96.84           C  
ATOM    829  NE2 GLN A 117      53.494   2.615 -86.106  1.00 96.84           N  
ATOM    830  OE1 GLN A 117      53.860   1.613 -84.126  1.00 96.84           O  
ATOM    831  N   LEU A 118      53.970   4.958 -79.705  1.00 97.58           N  
ATOM    832  CA  LEU A 118      54.068   4.818 -78.257  1.00 97.58           C  
ATOM    833  C   LEU A 118      53.370   5.975 -77.550  1.00 97.58           C  
ATOM    834  CB  LEU A 118      55.535   4.750 -77.822  1.00 97.58           C  
ATOM    835  O   LEU A 118      52.720   5.778 -76.521  1.00 97.58           O  
ATOM    836  CG  LEU A 118      56.266   3.437 -78.108  1.00 97.58           C  
ATOM    837  CD1 LEU A 118      57.749   3.574 -77.778  1.00 97.58           C  
ATOM    838  CD2 LEU A 118      55.641   2.293 -77.317  1.00 97.58           C  
ATOM    839  N   GLU A 119      53.550   7.193 -78.029  1.00 96.40           N  
ATOM    840  CA  GLU A 119      52.865   8.351 -77.463  1.00 96.40           C  
ATOM    841  C   GLU A 119      51.349   8.188 -77.542  1.00 96.40           C  
ATOM    842  CB  GLU A 119      53.294   9.633 -78.179  1.00 96.40           C  
ATOM    843  O   GLU A 119      50.632   8.537 -76.601  1.00 96.40           O  
ATOM    844  CG  GLU A 119      54.699  10.097 -77.822  1.00 96.40           C  
ATOM    845  CD  GLU A 119      55.150  11.313 -78.615  1.00 96.40           C  
ATOM    846  OE1 GLU A 119      56.216  11.885 -78.296  1.00 96.40           O  
ATOM    847  OE2 GLU A 119      54.430  11.697 -79.564  1.00 96.40           O  
ATOM    848  N   ALA A 120      50.909   7.781 -78.827  1.00 96.68           N  
ATOM    849  CA  ALA A 120      49.479   7.526 -78.982  1.00 96.68           C  
ATOM    850  C   ALA A 120      49.004   6.454 -78.005  1.00 96.68           C  
ATOM    851  CB  ALA A 120      49.166   7.109 -80.418  1.00 96.68           C  
ATOM    852  O   ALA A 120      47.940   6.589 -77.396  1.00 96.68           O  
ATOM    853  N   HIS A 121      49.763   5.288 -77.825  1.00 96.82           N  
ATOM    854  CA  HIS A 121      49.429   4.231 -76.878  1.00 96.82           C  
ATOM    855  C   HIS A 121      49.471   4.744 -75.442  1.00 96.82           C  
ATOM    856  CB  HIS A 121      50.382   3.046 -77.039  1.00 96.82           C  
ATOM    857  O   HIS A 121      48.594   4.422 -74.637  1.00 96.82           O  
ATOM    858  CG  HIS A 121      50.001   1.854 -76.220  1.00 96.82           C  
ATOM    859  CD2 HIS A 121      49.082   0.883 -76.437  1.00 96.82           C  
ATOM    860  ND1 HIS A 121      50.596   1.560 -75.013  1.00 96.82           N  
ATOM    861  CE1 HIS A 121      50.058   0.456 -74.521  1.00 96.82           C  
ATOM    862  NE2 HIS A 121      49.136   0.026 -75.366  1.00 96.82           N  
ATOM    863  N   ASN A 122      50.553   5.506 -75.117  1.00 96.61           N  
ATOM    864  CA  ASN A 122      50.644   6.075 -73.776  1.00 96.61           C  
ATOM    865  C   ASN A 122      49.461   6.991 -73.475  1.00 96.61           C  
ATOM    866  CB  ASN A 122      51.961   6.834 -73.602  1.00 96.61           C  
ATOM    867  O   ASN A 122      48.943   6.996 -72.357  1.00 96.61           O  
ATOM    868  CG  ASN A 122      53.091   5.941 -73.130  1.00 96.61           C  
ATOM    869  ND2 ASN A 122      54.311   6.465 -73.155  1.00 96.61           N  
ATOM    870  OD1 ASN A 122      52.870   4.789 -72.746  1.00 96.61           O  
ATOM    871  N   ARG A 123      49.080   7.844 -74.499  1.00 97.05           N  
ATOM    872  CA  ARG A 123      47.906   8.695 -74.331  1.00 97.05           C  
ATOM    873  C   ARG A 123      46.657   7.859 -74.070  1.00 97.05           C  
ATOM    874  CB  ARG A 123      47.698   9.575 -75.565  1.00 97.05           C  
ATOM    875  O   ARG A 123      45.833   8.212 -73.224  1.00 97.05           O  
ATOM    876  CG  ARG A 123      48.611  10.790 -75.615  1.00 97.05           C  
ATOM    877  CD  ARG A 123      48.240  11.728 -76.755  1.00 97.05           C  
ATOM    878  NE  ARG A 123      48.828  11.298 -78.021  1.00 97.05           N  
ATOM    879  NH1 ARG A 123      47.388  12.527 -79.345  1.00 97.05           N  
ATOM    880  NH2 ARG A 123      49.017  11.234 -80.309  1.00 97.05           N  
ATOM    881  CZ  ARG A 123      48.409  11.687 -79.222  1.00 97.05           C  
ATOM    882  N   SER A 124      46.399   6.800 -74.813  1.00 96.96           N  
ATOM    883  CA  SER A 124      45.271   5.898 -74.605  1.00 96.96           C  
ATOM    884  C   SER A 124      45.335   5.240 -73.231  1.00 96.96           C  
ATOM    885  CB  SER A 124      45.237   4.823 -75.693  1.00 96.96           C  
ATOM    886  O   SER A 124      44.321   5.140 -72.537  1.00 96.96           O  
ATOM    887  OG  SER A 124      44.216   3.875 -75.431  1.00 96.96           O  
ATOM    888  N   LEU A 125      46.576   4.702 -72.756  1.00 97.28           N  
ATOM    889  CA  LEU A 125      46.737   4.069 -71.452  1.00 97.28           C  
ATOM    890  C   LEU A 125      46.477   5.065 -70.327  1.00 97.28           C  
ATOM    891  CB  LEU A 125      48.144   3.480 -71.312  1.00 97.28           C  
ATOM    892  O   LEU A 125      45.876   4.715 -69.309  1.00 97.28           O  
ATOM    893  CG  LEU A 125      48.420   2.193 -72.091  1.00 97.28           C  
ATOM    894  CD1 LEU A 125      49.890   1.805 -71.969  1.00 97.28           C  
ATOM    895  CD2 LEU A 125      47.521   1.065 -71.596  1.00 97.28           C  
ATOM    896  N   GLU A 126      46.967   6.345 -70.442  1.00 96.20           N  
ATOM    897  CA  GLU A 126      46.703   7.391 -69.458  1.00 96.20           C  
ATOM    898  C   GLU A 126      45.210   7.684 -69.351  1.00 96.20           C  
ATOM    899  CB  GLU A 126      47.467   8.669 -69.814  1.00 96.20           C  
ATOM    900  O   GLU A 126      44.698   7.936 -68.258  1.00 96.20           O  
ATOM    901  CG  GLU A 126      48.964   8.583 -69.557  1.00 96.20           C  
ATOM    902  CD  GLU A 126      49.732   9.791 -70.071  1.00 96.20           C  
ATOM    903  OE1 GLU A 126      50.969   9.847 -69.888  1.00 96.20           O  
ATOM    904  OE2 GLU A 126      49.090  10.689 -70.660  1.00 96.20           O  
ATOM    905  N   GLY A 127      44.524   7.707 -70.547  1.00 96.79           N  
ATOM    906  CA  GLY A 127      43.079   7.869 -70.516  1.00 96.79           C  
ATOM    907  C   GLY A 127      42.366   6.728 -69.816  1.00 96.79           C  
ATOM    908  O   GLY A 127      41.438   6.954 -69.036  1.00 96.79           O  
ATOM    909  N   GLU A 128      42.717   5.447 -70.145  1.00 96.24           N  
ATOM    910  CA  GLU A 128      42.126   4.286 -69.485  1.00 96.24           C  
ATOM    911  C   GLU A 128      42.414   4.298 -67.986  1.00 96.24           C  
ATOM    912  CB  GLU A 128      42.646   2.989 -70.110  1.00 96.24           C  
ATOM    913  O   GLU A 128      41.545   3.961 -67.179  1.00 96.24           O  
ATOM    914  CG  GLU A 128      41.891   1.746 -69.663  1.00 96.24           C  
ATOM    915  CD  GLU A 128      42.383   0.473 -70.333  1.00 96.24           C  
ATOM    916  OE1 GLU A 128      41.905  -0.627 -69.972  1.00 96.24           O  
ATOM    917  OE2 GLU A 128      43.253   0.575 -71.226  1.00 96.24           O  
ATOM    918  N   ALA A 129      43.721   4.665 -67.512  1.00 95.83           N  
ATOM    919  CA  ALA A 129      44.067   4.772 -66.097  1.00 95.83           C  
ATOM    920  C   ALA A 129      43.225   5.839 -65.405  1.00 95.83           C  
ATOM    921  CB  ALA A 129      45.553   5.083 -65.935  1.00 95.83           C  
ATOM    922  O   ALA A 129      42.762   5.640 -64.279  1.00 95.83           O  
ATOM    923  N   ALA A 130      43.053   7.042 -66.060  1.00 95.53           N  
ATOM    924  CA  ALA A 130      42.221   8.102 -65.497  1.00 95.53           C  
ATOM    925  C   ALA A 130      40.772   7.644 -65.351  1.00 95.53           C  
ATOM    926  CB  ALA A 130      42.294   9.355 -66.367  1.00 95.53           C  
ATOM    927  O   ALA A 130      40.121   7.936 -64.345  1.00 95.53           O  
ATOM    928  N   ALA A 131      40.146   6.923 -66.365  1.00 95.48           N  
ATOM    929  CA  ALA A 131      38.784   6.396 -66.311  1.00 95.48           C  
ATOM    930  C   ALA A 131      38.631   5.389 -65.175  1.00 95.48           C  
ATOM    931  CB  ALA A 131      38.409   5.752 -67.643  1.00 95.48           C  
ATOM    932  O   ALA A 131      37.620   5.391 -64.468  1.00 95.48           O  
ATOM    933  N   LEU A 132      39.665   4.474 -64.938  1.00 95.09           N  
ATOM    934  CA  LEU A 132      39.614   3.498 -63.855  1.00 95.09           C  
ATOM    935  C   LEU A 132      39.692   4.188 -62.498  1.00 95.09           C  
ATOM    936  CB  LEU A 132      40.754   2.485 -63.992  1.00 95.09           C  
ATOM    937  O   LEU A 132      39.025   3.774 -61.547  1.00 95.09           O  
ATOM    938  CG  LEU A 132      40.611   1.451 -65.110  1.00 95.09           C  
ATOM    939  CD1 LEU A 132      41.895   0.638 -65.246  1.00 95.09           C  
ATOM    940  CD2 LEU A 132      39.419   0.538 -64.845  1.00 95.09           C  
ATOM    941  N   ARG A 133      40.530   5.257 -62.401  1.00 94.47           N  
ATOM    942  CA  ARG A 133      40.606   6.025 -61.163  1.00 94.47           C  
ATOM    943  C   ARG A 133      39.271   6.694 -60.851  1.00 94.47           C  
ATOM    944  CB  ARG A 133      41.712   7.078 -61.249  1.00 94.47           C  
ATOM    945  O   ARG A 133      38.850   6.740 -59.693  1.00 94.47           O  
ATOM    946  CG  ARG A 133      43.118   6.503 -61.172  1.00 94.47           C  
ATOM    947  CD  ARG A 133      44.165   7.595 -61.000  1.00 94.47           C  
ATOM    948  NE  ARG A 133      45.484   7.037 -60.715  1.00 94.47           N  
ATOM    949  NH1 ARG A 133      46.073   6.759 -62.932  1.00 94.47           N  
ATOM    950  NH2 ARG A 133      47.532   6.158 -61.269  1.00 94.47           N  
ATOM    951  CZ  ARG A 133      46.360   6.652 -61.640  1.00 94.47           C  
ATOM    952  N   GLN A 134      38.604   7.298 -61.893  1.00 94.54           N  
ATOM    953  CA  GLN A 134      37.295   7.915 -61.707  1.00 94.54           C  
ATOM    954  C   GLN A 134      36.254   6.880 -61.291  1.00 94.54           C  
ATOM    955  CB  GLN A 134      36.849   8.624 -62.986  1.00 94.54           C  
ATOM    956  O   GLN A 134      35.414   7.149 -60.429  1.00 94.54           O  
ATOM    957  CG  GLN A 134      35.568   9.433 -62.826  1.00 94.54           C  
ATOM    958  CD  GLN A 134      35.214  10.223 -64.072  1.00 94.54           C  
ATOM    959  NE2 GLN A 134      34.196  11.071 -63.967  1.00 94.54           N  
ATOM    960  OE1 GLN A 134      35.850  10.074 -65.120  1.00 94.54           O  
ATOM    961  N   GLN A 135      36.261   5.638 -61.974  1.00 93.63           N  
ATOM    962  CA  GLN A 135      35.350   4.565 -61.592  1.00 93.63           C  
ATOM    963  C   GLN A 135      35.609   4.106 -60.160  1.00 93.63           C  
ATOM    964  CB  GLN A 135      35.479   3.382 -62.553  1.00 93.63           C  
ATOM    965  O   GLN A 135      34.669   3.872 -59.397  1.00 93.63           O  
ATOM    966  CG  GLN A 135      34.445   2.288 -62.324  1.00 93.63           C  
ATOM    967  CD  GLN A 135      34.719   1.041 -63.144  1.00 93.63           C  
ATOM    968  NE2 GLN A 135      33.892   0.017 -62.961  1.00 93.63           N  
ATOM    969  OE1 GLN A 135      35.667   0.998 -63.935  1.00 93.63           O  
ATOM    970  N   GLN A 136      36.975   3.959 -59.770  1.00 93.11           N  
ATOM    971  CA  GLN A 136      37.341   3.562 -58.414  1.00 93.11           C  
ATOM    972  C   GLN A 136      36.919   4.620 -57.398  1.00 93.11           C  
ATOM    973  CB  GLN A 136      38.847   3.311 -58.316  1.00 93.11           C  
ATOM    974  O   GLN A 136      36.463   4.288 -56.302  1.00 93.11           O  
ATOM    975  CG  GLN A 136      39.272   2.620 -57.027  1.00 93.11           C  
ATOM    976  CD  GLN A 136      40.775   2.442 -56.925  1.00 93.11           C  
ATOM    977  NE2 GLN A 136      41.225   1.805 -55.849  1.00 93.11           N  
ATOM    978  OE1 GLN A 136      41.526   2.871 -57.807  1.00 93.11           O  
ATOM    979  N   ALA A 137      37.127   5.929 -57.776  1.00 92.85           N  
ATOM    980  CA  ALA A 137      36.695   7.022 -56.909  1.00 92.85           C  
ATOM    981  C   ALA A 137      35.190   6.966 -56.665  1.00 92.85           C  
ATOM    982  CB  ALA A 137      37.083   8.368 -57.515  1.00 92.85           C  
ATOM    983  O   ALA A 137      34.723   7.237 -55.556  1.00 92.85           O  
ATOM    984  N   GLY A 138      34.325   6.654 -57.735  1.00 93.34           N  
ATOM    985  CA  GLY A 138      32.888   6.499 -57.578  1.00 93.34           C  
ATOM    986  C   GLY A 138      32.506   5.327 -56.694  1.00 93.34           C  
ATOM    987  O   GLY A 138      31.597   5.435 -55.869  1.00 93.34           O  
ATOM    988  N   ARG A 139      33.255   4.113 -56.848  1.00 92.72           N  
ATOM    989  CA  ARG A 139      33.009   2.939 -56.017  1.00 92.72           C  
ATOM    990  C   ARG A 139      33.370   3.213 -54.561  1.00 92.72           C  
ATOM    991  CB  ARG A 139      33.802   1.737 -56.536  1.00 92.72           C  
ATOM    992  O   ARG A 139      32.648   2.803 -53.650  1.00 92.72           O  
ATOM    993  CG  ARG A 139      33.280   1.175 -57.848  1.00 92.72           C  
ATOM    994  CD  ARG A 139      34.168   0.056 -58.376  1.00 92.72           C  
ATOM    995  NE  ARG A 139      34.014  -1.167 -57.594  1.00 92.72           N  
ATOM    996  NH1 ARG A 139      35.033  -2.536 -59.151  1.00 92.72           N  
ATOM    997  NH2 ARG A 139      34.238  -3.417 -57.190  1.00 92.72           N  
ATOM    998  CZ  ARG A 139      34.429  -2.371 -57.980  1.00 92.72           C  
ATOM    999  N   SER A 140      34.565   3.848 -54.277  1.00 93.25           N  
ATOM   1000  CA  SER A 140      34.978   4.201 -52.923  1.00 93.25           C  
ATOM   1001  C   SER A 140      34.008   5.193 -52.290  1.00 93.25           C  
ATOM   1002  CB  SER A 140      36.390   4.789 -52.929  1.00 93.25           C  
ATOM   1003  O   SER A 140      33.723   5.113 -51.093  1.00 93.25           O  
ATOM   1004  OG  SER A 140      36.449   5.946 -53.746  1.00 93.25           O  
ATOM   1005  N   ALA A 141      33.500   6.292 -53.067  1.00 94.65           N  
ATOM   1006  CA  ALA A 141      32.515   7.258 -52.588  1.00 94.65           C  
ATOM   1007  C   ALA A 141      31.236   6.558 -52.135  1.00 94.65           C  
ATOM   1008  CB  ALA A 141      32.200   8.282 -53.676  1.00 94.65           C  
ATOM   1009  O   ALA A 141      30.656   6.915 -51.107  1.00 94.65           O  
ATOM   1010  N   MET A 142      30.763   5.576 -52.948  1.00 94.66           N  
ATOM   1011  CA  MET A 142      29.580   4.800 -52.586  1.00 94.66           C  
ATOM   1012  C   MET A 142      29.817   4.012 -51.302  1.00 94.66           C  
ATOM   1013  CB  MET A 142      29.194   3.847 -53.720  1.00 94.66           C  
ATOM   1014  O   MET A 142      28.926   3.913 -50.456  1.00 94.66           O  
ATOM   1015  CG  MET A 142      28.556   4.540 -54.912  1.00 94.66           C  
ATOM   1016  SD  MET A 142      27.012   5.426 -54.467  1.00 94.66           S  
ATOM   1017  CE  MET A 142      25.872   4.023 -54.307  1.00 94.66           C  
ATOM   1018  N   GLY A 143      31.058   3.320 -51.180  1.00 95.94           N  
ATOM   1019  CA  GLY A 143      31.424   2.629 -49.954  1.00 95.94           C  
ATOM   1020  C   GLY A 143      31.401   3.529 -48.733  1.00 95.94           C  
ATOM   1021  O   GLY A 143      30.925   3.128 -47.668  1.00 95.94           O  
ATOM   1022  N   GLU A 144      31.865   4.812 -48.817  1.00 96.27           N  
ATOM   1023  CA  GLU A 144      31.864   5.783 -47.727  1.00 96.27           C  
ATOM   1024  C   GLU A 144      30.441   6.141 -47.307  1.00 96.27           C  
ATOM   1025  CB  GLU A 144      32.627   7.047 -48.132  1.00 96.27           C  
ATOM   1026  O   GLU A 144      30.163   6.310 -46.118  1.00 96.27           O  
ATOM   1027  CG  GLU A 144      34.124   6.834 -48.304  1.00 96.27           C  
ATOM   1028  CD  GLU A 144      34.862   8.089 -48.740  1.00 96.27           C  
ATOM   1029  OE1 GLU A 144      36.091   8.022 -48.969  1.00 96.27           O  
ATOM   1030  OE2 GLU A 144      34.207   9.149 -48.852  1.00 96.27           O  
ATOM   1031  N   LEU A 145      29.408   6.280 -48.257  1.00 95.77           N  
ATOM   1032  CA  LEU A 145      28.014   6.582 -47.949  1.00 95.77           C  
ATOM   1033  C   LEU A 145      27.372   5.444 -47.163  1.00 95.77           C  
ATOM   1034  CB  LEU A 145      27.225   6.838 -49.236  1.00 95.77           C  
ATOM   1035  O   LEU A 145      26.633   5.685 -46.206  1.00 95.77           O  
ATOM   1036  CG  LEU A 145      27.611   8.086 -50.031  1.00 95.77           C  
ATOM   1037  CD1 LEU A 145      26.852   8.127 -51.353  1.00 95.77           C  
ATOM   1038  CD2 LEU A 145      27.342   9.345 -49.215  1.00 95.77           C  
ATOM   1039  N   TYR A 146      27.640   4.135 -47.555  1.00 97.26           N  
ATOM   1040  CA  TYR A 146      27.120   2.978 -46.834  1.00 97.26           C  
ATOM   1041  C   TYR A 146      27.717   2.894 -45.435  1.00 97.26           C  
ATOM   1042  CB  TYR A 146      27.415   1.688 -47.606  1.00 97.26           C  
ATOM   1043  O   TYR A 146      27.013   2.587 -44.470  1.00 97.26           O  
ATOM   1044  CG  TYR A 146      26.604   1.538 -48.870  1.00 97.26           C  
ATOM   1045  CD1 TYR A 146      25.214   1.631 -48.845  1.00 97.26           C  
ATOM   1046  CD2 TYR A 146      27.226   1.303 -50.092  1.00 97.26           C  
ATOM   1047  CE1 TYR A 146      24.463   1.492 -50.007  1.00 97.26           C  
ATOM   1048  CE2 TYR A 146      26.484   1.162 -51.260  1.00 97.26           C  
ATOM   1049  OH  TYR A 146      24.367   1.120 -52.362  1.00 97.26           O  
ATOM   1050  CZ  TYR A 146      25.106   1.259 -51.208  1.00 97.26           C  
ATOM   1051  N   GLU A 147      29.116   3.126 -45.368  1.00 97.31           N  
ATOM   1052  CA  GLU A 147      29.767   3.126 -44.062  1.00 97.31           C  
ATOM   1053  C   GLU A 147      29.171   4.193 -43.148  1.00 97.31           C  
ATOM   1054  CB  GLU A 147      31.275   3.343 -44.211  1.00 97.31           C  
ATOM   1055  O   GLU A 147      28.974   3.957 -41.955  1.00 97.31           O  
ATOM   1056  CG  GLU A 147      32.019   2.135 -44.763  1.00 97.31           C  
ATOM   1057  CD  GLU A 147      33.521   2.347 -44.856  1.00 97.31           C  
ATOM   1058  OE1 GLU A 147      34.244   1.406 -45.255  1.00 97.31           O  
ATOM   1059  OE2 GLU A 147      33.980   3.464 -44.526  1.00 97.31           O  
ATOM   1060  N   ARG A 148      28.923   5.394 -43.642  1.00 97.65           N  
ATOM   1061  CA  ARG A 148      28.272   6.451 -42.874  1.00 97.65           C  
ATOM   1062  C   ARG A 148      26.892   6.011 -42.398  1.00 97.65           C  
ATOM   1063  CB  ARG A 148      28.157   7.729 -43.707  1.00 97.65           C  
ATOM   1064  O   ARG A 148      26.513   6.269 -41.254  1.00 97.65           O  
ATOM   1065  CG  ARG A 148      29.473   8.471 -43.883  1.00 97.65           C  
ATOM   1066  CD  ARG A 148      29.300   9.737 -44.711  1.00 97.65           C  
ATOM   1067  NE  ARG A 148      30.583  10.254 -45.178  1.00 97.65           N  
ATOM   1068  NH1 ARG A 148      29.778  10.994 -47.213  1.00 97.65           N  
ATOM   1069  NH2 ARG A 148      31.990  11.274 -46.680  1.00 97.65           N  
ATOM   1070  CZ  ARG A 148      30.781  10.839 -46.356  1.00 97.65           C  
ATOM   1071  N   GLU A 149      26.054   5.464 -43.198  1.00 97.81           N  
ATOM   1072  CA  GLU A 149      24.720   4.991 -42.841  1.00 97.81           C  
ATOM   1073  C   GLU A 149      24.788   3.908 -41.768  1.00 97.81           C  
ATOM   1074  CB  GLU A 149      23.989   4.462 -44.077  1.00 97.81           C  
ATOM   1075  O   GLU A 149      23.974   3.894 -40.842  1.00 97.81           O  
ATOM   1076  CG  GLU A 149      22.521   4.142 -43.833  1.00 97.81           C  
ATOM   1077  CD  GLU A 149      21.694   5.364 -43.464  1.00 97.81           C  
ATOM   1078  OE1 GLU A 149      20.656   5.211 -42.781  1.00 97.81           O  
ATOM   1079  OE2 GLU A 149      22.088   6.483 -43.861  1.00 97.81           O  
ATOM   1080  N   VAL A 150      25.749   2.953 -41.951  1.00 97.82           N  
ATOM   1081  CA  VAL A 150      25.927   1.910 -40.946  1.00 97.82           C  
ATOM   1082  C   VAL A 150      26.306   2.541 -39.608  1.00 97.82           C  
ATOM   1083  CB  VAL A 150      27.001   0.885 -41.376  1.00 97.82           C  
ATOM   1084  O   VAL A 150      25.791   2.144 -38.560  1.00 97.82           O  
ATOM   1085  CG1 VAL A 150      27.314  -0.079 -40.233  1.00 97.82           C  
ATOM   1086  CG2 VAL A 150      26.542   0.120 -42.615  1.00 97.82           C  
ATOM   1087  N   ARG A 151      27.236   3.511 -39.688  1.00 98.20           N  
ATOM   1088  CA  ARG A 151      27.627   4.210 -38.468  1.00 98.20           C  
ATOM   1089  C   ARG A 151      26.435   4.920 -37.837  1.00 98.20           C  
ATOM   1090  CB  ARG A 151      28.743   5.216 -38.758  1.00 98.20           C  
ATOM   1091  O   ARG A 151      26.246   4.867 -36.620  1.00 98.20           O  
ATOM   1092  CG  ARG A 151      30.116   4.583 -38.923  1.00 98.20           C  
ATOM   1093  CD  ARG A 151      31.208   5.633 -39.068  1.00 98.20           C  
ATOM   1094  NE  ARG A 151      31.316   6.113 -40.443  1.00 98.20           N  
ATOM   1095  NH1 ARG A 151      30.178   8.087 -40.063  1.00 98.20           N  
ATOM   1096  NH2 ARG A 151      30.980   7.605 -42.155  1.00 98.20           N  
ATOM   1097  CZ  ARG A 151      30.824   7.267 -40.884  1.00 98.20           C  
ATOM   1098  N   GLU A 152      25.619   5.594 -38.567  1.00 98.29           N  
ATOM   1099  CA  GLU A 152      24.427   6.282 -38.079  1.00 98.29           C  
ATOM   1100  C   GLU A 152      23.429   5.297 -37.477  1.00 98.29           C  
ATOM   1101  CB  GLU A 152      23.766   7.077 -39.208  1.00 98.29           C  
ATOM   1102  O   GLU A 152      22.837   5.567 -36.430  1.00 98.29           O  
ATOM   1103  CG  GLU A 152      24.534   8.327 -39.611  1.00 98.29           C  
ATOM   1104  CD  GLU A 152      23.939   9.033 -40.820  1.00 98.29           C  
ATOM   1105  OE1 GLU A 152      24.503  10.059 -41.261  1.00 98.29           O  
ATOM   1106  OE2 GLU A 152      22.901   8.555 -41.329  1.00 98.29           O  
ATOM   1107  N   MET A 153      23.155   4.192 -38.245  1.00 98.25           N  
ATOM   1108  CA  MET A 153      22.241   3.177 -37.731  1.00 98.25           C  
ATOM   1109  C   MET A 153      22.759   2.590 -36.422  1.00 98.25           C  
ATOM   1110  CB  MET A 153      22.040   2.063 -38.760  1.00 98.25           C  
ATOM   1111  O   MET A 153      21.984   2.356 -35.493  1.00 98.25           O  
ATOM   1112  CG  MET A 153      21.335   2.519 -40.028  1.00 98.25           C  
ATOM   1113  SD  MET A 153      19.682   3.241 -39.692  1.00 98.25           S  
ATOM   1114  CE  MET A 153      19.916   4.906 -40.373  1.00 98.25           C  
ATOM   1115  N   ARG A 154      24.091   2.308 -36.301  1.00 98.41           N  
ATOM   1116  CA  ARG A 154      24.691   1.826 -35.061  1.00 98.41           C  
ATOM   1117  C   ARG A 154      24.531   2.850 -33.942  1.00 98.41           C  
ATOM   1118  CB  ARG A 154      26.172   1.504 -35.269  1.00 98.41           C  
ATOM   1119  O   ARG A 154      24.244   2.488 -32.799  1.00 98.41           O  
ATOM   1120  CG  ARG A 154      26.420   0.261 -36.110  1.00 98.41           C  
ATOM   1121  CD  ARG A 154      27.907  -0.019 -36.278  1.00 98.41           C  
ATOM   1122  NE  ARG A 154      28.146  -1.133 -37.190  1.00 98.41           N  
ATOM   1123  NH1 ARG A 154      30.196  -1.700 -36.290  1.00 98.41           N  
ATOM   1124  NH2 ARG A 154      29.343  -2.893 -38.052  1.00 98.41           N  
ATOM   1125  CZ  ARG A 154      29.228  -1.906 -37.175  1.00 98.41           C  
ATOM   1126  N   GLY A 155      24.779   4.147 -34.268  1.00 98.41           N  
ATOM   1127  CA  GLY A 155      24.544   5.204 -33.297  1.00 98.41           C  
ATOM   1128  C   GLY A 155      23.101   5.278 -32.834  1.00 98.41           C  
ATOM   1129  O   GLY A 155      22.834   5.468 -31.646  1.00 98.41           O  
ATOM   1130  N   ALA A 156      22.127   5.119 -33.746  1.00 98.39           N  
ATOM   1131  CA  ALA A 156      20.707   5.120 -33.406  1.00 98.39           C  
ATOM   1132  C   ALA A 156      20.369   3.973 -32.458  1.00 98.39           C  
ATOM   1133  CB  ALA A 156      19.856   5.029 -34.671  1.00 98.39           C  
ATOM   1134  O   ALA A 156      19.604   4.150 -31.507  1.00 98.39           O  
ATOM   1135  N   VAL A 157      20.925   2.731 -32.687  1.00 98.40           N  
ATOM   1136  CA  VAL A 157      20.692   1.569 -31.837  1.00 98.40           C  
ATOM   1137  C   VAL A 157      21.227   1.839 -30.433  1.00 98.40           C  
ATOM   1138  CB  VAL A 157      21.346   0.297 -32.422  1.00 98.40           C  
ATOM   1139  O   VAL A 157      20.572   1.518 -29.439  1.00 98.40           O  
ATOM   1140  CG1 VAL A 157      21.311  -0.844 -31.407  1.00 98.40           C  
ATOM   1141  CG2 VAL A 157      20.649  -0.114 -33.717  1.00 98.40           C  
ATOM   1142  N   LEU A 158      22.456   2.445 -30.294  1.00 98.21           N  
ATOM   1143  CA  LEU A 158      23.030   2.772 -28.993  1.00 98.21           C  
ATOM   1144  C   LEU A 158      22.171   3.797 -28.261  1.00 98.21           C  
ATOM   1145  CB  LEU A 158      24.456   3.307 -29.156  1.00 98.21           C  
ATOM   1146  O   LEU A 158      21.924   3.662 -27.060  1.00 98.21           O  
ATOM   1147  CG  LEU A 158      25.516   2.291 -29.585  1.00 98.21           C  
ATOM   1148  CD1 LEU A 158      26.844   2.992 -29.852  1.00 98.21           C  
ATOM   1149  CD2 LEU A 158      25.681   1.209 -28.523  1.00 98.21           C  
ATOM   1150  N   ARG A 159      21.691   4.918 -28.935  1.00 98.40           N  
ATOM   1151  CA  ARG A 159      20.835   5.937 -28.335  1.00 98.40           C  
ATOM   1152  C   ARG A 159      19.506   5.339 -27.884  1.00 98.40           C  
ATOM   1153  CB  ARG A 159      20.587   7.081 -29.321  1.00 98.40           C  
ATOM   1154  O   ARG A 159      19.011   5.661 -26.802  1.00 98.40           O  
ATOM   1155  CG  ARG A 159      21.787   7.994 -29.519  1.00 98.40           C  
ATOM   1156  CD  ARG A 159      21.400   9.288 -30.220  1.00 98.40           C  
ATOM   1157  NE  ARG A 159      20.863   9.039 -31.555  1.00 98.40           N  
ATOM   1158  NH1 ARG A 159      22.919   9.036 -32.608  1.00 98.40           N  
ATOM   1159  NH2 ARG A 159      21.004   8.697 -33.821  1.00 98.40           N  
ATOM   1160  CZ  ARG A 159      21.596   8.924 -32.658  1.00 98.40           C  
ATOM   1161  N   LEU A 160      18.856   4.489 -28.722  1.00 98.48           N  
ATOM   1162  CA  LEU A 160      17.605   3.831 -28.362  1.00 98.48           C  
ATOM   1163  C   LEU A 160      17.801   2.905 -27.167  1.00 98.48           C  
ATOM   1164  CB  LEU A 160      17.055   3.039 -29.552  1.00 98.48           C  
ATOM   1165  O   LEU A 160      16.946   2.839 -26.280  1.00 98.48           O  
ATOM   1166  CG  LEU A 160      15.681   2.395 -29.360  1.00 98.48           C  
ATOM   1167  CD1 LEU A 160      14.640   3.458 -29.021  1.00 98.48           C  
ATOM   1168  CD2 LEU A 160      15.274   1.621 -30.609  1.00 98.48           C  
ATOM   1169  N   GLY A 161      18.976   2.075 -27.136  1.00 98.42           N  
ATOM   1170  CA  GLY A 161      19.285   1.249 -25.980  1.00 98.42           C  
ATOM   1171  C   GLY A 161      19.430   2.047 -24.698  1.00 98.42           C  
ATOM   1172  O   GLY A 161      18.930   1.639 -23.647  1.00 98.42           O  
ATOM   1173  N   ALA A 162      20.119   3.240 -24.728  1.00 98.39           N  
ATOM   1174  CA  ALA A 162      20.257   4.123 -23.572  1.00 98.39           C  
ATOM   1175  C   ALA A 162      18.899   4.660 -23.128  1.00 98.39           C  
ATOM   1176  CB  ALA A 162      21.203   5.277 -23.894  1.00 98.39           C  
ATOM   1177  O   ALA A 162      18.608   4.714 -21.930  1.00 98.39           O  
ATOM   1178  N   ALA A 163      18.037   5.143 -24.095  1.00 98.40           N  
ATOM   1179  CA  ALA A 163      16.700   5.648 -23.794  1.00 98.40           C  
ATOM   1180  C   ALA A 163      15.830   4.560 -23.171  1.00 98.40           C  
ATOM   1181  CB  ALA A 163      16.040   6.193 -25.058  1.00 98.40           C  
ATOM   1182  O   ALA A 163      15.078   4.821 -22.229  1.00 98.40           O  
ATOM   1183  N   ARG A 164      15.915   3.291 -23.793  1.00 98.49           N  
ATOM   1184  CA  ARG A 164      15.175   2.169 -23.225  1.00 98.49           C  
ATOM   1185  C   ARG A 164      15.597   1.908 -21.783  1.00 98.49           C  
ATOM   1186  CB  ARG A 164      15.380   0.908 -24.067  1.00 98.49           C  
ATOM   1187  O   ARG A 164      14.752   1.675 -20.916  1.00 98.49           O  
ATOM   1188  CG  ARG A 164      14.530  -0.273 -23.626  1.00 98.49           C  
ATOM   1189  CD  ARG A 164      14.673  -1.456 -24.573  1.00 98.49           C  
ATOM   1190  NE  ARG A 164      15.897  -2.208 -24.315  1.00 98.49           N  
ATOM   1191  NH1 ARG A 164      15.630  -3.655 -26.096  1.00 98.49           N  
ATOM   1192  NH2 ARG A 164      17.453  -3.849 -24.720  1.00 98.49           N  
ATOM   1193  CZ  ARG A 164      16.324  -3.235 -25.044  1.00 98.49           C  
ATOM   1194  N   GLY A 165      16.930   1.842 -21.486  1.00 98.42           N  
ATOM   1195  CA  GLY A 165      17.419   1.701 -20.124  1.00 98.42           C  
ATOM   1196  C   GLY A 165      16.923   2.794 -19.195  1.00 98.42           C  
ATOM   1197  O   GLY A 165      16.520   2.518 -18.063  1.00 98.42           O  
ATOM   1198  N   GLN A 166      16.898   4.085 -19.587  1.00 98.57           N  
ATOM   1199  CA  GLN A 166      16.389   5.213 -18.814  1.00 98.57           C  
ATOM   1200  C   GLN A 166      14.901   5.051 -18.520  1.00 98.57           C  
ATOM   1201  CB  GLN A 166      16.639   6.528 -19.554  1.00 98.57           C  
ATOM   1202  O   GLN A 166      14.452   5.306 -17.400  1.00 98.57           O  
ATOM   1203  CG  GLN A 166      16.240   7.765 -18.761  1.00 98.57           C  
ATOM   1204  CD  GLN A 166      17.062   7.943 -17.498  1.00 98.57           C  
ATOM   1205  NE2 GLN A 166      16.636   8.862 -16.639  1.00 98.57           N  
ATOM   1206  OE1 GLN A 166      18.070   7.259 -17.297  1.00 98.57           O  
ATOM   1207  N   LEU A 167      14.097   4.688 -19.561  1.00 98.58           N  
ATOM   1208  CA  LEU A 167      12.664   4.484 -19.377  1.00 98.58           C  
ATOM   1209  C   LEU A 167      12.399   3.345 -18.398  1.00 98.58           C  
ATOM   1210  CB  LEU A 167      11.988   4.188 -20.718  1.00 98.58           C  
ATOM   1211  O   LEU A 167      11.478   3.424 -17.582  1.00 98.58           O  
ATOM   1212  CG  LEU A 167      11.825   5.373 -21.671  1.00 98.58           C  
ATOM   1213  CD1 LEU A 167      11.320   4.896 -23.029  1.00 98.58           C  
ATOM   1214  CD2 LEU A 167      10.879   6.411 -21.078  1.00 98.58           C  
ATOM   1215  N   ARG A 168      13.191   2.267 -18.440  1.00 98.54           N  
ATOM   1216  CA  ARG A 168      13.051   1.158 -17.502  1.00 98.54           C  
ATOM   1217  C   ARG A 168      13.312   1.616 -16.070  1.00 98.54           C  
ATOM   1218  CB  ARG A 168      14.003   0.019 -17.869  1.00 98.54           C  
ATOM   1219  O   ARG A 168      12.596   1.223 -15.147  1.00 98.54           O  
ATOM   1220  CG  ARG A 168      13.556  -0.793 -19.075  1.00 98.54           C  
ATOM   1221  CD  ARG A 168      14.445  -2.009 -19.297  1.00 98.54           C  
ATOM   1222  NE  ARG A 168      14.033  -2.770 -20.473  1.00 98.54           N  
ATOM   1223  NH1 ARG A 168      16.181  -3.180 -21.216  1.00 98.54           N  
ATOM   1224  NH2 ARG A 168      14.384  -3.982 -22.392  1.00 98.54           N  
ATOM   1225  CZ  ARG A 168      14.867  -3.309 -21.358  1.00 98.54           C  
ATOM   1226  N   LEU A 169      14.317   2.385 -15.782  1.00 98.43           N  
ATOM   1227  CA  LEU A 169      14.598   2.930 -14.459  1.00 98.43           C  
ATOM   1228  C   LEU A 169      13.462   3.833 -13.990  1.00 98.43           C  
ATOM   1229  CB  LEU A 169      15.915   3.711 -14.469  1.00 98.43           C  
ATOM   1230  O   LEU A 169      13.073   3.793 -12.821  1.00 98.43           O  
ATOM   1231  CG  LEU A 169      17.191   2.885 -14.641  1.00 98.43           C  
ATOM   1232  CD1 LEU A 169      18.398   3.803 -14.805  1.00 98.43           C  
ATOM   1233  CD2 LEU A 169      17.385   1.945 -13.456  1.00 98.43           C  
ATOM   1234  N   GLU A 170      12.935   4.703 -14.897  1.00 98.44           N  
ATOM   1235  CA  GLU A 170      11.797   5.553 -14.560  1.00 98.44           C  
ATOM   1236  C   GLU A 170      10.569   4.718 -14.207  1.00 98.44           C  
ATOM   1237  CB  GLU A 170      11.472   6.502 -15.717  1.00 98.44           C  
ATOM   1238  O   GLU A 170       9.840   5.044 -13.268  1.00 98.44           O  
ATOM   1239  CG  GLU A 170      12.516   7.588 -15.933  1.00 98.44           C  
ATOM   1240  CD  GLU A 170      12.241   8.450 -17.154  1.00 98.44           C  
ATOM   1241  OE1 GLU A 170      13.083   9.314 -17.490  1.00 98.44           O  
ATOM   1242  OE2 GLU A 170      11.174   8.262 -17.780  1.00 98.44           O  
ATOM   1243  N   GLN A 171      10.335   3.668 -15.051  1.00 98.54           N  
ATOM   1244  CA  GLN A 171       9.234   2.759 -14.751  1.00 98.54           C  
ATOM   1245  C   GLN A 171       9.388   2.149 -13.361  1.00 98.54           C  
ATOM   1246  CB  GLN A 171       9.149   1.652 -15.804  1.00 98.54           C  
ATOM   1247  O   GLN A 171       8.420   2.069 -12.602  1.00 98.54           O  
ATOM   1248  CG  GLN A 171       7.944   0.736 -15.636  1.00 98.54           C  
ATOM   1249  CD  GLN A 171       7.897  -0.368 -16.676  1.00 98.54           C  
ATOM   1250  NE2 GLN A 171       6.810  -1.131 -16.682  1.00 98.54           N  
ATOM   1251  OE1 GLN A 171       8.831  -0.533 -17.467  1.00 98.54           O  
ATOM   1252  N   GLU A 172      10.597   1.634 -12.994  1.00 98.49           N  
ATOM   1253  CA  GLU A 172      10.862   1.071 -11.673  1.00 98.49           C  
ATOM   1254  C   GLU A 172      10.652   2.112 -10.577  1.00 98.49           C  
ATOM   1255  CB  GLU A 172      12.285   0.512 -11.602  1.00 98.49           C  
ATOM   1256  O   GLU A 172      10.079   1.810  -9.529  1.00 98.49           O  
ATOM   1257  CG  GLU A 172      12.501  -0.731 -12.453  1.00 98.49           C  
ATOM   1258  CD  GLU A 172      13.942  -1.216 -12.453  1.00 98.49           C  
ATOM   1259  OE1 GLU A 172      14.242  -2.228 -13.125  1.00 98.49           O  
ATOM   1260  OE2 GLU A 172      14.778  -0.578 -11.773  1.00 98.49           O  
ATOM   1261  N   HIS A 173      11.121   3.313 -10.828  1.00 98.59           N  
ATOM   1262  CA  HIS A 173      10.920   4.400  -9.876  1.00 98.59           C  
ATOM   1263  C   HIS A 173       9.436   4.694  -9.680  1.00 98.59           C  
ATOM   1264  CB  HIS A 173      11.648   5.662 -10.343  1.00 98.59           C  
ATOM   1265  O   HIS A 173       8.983   4.896  -8.551  1.00 98.59           O  
ATOM   1266  CG  HIS A 173      11.408   6.851  -9.468  1.00 98.59           C  
ATOM   1267  CD2 HIS A 173      11.999   7.240  -8.314  1.00 98.59           C  
ATOM   1268  ND1 HIS A 173      10.452   7.802  -9.752  1.00 98.59           N  
ATOM   1269  CE1 HIS A 173      10.467   8.728  -8.807  1.00 98.59           C  
ATOM   1270  NE2 HIS A 173      11.397   8.410  -7.923  1.00 98.59           N  
ATOM   1271  N   LEU A 174       8.663   4.778 -10.766  1.00 98.60           N  
ATOM   1272  CA  LEU A 174       7.229   5.034 -10.683  1.00 98.60           C  
ATOM   1273  C   LEU A 174       6.514   3.891  -9.971  1.00 98.60           C  
ATOM   1274  CB  LEU A 174       6.638   5.228 -12.082  1.00 98.60           C  
ATOM   1275  O   LEU A 174       5.596   4.124  -9.181  1.00 98.60           O  
ATOM   1276  CG  LEU A 174       7.007   6.528 -12.800  1.00 98.60           C  
ATOM   1277  CD1 LEU A 174       6.503   6.500 -14.238  1.00 98.60           C  
ATOM   1278  CD2 LEU A 174       6.442   7.731 -12.052  1.00 98.60           C  
ATOM   1279  N   LEU A 175       6.904   2.627 -10.225  1.00 98.72           N  
ATOM   1280  CA  LEU A 175       6.313   1.485  -9.535  1.00 98.72           C  
ATOM   1281  C   LEU A 175       6.585   1.556  -8.036  1.00 98.72           C  
ATOM   1282  CB  LEU A 175       6.861   0.173 -10.103  1.00 98.72           C  
ATOM   1283  O   LEU A 175       5.711   1.236  -7.227  1.00 98.72           O  
ATOM   1284  CG  LEU A 175       6.364  -0.222 -11.494  1.00 98.72           C  
ATOM   1285  CD1 LEU A 175       7.078  -1.482 -11.973  1.00 98.72           C  
ATOM   1286  CD2 LEU A 175       4.853  -0.429 -11.484  1.00 98.72           C  
ATOM   1287  N   GLU A 176       7.779   1.964  -7.614  1.00 98.47           N  
ATOM   1288  CA  GLU A 176       8.092   2.181  -6.205  1.00 98.47           C  
ATOM   1289  C   GLU A 176       7.236   3.297  -5.614  1.00 98.47           C  
ATOM   1290  CB  GLU A 176       9.577   2.509  -6.029  1.00 98.47           C  
ATOM   1291  O   GLU A 176       6.738   3.177  -4.493  1.00 98.47           O  
ATOM   1292  CG  GLU A 176      10.505   1.342  -6.334  1.00 98.47           C  
ATOM   1293  CD  GLU A 176      11.973   1.735  -6.367  1.00 98.47           C  
ATOM   1294  OE1 GLU A 176      12.817   0.900  -6.763  1.00 98.47           O  
ATOM   1295  OE2 GLU A 176      12.283   2.888  -5.991  1.00 98.47           O  
ATOM   1296  N   ASP A 177       7.039   4.383  -6.340  1.00 98.47           N  
ATOM   1297  CA  ASP A 177       6.200   5.493  -5.899  1.00 98.47           C  
ATOM   1298  C   ASP A 177       4.747   5.052  -5.736  1.00 98.47           C  
ATOM   1299  CB  ASP A 177       6.289   6.659  -6.885  1.00 98.47           C  
ATOM   1300  O   ASP A 177       4.083   5.429  -4.768  1.00 98.47           O  
ATOM   1301  CG  ASP A 177       7.611   7.402  -6.808  1.00 98.47           C  
ATOM   1302  OD1 ASP A 177       8.407   7.136  -5.882  1.00 98.47           O  
ATOM   1303  OD2 ASP A 177       7.857   8.265  -7.679  1.00 98.47           O  
ATOM   1304  N   ILE A 178       4.259   4.285  -6.703  1.00 98.49           N  
ATOM   1305  CA  ILE A 178       2.898   3.766  -6.630  1.00 98.49           C  
ATOM   1306  C   ILE A 178       2.749   2.878  -5.397  1.00 98.49           C  
ATOM   1307  CB  ILE A 178       2.524   2.979  -7.906  1.00 98.49           C  
ATOM   1308  O   ILE A 178       1.747   2.959  -4.683  1.00 98.49           O  
ATOM   1309  CG1 ILE A 178       2.410   3.928  -9.105  1.00 98.49           C  
ATOM   1310  CG2 ILE A 178       1.221   2.201  -7.699  1.00 98.49           C  
ATOM   1311  CD1 ILE A 178       2.257   3.219 -10.444  1.00 98.49           C  
ATOM   1312  N   ALA A 179       3.710   1.985  -5.125  1.00 98.46           N  
ATOM   1313  CA  ALA A 179       3.689   1.132  -3.939  1.00 98.46           C  
ATOM   1314  C   ALA A 179       3.666   1.967  -2.663  1.00 98.46           C  
ATOM   1315  CB  ALA A 179       4.894   0.194  -3.937  1.00 98.46           C  
ATOM   1316  O   ALA A 179       2.931   1.656  -1.723  1.00 98.46           O  
ATOM   1317  N   HIS A 180       4.531   3.072  -2.615  1.00 98.62           N  
ATOM   1318  CA  HIS A 180       4.552   3.971  -1.467  1.00 98.62           C  
ATOM   1319  C   HIS A 180       3.199   4.646  -1.270  1.00 98.62           C  
ATOM   1320  CB  HIS A 180       5.646   5.028  -1.635  1.00 98.62           C  
ATOM   1321  O   HIS A 180       2.709   4.746  -0.143  1.00 98.62           O  
ATOM   1322  CG  HIS A 180       7.031   4.491  -1.462  1.00 98.62           C  
ATOM   1323  CD2 HIS A 180       7.481   3.376  -0.839  1.00 98.62           C  
ATOM   1324  ND1 HIS A 180       8.144   5.129  -1.964  1.00 98.62           N  
ATOM   1325  CE1 HIS A 180       9.222   4.427  -1.657  1.00 98.62           C  
ATOM   1326  NE2 HIS A 180       8.847   3.359  -0.974  1.00 98.62           N  
ATOM   1327  N   VAL A 181       2.538   5.148  -2.350  1.00 98.28           N  
ATOM   1328  CA  VAL A 181       1.239   5.808  -2.265  1.00 98.28           C  
ATOM   1329  C   VAL A 181       0.170   4.796  -1.860  1.00 98.28           C  
ATOM   1330  CB  VAL A 181       0.857   6.481  -3.602  1.00 98.28           C  
ATOM   1331  O   VAL A 181      -0.703   5.099  -1.044  1.00 98.28           O  
ATOM   1332  CG1 VAL A 181      -0.583   6.990  -3.558  1.00 98.28           C  
ATOM   1333  CG2 VAL A 181       1.820   7.624  -3.919  1.00 98.28           C  
ATOM   1334  N   ARG A 182       0.187   3.602  -2.351  1.00 98.69           N  
ATOM   1335  CA  ARG A 182      -0.751   2.553  -1.963  1.00 98.69           C  
ATOM   1336  C   ARG A 182      -0.615   2.216  -0.482  1.00 98.69           C  
ATOM   1337  CB  ARG A 182      -0.532   1.296  -2.809  1.00 98.69           C  
ATOM   1338  O   ARG A 182      -1.616   2.010   0.207  1.00 98.69           O  
ATOM   1339  CG  ARG A 182      -1.044   1.416  -4.235  1.00 98.69           C  
ATOM   1340  CD  ARG A 182      -0.850   0.123  -5.015  1.00 98.69           C  
ATOM   1341  NE  ARG A 182      -1.383   0.226  -6.370  1.00 98.69           N  
ATOM   1342  NH1 ARG A 182      -0.508  -1.788  -7.089  1.00 98.69           N  
ATOM   1343  NH2 ARG A 182      -1.738  -0.490  -8.523  1.00 98.69           N  
ATOM   1344  CZ  ARG A 182      -1.209  -0.684  -7.324  1.00 98.69           C  
ATOM   1345  N   GLN A 183       0.614   2.059   0.013  1.00 98.46           N  
ATOM   1346  CA  GLN A 183       0.864   1.836   1.433  1.00 98.46           C  
ATOM   1347  C   GLN A 183       0.289   2.970   2.278  1.00 98.46           C  
ATOM   1348  CB  GLN A 183       2.363   1.691   1.699  1.00 98.46           C  
ATOM   1349  O   GLN A 183      -0.338   2.726   3.310  1.00 98.46           O  
ATOM   1350  CG  GLN A 183       2.702   1.354   3.145  1.00 98.46           C  
ATOM   1351  CD  GLN A 183       4.196   1.262   3.391  1.00 98.46           C  
ATOM   1352  NE2 GLN A 183       4.577   1.029   4.643  1.00 98.46           N  
ATOM   1353  OE1 GLN A 183       5.001   1.398   2.465  1.00 98.46           O  
ATOM   1354  N   ARG A 184       0.490   4.204   1.866  1.00 98.66           N  
ATOM   1355  CA  ARG A 184      -0.044   5.356   2.584  1.00 98.66           C  
ATOM   1356  C   ARG A 184      -1.569   5.345   2.581  1.00 98.66           C  
ATOM   1357  CB  ARG A 184       0.472   6.659   1.969  1.00 98.66           C  
ATOM   1358  O   ARG A 184      -2.200   5.699   3.579  1.00 98.66           O  
ATOM   1359  CG  ARG A 184       1.941   6.933   2.248  1.00 98.66           C  
ATOM   1360  CD  ARG A 184       2.292   8.399   2.037  1.00 98.66           C  
ATOM   1361  NE  ARG A 184       2.084   8.808   0.651  1.00 98.66           N  
ATOM   1362  NH1 ARG A 184       4.240   8.330  -0.030  1.00 98.66           N  
ATOM   1363  NH2 ARG A 184       2.718   9.163  -1.528  1.00 98.66           N  
ATOM   1364  CZ  ARG A 184       3.014   8.766  -0.299  1.00 98.66           C  
ATOM   1365  N   LEU A 185      -2.159   4.977   1.493  1.00 98.62           N  
ATOM   1366  CA  LEU A 185      -3.611   4.864   1.405  1.00 98.62           C  
ATOM   1367  C   LEU A 185      -4.133   3.807   2.373  1.00 98.62           C  
ATOM   1368  CB  LEU A 185      -4.036   4.519  -0.024  1.00 98.62           C  
ATOM   1369  O   LEU A 185      -5.144   4.020   3.045  1.00 98.62           O  
ATOM   1370  CG  LEU A 185      -4.024   5.669  -1.032  1.00 98.62           C  
ATOM   1371  CD1 LEU A 185      -4.261   5.141  -2.443  1.00 98.62           C  
ATOM   1372  CD2 LEU A 185      -5.071   6.715  -0.664  1.00 98.62           C  
ATOM   1373  N   ASP A 186      -3.516   2.662   2.430  1.00 98.48           N  
ATOM   1374  CA  ASP A 186      -3.900   1.599   3.353  1.00 98.48           C  
ATOM   1375  C   ASP A 186      -3.749   2.049   4.804  1.00 98.48           C  
ATOM   1376  CB  ASP A 186      -3.063   0.343   3.102  1.00 98.48           C  
ATOM   1377  O   ASP A 186      -4.604   1.757   5.642  1.00 98.48           O  
ATOM   1378  CG  ASP A 186      -3.425  -0.362   1.806  1.00 98.48           C  
ATOM   1379  OD1 ASP A 186      -4.549  -0.164   1.297  1.00 98.48           O  
ATOM   1380  OD2 ASP A 186      -2.579  -1.125   1.291  1.00 98.48           O  
ATOM   1381  N   ASP A 187      -2.633   2.710   5.145  1.00 98.29           N  
ATOM   1382  CA  ASP A 187      -2.423   3.246   6.486  1.00 98.29           C  
ATOM   1383  C   ASP A 187      -3.500   4.268   6.844  1.00 98.29           C  
ATOM   1384  CB  ASP A 187      -1.036   3.882   6.600  1.00 98.29           C  
ATOM   1385  O   ASP A 187      -4.011   4.273   7.965  1.00 98.29           O  
ATOM   1386  CG  ASP A 187       0.088   2.862   6.562  1.00 98.29           C  
ATOM   1387  OD1 ASP A 187      -0.169   1.661   6.797  1.00 98.29           O  
ATOM   1388  OD2 ASP A 187       1.242   3.263   6.296  1.00 98.29           O  
ATOM   1389  N   GLU A 188      -3.812   5.198   5.910  1.00 97.84           N  
ATOM   1390  CA  GLU A 188      -4.878   6.172   6.124  1.00 97.84           C  
ATOM   1391  C   GLU A 188      -6.222   5.481   6.335  1.00 97.84           C  
ATOM   1392  CB  GLU A 188      -4.965   7.142   4.943  1.00 97.84           C  
ATOM   1393  O   GLU A 188      -7.024   5.912   7.167  1.00 97.84           O  
ATOM   1394  CG  GLU A 188      -3.879   8.208   4.942  1.00 97.84           C  
ATOM   1395  CD  GLU A 188      -3.939   9.125   3.731  1.00 97.84           C  
ATOM   1396  OE1 GLU A 188      -3.058  10.003   3.589  1.00 97.84           O  
ATOM   1397  OE2 GLU A 188      -4.876   8.964   2.917  1.00 97.84           O  
ATOM   1398  N   ALA A 189      -6.560   4.489   5.519  1.00 98.38           N  
ATOM   1399  CA  ALA A 189      -7.786   3.716   5.697  1.00 98.38           C  
ATOM   1400  C   ALA A 189      -7.841   3.088   7.087  1.00 98.38           C  
ATOM   1401  CB  ALA A 189      -7.895   2.635   4.624  1.00 98.38           C  
ATOM   1402  O   ALA A 189      -8.889   3.095   7.737  1.00 98.38           O  
ATOM   1403  N   ARG A 190      -6.708   2.456   7.498  1.00 98.48           N  
ATOM   1404  CA  ARG A 190      -6.624   1.883   8.837  1.00 98.48           C  
ATOM   1405  C   ARG A 190      -6.836   2.952   9.904  1.00 98.48           C  
ATOM   1406  CB  ARG A 190      -5.273   1.196   9.045  1.00 98.48           C  
ATOM   1407  O   ARG A 190      -7.568   2.734  10.872  1.00 98.48           O  
ATOM   1408  CG  ARG A 190      -5.166   0.430  10.354  1.00 98.48           C  
ATOM   1409  CD  ARG A 190      -3.772  -0.146  10.559  1.00 98.48           C  
ATOM   1410  NE  ARG A 190      -2.769   0.907  10.696  1.00 98.48           N  
ATOM   1411  NH1 ARG A 190      -3.320   1.434  12.876  1.00 98.48           N  
ATOM   1412  NH2 ARG A 190      -1.636   2.565  11.810  1.00 98.48           N  
ATOM   1413  CZ  ARG A 190      -2.577   1.633  11.794  1.00 98.48           C  
ATOM   1414  N   GLN A 191      -6.191   4.116   9.820  1.00 98.29           N  
ATOM   1415  CA  GLN A 191      -6.333   5.222  10.761  1.00 98.29           C  
ATOM   1416  C   GLN A 191      -7.767   5.744  10.782  1.00 98.29           C  
ATOM   1417  CB  GLN A 191      -5.367   6.354  10.409  1.00 98.29           C  
ATOM   1418  O   GLN A 191      -8.294   6.081  11.845  1.00 98.29           O  
ATOM   1419  CG  GLN A 191      -3.905   6.017  10.668  1.00 98.29           C  
ATOM   1420  CD  GLN A 191      -2.957   7.087  10.160  1.00 98.29           C  
ATOM   1421  NE2 GLN A 191      -1.667   6.914  10.429  1.00 98.29           N  
ATOM   1422  OE1 GLN A 191      -3.380   8.062   9.531  1.00 98.29           O  
ATOM   1423  N   ARG A 192      -8.424   5.877   9.611  1.00 98.47           N  
ATOM   1424  CA  ARG A 192      -9.822   6.293   9.554  1.00 98.47           C  
ATOM   1425  C   ARG A 192     -10.720   5.294  10.276  1.00 98.47           C  
ATOM   1426  CB  ARG A 192     -10.277   6.452   8.102  1.00 98.47           C  
ATOM   1427  O   ARG A 192     -11.655   5.686  10.977  1.00 98.47           O  
ATOM   1428  CG  ARG A 192      -9.747   7.705   7.424  1.00 98.47           C  
ATOM   1429  CD  ARG A 192     -10.354   7.899   6.042  1.00 98.47           C  
ATOM   1430  NE  ARG A 192      -9.773   9.048   5.353  1.00 98.47           N  
ATOM   1431  NH1 ARG A 192      -8.420   7.793   3.964  1.00 98.47           N  
ATOM   1432  NH2 ARG A 192      -8.405  10.081   3.825  1.00 98.47           N  
ATOM   1433  CZ  ARG A 192      -8.867   8.971   4.382  1.00 98.47           C  
ATOM   1434  N   GLU A 193     -10.510   3.994  10.049  1.00 98.40           N  
ATOM   1435  CA  GLU A 193     -11.281   2.967  10.743  1.00 98.40           C  
ATOM   1436  C   GLU A 193     -11.108   3.074  12.256  1.00 98.40           C  
ATOM   1437  CB  GLU A 193     -10.871   1.572  10.264  1.00 98.40           C  
ATOM   1438  O   GLU A 193     -12.077   2.951  13.007  1.00 98.40           O  
ATOM   1439  CG  GLU A 193     -11.387   1.222   8.876  1.00 98.40           C  
ATOM   1440  CD  GLU A 193     -10.887  -0.122   8.371  1.00 98.40           C  
ATOM   1441  OE1 GLU A 193     -11.143  -0.461   7.193  1.00 98.40           O  
ATOM   1442  OE2 GLU A 193     -10.236  -0.842   9.160  1.00 98.40           O  
ATOM   1443  N   GLU A 194      -9.842   3.257  12.746  1.00 98.16           N  
ATOM   1444  CA  GLU A 194      -9.566   3.429  14.169  1.00 98.16           C  
ATOM   1445  C   GLU A 194     -10.245   4.681  14.716  1.00 98.16           C  
ATOM   1446  CB  GLU A 194      -8.058   3.496  14.421  1.00 98.16           C  
ATOM   1447  O   GLU A 194     -10.791   4.666  15.821  1.00 98.16           O  
ATOM   1448  CG  GLU A 194      -7.343   2.166  14.230  1.00 98.16           C  
ATOM   1449  CD  GLU A 194      -5.829   2.281  14.321  1.00 98.16           C  
ATOM   1450  OE1 GLU A 194      -5.129   1.273  14.073  1.00 98.16           O  
ATOM   1451  OE2 GLU A 194      -5.340   3.386  14.643  1.00 98.16           O  
ATOM   1452  N   ALA A 195     -10.180   5.807  13.987  1.00 98.06           N  
ATOM   1453  CA  ALA A 195     -10.834   7.046  14.398  1.00 98.06           C  
ATOM   1454  C   ALA A 195     -12.351   6.880  14.432  1.00 98.06           C  
ATOM   1455  CB  ALA A 195     -10.447   8.189  13.463  1.00 98.06           C  
ATOM   1456  O   ALA A 195     -13.017   7.381  15.341  1.00 98.06           O  
ATOM   1457  N   GLU A 196     -12.923   6.199  13.398  1.00 98.30           N  
ATOM   1458  CA  GLU A 196     -14.357   5.924  13.384  1.00 98.30           C  
ATOM   1459  C   GLU A 196     -14.762   5.046  14.564  1.00 98.30           C  
ATOM   1460  CB  GLU A 196     -14.764   5.258  12.068  1.00 98.30           C  
ATOM   1461  O   GLU A 196     -15.810   5.263  15.176  1.00 98.30           O  
ATOM   1462  CG  GLU A 196     -14.786   6.208  10.879  1.00 98.30           C  
ATOM   1463  CD  GLU A 196     -15.121   5.518   9.566  1.00 98.30           C  
ATOM   1464  OE1 GLU A 196     -15.152   6.196   8.514  1.00 98.30           O  
ATOM   1465  OE2 GLU A 196     -15.357   4.289   9.589  1.00 98.30           O  
ATOM   1466  N   ALA A 197     -13.961   4.013  14.855  1.00 98.22           N  
ATOM   1467  CA  ALA A 197     -14.214   3.184  16.030  1.00 98.22           C  
ATOM   1468  C   ALA A 197     -14.173   4.017  17.308  1.00 98.22           C  
ATOM   1469  CB  ALA A 197     -13.198   2.047  16.107  1.00 98.22           C  
ATOM   1470  O   ALA A 197     -15.007   3.840  18.199  1.00 98.22           O  
ATOM   1471  N   ALA A 198     -13.172   4.916  17.475  1.00 98.35           N  
ATOM   1472  CA  ALA A 198     -13.066   5.806  18.628  1.00 98.35           C  
ATOM   1473  C   ALA A 198     -14.271   6.739  18.713  1.00 98.35           C  
ATOM   1474  CB  ALA A 198     -11.774   6.616  18.558  1.00 98.35           C  
ATOM   1475  O   ALA A 198     -14.793   6.992  19.801  1.00 98.35           O  
ATOM   1476  N   ALA A 199     -14.735   7.311  17.582  1.00 98.18           N  
ATOM   1477  CA  ALA A 199     -15.916   8.169  17.544  1.00 98.18           C  
ATOM   1478  C   ALA A 199     -17.160   7.413  18.001  1.00 98.18           C  
ATOM   1479  CB  ALA A 199     -16.123   8.726  16.137  1.00 98.18           C  
ATOM   1480  O   ALA A 199     -17.999   7.961  18.720  1.00 98.18           O  
ATOM   1481  N   ARG A 200     -17.266   6.111  17.527  1.00 98.41           N  
ATOM   1482  CA  ARG A 200     -18.392   5.287  17.956  1.00 98.41           C  
ATOM   1483  C   ARG A 200     -18.354   5.049  19.462  1.00 98.41           C  
ATOM   1484  CB  ARG A 200     -18.394   3.949  17.214  1.00 98.41           C  
ATOM   1485  O   ARG A 200     -19.393   5.064  20.125  1.00 98.41           O  
ATOM   1486  CG  ARG A 200     -18.878   4.043  15.776  1.00 98.41           C  
ATOM   1487  CD  ARG A 200     -19.025   2.668  15.139  1.00 98.41           C  
ATOM   1488  NE  ARG A 200     -17.736   2.131  14.713  1.00 98.41           N  
ATOM   1489  NH1 ARG A 200     -18.553   0.037  14.179  1.00 98.41           N  
ATOM   1490  NH2 ARG A 200     -16.326   0.509  13.904  1.00 98.41           N  
ATOM   1491  CZ  ARG A 200     -17.541   0.894  14.266  1.00 98.41           C  
ATOM   1492  N   ALA A 201     -17.220   4.794  19.999  1.00 98.23           N  
ATOM   1493  CA  ALA A 201     -17.053   4.605  21.438  1.00 98.23           C  
ATOM   1494  C   ALA A 201     -17.434   5.868  22.205  1.00 98.23           C  
ATOM   1495  CB  ALA A 201     -15.614   4.206  21.758  1.00 98.23           C  
ATOM   1496  O   ALA A 201     -18.105   5.795  23.237  1.00 98.23           O  
ATOM   1497  N   LEU A 202     -16.956   7.054  21.734  1.00 98.24           N  
ATOM   1498  CA  LEU A 202     -17.301   8.318  22.375  1.00 98.24           C  
ATOM   1499  C   LEU A 202     -18.798   8.590  22.272  1.00 98.24           C  
ATOM   1500  CB  LEU A 202     -16.517   9.471  21.743  1.00 98.24           C  
ATOM   1501  O   LEU A 202     -19.402   9.125  23.204  1.00 98.24           O  
ATOM   1502  CG  LEU A 202     -15.035   9.565  22.110  1.00 98.24           C  
ATOM   1503  CD1 LEU A 202     -14.343  10.622  21.256  1.00 98.24           C  
ATOM   1504  CD2 LEU A 202     -14.870   9.877  23.594  1.00 98.24           C  
ATOM   1505  N   ALA A 203     -19.400   8.231  21.165  1.00 98.54           N  
ATOM   1506  CA  ALA A 203     -20.844   8.378  21.003  1.00 98.54           C  
ATOM   1507  C   ALA A 203     -21.599   7.527  22.020  1.00 98.54           C  
ATOM   1508  CB  ALA A 203     -21.262   8.002  19.584  1.00 98.54           C  
ATOM   1509  O   ALA A 203     -22.602   7.968  22.586  1.00 98.54           O  
ATOM   1510  N   ARG A 204     -21.132   6.298  22.253  1.00 98.50           N  
ATOM   1511  CA  ARG A 204     -21.746   5.439  23.260  1.00 98.50           C  
ATOM   1512  C   ARG A 204     -21.597   6.037  24.654  1.00 98.50           C  
ATOM   1513  CB  ARG A 204     -21.127   4.040  23.221  1.00 98.50           C  
ATOM   1514  O   ARG A 204     -22.540   6.018  25.448  1.00 98.50           O  
ATOM   1515  CG  ARG A 204     -21.456   3.255  21.961  1.00 98.50           C  
ATOM   1516  CD  ARG A 204     -20.871   1.850  22.002  1.00 98.50           C  
ATOM   1517  NE  ARG A 204     -21.139   1.118  20.768  1.00 98.50           N  
ATOM   1518  NH1 ARG A 204     -19.875  -0.728  21.344  1.00 98.50           N  
ATOM   1519  NH2 ARG A 204     -20.967  -0.664  19.330  1.00 98.50           N  
ATOM   1520  CZ  ARG A 204     -20.660  -0.090  20.484  1.00 98.50           C  
ATOM   1521  N   PHE A 205     -20.419   6.525  24.983  1.00 98.24           N  
ATOM   1522  CA  PHE A 205     -20.187   7.186  26.261  1.00 98.24           C  
ATOM   1523  C   PHE A 205     -21.095   8.401  26.415  1.00 98.24           C  
ATOM   1524  CB  PHE A 205     -18.720   7.607  26.392  1.00 98.24           C  
ATOM   1525  O   PHE A 205     -21.620   8.656  27.500  1.00 98.24           O  
ATOM   1526  CG  PHE A 205     -17.777   6.457  26.620  1.00 98.24           C  
ATOM   1527  CD1 PHE A 205     -18.039   5.508  27.600  1.00 98.24           C  
ATOM   1528  CD2 PHE A 205     -16.626   6.325  25.853  1.00 98.24           C  
ATOM   1529  CE1 PHE A 205     -17.168   4.442  27.813  1.00 98.24           C  
ATOM   1530  CE2 PHE A 205     -15.751   5.263  26.060  1.00 98.24           C  
ATOM   1531  CZ  PHE A 205     -16.023   4.323  27.041  1.00 98.24           C  
ATOM   1532  N   ALA A 206     -21.264   9.230  25.355  1.00 98.31           N  
ATOM   1533  CA  ALA A 206     -22.151  10.390  25.393  1.00 98.31           C  
ATOM   1534  C   ALA A 206     -23.595   9.968  25.650  1.00 98.31           C  
ATOM   1535  CB  ALA A 206     -22.054  11.178  24.089  1.00 98.31           C  
ATOM   1536  O   ALA A 206     -24.309  10.612  26.422  1.00 98.31           O  
ATOM   1537  N   GLN A 207     -24.066   8.888  24.977  1.00 98.36           N  
ATOM   1538  CA  GLN A 207     -25.406   8.358  25.203  1.00 98.36           C  
ATOM   1539  C   GLN A 207     -25.584   7.911  26.651  1.00 98.36           C  
ATOM   1540  CB  GLN A 207     -25.690   7.192  24.255  1.00 98.36           C  
ATOM   1541  O   GLN A 207     -26.623   8.169  27.263  1.00 98.36           O  
ATOM   1542  CG  GLN A 207     -25.841   7.606  22.798  1.00 98.36           C  
ATOM   1543  CD  GLN A 207     -26.047   6.424  21.870  1.00 98.36           C  
ATOM   1544  NE2 GLN A 207     -26.499   6.699  20.651  1.00 98.36           N  
ATOM   1545  OE1 GLN A 207     -25.801   5.273  22.245  1.00 98.36           O  
ATOM   1546  N   GLU A 208     -24.608   7.197  27.178  1.00 98.21           N  
ATOM   1547  CA  GLU A 208     -24.649   6.760  28.571  1.00 98.21           C  
ATOM   1548  C   GLU A 208     -24.677   7.953  29.522  1.00 98.21           C  
ATOM   1549  CB  GLU A 208     -23.451   5.862  28.888  1.00 98.21           C  
ATOM   1550  O   GLU A 208     -25.389   7.935  30.528  1.00 98.21           O  
ATOM   1551  CG  GLU A 208     -23.524   4.488  28.238  1.00 98.21           C  
ATOM   1552  CD  GLU A 208     -22.250   3.676  28.408  1.00 98.21           C  
ATOM   1553  OE1 GLU A 208     -22.141   2.583  27.806  1.00 98.21           O  
ATOM   1554  OE2 GLU A 208     -21.353   4.135  29.149  1.00 98.21           O  
ATOM   1555  N   ALA A 209     -23.850   8.978  29.235  1.00 98.00           N  
ATOM   1556  CA  ALA A 209     -23.833  10.197  30.039  1.00 98.00           C  
ATOM   1557  C   ALA A 209     -25.182  10.909  29.986  1.00 98.00           C  
ATOM   1558  CB  ALA A 209     -22.723  11.132  29.565  1.00 98.00           C  
ATOM   1559  O   ALA A 209     -25.664  11.415  31.001  1.00 98.00           O  
ATOM   1560  N   GLU A 210     -25.791  10.973  28.767  1.00 98.43           N  
ATOM   1561  CA  GLU A 210     -27.114  11.572  28.623  1.00 98.43           C  
ATOM   1562  C   GLU A 210     -28.162  10.792  29.412  1.00 98.43           C  
ATOM   1563  CB  GLU A 210     -27.514  11.644  27.147  1.00 98.43           C  
ATOM   1564  O   GLU A 210     -29.036  11.384  30.048  1.00 98.43           O  
ATOM   1565  CG  GLU A 210     -26.784  12.727  26.365  1.00 98.43           C  
ATOM   1566  CD  GLU A 210     -27.109  12.717  24.880  1.00 98.43           C  
ATOM   1567  OE1 GLU A 210     -26.464  13.467  24.112  1.00 98.43           O  
ATOM   1568  OE2 GLU A 210     -28.017  11.954  24.481  1.00 98.43           O  
ATOM   1569  N   ALA A 211     -28.120   9.461  29.336  1.00 98.04           N  
ATOM   1570  CA  ALA A 211     -29.034   8.632  30.118  1.00 98.04           C  
ATOM   1571  C   ALA A 211     -28.886   8.911  31.611  1.00 98.04           C  
ATOM   1572  CB  ALA A 211     -28.790   7.153  29.830  1.00 98.04           C  
ATOM   1573  O   ALA A 211     -29.881   8.981  32.337  1.00 98.04           O  
ATOM   1574  N   ALA A 212     -27.658   9.023  32.130  1.00 98.11           N  
ATOM   1575  CA  ALA A 212     -27.395   9.341  33.532  1.00 98.11           C  
ATOM   1576  C   ALA A 212     -27.926  10.726  33.889  1.00 98.11           C  
ATOM   1577  CB  ALA A 212     -25.899   9.256  33.825  1.00 98.11           C  
ATOM   1578  O   ALA A 212     -28.493  10.921  34.967  1.00 98.11           O  
ATOM   1579  N   ARG A 213     -27.714  11.716  32.997  1.00 98.35           N  
ATOM   1580  CA  ARG A 213     -28.225  13.064  33.223  1.00 98.35           C  
ATOM   1581  C   ARG A 213     -29.746  13.060  33.338  1.00 98.35           C  
ATOM   1582  CB  ARG A 213     -27.787  14.002  32.097  1.00 98.35           C  
ATOM   1583  O   ARG A 213     -30.311  13.752  34.188  1.00 98.35           O  
ATOM   1584  CG  ARG A 213     -28.095  15.467  32.361  1.00 98.35           C  
ATOM   1585  CD  ARG A 213     -27.693  16.348  31.186  1.00 98.35           C  
ATOM   1586  NE  ARG A 213     -28.319  17.665  31.261  1.00 98.35           N  
ATOM   1587  NH1 ARG A 213     -27.251  18.508  29.395  1.00 98.35           N  
ATOM   1588  NH2 ARG A 213     -28.719  19.818  30.570  1.00 98.35           N  
ATOM   1589  CZ  ARG A 213     -28.095  18.661  30.408  1.00 98.35           C  
ATOM   1590  N   VAL A 214     -30.437  12.335  32.472  1.00 98.42           N  
ATOM   1591  CA  VAL A 214     -31.894  12.255  32.487  1.00 98.42           C  
ATOM   1592  C   VAL A 214     -32.365  11.642  33.804  1.00 98.42           C  
ATOM   1593  CB  VAL A 214     -32.430  11.432  31.294  1.00 98.42           C  
ATOM   1594  O   VAL A 214     -33.334  12.112  34.403  1.00 98.42           O  
ATOM   1595  CG1 VAL A 214     -33.929  11.179  31.443  1.00 98.42           C  
ATOM   1596  CG2 VAL A 214     -32.134  12.147  29.977  1.00 98.42           C  
ATOM   1597  N   ASP A 215     -31.733  10.522  34.277  1.00 98.22           N  
ATOM   1598  CA  ASP A 215     -32.073   9.903  35.554  1.00 98.22           C  
ATOM   1599  C   ASP A 215     -31.918  10.896  36.704  1.00 98.22           C  
ATOM   1600  CB  ASP A 215     -31.200   8.671  35.803  1.00 98.22           C  
ATOM   1601  O   ASP A 215     -32.765  10.955  37.598  1.00 98.22           O  
ATOM   1602  CG  ASP A 215     -31.520   7.519  34.867  1.00 98.22           C  
ATOM   1603  OD1 ASP A 215     -32.626   7.495  34.285  1.00 98.22           O  
ATOM   1604  OD2 ASP A 215     -30.659   6.626  34.712  1.00 98.22           O  
ATOM   1605  N   LEU A 216     -30.790  11.673  36.734  1.00 98.12           N  
ATOM   1606  CA  LEU A 216     -30.568  12.684  37.762  1.00 98.12           C  
ATOM   1607  C   LEU A 216     -31.608  13.795  37.666  1.00 98.12           C  
ATOM   1608  CB  LEU A 216     -29.161  13.274  37.638  1.00 98.12           C  
ATOM   1609  O   LEU A 216     -32.062  14.316  38.687  1.00 98.12           O  
ATOM   1610  CG  LEU A 216     -28.007  12.378  38.092  1.00 98.12           C  
ATOM   1611  CD1 LEU A 216     -26.669  13.033  37.769  1.00 98.12           C  
ATOM   1612  CD2 LEU A 216     -28.117  12.079  39.583  1.00 98.12           C  
ATOM   1613  N   GLN A 217     -31.939  14.186  36.490  1.00 98.31           N  
ATOM   1614  CA  GLN A 217     -32.984  15.187  36.297  1.00 98.31           C  
ATOM   1615  C   GLN A 217     -34.318  14.705  36.859  1.00 98.31           C  
ATOM   1616  CB  GLN A 217     -33.132  15.529  34.813  1.00 98.31           C  
ATOM   1617  O   GLN A 217     -35.048  15.476  37.485  1.00 98.31           O  
ATOM   1618  CG  GLN A 217     -34.061  16.705  34.543  1.00 98.31           C  
ATOM   1619  CD  GLN A 217     -34.075  17.118  33.083  1.00 98.31           C  
ATOM   1620  NE2 GLN A 217     -34.996  18.008  32.728  1.00 98.31           N  
ATOM   1621  OE1 GLN A 217     -33.265  16.643  32.282  1.00 98.31           O  
ATOM   1622  N   LYS A 218     -34.680  13.441  36.622  1.00 98.28           N  
ATOM   1623  CA  LYS A 218     -35.896  12.869  37.194  1.00 98.28           C  
ATOM   1624  C   LYS A 218     -35.859  12.910  38.719  1.00 98.28           C  
ATOM   1625  CB  LYS A 218     -36.090  11.430  36.713  1.00 98.28           C  
ATOM   1626  O   LYS A 218     -36.864  13.218  39.362  1.00 98.28           O  
ATOM   1627  CG  LYS A 218     -36.413  11.310  35.231  1.00 98.28           C  
ATOM   1628  CD  LYS A 218     -36.526   9.854  34.799  1.00 98.28           C  
ATOM   1629  CE  LYS A 218     -36.731   9.730  33.295  1.00 98.28           C  
ATOM   1630  NZ  LYS A 218     -36.699   8.306  32.847  1.00 98.28           N  
ATOM   1631  N   LYS A 219     -34.690  12.535  39.294  1.00 98.21           N  
ATOM   1632  CA  LYS A 219     -34.531  12.583  40.744  1.00 98.21           C  
ATOM   1633  C   LYS A 219     -34.649  14.013  41.263  1.00 98.21           C  
ATOM   1634  CB  LYS A 219     -33.184  11.986  41.157  1.00 98.21           C  
ATOM   1635  O   LYS A 219     -35.263  14.252  42.305  1.00 98.21           O  
ATOM   1636  CG  LYS A 219     -33.074  10.487  40.921  1.00 98.21           C  
ATOM   1637  CD  LYS A 219     -31.695   9.962  41.300  1.00 98.21           C  
ATOM   1638  CE  LYS A 219     -31.544   8.486  40.957  1.00 98.21           C  
ATOM   1639  NZ  LYS A 219     -30.140   8.014  41.144  1.00 98.21           N  
ATOM   1640  N   ALA A 220     -34.025  14.979  40.553  1.00 98.06           N  
ATOM   1641  CA  ALA A 220     -34.117  16.386  40.931  1.00 98.06           C  
ATOM   1642  C   ALA A 220     -35.562  16.874  40.881  1.00 98.06           C  
ATOM   1643  CB  ALA A 220     -33.238  17.241  40.020  1.00 98.06           C  
ATOM   1644  O   ALA A 220     -36.012  17.596  41.774  1.00 98.06           O  
ATOM   1645  N   GLN A 221     -36.296  16.489  39.797  1.00 98.25           N  
ATOM   1646  CA  GLN A 221     -37.704  16.849  39.674  1.00 98.25           C  
ATOM   1647  C   GLN A 221     -38.533  16.219  40.789  1.00 98.25           C  
ATOM   1648  CB  GLN A 221     -38.250  16.424  38.310  1.00 98.25           C  
ATOM   1649  O   GLN A 221     -39.416  16.867  41.356  1.00 98.25           O  
ATOM   1650  CG  GLN A 221     -37.742  17.273  37.152  1.00 98.25           C  
ATOM   1651  CD  GLN A 221     -38.294  16.827  35.811  1.00 98.25           C  
ATOM   1652  NE2 GLN A 221     -38.005  17.595  34.766  1.00 98.25           N  
ATOM   1653  OE1 GLN A 221     -38.975  15.801  35.715  1.00 98.25           O  
ATOM   1654  N   ALA A 222     -38.341  14.947  41.080  1.00 98.02           N  
ATOM   1655  CA  ALA A 222     -39.027  14.258  42.169  1.00 98.02           C  
ATOM   1656  C   ALA A 222     -38.804  14.974  43.498  1.00 98.02           C  
ATOM   1657  CB  ALA A 222     -38.554  12.809  42.264  1.00 98.02           C  
ATOM   1658  O   ALA A 222     -39.734  15.123  44.294  1.00 98.02           O  
ATOM   1659  N   LEU A 223     -37.545  15.387  43.796  1.00 98.15           N  
ATOM   1660  CA  LEU A 223     -37.217  16.097  45.028  1.00 98.15           C  
ATOM   1661  C   LEU A 223     -37.899  17.460  45.068  1.00 98.15           C  
ATOM   1662  CB  LEU A 223     -35.701  16.267  45.162  1.00 98.15           C  
ATOM   1663  O   LEU A 223     -38.376  17.890  46.120  1.00 98.15           O  
ATOM   1664  CG  LEU A 223     -34.908  15.013  45.531  1.00 98.15           C  
ATOM   1665  CD1 LEU A 223     -33.411  15.295  45.469  1.00 98.15           C  
ATOM   1666  CD2 LEU A 223     -35.307  14.516  46.917  1.00 98.15           C  
ATOM   1667  N   GLN A 224     -37.947  18.152  43.919  1.00 98.17           N  
ATOM   1668  CA  GLN A 224     -38.655  19.425  43.834  1.00 98.17           C  
ATOM   1669  C   GLN A 224     -40.145  19.246  44.114  1.00 98.17           C  
ATOM   1670  CB  GLN A 224     -38.453  20.062  42.457  1.00 98.17           C  
ATOM   1671  O   GLN A 224     -40.755  20.067  44.802  1.00 98.17           O  
ATOM   1672  CG  GLN A 224     -38.914  21.510  42.376  1.00 98.17           C  
ATOM   1673  CD  GLN A 224     -38.500  22.187  41.083  1.00 98.17           C  
ATOM   1674  NE2 GLN A 224     -38.975  23.410  40.874  1.00 98.17           N  
ATOM   1675  OE1 GLN A 224     -37.757  21.615  40.278  1.00 98.17           O  
ATOM   1676  N   GLU A 225     -40.777  18.247  43.554  1.00 98.01           N  
ATOM   1677  CA  GLU A 225     -42.184  17.952  43.807  1.00 98.01           C  
ATOM   1678  C   GLU A 225     -42.418  17.598  45.273  1.00 98.01           C  
ATOM   1679  CB  GLU A 225     -42.665  16.811  42.907  1.00 98.01           C  
ATOM   1680  O   GLU A 225     -43.418  18.010  45.864  1.00 98.01           O  
ATOM   1681  CG  GLU A 225     -42.725  17.176  41.431  1.00 98.01           C  
ATOM   1682  CD  GLU A 225     -43.045  15.992  40.532  1.00 98.01           C  
ATOM   1683  OE1 GLU A 225     -43.107  16.168  39.295  1.00 98.01           O  
ATOM   1684  OE2 GLU A 225     -43.236  14.879  41.071  1.00 98.01           O  
ATOM   1685  N   GLU A 226     -41.495  16.828  45.886  1.00 97.59           N  
ATOM   1686  CA  GLU A 226     -41.593  16.473  47.299  1.00 97.59           C  
ATOM   1687  C   GLU A 226     -41.499  17.710  48.187  1.00 97.59           C  
ATOM   1688  CB  GLU A 226     -40.501  15.469  47.678  1.00 97.59           C  
ATOM   1689  O   GLU A 226     -42.237  17.835  49.166  1.00 97.59           O  
ATOM   1690  CG  GLU A 226     -40.634  14.920  49.090  1.00 97.59           C  
ATOM   1691  CD  GLU A 226     -39.481  14.014  49.493  1.00 97.59           C  
ATOM   1692  OE1 GLU A 226     -39.409  13.613  50.677  1.00 97.59           O  
ATOM   1693  OE2 GLU A 226     -38.643  13.703  48.617  1.00 97.59           O  
ATOM   1694  N   CYS A 227     -40.499  18.598  47.875  1.00 97.32           N  
ATOM   1695  CA  CYS A 227     -40.385  19.849  48.615  1.00 97.32           C  
ATOM   1696  C   CYS A 227     -41.660  20.675  48.488  1.00 97.32           C  
ATOM   1697  CB  CYS A 227     -39.190  20.661  48.116  1.00 97.32           C  
ATOM   1698  O   CYS A 227     -42.114  21.278  49.463  1.00 97.32           O  
ATOM   1699  SG  CYS A 227     -37.591  19.921  48.513  1.00 97.32           S  
ATOM   1700  N   GLY A 228     -42.155  20.761  47.225  1.00 97.64           N  
ATOM   1701  CA  GLY A 228     -43.419  21.453  47.030  1.00 97.64           C  
ATOM   1702  C   GLY A 228     -44.560  20.845  47.824  1.00 97.64           C  
ATOM   1703  O   GLY A 228     -45.367  21.567  48.413  1.00 97.64           O  
ATOM   1704  N   TYR A 229     -44.657  19.519  47.749  1.00 98.12           N  
ATOM   1705  CA  TYR A 229     -45.669  18.797  48.513  1.00 98.12           C  
ATOM   1706  C   TYR A 229     -45.546  19.099  50.002  1.00 98.12           C  
ATOM   1707  CB  TYR A 229     -45.549  17.289  48.274  1.00 98.12           C  
ATOM   1708  O   TYR A 229     -46.548  19.356  50.674  1.00 98.12           O  
ATOM   1709  CG  TYR A 229     -46.422  16.459  49.183  1.00 98.12           C  
ATOM   1710  CD1 TYR A 229     -45.901  15.862  50.329  1.00 98.12           C  
ATOM   1711  CD2 TYR A 229     -47.770  16.269  48.898  1.00 98.12           C  
ATOM   1712  CE1 TYR A 229     -46.702  15.095  51.168  1.00 98.12           C  
ATOM   1713  CE2 TYR A 229     -48.581  15.504  49.730  1.00 98.12           C  
ATOM   1714  OH  TYR A 229     -48.836  14.164  51.689  1.00 98.12           O  
ATOM   1715  CZ  TYR A 229     -48.038  14.922  50.861  1.00 98.12           C  
ATOM   1716  N   LEU A 230     -44.356  19.043  50.609  1.00 98.12           N  
ATOM   1717  CA  LEU A 230     -44.113  19.298  52.025  1.00 98.12           C  
ATOM   1718  C   LEU A 230     -44.483  20.731  52.391  1.00 98.12           C  
ATOM   1719  CB  LEU A 230     -42.646  19.033  52.374  1.00 98.12           C  
ATOM   1720  O   LEU A 230     -45.057  20.977  53.454  1.00 98.12           O  
ATOM   1721  CG  LEU A 230     -42.383  17.939  53.410  1.00 98.12           C  
ATOM   1722  CD1 LEU A 230     -42.876  16.591  52.894  1.00 98.12           C  
ATOM   1723  CD2 LEU A 230     -40.899  17.875  53.755  1.00 98.12           C  
ATOM   1724  N   ARG A 231     -44.190  21.695  51.552  1.00 98.01           N  
ATOM   1725  CA  ARG A 231     -44.543  23.091  51.792  1.00 98.01           C  
ATOM   1726  C   ARG A 231     -46.056  23.275  51.830  1.00 98.01           C  
ATOM   1727  CB  ARG A 231     -43.932  23.992  50.716  1.00 98.01           C  
ATOM   1728  O   ARG A 231     -46.581  23.958  52.712  1.00 98.01           O  
ATOM   1729  CG  ARG A 231     -42.463  24.311  50.941  1.00 98.01           C  
ATOM   1730  CD  ARG A 231     -42.003  25.483  50.086  1.00 98.01           C  
ATOM   1731  NE  ARG A 231     -41.959  25.133  48.669  1.00 98.01           N  
ATOM   1732  NH1 ARG A 231     -39.756  24.438  48.697  1.00 98.01           N  
ATOM   1733  NH2 ARG A 231     -40.963  24.359  46.750  1.00 98.01           N  
ATOM   1734  CZ  ARG A 231     -40.893  24.644  48.042  1.00 98.01           C  
ATOM   1735  N   ARG A 232     -46.760  22.686  50.839  1.00 97.94           N  
ATOM   1736  CA  ARG A 232     -48.217  22.759  50.797  1.00 97.94           C  
ATOM   1737  C   ARG A 232     -48.835  22.060  52.003  1.00 97.94           C  
ATOM   1738  CB  ARG A 232     -48.749  22.139  49.503  1.00 97.94           C  
ATOM   1739  O   ARG A 232     -49.790  22.565  52.597  1.00 97.94           O  
ATOM   1740  CG  ARG A 232     -48.504  22.989  48.266  1.00 97.94           C  
ATOM   1741  CD  ARG A 232     -49.195  22.412  47.039  1.00 97.94           C  
ATOM   1742  NE  ARG A 232     -48.424  21.322  46.448  1.00 97.94           N  
ATOM   1743  NH1 ARG A 232     -50.249  20.267  45.503  1.00 97.94           N  
ATOM   1744  NH2 ARG A 232     -48.148  19.388  45.242  1.00 97.94           N  
ATOM   1745  CZ  ARG A 232     -48.942  20.328  45.733  1.00 97.94           C  
ATOM   1746  N   HIS A 233     -48.259  20.895  52.260  1.00 97.85           N  
ATOM   1747  CA  HIS A 233     -48.734  20.143  53.416  1.00 97.85           C  
ATOM   1748  C   HIS A 233     -48.562  20.943  54.703  1.00 97.85           C  
ATOM   1749  CB  HIS A 233     -47.996  18.807  53.526  1.00 97.85           C  
ATOM   1750  O   HIS A 233     -49.467  20.984  55.539  1.00 97.85           O  
ATOM   1751  CG  HIS A 233     -48.458  17.958  54.666  1.00 97.85           C  
ATOM   1752  CD2 HIS A 233     -49.490  17.087  54.765  1.00 97.85           C  
ATOM   1753  ND1 HIS A 233     -47.831  17.953  55.893  1.00 97.85           N  
ATOM   1754  CE1 HIS A 233     -48.459  17.113  56.699  1.00 97.85           C  
ATOM   1755  NE2 HIS A 233     -49.469  16.574  56.039  1.00 97.85           N  
ATOM   1756  N   HIS A 234     -47.404  21.551  54.949  1.00 97.41           N  
ATOM   1757  CA  HIS A 234     -47.174  22.376  56.130  1.00 97.41           C  
ATOM   1758  C   HIS A 234     -48.106  23.583  56.149  1.00 97.41           C  
ATOM   1759  CB  HIS A 234     -45.716  22.837  56.186  1.00 97.41           C  
ATOM   1760  O   HIS A 234     -48.603  23.971  57.208  1.00 97.41           O  
ATOM   1761  CG  HIS A 234     -44.760  21.756  56.579  1.00 97.41           C  
ATOM   1762  CD2 HIS A 234     -44.940  20.632  57.311  1.00 97.41           C  
ATOM   1763  ND1 HIS A 234     -43.432  21.769  56.210  1.00 97.41           N  
ATOM   1764  CE1 HIS A 234     -42.836  20.694  56.700  1.00 97.41           C  
ATOM   1765  NE2 HIS A 234     -43.729  19.988  57.372  1.00 97.41           N  
ATOM   1766  N   GLN A 235     -48.292  24.216  55.013  1.00 97.61           N  
ATOM   1767  CA  GLN A 235     -49.224  25.335  54.909  1.00 97.61           C  
ATOM   1768  C   GLN A 235     -50.635  24.914  55.308  1.00 97.61           C  
ATOM   1769  CB  GLN A 235     -49.227  25.901  53.488  1.00 97.61           C  
ATOM   1770  O   GLN A 235     -51.330  25.646  56.015  1.00 97.61           O  
ATOM   1771  CG  GLN A 235     -50.045  27.176  53.336  1.00 97.61           C  
ATOM   1772  CD  GLN A 235     -49.482  28.335  54.137  1.00 97.61           C  
ATOM   1773  NE2 GLN A 235     -50.297  29.362  54.348  1.00 97.61           N  
ATOM   1774  OE1 GLN A 235     -48.323  28.306  54.563  1.00 97.61           O  
ATOM   1775  N   GLU A 236     -51.045  23.773  54.848  1.00 97.06           N  
ATOM   1776  CA  GLU A 236     -52.357  23.238  55.199  1.00 97.06           C  
ATOM   1777  C   GLU A 236     -52.448  22.935  56.692  1.00 97.06           C  
ATOM   1778  CB  GLU A 236     -52.659  21.976  54.387  1.00 97.06           C  
ATOM   1779  O   GLU A 236     -53.477  23.191  57.321  1.00 97.06           O  
ATOM   1780  CG  GLU A 236     -52.915  22.241  52.911  1.00 97.06           C  
ATOM   1781  CD  GLU A 236     -53.030  20.971  52.084  1.00 97.06           C  
ATOM   1782  OE1 GLU A 236     -53.136  21.063  50.840  1.00 97.06           O  
ATOM   1783  OE2 GLU A 236     -53.016  19.873  52.685  1.00 97.06           O  
ATOM   1784  N   GLU A 237     -51.367  22.271  57.294  1.00 96.45           N  
ATOM   1785  CA  GLU A 237     -51.326  21.982  58.724  1.00 96.45           C  
ATOM   1786  C   GLU A 237     -51.385  23.265  59.548  1.00 96.45           C  
ATOM   1787  CB  GLU A 237     -50.066  21.188  59.077  1.00 96.45           C  
ATOM   1788  O   GLU A 237     -52.069  23.320  60.572  1.00 96.45           O  
ATOM   1789  CG  GLU A 237     -50.080  19.754  58.566  1.00 96.45           C  
ATOM   1790  CD  GLU A 237     -48.828  18.974  58.935  1.00 96.45           C  
ATOM   1791  OE1 GLU A 237     -48.897  17.727  59.032  1.00 96.45           O  
ATOM   1792  OE2 GLU A 237     -47.771  19.614  59.130  1.00 96.45           O  
ATOM   1793  N   VAL A 238     -50.542  24.258  59.124  1.00 96.33           N  
ATOM   1794  CA  VAL A 238     -50.567  25.549  59.803  1.00 96.33           C  
ATOM   1795  C   VAL A 238     -51.959  26.167  59.686  1.00 96.33           C  
ATOM   1796  CB  VAL A 238     -49.506  26.513  59.227  1.00 96.33           C  
ATOM   1797  O   VAL A 238     -52.480  26.726  60.654  1.00 96.33           O  
ATOM   1798  CG1 VAL A 238     -49.708  27.926  59.772  1.00 96.33           C  
ATOM   1799  CG2 VAL A 238     -48.100  26.010  59.546  1.00 96.33           C  
ATOM   1800  N   GLY A 239     -52.555  26.107  58.441  1.00 95.62           N  
ATOM   1801  CA  GLY A 239     -53.914  26.592  58.263  1.00 95.62           C  
ATOM   1802  C   GLY A 239     -54.920  25.890  59.155  1.00 95.62           C  
ATOM   1803  O   GLY A 239     -55.814  26.528  59.714  1.00 95.62           O  
ATOM   1804  N   GLU A 240     -54.871  24.583  59.229  1.00 95.54           N  
ATOM   1805  CA  GLU A 240     -55.739  23.788  60.092  1.00 95.54           C  
ATOM   1806  C   GLU A 240     -55.562  24.173  61.559  1.00 95.54           C  
ATOM   1807  CB  GLU A 240     -55.464  22.294  59.904  1.00 95.54           C  
ATOM   1808  O   GLU A 240     -56.542  24.289  62.298  1.00 95.54           O  
ATOM   1809  CG  GLU A 240     -56.134  21.695  58.676  1.00 95.54           C  
ATOM   1810  CD  GLU A 240     -55.742  20.248  58.425  1.00 95.54           C  
ATOM   1811  OE1 GLU A 240     -56.074  19.708  57.345  1.00 95.54           O  
ATOM   1812  OE2 GLU A 240     -55.100  19.648  59.316  1.00 95.54           O  
ATOM   1813  N   LEU A 241     -54.228  24.237  62.099  1.00 93.55           N  
ATOM   1814  CA  LEU A 241     -53.954  24.620  63.479  1.00 93.55           C  
ATOM   1815  C   LEU A 241     -54.466  26.027  63.765  1.00 93.55           C  
ATOM   1816  CB  LEU A 241     -52.453  24.541  63.770  1.00 93.55           C  
ATOM   1817  O   LEU A 241     -55.034  26.282  64.829  1.00 93.55           O  
ATOM   1818  CG  LEU A 241     -51.848  23.138  63.842  1.00 93.55           C  
ATOM   1819  CD1 LEU A 241     -50.334  23.221  64.003  1.00 93.55           C  
ATOM   1820  CD2 LEU A 241     -52.471  22.346  64.987  1.00 93.55           C  
ATOM   1821  N   LEU A 242     -54.239  26.998  62.826  1.00 93.96           N  
ATOM   1822  CA  LEU A 242     -54.758  28.352  62.984  1.00 93.96           C  
ATOM   1823  C   LEU A 242     -56.283  28.350  63.006  1.00 93.96           C  
ATOM   1824  CB  LEU A 242     -54.253  29.255  61.857  1.00 93.96           C  
ATOM   1825  O   LEU A 242     -56.898  29.110  63.758  1.00 93.96           O  
ATOM   1826  CG  LEU A 242     -52.796  29.709  61.952  1.00 93.96           C  
ATOM   1827  CD1 LEU A 242     -52.375  30.415  60.668  1.00 93.96           C  
ATOM   1828  CD2 LEU A 242     -52.597  30.620  63.159  1.00 93.96           C  
ATOM   1829  N   GLY A 243     -56.971  27.518  62.137  1.00 93.07           N  
ATOM   1830  CA  GLY A 243     -58.414  27.340  62.169  1.00 93.07           C  
ATOM   1831  C   GLY A 243     -58.919  26.794  63.492  1.00 93.07           C  
ATOM   1832  O   GLY A 243     -59.963  27.223  63.988  1.00 93.07           O  
ATOM   1833  N   GLN A 244     -58.219  25.689  64.026  1.00 90.93           N  
ATOM   1834  CA  GLN A 244     -58.564  25.103  65.317  1.00 90.93           C  
ATOM   1835  C   GLN A 244     -58.452  26.134  66.437  1.00 90.93           C  
ATOM   1836  CB  GLN A 244     -57.667  23.902  65.619  1.00 90.93           C  
ATOM   1837  O   GLN A 244     -59.289  26.169  67.341  1.00 90.93           O  
ATOM   1838  CG  GLN A 244     -58.097  22.622  64.916  1.00 90.93           C  
ATOM   1839  CD  GLN A 244     -57.177  21.452  65.213  1.00 90.93           C  
ATOM   1840  NE2 GLN A 244     -57.633  20.244  64.898  1.00 90.93           N  
ATOM   1841  OE1 GLN A 244     -56.066  21.632  65.720  1.00 90.93           O  
ATOM   1842  N   ILE A 245     -57.360  27.010  66.503  1.00 88.83           N  
ATOM   1843  CA  ILE A 245     -57.157  28.037  67.518  1.00 88.83           C  
ATOM   1844  C   ILE A 245     -58.251  29.097  67.407  1.00 88.83           C  
ATOM   1845  CB  ILE A 245     -55.763  28.691  67.390  1.00 88.83           C  
ATOM   1846  O   ILE A 245     -58.805  29.535  68.418  1.00 88.83           O  
ATOM   1847  CG1 ILE A 245     -54.663  27.666  67.692  1.00 88.83           C  
ATOM   1848  CG2 ILE A 245     -55.648  29.905  68.317  1.00 88.83           C  
ATOM   1849  CD1 ILE A 245     -53.254  28.169  67.408  1.00 88.83           C  
ATOM   1850  N   GLN A 246     -58.586  29.541  66.066  1.00 89.62           N  
ATOM   1851  CA  GLN A 246     -59.637  30.533  65.863  1.00 89.62           C  
ATOM   1852  C   GLN A 246     -61.011  29.954  66.189  1.00 89.62           C  
ATOM   1853  CB  GLN A 246     -59.615  31.053  64.425  1.00 89.62           C  
ATOM   1854  O   GLN A 246     -61.878  30.656  66.713  1.00 89.62           O  
ATOM   1855  CG  GLN A 246     -58.390  31.895  64.094  1.00 89.62           C  
ATOM   1856  CD  GLN A 246     -58.315  32.271  62.626  1.00 89.62           C  
ATOM   1857  NE2 GLN A 246     -57.131  32.674  62.177  1.00 89.62           N  
ATOM   1858  OE1 GLN A 246     -59.312  32.198  61.901  1.00 89.62           O  
ATOM   1859  N   GLY A 247     -61.186  28.611  65.732  1.00 84.65           N  
ATOM   1860  CA  GLY A 247     -62.429  27.932  66.062  1.00 84.65           C  
ATOM   1861  C   GLY A 247     -62.574  27.639  67.543  1.00 84.65           C  
ATOM   1862  O   GLY A 247     -63.686  27.644  68.076  1.00 84.65           O  
ATOM   1863  N   SER A 248     -61.496  27.184  68.284  1.00 81.39           N  
ATOM   1864  CA  SER A 248     -61.539  26.970  69.727  1.00 81.39           C  
ATOM   1865  C   SER A 248     -61.904  28.253  70.466  1.00 81.39           C  
ATOM   1866  CB  SER A 248     -60.193  26.447  70.232  1.00 81.39           C  
ATOM   1867  O   SER A 248     -62.574  28.211  71.500  1.00 81.39           O  
ATOM   1868  OG  SER A 248     -59.170  27.405  70.021  1.00 81.39           O  
ATOM   1869  N   GLY A 249     -61.299  29.454  69.988  1.00 75.90           N  
ATOM   1870  CA  GLY A 249     -61.738  30.695  70.607  1.00 75.90           C  
ATOM   1871  C   GLY A 249     -63.221  30.960  70.427  1.00 75.90           C  
ATOM   1872  O   GLY A 249     -63.903  31.369  71.369  1.00 75.90           O  
ATOM   1873  N   ALA A 250     -63.769  30.693  69.095  1.00 68.61           N  
ATOM   1874  CA  ALA A 250     -65.193  30.841  68.806  1.00 68.61           C  
ATOM   1875  C   ALA A 250     -66.000  29.709  69.436  1.00 68.61           C  
ATOM   1876  CB  ALA A 250     -65.428  30.883  67.298  1.00 68.61           C  
ATOM   1877  O   ALA A 250     -67.104  29.932  69.940  1.00 68.61           O  
ATOM   1878  N   ALA A 251     -65.447  28.413  69.274  1.00 64.94           N  
ATOM   1879  CA  ALA A 251     -66.075  27.252  69.899  1.00 64.94           C  
ATOM   1880  C   ALA A 251     -66.061  27.373  71.420  1.00 64.94           C  
ATOM   1881  CB  ALA A 251     -65.371  25.969  69.465  1.00 64.94           C  
ATOM   1882  O   ALA A 251     -67.016  26.973  72.090  1.00 64.94           O  
ATOM   1883  N   GLN A 252     -64.924  27.841  72.050  1.00 63.97           N  
ATOM   1884  CA  GLN A 252     -64.911  28.088  73.488  1.00 63.97           C  
ATOM   1885  C   GLN A 252     -65.947  29.140  73.876  1.00 63.97           C  
ATOM   1886  CB  GLN A 252     -63.519  28.529  73.945  1.00 63.97           C  
ATOM   1887  O   GLN A 252     -66.616  29.011  74.903  1.00 63.97           O  
ATOM   1888  CG  GLN A 252     -63.027  27.814  75.195  1.00 63.97           C  
ATOM   1889  CD  GLN A 252     -61.598  28.177  75.555  1.00 63.97           C  
ATOM   1890  NE2 GLN A 252     -61.015  27.433  76.489  1.00 63.97           N  
ATOM   1891  OE1 GLN A 252     -61.023  29.117  74.998  1.00 63.97           O  
ATOM   1892  N   ALA A 253     -66.109  30.166  72.947  1.00 63.58           N  
ATOM   1893  CA  ALA A 253     -67.141  31.170  73.192  1.00 63.58           C  
ATOM   1894  C   ALA A 253     -68.533  30.599  72.937  1.00 63.58           C  
ATOM   1895  CB  ALA A 253     -66.905  32.400  72.319  1.00 63.58           C  
ATOM   1896  O   ALA A 253     -69.468  30.861  73.698  1.00 63.58           O  
ATOM   1897  N   GLN A 254     -68.620  29.714  71.833  1.00 59.04           N  
ATOM   1898  CA  GLN A 254     -69.892  29.063  71.539  1.00 59.04           C  
ATOM   1899  C   GLN A 254     -70.127  27.872  72.464  1.00 59.04           C  
ATOM   1900  CB  GLN A 254     -69.940  28.611  70.079  1.00 59.04           C  
ATOM   1901  O   GLN A 254     -71.262  27.603  72.862  1.00 59.04           O  
ATOM   1902  CG  GLN A 254     -71.108  29.193  69.293  1.00 59.04           C  
ATOM   1903  CD  GLN A 254     -70.963  28.997  67.796  1.00 59.04           C  
ATOM   1904  NE2 GLN A 254     -72.087  28.996  67.086  1.00 59.04           N  
ATOM   1905  OE1 GLN A 254     -69.851  28.848  67.280  1.00 59.04           O  
ATOM   1906  N   MET A 255     -68.979  27.093  72.823  1.00 54.99           N  
ATOM   1907  CA  MET A 255     -69.033  25.985  73.772  1.00 54.99           C  
ATOM   1908  C   MET A 255     -69.329  26.488  75.180  1.00 54.99           C  
ATOM   1909  CB  MET A 255     -67.718  25.204  73.761  1.00 54.99           C  
ATOM   1910  O   MET A 255     -70.068  25.848  75.930  1.00 54.99           O  
ATOM   1911  CG  MET A 255     -67.901  23.695  73.793  1.00 54.99           C  
ATOM   1912  SD  MET A 255     -66.839  22.884  75.050  1.00 54.99           S  
ATOM   1913  CE  MET A 255     -67.810  21.385  75.370  1.00 54.99           C  
ATOM   1914  N   GLN A 256     -68.753  27.700  75.499  1.00 54.29           N  
ATOM   1915  CA  GLN A 256     -69.230  28.274  76.753  1.00 54.29           C  
ATOM   1916  C   GLN A 256     -70.716  28.612  76.674  1.00 54.29           C  
ATOM   1917  CB  GLN A 256     -68.425  29.524  77.112  1.00 54.29           C  
ATOM   1918  O   GLN A 256     -71.454  28.419  77.642  1.00 54.29           O  
ATOM   1919  CG  GLN A 256     -67.006  29.229  77.578  1.00 54.29           C  
ATOM   1920  CD  GLN A 256     -66.344  30.424  78.238  1.00 54.29           C  
ATOM   1921  NE2 GLN A 256     -65.200  30.193  78.873  1.00 54.29           N  
ATOM   1922  OE1 GLN A 256     -66.857  31.546  78.177  1.00 54.29           O  
ATOM   1923  N   ALA A 257     -71.175  28.843  75.371  1.00 54.87           N  
ATOM   1924  CA  ALA A 257     -72.608  29.097  75.240  1.00 54.87           C  
ATOM   1925  C   ALA A 257     -73.366  27.811  74.925  1.00 54.87           C  
ATOM   1926  CB  ALA A 257     -72.867  30.142  74.159  1.00 54.87           C  
ATOM   1927  O   ALA A 257     -74.462  27.586  75.443  1.00 54.87           O  
ATOM   1928  N   GLU A 258     -72.629  26.869  74.251  1.00 53.44           N  
ATOM   1929  CA  GLU A 258     -73.279  25.606  73.915  1.00 53.44           C  
ATOM   1930  C   GLU A 258     -73.005  24.545  74.977  1.00 53.44           C  
ATOM   1931  CB  GLU A 258     -72.814  25.110  72.543  1.00 53.44           C  
ATOM   1932  O   GLU A 258     -73.761  23.580  75.106  1.00 53.44           O  
ATOM   1933  CG  GLU A 258     -73.329  25.946  71.380  1.00 53.44           C  
ATOM   1934  CD  GLU A 258     -72.865  25.438  70.025  1.00 53.44           C  
ATOM   1935  OE1 GLU A 258     -73.274  26.010  68.989  1.00 53.44           O  
ATOM   1936  OE2 GLU A 258     -72.087  24.458  69.998  1.00 53.44           O  
ATOM   1937  N   THR A 259     -71.711  24.707  75.740  1.00 53.39           N  
ATOM   1938  CA  THR A 259     -71.416  23.831  76.868  1.00 53.39           C  
ATOM   1939  C   THR A 259     -72.524  23.905  77.914  1.00 53.39           C  
ATOM   1940  CB  THR A 259     -70.068  24.192  77.518  1.00 53.39           C  
ATOM   1941  O   THR A 259     -72.836  22.907  78.567  1.00 53.39           O  
ATOM   1942  CG2 THR A 259     -68.907  23.912  76.569  1.00 53.39           C  
ATOM   1943  OG1 THR A 259     -70.066  25.583  77.860  1.00 53.39           O  
ATOM   1944  N   ARG A 260     -73.312  25.034  77.818  1.00 48.69           N  
ATOM   1945  CA  ARG A 260     -74.501  25.040  78.664  1.00 48.69           C  
ATOM   1946  C   ARG A 260     -75.661  24.322  77.984  1.00 48.69           C  
ATOM   1947  CB  ARG A 260     -74.905  26.474  79.014  1.00 48.69           C  
ATOM   1948  O   ARG A 260     -76.407  23.585  78.631  1.00 48.69           O  
ATOM   1949  CG  ARG A 260     -74.473  26.914  80.404  1.00 48.69           C  
ATOM   1950  CD  ARG A 260     -75.508  27.822  81.055  1.00 48.69           C  
ATOM   1951  NE  ARG A 260     -75.134  28.171  82.422  1.00 48.69           N  
ATOM   1952  NH1 ARG A 260     -76.217  30.212  82.418  1.00 48.69           N  
ATOM   1953  NH2 ARG A 260     -75.085  29.514  84.285  1.00 48.69           N  
ATOM   1954  CZ  ARG A 260     -75.480  29.298  83.038  1.00 48.69           C  
ATOM   1955  N   ASP A 261     -75.532  24.045  76.622  1.00 51.17           N  
ATOM   1956  CA  ASP A 261     -76.640  23.365  75.957  1.00 51.17           C  
ATOM   1957  C   ASP A 261     -76.259  21.937  75.576  1.00 51.17           C  
ATOM   1958  CB  ASP A 261     -77.078  24.142  74.714  1.00 51.17           C  
ATOM   1959  O   ASP A 261     -77.098  21.034  75.612  1.00 51.17           O  
ATOM   1960  CG  ASP A 261     -78.017  25.292  75.034  1.00 51.17           C  
ATOM   1961  OD1 ASP A 261     -78.588  25.322  76.146  1.00 51.17           O  
ATOM   1962  OD2 ASP A 261     -78.190  26.175  74.166  1.00 51.17           O  
ATOM   1963  N   ALA A 262     -74.846  21.599  75.449  1.00 54.54           N  
ATOM   1964  CA  ALA A 262     -74.341  20.278  75.083  1.00 54.54           C  
ATOM   1965  C   ALA A 262     -74.198  19.385  76.312  1.00 54.54           C  
ATOM   1966  CB  ALA A 262     -73.002  20.402  74.361  1.00 54.54           C  
ATOM   1967  O   ALA A 262     -74.030  18.170  76.189  1.00 54.54           O  
ATOM   1968  N   LEU A 263     -74.123  20.088  77.604  1.00 53.50           N  
ATOM   1969  CA  LEU A 263     -74.083  19.221  78.777  1.00 53.50           C  
ATOM   1970  C   LEU A 263     -75.311  18.319  78.830  1.00 53.50           C  
ATOM   1971  CB  LEU A 263     -73.994  20.056  80.057  1.00 53.50           C  
ATOM   1972  O   LEU A 263     -75.235  17.187  79.313  1.00 53.50           O  
ATOM   1973  CG  LEU A 263     -72.781  19.797  80.953  1.00 53.50           C  
ATOM   1974  CD1 LEU A 263     -71.692  20.830  80.683  1.00 53.50           C  
ATOM   1975  CD2 LEU A 263     -73.189  19.813  82.422  1.00 53.50           C  
ATOM   1976  N   LYS A 264     -76.148  18.547  77.768  1.00 56.62           N  
ATOM   1977  CA  LYS A 264     -77.235  17.572  77.757  1.00 56.62           C  
ATOM   1978  C   LYS A 264     -77.142  16.659  76.538  1.00 56.62           C  
ATOM   1979  CB  LYS A 264     -78.591  18.280  77.779  1.00 56.62           C  
ATOM   1980  O   LYS A 264     -77.861  15.661  76.447  1.00 56.62           O  
ATOM   1981  CG  LYS A 264     -78.881  19.021  79.076  1.00 56.62           C  
ATOM   1982  CD  LYS A 264     -80.269  19.649  79.062  1.00 56.62           C  
ATOM   1983  CE  LYS A 264     -80.532  20.452  80.329  1.00 56.62           C  
ATOM   1984  NZ  LYS A 264     -81.502  21.563  80.089  1.00 56.62           N  
ATOM   1985  N   CYS A 265     -76.053  16.781  75.596  1.00 57.15           N  
ATOM   1986  CA  CYS A 265     -75.698  15.969  74.438  1.00 57.15           C  
ATOM   1987  C   CYS A 265     -74.887  14.748  74.856  1.00 57.15           C  
ATOM   1988  CB  CYS A 265     -74.906  16.796  73.426  1.00 57.15           C  
ATOM   1989  O   CYS A 265     -73.968  14.857  75.669  1.00 57.15           O  
ATOM   1990  SG  CYS A 265     -75.870  18.107  72.643  1.00 57.15           S  
ATOM   1991  N   ASP A 266     -75.419  13.709  75.282  1.00 70.46           N  
ATOM   1992  CA  ASP A 266     -75.161  12.298  75.552  1.00 70.46           C  
ATOM   1993  C   ASP A 266     -73.662  12.025  75.660  1.00 70.46           C  
ATOM   1994  CB  ASP A 266     -75.777  11.421  74.460  1.00 70.46           C  
ATOM   1995  O   ASP A 266     -72.967  11.938  74.645  1.00 70.46           O  
ATOM   1996  CG  ASP A 266     -75.681   9.937  74.766  1.00 70.46           C  
ATOM   1997  OD1 ASP A 266     -75.411   9.571  75.931  1.00 70.46           O  
ATOM   1998  OD2 ASP A 266     -75.874   9.127  73.834  1.00 70.46           O  
ATOM   1999  N   VAL A 267     -72.860  12.593  76.514  1.00 83.70           N  
ATOM   2000  CA  VAL A 267     -71.499  12.267  76.928  1.00 83.70           C  
ATOM   2001  C   VAL A 267     -71.156  10.842  76.501  1.00 83.70           C  
ATOM   2002  CB  VAL A 267     -71.317  12.425  78.454  1.00 83.70           C  
ATOM   2003  O   VAL A 267     -70.054  10.583  76.011  1.00 83.70           O  
ATOM   2004  CG1 VAL A 267     -69.914  11.993  78.878  1.00 83.70           C  
ATOM   2005  CG2 VAL A 267     -71.586  13.868  78.877  1.00 83.70           C  
ATOM   2006  N   THR A 268     -72.107   9.968  76.502  1.00 88.03           N  
ATOM   2007  CA  THR A 268     -71.860   8.580  76.128  1.00 88.03           C  
ATOM   2008  C   THR A 268     -71.616   8.461  74.626  1.00 88.03           C  
ATOM   2009  CB  THR A 268     -73.037   7.674  76.533  1.00 88.03           C  
ATOM   2010  O   THR A 268     -70.736   7.714  74.192  1.00 88.03           O  
ATOM   2011  CG2 THR A 268     -72.545   6.304  76.989  1.00 88.03           C  
ATOM   2012  OG1 THR A 268     -73.760   8.291  77.606  1.00 88.03           O  
ATOM   2013  N   SER A 269     -72.357   9.096  73.750  1.00 88.23           N  
ATOM   2014  CA  SER A 269     -72.168   9.123  72.303  1.00 88.23           C  
ATOM   2015  C   SER A 269     -70.823   9.738  71.932  1.00 88.23           C  
ATOM   2016  CB  SER A 269     -73.298   9.902  71.629  1.00 88.23           C  
ATOM   2017  O   SER A 269     -70.131   9.241  71.042  1.00 88.23           O  
ATOM   2018  OG  SER A 269     -73.040  10.067  70.246  1.00 88.23           O  
ATOM   2019  N   ALA A 270     -70.443  10.860  72.586  1.00 89.29           N  
ATOM   2020  CA  ALA A 270     -69.143  11.490  72.374  1.00 89.29           C  
ATOM   2021  C   ALA A 270     -68.007  10.548  72.761  1.00 89.29           C  
ATOM   2022  CB  ALA A 270     -69.045  12.790  73.169  1.00 89.29           C  
ATOM   2023  O   ALA A 270     -67.003  10.451  72.051  1.00 89.29           O  
ATOM   2024  N   LEU A 271     -68.109   9.828  73.938  1.00 91.76           N  
ATOM   2025  CA  LEU A 271     -67.086   8.880  74.366  1.00 91.76           C  
ATOM   2026  C   LEU A 271     -66.977   7.717  73.385  1.00 91.76           C  
ATOM   2027  CB  LEU A 271     -67.399   8.352  75.769  1.00 91.76           C  
ATOM   2028  O   LEU A 271     -65.875   7.252  73.087  1.00 91.76           O  
ATOM   2029  CG  LEU A 271     -67.184   9.330  76.925  1.00 91.76           C  
ATOM   2030  CD1 LEU A 271     -67.738   8.748  78.221  1.00 91.76           C  
ATOM   2031  CD2 LEU A 271     -65.704   9.666  77.073  1.00 91.76           C  
ATOM   2032  N   ARG A 272     -68.144   7.222  72.741  1.00 93.23           N  
ATOM   2033  CA  ARG A 272     -68.144   6.168  71.731  1.00 93.23           C  
ATOM   2034  C   ARG A 272     -67.484   6.644  70.442  1.00 93.23           C  
ATOM   2035  CB  ARG A 272     -69.572   5.698  71.446  1.00 93.23           C  
ATOM   2036  O   ARG A 272     -66.725   5.901  69.816  1.00 93.23           O  
ATOM   2037  CG  ARG A 272     -70.036   4.559  72.339  1.00 93.23           C  
ATOM   2038  CD  ARG A 272     -71.399   4.029  71.916  1.00 93.23           C  
ATOM   2039  NE  ARG A 272     -72.486   4.760  72.560  1.00 93.23           N  
ATOM   2040  NH1 ARG A 272     -73.143   5.878  70.648  1.00 93.23           N  
ATOM   2041  NH2 ARG A 272     -74.248   6.232  72.625  1.00 93.23           N  
ATOM   2042  CZ  ARG A 272     -73.290   5.622  71.943  1.00 93.23           C  
ATOM   2043  N   GLU A 273     -67.762   7.828  70.033  1.00 93.43           N  
ATOM   2044  CA  GLU A 273     -67.143   8.418  68.850  1.00 93.43           C  
ATOM   2045  C   GLU A 273     -65.641   8.602  69.046  1.00 93.43           C  
ATOM   2046  CB  GLU A 273     -67.797   9.760  68.513  1.00 93.43           C  
ATOM   2047  O   GLU A 273     -64.854   8.344  68.133  1.00 93.43           O  
ATOM   2048  CG  GLU A 273     -67.188  10.455  67.304  1.00 93.43           C  
ATOM   2049  CD  GLU A 273     -67.385   9.686  66.007  1.00 93.43           C  
ATOM   2050  OE1 GLU A 273     -66.596   9.887  65.057  1.00 93.43           O  
ATOM   2051  OE2 GLU A 273     -68.338   8.878  65.941  1.00 93.43           O  
ATOM   2052  N   ILE A 274     -65.164   9.162  70.259  1.00 94.27           N  
ATOM   2053  CA  ILE A 274     -63.743   9.314  70.550  1.00 94.27           C  
ATOM   2054  C   ILE A 274     -63.059   7.949  70.511  1.00 94.27           C  
ATOM   2055  CB  ILE A 274     -63.516   9.988  71.922  1.00 94.27           C  
ATOM   2056  O   ILE A 274     -61.970   7.810  69.949  1.00 94.27           O  
ATOM   2057  CG1 ILE A 274     -64.027  11.433  71.898  1.00 94.27           C  
ATOM   2058  CG2 ILE A 274     -62.036   9.937  72.311  1.00 94.27           C  
ATOM   2059  CD1 ILE A 274     -63.993  12.124  73.254  1.00 94.27           C  
ATOM   2060  N   ARG A 275     -63.731   6.896  71.095  1.00 94.58           N  
ATOM   2061  CA  ARG A 275     -63.192   5.541  71.047  1.00 94.58           C  
ATOM   2062  C   ARG A 275     -63.086   5.045  69.609  1.00 94.58           C  
ATOM   2063  CB  ARG A 275     -64.063   4.586  71.867  1.00 94.58           C  
ATOM   2064  O   ARG A 275     -62.079   4.444  69.227  1.00 94.58           O  
ATOM   2065  CG  ARG A 275     -63.433   3.221  72.096  1.00 94.58           C  
ATOM   2066  CD  ARG A 275     -64.269   2.365  73.037  1.00 94.58           C  
ATOM   2067  NE  ARG A 275     -63.608   1.100  73.345  1.00 94.58           N  
ATOM   2068  NH1 ARG A 275     -65.205   0.397  74.859  1.00 94.58           N  
ATOM   2069  NH2 ARG A 275     -63.386  -0.923  74.409  1.00 94.58           N  
ATOM   2070  CZ  ARG A 275     -64.068   0.194  74.204  1.00 94.58           C  
ATOM   2071  N   ALA A 276     -64.120   5.207  68.733  1.00 94.83           N  
ATOM   2072  CA  ALA A 276     -64.132   4.811  67.327  1.00 94.83           C  
ATOM   2073  C   ALA A 276     -63.022   5.512  66.550  1.00 94.83           C  
ATOM   2074  CB  ALA A 276     -65.490   5.115  66.700  1.00 94.83           C  
ATOM   2075  O   ALA A 276     -62.361   4.898  65.709  1.00 94.83           O  
ATOM   2076  N   GLN A 277     -62.723   6.781  66.798  1.00 95.06           N  
ATOM   2077  CA  GLN A 277     -61.660   7.524  66.130  1.00 95.06           C  
ATOM   2078  C   GLN A 277     -60.286   6.988  66.520  1.00 95.06           C  
ATOM   2079  CB  GLN A 277     -61.756   9.014  66.461  1.00 95.06           C  
ATOM   2080  O   GLN A 277     -59.392   6.884  65.677  1.00 95.06           O  
ATOM   2081  CG  GLN A 277     -62.942   9.714  65.810  1.00 95.06           C  
ATOM   2082  CD  GLN A 277     -63.005  11.193  66.141  1.00 95.06           C  
ATOM   2083  NE2 GLN A 277     -63.834  11.930  65.410  1.00 95.06           N  
ATOM   2084  OE1 GLN A 277     -62.315  11.670  67.048  1.00 95.06           O  
ATOM   2085  N   LEU A 278     -60.049   6.705  67.868  1.00 95.70           N  
ATOM   2086  CA  LEU A 278     -58.763   6.177  68.308  1.00 95.70           C  
ATOM   2087  C   LEU A 278     -58.523   4.783  67.737  1.00 95.70           C  
ATOM   2088  CB  LEU A 278     -58.696   6.133  69.837  1.00 95.70           C  
ATOM   2089  O   LEU A 278     -57.408   4.463  67.318  1.00 95.70           O  
ATOM   2090  CG  LEU A 278     -58.591   7.482  70.550  1.00 95.70           C  
ATOM   2091  CD1 LEU A 278     -58.642   7.287  72.062  1.00 95.70           C  
ATOM   2092  CD2 LEU A 278     -57.311   8.204  70.142  1.00 95.70           C  
ATOM   2093  N   GLU A 279     -59.610   4.005  67.764  1.00 95.38           N  
ATOM   2094  CA  GLU A 279     -59.518   2.682  67.154  1.00 95.38           C  
ATOM   2095  C   GLU A 279     -59.259   2.783  65.653  1.00 95.38           C  
ATOM   2096  CB  GLU A 279     -60.795   1.879  67.415  1.00 95.38           C  
ATOM   2097  O   GLU A 279     -58.463   2.020  65.102  1.00 95.38           O  
ATOM   2098  CG  GLU A 279     -60.918   1.366  68.842  1.00 95.38           C  
ATOM   2099  CD  GLU A 279     -62.260   0.712  69.131  1.00 95.38           C  
ATOM   2100  OE1 GLU A 279     -62.487   0.275  70.282  1.00 95.38           O  
ATOM   2101  OE2 GLU A 279     -63.090   0.635  68.199  1.00 95.38           O  
ATOM   2102  N   GLY A 280     -59.990   3.703  64.996  1.00 95.96           N  
ATOM   2103  CA  GLY A 280     -59.729   3.941  63.586  1.00 95.96           C  
ATOM   2104  C   GLY A 280     -58.311   4.405  63.311  1.00 95.96           C  
ATOM   2105  O   GLY A 280     -57.669   3.932  62.371  1.00 95.96           O  
ATOM   2106  N   HIS A 281     -57.812   5.372  64.129  1.00 95.53           N  
ATOM   2107  CA  HIS A 281     -56.444   5.860  63.996  1.00 95.53           C  
ATOM   2108  C   HIS A 281     -55.435   4.742  64.239  1.00 95.53           C  
ATOM   2109  CB  HIS A 281     -56.191   7.016  64.965  1.00 95.53           C  
ATOM   2110  O   HIS A 281     -54.418   4.657  63.547  1.00 95.53           O  
ATOM   2111  CG  HIS A 281     -54.907   7.740  64.713  1.00 95.53           C  
ATOM   2112  CD2 HIS A 281     -54.622   8.791  63.908  1.00 95.53           C  
ATOM   2113  ND1 HIS A 281     -53.724   7.394  65.329  1.00 95.53           N  
ATOM   2114  CE1 HIS A 281     -52.765   8.204  64.913  1.00 95.53           C  
ATOM   2115  NE2 HIS A 281     -53.284   9.060  64.050  1.00 95.53           N  
ATOM   2116  N   ALA A 282     -55.664   3.889  65.267  1.00 95.38           N  
ATOM   2117  CA  ALA A 282     -54.769   2.774  65.566  1.00 95.38           C  
ATOM   2118  C   ALA A 282     -54.673   1.815  64.383  1.00 95.38           C  
ATOM   2119  CB  ALA A 282     -55.244   2.030  66.812  1.00 95.38           C  
ATOM   2120  O   ALA A 282     -53.580   1.369  64.026  1.00 95.38           O  
ATOM   2121  N   VAL A 283     -55.854   1.476  63.711  1.00 96.31           N  
ATOM   2122  CA  VAL A 283     -55.895   0.592  62.551  1.00 96.31           C  
ATOM   2123  C   VAL A 283     -55.202   1.261  61.366  1.00 96.31           C  
ATOM   2124  CB  VAL A 283     -57.346   0.215  62.176  1.00 96.31           C  
ATOM   2125  O   VAL A 283     -54.410   0.628  60.664  1.00 96.31           O  
ATOM   2126  CG1 VAL A 283     -57.382  -0.546  60.852  1.00 96.31           C  
ATOM   2127  CG2 VAL A 283     -57.986  -0.613  63.289  1.00 96.31           C  
ATOM   2128  N   GLN A 284     -55.531   2.555  61.117  1.00 96.42           N  
ATOM   2129  CA  GLN A 284     -54.915   3.309  60.030  1.00 96.42           C  
ATOM   2130  C   GLN A 284     -53.406   3.420  60.225  1.00 96.42           C  
ATOM   2131  CB  GLN A 284     -55.535   4.703  59.924  1.00 96.42           C  
ATOM   2132  O   GLN A 284     -52.641   3.308  59.264  1.00 96.42           O  
ATOM   2133  CG  GLN A 284     -56.942   4.707  59.341  1.00 96.42           C  
ATOM   2134  CD  GLN A 284     -57.549   6.097  59.284  1.00 96.42           C  
ATOM   2135  NE2 GLN A 284     -58.757   6.194  58.740  1.00 96.42           N  
ATOM   2136  OE1 GLN A 284     -56.937   7.075  59.725  1.00 96.42           O  
ATOM   2137  N   SER A 285     -52.976   3.726  61.554  1.00 94.70           N  
ATOM   2138  CA  SER A 285     -51.551   3.814  61.855  1.00 94.70           C  
ATOM   2139  C   SER A 285     -50.841   2.498  61.554  1.00 94.70           C  
ATOM   2140  CB  SER A 285     -51.335   4.195  63.320  1.00 94.70           C  
ATOM   2141  O   SER A 285     -49.743   2.493  60.994  1.00 94.70           O  
ATOM   2142  OG  SER A 285     -49.952   4.253  63.626  1.00 94.70           O  
ATOM   2143  N   THR A 286     -51.491   1.389  61.859  1.00 95.63           N  
ATOM   2144  CA  THR A 286     -50.906   0.082  61.582  1.00 95.63           C  
ATOM   2145  C   THR A 286     -50.864  -0.184  60.080  1.00 95.63           C  
ATOM   2146  CB  THR A 286     -51.692  -1.042  62.283  1.00 95.63           C  
ATOM   2147  O   THR A 286     -49.880  -0.721  59.567  1.00 95.63           O  
ATOM   2148  CG2 THR A 286     -51.736  -0.823  63.792  1.00 95.63           C  
ATOM   2149  OG1 THR A 286     -53.031  -1.069  61.776  1.00 95.63           O  
ATOM   2150  N   LEU A 287     -51.897   0.088  59.292  1.00 96.52           N  
ATOM   2151  CA  LEU A 287     -51.946  -0.102  57.846  1.00 96.52           C  
ATOM   2152  C   LEU A 287     -50.911   0.773  57.148  1.00 96.52           C  
ATOM   2153  CB  LEU A 287     -53.344   0.215  57.311  1.00 96.52           C  
ATOM   2154  O   LEU A 287     -50.259   0.333  56.198  1.00 96.52           O  
ATOM   2155  CG  LEU A 287     -54.444  -0.792  57.649  1.00 96.52           C  
ATOM   2156  CD1 LEU A 287     -55.783  -0.322  57.091  1.00 96.52           C  
ATOM   2157  CD2 LEU A 287     -54.089  -2.174  57.110  1.00 96.52           C  
ATOM   2158  N   GLN A 288     -50.784   2.099  57.581  1.00 95.52           N  
ATOM   2159  CA  GLN A 288     -49.785   2.997  57.013  1.00 95.52           C  
ATOM   2160  C   GLN A 288     -48.374   2.458  57.227  1.00 95.52           C  
ATOM   2161  CB  GLN A 288     -49.911   4.395  57.622  1.00 95.52           C  
ATOM   2162  O   GLN A 288     -47.535   2.524  56.327  1.00 95.52           O  
ATOM   2163  CG  GLN A 288     -51.140   5.162  57.153  1.00 95.52           C  
ATOM   2164  CD  GLN A 288     -51.140   6.608  57.613  1.00 95.52           C  
ATOM   2165  NE2 GLN A 288     -51.981   7.427  56.991  1.00 95.52           N  
ATOM   2166  OE1 GLN A 288     -50.392   6.985  58.520  1.00 95.52           O  
ATOM   2167  N   SER A 289     -48.110   1.917  58.422  1.00 95.71           N  
ATOM   2168  CA  SER A 289     -46.800   1.341  58.705  1.00 95.71           C  
ATOM   2169  C   SER A 289     -46.543   0.104  57.850  1.00 95.71           C  
ATOM   2170  CB  SER A 289     -46.681   0.980  60.187  1.00 95.71           C  
ATOM   2171  O   SER A 289     -45.434  -0.089  57.347  1.00 95.71           O  
ATOM   2172  OG  SER A 289     -46.769   2.140  60.996  1.00 95.71           O  
ATOM   2173  N   GLU A 290     -47.602  -0.714  57.638  1.00 95.91           N  
ATOM   2174  CA  GLU A 290     -47.485  -1.882  56.769  1.00 95.91           C  
ATOM   2175  C   GLU A 290     -47.232  -1.470  55.322  1.00 95.91           C  
ATOM   2176  CB  GLU A 290     -48.744  -2.747  56.858  1.00 95.91           C  
ATOM   2177  O   GLU A 290     -46.418  -2.084  54.629  1.00 95.91           O  
ATOM   2178  CG  GLU A 290     -48.936  -3.417  58.211  1.00 95.91           C  
ATOM   2179  CD  GLU A 290     -50.215  -4.234  58.300  1.00 95.91           C  
ATOM   2180  OE1 GLU A 290     -50.380  -5.000  59.277  1.00 95.91           O  
ATOM   2181  OE2 GLU A 290     -51.059  -4.109  57.385  1.00 95.91           O  
ATOM   2182  N   GLU A 291     -47.937  -0.460  54.881  1.00 97.11           N  
ATOM   2183  CA  GLU A 291     -47.744   0.032  53.520  1.00 97.11           C  
ATOM   2184  C   GLU A 291     -46.355   0.639  53.344  1.00 97.11           C  
ATOM   2185  CB  GLU A 291     -48.818   1.064  53.165  1.00 97.11           C  
ATOM   2186  O   GLU A 291     -45.711   0.438  52.312  1.00 97.11           O  
ATOM   2187  CG  GLU A 291     -50.175   0.454  52.846  1.00 97.11           C  
ATOM   2188  CD  GLU A 291     -51.292   1.483  52.766  1.00 97.11           C  
ATOM   2189  OE1 GLU A 291     -52.477   1.088  52.688  1.00 97.11           O  
ATOM   2190  OE2 GLU A 291     -50.978   2.695  52.782  1.00 97.11           O  
ATOM   2191  N   TRP A 292     -45.909   1.417  54.393  1.00 96.68           N  
ATOM   2192  CA  TRP A 292     -44.573   2.003  54.344  1.00 96.68           C  
ATOM   2193  C   TRP A 292     -43.508   0.919  54.213  1.00 96.68           C  
ATOM   2194  CB  TRP A 292     -44.309   2.846  55.595  1.00 96.68           C  
ATOM   2195  O   TRP A 292     -42.588   1.040  53.401  1.00 96.68           O  
ATOM   2196  CG  TRP A 292     -42.952   3.483  55.625  1.00 96.68           C  
ATOM   2197  CD1 TRP A 292     -42.580   4.657  55.032  1.00 96.68           C  
ATOM   2198  CD2 TRP A 292     -41.786   2.976  56.280  1.00 96.68           C  
ATOM   2199  CE2 TRP A 292     -40.740   3.896  56.042  1.00 96.68           C  
ATOM   2200  CE3 TRP A 292     -41.522   1.833  57.046  1.00 96.68           C  
ATOM   2201  NE1 TRP A 292     -41.251   4.911  55.279  1.00 96.68           N  
ATOM   2202  CH2 TRP A 292     -39.220   2.580  57.290  1.00 96.68           C  
ATOM   2203  CZ2 TRP A 292     -39.450   3.706  56.544  1.00 96.68           C  
ATOM   2204  CZ3 TRP A 292     -40.238   1.646  57.544  1.00 96.68           C  
ATOM   2205  N   PHE A 293     -43.598  -0.220  54.997  1.00 96.87           N  
ATOM   2206  CA  PHE A 293     -42.641  -1.318  54.935  1.00 96.87           C  
ATOM   2207  C   PHE A 293     -42.799  -2.102  53.638  1.00 96.87           C  
ATOM   2208  CB  PHE A 293     -42.814  -2.251  56.138  1.00 96.87           C  
ATOM   2209  O   PHE A 293     -41.813  -2.574  53.068  1.00 96.87           O  
ATOM   2210  CG  PHE A 293     -42.323  -1.667  57.435  1.00 96.87           C  
ATOM   2211  CD1 PHE A 293     -40.979  -1.361  57.611  1.00 96.87           C  
ATOM   2212  CD2 PHE A 293     -43.206  -1.425  58.479  1.00 96.87           C  
ATOM   2213  CE1 PHE A 293     -40.522  -0.821  58.811  1.00 96.87           C  
ATOM   2214  CE2 PHE A 293     -42.757  -0.885  59.681  1.00 96.87           C  
ATOM   2215  CZ  PHE A 293     -41.414  -0.584  59.845  1.00 96.87           C  
ATOM   2216  N   ARG A 294     -44.029  -2.201  53.095  1.00 97.90           N  
ATOM   2217  CA  ARG A 294     -44.259  -2.885  51.827  1.00 97.90           C  
ATOM   2218  C   ARG A 294     -43.562  -2.161  50.680  1.00 97.90           C  
ATOM   2219  CB  ARG A 294     -45.758  -3.000  51.541  1.00 97.90           C  
ATOM   2220  O   ARG A 294     -42.890  -2.789  49.859  1.00 97.90           O  
ATOM   2221  CG  ARG A 294     -46.095  -3.925  50.382  1.00 97.90           C  
ATOM   2222  CD  ARG A 294     -47.598  -4.097  50.218  1.00 97.90           C  
ATOM   2223  NE  ARG A 294     -48.227  -2.885  49.702  1.00 97.90           N  
ATOM   2224  NH1 ARG A 294     -47.953  -3.440  47.477  1.00 97.90           N  
ATOM   2225  NH2 ARG A 294     -48.968  -1.467  48.053  1.00 97.90           N  
ATOM   2226  CZ  ARG A 294     -48.381  -2.600  48.412  1.00 97.90           C  
ATOM   2227  N   VAL A 295     -43.748  -0.816  50.540  1.00 97.34           N  
ATOM   2228  CA  VAL A 295     -43.124  -0.018  49.489  1.00 97.34           C  
ATOM   2229  C   VAL A 295     -41.604  -0.079  49.628  1.00 97.34           C  
ATOM   2230  CB  VAL A 295     -43.605   1.450  49.530  1.00 97.34           C  
ATOM   2231  O   VAL A 295     -40.890  -0.229  48.634  1.00 97.34           O  
ATOM   2232  CG1 VAL A 295     -42.789   2.312  48.568  1.00 97.34           C  
ATOM   2233  CG2 VAL A 295     -45.093   1.533  49.196  1.00 97.34           C  
ATOM   2234  N   ARG A 296     -41.082   0.075  50.892  1.00 97.51           N  
ATOM   2235  CA  ARG A 296     -39.642   0.011  51.118  1.00 97.51           C  
ATOM   2236  C   ARG A 296     -39.085  -1.352  50.721  1.00 97.51           C  
ATOM   2237  CB  ARG A 296     -39.315   0.304  52.584  1.00 97.51           C  
ATOM   2238  O   ARG A 296     -38.027  -1.437  50.094  1.00 97.51           O  
ATOM   2239  CG  ARG A 296     -37.827   0.426  52.870  1.00 97.51           C  
ATOM   2240  CD  ARG A 296     -37.200   1.588  52.112  1.00 97.51           C  
ATOM   2241  NE  ARG A 296     -35.767   1.691  52.371  1.00 97.51           N  
ATOM   2242  NH1 ARG A 296     -35.390   3.338  50.796  1.00 97.51           N  
ATOM   2243  NH2 ARG A 296     -33.653   2.530  52.054  1.00 97.51           N  
ATOM   2244  CZ  ARG A 296     -34.940   2.520  51.740  1.00 97.51           C  
ATOM   2245  N   LEU A 297     -39.798  -2.450  51.112  1.00 97.75           N  
ATOM   2246  CA  LEU A 297     -39.363  -3.792  50.740  1.00 97.75           C  
ATOM   2247  C   LEU A 297     -39.383  -3.970  49.225  1.00 97.75           C  
ATOM   2248  CB  LEU A 297     -40.254  -4.847  51.401  1.00 97.75           C  
ATOM   2249  O   LEU A 297     -38.487  -4.599  48.658  1.00 97.75           O  
ATOM   2250  CG  LEU A 297     -40.032  -5.080  52.897  1.00 97.75           C  
ATOM   2251  CD1 LEU A 297     -41.062  -6.067  53.437  1.00 97.75           C  
ATOM   2252  CD2 LEU A 297     -38.616  -5.582  53.156  1.00 97.75           C  
ATOM   2253  N   ASP A 298     -40.449  -3.423  48.582  1.00 97.37           N  
ATOM   2254  CA  ASP A 298     -40.536  -3.469  47.126  1.00 97.37           C  
ATOM   2255  C   ASP A 298     -39.390  -2.693  46.482  1.00 97.37           C  
ATOM   2256  CB  ASP A 298     -41.880  -2.912  46.651  1.00 97.37           C  
ATOM   2257  O   ASP A 298     -38.798  -3.148  45.501  1.00 97.37           O  
ATOM   2258  CG  ASP A 298     -43.043  -3.845  46.939  1.00 97.37           C  
ATOM   2259  OD1 ASP A 298     -42.812  -5.041  47.217  1.00 97.37           O  
ATOM   2260  OD2 ASP A 298     -44.203  -3.380  46.885  1.00 97.37           O  
ATOM   2261  N   ARG A 299     -39.074  -1.522  46.994  1.00 97.45           N  
ATOM   2262  CA  ARG A 299     -37.966  -0.725  46.478  1.00 97.45           C  
ATOM   2263  C   ARG A 299     -36.638  -1.452  46.658  1.00 97.45           C  
ATOM   2264  CB  ARG A 299     -37.916   0.638  47.172  1.00 97.45           C  
ATOM   2265  O   ARG A 299     -35.797  -1.451  45.757  1.00 97.45           O  
ATOM   2266  CG  ARG A 299     -38.995   1.604  46.712  1.00 97.45           C  
ATOM   2267  CD  ARG A 299     -38.887   2.949  47.418  1.00 97.45           C  
ATOM   2268  NE  ARG A 299     -39.992   3.834  47.063  1.00 97.45           N  
ATOM   2269  NH1 ARG A 299     -39.449   5.469  48.602  1.00 97.45           N  
ATOM   2270  NH2 ARG A 299     -41.268   5.736  47.234  1.00 97.45           N  
ATOM   2271  CZ  ARG A 299     -40.234   5.011  47.634  1.00 97.45           C  
ATOM   2272  N   LEU A 300     -36.404  -2.032  47.881  1.00 97.21           N  
ATOM   2273  CA  LEU A 300     -35.185  -2.795  48.124  1.00 97.21           C  
ATOM   2274  C   LEU A 300     -35.116  -4.015  47.212  1.00 97.21           C  
ATOM   2275  CB  LEU A 300     -35.110  -3.234  49.589  1.00 97.21           C  
ATOM   2276  O   LEU A 300     -34.049  -4.344  46.688  1.00 97.21           O  
ATOM   2277  CG  LEU A 300     -33.808  -3.903  50.031  1.00 97.21           C  
ATOM   2278  CD1 LEU A 300     -32.634  -2.945  49.856  1.00 97.21           C  
ATOM   2279  CD2 LEU A 300     -33.911  -4.372  51.478  1.00 97.21           C  
ATOM   2280  N   SER A 301     -36.245  -4.718  47.001  1.00 97.41           N  
ATOM   2281  CA  SER A 301     -36.296  -5.877  46.116  1.00 97.41           C  
ATOM   2282  C   SER A 301     -36.006  -5.483  44.672  1.00 97.41           C  
ATOM   2283  CB  SER A 301     -37.663  -6.558  46.202  1.00 97.41           C  
ATOM   2284  O   SER A 301     -35.300  -6.198  43.957  1.00 97.41           O  
ATOM   2285  OG  SER A 301     -38.662  -5.758  45.595  1.00 97.41           O  
ATOM   2286  N   GLU A 302     -36.538  -4.355  44.158  1.00 97.67           N  
ATOM   2287  CA  GLU A 302     -36.277  -3.846  42.815  1.00 97.67           C  
ATOM   2288  C   GLU A 302     -34.812  -3.450  42.650  1.00 97.67           C  
ATOM   2289  CB  GLU A 302     -37.183  -2.652  42.506  1.00 97.67           C  
ATOM   2290  O   GLU A 302     -34.208  -3.707  41.607  1.00 97.67           O  
ATOM   2291  CG  GLU A 302     -38.639  -3.028  42.275  1.00 97.67           C  
ATOM   2292  CD  GLU A 302     -39.541  -1.825  42.048  1.00 97.67           C  
ATOM   2293  OE1 GLU A 302     -40.767  -2.010  41.874  1.00 97.67           O  
ATOM   2294  OE2 GLU A 302     -39.017  -0.689  42.043  1.00 97.67           O  
ATOM   2295  N   ALA A 303     -34.298  -2.711  43.678  1.00 97.05           N  
ATOM   2296  CA  ALA A 303     -32.885  -2.343  43.643  1.00 97.05           C  
ATOM   2297  C   ALA A 303     -31.996  -3.582  43.588  1.00 97.05           C  
ATOM   2298  CB  ALA A 303     -32.527  -1.488  44.856  1.00 97.05           C  
ATOM   2299  O   ALA A 303     -30.998  -3.606  42.864  1.00 97.05           O  
ATOM   2300  N   ALA A 304     -32.359  -4.667  44.395  1.00 97.64           N  
ATOM   2301  CA  ALA A 304     -31.606  -5.918  44.361  1.00 97.64           C  
ATOM   2302  C   ALA A 304     -31.691  -6.573  42.986  1.00 97.64           C  
ATOM   2303  CB  ALA A 304     -32.118  -6.875  45.435  1.00 97.64           C  
ATOM   2304  O   ALA A 304     -30.695  -7.089  42.475  1.00 97.64           O  
ATOM   2305  N   LYS A 305     -32.869  -6.521  42.294  1.00 97.79           N  
ATOM   2306  CA  LYS A 305     -33.049  -7.076  40.955  1.00 97.79           C  
ATOM   2307  C   LYS A 305     -32.228  -6.305  39.925  1.00 97.79           C  
ATOM   2308  CB  LYS A 305     -34.527  -7.064  40.563  1.00 97.79           C  
ATOM   2309  O   LYS A 305     -31.602  -6.904  39.049  1.00 97.79           O  
ATOM   2310  CG  LYS A 305     -35.381  -8.056  41.339  1.00 97.79           C  
ATOM   2311  CD  LYS A 305     -36.837  -8.010  40.891  1.00 97.79           C  
ATOM   2312  CE  LYS A 305     -37.708  -8.940  41.725  1.00 97.79           C  
ATOM   2313  NZ  LYS A 305     -39.160  -8.754  41.426  1.00 97.79           N  
ATOM   2314  N   VAL A 306     -32.266  -4.990  39.987  1.00 98.19           N  
ATOM   2315  CA  VAL A 306     -31.493  -4.150  39.077  1.00 98.19           C  
ATOM   2316  C   VAL A 306     -30.004  -4.445  39.241  1.00 98.19           C  
ATOM   2317  CB  VAL A 306     -31.769  -2.649  39.318  1.00 98.19           C  
ATOM   2318  O   VAL A 306     -29.273  -4.546  38.253  1.00 98.19           O  
ATOM   2319  CG1 VAL A 306     -30.795  -1.786  38.519  1.00 98.19           C  
ATOM   2320  CG2 VAL A 306     -33.213  -2.307  38.955  1.00 98.19           C  
ATOM   2321  N   ASN A 307     -29.531  -4.541  40.604  1.00 97.79           N  
ATOM   2322  CA  ASN A 307     -28.135  -4.874  40.865  1.00 97.79           C  
ATOM   2323  C   ASN A 307     -27.768  -6.240  40.292  1.00 97.79           C  
ATOM   2324  CB  ASN A 307     -27.844  -4.833  42.367  1.00 97.79           C  
ATOM   2325  O   ASN A 307     -26.696  -6.406  39.707  1.00 97.79           O  
ATOM   2326  CG  ASN A 307     -26.378  -5.050  42.684  1.00 97.79           C  
ATOM   2327  ND2 ASN A 307     -25.845  -4.251  43.602  1.00 97.79           N  
ATOM   2328  OD1 ASN A 307     -25.728  -5.927  42.108  1.00 97.79           O  
ATOM   2329  N   THR A 308     -28.654  -7.273  40.415  1.00 98.00           N  
ATOM   2330  CA  THR A 308     -28.423  -8.599  39.852  1.00 98.00           C  
ATOM   2331  C   THR A 308     -28.374  -8.538  38.328  1.00 98.00           C  
ATOM   2332  CB  THR A 308     -29.515  -9.591  40.294  1.00 98.00           C  
ATOM   2333  O   THR A 308     -27.537  -9.192  37.702  1.00 98.00           O  
ATOM   2334  CG2 THR A 308     -29.484  -9.807  41.803  1.00 98.00           C  
ATOM   2335  OG1 THR A 308     -30.800  -9.076  39.923  1.00 98.00           O  
ATOM   2336  N   ASP A 309     -29.251  -7.740  37.688  1.00 98.06           N  
ATOM   2337  CA  ASP A 309     -29.251  -7.559  36.240  1.00 98.06           C  
ATOM   2338  C   ASP A 309     -27.979  -6.853  35.775  1.00 98.06           C  
ATOM   2339  CB  ASP A 309     -30.483  -6.767  35.798  1.00 98.06           C  
ATOM   2340  O   ASP A 309     -27.410  -7.206  34.740  1.00 98.06           O  
ATOM   2341  CG  ASP A 309     -31.766  -7.577  35.871  1.00 98.06           C  
ATOM   2342  OD1 ASP A 309     -31.697  -8.820  35.981  1.00 98.06           O  
ATOM   2343  OD2 ASP A 309     -32.855  -6.966  35.816  1.00 98.06           O  
ATOM   2344  N   ALA A 310     -27.564  -5.780  36.499  1.00 97.99           N  
ATOM   2345  CA  ALA A 310     -26.323  -5.077  36.183  1.00 97.99           C  
ATOM   2346  C   ALA A 310     -25.124  -6.017  36.264  1.00 97.99           C  
ATOM   2347  CB  ALA A 310     -26.130  -3.890  37.124  1.00 97.99           C  
ATOM   2348  O   ALA A 310     -24.233  -5.971  35.413  1.00 97.99           O  
ATOM   2349  N   MET A 311     -25.101  -6.945  37.335  1.00 98.09           N  
ATOM   2350  CA  MET A 311     -24.025  -7.922  37.468  1.00 98.09           C  
ATOM   2351  C   MET A 311     -24.053  -8.923  36.317  1.00 98.09           C  
ATOM   2352  CB  MET A 311     -24.129  -8.659  38.804  1.00 98.09           C  
ATOM   2353  O   MET A 311     -23.007  -9.278  35.771  1.00 98.09           O  
ATOM   2354  CG  MET A 311     -23.724  -7.815  40.002  1.00 98.09           C  
ATOM   2355  SD  MET A 311     -23.587  -8.802  41.543  1.00 98.09           S  
ATOM   2356  CE  MET A 311     -22.154  -9.838  41.133  1.00 98.09           C  
ATOM   2357  N   ARG A 312     -25.288  -9.325  35.913  1.00 98.42           N  
ATOM   2358  CA  ARG A 312     -25.423 -10.247  34.789  1.00 98.42           C  
ATOM   2359  C   ARG A 312     -24.949  -9.600  33.492  1.00 98.42           C  
ATOM   2360  CB  ARG A 312     -26.874 -10.710  34.645  1.00 98.42           C  
ATOM   2361  O   ARG A 312     -24.251 -10.232  32.696  1.00 98.42           O  
ATOM   2362  CG  ARG A 312     -27.044 -11.939  33.766  1.00 98.42           C  
ATOM   2363  CD  ARG A 312     -28.510 -12.310  33.591  1.00 98.42           C  
ATOM   2364  NE  ARG A 312     -29.154 -12.581  34.873  1.00 98.42           N  
ATOM   2365  NH1 ARG A 312     -31.127 -11.501  34.346  1.00 98.42           N  
ATOM   2366  NH2 ARG A 312     -30.870 -12.492  36.397  1.00 98.42           N  
ATOM   2367  CZ  ARG A 312     -30.382 -12.191  35.202  1.00 98.42           C  
ATOM   2368  N   SER A 313     -25.363  -8.360  33.237  1.00 98.27           N  
ATOM   2369  CA  SER A 313     -24.923  -7.629  32.053  1.00 98.27           C  
ATOM   2370  C   SER A 313     -23.408  -7.456  32.041  1.00 98.27           C  
ATOM   2371  CB  SER A 313     -25.602  -6.260  31.986  1.00 98.27           C  
ATOM   2372  O   SER A 313     -22.772  -7.584  30.993  1.00 98.27           O  
ATOM   2373  OG  SER A 313     -25.108  -5.403  33.000  1.00 98.27           O  
ATOM   2374  N   ALA A 314     -22.758  -7.045  33.194  1.00 97.84           N  
ATOM   2375  CA  ALA A 314     -21.307  -6.922  33.304  1.00 97.84           C  
ATOM   2376  C   ALA A 314     -20.620  -8.254  33.019  1.00 97.84           C  
ATOM   2377  CB  ALA A 314     -20.920  -6.412  34.690  1.00 97.84           C  
ATOM   2378  O   ALA A 314     -19.601  -8.299  32.327  1.00 97.84           O  
ATOM   2379  N   GLN A 315     -21.185  -9.375  33.510  1.00 98.54           N  
ATOM   2380  CA  GLN A 315     -20.635 -10.705  33.270  1.00 98.54           C  
ATOM   2381  C   GLN A 315     -20.718 -11.076  31.792  1.00 98.54           C  
ATOM   2382  CB  GLN A 315     -21.365 -11.749  34.116  1.00 98.54           C  
ATOM   2383  O   GLN A 315     -19.787 -11.668  31.242  1.00 98.54           O  
ATOM   2384  CG  GLN A 315     -20.994 -11.713  35.592  1.00 98.54           C  
ATOM   2385  CD  GLN A 315     -19.604 -12.257  35.862  1.00 98.54           C  
ATOM   2386  NE2 GLN A 315     -18.964 -11.755  36.913  1.00 98.54           N  
ATOM   2387  OE1 GLN A 315     -19.109 -13.122  35.132  1.00 98.54           O  
ATOM   2388  N   GLU A 316     -21.832 -10.773  31.090  1.00 98.22           N  
ATOM   2389  CA  GLU A 316     -21.974 -11.017  29.658  1.00 98.22           C  
ATOM   2390  C   GLU A 316     -20.964 -10.202  28.856  1.00 98.22           C  
ATOM   2391  CB  GLU A 316     -23.397 -10.693  29.196  1.00 98.22           C  
ATOM   2392  O   GLU A 316     -20.397 -10.695  27.879  1.00 98.22           O  
ATOM   2393  CG  GLU A 316     -24.447 -11.670  29.705  1.00 98.22           C  
ATOM   2394  CD  GLU A 316     -25.872 -11.202  29.459  1.00 98.22           C  
ATOM   2395  OE1 GLU A 316     -26.822 -11.890  29.897  1.00 98.22           O  
ATOM   2396  OE2 GLU A 316     -26.041 -10.138  28.821  1.00 98.22           O  
ATOM   2397  N   GLU A 317     -20.716  -8.945  29.250  1.00 98.12           N  
ATOM   2398  CA  GLU A 317     -19.717  -8.111  28.590  1.00 98.12           C  
ATOM   2399  C   GLU A 317     -18.313  -8.678  28.779  1.00 98.12           C  
ATOM   2400  CB  GLU A 317     -19.779  -6.676  29.119  1.00 98.12           C  
ATOM   2401  O   GLU A 317     -17.505  -8.674  27.847  1.00 98.12           O  
ATOM   2402  CG  GLU A 317     -21.044  -5.929  28.723  1.00 98.12           C  
ATOM   2403  CD  GLU A 317     -21.152  -4.552  29.358  1.00 98.12           C  
ATOM   2404  OE1 GLU A 317     -22.203  -3.890  29.197  1.00 98.12           O  
ATOM   2405  OE2 GLU A 317     -20.178  -4.131  30.022  1.00 98.12           O  
ATOM   2406  N   ILE A 318     -17.992  -9.171  29.985  1.00 98.21           N  
ATOM   2407  CA  ILE A 318     -16.702  -9.801  30.248  1.00 98.21           C  
ATOM   2408  C   ILE A 318     -16.538 -11.031  29.358  1.00 98.21           C  
ATOM   2409  CB  ILE A 318     -16.557 -10.192  31.736  1.00 98.21           C  
ATOM   2410  O   ILE A 318     -15.475 -11.240  28.768  1.00 98.21           O  
ATOM   2411  CG1 ILE A 318     -16.474  -8.938  32.613  1.00 98.21           C  
ATOM   2412  CG2 ILE A 318     -15.331 -11.087  31.942  1.00 98.21           C  
ATOM   2413  CD1 ILE A 318     -16.565  -9.219  34.106  1.00 98.21           C  
ATOM   2414  N   THR A 319     -17.639 -11.800  29.274  1.00 98.49           N  
ATOM   2415  CA  THR A 319     -17.573 -12.997  28.443  1.00 98.49           C  
ATOM   2416  C   THR A 319     -17.429 -12.625  26.970  1.00 98.49           C  
ATOM   2417  CB  THR A 319     -18.820 -13.879  28.633  1.00 98.49           C  
ATOM   2418  O   THR A 319     -16.731 -13.307  26.217  1.00 98.49           O  
ATOM   2419  CG2 THR A 319     -18.934 -14.368  30.073  1.00 98.49           C  
ATOM   2420  OG1 THR A 319     -19.990 -13.119  28.305  1.00 98.49           O  
ATOM   2421  N   GLU A 320     -18.078 -11.598  26.517  1.00 98.53           N  
ATOM   2422  CA  GLU A 320     -17.948 -11.123  25.143  1.00 98.53           C  
ATOM   2423  C   GLU A 320     -16.528 -10.641  24.858  1.00 98.53           C  
ATOM   2424  CB  GLU A 320     -18.950 -10.000  24.864  1.00 98.53           C  
ATOM   2425  O   GLU A 320     -15.967 -10.937  23.801  1.00 98.53           O  
ATOM   2426  CG  GLU A 320     -18.844  -9.415  23.463  1.00 98.53           C  
ATOM   2427  CD  GLU A 320     -19.137 -10.427  22.366  1.00 98.53           C  
ATOM   2428  OE1 GLU A 320     -18.649 -10.246  21.228  1.00 98.53           O  
ATOM   2429  OE2 GLU A 320     -19.862 -11.407  22.648  1.00 98.53           O  
ATOM   2430  N   TYR A 321     -15.919  -9.855  25.802  1.00 98.44           N  
ATOM   2431  CA  TYR A 321     -14.543  -9.401  25.635  1.00 98.44           C  
ATOM   2432  C   TYR A 321     -13.577 -10.579  25.626  1.00 98.44           C  
ATOM   2433  CB  TYR A 321     -14.162  -8.421  26.750  1.00 98.44           C  
ATOM   2434  O   TYR A 321     -12.596 -10.580  24.878  1.00 98.44           O  
ATOM   2435  CG  TYR A 321     -14.812  -7.066  26.615  1.00 98.44           C  
ATOM   2436  CD1 TYR A 321     -14.611  -6.285  25.479  1.00 98.44           C  
ATOM   2437  CD2 TYR A 321     -15.628  -6.563  27.623  1.00 98.44           C  
ATOM   2438  CE1 TYR A 321     -15.206  -5.034  25.351  1.00 98.44           C  
ATOM   2439  CE2 TYR A 321     -16.228  -5.313  27.506  1.00 98.44           C  
ATOM   2440  OH  TYR A 321     -16.604  -3.320  26.247  1.00 98.44           O  
ATOM   2441  CZ  TYR A 321     -16.012  -4.558  26.368  1.00 98.44           C  
ATOM   2442  N   ARG A 322     -13.872 -11.611  26.415  1.00 98.59           N  
ATOM   2443  CA  ARG A 322     -13.069 -12.829  26.391  1.00 98.59           C  
ATOM   2444  C   ARG A 322     -13.154 -13.514  25.031  1.00 98.59           C  
ATOM   2445  CB  ARG A 322     -13.519 -13.792  27.492  1.00 98.59           C  
ATOM   2446  O   ARG A 322     -12.139 -13.955  24.488  1.00 98.59           O  
ATOM   2447  CG  ARG A 322     -12.553 -14.940  27.739  1.00 98.59           C  
ATOM   2448  CD  ARG A 322     -13.026 -15.841  28.872  1.00 98.59           C  
ATOM   2449  NE  ARG A 322     -11.960 -16.102  29.834  1.00 98.59           N  
ATOM   2450  NH1 ARG A 322     -13.225 -15.572  31.693  1.00 98.59           N  
ATOM   2451  NH2 ARG A 322     -11.043 -16.233  31.936  1.00 98.59           N  
ATOM   2452  CZ  ARG A 322     -12.078 -15.969  31.152  1.00 98.59           C  
ATOM   2453  N   ARG A 323     -14.368 -13.603  24.431  1.00 98.43           N  
ATOM   2454  CA  ARG A 323     -14.555 -14.180  23.104  1.00 98.43           C  
ATOM   2455  C   ARG A 323     -13.830 -13.359  22.043  1.00 98.43           C  
ATOM   2456  CB  ARG A 323     -16.044 -14.276  22.764  1.00 98.43           C  
ATOM   2457  O   ARG A 323     -13.168 -13.917  21.165  1.00 98.43           O  
ATOM   2458  CG  ARG A 323     -16.332 -14.985  21.450  1.00 98.43           C  
ATOM   2459  CD  ARG A 323     -17.798 -14.871  21.056  1.00 98.43           C  
ATOM   2460  NE  ARG A 323     -18.201 -13.479  20.880  1.00 98.43           N  
ATOM   2461  NH1 ARG A 323     -17.244 -13.249  18.790  1.00 98.43           N  
ATOM   2462  NH2 ARG A 323     -18.344 -11.484  19.752  1.00 98.43           N  
ATOM   2463  CZ  ARG A 323     -17.929 -12.740  19.808  1.00 98.43           C  
ATOM   2464  N   GLN A 324     -13.924 -12.031  22.095  1.00 98.55           N  
ATOM   2465  CA  GLN A 324     -13.237 -11.152  21.154  1.00 98.55           C  
ATOM   2466  C   GLN A 324     -11.724 -11.326  21.244  1.00 98.55           C  
ATOM   2467  CB  GLN A 324     -13.614  -9.692  21.408  1.00 98.55           C  
ATOM   2468  O   GLN A 324     -11.034 -11.345  20.222  1.00 98.55           O  
ATOM   2469  CG  GLN A 324     -15.031  -9.339  20.979  1.00 98.55           C  
ATOM   2470  CD  GLN A 324     -15.409  -7.909  21.319  1.00 98.55           C  
ATOM   2471  NE2 GLN A 324     -16.708  -7.635  21.369  1.00 98.55           N  
ATOM   2472  OE1 GLN A 324     -14.540  -7.058  21.534  1.00 98.55           O  
ATOM   2473  N   LEU A 325     -11.219 -11.395  22.476  1.00 98.53           N  
ATOM   2474  CA  LEU A 325      -9.788 -11.593  22.679  1.00 98.53           C  
ATOM   2475  C   LEU A 325      -9.326 -12.903  22.049  1.00 98.53           C  
ATOM   2476  CB  LEU A 325      -9.451 -11.585  24.172  1.00 98.53           C  
ATOM   2477  O   LEU A 325      -8.291 -12.943  21.379  1.00 98.53           O  
ATOM   2478  CG  LEU A 325      -7.968 -11.670  24.533  1.00 98.53           C  
ATOM   2479  CD1 LEU A 325      -7.249 -10.387  24.131  1.00 98.53           C  
ATOM   2480  CD2 LEU A 325      -7.795 -11.941  26.024  1.00 98.53           C  
ATOM   2481  N   GLN A 326     -10.109 -13.972  22.231  1.00 98.43           N  
ATOM   2482  CA  GLN A 326      -9.778 -15.260  21.631  1.00 98.43           C  
ATOM   2483  C   GLN A 326      -9.847 -15.191  20.108  1.00 98.43           C  
ATOM   2484  CB  GLN A 326     -10.716 -16.351  22.150  1.00 98.43           C  
ATOM   2485  O   GLN A 326      -8.985 -15.737  19.417  1.00 98.43           O  
ATOM   2486  CG  GLN A 326     -10.455 -16.748  23.597  1.00 98.43           C  
ATOM   2487  CD  GLN A 326     -11.379 -17.852  24.078  1.00 98.43           C  
ATOM   2488  NE2 GLN A 326     -11.001 -18.508  25.170  1.00 98.43           N  
ATOM   2489  OE1 GLN A 326     -12.425 -18.111  23.474  1.00 98.43           O  
ATOM   2490  N   ALA A 327     -10.883 -14.587  19.568  1.00 98.42           N  
ATOM   2491  CA  ALA A 327     -11.017 -14.418  18.124  1.00 98.42           C  
ATOM   2492  C   ALA A 327      -9.827 -13.654  17.549  1.00 98.42           C  
ATOM   2493  CB  ALA A 327     -12.320 -13.697  17.790  1.00 98.42           C  
ATOM   2494  O   ALA A 327      -9.269 -14.045  16.521  1.00 98.42           O  
ATOM   2495  N   ARG A 328      -9.428 -12.545  18.218  1.00 98.39           N  
ATOM   2496  CA  ARG A 328      -8.290 -11.752  17.763  1.00 98.39           C  
ATOM   2497  C   ARG A 328      -6.987 -12.533  17.905  1.00 98.39           C  
ATOM   2498  CB  ARG A 328      -8.202 -10.440  18.544  1.00 98.39           C  
ATOM   2499  O   ARG A 328      -6.110 -12.449  17.042  1.00 98.39           O  
ATOM   2500  CG  ARG A 328      -9.347  -9.479  18.265  1.00 98.39           C  
ATOM   2501  CD  ARG A 328      -9.352  -9.012  16.817  1.00 98.39           C  
ATOM   2502  NE  ARG A 328     -10.477  -8.124  16.540  1.00 98.39           N  
ATOM   2503  NH1 ARG A 328      -9.763  -7.541  14.421  1.00 98.39           N  
ATOM   2504  NH2 ARG A 328     -11.707  -6.665  15.262  1.00 98.39           N  
ATOM   2505  CZ  ARG A 328     -10.646  -7.445  15.408  1.00 98.39           C  
ATOM   2506  N   THR A 329      -6.808 -13.315  18.927  1.00 98.41           N  
ATOM   2507  CA  THR A 329      -5.628 -14.146  19.138  1.00 98.41           C  
ATOM   2508  C   THR A 329      -5.497 -15.190  18.033  1.00 98.41           C  
ATOM   2509  CB  THR A 329      -5.678 -14.848  20.508  1.00 98.41           C  
ATOM   2510  O   THR A 329      -4.405 -15.409  17.506  1.00 98.41           O  
ATOM   2511  CG2 THR A 329      -4.417 -15.672  20.749  1.00 98.41           C  
ATOM   2512  OG1 THR A 329      -5.795 -13.862  21.540  1.00 98.41           O  
ATOM   2513  N   THR A 330      -6.616 -15.890  17.645  1.00 98.08           N  
ATOM   2514  CA  THR A 330      -6.565 -16.866  16.562  1.00 98.08           C  
ATOM   2515  C   THR A 330      -6.289 -16.179  15.227  1.00 98.08           C  
ATOM   2516  CB  THR A 330      -7.878 -17.665  16.468  1.00 98.08           C  
ATOM   2517  O   THR A 330      -5.578 -16.723  14.379  1.00 98.08           O  
ATOM   2518  CG2 THR A 330      -8.143 -18.441  17.755  1.00 98.08           C  
ATOM   2519  OG1 THR A 330      -8.966 -16.761  16.236  1.00 98.08           O  
ATOM   2520  N   GLU A 331      -6.886 -15.027  14.980  1.00 98.42           N  
ATOM   2521  CA  GLU A 331      -6.605 -14.267  13.766  1.00 98.42           C  
ATOM   2522  C   GLU A 331      -5.138 -13.853  13.700  1.00 98.42           C  
ATOM   2523  CB  GLU A 331      -7.505 -13.031  13.684  1.00 98.42           C  
ATOM   2524  O   GLU A 331      -4.516 -13.919  12.638  1.00 98.42           O  
ATOM   2525  CG  GLU A 331      -7.407 -12.285  12.362  1.00 98.42           C  
ATOM   2526  CD  GLU A 331      -8.364 -11.108  12.264  1.00 98.42           C  
ATOM   2527  OE1 GLU A 331      -8.459 -10.491  11.179  1.00 98.42           O  
ATOM   2528  OE2 GLU A 331      -9.024 -10.799  13.282  1.00 98.42           O  
ATOM   2529  N   LEU A 332      -4.532 -13.382  14.854  1.00 98.39           N  
ATOM   2530  CA  LEU A 332      -3.120 -13.022  14.901  1.00 98.39           C  
ATOM   2531  C   LEU A 332      -2.240 -14.229  14.588  1.00 98.39           C  
ATOM   2532  CB  LEU A 332      -2.757 -12.455  16.276  1.00 98.39           C  
ATOM   2533  O   LEU A 332      -1.257 -14.111  13.853  1.00 98.39           O  
ATOM   2534  CG  LEU A 332      -3.124 -10.991  16.523  1.00 98.39           C  
ATOM   2535  CD1 LEU A 332      -2.855 -10.615  17.977  1.00 98.39           C  
ATOM   2536  CD2 LEU A 332      -2.350 -10.078  15.578  1.00 98.39           C  
ATOM   2537  N   GLU A 333      -2.566 -15.402  15.151  1.00 98.30           N  
ATOM   2538  CA  GLU A 333      -1.825 -16.629  14.877  1.00 98.30           C  
ATOM   2539  C   GLU A 333      -1.947 -17.032  13.410  1.00 98.30           C  
ATOM   2540  CB  GLU A 333      -2.315 -17.766  15.778  1.00 98.30           C  
ATOM   2541  O   GLU A 333      -0.970 -17.467  12.797  1.00 98.30           O  
ATOM   2542  CG  GLU A 333      -1.916 -17.609  17.238  1.00 98.30           C  
ATOM   2543  CD  GLU A 333      -2.558 -18.643  18.149  1.00 98.30           C  
ATOM   2544  OE1 GLU A 333      -2.367 -18.565  19.384  1.00 98.30           O  
ATOM   2545  OE2 GLU A 333      -3.256 -19.539  17.624  1.00 98.30           O  
ATOM   2546  N   ALA A 334      -3.113 -16.938  12.818  1.00 98.35           N  
ATOM   2547  CA  ALA A 334      -3.325 -17.236  11.403  1.00 98.35           C  
ATOM   2548  C   ALA A 334      -2.500 -16.307  10.517  1.00 98.35           C  
ATOM   2549  CB  ALA A 334      -4.806 -17.124  11.053  1.00 98.35           C  
ATOM   2550  O   ALA A 334      -1.894 -16.748   9.538  1.00 98.35           O  
ATOM   2551  N   LEU A 335      -2.527 -14.972  10.834  1.00 98.17           N  
ATOM   2552  CA  LEU A 335      -1.761 -14.000  10.062  1.00 98.17           C  
ATOM   2553  C   LEU A 335      -0.263 -14.244  10.215  1.00 98.17           C  
ATOM   2554  CB  LEU A 335      -2.105 -12.575  10.503  1.00 98.17           C  
ATOM   2555  O   LEU A 335       0.493 -14.112   9.250  1.00 98.17           O  
ATOM   2556  CG  LEU A 335      -3.467 -12.039  10.061  1.00 98.17           C  
ATOM   2557  CD1 LEU A 335      -3.738 -10.683  10.704  1.00 98.17           C  
ATOM   2558  CD2 LEU A 335      -3.535 -11.938   8.541  1.00 98.17           C  
ATOM   2559  N   LYS A 336       0.194 -14.598  11.413  1.00 98.55           N  
ATOM   2560  CA  LYS A 336       1.595 -14.952  11.626  1.00 98.55           C  
ATOM   2561  C   LYS A 336       1.988 -16.167  10.790  1.00 98.55           C  
ATOM   2562  CB  LYS A 336       1.859 -15.227  13.107  1.00 98.55           C  
ATOM   2563  O   LYS A 336       3.073 -16.200  10.207  1.00 98.55           O  
ATOM   2564  CG  LYS A 336       1.877 -13.978  13.975  1.00 98.55           C  
ATOM   2565  CD  LYS A 336       2.180 -14.313  15.430  1.00 98.55           C  
ATOM   2566  CE  LYS A 336       2.234 -13.059  16.293  1.00 98.55           C  
ATOM   2567  NZ  LYS A 336       2.403 -13.390  17.740  1.00 98.55           N  
ATOM   2568  N   SER A 337       1.115 -17.196  10.758  1.00 98.35           N  
ATOM   2569  CA  SER A 337       1.364 -18.371   9.928  1.00 98.35           C  
ATOM   2570  C   SER A 337       1.405 -18.003   8.449  1.00 98.35           C  
ATOM   2571  CB  SER A 337       0.291 -19.434  10.168  1.00 98.35           C  
ATOM   2572  O   SER A 337       2.228 -18.528   7.696  1.00 98.35           O  
ATOM   2573  OG  SER A 337      -0.933 -19.061   9.559  1.00 98.35           O  
ATOM   2574  N   THR A 338       0.478 -17.177   8.003  1.00 98.36           N  
ATOM   2575  CA  THR A 338       0.475 -16.711   6.621  1.00 98.36           C  
ATOM   2576  C   THR A 338       1.735 -15.906   6.318  1.00 98.36           C  
ATOM   2577  CB  THR A 338      -0.769 -15.854   6.323  1.00 98.36           C  
ATOM   2578  O   THR A 338       2.327 -16.049   5.246  1.00 98.36           O  
ATOM   2579  CG2 THR A 338      -2.052 -16.632   6.599  1.00 98.36           C  
ATOM   2580  OG1 THR A 338      -0.745 -14.684   7.150  1.00 98.36           O  
ATOM   2581  N   LYS A 339       2.147 -14.943   7.252  1.00 98.45           N  
ATOM   2582  CA  LYS A 339       3.388 -14.189   7.098  1.00 98.45           C  
ATOM   2583  C   LYS A 339       4.586 -15.123   6.959  1.00 98.45           C  
ATOM   2584  CB  LYS A 339       3.593 -13.246   8.284  1.00 98.45           C  
ATOM   2585  O   LYS A 339       5.427 -14.935   6.078  1.00 98.45           O  
ATOM   2586  CG  LYS A 339       4.882 -12.440   8.219  1.00 98.45           C  
ATOM   2587  CD  LYS A 339       5.128 -11.672   9.511  1.00 98.45           C  
ATOM   2588  CE  LYS A 339       6.505 -11.022   9.523  1.00 98.45           C  
ATOM   2589  NZ  LYS A 339       6.684 -10.127  10.705  1.00 98.45           N  
ATOM   2590  N   ASP A 340       4.731 -16.139   7.832  1.00 98.46           N  
ATOM   2591  CA  ASP A 340       5.823 -17.107   7.787  1.00 98.46           C  
ATOM   2592  C   ASP A 340       5.826 -17.869   6.464  1.00 98.46           C  
ATOM   2593  CB  ASP A 340       5.720 -18.086   8.958  1.00 98.46           C  
ATOM   2594  O   ASP A 340       6.886 -18.100   5.877  1.00 98.46           O  
ATOM   2595  CG  ASP A 340       6.039 -17.444  10.297  1.00 98.46           C  
ATOM   2596  OD1 ASP A 340       6.570 -16.313  10.320  1.00 98.46           O  
ATOM   2597  OD2 ASP A 340       5.758 -18.076  11.338  1.00 98.46           O  
ATOM   2598  N   SER A 341       4.643 -18.249   5.922  1.00 98.33           N  
ATOM   2599  CA  SER A 341       4.541 -18.953   4.647  1.00 98.33           C  
ATOM   2600  C   SER A 341       4.989 -18.067   3.489  1.00 98.33           C  
ATOM   2601  CB  SER A 341       3.107 -19.428   4.411  1.00 98.33           C  
ATOM   2602  O   SER A 341       5.719 -18.517   2.603  1.00 98.33           O  
ATOM   2603  OG  SER A 341       2.973 -20.001   3.121  1.00 98.33           O  
ATOM   2604  N   LEU A 342       4.578 -16.812   3.480  1.00 98.29           N  
ATOM   2605  CA  LEU A 342       4.979 -15.875   2.436  1.00 98.29           C  
ATOM   2606  C   LEU A 342       6.477 -15.597   2.501  1.00 98.29           C  
ATOM   2607  CB  LEU A 342       4.199 -14.564   2.564  1.00 98.29           C  
ATOM   2608  O   LEU A 342       7.132 -15.456   1.466  1.00 98.29           O  
ATOM   2609  CG  LEU A 342       2.721 -14.613   2.174  1.00 98.29           C  
ATOM   2610  CD1 LEU A 342       2.060 -13.262   2.429  1.00 98.29           C  
ATOM   2611  CD2 LEU A 342       2.566 -15.023   0.714  1.00 98.29           C  
ATOM   2612  N   GLU A 343       7.044 -15.485   3.711  1.00 98.40           N  
ATOM   2613  CA  GLU A 343       8.486 -15.319   3.872  1.00 98.40           C  
ATOM   2614  C   GLU A 343       9.243 -16.535   3.345  1.00 98.40           C  
ATOM   2615  CB  GLU A 343       8.839 -15.076   5.341  1.00 98.40           C  
ATOM   2616  O   GLU A 343      10.300 -16.394   2.727  1.00 98.40           O  
ATOM   2617  CG  GLU A 343       8.462 -13.689   5.843  1.00 98.40           C  
ATOM   2618  CD  GLU A 343       8.761 -13.483   7.319  1.00 98.40           C  
ATOM   2619  OE1 GLU A 343       8.714 -12.325   7.792  1.00 98.40           O  
ATOM   2620  OE2 GLU A 343       9.046 -14.488   8.008  1.00 98.40           O  
ATOM   2621  N   ARG A 344       8.735 -17.729   3.600  1.00 98.35           N  
ATOM   2622  CA  ARG A 344       9.324 -18.940   3.037  1.00 98.35           C  
ATOM   2623  C   ARG A 344       9.257 -18.924   1.514  1.00 98.35           C  
ATOM   2624  CB  ARG A 344       8.619 -20.184   3.581  1.00 98.35           C  
ATOM   2625  O   ARG A 344      10.227 -19.278   0.841  1.00 98.35           O  
ATOM   2626  CG  ARG A 344       8.962 -20.505   5.027  1.00 98.35           C  
ATOM   2627  CD  ARG A 344       8.406 -21.856   5.452  1.00 98.35           C  
ATOM   2628  NE  ARG A 344       8.252 -21.944   6.902  1.00 98.35           N  
ATOM   2629  NH1 ARG A 344       6.146 -20.997   6.943  1.00 98.35           N  
ATOM   2630  NH2 ARG A 344       7.147 -21.661   8.895  1.00 98.35           N  
ATOM   2631  CZ  ARG A 344       7.182 -21.534   7.577  1.00 98.35           C  
ATOM   2632  N   GLN A 345       8.072 -18.504   0.930  1.00 98.29           N  
ATOM   2633  CA  GLN A 345       7.920 -18.420  -0.519  1.00 98.29           C  
ATOM   2634  C   GLN A 345       8.880 -17.394  -1.115  1.00 98.29           C  
ATOM   2635  CB  GLN A 345       6.479 -18.068  -0.888  1.00 98.29           C  
ATOM   2636  O   GLN A 345       9.474 -17.631  -2.169  1.00 98.29           O  
ATOM   2637  CG  GLN A 345       5.495 -19.212  -0.688  1.00 98.29           C  
ATOM   2638  CD  GLN A 345       4.085 -18.858  -1.124  1.00 98.29           C  
ATOM   2639  NE2 GLN A 345       3.362 -19.842  -1.649  1.00 98.29           N  
ATOM   2640  OE1 GLN A 345       3.650 -17.710  -0.990  1.00 98.29           O  
ATOM   2641  N   ARG A 346       9.014 -16.284  -0.428  1.00 98.24           N  
ATOM   2642  CA  ARG A 346       9.963 -15.272  -0.879  1.00 98.24           C  
ATOM   2643  C   ARG A 346      11.386 -15.821  -0.885  1.00 98.24           C  
ATOM   2644  CB  ARG A 346       9.886 -14.028   0.009  1.00 98.24           C  
ATOM   2645  O   ARG A 346      12.135 -15.608  -1.841  1.00 98.24           O  
ATOM   2646  CG  ARG A 346      10.732 -12.865  -0.485  1.00 98.24           C  
ATOM   2647  CD  ARG A 346      10.775 -11.729   0.528  1.00 98.24           C  
ATOM   2648  NE  ARG A 346      12.026 -10.980   0.444  1.00 98.24           N  
ATOM   2649  NH1 ARG A 346      11.968 -10.239   2.632  1.00 98.24           N  
ATOM   2650  NH2 ARG A 346      13.706  -9.643   1.260  1.00 98.24           N  
ATOM   2651  CZ  ARG A 346      12.564 -10.289   1.446  1.00 98.24           C  
ATOM   2652  N   SER A 347      11.801 -16.480   0.187  1.00 98.40           N  
ATOM   2653  CA  SER A 347      13.128 -17.080   0.279  1.00 98.40           C  
ATOM   2654  C   SER A 347      13.338 -18.125  -0.811  1.00 98.40           C  
ATOM   2655  CB  SER A 347      13.334 -17.717   1.654  1.00 98.40           C  
ATOM   2656  O   SER A 347      14.405 -18.183  -1.426  1.00 98.40           O  
ATOM   2657  OG  SER A 347      14.646 -18.239   1.774  1.00 98.40           O  
ATOM   2658  N   GLU A 348      12.344 -19.006  -1.096  1.00 98.34           N  
ATOM   2659  CA  GLU A 348      12.409 -20.015  -2.150  1.00 98.34           C  
ATOM   2660  C   GLU A 348      12.568 -19.369  -3.523  1.00 98.34           C  
ATOM   2661  CB  GLU A 348      11.160 -20.899  -2.125  1.00 98.34           C  
ATOM   2662  O   GLU A 348      13.343 -19.848  -4.354  1.00 98.34           O  
ATOM   2663  CG  GLU A 348      11.100 -21.846  -0.935  1.00 98.34           C  
ATOM   2664  CD  GLU A 348       9.778 -22.589  -0.826  1.00 98.34           C  
ATOM   2665  OE1 GLU A 348       9.546 -23.267   0.200  1.00 98.34           O  
ATOM   2666  OE2 GLU A 348       8.968 -22.493  -1.775  1.00 98.34           O  
ATOM   2667  N   LEU A 349      11.784 -18.294  -3.740  1.00 98.11           N  
ATOM   2668  CA  LEU A 349      11.883 -17.576  -5.006  1.00 98.11           C  
ATOM   2669  C   LEU A 349      13.263 -16.948  -5.168  1.00 98.11           C  
ATOM   2670  CB  LEU A 349      10.804 -16.494  -5.094  1.00 98.11           C  
ATOM   2671  O   LEU A 349      13.849 -16.996  -6.252  1.00 98.11           O  
ATOM   2672  CG  LEU A 349       9.390 -16.972  -5.428  1.00 98.11           C  
ATOM   2673  CD1 LEU A 349       8.397 -15.822  -5.297  1.00 98.11           C  
ATOM   2674  CD2 LEU A 349       9.344 -17.568  -6.831  1.00 98.11           C  
ATOM   2675  N   GLU A 350      13.781 -16.293  -4.143  1.00 98.26           N  
ATOM   2676  CA  GLU A 350      15.123 -15.720  -4.162  1.00 98.26           C  
ATOM   2677  C   GLU A 350      16.176 -16.789  -4.439  1.00 98.26           C  
ATOM   2678  CB  GLU A 350      15.425 -15.014  -2.838  1.00 98.26           C  
ATOM   2679  O   GLU A 350      17.111 -16.562  -5.210  1.00 98.26           O  
ATOM   2680  CG  GLU A 350      14.679 -13.700  -2.657  1.00 98.26           C  
ATOM   2681  CD  GLU A 350      14.773 -13.146  -1.244  1.00 98.26           C  
ATOM   2682  OE1 GLU A 350      14.181 -12.077  -0.971  1.00 98.26           O  
ATOM   2683  OE2 GLU A 350      15.443 -13.786  -0.404  1.00 98.26           O  
ATOM   2684  N   ASP A 351      16.076 -18.003  -3.771  1.00 98.32           N  
ATOM   2685  CA  ASP A 351      16.992 -19.114  -4.010  1.00 98.32           C  
ATOM   2686  C   ASP A 351      16.915 -19.587  -5.460  1.00 98.32           C  
ATOM   2687  CB  ASP A 351      16.687 -20.274  -3.061  1.00 98.32           C  
ATOM   2688  O   ASP A 351      17.941 -19.871  -6.081  1.00 98.32           O  
ATOM   2689  CG  ASP A 351      17.076 -19.982  -1.622  1.00 98.32           C  
ATOM   2690  OD1 ASP A 351      17.829 -19.014  -1.379  1.00 98.32           O  
ATOM   2691  OD2 ASP A 351      16.628 -20.728  -0.725  1.00 98.32           O  
ATOM   2692  N   ARG A 352      15.649 -19.690  -5.985  1.00 98.50           N  
ATOM   2693  CA  ARG A 352      15.470 -20.079  -7.380  1.00 98.50           C  
ATOM   2694  C   ARG A 352      16.132 -19.076  -8.318  1.00 98.50           C  
ATOM   2695  CB  ARG A 352      13.982 -20.207  -7.716  1.00 98.50           C  
ATOM   2696  O   ARG A 352      16.805 -19.465  -9.276  1.00 98.50           O  
ATOM   2697  CG  ARG A 352      13.352 -21.506  -7.238  1.00 98.50           C  
ATOM   2698  CD  ARG A 352      11.944 -21.685  -7.788  1.00 98.50           C  
ATOM   2699  NE  ARG A 352      11.155 -22.596  -6.963  1.00 98.50           N  
ATOM   2700  NH1 ARG A 352      10.425 -20.967  -5.496  1.00 98.50           N  
ATOM   2701  NH2 ARG A 352       9.770 -23.146  -5.216  1.00 98.50           N  
ATOM   2702  CZ  ARG A 352      10.452 -22.234  -5.894  1.00 98.50           C  
ATOM   2703  N   HIS A 353      15.912 -17.770  -8.061  1.00 98.24           N  
ATOM   2704  CA  HIS A 353      16.525 -16.734  -8.886  1.00 98.24           C  
ATOM   2705  C   HIS A 353      18.047 -16.798  -8.810  1.00 98.24           C  
ATOM   2706  CB  HIS A 353      16.036 -15.349  -8.458  1.00 98.24           C  
ATOM   2707  O   HIS A 353      18.731 -16.624  -9.821  1.00 98.24           O  
ATOM   2708  CG  HIS A 353      14.625 -15.061  -8.860  1.00 98.24           C  
ATOM   2709  CD2 HIS A 353      13.728 -15.802  -9.553  1.00 98.24           C  
ATOM   2710  ND1 HIS A 353      13.988 -13.879  -8.547  1.00 98.24           N  
ATOM   2711  CE1 HIS A 353      12.758 -13.907  -9.031  1.00 98.24           C  
ATOM   2712  NE2 HIS A 353      12.575 -15.063  -9.646  1.00 98.24           N  
ATOM   2713  N   GLN A 354      18.586 -16.993  -7.565  1.00 98.40           N  
ATOM   2714  CA  GLN A 354      20.029 -17.139  -7.407  1.00 98.40           C  
ATOM   2715  C   GLN A 354      20.551 -18.333  -8.201  1.00 98.40           C  
ATOM   2716  CB  GLN A 354      20.396 -17.289  -5.930  1.00 98.40           C  
ATOM   2717  O   GLN A 354      21.620 -18.261  -8.810  1.00 98.40           O  
ATOM   2718  CG  GLN A 354      20.472 -15.968  -5.178  1.00 98.40           C  
ATOM   2719  CD  GLN A 354      20.107 -16.105  -3.712  1.00 98.40           C  
ATOM   2720  NE2 GLN A 354      20.343 -15.050  -2.940  1.00 98.40           N  
ATOM   2721  OE1 GLN A 354      19.615 -17.151  -3.276  1.00 98.40           O  
ATOM   2722  N   ALA A 355      19.818 -19.478  -8.192  1.00 98.37           N  
ATOM   2723  CA  ALA A 355      20.190 -20.657  -8.970  1.00 98.37           C  
ATOM   2724  C   ALA A 355      20.173 -20.356 -10.466  1.00 98.37           C  
ATOM   2725  CB  ALA A 355      19.253 -21.820  -8.654  1.00 98.37           C  
ATOM   2726  O   ALA A 355      21.063 -20.787 -11.202  1.00 98.37           O  
ATOM   2727  N   ASP A 356      19.165 -19.632 -10.971  1.00 98.43           N  
ATOM   2728  CA  ASP A 356      19.061 -19.253 -12.377  1.00 98.43           C  
ATOM   2729  C   ASP A 356      20.228 -18.361 -12.793  1.00 98.43           C  
ATOM   2730  CB  ASP A 356      17.733 -18.540 -12.644  1.00 98.43           C  
ATOM   2731  O   ASP A 356      20.807 -18.547 -13.866  1.00 98.43           O  
ATOM   2732  CG  ASP A 356      16.540 -19.480 -12.618  1.00 98.43           C  
ATOM   2733  OD1 ASP A 356      16.735 -20.714 -12.643  1.00 98.43           O  
ATOM   2734  OD2 ASP A 356      15.395 -18.981 -12.574  1.00 98.43           O  
ATOM   2735  N   ILE A 357      20.504 -17.335 -11.918  1.00 98.52           N  
ATOM   2736  CA  ILE A 357      21.625 -16.442 -12.189  1.00 98.52           C  
ATOM   2737  C   ILE A 357      22.918 -17.250 -12.283  1.00 98.52           C  
ATOM   2738  CB  ILE A 357      21.753 -15.351 -11.102  1.00 98.52           C  
ATOM   2739  O   ILE A 357      23.729 -17.031 -13.185  1.00 98.52           O  
ATOM   2740  CG1 ILE A 357      20.566 -14.383 -11.176  1.00 98.52           C  
ATOM   2741  CG2 ILE A 357      23.081 -14.601 -11.244  1.00 98.52           C  
ATOM   2742  CD1 ILE A 357      20.485 -13.413 -10.005  1.00 98.52           C  
ATOM   2743  N   ALA A 358      23.127 -18.220 -11.324  1.00 98.53           N  
ATOM   2744  CA  ALA A 358      24.309 -19.078 -11.348  1.00 98.53           C  
ATOM   2745  C   ALA A 358      24.361 -19.904 -12.630  1.00 98.53           C  
ATOM   2746  CB  ALA A 358      24.326 -19.994 -10.127  1.00 98.53           C  
ATOM   2747  O   ALA A 358      25.427 -20.068 -13.228  1.00 98.53           O  
ATOM   2748  N   SER A 359      23.219 -20.489 -13.066  1.00 98.67           N  
ATOM   2749  CA  SER A 359      23.130 -21.266 -14.299  1.00 98.67           C  
ATOM   2750  C   SER A 359      23.485 -20.417 -15.514  1.00 98.67           C  
ATOM   2751  CB  SER A 359      21.726 -21.849 -14.466  1.00 98.67           C  
ATOM   2752  O   SER A 359      24.192 -20.876 -16.414  1.00 98.67           O  
ATOM   2753  OG  SER A 359      20.816 -20.851 -14.896  1.00 98.67           O  
ATOM   2754  N   TYR A 360      22.955 -19.168 -15.634  1.00 98.27           N  
ATOM   2755  CA  TYR A 360      23.272 -18.263 -16.733  1.00 98.27           C  
ATOM   2756  C   TYR A 360      24.745 -17.872 -16.710  1.00 98.27           C  
ATOM   2757  CB  TYR A 360      22.397 -17.008 -16.666  1.00 98.27           C  
ATOM   2758  O   TYR A 360      25.389 -17.793 -17.759  1.00 98.27           O  
ATOM   2759  CG  TYR A 360      20.945 -17.261 -16.993  1.00 98.27           C  
ATOM   2760  CD1 TYR A 360      20.580 -17.924 -18.162  1.00 98.27           C  
ATOM   2761  CD2 TYR A 360      19.937 -16.838 -16.133  1.00 98.27           C  
ATOM   2762  CE1 TYR A 360      19.243 -18.158 -18.468  1.00 98.27           C  
ATOM   2763  CE2 TYR A 360      18.597 -17.067 -16.429  1.00 98.27           C  
ATOM   2764  OH  TYR A 360      16.936 -17.956 -17.895  1.00 98.27           O  
ATOM   2765  CZ  TYR A 360      18.261 -17.727 -17.597  1.00 98.27           C  
ATOM   2766  N   GLN A 361      25.322 -17.647 -15.489  1.00 98.61           N  
ATOM   2767  CA  GLN A 361      26.744 -17.341 -15.369  1.00 98.61           C  
ATOM   2768  C   GLN A 361      27.599 -18.505 -15.862  1.00 98.61           C  
ATOM   2769  CB  GLN A 361      27.101 -17.004 -13.920  1.00 98.61           C  
ATOM   2770  O   GLN A 361      28.615 -18.296 -16.530  1.00 98.61           O  
ATOM   2771  CG  GLN A 361      26.621 -15.631 -13.472  1.00 98.61           C  
ATOM   2772  CD  GLN A 361      27.008 -15.312 -12.041  1.00 98.61           C  
ATOM   2773  NE2 GLN A 361      26.920 -14.038 -11.672  1.00 98.61           N  
ATOM   2774  OE1 GLN A 361      27.382 -16.203 -11.272  1.00 98.61           O  
ATOM   2775  N   GLU A 362      27.194 -19.737 -15.490  1.00 98.47           N  
ATOM   2776  CA  GLU A 362      27.886 -20.924 -15.983  1.00 98.47           C  
ATOM   2777  C   GLU A 362      27.786 -21.030 -17.502  1.00 98.47           C  
ATOM   2778  CB  GLU A 362      27.319 -22.187 -15.330  1.00 98.47           C  
ATOM   2779  O   GLU A 362      28.761 -21.379 -18.171  1.00 98.47           O  
ATOM   2780  CG  GLU A 362      27.680 -22.333 -13.858  1.00 98.47           C  
ATOM   2781  CD  GLU A 362      26.952 -23.479 -13.173  1.00 98.47           C  
ATOM   2782  OE1 GLU A 362      27.080 -23.626 -11.936  1.00 98.47           O  
ATOM   2783  OE2 GLU A 362      26.250 -24.237 -13.879  1.00 98.47           O  
ATOM   2784  N   ALA A 363      26.577 -20.736 -18.093  1.00 98.51           N  
ATOM   2785  CA  ALA A 363      26.369 -20.759 -19.538  1.00 98.51           C  
ATOM   2786  C   ALA A 363      27.260 -19.736 -20.237  1.00 98.51           C  
ATOM   2787  CB  ALA A 363      24.902 -20.497 -19.869  1.00 98.51           C  
ATOM   2788  O   ALA A 363      27.846 -20.026 -21.282  1.00 98.51           O  
ATOM   2789  N   ILE A 364      27.337 -18.568 -19.636  1.00 98.25           N  
ATOM   2790  CA  ILE A 364      28.185 -17.521 -20.195  1.00 98.25           C  
ATOM   2791  C   ILE A 364      29.645 -17.969 -20.167  1.00 98.25           C  
ATOM   2792  CB  ILE A 364      28.018 -16.190 -19.429  1.00 98.25           C  
ATOM   2793  O   ILE A 364      30.371 -17.799 -21.149  1.00 98.25           O  
ATOM   2794  CG1 ILE A 364      26.620 -15.607 -19.669  1.00 98.25           C  
ATOM   2795  CG2 ILE A 364      29.105 -15.191 -19.838  1.00 98.25           C  
ATOM   2796  CD1 ILE A 364      26.288 -14.413 -18.785  1.00 98.25           C  
ATOM   2797  N   GLN A 365      30.096 -18.564 -19.017  1.00 98.54           N  
ATOM   2798  CA  GLN A 365      31.467 -19.046 -18.888  1.00 98.54           C  
ATOM   2799  C   GLN A 365      31.760 -20.148 -19.902  1.00 98.54           C  
ATOM   2800  CB  GLN A 365      31.726 -19.556 -17.469  1.00 98.54           C  
ATOM   2801  O   GLN A 365      32.844 -20.187 -20.488  1.00 98.54           O  
ATOM   2802  CG  GLN A 365      31.764 -18.456 -16.417  1.00 98.54           C  
ATOM   2803  CD  GLN A 365      31.911 -18.997 -15.007  1.00 98.54           C  
ATOM   2804  NE2 GLN A 365      31.829 -18.110 -14.021  1.00 98.54           N  
ATOM   2805  OE1 GLN A 365      32.095 -20.201 -14.806  1.00 98.54           O  
ATOM   2806  N   GLN A 366      30.784 -21.090 -20.070  1.00 98.51           N  
ATOM   2807  CA  GLN A 366      30.929 -22.154 -21.057  1.00 98.51           C  
ATOM   2808  C   GLN A 366      31.071 -21.583 -22.465  1.00 98.51           C  
ATOM   2809  CB  GLN A 366      29.736 -23.109 -20.996  1.00 98.51           C  
ATOM   2810  O   GLN A 366      31.916 -22.034 -23.241  1.00 98.51           O  
ATOM   2811  CG  GLN A 366      29.745 -24.029 -19.782  1.00 98.51           C  
ATOM   2812  CD  GLN A 366      28.494 -24.880 -19.681  1.00 98.51           C  
ATOM   2813  NE2 GLN A 366      28.483 -25.809 -18.730  1.00 98.51           N  
ATOM   2814  OE1 GLN A 366      27.543 -24.705 -20.450  1.00 98.51           O  
ATOM   2815  N   LEU A 367      30.199 -20.624 -22.809  1.00 98.50           N  
ATOM   2816  CA  LEU A 367      30.255 -20.004 -24.128  1.00 98.50           C  
ATOM   2817  C   LEU A 367      31.556 -19.231 -24.311  1.00 98.50           C  
ATOM   2818  CB  LEU A 367      29.059 -19.070 -24.333  1.00 98.50           C  
ATOM   2819  O   LEU A 367      32.160 -19.268 -25.386  1.00 98.50           O  
ATOM   2820  CG  LEU A 367      27.707 -19.742 -24.575  1.00 98.50           C  
ATOM   2821  CD1 LEU A 367      26.592 -18.702 -24.580  1.00 98.50           C  
ATOM   2822  CD2 LEU A 367      27.724 -20.521 -25.885  1.00 98.50           C  
ATOM   2823  N   ASP A 368      32.030 -18.489 -23.293  1.00 98.48           N  
ATOM   2824  CA  ASP A 368      33.309 -17.787 -23.337  1.00 98.48           C  
ATOM   2825  C   ASP A 368      34.463 -18.763 -23.555  1.00 98.48           C  
ATOM   2826  CB  ASP A 368      33.529 -16.992 -22.048  1.00 98.48           C  
ATOM   2827  O   ASP A 368      35.385 -18.479 -24.322  1.00 98.48           O  
ATOM   2828  CG  ASP A 368      32.748 -15.689 -22.015  1.00 98.48           C  
ATOM   2829  OD1 ASP A 368      32.404 -15.157 -23.092  1.00 98.48           O  
ATOM   2830  OD2 ASP A 368      32.477 -15.190 -20.902  1.00 98.48           O  
ATOM   2831  N   ALA A 369      34.423 -19.892 -22.840  1.00 98.18           N  
ATOM   2832  CA  ALA A 369      35.440 -20.926 -23.012  1.00 98.18           C  
ATOM   2833  C   ALA A 369      35.421 -21.482 -24.433  1.00 98.18           C  
ATOM   2834  CB  ALA A 369      35.231 -22.051 -22.001  1.00 98.18           C  
ATOM   2835  O   ALA A 369      36.475 -21.686 -25.040  1.00 98.18           O  
ATOM   2836  N   GLU A 370      34.200 -21.793 -24.981  1.00 98.25           N  
ATOM   2837  CA  GLU A 370      34.062 -22.292 -26.345  1.00 98.25           C  
ATOM   2838  C   GLU A 370      34.590 -21.282 -27.359  1.00 98.25           C  
ATOM   2839  CB  GLU A 370      32.599 -22.628 -26.650  1.00 98.25           C  
ATOM   2840  O   GLU A 370      35.233 -21.658 -28.341  1.00 98.25           O  
ATOM   2841  CG  GLU A 370      32.083 -23.855 -25.912  1.00 98.25           C  
ATOM   2842  CD  GLU A 370      30.608 -24.128 -26.161  1.00 98.25           C  
ATOM   2843  OE1 GLU A 370      30.036 -25.021 -25.495  1.00 98.25           O  
ATOM   2844  OE2 GLU A 370      30.021 -23.444 -27.028  1.00 98.25           O  
ATOM   2845  N   LEU A 371      34.291 -20.003 -27.160  1.00 98.46           N  
ATOM   2846  CA  LEU A 371      34.787 -18.949 -28.038  1.00 98.46           C  
ATOM   2847  C   LEU A 371      36.311 -18.898 -28.019  1.00 98.46           C  
ATOM   2848  CB  LEU A 371      34.214 -17.591 -27.621  1.00 98.46           C  
ATOM   2849  O   LEU A 371      36.946 -18.811 -29.072  1.00 98.46           O  
ATOM   2850  CG  LEU A 371      34.512 -16.415 -28.552  1.00 98.46           C  
ATOM   2851  CD1 LEU A 371      33.224 -15.903 -29.188  1.00 98.46           C  
ATOM   2852  CD2 LEU A 371      35.221 -15.298 -27.794  1.00 98.46           C  
ATOM   2853  N   ARG A 372      36.900 -18.902 -26.803  1.00 98.31           N  
ATOM   2854  CA  ARG A 372      38.353 -18.928 -26.665  1.00 98.31           C  
ATOM   2855  C   ARG A 372      38.946 -20.158 -27.345  1.00 98.31           C  
ATOM   2856  CB  ARG A 372      38.753 -18.902 -25.188  1.00 98.31           C  
ATOM   2857  O   ARG A 372      39.965 -20.063 -28.031  1.00 98.31           O  
ATOM   2858  CG  ARG A 372      38.546 -17.553 -24.517  1.00 98.31           C  
ATOM   2859  CD  ARG A 372      39.123 -17.529 -23.109  1.00 98.31           C  
ATOM   2860  NE  ARG A 372      38.638 -16.382 -22.347  1.00 98.31           N  
ATOM   2861  NH1 ARG A 372      36.735 -17.438 -21.574  1.00 98.31           N  
ATOM   2862  NH2 ARG A 372      37.168 -15.267 -20.980  1.00 98.31           N  
ATOM   2863  CZ  ARG A 372      37.515 -16.365 -21.636  1.00 98.31           C  
ATOM   2864  N   ASN A 373      38.340 -21.302 -27.090  1.00 98.44           N  
ATOM   2865  CA  ASN A 373      38.789 -22.544 -27.710  1.00 98.44           C  
ATOM   2866  C   ASN A 373      38.760 -22.452 -29.233  1.00 98.44           C  
ATOM   2867  CB  ASN A 373      37.936 -23.722 -27.234  1.00 98.44           C  
ATOM   2868  O   ASN A 373      39.705 -22.873 -29.903  1.00 98.44           O  
ATOM   2869  CG  ASN A 373      38.491 -25.061 -27.675  1.00 98.44           C  
ATOM   2870  ND2 ASN A 373      37.633 -25.900 -28.244  1.00 98.44           N  
ATOM   2871  OD1 ASN A 373      39.680 -25.341 -27.506  1.00 98.44           O  
ATOM   2872  N   THR A 374      37.641 -21.952 -29.891  1.00 97.90           N  
ATOM   2873  CA  THR A 374      37.512 -21.811 -31.337  1.00 97.90           C  
ATOM   2874  C   THR A 374      38.563 -20.849 -31.883  1.00 97.90           C  
ATOM   2875  CB  THR A 374      36.107 -21.316 -31.726  1.00 97.90           C  
ATOM   2876  O   THR A 374      39.137 -21.087 -32.947  1.00 97.90           O  
ATOM   2877  CG2 THR A 374      35.033 -22.302 -31.279  1.00 97.90           C  
ATOM   2878  OG1 THR A 374      35.864 -20.048 -31.105  1.00 97.90           O  
ATOM   2879  N   LYS A 375      38.829 -19.780 -31.176  1.00 98.32           N  
ATOM   2880  CA  LYS A 375      39.861 -18.830 -31.580  1.00 98.32           C  
ATOM   2881  C   LYS A 375      41.239 -19.486 -31.591  1.00 98.32           C  
ATOM   2882  CB  LYS A 375      39.867 -17.616 -30.649  1.00 98.32           C  
ATOM   2883  O   LYS A 375      42.030 -19.265 -32.511  1.00 98.32           O  
ATOM   2884  CG  LYS A 375      38.674 -16.690 -30.833  1.00 98.32           C  
ATOM   2885  CD  LYS A 375      38.768 -15.471 -29.924  1.00 98.32           C  
ATOM   2886  CE  LYS A 375      37.600 -14.517 -30.143  1.00 98.32           C  
ATOM   2887  NZ  LYS A 375      37.640 -13.365 -29.194  1.00 98.32           N  
ATOM   2888  N   TRP A 376      41.523 -20.216 -30.487  1.00 98.38           N  
ATOM   2889  CA  TRP A 376      42.781 -20.951 -30.406  1.00 98.38           C  
ATOM   2890  C   TRP A 376      42.905 -21.946 -31.555  1.00 98.38           C  
ATOM   2891  CB  TRP A 376      42.892 -21.683 -29.066  1.00 98.38           C  
ATOM   2892  O   TRP A 376      43.972 -22.079 -32.158  1.00 98.38           O  
ATOM   2893  CG  TRP A 376      44.238 -22.296 -28.816  1.00 98.38           C  
ATOM   2894  CD1 TRP A 376      45.365 -21.658 -28.377  1.00 98.38           C  
ATOM   2895  CD2 TRP A 376      44.598 -23.669 -28.996  1.00 98.38           C  
ATOM   2896  CE2 TRP A 376      45.960 -23.793 -28.646  1.00 98.38           C  
ATOM   2897  CE3 TRP A 376      43.899 -24.808 -29.419  1.00 98.38           C  
ATOM   2898  NE1 TRP A 376      46.404 -22.553 -28.273  1.00 98.38           N  
ATOM   2899  CH2 TRP A 376      45.932 -26.111 -29.124  1.00 98.38           C  
ATOM   2900  CZ2 TRP A 376      46.639 -25.013 -28.707  1.00 98.38           C  
ATOM   2901  CZ3 TRP A 376      44.576 -26.021 -29.478  1.00 98.38           C  
ATOM   2902  N   GLU A 377      41.830 -22.723 -31.852  1.00 98.13           N  
ATOM   2903  CA  GLU A 377      41.817 -23.689 -32.946  1.00 98.13           C  
ATOM   2904  C   GLU A 377      42.029 -23.002 -34.292  1.00 98.13           C  
ATOM   2905  CB  GLU A 377      40.501 -24.472 -32.957  1.00 98.13           C  
ATOM   2906  O   GLU A 377      42.751 -23.515 -35.150  1.00 98.13           O  
ATOM   2907  CG  GLU A 377      40.399 -25.519 -31.857  1.00 98.13           C  
ATOM   2908  CD  GLU A 377      39.031 -26.177 -31.780  1.00 98.13           C  
ATOM   2909  OE1 GLU A 377      38.802 -26.997 -30.862  1.00 98.13           O  
ATOM   2910  OE2 GLU A 377      38.181 -25.872 -32.646  1.00 98.13           O  
ATOM   2911  N   MET A 378      41.376 -21.875 -34.487  1.00 98.25           N  
ATOM   2912  CA  MET A 378      41.556 -21.110 -35.717  1.00 98.25           C  
ATOM   2913  C   MET A 378      43.008 -20.670 -35.877  1.00 98.25           C  
ATOM   2914  CB  MET A 378      40.635 -19.889 -35.732  1.00 98.25           C  
ATOM   2915  O   MET A 378      43.578 -20.778 -36.964  1.00 98.25           O  
ATOM   2916  CG  MET A 378      40.613 -19.153 -37.062  1.00 98.25           C  
ATOM   2917  SD  MET A 378      39.507 -17.689 -37.037  1.00 98.25           S  
ATOM   2918  CE  MET A 378      37.896 -18.509 -36.871  1.00 98.25           C  
ATOM   2919  N   ALA A 379      43.580 -20.097 -34.785  1.00 97.59           N  
ATOM   2920  CA  ALA A 379      44.983 -19.690 -34.789  1.00 97.59           C  
ATOM   2921  C   ALA A 379      45.896 -20.873 -35.099  1.00 97.59           C  
ATOM   2922  CB  ALA A 379      45.360 -19.067 -33.448  1.00 97.59           C  
ATOM   2923  O   ALA A 379      46.864 -20.737 -35.852  1.00 97.59           O  
ATOM   2924  N   ALA A 380      45.598 -22.016 -34.444  1.00 97.93           N  
ATOM   2925  CA  ALA A 380      46.367 -23.231 -34.699  1.00 97.93           C  
ATOM   2926  C   ALA A 380      46.283 -23.636 -36.168  1.00 97.93           C  
ATOM   2927  CB  ALA A 380      45.874 -24.369 -33.808  1.00 97.93           C  
ATOM   2928  O   ALA A 380      47.284 -24.039 -36.765  1.00 97.93           O  
ATOM   2929  N   GLN A 381      45.073 -23.581 -36.781  1.00 98.18           N  
ATOM   2930  CA  GLN A 381      44.881 -23.915 -38.189  1.00 98.18           C  
ATOM   2931  C   GLN A 381      45.675 -22.973 -39.090  1.00 98.18           C  
ATOM   2932  CB  GLN A 381      43.397 -23.866 -38.556  1.00 98.18           C  
ATOM   2933  O   GLN A 381      46.265 -23.405 -40.082  1.00 98.18           O  
ATOM   2934  CG  GLN A 381      42.579 -25.004 -37.960  1.00 98.18           C  
ATOM   2935  CD  GLN A 381      41.139 -25.005 -38.439  1.00 98.18           C  
ATOM   2936  NE2 GLN A 381      40.524 -26.182 -38.465  1.00 98.18           N  
ATOM   2937  OE1 GLN A 381      40.585 -23.956 -38.782  1.00 98.18           O  
ATOM   2938  N   LEU A 382      45.699 -21.678 -38.820  1.00 98.19           N  
ATOM   2939  CA  LEU A 382      46.451 -20.693 -39.590  1.00 98.19           C  
ATOM   2940  C   LEU A 382      47.946 -20.990 -39.541  1.00 98.19           C  
ATOM   2941  CB  LEU A 382      46.181 -19.281 -39.063  1.00 98.19           C  
ATOM   2942  O   LEU A 382      48.645 -20.848 -40.547  1.00 98.19           O  
ATOM   2943  CG  LEU A 382      44.804 -18.694 -39.374  1.00 98.19           C  
ATOM   2944  CD1 LEU A 382      44.621 -17.362 -38.653  1.00 98.19           C  
ATOM   2945  CD2 LEU A 382      44.621 -18.523 -40.878  1.00 98.19           C  
ATOM   2946  N   ARG A 383      48.460 -21.445 -38.383  1.00 97.78           N  
ATOM   2947  CA  ARG A 383      49.864 -21.818 -38.246  1.00 97.78           C  
ATOM   2948  C   ARG A 383      50.184 -23.063 -39.066  1.00 97.78           C  
ATOM   2949  CB  ARG A 383      50.217 -22.054 -36.776  1.00 97.78           C  
ATOM   2950  O   ARG A 383      51.221 -23.127 -39.730  1.00 97.78           O  
ATOM   2951  CG  ARG A 383      51.711 -22.112 -36.502  1.00 97.78           C  
ATOM   2952  CD  ARG A 383      52.006 -22.356 -35.029  1.00 97.78           C  
ATOM   2953  NE  ARG A 383      51.560 -21.242 -34.198  1.00 97.78           N  
ATOM   2954  NH1 ARG A 383      50.167 -22.519 -32.869  1.00 97.78           N  
ATOM   2955  NH2 ARG A 383      50.360 -20.265 -32.500  1.00 97.78           N  
ATOM   2956  CZ  ARG A 383      50.697 -21.344 -33.191  1.00 97.78           C  
ATOM   2957  N   GLU A 384      49.297 -24.068 -38.974  1.00 97.66           N  
ATOM   2958  CA  GLU A 384      49.485 -25.292 -39.747  1.00 97.66           C  
ATOM   2959  C   GLU A 384      49.474 -25.005 -41.246  1.00 97.66           C  
ATOM   2960  CB  GLU A 384      48.405 -26.319 -39.400  1.00 97.66           C  
ATOM   2961  O   GLU A 384      50.252 -25.592 -42.001  1.00 97.66           O  
ATOM   2962  CG  GLU A 384      48.551 -26.920 -38.009  1.00 97.66           C  
ATOM   2963  CD  GLU A 384      47.399 -27.834 -37.626  1.00 97.66           C  
ATOM   2964  OE1 GLU A 384      47.290 -28.207 -36.436  1.00 97.66           O  
ATOM   2965  OE2 GLU A 384      46.600 -28.182 -38.524  1.00 97.66           O  
ATOM   2966  N   TYR A 385      48.570 -24.115 -41.711  1.00 98.12           N  
ATOM   2967  CA  TYR A 385      48.520 -23.722 -43.114  1.00 98.12           C  
ATOM   2968  C   TYR A 385      49.813 -23.033 -43.534  1.00 98.12           C  
ATOM   2969  CB  TYR A 385      47.328 -22.796 -43.372  1.00 98.12           C  
ATOM   2970  O   TYR A 385      50.333 -23.285 -44.623  1.00 98.12           O  
ATOM   2971  CG  TYR A 385      46.018 -23.526 -43.541  1.00 98.12           C  
ATOM   2972  CD1 TYR A 385      45.822 -24.409 -44.601  1.00 98.12           C  
ATOM   2973  CD2 TYR A 385      44.973 -23.334 -42.644  1.00 98.12           C  
ATOM   2974  CE1 TYR A 385      44.616 -25.083 -44.762  1.00 98.12           C  
ATOM   2975  CE2 TYR A 385      43.762 -24.002 -42.796  1.00 98.12           C  
ATOM   2976  OH  TYR A 385      42.397 -25.537 -44.011  1.00 98.12           O  
ATOM   2977  CZ  TYR A 385      43.594 -24.873 -43.856  1.00 98.12           C  
ATOM   2978  N   GLN A 386      50.318 -22.083 -42.759  1.00 98.13           N  
ATOM   2979  CA  GLN A 386      51.591 -21.424 -43.032  1.00 98.13           C  
ATOM   2980  C   GLN A 386      52.729 -22.437 -43.109  1.00 98.13           C  
ATOM   2981  CB  GLN A 386      51.892 -20.375 -41.960  1.00 98.13           C  
ATOM   2982  O   GLN A 386      53.583 -22.353 -43.994  1.00 98.13           O  
ATOM   2983  CG  GLN A 386      53.142 -19.551 -42.241  1.00 98.13           C  
ATOM   2984  CD  GLN A 386      53.058 -18.783 -43.547  1.00 98.13           C  
ATOM   2985  NE2 GLN A 386      54.190 -18.648 -44.229  1.00 98.13           N  
ATOM   2986  OE1 GLN A 386      51.984 -18.317 -43.940  1.00 98.13           O  
ATOM   2987  N   ASP A 387      52.828 -23.372 -42.155  1.00 97.57           N  
ATOM   2988  CA  ASP A 387      53.843 -24.421 -42.154  1.00 97.57           C  
ATOM   2989  C   ASP A 387      53.768 -25.260 -43.428  1.00 97.57           C  
ATOM   2990  CB  ASP A 387      53.686 -25.318 -40.924  1.00 97.57           C  
ATOM   2991  O   ASP A 387      54.797 -25.594 -44.019  1.00 97.57           O  
ATOM   2992  CG  ASP A 387      54.101 -24.634 -39.634  1.00 97.57           C  
ATOM   2993  OD1 ASP A 387      54.710 -23.544 -39.690  1.00 97.57           O  
ATOM   2994  OD2 ASP A 387      53.820 -25.191 -38.551  1.00 97.57           O  
ATOM   2995  N   LEU A 388      52.495 -25.619 -43.885  1.00 97.98           N  
ATOM   2996  CA  LEU A 388      52.293 -26.375 -45.116  1.00 97.98           C  
ATOM   2997  C   LEU A 388      52.755 -25.574 -46.328  1.00 97.98           C  
ATOM   2998  CB  LEU A 388      50.819 -26.758 -45.274  1.00 97.98           C  
ATOM   2999  O   LEU A 388      53.359 -26.128 -47.250  1.00 97.98           O  
ATOM   3000  CG  LEU A 388      50.473 -27.643 -46.472  1.00 97.98           C  
ATOM   3001  CD1 LEU A 388      51.267 -28.944 -46.416  1.00 97.98           C  
ATOM   3002  CD2 LEU A 388      48.976 -27.927 -46.514  1.00 97.98           C  
ATOM   3003  N   LEU A 389      52.409 -24.322 -46.314  1.00 98.11           N  
ATOM   3004  CA  LEU A 389      52.846 -23.439 -47.390  1.00 98.11           C  
ATOM   3005  C   LEU A 389      54.368 -23.401 -47.478  1.00 98.11           C  
ATOM   3006  CB  LEU A 389      52.301 -22.024 -47.176  1.00 98.11           C  
ATOM   3007  O   LEU A 389      54.932 -23.465 -48.573  1.00 98.11           O  
ATOM   3008  CG  LEU A 389      52.667 -20.989 -48.241  1.00 98.11           C  
ATOM   3009  CD1 LEU A 389      52.048 -21.366 -49.583  1.00 98.11           C  
ATOM   3010  CD2 LEU A 389      52.216 -19.597 -47.811  1.00 98.11           C  
ATOM   3011  N   ASN A 390      55.081 -23.177 -46.255  1.00 97.96           N  
ATOM   3012  CA  ASN A 390      56.539 -23.194 -46.199  1.00 97.96           C  
ATOM   3013  C   ASN A 390      57.106 -24.497 -46.757  1.00 97.96           C  
ATOM   3014  CB  ASN A 390      57.024 -22.975 -44.765  1.00 97.96           C  
ATOM   3015  O   ASN A 390      58.111 -24.487 -47.469  1.00 97.96           O  
ATOM   3016  CG  ASN A 390      56.784 -21.559 -44.277  1.00 97.96           C  
ATOM   3017  ND2 ASN A 390      56.793 -21.376 -42.963  1.00 97.96           N  
ATOM   3018  OD1 ASN A 390      56.591 -20.639 -45.076  1.00 97.96           O  
ATOM   3019  N   VAL A 391      56.546 -25.732 -46.375  1.00 97.81           N  
ATOM   3020  CA  VAL A 391      56.964 -27.037 -46.877  1.00 97.81           C  
ATOM   3021  C   VAL A 391      56.770 -27.095 -48.390  1.00 97.81           C  
ATOM   3022  CB  VAL A 391      56.184 -28.183 -46.195  1.00 97.81           C  
ATOM   3023  O   VAL A 391      57.633 -27.597 -49.114  1.00 97.81           O  
ATOM   3024  CG1 VAL A 391      56.488 -29.519 -46.870  1.00 97.81           C  
ATOM   3025  CG2 VAL A 391      56.519 -28.244 -44.706  1.00 97.81           C  
ATOM   3026  N   LYS A 392      55.568 -26.562 -48.960  1.00 97.66           N  
ATOM   3027  CA  LYS A 392      55.295 -26.553 -50.394  1.00 97.66           C  
ATOM   3028  C   LYS A 392      56.350 -25.750 -51.150  1.00 97.66           C  
ATOM   3029  CB  LYS A 392      53.904 -25.982 -50.672  1.00 97.66           C  
ATOM   3030  O   LYS A 392      56.839 -26.185 -52.194  1.00 97.66           O  
ATOM   3031  CG  LYS A 392      53.457 -26.119 -52.120  1.00 97.66           C  
ATOM   3032  CD  LYS A 392      53.791 -24.872 -52.928  1.00 97.66           C  
ATOM   3033  CE  LYS A 392      53.203 -24.939 -54.331  1.00 97.66           C  
ATOM   3034  NZ  LYS A 392      53.511 -23.710 -55.121  1.00 97.66           N  
ATOM   3035  N   MET A 393      56.738 -24.521 -50.598  1.00 97.79           N  
ATOM   3036  CA  MET A 393      57.753 -23.669 -51.212  1.00 97.79           C  
ATOM   3037  C   MET A 393      59.116 -24.355 -51.204  1.00 97.79           C  
ATOM   3038  CB  MET A 393      57.840 -22.325 -50.487  1.00 97.79           C  
ATOM   3039  O   MET A 393      59.864 -24.269 -52.179  1.00 97.79           O  
ATOM   3040  CG  MET A 393      56.662 -21.404 -50.761  1.00 97.79           C  
ATOM   3041  SD  MET A 393      56.829 -19.781 -49.922  1.00 97.79           S  
ATOM   3042  CE  MET A 393      58.233 -19.089 -50.840  1.00 97.79           C  
ATOM   3043  N   ALA A 394      59.468 -25.013 -49.999  1.00 97.51           N  
ATOM   3044  CA  ALA A 394      60.714 -25.767 -49.885  1.00 97.51           C  
ATOM   3045  C   ALA A 394      60.786 -26.871 -50.936  1.00 97.51           C  
ATOM   3046  CB  ALA A 394      60.851 -26.360 -48.485  1.00 97.51           C  
ATOM   3047  O   ALA A 394      61.835 -27.090 -51.545  1.00 97.51           O  
ATOM   3048  N   LEU A 395      59.644 -27.600 -51.170  1.00 97.75           N  
ATOM   3049  CA  LEU A 395      59.592 -28.650 -52.182  1.00 97.75           C  
ATOM   3050  C   LEU A 395      59.721 -28.062 -53.583  1.00 97.75           C  
ATOM   3051  CB  LEU A 395      58.287 -29.442 -52.066  1.00 97.75           C  
ATOM   3052  O   LEU A 395      60.378 -28.645 -54.448  1.00 97.75           O  
ATOM   3053  CG  LEU A 395      58.170 -30.384 -50.866  1.00 97.75           C  
ATOM   3054  CD1 LEU A 395      56.787 -31.025 -50.829  1.00 97.75           C  
ATOM   3055  CD2 LEU A 395      59.259 -31.450 -50.915  1.00 97.75           C  
ATOM   3056  N   ASP A 396      59.048 -26.897 -53.893  1.00 97.72           N  
ATOM   3057  CA  ASP A 396      59.155 -26.232 -55.188  1.00 97.72           C  
ATOM   3058  C   ASP A 396      60.608 -25.892 -55.512  1.00 97.72           C  
ATOM   3059  CB  ASP A 396      58.299 -24.964 -55.212  1.00 97.72           C  
ATOM   3060  O   ASP A 396      61.038 -26.016 -56.661  1.00 97.72           O  
ATOM   3061  CG  ASP A 396      56.816 -25.252 -55.361  1.00 97.72           C  
ATOM   3062  OD1 ASP A 396      56.452 -26.342 -55.851  1.00 97.72           O  
ATOM   3063  OD2 ASP A 396      56.003 -24.379 -54.987  1.00 97.72           O  
ATOM   3064  N   ILE A 397      61.411 -25.430 -54.538  1.00 96.70           N  
ATOM   3065  CA  ILE A 397      62.826 -25.120 -54.713  1.00 96.70           C  
ATOM   3066  C   ILE A 397      63.601 -26.401 -55.012  1.00 96.70           C  
ATOM   3067  CB  ILE A 397      63.409 -24.420 -53.465  1.00 96.70           C  
ATOM   3068  O   ILE A 397      64.483 -26.414 -55.874  1.00 96.70           O  
ATOM   3069  CG1 ILE A 397      62.725 -23.066 -53.244  1.00 96.70           C  
ATOM   3070  CG2 ILE A 397      64.926 -24.252 -53.600  1.00 96.70           C  
ATOM   3071  CD1 ILE A 397      63.046 -22.422 -51.903  1.00 96.70           C  
ATOM   3072  N   GLU A 398      63.294 -27.546 -54.323  1.00 96.64           N  
ATOM   3073  CA  GLU A 398      63.944 -28.837 -54.530  1.00 96.64           C  
ATOM   3074  C   GLU A 398      63.644 -29.388 -55.921  1.00 96.64           C  
ATOM   3075  CB  GLU A 398      63.502 -29.839 -53.461  1.00 96.64           C  
ATOM   3076  O   GLU A 398      64.530 -29.938 -56.581  1.00 96.64           O  
ATOM   3077  CG  GLU A 398      64.015 -29.514 -52.065  1.00 96.64           C  
ATOM   3078  CD  GLU A 398      63.464 -30.441 -50.993  1.00 96.64           C  
ATOM   3079  OE1 GLU A 398      63.778 -30.241 -49.798  1.00 96.64           O  
ATOM   3080  OE2 GLU A 398      62.712 -31.375 -51.351  1.00 96.64           O  
ATOM   3081  N   ILE A 399      62.386 -29.181 -56.347  1.00 95.56           N  
ATOM   3082  CA  ILE A 399      61.982 -29.647 -57.670  1.00 95.56           C  
ATOM   3083  C   ILE A 399      62.691 -28.827 -58.745  1.00 95.56           C  
ATOM   3084  CB  ILE A 399      60.450 -29.563 -57.854  1.00 95.56           C  
ATOM   3085  O   ILE A 399      63.158 -29.375 -59.746  1.00 95.56           O  
ATOM   3086  CG1 ILE A 399      59.745 -30.571 -56.939  1.00 95.56           C  
ATOM   3087  CG2 ILE A 399      60.069 -29.795 -59.320  1.00 95.56           C  
ATOM   3088  CD1 ILE A 399      58.230 -30.431 -56.914  1.00 95.56           C  
ATOM   3089  N   ALA A 400      62.725 -27.522 -58.513  1.00 95.94           N  
ATOM   3090  CA  ALA A 400      63.435 -26.644 -59.440  1.00 95.94           C  
ATOM   3091  C   ALA A 400      64.916 -27.005 -59.513  1.00 95.94           C  
ATOM   3092  CB  ALA A 400      63.265 -25.185 -59.026  1.00 95.94           C  
ATOM   3093  O   ALA A 400      65.517 -26.973 -60.589  1.00 95.94           O  
ATOM   3094  N   ALA A 401      65.531 -27.287 -58.337  1.00 95.52           N  
ATOM   3095  CA  ALA A 401      66.926 -27.714 -58.282  1.00 95.52           C  
ATOM   3096  C   ALA A 401      67.128 -29.025 -59.037  1.00 95.52           C  
ATOM   3097  CB  ALA A 401      67.380 -27.864 -56.832  1.00 95.52           C  
ATOM   3098  O   ALA A 401      68.097 -29.175 -59.785  1.00 95.52           O  
ATOM   3099  N   TYR A 402      66.174 -30.166 -58.637  1.00 96.24           N  
ATOM   3100  CA  TYR A 402      66.269 -31.436 -59.348  1.00 96.24           C  
ATOM   3101  C   TYR A 402      66.084 -31.237 -60.848  1.00 96.24           C  
ATOM   3102  CB  TYR A 402      65.227 -32.427 -58.821  1.00 96.24           C  
ATOM   3103  O   TYR A 402      66.771 -31.870 -61.654  1.00 96.24           O  
ATOM   3104  CG  TYR A 402      65.511 -32.921 -57.423  1.00 96.24           C  
ATOM   3105  CD1 TYR A 402      66.719 -33.543 -57.115  1.00 96.24           C  
ATOM   3106  CD2 TYR A 402      64.573 -32.766 -56.408  1.00 96.24           C  
ATOM   3107  CE1 TYR A 402      66.985 -34.001 -55.829  1.00 96.24           C  
ATOM   3108  CE2 TYR A 402      64.828 -33.221 -55.118  1.00 96.24           C  
ATOM   3109  OH  TYR A 402      66.293 -34.287 -53.564  1.00 96.24           O  
ATOM   3110  CZ  TYR A 402      66.035 -33.835 -54.839  1.00 96.24           C  
ATOM   3111  N   ARG A 403      65.164 -30.390 -61.364  1.00 94.63           N  
ATOM   3112  CA  ARG A 403      64.950 -30.086 -62.775  1.00 94.63           C  
ATOM   3113  C   ARG A 403      66.202 -29.481 -63.401  1.00 94.63           C  
ATOM   3114  CB  ARG A 403      63.765 -29.132 -62.946  1.00 94.63           C  
ATOM   3115  O   ARG A 403      66.559 -29.813 -64.533  1.00 94.63           O  
ATOM   3116  CG  ARG A 403      62.409 -29.801 -62.796  1.00 94.63           C  
ATOM   3117  CD  ARG A 403      61.268 -28.831 -63.068  1.00 94.63           C  
ATOM   3118  NE  ARG A 403      59.965 -29.472 -62.907  1.00 94.63           N  
ATOM   3119  NH1 ARG A 403      58.817 -27.508 -62.505  1.00 94.63           N  
ATOM   3120  NH2 ARG A 403      57.702 -29.510 -62.518  1.00 94.63           N  
ATOM   3121  CZ  ARG A 403      58.831 -28.828 -62.644  1.00 94.63           C  
ATOM   3122  N   LYS A 404      66.940 -28.510 -62.707  1.00 93.23           N  
ATOM   3123  CA  LYS A 404      68.161 -27.873 -63.192  1.00 93.23           C  
ATOM   3124  C   LYS A 404      69.289 -28.890 -63.341  1.00 93.23           C  
ATOM   3125  CB  LYS A 404      68.591 -26.748 -62.249  1.00 93.23           C  
ATOM   3126  O   LYS A 404      70.073 -28.821 -64.290  1.00 93.23           O  
ATOM   3127  CG  LYS A 404      67.744 -25.489 -62.361  1.00 93.23           C  
ATOM   3128  CD  LYS A 404      68.272 -24.379 -61.462  1.00 93.23           C  
ATOM   3129  CE  LYS A 404      67.407 -23.129 -61.550  1.00 93.23           C  
ATOM   3130  NZ  LYS A 404      67.822 -22.097 -60.553  1.00 93.23           N  
ATOM   3131  N   LEU A 405      69.463 -29.890 -62.341  1.00 93.34           N  
ATOM   3132  CA  LEU A 405      70.468 -30.948 -62.364  1.00 93.34           C  
ATOM   3133  C   LEU A 405      70.211 -31.916 -63.514  1.00 93.34           C  
ATOM   3134  CB  LEU A 405      70.478 -31.707 -61.035  1.00 93.34           C  
ATOM   3135  O   LEU A 405      71.151 -32.373 -64.168  1.00 93.34           O  
ATOM   3136  CG  LEU A 405      71.768 -32.453 -60.691  1.00 93.34           C  
ATOM   3137  CD1 LEU A 405      72.396 -31.872 -59.428  1.00 93.34           C  
ATOM   3138  CD2 LEU A 405      71.496 -33.943 -60.521  1.00 93.34           C  
ATOM   3139  N   LEU A 406      68.941 -32.284 -63.757  1.00 92.23           N  
ATOM   3140  CA  LEU A 406      68.572 -33.204 -64.827  1.00 92.23           C  
ATOM   3141  C   LEU A 406      68.770 -32.556 -66.193  1.00 92.23           C  
ATOM   3142  CB  LEU A 406      67.118 -33.656 -64.669  1.00 92.23           C  
ATOM   3143  O   LEU A 406      69.196 -33.217 -67.143  1.00 92.23           O  
ATOM   3144  CG  LEU A 406      66.846 -34.697 -63.582  1.00 92.23           C  
ATOM   3145  CD1 LEU A 406      65.349 -34.802 -63.311  1.00 92.23           C  
ATOM   3146  CD2 LEU A 406      67.418 -36.053 -63.984  1.00 92.23           C  
ATOM   3147  N   GLU A 407      68.386 -31.250 -66.367  1.00 87.87           N  
ATOM   3148  CA  GLU A 407      68.584 -30.516 -67.613  1.00 87.87           C  
ATOM   3149  C   GLU A 407      70.068 -30.347 -67.924  1.00 87.87           C  
ATOM   3150  CB  GLU A 407      67.901 -29.148 -67.545  1.00 87.87           C  
ATOM   3151  O   GLU A 407      70.468 -30.357 -69.090  1.00 87.87           O  
ATOM   3152  CG  GLU A 407      66.381 -29.217 -67.571  1.00 87.87           C  
ATOM   3153  CD  GLU A 407      65.715 -27.871 -67.334  1.00 87.87           C  
ATOM   3154  OE1 GLU A 407      64.465 -27.807 -67.312  1.00 87.87           O  
ATOM   3155  OE2 GLU A 407      66.450 -26.871 -67.170  1.00 87.87           O  
ATOM   3156  N   GLY A 408      70.976 -30.088 -66.971  1.00 86.63           N  
ATOM   3157  CA  GLY A 408      72.418 -30.037 -67.158  1.00 86.63           C  
ATOM   3158  C   GLY A 408      73.013 -31.368 -67.578  1.00 86.63           C  
ATOM   3159  O   GLY A 408      73.917 -31.413 -68.414  1.00 86.63           O  
ATOM   3160  N   GLU A 409      72.560 -32.525 -66.978  1.00 81.51           N  
ATOM   3161  CA  GLU A 409      73.015 -33.863 -67.345  1.00 81.51           C  
ATOM   3162  C   GLU A 409      72.527 -34.248 -68.739  1.00 81.51           C  
ATOM   3163  CB  GLU A 409      72.539 -34.893 -66.318  1.00 81.51           C  
ATOM   3164  O   GLU A 409      73.237 -34.925 -69.486  1.00 81.51           O  
ATOM   3165  CG  GLU A 409      73.300 -34.845 -65.001  1.00 81.51           C  
ATOM   3166  CD  GLU A 409      72.881 -35.933 -64.025  1.00 81.51           C  
ATOM   3167  OE1 GLU A 409      73.515 -36.065 -62.954  1.00 81.51           O  
ATOM   3168  OE2 GLU A 409      71.911 -36.661 -64.336  1.00 81.51           O  
ATOM   3169  N   GLU A 410      71.281 -33.887 -69.095  1.00 78.37           N  
ATOM   3170  CA  GLU A 410      70.780 -34.133 -70.444  1.00 78.37           C  
ATOM   3171  C   GLU A 410      71.558 -33.324 -71.478  1.00 78.37           C  
ATOM   3172  CB  GLU A 410      69.288 -33.803 -70.531  1.00 78.37           C  
ATOM   3173  O   GLU A 410      71.731 -33.765 -72.616  1.00 78.37           O  
ATOM   3174  CG  GLU A 410      68.402 -34.735 -69.718  1.00 78.37           C  
ATOM   3175  CD  GLU A 410      66.953 -34.280 -69.651  1.00 78.37           C  
ATOM   3176  OE1 GLU A 410      66.113 -35.012 -69.079  1.00 78.37           O  
ATOM   3177  OE2 GLU A 410      66.655 -33.184 -70.175  1.00 78.37           O  
ATOM   3178  N   CYS A 411      72.037 -32.149 -71.054  1.00 73.24           N  
ATOM   3179  CA  CYS A 411      72.877 -31.361 -71.949  1.00 73.24           C  
ATOM   3180  C   CYS A 411      74.245 -32.009 -72.125  1.00 73.24           C  
ATOM   3181  CB  CYS A 411      73.041 -29.938 -71.415  1.00 73.24           C  
ATOM   3182  O   CYS A 411      74.812 -31.984 -73.219  1.00 73.24           O  
ATOM   3183  SG  CYS A 411      71.513 -28.976 -71.424  1.00 73.24           S  
ATOM   3184  N   ARG A 412      74.849 -32.837 -71.097  1.00 70.82           N  
ATOM   3185  CA  ARG A 412      76.133 -33.522 -71.200  1.00 70.82           C  
ATOM   3186  C   ARG A 412      75.971 -34.898 -71.837  1.00 70.82           C  
ATOM   3187  CB  ARG A 412      76.783 -33.657 -69.821  1.00 70.82           C  
ATOM   3188  O   ARG A 412      76.802 -35.315 -72.646  1.00 70.82           O  
ATOM   3189  CG  ARG A 412      77.469 -32.389 -69.337  1.00 70.82           C  
ATOM   3190  CD  ARG A 412      78.154 -32.597 -67.993  1.00 70.82           C  
ATOM   3191  NE  ARG A 412      78.201 -31.361 -67.216  1.00 70.82           N  
ATOM   3192  NH1 ARG A 412      80.092 -31.942 -66.022  1.00 70.82           N  
ATOM   3193  NH2 ARG A 412      79.069 -29.924 -65.649  1.00 70.82           N  
ATOM   3194  CZ  ARG A 412      79.121 -31.079 -66.297  1.00 70.82           C  
ATOM   3195  N   ILE A 413      74.834 -35.592 -71.611  1.00 69.15           N  
ATOM   3196  CA  ILE A 413      74.670 -36.996 -71.971  1.00 69.15           C  
ATOM   3197  C   ILE A 413      73.873 -37.107 -73.268  1.00 69.15           C  
ATOM   3198  CB  ILE A 413      73.973 -37.790 -70.843  1.00 69.15           C  
ATOM   3199  O   ILE A 413      74.099 -38.019 -74.067  1.00 69.15           O  
ATOM   3200  CG1 ILE A 413      74.824 -37.768 -69.569  1.00 69.15           C  
ATOM   3201  CG2 ILE A 413      73.692 -39.228 -71.290  1.00 69.15           C  
ATOM   3202  CD1 ILE A 413      74.061 -38.148 -68.308  1.00 69.15           C  
ATOM   3203  N   GLY A 414      73.505 -36.027 -74.168  1.00 54.45           N  
ATOM   3204  CA  GLY A 414      73.052 -36.477 -75.475  1.00 54.45           C  
ATOM   3205  C   GLY A 414      71.992 -35.577 -76.081  1.00 54.45           C  
ATOM   3206  O   GLY A 414      70.913 -36.043 -76.452  1.00 54.45           O  
ATOM   3207  N   PHE A 415      72.176 -34.353 -76.460  1.00 53.71           N  
ATOM   3208  CA  PHE A 415      71.454 -33.921 -77.651  1.00 53.71           C  
ATOM   3209  C   PHE A 415      72.403 -33.285 -78.659  1.00 53.71           C  
ATOM   3210  CB  PHE A 415      70.344 -32.933 -77.279  1.00 53.71           C  
ATOM   3211  O   PHE A 415      72.833 -32.144 -78.481  1.00 53.71           O  
ATOM   3212  CG  PHE A 415      68.957 -33.503 -77.402  1.00 53.71           C  
ATOM   3213  CD1 PHE A 415      68.243 -33.381 -78.588  1.00 53.71           C  
ATOM   3214  CD2 PHE A 415      68.366 -34.162 -76.331  1.00 53.71           C  
ATOM   3215  CE1 PHE A 415      66.959 -33.908 -78.705  1.00 53.71           C  
ATOM   3216  CE2 PHE A 415      67.084 -34.691 -76.441  1.00 53.71           C  
ATOM   3217  CZ  PHE A 415      66.381 -34.562 -77.628  1.00 53.71           C  
ATOM   3218  N   GLY A 416      73.529 -33.808 -79.093  1.00 47.65           N  
ATOM   3219  CA  GLY A 416      74.100 -33.995 -80.418  1.00 47.65           C  
ATOM   3220  C   GLY A 416      73.054 -34.080 -81.512  1.00 47.65           C  
ATOM   3221  O   GLY A 416      71.937 -34.546 -81.276  1.00 47.65           O  
ATOM   3222  N   PRO A 417      72.907 -33.154 -82.713  1.00 44.56           N  
ATOM   3223  CA  PRO A 417      71.930 -33.114 -83.803  1.00 44.56           C  
ATOM   3224  C   PRO A 417      71.715 -34.479 -84.453  1.00 44.56           C  
ATOM   3225  CB  PRO A 417      72.549 -32.128 -84.796  1.00 44.56           C  
ATOM   3226  O   PRO A 417      72.682 -35.144 -84.836  1.00 44.56           O  
ATOM   3227  CG  PRO A 417      73.991 -32.052 -84.411  1.00 44.56           C  
ATOM   3228  CD  PRO A 417      74.216 -32.949 -83.227  1.00 44.56           C  
ATOM   3229  N   ILE A 418      70.871 -35.361 -83.967  1.00 47.27           N  
ATOM   3230  CA  ILE A 418      70.320 -36.359 -84.878  1.00 47.27           C  
ATOM   3231  C   ILE A 418      68.949 -35.904 -85.372  1.00 47.27           C  
ATOM   3232  CB  ILE A 418      70.215 -37.744 -84.203  1.00 47.27           C  
ATOM   3233  O   ILE A 418      68.153 -35.362 -84.601  1.00 47.27           O  
ATOM   3234  CG1 ILE A 418      71.549 -38.123 -83.550  1.00 47.27           C  
ATOM   3235  CG2 ILE A 418      69.779 -38.807 -85.216  1.00 47.27           C  
ATOM   3236  CD1 ILE A 418      71.486 -39.384 -82.699  1.00 47.27           C  
ATOM   3237  N   PRO A 419      68.697 -35.613 -86.770  1.00 47.67           N  
ATOM   3238  CA  PRO A 419      67.482 -35.301 -87.527  1.00 47.67           C  
ATOM   3239  C   PRO A 419      66.440 -36.414 -87.455  1.00 47.67           C  
ATOM   3240  CB  PRO A 419      67.994 -35.123 -88.958  1.00 47.67           C  
ATOM   3241  O   PRO A 419      66.752 -37.576 -87.729  1.00 47.67           O  
ATOM   3242  CG  PRO A 419      69.138 -36.078 -89.076  1.00 47.67           C  
ATOM   3243  CD  PRO A 419      69.429 -36.644 -87.716  1.00 47.67           C  
ATOM   3244  N   PHE A 420      65.627 -36.571 -86.375  1.00 38.39           N  
ATOM   3245  CA  PHE A 420      64.403 -37.353 -86.509  1.00 38.39           C  
ATOM   3246  C   PHE A 420      63.181 -36.508 -86.172  1.00 38.39           C  
ATOM   3247  CB  PHE A 420      64.453 -38.589 -85.606  1.00 38.39           C  
ATOM   3248  O   PHE A 420      63.104 -35.922 -85.091  1.00 38.39           O  
ATOM   3249  CG  PHE A 420      64.564 -39.887 -86.360  1.00 38.39           C  
ATOM   3250  CD1 PHE A 420      63.426 -40.595 -86.725  1.00 38.39           C  
ATOM   3251  CD2 PHE A 420      65.809 -40.400 -86.702  1.00 38.39           C  
ATOM   3252  CE1 PHE A 420      63.526 -41.797 -87.423  1.00 38.39           C  
ATOM   3253  CE2 PHE A 420      65.917 -41.600 -87.399  1.00 38.39           C  
ATOM   3254  CZ  PHE A 420      64.774 -42.297 -87.758  1.00 38.39           C  
ATOM   3255  N   SER A 421      62.776 -35.577 -87.038  1.00 38.40           N  
ATOM   3256  CA  SER A 421      61.415 -35.302 -87.487  1.00 38.40           C  
ATOM   3257  C   SER A 421      60.500 -36.497 -87.238  1.00 38.40           C  
ATOM   3258  CB  SER A 421      61.403 -34.941 -88.973  1.00 38.40           C  
ATOM   3259  O   SER A 421      60.663 -37.550 -87.857  1.00 38.40           O  
ATOM   3260  OG  SER A 421      62.630 -34.344 -89.355  1.00 38.40           O  
ATOM   3261  N   LEU A 422      60.065 -36.832 -86.012  1.00 34.93           N  
ATOM   3262  CA  LEU A 422      58.798 -37.544 -85.892  1.00 34.93           C  
ATOM   3263  C   LEU A 422      57.655 -36.576 -85.606  1.00 34.93           C  
ATOM   3264  CB  LEU A 422      58.878 -38.599 -84.785  1.00 34.93           C  
ATOM   3265  O   LEU A 422      57.700 -35.828 -84.627  1.00 34.93           O  
ATOM   3266  CG  LEU A 422      58.054 -39.870 -84.999  1.00 34.93           C  
ATOM   3267  CD1 LEU A 422      58.899 -40.941 -85.681  1.00 34.93           C  
ATOM   3268  CD2 LEU A 422      57.504 -40.381 -83.671  1.00 34.93           C  
ATOM   3269  N   PRO A 423      56.776 -36.219 -86.577  1.00 42.95           N  
ATOM   3270  CA  PRO A 423      55.408 -35.696 -86.607  1.00 42.95           C  
ATOM   3271  C   PRO A 423      54.390 -36.671 -86.021  1.00 42.95           C  
ATOM   3272  CB  PRO A 423      55.150 -35.469 -88.099  1.00 42.95           C  
ATOM   3273  O   PRO A 423      54.626 -37.882 -86.007  1.00 42.95           O  
ATOM   3274  CG  PRO A 423      55.889 -36.571 -88.787  1.00 42.95           C  
ATOM   3275  CD  PRO A 423      56.642 -37.358 -87.753  1.00 42.95           C  
ATOM   3276  N   GLU A 424      53.732 -36.370 -84.885  1.00 35.85           N  
ATOM   3277  CA  GLU A 424      52.377 -36.911 -84.939  1.00 35.85           C  
ATOM   3278  C   GLU A 424      51.938 -37.439 -83.576  1.00 35.85           C  
ATOM   3279  CB  GLU A 424      52.283 -38.021 -85.989  1.00 35.85           C  
ATOM   3280  O   GLU A 424      52.654 -38.223 -82.949  1.00 35.85           O  
ATOM   3281  CG  GLU A 424      50.862 -38.311 -86.452  1.00 35.85           C  
ATOM   3282  CD  GLU A 424      50.361 -37.330 -87.500  1.00 35.85           C  
ATOM   3283  OE1 GLU A 424      49.130 -37.133 -87.608  1.00 35.85           O  
ATOM   3284  OE2 GLU A 424      51.208 -36.755 -88.221  1.00 35.85           O  
ATOM   3285  N   GLY A 425      51.157 -36.729 -82.833  1.00 38.19           N  
ATOM   3286  CA  GLY A 425      49.764 -37.071 -82.590  1.00 38.19           C  
ATOM   3287  C   GLY A 425      49.521 -37.631 -81.201  1.00 38.19           C  
ATOM   3288  O   GLY A 425      49.991 -38.723 -80.875  1.00 38.19           O  
ATOM   3289  N   LEU A 426      49.229 -36.816 -80.236  1.00 39.87           N  
ATOM   3290  CA  LEU A 426      48.057 -37.131 -79.426  1.00 39.87           C  
ATOM   3291  C   LEU A 426      47.491 -35.872 -78.777  1.00 39.87           C  
ATOM   3292  CB  LEU A 426      48.411 -38.159 -78.348  1.00 39.87           C  
ATOM   3293  O   LEU A 426      48.231 -35.094 -78.171  1.00 39.87           O  
ATOM   3294  CG  LEU A 426      48.110 -39.621 -78.681  1.00 39.87           C  
ATOM   3295  CD1 LEU A 426      49.407 -40.398 -78.876  1.00 39.87           C  
ATOM   3296  CD2 LEU A 426      47.259 -40.256 -77.586  1.00 39.87           C  
ATOM   3297  N   PRO A 427      46.105 -35.597 -78.843  1.00 42.43           N  
ATOM   3298  CA  PRO A 427      45.040 -34.644 -78.518  1.00 42.43           C  
ATOM   3299  C   PRO A 427      44.613 -34.715 -77.054  1.00 42.43           C  
ATOM   3300  CB  PRO A 427      43.895 -35.066 -79.442  1.00 42.43           C  
ATOM   3301  O   PRO A 427      44.816 -35.739 -76.396  1.00 42.43           O  
ATOM   3302  CG  PRO A 427      44.015 -36.552 -79.546  1.00 42.43           C  
ATOM   3303  CD  PRO A 427      45.253 -36.983 -78.814  1.00 42.43           C  
ATOM   3304  N   LYS A 428      44.475 -33.613 -76.244  1.00 33.70           N  
ATOM   3305  CA  LYS A 428      43.318 -33.062 -75.544  1.00 33.70           C  
ATOM   3306  C   LYS A 428      43.308 -33.488 -74.079  1.00 33.70           C  
ATOM   3307  CB  LYS A 428      42.020 -33.497 -76.225  1.00 33.70           C  
ATOM   3308  O   LYS A 428      43.235 -34.681 -73.775  1.00 33.70           O  
ATOM   3309  CG  LYS A 428      41.414 -32.439 -77.135  1.00 33.70           C  
ATOM   3310  CD  LYS A 428      40.502 -33.060 -78.185  1.00 33.70           C  
ATOM   3311  CE  LYS A 428      39.966 -32.013 -79.152  1.00 33.70           C  
ATOM   3312  NZ  LYS A 428      39.275 -32.639 -80.319  1.00 33.70           N  
ATOM   3313  N   ILE A 429      43.737 -32.609 -73.132  1.00 41.05           N  
ATOM   3314  CA  ILE A 429      42.857 -32.266 -72.020  1.00 41.05           C  
ATOM   3315  C   ILE A 429      43.194 -30.867 -71.509  1.00 41.05           C  
ATOM   3316  CB  ILE A 429      42.968 -33.297 -70.874  1.00 41.05           C  
ATOM   3317  O   ILE A 429      44.364 -30.543 -71.294  1.00 41.05           O  
ATOM   3318  CG1 ILE A 429      42.796 -34.720 -71.417  1.00 41.05           C  
ATOM   3319  CG2 ILE A 429      41.938 -33.000 -69.780  1.00 41.05           C  
ATOM   3320  CD1 ILE A 429      43.392 -35.799 -70.524  1.00 41.05           C  
ATOM   3321  N   PRO A 430      42.306 -29.795 -71.605  1.00 40.42           N  
ATOM   3322  CA  PRO A 430      42.308 -28.428 -71.080  1.00 40.42           C  
ATOM   3323  C   PRO A 430      42.341 -28.382 -69.554  1.00 40.42           C  
ATOM   3324  CB  PRO A 430      40.998 -27.843 -71.616  1.00 40.42           C  
ATOM   3325  O   PRO A 430      41.690 -29.196 -68.894  1.00 40.42           O  
ATOM   3326  CG  PRO A 430      40.129 -29.031 -71.879  1.00 40.42           C  
ATOM   3327  CD  PRO A 430      40.984 -30.265 -71.844  1.00 40.42           C  
ATOM   3328  N   SER A 431      43.446 -28.153 -68.887  1.00 42.67           N  
ATOM   3329  CA  SER A 431      43.787 -27.820 -67.508  1.00 42.67           C  
ATOM   3330  C   SER A 431      43.293 -26.425 -67.138  1.00 42.67           C  
ATOM   3331  CB  SER A 431      45.298 -27.908 -67.292  1.00 42.67           C  
ATOM   3332  O   SER A 431      43.547 -25.459 -67.859  1.00 42.67           O  
ATOM   3333  OG  SER A 431      45.629 -27.642 -65.940  1.00 42.67           O  
ATOM   3334  N   VAL A 432      42.065 -26.189 -66.793  1.00 38.97           N  
ATOM   3335  CA  VAL A 432      41.390 -25.266 -65.887  1.00 38.97           C  
ATOM   3336  C   VAL A 432      42.387 -24.720 -64.867  1.00 38.97           C  
ATOM   3337  CB  VAL A 432      40.205 -25.944 -65.164  1.00 38.97           C  
ATOM   3338  O   VAL A 432      42.998 -25.485 -64.117  1.00 38.97           O  
ATOM   3339  CG1 VAL A 432      39.087 -24.937 -64.898  1.00 38.97           C  
ATOM   3340  CG2 VAL A 432      39.683 -27.122 -65.984  1.00 38.97           C  
ATOM   3341  N   SER A 433      43.360 -23.878 -65.177  1.00 41.84           N  
ATOM   3342  CA  SER A 433      44.301 -23.188 -64.301  1.00 41.84           C  
ATOM   3343  C   SER A 433      43.767 -21.822 -63.882  1.00 41.84           C  
ATOM   3344  CB  SER A 433      45.656 -23.024 -64.992  1.00 41.84           C  
ATOM   3345  O   SER A 433      43.502 -20.967 -64.729  1.00 41.84           O  
ATOM   3346  OG  SER A 433      46.598 -22.429 -64.117  1.00 41.84           O  
ATOM   3347  N   THR A 434      42.689 -21.651 -63.036  1.00 38.66           N  
ATOM   3348  CA  THR A 434      42.415 -20.584 -62.079  1.00 38.66           C  
ATOM   3349  C   THR A 434      43.699 -20.138 -61.386  1.00 38.66           C  
ATOM   3350  CB  THR A 434      41.387 -21.031 -61.024  1.00 38.66           C  
ATOM   3351  O   THR A 434      44.332 -20.922 -60.676  1.00 38.66           O  
ATOM   3352  CG2 THR A 434      39.980 -21.076 -61.611  1.00 38.66           C  
ATOM   3353  OG1 THR A 434      41.735 -22.336 -60.547  1.00 38.66           O  
ATOM   3354  N   HIS A 435      44.732 -19.581 -62.068  1.00 36.54           N  
ATOM   3355  CA  HIS A 435      45.838 -18.812 -61.509  1.00 36.54           C  
ATOM   3356  C   HIS A 435      45.401 -17.395 -61.154  1.00 36.54           C  
ATOM   3357  CB  HIS A 435      47.011 -18.769 -62.491  1.00 36.54           C  
ATOM   3358  O   HIS A 435      44.875 -16.672 -62.003  1.00 36.54           O  
ATOM   3359  CG  HIS A 435      48.122 -19.706 -62.140  1.00 36.54           C  
ATOM   3360  CD2 HIS A 435      48.475 -20.903 -62.666  1.00 36.54           C  
ATOM   3361  ND1 HIS A 435      49.023 -19.448 -61.130  1.00 36.54           N  
ATOM   3362  CE1 HIS A 435      49.884 -20.448 -61.049  1.00 36.54           C  
ATOM   3363  NE2 HIS A 435      49.574 -21.344 -61.971  1.00 36.54           N  
ATOM   3364  N   ILE A 436      44.608 -17.163 -60.090  1.00 42.51           N  
ATOM   3365  CA  ILE A 436      44.663 -16.071 -59.124  1.00 42.51           C  
ATOM   3366  C   ILE A 436      46.108 -15.608 -58.949  1.00 42.51           C  
ATOM   3367  CB  ILE A 436      44.067 -16.491 -57.762  1.00 42.51           C  
ATOM   3368  O   ILE A 436      46.986 -16.407 -58.614  1.00 42.51           O  
ATOM   3369  CG1 ILE A 436      42.568 -16.782 -57.902  1.00 42.51           C  
ATOM   3370  CG2 ILE A 436      44.318 -15.411 -56.706  1.00 42.51           C  
ATOM   3371  CD1 ILE A 436      41.959 -17.488 -56.698  1.00 42.51           C  
ATOM   3372  N   LYS A 437      46.645 -14.764 -59.813  1.00 36.48           N  
ATOM   3373  CA  LYS A 437      47.581 -13.648 -59.912  1.00 36.48           C  
ATOM   3374  C   LYS A 437      47.487 -12.740 -58.689  1.00 36.48           C  
ATOM   3375  CB  LYS A 437      47.321 -12.841 -61.185  1.00 36.48           C  
ATOM   3376  O   LYS A 437      46.439 -12.144 -58.431  1.00 36.48           O  
ATOM   3377  CG  LYS A 437      48.531 -12.719 -62.099  1.00 36.48           C  
ATOM   3378  CD  LYS A 437      48.144 -12.175 -63.469  1.00 36.48           C  
ATOM   3379  CE  LYS A 437      49.353 -12.064 -64.388  1.00 36.48           C  
ATOM   3380  NZ  LYS A 437      48.948 -11.874 -65.814  1.00 36.48           N  
ATOM   3381  N   VAL A 438      48.040 -13.057 -57.418  1.00 37.24           N  
ATOM   3382  CA  VAL A 438      48.450 -11.902 -56.627  1.00 37.24           C  
ATOM   3383  C   VAL A 438      49.923 -12.032 -56.247  1.00 37.24           C  
ATOM   3384  CB  VAL A 438      47.583 -11.747 -55.357  1.00 37.24           C  
ATOM   3385  O   VAL A 438      50.346 -13.065 -55.722  1.00 37.24           O  
ATOM   3386  CG1 VAL A 438      48.077 -10.579 -54.505  1.00 37.24           C  
ATOM   3387  CG2 VAL A 438      46.115 -11.554 -55.733  1.00 37.24           C  
ATOM   3388  N   LYS A 439      50.867 -11.662 -57.215  1.00 41.53           N  
ATOM   3389  CA  LYS A 439      51.999 -10.740 -57.225  1.00 41.53           C  
ATOM   3390  C   LYS A 439      52.270 -10.186 -55.829  1.00 41.53           C  
ATOM   3391  CB  LYS A 439      51.748  -9.593 -58.205  1.00 41.53           C  
ATOM   3392  O   LYS A 439      51.354  -9.711 -55.156  1.00 41.53           O  
ATOM   3393  CG  LYS A 439      51.693 -10.024 -59.663  1.00 41.53           C  
ATOM   3394  CD  LYS A 439      51.538  -8.828 -60.594  1.00 41.53           C  
ATOM   3395  CE  LYS A 439      51.507  -9.257 -62.055  1.00 41.53           C  
ATOM   3396  NZ  LYS A 439      50.912  -8.202 -62.929  1.00 41.53           N  
ATOM   3397  N   SER A 440      53.192 -10.782 -55.004  1.00 40.95           N  
ATOM   3398  CA  SER A 440      54.535 -10.387 -54.592  1.00 40.95           C  
ATOM   3399  C   SER A 440      54.493  -9.196 -53.641  1.00 40.95           C  
ATOM   3400  CB  SER A 440      55.392 -10.047 -55.811  1.00 40.95           C  
ATOM   3401  O   SER A 440      53.738  -8.246 -53.860  1.00 40.95           O  
ATOM   3402  OG  SER A 440      54.839  -8.956 -56.526  1.00 40.95           O  
ATOM   3403  N   GLU A 441      54.763  -9.406 -52.261  1.00 33.41           N  
ATOM   3404  CA  GLU A 441      56.050  -9.387 -51.572  1.00 33.41           C  
ATOM   3405  C   GLU A 441      56.413  -7.975 -51.121  1.00 33.41           C  
ATOM   3406  CB  GLU A 441      57.151  -9.951 -52.473  1.00 33.41           C  
ATOM   3407  O   GLU A 441      56.545  -7.069 -51.946  1.00 33.41           O  
ATOM   3408  CG  GLU A 441      57.864 -11.162 -51.888  1.00 33.41           C  
ATOM   3409  CD  GLU A 441      58.952 -11.714 -52.796  1.00 33.41           C  
ATOM   3410  OE1 GLU A 441      59.759 -12.553 -52.335  1.00 33.41           O  
ATOM   3411  OE2 GLU A 441      58.998 -11.303 -53.977  1.00 33.41           O  
ATOM   3412  N   GLU A 442      55.914  -7.499 -50.009  1.00 42.48           N  
ATOM   3413  CA  GLU A 442      56.762  -6.594 -49.238  1.00 42.48           C  
ATOM   3414  C   GLU A 442      56.781  -6.980 -47.761  1.00 42.48           C  
ATOM   3415  CB  GLU A 442      56.288  -5.147 -49.397  1.00 42.48           C  
ATOM   3416  O   GLU A 442      55.726  -7.135 -47.141  1.00 42.48           O  
ATOM   3417  CG  GLU A 442      57.342  -4.112 -49.033  1.00 42.48           C  
ATOM   3418  CD  GLU A 442      56.899  -2.683 -49.303  1.00 42.48           C  
ATOM   3419  OE1 GLU A 442      57.636  -1.739 -48.938  1.00 42.48           O  
ATOM   3420  OE2 GLU A 442      55.804  -2.506 -49.883  1.00 42.48           O  
ATOM   3421  N   LYS A 443      57.695  -7.924 -47.289  1.00 39.77           N  
ATOM   3422  CA  LYS A 443      58.772  -8.076 -46.316  1.00 39.77           C  
ATOM   3423  C   LYS A 443      58.624  -7.077 -45.172  1.00 39.77           C  
ATOM   3424  CB  LYS A 443      60.134  -7.902 -46.990  1.00 39.77           C  
ATOM   3425  O   LYS A 443      58.684  -5.864 -45.388  1.00 39.77           O  
ATOM   3426  CG  LYS A 443      60.494  -9.022 -47.955  1.00 39.77           C  
ATOM   3427  CD  LYS A 443      61.831  -8.764 -48.637  1.00 39.77           C  
ATOM   3428  CE  LYS A 443      62.041  -9.691 -49.827  1.00 39.77           C  
ATOM   3429  NZ  LYS A 443      63.486 -10.012 -50.031  1.00 39.77           N  
ATOM   3430  N   ILE A 444      57.795  -7.210 -44.179  1.00 45.59           N  
ATOM   3431  CA  ILE A 444      57.919  -6.697 -42.819  1.00 45.59           C  
ATOM   3432  C   ILE A 444      58.680  -7.701 -41.956  1.00 45.59           C  
ATOM   3433  CB  ILE A 444      56.535  -6.398 -42.199  1.00 45.59           C  
ATOM   3434  O   ILE A 444      58.310  -8.875 -41.887  1.00 45.59           O  
ATOM   3435  CG1 ILE A 444      55.786  -5.359 -43.041  1.00 45.59           C  
ATOM   3436  CG2 ILE A 444      56.684  -5.926 -40.750  1.00 45.59           C  
ATOM   3437  CD1 ILE A 444      54.312  -5.222 -42.687  1.00 45.59           C  
ATOM   3438  N   LYS A 445      60.038  -7.643 -42.012  1.00 40.94           N  
ATOM   3439  CA  LYS A 445      61.084  -7.754 -40.999  1.00 40.94           C  
ATOM   3440  C   LYS A 445      60.525  -7.503 -39.601  1.00 40.94           C  
ATOM   3441  CB  LYS A 445      62.221  -6.774 -41.292  1.00 40.94           C  
ATOM   3442  O   LYS A 445      59.987  -6.429 -39.326  1.00 40.94           O  
ATOM   3443  CG  LYS A 445      63.600  -7.415 -41.318  1.00 40.94           C  
ATOM   3444  CD  LYS A 445      64.655  -6.452 -41.846  1.00 40.94           C  
ATOM   3445  CE  LYS A 445      66.030  -7.104 -41.906  1.00 40.94           C  
ATOM   3446  NZ  LYS A 445      67.006  -6.271 -42.670  1.00 40.94           N  
ATOM   3447  N   VAL A 446      59.862  -8.346 -38.938  1.00 36.40           N  
ATOM   3448  CA  VAL A 446      59.634  -8.933 -37.622  1.00 36.40           C  
ATOM   3449  C   VAL A 446      60.947  -8.984 -36.844  1.00 36.40           C  
ATOM   3450  CB  VAL A 446      59.023 -10.348 -37.730  1.00 36.40           C  
ATOM   3451  O   VAL A 446      61.926  -9.575 -37.304  1.00 36.40           O  
ATOM   3452  CG1 VAL A 446      58.895 -10.987 -36.348  1.00 36.40           C  
ATOM   3453  CG2 VAL A 446      57.663 -10.291 -38.424  1.00 36.40           C  
ATOM   3454  N   VAL A 447      61.598  -7.922 -36.433  1.00 31.71           N  
ATOM   3455  CA  VAL A 447      62.556  -7.795 -35.340  1.00 31.71           C  
ATOM   3456  C   VAL A 447      61.903  -8.220 -34.027  1.00 31.71           C  
ATOM   3457  CB  VAL A 447      63.096  -6.352 -35.224  1.00 31.71           C  
ATOM   3458  O   VAL A 447      60.870  -7.673 -33.635  1.00 31.71           O  
ATOM   3459  CG1 VAL A 447      63.912  -6.182 -33.944  1.00 31.71           C  
ATOM   3460  CG2 VAL A 447      63.939  -5.998 -36.449  1.00 31.71           C  
ATOM   3461  N   GLU A 448      61.709  -9.502 -33.875  1.00 34.42           N  
ATOM   3462  CA  GLU A 448      62.137 -10.562 -32.967  1.00 34.42           C  
ATOM   3463  C   GLU A 448      63.155 -10.045 -31.955  1.00 34.42           C  
ATOM   3464  CB  GLU A 448      62.725 -11.738 -33.752  1.00 34.42           C  
ATOM   3465  O   GLU A 448      64.286  -9.714 -32.318  1.00 34.42           O  
ATOM   3466  CG  GLU A 448      62.293 -13.101 -33.233  1.00 34.42           C  
ATOM   3467  CD  GLU A 448      62.931 -14.259 -33.984  1.00 34.42           C  
ATOM   3468  OE1 GLU A 448      62.905 -15.402 -33.474  1.00 34.42           O  
ATOM   3469  OE2 GLU A 448      63.464 -14.021 -35.091  1.00 34.42           O  
ATOM   3470  N   LYS A 449      62.828  -9.305 -30.979  1.00 39.73           N  
ATOM   3471  CA  LYS A 449      63.550  -9.403 -29.714  1.00 39.73           C  
ATOM   3472  C   LYS A 449      62.769 -10.232 -28.698  1.00 39.73           C  
ATOM   3473  CB  LYS A 449      63.831  -8.010 -29.147  1.00 39.73           C  
ATOM   3474  O   LYS A 449      61.617  -9.922 -28.389  1.00 39.73           O  
ATOM   3475  CG  LYS A 449      64.774  -7.174 -29.999  1.00 39.73           C  
ATOM   3476  CD  LYS A 449      65.172  -5.885 -29.292  1.00 39.73           C  
ATOM   3477  CE  LYS A 449      65.950  -4.957 -30.215  1.00 39.73           C  
ATOM   3478  NZ  LYS A 449      66.317  -3.679 -29.535  1.00 39.73           N  
ATOM   3479  N   SER A 450      62.666 -11.508 -28.703  1.00 36.38           N  
ATOM   3480  CA  SER A 450      63.175 -12.583 -27.857  1.00 36.38           C  
ATOM   3481  C   SER A 450      63.552 -12.066 -26.473  1.00 36.38           C  
ATOM   3482  CB  SER A 450      64.387 -13.250 -28.509  1.00 36.38           C  
ATOM   3483  O   SER A 450      64.170 -11.007 -26.347  1.00 36.38           O  
ATOM   3484  OG  SER A 450      65.373 -12.287 -28.841  1.00 36.38           O  
ATOM   3485  N   GLU A 451      62.721 -12.384 -25.458  1.00 34.21           N  
ATOM   3486  CA  GLU A 451      63.070 -13.380 -24.450  1.00 34.21           C  
ATOM   3487  C   GLU A 451      64.299 -12.952 -23.653  1.00 34.21           C  
ATOM   3488  CB  GLU A 451      63.315 -14.743 -25.102  1.00 34.21           C  
ATOM   3489  O   GLU A 451      65.346 -12.652 -24.230  1.00 34.21           O  
ATOM   3490  CG  GLU A 451      62.045 -15.438 -25.571  1.00 34.21           C  
ATOM   3491  CD  GLU A 451      62.303 -16.795 -26.206  1.00 34.21           C  
ATOM   3492  OE1 GLU A 451      61.327 -17.517 -26.512  1.00 34.21           O  
ATOM   3493  OE2 GLU A 451      63.490 -17.139 -26.399  1.00 34.21           O  
ATOM   3494  N   LYS A 452      64.092 -12.413 -22.349  1.00 36.40           N  
ATOM   3495  CA  LYS A 452      64.828 -12.804 -21.150  1.00 36.40           C  
ATOM   3496  C   LYS A 452      64.425 -11.946 -19.954  1.00 36.40           C  
ATOM   3497  CB  LYS A 452      66.335 -12.697 -21.387  1.00 36.40           C  
ATOM   3498  O   LYS A 452      64.400 -10.717 -20.045  1.00 36.40           O  
ATOM   3499  CG  LYS A 452      66.882 -13.725 -22.367  1.00 36.40           C  
ATOM   3500  CD  LYS A 452      68.385 -13.567 -22.562  1.00 36.40           C  
ATOM   3501  CE  LYS A 452      68.915 -14.520 -23.625  1.00 36.40           C  
ATOM   3502  NZ  LYS A 452      70.363 -14.288 -23.905  1.00 36.40           N  
ATOM   3503  N   GLU A 453      63.653 -12.444 -18.921  1.00 33.16           N  
ATOM   3504  CA  GLU A 453      64.277 -12.995 -17.722  1.00 33.16           C  
ATOM   3505  C   GLU A 453      64.968 -11.905 -16.909  1.00 33.16           C  
ATOM   3506  CB  GLU A 453      65.279 -14.091 -18.092  1.00 33.16           C  
ATOM   3507  O   GLU A 453      65.835 -11.195 -17.423  1.00 33.16           O  
ATOM   3508  CG  GLU A 453      65.593 -15.049 -16.952  1.00 33.16           C  
ATOM   3509  CD  GLU A 453      66.525 -16.179 -17.356  1.00 33.16           C  
ATOM   3510  OE1 GLU A 453      66.885 -17.009 -16.491  1.00 33.16           O  
ATOM   3511  OE2 GLU A 453      66.900 -16.235 -18.549  1.00 33.16           O  
ATOM   3512  N   THR A 454      64.356 -11.444 -15.777  1.00 34.26           N  
ATOM   3513  CA  THR A 454      64.919 -11.368 -14.434  1.00 34.26           C  
ATOM   3514  C   THR A 454      64.063 -10.478 -13.537  1.00 34.26           C  
ATOM   3515  CB  THR A 454      66.363 -10.833 -14.463  1.00 34.26           C  
ATOM   3516  O   THR A 454      63.594  -9.422 -13.967  1.00 34.26           O  
ATOM   3517  CG2 THR A 454      67.300 -11.817 -15.157  1.00 34.26           C  
ATOM   3518  OG1 THR A 454      66.390  -9.586 -15.169  1.00 34.26           O  
ATOM   3519  N   VAL A 455      63.285 -11.039 -12.537  1.00 36.84           N  
ATOM   3520  CA  VAL A 455      63.540 -11.093 -11.102  1.00 36.84           C  
ATOM   3521  C   VAL A 455      63.556  -9.679 -10.525  1.00 36.84           C  
ATOM   3522  CB  VAL A 455      64.871 -11.812 -10.788  1.00 36.84           C  
ATOM   3523  O   VAL A 455      64.414  -8.867 -10.880  1.00 36.84           O  
ATOM   3524  CG1 VAL A 455      65.181 -11.748  -9.293  1.00 36.84           C  
ATOM   3525  CG2 VAL A 455      64.820 -13.262 -11.265  1.00 36.84           C  
ATOM   3526  N   ILE A 456      62.410  -9.110 -10.110  1.00 44.72           N  
ATOM   3527  CA  ILE A 456      62.336  -8.197  -8.975  1.00 44.72           C  
ATOM   3528  C   ILE A 456      61.199  -8.618  -8.047  1.00 44.72           C  
ATOM   3529  CB  ILE A 456      62.137  -6.736  -9.437  1.00 44.72           C  
ATOM   3530  O   ILE A 456      60.033  -8.626  -8.447  1.00 44.72           O  
ATOM   3531  CG1 ILE A 456      63.333  -6.274 -10.277  1.00 44.72           C  
ATOM   3532  CG2 ILE A 456      61.923  -5.813  -8.234  1.00 44.72           C  
ATOM   3533  CD1 ILE A 456      63.069  -5.014 -11.090  1.00 44.72           C  
ATOM   3534  N   VAL A 457      61.320  -9.688  -7.235  1.00 37.07           N  
ATOM   3535  CA  VAL A 457      61.143 -10.040  -5.830  1.00 37.07           C  
ATOM   3536  C   VAL A 457      61.868  -9.026  -4.948  1.00 37.07           C  
ATOM   3537  CB  VAL A 457      61.656 -11.467  -5.534  1.00 37.07           C  
ATOM   3538  O   VAL A 457      63.054  -8.753  -5.151  1.00 37.07           O  
ATOM   3539  CG1 VAL A 457      61.588 -11.765  -4.037  1.00 37.07           C  
ATOM   3540  CG2 VAL A 457      60.851 -12.497  -6.324  1.00 37.07           C  
ATOM   3541  N   GLU A 458      61.308  -7.889  -4.416  1.00 42.66           N  
ATOM   3542  CA  GLU A 458      61.562  -7.468  -3.042  1.00 42.66           C  
ATOM   3543  C   GLU A 458      61.278  -5.980  -2.860  1.00 42.66           C  
ATOM   3544  CB  GLU A 458      63.006  -7.781  -2.641  1.00 42.66           C  
ATOM   3545  O   GLU A 458      61.903  -5.139  -3.510  1.00 42.66           O  
ATOM   3546  CG  GLU A 458      63.128  -8.855  -1.570  1.00 42.66           C  
ATOM   3547  CD  GLU A 458      64.568  -9.222  -1.249  1.00 42.66           C  
ATOM   3548  OE1 GLU A 458      64.799  -9.991  -0.288  1.00 42.66           O  
ATOM   3549  OE2 GLU A 458      65.472  -8.736  -1.964  1.00 42.66           O  
ATOM   3550  N   GLU A 459      60.061  -5.504  -2.703  1.00 43.37           N  
ATOM   3551  CA  GLU A 459      60.009  -4.420  -1.727  1.00 43.37           C  
ATOM   3552  C   GLU A 459      58.710  -3.630  -1.848  1.00 43.37           C  
ATOM   3553  CB  GLU A 459      61.210  -3.486  -1.896  1.00 43.37           C  
ATOM   3554  O   GLU A 459      58.426  -3.049  -2.898  1.00 43.37           O  
ATOM   3555  CG  GLU A 459      61.581  -2.726  -0.631  1.00 43.37           C  
ATOM   3556  CD  GLU A 459      62.723  -1.743  -0.835  1.00 43.37           C  
ATOM   3557  OE1 GLU A 459      62.979  -0.914   0.068  1.00 43.37           O  
ATOM   3558  OE2 GLU A 459      63.367  -1.802  -1.907  1.00 43.37           O  
ATOM   3559  N   GLN A 460      57.531  -4.240  -1.685  1.00 37.97           N  
ATOM   3560  CA  GLN A 460      56.576  -3.338  -1.049  1.00 37.97           C  
ATOM   3561  C   GLN A 460      55.266  -4.057  -0.736  1.00 37.97           C  
ATOM   3562  CB  GLN A 460      56.309  -2.124  -1.939  1.00 37.97           C  
ATOM   3563  O   GLN A 460      54.489  -4.364  -1.643  1.00 37.97           O  
ATOM   3564  CG  GLN A 460      57.299  -0.984  -1.738  1.00 37.97           C  
ATOM   3565  CD  GLN A 460      56.920   0.266  -2.509  1.00 37.97           C  
ATOM   3566  NE2 GLN A 460      57.459   1.406  -2.092  1.00 37.97           N  
ATOM   3567  OE1 GLN A 460      56.149   0.207  -3.472  1.00 37.97           O  
ATOM   3568  N   THR A 461      55.275  -5.261  -0.162  1.00 39.61           N  
ATOM   3569  CA  THR A 461      54.272  -5.902   0.681  1.00 39.61           C  
ATOM   3570  C   THR A 461      54.644  -5.774   2.155  1.00 39.61           C  
ATOM   3571  CB  THR A 461      54.106  -7.389   0.318  1.00 39.61           C  
ATOM   3572  O   THR A 461      54.110  -6.496   3.000  1.00 39.61           O  
ATOM   3573  CG2 THR A 461      53.500  -7.551  -1.073  1.00 39.61           C  
ATOM   3574  OG1 THR A 461      55.388  -8.029   0.346  1.00 39.61           O  
ATOM   3575  N   GLU A 462      55.124  -4.551   2.655  1.00 38.10           N  
ATOM   3576  CA  GLU A 462      55.050  -4.212   4.073  1.00 38.10           C  
ATOM   3577  C   GLU A 462      54.203  -2.964   4.300  1.00 38.10           C  
ATOM   3578  CB  GLU A 462      56.453  -4.008   4.651  1.00 38.10           C  
ATOM   3579  O   GLU A 462      54.511  -1.894   3.771  1.00 38.10           O  
ATOM   3580  CG  GLU A 462      57.229  -5.301   4.853  1.00 38.10           C  
ATOM   3581  CD  GLU A 462      58.563  -5.097   5.554  1.00 38.10           C  
ATOM   3582  OE1 GLU A 462      59.220  -6.101   5.912  1.00 38.10           O  
ATOM   3583  OE2 GLU A 462      58.953  -3.924   5.748  1.00 38.10           O  
ATOM   3584  N   GLU A 463      52.883  -2.865   3.906  1.00 46.91           N  
ATOM   3585  CA  GLU A 463      52.094  -1.862   4.614  1.00 46.91           C  
ATOM   3586  C   GLU A 463      50.609  -2.001   4.294  1.00 46.91           C  
ATOM   3587  CB  GLU A 463      52.578  -0.452   4.265  1.00 46.91           C  
ATOM   3588  O   GLU A 463      49.848  -1.039   4.420  1.00 46.91           O  
ATOM   3589  CG  GLU A 463      52.534   0.521   5.434  1.00 46.91           C  
ATOM   3590  CD  GLU A 463      52.947   1.934   5.055  1.00 46.91           C  
ATOM   3591  OE1 GLU A 463      52.526   2.894   5.740  1.00 46.91           O  
ATOM   3592  OE2 GLU A 463      53.696   2.083   4.064  1.00 46.91           O  
ATOM   3593  N   THR A 464      49.973  -3.202   4.295  1.00 41.71           N  
ATOM   3594  CA  THR A 464      48.546  -3.401   4.519  1.00 41.71           C  
ATOM   3595  C   THR A 464      48.274  -4.798   5.067  1.00 41.71           C  
ATOM   3596  CB  THR A 464      47.742  -3.190   3.222  1.00 41.71           C  
ATOM   3597  O   THR A 464      47.384  -5.500   4.581  1.00 41.71           O  
ATOM   3598  CG2 THR A 464      47.174  -1.776   3.151  1.00 41.71           C  
ATOM   3599  OG1 THR A 464      48.600  -3.405   2.095  1.00 41.71           O  
ATOM   3600  N   GLN A 465      49.028  -5.160   6.127  1.00 37.21           N  
ATOM   3601  CA  GLN A 465      48.681  -6.028   7.248  1.00 37.21           C  
ATOM   3602  C   GLN A 465      48.810  -5.288   8.576  1.00 37.21           C  
ATOM   3603  CB  GLN A 465      49.566  -7.276   7.254  1.00 37.21           C  
ATOM   3604  O   GLN A 465      49.921  -5.023   9.040  1.00 37.21           O  
ATOM   3605  CG  GLN A 465      48.784  -8.583   7.239  1.00 37.21           C  
ATOM   3606  CD  GLN A 465      49.683  -9.803   7.167  1.00 37.21           C  
ATOM   3607  NE2 GLN A 465      49.262 -10.805   6.403  1.00 37.21           N  
ATOM   3608  OE1 GLN A 465      50.748  -9.844   7.791  1.00 37.21           O  
ATOM   3609  N   VAL A 466      48.376  -3.994   8.687  1.00 40.81           N  
ATOM   3610  CA  VAL A 466      48.065  -3.509  10.028  1.00 40.81           C  
ATOM   3611  C   VAL A 466      46.653  -2.928  10.053  1.00 40.81           C  
ATOM   3612  CB  VAL A 466      49.086  -2.449  10.498  1.00 40.81           C  
ATOM   3613  O   VAL A 466      46.058  -2.771  11.122  1.00 40.81           O  
ATOM   3614  CG1 VAL A 466      48.741  -1.952  11.901  1.00 40.81           C  
ATOM   3615  CG2 VAL A 466      50.502  -3.020  10.463  1.00 40.81           C  
ATOM   3616  N   THR A 467      45.532  -3.624   9.494  1.00 43.27           N  
ATOM   3617  CA  THR A 467      44.222  -3.408  10.099  1.00 43.27           C  
ATOM   3618  C   THR A 467      43.210  -4.420   9.572  1.00 43.27           C  
ATOM   3619  CB  THR A 467      43.712  -1.980   9.830  1.00 43.27           C  
ATOM   3620  O   THR A 467      42.107  -4.541  10.110  1.00 43.27           O  
ATOM   3621  CG2 THR A 467      43.887  -1.093  11.059  1.00 43.27           C  
ATOM   3622  OG1 THR A 467      44.446  -1.414   8.737  1.00 43.27           O  
ATOM   3623  N   GLU A 468      43.623  -5.597   9.121  1.00 43.50           N  
ATOM   3624  CA  GLU A 468      42.742  -6.735   8.878  1.00 43.50           C  
ATOM   3625  C   GLU A 468      43.340  -8.025   9.432  1.00 43.50           C  
ATOM   3626  CB  GLU A 468      42.459  -6.887   7.381  1.00 43.50           C  
ATOM   3627  O   GLU A 468      43.032  -9.116   8.948  1.00 43.50           O  
ATOM   3628  CG  GLU A 468      40.994  -7.134   7.054  1.00 43.50           C  
ATOM   3629  CD  GLU A 468      40.745  -7.401   5.578  1.00 43.50           C  
ATOM   3630  OE1 GLU A 468      39.642  -7.875   5.224  1.00 43.50           O  
ATOM   3631  OE2 GLU A 468      41.662  -7.134   4.769  1.00 43.50           O  
ATOM   3632  N   GLU A 469      44.237  -7.954  10.404  1.00 46.50           N  
ATOM   3633  CA  GLU A 469      44.732  -8.957  11.341  1.00 46.50           C  
ATOM   3634  C   GLU A 469      44.161  -8.736  12.739  1.00 46.50           C  
ATOM   3635  CB  GLU A 469      46.262  -8.941  11.389  1.00 46.50           C  
ATOM   3636  O   GLU A 469      44.222  -9.627  13.589  1.00 46.50           O  
ATOM   3637  CG  GLU A 469      46.911 -10.149  10.729  1.00 46.50           C  
ATOM   3638  CD  GLU A 469      48.364 -10.343  11.131  1.00 46.50           C  
ATOM   3639  OE1 GLU A 469      48.837 -11.502  11.158  1.00 46.50           O  
ATOM   3640  OE2 GLU A 469      49.036  -9.328  11.421  1.00 46.50           O  
ATOM   3641  N   VAL A 470      42.928  -8.118  12.916  1.00 40.99           N  
ATOM   3642  CA  VAL A 470      42.071  -8.428  14.055  1.00 40.99           C  
ATOM   3643  C   VAL A 470      40.638  -8.655  13.579  1.00 40.99           C  
ATOM   3644  CB  VAL A 470      42.108  -7.305  15.116  1.00 40.99           C  
ATOM   3645  O   VAL A 470      39.856  -9.337  14.245  1.00 40.99           O  
ATOM   3646  CG1 VAL A 470      41.251  -7.675  16.325  1.00 40.99           C  
ATOM   3647  CG2 VAL A 470      43.547  -7.024  15.544  1.00 40.99           C  
ATOM   3648  N   THR A 471      40.357  -9.231  12.397  1.00 47.47           N  
ATOM   3649  CA  THR A 471      38.994  -9.740  12.298  1.00 47.47           C  
ATOM   3650  C   THR A 471      38.925 -10.918  11.331  1.00 47.47           C  
ATOM   3651  CB  THR A 471      38.018  -8.640  11.841  1.00 47.47           C  
ATOM   3652  O   THR A 471      38.094 -11.814  11.493  1.00 47.47           O  
ATOM   3653  CG2 THR A 471      36.619  -8.880  12.398  1.00 47.47           C  
ATOM   3654  OG1 THR A 471      38.492  -7.368  12.302  1.00 47.47           O  
ATOM   3655  N   GLU A 472      40.064 -11.408  10.843  1.00 42.87           N  
ATOM   3656  CA  GLU A 472      39.984 -12.622  10.036  1.00 42.87           C  
ATOM   3657  C   GLU A 472      41.013 -13.654  10.489  1.00 42.87           C  
ATOM   3658  CB  GLU A 472      40.184 -12.296   8.553  1.00 42.87           C  
ATOM   3659  O   GLU A 472      40.987 -14.802  10.040  1.00 42.87           O  
ATOM   3660  CG  GLU A 472      38.899 -12.324   7.739  1.00 42.87           C  
ATOM   3661  CD  GLU A 472      39.134 -12.206   6.242  1.00 42.87           C  
ATOM   3662  OE1 GLU A 472      38.204 -12.496   5.456  1.00 42.87           O  
ATOM   3663  OE2 GLU A 472      40.259 -11.821   5.851  1.00 42.87           O  
ATOM   3664  N   GLU A 473      41.643 -13.478  11.708  1.00 46.48           N  
ATOM   3665  CA  GLU A 473      42.369 -14.516  12.434  1.00 46.48           C  
ATOM   3666  C   GLU A 473      41.552 -15.040  13.612  1.00 46.48           C  
ATOM   3667  CB  GLU A 473      43.718 -13.986  12.924  1.00 46.48           C  
ATOM   3668  O   GLU A 473      41.826 -16.124  14.132  1.00 46.48           O  
ATOM   3669  CG  GLU A 473      44.907 -14.497  12.123  1.00 46.48           C  
ATOM   3670  CD  GLU A 473      46.213 -14.465  12.902  1.00 46.48           C  
ATOM   3671  OE1 GLU A 473      47.083 -15.333  12.662  1.00 46.48           O  
ATOM   3672  OE2 GLU A 473      46.367 -13.566  13.758  1.00 46.48           O  
ATOM   3673  N   GLU A 474      40.255 -14.909  13.647  1.00 45.75           N  
ATOM   3674  CA  GLU A 474      39.326 -15.736  14.412  1.00 45.75           C  
ATOM   3675  C   GLU A 474      38.247 -16.330  13.511  1.00 45.75           C  
ATOM   3676  CB  GLU A 474      38.682 -14.923  15.537  1.00 45.75           C  
ATOM   3677  O   GLU A 474      37.699 -17.394  13.808  1.00 45.75           O  
ATOM   3678  CG  GLU A 474      38.731 -15.607  16.896  1.00 45.75           C  
ATOM   3679  CD  GLU A 474      37.880 -14.914  17.948  1.00 45.75           C  
ATOM   3680  OE1 GLU A 474      37.126 -15.604  18.671  1.00 45.75           O  
ATOM   3681  OE2 GLU A 474      37.967 -13.670  18.049  1.00 45.75           O  
ATOM   3682  N   GLU A 475      38.368 -16.429  12.224  1.00 45.92           N  
ATOM   3683  CA  GLU A 475      37.339 -17.232  11.570  1.00 45.92           C  
ATOM   3684  C   GLU A 475      37.925 -18.053  10.425  1.00 45.92           C  
ATOM   3685  CB  GLU A 475      36.209 -16.339  11.052  1.00 45.92           C  
ATOM   3686  O   GLU A 475      37.351 -19.068  10.024  1.00 45.92           O  
ATOM   3687  CG  GLU A 475      35.017 -16.249  11.994  1.00 45.92           C  
ATOM   3688  CD  GLU A 475      33.778 -15.658  11.339  1.00 45.92           C  
ATOM   3689  OE1 GLU A 475      32.649 -15.993  11.763  1.00 45.92           O  
ATOM   3690  OE2 GLU A 475      33.938 -14.855  10.393  1.00 45.92           O  
ATOM   3691  N   LYS A 476      39.174 -18.166  10.149  1.00 37.42           N  
ATOM   3692  CA  LYS A 476      39.738 -19.090   9.170  1.00 37.42           C  
ATOM   3693  C   LYS A 476      40.807 -19.977   9.803  1.00 37.42           C  
ATOM   3694  CB  LYS A 476      40.328 -18.324   7.986  1.00 37.42           C  
ATOM   3695  O   LYS A 476      41.189 -21.001   9.233  1.00 37.42           O  
ATOM   3696  CG  LYS A 476      40.529 -19.171   6.738  1.00 37.42           C  
ATOM   3697  CD  LYS A 476      41.047 -18.337   5.573  1.00 37.42           C  
ATOM   3698  CE  LYS A 476      41.165 -19.165   4.301  1.00 37.42           C  
ATOM   3699  NZ  LYS A 476      42.437 -18.881   3.571  1.00 37.42           N  
ATOM   3700  N   GLU A 477      40.762 -20.041  11.195  1.00 42.61           N  
ATOM   3701  CA  GLU A 477      41.345 -21.106  12.005  1.00 42.61           C  
ATOM   3702  C   GLU A 477      40.264 -21.920  12.709  1.00 42.61           C  
ATOM   3703  CB  GLU A 477      42.321 -20.528  13.032  1.00 42.61           C  
ATOM   3704  O   GLU A 477      40.521 -23.031  13.177  1.00 42.61           O  
ATOM   3705  CG  GLU A 477      43.737 -21.072  12.910  1.00 42.61           C  
ATOM   3706  CD  GLU A 477      44.640 -20.659  14.062  1.00 42.61           C  
ATOM   3707  OE1 GLU A 477      45.758 -21.209  14.184  1.00 42.61           O  
ATOM   3708  OE2 GLU A 477      44.226 -19.778  14.848  1.00 42.61           O  
ATOM   3709  N   ALA A 478      39.051 -21.959  12.192  1.00 44.23           N  
ATOM   3710  CA  ALA A 478      38.052 -22.984  12.485  1.00 44.23           C  
ATOM   3711  C   ALA A 478      37.414 -23.511  11.203  1.00 44.23           C  
ATOM   3712  CB  ALA A 478      36.980 -22.431  13.421  1.00 44.23           C  
ATOM   3713  O   ALA A 478      36.961 -24.657  11.154  1.00 44.23           O  
ATOM   3714  N   LYS A 479      37.998 -23.442  10.017  1.00 42.98           N  
ATOM   3715  CA  LYS A 479      37.306 -24.233   9.003  1.00 42.98           C  
ATOM   3716  C   LYS A 479      38.228 -24.552   7.831  1.00 42.98           C  
ATOM   3717  CB  LYS A 479      36.061 -23.497   8.506  1.00 42.98           C  
ATOM   3718  O   LYS A 479      37.943 -25.451   7.036  1.00 42.98           O  
ATOM   3719  CG  LYS A 479      34.993 -24.411   7.924  1.00 42.98           C  
ATOM   3720  CD  LYS A 479      33.729 -23.638   7.567  1.00 42.98           C  
ATOM   3721  CE  LYS A 479      32.618 -24.567   7.099  1.00 42.98           C  
ATOM   3722  NZ  LYS A 479      31.396 -23.809   6.693  1.00 42.98           N  
ATOM   3723  N   GLU A 480      39.484 -24.648   7.971  1.00 33.30           N  
ATOM   3724  CA  GLU A 480      40.194 -25.354   6.908  1.00 33.30           C  
ATOM   3725  C   GLU A 480      41.549 -25.862   7.392  1.00 33.30           C  
ATOM   3726  CB  GLU A 480      40.377 -24.446   5.689  1.00 33.30           C  
ATOM   3727  O   GLU A 480      42.387 -26.273   6.587  1.00 33.30           O  
ATOM   3728  CG  GLU A 480      39.368 -24.698   4.578  1.00 33.30           C  
ATOM   3729  CD  GLU A 480      39.677 -23.930   3.302  1.00 33.30           C  
ATOM   3730  OE1 GLU A 480      39.019 -24.183   2.268  1.00 33.30           O  
ATOM   3731  OE2 GLU A 480      40.586 -23.070   3.338  1.00 33.30           O  
ATOM   3732  N   GLU A 481      41.600 -26.418   8.645  1.00 33.64           N  
ATOM   3733  CA  GLU A 481      42.412 -27.586   8.974  1.00 33.64           C  
ATOM   3734  C   GLU A 481      41.547 -28.733   9.488  1.00 33.64           C  
ATOM   3735  CB  GLU A 481      43.478 -27.224  10.012  1.00 33.64           C  
ATOM   3736  O   GLU A 481      41.784 -29.256  10.579  1.00 33.64           O  
ATOM   3737  CG  GLU A 481      44.905 -27.443   9.531  1.00 33.64           C  
ATOM   3738  CD  GLU A 481      45.908 -27.569  10.666  1.00 33.64           C  
ATOM   3739  OE1 GLU A 481      47.056 -28.003  10.417  1.00 33.64           O  
ATOM   3740  OE2 GLU A 481      45.544 -27.232  11.815  1.00 33.64           O  
ATOM   3741  N   GLU A 482      40.392 -29.048   8.899  1.00 34.34           N  
ATOM   3742  CA  GLU A 482      39.877 -30.378   8.588  1.00 34.34           C  
ATOM   3743  C   GLU A 482      39.622 -30.536   7.092  1.00 34.34           C  
ATOM   3744  CB  GLU A 482      38.592 -30.655   9.372  1.00 34.34           C  
ATOM   3745  O   GLU A 482      38.710 -29.914   6.543  1.00 34.34           O  
ATOM   3746  CG  GLU A 482      38.738 -31.740  10.430  1.00 34.34           C  
ATOM   3747  CD  GLU A 482      37.412 -32.358  10.842  1.00 34.34           C  
ATOM   3748  OE1 GLU A 482      37.400 -33.530  11.283  1.00 34.34           O  
ATOM   3749  OE2 GLU A 482      36.376 -31.667  10.721  1.00 34.34           O  
ATOM   3750  N   GLY A 483      40.574 -30.119   6.218  1.00 29.02           N  
ATOM   3751  CA  GLY A 483      40.498 -30.784   4.927  1.00 29.02           C  
ATOM   3752  C   GLY A 483      41.732 -30.569   4.071  1.00 29.02           C  
ATOM   3753  O   GLY A 483      42.043 -29.437   3.695  1.00 29.02           O  
ATOM   3754  N   LYS A 484      42.876 -31.042   4.480  1.00 26.86           N  
ATOM   3755  CA  LYS A 484      43.804 -31.377   3.403  1.00 26.86           C  
ATOM   3756  C   LYS A 484      44.942 -32.257   3.912  1.00 26.86           C  
ATOM   3757  CB  LYS A 484      44.369 -30.106   2.767  1.00 26.86           C  
ATOM   3758  O   LYS A 484      45.767 -31.813   4.713  1.00 26.86           O  
ATOM   3759  CG  LYS A 484      44.428 -30.148   1.247  1.00 26.86           C  
ATOM   3760  CD  LYS A 484      44.879 -28.813   0.668  1.00 26.86           C  
ATOM   3761  CE  LYS A 484      44.874 -28.833  -0.855  1.00 26.86           C  
ATOM   3762  NZ  LYS A 484      45.466 -27.587  -1.427  1.00 26.86           N  
ATOM   3763  N   GLU A 485      44.654 -33.503   4.252  1.00 27.24           N  
ATOM   3764  CA  GLU A 485      45.700 -34.500   4.046  1.00 27.24           C  
ATOM   3765  C   GLU A 485      45.356 -35.428   2.884  1.00 27.24           C  
ATOM   3766  CB  GLU A 485      45.924 -35.316   5.322  1.00 27.24           C  
ATOM   3767  O   GLU A 485      44.268 -36.005   2.844  1.00 27.24           O  
ATOM   3768  CG  GLU A 485      46.806 -34.621   6.349  1.00 27.24           C  
ATOM   3769  CD  GLU A 485      47.144 -35.500   7.543  1.00 27.24           C  
ATOM   3770  OE1 GLU A 485      47.954 -35.077   8.398  1.00 27.24           O  
ATOM   3771  OE2 GLU A 485      46.594 -36.621   7.623  1.00 27.24           O  
ATOM   3772  N   GLU A 486      45.601 -34.966   1.661  1.00 25.88           N  
ATOM   3773  CA  GLU A 486      46.152 -35.471   0.407  1.00 25.88           C  
ATOM   3774  C   GLU A 486      47.611 -35.888   0.574  1.00 25.88           C  
ATOM   3775  CB  GLU A 486      46.029 -34.419  -0.698  1.00 25.88           C  
ATOM   3776  O   GLU A 486      48.414 -35.142   1.137  1.00 25.88           O  
ATOM   3777  CG  GLU A 486      44.812 -34.607  -1.592  1.00 25.88           C  
ATOM   3778  CD  GLU A 486      45.023 -34.094  -3.008  1.00 25.88           C  
ATOM   3779  OE1 GLU A 486      44.200 -34.409  -3.897  1.00 25.88           O  
ATOM   3780  OE2 GLU A 486      46.020 -33.372  -3.230  1.00 25.88           O  
ATOM   3781  N   GLU A 487      47.893 -37.234   0.606  1.00 24.41           N  
ATOM   3782  CA  GLU A 487      48.908 -37.789  -0.284  1.00 24.41           C  
ATOM   3783  C   GLU A 487      49.721 -38.874   0.416  1.00 24.41           C  
ATOM   3784  CB  GLU A 487      49.836 -36.684  -0.796  1.00 24.41           C  
ATOM   3785  O   GLU A 487      50.268 -38.647   1.498  1.00 24.41           O  
ATOM   3786  CG  GLU A 487      49.714 -36.422  -2.290  1.00 24.41           C  
ATOM   3787  CD  GLU A 487      51.018 -35.970  -2.928  1.00 24.41           C  
ATOM   3788  OE1 GLU A 487      51.119 -35.982  -4.176  1.00 24.41           O  
ATOM   3789  OE2 GLU A 487      51.946 -35.602  -2.175  1.00 24.41           O  
ATOM   3790  N   GLY A 488      49.383 -40.179   0.160  1.00 21.35           N  
ATOM   3791  CA  GLY A 488      50.358 -41.199  -0.193  1.00 21.35           C  
ATOM   3792  C   GLY A 488      49.724 -42.476  -0.710  1.00 21.35           C  
ATOM   3793  O   GLY A 488      48.831 -43.036  -0.070  1.00 21.35           O  
ATOM   3794  N   GLY A 489      49.702 -42.558  -2.113  1.00 19.71           N  
ATOM   3795  CA  GLY A 489      50.386 -43.233  -3.204  1.00 19.71           C  
ATOM   3796  C   GLY A 489      51.673 -43.910  -2.773  1.00 19.71           C  
ATOM   3797  O   GLY A 489      52.463 -43.335  -2.021  1.00 19.71           O  
ATOM   3798  N   GLU A 490      51.589 -45.314  -2.757  1.00 24.25           N  
ATOM   3799  CA  GLU A 490      52.600 -46.223  -3.289  1.00 24.25           C  
ATOM   3800  C   GLU A 490      52.124 -47.672  -3.234  1.00 24.25           C  
ATOM   3801  CB  GLU A 490      53.915 -46.073  -2.521  1.00 24.25           C  
ATOM   3802  O   GLU A 490      51.720 -48.159  -2.176  1.00 24.25           O  
ATOM   3803  CG  GLU A 490      54.946 -45.206  -3.230  1.00 24.25           C  
ATOM   3804  CD  GLU A 490      56.246 -45.064  -2.455  1.00 24.25           C  
ATOM   3805  OE1 GLU A 490      57.266 -44.649  -3.051  1.00 24.25           O  
ATOM   3806  OE2 GLU A 490      56.245 -45.371  -1.242  1.00 24.25           O  
ATOM   3807  N   GLU A 491      51.774 -48.194  -4.480  1.00 23.47           N  
ATOM   3808  CA  GLU A 491      52.526 -49.002  -5.436  1.00 23.47           C  
ATOM   3809  C   GLU A 491      52.191 -50.484  -5.289  1.00 23.47           C  
ATOM   3810  CB  GLU A 491      54.031 -48.783  -5.259  1.00 23.47           C  
ATOM   3811  O   GLU A 491      52.237 -51.030  -4.185  1.00 23.47           O  
ATOM   3812  CG  GLU A 491      54.547 -47.507  -5.909  1.00 23.47           C  
ATOM   3813  CD  GLU A 491      56.058 -47.365  -5.834  1.00 23.47           C  
ATOM   3814  OE1 GLU A 491      56.608 -46.408  -6.425  1.00 23.47           O  
ATOM   3815  OE2 GLU A 491      56.699 -48.217  -5.179  1.00 23.47           O  
ATOM   3816  N   GLU A 492      51.481 -50.987  -6.359  1.00 24.20           N  
ATOM   3817  CA  GLU A 492      52.038 -52.000  -7.250  1.00 24.20           C  
ATOM   3818  C   GLU A 492      51.002 -53.070  -7.585  1.00 24.20           C  
ATOM   3819  CB  GLU A 492      53.276 -52.645  -6.623  1.00 24.20           C  
ATOM   3820  O   GLU A 492      50.376 -53.637  -6.688  1.00 24.20           O  
ATOM   3821  CG  GLU A 492      54.592 -52.084  -7.143  1.00 24.20           C  
ATOM   3822  CD  GLU A 492      55.756 -53.051  -6.999  1.00 24.20           C  
ATOM   3823  OE1 GLU A 492      56.791 -52.861  -7.678  1.00 24.20           O  
ATOM   3824  OE2 GLU A 492      55.631 -54.009  -6.203  1.00 24.20           O  
ATOM   3825  N   GLU A 493      50.512 -53.027  -8.876  1.00 23.38           N  
ATOM   3826  CA  GLU A 493      50.791 -53.978  -9.948  1.00 23.38           C  
ATOM   3827  C   GLU A 493      49.524 -54.711 -10.380  1.00 23.38           C  
ATOM   3828  CB  GLU A 493      51.858 -54.984  -9.510  1.00 23.38           C  
ATOM   3829  O   GLU A 493      48.772 -55.208  -9.539  1.00 23.38           O  
ATOM   3830  CG  GLU A 493      53.280 -54.449  -9.593  1.00 23.38           C  
ATOM   3831  CD  GLU A 493      54.175 -55.262 -10.515  1.00 23.38           C  
ATOM   3832  OE1 GLU A 493      55.223 -54.741 -10.958  1.00 23.38           O  
ATOM   3833  OE2 GLU A 493      53.824 -56.430 -10.797  1.00 23.38           O  
ATOM   3834  N   ALA A 494      49.115 -54.425 -11.615  1.00 24.25           N  
ATOM   3835  CA  ALA A 494      49.088 -55.359 -12.738  1.00 24.25           C  
ATOM   3836  C   ALA A 494      47.720 -55.365 -13.414  1.00 24.25           C  
ATOM   3837  CB  ALA A 494      49.453 -56.765 -12.270  1.00 24.25           C  
ATOM   3838  O   ALA A 494      46.690 -55.475 -12.744  1.00 24.25           O  
ATOM   3839  N   GLU A 495      47.668 -54.718 -14.584  1.00 22.57           N  
ATOM   3840  CA  GLU A 495      47.540 -55.374 -15.881  1.00 22.57           C  
ATOM   3841  C   GLU A 495      46.140 -55.188 -16.459  1.00 22.57           C  
ATOM   3842  CB  GLU A 495      47.867 -56.865 -15.765  1.00 22.57           C  
ATOM   3843  O   GLU A 495      45.143 -55.395 -15.763  1.00 22.57           O  
ATOM   3844  CG  GLU A 495      49.219 -57.246 -16.349  1.00 22.57           C  
ATOM   3845  CD  GLU A 495      49.187 -58.544 -17.141  1.00 22.57           C  
ATOM   3846  OE1 GLU A 495      50.100 -58.774 -17.965  1.00 22.57           O  
ATOM   3847  OE2 GLU A 495      48.240 -59.335 -16.936  1.00 22.57           O  
ATOM   3848  N   GLY A 496      46.042 -54.297 -17.489  1.00 20.67           N  
ATOM   3849  CA  GLY A 496      45.718 -54.716 -18.843  1.00 20.67           C  
ATOM   3850  C   GLY A 496      44.348 -54.251 -19.300  1.00 20.67           C  
ATOM   3851  O   GLY A 496      43.361 -54.407 -18.578  1.00 20.67           O  
ATOM   3852  N   GLY A 497      44.329 -53.213 -20.138  1.00 21.27           N  
ATOM   3853  CA  GLY A 497      44.138 -53.414 -21.566  1.00 21.27           C  
ATOM   3854  C   GLY A 497      42.679 -53.531 -21.962  1.00 21.27           C  
ATOM   3855  O   GLY A 497      41.905 -54.229 -21.304  1.00 21.27           O  
ATOM   3856  N   GLU A 498      42.100 -52.487 -22.543  1.00 27.32           N  
ATOM   3857  CA  GLU A 498      41.600 -52.461 -23.914  1.00 27.32           C  
ATOM   3858  C   GLU A 498      40.385 -51.546 -24.042  1.00 27.32           C  
ATOM   3859  CB  GLU A 498      41.246 -53.874 -24.384  1.00 27.32           C  
ATOM   3860  O   GLU A 498      39.440 -51.647 -23.257  1.00 27.32           O  
ATOM   3861  CG  GLU A 498      42.429 -54.650 -24.944  1.00 27.32           C  
ATOM   3862  CD  GLU A 498      42.045 -56.016 -25.492  1.00 27.32           C  
ATOM   3863  OE1 GLU A 498      42.875 -56.646 -26.187  1.00 27.32           O  
ATOM   3864  OE2 GLU A 498      40.906 -56.459 -25.225  1.00 27.32           O  
ATOM   3865  N   GLU A 499      40.463 -50.404 -24.647  1.00 22.20           N  
ATOM   3866  CA  GLU A 499      40.327 -50.008 -26.046  1.00 22.20           C  
ATOM   3867  C   GLU A 499      39.272 -50.850 -26.757  1.00 22.20           C  
ATOM   3868  CB  GLU A 499      41.670 -50.124 -26.772  1.00 22.20           C  
ATOM   3869  O   GLU A 499      39.302 -52.081 -26.688  1.00 22.20           O  
ATOM   3870  CG  GLU A 499      41.967 -48.959 -27.705  1.00 22.20           C  
ATOM   3871  CD  GLU A 499      43.267 -49.125 -28.476  1.00 22.20           C  
ATOM   3872  OE1 GLU A 499      43.573 -48.273 -29.341  1.00 22.20           O  
ATOM   3873  OE2 GLU A 499      43.985 -50.116 -28.214  1.00 22.20           O  
ATOM   3874  N   GLU A 500      38.125 -50.225 -27.067  1.00 25.78           N  
ATOM   3875  CA  GLU A 500      37.590 -50.305 -28.422  1.00 25.78           C  
ATOM   3876  C   GLU A 500      36.080 -50.084 -28.433  1.00 25.78           C  
ATOM   3877  CB  GLU A 500      37.928 -51.657 -29.055  1.00 25.78           C  
ATOM   3878  O   GLU A 500      35.344 -50.751 -27.703  1.00 25.78           O  
ATOM   3879  CG  GLU A 500      38.991 -51.579 -30.142  1.00 25.78           C  
ATOM   3880  CD  GLU A 500      39.170 -52.884 -30.901  1.00 25.78           C  
ATOM   3881  OE1 GLU A 500      39.829 -52.881 -31.966  1.00 25.78           O  
ATOM   3882  OE2 GLU A 500      38.647 -53.917 -30.427  1.00 25.78           O  
ATOM   3883  N   THR A 501      35.583 -48.941 -28.970  1.00 21.93           N  
ATOM   3884  CA  THR A 501      34.990 -48.565 -30.249  1.00 21.93           C  
ATOM   3885  C   THR A 501      33.533 -49.013 -30.322  1.00 21.93           C  
ATOM   3886  CB  THR A 501      35.776 -49.170 -31.427  1.00 21.93           C  
ATOM   3887  O   THR A 501      33.217 -50.166 -30.021  1.00 21.93           O  
ATOM   3888  CG2 THR A 501      37.009 -48.334 -31.753  1.00 21.93           C  
ATOM   3889  OG1 THR A 501      36.190 -50.499 -31.086  1.00 21.93           O  
ATOM   3890  N   LYS A 502      32.560 -48.151 -30.267  1.00 29.85           N  
ATOM   3891  CA  LYS A 502      31.412 -48.264 -31.163  1.00 29.85           C  
ATOM   3892  C   LYS A 502      30.670 -46.935 -31.276  1.00 29.85           C  
ATOM   3893  CB  LYS A 502      30.459 -49.358 -30.680  1.00 29.85           C  
ATOM   3894  O   LYS A 502      30.355 -46.306 -30.263  1.00 29.85           O  
ATOM   3895  CG  LYS A 502      30.297 -50.514 -31.656  1.00 29.85           C  
ATOM   3896  CD  LYS A 502      29.339 -51.569 -31.119  1.00 29.85           C  
ATOM   3897  CE  LYS A 502      29.266 -52.779 -32.039  1.00 29.85           C  
ATOM   3898  NZ  LYS A 502      28.474 -53.891 -31.431  1.00 29.85           N  
ATOM   3899  N   SER A 503      30.948 -46.043 -32.185  1.00 23.48           N  
ATOM   3900  CA  SER A 503      30.191 -45.191 -33.097  1.00 23.48           C  
ATOM   3901  C   SER A 503      28.939 -45.898 -33.603  1.00 23.48           C  
ATOM   3902  CB  SER A 503      31.061 -44.766 -34.280  1.00 23.48           C  
ATOM   3903  O   SER A 503      28.953 -47.110 -33.829  1.00 23.48           O  
ATOM   3904  OG  SER A 503      31.872 -45.841 -34.721  1.00 23.48           O  
ATOM   3905  N   PRO A 504      27.799 -45.231 -34.078  1.00 53.90           N  
ATOM   3906  CA  PRO A 504      26.409 -44.798 -33.920  1.00 53.90           C  
ATOM   3907  C   PRO A 504      25.488 -45.364 -34.999  1.00 53.90           C  
ATOM   3908  CB  PRO A 504      26.500 -43.274 -34.024  1.00 53.90           C  
ATOM   3909  O   PRO A 504      25.949 -46.069 -35.901  1.00 53.90           O  
ATOM   3910  CG  PRO A 504      27.583 -43.023 -35.024  1.00 53.90           C  
ATOM   3911  CD  PRO A 504      28.218 -44.337 -35.378  1.00 53.90           C  
ATOM   3912  N   PRO A 505      24.200 -45.113 -35.048  1.00 30.31           N  
ATOM   3913  CA  PRO A 505      23.611 -44.370 -36.165  1.00 30.31           C  
ATOM   3914  C   PRO A 505      22.215 -43.838 -35.849  1.00 30.31           C  
ATOM   3915  CB  PRO A 505      23.559 -45.407 -37.289  1.00 30.31           C  
ATOM   3916  O   PRO A 505      21.645 -44.171 -34.807  1.00 30.31           O  
ATOM   3917  CG  PRO A 505      23.275 -46.703 -36.600  1.00 30.31           C  
ATOM   3918  CD  PRO A 505      23.312 -46.473 -35.117  1.00 30.31           C  
ATOM   3919  N   ALA A 506      21.773 -42.654 -36.218  1.00 24.12           N  
ATOM   3920  CA  ALA A 506      20.908 -42.178 -37.293  1.00 24.12           C  
ATOM   3921  C   ALA A 506      19.562 -42.896 -37.273  1.00 24.12           C  
ATOM   3922  CB  ALA A 506      21.588 -42.367 -38.647  1.00 24.12           C  
ATOM   3923  O   ALA A 506      19.507 -44.124 -37.167  1.00 24.12           O  
ATOM   3924  N   GLU A 507      18.362 -42.267 -37.085  1.00 23.90           N  
ATOM   3925  CA  GLU A 507      17.229 -41.938 -37.945  1.00 23.90           C  
ATOM   3926  C   GLU A 507      16.084 -42.929 -37.753  1.00 23.90           C  
ATOM   3927  CB  GLU A 507      17.659 -41.911 -39.414  1.00 23.90           C  
ATOM   3928  O   GLU A 507      16.298 -44.143 -37.764  1.00 23.90           O  
ATOM   3929  CG  GLU A 507      17.920 -40.512 -39.952  1.00 23.90           C  
ATOM   3930  CD  GLU A 507      18.029 -40.462 -41.468  1.00 23.90           C  
ATOM   3931  OE1 GLU A 507      18.109 -39.349 -42.035  1.00 23.90           O  
ATOM   3932  OE2 GLU A 507      18.034 -41.546 -42.094  1.00 23.90           O  
ATOM   3933  N   GLU A 508      14.848 -42.471 -37.379  1.00 28.30           N  
ATOM   3934  CA  GLU A 508      13.600 -42.701 -38.100  1.00 28.30           C  
ATOM   3935  C   GLU A 508      12.396 -42.593 -37.168  1.00 28.30           C  
ATOM   3936  CB  GLU A 508      13.616 -44.073 -38.780  1.00 28.30           C  
ATOM   3937  O   GLU A 508      12.385 -43.188 -36.088  1.00 28.30           O  
ATOM   3938  CG  GLU A 508      13.077 -44.060 -40.203  1.00 28.30           C  
ATOM   3939  CD  GLU A 508      13.053 -45.436 -40.848  1.00 28.30           C  
ATOM   3940  OE1 GLU A 508      12.431 -45.592 -41.923  1.00 28.30           O  
ATOM   3941  OE2 GLU A 508      13.660 -46.367 -40.273  1.00 28.30           O  
ATOM   3942  N   ALA A 509      11.506 -41.581 -37.233  1.00 22.57           N  
ATOM   3943  CA  ALA A 509      10.153 -41.356 -37.736  1.00 22.57           C  
ATOM   3944  C   ALA A 509       9.221 -42.494 -37.333  1.00 22.57           C  
ATOM   3945  CB  ALA A 509      10.170 -41.199 -39.255  1.00 22.57           C  
ATOM   3946  O   ALA A 509       9.548 -43.669 -37.519  1.00 22.57           O  
ATOM   3947  N   ALA A 510       8.163 -42.230 -36.448  1.00 29.22           N  
ATOM   3948  CA  ALA A 510       6.746 -42.545 -36.608  1.00 29.22           C  
ATOM   3949  C   ALA A 510       6.042 -42.609 -35.256  1.00 29.22           C  
ATOM   3950  CB  ALA A 510       6.575 -43.865 -37.356  1.00 29.22           C  
ATOM   3951  O   ALA A 510       6.541 -43.234 -34.318  1.00 29.22           O  
ATOM   3952  N   SER A 511       5.381 -41.667 -34.757  1.00 24.00           N  
ATOM   3953  CA  SER A 511       4.039 -41.393 -34.254  1.00 24.00           C  
ATOM   3954  C   SER A 511       3.151 -42.629 -34.347  1.00 24.00           C  
ATOM   3955  CB  SER A 511       3.401 -40.238 -35.029  1.00 24.00           C  
ATOM   3956  O   SER A 511       3.181 -43.348 -35.347  1.00 24.00           O  
ATOM   3957  OG  SER A 511       4.289 -39.136 -35.110  1.00 24.00           O  
ATOM   3958  N   PRO A 512       2.200 -42.944 -33.428  1.00 36.47           N  
ATOM   3959  CA  PRO A 512       1.088 -42.214 -32.815  1.00 36.47           C  
ATOM   3960  C   PRO A 512       0.575 -42.882 -31.541  1.00 36.47           C  
ATOM   3961  CB  PRO A 512       0.016 -42.223 -33.907  1.00 36.47           C  
ATOM   3962  O   PRO A 512       0.987 -43.998 -31.216  1.00 36.47           O  
ATOM   3963  CG  PRO A 512       0.175 -43.544 -34.588  1.00 36.47           C  
ATOM   3964  CD  PRO A 512       1.387 -44.229 -34.023  1.00 36.47           C  
ATOM   3965  N   GLU A 513       0.213 -42.188 -30.521  1.00 22.80           N  
ATOM   3966  CA  GLU A 513      -1.034 -42.045 -29.776  1.00 22.80           C  
ATOM   3967  C   GLU A 513      -1.295 -43.265 -28.897  1.00 22.80           C  
ATOM   3968  CB  GLU A 513      -2.210 -41.823 -30.731  1.00 22.80           C  
ATOM   3969  O   GLU A 513      -1.225 -44.402 -29.368  1.00 22.80           O  
ATOM   3970  CG  GLU A 513      -2.262 -40.424 -31.328  1.00 22.80           C  
ATOM   3971  CD  GLU A 513      -3.604 -40.091 -31.960  1.00 22.80           C  
ATOM   3972  OE1 GLU A 513      -3.865 -38.899 -32.238  1.00 22.80           O  
ATOM   3973  OE2 GLU A 513      -4.401 -41.031 -32.178  1.00 22.80           O  
ATOM   3974  N   LYS A 514      -1.263 -43.164 -27.502  1.00 27.40           N  
ATOM   3975  CA  LYS A 514      -2.264 -43.687 -26.576  1.00 27.40           C  
ATOM   3976  C   LYS A 514      -1.704 -43.782 -25.159  1.00 27.40           C  
ATOM   3977  CB  LYS A 514      -2.758 -45.059 -27.038  1.00 27.40           C  
ATOM   3978  O   LYS A 514      -0.584 -44.256 -24.959  1.00 27.40           O  
ATOM   3979  CG  LYS A 514      -4.135 -45.034 -27.686  1.00 27.40           C  
ATOM   3980  CD  LYS A 514      -4.658 -46.442 -27.940  1.00 27.40           C  
ATOM   3981  CE  LYS A 514      -5.950 -46.422 -28.745  1.00 27.40           C  
ATOM   3982  NZ  LYS A 514      -6.504 -47.796 -28.937  1.00 27.40           N  
ATOM   3983  N   GLU A 515      -2.056 -42.900 -24.175  1.00 23.09           N  
ATOM   3984  CA  GLU A 515      -2.931 -43.028 -23.014  1.00 23.09           C  
ATOM   3985  C   GLU A 515      -2.398 -44.069 -22.034  1.00 23.09           C  
ATOM   3986  CB  GLU A 515      -4.352 -43.393 -23.448  1.00 23.09           C  
ATOM   3987  O   GLU A 515      -2.013 -45.169 -22.437  1.00 23.09           O  
ATOM   3988  CG  GLU A 515      -5.215 -42.191 -23.805  1.00 23.09           C  
ATOM   3989  CD  GLU A 515      -6.705 -42.461 -23.672  1.00 23.09           C  
ATOM   3990  OE1 GLU A 515      -7.504 -41.499 -23.733  1.00 23.09           O  
ATOM   3991  OE2 GLU A 515      -7.077 -43.644 -23.505  1.00 23.09           O  
ATOM   3992  N   ALA A 516      -1.921 -43.698 -20.781  1.00 23.02           N  
ATOM   3993  CA  ALA A 516      -2.393 -44.008 -19.434  1.00 23.02           C  
ATOM   3994  C   ALA A 516      -1.896 -45.378 -18.981  1.00 23.02           C  
ATOM   3995  CB  ALA A 516      -3.918 -43.953 -19.379  1.00 23.02           C  
ATOM   3996  O   ALA A 516      -2.054 -46.370 -19.695  1.00 23.02           O  
ATOM   3997  N   LYS A 517      -0.861 -45.458 -18.048  1.00 24.83           N  
ATOM   3998  CA  LYS A 517      -0.816 -46.232 -16.811  1.00 24.83           C  
ATOM   3999  C   LYS A 517       0.612 -46.347 -16.285  1.00 24.83           C  
ATOM   4000  CB  LYS A 517      -1.408 -47.626 -17.029  1.00 24.83           C  
ATOM   4001  O   LYS A 517       1.538 -46.634 -17.046  1.00 24.83           O  
ATOM   4002  CG  LYS A 517      -2.926 -47.677 -16.928  1.00 24.83           C  
ATOM   4003  CD  LYS A 517      -3.431 -49.110 -16.824  1.00 24.83           C  
ATOM   4004  CE  LYS A 517      -4.948 -49.179 -16.945  1.00 24.83           C  
ATOM   4005  NZ  LYS A 517      -5.450 -50.580 -16.820  1.00 24.83           N  
ATOM   4006  N   SER A 518       1.141 -45.493 -15.406  1.00 23.20           N  
ATOM   4007  CA  SER A 518       1.798 -45.803 -14.140  1.00 23.20           C  
ATOM   4008  C   SER A 518       1.480 -47.223 -13.686  1.00 23.20           C  
ATOM   4009  CB  SER A 518       1.376 -44.807 -13.059  1.00 23.20           C  
ATOM   4010  O   SER A 518       0.346 -47.687 -13.828  1.00 23.20           O  
ATOM   4011  OG  SER A 518      -0.033 -44.651 -13.041  1.00 23.20           O  
ATOM   4012  N   PRO A 519       2.400 -48.052 -13.069  1.00 38.44           N  
ATOM   4013  CA  PRO A 519       3.551 -47.978 -12.166  1.00 38.44           C  
ATOM   4014  C   PRO A 519       4.368 -49.269 -12.146  1.00 38.44           C  
ATOM   4015  CB  PRO A 519       2.912 -47.715 -10.800  1.00 38.44           C  
ATOM   4016  O   PRO A 519       3.927 -50.291 -12.677  1.00 38.44           O  
ATOM   4017  CG  PRO A 519       1.626 -48.475 -10.827  1.00 38.44           C  
ATOM   4018  CD  PRO A 519       1.437 -49.045 -12.203  1.00 38.44           C  
ATOM   4019  N   VAL A 520       5.635 -49.274 -12.083  1.00 23.80           N  
ATOM   4020  CA  VAL A 520       6.660 -49.834 -11.208  1.00 23.80           C  
ATOM   4021  C   VAL A 520       6.909 -51.296 -11.572  1.00 23.80           C  
ATOM   4022  CB  VAL A 520       6.263 -49.715  -9.720  1.00 23.80           C  
ATOM   4023  O   VAL A 520       5.981 -52.109 -11.570  1.00 23.80           O  
ATOM   4024  CG1 VAL A 520       7.350 -50.302  -8.822  1.00 23.80           C  
ATOM   4025  CG2 VAL A 520       5.993 -48.256  -9.355  1.00 23.80           C  
ATOM   4026  N   LYS A 521       8.005 -51.607 -12.357  1.00 26.69           N  
ATOM   4027  CA  LYS A 521       8.833 -52.802 -12.489  1.00 26.69           C  
ATOM   4028  C   LYS A 521      10.311 -52.470 -12.306  1.00 26.69           C  
ATOM   4029  CB  LYS A 521       8.609 -53.463 -13.850  1.00 26.69           C  
ATOM   4030  O   LYS A 521      10.828 -51.546 -12.938  1.00 26.69           O  
ATOM   4031  CG  LYS A 521       8.653 -54.984 -13.814  1.00 26.69           C  
ATOM   4032  CD  LYS A 521       8.328 -55.584 -15.176  1.00 26.69           C  
ATOM   4033  CE  LYS A 521       8.328 -57.106 -15.131  1.00 26.69           C  
ATOM   4034  NZ  LYS A 521       7.879 -57.698 -16.426  1.00 26.69           N  
ATOM   4035  N   GLU A 522      10.950 -52.705 -11.135  1.00 23.66           N  
ATOM   4036  CA  GLU A 522      11.701 -53.884 -10.714  1.00 23.66           C  
ATOM   4037  C   GLU A 522      12.698 -54.315 -11.786  1.00 23.66           C  
ATOM   4038  CB  GLU A 522      10.750 -55.037 -10.384  1.00 23.66           C  
ATOM   4039  O   GLU A 522      12.349 -54.407 -12.965  1.00 23.66           O  
ATOM   4040  CG  GLU A 522      10.447 -55.179  -8.900  1.00 23.66           C  
ATOM   4041  CD  GLU A 522      10.014 -56.583  -8.507  1.00 23.66           C  
ATOM   4042  OE1 GLU A 522       9.968 -56.887  -7.294  1.00 23.66           O  
ATOM   4043  OE2 GLU A 522       9.719 -57.385  -9.421  1.00 23.66           O  
ATOM   4044  N   GLU A 523      13.981 -54.073 -11.531  1.00 26.07           N  
ATOM   4045  CA  GLU A 523      14.913 -55.171 -11.774  1.00 26.07           C  
ATOM   4046  C   GLU A 523      16.321 -54.649 -12.043  1.00 26.07           C  
ATOM   4047  CB  GLU A 523      14.437 -56.031 -12.947  1.00 26.07           C  
ATOM   4048  O   GLU A 523      16.511 -53.760 -12.876  1.00 26.07           O  
ATOM   4049  CG  GLU A 523      13.691 -57.289 -12.525  1.00 26.07           C  
ATOM   4050  CD  GLU A 523      13.553 -58.308 -13.645  1.00 26.07           C  
ATOM   4051  OE1 GLU A 523      13.582 -59.527 -13.362  1.00 26.07           O  
ATOM   4052  OE2 GLU A 523      13.415 -57.884 -14.814  1.00 26.07           O  
ATOM   4053  N   ALA A 524      17.268 -54.658 -11.009  1.00 23.87           N  
ATOM   4054  CA  ALA A 524      18.395 -55.581 -10.902  1.00 23.87           C  
ATOM   4055  C   ALA A 524      19.366 -55.397 -12.065  1.00 23.87           C  
ATOM   4056  CB  ALA A 524      17.898 -57.024 -10.851  1.00 23.87           C  
ATOM   4057  O   ALA A 524      18.970 -55.471 -13.230  1.00 23.87           O  
ATOM   4058  N   LYS A 525      20.484 -54.653 -11.860  1.00 32.17           N  
ATOM   4059  CA  LYS A 525      21.716 -55.055 -12.532  1.00 32.17           C  
ATOM   4060  C   LYS A 525      22.944 -54.596 -11.750  1.00 32.17           C  
ATOM   4061  CB  LYS A 525      21.760 -54.494 -13.954  1.00 32.17           C  
ATOM   4062  O   LYS A 525      23.072 -53.415 -11.423  1.00 32.17           O  
ATOM   4063  CG  LYS A 525      22.659 -55.274 -14.900  1.00 32.17           C  
ATOM   4064  CD  LYS A 525      22.435 -54.865 -16.350  1.00 32.17           C  
ATOM   4065  CE  LYS A 525      23.332 -55.648 -17.299  1.00 32.17           C  
ATOM   4066  NZ  LYS A 525      22.766 -55.701 -18.680  1.00 32.17           N  
ATOM   4067  N   SER A 526      23.382 -55.324 -10.694  1.00 23.00           N  
ATOM   4068  CA  SER A 526      24.634 -56.014 -10.400  1.00 23.00           C  
ATOM   4069  C   SER A 526      25.713 -55.660 -11.418  1.00 23.00           C  
ATOM   4070  CB  SER A 526      24.420 -57.528 -10.377  1.00 23.00           C  
ATOM   4071  O   SER A 526      25.451 -55.626 -12.622  1.00 23.00           O  
ATOM   4072  OG  SER A 526      23.618 -57.939 -11.471  1.00 23.00           O  
ATOM   4073  N   PRO A 527      26.835 -55.083 -10.974  1.00 30.83           N  
ATOM   4074  CA  PRO A 527      28.074 -55.811 -11.261  1.00 30.83           C  
ATOM   4075  C   PRO A 527      28.916 -56.058 -10.012  1.00 30.83           C  
ATOM   4076  CB  PRO A 527      28.806 -54.888 -12.239  1.00 30.83           C  
ATOM   4077  O   PRO A 527      28.859 -55.277  -9.059  1.00 30.83           O  
ATOM   4078  CG  PRO A 527      28.441 -53.505 -11.807  1.00 30.83           C  
ATOM   4079  CD  PRO A 527      27.425 -53.603 -10.704  1.00 30.83           C  
ATOM   4080  N   ALA A 528      29.066 -57.333  -9.617  1.00 23.81           N  
ATOM   4081  CA  ALA A 528      30.052 -58.406  -9.530  1.00 23.81           C  
ATOM   4082  C   ALA A 528      31.431 -57.921  -9.968  1.00 23.81           C  
ATOM   4083  CB  ALA A 528      29.617 -59.599 -10.379  1.00 23.81           C  
ATOM   4084  O   ALA A 528      31.575 -57.318 -11.034  1.00 23.81           O  
ATOM   4085  N   GLU A 529      32.328 -57.762  -8.907  1.00 24.06           N  
ATOM   4086  CA  GLU A 529      33.677 -58.306  -9.027  1.00 24.06           C  
ATOM   4087  C   GLU A 529      34.580 -57.796  -7.908  1.00 24.06           C  
ATOM   4088  CB  GLU A 529      34.279 -57.956 -10.390  1.00 24.06           C  
ATOM   4089  O   GLU A 529      34.610 -56.596  -7.626  1.00 24.06           O  
ATOM   4090  CG  GLU A 529      34.788 -59.162 -11.166  1.00 24.06           C  
ATOM   4091  CD  GLU A 529      35.760 -58.795 -12.276  1.00 24.06           C  
ATOM   4092  OE1 GLU A 529      36.681 -59.593 -12.566  1.00 24.06           O  
ATOM   4093  OE2 GLU A 529      35.600 -57.700 -12.861  1.00 24.06           O  
ATOM   4094  N   ALA A 530      34.920 -58.567  -6.905  1.00 22.82           N  
ATOM   4095  CA  ALA A 530      36.146 -59.317  -6.644  1.00 22.82           C  
ATOM   4096  C   ALA A 530      37.296 -58.381  -6.285  1.00 22.82           C  
ATOM   4097  CB  ALA A 530      36.516 -60.170  -7.856  1.00 22.82           C  
ATOM   4098  O   ALA A 530      37.497 -57.355  -6.939  1.00 22.82           O  
ATOM   4099  N   LYS A 531      37.725 -58.364  -4.975  1.00 22.16           N  
ATOM   4100  CA  LYS A 531      38.950 -58.913  -4.400  1.00 22.16           C  
ATOM   4101  C   LYS A 531      40.029 -57.841  -4.281  1.00 22.16           C  
ATOM   4102  CB  LYS A 531      39.462 -60.082  -5.243  1.00 22.16           C  
ATOM   4103  O   LYS A 531      40.340 -57.154  -5.257  1.00 22.16           O  
ATOM   4104  CG  LYS A 531      39.052 -61.450  -4.718  1.00 22.16           C  
ATOM   4105  CD  LYS A 531      39.776 -62.571  -5.452  1.00 22.16           C  
ATOM   4106  CE  LYS A 531      39.369 -63.940  -4.925  1.00 22.16           C  
ATOM   4107  NZ  LYS A 531      39.873 -65.042  -5.799  1.00 22.16           N  
ATOM   4108  N   SER A 532      40.141 -57.279  -3.041  1.00 22.79           N  
ATOM   4109  CA  SER A 532      41.212 -57.127  -2.062  1.00 22.79           C  
ATOM   4110  C   SER A 532      42.532 -56.770  -2.738  1.00 22.79           C  
ATOM   4111  CB  SER A 532      41.378 -58.409  -1.245  1.00 22.79           C  
ATOM   4112  O   SER A 532      42.888 -57.354  -3.763  1.00 22.79           O  
ATOM   4113  OG  SER A 532      40.841 -59.521  -1.940  1.00 22.79           O  
ATOM   4114  N   PRO A 533      43.214 -55.626  -2.521  1.00 27.21           N  
ATOM   4115  CA  PRO A 533      44.649 -55.558  -2.237  1.00 27.21           C  
ATOM   4116  C   PRO A 533      44.960 -55.627  -0.744  1.00 27.21           C  
ATOM   4117  CB  PRO A 533      45.059 -54.202  -2.818  1.00 27.21           C  
ATOM   4118  O   PRO A 533      44.201 -55.100   0.073  1.00 27.21           O  
ATOM   4119  CG  PRO A 533      43.854 -53.335  -2.650  1.00 27.21           C  
ATOM   4120  CD  PRO A 533      42.722 -54.183  -2.147  1.00 27.21           C  
ATOM   4121  N   GLU A 534      45.403 -56.746  -0.261  1.00 23.18           N  
ATOM   4122  CA  GLU A 534      46.612 -57.390   0.244  1.00 23.18           C  
ATOM   4123  C   GLU A 534      47.780 -56.409   0.293  1.00 23.18           C  
ATOM   4124  CB  GLU A 534      46.977 -58.600  -0.619  1.00 23.18           C  
ATOM   4125  O   GLU A 534      48.059 -55.719  -0.689  1.00 23.18           O  
ATOM   4126  CG  GLU A 534      46.918 -59.927   0.125  1.00 23.18           C  
ATOM   4127  CD  GLU A 534      47.508 -61.084  -0.665  1.00 23.18           C  
ATOM   4128  OE1 GLU A 534      47.931 -62.087  -0.047  1.00 23.18           O  
ATOM   4129  OE2 GLU A 534      47.547 -60.987  -1.912  1.00 23.18           O  
ATOM   4130  N   LYS A 535      48.202 -56.006   1.662  1.00 23.47           N  
ATOM   4131  CA  LYS A 535      49.576 -56.262   2.085  1.00 23.47           C  
ATOM   4132  C   LYS A 535      50.183 -55.032   2.754  1.00 23.47           C  
ATOM   4133  CB  LYS A 535      50.434 -56.686   0.892  1.00 23.47           C  
ATOM   4134  O   LYS A 535      50.126 -53.929   2.206  1.00 23.47           O  
ATOM   4135  CG  LYS A 535      51.518 -57.697   1.239  1.00 23.47           C  
ATOM   4136  CD  LYS A 535      52.296 -58.128   0.002  1.00 23.47           C  
ATOM   4137  CE  LYS A 535      53.335 -59.190   0.336  1.00 23.47           C  
ATOM   4138  NZ  LYS A 535      54.152 -59.561  -0.858  1.00 23.47           N  
ATOM   4139  N   GLU A 536      50.365 -55.026   4.159  1.00 23.18           N  
ATOM   4140  CA  GLU A 536      51.633 -55.289   4.833  1.00 23.18           C  
ATOM   4141  C   GLU A 536      52.425 -54.002   5.041  1.00 23.18           C  
ATOM   4142  CB  GLU A 536      52.466 -56.298   4.038  1.00 23.18           C  
ATOM   4143  O   GLU A 536      52.589 -53.211   4.110  1.00 23.18           O  
ATOM   4144  CG  GLU A 536      52.213 -57.747   4.427  1.00 23.18           C  
ATOM   4145  CD  GLU A 536      53.296 -58.697   3.940  1.00 23.18           C  
ATOM   4146  OE1 GLU A 536      53.329 -59.863   4.393  1.00 23.18           O  
ATOM   4147  OE2 GLU A 536      54.118 -58.270   3.098  1.00 23.18           O  
ATOM   4148  N   GLU A 537      52.456 -53.506   6.333  1.00 24.18           N  
ATOM   4149  CA  GLU A 537      53.710 -53.210   7.019  1.00 24.18           C  
ATOM   4150  C   GLU A 537      53.710 -51.791   7.580  1.00 24.18           C  
ATOM   4151  CB  GLU A 537      54.899 -53.402   6.074  1.00 24.18           C  
ATOM   4152  O   GLU A 537      53.367 -50.839   6.876  1.00 24.18           O  
ATOM   4153  CG  GLU A 537      55.846 -54.516   6.495  1.00 24.18           C  
ATOM   4154  CD  GLU A 537      57.135 -54.545   5.690  1.00 24.18           C  
ATOM   4155  OE1 GLU A 537      58.172 -55.002   6.221  1.00 24.18           O  
ATOM   4156  OE2 GLU A 537      57.107 -54.105   4.518  1.00 24.18           O  
ATOM   4157  N   ALA A 538      53.490 -51.569   8.863  1.00 23.45           N  
ATOM   4158  CA  ALA A 538      54.505 -51.111   9.808  1.00 23.45           C  
ATOM   4159  C   ALA A 538      54.968 -49.696   9.473  1.00 23.45           C  
ATOM   4160  CB  ALA A 538      55.695 -52.068   9.815  1.00 23.45           C  
ATOM   4161  O   ALA A 538      55.446 -49.438   8.365  1.00 23.45           O  
ATOM   4162  N   LYS A 539      54.386 -48.662  10.040  1.00 26.75           N  
ATOM   4163  CA  LYS A 539      55.068 -47.517  10.636  1.00 26.75           C  
ATOM   4164  C   LYS A 539      54.100 -46.664  11.452  1.00 26.75           C  
ATOM   4165  CB  LYS A 539      55.733 -46.665   9.554  1.00 26.75           C  
ATOM   4166  O   LYS A 539      53.066 -46.230  10.941  1.00 26.75           O  
ATOM   4167  CG  LYS A 539      57.015 -45.981  10.006  1.00 26.75           C  
ATOM   4168  CD  LYS A 539      57.735 -45.316   8.839  1.00 26.75           C  
ATOM   4169  CE  LYS A 539      59.053 -44.691   9.278  1.00 26.75           C  
ATOM   4170  NZ  LYS A 539      59.857 -44.220   8.111  1.00 26.75           N  
ATOM   4171  N   SER A 540      53.666 -47.025  12.664  1.00 20.42           N  
ATOM   4172  CA  SER A 540      53.952 -46.302  13.900  1.00 20.42           C  
ATOM   4173  C   SER A 540      54.646 -44.975  13.615  1.00 20.42           C  
ATOM   4174  CB  SER A 540      54.819 -47.152  14.830  1.00 20.42           C  
ATOM   4175  O   SER A 540      55.581 -44.916  12.814  1.00 20.42           O  
ATOM   4176  OG  SER A 540      55.956 -47.648  14.143  1.00 20.42           O  
ATOM   4177  N   PRO A 541      53.970 -43.798  13.841  1.00 34.26           N  
ATOM   4178  CA  PRO A 541      54.702 -42.833  14.664  1.00 34.26           C  
ATOM   4179  C   PRO A 541      54.170 -42.752  16.092  1.00 34.26           C  
ATOM   4180  CB  PRO A 541      54.491 -41.509  13.926  1.00 34.26           C  
ATOM   4181  O   PRO A 541      52.968 -42.917  16.318  1.00 34.26           O  
ATOM   4182  CG  PRO A 541      53.185 -41.670  13.218  1.00 34.26           C  
ATOM   4183  CD  PRO A 541      52.695 -43.073  13.434  1.00 34.26           C  
ATOM   4184  N   ALA A 542      54.493 -43.671  17.073  1.00 22.83           N  
ATOM   4185  CA  ALA A 542      55.155 -43.531  18.368  1.00 22.83           C  
ATOM   4186  C   ALA A 542      55.297 -42.062  18.755  1.00 22.83           C  
ATOM   4187  CB  ALA A 542      56.524 -44.206  18.341  1.00 22.83           C  
ATOM   4188  O   ALA A 542      55.827 -41.259  17.984  1.00 22.83           O  
ATOM   4189  N   GLU A 543      54.329 -41.604  19.537  1.00 22.43           N  
ATOM   4190  CA  GLU A 543      54.577 -40.908  20.797  1.00 22.43           C  
ATOM   4191  C   GLU A 543      53.451 -39.929  21.117  1.00 22.43           C  
ATOM   4192  CB  GLU A 543      55.917 -40.170  20.749  1.00 22.43           C  
ATOM   4193  O   GLU A 543      53.102 -39.084  20.290  1.00 22.43           O  
ATOM   4194  CG  GLU A 543      56.874 -40.560  21.867  1.00 22.43           C  
ATOM   4195  CD  GLU A 543      58.030 -39.587  22.034  1.00 22.43           C  
ATOM   4196  OE1 GLU A 543      58.363 -39.233  23.188  1.00 22.43           O  
ATOM   4197  OE2 GLU A 543      58.606 -39.175  21.003  1.00 22.43           O  
ATOM   4198  N   VAL A 544      52.430 -40.297  22.013  1.00 23.20           N  
ATOM   4199  CA  VAL A 544      52.383 -39.765  23.371  1.00 23.20           C  
ATOM   4200  C   VAL A 544      50.946 -39.794  23.887  1.00 23.20           C  
ATOM   4201  CB  VAL A 544      52.945 -38.328  23.438  1.00 23.20           C  
ATOM   4202  O   VAL A 544      50.022 -39.365  23.192  1.00 23.20           O  
ATOM   4203  CG1 VAL A 544      52.975 -37.826  24.881  1.00 23.20           C  
ATOM   4204  CG2 VAL A 544      54.341 -38.272  22.821  1.00 23.20           C  
ATOM   4205  N   LYS A 545      50.471 -40.796  24.662  1.00 26.38           N  
ATOM   4206  CA  LYS A 545      50.231 -40.930  26.096  1.00 26.38           C  
ATOM   4207  C   LYS A 545      48.849 -40.404  26.474  1.00 26.38           C  
ATOM   4208  CB  LYS A 545      51.308 -40.191  26.891  1.00 26.38           C  
ATOM   4209  O   LYS A 545      48.510 -39.259  26.168  1.00 26.38           O  
ATOM   4210  CG  LYS A 545      52.575 -41.002  27.120  1.00 26.38           C  
ATOM   4211  CD  LYS A 545      53.528 -40.294  28.075  1.00 26.38           C  
ATOM   4212  CE  LYS A 545      54.914 -40.924  28.053  1.00 26.38           C  
ATOM   4213  NZ  LYS A 545      55.931 -40.047  28.706  1.00 26.38           N  
ATOM   4214  N   SER A 546      47.782 -41.161  26.576  1.00 24.97           N  
ATOM   4215  CA  SER A 546      46.961 -41.650  27.679  1.00 24.97           C  
ATOM   4216  C   SER A 546      47.251 -40.884  28.965  1.00 24.97           C  
ATOM   4217  CB  SER A 546      47.195 -43.144  27.901  1.00 24.97           C  
ATOM   4218  O   SER A 546      48.399 -40.530  29.238  1.00 24.97           O  
ATOM   4219  OG  SER A 546      47.053 -43.862  26.687  1.00 24.97           O  
ATOM   4220  N   PRO A 547      46.377 -40.265  29.777  1.00 25.73           N  
ATOM   4221  CA  PRO A 547      46.268 -41.027  31.023  1.00 25.73           C  
ATOM   4222  C   PRO A 547      44.855 -41.551  31.272  1.00 25.73           C  
ATOM   4223  CB  PRO A 547      46.671 -40.012  32.094  1.00 25.73           C  
ATOM   4224  O   PRO A 547      43.878 -40.916  30.869  1.00 25.73           O  
ATOM   4225  CG  PRO A 547      46.156 -38.701  31.592  1.00 25.73           C  
ATOM   4226  CD  PRO A 547      45.621 -38.900  30.203  1.00 25.73           C  
ATOM   4227  N   GLU A 548      44.557 -42.796  30.969  1.00 21.77           N  
ATOM   4228  CA  GLU A 548      44.212 -43.950  31.794  1.00 21.77           C  
ATOM   4229  C   GLU A 548      45.223 -44.145  32.920  1.00 21.77           C  
ATOM   4230  CB  GLU A 548      44.127 -45.216  30.938  1.00 21.77           C  
ATOM   4231  O   GLU A 548      46.422 -44.282  32.668  1.00 21.77           O  
ATOM   4232  CG  GLU A 548      43.234 -46.298  31.527  1.00 21.77           C  
ATOM   4233  CD  GLU A 548      43.272 -47.600  30.744  1.00 21.77           C  
ATOM   4234  OE1 GLU A 548      43.403 -48.679  31.366  1.00 21.77           O  
ATOM   4235  OE2 GLU A 548      43.170 -47.541  29.498  1.00 21.77           O  
ATOM   4236  N   LYS A 549      44.977 -43.464  34.137  1.00 24.09           N  
ATOM   4237  CA  LYS A 549      45.333 -43.859  35.497  1.00 24.09           C  
ATOM   4238  C   LYS A 549      44.727 -42.906  36.523  1.00 24.09           C  
ATOM   4239  CB  LYS A 549      46.853 -43.909  35.661  1.00 24.09           C  
ATOM   4240  O   LYS A 549      44.935 -41.693  36.450  1.00 24.09           O  
ATOM   4241  CG  LYS A 549      47.322 -44.767  36.826  1.00 24.09           C  
ATOM   4242  CD  LYS A 549      48.840 -44.887  36.857  1.00 24.09           C  
ATOM   4243  CE  LYS A 549      49.304 -45.853  37.938  1.00 24.09           C  
ATOM   4244  NZ  LYS A 549      50.792 -45.978  37.968  1.00 24.09           N  
ATOM   4245  N   ALA A 550      43.721 -43.237  37.175  1.00 24.52           N  
ATOM   4246  CA  ALA A 550      43.777 -43.326  38.632  1.00 24.52           C  
ATOM   4247  C   ALA A 550      42.577 -44.094  39.181  1.00 24.52           C  
ATOM   4248  CB  ALA A 550      43.838 -41.930  39.249  1.00 24.52           C  
ATOM   4249  O   ALA A 550      41.437 -43.839  38.787  1.00 24.52           O  
ATOM   4250  N   LYS A 551      42.713 -45.405  39.546  1.00 24.98           N  
ATOM   4251  CA  LYS A 551      42.904 -46.118  40.806  1.00 24.98           C  
ATOM   4252  C   LYS A 551      42.109 -45.465  41.933  1.00 24.98           C  
ATOM   4253  CB  LYS A 551      44.388 -46.171  41.174  1.00 24.98           C  
ATOM   4254  O   LYS A 551      42.157 -44.246  42.108  1.00 24.98           O  
ATOM   4255  CG  LYS A 551      44.796 -47.433  41.921  1.00 24.98           C  
ATOM   4256  CD  LYS A 551      46.310 -47.548  42.037  1.00 24.98           C  
ATOM   4257  CE  LYS A 551      46.720 -48.819  42.769  1.00 24.98           C  
ATOM   4258  NZ  LYS A 551      48.095 -49.259  42.386  1.00 24.98           N  
ATOM   4259  N   SER A 552      40.917 -45.976  42.302  1.00 19.42           N  
ATOM   4260  CA  SER A 552      40.422 -46.387  43.611  1.00 19.42           C  
ATOM   4261  C   SER A 552      41.351 -45.918  44.726  1.00 19.42           C  
ATOM   4262  CB  SER A 552      40.265 -47.907  43.673  1.00 19.42           C  
ATOM   4263  O   SER A 552      42.570 -45.880  44.550  1.00 19.42           O  
ATOM   4264  OG  SER A 552      41.261 -48.547  42.892  1.00 19.42           O  
ATOM   4265  N   PRO A 553      40.795 -45.300  45.867  1.00 30.74           N  
ATOM   4266  CA  PRO A 553      40.757 -46.174  47.042  1.00 30.74           C  
ATOM   4267  C   PRO A 553      39.711 -45.741  48.066  1.00 30.74           C  
ATOM   4268  CB  PRO A 553      42.170 -46.052  47.618  1.00 30.74           C  
ATOM   4269  O   PRO A 553      39.160 -44.642  47.965  1.00 30.74           O  
ATOM   4270  CG  PRO A 553      42.569 -44.636  47.353  1.00 30.74           C  
ATOM   4271  CD  PRO A 553      41.499 -43.986  46.523  1.00 30.74           C  
ATOM   4272  N   ALA A 554      38.683 -46.481  48.539  1.00 21.92           N  
ATOM   4273  CA  ALA A 554      38.632 -46.816  49.960  1.00 21.92           C  
ATOM   4274  C   ALA A 554      39.726 -46.088  50.735  1.00 21.92           C  
ATOM   4275  CB  ALA A 554      38.759 -48.325  50.156  1.00 21.92           C  
ATOM   4276  O   ALA A 554      40.894 -46.108  50.339  1.00 21.92           O  
ATOM   4277  N   LYS A 555      39.386 -44.990  51.610  1.00 23.24           N  
ATOM   4278  CA  LYS A 555      39.765 -44.779  53.005  1.00 23.24           C  
ATOM   4279  C   LYS A 555      39.901 -43.292  53.319  1.00 23.24           C  
ATOM   4280  CB  LYS A 555      41.075 -45.503  53.321  1.00 23.24           C  
ATOM   4281  O   LYS A 555      40.506 -42.543  52.549  1.00 23.24           O  
ATOM   4282  CG  LYS A 555      41.177 -46.000  54.755  1.00 23.24           C  
ATOM   4283  CD  LYS A 555      42.438 -46.826  54.972  1.00 23.24           C  
ATOM   4284  CE  LYS A 555      42.507 -47.382  56.388  1.00 23.24           C  
ATOM   4285  NZ  LYS A 555      43.695 -48.267  56.579  1.00 23.24           N  
ATOM   4286  N   GLU A 556      39.222 -42.525  54.288  1.00 25.83           N  
ATOM   4287  CA  GLU A 556      39.662 -41.762  55.452  1.00 25.83           C  
ATOM   4288  C   GLU A 556      40.081 -40.348  55.059  1.00 25.83           C  
ATOM   4289  CB  GLU A 556      40.818 -42.476  56.158  1.00 25.83           C  
ATOM   4290  O   GLU A 556      40.833 -40.162  54.100  1.00 25.83           O  
ATOM   4291  CG  GLU A 556      40.546 -42.787  57.623  1.00 25.83           C  
ATOM   4292  CD  GLU A 556      41.773 -43.286  58.368  1.00 25.83           C  
ATOM   4293  OE1 GLU A 556      41.752 -43.318  59.620  1.00 25.83           O  
ATOM   4294  OE2 GLU A 556      42.764 -43.647  57.695  1.00 25.83           O  
ATOM   4295  N   GLU A 557      39.548 -39.235  55.609  1.00 25.14           N  
ATOM   4296  CA  GLU A 557      40.005 -38.151  56.474  1.00 25.14           C  
ATOM   4297  C   GLU A 557      40.356 -36.907  55.662  1.00 25.14           C  
ATOM   4298  CB  GLU A 557      41.213 -38.596  57.302  1.00 25.14           C  
ATOM   4299  O   GLU A 557      41.079 -36.993  54.668  1.00 25.14           O  
ATOM   4300  CG  GLU A 557      40.873 -38.956  58.741  1.00 25.14           C  
ATOM   4301  CD  GLU A 557      42.098 -39.088  59.632  1.00 25.14           C  
ATOM   4302  OE1 GLU A 557      41.991 -38.832  60.853  1.00 25.14           O  
ATOM   4303  OE2 GLU A 557      43.173 -39.449  59.105  1.00 25.14           O  
ATOM   4304  N   ALA A 558      39.657 -35.766  55.835  1.00 21.43           N  
ATOM   4305  CA  ALA A 558      39.932 -34.460  56.429  1.00 21.43           C  
ATOM   4306  C   ALA A 558      40.547 -33.511  55.405  1.00 21.43           C  
ATOM   4307  CB  ALA A 558      40.857 -34.609  57.635  1.00 21.43           C  
ATOM   4308  O   ALA A 558      41.496 -33.873  54.704  1.00 21.43           O  
ATOM   4309  N   LYS A 559      39.876 -32.415  55.038  1.00 27.19           N  
ATOM   4310  CA  LYS A 559      40.347 -31.057  55.292  1.00 27.19           C  
ATOM   4311  C   LYS A 559      39.888 -30.101  54.194  1.00 27.19           C  
ATOM   4312  CB  LYS A 559      41.872 -31.031  55.406  1.00 27.19           C  
ATOM   4313  O   LYS A 559      40.100 -30.362  53.008  1.00 27.19           O  
ATOM   4314  CG  LYS A 559      42.395 -30.127  56.513  1.00 27.19           C  
ATOM   4315  CD  LYS A 559      43.909 -30.221  56.643  1.00 27.19           C  
ATOM   4316  CE  LYS A 559      44.423 -29.400  57.818  1.00 27.19           C  
ATOM   4317  NZ  LYS A 559      45.860 -29.683  58.107  1.00 27.19           N  
ATOM   4318  N   SER A 560      38.923 -29.307  54.420  1.00 25.66           N  
ATOM   4319  CA  SER A 560      38.591 -27.896  54.583  1.00 25.66           C  
ATOM   4320  C   SER A 560      39.722 -27.001  54.088  1.00 25.66           C  
ATOM   4321  CB  SER A 560      38.285 -27.582  56.048  1.00 25.66           C  
ATOM   4322  O   SER A 560      40.894 -27.374  54.164  1.00 25.66           O  
ATOM   4323  OG  SER A 560      39.249 -28.175  56.901  1.00 25.66           O  
ATOM   4324  N   PRO A 561      39.510 -25.715  53.858  1.00 50.33           N  
ATOM   4325  CA  PRO A 561      38.655 -24.527  53.917  1.00 50.33           C  
ATOM   4326  C   PRO A 561      39.132 -23.410  52.992  1.00 50.33           C  
ATOM   4327  CB  PRO A 561      38.749 -24.098  55.384  1.00 50.33           C  
ATOM   4328  O   PRO A 561      40.223 -23.498  52.423  1.00 50.33           O  
ATOM   4329  CG  PRO A 561      40.147 -24.436  55.792  1.00 50.33           C  
ATOM   4330  CD  PRO A 561      40.816 -25.151  54.654  1.00 50.33           C  
ATOM   4331  N   PRO A 562      38.436 -22.156  52.933  1.00 39.07           N  
ATOM   4332  CA  PRO A 562      38.300 -20.996  53.817  1.00 39.07           C  
ATOM   4333  C   PRO A 562      37.133 -20.091  53.427  1.00 39.07           C  
ATOM   4334  CB  PRO A 562      39.635 -20.267  53.650  1.00 39.07           C  
ATOM   4335  O   PRO A 562      36.635 -20.169  52.301  1.00 39.07           O  
ATOM   4336  CG  PRO A 562      40.009 -20.476  52.218  1.00 39.07           C  
ATOM   4337  CD  PRO A 562      39.025 -21.430  51.603  1.00 39.07           C  
ATOM   4338  N   GLU A 563      36.347 -19.477  54.361  1.00 23.05           N  
ATOM   4339  CA  GLU A 563      36.188 -18.200  55.049  1.00 23.05           C  
ATOM   4340  C   GLU A 563      35.003 -17.417  54.492  1.00 23.05           C  
ATOM   4341  CB  GLU A 563      37.467 -17.366  54.939  1.00 23.05           C  
ATOM   4342  O   GLU A 563      34.888 -17.233  53.279  1.00 23.05           O  
ATOM   4343  CG  GLU A 563      38.334 -17.402  56.189  1.00 23.05           C  
ATOM   4344  CD  GLU A 563      39.369 -16.289  56.234  1.00 23.05           C  
ATOM   4345  OE1 GLU A 563      39.836 -15.938  57.341  1.00 23.05           O  
ATOM   4346  OE2 GLU A 563      39.716 -15.764  55.152  1.00 23.05           O  
ATOM   4347  N   ALA A 564      33.983 -17.059  55.399  1.00 24.17           N  
ATOM   4348  CA  ALA A 564      33.417 -15.837  55.964  1.00 24.17           C  
ATOM   4349  C   ALA A 564      31.938 -15.704  55.613  1.00 24.17           C  
ATOM   4350  CB  ALA A 564      34.189 -14.616  55.471  1.00 24.17           C  
ATOM   4351  O   ALA A 564      31.563 -15.778  54.440  1.00 24.17           O  
ATOM   4352  N   LYS A 565      31.034 -15.851  56.679  1.00 31.52           N  
ATOM   4353  CA  LYS A 565      30.003 -14.920  57.127  1.00 31.52           C  
ATOM   4354  C   LYS A 565      28.941 -15.634  57.959  1.00 31.52           C  
ATOM   4355  CB  LYS A 565      29.351 -14.224  55.932  1.00 31.52           C  
ATOM   4356  O   LYS A 565      28.436 -16.685  57.560  1.00 31.52           O  
ATOM   4357  CG  LYS A 565      30.022 -12.917  55.535  1.00 31.52           C  
ATOM   4358  CD  LYS A 565      29.194 -12.152  54.510  1.00 31.52           C  
ATOM   4359  CE  LYS A 565      29.878 -10.858  54.091  1.00 31.52           C  
ATOM   4360  NZ  LYS A 565      29.158 -10.189  52.967  1.00 31.52           N  
ATOM   4361  N   SER A 566      28.891 -15.853  59.204  1.00 35.05           N  
ATOM   4362  CA  SER A 566      27.963 -16.031  60.316  1.00 35.05           C  
ATOM   4363  C   SER A 566      26.526 -15.756  59.887  1.00 35.05           C  
ATOM   4364  CB  SER A 566      28.340 -15.115  61.481  1.00 35.05           C  
ATOM   4365  O   SER A 566      26.287 -14.969  58.968  1.00 35.05           O  
ATOM   4366  OG  SER A 566      28.813 -13.866  61.007  1.00 35.05           O  
ATOM   4367  N   PRO A 567      25.291 -16.359  60.567  1.00 41.53           N  
ATOM   4368  CA  PRO A 567      24.812 -16.483  61.945  1.00 41.53           C  
ATOM   4369  C   PRO A 567      23.645 -17.458  62.079  1.00 41.53           C  
ATOM   4370  CB  PRO A 567      24.375 -15.058  62.296  1.00 41.53           C  
ATOM   4371  O   PRO A 567      23.022 -17.823  61.078  1.00 41.53           O  
ATOM   4372  CG  PRO A 567      23.823 -14.503  61.023  1.00 41.53           C  
ATOM   4373  CD  PRO A 567      24.056 -15.503  59.926  1.00 41.53           C  
ATOM   4374  N   GLU A 568      23.542 -18.268  63.159  1.00 24.16           N  
ATOM   4375  CA  GLU A 568      22.724 -18.245  64.369  1.00 24.16           C  
ATOM   4376  C   GLU A 568      21.893 -19.518  64.498  1.00 24.16           C  
ATOM   4377  CB  GLU A 568      21.810 -17.017  64.376  1.00 24.16           C  
ATOM   4378  O   GLU A 568      21.223 -19.927  63.548  1.00 24.16           O  
ATOM   4379  CG  GLU A 568      22.409 -15.808  65.081  1.00 24.16           C  
ATOM   4380  CD  GLU A 568      21.387 -14.724  65.385  1.00 24.16           C  
ATOM   4381  OE1 GLU A 568      21.631 -13.897  66.293  1.00 24.16           O  
ATOM   4382  OE2 GLU A 568      20.334 -14.701  64.710  1.00 24.16           O  
ATOM   4383  N   LYS A 569      22.190 -20.574  65.292  1.00 21.84           N  
ATOM   4384  CA  LYS A 569      21.709 -21.046  66.587  1.00 21.84           C  
ATOM   4385  C   LYS A 569      20.185 -21.125  66.613  1.00 21.84           C  
ATOM   4386  CB  LYS A 569      22.205 -20.132  67.709  1.00 21.84           C  
ATOM   4387  O   LYS A 569      19.503 -20.150  66.291  1.00 21.84           O  
ATOM   4388  CG  LYS A 569      22.292 -20.811  69.068  1.00 21.84           C  
ATOM   4389  CD  LYS A 569      22.917 -19.895  70.112  1.00 21.84           C  
ATOM   4390  CE  LYS A 569      23.083 -20.603  71.450  1.00 21.84           C  
ATOM   4391  NZ  LYS A 569      23.589 -19.677  72.507  1.00 21.84           N  
ATOM   4392  N   GLU A 570      19.602 -22.399  66.638  1.00 25.39           N  
ATOM   4393  CA  GLU A 570      18.931 -23.059  67.754  1.00 25.39           C  
ATOM   4394  C   GLU A 570      17.805 -23.964  67.265  1.00 25.39           C  
ATOM   4395  CB  GLU A 570      18.384 -22.024  68.740  1.00 25.39           C  
ATOM   4396  O   GLU A 570      16.970 -23.546  66.460  1.00 25.39           O  
ATOM   4397  CG  GLU A 570      19.344 -21.683  69.871  1.00 25.39           C  
ATOM   4398  CD  GLU A 570      18.713 -20.826  70.957  1.00 25.39           C  
ATOM   4399  OE1 GLU A 570      19.360 -20.601  72.005  1.00 25.39           O  
ATOM   4400  OE2 GLU A 570      17.562 -20.377  70.758  1.00 25.39           O  
ATOM   4401  N   GLU A 571      17.873 -25.324  67.365  1.00 23.37           N  
ATOM   4402  CA  GLU A 571      17.452 -26.373  68.289  1.00 23.37           C  
ATOM   4403  C   GLU A 571      16.370 -27.252  67.668  1.00 23.37           C  
ATOM   4404  CB  GLU A 571      16.949 -25.766  69.600  1.00 23.37           C  
ATOM   4405  O   GLU A 571      15.415 -26.746  67.076  1.00 23.37           O  
ATOM   4406  CG  GLU A 571      17.932 -25.893  70.755  1.00 23.37           C  
ATOM   4407  CD  GLU A 571      17.339 -25.490  72.095  1.00 23.37           C  
ATOM   4408  OE1 GLU A 571      17.924 -25.837  73.147  1.00 23.37           O  
ATOM   4409  OE2 GLU A 571      16.279 -24.824  72.095  1.00 23.37           O  
ATOM   4410  N   ALA A 572      16.542 -28.568  67.370  1.00 22.87           N  
ATOM   4411  CA  ALA A 572      16.178 -29.876  67.909  1.00 22.87           C  
ATOM   4412  C   ALA A 572      14.691 -30.157  67.709  1.00 22.87           C  
ATOM   4413  CB  ALA A 572      16.537 -29.960  69.391  1.00 22.87           C  
ATOM   4414  O   ALA A 572      13.847 -29.305  67.995  1.00 22.87           O  
ATOM   4415  N   LYS A 573      14.322 -31.188  66.969  1.00 23.42           N  
ATOM   4416  CA  LYS A 573      13.845 -32.500  67.397  1.00 23.42           C  
ATOM   4417  C   LYS A 573      12.986 -33.152  66.317  1.00 23.42           C  
ATOM   4418  CB  LYS A 573      13.052 -32.385  68.699  1.00 23.42           C  
ATOM   4419  O   LYS A 573      12.069 -32.524  65.783  1.00 23.42           O  
ATOM   4420  CG  LYS A 573      13.568 -33.276  69.820  1.00 23.42           C  
ATOM   4421  CD  LYS A 573      12.757 -33.095  71.096  1.00 23.42           C  
ATOM   4422  CE  LYS A 573      13.328 -33.918  72.244  1.00 23.42           C  
ATOM   4423  NZ  LYS A 573      12.587 -33.680  73.518  1.00 23.42           N  
ATOM   4424  N   SER A 574      13.383 -34.255  65.651  1.00 20.69           N  
ATOM   4425  CA  SER A 574      13.036 -35.668  65.540  1.00 20.69           C  
ATOM   4426  C   SER A 574      11.924 -36.043  66.515  1.00 20.69           C  
ATOM   4427  CB  SER A 574      14.264 -36.544  65.793  1.00 20.69           C  
ATOM   4428  O   SER A 574      11.895 -35.557  67.647  1.00 20.69           O  
ATOM   4429  OG  SER A 574      14.863 -36.223  67.037  1.00 20.69           O  
ATOM   4430  N   PRO A 575      10.807 -36.800  66.096  1.00 29.24           N  
ATOM   4431  CA  PRO A 575      10.838 -38.252  66.293  1.00 29.24           C  
ATOM   4432  C   PRO A 575      10.198 -39.017  65.137  1.00 29.24           C  
ATOM   4433  CB  PRO A 575      10.044 -38.450  67.586  1.00 29.24           C  
ATOM   4434  O   PRO A 575       9.408 -38.450  64.378  1.00 29.24           O  
ATOM   4435  CG  PRO A 575       8.983 -37.397  67.548  1.00 29.24           C  
ATOM   4436  CD  PRO A 575       9.223 -36.521  66.352  1.00 29.24           C  
ATOM   4437  N   ALA A 576      10.740 -40.108  64.593  1.00 22.78           N  
ATOM   4438  CA  ALA A 576      10.785 -41.566  64.672  1.00 22.78           C  
ATOM   4439  C   ALA A 576       9.441 -42.132  65.124  1.00 22.78           C  
ATOM   4440  CB  ALA A 576      11.893 -42.014  65.621  1.00 22.78           C  
ATOM   4441  O   ALA A 576       8.863 -41.664  66.107  1.00 22.78           O  
ATOM   4442  N   GLU A 577       8.649 -42.959  64.309  1.00 21.93           N  
ATOM   4443  CA  GLU A 577       8.364 -44.390  64.296  1.00 21.93           C  
ATOM   4444  C   GLU A 577       6.965 -44.679  64.834  1.00 21.93           C  
ATOM   4445  CB  GLU A 577       9.410 -45.155  65.112  1.00 21.93           C  
ATOM   4446  O   GLU A 577       6.577 -44.157  65.881  1.00 21.93           O  
ATOM   4447  CG  GLU A 577      10.026 -46.333  64.372  1.00 21.93           C  
ATOM   4448  CD  GLU A 577      10.854 -47.238  65.270  1.00 21.93           C  
ATOM   4449  OE1 GLU A 577      10.870 -48.469  65.041  1.00 21.93           O  
ATOM   4450  OE2 GLU A 577      11.491 -46.713  66.210  1.00 21.93           O  
ATOM   4451  N   VAL A 578       6.008 -45.517  64.085  1.00 23.37           N  
ATOM   4452  CA  VAL A 578       5.511 -46.871  64.304  1.00 23.37           C  
ATOM   4453  C   VAL A 578       4.002 -46.912  64.075  1.00 23.37           C  
ATOM   4454  CB  VAL A 578       5.848 -47.376  65.726  1.00 23.37           C  
ATOM   4455  O   VAL A 578       3.271 -46.043  64.555  1.00 23.37           O  
ATOM   4456  CG1 VAL A 578       5.365 -48.812  65.917  1.00 23.37           C  
ATOM   4457  CG2 VAL A 578       7.350 -47.275  65.985  1.00 23.37           C  
ATOM   4458  N   LYS A 579       3.393 -47.714  63.098  1.00 24.13           N  
ATOM   4459  CA  LYS A 579       2.713 -49.005  63.130  1.00 24.13           C  
ATOM   4460  C   LYS A 579       1.245 -48.844  63.513  1.00 24.13           C  
ATOM   4461  CB  LYS A 579       3.408 -49.955  64.106  1.00 24.13           C  
ATOM   4462  O   LYS A 579       0.922 -48.145  64.476  1.00 24.13           O  
ATOM   4463  CG  LYS A 579       4.479 -50.826  63.466  1.00 24.13           C  
ATOM   4464  CD  LYS A 579       5.026 -51.853  64.449  1.00 24.13           C  
ATOM   4465  CE  LYS A 579       6.172 -52.653  63.844  1.00 24.13           C  
ATOM   4466  NZ  LYS A 579       6.854 -53.503  64.865  1.00 24.13           N  
ATOM   4467  N   SER A 580       0.217 -49.161  62.640  1.00 22.88           N  
ATOM   4468  CA  SER A 580      -0.990 -49.981  62.650  1.00 22.88           C  
ATOM   4469  C   SER A 580      -1.608 -50.039  64.043  1.00 22.88           C  
ATOM   4470  CB  SER A 580      -0.680 -51.397  62.162  1.00 22.88           C  
ATOM   4471  O   SER A 580      -0.890 -50.051  65.046  1.00 22.88           O  
ATOM   4472  OG  SER A 580       0.698 -51.692  62.315  1.00 22.88           O  
ATOM   4473  N   PRO A 581      -2.985 -50.313  64.193  1.00 40.28           N  
ATOM   4474  CA  PRO A 581      -4.167 -51.055  63.749  1.00 40.28           C  
ATOM   4475  C   PRO A 581      -5.468 -50.477  64.303  1.00 40.28           C  
ATOM   4476  CB  PRO A 581      -3.923 -52.465  64.291  1.00 40.28           C  
ATOM   4477  O   PRO A 581      -5.439 -49.543  65.108  1.00 40.28           O  
ATOM   4478  CG  PRO A 581      -3.228 -52.258  65.598  1.00 40.28           C  
ATOM   4479  CD  PRO A 581      -2.936 -50.793  65.755  1.00 40.28           C  
ATOM   4480  N   GLU A 582      -6.720 -50.555  63.742  1.00 22.46           N  
ATOM   4481  CA  GLU A 582      -7.935 -51.167  64.272  1.00 22.46           C  
ATOM   4482  C   GLU A 582      -9.031 -50.127  64.481  1.00 22.46           C  
ATOM   4483  CB  GLU A 582      -7.642 -51.894  65.586  1.00 22.46           C  
ATOM   4484  O   GLU A 582      -8.782 -49.058  65.043  1.00 22.46           O  
ATOM   4485  CG  GLU A 582      -8.419 -53.192  65.758  1.00 22.46           C  
ATOM   4486  CD  GLU A 582      -8.284 -53.793  67.148  1.00 22.46           C  
ATOM   4487  OE1 GLU A 582      -9.270 -54.371  67.658  1.00 22.46           O  
ATOM   4488  OE2 GLU A 582      -7.183 -53.684  67.732  1.00 22.46           O  
ATOM   4489  N   LYS A 583     -10.256 -50.116  63.834  1.00 21.84           N  
ATOM   4490  CA  LYS A 583     -11.661 -50.378  64.132  1.00 21.84           C  
ATOM   4491  C   LYS A 583     -12.102 -49.639  65.393  1.00 21.84           C  
ATOM   4492  CB  LYS A 583     -11.905 -51.879  64.292  1.00 21.84           C  
ATOM   4493  O   LYS A 583     -11.436 -49.713  66.428  1.00 21.84           O  
ATOM   4494  CG  LYS A 583     -13.256 -52.345  63.771  1.00 21.84           C  
ATOM   4495  CD  LYS A 583     -13.429 -53.850  63.931  1.00 21.84           C  
ATOM   4496  CE  LYS A 583     -14.703 -54.343  63.260  1.00 21.84           C  
ATOM   4497  NZ  LYS A 583     -14.994 -55.767  63.601  1.00 21.84           N  
ATOM   4498  N   ALA A 584     -13.164 -48.700  65.307  1.00 22.35           N  
ATOM   4499  CA  ALA A 584     -14.369 -48.484  66.104  1.00 22.35           C  
ATOM   4500  C   ALA A 584     -14.605 -46.996  66.349  1.00 22.35           C  
ATOM   4501  CB  ALA A 584     -14.269 -49.229  67.433  1.00 22.35           C  
ATOM   4502  O   ALA A 584     -13.669 -46.255  66.656  1.00 22.35           O  
ATOM   4503  N   LYS A 585     -15.662 -46.353  65.986  1.00 23.43           N  
ATOM   4504  CA  LYS A 585     -16.721 -45.806  66.829  1.00 23.43           C  
ATOM   4505  C   LYS A 585     -16.881 -44.305  66.607  1.00 23.43           C  
ATOM   4506  CB  LYS A 585     -16.435 -46.091  68.304  1.00 23.43           C  
ATOM   4507  O   LYS A 585     -15.897 -43.563  66.613  1.00 23.43           O  
ATOM   4508  CG  LYS A 585     -17.669 -46.456  69.115  1.00 23.43           C  
ATOM   4509  CD  LYS A 585     -17.307 -46.827  70.547  1.00 23.43           C  
ATOM   4510  CE  LYS A 585     -18.538 -47.226  71.350  1.00 23.43           C  
ATOM   4511  NZ  LYS A 585     -18.169 -47.883  72.640  1.00 23.43           N  
ATOM   4512  N   SER A 586     -17.924 -43.879  65.890  1.00 22.80           N  
ATOM   4513  CA  SER A 586     -19.103 -43.047  66.106  1.00 22.80           C  
ATOM   4514  C   SER A 586     -18.864 -42.028  67.216  1.00 22.80           C  
ATOM   4515  CB  SER A 586     -20.316 -43.912  66.450  1.00 22.80           C  
ATOM   4516  O   SER A 586     -18.286 -42.358  68.254  1.00 22.80           O  
ATOM   4517  OG  SER A 586     -19.952 -44.959  67.334  1.00 22.80           O  
ATOM   4518  N   PRO A 587     -19.145 -40.887  67.092  1.00 27.93           N  
ATOM   4519  CA  PRO A 587     -19.666 -39.942  68.083  1.00 27.93           C  
ATOM   4520  C   PRO A 587     -21.190 -39.845  68.062  1.00 27.93           C  
ATOM   4521  CB  PRO A 587     -19.029 -38.612  67.670  1.00 27.93           C  
ATOM   4522  O   PRO A 587     -21.807 -39.993  67.005  1.00 27.93           O  
ATOM   4523  CG  PRO A 587     -18.822 -38.729  66.194  1.00 27.93           C  
ATOM   4524  CD  PRO A 587     -19.159 -40.131  65.775  1.00 27.93           C  
ATOM   4525  N   ALA A 588     -21.929 -40.312  69.052  1.00 21.73           N  
ATOM   4526  CA  ALA A 588     -22.825 -40.069  70.181  1.00 21.73           C  
ATOM   4527  C   ALA A 588     -23.151 -38.584  70.312  1.00 21.73           C  
ATOM   4528  CB  ALA A 588     -22.204 -40.591  71.474  1.00 21.73           C  
ATOM   4529  O   ALA A 588     -22.254 -37.740  70.279  1.00 21.73           O  
ATOM   4530  N   LYS A 589     -24.540 -38.182  70.164  1.00 22.40           N  
ATOM   4531  CA  LYS A 589     -25.428 -37.617  71.175  1.00 22.40           C  
ATOM   4532  C   LYS A 589     -26.187 -36.412  70.628  1.00 22.40           C  
ATOM   4533  CB  LYS A 589     -24.638 -37.217  72.422  1.00 22.40           C  
ATOM   4534  O   LYS A 589     -25.583 -35.487  70.080  1.00 22.40           O  
ATOM   4535  CG  LYS A 589     -25.412 -37.374  73.722  1.00 22.40           C  
ATOM   4536  CD  LYS A 589     -24.536 -37.079  74.933  1.00 22.40           C  
ATOM   4537  CE  LYS A 589     -25.294 -37.286  76.237  1.00 22.40           C  
ATOM   4538  NZ  LYS A 589     -24.420 -37.067  77.428  1.00 22.40           N  
ATOM   4539  N   GLU A 590     -27.598 -36.475  70.492  1.00 22.41           N  
ATOM   4540  CA  GLU A 590     -28.667 -36.007  71.370  1.00 22.41           C  
ATOM   4541  C   GLU A 590     -29.266 -34.699  70.862  1.00 22.41           C  
ATOM   4542  CB  GLU A 590     -28.149 -35.829  72.800  1.00 22.41           C  
ATOM   4543  O   GLU A 590     -28.536 -33.757  70.546  1.00 22.41           O  
ATOM   4544  CG  GLU A 590     -28.634 -36.899  73.767  1.00 22.41           C  
ATOM   4545  CD  GLU A 590     -28.261 -36.614  75.213  1.00 22.41           C  
ATOM   4546  OE1 GLU A 590     -28.706 -37.362  76.114  1.00 22.41           O  
ATOM   4547  OE2 GLU A 590     -27.520 -35.634  75.448  1.00 22.41           O  
ATOM   4548  N   GLU A 591     -30.560 -34.666  70.378  1.00 28.62           N  
ATOM   4549  CA  GLU A 591     -31.636 -33.803  70.856  1.00 28.62           C  
ATOM   4550  C   GLU A 591     -32.678 -33.564  69.767  1.00 28.62           C  
ATOM   4551  CB  GLU A 591     -31.075 -32.467  71.350  1.00 28.62           C  
ATOM   4552  O   GLU A 591     -32.336 -33.175  68.649  1.00 28.62           O  
ATOM   4553  CG  GLU A 591     -30.779 -32.437  72.842  1.00 28.62           C  
ATOM   4554  CD  GLU A 591     -30.508 -31.038  73.373  1.00 28.62           C  
ATOM   4555  OE1 GLU A 591     -30.631 -30.820  74.599  1.00 28.62           O  
ATOM   4556  OE2 GLU A 591     -30.172 -30.153  72.555  1.00 28.62           O  
ATOM   4557  N   ALA A 592     -33.837 -34.305  69.659  1.00 21.38           N  
ATOM   4558  CA  ALA A 592     -35.268 -34.184  69.925  1.00 21.38           C  
ATOM   4559  C   ALA A 592     -35.753 -32.759  69.674  1.00 21.38           C  
ATOM   4560  CB  ALA A 592     -35.579 -34.604  71.359  1.00 21.38           C  
ATOM   4561  O   ALA A 592     -35.110 -31.794  70.094  1.00 21.38           O  
ATOM   4562  N   LYS A 593     -36.678 -32.337  68.689  1.00 32.49           N  
ATOM   4563  CA  LYS A 593     -37.875 -31.506  68.779  1.00 32.49           C  
ATOM   4564  C   LYS A 593     -38.533 -31.340  67.412  1.00 32.49           C  
ATOM   4565  CB  LYS A 593     -37.535 -30.135  69.366  1.00 32.49           C  
ATOM   4566  O   LYS A 593     -37.889 -30.904  66.456  1.00 32.49           O  
ATOM   4567  CG  LYS A 593     -38.508 -29.661  70.435  1.00 32.49           C  
ATOM   4568  CD  LYS A 593     -38.078 -28.325  71.029  1.00 32.49           C  
ATOM   4569  CE  LYS A 593     -39.026 -27.871  72.130  1.00 32.49           C  
ATOM   4570  NZ  LYS A 593     -38.452 -26.745  72.926  1.00 32.49           N  
ATOM   4571  N   SER A 594     -39.462 -32.195  66.907  1.00 22.41           N  
ATOM   4572  CA  SER A 594     -40.872 -32.350  66.562  1.00 22.41           C  
ATOM   4573  C   SER A 594     -41.529 -30.998  66.305  1.00 22.41           C  
ATOM   4574  CB  SER A 594     -41.619 -33.087  67.674  1.00 22.41           C  
ATOM   4575  O   SER A 594     -41.333 -30.051  67.070  1.00 22.41           O  
ATOM   4576  OG  SER A 594     -41.422 -32.446  68.923  1.00 22.41           O  
ATOM   4577  N   PRO A 595     -42.206 -30.783  65.242  1.00 26.68           N  
ATOM   4578  CA  PRO A 595     -43.661 -30.651  65.141  1.00 26.68           C  
ATOM   4579  C   PRO A 595     -44.262 -31.557  64.068  1.00 26.68           C  
ATOM   4580  CB  PRO A 595     -43.857 -29.176  64.782  1.00 26.68           C  
ATOM   4581  O   PRO A 595     -43.590 -31.891  63.089  1.00 26.68           O  
ATOM   4582  CG  PRO A 595     -42.683 -28.833  63.921  1.00 26.68           C  
ATOM   4583  CD  PRO A 595     -41.757 -30.015  63.885  1.00 26.68           C  
ATOM   4584  N   ALA A 596     -44.938 -32.680  64.405  1.00 22.63           N  
ATOM   4585  CA  ALA A 596     -46.309 -33.145  64.207  1.00 22.63           C  
ATOM   4586  C   ALA A 596     -47.192 -32.030  63.654  1.00 22.63           C  
ATOM   4587  CB  ALA A 596     -46.885 -33.676  65.517  1.00 22.63           C  
ATOM   4588  O   ALA A 596     -47.298 -30.958  64.255  1.00 22.63           O  
ATOM   4589  N   GLU A 597     -47.475 -31.968  62.301  1.00 30.13           N  
ATOM   4590  CA  GLU A 597     -48.713 -31.568  61.639  1.00 30.13           C  
ATOM   4591  C   GLU A 597     -49.046 -32.503  60.479  1.00 30.13           C  
ATOM   4592  CB  GLU A 597     -48.613 -30.125  61.138  1.00 30.13           C  
ATOM   4593  O   GLU A 597     -48.184 -32.805  59.651  1.00 30.13           O  
ATOM   4594  CG  GLU A 597     -49.805 -29.259  61.518  1.00 30.13           C  
ATOM   4595  CD  GLU A 597     -49.769 -27.877  60.885  1.00 30.13           C  
ATOM   4596  OE1 GLU A 597     -50.844 -27.257  60.719  1.00 30.13           O  
ATOM   4597  OE2 GLU A 597     -48.657 -27.411  60.550  1.00 30.13           O  
ATOM   4598  N   ALA A 598     -49.825 -33.543  60.586  1.00 22.31           N  
ATOM   4599  CA  ALA A 598     -51.227 -33.818  60.283  1.00 22.31           C  
ATOM   4600  C   ALA A 598     -51.652 -33.133  58.987  1.00 22.31           C  
ATOM   4601  CB  ALA A 598     -52.119 -33.366  61.437  1.00 22.31           C  
ATOM   4602  O   ALA A 598     -51.369 -31.951  58.780  1.00 22.31           O  
ATOM   4603  N   LYS A 599     -51.867 -33.818  57.859  1.00 26.78           N  
ATOM   4604  CA  LYS A 599     -53.101 -33.851  57.080  1.00 26.78           C  
ATOM   4605  C   LYS A 599     -52.808 -33.808  55.583  1.00 26.78           C  
ATOM   4606  CB  LYS A 599     -54.013 -32.686  57.468  1.00 26.78           C  
ATOM   4607  O   LYS A 599     -52.062 -32.945  55.116  1.00 26.78           O  
ATOM   4608  CG  LYS A 599     -55.076 -33.048  58.496  1.00 26.78           C  
ATOM   4609  CD  LYS A 599     -56.129 -31.955  58.619  1.00 26.78           C  
ATOM   4610  CE  LYS A 599     -57.157 -32.286  59.693  1.00 26.78           C  
ATOM   4611  NZ  LYS A 599     -58.077 -31.138  59.952  1.00 26.78           N  
ATOM   4612  N   SER A 600     -52.723 -34.910  54.829  1.00 24.94           N  
ATOM   4613  CA  SER A 600     -53.407 -35.352  53.618  1.00 24.94           C  
ATOM   4614  C   SER A 600     -52.972 -34.532  52.408  1.00 24.94           C  
ATOM   4615  CB  SER A 600     -54.923 -35.254  53.792  1.00 24.94           C  
ATOM   4616  O   SER A 600     -52.761 -33.322  52.514  1.00 24.94           O  
ATOM   4617  OG  SER A 600     -55.288 -33.992  54.322  1.00 24.94           O  
ATOM   4618  N   PRO A 601     -52.976 -35.003  51.200  1.00 33.49           N  
ATOM   4619  CA  PRO A 601     -52.318 -35.455  49.972  1.00 33.49           C  
ATOM   4620  C   PRO A 601     -52.835 -34.738  48.727  1.00 33.49           C  
ATOM   4621  CB  PRO A 601     -52.655 -36.948  49.921  1.00 33.49           C  
ATOM   4622  O   PRO A 601     -53.794 -33.966  48.808  1.00 33.49           O  
ATOM   4623  CG  PRO A 601     -54.034 -37.048  50.489  1.00 33.49           C  
ATOM   4624  CD  PRO A 601     -54.441 -35.694  50.995  1.00 33.49           C  
ATOM   4625  N   GLU A 602     -52.092 -34.316  47.628  1.00 24.12           N  
ATOM   4626  CA  GLU A 602     -52.782 -34.498  46.355  1.00 24.12           C  
ATOM   4627  C   GLU A 602     -51.860 -34.190  45.178  1.00 24.12           C  
ATOM   4628  CB  GLU A 602     -54.031 -33.616  46.289  1.00 24.12           C  
ATOM   4629  O   GLU A 602     -51.326 -33.083  45.074  1.00 24.12           O  
ATOM   4630  CG  GLU A 602     -55.092 -34.123  45.323  1.00 24.12           C  
ATOM   4631  CD  GLU A 602     -56.297 -33.202  45.217  1.00 24.12           C  
ATOM   4632  OE1 GLU A 602     -56.987 -33.223  44.172  1.00 24.12           O  
ATOM   4633  OE2 GLU A 602     -56.553 -32.453  46.186  1.00 24.12           O  
ATOM   4634  N   LYS A 603     -50.865 -35.016  44.745  1.00 22.25           N  
ATOM   4635  CA  LYS A 603     -50.405 -35.545  43.464  1.00 22.25           C  
ATOM   4636  C   LYS A 603     -51.436 -36.493  42.858  1.00 22.25           C  
ATOM   4637  CB  LYS A 603     -49.066 -36.264  43.629  1.00 22.25           C  
ATOM   4638  O   LYS A 603     -51.932 -37.394  43.537  1.00 22.25           O  
ATOM   4639  CG  LYS A 603     -48.166 -36.186  42.405  1.00 22.25           C  
ATOM   4640  CD  LYS A 603     -46.839 -36.897  42.639  1.00 22.25           C  
ATOM   4641  CE  LYS A 603     -45.815 -36.538  41.571  1.00 22.25           C  
ATOM   4642  NZ  LYS A 603     -44.591 -37.389  41.669  1.00 22.25           N  
ATOM   4643  N   ALA A 604     -52.319 -36.026  41.984  1.00 24.85           N  
ATOM   4644  CA  ALA A 604     -52.559 -36.816  40.780  1.00 24.85           C  
ATOM   4645  C   ALA A 604     -54.000 -36.661  40.300  1.00 24.85           C  
ATOM   4646  CB  ALA A 604     -52.243 -38.287  41.037  1.00 24.85           C  
ATOM   4647  O   ALA A 604     -54.940 -36.794  41.086  1.00 24.85           O  
ATOM   4648  N   LYS A 605     -54.418 -35.674  39.505  1.00 23.09           N  
ATOM   4649  CA  LYS A 605     -55.158 -35.659  38.247  1.00 23.09           C  
ATOM   4650  C   LYS A 605     -54.672 -36.762  37.310  1.00 23.09           C  
ATOM   4651  CB  LYS A 605     -55.030 -34.297  37.563  1.00 23.09           C  
ATOM   4652  O   LYS A 605     -53.475 -36.863  37.031  1.00 23.09           O  
ATOM   4653  CG  LYS A 605     -56.173 -33.341  37.870  1.00 23.09           C  
ATOM   4654  CD  LYS A 605     -56.116 -32.101  36.986  1.00 23.09           C  
ATOM   4655  CE  LYS A 605     -57.142 -31.061  37.415  1.00 23.09           C  
ATOM   4656  NZ  LYS A 605     -57.062 -29.826  36.578  1.00 23.09           N  
ATOM   4657  N   SER A 606     -55.352 -37.974  37.534  1.00 23.56           N  
ATOM   4658  CA  SER A 606     -56.177 -39.135  37.216  1.00 23.56           C  
ATOM   4659  C   SER A 606     -55.416 -40.134  36.352  1.00 23.56           C  
ATOM   4660  CB  SER A 606     -57.459 -38.702  36.502  1.00 23.56           C  
ATOM   4661  O   SER A 606     -54.547 -39.749  35.567  1.00 23.56           O  
ATOM   4662  OG  SER A 606     -57.182 -37.711  35.528  1.00 23.56           O  
ATOM   4663  N   PRO A 607     -55.795 -41.457  36.556  1.00 29.54           N  
ATOM   4664  CA  PRO A 607     -56.755 -41.861  35.527  1.00 29.54           C  
ATOM   4665  C   PRO A 607     -57.888 -42.721  36.083  1.00 29.54           C  
ATOM   4666  CB  PRO A 607     -55.900 -42.659  34.540  1.00 29.54           C  
ATOM   4667  O   PRO A 607     -57.770 -43.270  37.182  1.00 29.54           O  
ATOM   4668  CG  PRO A 607     -54.885 -43.355  35.388  1.00 29.54           C  
ATOM   4669  CD  PRO A 607     -55.038 -42.876  36.804  1.00 29.54           C  
ATOM   4670  N   VAL A 608     -59.221 -42.330  36.234  1.00 24.02           N  
ATOM   4671  CA  VAL A 608     -60.108 -43.488  36.231  1.00 24.02           C  
ATOM   4672  C   VAL A 608     -61.249 -43.262  35.240  1.00 24.02           C  
ATOM   4673  CB  VAL A 608     -60.675 -43.773  37.640  1.00 24.02           C  
ATOM   4674  O   VAL A 608     -61.911 -42.222  35.273  1.00 24.02           O  
ATOM   4675  CG1 VAL A 608     -61.591 -44.995  37.616  1.00 24.02           C  
ATOM   4676  CG2 VAL A 608     -59.538 -43.972  38.641  1.00 24.02           C  
ATOM   4677  N   LYS A 609     -61.185 -44.046  34.153  1.00 23.37           N  
ATOM   4678  CA  LYS A 609     -62.344 -44.723  33.581  1.00 23.37           C  
ATOM   4679  C   LYS A 609     -61.938 -45.615  32.411  1.00 23.37           C  
ATOM   4680  CB  LYS A 609     -63.390 -43.704  33.125  1.00 23.37           C  
ATOM   4681  O   LYS A 609     -61.223 -45.175  31.508  1.00 23.37           O  
ATOM   4682  CG  LYS A 609     -64.827 -44.174  33.296  1.00 23.37           C  
ATOM   4683  CD  LYS A 609     -65.821 -43.095  32.884  1.00 23.37           C  
ATOM   4684  CE  LYS A 609     -67.259 -43.558  33.070  1.00 23.37           C  
ATOM   4685  NZ  LYS A 609     -68.235 -42.468  32.767  1.00 23.37           N  
ATOM   4686  N   GLU A 610     -61.935 -47.039  32.324  1.00 25.21           N  
ATOM   4687  CA  GLU A 610     -62.668 -48.264  32.023  1.00 25.21           C  
ATOM   4688  C   GLU A 610     -64.050 -47.955  31.455  1.00 25.21           C  
ATOM   4689  CB  GLU A 610     -62.796 -49.136  33.274  1.00 25.21           C  
ATOM   4690  O   GLU A 610     -64.757 -47.085  31.967  1.00 25.21           O  
ATOM   4691  CG  GLU A 610     -61.794 -50.280  33.332  1.00 25.21           C  
ATOM   4692  CD  GLU A 610     -62.038 -51.233  34.492  1.00 25.21           C  
ATOM   4693  OE1 GLU A 610     -61.350 -52.276  34.575  1.00 25.21           O  
ATOM   4694  OE2 GLU A 610     -62.924 -50.935  35.323  1.00 25.21           O  
ATOM   4695  N   GLU A 611     -64.457 -48.275  30.138  1.00 23.97           N  
ATOM   4696  CA  GLU A 611     -65.410 -49.101  29.403  1.00 23.97           C  
ATOM   4697  C   GLU A 611     -66.815 -48.508  29.462  1.00 23.97           C  
ATOM   4698  CB  GLU A 611     -65.419 -50.530  29.951  1.00 23.97           C  
ATOM   4699  O   GLU A 611     -67.291 -48.132  30.536  1.00 23.97           O  
ATOM   4700  CG  GLU A 611     -64.459 -51.469  29.235  1.00 23.97           C  
ATOM   4701  CD  GLU A 611     -64.716 -52.937  29.541  1.00 23.97           C  
ATOM   4702  OE1 GLU A 611     -64.372 -53.800  28.702  1.00 23.97           O  
ATOM   4703  OE2 GLU A 611     -65.267 -53.224  30.627  1.00 23.97           O  
ATOM   4704  N   ALA A 612     -67.474 -48.063  28.283  1.00 22.89           N  
ATOM   4705  CA  ALA A 612     -68.614 -48.352  27.417  1.00 22.89           C  
ATOM   4706  C   ALA A 612     -69.788 -47.429  27.731  1.00 22.89           C  
ATOM   4707  CB  ALA A 612     -69.036 -49.812  27.563  1.00 22.89           C  
ATOM   4708  O   ALA A 612     -70.156 -47.255  28.895  1.00 22.89           O  
ATOM   4709  N   LYS A 613     -70.240 -46.460  26.728  1.00 23.53           N  
ATOM   4710  CA  LYS A 613     -71.525 -46.254  26.066  1.00 23.53           C  
ATOM   4711  C   LYS A 613     -71.713 -44.792  25.673  1.00 23.53           C  
ATOM   4712  CB  LYS A 613     -72.674 -46.706  26.970  1.00 23.53           C  
ATOM   4713  O   LYS A 613     -71.531 -43.894  26.498  1.00 23.53           O  
ATOM   4714  CG  LYS A 613     -73.856 -47.300  26.218  1.00 23.53           C  
ATOM   4715  CD  LYS A 613     -74.916 -47.832  27.174  1.00 23.53           C  
ATOM   4716  CE  LYS A 613     -76.093 -48.440  26.423  1.00 23.53           C  
ATOM   4717  NZ  LYS A 613     -76.883 -49.366  27.289  1.00 23.53           N  
ATOM   4718  N   SER A 614     -71.566 -44.292  24.381  1.00 21.74           N  
ATOM   4719  CA  SER A 614     -72.484 -43.741  23.389  1.00 21.74           C  
ATOM   4720  C   SER A 614     -73.599 -42.939  24.052  1.00 21.74           C  
ATOM   4721  CB  SER A 614     -73.087 -44.859  22.538  1.00 21.74           C  
ATOM   4722  O   SER A 614     -74.049 -43.281  25.148  1.00 21.74           O  
ATOM   4723  OG  SER A 614     -73.699 -45.841  23.357  1.00 21.74           O  
ATOM   4724  N   PRO A 615     -74.162 -41.855  23.349  1.00 36.26           N  
ATOM   4725  CA  PRO A 615     -74.723 -41.536  22.034  1.00 36.26           C  
ATOM   4726  C   PRO A 615     -74.737 -40.036  21.746  1.00 36.26           C  
ATOM   4727  CB  PRO A 615     -76.147 -42.089  22.114  1.00 36.26           C  
ATOM   4728  O   PRO A 615     -74.595 -39.226  22.666  1.00 36.26           O  
ATOM   4729  CG  PRO A 615     -76.558 -41.882  23.536  1.00 36.26           C  
ATOM   4730  CD  PRO A 615     -75.377 -41.362  24.303  1.00 36.26           C  
ATOM   4731  N   ALA A 616     -74.387 -39.620  20.474  1.00 22.53           N  
ATOM   4732  CA  ALA A 616     -75.266 -39.153  19.404  1.00 22.53           C  
ATOM   4733  C   ALA A 616     -75.559 -37.662  19.547  1.00 22.53           C  
ATOM   4734  CB  ALA A 616     -76.568 -39.950  19.399  1.00 22.53           C  
ATOM   4735  O   ALA A 616     -75.930 -37.196  20.627  1.00 22.53           O  
ATOM   4736  N   GLU A 617     -75.097 -36.855  18.558  1.00 22.60           N  
ATOM   4737  CA  GLU A 617     -75.847 -36.181  17.503  1.00 22.60           C  
ATOM   4738  C   GLU A 617     -75.789 -34.664  17.666  1.00 22.60           C  
ATOM   4739  CB  GLU A 617     -77.303 -36.653  17.491  1.00 22.60           C  
ATOM   4740  O   GLU A 617     -76.052 -34.142  18.751  1.00 22.60           O  
ATOM   4741  CG  GLU A 617     -77.666 -37.498  16.278  1.00 22.60           C  
ATOM   4742  CD  GLU A 617     -79.165 -37.675  16.098  1.00 22.60           C  
ATOM   4743  OE1 GLU A 617     -79.612 -37.940  14.959  1.00 22.60           O  
ATOM   4744  OE2 GLU A 617     -79.899 -37.548  17.104  1.00 22.60           O  
ATOM   4745  N   ALA A 618     -75.252 -33.943  16.601  1.00 22.97           N  
ATOM   4746  CA  ALA A 618     -75.949 -33.233  15.532  1.00 22.97           C  
ATOM   4747  C   ALA A 618     -75.503 -31.775  15.461  1.00 22.97           C  
ATOM   4748  CB  ALA A 618     -77.460 -33.314  15.737  1.00 22.97           C  
ATOM   4749  O   ALA A 618     -75.434 -31.090  16.483  1.00 22.97           O  
ATOM   4750  N   LYS A 619     -74.936 -31.406  14.255  1.00 27.01           N  
ATOM   4751  CA  LYS A 619     -75.507 -30.621  13.165  1.00 27.01           C  
ATOM   4752  C   LYS A 619     -74.484 -29.642  12.597  1.00 27.01           C  
ATOM   4753  CB  LYS A 619     -76.748 -29.865  13.641  1.00 27.01           C  
ATOM   4754  O   LYS A 619     -73.832 -28.912  13.347  1.00 27.01           O  
ATOM   4755  CG  LYS A 619     -78.021 -30.698  13.636  1.00 27.01           C  
ATOM   4756  CD  LYS A 619     -79.265 -29.818  13.659  1.00 27.01           C  
ATOM   4757  CE  LYS A 619     -80.538 -30.651  13.734  1.00 27.01           C  
ATOM   4758  NZ  LYS A 619     -81.755 -29.792  13.852  1.00 27.01           N  
ATOM   4759  N   SER A 620     -73.953 -29.761  11.331  1.00 25.80           N  
ATOM   4760  CA  SER A 620     -74.005 -29.306   9.945  1.00 25.80           C  
ATOM   4761  C   SER A 620     -74.145 -27.790   9.866  1.00 25.80           C  
ATOM   4762  CB  SER A 620     -75.164 -29.973   9.204  1.00 25.80           C  
ATOM   4763  O   SER A 620     -74.804 -27.177  10.710  1.00 25.80           O  
ATOM   4764  OG  SER A 620     -76.350 -29.926   9.979  1.00 25.80           O  
ATOM   4765  N   PRO A 621     -73.978 -27.187   8.526  1.00 45.41           N  
ATOM   4766  CA  PRO A 621     -73.472 -27.304   7.156  1.00 45.41           C  
ATOM   4767  C   PRO A 621     -73.048 -25.960   6.568  1.00 45.41           C  
ATOM   4768  CB  PRO A 621     -74.663 -27.885   6.389  1.00 45.41           C  
ATOM   4769  O   PRO A 621     -73.256 -24.916   7.191  1.00 45.41           O  
ATOM   4770  CG  PRO A 621     -75.866 -27.273   7.031  1.00 45.41           C  
ATOM   4771  CD  PRO A 621     -75.418 -26.478   8.224  1.00 45.41           C  
ATOM   4772  N   VAL A 622     -72.283 -25.826   5.346  1.00 22.10           N  
ATOM   4773  CA  VAL A 622     -72.402 -25.505   3.928  1.00 22.10           C  
ATOM   4774  C   VAL A 622     -71.634 -24.221   3.622  1.00 22.10           C  
ATOM   4775  CB  VAL A 622     -73.880 -25.356   3.502  1.00 22.10           C  
ATOM   4776  O   VAL A 622     -71.757 -23.229   4.344  1.00 22.10           O  
ATOM   4777  CG1 VAL A 622     -73.983 -25.021   2.015  1.00 22.10           C  
ATOM   4778  CG2 VAL A 622     -74.658 -26.632   3.821  1.00 22.10           C  
ATOM   4779  N   LYS A 623     -70.755 -24.090   2.518  1.00 21.64           N  
ATOM   4780  CA  LYS A 623     -70.755 -23.652   1.125  1.00 21.64           C  
ATOM   4781  C   LYS A 623     -70.065 -22.299   0.973  1.00 21.64           C  
ATOM   4782  CB  LYS A 623     -72.184 -23.575   0.585  1.00 21.64           C  
ATOM   4783  O   LYS A 623     -70.346 -21.366   1.728  1.00 21.64           O  
ATOM   4784  CG  LYS A 623     -72.321 -24.000  -0.869  1.00 21.64           C  
ATOM   4785  CD  LYS A 623     -73.773 -23.970  -1.326  1.00 21.64           C  
ATOM   4786  CE  LYS A 623     -73.916 -24.430  -2.771  1.00 21.64           C  
ATOM   4787  NZ  LYS A 623     -75.347 -24.503  -3.191  1.00 21.64           N  
ATOM   4788  N   GLU A 624     -69.082 -22.048  -0.059  1.00 24.78           N  
ATOM   4789  CA  GLU A 624     -69.135 -21.304  -1.314  1.00 24.78           C  
ATOM   4790  C   GLU A 624     -67.776 -20.701  -1.655  1.00 24.78           C  
ATOM   4791  CB  GLU A 624     -70.196 -20.203  -1.243  1.00 24.78           C  
ATOM   4792  O   GLU A 624     -67.124 -20.100  -0.798  1.00 24.78           O  
ATOM   4793  CG  GLU A 624     -71.544 -20.610  -1.822  1.00 24.78           C  
ATOM   4794  CD  GLU A 624     -72.515 -19.448  -1.956  1.00 24.78           C  
ATOM   4795  OE1 GLU A 624     -73.614 -19.638  -2.525  1.00 24.78           O  
ATOM   4796  OE2 GLU A 624     -72.174 -18.339  -1.488  1.00 24.78           O  
ATOM   4797  N   GLU A 625     -67.093 -20.918  -2.836  1.00 23.67           N  
ATOM   4798  CA  GLU A 625     -66.869 -20.540  -4.228  1.00 23.67           C  
ATOM   4799  C   GLU A 625     -65.964 -19.315  -4.328  1.00 23.67           C  
ATOM   4800  CB  GLU A 625     -68.201 -20.269  -4.933  1.00 23.67           C  
ATOM   4801  O   GLU A 625     -66.148 -18.339  -3.597  1.00 23.67           O  
ATOM   4802  CG  GLU A 625     -68.815 -21.500  -5.582  1.00 23.67           C  
ATOM   4803  CD  GLU A 625     -69.875 -21.166  -6.619  1.00 23.67           C  
ATOM   4804  OE1 GLU A 625     -70.157 -22.016  -7.494  1.00 23.67           O  
ATOM   4805  OE2 GLU A 625     -70.427 -20.045  -6.557  1.00 23.67           O  
ATOM   4806  N   ALA A 626     -64.908 -19.231  -5.253  1.00 23.90           N  
ATOM   4807  CA  ALA A 626     -64.590 -18.730  -6.588  1.00 23.90           C  
ATOM   4808  C   ALA A 626     -63.474 -17.691  -6.532  1.00 23.90           C  
ATOM   4809  CB  ALA A 626     -65.834 -18.136  -7.244  1.00 23.90           C  
ATOM   4810  O   ALA A 626     -63.486 -16.803  -5.677  1.00 23.90           O  
ATOM   4811  N   LYS A 627     -62.383 -17.782  -7.404  1.00 23.31           N  
ATOM   4812  CA  LYS A 627     -61.925 -17.235  -8.677  1.00 23.31           C  
ATOM   4813  C   LYS A 627     -60.555 -16.578  -8.532  1.00 23.31           C  
ATOM   4814  CB  LYS A 627     -62.935 -16.224  -9.222  1.00 23.31           C  
ATOM   4815  O   LYS A 627     -60.339 -15.774  -7.623  1.00 23.31           O  
ATOM   4816  CG  LYS A 627     -63.124 -16.289 -10.731  1.00 23.31           C  
ATOM   4817  CD  LYS A 627     -64.272 -15.400 -11.189  1.00 23.31           C  
ATOM   4818  CE  LYS A 627     -64.514 -15.525 -12.687  1.00 23.31           C  
ATOM   4819  NZ  LYS A 627     -65.740 -14.788 -13.114  1.00 23.31           N  
ATOM   4820  N   SER A 628     -59.438 -16.919  -9.236  1.00 26.52           N  
ATOM   4821  CA  SER A 628     -58.520 -16.737 -10.355  1.00 26.52           C  
ATOM   4822  C   SER A 628     -57.907 -15.340 -10.345  1.00 26.52           C  
ATOM   4823  CB  SER A 628     -59.238 -16.977 -11.683  1.00 26.52           C  
ATOM   4824  O   SER A 628     -58.558 -14.373  -9.944  1.00 26.52           O  
ATOM   4825  OG  SER A 628     -60.351 -16.109 -11.817  1.00 26.52           O  
ATOM   4826  N   PRO A 629     -56.796 -15.019 -11.303  1.00 41.47           N  
ATOM   4827  CA  PRO A 629     -55.676 -15.552 -12.083  1.00 41.47           C  
ATOM   4828  C   PRO A 629     -54.467 -14.619 -12.092  1.00 41.47           C  
ATOM   4829  CB  PRO A 629     -56.264 -15.698 -13.489  1.00 41.47           C  
ATOM   4830  O   PRO A 629     -54.570 -13.464 -11.670  1.00 41.47           O  
ATOM   4831  CG  PRO A 629     -57.216 -14.553 -13.626  1.00 41.47           C  
ATOM   4832  CD  PRO A 629     -57.300 -13.843 -12.306  1.00 41.47           C  
ATOM   4833  N   ALA A 630     -53.183 -14.969 -12.527  1.00 24.97           N  
ATOM   4834  CA  ALA A 630     -52.316 -14.804 -13.691  1.00 24.97           C  
ATOM   4835  C   ALA A 630     -51.009 -14.116 -13.308  1.00 24.97           C  
ATOM   4836  CB  ALA A 630     -53.033 -14.009 -14.779  1.00 24.97           C  
ATOM   4837  O   ALA A 630     -51.015 -13.113 -12.591  1.00 24.97           O  
ATOM   4838  N   GLU A 631     -49.737 -14.592 -13.660  1.00 24.00           N  
ATOM   4839  CA  GLU A 631     -48.685 -14.478 -14.665  1.00 24.00           C  
ATOM   4840  C   GLU A 631     -47.345 -14.128 -14.023  1.00 24.00           C  
ATOM   4841  CB  GLU A 631     -49.056 -13.427 -15.715  1.00 24.00           C  
ATOM   4842  O   GLU A 631     -47.259 -13.196 -13.221  1.00 24.00           O  
ATOM   4843  CG  GLU A 631     -48.891 -13.907 -17.149  1.00 24.00           C  
ATOM   4844  CD  GLU A 631     -49.041 -12.795 -18.175  1.00 24.00           C  
ATOM   4845  OE1 GLU A 631     -48.357 -12.838 -19.222  1.00 24.00           O  
ATOM   4846  OE2 GLU A 631     -49.849 -11.871 -17.929  1.00 24.00           O  
ATOM   4847  N   VAL A 632     -46.155 -14.874 -14.244  1.00 23.01           N  
ATOM   4848  CA  VAL A 632     -44.979 -15.004 -15.099  1.00 23.01           C  
ATOM   4849  C   VAL A 632     -43.728 -15.156 -14.237  1.00 23.01           C  
ATOM   4850  CB  VAL A 632     -44.830 -13.794 -16.047  1.00 23.01           C  
ATOM   4851  O   VAL A 632     -43.532 -14.405 -13.278  1.00 23.01           O  
ATOM   4852  CG1 VAL A 632     -43.638 -13.985 -16.983  1.00 23.01           C  
ATOM   4853  CG2 VAL A 632     -46.113 -13.583 -16.848  1.00 23.01           C  
ATOM   4854  N   LYS A 633     -42.903 -16.227 -14.303  1.00 25.38           N  
ATOM   4855  CA  LYS A 633     -41.635 -16.564 -14.944  1.00 25.38           C  
ATOM   4856  C   LYS A 633     -40.606 -17.029 -13.918  1.00 25.38           C  
ATOM   4857  CB  LYS A 633     -41.093 -15.365 -15.724  1.00 25.38           C  
ATOM   4858  O   LYS A 633     -40.380 -16.357 -12.910  1.00 25.38           O  
ATOM   4859  CG  LYS A 633     -41.570 -15.299 -17.168  1.00 25.38           C  
ATOM   4860  CD  LYS A 633     -40.882 -14.175 -17.932  1.00 25.38           C  
ATOM   4861  CE  LYS A 633     -41.429 -14.044 -19.347  1.00 25.38           C  
ATOM   4862  NZ  LYS A 633     -40.987 -12.774 -19.997  1.00 25.38           N  
ATOM   4863  N   SER A 634     -40.154 -18.338 -13.786  1.00 23.18           N  
ATOM   4864  CA  SER A 634     -39.126 -19.339 -14.051  1.00 23.18           C  
ATOM   4865  C   SER A 634     -38.106 -19.398 -12.919  1.00 23.18           C  
ATOM   4866  CB  SER A 634     -38.416 -19.042 -15.372  1.00 23.18           C  
ATOM   4867  O   SER A 634     -37.712 -18.363 -12.376  1.00 23.18           O  
ATOM   4868  OG  SER A 634     -38.536 -17.671 -15.711  1.00 23.18           O  
ATOM   4869  N   PRO A 635     -37.628 -20.516 -12.389  1.00 31.25           N  
ATOM   4870  CA  PRO A 635     -36.585 -21.425 -12.871  1.00 31.25           C  
ATOM   4871  C   PRO A 635     -36.837 -22.877 -12.472  1.00 31.25           C  
ATOM   4872  CB  PRO A 635     -35.315 -20.888 -12.206  1.00 31.25           C  
ATOM   4873  O   PRO A 635     -37.501 -23.138 -11.466  1.00 31.25           O  
ATOM   4874  CG  PRO A 635     -35.764 -20.392 -10.869  1.00 31.25           C  
ATOM   4875  CD  PRO A 635     -37.262 -20.488 -10.804  1.00 31.25           C  
ATOM   4876  N   GLU A 636     -37.113 -23.774 -13.460  1.00 24.03           N  
ATOM   4877  CA  GLU A 636     -36.830 -25.034 -14.140  1.00 24.03           C  
ATOM   4878  C   GLU A 636     -35.850 -25.886 -13.338  1.00 24.03           C  
ATOM   4879  CB  GLU A 636     -36.277 -24.776 -15.543  1.00 24.03           C  
ATOM   4880  O   GLU A 636     -34.784 -25.409 -12.944  1.00 24.03           O  
ATOM   4881  CG  GLU A 636     -36.560 -25.897 -16.532  1.00 24.03           C  
ATOM   4882  CD  GLU A 636     -35.946 -25.659 -17.902  1.00 24.03           C  
ATOM   4883  OE1 GLU A 636     -35.575 -26.643 -18.581  1.00 24.03           O  
ATOM   4884  OE2 GLU A 636     -35.834 -24.477 -18.300  1.00 24.03           O  
ATOM   4885  N   LYS A 637     -36.401 -26.965 -12.585  1.00 22.61           N  
ATOM   4886  CA  LYS A 637     -36.566 -28.400 -12.371  1.00 22.61           C  
ATOM   4887  C   LYS A 637     -35.749 -29.204 -13.378  1.00 22.61           C  
ATOM   4888  CB  LYS A 637     -38.042 -28.790 -12.462  1.00 22.61           C  
ATOM   4889  O   LYS A 637     -35.815 -28.950 -14.583  1.00 22.61           O  
ATOM   4890  CG  LYS A 637     -38.454 -29.886 -11.490  1.00 22.61           C  
ATOM   4891  CD  LYS A 637     -39.933 -30.226 -11.624  1.00 22.61           C  
ATOM   4892  CE  LYS A 637     -40.412 -31.105 -10.478  1.00 22.61           C  
ATOM   4893  NZ  LYS A 637     -41.773 -31.661 -10.737  1.00 22.61           N  
ATOM   4894  N   ALA A 638     -34.834 -30.131 -12.974  1.00 25.08           N  
ATOM   4895  CA  ALA A 638     -34.789 -31.535 -13.376  1.00 25.08           C  
ATOM   4896  C   ALA A 638     -33.827 -32.327 -12.496  1.00 25.08           C  
ATOM   4897  CB  ALA A 638     -34.386 -31.655 -14.843  1.00 25.08           C  
ATOM   4898  O   ALA A 638     -32.717 -31.871 -12.212  1.00 25.08           O  
ATOM   4899  N   LYS A 639     -34.261 -33.270 -11.575  1.00 22.02           N  
ATOM   4900  CA  LYS A 639     -34.448 -34.707 -11.400  1.00 22.02           C  
ATOM   4901  C   LYS A 639     -33.116 -35.408 -11.145  1.00 22.02           C  
ATOM   4902  CB  LYS A 639     -35.132 -35.313 -12.626  1.00 22.02           C  
ATOM   4903  O   LYS A 639     -32.147 -35.196 -11.876  1.00 22.02           O  
ATOM   4904  CG  LYS A 639     -36.630 -35.524 -12.458  1.00 22.02           C  
ATOM   4905  CD  LYS A 639     -37.214 -36.326 -13.613  1.00 22.02           C  
ATOM   4906  CE  LYS A 639     -38.733 -36.396 -13.535  1.00 22.02           C  
ATOM   4907  NZ  LYS A 639     -39.320 -37.067 -14.733  1.00 22.02           N  
ATOM   4908  N   SER A 640     -32.821 -36.019  -9.907  1.00 20.43           N  
ATOM   4909  CA  SER A 640     -32.519 -37.260  -9.201  1.00 20.43           C  
ATOM   4910  C   SER A 640     -31.957 -38.313 -10.150  1.00 20.43           C  
ATOM   4911  CB  SER A 640     -33.770 -37.802  -8.508  1.00 20.43           C  
ATOM   4912  O   SER A 640     -32.427 -38.451 -11.281  1.00 20.43           O  
ATOM   4913  OG  SER A 640     -34.850 -37.895  -9.421  1.00 20.43           O  
ATOM   4914  N   PRO A 641     -30.806 -39.121  -9.883  1.00 25.68           N  
ATOM   4915  CA  PRO A 641     -30.968 -40.561  -9.671  1.00 25.68           C  
ATOM   4916  C   PRO A 641     -30.327 -41.043  -8.372  1.00 25.68           C  
ATOM   4917  CB  PRO A 641     -30.269 -41.177 -10.886  1.00 25.68           C  
ATOM   4918  O   PRO A 641     -29.399 -40.407  -7.864  1.00 25.68           O  
ATOM   4919  CG  PRO A 641     -29.126 -40.258 -11.176  1.00 25.68           C  
ATOM   4920  CD  PRO A 641     -29.230 -39.067 -10.267  1.00 25.68           C  
ATOM   4921  N   THR A 642     -31.016 -41.633  -7.393  1.00 19.45           N  
ATOM   4922  CA  THR A 642     -31.207 -42.907  -6.708  1.00 19.45           C  
ATOM   4923  C   THR A 642     -30.295 -43.980  -7.298  1.00 19.45           C  
ATOM   4924  CB  THR A 642     -32.672 -43.373  -6.792  1.00 19.45           C  
ATOM   4925  O   THR A 642     -30.203 -44.121  -8.519  1.00 19.45           O  
ATOM   4926  CG2 THR A 642     -33.300 -43.465  -5.406  1.00 19.45           C  
ATOM   4927  OG1 THR A 642     -33.419 -42.440  -7.582  1.00 19.45           O  
ATOM   4928  N   LYS A 643     -29.256 -44.511  -6.487  1.00 21.51           N  
ATOM   4929  CA  LYS A 643     -29.218 -45.885  -5.996  1.00 21.51           C  
ATOM   4930  C   LYS A 643     -27.925 -46.582  -6.412  1.00 21.51           C  
ATOM   4931  CB  LYS A 643     -30.425 -46.672  -6.508  1.00 21.51           C  
ATOM   4932  O   LYS A 643     -27.574 -46.597  -7.593  1.00 21.51           O  
ATOM   4933  CG  LYS A 643     -30.800 -47.864  -5.641  1.00 21.51           C  
ATOM   4934  CD  LYS A 643     -32.070 -48.541  -6.140  1.00 21.51           C  
ATOM   4935  CE  LYS A 643     -32.473 -49.705  -5.244  1.00 21.51           C  
ATOM   4936  NZ  LYS A 643     -33.751 -50.333  -5.694  1.00 21.51           N  
ATOM   4937  N   GLU A 644     -26.936 -46.875  -5.478  1.00 21.39           N
[truncated: 239,680 more chars]
