# Supplementary material for: The 2022 Lady Estelle Wolfson lectureship on neurofilaments
Source: J Neurochem. 2022 Sep 19;163(3):179–219. doi: 10.1111/jnc.15682 (PMC9826399; doi:10.1111/jnc.15682)
Supplement: Supplementary file 1 — Supplementary material S1 [file JNC-163-179-s001.gz › NEFh_4d732_unrelaxed_rank_4_model_2.pdb]

MODEL     1                                                                     
ATOM      1  N   MET A   1     -40.894 -28.022  37.405  1.00 39.31           N  
ATOM      2  CA  MET A   1     -41.609 -28.808  36.403  1.00 39.31           C  
ATOM      3  C   MET A   1     -41.344 -28.271  35.001  1.00 39.31           C  
ATOM      4  CB  MET A   1     -43.112 -28.804  36.689  1.00 39.31           C  
ATOM      5  O   MET A   1     -41.667 -27.121  34.700  1.00 39.31           O  
ATOM      6  CG  MET A   1     -43.638 -30.127  37.223  1.00 39.31           C  
ATOM      7  SD  MET A   1     -45.460 -30.125  37.435  1.00 39.31           S  
ATOM      8  CE  MET A   1     -45.812 -31.890  37.201  1.00 39.31           C  
ATOM      9  N   MET A   2     -40.199 -28.740  34.525  1.00 34.34           N  
ATOM     10  CA  MET A   2     -39.639 -29.441  33.374  1.00 34.34           C  
ATOM     11  C   MET A   2     -40.623 -29.448  32.209  1.00 34.34           C  
ATOM     12  CB  MET A   2     -39.261 -30.875  33.748  1.00 34.34           C  
ATOM     13  O   MET A   2     -41.790 -29.808  32.379  1.00 34.34           O  
ATOM     14  CG  MET A   2     -37.951 -30.985  34.511  1.00 34.34           C  
ATOM     15  SD  MET A   2     -37.270 -32.689  34.497  1.00 34.34           S  
ATOM     16  CE  MET A   2     -35.670 -32.400  35.303  1.00 34.34           C  
ATOM     17  N   SER A   3     -40.307 -28.745  31.249  1.00 37.80           N  
ATOM     18  CA  SER A   3     -39.530 -29.173  30.090  1.00 37.80           C  
ATOM     19  C   SER A   3     -40.154 -28.673  28.792  1.00 37.80           C  
ATOM     20  CB  SER A   3     -39.415 -30.698  30.056  1.00 37.80           C  
ATOM     21  O   SER A   3     -41.364 -28.798  28.590  1.00 37.80           O  
ATOM     22  OG  SER A   3     -38.111 -31.094  29.667  1.00 37.80           O  
ATOM     23  N   PHE A   4     -39.431 -27.962  28.118  1.00 40.28           N  
ATOM     24  CA  PHE A   4     -38.341 -28.381  27.244  1.00 40.28           C  
ATOM     25  C   PHE A   4     -38.714 -28.183  25.780  1.00 40.28           C  
ATOM     26  CB  PHE A   4     -37.979 -29.847  27.500  1.00 40.28           C  
ATOM     27  O   PHE A   4     -39.808 -28.564  25.355  1.00 40.28           O  
ATOM     28  CG  PHE A   4     -36.570 -30.047  27.991  1.00 40.28           C  
ATOM     29  CD1 PHE A   4     -35.540 -30.319  27.099  1.00 40.28           C  
ATOM     30  CD2 PHE A   4     -36.277 -29.964  29.346  1.00 40.28           C  
ATOM     31  CE1 PHE A   4     -34.236 -30.505  27.551  1.00 40.28           C  
ATOM     32  CE2 PHE A   4     -34.976 -30.148  29.805  1.00 40.28           C  
ATOM     33  CZ  PHE A   4     -33.957 -30.420  28.907  1.00 40.28           C  
ATOM     34  N   GLY A   5     -37.940 -27.396  25.252  1.00 37.90           N  
ATOM     35  CA  GLY A   5     -36.846 -28.019  24.523  1.00 37.90           C  
ATOM     36  C   GLY A   5     -35.957 -27.017  23.811  1.00 37.90           C  
ATOM     37  O   GLY A   5     -36.415 -26.293  22.925  1.00 37.90           O  
ATOM     38  N   GLY A   6     -34.844 -26.633  24.414  1.00 36.76           N  
ATOM     39  CA  GLY A   6     -33.417 -26.773  24.656  1.00 36.76           C  
ATOM     40  C   GLY A   6     -32.698 -27.533  23.557  1.00 36.76           C  
ATOM     41  O   GLY A   6     -33.178 -28.570  23.095  1.00 36.76           O  
ATOM     42  N   ALA A   7     -31.718 -26.927  22.989  1.00 38.56           N  
ATOM     43  CA  ALA A   7     -30.305 -26.626  23.201  1.00 38.56           C  
ATOM     44  C   ALA A   7     -29.415 -27.616  22.455  1.00 38.56           C  
ATOM     45  CB  ALA A   7     -29.976 -26.638  24.692  1.00 38.56           C  
ATOM     46  O   ALA A   7     -29.696 -28.817  22.433  1.00 38.56           O  
ATOM     47  N   ASP A   8     -28.434 -27.186  21.772  1.00 35.42           N  
ATOM     48  CA  ASP A   8     -26.998 -27.080  22.007  1.00 35.42           C  
ATOM     49  C   ASP A   8     -26.343 -28.459  22.039  1.00 35.42           C  
ATOM     50  CB  ASP A   8     -26.722 -26.335  23.315  1.00 35.42           C  
ATOM     51  O   ASP A   8     -26.844 -29.374  22.696  1.00 35.42           O  
ATOM     52  CG  ASP A   8     -26.020 -25.005  23.104  1.00 35.42           C  
ATOM     53  OD1 ASP A   8     -25.512 -24.754  21.990  1.00 35.42           O  
ATOM     54  OD2 ASP A   8     -25.972 -24.202  24.061  1.00 35.42           O  
ATOM     55  N   ALA A   9     -25.270 -28.681  21.252  1.00 34.40           N  
ATOM     56  CA  ALA A   9     -23.875 -28.838  21.654  1.00 34.40           C  
ATOM     57  C   ALA A   9     -23.189 -29.932  20.841  1.00 34.40           C  
ATOM     58  CB  ALA A   9     -23.783 -29.151  23.146  1.00 34.40           C  
ATOM     59  O   ALA A   9     -23.767 -30.997  20.610  1.00 34.40           O  
ATOM     60  N   LEU A  10     -22.135 -29.668  20.150  1.00 40.16           N  
ATOM     61  CA  LEU A  10     -20.686 -29.816  20.067  1.00 40.16           C  
ATOM     62  C   LEU A  10     -20.260 -31.222  20.477  1.00 40.16           C  
ATOM     63  CB  LEU A  10     -19.989 -28.781  20.953  1.00 40.16           C  
ATOM     64  O   LEU A  10     -20.628 -31.698  21.553  1.00 40.16           O  
ATOM     65  CG  LEU A  10     -19.658 -27.439  20.296  1.00 40.16           C  
ATOM     66  CD1 LEU A  10     -19.239 -26.422  21.352  1.00 40.16           C  
ATOM     67  CD2 LEU A  10     -18.564 -27.612  19.249  1.00 40.16           C  
ATOM     68  N   LEU A  11     -19.632 -32.059  19.541  1.00 33.73           N  
ATOM     69  CA  LEU A  11     -18.277 -32.593  19.464  1.00 33.73           C  
ATOM     70  C   LEU A  11     -18.291 -34.046  19.001  1.00 33.73           C  
ATOM     71  CB  LEU A  11     -17.581 -32.485  20.823  1.00 33.73           C  
ATOM     72  O   LEU A  11     -19.001 -34.877  19.571  1.00 33.73           O  
ATOM     73  CG  LEU A  11     -16.333 -31.603  20.878  1.00 33.73           C  
ATOM     74  CD1 LEU A  11     -16.655 -30.270  21.545  1.00 33.73           C  
ATOM     75  CD2 LEU A  11     -15.204 -32.317  21.614  1.00 33.73           C  
ATOM     76  N   GLY A  12     -17.720 -34.456  17.830  1.00 29.91           N  
ATOM     77  CA  GLY A  12     -16.487 -35.173  17.550  1.00 29.91           C  
ATOM     78  C   GLY A  12     -16.713 -36.627  17.179  1.00 29.91           C  
ATOM     79  O   GLY A  12     -17.269 -37.395  17.967  1.00 29.91           O  
ATOM     80  N   ALA A  13     -16.547 -37.117  15.928  1.00 39.04           N  
ATOM     81  CA  ALA A  13     -15.792 -37.776  14.866  1.00 39.04           C  
ATOM     82  C   ALA A  13     -16.028 -39.284  14.881  1.00 39.04           C  
ATOM     83  CB  ALA A  13     -14.302 -37.473  15.006  1.00 39.04           C  
ATOM     84  O   ALA A  13     -16.222 -39.878  15.944  1.00 39.04           O  
ATOM     85  N   PRO A  14     -15.588 -40.145  13.669  1.00 48.53           N  
ATOM     86  CA  PRO A  14     -14.551 -40.316  12.648  1.00 48.53           C  
ATOM     87  C   PRO A  14     -14.957 -41.301  11.554  1.00 48.53           C  
ATOM     88  CB  PRO A  14     -13.356 -40.847  13.444  1.00 48.53           C  
ATOM     89  O   PRO A  14     -16.076 -41.822  11.571  1.00 48.53           O  
ATOM     90  CG  PRO A  14     -13.958 -41.705  14.509  1.00 48.53           C  
ATOM     91  CD  PRO A  14     -15.452 -41.565  14.448  1.00 48.53           C  
ATOM     92  N   PHE A  15     -14.762 -41.065  10.185  1.00 29.33           N  
ATOM     93  CA  PHE A  15     -14.080 -41.941   9.240  1.00 29.33           C  
ATOM     94  C   PHE A  15     -14.806 -41.960   7.900  1.00 29.33           C  
ATOM     95  CB  PHE A  15     -13.977 -43.363   9.801  1.00 29.33           C  
ATOM     96  O   PHE A  15     -16.028 -42.117   7.852  1.00 29.33           O  
ATOM     97  CG  PHE A  15     -12.612 -43.977   9.649  1.00 29.33           C  
ATOM     98  CD1 PHE A  15     -12.327 -44.817   8.579  1.00 29.33           C  
ATOM     99  CD2 PHE A  15     -11.612 -43.715  10.577  1.00 29.33           C  
ATOM    100  CE1 PHE A  15     -11.064 -45.388   8.436  1.00 29.33           C  
ATOM    101  CE2 PHE A  15     -10.347 -44.281  10.440  1.00 29.33           C  
ATOM    102  CZ  PHE A  15     -10.076 -45.118   9.370  1.00 29.33           C  
ATOM    103  N   ALA A  16     -14.301 -41.458   6.743  1.00 35.22           N  
ATOM    104  CA  ALA A  16     -13.654 -41.955   5.532  1.00 35.22           C  
ATOM    105  C   ALA A  16     -14.118 -41.178   4.303  1.00 35.22           C  
ATOM    106  CB  ALA A  16     -13.932 -43.445   5.352  1.00 35.22           C  
ATOM    107  O   ALA A  16     -15.317 -40.953   4.120  1.00 35.22           O  
ATOM    108  N   PRO A  17     -13.181 -40.539   3.402  1.00 40.40           N  
ATOM    109  CA  PRO A  17     -13.614 -40.663   2.009  1.00 40.40           C  
ATOM    110  C   PRO A  17     -12.560 -41.317   1.119  1.00 40.40           C  
ATOM    111  CB  PRO A  17     -13.861 -39.212   1.586  1.00 40.40           C  
ATOM    112  O   PRO A  17     -11.361 -41.110   1.321  1.00 40.40           O  
ATOM    113  CG  PRO A  17     -12.980 -38.399   2.478  1.00 40.40           C  
ATOM    114  CD  PRO A  17     -12.267 -39.328   3.419  1.00 40.40           C  
ATOM    115  N   LEU A  18     -12.900 -42.557   0.566  1.00 33.31           N  
ATOM    116  CA  LEU A  18     -12.664 -43.313  -0.660  1.00 33.31           C  
ATOM    117  C   LEU A  18     -12.799 -42.416  -1.886  1.00 33.31           C  
ATOM    118  CB  LEU A  18     -13.641 -44.487  -0.762  1.00 33.31           C  
ATOM    119  O   LEU A  18     -13.769 -41.664  -2.006  1.00 33.31           O  
ATOM    120  CG  LEU A  18     -13.018 -45.874  -0.933  1.00 33.31           C  
ATOM    121  CD1 LEU A  18     -13.057 -46.638   0.386  1.00 33.31           C  
ATOM    122  CD2 LEU A  18     -13.737 -46.652  -2.029  1.00 33.31           C  
ATOM    123  N   HIS A  19     -11.667 -42.125  -2.625  1.00 34.76           N  
ATOM    124  CA  HIS A  19     -10.905 -42.463  -3.821  1.00 34.76           C  
ATOM    125  C   HIS A  19     -11.568 -41.900  -5.074  1.00 34.76           C  
ATOM    126  CB  HIS A  19     -10.748 -43.979  -3.946  1.00 34.76           C  
ATOM    127  O   HIS A  19     -12.732 -42.198  -5.353  1.00 34.76           O  
ATOM    128  CG  HIS A  19      -9.507 -44.509  -3.301  1.00 34.76           C  
ATOM    129  CD2 HIS A  19      -8.304 -44.840  -3.827  1.00 34.76           C  
ATOM    130  ND1 HIS A  19      -9.419 -44.758  -1.949  1.00 34.76           N  
ATOM    131  CE1 HIS A  19      -8.212 -45.220  -1.670  1.00 34.76           C  
ATOM    132  NE2 HIS A  19      -7.515 -45.279  -2.792  1.00 34.76           N  
ATOM    133  N   GLY A  20     -10.942 -40.842  -5.686  1.00 31.77           N  
ATOM    134  CA  GLY A  20     -10.109 -40.856  -6.877  1.00 31.77           C  
ATOM    135  C   GLY A  20     -10.634 -39.961  -7.984  1.00 31.77           C  
ATOM    136  O   GLY A  20     -11.790 -40.084  -8.392  1.00 31.77           O  
ATOM    137  N   GLY A  21      -9.746 -38.847  -8.320  1.00 33.16           N  
ATOM    138  CA  GLY A  21      -8.548 -38.595  -9.104  1.00 33.16           C  
ATOM    139  C   GLY A  21      -8.799 -37.711 -10.311  1.00 33.16           C  
ATOM    140  O   GLY A  21      -9.743 -37.941 -11.069  1.00 33.16           O  
ATOM    141  N   GLY A  22      -8.033 -36.473 -10.310  1.00 30.07           N  
ATOM    142  CA  GLY A  22      -6.743 -36.221 -10.932  1.00 30.07           C  
ATOM    143  C   GLY A  22      -6.483 -34.750 -11.194  1.00 30.07           C  
ATOM    144  O   GLY A  22      -7.141 -34.139 -12.039  1.00 30.07           O  
ATOM    145  N   SER A  23      -5.728 -34.078 -10.262  1.00 28.64           N  
ATOM    146  CA  SER A  23      -4.899 -32.877 -10.245  1.00 28.64           C  
ATOM    147  C   SER A  23      -3.436 -33.218  -9.983  1.00 28.64           C  
ATOM    148  CB  SER A  23      -5.400 -31.896  -9.185  1.00 28.64           C  
ATOM    149  O   SER A  23      -3.128 -34.009  -9.088  1.00 28.64           O  
ATOM    150  OG  SER A  23      -4.486 -30.826  -9.017  1.00 28.64           O  
ATOM    151  N   LEU A  24      -2.531 -33.123 -10.923  1.00 36.36           N  
ATOM    152  CA  LEU A  24      -1.073 -33.125 -10.904  1.00 36.36           C  
ATOM    153  C   LEU A  24      -0.530 -31.708 -10.754  1.00 36.36           C  
ATOM    154  CB  LEU A  24      -0.520 -33.763 -12.181  1.00 36.36           C  
ATOM    155  O   LEU A  24      -0.847 -30.828 -11.557  1.00 36.36           O  
ATOM    156  CG  LEU A  24      -0.190 -35.254 -12.106  1.00 36.36           C  
ATOM    157  CD1 LEU A  24      -0.397 -35.912 -13.466  1.00 36.36           C  
ATOM    158  CD2 LEU A  24       1.240 -35.462 -11.618  1.00 36.36           C  
ATOM    159  N   HIS A  25       0.047 -31.297  -9.553  1.00 34.61           N  
ATOM    160  CA  HIS A  25       1.107 -30.445  -9.024  1.00 34.61           C  
ATOM    161  C   HIS A  25       2.417 -31.215  -8.890  1.00 34.61           C  
ATOM    162  CB  HIS A  25       0.700 -29.862  -7.670  1.00 34.61           C  
ATOM    163  O   HIS A  25       2.425 -32.360  -8.431  1.00 34.61           O  
ATOM    164  CG  HIS A  25      -0.169 -28.650  -7.775  1.00 34.61           C  
ATOM    165  CD2 HIS A  25      -1.512 -28.507  -7.674  1.00 34.61           C  
ATOM    166  ND1 HIS A  25       0.336 -27.391  -8.018  1.00 34.61           N  
ATOM    167  CE1 HIS A  25      -0.662 -26.523  -8.060  1.00 34.61           C  
ATOM    168  NE2 HIS A  25      -1.794 -27.175  -7.855  1.00 34.61           N  
ATOM    169  N   TYR A  26       3.523 -30.786  -9.464  1.00 33.14           N  
ATOM    170  CA  TYR A  26       4.861 -30.997  -8.922  1.00 33.14           C  
ATOM    171  C   TYR A  26       5.522 -29.669  -8.571  1.00 33.14           C  
ATOM    172  CB  TYR A  26       5.731 -31.766  -9.920  1.00 33.14           C  
ATOM    173  O   TYR A  26       5.537 -28.742  -9.384  1.00 33.14           O  
ATOM    174  CG  TYR A  26       6.168 -33.123  -9.425  1.00 33.14           C  
ATOM    175  CD1 TYR A  26       7.356 -33.277  -8.713  1.00 33.14           C  
ATOM    176  CD2 TYR A  26       5.396 -34.254  -9.669  1.00 33.14           C  
ATOM    177  CE1 TYR A  26       7.764 -34.526  -8.257  1.00 33.14           C  
ATOM    178  CE2 TYR A  26       5.794 -35.507  -9.217  1.00 33.14           C  
ATOM    179  OH  TYR A  26       7.376 -36.872  -8.063  1.00 33.14           O  
ATOM    180  CZ  TYR A  26       6.977 -35.634  -8.513  1.00 33.14           C  
ATOM    181  N   ALA A  27       5.906 -29.387  -7.278  1.00 32.17           N  
ATOM    182  CA  ALA A  27       6.744 -29.074  -6.124  1.00 32.17           C  
ATOM    183  C   ALA A  27       8.223 -29.238  -6.459  1.00 32.17           C  
ATOM    184  CB  ALA A  27       6.368 -29.959  -4.938  1.00 32.17           C  
ATOM    185  O   ALA A  27       8.608 -30.182  -7.153  1.00 32.17           O  
ATOM    186  N   LEU A  28       9.048 -28.257  -6.189  1.00 32.55           N  
ATOM    187  CA  LEU A  28      10.233 -27.717  -5.531  1.00 32.55           C  
ATOM    188  C   LEU A  28      10.653 -28.599  -4.360  1.00 32.55           C  
ATOM    189  CB  LEU A  28       9.971 -26.290  -5.041  1.00 32.55           C  
ATOM    190  O   LEU A  28       9.844 -28.895  -3.478  1.00 32.55           O  
ATOM    191  CG  LEU A  28      11.104 -25.284  -5.250  1.00 32.55           C  
ATOM    192  CD1 LEU A  28      11.108 -24.782  -6.690  1.00 32.55           C  
ATOM    193  CD2 LEU A  28      10.972 -24.120  -4.273  1.00 32.55           C  
ATOM    194  N   ALA A  29      11.751 -29.298  -4.452  1.00 29.78           N  
ATOM    195  CA  ALA A  29      12.613 -29.737  -3.358  1.00 29.78           C  
ATOM    196  C   ALA A  29      14.078 -29.432  -3.657  1.00 29.78           C  
ATOM    197  CB  ALA A  29      12.426 -31.230  -3.099  1.00 29.78           C  
ATOM    198  O   ALA A  29      14.560 -29.695  -4.762  1.00 29.78           O  
ATOM    199  N   ARG A  30      14.720 -28.653  -2.792  1.00 38.36           N  
ATOM    200  CA  ARG A  30      15.933 -28.377  -2.029  1.00 38.36           C  
ATOM    201  C   ARG A  30      16.471 -29.646  -1.377  1.00 38.36           C  
ATOM    202  CB  ARG A  30      15.668 -27.311  -0.964  1.00 38.36           C  
ATOM    203  O   ARG A  30      15.714 -30.407  -0.772  1.00 38.36           O  
ATOM    204  CG  ARG A  30      16.122 -25.916  -1.361  1.00 38.36           C  
ATOM    205  CD  ARG A  30      16.148 -24.970  -0.168  1.00 38.36           C  
ATOM    206  NE  ARG A  30      15.015 -24.048  -0.187  1.00 38.36           N  
ATOM    207  NH1 ARG A  30      16.305 -22.135  -0.067  1.00 38.36           N  
ATOM    208  NH2 ARG A  30      14.020 -21.979  -0.160  1.00 38.36           N  
ATOM    209  CZ  ARG A  30      15.116 -22.723  -0.138  1.00 38.36           C  
ATOM    210  N   LYS A  31      17.755 -30.048  -1.616  1.00 32.38           N  
ATOM    211  CA  LYS A  31      18.760 -30.589  -0.706  1.00 32.38           C  
ATOM    212  C   LYS A  31      20.160 -30.478  -1.302  1.00 32.38           C  
ATOM    213  CB  LYS A  31      18.449 -32.048  -0.368  1.00 32.38           C  
ATOM    214  O   LYS A  31      20.394 -30.907  -2.434  1.00 32.38           O  
ATOM    215  CG  LYS A  31      18.973 -32.495   0.988  1.00 32.38           C  
ATOM    216  CD  LYS A  31      18.266 -33.754   1.474  1.00 32.38           C  
ATOM    217  CE  LYS A  31      18.873 -34.272   2.771  1.00 32.38           C  
ATOM    218  NZ  LYS A  31      18.269 -35.574   3.184  1.00 32.38           N  
ATOM    219  N   GLY A  32      21.131 -29.641  -0.726  1.00 29.82           N  
ATOM    220  CA  GLY A  32      22.306 -29.547   0.125  1.00 29.82           C  
ATOM    221  C   GLY A  32      23.429 -30.472  -0.304  1.00 29.82           C  
ATOM    222  O   GLY A  32      23.192 -31.638  -0.626  1.00 29.82           O  
ATOM    223  N   GLY A  33      24.660 -29.961  -0.691  1.00 27.02           N  
ATOM    224  CA  GLY A  33      26.013 -29.807  -0.180  1.00 27.02           C  
ATOM    225  C   GLY A  33      27.020 -30.702  -0.877  1.00 27.02           C  
ATOM    226  O   GLY A  33      26.738 -31.872  -1.142  1.00 27.02           O  
ATOM    227  N   ALA A  34      28.159 -30.124  -1.482  1.00 29.51           N  
ATOM    228  CA  ALA A  34      29.590 -30.234  -1.212  1.00 29.51           C  
ATOM    229  C   ALA A  34      30.381 -30.409  -2.505  1.00 29.51           C  
ATOM    230  CB  ALA A  34      29.865 -31.397  -0.262  1.00 29.51           C  
ATOM    231  O   ALA A  34      30.023 -31.230  -3.353  1.00 29.51           O  
ATOM    232  N   GLY A  35      31.216 -29.403  -2.976  1.00 27.21           N  
ATOM    233  CA  GLY A  35      32.665 -29.431  -3.097  1.00 27.21           C  
ATOM    234  C   GLY A  35      33.147 -29.282  -4.527  1.00 27.21           C  
ATOM    235  O   GLY A  35      32.566 -29.861  -5.447  1.00 27.21           O  
ATOM    236  N   GLY A  36      33.777 -28.162  -4.940  1.00 28.13           N  
ATOM    237  CA  GLY A  36      35.164 -27.943  -5.317  1.00 28.13           C  
ATOM    238  C   GLY A  36      35.360 -27.802  -6.815  1.00 28.13           C  
ATOM    239  O   GLY A  36      34.741 -28.525  -7.598  1.00 28.13           O  
ATOM    240  N   THR A  37      35.883 -26.652  -7.363  1.00 38.31           N  
ATOM    241  CA  THR A  37      36.904 -25.955  -8.138  1.00 38.31           C  
ATOM    242  C   THR A  37      37.284 -26.758  -9.378  1.00 38.31           C  
ATOM    243  CB  THR A  37      38.162 -25.688  -7.291  1.00 38.31           C  
ATOM    244  O   THR A  37      37.367 -27.987  -9.327  1.00 38.31           O  
ATOM    245  CG2 THR A  37      37.854 -24.749  -6.129  1.00 38.31           C  
ATOM    246  OG1 THR A  37      38.654 -26.929  -6.770  1.00 38.31           O  
ATOM    247  N   ARG A  38      37.346 -26.150 -10.588  1.00 30.21           N  
ATOM    248  CA  ARG A  38      38.443 -25.876 -11.511  1.00 30.21           C  
ATOM    249  C   ARG A  38      37.942 -25.803 -12.950  1.00 30.21           C  
ATOM    250  CB  ARG A  38      39.529 -26.947 -11.389  1.00 30.21           C  
ATOM    251  O   ARG A  38      37.130 -26.628 -13.373  1.00 30.21           O  
ATOM    252  CG  ARG A  38      39.002 -28.316 -10.989  1.00 30.21           C  
ATOM    253  CD  ARG A  38      40.126 -29.334 -10.850  1.00 30.21           C  
ATOM    254  NE  ARG A  38      39.618 -30.649 -10.470  1.00 30.21           N  
ATOM    255  NH1 ARG A  38      40.537 -30.621  -8.351  1.00 30.21           N  
ATOM    256  NH2 ARG A  38      39.316 -32.430  -9.052  1.00 30.21           N  
ATOM    257  CZ  ARG A  38      39.825 -31.230  -9.292  1.00 30.21           C  
ATOM    258  N   SER A  39      38.147 -24.692 -13.663  1.00 33.01           N  
ATOM    259  CA  SER A  39      38.838 -24.139 -14.823  1.00 33.01           C  
ATOM    260  C   SER A  39      39.275 -25.240 -15.783  1.00 33.01           C  
ATOM    261  CB  SER A  39      40.055 -23.322 -14.384  1.00 33.01           C  
ATOM    262  O   SER A  39      39.712 -26.309 -15.353  1.00 33.01           O  
ATOM    263  OG  SER A  39      39.654 -22.174 -13.657  1.00 33.01           O  
ATOM    264  N   ALA A  40      39.071 -25.046 -17.084  1.00 33.10           N  
ATOM    265  CA  ALA A  40      39.898 -24.864 -18.274  1.00 33.10           C  
ATOM    266  C   ALA A  40      39.278 -25.556 -19.484  1.00 33.10           C  
ATOM    267  CB  ALA A  40      41.309 -25.393 -18.028  1.00 33.10           C  
ATOM    268  O   ALA A  40      38.798 -26.687 -19.382  1.00 33.10           O  
ATOM    269  N   ALA A  41      39.010 -24.767 -20.545  1.00 31.53           N  
ATOM    270  CA  ALA A  41      39.671 -24.561 -21.831  1.00 31.53           C  
ATOM    271  C   ALA A  41      39.575 -25.810 -22.703  1.00 31.53           C  
ATOM    272  CB  ALA A  41      41.132 -24.172 -21.623  1.00 31.53           C  
ATOM    273  O   ALA A  41      39.812 -26.924 -22.231  1.00 31.53           O  
ATOM    274  N   GLY A  42      38.985 -25.632 -23.847  1.00 30.01           N  
ATOM    275  CA  GLY A  42      39.538 -25.683 -25.191  1.00 30.01           C  
ATOM    276  C   GLY A  42      38.889 -26.740 -26.064  1.00 30.01           C  
ATOM    277  O   GLY A  42      38.691 -27.877 -25.629  1.00 30.01           O  
ATOM    278  N   SER A  43      38.295 -26.225 -27.119  1.00 35.11           N  
ATOM    279  CA  SER A  43      38.716 -26.167 -28.515  1.00 35.11           C  
ATOM    280  C   SER A  43      37.987 -27.209 -29.356  1.00 35.11           C  
ATOM    281  CB  SER A  43      40.227 -26.375 -28.628  1.00 35.11           C  
ATOM    282  O   SER A  43      37.928 -28.384 -28.985  1.00 35.11           O  
ATOM    283  OG  SER A  43      40.842 -25.262 -29.253  1.00 35.11           O  
ATOM    284  N   SER A  44      37.356 -26.677 -30.370  1.00 36.54           N  
ATOM    285  CA  SER A  44      37.757 -26.529 -31.765  1.00 36.54           C  
ATOM    286  C   SER A  44      36.866 -27.354 -32.687  1.00 36.54           C  
ATOM    287  CB  SER A  44      39.218 -26.944 -31.949  1.00 36.54           C  
ATOM    288  O   SER A  44      36.516 -28.492 -32.366  1.00 36.54           O  
ATOM    289  OG  SER A  44      39.340 -28.356 -31.975  1.00 36.54           O  
ATOM    290  N   SER A  45      36.349 -26.562 -33.643  1.00 39.14           N  
ATOM    291  CA  SER A  45      36.798 -26.319 -35.010  1.00 39.14           C  
ATOM    292  C   SER A  45      35.691 -26.614 -36.016  1.00 39.14           C  
ATOM    293  CB  SER A  45      38.028 -27.170 -35.330  1.00 39.14           C  
ATOM    294  O   SER A  45      35.056 -27.669 -35.958  1.00 39.14           O  
ATOM    295  OG  SER A  45      37.670 -28.299 -36.108  1.00 39.14           O  
ATOM    296  N   GLY A  46      35.391 -25.558 -36.893  1.00 37.27           N  
ATOM    297  CA  GLY A  46      35.975 -24.948 -38.077  1.00 37.27           C  
ATOM    298  C   GLY A  46      35.345 -25.431 -39.370  1.00 37.27           C  
ATOM    299  O   GLY A  46      34.997 -26.607 -39.495  1.00 37.27           O  
ATOM    300  N   PHE A  47      34.919 -24.421 -40.191  1.00 32.26           N  
ATOM    301  CA  PHE A  47      35.476 -23.904 -41.436  1.00 32.26           C  
ATOM    302  C   PHE A  47      34.423 -23.133 -42.222  1.00 32.26           C  
ATOM    303  CB  PHE A  47      36.038 -25.046 -42.289  1.00 32.26           C  
ATOM    304  O   PHE A  47      33.296 -23.605 -42.389  1.00 32.26           O  
ATOM    305  CG  PHE A  47      37.026 -24.595 -43.330  1.00 32.26           C  
ATOM    306  CD1 PHE A  47      36.631 -24.405 -44.649  1.00 32.26           C  
ATOM    307  CD2 PHE A  47      38.353 -24.362 -42.990  1.00 32.26           C  
ATOM    308  CE1 PHE A  47      37.544 -23.989 -45.615  1.00 32.26           C  
ATOM    309  CE2 PHE A  47      39.271 -23.945 -43.950  1.00 32.26           C  
ATOM    310  CZ  PHE A  47      38.865 -23.760 -45.261  1.00 32.26           C  
ATOM    311  N   HIS A  48      34.687 -21.787 -42.665  1.00 32.66           N  
ATOM    312  CA  HIS A  48      35.322 -20.737 -43.453  1.00 32.66           C  
ATOM    313  C   HIS A  48      34.319 -20.063 -44.383  1.00 32.66           C  
ATOM    314  CB  HIS A  48      36.488 -21.307 -44.264  1.00 32.66           C  
ATOM    315  O   HIS A  48      33.586 -20.739 -45.108  1.00 32.66           O  
ATOM    316  CG  HIS A  48      37.592 -21.859 -43.420  1.00 32.66           C  
ATOM    317  CD2 HIS A  48      38.843 -21.399 -43.180  1.00 32.66           C  
ATOM    318  ND1 HIS A  48      37.468 -23.031 -42.705  1.00 32.66           N  
ATOM    319  CE1 HIS A  48      38.597 -23.268 -42.060  1.00 32.66           C  
ATOM    320  NE2 HIS A  48      39.448 -22.293 -42.331  1.00 32.66           N  
ATOM    321  N   SER A  49      34.091 -18.679 -44.261  1.00 31.51           N  
ATOM    322  CA  SER A  49      34.084 -17.826 -45.444  1.00 31.51           C  
ATOM    323  C   SER A  49      34.346 -16.369 -45.077  1.00 31.51           C  
ATOM    324  CB  SER A  49      32.748 -17.941 -46.180  1.00 31.51           C  
ATOM    325  O   SER A  49      33.739 -15.839 -44.145  1.00 31.51           O  
ATOM    326  OG  SER A  49      32.909 -17.662 -47.561  1.00 31.51           O  
ATOM    327  N   TRP A  50      35.599 -15.838 -45.207  1.00 32.94           N  
ATOM    328  CA  TRP A  50      36.524 -14.844 -45.740  1.00 32.94           C  
ATOM    329  C   TRP A  50      35.798 -13.543 -46.063  1.00 32.94           C  
ATOM    330  CB  TRP A  50      37.224 -15.377 -46.993  1.00 32.94           C  
ATOM    331  O   TRP A  50      34.696 -13.560 -46.618  1.00 32.94           O  
ATOM    332  CG  TRP A  50      38.653 -14.942 -47.124  1.00 32.94           C  
ATOM    333  CD1 TRP A  50      39.185 -13.738 -46.754  1.00 32.94           C  
ATOM    334  CD2 TRP A  50      39.732 -15.708 -47.669  1.00 32.94           C  
ATOM    335  CE2 TRP A  50      40.892 -14.905 -47.597  1.00 32.94           C  
ATOM    336  CE3 TRP A  50      39.832 -16.996 -48.211  1.00 32.94           C  
ATOM    337  NE1 TRP A  50      40.532 -13.710 -47.035  1.00 32.94           N  
ATOM    338  CH2 TRP A  50      42.207 -16.614 -48.573  1.00 32.94           C  
ATOM    339  CZ2 TRP A  50      42.138 -15.350 -48.047  1.00 32.94           C  
ATOM    340  CZ3 TRP A  50      41.072 -17.437 -48.659  1.00 32.94           C  
ATOM    341  N   THR A  51      36.016 -12.405 -45.365  1.00 35.88           N  
ATOM    342  CA  THR A  51      36.489 -11.026 -45.334  1.00 35.88           C  
ATOM    343  C   THR A  51      36.767 -10.518 -46.746  1.00 35.88           C  
ATOM    344  CB  THR A  51      37.762 -10.891 -44.477  1.00 35.88           C  
ATOM    345  O   THR A  51      37.367 -11.224 -47.559  1.00 35.88           O  
ATOM    346  CG2 THR A  51      37.457 -11.116 -43.000  1.00 35.88           C  
ATOM    347  OG1 THR A  51      38.725 -11.860 -44.908  1.00 35.88           O  
ATOM    348  N   ARG A  52      35.930  -9.702 -47.266  1.00 36.21           N  
ATOM    349  CA  ARG A  52      35.915  -8.606 -48.228  1.00 36.21           C  
ATOM    350  C   ARG A  52      36.788  -7.449 -47.755  1.00 36.21           C  
ATOM    351  CB  ARG A  52      34.484  -8.119 -48.466  1.00 36.21           C  
ATOM    352  O   ARG A  52      36.599  -6.932 -46.652  1.00 36.21           O  
ATOM    353  CG  ARG A  52      33.874  -8.609 -49.769  1.00 36.21           C  
ATOM    354  CD  ARG A  52      32.639  -7.805 -50.152  1.00 36.21           C  
ATOM    355  NE  ARG A  52      31.964  -8.375 -51.315  1.00 36.21           N  
ATOM    356  NH1 ARG A  52      32.798  -6.829 -52.815  1.00 36.21           N  
ATOM    357  NH2 ARG A  52      31.399  -8.495 -53.537  1.00 36.21           N  
ATOM    358  CZ  ARG A  52      32.055  -7.898 -52.553  1.00 36.21           C  
ATOM    359  N   THR A  53      38.121  -7.410 -47.994  1.00 33.96           N  
ATOM    360  CA  THR A  53      39.157  -6.476 -48.422  1.00 33.96           C  
ATOM    361  C   THR A  53      38.848  -5.926 -49.812  1.00 33.96           C  
ATOM    362  CB  THR A  53      40.543  -7.146 -48.429  1.00 33.96           C  
ATOM    363  O   THR A  53      38.478  -6.678 -50.715  1.00 33.96           O  
ATOM    364  CG2 THR A  53      41.026  -7.425 -47.009  1.00 33.96           C  
ATOM    365  OG1 THR A  53      40.467  -8.383 -49.148  1.00 33.96           O  
ATOM    366  N   SER A  54      38.302  -4.702 -49.975  1.00 30.52           N  
ATOM    367  CA  SER A  54      38.280  -3.704 -51.039  1.00 30.52           C  
ATOM    368  C   SER A  54      39.552  -2.863 -51.035  1.00 30.52           C  
ATOM    369  CB  SER A  54      37.058  -2.795 -50.896  1.00 30.52           C  
ATOM    370  O   SER A  54      39.865  -2.205 -50.040  1.00 30.52           O  
ATOM    371  OG  SER A  54      35.936  -3.353 -51.558  1.00 30.52           O  
ATOM    372  N   VAL A  55      40.669  -3.311 -51.574  1.00 37.01           N  
ATOM    373  CA  VAL A  55      41.648  -2.679 -52.451  1.00 37.01           C  
ATOM    374  C   VAL A  55      41.362  -3.056 -53.903  1.00 37.01           C  
ATOM    375  CB  VAL A  55      43.092  -3.078 -52.072  1.00 37.01           C  
ATOM    376  O   VAL A  55      41.161  -4.231 -54.217  1.00 37.01           O  
ATOM    377  CG1 VAL A  55      43.346  -2.836 -50.585  1.00 37.01           C  
ATOM    378  CG2 VAL A  55      43.352  -4.540 -52.430  1.00 37.01           C  
ATOM    379  N   SER A  56      40.727  -2.159 -54.731  1.00 31.64           N  
ATOM    380  CA  SER A  56      40.856  -2.219 -56.183  1.00 31.64           C  
ATOM    381  C   SER A  56      41.339  -0.888 -56.751  1.00 31.64           C  
ATOM    382  CB  SER A  56      39.522  -2.603 -56.824  1.00 31.64           C  
ATOM    383  O   SER A  56      40.877   0.175 -56.332  1.00 31.64           O  
ATOM    384  OG  SER A  56      39.571  -3.924 -57.335  1.00 31.64           O  
ATOM    385  N   SER A  57      42.564  -0.936 -57.436  1.00 37.32           N  
ATOM    386  CA  SER A  57      42.962  -1.359 -58.775  1.00 37.32           C  
ATOM    387  C   SER A  57      43.113  -0.164 -59.711  1.00 37.32           C  
ATOM    388  CB  SER A  57      41.944  -2.343 -59.351  1.00 37.32           C  
ATOM    389  O   SER A  57      42.240   0.705 -59.761  1.00 37.32           O  
ATOM    390  OG  SER A  57      40.621  -1.916 -59.078  1.00 37.32           O  
ATOM    391  N   VAL A  58      44.343   0.354 -59.907  1.00 33.77           N  
ATOM    392  CA  VAL A  58      45.352   0.455 -60.956  1.00 33.77           C  
ATOM    393  C   VAL A  58      44.930  -0.381 -62.162  1.00 33.77           C  
ATOM    394  CB  VAL A  58      46.741   0.003 -60.453  1.00 33.77           C  
ATOM    395  O   VAL A  58      44.585  -1.556 -62.020  1.00 33.77           O  
ATOM    396  CG1 VAL A  58      46.692  -1.442 -59.959  1.00 33.77           C  
ATOM    397  CG2 VAL A  58      47.785   0.158 -61.557  1.00 33.77           C  
ATOM    398  N   SER A  59      44.178   0.121 -63.008  1.00 38.34           N  
ATOM    399  CA  SER A  59      44.004   0.154 -64.457  1.00 38.34           C  
ATOM    400  C   SER A  59      45.294  -0.225 -65.177  1.00 38.34           C  
ATOM    401  CB  SER A  59      43.546   1.540 -64.911  1.00 38.34           C  
ATOM    402  O   SER A  59      46.316   0.447 -65.026  1.00 38.34           O  
ATOM    403  OG  SER A  59      42.766   1.451 -66.091  1.00 38.34           O  
ATOM    404  N   ALA A  60      45.547  -1.440 -65.285  1.00 33.04           N  
ATOM    405  CA  ALA A  60      46.442  -2.048 -66.266  1.00 33.04           C  
ATOM    406  C   ALA A  60      45.682  -2.998 -67.188  1.00 33.04           C  
ATOM    407  CB  ALA A  60      47.577  -2.790 -65.564  1.00 33.04           C  
ATOM    408  O   ALA A  60      44.900  -3.830 -66.723  1.00 33.04           O  
ATOM    409  N   SER A  61      45.232  -2.578 -68.285  1.00 37.09           N  
ATOM    410  CA  SER A  61      45.122  -2.988 -69.681  1.00 37.09           C  
ATOM    411  C   SER A  61      46.189  -4.016 -70.042  1.00 37.09           C  
ATOM    412  CB  SER A  61      45.237  -1.775 -70.606  1.00 37.09           C  
ATOM    413  O   SER A  61      47.357  -3.858 -69.683  1.00 37.09           O  
ATOM    414  OG  SER A  61      44.156  -0.882 -70.401  1.00 37.09           O  
ATOM    415  N   PRO A  62      45.780  -5.296 -70.427  1.00 37.36           N  
ATOM    416  CA  PRO A  62      46.740  -5.976 -71.299  1.00 37.36           C  
ATOM    417  C   PRO A  62      46.131  -6.392 -72.636  1.00 37.36           C  
ATOM    418  CB  PRO A  62      47.153  -7.202 -70.481  1.00 37.36           C  
ATOM    419  O   PRO A  62      44.946  -6.728 -72.701  1.00 37.36           O  
ATOM    420  CG  PRO A  62      45.920  -7.595 -69.733  1.00 37.36           C  
ATOM    421  CD  PRO A  62      44.853  -6.572 -70.002  1.00 37.36           C  
ATOM    422  N   SER A  63      46.351  -5.558 -73.780  1.00 31.51           N  
ATOM    423  CA  SER A  63      46.563  -6.284 -75.029  1.00 31.51           C  
ATOM    424  C   SER A  63      46.487  -5.349 -76.231  1.00 31.51           C  
ATOM    425  CB  SER A  63      45.534  -7.405 -75.179  1.00 31.51           C  
ATOM    426  O   SER A  63      45.426  -4.798 -76.530  1.00 31.51           O  
ATOM    427  OG  SER A  63      46.036  -8.441 -76.005  1.00 31.51           O  
ATOM    428  N   ARG A  64      47.513  -4.630 -76.597  1.00 34.80           N  
ATOM    429  CA  ARG A  64      48.080  -4.317 -77.905  1.00 34.80           C  
ATOM    430  C   ARG A  64      49.242  -5.248 -78.234  1.00 34.80           C  
ATOM    431  CB  ARG A  64      48.545  -2.860 -77.954  1.00 34.80           C  
ATOM    432  O   ARG A  64      50.201  -5.349 -77.466  1.00 34.80           O  
ATOM    433  CG  ARG A  64      47.409  -1.851 -77.981  1.00 34.80           C  
ATOM    434  CD  ARG A  64      47.655  -0.751 -79.005  1.00 34.80           C  
ATOM    435  NE  ARG A  64      48.428   0.350 -78.437  1.00 34.80           N  
ATOM    436  NH1 ARG A  64      47.372   1.997 -79.665  1.00 34.80           N  
ATOM    437  NH2 ARG A  64      49.033   2.551 -78.185  1.00 34.80           N  
ATOM    438  CZ  ARG A  64      48.276   1.630 -78.764  1.00 34.80           C  
ATOM    439  N   PHE A  65      49.039  -6.383 -78.745  1.00 30.06           N  
ATOM    440  CA  PHE A  65      49.823  -7.196 -79.668  1.00 30.06           C  
ATOM    441  C   PHE A  65      49.722  -6.654 -81.088  1.00 30.06           C  
ATOM    442  CB  PHE A  65      49.358  -8.655 -79.629  1.00 30.06           C  
ATOM    443  O   PHE A  65      48.622  -6.506 -81.625  1.00 30.06           O  
ATOM    444  CG  PHE A  65      50.334  -9.620 -80.246  1.00 30.06           C  
ATOM    445  CD1 PHE A  65      50.137 -10.101 -81.535  1.00 30.06           C  
ATOM    446  CD2 PHE A  65      51.450 -10.046 -79.537  1.00 30.06           C  
ATOM    447  CE1 PHE A  65      51.038 -10.994 -82.109  1.00 30.06           C  
ATOM    448  CE2 PHE A  65      52.355 -10.939 -80.104  1.00 30.06           C  
ATOM    449  CZ  PHE A  65      52.147 -11.412 -81.390  1.00 30.06           C  
ATOM    450  N   ARG A  66      50.521  -5.742 -81.554  1.00 35.69           N  
ATOM    451  CA  ARG A  66      51.414  -5.298 -82.620  1.00 35.69           C  
ATOM    452  C   ARG A  66      52.256  -6.456 -83.147  1.00 35.69           C  
ATOM    453  CB  ARG A  66      52.324  -4.172 -82.124  1.00 35.69           C  
ATOM    454  O   ARG A  66      52.803  -7.238 -82.367  1.00 35.69           O  
ATOM    455  CG  ARG A  66      52.573  -3.082 -83.155  1.00 35.69           C  
ATOM    456  CD  ARG A  66      53.599  -2.069 -82.668  1.00 35.69           C  
ATOM    457  NE  ARG A  66      52.984  -1.033 -81.843  1.00 35.69           N  
ATOM    458  NH1 ARG A  66      53.126   0.622 -83.448  1.00 35.69           N  
ATOM    459  NH2 ARG A  66      52.206   1.082 -81.400  1.00 35.69           N  
ATOM    460  CZ  ARG A  66      52.773   0.221 -82.232  1.00 35.69           C  
ATOM    461  N   GLY A  67      51.828  -7.109 -84.184  1.00 35.22           N  
ATOM    462  CA  GLY A  67      52.108  -7.336 -85.593  1.00 35.22           C  
ATOM    463  C   GLY A  67      53.585  -7.522 -85.885  1.00 35.22           C  
ATOM    464  O   GLY A  67      54.407  -6.682 -85.513  1.00 35.22           O  
ATOM    465  N   ALA A  68      54.065  -8.754 -85.766  1.00 34.09           N  
ATOM    466  CA  ALA A  68      55.180  -9.386 -86.465  1.00 34.09           C  
ATOM    467  C   ALA A  68      54.693 -10.516 -87.368  1.00 34.09           C  
ATOM    468  CB  ALA A  68      56.205  -9.913 -85.464  1.00 34.09           C  
ATOM    469  O   ALA A  68      53.906 -11.364 -86.940  1.00 34.09           O  
ATOM    470  N   GLY A  69      54.774 -10.358 -88.739  1.00 32.69           N  
ATOM    471  CA  GLY A  69      55.448 -11.299 -89.619  1.00 32.69           C  
ATOM    472  C   GLY A  69      54.898 -11.292 -91.033  1.00 32.69           C  
ATOM    473  O   GLY A  69      53.683 -11.240 -91.232  1.00 32.69           O  
ATOM    474  N   ALA A  70      55.707 -10.703 -91.950  1.00 32.70           N  
ATOM    475  CA  ALA A  70      56.510 -11.441 -92.922  1.00 32.70           C  
ATOM    476  C   ALA A  70      55.778 -11.566 -94.256  1.00 32.70           C  
ATOM    477  CB  ALA A  70      56.862 -12.824 -92.381  1.00 32.70           C  
ATOM    478  O   ALA A  70      54.581 -11.859 -94.289  1.00 32.70           O  
ATOM    479  N   ALA A  71      56.233 -10.855 -95.269  1.00 31.67           N  
ATOM    480  CA  ALA A  71      56.925 -11.292 -96.479  1.00 31.67           C  
ATOM    481  C   ALA A  71      55.935 -11.579 -97.604  1.00 31.67           C  
ATOM    482  CB  ALA A  71      57.771 -12.530 -96.191  1.00 31.67           C  
ATOM    483  O   ALA A  71      54.896 -12.204 -97.381  1.00 31.67           O  
ATOM    484  N   SER A  72      55.915 -10.764 -98.639  1.00 34.18           N  
ATOM    485  CA  SER A  72      56.188 -11.279 -99.977  1.00 34.18           C  
ATOM    486  C   SER A  72      55.918 -10.221-101.042  1.00 34.18           C  
ATOM    487  CB  SER A  72      55.343 -12.522-100.257  1.00 34.18           C  
ATOM    488  O   SER A  72      54.847  -9.612-101.062  1.00 34.18           O  
ATOM    489  OG  SER A  72      55.704 -13.108-101.496  1.00 34.18           O  
ATOM    490  N   SER A  73      56.944  -9.587-101.604  1.00 36.51           N  
ATOM    491  CA  SER A  73      57.784  -9.626-102.796  1.00 36.51           C  
ATOM    492  C   SER A  73      57.014 -10.161-103.999  1.00 36.51           C  
ATOM    493  CB  SER A  73      59.024 -10.486-102.551  1.00 36.51           C  
ATOM    494  O   SER A  73      56.251 -11.122-103.876  1.00 36.51           O  
ATOM    495  OG  SER A  73      60.126  -9.682-102.165  1.00 36.51           O  
ATOM    496  N   THR A  74      56.896  -9.349-105.085  1.00 37.61           N  
ATOM    497  CA  THR A  74      57.482  -9.469-106.415  1.00 37.61           C  
ATOM    498  C   THR A  74      56.489  -9.026-107.486  1.00 37.61           C  
ATOM    499  CB  THR A  74      57.936 -10.913-106.697  1.00 37.61           C  
ATOM    500  O   THR A  74      55.286  -9.262-107.359  1.00 37.61           O  
ATOM    501  CG2 THR A  74      58.880 -11.416-105.610  1.00 37.61           C  
ATOM    502  OG1 THR A  74      56.787 -11.767-106.749  1.00 37.61           O  
ATOM    503  N   ASP A  75      56.777  -8.006-108.198  1.00 33.01           N  
ATOM    504  CA  ASP A  75      57.267  -8.277-109.546  1.00 33.01           C  
ATOM    505  C   ASP A  75      56.432  -7.541-110.592  1.00 33.01           C  
ATOM    506  CB  ASP A  75      57.258  -9.781-109.828  1.00 33.01           C  
ATOM    507  O   ASP A  75      55.210  -7.692-110.637  1.00 33.01           O  
ATOM    508  CG  ASP A  75      58.395 -10.221-110.732  1.00 33.01           C  
ATOM    509  OD1 ASP A  75      58.154 -10.488-111.930  1.00 33.01           O  
ATOM    510  OD2 ASP A  75      59.542 -10.305-110.243  1.00 33.01           O  
ATOM    511  N   SER A  76      56.875  -6.478-111.149  1.00 35.93           N  
ATOM    512  CA  SER A  76      57.588  -6.447-112.421  1.00 35.93           C  
ATOM    513  C   SER A  76      56.622  -6.308-113.593  1.00 35.93           C  
ATOM    514  CB  SER A  76      58.434  -7.709-112.593  1.00 35.93           C  
ATOM    515  O   SER A  76      55.619  -7.021-113.665  1.00 35.93           O  
ATOM    516  OG  SER A  76      59.780  -7.377-112.889  1.00 35.93           O  
ATOM    517  N   LEU A  77      56.530  -5.128-114.275  1.00 38.47           N  
ATOM    518  CA  LEU A  77      57.059  -4.971-115.625  1.00 38.47           C  
ATOM    519  C   LEU A  77      56.229  -3.970-116.421  1.00 38.47           C  
ATOM    520  CB  LEU A  77      57.088  -6.319-116.350  1.00 38.47           C  
ATOM    521  O   LEU A  77      55.027  -4.168-116.614  1.00 38.47           O  
ATOM    522  CG  LEU A  77      58.103  -6.456-117.486  1.00 38.47           C  
ATOM    523  CD1 LEU A  77      58.495  -7.918-117.672  1.00 38.47           C  
ATOM    524  CD2 LEU A  77      57.539  -5.880-118.780  1.00 38.47           C  
ATOM    525  N   ASP A  78      56.629  -2.787-116.527  1.00 38.27           N  
ATOM    526  CA  ASP A  78      57.105  -1.893-117.578  1.00 38.27           C  
ATOM    527  C   ASP A  78      57.409  -2.666-118.860  1.00 38.27           C  
ATOM    528  CB  ASP A  78      58.350  -1.134-117.114  1.00 38.27           C  
ATOM    529  O   ASP A  78      58.029  -3.730-118.817  1.00 38.27           O  
ATOM    530  CG  ASP A  78      58.032   0.245-116.563  1.00 38.27           C  
ATOM    531  OD1 ASP A  78      57.112   0.913-117.084  1.00 38.27           O  
ATOM    532  OD2 ASP A  78      58.709   0.669-115.602  1.00 38.27           O  
ATOM    533  N   THR A  79      56.665  -2.588-120.043  1.00 40.22           N  
ATOM    534  CA  THR A  79      57.296  -2.386-121.343  1.00 40.22           C  
ATOM    535  C   THR A  79      56.355  -2.801-122.470  1.00 40.22           C  
ATOM    536  CB  THR A  79      58.614  -3.174-121.454  1.00 40.22           C  
ATOM    537  O   THR A  79      55.821  -3.912-122.462  1.00 40.22           O  
ATOM    538  CG2 THR A  79      59.799  -2.330-120.996  1.00 40.22           C  
ATOM    539  OG1 THR A  79      58.532  -4.347-120.635  1.00 40.22           O  
ATOM    540  N   LEU A  80      55.778  -1.905-123.305  1.00 44.91           N  
ATOM    541  CA  LEU A  80      56.117  -1.614-124.694  1.00 44.91           C  
ATOM    542  C   LEU A  80      54.880  -1.184-125.476  1.00 44.91           C  
ATOM    543  CB  LEU A  80      56.756  -2.836-125.358  1.00 44.91           C  
ATOM    544  O   LEU A  80      53.852  -1.864-125.442  1.00 44.91           O  
ATOM    545  CG  LEU A  80      58.099  -3.293-124.788  1.00 44.91           C  
ATOM    546  CD1 LEU A  80      58.551  -4.584-125.463  1.00 44.91           C  
ATOM    547  CD2 LEU A  80      59.150  -2.200-124.955  1.00 44.91           C  
ATOM    548  N   SER A  81      54.773   0.113-125.792  1.00 40.68           N  
ATOM    549  CA  SER A  81      55.193   0.809-127.004  1.00 40.68           C  
ATOM    550  C   SER A  81      54.584   0.171-128.248  1.00 40.68           C  
ATOM    551  CB  SER A  81      56.718   0.814-127.118  1.00 40.68           C  
ATOM    552  O   SER A  81      54.617  -1.052-128.404  1.00 40.68           O  
ATOM    553  OG  SER A  81      57.138   1.603-128.218  1.00 40.68           O  
ATOM    554  N   ASN A  82      53.533   0.751-128.831  1.00 43.37           N  
ATOM    555  CA  ASN A  82      53.463   1.437-130.117  1.00 43.37           C  
ATOM    556  C   ASN A  82      53.403   0.447-131.277  1.00 43.37           C  
ATOM    557  CB  ASN A  82      54.655   2.382-130.287  1.00 43.37           C  
ATOM    558  O   ASN A  82      54.239  -0.453-131.375  1.00 43.37           O  
ATOM    559  CG  ASN A  82      54.395   3.759-129.710  1.00 43.37           C  
ATOM    560  ND2 ASN A  82      55.373   4.648-129.832  1.00 43.37           N  
ATOM    561  OD1 ASN A  82      53.323   4.022-129.158  1.00 43.37           O  
ATOM    562  N   GLY A  83      52.185   0.091-131.849  1.00 36.38           N  
ATOM    563  CA  GLY A  83      51.596   0.233-133.171  1.00 36.38           C  
ATOM    564  C   GLY A  83      51.181  -1.091-133.784  1.00 36.38           C  
ATOM    565  O   GLY A  83      51.825  -2.117-133.554  1.00 36.38           O  
ATOM    566  N   PRO A  84      50.043  -1.110-134.608  1.00 50.92           N  
ATOM    567  CA  PRO A  84      48.718  -0.754-135.122  1.00 50.92           C  
ATOM    568  C   PRO A  84      47.880  -1.977-135.488  1.00 50.92           C  
ATOM    569  CB  PRO A  84      49.035   0.083-136.364  1.00 50.92           C  
ATOM    570  O   PRO A  84      48.369  -2.887-136.161  1.00 50.92           O  
ATOM    571  CG  PRO A  84      50.273  -0.531-136.933  1.00 50.92           C  
ATOM    572  CD  PRO A  84      50.750  -1.602-135.994  1.00 50.92           C  
ATOM    573  N   GLU A  85      47.318  -2.555-134.369  1.00 45.89           N  
ATOM    574  CA  GLU A  85      46.123  -3.349-134.636  1.00 45.89           C  
ATOM    575  C   GLU A  85      45.027  -3.058-133.615  1.00 45.89           C  
ATOM    576  CB  GLU A  85      46.459  -4.843-134.636  1.00 45.89           C  
ATOM    577  O   GLU A  85      44.618  -3.947-132.865  1.00 45.89           O  
ATOM    578  CG  GLU A  85      46.843  -5.387-136.004  1.00 45.89           C  
ATOM    579  CD  GLU A  85      47.251  -6.851-135.975  1.00 45.89           C  
ATOM    580  OE1 GLU A  85      47.539  -7.423-137.051  1.00 45.89           O  
ATOM    581  OE2 GLU A  85      47.282  -7.432-134.867  1.00 45.89           O  
ATOM    582  N   GLY A  86      44.888  -1.830-133.241  1.00 50.34           N  
ATOM    583  CA  GLY A  86      44.105  -0.963-132.375  1.00 50.34           C  
ATOM    584  C   GLY A  86      42.656  -0.841-132.805  1.00 50.34           C  
ATOM    585  O   GLY A  86      41.840  -0.248-132.096  1.00 50.34           O  
ATOM    586  N   CYS A  87      41.999  -1.958-133.158  1.00 49.10           N  
ATOM    587  CA  CYS A  87      40.552  -1.783-133.186  1.00 49.10           C  
ATOM    588  C   CYS A  87      39.838  -3.078-132.816  1.00 49.10           C  
ATOM    589  CB  CYS A  87      40.095  -1.315-134.568  1.00 49.10           C  
ATOM    590  O   CYS A  87      38.753  -3.049-132.233  1.00 49.10           O  
ATOM    591  SG  CYS A  87      38.381  -0.747-134.615  1.00 49.10           S  
ATOM    592  N   MET A  88      40.645  -4.100-132.342  1.00 48.14           N  
ATOM    593  CA  MET A  88      40.000  -5.290-131.796  1.00 48.14           C  
ATOM    594  C   MET A  88      40.506  -5.586-130.388  1.00 48.14           C  
ATOM    595  CB  MET A  88      40.242  -6.498-132.704  1.00 48.14           C  
ATOM    596  O   MET A  88      39.774  -6.136-129.563  1.00 48.14           O  
ATOM    597  CG  MET A  88      39.067  -7.460-132.769  1.00 48.14           C  
ATOM    598  SD  MET A  88      39.526  -9.081-133.497  1.00 48.14           S  
ATOM    599  CE  MET A  88      37.920  -9.597-134.166  1.00 48.14           C  
ATOM    600  N   VAL A  89      41.573  -4.794-129.819  1.00 52.69           N  
ATOM    601  CA  VAL A  89      42.159  -4.964-128.493  1.00 52.69           C  
ATOM    602  C   VAL A  89      41.665  -3.857-127.564  1.00 52.69           C  
ATOM    603  CB  VAL A  89      43.703  -4.961-128.551  1.00 52.69           C  
ATOM    604  O   VAL A  89      41.517  -4.071-126.358  1.00 52.69           O  
ATOM    605  CG1 VAL A  89      44.296  -5.024-127.145  1.00 52.69           C  
ATOM    606  CG2 VAL A  89      44.207  -6.126-129.400  1.00 52.69           C  
ATOM    607  N   ALA A  90      41.079  -2.676-128.062  1.00 52.77           N  
ATOM    608  CA  ALA A  90      40.458  -1.603-127.290  1.00 52.77           C  
ATOM    609  C   ALA A  90      39.021  -1.957-126.918  1.00 52.77           C  
ATOM    610  CB  ALA A  90      40.494  -0.293-128.073  1.00 52.77           C  
ATOM    611  O   ALA A  90      38.558  -1.630-125.823  1.00 52.77           O  
ATOM    612  N   VAL A  91      38.366  -2.836-127.694  1.00 55.02           N  
ATOM    613  CA  VAL A  91      37.068  -3.403-127.345  1.00 55.02           C  
ATOM    614  C   VAL A  91      37.256  -4.573-126.382  1.00 55.02           C  
ATOM    615  CB  VAL A  91      36.295  -3.866-128.601  1.00 55.02           C  
ATOM    616  O   VAL A  91      36.479  -4.741-125.440  1.00 55.02           O  
ATOM    617  CG1 VAL A  91      35.000  -4.574-128.208  1.00 55.02           C  
ATOM    618  CG2 VAL A  91      36.002  -2.677-129.515  1.00 55.02           C  
ATOM    619  N   ALA A  92      38.464  -5.217-126.428  1.00 56.78           N  
ATOM    620  CA  ALA A  92      38.805  -6.315-125.527  1.00 56.78           C  
ATOM    621  C   ALA A  92      39.427  -5.791-124.236  1.00 56.78           C  
ATOM    622  CB  ALA A  92      39.756  -7.291-126.215  1.00 56.78           C  
ATOM    623  O   ALA A  92      39.175  -6.329-123.155  1.00 56.78           O  
ATOM    624  N   THR A  93      40.177  -4.607-124.187  1.00 59.83           N  
ATOM    625  CA  THR A  93      40.722  -3.941-123.009  1.00 59.83           C  
ATOM    626  C   THR A  93      39.661  -3.071-122.341  1.00 59.83           C  
ATOM    627  CB  THR A  93      41.945  -3.078-123.370  1.00 59.83           C  
ATOM    628  O   THR A  93      39.639  -2.942-121.115  1.00 59.83           O  
ATOM    629  CG2 THR A  93      43.129  -3.947-123.781  1.00 59.83           C  
ATOM    630  OG1 THR A  93      41.604  -2.208-124.457  1.00 59.83           O  
ATOM    631  N   SER A  94      38.734  -2.364-123.094  1.00 59.60           N  
ATOM    632  CA  SER A  94      37.567  -1.661-122.572  1.00 59.60           C  
ATOM    633  C   SER A  94      36.541  -2.637-122.005  1.00 59.60           C  
ATOM    634  CB  SER A  94      36.922  -0.807-123.664  1.00 59.60           C  
ATOM    635  O   SER A  94      35.870  -2.335-121.016  1.00 59.60           O  
ATOM    636  OG  SER A  94      37.822   0.187-124.123  1.00 59.60           O  
ATOM    637  N   ARG A  95      36.466  -3.865-122.589  1.00 63.31           N  
ATOM    638  CA  ARG A  95      35.660  -4.963-122.066  1.00 63.31           C  
ATOM    639  C   ARG A  95      36.317  -5.589-120.841  1.00 63.31           C  
ATOM    640  CB  ARG A  95      35.438  -6.027-123.143  1.00 63.31           C  
ATOM    641  O   ARG A  95      35.633  -5.956-119.883  1.00 63.31           O  
ATOM    642  CG  ARG A  95      34.099  -5.914-123.854  1.00 63.31           C  
ATOM    643  CD  ARG A  95      33.874  -7.069-124.820  1.00 63.31           C  
ATOM    644  NE  ARG A  95      32.587  -6.959-125.501  1.00 63.31           N  
ATOM    645  NH1 ARG A  95      32.717  -9.027-126.523  1.00 63.31           N  
ATOM    646  NH2 ARG A  95      30.888  -7.688-126.864  1.00 63.31           N  
ATOM    647  CZ  ARG A  95      32.067  -7.892-126.294  1.00 63.31           C  
ATOM    648  N   SER A  96      37.660  -5.633-120.712  1.00 71.16           N  
ATOM    649  CA  SER A  96      38.450  -6.126-119.589  1.00 71.16           C  
ATOM    650  C   SER A  96      38.500  -5.104-118.457  1.00 71.16           C  
ATOM    651  CB  SER A  96      39.870  -6.468-120.041  1.00 71.16           C  
ATOM    652  O   SER A  96      38.477  -5.471-117.281  1.00 71.16           O  
ATOM    653  OG  SER A  96      40.588  -5.294-120.378  1.00 71.16           O  
ATOM    654  N   GLU A  97      38.511  -3.784-118.583  1.00 77.85           N  
ATOM    655  CA  GLU A  97      38.414  -2.697-117.614  1.00 77.85           C  
ATOM    656  C   GLU A  97      36.996  -2.571-117.065  1.00 77.85           C  
ATOM    657  CB  GLU A  97      38.854  -1.373-118.244  1.00 77.85           C  
ATOM    658  O   GLU A  97      36.805  -2.358-115.866  1.00 77.85           O  
ATOM    659  CG  GLU A  97      38.962  -0.225-117.252  1.00 77.85           C  
ATOM    660  CD  GLU A  97      39.516   1.050-117.867  1.00 77.85           C  
ATOM    661  OE1 GLU A  97      39.786   2.017-117.119  1.00 77.85           O  
ATOM    662  OE2 GLU A  97      39.680   1.083-119.107  1.00 77.85           O  
ATOM    663  N   LYS A  98      36.050  -2.726-117.907  1.00 79.84           N  
ATOM    664  CA  LYS A  98      34.650  -2.764-117.493  1.00 79.84           C  
ATOM    665  C   LYS A  98      34.364  -3.994-116.636  1.00 79.84           C  
ATOM    666  CB  LYS A  98      33.728  -2.748-118.713  1.00 79.84           C  
ATOM    667  O   LYS A  98      33.608  -3.918-115.665  1.00 79.84           O  
ATOM    668  CG  LYS A  98      33.615  -1.388-119.386  1.00 79.84           C  
ATOM    669  CD  LYS A  98      32.601  -1.410-120.522  1.00 79.84           C  
ATOM    670  CE  LYS A  98      32.523  -0.063-121.229  1.00 79.84           C  
ATOM    671  NZ  LYS A  98      31.603  -0.106-122.404  1.00 79.84           N  
ATOM    672  N   GLU A  99      35.001  -5.066-116.883  1.00 80.39           N  
ATOM    673  CA  GLU A  99      34.893  -6.287-116.090  1.00 80.39           C  
ATOM    674  C   GLU A  99      35.605  -6.139-114.748  1.00 80.39           C  
ATOM    675  CB  GLU A  99      35.464  -7.481-116.860  1.00 80.39           C  
ATOM    676  O   GLU A  99      35.119  -6.625-113.725  1.00 80.39           O  
ATOM    677  CG  GLU A  99      34.585  -7.948-118.010  1.00 80.39           C  
ATOM    678  CD  GLU A  99      35.228  -9.038-118.853  1.00 80.39           C  
ATOM    679  OE1 GLU A  99      34.610  -9.481-119.847  1.00 80.39           O  
ATOM    680  OE2 GLU A  99      36.360  -9.452-118.515  1.00 80.39           O  
ATOM    681  N   GLN A 100      36.701  -5.451-114.641  1.00 79.23           N  
ATOM    682  CA  GLN A 100      37.401  -5.137-113.400  1.00 79.23           C  
ATOM    683  C   GLN A 100      36.607  -4.144-112.556  1.00 79.23           C  
ATOM    684  CB  GLN A 100      38.794  -4.578-113.695  1.00 79.23           C  
ATOM    685  O   GLN A 100      36.529  -4.283-111.334  1.00 79.23           O  
ATOM    686  CG  GLN A 100      39.788  -5.627-114.176  1.00 79.23           C  
ATOM    687  CD  GLN A 100      41.140  -5.037-114.529  1.00 79.23           C  
ATOM    688  NE2 GLN A 100      42.096  -5.899-114.859  1.00 79.23           N  
ATOM    689  OE1 GLN A 100      41.324  -3.816-114.506  1.00 79.23           O  
ATOM    690  N   LEU A 101      35.971  -3.189-113.137  1.00 83.20           N  
ATOM    691  CA  LEU A 101      35.108  -2.242-112.440  1.00 83.20           C  
ATOM    692  C   LEU A 101      33.816  -2.914-111.988  1.00 83.20           C  
ATOM    693  CB  LEU A 101      34.787  -1.046-113.340  1.00 83.20           C  
ATOM    694  O   LEU A 101      33.285  -2.595-110.922  1.00 83.20           O  
ATOM    695  CG  LEU A 101      35.919  -0.041-113.561  1.00 83.20           C  
ATOM    696  CD1 LEU A 101      35.498   1.015-114.579  1.00 83.20           C  
ATOM    697  CD2 LEU A 101      36.320   0.611-112.242  1.00 83.20           C  
ATOM    698  N   GLN A 102      33.387  -3.907-112.775  1.00 84.98           N  
ATOM    699  CA  GLN A 102      32.246  -4.720-112.367  1.00 84.98           C  
ATOM    700  C   GLN A 102      32.604  -5.615-111.185  1.00 84.98           C  
ATOM    701  CB  GLN A 102      31.747  -5.570-113.537  1.00 84.98           C  
ATOM    702  O   GLN A 102      31.808  -5.774-110.257  1.00 84.98           O  
ATOM    703  CG  GLN A 102      30.350  -6.140-113.330  1.00 84.98           C  
ATOM    704  CD  GLN A 102      29.773  -6.750-114.593  1.00 84.98           C  
ATOM    705  NE2 GLN A 102      28.535  -7.227-114.510  1.00 84.98           N  
ATOM    706  OE1 GLN A 102      30.433  -6.793-115.636  1.00 84.98           O  
ATOM    707  N   ALA A 103      33.759  -6.158-111.165  1.00 86.19           N  
ATOM    708  CA  ALA A 103      34.253  -6.985-110.067  1.00 86.19           C  
ATOM    709  C   ALA A 103      34.445  -6.157-108.800  1.00 86.19           C  
ATOM    710  CB  ALA A 103      35.563  -7.664-110.459  1.00 86.19           C  
ATOM    711  O   ALA A 103      34.113  -6.606-107.700  1.00 86.19           O  
ATOM    712  N   LEU A 104      34.924  -4.984-108.922  1.00 87.26           N  
ATOM    713  CA  LEU A 104      35.073  -4.066-107.798  1.00 87.26           C  
ATOM    714  C   LEU A 104      33.713  -3.577-107.312  1.00 87.26           C  
ATOM    715  CB  LEU A 104      35.946  -2.872-108.192  1.00 87.26           C  
ATOM    716  O   LEU A 104      33.468  -3.507-106.105  1.00 87.26           O  
ATOM    717  CG  LEU A 104      36.655  -2.144-107.049  1.00 87.26           C  
ATOM    718  CD1 LEU A 104      38.091  -2.639-106.914  1.00 87.26           C  
ATOM    719  CD2 LEU A 104      36.622  -0.636-107.274  1.00 87.26           C  
ATOM    720  N   ASN A 105      32.921  -3.203-108.195  1.00 89.44           N  
ATOM    721  CA  ASN A 105      31.554  -2.819-107.859  1.00 89.44           C  
ATOM    722  C   ASN A 105      30.797  -3.965-107.194  1.00 89.44           C  
ATOM    723  CB  ASN A 105      30.808  -2.344-109.108  1.00 89.44           C  
ATOM    724  O   ASN A 105      30.045  -3.748-106.242  1.00 89.44           O  
ATOM    725  CG  ASN A 105      29.550  -1.566-108.776  1.00 89.44           C  
ATOM    726  ND2 ASN A 105      29.454  -0.346-109.292  1.00 89.44           N  
ATOM    727  OD1 ASN A 105      28.673  -2.056-108.061  1.00 89.44           O  
ATOM    728  N   ASP A 106      30.998  -5.156-107.709  1.00 89.16           N  
ATOM    729  CA  ASP A 106      30.400  -6.331-107.083  1.00 89.16           C  
ATOM    730  C   ASP A 106      30.964  -6.553-105.682  1.00 89.16           C  
ATOM    731  CB  ASP A 106      30.628  -7.574-107.945  1.00 89.16           C  
ATOM    732  O   ASP A 106      30.233  -6.936-104.765  1.00 89.16           O  
ATOM    733  CG  ASP A 106      29.811  -7.566-109.225  1.00 89.16           C  
ATOM    734  OD1 ASP A 106      28.769  -6.877-109.279  1.00 89.16           O  
ATOM    735  OD2 ASP A 106      30.210  -8.257-110.187  1.00 89.16           O  
ATOM    736  N   ARG A 107      32.214  -6.301-105.391  1.00 91.20           N  
ATOM    737  CA  ARG A 107      32.824  -6.395-104.069  1.00 91.20           C  
ATOM    738  C   ARG A 107      32.332  -5.274-103.159  1.00 91.20           C  
ATOM    739  CB  ARG A 107      34.350  -6.353-104.175  1.00 91.20           C  
ATOM    740  O   ARG A 107      32.069  -5.499-101.975  1.00 91.20           O  
ATOM    741  CG  ARG A 107      34.961  -7.614-104.765  1.00 91.20           C  
ATOM    742  CD  ARG A 107      36.479  -7.523-104.840  1.00 91.20           C  
ATOM    743  NE  ARG A 107      37.047  -8.623-105.613  1.00 91.20           N  
ATOM    744  NH1 ARG A 107      39.237  -7.924-105.387  1.00 91.20           N  
ATOM    745  NH2 ARG A 107      38.753  -9.825-106.572  1.00 91.20           N  
ATOM    746  CZ  ARG A 107      38.345  -8.788-105.855  1.00 91.20           C  
ATOM    747  N   PHE A 108      32.151  -3.969-103.742  1.00 92.07           N  
ATOM    748  CA  PHE A 108      31.554  -2.868-102.995  1.00 92.07           C  
ATOM    749  C   PHE A 108      30.098  -3.168-102.660  1.00 92.07           C  
ATOM    750  CB  PHE A 108      31.651  -1.562-103.791  1.00 92.07           C  
ATOM    751  O   PHE A 108      29.632  -2.860-101.561  1.00 92.07           O  
ATOM    752  CG  PHE A 108      33.005  -0.909-103.721  1.00 92.07           C  
ATOM    753  CD1 PHE A 108      33.621  -0.683-102.496  1.00 92.07           C  
ATOM    754  CD2 PHE A 108      33.662  -0.520-104.881  1.00 92.07           C  
ATOM    755  CE1 PHE A 108      34.874  -0.078-102.428  1.00 92.07           C  
ATOM    756  CE2 PHE A 108      34.914   0.085-104.821  1.00 92.07           C  
ATOM    757  CZ  PHE A 108      35.518   0.306-103.594  1.00 92.07           C  
ATOM    758  N   ALA A 109      29.442  -3.671-103.583  1.00 91.64           N  
ATOM    759  CA  ALA A 109      28.068  -4.100-103.339  1.00 91.64           C  
ATOM    760  C   ALA A 109      28.007  -5.138-102.222  1.00 91.64           C  
ATOM    761  CB  ALA A 109      27.450  -4.661-104.617  1.00 91.64           C  
ATOM    762  O   ALA A 109      27.099  -5.110-101.388  1.00 91.64           O  
ATOM    763  N   GLY A 110      29.061  -6.007-102.174  1.00 93.61           N  
ATOM    764  CA  GLY A 110      29.155  -6.961-101.080  1.00 93.61           C  
ATOM    765  C   GLY A 110      29.437  -6.307 -99.741  1.00 93.61           C  
ATOM    766  O   GLY A 110      28.853  -6.685 -98.724  1.00 93.61           O  
ATOM    767  N   TYR A 111      30.292  -5.266 -99.727  1.00 95.19           N  
ATOM    768  CA  TYR A 111      30.594  -4.531 -98.504  1.00 95.19           C  
ATOM    769  C   TYR A 111      29.385  -3.730 -98.036  1.00 95.19           C  
ATOM    770  CB  TYR A 111      31.788  -3.596 -98.719  1.00 95.19           C  
ATOM    771  O   TYR A 111      29.097  -3.672 -96.838  1.00 95.19           O  
ATOM    772  CG  TYR A 111      33.122  -4.302 -98.706  1.00 95.19           C  
ATOM    773  CD1 TYR A 111      33.543  -5.014 -97.585  1.00 95.19           C  
ATOM    774  CD2 TYR A 111      33.964  -4.257 -99.812  1.00 95.19           C  
ATOM    775  CE1 TYR A 111      34.773  -5.665 -97.567  1.00 95.19           C  
ATOM    776  CE2 TYR A 111      35.195  -4.904 -99.805  1.00 95.19           C  
ATOM    777  OH  TYR A 111      36.808  -6.246 -98.668  1.00 95.19           O  
ATOM    778  CZ  TYR A 111      35.590  -5.604 -98.680  1.00 95.19           C  
ATOM    779  N   ILE A 112      28.662  -3.133 -98.971  1.00 93.53           N  
ATOM    780  CA  ILE A 112      27.455  -2.378 -98.651  1.00 93.53           C  
ATOM    781  C   ILE A 112      26.403  -3.313 -98.059  1.00 93.53           C  
ATOM    782  CB  ILE A 112      26.892  -1.657 -99.896  1.00 93.53           C  
ATOM    783  O   ILE A 112      25.735  -2.967 -97.082  1.00 93.53           O  
ATOM    784  CG1 ILE A 112      27.857  -0.560-100.360  1.00 93.53           C  
ATOM    785  CG2 ILE A 112      25.504  -1.078 -99.603  1.00 93.53           C  
ATOM    786  CD1 ILE A 112      27.450   0.111-101.665  1.00 93.53           C  
ATOM    787  N   ASP A 113      26.305  -4.515 -98.650  1.00 94.08           N  
ATOM    788  CA  ASP A 113      25.376  -5.508 -98.120  1.00 94.08           C  
ATOM    789  C   ASP A 113      25.809  -5.981 -96.734  1.00 94.08           C  
ATOM    790  CB  ASP A 113      25.265  -6.701 -99.072  1.00 94.08           C  
ATOM    791  O   ASP A 113      24.973  -6.173 -95.848  1.00 94.08           O  
ATOM    792  CG  ASP A 113      24.505  -6.373-100.346  1.00 94.08           C  
ATOM    793  OD1 ASP A 113      23.695  -5.422-100.346  1.00 94.08           O  
ATOM    794  OD2 ASP A 113      24.717  -7.076-101.358  1.00 94.08           O  
ATOM    795  N   LYS A 114      27.130  -6.082 -96.506  1.00 95.52           N  
ATOM    796  CA  LYS A 114      27.663  -6.461 -95.201  1.00 95.52           C  
ATOM    797  C   LYS A 114      27.420  -5.364 -94.169  1.00 95.52           C  
ATOM    798  CB  LYS A 114      29.158  -6.768 -95.299  1.00 95.52           C  
ATOM    799  O   LYS A 114      27.026  -5.646 -93.035  1.00 95.52           O  
ATOM    800  CG  LYS A 114      29.738  -7.424 -94.054  1.00 95.52           C  
ATOM    801  CD  LYS A 114      31.143  -7.956 -94.307  1.00 95.52           C  
ATOM    802  CE  LYS A 114      31.687  -8.698 -93.094  1.00 95.52           C  
ATOM    803  NZ  LYS A 114      33.084  -9.177 -93.317  1.00 95.52           N  
ATOM    804  N   VAL A 115      27.618  -4.174 -94.489  1.00 95.76           N  
ATOM    805  CA  VAL A 115      27.362  -3.047 -93.599  1.00 95.76           C  
ATOM    806  C   VAL A 115      25.869  -2.963 -93.287  1.00 95.76           C  
ATOM    807  CB  VAL A 115      27.854  -1.716 -94.212  1.00 95.76           C  
ATOM    808  O   VAL A 115      25.480  -2.724 -92.142  1.00 95.76           O  
ATOM    809  CG1 VAL A 115      27.389  -0.529 -93.370  1.00 95.76           C  
ATOM    810  CG2 VAL A 115      29.376  -1.720 -94.341  1.00 95.76           C  
ATOM    811  N   ARG A 116      25.034  -3.179 -94.309  1.00 94.30           N  
ATOM    812  CA  ARG A 116      23.594  -3.183 -94.072  1.00 94.30           C  
ATOM    813  C   ARG A 116      23.198  -4.315 -93.130  1.00 94.30           C  
ATOM    814  CB  ARG A 116      22.832  -3.310 -95.393  1.00 94.30           C  
ATOM    815  O   ARG A 116      22.364  -4.128 -92.242  1.00 94.30           O  
ATOM    816  CG  ARG A 116      22.802  -2.029 -96.211  1.00 94.30           C  
ATOM    817  CD  ARG A 116      21.926  -2.170 -97.448  1.00 94.30           C  
ATOM    818  NE  ARG A 116      21.795  -0.904 -98.164  1.00 94.30           N  
ATOM    819  NH1 ARG A 116      21.656  -1.865-100.260  1.00 94.30           N  
ATOM    820  NH2 ARG A 116      21.557   0.413-100.030  1.00 94.30           N  
ATOM    821  CZ  ARG A 116      21.669  -0.788 -99.483  1.00 94.30           C  
ATOM    822  N   GLN A 117      23.844  -5.497 -93.361  1.00 95.81           N  
ATOM    823  CA  GLN A 117      23.601  -6.628 -92.471  1.00 95.81           C  
ATOM    824  C   GLN A 117      24.086  -6.328 -91.056  1.00 95.81           C  
ATOM    825  CB  GLN A 117      24.283  -7.888 -93.005  1.00 95.81           C  
ATOM    826  O   GLN A 117      23.407  -6.652 -90.079  1.00 95.81           O  
ATOM    827  CG  GLN A 117      23.616  -8.472 -94.242  1.00 95.81           C  
ATOM    828  CD  GLN A 117      24.416  -9.601 -94.864  1.00 95.81           C  
ATOM    829  NE2 GLN A 117      24.097  -9.939 -96.109  1.00 95.81           N  
ATOM    830  OE1 GLN A 117      25.316 -10.163 -94.231  1.00 95.81           O  
ATOM    831  N   LEU A 118      25.221  -5.725 -90.905  1.00 95.80           N  
ATOM    832  CA  LEU A 118      25.752  -5.367 -89.594  1.00 95.80           C  
ATOM    833  C   LEU A 118      24.909  -4.275 -88.945  1.00 95.80           C  
ATOM    834  CB  LEU A 118      27.206  -4.903 -89.713  1.00 95.80           C  
ATOM    835  O   LEU A 118      24.657  -4.313 -87.739  1.00 95.80           O  
ATOM    836  CG  LEU A 118      28.247  -5.993 -89.971  1.00 95.80           C  
ATOM    837  CD1 LEU A 118      29.615  -5.369 -90.230  1.00 95.80           C  
ATOM    838  CD2 LEU A 118      28.310  -6.963 -88.796  1.00 95.80           C  
ATOM    839  N   GLU A 119      24.504  -3.351 -89.713  1.00 94.84           N  
ATOM    840  CA  GLU A 119      23.617  -2.311 -89.202  1.00 94.84           C  
ATOM    841  C   GLU A 119      22.286  -2.898 -88.741  1.00 94.84           C  
ATOM    842  CB  GLU A 119      23.378  -1.237 -90.267  1.00 94.84           C  
ATOM    843  O   GLU A 119      21.745  -2.489 -87.712  1.00 94.84           O  
ATOM    844  CG  GLU A 119      24.570  -0.319 -90.493  1.00 94.84           C  
ATOM    845  CD  GLU A 119      24.346   0.693 -91.606  1.00 94.84           C  
ATOM    846  OE1 GLU A 119      25.190   1.601 -91.779  1.00 94.84           O  
ATOM    847  OE2 GLU A 119      23.318   0.577 -92.309  1.00 94.84           O  
ATOM    848  N   ALA A 120      21.830  -3.842 -89.568  1.00 95.26           N  
ATOM    849  CA  ALA A 120      20.600  -4.527 -89.181  1.00 95.26           C  
ATOM    850  C   ALA A 120      20.801  -5.334 -87.901  1.00 95.26           C  
ATOM    851  CB  ALA A 120      20.120  -5.436 -90.310  1.00 95.26           C  
ATOM    852  O   ALA A 120      19.941  -5.332 -87.017  1.00 95.26           O  
ATOM    853  N   HIS A 121      21.962  -6.003 -87.769  1.00 95.43           N  
ATOM    854  CA  HIS A 121      22.295  -6.755 -86.564  1.00 95.43           C  
ATOM    855  C   HIS A 121      22.490  -5.824 -85.372  1.00 95.43           C  
ATOM    856  CB  HIS A 121      23.554  -7.594 -86.787  1.00 95.43           C  
ATOM    857  O   HIS A 121      22.000  -6.103 -84.275  1.00 95.43           O  
ATOM    858  CG  HIS A 121      23.797  -8.608 -85.715  1.00 95.43           C  
ATOM    859  CD2 HIS A 121      23.193  -9.793 -85.459  1.00 95.43           C  
ATOM    860  ND1 HIS A 121      24.764  -8.451 -84.746  1.00 95.43           N  
ATOM    861  CE1 HIS A 121      24.745  -9.498 -83.939  1.00 95.43           C  
ATOM    862  NE2 HIS A 121      23.801 -10.327 -84.350  1.00 95.43           N  
ATOM    863  N   ASN A 122      23.170  -4.730 -85.535  1.00 95.06           N  
ATOM    864  CA  ASN A 122      23.347  -3.740 -84.477  1.00 95.06           C  
ATOM    865  C   ASN A 122      22.011  -3.152 -84.030  1.00 95.06           C  
ATOM    866  CB  ASN A 122      24.290  -2.626 -84.936  1.00 95.06           C  
ATOM    867  O   ASN A 122      21.791  -2.935 -82.837  1.00 95.06           O  
ATOM    868  CG  ASN A 122      25.745  -2.935 -84.642  1.00 95.06           C  
ATOM    869  ND2 ASN A 122      26.648  -2.218 -85.300  1.00 95.06           N  
ATOM    870  OD1 ASN A 122      26.054  -3.811 -83.830  1.00 95.06           O  
ATOM    871  N   ARG A 123      21.175  -2.885 -85.003  1.00 95.70           N  
ATOM    872  CA  ARG A 123      19.838  -2.412 -84.658  1.00 95.70           C  
ATOM    873  C   ARG A 123      19.077  -3.460 -83.853  1.00 95.70           C  
ATOM    874  CB  ARG A 123      19.053  -2.050 -85.920  1.00 95.70           C  
ATOM    875  O   ARG A 123      18.375  -3.127 -82.896  1.00 95.70           O  
ATOM    876  CG  ARG A 123      19.471  -0.729 -86.547  1.00 95.70           C  
ATOM    877  CD  ARG A 123      18.554  -0.335 -87.697  1.00 95.70           C  
ATOM    878  NE  ARG A 123      19.271   0.411 -88.727  1.00 95.70           N  
ATOM    879  NH1 ARG A 123      18.919  -1.148 -90.394  1.00 95.70           N  
ATOM    880  NH2 ARG A 123      20.098   0.767 -90.839  1.00 95.70           N  
ATOM    881  CZ  ARG A 123      19.428   0.008 -89.984  1.00 95.70           C  
ATOM    882  N   SER A 124      19.192  -4.689 -84.226  1.00 96.34           N  
ATOM    883  CA  SER A 124      18.560  -5.771 -83.479  1.00 96.34           C  
ATOM    884  C   SER A 124      19.155  -5.897 -82.080  1.00 96.34           C  
ATOM    885  CB  SER A 124      18.707  -7.097 -84.226  1.00 96.34           C  
ATOM    886  O   SER A 124      18.424  -6.062 -81.101  1.00 96.34           O  
ATOM    887  OG  SER A 124      18.217  -8.172 -83.443  1.00 96.34           O  
ATOM    888  N   LEU A 125      20.478  -5.821 -81.942  1.00 96.03           N  
ATOM    889  CA  LEU A 125      21.142  -5.920 -80.647  1.00 96.03           C  
ATOM    890  C   LEU A 125      20.781  -4.734 -79.759  1.00 96.03           C  
ATOM    891  CB  LEU A 125      22.660  -5.994 -80.827  1.00 96.03           C  
ATOM    892  O   LEU A 125      20.582  -4.894 -78.552  1.00 96.03           O  
ATOM    893  CG  LEU A 125      23.217  -7.318 -81.354  1.00 96.03           C  
ATOM    894  CD1 LEU A 125      24.713  -7.194 -81.622  1.00 96.03           C  
ATOM    895  CD2 LEU A 125      22.937  -8.446 -80.367  1.00 96.03           C  
ATOM    896  N   GLU A 126      20.706  -3.547 -80.331  1.00 95.70           N  
ATOM    897  CA  GLU A 126      20.265  -2.369 -79.590  1.00 95.70           C  
ATOM    898  C   GLU A 126      18.829  -2.532 -79.100  1.00 95.70           C  
ATOM    899  CB  GLU A 126      20.387  -1.112 -80.454  1.00 95.70           C  
ATOM    900  O   GLU A 126      18.498  -2.125 -77.984  1.00 95.70           O  
ATOM    901  CG  GLU A 126      21.821  -0.651 -80.671  1.00 95.70           C  
ATOM    902  CD  GLU A 126      21.940   0.490 -81.668  1.00 95.70           C  
ATOM    903  OE1 GLU A 126      23.071   0.971 -81.908  1.00 95.70           O  
ATOM    904  OE2 GLU A 126      20.894   0.909 -82.212  1.00 95.70           O  
ATOM    905  N   GLY A 127      17.997  -3.133 -79.932  1.00 95.44           N  
ATOM    906  CA  GLY A 127      16.640  -3.430 -79.502  1.00 95.44           C  
ATOM    907  C   GLY A 127      16.581  -4.439 -78.371  1.00 95.44           C  
ATOM    908  O   GLY A 127      15.815  -4.269 -77.420  1.00 95.44           O  
ATOM    909  N   GLU A 128      17.411  -5.466 -78.452  1.00 95.39           N  
ATOM    910  CA  GLU A 128      17.467  -6.467 -77.392  1.00 95.39           C  
ATOM    911  C   GLU A 128      18.004  -5.868 -76.095  1.00 95.39           C  
ATOM    912  CB  GLU A 128      18.330  -7.656 -77.820  1.00 95.39           C  
ATOM    913  O   GLU A 128      17.505  -6.174 -75.010  1.00 95.39           O  
ATOM    914  CG  GLU A 128      17.690  -8.527 -78.891  1.00 95.39           C  
ATOM    915  CD  GLU A 128      18.569  -9.691 -79.322  1.00 95.39           C  
ATOM    916  OE1 GLU A 128      18.200 -10.407 -80.280  1.00 95.39           O  
ATOM    917  OE2 GLU A 128      19.634  -9.889 -78.696  1.00 95.39           O  
ATOM    918  N   ALA A 129      19.055  -5.015 -76.177  1.00 92.87           N  
ATOM    919  CA  ALA A 129      19.596  -4.333 -75.004  1.00 92.87           C  
ATOM    920  C   ALA A 129      18.551  -3.420 -74.369  1.00 92.87           C  
ATOM    921  CB  ALA A 129      20.840  -3.531 -75.382  1.00 92.87           C  
ATOM    922  O   ALA A 129      18.420  -3.374 -73.144  1.00 92.87           O  
ATOM    923  N   ALA A 130      17.799  -2.703 -75.196  1.00 93.53           N  
ATOM    924  CA  ALA A 130      16.736  -1.843 -74.681  1.00 93.53           C  
ATOM    925  C   ALA A 130      15.636  -2.668 -74.019  1.00 93.53           C  
ATOM    926  CB  ALA A 130      16.153  -0.988 -75.804  1.00 93.53           C  
ATOM    927  O   ALA A 130      15.112  -2.286 -72.970  1.00 93.53           O  
ATOM    928  N   ALA A 131      15.276  -3.822 -74.573  1.00 93.62           N  
ATOM    929  CA  ALA A 131      14.259  -4.702 -74.003  1.00 93.62           C  
ATOM    930  C   ALA A 131      14.710  -5.262 -72.657  1.00 93.62           C  
ATOM    931  CB  ALA A 131      13.939  -5.840 -74.969  1.00 93.62           C  
ATOM    932  O   ALA A 131      13.922  -5.330 -71.711  1.00 93.62           O  
ATOM    933  N   LEU A 132      15.962  -5.597 -72.522  1.00 93.30           N  
ATOM    934  CA  LEU A 132      16.494  -6.119 -71.268  1.00 93.30           C  
ATOM    935  C   LEU A 132      16.541  -5.029 -70.202  1.00 93.30           C  
ATOM    936  CB  LEU A 132      17.893  -6.702 -71.480  1.00 93.30           C  
ATOM    937  O   LEU A 132      16.253  -5.288 -69.031  1.00 93.30           O  
ATOM    938  CG  LEU A 132      17.966  -8.039 -72.219  1.00 93.30           C  
ATOM    939  CD1 LEU A 132      19.417  -8.403 -72.515  1.00 93.30           C  
ATOM    940  CD2 LEU A 132      17.288  -9.137 -71.407  1.00 93.30           C  
ATOM    941  N   ARG A 133      16.898  -3.841 -70.623  1.00 92.22           N  
ATOM    942  CA  ARG A 133      16.882  -2.728 -69.680  1.00 92.22           C  
ATOM    943  C   ARG A 133      15.467  -2.454 -69.180  1.00 92.22           C  
ATOM    944  CB  ARG A 133      17.462  -1.468 -70.327  1.00 92.22           C  
ATOM    945  O   ARG A 133      15.265  -2.173 -67.997  1.00 92.22           O  
ATOM    946  CG  ARG A 133      18.970  -1.512 -70.517  1.00 92.22           C  
ATOM    947  CD  ARG A 133      19.522  -0.164 -70.961  1.00 92.22           C  
ATOM    948  NE  ARG A 133      20.980  -0.178 -71.038  1.00 92.22           N  
ATOM    949  NH1 ARG A 133      21.064  -0.932 -73.220  1.00 92.22           N  
ATOM    950  NH2 ARG A 133      23.003  -0.517 -72.070  1.00 92.22           N  
ATOM    951  CZ  ARG A 133      21.679  -0.542 -72.109  1.00 92.22           C  
ATOM    952  N   GLN A 134      14.474  -2.494 -70.057  1.00 91.55           N  
ATOM    953  CA  GLN A 134      13.081  -2.308 -69.666  1.00 91.55           C  
ATOM    954  C   GLN A 134      12.619  -3.421 -68.730  1.00 91.55           C  
ATOM    955  CB  GLN A 134      12.179  -2.252 -70.901  1.00 91.55           C  
ATOM    956  O   GLN A 134      11.893  -3.167 -67.766  1.00 91.55           O  
ATOM    957  CG  GLN A 134      10.730  -1.903 -70.589  1.00 91.55           C  
ATOM    958  CD  GLN A 134       9.875  -1.777 -71.836  1.00 91.55           C  
ATOM    959  NE2 GLN A 134       8.721  -1.132 -71.701  1.00 91.55           N  
ATOM    960  OE1 GLN A 134      10.249  -2.254 -72.912  1.00 91.55           O  
ATOM    961  N   GLN A 135      13.022  -4.660 -69.069  1.00 90.51           N  
ATOM    962  CA  GLN A 135      12.687  -5.781 -68.197  1.00 90.51           C  
ATOM    963  C   GLN A 135      13.317  -5.612 -66.817  1.00 90.51           C  
ATOM    964  CB  GLN A 135      13.138  -7.102 -68.823  1.00 90.51           C  
ATOM    965  O   GLN A 135      12.675  -5.876 -65.799  1.00 90.51           O  
ATOM    966  CG  GLN A 135      12.686  -8.334 -68.050  1.00 90.51           C  
ATOM    967  CD  GLN A 135      13.176  -9.628 -68.672  1.00 90.51           C  
ATOM    968  NE2 GLN A 135      12.500 -10.729 -68.359  1.00 90.51           N  
ATOM    969  OE1 GLN A 135      14.153  -9.639 -69.428  1.00 90.51           O  
ATOM    970  N   GLN A 136      14.566  -5.160 -66.755  1.00 89.17           N  
ATOM    971  CA  GLN A 136      15.250  -4.912 -65.490  1.00 89.17           C  
ATOM    972  C   GLN A 136      14.597  -3.762 -64.728  1.00 89.17           C  
ATOM    973  CB  GLN A 136      16.730  -4.611 -65.729  1.00 89.17           C  
ATOM    974  O   GLN A 136      14.462  -3.818 -63.504  1.00 89.17           O  
ATOM    975  CG  GLN A 136      17.568  -4.597 -64.457  1.00 89.17           C  
ATOM    976  CD  GLN A 136      19.048  -4.411 -64.732  1.00 89.17           C  
ATOM    977  NE2 GLN A 136      19.855  -4.440 -63.677  1.00 89.17           N  
ATOM    978  OE1 GLN A 136      19.463  -4.242 -65.883  1.00 89.17           O  
ATOM    979  N   ALA A 137      14.179  -2.711 -65.430  1.00 89.48           N  
ATOM    980  CA  ALA A 137      13.453  -1.600 -64.820  1.00 89.48           C  
ATOM    981  C   ALA A 137      12.123  -2.070 -64.237  1.00 89.48           C  
ATOM    982  CB  ALA A 137      13.220  -0.491 -65.842  1.00 89.48           C  
ATOM    983  O   ALA A 137      11.702  -1.600 -63.177  1.00 89.48           O  
ATOM    984  N   GLY A 138      11.409  -2.984 -64.925  1.00 87.62           N  
ATOM    985  CA  GLY A 138      10.174  -3.562 -64.420  1.00 87.62           C  
ATOM    986  C   GLY A 138      10.378  -4.419 -63.185  1.00 87.62           C  
ATOM    987  O   GLY A 138       9.590  -4.353 -62.240  1.00 87.62           O  
ATOM    988  N   ARG A 139      11.566  -5.240 -63.135  1.00 86.31           N  
ATOM    989  CA  ARG A 139      11.898  -6.058 -61.974  1.00 86.31           C  
ATOM    990  C   ARG A 139      12.275  -5.187 -60.780  1.00 86.31           C  
ATOM    991  CB  ARG A 139      13.042  -7.020 -62.303  1.00 86.31           C  
ATOM    992  O   ARG A 139      11.876  -5.469 -59.648  1.00 86.31           O  
ATOM    993  CG  ARG A 139      12.661  -8.118 -63.283  1.00 86.31           C  
ATOM    994  CD  ARG A 139      13.839  -9.033 -63.590  1.00 86.31           C  
ATOM    995  NE  ARG A 139      13.506 -10.010 -64.623  1.00 86.31           N  
ATOM    996  NH1 ARG A 139      15.569 -11.049 -64.594  1.00 86.31           N  
ATOM    997  NH2 ARG A 139      13.930 -11.785 -66.018  1.00 86.31           N  
ATOM    998  CZ  ARG A 139      14.336 -10.946 -65.076  1.00 86.31           C  
ATOM    999  N   SER A 140      13.006  -4.115 -60.936  1.00 87.94           N  
ATOM   1000  CA  SER A 140      13.371  -3.168 -59.887  1.00 87.94           C  
ATOM   1001  C   SER A 140      12.155  -2.387 -59.400  1.00 87.94           C  
ATOM   1002  CB  SER A 140      14.442  -2.199 -60.388  1.00 87.94           C  
ATOM   1003  O   SER A 140      12.032  -2.100 -58.207  1.00 87.94           O  
ATOM   1004  OG  SER A 140      13.969  -1.456 -61.498  1.00 87.94           O  
ATOM   1005  N   ALA A 141      11.234  -2.003 -60.326  1.00 92.38           N  
ATOM   1006  CA  ALA A 141       9.989  -1.324 -59.975  1.00 92.38           C  
ATOM   1007  C   ALA A 141       9.129  -2.193 -59.061  1.00 92.38           C  
ATOM   1008  CB  ALA A 141       9.212  -0.951 -61.235  1.00 92.38           C  
ATOM   1009  O   ALA A 141       8.535  -1.697 -58.101  1.00 92.38           O  
ATOM   1010  N   MET A 142       9.093  -3.457 -59.315  1.00 92.22           N  
ATOM   1011  CA  MET A 142       8.365  -4.401 -58.471  1.00 92.22           C  
ATOM   1012  C   MET A 142       9.015  -4.515 -57.096  1.00 92.22           C  
ATOM   1013  CB  MET A 142       8.301  -5.777 -59.135  1.00 92.22           C  
ATOM   1014  O   MET A 142       8.320  -4.599 -56.082  1.00 92.22           O  
ATOM   1015  CG  MET A 142       7.270  -5.874 -60.248  1.00 92.22           C  
ATOM   1016  SD  MET A 142       5.582  -5.427 -59.684  1.00 92.22           S  
ATOM   1017  CE  MET A 142       5.048  -7.013 -58.983  1.00 92.22           C  
ATOM   1018  N   GLY A 143      10.330  -4.590 -57.049  1.00 94.43           N  
ATOM   1019  CA  GLY A 143      11.052  -4.577 -55.787  1.00 94.43           C  
ATOM   1020  C   GLY A 143      10.767  -3.344 -54.949  1.00 94.43           C  
ATOM   1021  O   GLY A 143      10.576  -3.443 -53.735  1.00 94.43           O  
ATOM   1022  N   GLU A 144      10.613  -2.176 -55.554  1.00 94.85           N  
ATOM   1023  CA  GLU A 144      10.315  -0.925 -54.863  1.00 94.85           C  
ATOM   1024  C   GLU A 144       8.913  -0.947 -54.260  1.00 94.85           C  
ATOM   1025  CB  GLU A 144      10.459   0.264 -55.816  1.00 94.85           C  
ATOM   1026  O   GLU A 144       8.700  -0.450 -53.153  1.00 94.85           O  
ATOM   1027  CG  GLU A 144      11.900   0.583 -56.188  1.00 94.85           C  
ATOM   1028  CD  GLU A 144      12.021   1.703 -57.210  1.00 94.85           C  
ATOM   1029  OE1 GLU A 144      13.152   1.988 -57.666  1.00 94.85           O  
ATOM   1030  OE2 GLU A 144      10.978   2.300 -57.557  1.00 94.85           O  
ATOM   1031  N   LEU A 145       7.896  -1.573 -54.899  1.00 94.87           N  
ATOM   1032  CA  LEU A 145       6.537  -1.686 -54.380  1.00 94.87           C  
ATOM   1033  C   LEU A 145       6.501  -2.571 -53.138  1.00 94.87           C  
ATOM   1034  CB  LEU A 145       5.600  -2.250 -55.451  1.00 94.87           C  
ATOM   1035  O   LEU A 145       5.826  -2.246 -52.159  1.00 94.87           O  
ATOM   1036  CG  LEU A 145       5.298  -1.334 -56.638  1.00 94.87           C  
ATOM   1037  CD1 LEU A 145       4.488  -2.082 -57.692  1.00 94.87           C  
ATOM   1038  CD2 LEU A 145       4.558  -0.084 -56.175  1.00 94.87           C  
ATOM   1039  N   TYR A 146       7.294  -3.647 -53.214  1.00 95.92           N  
ATOM   1040  CA  TYR A 146       7.367  -4.529 -52.054  1.00 95.92           C  
ATOM   1041  C   TYR A 146       8.058  -3.836 -50.885  1.00 95.92           C  
ATOM   1042  CB  TYR A 146       8.109  -5.821 -52.407  1.00 95.92           C  
ATOM   1043  O   TYR A 146       7.628  -3.966 -49.737  1.00 95.92           O  
ATOM   1044  CG  TYR A 146       7.309  -6.762 -53.275  1.00 95.92           C  
ATOM   1045  CD1 TYR A 146       6.099  -7.292 -52.832  1.00 95.92           C  
ATOM   1046  CD2 TYR A 146       7.761  -7.125 -54.539  1.00 95.92           C  
ATOM   1047  CE1 TYR A 146       5.360  -8.161 -53.627  1.00 95.92           C  
ATOM   1048  CE2 TYR A 146       7.030  -7.993 -55.343  1.00 95.92           C  
ATOM   1049  OH  TYR A 146       5.104  -9.365 -55.671  1.00 95.92           O  
ATOM   1050  CZ  TYR A 146       5.832  -8.505 -54.879  1.00 95.92           C  
ATOM   1051  N   GLU A 147       9.086  -3.169 -51.236  1.00 96.09           N  
ATOM   1052  CA  GLU A 147       9.794  -2.438 -50.189  1.00 96.09           C  
ATOM   1053  C   GLU A 147       8.896  -1.383 -49.549  1.00 96.09           C  
ATOM   1054  CB  GLU A 147      11.057  -1.781 -50.752  1.00 96.09           C  
ATOM   1055  O   GLU A 147       8.926  -1.191 -48.332  1.00 96.09           O  
ATOM   1056  CG  GLU A 147      12.187  -2.761 -51.031  1.00 96.09           C  
ATOM   1057  CD  GLU A 147      13.409  -2.106 -51.657  1.00 96.09           C  
ATOM   1058  OE1 GLU A 147      14.413  -2.810 -51.909  1.00 96.09           O  
ATOM   1059  OE2 GLU A 147      13.361  -0.879 -51.896  1.00 96.09           O  
ATOM   1060  N   ARG A 148       8.167  -0.687 -50.340  1.00 96.93           N  
ATOM   1061  CA  ARG A 148       7.196   0.272 -49.824  1.00 96.93           C  
ATOM   1062  C   ARG A 148       6.182  -0.412 -48.912  1.00 96.93           C  
ATOM   1063  CB  ARG A 148       6.473   0.978 -50.974  1.00 96.93           C  
ATOM   1064  O   ARG A 148       5.846   0.110 -47.847  1.00 96.93           O  
ATOM   1065  CG  ARG A 148       7.325   2.010 -51.695  1.00 96.93           C  
ATOM   1066  CD  ARG A 148       6.544   2.719 -52.793  1.00 96.93           C  
ATOM   1067  NE  ARG A 148       7.425   3.465 -53.686  1.00 96.93           N  
ATOM   1068  NH1 ARG A 148       6.260   2.939 -55.611  1.00 96.93           N  
ATOM   1069  NH2 ARG A 148       8.132   4.258 -55.722  1.00 96.93           N  
ATOM   1070  CZ  ARG A 148       7.270   3.552 -55.004  1.00 96.93           C  
ATOM   1071  N   GLU A 149       5.639  -1.480 -49.323  1.00 97.30           N  
ATOM   1072  CA  GLU A 149       4.673  -2.222 -48.518  1.00 97.30           C  
ATOM   1073  C   GLU A 149       5.287  -2.674 -47.196  1.00 97.30           C  
ATOM   1074  CB  GLU A 149       4.144  -3.432 -49.292  1.00 97.30           C  
ATOM   1075  O   GLU A 149       4.638  -2.611 -46.150  1.00 97.30           O  
ATOM   1076  CG  GLU A 149       2.954  -4.113 -48.631  1.00 97.30           C  
ATOM   1077  CD  GLU A 149       1.718  -3.229 -48.565  1.00 97.30           C  
ATOM   1078  OE1 GLU A 149       0.897  -3.403 -47.636  1.00 97.30           O  
ATOM   1079  OE2 GLU A 149       1.569  -2.357 -49.450  1.00 97.30           O  
ATOM   1080  N   VAL A 150       6.470  -3.126 -47.276  1.00 97.51           N  
ATOM   1081  CA  VAL A 150       7.163  -3.555 -46.066  1.00 97.51           C  
ATOM   1082  C   VAL A 150       7.347  -2.365 -45.127  1.00 97.51           C  
ATOM   1083  CB  VAL A 150       8.531  -4.195 -46.391  1.00 97.51           C  
ATOM   1084  O   VAL A 150       7.135  -2.482 -43.917  1.00 97.51           O  
ATOM   1085  CG1 VAL A 150       9.317  -4.469 -45.110  1.00 97.51           C  
ATOM   1086  CG2 VAL A 150       8.341  -5.482 -47.191  1.00 97.51           C  
ATOM   1087  N   ARG A 151       7.733  -1.275 -45.698  1.00 98.08           N  
ATOM   1088  CA  ARG A 151       7.890  -0.069 -44.891  1.00 98.08           C  
ATOM   1089  C   ARG A 151       6.566   0.337 -44.251  1.00 98.08           C  
ATOM   1090  CB  ARG A 151       8.435   1.081 -45.741  1.00 98.08           C  
ATOM   1091  O   ARG A 151       6.526   0.704 -43.075  1.00 98.08           O  
ATOM   1092  CG  ARG A 151       9.922   0.974 -46.039  1.00 98.08           C  
ATOM   1093  CD  ARG A 151      10.448   2.222 -46.735  1.00 98.08           C  
ATOM   1094  NE  ARG A 151      10.540   2.036 -48.180  1.00 98.08           N  
ATOM   1095  NH1 ARG A 151       8.580   3.160 -48.658  1.00 98.08           N  
ATOM   1096  NH2 ARG A 151       9.833   2.260 -50.353  1.00 98.08           N  
ATOM   1097  CZ  ARG A 151       9.651   2.486 -49.060  1.00 98.08           C  
ATOM   1098  N   GLU A 152       5.527   0.303 -44.976  1.00 97.97           N  
ATOM   1099  CA  GLU A 152       4.205   0.636 -44.455  1.00 97.97           C  
ATOM   1100  C   GLU A 152       3.792  -0.323 -43.343  1.00 97.97           C  
ATOM   1101  CB  GLU A 152       3.165   0.619 -45.578  1.00 97.97           C  
ATOM   1102  O   GLU A 152       3.235   0.100 -42.327  1.00 97.97           O  
ATOM   1103  CG  GLU A 152       3.283   1.789 -46.544  1.00 97.97           C  
ATOM   1104  CD  GLU A 152       2.318   1.699 -47.716  1.00 97.97           C  
ATOM   1105  OE1 GLU A 152       2.331   2.602 -48.583  1.00 97.97           O  
ATOM   1106  OE2 GLU A 152       1.542   0.719 -47.766  1.00 97.97           O  
ATOM   1107  N   MET A 153       4.004  -1.587 -43.566  1.00 97.84           N  
ATOM   1108  CA  MET A 153       3.663  -2.585 -42.556  1.00 97.84           C  
ATOM   1109  C   MET A 153       4.473  -2.368 -41.282  1.00 97.84           C  
ATOM   1110  CB  MET A 153       3.902  -3.998 -43.093  1.00 97.84           C  
ATOM   1111  O   MET A 153       3.936  -2.466 -40.177  1.00 97.84           O  
ATOM   1112  CG  MET A 153       2.989  -4.377 -44.248  1.00 97.84           C  
ATOM   1113  SD  MET A 153       1.212  -4.176 -43.834  1.00 97.84           S  
ATOM   1114  CE  MET A 153       1.012  -5.513 -42.624  1.00 97.84           C  
ATOM   1115  N   ARG A 154       5.738  -2.090 -41.456  1.00 98.10           N  
ATOM   1116  CA  ARG A 154       6.576  -1.784 -40.301  1.00 98.10           C  
ATOM   1117  C   ARG A 154       6.075  -0.540 -39.576  1.00 98.10           C  
ATOM   1118  CB  ARG A 154       8.032  -1.590 -40.729  1.00 98.10           C  
ATOM   1119  O   ARG A 154       6.057  -0.497 -38.344  1.00 98.10           O  
ATOM   1120  CG  ARG A 154       8.727  -2.876 -41.148  1.00 98.10           C  
ATOM   1121  CD  ARG A 154      10.159  -2.622 -41.599  1.00 98.10           C  
ATOM   1122  NE  ARG A 154      10.808  -3.850 -42.048  1.00 98.10           N  
ATOM   1123  NH1 ARG A 154      12.691  -2.797 -42.875  1.00 98.10           N  
ATOM   1124  NH2 ARG A 154      12.494  -5.077 -43.012  1.00 98.10           N  
ATOM   1125  CZ  ARG A 154      11.996  -3.905 -42.644  1.00 98.10           C  
ATOM   1126  N   GLY A 155       5.706   0.454 -40.364  1.00 98.19           N  
ATOM   1127  CA  GLY A 155       5.117   1.642 -39.766  1.00 98.19           C  
ATOM   1128  C   GLY A 155       3.839   1.354 -39.001  1.00 98.19           C  
ATOM   1129  O   GLY A 155       3.628   1.890 -37.911  1.00 98.19           O  
ATOM   1130  N   ALA A 156       3.011   0.510 -39.567  1.00 98.06           N  
ATOM   1131  CA  ALA A 156       1.769   0.137 -38.895  1.00 98.06           C  
ATOM   1132  C   ALA A 156       2.052  -0.558 -37.566  1.00 98.06           C  
ATOM   1133  CB  ALA A 156       0.928  -0.765 -39.795  1.00 98.06           C  
ATOM   1134  O   ALA A 156       1.380  -0.295 -36.566  1.00 98.06           O  
ATOM   1135  N   VAL A 157       3.021  -1.397 -37.541  1.00 98.26           N  
ATOM   1136  CA  VAL A 157       3.390  -2.109 -36.322  1.00 98.26           C  
ATOM   1137  C   VAL A 157       3.850  -1.113 -35.260  1.00 98.26           C  
ATOM   1138  CB  VAL A 157       4.497  -3.153 -36.588  1.00 98.26           C  
ATOM   1139  O   VAL A 157       3.473  -1.223 -34.091  1.00 98.26           O  
ATOM   1140  CG1 VAL A 157       5.032  -3.721 -35.275  1.00 98.26           C  
ATOM   1141  CG2 VAL A 157       3.969  -4.274 -37.482  1.00 98.26           C  
ATOM   1142  N   LEU A 158       4.624  -0.185 -35.662  1.00 98.10           N  
ATOM   1143  CA  LEU A 158       5.098   0.827 -34.723  1.00 98.10           C  
ATOM   1144  C   LEU A 158       3.935   1.649 -34.178  1.00 98.10           C  
ATOM   1145  CB  LEU A 158       6.118   1.748 -35.397  1.00 98.10           C  
ATOM   1146  O   LEU A 158       3.875   1.926 -32.978  1.00 98.10           O  
ATOM   1147  CG  LEU A 158       7.479   1.131 -35.721  1.00 98.10           C  
ATOM   1148  CD1 LEU A 158       8.338   2.121 -36.501  1.00 98.10           C  
ATOM   1149  CD2 LEU A 158       8.186   0.692 -34.443  1.00 98.10           C  
ATOM   1150  N   ARG A 159       3.017   2.101 -35.048  1.00 97.98           N  
ATOM   1151  CA  ARG A 159       1.855   2.871 -34.617  1.00 97.98           C  
ATOM   1152  C   ARG A 159       0.982   2.058 -33.667  1.00 97.98           C  
ATOM   1153  CB  ARG A 159       1.033   3.326 -35.825  1.00 97.98           C  
ATOM   1154  O   ARG A 159       0.505   2.577 -32.656  1.00 97.98           O  
ATOM   1155  CG  ARG A 159       1.683   4.442 -36.627  1.00 97.98           C  
ATOM   1156  CD  ARG A 159       0.711   5.060 -37.623  1.00 97.98           C  
ATOM   1157  NE  ARG A 159       0.334   4.112 -38.667  1.00 97.98           N  
ATOM   1158  NH1 ARG A 159       2.163   4.545 -40.010  1.00 97.98           N  
ATOM   1159  NH2 ARG A 159       0.597   3.003 -40.661  1.00 97.98           N  
ATOM   1160  CZ  ARG A 159       1.032   3.889 -39.777  1.00 97.98           C  
ATOM   1161  N   LEU A 160       0.766   0.798 -34.046  1.00 97.77           N  
ATOM   1162  CA  LEU A 160      -0.019  -0.071 -33.176  1.00 97.77           C  
ATOM   1163  C   LEU A 160       0.686  -0.283 -31.840  1.00 97.77           C  
ATOM   1164  CB  LEU A 160      -0.270  -1.421 -33.853  1.00 97.77           C  
ATOM   1165  O   LEU A 160       0.038  -0.322 -30.792  1.00 97.77           O  
ATOM   1166  CG  LEU A 160      -1.277  -1.425 -35.005  1.00 97.77           C  
ATOM   1167  CD1 LEU A 160      -1.301  -2.791 -35.683  1.00 97.77           C  
ATOM   1168  CD2 LEU A 160      -2.666  -1.047 -34.502  1.00 97.77           C  
ATOM   1169  N   GLY A 161       2.007  -0.494 -31.898  1.00 98.23           N  
ATOM   1170  CA  GLY A 161       2.764  -0.598 -30.661  1.00 98.23           C  
ATOM   1171  C   GLY A 161       2.640   0.631 -29.781  1.00 98.23           C  
ATOM   1172  O   GLY A 161       2.468   0.517 -28.566  1.00 98.23           O  
ATOM   1173  N   ALA A 162       2.716   1.817 -30.367  1.00 97.81           N  
ATOM   1174  CA  ALA A 162       2.549   3.064 -29.623  1.00 97.81           C  
ATOM   1175  C   ALA A 162       1.151   3.159 -29.020  1.00 97.81           C  
ATOM   1176  CB  ALA A 162       2.818   4.263 -30.529  1.00 97.81           C  
ATOM   1177  O   ALA A 162       0.994   3.557 -27.863  1.00 97.81           O  
ATOM   1178  N   ALA A 163       0.125   2.843 -29.825  1.00 97.07           N  
ATOM   1179  CA  ALA A 163      -1.256   2.865 -29.349  1.00 97.07           C  
ATOM   1180  C   ALA A 163      -1.458   1.871 -28.209  1.00 97.07           C  
ATOM   1181  CB  ALA A 163      -2.218   2.560 -30.494  1.00 97.07           C  
ATOM   1182  O   ALA A 163      -2.125   2.179 -27.219  1.00 97.07           O  
ATOM   1183  N   ARG A 164      -0.868   0.656 -28.416  1.00 97.24           N  
ATOM   1184  CA  ARG A 164      -0.937  -0.340 -27.352  1.00 97.24           C  
ATOM   1185  C   ARG A 164      -0.288   0.179 -26.073  1.00 97.24           C  
ATOM   1186  CB  ARG A 164      -0.263  -1.643 -27.790  1.00 97.24           C  
ATOM   1187  O   ARG A 164      -0.826  -0.005 -24.979  1.00 97.24           O  
ATOM   1188  CG  ARG A 164      -0.451  -2.792 -26.812  1.00 97.24           C  
ATOM   1189  CD  ARG A 164       0.181  -4.078 -27.326  1.00 97.24           C  
ATOM   1190  NE  ARG A 164       0.280  -5.087 -26.276  1.00 97.24           N  
ATOM   1191  NH1 ARG A 164       1.334  -6.660 -27.600  1.00 97.24           N  
ATOM   1192  NH2 ARG A 164       0.863  -7.132 -25.406  1.00 97.24           N  
ATOM   1193  CZ  ARG A 164       0.826  -6.291 -26.430  1.00 97.24           C  
ATOM   1194  N   GLY A 165       0.867   0.739 -26.203  1.00 95.74           N  
ATOM   1195  CA  GLY A 165       1.513   1.335 -25.045  1.00 95.74           C  
ATOM   1196  C   GLY A 165       0.673   2.409 -24.380  1.00 95.74           C  
ATOM   1197  O   GLY A 165       0.571   2.453 -23.152  1.00 95.74           O  
ATOM   1198  N   GLN A 166       0.082   3.289 -25.153  1.00 95.86           N  
ATOM   1199  CA  GLN A 166      -0.804   4.323 -24.627  1.00 95.86           C  
ATOM   1200  C   GLN A 166      -1.992   3.709 -23.894  1.00 95.86           C  
ATOM   1201  CB  GLN A 166      -1.295   5.233 -25.754  1.00 95.86           C  
ATOM   1202  O   GLN A 166      -2.380   4.182 -22.823  1.00 95.86           O  
ATOM   1203  CG  GLN A 166      -2.133   6.410 -25.273  1.00 95.86           C  
ATOM   1204  CD  GLN A 166      -1.336   7.394 -24.437  1.00 95.86           C  
ATOM   1205  NE2 GLN A 166      -2.030   8.341 -23.814  1.00 95.86           N  
ATOM   1206  OE1 GLN A 166      -0.108   7.303 -24.350  1.00 95.86           O  
ATOM   1207  N   LEU A 167      -2.612   2.714 -24.458  1.00 95.42           N  
ATOM   1208  CA  LEU A 167      -3.743   2.040 -23.828  1.00 95.42           C  
ATOM   1209  C   LEU A 167      -3.320   1.376 -22.522  1.00 95.42           C  
ATOM   1210  CB  LEU A 167      -4.340   0.996 -24.775  1.00 95.42           C  
ATOM   1211  O   LEU A 167      -4.069   1.390 -21.542  1.00 95.42           O  
ATOM   1212  CG  LEU A 167      -5.132   1.536 -25.966  1.00 95.42           C  
ATOM   1213  CD1 LEU A 167      -5.555   0.393 -26.884  1.00 95.42           C  
ATOM   1214  CD2 LEU A 167      -6.349   2.322 -25.488  1.00 95.42           C  
ATOM   1215  N   ARG A 168      -2.170   0.837 -22.476  1.00 94.39           N  
ATOM   1216  CA  ARG A 168      -1.662   0.219 -21.255  1.00 94.39           C  
ATOM   1217  C   ARG A 168      -1.490   1.253 -20.148  1.00 94.39           C  
ATOM   1218  CB  ARG A 168      -0.331  -0.487 -21.524  1.00 94.39           C  
ATOM   1219  O   ARG A 168      -1.834   0.996 -18.992  1.00 94.39           O  
ATOM   1220  CG  ARG A 168      -0.469  -1.784 -22.306  1.00 94.39           C  
ATOM   1221  CD  ARG A 168       0.851  -2.539 -22.382  1.00 94.39           C  
ATOM   1222  NE  ARG A 168       0.729  -3.757 -23.178  1.00 94.39           N  
ATOM   1223  NH1 ARG A 168       1.864  -2.921 -25.008  1.00 94.39           N  
ATOM   1224  NH2 ARG A 168       1.046  -5.062 -25.041  1.00 94.39           N  
ATOM   1225  CZ  ARG A 168       1.213  -3.911 -24.407  1.00 94.39           C  
ATOM   1226  N   LEU A 169      -0.977   2.351 -20.489  1.00 94.78           N  
ATOM   1227  CA  LEU A 169      -0.824   3.420 -19.508  1.00 94.78           C  
ATOM   1228  C   LEU A 169      -2.183   3.887 -18.997  1.00 94.78           C  
ATOM   1229  CB  LEU A 169      -0.061   4.600 -20.115  1.00 94.78           C  
ATOM   1230  O   LEU A 169      -2.355   4.116 -17.797  1.00 94.78           O  
ATOM   1231  CG  LEU A 169       1.424   4.372 -20.402  1.00 94.78           C  
ATOM   1232  CD1 LEU A 169       2.017   5.580 -21.120  1.00 94.78           C  
ATOM   1233  CD2 LEU A 169       2.181   4.087 -19.110  1.00 94.78           C  
ATOM   1234  N   GLU A 170      -3.116   4.061 -19.894  1.00 95.87           N  
ATOM   1235  CA  GLU A 170      -4.469   4.443 -19.500  1.00 95.87           C  
ATOM   1236  C   GLU A 170      -5.098   3.389 -18.592  1.00 95.87           C  
ATOM   1237  CB  GLU A 170      -5.346   4.664 -20.735  1.00 95.87           C  
ATOM   1238  O   GLU A 170      -5.780   3.726 -17.622  1.00 95.87           O  
ATOM   1239  CG  GLU A 170      -4.967   5.895 -21.545  1.00 95.87           C  
ATOM   1240  CD  GLU A 170      -5.751   6.025 -22.841  1.00 95.87           C  
ATOM   1241  OE1 GLU A 170      -5.529   7.004 -23.590  1.00 95.87           O  
ATOM   1242  OE2 GLU A 170      -6.595   5.141 -23.110  1.00 95.87           O  
ATOM   1243  N   GLN A 171      -4.888   2.139 -18.994  1.00 95.10           N  
ATOM   1244  CA  GLN A 171      -5.363   1.055 -18.142  1.00 95.10           C  
ATOM   1245  C   GLN A 171      -4.776   1.161 -16.737  1.00 95.10           C  
ATOM   1246  CB  GLN A 171      -5.015  -0.303 -18.755  1.00 95.10           C  
ATOM   1247  O   GLN A 171      -5.493   1.009 -15.746  1.00 95.10           O  
ATOM   1248  CG  GLN A 171      -5.545  -1.490 -17.963  1.00 95.10           C  
ATOM   1249  CD  GLN A 171      -5.107  -2.823 -18.539  1.00 95.10           C  
ATOM   1250  NE2 GLN A 171      -5.958  -3.835 -18.407  1.00 95.10           N  
ATOM   1251  OE1 GLN A 171      -4.012  -2.943 -19.098  1.00 95.10           O  
ATOM   1252  N   GLU A 172      -3.487   1.382 -16.647  1.00 94.27           N  
ATOM   1253  CA  GLU A 172      -2.834   1.534 -15.350  1.00 94.27           C  
ATOM   1254  C   GLU A 172      -3.390   2.735 -14.590  1.00 94.27           C  
ATOM   1255  CB  GLU A 172      -1.320   1.676 -15.523  1.00 94.27           C  
ATOM   1256  O   GLU A 172      -3.614   2.661 -13.380  1.00 94.27           O  
ATOM   1257  CG  GLU A 172      -0.634   0.405 -16.005  1.00 94.27           C  
ATOM   1258  CD  GLU A 172       0.847   0.594 -16.290  1.00 94.27           C  
ATOM   1259  OE1 GLU A 172       1.521  -0.388 -16.675  1.00 94.27           O  
ATOM   1260  OE2 GLU A 172       1.338   1.734 -16.126  1.00 94.27           O  
ATOM   1261  N   HIS A 173      -3.560   3.794 -15.300  1.00 93.14           N  
ATOM   1262  CA  HIS A 173      -4.144   4.978 -14.681  1.00 93.14           C  
ATOM   1263  C   HIS A 173      -5.534   4.683 -14.129  1.00 93.14           C  
ATOM   1264  CB  HIS A 173      -4.212   6.129 -15.686  1.00 93.14           C  
ATOM   1265  O   HIS A 173      -5.867   5.100 -13.017  1.00 93.14           O  
ATOM   1266  CG  HIS A 173      -4.768   7.394 -15.114  1.00 93.14           C  
ATOM   1267  CD2 HIS A 173      -5.906   8.071 -15.393  1.00 93.14           C  
ATOM   1268  ND1 HIS A 173      -4.125   8.109 -14.126  1.00 93.14           N  
ATOM   1269  CE1 HIS A 173      -4.847   9.175 -13.822  1.00 93.14           C  
ATOM   1270  NE2 HIS A 173      -5.933   9.175 -14.577  1.00 93.14           N  
ATOM   1271  N   LEU A 174      -6.377   4.010 -14.901  1.00 94.17           N  
ATOM   1272  CA  LEU A 174      -7.722   3.651 -14.465  1.00 94.17           C  
ATOM   1273  C   LEU A 174      -7.672   2.699 -13.276  1.00 94.17           C  
ATOM   1274  CB  LEU A 174      -8.505   3.011 -15.615  1.00 94.17           C  
ATOM   1275  O   LEU A 174      -8.464   2.827 -12.339  1.00 94.17           O  
ATOM   1276  CG  LEU A 174      -8.929   3.944 -16.750  1.00 94.17           C  
ATOM   1277  CD1 LEU A 174      -9.560   3.145 -17.885  1.00 94.17           C  
ATOM   1278  CD2 LEU A 174      -9.894   5.007 -16.236  1.00 94.17           C  
ATOM   1279  N   LEU A 175      -6.764   1.781 -13.295  1.00 93.09           N  
ATOM   1280  CA  LEU A 175      -6.614   0.860 -12.174  1.00 93.09           C  
ATOM   1281  C   LEU A 175      -6.229   1.608 -10.903  1.00 93.09           C  
ATOM   1282  CB  LEU A 175      -5.562  -0.205 -12.492  1.00 93.09           C  
ATOM   1283  O   LEU A 175      -6.732   1.301  -9.819  1.00 93.09           O  
ATOM   1284  CG  LEU A 175      -5.964  -1.273 -13.511  1.00 93.09           C  
ATOM   1285  CD1 LEU A 175      -4.786  -2.195 -13.806  1.00 93.09           C  
ATOM   1286  CD2 LEU A 175      -7.160  -2.072 -13.004  1.00 93.09           C  
ATOM   1287  N   GLU A 176      -5.378   2.588 -11.002  1.00 93.73           N  
ATOM   1288  CA  GLU A 176      -5.019   3.422  -9.860  1.00 93.73           C  
ATOM   1289  C   GLU A 176      -6.228   4.197  -9.342  1.00 93.73           C  
ATOM   1290  CB  GLU A 176      -3.894   4.390 -10.232  1.00 93.73           C  
ATOM   1291  O   GLU A 176      -6.431   4.304  -8.130  1.00 93.73           O  
ATOM   1292  CG  GLU A 176      -2.552   3.712 -10.468  1.00 93.73           C  
ATOM   1293  CD  GLU A 176      -1.516   4.633 -11.094  1.00 93.73           C  
ATOM   1294  OE1 GLU A 176      -0.399   4.164 -11.409  1.00 93.73           O  
ATOM   1295  OE2 GLU A 176      -1.824   5.833 -11.269  1.00 93.73           O  
ATOM   1296  N   ASP A 177      -7.009   4.703 -10.239  1.00 91.93           N  
ATOM   1297  CA  ASP A 177      -8.222   5.419  -9.856  1.00 91.93           C  
ATOM   1298  C   ASP A 177      -9.201   4.495  -9.135  1.00 91.93           C  
ATOM   1299  CB  ASP A 177      -8.891   6.037 -11.086  1.00 91.93           C  
ATOM   1300  O   ASP A 177      -9.814   4.886  -8.140  1.00 91.93           O  
ATOM   1301  CG  ASP A 177      -8.115   7.210 -11.656  1.00 91.93           C  
ATOM   1302  OD1 ASP A 177      -7.187   7.712 -10.986  1.00 91.93           O  
ATOM   1303  OD2 ASP A 177      -8.436   7.640 -12.786  1.00 91.93           O  
ATOM   1304  N   ILE A 178      -9.315   3.322  -9.700  1.00 90.21           N  
ATOM   1305  CA  ILE A 178     -10.190   2.343  -9.065  1.00 90.21           C  
ATOM   1306  C   ILE A 178      -9.683   2.036  -7.657  1.00 90.21           C  
ATOM   1307  CB  ILE A 178     -10.283   1.044  -9.896  1.00 90.21           C  
ATOM   1308  O   ILE A 178     -10.469   1.967  -6.709  1.00 90.21           O  
ATOM   1309  CG1 ILE A 178     -11.046   1.299 -11.201  1.00 90.21           C  
ATOM   1310  CG2 ILE A 178     -10.946  -0.071  -9.083  1.00 90.21           C  
ATOM   1311  CD1 ILE A 178     -11.028   0.124 -12.169  1.00 90.21           C  
ATOM   1312  N   ALA A 179      -8.447   1.851  -7.521  1.00 91.54           N  
ATOM   1313  CA  ALA A 179      -7.863   1.583  -6.209  1.00 91.54           C  
ATOM   1314  C   ALA A 179      -8.128   2.736  -5.245  1.00 91.54           C  
ATOM   1315  CB  ALA A 179      -6.362   1.333  -6.336  1.00 91.54           C  
ATOM   1316  O   ALA A 179      -8.468   2.513  -4.081  1.00 91.54           O  
ATOM   1317  N   HIS A 180      -7.949   3.983  -5.727  1.00 88.58           N  
ATOM   1318  CA  HIS A 180      -8.207   5.158  -4.903  1.00 88.58           C  
ATOM   1319  C   HIS A 180      -9.663   5.206  -4.451  1.00 88.58           C  
ATOM   1320  CB  HIS A 180      -7.852   6.436  -5.665  1.00 88.58           C  
ATOM   1321  O   HIS A 180      -9.947   5.487  -3.285  1.00 88.58           O  
ATOM   1322  CG  HIS A 180      -6.380   6.662  -5.805  1.00 88.58           C  
ATOM   1323  CD2 HIS A 180      -5.505   7.333  -5.020  1.00 88.58           C  
ATOM   1324  ND1 HIS A 180      -5.649   6.167  -6.863  1.00 88.58           N  
ATOM   1325  CE1 HIS A 180      -4.384   6.524  -6.721  1.00 88.58           C  
ATOM   1326  NE2 HIS A 180      -4.270   7.233  -5.611  1.00 88.58           N  
ATOM   1327  N   VAL A 181     -10.582   4.920  -5.343  1.00 88.67           N  
ATOM   1328  CA  VAL A 181     -12.003   4.934  -5.012  1.00 88.67           C  
ATOM   1329  C   VAL A 181     -12.320   3.795  -4.046  1.00 88.67           C  
ATOM   1330  CB  VAL A 181     -12.882   4.819  -6.278  1.00 88.67           C  
ATOM   1331  O   VAL A 181     -13.097   3.969  -3.105  1.00 88.67           O  
ATOM   1332  CG1 VAL A 181     -14.349   4.625  -5.900  1.00 88.67           C  
ATOM   1333  CG2 VAL A 181     -12.712   6.056  -7.158  1.00 88.67           C  
ATOM   1334  N   ARG A 182     -11.762   2.665  -4.246  1.00 90.49           N  
ATOM   1335  CA  ARG A 182     -11.946   1.544  -3.331  1.00 90.49           C  
ATOM   1336  C   ARG A 182     -11.456   1.894  -1.930  1.00 90.49           C  
ATOM   1337  CB  ARG A 182     -11.213   0.303  -3.846  1.00 90.49           C  
ATOM   1338  O   ARG A 182     -12.104   1.555  -0.937  1.00 90.49           O  
ATOM   1339  CG  ARG A 182     -11.904  -0.379  -5.016  1.00 90.49           C  
ATOM   1340  CD  ARG A 182     -11.195  -1.665  -5.418  1.00 90.49           C  
ATOM   1341  NE  ARG A 182     -11.893  -2.349  -6.503  1.00 90.49           N  
ATOM   1342  NH1 ARG A 182     -10.079  -3.629  -7.141  1.00 90.49           N  
ATOM   1343  NH2 ARG A 182     -12.074  -3.825  -8.253  1.00 90.49           N  
ATOM   1344  CZ  ARG A 182     -11.347  -3.266  -7.297  1.00 90.49           C  
ATOM   1345  N   GLN A 183     -10.336   2.505  -1.864  1.00 89.93           N  
ATOM   1346  CA  GLN A 183      -9.807   2.950  -0.579  1.00 89.93           C  
ATOM   1347  C   GLN A 183     -10.759   3.933   0.096  1.00 89.93           C  
ATOM   1348  CB  GLN A 183      -8.430   3.592  -0.758  1.00 89.93           C  
ATOM   1349  O   GLN A 183     -11.004   3.840   1.301  1.00 89.93           O  
ATOM   1350  CG  GLN A 183      -7.756   3.975   0.552  1.00 89.93           C  
ATOM   1351  CD  GLN A 183      -6.380   4.581   0.349  1.00 89.93           C  
ATOM   1352  NE2 GLN A 183      -5.691   4.869   1.448  1.00 89.93           N  
ATOM   1353  OE1 GLN A 183      -5.940   4.788  -0.787  1.00 89.93           O  
ATOM   1354  N   ARG A 184     -11.270   4.870  -0.628  1.00 91.29           N  
ATOM   1355  CA  ARG A 184     -12.222   5.836  -0.089  1.00 91.29           C  
ATOM   1356  C   ARG A 184     -13.492   5.142   0.393  1.00 91.29           C  
ATOM   1357  CB  ARG A 184     -12.570   6.893  -1.140  1.00 91.29           C  
ATOM   1358  O   ARG A 184     -14.050   5.509   1.429  1.00 91.29           O  
ATOM   1359  CG  ARG A 184     -11.429   7.848  -1.453  1.00 91.29           C  
ATOM   1360  CD  ARG A 184     -11.862   8.948  -2.413  1.00 91.29           C  
ATOM   1361  NE  ARG A 184     -10.747   9.819  -2.772  1.00 91.29           N  
ATOM   1362  NH1 ARG A 184     -11.989  11.178  -4.168  1.00 91.29           N  
ATOM   1363  NH2 ARG A 184      -9.755  11.585  -3.855  1.00 91.29           N  
ATOM   1364  CZ  ARG A 184     -10.833  10.859  -3.598  1.00 91.29           C  
ATOM   1365  N   LEU A 185     -13.917   4.196  -0.345  1.00 92.86           N  
ATOM   1366  CA  LEU A 185     -15.100   3.441   0.057  1.00 92.86           C  
ATOM   1367  C   LEU A 185     -14.852   2.699   1.366  1.00 92.86           C  
ATOM   1368  CB  LEU A 185     -15.501   2.449  -1.038  1.00 92.86           C  
ATOM   1369  O   LEU A 185     -15.715   2.680   2.246  1.00 92.86           O  
ATOM   1370  CG  LEU A 185     -16.178   3.041  -2.275  1.00 92.86           C  
ATOM   1371  CD1 LEU A 185     -16.416   1.956  -3.320  1.00 92.86           C  
ATOM   1372  CD2 LEU A 185     -17.490   3.719  -1.893  1.00 92.86           C  
ATOM   1373  N   ASP A 186     -13.733   2.083   1.451  1.00 90.11           N  
ATOM   1374  CA  ASP A 186     -13.367   1.370   2.670  1.00 90.11           C  
ATOM   1375  C   ASP A 186     -13.291   2.322   3.862  1.00 90.11           C  
ATOM   1376  CB  ASP A 186     -12.031   0.646   2.489  1.00 90.11           C  
ATOM   1377  O   ASP A 186     -13.748   1.991   4.958  1.00 90.11           O  
ATOM   1378  CG  ASP A 186     -12.129  -0.560   1.572  1.00 90.11           C  
ATOM   1379  OD1 ASP A 186     -13.249  -1.068   1.350  1.00 90.11           O  
ATOM   1380  OD2 ASP A 186     -11.076  -1.008   1.069  1.00 90.11           O  
ATOM   1381  N   ASP A 187     -12.669   3.469   3.620  1.00 87.64           N  
ATOM   1382  CA  ASP A 187     -12.589   4.471   4.678  1.00 87.64           C  
ATOM   1383  C   ASP A 187     -13.981   4.928   5.108  1.00 87.64           C  
ATOM   1384  CB  ASP A 187     -11.759   5.671   4.219  1.00 87.64           C  
ATOM   1385  O   ASP A 187     -14.248   5.083   6.302  1.00 87.64           O  
ATOM   1386  CG  ASP A 187     -10.284   5.346   4.057  1.00 87.64           C  
ATOM   1387  OD1 ASP A 187      -9.819   4.328   4.614  1.00 87.64           O  
ATOM   1388  OD2 ASP A 187      -9.580   6.116   3.368  1.00 87.64           O  
ATOM   1389  N   GLU A 188     -14.838   5.187   4.131  1.00 92.42           N  
ATOM   1390  CA  GLU A 188     -16.213   5.573   4.434  1.00 92.42           C  
ATOM   1391  C   GLU A 188     -16.940   4.469   5.196  1.00 92.42           C  
ATOM   1392  CB  GLU A 188     -16.972   5.913   3.149  1.00 92.42           C  
ATOM   1393  O   GLU A 188     -17.709   4.747   6.119  1.00 92.42           O  
ATOM   1394  CG  GLU A 188     -16.670   7.303   2.607  1.00 92.42           C  
ATOM   1395  CD  GLU A 188     -17.369   7.597   1.289  1.00 92.42           C  
ATOM   1396  OE1 GLU A 188     -17.077   8.643   0.667  1.00 92.42           O  
ATOM   1397  OE2 GLU A 188     -18.218   6.775   0.876  1.00 92.42           O  
ATOM   1398  N   ALA A 189     -16.788   3.276   4.782  1.00 88.53           N  
ATOM   1399  CA  ALA A 189     -17.383   2.148   5.494  1.00 88.53           C  
ATOM   1400  C   ALA A 189     -16.911   2.104   6.944  1.00 88.53           C  
ATOM   1401  CB  ALA A 189     -17.046   0.837   4.788  1.00 88.53           C  
ATOM   1402  O   ALA A 189     -17.706   1.860   7.855  1.00 88.53           O  
ATOM   1403  N   ARG A 190     -15.619   2.301   7.126  1.00 85.81           N  
ATOM   1404  CA  ARG A 190     -15.073   2.331   8.479  1.00 85.81           C  
ATOM   1405  C   ARG A 190     -15.682   3.470   9.290  1.00 85.81           C  
ATOM   1406  CB  ARG A 190     -13.550   2.471   8.441  1.00 85.81           C  
ATOM   1407  O   ARG A 190     -16.054   3.284  10.450  1.00 85.81           O  
ATOM   1408  CG  ARG A 190     -12.827   1.216   7.979  1.00 85.81           C  
ATOM   1409  CD  ARG A 190     -11.315   1.380   8.039  1.00 85.81           C  
ATOM   1410  NE  ARG A 190     -10.623   0.171   7.601  1.00 85.81           N  
ATOM   1411  NH1 ARG A 190      -9.552   1.181   5.821  1.00 85.81           N  
ATOM   1412  NH2 ARG A 190      -9.225  -1.047   6.247  1.00 85.81           N  
ATOM   1413  CZ  ARG A 190      -9.801   0.105   6.557  1.00 85.81           C  
ATOM   1414  N   GLN A 191     -15.775   4.610   8.694  1.00 87.63           N  
ATOM   1415  CA  GLN A 191     -16.364   5.763   9.367  1.00 87.63           C  
ATOM   1416  C   GLN A 191     -17.831   5.512   9.705  1.00 87.63           C  
ATOM   1417  CB  GLN A 191     -16.232   7.017   8.501  1.00 87.63           C  
ATOM   1418  O   GLN A 191     -18.301   5.898  10.778  1.00 87.63           O  
ATOM   1419  CG  GLN A 191     -14.805   7.533   8.381  1.00 87.63           C  
ATOM   1420  CD  GLN A 191     -14.673   8.668   7.382  1.00 87.63           C  
ATOM   1421  NE2 GLN A 191     -13.453   9.162   7.203  1.00 87.63           N  
ATOM   1422  OE1 GLN A 191     -15.660   9.097   6.776  1.00 87.63           O  
ATOM   1423  N   ARG A 192     -18.574   4.920   8.815  1.00 91.56           N  
ATOM   1424  CA  ARG A 192     -19.965   4.568   9.083  1.00 91.56           C  
ATOM   1425  C   ARG A 192     -20.069   3.603  10.260  1.00 91.56           C  
ATOM   1426  CB  ARG A 192     -20.613   3.951   7.841  1.00 91.56           C  
ATOM   1427  O   ARG A 192     -20.940   3.755  11.119  1.00 91.56           O  
ATOM   1428  CG  ARG A 192     -20.919   4.957   6.742  1.00 91.56           C  
ATOM   1429  CD  ARG A 192     -21.775   4.346   5.642  1.00 91.56           C  
ATOM   1430  NE  ARG A 192     -22.089   5.321   4.601  1.00 91.56           N  
ATOM   1431  NH1 ARG A 192     -20.268   4.803   3.277  1.00 91.56           N  
ATOM   1432  NH2 ARG A 192     -21.744   6.429   2.619  1.00 91.56           N  
ATOM   1433  CZ  ARG A 192     -21.366   5.515   3.501  1.00 91.56           C  
ATOM   1434  N   GLU A 193     -19.232   2.610  10.243  1.00 90.75           N  
ATOM   1435  CA  GLU A 193     -19.233   1.654  11.346  1.00 90.75           C  
ATOM   1436  C   GLU A 193     -18.938   2.344  12.675  1.00 90.75           C  
ATOM   1437  CB  GLU A 193     -18.213   0.541  11.094  1.00 90.75           C  
ATOM   1438  O   GLU A 193     -19.576   2.050  13.688  1.00 90.75           O  
ATOM   1439  CG  GLU A 193     -18.632  -0.443  10.010  1.00 90.75           C  
ATOM   1440  CD  GLU A 193     -17.549  -1.453   9.667  1.00 90.75           C  
ATOM   1441  OE1 GLU A 193     -17.765  -2.289   8.760  1.00 90.75           O  
ATOM   1442  OE2 GLU A 193     -16.477  -1.409  10.310  1.00 90.75           O  
ATOM   1443  N   GLU A 194     -17.926   3.229  12.682  1.00 90.77           N  
ATOM   1444  CA  GLU A 194     -17.593   3.975  13.892  1.00 90.77           C  
ATOM   1445  C   GLU A 194     -18.761   4.847  14.342  1.00 90.77           C  
ATOM   1446  CB  GLU A 194     -16.349   4.838  13.665  1.00 90.77           C  
ATOM   1447  O   GLU A 194     -19.053   4.935  15.537  1.00 90.77           O  
ATOM   1448  CG  GLU A 194     -15.063   4.038  13.521  1.00 90.77           C  
ATOM   1449  CD  GLU A 194     -13.879   4.881  13.072  1.00 90.77           C  
ATOM   1450  OE1 GLU A 194     -12.786   4.317  12.841  1.00 90.77           O  
ATOM   1451  OE2 GLU A 194     -14.047   6.115  12.951  1.00 90.77           O  
ATOM   1452  N   ALA A 195     -19.376   5.494  13.412  1.00 87.84           N  
ATOM   1453  CA  ALA A 195     -20.528   6.331  13.737  1.00 87.84           C  
ATOM   1454  C   ALA A 195     -21.688   5.489  14.260  1.00 87.84           C  
ATOM   1455  CB  ALA A 195     -20.966   7.131  12.513  1.00 87.84           C  
ATOM   1456  O   ALA A 195     -22.370   5.883  15.209  1.00 87.84           O  
ATOM   1457  N   GLU A 196     -21.938   4.357  13.600  1.00 93.81           N  
ATOM   1458  CA  GLU A 196     -22.984   3.450  14.061  1.00 93.81           C  
ATOM   1459  C   GLU A 196     -22.686   2.932  15.465  1.00 93.81           C  
ATOM   1460  CB  GLU A 196     -23.144   2.276  13.091  1.00 93.81           C  
ATOM   1461  O   GLU A 196     -23.591   2.815  16.294  1.00 93.81           O  
ATOM   1462  CG  GLU A 196     -23.824   2.649  11.781  1.00 93.81           C  
ATOM   1463  CD  GLU A 196     -23.908   1.493  10.798  1.00 93.81           C  
ATOM   1464  OE1 GLU A 196     -24.415   1.690   9.671  1.00 93.81           O  
ATOM   1465  OE2 GLU A 196     -23.464   0.380  11.159  1.00 93.81           O  
ATOM   1466  N   ALA A 197     -21.451   2.596  15.694  1.00 91.21           N  
ATOM   1467  CA  ALA A 197     -21.053   2.176  17.035  1.00 91.21           C  
ATOM   1468  C   ALA A 197     -21.301   3.285  18.053  1.00 91.21           C  
ATOM   1469  CB  ALA A 197     -19.583   1.763  17.049  1.00 91.21           C  
ATOM   1470  O   ALA A 197     -21.786   3.027  19.157  1.00 91.21           O  
ATOM   1471  N   ALA A 198     -20.946   4.493  17.735  1.00 93.17           N  
ATOM   1472  CA  ALA A 198     -21.183   5.638  18.611  1.00 93.17           C  
ATOM   1473  C   ALA A 198     -22.675   5.842  18.855  1.00 93.17           C  
ATOM   1474  CB  ALA A 198     -20.567   6.901  18.015  1.00 93.17           C  
ATOM   1475  O   ALA A 198     -23.092   6.141  19.977  1.00 93.17           O  
ATOM   1476  N   ALA A 199     -23.479   5.714  17.812  1.00 91.55           N  
ATOM   1477  CA  ALA A 199     -24.928   5.840  17.941  1.00 91.55           C  
ATOM   1478  C   ALA A 199     -25.489   4.781  18.885  1.00 91.55           C  
ATOM   1479  CB  ALA A 199     -25.596   5.735  16.572  1.00 91.55           C  
ATOM   1480  O   ALA A 199     -26.356   5.073  19.712  1.00 91.55           O  
ATOM   1481  N   ARG A 200     -24.981   3.543  18.722  1.00 96.76           N  
ATOM   1482  CA  ARG A 200     -25.427   2.466  19.600  1.00 96.76           C  
ATOM   1483  C   ARG A 200     -25.054   2.752  21.051  1.00 96.76           C  
ATOM   1484  CB  ARG A 200     -24.828   1.129  19.159  1.00 96.76           C  
ATOM   1485  O   ARG A 200     -25.835   2.477  21.964  1.00 96.76           O  
ATOM   1486  CG  ARG A 200     -25.441   0.570  17.885  1.00 96.76           C  
ATOM   1487  CD  ARG A 200     -24.918  -0.825  17.572  1.00 96.76           C  
ATOM   1488  NE  ARG A 200     -25.134  -1.181  16.172  1.00 96.76           N  
ATOM   1489  NH1 ARG A 200     -22.916  -0.964  15.560  1.00 96.76           N  
ATOM   1490  NH2 ARG A 200     -24.486  -1.573  14.004  1.00 96.76           N  
ATOM   1491  CZ  ARG A 200     -24.178  -1.238  15.249  1.00 96.76           C  
ATOM   1492  N   ALA A 201     -23.955   3.247  21.244  1.00 95.22           N  
ATOM   1493  CA  ALA A 201     -23.512   3.603  22.590  1.00 95.22           C  
ATOM   1494  C   ALA A 201     -24.406   4.682  23.194  1.00 95.22           C  
ATOM   1495  CB  ALA A 201     -22.060   4.073  22.565  1.00 95.22           C  
ATOM   1496  O   ALA A 201     -24.794   4.593  24.361  1.00 95.22           O  
ATOM   1497  N   LEU A 202     -24.654   5.697  22.400  1.00 95.61           N  
ATOM   1498  CA  LEU A 202     -25.527   6.765  22.874  1.00 95.61           C  
ATOM   1499  C   LEU A 202     -26.929   6.235  23.159  1.00 95.61           C  
ATOM   1500  CB  LEU A 202     -25.596   7.898  21.847  1.00 95.61           C  
ATOM   1501  O   LEU A 202     -27.578   6.665  24.115  1.00 95.61           O  
ATOM   1502  CG  LEU A 202     -24.362   8.796  21.746  1.00 95.61           C  
ATOM   1503  CD1 LEU A 202     -24.498   9.752  20.566  1.00 95.61           C  
ATOM   1504  CD2 LEU A 202     -24.155   9.568  23.045  1.00 95.61           C  
ATOM   1505  N   ALA A 203     -27.403   5.353  22.340  1.00 97.97           N  
ATOM   1506  CA  ALA A 203     -28.706   4.733  22.564  1.00 97.97           C  
ATOM   1507  C   ALA A 203     -28.734   3.981  23.892  1.00 97.97           C  
ATOM   1508  CB  ALA A 203     -29.051   3.789  21.415  1.00 97.97           C  
ATOM   1509  O   ALA A 203     -29.724   4.041  24.626  1.00 97.97           O  
ATOM   1510  N   ARG A 204     -27.670   3.269  24.165  1.00 97.87           N  
ATOM   1511  CA  ARG A 204     -27.576   2.563  25.439  1.00 97.87           C  
ATOM   1512  C   ARG A 204     -27.598   3.540  26.609  1.00 97.87           C  
ATOM   1513  CB  ARG A 204     -26.305   1.712  25.490  1.00 97.87           C  
ATOM   1514  O   ARG A 204     -28.267   3.297  27.616  1.00 97.87           O  
ATOM   1515  CG  ARG A 204     -26.324   0.520  24.547  1.00 97.87           C  
ATOM   1516  CD  ARG A 204     -25.119  -0.387  24.761  1.00 97.87           C  
ATOM   1517  NE  ARG A 204     -25.138  -1.530  23.853  1.00 97.87           N  
ATOM   1518  NH1 ARG A 204     -22.952  -2.154  24.263  1.00 97.87           N  
ATOM   1519  NH2 ARG A 204     -24.235  -3.355  22.791  1.00 97.87           N  
ATOM   1520  CZ  ARG A 204     -24.108  -2.344  23.638  1.00 97.87           C  
ATOM   1521  N   PHE A 205     -26.842   4.578  26.470  1.00 97.68           N  
ATOM   1522  CA  PHE A 205     -26.840   5.598  27.513  1.00 97.68           C  
ATOM   1523  C   PHE A 205     -28.235   6.180  27.704  1.00 97.68           C  
ATOM   1524  CB  PHE A 205     -25.847   6.714  27.173  1.00 97.68           C  
ATOM   1525  O   PHE A 205     -28.658   6.433  28.834  1.00 97.68           O  
ATOM   1526  CG  PHE A 205     -24.407   6.332  27.389  1.00 97.68           C  
ATOM   1527  CD1 PHE A 205     -23.952   5.969  28.650  1.00 97.68           C  
ATOM   1528  CD2 PHE A 205     -23.509   6.338  26.330  1.00 97.68           C  
ATOM   1529  CE1 PHE A 205     -22.620   5.615  28.853  1.00 97.68           C  
ATOM   1530  CE2 PHE A 205     -22.176   5.986  26.525  1.00 97.68           C  
ATOM   1531  CZ  PHE A 205     -21.734   5.626  27.788  1.00 97.68           C  
ATOM   1532  N   ALA A 206     -28.912   6.470  26.594  1.00 97.99           N  
ATOM   1533  CA  ALA A 206     -30.274   6.992  26.674  1.00 97.99           C  
ATOM   1534  C   ALA A 206     -31.197   6.009  27.389  1.00 97.99           C  
ATOM   1535  CB  ALA A 206     -30.809   7.299  25.277  1.00 97.99           C  
ATOM   1536  O   ALA A 206     -32.019   6.410  28.216  1.00 97.99           O  
ATOM   1537  N   GLN A 207     -31.121   4.715  27.078  1.00 98.19           N  
ATOM   1538  CA  GLN A 207     -31.918   3.684  27.733  1.00 98.19           C  
ATOM   1539  C   GLN A 207     -31.630   3.634  29.231  1.00 98.19           C  
ATOM   1540  CB  GLN A 207     -31.652   2.317  27.101  1.00 98.19           C  
ATOM   1541  O   GLN A 207     -32.550   3.504  30.041  1.00 98.19           O  
ATOM   1542  CG  GLN A 207     -32.193   2.178  25.685  1.00 98.19           C  
ATOM   1543  CD  GLN A 207     -31.850   0.842  25.054  1.00 98.19           C  
ATOM   1544  NE2 GLN A 207     -32.485   0.537  23.927  1.00 98.19           N  
ATOM   1545  OE1 GLN A 207     -31.019   0.090  25.574  1.00 98.19           O  
ATOM   1546  N   GLU A 208     -30.385   3.679  29.549  1.00 97.62           N  
ATOM   1547  CA  GLU A 208     -30.000   3.685  30.957  1.00 97.62           C  
ATOM   1548  C   GLU A 208     -30.556   4.911  31.676  1.00 97.62           C  
ATOM   1549  CB  GLU A 208     -28.477   3.637  31.099  1.00 97.62           C  
ATOM   1550  O   GLU A 208     -31.002   4.816  32.821  1.00 97.62           O  
ATOM   1551  CG  GLU A 208     -27.864   2.302  30.702  1.00 97.62           C  
ATOM   1552  CD  GLU A 208     -26.345   2.331  30.651  1.00 97.62           C  
ATOM   1553  OE1 GLU A 208     -25.732   1.323  30.229  1.00 97.62           O  
ATOM   1554  OE2 GLU A 208     -25.762   3.369  31.036  1.00 97.62           O  
ATOM   1555  N   ALA A 209     -30.423   6.032  31.029  1.00 96.83           N  
ATOM   1556  CA  ALA A 209     -30.975   7.258  31.600  1.00 96.83           C  
ATOM   1557  C   ALA A 209     -32.484   7.143  31.793  1.00 96.83           C  
ATOM   1558  CB  ALA A 209     -30.645   8.454  30.710  1.00 96.83           C  
ATOM   1559  O   ALA A 209     -33.021   7.583  32.812  1.00 96.83           O  
ATOM   1560  N   GLU A 210     -33.160   6.582  30.765  1.00 98.18           N  
ATOM   1561  CA  GLU A 210     -34.601   6.379  30.883  1.00 98.18           C  
ATOM   1562  C   GLU A 210     -34.932   5.427  32.028  1.00 98.18           C  
ATOM   1563  CB  GLU A 210     -35.177   5.843  29.570  1.00 98.18           C  
ATOM   1564  O   GLU A 210     -35.897   5.645  32.764  1.00 98.18           O  
ATOM   1565  CG  GLU A 210     -35.261   6.885  28.464  1.00 98.18           C  
ATOM   1566  CD  GLU A 210     -35.739   6.315  27.138  1.00 98.18           C  
ATOM   1567  OE1 GLU A 210     -35.783   7.064  26.136  1.00 98.18           O  
ATOM   1568  OE2 GLU A 210     -36.073   5.110  27.101  1.00 98.18           O  
ATOM   1569  N   ALA A 211     -34.198   4.369  32.131  1.00 97.71           N  
ATOM   1570  CA  ALA A 211     -34.397   3.438  33.239  1.00 97.71           C  
ATOM   1571  C   ALA A 211     -34.228   4.141  34.583  1.00 97.71           C  
ATOM   1572  CB  ALA A 211     -33.426   2.265  33.130  1.00 97.71           C  
ATOM   1573  O   ALA A 211     -34.994   3.898  35.518  1.00 97.71           O  
ATOM   1574  N   ALA A 212     -33.221   4.941  34.704  1.00 97.88           N  
ATOM   1575  CA  ALA A 212     -32.994   5.707  35.927  1.00 97.88           C  
ATOM   1576  C   ALA A 212     -34.159   6.651  36.208  1.00 97.88           C  
ATOM   1577  CB  ALA A 212     -31.689   6.493  35.828  1.00 97.88           C  
ATOM   1578  O   ALA A 212     -34.582   6.801  37.357  1.00 97.88           O  
ATOM   1579  N   ARG A 213     -34.627   7.313  35.175  1.00 98.24           N  
ATOM   1580  CA  ARG A 213     -35.778   8.198  35.328  1.00 98.24           C  
ATOM   1581  C   ARG A 213     -36.985   7.439  35.868  1.00 98.24           C  
ATOM   1582  CB  ARG A 213     -36.129   8.860  33.994  1.00 98.24           C  
ATOM   1583  O   ARG A 213     -37.687   7.928  36.755  1.00 98.24           O  
ATOM   1584  CG  ARG A 213     -37.180   9.953  34.106  1.00 98.24           C  
ATOM   1585  CD  ARG A 213     -37.546  10.525  32.744  1.00 98.24           C  
ATOM   1586  NE  ARG A 213     -38.853  11.177  32.767  1.00 98.24           N  
ATOM   1587  NH1 ARG A 213     -39.510  10.393  30.695  1.00 98.24           N  
ATOM   1588  NH2 ARG A 213     -40.913  11.732  31.917  1.00 98.24           N  
ATOM   1589  CZ  ARG A 213     -39.756  11.099  31.793  1.00 98.24           C  
ATOM   1590  N   VAL A 214     -37.266   6.316  35.260  1.00 98.45           N  
ATOM   1591  CA  VAL A 214     -38.405   5.507  35.681  1.00 98.45           C  
ATOM   1592  C   VAL A 214     -38.238   5.100  37.143  1.00 98.45           C  
ATOM   1593  CB  VAL A 214     -38.568   4.252  34.794  1.00 98.45           C  
ATOM   1594  O   VAL A 214     -39.198   5.132  37.916  1.00 98.45           O  
ATOM   1595  CG1 VAL A 214     -39.604   3.301  35.389  1.00 98.45           C  
ATOM   1596  CG2 VAL A 214     -38.960   4.651  33.372  1.00 98.45           C  
ATOM   1597  N   ASP A 215     -37.087   4.617  37.574  1.00 98.01           N  
ATOM   1598  CA  ASP A 215     -36.822   4.255  38.963  1.00 98.01           C  
ATOM   1599  C   ASP A 215     -37.106   5.427  39.899  1.00 98.01           C  
ATOM   1600  CB  ASP A 215     -35.375   3.787  39.130  1.00 98.01           C  
ATOM   1601  O   ASP A 215     -37.701   5.248  40.964  1.00 98.01           O  
ATOM   1602  CG  ASP A 215     -35.108   2.441  38.480  1.00 98.01           C  
ATOM   1603  OD1 ASP A 215     -36.075   1.714  38.165  1.00 98.01           O  
ATOM   1604  OD2 ASP A 215     -33.921   2.103  38.284  1.00 98.01           O  
ATOM   1605  N   LEU A 216     -36.615   6.597  39.455  1.00 97.87           N  
ATOM   1606  CA  LEU A 216     -36.867   7.785  40.263  1.00 97.87           C  
ATOM   1607  C   LEU A 216     -38.357   8.107  40.306  1.00 97.87           C  
ATOM   1608  CB  LEU A 216     -36.090   8.983  39.712  1.00 97.87           C  
ATOM   1609  O   LEU A 216     -38.873   8.540  41.339  1.00 97.87           O  
ATOM   1610  CG  LEU A 216     -34.574   8.962  39.918  1.00 97.87           C  
ATOM   1611  CD1 LEU A 216     -33.927  10.151  39.216  1.00 97.87           C  
ATOM   1612  CD2 LEU A 216     -34.236   8.963  41.405  1.00 97.87           C  
ATOM   1613  N   GLN A 217     -39.065   7.993  39.264  1.00 98.16           N  
ATOM   1614  CA  GLN A 217     -40.510   8.198  39.224  1.00 98.16           C  
ATOM   1615  C   GLN A 217     -41.228   7.236  40.165  1.00 98.16           C  
ATOM   1616  CB  GLN A 217     -41.037   8.029  37.798  1.00 98.16           C  
ATOM   1617  O   GLN A 217     -42.174   7.624  40.855  1.00 98.16           O  
ATOM   1618  CG  GLN A 217     -42.476   8.491  37.615  1.00 98.16           C  
ATOM   1619  CD  GLN A 217     -42.901   8.528  36.159  1.00 98.16           C  
ATOM   1620  NE2 GLN A 217     -44.196   8.708  35.924  1.00 98.16           N  
ATOM   1621  OE1 GLN A 217     -42.071   8.397  35.254  1.00 98.16           O  
ATOM   1622  N   LYS A 218     -40.807   5.975  40.192  1.00 98.17           N  
ATOM   1623  CA  LYS A 218     -41.380   4.999  41.114  1.00 98.17           C  
ATOM   1624  C   LYS A 218     -41.161   5.419  42.565  1.00 98.17           C  
ATOM   1625  CB  LYS A 218     -40.778   3.614  40.872  1.00 98.17           C  
ATOM   1626  O   LYS A 218     -42.061   5.288  43.397  1.00 98.17           O  
ATOM   1627  CG  LYS A 218     -41.205   2.974  39.560  1.00 98.17           C  
ATOM   1628  CD  LYS A 218     -40.563   1.606  39.370  1.00 98.17           C  
ATOM   1629  CE  LYS A 218     -40.919   1.003  38.018  1.00 98.17           C  
ATOM   1630  NZ  LYS A 218     -40.166  -0.261  37.760  1.00 98.17           N  
ATOM   1631  N   LYS A 219     -39.960   5.877  42.842  1.00 98.08           N  
ATOM   1632  CA  LYS A 219     -39.663   6.355  44.189  1.00 98.08           C  
ATOM   1633  C   LYS A 219     -40.530   7.559  44.548  1.00 98.08           C  
ATOM   1634  CB  LYS A 219     -38.183   6.718  44.317  1.00 98.08           C  
ATOM   1635  O   LYS A 219     -41.010   7.670  45.678  1.00 98.08           O  
ATOM   1636  CG  LYS A 219     -37.247   5.519  44.284  1.00 98.08           C  
ATOM   1637  CD  LYS A 219     -35.789   5.945  44.400  1.00 98.08           C  
ATOM   1638  CE  LYS A 219     -34.846   4.758  44.265  1.00 98.08           C  
ATOM   1639  NZ  LYS A 219     -33.419   5.190  44.173  1.00 98.08           N  
ATOM   1640  N   ALA A 220     -40.610   8.442  43.562  1.00 98.15           N  
ATOM   1641  CA  ALA A 220     -41.458   9.609  43.788  1.00 98.15           C  
ATOM   1642  C   ALA A 220     -42.898   9.194  44.076  1.00 98.15           C  
ATOM   1643  CB  ALA A 220     -41.409  10.544  42.582  1.00 98.15           C  
ATOM   1644  O   ALA A 220     -43.541   9.741  44.975  1.00 98.15           O  
ATOM   1645  N   GLN A 221     -43.468   8.263  43.293  1.00 98.08           N  
ATOM   1646  CA  GLN A 221     -44.819   7.755  43.502  1.00 98.08           C  
ATOM   1647  C   GLN A 221     -44.947   7.076  44.863  1.00 98.08           C  
ATOM   1648  CB  GLN A 221     -45.204   6.779  42.390  1.00 98.08           C  
ATOM   1649  O   GLN A 221     -45.954   7.243  45.553  1.00 98.08           O  
ATOM   1650  CG  GLN A 221     -45.445   7.446  41.042  1.00 98.08           C  
ATOM   1651  CD  GLN A 221     -45.807   6.454  39.952  1.00 98.08           C  
ATOM   1652  NE2 GLN A 221     -46.056   6.959  38.749  1.00 98.08           N  
ATOM   1653  OE1 GLN A 221     -45.861   5.243  40.190  1.00 98.08           O  
ATOM   1654  N   ALA A 222     -43.973   6.252  45.202  1.00 98.00           N  
ATOM   1655  CA  ALA A 222     -43.963   5.599  46.509  1.00 98.00           C  
ATOM   1656  C   ALA A 222     -44.029   6.627  47.636  1.00 98.00           C  
ATOM   1657  CB  ALA A 222     -42.719   4.728  46.659  1.00 98.00           C  
ATOM   1658  O   ALA A 222     -44.756   6.439  48.614  1.00 98.00           O  
ATOM   1659  N   LEU A 223     -43.212   7.670  47.536  1.00 97.78           N  
ATOM   1660  CA  LEU A 223     -43.218   8.725  48.543  1.00 97.78           C  
ATOM   1661  C   LEU A 223     -44.570   9.428  48.586  1.00 97.78           C  
ATOM   1662  CB  LEU A 223     -42.110   9.743  48.259  1.00 97.78           C  
ATOM   1663  O   LEU A 223     -45.058   9.780  49.663  1.00 97.78           O  
ATOM   1664  CG  LEU A 223     -40.678   9.280  48.534  1.00 97.78           C  
ATOM   1665  CD1 LEU A 223     -39.681  10.341  48.076  1.00 97.78           C  
ATOM   1666  CD2 LEU A 223     -40.492   8.968  50.014  1.00 97.78           C  
ATOM   1667  N   GLN A 224     -45.138   9.689  47.467  1.00 98.06           N  
ATOM   1668  CA  GLN A 224     -46.469  10.286  47.408  1.00 98.06           C  
ATOM   1669  C   GLN A 224     -47.501   9.398  48.097  1.00 98.06           C  
ATOM   1670  CB  GLN A 224     -46.880  10.542  45.957  1.00 98.06           C  
ATOM   1671  O   GLN A 224     -48.367   9.891  48.822  1.00 98.06           O  
ATOM   1672  CG  GLN A 224     -48.058  11.495  45.811  1.00 98.06           C  
ATOM   1673  CD  GLN A 224     -48.297  11.916  44.373  1.00 98.06           C  
ATOM   1674  NE2 GLN A 224     -49.319  12.738  44.158  1.00 98.06           N  
ATOM   1675  OE1 GLN A 224     -47.569  11.507  43.463  1.00 98.06           O  
ATOM   1676  N   GLU A 225     -47.504   8.107  47.794  1.00 97.89           N  
ATOM   1677  CA  GLU A 225     -48.408   7.165  48.447  1.00 97.89           C  
ATOM   1678  C   GLU A 225     -48.181   7.138  49.956  1.00 97.89           C  
ATOM   1679  CB  GLU A 225     -48.235   5.761  47.864  1.00 97.89           C  
ATOM   1680  O   GLU A 225     -49.137   7.065  50.732  1.00 97.89           O  
ATOM   1681  CG  GLU A 225     -48.700   5.633  46.421  1.00 97.89           C  
ATOM   1682  CD  GLU A 225     -48.366   4.285  45.800  1.00 97.89           C  
ATOM   1683  OE1 GLU A 225     -48.689   4.068  44.610  1.00 97.89           O  
ATOM   1684  OE2 GLU A 225     -47.777   3.440  46.510  1.00 97.89           O  
ATOM   1685  N   GLU A 226     -46.908   7.160  50.392  1.00 97.50           N  
ATOM   1686  CA  GLU A 226     -46.591   7.201  51.816  1.00 97.50           C  
ATOM   1687  C   GLU A 226     -47.160   8.455  52.473  1.00 97.50           C  
ATOM   1688  CB  GLU A 226     -45.077   7.135  52.032  1.00 97.50           C  
ATOM   1689  O   GLU A 226     -47.709   8.391  53.575  1.00 97.50           O  
ATOM   1690  CG  GLU A 226     -44.475   5.765  51.755  1.00 97.50           C  
ATOM   1691  CD  GLU A 226     -42.965   5.727  51.926  1.00 97.50           C  
ATOM   1692  OE1 GLU A 226     -42.348   4.673  51.647  1.00 97.50           O  
ATOM   1693  OE2 GLU A 226     -42.393   6.759  52.342  1.00 97.50           O  
ATOM   1694  N   CYS A 227     -46.950   9.593  51.794  1.00 96.70           N  
ATOM   1695  CA  CYS A 227     -47.532  10.830  52.304  1.00 96.70           C  
ATOM   1696  C   CYS A 227     -49.046  10.710  52.428  1.00 96.70           C  
ATOM   1697  CB  CYS A 227     -47.178  12.004  51.392  1.00 96.70           C  
ATOM   1698  O   CYS A 227     -49.630  11.162  53.414  1.00 96.70           O  
ATOM   1699  SG  CYS A 227     -45.433  12.470  51.449  1.00 96.70           S  
ATOM   1700  N   GLY A 228     -49.651  10.169  51.340  1.00 97.84           N  
ATOM   1701  CA  GLY A 228     -51.087   9.943  51.397  1.00 97.84           C  
ATOM   1702  C   GLY A 228     -51.502   9.026  52.532  1.00 97.84           C  
ATOM   1703  O   GLY A 228     -52.494   9.287  53.215  1.00 97.84           O  
ATOM   1704  N   TYR A 229     -50.809   7.969  52.694  1.00 97.97           N  
ATOM   1705  CA  TYR A 229     -51.066   7.027  53.777  1.00 97.97           C  
ATOM   1706  C   TYR A 229     -50.989   7.719  55.133  1.00 97.97           C  
ATOM   1707  CB  TYR A 229     -50.069   5.865  53.727  1.00 97.97           C  
ATOM   1708  O   TYR A 229     -51.855   7.521  55.988  1.00 97.97           O  
ATOM   1709  CG  TYR A 229     -50.138   4.954  54.929  1.00 97.97           C  
ATOM   1710  CD1 TYR A 229     -49.219   5.071  55.969  1.00 97.97           C  
ATOM   1711  CD2 TYR A 229     -51.121   3.975  55.026  1.00 97.97           C  
ATOM   1712  CE1 TYR A 229     -49.277   4.232  57.078  1.00 97.97           C  
ATOM   1713  CE2 TYR A 229     -51.188   3.131  56.130  1.00 97.97           C  
ATOM   1714  OH  TYR A 229     -50.326   2.435  58.244  1.00 97.97           O  
ATOM   1715  CZ  TYR A 229     -50.264   3.267  57.149  1.00 97.97           C  
ATOM   1716  N   LEU A 230     -49.936   8.460  55.399  1.00 97.55           N  
ATOM   1717  CA  LEU A 230     -49.751   9.169  56.660  1.00 97.55           C  
ATOM   1718  C   LEU A 230     -50.894  10.149  56.905  1.00 97.55           C  
ATOM   1719  CB  LEU A 230     -48.414   9.915  56.665  1.00 97.55           C  
ATOM   1720  O   LEU A 230     -51.372  10.282  58.034  1.00 97.55           O  
ATOM   1721  CG  LEU A 230     -47.159   9.055  56.821  1.00 97.55           C  
ATOM   1722  CD1 LEU A 230     -45.908   9.896  56.590  1.00 97.55           C  
ATOM   1723  CD2 LEU A 230     -47.125   8.403  58.199  1.00 97.55           C  
ATOM   1724  N   ARG A 231     -51.290  10.843  55.842  1.00 97.47           N  
ATOM   1725  CA  ARG A 231     -52.405  11.776  55.968  1.00 97.47           C  
ATOM   1726  C   ARG A 231     -53.689  11.047  56.350  1.00 97.47           C  
ATOM   1727  CB  ARG A 231     -52.609  12.548  54.663  1.00 97.47           C  
ATOM   1728  O   ARG A 231     -54.428  11.499  57.227  1.00 97.47           O  
ATOM   1729  CG  ARG A 231     -51.585  13.648  54.431  1.00 97.47           C  
ATOM   1730  CD  ARG A 231     -51.939  14.502  53.221  1.00 97.47           C  
ATOM   1731  NE  ARG A 231     -50.830  14.579  52.273  1.00 97.47           N  
ATOM   1732  NH1 ARG A 231     -51.955  15.900  50.748  1.00 97.47           N  
ATOM   1733  NH2 ARG A 231     -49.798  15.246  50.333  1.00 97.47           N  
ATOM   1734  CZ  ARG A 231     -50.864  15.241  51.120  1.00 97.47           C  
ATOM   1735  N   ARG A 232     -54.034   9.942  55.625  1.00 97.54           N  
ATOM   1736  CA  ARG A 232     -55.218   9.141  55.923  1.00 97.54           C  
ATOM   1737  C   ARG A 232     -55.159   8.583  57.341  1.00 97.54           C  
ATOM   1738  CB  ARG A 232     -55.360   7.998  54.916  1.00 97.54           C  
ATOM   1739  O   ARG A 232     -56.161   8.594  58.060  1.00 97.54           O  
ATOM   1740  CG  ARG A 232     -55.777   8.450  53.525  1.00 97.54           C  
ATOM   1741  CD  ARG A 232     -56.055   7.268  52.607  1.00 97.54           C  
ATOM   1742  NE  ARG A 232     -54.988   7.084  51.627  1.00 97.54           N  
ATOM   1743  NH1 ARG A 232     -55.002   4.777  51.737  1.00 97.54           N  
ATOM   1744  NH2 ARG A 232     -53.539   5.853  50.339  1.00 97.54           N  
ATOM   1745  CZ  ARG A 232     -54.512   5.905  51.237  1.00 97.54           C  
ATOM   1746  N   HIS A 233     -54.005   8.064  57.689  1.00 97.17           N  
ATOM   1747  CA  HIS A 233     -53.822   7.526  59.032  1.00 97.17           C  
ATOM   1748  C   HIS A 233     -54.075   8.593  60.092  1.00 97.17           C  
ATOM   1749  CB  HIS A 233     -52.413   6.952  59.191  1.00 97.17           C  
ATOM   1750  O   HIS A 233     -54.735   8.329  61.099  1.00 97.17           O  
ATOM   1751  CG  HIS A 233     -52.191   6.261  60.500  1.00 97.17           C  
ATOM   1752  CD2 HIS A 233     -52.382   4.973  60.869  1.00 97.17           C  
ATOM   1753  ND1 HIS A 233     -51.717   6.917  61.615  1.00 97.17           N  
ATOM   1754  CE1 HIS A 233     -51.625   6.058  62.617  1.00 97.17           C  
ATOM   1755  NE2 HIS A 233     -52.023   4.872  62.190  1.00 97.17           N  
ATOM   1756  N   HIS A 234     -53.405   9.716  59.897  1.00 96.11           N  
ATOM   1757  CA  HIS A 234     -53.639  10.816  60.826  1.00 96.11           C  
ATOM   1758  C   HIS A 234     -55.124  11.150  60.920  1.00 96.11           C  
ATOM   1759  CB  HIS A 234     -52.849  12.055  60.400  1.00 96.11           C  
ATOM   1760  O   HIS A 234     -55.649  11.359  62.016  1.00 96.11           O  
ATOM   1761  CG  HIS A 234     -53.060  13.237  61.291  1.00 96.11           C  
ATOM   1762  CD2 HIS A 234     -53.664  14.427  61.061  1.00 96.11           C  
ATOM   1763  ND1 HIS A 234     -52.619  13.274  62.596  1.00 96.11           N  
ATOM   1764  CE1 HIS A 234     -52.945  14.438  63.132  1.00 96.11           C  
ATOM   1765  NE2 HIS A 234     -53.580  15.156  62.221  1.00 96.11           N  
ATOM   1766  N   GLN A 235     -55.851  11.284  59.848  1.00 96.73           N  
ATOM   1767  CA  GLN A 235     -57.281  11.572  59.824  1.00 96.73           C  
ATOM   1768  C   GLN A 235     -58.070  10.508  60.582  1.00 96.73           C  
ATOM   1769  CB  GLN A 235     -57.785  11.673  58.384  1.00 96.73           C  
ATOM   1770  O   GLN A 235     -59.013  10.827  61.310  1.00 96.73           O  
ATOM   1771  CG  GLN A 235     -57.382  12.962  57.680  1.00 96.73           C  
ATOM   1772  CD  GLN A 235     -57.758  12.970  56.210  1.00 96.73           C  
ATOM   1773  NE2 GLN A 235     -57.300  13.986  55.487  1.00 96.73           N  
ATOM   1774  OE1 GLN A 235     -58.453  12.070  55.728  1.00 96.73           O  
ATOM   1775  N   GLU A 236     -57.753   9.289  60.363  1.00 95.72           N  
ATOM   1776  CA  GLU A 236     -58.406   8.189  61.066  1.00 95.72           C  
ATOM   1777  C   GLU A 236     -58.156   8.269  62.569  1.00 95.72           C  
ATOM   1778  CB  GLU A 236     -57.923   6.842  60.523  1.00 95.72           C  
ATOM   1779  O   GLU A 236     -59.061   8.021  63.368  1.00 95.72           O  
ATOM   1780  CG  GLU A 236     -58.442   6.519  59.129  1.00 95.72           C  
ATOM   1781  CD  GLU A 236     -57.798   5.284  58.520  1.00 95.72           C  
ATOM   1782  OE1 GLU A 236     -58.088   4.965  57.345  1.00 95.72           O  
ATOM   1783  OE2 GLU A 236     -56.997   4.629  59.224  1.00 95.72           O  
ATOM   1784  N   GLU A 237     -56.870   8.431  62.991  1.00 94.53           N  
ATOM   1785  CA  GLU A 237     -56.538   8.576  64.405  1.00 94.53           C  
ATOM   1786  C   GLU A 237     -57.328   9.715  65.043  1.00 94.53           C  
ATOM   1787  CB  GLU A 237     -55.037   8.812  64.584  1.00 94.53           C  
ATOM   1788  O   GLU A 237     -57.818   9.585  66.167  1.00 94.53           O  
ATOM   1789  CG  GLU A 237     -54.181   7.592  64.275  1.00 94.53           C  
ATOM   1790  CD  GLU A 237     -52.690   7.853  64.422  1.00 94.53           C  
ATOM   1791  OE1 GLU A 237     -51.898   6.884  64.378  1.00 94.53           O  
ATOM   1792  OE2 GLU A 237     -52.311   9.034  64.583  1.00 94.53           O  
ATOM   1793  N   VAL A 238     -57.249  10.789  64.317  1.00 94.24           N  
ATOM   1794  CA  VAL A 238     -58.041  11.914  64.803  1.00 94.24           C  
ATOM   1795  C   VAL A 238     -59.504  11.498  64.935  1.00 94.24           C  
ATOM   1796  CB  VAL A 238     -57.916  13.140  63.871  1.00 94.24           C  
ATOM   1797  O   VAL A 238     -60.163  11.828  65.924  1.00 94.24           O  
ATOM   1798  CG1 VAL A 238     -58.910  14.228  64.275  1.00 94.24           C  
ATOM   1799  CG2 VAL A 238     -56.488  13.682  63.891  1.00 94.24           C  
ATOM   1800  N   GLY A 239     -60.119  10.804  63.936  1.00 93.91           N  
ATOM   1801  CA  GLY A 239     -61.482  10.298  63.994  1.00 93.91           C  
ATOM   1802  C   GLY A 239     -61.721   9.361  65.163  1.00 93.91           C  
ATOM   1803  O   GLY A 239     -62.758   9.438  65.825  1.00 93.91           O  
ATOM   1804  N   GLU A 240     -60.814   8.444  65.320  1.00 92.94           N  
ATOM   1805  CA  GLU A 240     -60.899   7.508  66.438  1.00 92.94           C  
ATOM   1806  C   GLU A 240     -60.876   8.243  67.775  1.00 92.94           C  
ATOM   1807  CB  GLU A 240     -59.757   6.491  66.377  1.00 92.94           C  
ATOM   1808  O   GLU A 240     -61.623   7.897  68.693  1.00 92.94           O  
ATOM   1809  CG  GLU A 240     -59.913   5.457  65.271  1.00 92.94           C  
ATOM   1810  CD  GLU A 240     -58.722   4.519  65.155  1.00 92.94           C  
ATOM   1811  OE1 GLU A 240     -58.693   3.688  64.218  1.00 92.94           O  
ATOM   1812  OE2 GLU A 240     -57.811   4.615  66.008  1.00 92.94           O  
ATOM   1813  N   LEU A 241     -59.839   9.114  68.004  1.00 89.28           N  
ATOM   1814  CA  LEU A 241     -59.749   9.894  69.234  1.00 89.28           C  
ATOM   1815  C   LEU A 241     -61.036  10.676  69.477  1.00 89.28           C  
ATOM   1816  CB  LEU A 241     -58.558  10.854  69.174  1.00 89.28           C  
ATOM   1817  O   LEU A 241     -61.521  10.744  70.608  1.00 89.28           O  
ATOM   1818  CG  LEU A 241     -57.170  10.217  69.251  1.00 89.28           C  
ATOM   1819  CD1 LEU A 241     -56.090  11.275  69.053  1.00 89.28           C  
ATOM   1820  CD2 LEU A 241     -56.984   9.498  70.582  1.00 89.28           C  
ATOM   1821  N   LEU A 242     -61.567  11.251  68.459  1.00 87.31           N  
ATOM   1822  CA  LEU A 242     -62.849  11.939  68.576  1.00 87.31           C  
ATOM   1823  C   LEU A 242     -63.962  10.957  68.927  1.00 87.31           C  
ATOM   1824  CB  LEU A 242     -63.187  12.668  67.274  1.00 87.31           C  
ATOM   1825  O   LEU A 242     -64.860  11.283  69.707  1.00 87.31           O  
ATOM   1826  CG  LEU A 242     -62.406  13.953  66.993  1.00 87.31           C  
ATOM   1827  CD1 LEU A 242     -62.689  14.446  65.578  1.00 87.31           C  
ATOM   1828  CD2 LEU A 242     -62.756  15.026  68.019  1.00 87.31           C  
ATOM   1829  N   GLY A 243     -63.987   9.731  68.356  1.00 87.48           N  
ATOM   1830  CA  GLY A 243     -64.919   8.664  68.687  1.00 87.48           C  
ATOM   1831  C   GLY A 243     -64.789   8.182  70.119  1.00 87.48           C  
ATOM   1832  O   GLY A 243     -65.792   7.910  70.782  1.00 87.48           O  
ATOM   1833  N   GLN A 244     -63.578   7.924  70.591  1.00 84.07           N  
ATOM   1834  CA  GLN A 244     -63.271   7.541  71.965  1.00 84.07           C  
ATOM   1835  C   GLN A 244     -63.743   8.606  72.951  1.00 84.07           C  
ATOM   1836  CB  GLN A 244     -61.770   7.298  72.133  1.00 84.07           C  
ATOM   1837  O   GLN A 244     -64.240   8.282  74.032  1.00 84.07           O  
ATOM   1838  CG  GLN A 244     -61.296   5.966  71.569  1.00 84.07           C  
ATOM   1839  CD  GLN A 244     -59.794   5.783  71.681  1.00 84.07           C  
ATOM   1840  NE2 GLN A 244     -59.273   4.746  71.033  1.00 84.07           N  
ATOM   1841  OE1 GLN A 244     -59.107   6.566  72.344  1.00 84.07           O  
ATOM   1842  N   ILE A 245     -63.519   9.801  72.720  1.00 78.19           N  
ATOM   1843  CA  ILE A 245     -64.013  10.887  73.560  1.00 78.19           C  
ATOM   1844  C   ILE A 245     -65.539  10.855  73.601  1.00 78.19           C  
ATOM   1845  CB  ILE A 245     -63.519  12.261  73.055  1.00 78.19           C  
ATOM   1846  O   ILE A 245     -66.142  11.026  74.663  1.00 78.19           O  
ATOM   1847  CG1 ILE A 245     -61.995  12.360  73.182  1.00 78.19           C  
ATOM   1848  CG2 ILE A 245     -64.207  13.396  73.819  1.00 78.19           C  
ATOM   1849  CD1 ILE A 245     -61.395  13.585  72.505  1.00 78.19           C  
ATOM   1850  N   GLN A 246     -66.197  10.494  72.479  1.00 78.36           N  
ATOM   1851  CA  GLN A 246     -67.651  10.403  72.397  1.00 78.36           C  
ATOM   1852  C   GLN A 246     -68.155   9.095  73.002  1.00 78.36           C  
ATOM   1853  CB  GLN A 246     -68.116  10.524  70.946  1.00 78.36           C  
ATOM   1854  O   GLN A 246     -69.220   9.061  73.621  1.00 78.36           O  
ATOM   1855  CG  GLN A 246     -67.922  11.912  70.351  1.00 78.36           C  
ATOM   1856  CD  GLN A 246     -68.254  11.969  68.872  1.00 78.36           C  
ATOM   1857  NE2 GLN A 246     -67.674  12.937  68.171  1.00 78.36           N  
ATOM   1858  OE1 GLN A 246     -69.024  11.148  68.363  1.00 78.36           O  
ATOM   1859  N   GLY A 247     -67.385   7.944  72.935  1.00 71.16           N  
ATOM   1860  CA  GLY A 247     -67.663   6.607  73.435  1.00 71.16           C  
ATOM   1861  C   GLY A 247     -67.262   6.417  74.886  1.00 71.16           C  
ATOM   1862  O   GLY A 247     -67.878   5.631  75.608  1.00 71.16           O  
ATOM   1863  N   SER A 248     -66.135   6.912  75.534  1.00 65.22           N  
ATOM   1864  CA  SER A 248     -65.754   6.957  76.942  1.00 65.22           C  
ATOM   1865  C   SER A 248     -66.791   7.707  77.771  1.00 65.22           C  
ATOM   1866  CB  SER A 248     -64.384   7.615  77.106  1.00 65.22           C  
ATOM   1867  O   SER A 248     -66.937   7.453  78.968  1.00 65.22           O  
ATOM   1868  OG  SER A 248     -64.358   8.886  76.479  1.00 65.22           O  
ATOM   1869  N   GLY A 249     -67.610   8.496  77.307  1.00 60.47           N  
ATOM   1870  CA  GLY A 249     -68.755   9.065  77.999  1.00 60.47           C  
ATOM   1871  C   GLY A 249     -69.904   8.087  78.156  1.00 60.47           C  
ATOM   1872  O   GLY A 249     -70.554   8.047  79.204  1.00 60.47           O  
ATOM   1873  N   ALA A 250     -69.898   6.894  77.433  1.00 56.55           N  
ATOM   1874  CA  ALA A 250     -70.999   5.934  77.432  1.00 56.55           C  
ATOM   1875  C   ALA A 250     -70.532   4.562  77.907  1.00 56.55           C  
ATOM   1876  CB  ALA A 250     -71.613   5.831  76.037  1.00 56.55           C  
ATOM   1877  O   ALA A 250     -71.285   3.834  78.558  1.00 56.55           O  
ATOM   1878  N   ALA A 251     -69.266   4.097  78.085  1.00 55.57           N  
ATOM   1879  CA  ALA A 251     -68.702   2.807  78.474  1.00 55.57           C  
ATOM   1880  C   ALA A 251     -68.033   2.890  79.843  1.00 55.57           C  
ATOM   1881  CB  ALA A 251     -67.703   2.325  77.425  1.00 55.57           C  
ATOM   1882  O   ALA A 251     -67.783   1.866  80.482  1.00 55.57           O  
ATOM   1883  N   GLN A 252     -67.735   4.031  80.537  1.00 52.27           N  
ATOM   1884  CA  GLN A 252     -67.316   4.176  81.927  1.00 52.27           C  
ATOM   1885  C   GLN A 252     -68.472   3.894  82.882  1.00 52.27           C  
ATOM   1886  CB  GLN A 252     -66.759   5.578  82.176  1.00 52.27           C  
ATOM   1887  O   GLN A 252     -68.262   3.389  83.987  1.00 52.27           O  
ATOM   1888  CG  GLN A 252     -65.614   5.616  83.179  1.00 52.27           C  
ATOM   1889  CD  GLN A 252     -65.000   6.996  83.318  1.00 52.27           C  
ATOM   1890  NE2 GLN A 252     -64.301   7.226  84.425  1.00 52.27           N  
ATOM   1891  OE1 GLN A 252     -65.151   7.849  82.438  1.00 52.27           O  
ATOM   1892  N   ALA A 253     -69.648   3.558  82.348  1.00 51.90           N  
ATOM   1893  CA  ALA A 253     -70.811   3.239  83.173  1.00 51.90           C  
ATOM   1894  C   ALA A 253     -71.184   1.765  83.050  1.00 51.90           C  
ATOM   1895  CB  ALA A 253     -71.996   4.119  82.784  1.00 51.90           C  
ATOM   1896  O   ALA A 253     -71.600   1.140  84.028  1.00 51.90           O  
ATOM   1897  N   GLN A 254     -70.526   0.935  82.188  1.00 52.19           N  
ATOM   1898  CA  GLN A 254     -70.952  -0.444  81.975  1.00 52.19           C  
ATOM   1899  C   GLN A 254     -69.808  -1.420  82.235  1.00 52.19           C  
ATOM   1900  CB  GLN A 254     -71.486  -0.627  80.553  1.00 52.19           C  
ATOM   1901  O   GLN A 254     -70.040  -2.606  82.476  1.00 52.19           O  
ATOM   1902  CG  GLN A 254     -72.893  -0.082  80.349  1.00 52.19           C  
ATOM   1903  CD  GLN A 254     -73.493  -0.489  79.017  1.00 52.19           C  
ATOM   1904  NE2 GLN A 254     -74.811  -0.653  78.985  1.00 52.19           N  
ATOM   1905  OE1 GLN A 254     -72.778  -0.654  78.023  1.00 52.19           O  
ATOM   1906  N   MET A 255     -68.521  -1.081  82.644  1.00 51.04           N  
ATOM   1907  CA  MET A 255     -67.365  -1.949  82.846  1.00 51.04           C  
ATOM   1908  C   MET A 255     -66.981  -2.009  84.321  1.00 51.04           C  
ATOM   1909  CB  MET A 255     -66.176  -1.464  82.015  1.00 51.04           C  
ATOM   1910  O   MET A 255     -66.343  -2.967  84.762  1.00 51.04           O  
ATOM   1911  CG  MET A 255     -65.069  -2.496  81.869  1.00 51.04           C  
ATOM   1912  SD  MET A 255     -63.569  -1.809  81.065  1.00 51.04           S  
ATOM   1913  CE  MET A 255     -62.483  -3.261  81.120  1.00 51.04           C  
ATOM   1914  N   GLN A 256     -67.654  -1.365  85.306  1.00 48.29           N  
ATOM   1915  CA  GLN A 256     -67.447  -1.521  86.741  1.00 48.29           C  
ATOM   1916  C   GLN A 256     -68.350  -2.612  87.312  1.00 48.29           C  
ATOM   1917  CB  GLN A 256     -67.698  -0.199  87.468  1.00 48.29           C  
ATOM   1918  O   GLN A 256     -68.031  -3.214  88.339  1.00 48.29           O  
ATOM   1919  CG  GLN A 256     -66.538   0.783  87.375  1.00 48.29           C  
ATOM   1920  CD  GLN A 256     -66.298   1.532  88.673  1.00 48.29           C  
ATOM   1921  NE2 GLN A 256     -65.177   2.242  88.749  1.00 48.29           N  
ATOM   1922  OE1 GLN A 256     -67.113   1.473  89.599  1.00 48.29           O  
ATOM   1923  N   ALA A 257     -68.992  -3.479  86.408  1.00 50.52           N  
ATOM   1924  CA  ALA A 257     -69.960  -4.410  86.982  1.00 50.52           C  
ATOM   1925  C   ALA A 257     -69.800  -5.806  86.386  1.00 50.52           C  
ATOM   1926  CB  ALA A 257     -71.383  -3.901  86.762  1.00 50.52           C  
ATOM   1927  O   ALA A 257     -70.223  -6.797  86.986  1.00 50.52           O  
ATOM   1928  N   GLU A 258     -68.721  -6.018  85.498  1.00 50.50           N  
ATOM   1929  CA  GLU A 258     -68.692  -7.349  84.901  1.00 50.50           C  
ATOM   1930  C   GLU A 258     -67.366  -8.051  85.180  1.00 50.50           C  
ATOM   1931  CB  GLU A 258     -68.936  -7.267  83.392  1.00 50.50           C  
ATOM   1932  O   GLU A 258     -67.211  -9.237  84.884  1.00 50.50           O  
ATOM   1933  CG  GLU A 258     -70.361  -6.883  83.019  1.00 50.50           C  
ATOM   1934  CD  GLU A 258     -70.583  -6.785  81.518  1.00 50.50           C  
ATOM   1935  OE1 GLU A 258     -71.735  -6.548  81.089  1.00 50.50           O  
ATOM   1936  OE2 GLU A 258     -69.597  -6.948  80.765  1.00 50.50           O  
ATOM   1937  N   THR A 259     -66.561  -7.486  86.184  1.00 54.41           N  
ATOM   1938  CA  THR A 259     -65.261  -8.084  86.469  1.00 54.41           C  
ATOM   1939  C   THR A 259     -65.291  -8.836  87.796  1.00 54.41           C  
ATOM   1940  CB  THR A 259     -64.151  -7.017  86.505  1.00 54.41           C  
ATOM   1941  O   THR A 259     -64.418  -9.664  88.067  1.00 54.41           O  
ATOM   1942  CG2 THR A 259     -63.904  -6.433  85.119  1.00 54.41           C  
ATOM   1943  OG1 THR A 259     -64.540  -5.962  87.394  1.00 54.41           O  
ATOM   1944  N   ARG A 260     -66.622  -9.093  88.402  1.00 45.06           N  
ATOM   1945  CA  ARG A 260     -66.613  -9.730  89.715  1.00 45.06           C  
ATOM   1946  C   ARG A 260     -67.302 -11.090  89.668  1.00 45.06           C  
ATOM   1947  CB  ARG A 260     -67.293  -8.834  90.752  1.00 45.06           C  
ATOM   1948  O   ARG A 260     -67.065 -11.941  90.528  1.00 45.06           O  
ATOM   1949  CG  ARG A 260     -66.388  -7.753  91.320  1.00 45.06           C  
ATOM   1950  CD  ARG A 260     -66.656  -7.513  92.799  1.00 45.06           C  
ATOM   1951  NE  ARG A 260     -65.500  -6.921  93.467  1.00 45.06           N  
ATOM   1952  NH1 ARG A 260     -66.736  -5.464  94.766  1.00 45.06           N  
ATOM   1953  NH2 ARG A 260     -64.449  -5.495  94.929  1.00 45.06           N  
ATOM   1954  CZ  ARG A 260     -65.564  -5.961  94.386  1.00 45.06           C  
ATOM   1955  N   ASP A 261     -67.506 -11.651  88.414  1.00 47.47           N  
ATOM   1956  CA  ASP A 261     -68.262 -12.898  88.474  1.00 47.47           C  
ATOM   1957  C   ASP A 261     -67.588 -13.990  87.646  1.00 47.47           C  
ATOM   1958  CB  ASP A 261     -69.696 -12.680  87.988  1.00 47.47           C  
ATOM   1959  O   ASP A 261     -68.088 -15.114  87.567  1.00 47.47           O  
ATOM   1960  CG  ASP A 261     -70.655 -12.325  89.111  1.00 47.47           C  
ATOM   1961  OD1 ASP A 261     -70.292 -12.484  90.296  1.00 47.47           O  
ATOM   1962  OD2 ASP A 261     -71.785 -11.885  88.807  1.00 47.47           O  
ATOM   1963  N   ALA A 262     -66.288 -13.915  87.412  1.00 52.87           N  
ATOM   1964  CA  ALA A 262     -65.621 -15.041  86.764  1.00 52.87           C  
ATOM   1965  C   ALA A 262     -64.589 -15.675  87.693  1.00 52.87           C  
ATOM   1966  CB  ALA A 262     -64.957 -14.592  85.465  1.00 52.87           C  
ATOM   1967  O   ALA A 262     -63.849 -16.574  87.288  1.00 52.87           O  
ATOM   1968  N   LEU A 263     -64.721 -15.616  89.098  1.00 54.31           N  
ATOM   1969  CA  LEU A 263     -63.646 -16.123  89.944  1.00 54.31           C  
ATOM   1970  C   LEU A 263     -64.084 -17.384  90.682  1.00 54.31           C  
ATOM   1971  CB  LEU A 263     -63.207 -15.056  90.950  1.00 54.31           C  
ATOM   1972  O   LEU A 263     -63.575 -17.684  91.764  1.00 54.31           O  
ATOM   1973  CG  LEU A 263     -62.465 -13.848  90.376  1.00 54.31           C  
ATOM   1974  CD1 LEU A 263     -62.410 -12.722  91.404  1.00 54.31           C  
ATOM   1975  CD2 LEU A 263     -61.061 -14.243  89.933  1.00 54.31           C  
ATOM   1976  N   LYS A 264     -64.843 -18.374  90.016  1.00 55.32           N  
ATOM   1977  CA  LYS A 264     -64.912 -19.635  90.749  1.00 55.32           C  
ATOM   1978  C   LYS A 264     -64.564 -20.816  89.847  1.00 55.32           C  
ATOM   1979  CB  LYS A 264     -66.303 -19.829  91.354  1.00 55.32           C  
ATOM   1980  O   LYS A 264     -65.366 -21.738  89.686  1.00 55.32           O  
ATOM   1981  CG  LYS A 264     -66.620 -18.876  92.497  1.00 55.32           C  
ATOM   1982  CD  LYS A 264     -67.988 -19.164  93.102  1.00 55.32           C  
ATOM   1983  CE  LYS A 264     -68.338 -18.165  94.196  1.00 55.32           C  
ATOM   1984  NZ  LYS A 264     -69.759 -18.300  94.636  1.00 55.32           N  
ATOM   1985  N   CYS A 265     -63.677 -20.771  88.935  1.00 59.04           N  
ATOM   1986  CA  CYS A 265     -63.051 -21.860  88.193  1.00 59.04           C  
ATOM   1987  C   CYS A 265     -61.760 -22.307  88.868  1.00 59.04           C  
ATOM   1988  CB  CYS A 265     -62.764 -21.432  86.754  1.00 59.04           C  
ATOM   1989  O   CYS A 265     -61.039 -21.489  89.442  1.00 59.04           O  
ATOM   1990  SG  CYS A 265     -64.042 -20.375  86.040  1.00 59.04           S  
ATOM   1991  N   ASP A 266     -61.632 -23.294  89.794  1.00 62.78           N  
ATOM   1992  CA  ASP A 266     -60.592 -24.142  90.369  1.00 62.78           C  
ATOM   1993  C   ASP A 266     -59.216 -23.496  90.225  1.00 62.78           C  
ATOM   1994  CB  ASP A 266     -60.598 -25.522  89.708  1.00 62.78           C  
ATOM   1995  O   ASP A 266     -58.645 -23.475  89.133  1.00 62.78           O  
ATOM   1996  CG  ASP A 266     -61.472 -26.526  90.439  1.00 62.78           C  
ATOM   1997  OD1 ASP A 266     -61.886 -26.253  91.586  1.00 62.78           O  
ATOM   1998  OD2 ASP A 266     -61.747 -27.601  89.863  1.00 62.78           O  
ATOM   1999  N   VAL A 267     -58.870 -22.626  90.877  1.00 77.99           N  
ATOM   2000  CA  VAL A 267     -57.712 -21.745  90.990  1.00 77.99           C  
ATOM   2001  C   VAL A 267     -56.427 -22.562  90.880  1.00 77.99           C  
ATOM   2002  CB  VAL A 267     -57.729 -20.953  92.317  1.00 77.99           C  
ATOM   2003  O   VAL A 267     -55.483 -22.157  90.199  1.00 77.99           O  
ATOM   2004  CG1 VAL A 267     -56.473 -20.094  92.449  1.00 77.99           C  
ATOM   2005  CG2 VAL A 267     -58.985 -20.087  92.405  1.00 77.99           C  
ATOM   2006  N   THR A 268     -56.426 -23.704  91.375  1.00 80.77           N  
ATOM   2007  CA  THR A 268     -55.249 -24.566  91.370  1.00 80.77           C  
ATOM   2008  C   THR A 268     -55.060 -25.216  90.002  1.00 80.77           C  
ATOM   2009  CB  THR A 268     -55.352 -25.659  92.450  1.00 80.77           C  
ATOM   2010  O   THR A 268     -53.936 -25.317  89.507  1.00 80.77           O  
ATOM   2011  CG2 THR A 268     -53.992 -26.292  92.723  1.00 80.77           C  
ATOM   2012  OG1 THR A 268     -55.848 -25.078  93.663  1.00 80.77           O  
ATOM   2013  N   SER A 269     -56.065 -25.726  89.329  1.00 79.86           N  
ATOM   2014  CA  SER A 269     -56.055 -26.224  87.957  1.00 79.86           C  
ATOM   2015  C   SER A 269     -55.748 -25.106  86.966  1.00 79.86           C  
ATOM   2016  CB  SER A 269     -57.397 -26.870  87.611  1.00 79.86           C  
ATOM   2017  O   SER A 269     -55.000 -25.308  86.007  1.00 79.86           O  
ATOM   2018  OG  SER A 269     -57.416 -27.297  86.260  1.00 79.86           O  
ATOM   2019  N   ALA A 270     -56.177 -23.995  87.194  1.00 84.95           N  
ATOM   2020  CA  ALA A 270     -55.884 -22.785  86.430  1.00 84.95           C  
ATOM   2021  C   ALA A 270     -54.428 -22.364  86.606  1.00 84.95           C  
ATOM   2022  CB  ALA A 270     -56.817 -21.651  86.849  1.00 84.95           C  
ATOM   2023  O   ALA A 270     -53.770 -21.964  85.642  1.00 84.95           O  
ATOM   2024  N   LEU A 271     -53.937 -22.516  87.839  1.00 88.34           N  
ATOM   2025  CA  LEU A 271     -52.542 -22.181  88.108  1.00 88.34           C  
ATOM   2026  C   LEU A 271     -51.606 -23.202  87.470  1.00 88.34           C  
ATOM   2027  CB  LEU A 271     -52.289 -22.111  89.616  1.00 88.34           C  
ATOM   2028  O   LEU A 271     -50.556 -22.838  86.934  1.00 88.34           O  
ATOM   2029  CG  LEU A 271     -52.824 -20.872  90.336  1.00 88.34           C  
ATOM   2030  CD1 LEU A 271     -52.687 -21.037  91.846  1.00 88.34           C  
ATOM   2031  CD2 LEU A 271     -52.093 -19.621  89.862  1.00 88.34           C  
ATOM   2032  N   ARG A 272     -51.946 -24.494  87.472  1.00 89.29           N  
ATOM   2033  CA  ARG A 272     -51.200 -25.557  86.806  1.00 89.29           C  
ATOM   2034  C   ARG A 272     -51.270 -25.408  85.290  1.00 89.29           C  
ATOM   2035  CB  ARG A 272     -51.731 -26.930  87.223  1.00 89.29           C  
ATOM   2036  O   ARG A 272     -50.268 -25.595  84.596  1.00 89.29           O  
ATOM   2037  CG  ARG A 272     -50.684 -28.032  87.185  1.00 89.29           C  
ATOM   2038  CD  ARG A 272     -51.274 -29.383  87.566  1.00 89.29           C  
ATOM   2039  NE  ARG A 272     -51.717 -29.406  88.957  1.00 89.29           N  
ATOM   2040  NH1 ARG A 272     -53.972 -29.424  88.455  1.00 89.29           N  
ATOM   2041  NH2 ARG A 272     -53.279 -29.444  90.640  1.00 89.29           N  
ATOM   2042  CZ  ARG A 272     -52.988 -29.424  89.347  1.00 89.29           C  
ATOM   2043  N   GLU A 273     -52.341 -25.115  84.767  1.00 90.32           N  
ATOM   2044  CA  GLU A 273     -52.529 -24.830  83.347  1.00 90.32           C  
ATOM   2045  C   GLU A 273     -51.766 -23.575  82.931  1.00 90.32           C  
ATOM   2046  CB  GLU A 273     -54.017 -24.673  83.022  1.00 90.32           C  
ATOM   2047  O   GLU A 273     -51.165 -23.536  81.855  1.00 90.32           O  
ATOM   2048  CG  GLU A 273     -54.302 -24.437  81.546  1.00 90.32           C  
ATOM   2049  CD  GLU A 273     -55.450 -25.282  81.015  1.00 90.32           C  
ATOM   2050  OE1 GLU A 273     -55.599 -25.392  79.777  1.00 90.32           O  
ATOM   2051  OE2 GLU A 273     -56.206 -25.836  81.843  1.00 90.32           O  
ATOM   2052  N   ILE A 274     -51.704 -22.579  83.754  1.00 92.09           N  
ATOM   2053  CA  ILE A 274     -50.956 -21.353  83.498  1.00 92.09           C  
ATOM   2054  C   ILE A 274     -49.458 -21.652  83.505  1.00 92.09           C  
ATOM   2055  CB  ILE A 274     -51.289 -20.259  84.536  1.00 92.09           C  
ATOM   2056  O   ILE A 274     -48.718 -21.168  82.647  1.00 92.09           O  
ATOM   2057  CG1 ILE A 274     -52.748 -19.811  84.390  1.00 92.09           C  
ATOM   2058  CG2 ILE A 274     -50.334 -19.071  84.395  1.00 92.09           C  
ATOM   2059  CD1 ILE A 274     -53.223 -18.877  85.495  1.00 92.09           C  
ATOM   2060  N   ARG A 275     -49.057 -22.491  84.469  1.00 92.06           N  
ATOM   2061  CA  ARG A 275     -47.661 -22.912  84.519  1.00 92.06           C  
ATOM   2062  C   ARG A 275     -47.295 -23.744  83.295  1.00 92.06           C  
ATOM   2063  CB  ARG A 275     -47.385 -23.709  85.796  1.00 92.06           C  
ATOM   2064  O   ARG A 275     -46.221 -23.568  82.716  1.00 92.06           O  
ATOM   2065  CG  ARG A 275     -46.797 -22.879  86.926  1.00 92.06           C  
ATOM   2066  CD  ARG A 275     -46.503 -23.727  88.155  1.00 92.06           C  
ATOM   2067  NE  ARG A 275     -46.261 -22.900  89.334  1.00 92.06           N  
ATOM   2068  NH1 ARG A 275     -46.787 -24.556  90.858  1.00 92.06           N  
ATOM   2069  NH2 ARG A 275     -46.154 -22.478  91.589  1.00 92.06           N  
ATOM   2070  CZ  ARG A 275     -46.401 -23.313  90.591  1.00 92.06           C  
ATOM   2071  N   ALA A 276     -48.113 -24.658  82.902  1.00 91.89           N  
ATOM   2072  CA  ALA A 276     -47.909 -25.483  81.714  1.00 91.89           C  
ATOM   2073  C   ALA A 276     -47.870 -24.627  80.452  1.00 91.89           C  
ATOM   2074  CB  ALA A 276     -49.006 -26.539  81.604  1.00 91.89           C  
ATOM   2075  O   ALA A 276     -47.048 -24.858  79.562  1.00 91.89           O  
ATOM   2076  N   GLN A 277     -48.623 -23.590  80.353  1.00 92.90           N  
ATOM   2077  CA  GLN A 277     -48.632 -22.659  79.230  1.00 92.90           C  
ATOM   2078  C   GLN A 277     -47.368 -21.805  79.213  1.00 92.90           C  
ATOM   2079  CB  GLN A 277     -49.870 -21.764  79.284  1.00 92.90           C  
ATOM   2080  O   GLN A 277     -46.811 -21.531  78.148  1.00 92.90           O  
ATOM   2081  CG  GLN A 277     -51.164 -22.480  78.921  1.00 92.90           C  
ATOM   2082  CD  GLN A 277     -52.376 -21.569  78.979  1.00 92.90           C  
ATOM   2083  NE2 GLN A 277     -53.542 -22.111  78.646  1.00 92.90           N  
ATOM   2084  OE1 GLN A 277     -52.265 -20.387  79.321  1.00 92.90           O  
ATOM   2085  N   LEU A 278     -46.926 -21.403  80.357  1.00 94.17           N  
ATOM   2086  CA  LEU A 278     -45.717 -20.590  80.431  1.00 94.17           C  
ATOM   2087  C   LEU A 278     -44.483 -21.417  80.085  1.00 94.17           C  
ATOM   2088  CB  LEU A 278     -45.563 -19.983  81.829  1.00 94.17           C  
ATOM   2089  O   LEU A 278     -43.591 -20.943  79.379  1.00 94.17           O  
ATOM   2090  CG  LEU A 278     -46.528 -18.851  82.186  1.00 94.17           C  
ATOM   2091  CD1 LEU A 278     -46.363 -18.457  83.650  1.00 94.17           C  
ATOM   2092  CD2 LEU A 278     -46.304 -17.650  81.274  1.00 94.17           C  
ATOM   2093  N   GLU A 279     -44.530 -22.649  80.613  1.00 94.04           N  
ATOM   2094  CA  GLU A 279     -43.438 -23.557  80.276  1.00 94.04           C  
ATOM   2095  C   GLU A 279     -43.456 -23.916  78.793  1.00 94.04           C  
ATOM   2096  CB  GLU A 279     -43.512 -24.827  81.126  1.00 94.04           C  
ATOM   2097  O   GLU A 279     -42.404 -24.001  78.156  1.00 94.04           O  
ATOM   2098  CG  GLU A 279     -43.049 -24.634  82.563  1.00 94.04           C  
ATOM   2099  CD  GLU A 279     -43.292 -25.851  83.441  1.00 94.04           C  
ATOM   2100  OE1 GLU A 279     -42.980 -25.798  84.652  1.00 94.04           O  
ATOM   2101  OE2 GLU A 279     -43.798 -26.867  82.913  1.00 94.04           O  
ATOM   2102  N   GLY A 280     -44.617 -24.189  78.212  1.00 93.51           N  
ATOM   2103  CA  GLY A 280     -44.764 -24.408  76.782  1.00 93.51           C  
ATOM   2104  C   GLY A 280     -44.332 -23.217  75.948  1.00 93.51           C  
ATOM   2105  O   GLY A 280     -43.636 -23.376  74.943  1.00 93.51           O  
ATOM   2106  N   HIS A 281     -44.660 -21.945  76.425  1.00 94.38           N  
ATOM   2107  CA  HIS A 281     -44.246 -20.724  75.744  1.00 94.38           C  
ATOM   2108  C   HIS A 281     -42.740 -20.514  75.854  1.00 94.38           C  
ATOM   2109  CB  HIS A 281     -44.988 -19.514  76.316  1.00 94.38           C  
ATOM   2110  O   HIS A 281     -42.100 -20.067  74.900  1.00 94.38           O  
ATOM   2111  CG  HIS A 281     -46.147 -19.071  75.480  1.00 94.38           C  
ATOM   2112  CD2 HIS A 281     -47.475 -19.295  75.613  1.00 94.38           C  
ATOM   2113  ND1 HIS A 281     -45.996 -18.299  74.348  1.00 94.38           N  
ATOM   2114  CE1 HIS A 281     -47.186 -18.067  73.820  1.00 94.38           C  
ATOM   2115  NE2 HIS A 281     -48.101 -18.660  74.568  1.00 94.38           N  
ATOM   2116  N   ALA A 282     -42.192 -20.840  76.998  1.00 94.57           N  
ATOM   2117  CA  ALA A 282     -40.751 -20.716  77.201  1.00 94.57           C  
ATOM   2118  C   ALA A 282     -39.983 -21.644  76.264  1.00 94.57           C  
ATOM   2119  CB  ALA A 282     -40.390 -21.015  78.654  1.00 94.57           C  
ATOM   2120  O   ALA A 282     -38.975 -21.246  75.675  1.00 94.57           O  
ATOM   2121  N   VAL A 283     -40.450 -22.888  76.070  1.00 95.06           N  
ATOM   2122  CA  VAL A 283     -39.816 -23.871  75.197  1.00 95.06           C  
ATOM   2123  C   VAL A 283     -39.976 -23.447  73.739  1.00 95.06           C  
ATOM   2124  CB  VAL A 283     -40.406 -25.283  75.409  1.00 95.06           C  
ATOM   2125  O   VAL A 283     -39.021 -23.505  72.961  1.00 95.06           O  
ATOM   2126  CG1 VAL A 283     -39.865 -26.257  74.365  1.00 95.06           C  
ATOM   2127  CG2 VAL A 283     -40.100 -25.782  76.820  1.00 95.06           C  
ATOM   2128  N   GLN A 284     -41.149 -23.035  73.345  1.00 94.94           N  
ATOM   2129  CA  GLN A 284     -41.410 -22.549  71.995  1.00 94.94           C  
ATOM   2130  C   GLN A 284     -40.588 -21.300  71.691  1.00 94.94           C  
ATOM   2131  CB  GLN A 284     -42.900 -22.256  71.808  1.00 94.94           C  
ATOM   2132  O   GLN A 284     -40.065 -21.148  70.586  1.00 94.94           O  
ATOM   2133  CG  GLN A 284     -43.766 -23.505  71.715  1.00 94.94           C  
ATOM   2134  CD  GLN A 284     -45.246 -23.187  71.616  1.00 94.94           C  
ATOM   2135  NE2 GLN A 284     -46.085 -24.150  71.980  1.00 94.94           N  
ATOM   2136  OE1 GLN A 284     -45.632 -22.083  71.217  1.00 94.94           O  
ATOM   2137  N   SER A 285     -40.537 -20.453  72.645  1.00 94.93           N  
ATOM   2138  CA  SER A 285     -39.739 -19.242  72.487  1.00 94.93           C  
ATOM   2139  C   SER A 285     -38.267 -19.575  72.266  1.00 94.93           C  
ATOM   2140  CB  SER A 285     -39.888 -18.338  73.711  1.00 94.93           C  
ATOM   2141  O   SER A 285     -37.610 -18.973  71.414  1.00 94.93           O  
ATOM   2142  OG  SER A 285     -39.110 -17.162  73.565  1.00 94.93           O  
ATOM   2143  N   THR A 286     -37.718 -20.569  72.967  1.00 95.30           N  
ATOM   2144  CA  THR A 286     -36.327 -20.973  72.797  1.00 95.30           C  
ATOM   2145  C   THR A 286     -36.123 -21.653  71.446  1.00 95.30           C  
ATOM   2146  CB  THR A 286     -35.878 -21.920  73.925  1.00 95.30           C  
ATOM   2147  O   THR A 286     -35.115 -21.423  70.775  1.00 95.30           O  
ATOM   2148  CG2 THR A 286     -35.984 -21.242  75.287  1.00 95.30           C  
ATOM   2149  OG1 THR A 286     -36.708 -23.088  73.919  1.00 95.30           O  
ATOM   2150  N   LEU A 287     -36.996 -22.523  71.018  1.00 96.27           N  
ATOM   2151  CA  LEU A 287     -36.907 -23.199  69.729  1.00 96.27           C  
ATOM   2152  C   LEU A 287     -37.002 -22.198  68.582  1.00 96.27           C  
ATOM   2153  CB  LEU A 287     -38.012 -24.250  69.597  1.00 96.27           C  
ATOM   2154  O   LEU A 287     -36.262 -22.299  67.601  1.00 96.27           O  
ATOM   2155  CG  LEU A 287     -37.837 -25.525  70.424  1.00 96.27           C  
ATOM   2156  CD1 LEU A 287     -39.078 -26.403  70.313  1.00 96.27           C  
ATOM   2157  CD2 LEU A 287     -36.594 -26.287  69.976  1.00 96.27           C  
ATOM   2158  N   GLN A 288     -37.916 -21.244  68.743  1.00 95.32           N  
ATOM   2159  CA  GLN A 288     -38.066 -20.212  67.723  1.00 95.32           C  
ATOM   2160  C   GLN A 288     -36.805 -19.360  67.612  1.00 95.32           C  
ATOM   2161  CB  GLN A 288     -39.274 -19.325  68.029  1.00 95.32           C  
ATOM   2162  O   GLN A 288     -36.379 -19.013  66.508  1.00 95.32           O  
ATOM   2163  CG  GLN A 288     -40.614 -20.017  67.820  1.00 95.32           C  
ATOM   2164  CD  GLN A 288     -41.793 -19.078  67.995  1.00 95.32           C  
ATOM   2165  NE2 GLN A 288     -42.981 -19.541  67.620  1.00 95.32           N  
ATOM   2166  OE1 GLN A 288     -41.638 -17.946  68.465  1.00 95.32           O  
ATOM   2167  N   SER A 289     -36.194 -19.075  68.737  1.00 94.59           N  
ATOM   2168  CA  SER A 289     -34.958 -18.299  68.716  1.00 94.59           C  
ATOM   2169  C   SER A 289     -33.809 -19.105  68.118  1.00 94.59           C  
ATOM   2170  CB  SER A 289     -34.589 -17.841  70.128  1.00 94.59           C  
ATOM   2171  O   SER A 289     -32.994 -18.568  67.365  1.00 94.59           O  
ATOM   2172  OG  SER A 289     -34.390 -18.954  70.982  1.00 94.59           O  
ATOM   2173  N   GLU A 290     -33.778 -20.388  68.441  1.00 96.19           N  
ATOM   2174  CA  GLU A 290     -32.765 -21.261  67.856  1.00 96.19           C  
ATOM   2175  C   GLU A 290     -32.949 -21.384  66.346  1.00 96.19           C  
ATOM   2176  CB  GLU A 290     -32.808 -22.647  68.505  1.00 96.19           C  
ATOM   2177  O   GLU A 290     -31.975 -21.335  65.591  1.00 96.19           O  
ATOM   2178  CG  GLU A 290     -32.305 -22.669  69.941  1.00 96.19           C  
ATOM   2179  CD  GLU A 290     -32.394 -24.042  70.587  1.00 96.19           C  
ATOM   2180  OE1 GLU A 290     -31.893 -24.213  71.722  1.00 96.19           O  
ATOM   2181  OE2 GLU A 290     -32.967 -24.956  69.953  1.00 96.19           O  
ATOM   2182  N   GLU A 291     -34.142 -21.620  65.905  1.00 96.38           N  
ATOM   2183  CA  GLU A 291     -34.425 -21.717  64.477  1.00 96.38           C  
ATOM   2184  C   GLU A 291     -34.112 -20.406  63.762  1.00 96.38           C  
ATOM   2185  CB  GLU A 291     -35.886 -22.108  64.243  1.00 96.38           C  
ATOM   2186  O   GLU A 291     -33.566 -20.410  62.656  1.00 96.38           O  
ATOM   2187  CG  GLU A 291     -36.180 -23.578  64.508  1.00 96.38           C  
ATOM   2188  CD  GLU A 291     -37.665 -23.905  64.497  1.00 96.38           C  
ATOM   2189  OE1 GLU A 291     -38.028 -25.083  64.710  1.00 96.38           O  
ATOM   2190  OE2 GLU A 291     -38.471 -22.974  64.273  1.00 96.38           O  
ATOM   2191  N   TRP A 292     -34.451 -19.273  64.484  1.00 96.67           N  
ATOM   2192  CA  TRP A 292     -34.139 -17.964  63.919  1.00 96.67           C  
ATOM   2193  C   TRP A 292     -32.636 -17.802  63.719  1.00 96.67           C  
ATOM   2194  CB  TRP A 292     -34.670 -16.848  64.822  1.00 96.67           C  
ATOM   2195  O   TRP A 292     -32.189 -17.356  62.659  1.00 96.67           O  
ATOM   2196  CG  TRP A 292     -34.477 -15.470  64.264  1.00 96.67           C  
ATOM   2197  CD1 TRP A 292     -35.289 -14.819  63.378  1.00 96.67           C  
ATOM   2198  CD2 TRP A 292     -33.399 -14.575  64.553  1.00 96.67           C  
ATOM   2199  CE2 TRP A 292     -33.622 -13.397  63.806  1.00 96.67           C  
ATOM   2200  CE3 TRP A 292     -32.265 -14.654  65.372  1.00 96.67           C  
ATOM   2201  NE1 TRP A 292     -34.780 -13.571  63.098  1.00 96.67           N  
ATOM   2202  CH2 TRP A 292     -31.649 -12.410  64.664  1.00 96.67           C  
ATOM   2203  CZ2 TRP A 292     -32.751 -12.306  63.854  1.00 96.67           C  
ATOM   2204  CZ3 TRP A 292     -31.399 -13.567  65.419  1.00 96.67           C  
ATOM   2205  N   PHE A 293     -31.847 -18.266  64.712  1.00 97.18           N  
ATOM   2206  CA  PHE A 293     -30.398 -18.143  64.605  1.00 97.18           C  
ATOM   2207  C   PHE A 293     -29.845 -19.124  63.578  1.00 97.18           C  
ATOM   2208  CB  PHE A 293     -29.735 -18.381  65.966  1.00 97.18           C  
ATOM   2209  O   PHE A 293     -28.900 -18.805  62.853  1.00 97.18           O  
ATOM   2210  CG  PHE A 293     -29.892 -17.232  66.926  1.00 97.18           C  
ATOM   2211  CD1 PHE A 293     -29.323 -15.995  66.650  1.00 97.18           C  
ATOM   2212  CD2 PHE A 293     -30.609 -17.390  68.105  1.00 97.18           C  
ATOM   2213  CE1 PHE A 293     -29.466 -14.930  67.537  1.00 97.18           C  
ATOM   2214  CE2 PHE A 293     -30.756 -16.331  68.996  1.00 97.18           C  
ATOM   2215  CZ  PHE A 293     -30.183 -15.102  68.710  1.00 97.18           C  
ATOM   2216  N   ARG A 294     -30.390 -20.221  63.490  1.00 98.01           N  
ATOM   2217  CA  ARG A 294     -29.952 -21.202  62.502  1.00 98.01           C  
ATOM   2218  C   ARG A 294     -30.146 -20.674  61.084  1.00 98.01           C  
ATOM   2219  CB  ARG A 294     -30.709 -22.519  62.679  1.00 98.01           C  
ATOM   2220  O   ARG A 294     -29.237 -20.758  60.255  1.00 98.01           O  
ATOM   2221  CG  ARG A 294     -30.124 -23.678  61.887  1.00 98.01           C  
ATOM   2222  CD  ARG A 294     -30.957 -24.942  62.038  1.00 98.01           C  
ATOM   2223  NE  ARG A 294     -32.299 -24.772  61.487  1.00 98.01           N  
ATOM   2224  NH1 ARG A 294     -32.592 -27.004  60.967  1.00 98.01           N  
ATOM   2225  NH2 ARG A 294     -34.252 -25.489  60.515  1.00 98.01           N  
ATOM   2226  CZ  ARG A 294     -33.045 -25.756  60.991  1.00 98.01           C  
ATOM   2227  N   VAL A 295     -31.308 -20.178  60.793  1.00 97.44           N  
ATOM   2228  CA  VAL A 295     -31.603 -19.639  59.470  1.00 97.44           C  
ATOM   2229  C   VAL A 295     -30.662 -18.477  59.164  1.00 97.44           C  
ATOM   2230  CB  VAL A 295     -33.074 -19.178  59.360  1.00 97.44           C  
ATOM   2231  O   VAL A 295     -30.132 -18.374  58.055  1.00 97.44           O  
ATOM   2232  CG1 VAL A 295     -33.303 -18.411  58.058  1.00 97.44           C  
ATOM   2233  CG2 VAL A 295     -34.017 -20.376  59.451  1.00 97.44           C  
ATOM   2234  N   ARG A 296     -30.485 -17.635  60.196  1.00 97.51           N  
ATOM   2235  CA  ARG A 296     -29.583 -16.505  59.994  1.00 97.51           C  
ATOM   2236  C   ARG A 296     -28.160 -16.981  59.726  1.00 97.51           C  
ATOM   2237  CB  ARG A 296     -29.605 -15.576  61.210  1.00 97.51           C  
ATOM   2238  O   ARG A 296     -27.479 -16.454  58.845  1.00 97.51           O  
ATOM   2239  CG  ARG A 296     -28.818 -14.290  61.016  1.00 97.51           C  
ATOM   2240  CD  ARG A 296     -29.403 -13.432  59.902  1.00 97.51           C  
ATOM   2241  NE  ARG A 296     -28.600 -12.236  59.664  1.00 97.51           N  
ATOM   2242  NH1 ARG A 296     -29.853 -11.501  57.868  1.00 97.51           N  
ATOM   2243  NH2 ARG A 296     -28.039 -10.293  58.577  1.00 97.51           N  
ATOM   2244  CZ  ARG A 296     -28.832 -11.346  58.704  1.00 97.51           C  
ATOM   2245  N   LEU A 297     -27.744 -17.959  60.432  1.00 97.79           N  
ATOM   2246  CA  LEU A 297     -26.401 -18.490  60.222  1.00 97.79           C  
ATOM   2247  C   LEU A 297     -26.275 -19.117  58.838  1.00 97.79           C  
ATOM   2248  CB  LEU A 297     -26.060 -19.525  61.297  1.00 97.79           C  
ATOM   2249  O   LEU A 297     -25.254 -18.948  58.167  1.00 97.79           O  
ATOM   2250  CG  LEU A 297     -25.668 -18.974  62.669  1.00 97.79           C  
ATOM   2251  CD1 LEU A 297     -25.460 -20.115  63.659  1.00 97.79           C  
ATOM   2252  CD2 LEU A 297     -24.412 -18.116  62.563  1.00 97.79           C  
ATOM   2253  N   ASP A 298     -27.250 -19.871  58.457  1.00 97.80           N  
ATOM   2254  CA  ASP A 298     -27.255 -20.476  57.129  1.00 97.80           C  
ATOM   2255  C   ASP A 298     -27.208 -19.408  56.038  1.00 97.80           C  
ATOM   2256  CB  ASP A 298     -28.490 -21.361  56.946  1.00 97.80           C  
ATOM   2257  O   ASP A 298     -26.488 -19.555  55.048  1.00 97.80           O  
ATOM   2258  CG  ASP A 298     -28.406 -22.663  57.723  1.00 97.80           C  
ATOM   2259  OD1 ASP A 298     -27.302 -23.033  58.177  1.00 97.80           O  
ATOM   2260  OD2 ASP A 298     -29.454 -23.327  57.881  1.00 97.80           O  
ATOM   2261  N   ARG A 299     -27.998 -18.373  56.264  1.00 97.47           N  
ATOM   2262  CA  ARG A 299     -27.997 -17.282  55.294  1.00 97.47           C  
ATOM   2263  C   ARG A 299     -26.623 -16.627  55.207  1.00 97.47           C  
ATOM   2264  CB  ARG A 299     -29.054 -16.237  55.659  1.00 97.47           C  
ATOM   2265  O   ARG A 299     -26.136 -16.335  54.113  1.00 97.47           O  
ATOM   2266  CG  ARG A 299     -30.471 -16.637  55.281  1.00 97.47           C  
ATOM   2267  CD  ARG A 299     -31.472 -15.536  55.603  1.00 97.47           C  
ATOM   2268  NE  ARG A 299     -32.845 -15.963  55.344  1.00 97.47           N  
ATOM   2269  NH1 ARG A 299     -33.825 -14.187  56.450  1.00 97.47           N  
ATOM   2270  NH2 ARG A 299     -35.132 -15.790  55.462  1.00 97.47           N  
ATOM   2271  CZ  ARG A 299     -33.930 -15.312  55.753  1.00 97.47           C  
ATOM   2272  N   LEU A 300     -26.028 -16.357  56.364  1.00 97.43           N  
ATOM   2273  CA  LEU A 300     -24.699 -15.756  56.368  1.00 97.43           C  
ATOM   2274  C   LEU A 300     -23.672 -16.702  55.754  1.00 97.43           C  
ATOM   2275  CB  LEU A 300     -24.281 -15.387  57.794  1.00 97.43           C  
ATOM   2276  O   LEU A 300     -22.781 -16.267  55.020  1.00 97.43           O  
ATOM   2277  CG  LEU A 300     -24.996 -14.188  58.421  1.00 97.43           C  
ATOM   2278  CD1 LEU A 300     -24.614 -14.054  59.891  1.00 97.43           C  
ATOM   2279  CD2 LEU A 300     -24.665 -12.910  57.658  1.00 97.43           C  
ATOM   2280  N   SER A 301     -23.750 -17.964  56.005  1.00 97.41           N  
ATOM   2281  CA  SER A 301     -22.837 -18.951  55.438  1.00 97.41           C  
ATOM   2282  C   SER A 301     -22.980 -19.030  53.922  1.00 97.41           C  
ATOM   2283  CB  SER A 301     -23.087 -20.329  56.054  1.00 97.41           C  
ATOM   2284  O   SER A 301     -21.983 -19.139  53.204  1.00 97.41           O  
ATOM   2285  OG  SER A 301     -24.355 -20.830  55.667  1.00 97.41           O  
ATOM   2286  N   GLU A 302     -24.241 -19.024  53.427  1.00 97.84           N  
ATOM   2287  CA  GLU A 302     -24.470 -19.020  51.985  1.00 97.84           C  
ATOM   2288  C   GLU A 302     -23.909 -17.755  51.341  1.00 97.84           C  
ATOM   2289  CB  GLU A 302     -25.964 -19.148  51.677  1.00 97.84           C  
ATOM   2290  O   GLU A 302     -23.317 -17.813  50.261  1.00 97.84           O  
ATOM   2291  CG  GLU A 302     -26.530 -20.535  51.943  1.00 97.84           C  
ATOM   2292  CD  GLU A 302     -28.037 -20.615  51.755  1.00 97.84           C  
ATOM   2293  OE1 GLU A 302     -28.616 -21.707  51.950  1.00 97.84           O  
ATOM   2294  OE2 GLU A 302     -28.643 -19.576  51.409  1.00 97.84           O  
ATOM   2295  N   ALA A 303     -24.164 -16.642  52.016  1.00 97.03           N  
ATOM   2296  CA  ALA A 303     -23.618 -15.392  51.494  1.00 97.03           C  
ATOM   2297  C   ALA A 303     -22.093 -15.438  51.445  1.00 97.03           C  
ATOM   2298  CB  ALA A 303     -24.085 -14.212  52.343  1.00 97.03           C  
ATOM   2299  O   ALA A 303     -21.483 -14.966  50.483  1.00 97.03           O  
ATOM   2300  N   ALA A 304     -21.460 -15.979  52.466  1.00 97.38           N  
ATOM   2301  CA  ALA A 304     -20.006 -16.123  52.478  1.00 97.38           C  
ATOM   2302  C   ALA A 304     -19.535 -17.015  51.333  1.00 97.38           C  
ATOM   2303  CB  ALA A 304     -19.538 -16.689  53.816  1.00 97.38           C  
ATOM   2304  O   ALA A 304     -18.526 -16.724  50.685  1.00 97.38           O  
ATOM   2305  N   LYS A 305     -20.246 -18.106  51.031  1.00 97.95           N  
ATOM   2306  CA  LYS A 305     -19.888 -19.004  49.937  1.00 97.95           C  
ATOM   2307  C   LYS A 305     -19.997 -18.298  48.588  1.00 97.95           C  
ATOM   2308  CB  LYS A 305     -20.776 -20.249  49.950  1.00 97.95           C  
ATOM   2309  O   LYS A 305     -19.126 -18.449  47.729  1.00 97.95           O  
ATOM   2310  CG  LYS A 305     -20.512 -21.185  51.120  1.00 97.95           C  
ATOM   2311  CD  LYS A 305     -21.443 -22.390  51.092  1.00 97.95           C  
ATOM   2312  CE  LYS A 305     -21.240 -23.283  52.310  1.00 97.95           C  
ATOM   2313  NZ  LYS A 305     -22.249 -24.382  52.365  1.00 97.95           N  
ATOM   2314  N   VAL A 306     -21.042 -17.564  48.395  1.00 97.73           N  
ATOM   2315  CA  VAL A 306     -21.236 -16.836  47.146  1.00 97.73           C  
ATOM   2316  C   VAL A 306     -20.114 -15.817  46.961  1.00 97.73           C  
ATOM   2317  CB  VAL A 306     -22.610 -16.129  47.109  1.00 97.73           C  
ATOM   2318  O   VAL A 306     -19.571 -15.674  45.863  1.00 97.73           O  
ATOM   2319  CG1 VAL A 306     -22.715 -15.218  45.887  1.00 97.73           C  
ATOM   2320  CG2 VAL A 306     -23.739 -17.157  47.112  1.00 97.73           C  
ATOM   2321  N   ASN A 307     -19.843 -15.125  48.103  1.00 97.29           N  
ATOM   2322  CA  ASN A 307     -18.758 -14.152  48.036  1.00 97.29           C  
ATOM   2323  C   ASN A 307     -17.426 -14.820  47.705  1.00 97.29           C  
ATOM   2324  CB  ASN A 307     -18.650 -13.376  49.350  1.00 97.29           C  
ATOM   2325  O   ASN A 307     -16.657 -14.311  46.888  1.00 97.29           O  
ATOM   2326  CG  ASN A 307     -17.693 -12.204  49.260  1.00 97.29           C  
ATOM   2327  ND2 ASN A 307     -18.197 -11.005  49.526  1.00 97.29           N  
ATOM   2328  OD1 ASN A 307     -16.510 -12.375  48.952  1.00 97.29           O  
ATOM   2329  N   THR A 308     -17.093 -15.953  48.294  1.00 97.81           N  
ATOM   2330  CA  THR A 308     -15.872 -16.695  48.002  1.00 97.81           C  
ATOM   2331  C   THR A 308     -15.852 -17.152  46.546  1.00 97.81           C  
ATOM   2332  CB  THR A 308     -15.726 -17.917  48.928  1.00 97.81           C  
ATOM   2333  O   THR A 308     -14.815 -17.087  45.883  1.00 97.81           O  
ATOM   2334  CG2 THR A 308     -15.567 -17.488  50.383  1.00 97.81           C  
ATOM   2335  OG1 THR A 308     -16.892 -18.741  48.809  1.00 97.81           O  
ATOM   2336  N   ASP A 309     -16.971 -17.648  46.028  1.00 97.62           N  
ATOM   2337  CA  ASP A 309     -17.065 -18.053  44.629  1.00 97.62           C  
ATOM   2338  C   ASP A 309     -16.865 -16.860  43.697  1.00 97.62           C  
ATOM   2339  CB  ASP A 309     -18.415 -18.717  44.352  1.00 97.62           C  
ATOM   2340  O   ASP A 309     -16.203 -16.978  42.664  1.00 97.62           O  
ATOM   2341  CG  ASP A 309     -18.524 -20.111  44.944  1.00 97.62           C  
ATOM   2342  OD1 ASP A 309     -17.487 -20.689  45.337  1.00 97.62           O  
ATOM   2343  OD2 ASP A 309     -19.655 -20.638  45.015  1.00 97.62           O  
ATOM   2344  N   ALA A 310     -17.477 -15.737  44.065  1.00 96.20           N  
ATOM   2345  CA  ALA A 310     -17.304 -14.521  43.274  1.00 96.20           C  
ATOM   2346  C   ALA A 310     -15.839 -14.093  43.239  1.00 96.20           C  
ATOM   2347  CB  ALA A 310     -18.171 -13.395  43.832  1.00 96.20           C  
ATOM   2348  O   ALA A 310     -15.327 -13.696  42.189  1.00 96.20           O  
ATOM   2349  N   MET A 311     -15.193 -14.236  44.387  1.00 96.75           N  
ATOM   2350  CA  MET A 311     -13.772 -13.905  44.449  1.00 96.75           C  
ATOM   2351  C   MET A 311     -12.953 -14.859  43.586  1.00 96.75           C  
ATOM   2352  CB  MET A 311     -13.272 -13.946  45.894  1.00 96.75           C  
ATOM   2353  O   MET A 311     -12.040 -14.433  42.877  1.00 96.75           O  
ATOM   2354  CG  MET A 311     -13.716 -12.756  46.729  1.00 96.75           C  
ATOM   2355  SD  MET A 311     -12.462 -12.267  47.977  1.00 96.75           S  
ATOM   2356  CE  MET A 311     -11.344 -11.285  46.940  1.00 96.75           C  
ATOM   2357  N   ARG A 312     -13.258 -16.108  43.652  1.00 98.10           N  
ATOM   2358  CA  ARG A 312     -12.562 -17.100  42.838  1.00 98.10           C  
ATOM   2359  C   ARG A 312     -12.766 -16.828  41.351  1.00 98.10           C  
ATOM   2360  CB  ARG A 312     -13.042 -18.511  43.183  1.00 98.10           C  
ATOM   2361  O   ARG A 312     -11.817 -16.891  40.567  1.00 98.10           O  
ATOM   2362  CG  ARG A 312     -12.138 -19.615  42.656  1.00 98.10           C  
ATOM   2363  CD  ARG A 312     -12.712 -20.996  42.937  1.00 98.10           C  
ATOM   2364  NE  ARG A 312     -12.873 -21.232  44.369  1.00 98.10           N  
ATOM   2365  NH1 ARG A 312     -15.142 -21.652  44.255  1.00 98.10           N  
ATOM   2366  NH2 ARG A 312     -14.057 -21.732  46.273  1.00 98.10           N  
ATOM   2367  CZ  ARG A 312     -14.024 -21.538  44.962  1.00 98.10           C  
ATOM   2368  N   SER A 313     -14.006 -16.563  40.958  1.00 95.20           N  
ATOM   2369  CA  SER A 313     -14.292 -16.243  39.563  1.00 95.20           C  
ATOM   2370  C   SER A 313     -13.540 -14.993  39.118  1.00 95.20           C  
ATOM   2371  CB  SER A 313     -15.794 -16.046  39.355  1.00 95.20           C  
ATOM   2372  O   SER A 313     -13.027 -14.937  37.999  1.00 95.20           O  
ATOM   2373  OG  SER A 313     -16.258 -14.919  40.077  1.00 95.20           O  
ATOM   2374  N   ALA A 314     -13.521 -13.973  39.968  1.00 95.20           N  
ATOM   2375  CA  ALA A 314     -12.779 -12.754  39.654  1.00 95.20           C  
ATOM   2376  C   ALA A 314     -11.289 -13.043  39.498  1.00 95.20           C  
ATOM   2377  CB  ALA A 314     -13.003 -11.702  40.737  1.00 95.20           C  
ATOM   2378  O   ALA A 314     -10.643 -12.527  38.583  1.00 95.20           O  
ATOM   2379  N   GLN A 315     -10.746 -13.864  40.339  1.00 97.58           N  
ATOM   2380  CA  GLN A 315      -9.342 -14.250  40.248  1.00 97.58           C  
ATOM   2381  C   GLN A 315      -9.061 -15.002  38.950  1.00 97.58           C  
ATOM   2382  CB  GLN A 315      -8.941 -15.107  41.449  1.00 97.58           C  
ATOM   2383  O   GLN A 315      -8.025 -14.791  38.316  1.00 97.58           O  
ATOM   2384  CG  GLN A 315      -8.774 -14.317  42.740  1.00 97.58           C  
ATOM   2385  CD  GLN A 315      -8.346 -15.185  43.908  1.00 97.58           C  
ATOM   2386  NE2 GLN A 315      -7.896 -14.551  44.985  1.00 97.58           N  
ATOM   2387  OE1 GLN A 315      -8.421 -16.417  43.844  1.00 97.58           O  
ATOM   2388  N   GLU A 316      -9.928 -15.916  38.545  1.00 96.98           N  
ATOM   2389  CA  GLU A 316      -9.769 -16.639  37.287  1.00 96.98           C  
ATOM   2390  C   GLU A 316      -9.805 -15.687  36.095  1.00 96.98           C  
ATOM   2391  CB  GLU A 316     -10.854 -17.709  37.140  1.00 96.98           C  
ATOM   2392  O   GLU A 316      -9.029 -15.839  35.149  1.00 96.98           O  
ATOM   2393  CG  GLU A 316     -10.689 -18.887  38.090  1.00 96.98           C  
ATOM   2394  CD  GLU A 316     -11.887 -19.823  38.098  1.00 96.98           C  
ATOM   2395  OE1 GLU A 316     -11.887 -20.802  38.878  1.00 96.98           O  
ATOM   2396  OE2 GLU A 316     -12.833 -19.576  37.317  1.00 96.98           O  
ATOM   2397  N   GLU A 317     -10.688 -14.693  36.169  1.00 94.57           N  
ATOM   2398  CA  GLU A 317     -10.763 -13.711  35.092  1.00 94.57           C  
ATOM   2399  C   GLU A 317      -9.485 -12.881  35.011  1.00 94.57           C  
ATOM   2400  CB  GLU A 317     -11.974 -12.794  35.284  1.00 94.57           C  
ATOM   2401  O   GLU A 317      -8.990 -12.599  33.918  1.00 94.57           O  
ATOM   2402  CG  GLU A 317     -13.311 -13.486  35.063  1.00 94.57           C  
ATOM   2403  CD  GLU A 317     -14.506 -12.594  35.360  1.00 94.57           C  
ATOM   2404  OE1 GLU A 317     -15.655 -13.089  35.332  1.00 94.57           O  
ATOM   2405  OE2 GLU A 317     -14.290 -11.390  35.623  1.00 94.57           O  
ATOM   2406  N   ILE A 318      -8.946 -12.531  36.133  1.00 96.69           N  
ATOM   2407  CA  ILE A 318      -7.692 -11.786  36.175  1.00 96.69           C  
ATOM   2408  C   ILE A 318      -6.574 -12.621  35.555  1.00 96.69           C  
ATOM   2409  CB  ILE A 318      -7.322 -11.383  37.620  1.00 96.69           C  
ATOM   2410  O   ILE A 318      -5.778 -12.114  34.762  1.00 96.69           O  
ATOM   2411  CG1 ILE A 318      -8.316 -10.346  38.156  1.00 96.69           C  
ATOM   2412  CG2 ILE A 318      -5.888 -10.849  37.681  1.00 96.69           C  
ATOM   2413  CD1 ILE A 318      -8.151 -10.038  39.638  1.00 96.69           C  
ATOM   2414  N   THR A 319      -6.515 -13.852  35.916  1.00 96.63           N  
ATOM   2415  CA  THR A 319      -5.484 -14.727  35.369  1.00 96.63           C  
ATOM   2416  C   THR A 319      -5.664 -14.899  33.863  1.00 96.63           C  
ATOM   2417  CB  THR A 319      -5.501 -16.107  36.052  1.00 96.63           C  
ATOM   2418  O   THR A 319      -4.683 -14.950  33.118  1.00 96.63           O  
ATOM   2419  CG2 THR A 319      -5.152 -15.992  37.532  1.00 96.63           C  
ATOM   2420  OG1 THR A 319      -6.808 -16.680  35.924  1.00 96.63           O  
ATOM   2421  N   GLU A 320      -6.854 -14.999  33.431  1.00 96.85           N  
ATOM   2422  CA  GLU A 320      -7.123 -15.110  32.000  1.00 96.85           C  
ATOM   2423  C   GLU A 320      -6.683 -13.852  31.257  1.00 96.85           C  
ATOM   2424  CB  GLU A 320      -8.611 -15.374  31.752  1.00 96.85           C  
ATOM   2425  O   GLU A 320      -6.083 -13.938  30.183  1.00 96.85           O  
ATOM   2426  CG  GLU A 320      -8.958 -15.606  30.288  1.00 96.85           C  
ATOM   2427  CD  GLU A 320      -8.257 -16.815  29.690  1.00 96.85           C  
ATOM   2428  OE1 GLU A 320      -7.994 -16.820  28.465  1.00 96.85           O  
ATOM   2429  OE2 GLU A 320      -7.970 -17.766  30.451  1.00 96.85           O  
ATOM   2430  N   TYR A 321      -7.011 -12.695  31.871  1.00 95.91           N  
ATOM   2431  CA  TYR A 321      -6.586 -11.445  31.253  1.00 95.91           C  
ATOM   2432  C   TYR A 321      -5.066 -11.336  31.230  1.00 95.91           C  
ATOM   2433  CB  TYR A 321      -7.183 -10.247  31.997  1.00 95.91           C  
ATOM   2434  O   TYR A 321      -4.487 -10.853  30.254  1.00 95.91           O  
ATOM   2435  CG  TYR A 321      -8.663 -10.063  31.763  1.00 95.91           C  
ATOM   2436  CD1 TYR A 321      -9.173  -9.933  30.474  1.00 95.91           C  
ATOM   2437  CD2 TYR A 321      -9.553 -10.019  32.831  1.00 95.91           C  
ATOM   2438  CE1 TYR A 321     -10.536  -9.761  30.253  1.00 95.91           C  
ATOM   2439  CE2 TYR A 321     -10.918  -9.848  32.622  1.00 95.91           C  
ATOM   2440  OH  TYR A 321     -12.749  -9.551  31.120  1.00 95.91           O  
ATOM   2441  CZ  TYR A 321     -11.399  -9.721  31.332  1.00 95.91           C  
ATOM   2442  N   ARG A 322      -4.435 -11.773  32.207  1.00 94.88           N  
ATOM   2443  CA  ARG A 322      -2.976 -11.798  32.232  1.00 94.88           C  
ATOM   2444  C   ARG A 322      -2.425 -12.703  31.135  1.00 94.88           C  
ATOM   2445  CB  ARG A 322      -2.469 -12.264  33.599  1.00 94.88           C  
ATOM   2446  O   ARG A 322      -1.456 -12.350  30.460  1.00 94.88           O  
ATOM   2447  CG  ARG A 322      -2.564 -11.204  34.684  1.00 94.88           C  
ATOM   2448  CD  ARG A 322      -1.939 -11.676  35.990  1.00 94.88           C  
ATOM   2449  NE  ARG A 322      -2.124 -10.700  37.060  1.00 94.88           N  
ATOM   2450  NH1 ARG A 322      -2.463 -12.274  38.717  1.00 94.88           N  
ATOM   2451  NH2 ARG A 322      -2.521 -10.039  39.223  1.00 94.88           N  
ATOM   2452  CZ  ARG A 322      -2.369 -11.007  38.331  1.00 94.88           C  
ATOM   2453  N   ARG A 323      -3.021 -13.877  30.966  1.00 94.05           N  
ATOM   2454  CA  ARG A 323      -2.604 -14.788  29.905  1.00 94.05           C  
ATOM   2455  C   ARG A 323      -2.818 -14.164  28.531  1.00 94.05           C  
ATOM   2456  CB  ARG A 323      -3.364 -16.112  30.004  1.00 94.05           C  
ATOM   2457  O   ARG A 323      -1.943 -14.239  27.666  1.00 94.05           O  
ATOM   2458  CG  ARG A 323      -2.830 -17.200  29.085  1.00 94.05           C  
ATOM   2459  CD  ARG A 323      -3.763 -18.401  29.030  1.00 94.05           C  
ATOM   2460  NE  ARG A 323      -4.991 -18.096  28.301  1.00 94.05           N  
ATOM   2461  NH1 ARG A 323      -4.136 -18.638  26.224  1.00 94.05           N  
ATOM   2462  NH2 ARG A 323      -6.301 -17.912  26.423  1.00 94.05           N  
ATOM   2463  CZ  ARG A 323      -5.140 -18.216  26.984  1.00 94.05           C  
ATOM   2464  N   GLN A 324      -3.950 -13.502  28.358  1.00 92.87           N  
ATOM   2465  CA  GLN A 324      -4.239 -12.832  27.094  1.00 92.87           C  
ATOM   2466  C   GLN A 324      -3.239 -11.713  26.823  1.00 92.87           C  
ATOM   2467  CB  GLN A 324      -5.664 -12.275  27.096  1.00 92.87           C  
ATOM   2468  O   GLN A 324      -2.794 -11.532  25.688  1.00 92.87           O  
ATOM   2469  CG  GLN A 324      -6.743 -13.344  26.986  1.00 92.87           C  
ATOM   2470  CD  GLN A 324      -8.145 -12.776  27.097  1.00 92.87           C  
ATOM   2471  NE2 GLN A 324      -9.114 -13.639  27.380  1.00 92.87           N  
ATOM   2472  OE1 GLN A 324      -8.356 -11.570  26.932  1.00 92.87           O  
ATOM   2473  N   LEU A 325      -2.974 -11.010  27.821  1.00 93.40           N  
ATOM   2474  CA  LEU A 325      -1.999  -9.934  27.682  1.00 93.40           C  
ATOM   2475  C   LEU A 325      -0.645 -10.481  27.245  1.00 93.40           C  
ATOM   2476  CB  LEU A 325      -1.853  -9.169  28.999  1.00 93.40           C  
ATOM   2477  O   LEU A 325      -0.001  -9.919  26.355  1.00 93.40           O  
ATOM   2478  CG  LEU A 325      -0.999  -7.901  28.956  1.00 93.40           C  
ATOM   2479  CD1 LEU A 325      -1.738  -6.789  28.219  1.00 93.40           C  
ATOM   2480  CD2 LEU A 325      -0.626  -7.458  30.367  1.00 93.40           C  
ATOM   2481  N   GLN A 326      -0.216 -11.542  27.842  1.00 90.61           N  
ATOM   2482  CA  GLN A 326       1.051 -12.164  27.470  1.00 90.61           C  
ATOM   2483  C   GLN A 326       1.006 -12.687  26.037  1.00 90.61           C  
ATOM   2484  CB  GLN A 326       1.395 -13.301  28.433  1.00 90.61           C  
ATOM   2485  O   GLN A 326       1.973 -12.539  25.286  1.00 90.61           O  
ATOM   2486  CG  GLN A 326       1.812 -12.827  29.819  1.00 90.61           C  
ATOM   2487  CD  GLN A 326       2.119 -13.974  30.764  1.00 90.61           C  
ATOM   2488  NE2 GLN A 326       2.666 -13.652  31.931  1.00 90.61           N  
ATOM   2489  OE1 GLN A 326       1.865 -15.141  30.447  1.00 90.61           O  
ATOM   2490  N   ALA A 327      -0.066 -13.339  25.688  1.00 85.31           N  
ATOM   2491  CA  ALA A 327      -0.232 -13.845  24.329  1.00 85.31           C  
ATOM   2492  C   ALA A 327      -0.145 -12.714  23.308  1.00 85.31           C  
ATOM   2493  CB  ALA A 327      -1.563 -14.580  24.193  1.00 85.31           C  
ATOM   2494  O   ALA A 327       0.543 -12.838  22.291  1.00 85.31           O  
ATOM   2495  N   ARG A 328      -0.849 -11.589  23.585  1.00 86.59           N  
ATOM   2496  CA  ARG A 328      -0.825 -10.445  22.680  1.00 86.59           C  
ATOM   2497  C   ARG A 328       0.560  -9.808  22.641  1.00 86.59           C  
ATOM   2498  CB  ARG A 328      -1.868  -9.406  23.099  1.00 86.59           C  
ATOM   2499  O   ARG A 328       1.033  -9.404  21.576  1.00 86.59           O  
ATOM   2500  CG  ARG A 328      -3.303  -9.892  22.979  1.00 86.59           C  
ATOM   2501  CD  ARG A 328      -3.691 -10.156  21.530  1.00 86.59           C  
ATOM   2502  NE  ARG A 328      -4.995 -10.805  21.431  1.00 86.59           N  
ATOM   2503  NH1 ARG A 328      -5.903  -9.227  20.009  1.00 86.59           N  
ATOM   2504  NH2 ARG A 328      -7.158 -11.020  20.691  1.00 86.59           N  
ATOM   2505  CZ  ARG A 328      -6.016 -10.350  20.710  1.00 86.59           C  
ATOM   2506  N   THR A 329       1.212  -9.757  23.729  1.00 86.88           N  
ATOM   2507  CA  THR A 329       2.564  -9.213  23.793  1.00 86.88           C  
ATOM   2508  C   THR A 329       3.524 -10.050  22.954  1.00 86.88           C  
ATOM   2509  CB  THR A 329       3.071  -9.148  25.246  1.00 86.88           C  
ATOM   2510  O   THR A 329       4.362  -9.506  22.232  1.00 86.88           O  
ATOM   2511  CG2 THR A 329       4.441  -8.482  25.321  1.00 86.88           C  
ATOM   2512  OG1 THR A 329       2.142  -8.396  26.037  1.00 86.88           O  
ATOM   2513  N   THR A 330       3.471 -11.345  23.066  1.00 88.35           N  
ATOM   2514  CA  THR A 330       4.332 -12.210  22.267  1.00 88.35           C  
ATOM   2515  C   THR A 330       4.016 -12.065  20.781  1.00 88.35           C  
ATOM   2516  CB  THR A 330       4.184 -13.685  22.684  1.00 88.35           C  
ATOM   2517  O   THR A 330       4.920 -12.091  19.943  1.00 88.35           O  
ATOM   2518  CG2 THR A 330       4.605 -13.891  24.135  1.00 88.35           C  
ATOM   2519  OG1 THR A 330       2.815 -14.083  22.535  1.00 88.35           O  
ATOM   2520  N   GLU A 331       2.731 -11.960  20.469  1.00 88.10           N  
ATOM   2521  CA  GLU A 331       2.343 -11.739  19.079  1.00 88.10           C  
ATOM   2522  C   GLU A 331       2.898 -10.419  18.554  1.00 88.10           C  
ATOM   2523  CB  GLU A 331       0.819 -11.763  18.936  1.00 88.10           C  
ATOM   2524  O   GLU A 331       3.385 -10.350  17.424  1.00 88.10           O  
ATOM   2525  CG  GLU A 331       0.336 -11.718  17.494  1.00 88.10           C  
ATOM   2526  CD  GLU A 331      -1.177 -11.791  17.365  1.00 88.10           C  
ATOM   2527  OE1 GLU A 331      -1.690 -11.787  16.223  1.00 88.10           O  
ATOM   2528  OE2 GLU A 331      -1.855 -11.851  18.415  1.00 88.10           O  
ATOM   2529  N   LEU A 332       2.824  -9.396  19.372  1.00 82.78           N  
ATOM   2530  CA  LEU A 332       3.384  -8.104  18.988  1.00 82.78           C  
ATOM   2531  C   LEU A 332       4.885  -8.214  18.743  1.00 82.78           C  
ATOM   2532  CB  LEU A 332       3.106  -7.057  20.069  1.00 82.78           C  
ATOM   2533  O   LEU A 332       5.401  -7.663  17.768  1.00 82.78           O  
ATOM   2534  CG  LEU A 332       1.699  -6.457  20.087  1.00 82.78           C  
ATOM   2535  CD1 LEU A 332       1.534  -5.527  21.284  1.00 82.78           C  
ATOM   2536  CD2 LEU A 332       1.417  -5.716  18.784  1.00 82.78           C  
ATOM   2537  N   GLU A 333       5.545  -8.867  19.622  1.00 90.42           N  
ATOM   2538  CA  GLU A 333       6.987  -9.042  19.477  1.00 90.42           C  
ATOM   2539  C   GLU A 333       7.323  -9.851  18.227  1.00 90.42           C  
ATOM   2540  CB  GLU A 333       7.574  -9.722  20.717  1.00 90.42           C  
ATOM   2541  O   GLU A 333       8.286  -9.544  17.522  1.00 90.42           O  
ATOM   2542  CG  GLU A 333       7.591  -8.836  21.954  1.00 90.42           C  
ATOM   2543  CD  GLU A 333       8.037  -9.568  23.210  1.00 90.42           C  
ATOM   2544  OE1 GLU A 333       8.052  -8.950  24.299  1.00 90.42           O  
ATOM   2545  OE2 GLU A 333       8.375 -10.768  23.104  1.00 90.42           O  
ATOM   2546  N   ALA A 334       6.585 -10.880  17.942  1.00 83.57           N  
ATOM   2547  CA  ALA A 334       6.787 -11.683  16.738  1.00 83.57           C  
ATOM   2548  C   ALA A 334       6.585 -10.844  15.479  1.00 83.57           C  
ATOM   2549  CB  ALA A 334       5.841 -12.881  16.733  1.00 83.57           C  
ATOM   2550  O   ALA A 334       7.375 -10.927  14.536  1.00 83.57           O  
ATOM   2551  N   LEU A 335       5.486 -10.030  15.516  1.00 79.40           N  
ATOM   2552  CA  LEU A 335       5.213  -9.177  14.365  1.00 79.40           C  
ATOM   2553  C   LEU A 335       6.290  -8.108  14.212  1.00 79.40           C  
ATOM   2554  CB  LEU A 335       3.838  -8.517  14.501  1.00 79.40           C  
ATOM   2555  O   LEU A 335       6.695  -7.785  13.093  1.00 79.40           O  
ATOM   2556  CG  LEU A 335       2.626  -9.432  14.322  1.00 79.40           C  
ATOM   2557  CD1 LEU A 335       1.338  -8.666  14.602  1.00 79.40           C  
ATOM   2558  CD2 LEU A 335       2.606 -10.025  12.917  1.00 79.40           C  
ATOM   2559  N   LYS A 336       6.749  -7.572  15.275  1.00 85.76           N  
ATOM   2560  CA  LYS A 336       7.845  -6.609  15.231  1.00 85.76           C  
ATOM   2561  C   LYS A 336       9.102  -7.233  14.632  1.00 85.76           C  
ATOM   2562  CB  LYS A 336       8.143  -6.071  16.632  1.00 85.76           C  
ATOM   2563  O   LYS A 336       9.800  -6.597  13.840  1.00 85.76           O  
ATOM   2564  CG  LYS A 336       7.111  -5.078  17.146  1.00 85.76           C  
ATOM   2565  CD  LYS A 336       7.481  -4.553  18.527  1.00 85.76           C  
ATOM   2566  CE  LYS A 336       6.471  -3.528  19.026  1.00 85.76           C  
ATOM   2567  NZ  LYS A 336       6.717  -3.155  20.451  1.00 85.76           N  
ATOM   2568  N   SER A 337       9.431  -8.439  15.053  1.00 85.23           N  
ATOM   2569  CA  SER A 337      10.579  -9.148  14.498  1.00 85.23           C  
ATOM   2570  C   SER A 337      10.407  -9.394  13.003  1.00 85.23           C  
ATOM   2571  CB  SER A 337      10.788 -10.479  15.222  1.00 85.23           C  
ATOM   2572  O   SER A 337      11.355  -9.237  12.230  1.00 85.23           O  
ATOM   2573  OG  SER A 337       9.764 -11.399  14.887  1.00 85.23           O  
ATOM   2574  N   THR A 338       9.213  -9.761  12.586  1.00 79.06           N  
ATOM   2575  CA  THR A 338       8.938  -9.965  11.168  1.00 79.06           C  
ATOM   2576  C   THR A 338       9.051  -8.651  10.400  1.00 79.06           C  
ATOM   2577  CB  THR A 338       7.538 -10.570  10.952  1.00 79.06           C  
ATOM   2578  O   THR A 338       9.601  -8.616   9.298  1.00 79.06           O  
ATOM   2579  CG2 THR A 338       7.388 -11.891  11.700  1.00 79.06           C  
ATOM   2580  OG1 THR A 338       6.548  -9.650  11.427  1.00 79.06           O  
ATOM   2581  N   LYS A 339       8.471  -7.602  10.936  1.00 83.84           N  
ATOM   2582  CA  LYS A 339       8.603  -6.282  10.326  1.00 83.84           C  
ATOM   2583  C   LYS A 339      10.071  -5.907  10.140  1.00 83.84           C  
ATOM   2584  CB  LYS A 339       7.896  -5.225  11.175  1.00 83.84           C  
ATOM   2585  O   LYS A 339      10.468  -5.446   9.068  1.00 83.84           O  
ATOM   2586  CG  LYS A 339       7.980  -3.816  10.605  1.00 83.84           C  
ATOM   2587  CD  LYS A 339       7.491  -2.779  11.607  1.00 83.84           C  
ATOM   2588  CE  LYS A 339       7.854  -1.365  11.172  1.00 83.84           C  
ATOM   2589  NZ  LYS A 339       7.103  -0.336  11.951  1.00 83.84           N  
ATOM   2590  N   ASP A 340      10.845  -6.054  11.156  1.00 84.31           N  
ATOM   2591  CA  ASP A 340      12.265  -5.725  11.097  1.00 84.31           C  
ATOM   2592  C   ASP A 340      12.978  -6.559  10.034  1.00 84.31           C  
ATOM   2593  CB  ASP A 340      12.923  -5.940  12.461  1.00 84.31           C  
ATOM   2594  O   ASP A 340      13.822  -6.044   9.297  1.00 84.31           O  
ATOM   2595  CG  ASP A 340      12.528  -4.887  13.482  1.00 84.31           C  
ATOM   2596  OD1 ASP A 340      11.962  -3.842  13.093  1.00 84.31           O  
ATOM   2597  OD2 ASP A 340      12.788  -5.102  14.685  1.00 84.31           O  
ATOM   2598  N   SER A 341      12.652  -7.796   9.949  1.00 82.24           N  
ATOM   2599  CA  SER A 341      13.269  -8.663   8.951  1.00 82.24           C  
ATOM   2600  C   SER A 341      12.910  -8.220   7.536  1.00 82.24           C  
ATOM   2601  CB  SER A 341      12.841 -10.116   9.163  1.00 82.24           C  
ATOM   2602  O   SER A 341      13.774  -8.167   6.658  1.00 82.24           O  
ATOM   2603  OG  SER A 341      13.278 -10.931   8.090  1.00 82.24           O  
ATOM   2604  N   LEU A 342      11.671  -7.926   7.328  1.00 80.12           N  
ATOM   2605  CA  LEU A 342      11.228  -7.465   6.017  1.00 80.12           C  
ATOM   2606  C   LEU A 342      11.867  -6.125   5.668  1.00 80.12           C  
ATOM   2607  CB  LEU A 342       9.703  -7.342   5.979  1.00 80.12           C  
ATOM   2608  O   LEU A 342      12.241  -5.893   4.516  1.00 80.12           O  
ATOM   2609  CG  LEU A 342       8.916  -8.653   5.975  1.00 80.12           C  
ATOM   2610  CD1 LEU A 342       7.419  -8.373   6.049  1.00 80.12           C  
ATOM   2611  CD2 LEU A 342       9.251  -9.475   4.735  1.00 80.12           C  
ATOM   2612  N   GLU A 343      11.990  -5.265   6.598  1.00 81.88           N  
ATOM   2613  CA  GLU A 343      12.664  -3.989   6.373  1.00 81.88           C  
ATOM   2614  C   GLU A 343      14.127  -4.197   5.992  1.00 81.88           C  
ATOM   2615  CB  GLU A 343      12.564  -3.101   7.616  1.00 81.88           C  
ATOM   2616  O   GLU A 343      14.650  -3.507   5.115  1.00 81.88           O  
ATOM   2617  CG  GLU A 343      11.181  -2.508   7.839  1.00 81.88           C  
ATOM   2618  CD  GLU A 343      11.072  -1.707   9.127  1.00 81.88           C  
ATOM   2619  OE1 GLU A 343      10.032  -1.045   9.344  1.00 81.88           O  
ATOM   2620  OE2 GLU A 343      12.036  -1.740   9.924  1.00 81.88           O  
ATOM   2621  N   ARG A 344      14.762  -5.131   6.633  1.00 89.01           N  
ATOM   2622  CA  ARG A 344      16.138  -5.464   6.282  1.00 89.01           C  
ATOM   2623  C   ARG A 344      16.225  -6.003   4.858  1.00 89.01           C  
ATOM   2624  CB  ARG A 344      16.713  -6.486   7.265  1.00 89.01           C  
ATOM   2625  O   ARG A 344      17.137  -5.648   4.108  1.00 89.01           O  
ATOM   2626  CG  ARG A 344      17.056  -5.905   8.627  1.00 89.01           C  
ATOM   2627  CD  ARG A 344      17.768  -6.920   9.511  1.00 89.01           C  
ATOM   2628  NE  ARG A 344      17.910  -6.436  10.881  1.00 89.01           N  
ATOM   2629  NH1 ARG A 344      15.918  -7.339  11.625  1.00 89.01           N  
ATOM   2630  NH2 ARG A 344      17.256  -6.161  13.065  1.00 89.01           N  
ATOM   2631  CZ  ARG A 344      17.028  -6.646  11.854  1.00 89.01           C  
ATOM   2632  N   GLN A 345      15.286  -6.862   4.490  1.00 83.08           N  
ATOM   2633  CA  GLN A 345      15.256  -7.402   3.134  1.00 83.08           C  
ATOM   2634  C   GLN A 345      15.048  -6.294   2.106  1.00 83.08           C  
ATOM   2635  CB  GLN A 345      14.156  -8.456   3.000  1.00 83.08           C  
ATOM   2636  O   GLN A 345      15.694  -6.285   1.056  1.00 83.08           O  
ATOM   2637  CG  GLN A 345      14.472  -9.768   3.705  1.00 83.08           C  
ATOM   2638  CD  GLN A 345      13.386 -10.811   3.520  1.00 83.08           C  
ATOM   2639  NE2 GLN A 345      13.745 -12.078   3.694  1.00 83.08           N  
ATOM   2640  OE1 GLN A 345      12.233 -10.479   3.225  1.00 83.08           O  
ATOM   2641  N   ARG A 346      14.171  -5.442   2.413  1.00 78.46           N  
ATOM   2642  CA  ARG A 346      13.930  -4.299   1.539  1.00 78.46           C  
ATOM   2643  C   ARG A 346      15.194  -3.462   1.369  1.00 78.46           C  
ATOM   2644  CB  ARG A 346      12.797  -3.430   2.089  1.00 78.46           C  
ATOM   2645  O   ARG A 346      15.533  -3.059   0.255  1.00 78.46           O  
ATOM   2646  CG  ARG A 346      12.386  -2.295   1.165  1.00 78.46           C  
ATOM   2647  CD  ARG A 346      11.415  -1.339   1.843  1.00 78.46           C  
ATOM   2648  NE  ARG A 346      11.241  -0.111   1.073  1.00 78.46           N  
ATOM   2649  NH1 ARG A 346      10.281   1.083   2.802  1.00 78.46           N  
ATOM   2650  NH2 ARG A 346      10.596   2.071   0.758  1.00 78.46           N  
ATOM   2651  CZ  ARG A 346      10.706   1.012   1.546  1.00 78.46           C  
ATOM   2652  N   SER A 347      15.820  -3.147   2.436  1.00 81.88           N  
ATOM   2653  CA  SER A 347      17.050  -2.363   2.390  1.00 81.88           C  
ATOM   2654  C   SER A 347      18.130  -3.077   1.583  1.00 81.88           C  
ATOM   2655  CB  SER A 347      17.560  -2.081   3.803  1.00 81.88           C  
ATOM   2656  O   SER A 347      18.846  -2.448   0.801  1.00 81.88           O  
ATOM   2657  OG  SER A 347      18.031  -3.270   4.415  1.00 81.88           O  
ATOM   2658  N   GLU A 348      18.299  -4.386   1.759  1.00 90.36           N  
ATOM   2659  CA  GLU A 348      19.274  -5.180   1.017  1.00 90.36           C  
ATOM   2660  C   GLU A 348      18.984  -5.151  -0.481  1.00 90.36           C  
ATOM   2661  CB  GLU A 348      19.285  -6.625   1.522  1.00 90.36           C  
ATOM   2662  O   GLU A 348      19.903  -5.032  -1.294  1.00 90.36           O  
ATOM   2663  CG  GLU A 348      19.941  -6.795   2.884  1.00 90.36           C  
ATOM   2664  CD  GLU A 348      19.816  -8.205   3.439  1.00 90.36           C  
ATOM   2665  OE1 GLU A 348      20.170  -8.427   4.619  1.00 90.36           O  
ATOM   2666  OE2 GLU A 348      19.360  -9.096   2.687  1.00 90.36           O  
ATOM   2667  N   LEU A 349      17.673  -5.272  -0.812  1.00 84.94           N  
ATOM   2668  CA  LEU A 349      17.290  -5.209  -2.219  1.00 84.94           C  
ATOM   2669  C   LEU A 349      17.585  -3.831  -2.802  1.00 84.94           C  
ATOM   2670  CB  LEU A 349      15.805  -5.540  -2.385  1.00 84.94           C  
ATOM   2671  O   LEU A 349      18.068  -3.721  -3.931  1.00 84.94           O  
ATOM   2672  CG  LEU A 349      15.419  -7.014  -2.249  1.00 84.94           C  
ATOM   2673  CD1 LEU A 349      13.905  -7.175  -2.336  1.00 84.94           C  
ATOM   2674  CD2 LEU A 349      16.113  -7.849  -3.320  1.00 84.94           C  
ATOM   2675  N   GLU A 350      17.265  -2.836  -2.089  1.00 84.63           N  
ATOM   2676  CA  GLU A 350      17.565  -1.479  -2.535  1.00 84.63           C  
ATOM   2677  C   GLU A 350      19.064  -1.287  -2.749  1.00 84.63           C  
ATOM   2678  CB  GLU A 350      17.042  -0.453  -1.527  1.00 84.63           C  
ATOM   2679  O   GLU A 350      19.483  -0.679  -3.736  1.00 84.63           O  
ATOM   2680  CG  GLU A 350      15.526  -0.320  -1.515  1.00 84.63           C  
ATOM   2681  CD  GLU A 350      15.007   0.528  -0.365  1.00 84.63           C  
ATOM   2682  OE1 GLU A 350      13.782   0.776  -0.298  1.00 84.63           O  
ATOM   2683  OE2 GLU A 350      15.833   0.948   0.476  1.00 84.63           O  
ATOM   2684  N   ASP A 351      19.896  -1.794  -1.827  1.00 88.80           N  
ATOM   2685  CA  ASP A 351      21.347  -1.698  -1.952  1.00 88.80           C  
ATOM   2686  C   ASP A 351      21.842  -2.443  -3.190  1.00 88.80           C  
ATOM   2687  CB  ASP A 351      22.032  -2.247  -0.698  1.00 88.80           C  
ATOM   2688  O   ASP A 351      22.715  -1.952  -3.908  1.00 88.80           O  
ATOM   2689  CG  ASP A 351      21.876  -1.339   0.508  1.00 88.80           C  
ATOM   2690  OD1 ASP A 351      21.480  -0.165   0.342  1.00 88.80           O  
ATOM   2691  OD2 ASP A 351      22.155  -1.800   1.636  1.00 88.80           O  
ATOM   2692  N   ARG A 352      21.289  -3.627  -3.431  1.00 91.18           N  
ATOM   2693  CA  ARG A 352      21.666  -4.394  -4.614  1.00 91.18           C  
ATOM   2694  C   ARG A 352      21.332  -3.631  -5.891  1.00 91.18           C  
ATOM   2695  CB  ARG A 352      20.967  -5.755  -4.618  1.00 91.18           C  
ATOM   2696  O   ARG A 352      22.141  -3.581  -6.820  1.00 91.18           O  
ATOM   2697  CG  ARG A 352      21.564  -6.757  -3.643  1.00 91.18           C  
ATOM   2698  CD  ARG A 352      21.010  -8.158  -3.864  1.00 91.18           C  
ATOM   2699  NE  ARG A 352      21.249  -9.021  -2.711  1.00 91.18           N  
ATOM   2700  NH1 ARG A 352      19.170  -8.680  -1.764  1.00 91.18           N  
ATOM   2701  NH2 ARG A 352      20.692 -10.052  -0.736  1.00 91.18           N  
ATOM   2702  CZ  ARG A 352      20.370  -9.249  -1.740  1.00 91.18           C  
ATOM   2703  N   HIS A 353      20.160  -3.083  -5.890  1.00 87.95           N  
ATOM   2704  CA  HIS A 353      19.754  -2.306  -7.056  1.00 87.95           C  
ATOM   2705  C   HIS A 353      20.655  -1.091  -7.249  1.00 87.95           C  
ATOM   2706  CB  HIS A 353      18.296  -1.863  -6.924  1.00 87.95           C  
ATOM   2707  O   HIS A 353      21.030  -0.764  -8.378  1.00 87.95           O  
ATOM   2708  CG  HIS A 353      17.311  -2.969  -7.133  1.00 87.95           C  
ATOM   2709  CD2 HIS A 353      17.489  -4.305  -7.256  1.00 87.95           C  
ATOM   2710  ND1 HIS A 353      15.956  -2.747  -7.241  1.00 87.95           N  
ATOM   2711  CE1 HIS A 353      15.340  -3.904  -7.421  1.00 87.95           C  
ATOM   2712  NE2 HIS A 353      16.247  -4.865  -7.434  1.00 87.95           N  
ATOM   2713  N   GLN A 354      20.936  -0.448  -6.158  1.00 87.03           N  
ATOM   2714  CA  GLN A 354      21.837   0.696  -6.240  1.00 87.03           C  
ATOM   2715  C   GLN A 354      23.202   0.283  -6.783  1.00 87.03           C  
ATOM   2716  CB  GLN A 354      21.995   1.354  -4.868  1.00 87.03           C  
ATOM   2717  O   GLN A 354      23.807   1.010  -7.574  1.00 87.03           O  
ATOM   2718  CG  GLN A 354      20.775   2.148  -4.422  1.00 87.03           C  
ATOM   2719  CD  GLN A 354      20.894   2.658  -2.998  1.00 87.03           C  
ATOM   2720  NE2 GLN A 354      19.816   3.240  -2.485  1.00 87.03           N  
ATOM   2721  OE1 GLN A 354      21.947   2.529  -2.365  1.00 87.03           O  
ATOM   2722  N   ALA A 355      23.656  -0.816  -6.354  1.00 88.23           N  
ATOM   2723  CA  ALA A 355      24.928  -1.329  -6.857  1.00 88.23           C  
ATOM   2724  C   ALA A 355      24.853  -1.612  -8.354  1.00 88.23           C  
ATOM   2725  CB  ALA A 355      25.329  -2.592  -6.099  1.00 88.23           C  
ATOM   2726  O   ALA A 355      25.786  -1.302  -9.099  1.00 88.23           O  
ATOM   2727  N   ASP A 356      23.765  -2.187  -8.840  1.00 91.62           N  
ATOM   2728  CA  ASP A 356      23.577  -2.475 -10.258  1.00 91.62           C  
ATOM   2729  C   ASP A 356      23.539  -1.188 -11.080  1.00 91.62           C  
ATOM   2730  CB  ASP A 356      22.293  -3.278 -10.478  1.00 91.62           C  
ATOM   2731  O   ASP A 356      24.136  -1.114 -12.155  1.00 91.62           O  
ATOM   2732  CG  ASP A 356      22.397  -4.710  -9.984  1.00 91.62           C  
ATOM   2733  OD1 ASP A 356      23.525  -5.192  -9.745  1.00 91.62           O  
ATOM   2734  OD2 ASP A 356      21.341  -5.362  -9.834  1.00 91.62           O  
ATOM   2735  N   ILE A 357      22.800  -0.258 -10.523  1.00 91.60           N  
ATOM   2736  CA  ILE A 357      22.728   1.031 -11.202  1.00 91.60           C  
ATOM   2737  C   ILE A 357      24.126   1.635 -11.313  1.00 91.60           C  
ATOM   2738  CB  ILE A 357      21.780   2.005 -10.467  1.00 91.60           C  
ATOM   2739  O   ILE A 357      24.503   2.153 -12.367  1.00 91.60           O  
ATOM   2740  CG1 ILE A 357      20.330   1.516 -10.567  1.00 91.60           C  
ATOM   2741  CG2 ILE A 357      21.920   3.422 -11.030  1.00 91.60           C  
ATOM   2742  CD1 ILE A 357      19.353   2.295  -9.696  1.00 91.60           C  
ATOM   2743  N   ALA A 358      24.843   1.554 -10.226  1.00 92.91           N  
ATOM   2744  CA  ALA A 358      26.208   2.072 -10.238  1.00 92.91           C  
ATOM   2745  C   ALA A 358      27.063   1.341 -11.269  1.00 92.91           C  
ATOM   2746  CB  ALA A 358      26.835   1.952  -8.850  1.00 92.91           C  
ATOM   2747  O   ALA A 358      27.856   1.963 -11.980  1.00 92.91           O  
ATOM   2748  N   SER A 359      26.953   0.039 -11.344  1.00 96.32           N  
ATOM   2749  CA  SER A 359      27.695  -0.759 -12.315  1.00 96.32           C  
ATOM   2750  C   SER A 359      27.346  -0.355 -13.744  1.00 96.32           C  
ATOM   2751  CB  SER A 359      27.412  -2.248 -12.114  1.00 96.32           C  
ATOM   2752  O   SER A 359      28.230  -0.240 -14.595  1.00 96.32           O  
ATOM   2753  OG  SER A 359      26.100  -2.573 -12.540  1.00 96.32           O  
ATOM   2754  N   TYR A 360      26.031  -0.176 -14.049  1.00 93.69           N  
ATOM   2755  CA  TYR A 360      25.601   0.257 -15.374  1.00 93.69           C  
ATOM   2756  C   TYR A 360      26.134   1.648 -15.693  1.00 93.69           C  
ATOM   2757  CB  TYR A 360      24.072   0.249 -15.473  1.00 93.69           C  
ATOM   2758  O   TYR A 360      26.573   1.910 -16.816  1.00 93.69           O  
ATOM   2759  CG  TYR A 360      23.468  -1.134 -15.422  1.00 93.69           C  
ATOM   2760  CD1 TYR A 360      23.964  -2.161 -16.222  1.00 93.69           C  
ATOM   2761  CD2 TYR A 360      22.401  -1.415 -14.576  1.00 93.69           C  
ATOM   2762  CE1 TYR A 360      23.409  -3.436 -16.181  1.00 93.69           C  
ATOM   2763  CE2 TYR A 360      21.839  -2.687 -14.526  1.00 93.69           C  
ATOM   2764  OH  TYR A 360      21.796  -4.949 -15.285  1.00 93.69           O  
ATOM   2765  CZ  TYR A 360      22.349  -3.689 -15.331  1.00 93.69           C  
ATOM   2766  N   GLN A 361      26.116   2.490 -14.719  1.00 96.34           N  
ATOM   2767  CA  GLN A 361      26.656   3.830 -14.922  1.00 96.34           C  
ATOM   2768  C   GLN A 361      28.144   3.779 -15.258  1.00 96.34           C  
ATOM   2769  CB  GLN A 361      26.427   4.695 -13.682  1.00 96.34           C  
ATOM   2770  O   GLN A 361      28.618   4.526 -16.116  1.00 96.34           O  
ATOM   2771  CG  GLN A 361      24.981   5.134 -13.497  1.00 96.34           C  
ATOM   2772  CD  GLN A 361      24.770   5.941 -12.230  1.00 96.34           C  
ATOM   2773  NE2 GLN A 361      23.592   6.543 -12.099  1.00 96.34           N  
ATOM   2774  OE1 GLN A 361      25.658   6.023 -11.375  1.00 96.34           O  
ATOM   2775  N   GLU A 362      28.839   2.949 -14.518  1.00 97.44           N  
ATOM   2776  CA  GLU A 362      30.257   2.767 -14.815  1.00 97.44           C  
ATOM   2777  C   GLU A 362      30.461   2.232 -16.229  1.00 97.44           C  
ATOM   2778  CB  GLU A 362      30.902   1.823 -13.797  1.00 97.44           C  
ATOM   2779  O   GLU A 362      31.367   2.672 -16.940  1.00 97.44           O  
ATOM   2780  CG  GLU A 362      31.081   2.437 -12.416  1.00 97.44           C  
ATOM   2781  CD  GLU A 362      31.567   1.441 -11.375  1.00 97.44           C  
ATOM   2782  OE1 GLU A 362      31.640   1.801 -10.178  1.00 97.44           O  
ATOM   2783  OE2 GLU A 362      31.879   0.292 -11.760  1.00 97.44           O  
ATOM   2784  N   ALA A 363      29.677   1.276 -16.663  1.00 97.68           N  
ATOM   2785  CA  ALA A 363      29.760   0.722 -18.012  1.00 97.68           C  
ATOM   2786  C   ALA A 363      29.505   1.799 -19.063  1.00 97.68           C  
ATOM   2787  CB  ALA A 363      28.766  -0.425 -18.179  1.00 97.68           C  
ATOM   2788  O   ALA A 363      30.206   1.866 -20.076  1.00 97.68           O  
ATOM   2789  N   ILE A 364      28.506   2.551 -18.798  1.00 95.93           N  
ATOM   2790  CA  ILE A 364      28.188   3.639 -19.716  1.00 95.93           C  
ATOM   2791  C   ILE A 364      29.376   4.592 -19.820  1.00 95.93           C  
ATOM   2792  CB  ILE A 364      26.923   4.405 -19.268  1.00 95.93           C  
ATOM   2793  O   ILE A 364      29.754   5.006 -20.918  1.00 95.93           O  
ATOM   2794  CG1 ILE A 364      25.680   3.522 -19.422  1.00 95.93           C  
ATOM   2795  CG2 ILE A 364      26.772   5.707 -20.060  1.00 95.93           C  
ATOM   2796  CD1 ILE A 364      24.420   4.114 -18.806  1.00 95.93           C  
ATOM   2797  N   GLN A 365      29.905   4.926 -18.678  1.00 97.90           N  
ATOM   2798  CA  GLN A 365      31.053   5.827 -18.661  1.00 97.90           C  
ATOM   2799  C   GLN A 365      32.227   5.237 -19.437  1.00 97.90           C  
ATOM   2800  CB  GLN A 365      31.474   6.134 -17.223  1.00 97.90           C  
ATOM   2801  O   GLN A 365      32.919   5.952 -20.165  1.00 97.90           O  
ATOM   2802  CG  GLN A 365      30.495   7.026 -16.472  1.00 97.90           C  
ATOM   2803  CD  GLN A 365      30.864   7.203 -15.011  1.00 97.90           C  
ATOM   2804  NE2 GLN A 365      29.921   7.700 -14.218  1.00 97.90           N  
ATOM   2805  OE1 GLN A 365      31.986   6.894 -14.599  1.00 97.90           O  
ATOM   2806  N   GLN A 366      32.462   3.982 -19.250  1.00 98.34           N  
ATOM   2807  CA  GLN A 366      33.530   3.303 -19.976  1.00 98.34           C  
ATOM   2808  C   GLN A 366      33.295   3.362 -21.483  1.00 98.34           C  
ATOM   2809  CB  GLN A 366      33.650   1.848 -19.521  1.00 98.34           C  
ATOM   2810  O   GLN A 366      34.222   3.626 -22.252  1.00 98.34           O  
ATOM   2811  CG  GLN A 366      34.246   1.686 -18.129  1.00 98.34           C  
ATOM   2812  CD  GLN A 366      34.289   0.240 -17.673  1.00 98.34           C  
ATOM   2813  NE2 GLN A 366      34.894   0.001 -16.514  1.00 98.34           N  
ATOM   2814  OE1 GLN A 366      33.781  -0.656 -18.356  1.00 98.34           O  
ATOM   2815  N   LEU A 367      32.095   3.072 -21.880  1.00 98.03           N  
ATOM   2816  CA  LEU A 367      31.760   3.116 -23.299  1.00 98.03           C  
ATOM   2817  C   LEU A 367      31.888   4.535 -23.843  1.00 98.03           C  
ATOM   2818  CB  LEU A 367      30.339   2.594 -23.531  1.00 98.03           C  
ATOM   2819  O   LEU A 367      32.380   4.735 -24.956  1.00 98.03           O  
ATOM   2820  CG  LEU A 367      30.143   1.083 -23.402  1.00 98.03           C  
ATOM   2821  CD1 LEU A 367      28.663   0.730 -23.510  1.00 98.03           C  
ATOM   2822  CD2 LEU A 367      30.952   0.346 -24.465  1.00 98.03           C  
ATOM   2823  N   ASP A 368      31.428   5.497 -23.128  1.00 97.56           N  
ATOM   2824  CA  ASP A 368      31.578   6.894 -23.523  1.00 97.56           C  
ATOM   2825  C   ASP A 368      33.050   7.262 -23.693  1.00 97.56           C  
ATOM   2826  CB  ASP A 368      30.920   7.816 -22.495  1.00 97.56           C  
ATOM   2827  O   ASP A 368      33.414   7.971 -24.632  1.00 97.56           O  
ATOM   2828  CG  ASP A 368      29.405   7.835 -22.598  1.00 97.56           C  
ATOM   2829  OD1 ASP A 368      28.863   7.493 -23.671  1.00 97.56           O  
ATOM   2830  OD2 ASP A 368      28.748   8.197 -21.598  1.00 97.56           O  
ATOM   2831  N   ALA A 369      33.843   6.784 -22.747  1.00 97.96           N  
ATOM   2832  CA  ALA A 369      35.279   7.038 -22.841  1.00 97.96           C  
ATOM   2833  C   ALA A 369      35.867   6.400 -24.096  1.00 97.96           C  
ATOM   2834  CB  ALA A 369      35.994   6.517 -21.597  1.00 97.96           C  
ATOM   2835  O   ALA A 369      36.678   7.016 -24.792  1.00 97.96           O  
ATOM   2836  N   GLU A 370      35.502   5.160 -24.356  1.00 98.19           N  
ATOM   2837  CA  GLU A 370      35.973   4.468 -25.553  1.00 98.19           C  
ATOM   2838  C   GLU A 370      35.540   5.201 -26.820  1.00 98.19           C  
ATOM   2839  CB  GLU A 370      35.461   3.026 -25.578  1.00 98.19           C  
ATOM   2840  O   GLU A 370      36.305   5.293 -27.782  1.00 98.19           O  
ATOM   2841  CG  GLU A 370      36.097   2.129 -24.526  1.00 98.19           C  
ATOM   2842  CD  GLU A 370      35.499   0.732 -24.488  1.00 98.19           C  
ATOM   2843  OE1 GLU A 370      35.859  -0.058 -23.586  1.00 98.19           O  
ATOM   2844  OE2 GLU A 370      34.666   0.424 -25.369  1.00 98.19           O  
ATOM   2845  N   LEU A 371      34.330   5.610 -26.812  1.00 98.21           N  
ATOM   2846  CA  LEU A 371      33.828   6.375 -27.948  1.00 98.21           C  
ATOM   2847  C   LEU A 371      34.657   7.637 -28.163  1.00 98.21           C  
ATOM   2848  CB  LEU A 371      32.358   6.746 -27.736  1.00 98.21           C  
ATOM   2849  O   LEU A 371      35.036   7.950 -29.293  1.00 98.21           O  
ATOM   2850  CG  LEU A 371      31.587   7.197 -28.978  1.00 98.21           C  
ATOM   2851  CD1 LEU A 371      30.111   6.836 -28.845  1.00 98.21           C  
ATOM   2852  CD2 LEU A 371      31.758   8.696 -29.200  1.00 98.21           C  
ATOM   2853  N   ARG A 372      34.850   8.372 -27.086  1.00 98.21           N  
ATOM   2854  CA  ARG A 372      35.675   9.573 -27.167  1.00 98.21           C  
ATOM   2855  C   ARG A 372      37.075   9.243 -27.673  1.00 98.21           C  
ATOM   2856  CB  ARG A 372      35.760  10.261 -25.803  1.00 98.21           C  
ATOM   2857  O   ARG A 372      37.625   9.962 -28.510  1.00 98.21           O  
ATOM   2858  CG  ARG A 372      34.477  10.963 -25.386  1.00 98.21           C  
ATOM   2859  CD  ARG A 372      34.669  11.784 -24.119  1.00 98.21           C  
ATOM   2860  NE  ARG A 372      33.394  12.243 -23.575  1.00 98.21           N  
ATOM   2861  NH1 ARG A 372      33.003  10.335 -22.332  1.00 98.21           N  
ATOM   2862  NH2 ARG A 372      31.490  12.057 -22.305  1.00 98.21           N  
ATOM   2863  CZ  ARG A 372      32.632  11.544 -22.739  1.00 98.21           C  
ATOM   2864  N   ASN A 373      37.637   8.221 -27.130  1.00 98.30           N  
ATOM   2865  CA  ASN A 373      38.970   7.798 -27.544  1.00 98.30           C  
ATOM   2866  C   ASN A 373      39.018   7.476 -29.035  1.00 98.30           C  
ATOM   2867  CB  ASN A 373      39.430   6.591 -26.725  1.00 98.30           C  
ATOM   2868  O   ASN A 373      39.947   7.885 -29.734  1.00 98.30           O  
ATOM   2869  CG  ASN A 373      39.958   6.979 -25.358  1.00 98.30           C  
ATOM   2870  ND2 ASN A 373      40.131   5.992 -24.487  1.00 98.30           N  
ATOM   2871  OD1 ASN A 373      40.207   8.157 -25.087  1.00 98.30           O  
ATOM   2872  N   THR A 374      38.058   6.699 -29.579  1.00 97.53           N  
ATOM   2873  CA  THR A 374      38.022   6.343 -30.993  1.00 97.53           C  
ATOM   2874  C   THR A 374      37.851   7.587 -31.860  1.00 97.53           C  
ATOM   2875  CB  THR A 374      36.885   5.347 -31.290  1.00 97.53           C  
ATOM   2876  O   THR A 374      38.445   7.687 -32.936  1.00 97.53           O  
ATOM   2877  CG2 THR A 374      37.096   4.034 -30.544  1.00 97.53           C  
ATOM   2878  OG1 THR A 374      35.637   5.921 -30.882  1.00 97.53           O  
ATOM   2879  N   LYS A 375      37.049   8.464 -31.387  1.00 98.17           N  
ATOM   2880  CA  LYS A 375      36.882   9.718 -32.116  1.00 98.17           C  
ATOM   2881  C   LYS A 375      38.199  10.486 -32.197  1.00 98.17           C  
ATOM   2882  CB  LYS A 375      35.810  10.585 -31.453  1.00 98.17           C  
ATOM   2883  O   LYS A 375      38.540  11.035 -33.246  1.00 98.17           O  
ATOM   2884  CG  LYS A 375      34.390  10.081 -31.663  1.00 98.17           C  
ATOM   2885  CD  LYS A 375      33.367  11.008 -31.019  1.00 98.17           C  
ATOM   2886  CE  LYS A 375      31.949  10.479 -31.186  1.00 98.17           C  
ATOM   2887  NZ  LYS A 375      30.961  11.286 -30.410  1.00 98.17           N  
ATOM   2888  N   TRP A 376      38.817  10.558 -31.054  1.00 98.40           N  
ATOM   2889  CA  TRP A 376      40.117  11.220 -31.024  1.00 98.40           C  
ATOM   2890  C   TRP A 376      41.098  10.537 -31.971  1.00 98.40           C  
ATOM   2891  CB  TRP A 376      40.683  11.230 -29.602  1.00 98.40           C  
ATOM   2892  O   TRP A 376      41.842  11.205 -32.692  1.00 98.40           O  
ATOM   2893  CG  TRP A 376      41.906  12.081 -29.439  1.00 98.40           C  
ATOM   2894  CD1 TRP A 376      41.949  13.436 -29.255  1.00 98.40           C  
ATOM   2895  CD2 TRP A 376      43.266  11.635 -29.450  1.00 98.40           C  
ATOM   2896  CE2 TRP A 376      44.081  12.774 -29.267  1.00 98.40           C  
ATOM   2897  CE3 TRP A 376      43.874  10.381 -29.597  1.00 98.40           C  
ATOM   2898  NE1 TRP A 376      43.254  13.858 -29.151  1.00 98.40           N  
ATOM   2899  CH2 TRP A 376      46.045  11.456 -29.372  1.00 98.40           C  
ATOM   2900  CZ2 TRP A 376      45.475  12.695 -29.226  1.00 98.40           C  
ATOM   2901  CZ3 TRP A 376      45.261  10.305 -29.556  1.00 98.40           C  
ATOM   2902  N   GLU A 377      41.168   9.217 -31.926  1.00 98.04           N  
ATOM   2903  CA  GLU A 377      42.051   8.456 -32.804  1.00 98.04           C  
ATOM   2904  C   GLU A 377      41.715   8.701 -34.273  1.00 98.04           C  
ATOM   2905  CB  GLU A 377      41.967   6.961 -32.487  1.00 98.04           C  
ATOM   2906  O   GLU A 377      42.612   8.838 -35.106  1.00 98.04           O  
ATOM   2907  CG  GLU A 377      42.633   6.572 -31.176  1.00 98.04           C  
ATOM   2908  CD  GLU A 377      42.370   5.129 -30.774  1.00 98.04           C  
ATOM   2909  OE1 GLU A 377      42.843   4.704 -29.696  1.00 98.04           O  
ATOM   2910  OE2 GLU A 377      41.687   4.419 -31.544  1.00 98.04           O  
ATOM   2911  N   MET A 378      40.498   8.744 -34.585  1.00 97.95           N  
ATOM   2912  CA  MET A 378      40.066   9.030 -35.950  1.00 97.95           C  
ATOM   2913  C   MET A 378      40.549  10.406 -36.396  1.00 97.95           C  
ATOM   2914  CB  MET A 378      38.542   8.951 -36.060  1.00 97.95           C  
ATOM   2915  O   MET A 378      41.050  10.561 -37.511  1.00 97.95           O  
ATOM   2916  CG  MET A 378      38.032   8.918 -37.491  1.00 97.95           C  
ATOM   2917  SD  MET A 378      36.206   8.754 -37.584  1.00 97.95           S  
ATOM   2918  CE  MET A 378      35.737  10.499 -37.746  1.00 97.95           C  
ATOM   2919  N   ALA A 379      40.271  11.339 -35.557  1.00 97.72           N  
ATOM   2920  CA  ALA A 379      40.742  12.690 -35.847  1.00 97.72           C  
ATOM   2921  C   ALA A 379      42.254  12.712 -36.049  1.00 97.72           C  
ATOM   2922  CB  ALA A 379      40.344  13.645 -34.725  1.00 97.72           C  
ATOM   2923  O   ALA A 379      42.757  13.390 -36.949  1.00 97.72           O  
ATOM   2924  N   ALA A 380      42.942  12.046 -35.204  1.00 98.06           N  
ATOM   2925  CA  ALA A 380      44.395  11.965 -35.329  1.00 98.06           C  
ATOM   2926  C   ALA A 380      44.798  11.361 -36.671  1.00 98.06           C  
ATOM   2927  CB  ALA A 380      44.982  11.145 -34.182  1.00 98.06           C  
ATOM   2928  O   ALA A 380      45.730  11.841 -37.320  1.00 98.06           O  
ATOM   2929  N   GLN A 381      44.151  10.270 -37.115  1.00 97.79           N  
ATOM   2930  CA  GLN A 381      44.432   9.640 -38.401  1.00 97.79           C  
ATOM   2931  C   GLN A 381      44.172  10.604 -39.555  1.00 97.79           C  
ATOM   2932  CB  GLN A 381      43.591   8.374 -38.574  1.00 97.79           C  
ATOM   2933  O   GLN A 381      44.928  10.634 -40.528  1.00 97.79           O  
ATOM   2934  CG  GLN A 381      44.004   7.231 -37.657  1.00 97.79           C  
ATOM   2935  CD  GLN A 381      43.178   5.977 -37.874  1.00 97.79           C  
ATOM   2936  NE2 GLN A 381      43.682   4.845 -37.395  1.00 97.79           N  
ATOM   2937  OE1 GLN A 381      42.095   6.025 -38.467  1.00 97.79           O  
ATOM   2938  N   LEU A 382      43.118  11.328 -39.487  1.00 97.86           N  
ATOM   2939  CA  LEU A 382      42.799  12.305 -40.523  1.00 97.86           C  
ATOM   2940  C   LEU A 382      43.892  13.363 -40.628  1.00 97.86           C  
ATOM   2941  CB  LEU A 382      41.452  12.973 -40.233  1.00 97.86           C  
ATOM   2942  O   LEU A 382      44.251  13.784 -41.730  1.00 97.86           O  
ATOM   2943  CG  LEU A 382      40.205  12.131 -40.506  1.00 97.86           C  
ATOM   2944  CD1 LEU A 382      38.962  12.837 -39.974  1.00 97.86           C  
ATOM   2945  CD2 LEU A 382      40.067  11.848 -41.998  1.00 97.86           C  
ATOM   2946  N   ARG A 383      44.335  13.743 -39.484  1.00 97.86           N  
ATOM   2947  CA  ARG A 383      45.429  14.709 -39.477  1.00 97.86           C  
ATOM   2948  C   ARG A 383      46.684  14.120 -40.112  1.00 97.86           C  
ATOM   2949  CB  ARG A 383      45.730  15.170 -38.050  1.00 97.86           C  
ATOM   2950  O   ARG A 383      47.357  14.785 -40.902  1.00 97.86           O  
ATOM   2951  CG  ARG A 383      44.884  16.347 -37.590  1.00 97.86           C  
ATOM   2952  CD  ARG A 383      45.342  16.878 -36.239  1.00 97.86           C  
ATOM   2953  NE  ARG A 383      44.289  17.641 -35.575  1.00 97.86           N  
ATOM   2954  NH1 ARG A 383      44.073  16.187 -33.793  1.00 97.86           N  
ATOM   2955  NH2 ARG A 383      42.762  18.063 -33.912  1.00 97.86           N  
ATOM   2956  CZ  ARG A 383      43.711  17.295 -34.428  1.00 97.86           C  
ATOM   2957  N   GLU A 384      47.049  12.910 -39.729  1.00 97.56           N  
ATOM   2958  CA  GLU A 384      48.210  12.241 -40.308  1.00 97.56           C  
ATOM   2959  C   GLU A 384      48.066  12.094 -41.820  1.00 97.56           C  
ATOM   2960  CB  GLU A 384      48.417  10.869 -39.663  1.00 97.56           C  
ATOM   2961  O   GLU A 384      49.040  12.247 -42.559  1.00 97.56           O  
ATOM   2962  CG  GLU A 384      48.912  10.933 -38.226  1.00 97.56           C  
ATOM   2963  CD  GLU A 384      48.961   9.573 -37.547  1.00 97.56           C  
ATOM   2964  OE1 GLU A 384      49.159   9.518 -36.312  1.00 97.56           O  
ATOM   2965  OE2 GLU A 384      48.802   8.554 -38.256  1.00 97.56           O  
ATOM   2966  N   TYR A 385      46.866  11.740 -42.288  1.00 98.16           N  
ATOM   2967  CA  TYR A 385      46.615  11.637 -43.721  1.00 98.16           C  
ATOM   2968  C   TYR A 385      46.846  12.975 -44.413  1.00 98.16           C  
ATOM   2969  CB  TYR A 385      45.185  11.154 -43.983  1.00 98.16           C  
ATOM   2970  O   TYR A 385      47.439  13.027 -45.493  1.00 98.16           O  
ATOM   2971  CG  TYR A 385      45.023   9.656 -43.886  1.00 98.16           C  
ATOM   2972  CD1 TYR A 385      45.620   8.810 -44.818  1.00 98.16           C  
ATOM   2973  CD2 TYR A 385      44.272   9.085 -42.865  1.00 98.16           C  
ATOM   2974  CE1 TYR A 385      45.472   7.429 -44.734  1.00 98.16           C  
ATOM   2975  CE2 TYR A 385      44.117   7.706 -42.771  1.00 98.16           C  
ATOM   2976  OH  TYR A 385      44.570   5.521 -43.621  1.00 98.16           O  
ATOM   2977  CZ  TYR A 385      44.720   6.887 -43.708  1.00 98.16           C  
ATOM   2978  N   GLN A 386      46.298  14.012 -43.880  1.00 98.02           N  
ATOM   2979  CA  GLN A 386      46.521  15.346 -44.429  1.00 98.02           C  
ATOM   2980  C   GLN A 386      48.010  15.673 -44.493  1.00 98.02           C  
ATOM   2981  CB  GLN A 386      45.788  16.399 -43.596  1.00 98.02           C  
ATOM   2982  O   GLN A 386      48.489  16.220 -45.489  1.00 98.02           O  
ATOM   2983  CG  GLN A 386      45.748  17.777 -44.243  1.00 98.02           C  
ATOM   2984  CD  GLN A 386      44.908  18.769 -43.460  1.00 98.02           C  
ATOM   2985  NE2 GLN A 386      44.415  19.796 -44.142  1.00 98.02           N  
ATOM   2986  OE1 GLN A 386      44.705  18.612 -42.252  1.00 98.02           O  
ATOM   2987  N   ASP A 387      48.689  15.402 -43.403  1.00 97.59           N  
ATOM   2988  CA  ASP A 387      50.127  15.650 -43.364  1.00 97.59           C  
ATOM   2989  C   ASP A 387      50.848  14.878 -44.467  1.00 97.59           C  
ATOM   2990  CB  ASP A 387      50.700  15.272 -41.997  1.00 97.59           C  
ATOM   2991  O   ASP A 387      51.750  15.411 -45.117  1.00 97.59           O  
ATOM   2992  CG  ASP A 387      50.301  16.242 -40.898  1.00 97.59           C  
ATOM   2993  OD1 ASP A 387      49.811  17.348 -41.210  1.00 97.59           O  
ATOM   2994  OD2 ASP A 387      50.481  15.897 -39.710  1.00 97.59           O  
ATOM   2995  N   LEU A 388      50.510  13.643 -44.681  1.00 97.93           N  
ATOM   2996  CA  LEU A 388      51.097  12.830 -45.741  1.00 97.93           C  
ATOM   2997  C   LEU A 388      50.771  13.408 -47.114  1.00 97.93           C  
ATOM   2998  CB  LEU A 388      50.595  11.386 -45.650  1.00 97.93           C  
ATOM   2999  O   LEU A 388      51.629  13.440 -47.999  1.00 97.93           O  
ATOM   3000  CG  LEU A 388      51.243  10.382 -46.604  1.00 97.93           C  
ATOM   3001  CD1 LEU A 388      52.752  10.340 -46.384  1.00 97.93           C  
ATOM   3002  CD2 LEU A 388      50.632   8.997 -46.418  1.00 97.93           C  
ATOM   3003  N   LEU A 389      49.569  13.713 -47.290  1.00 97.71           N  
ATOM   3004  CA  LEU A 389      49.165  14.372 -48.527  1.00 97.71           C  
ATOM   3005  C   LEU A 389      50.028  15.600 -48.795  1.00 97.71           C  
ATOM   3006  CB  LEU A 389      47.689  14.775 -48.463  1.00 97.71           C  
ATOM   3007  O   LEU A 389      50.459  15.826 -49.929  1.00 97.71           O  
ATOM   3008  CG  LEU A 389      47.122  15.470 -49.702  1.00 97.71           C  
ATOM   3009  CD1 LEU A 389      47.184  14.539 -50.908  1.00 97.71           C  
ATOM   3010  CD2 LEU A 389      45.691  15.931 -49.448  1.00 97.71           C  
ATOM   3011  N   ASN A 390      50.165  16.461 -47.715  1.00 97.34           N  
ATOM   3012  CA  ASN A 390      51.015  17.639 -47.853  1.00 97.34           C  
ATOM   3013  C   ASN A 390      52.427  17.262 -48.291  1.00 97.34           C  
ATOM   3014  CB  ASN A 390      51.058  18.427 -46.542  1.00 97.34           C  
ATOM   3015  O   ASN A 390      53.019  17.933 -49.139  1.00 97.34           O  
ATOM   3016  CG  ASN A 390      49.749  19.132 -46.242  1.00 97.34           C  
ATOM   3017  ND2 ASN A 390      49.553  19.506 -44.983  1.00 97.34           N  
ATOM   3018  OD1 ASN A 390      48.922  19.337 -47.133  1.00 97.34           O  
ATOM   3019  N   VAL A 391      53.070  16.272 -47.732  1.00 97.94           N  
ATOM   3020  CA  VAL A 391      54.398  15.802 -48.113  1.00 97.94           C  
ATOM   3021  C   VAL A 391      54.386  15.345 -49.570  1.00 97.94           C  
ATOM   3022  CB  VAL A 391      54.879  14.654 -47.198  1.00 97.94           C  
ATOM   3023  O   VAL A 391      55.307  15.651 -50.331  1.00 97.94           O  
ATOM   3024  CG1 VAL A 391      56.174  14.044 -47.732  1.00 97.94           C  
ATOM   3025  CG2 VAL A 391      55.071  15.157 -45.768  1.00 97.94           C  
ATOM   3026  N   LYS A 392      53.347  14.593 -49.992  1.00 97.85           N  
ATOM   3027  CA  LYS A 392      53.219  14.141 -51.375  1.00 97.85           C  
ATOM   3028  C   LYS A 392      53.183  15.323 -52.339  1.00 97.85           C  
ATOM   3029  CB  LYS A 392      51.962  13.287 -51.546  1.00 97.85           C  
ATOM   3030  O   LYS A 392      53.835  15.299 -53.384  1.00 97.85           O  
ATOM   3031  CG  LYS A 392      51.769  12.744 -52.954  1.00 97.85           C  
ATOM   3032  CD  LYS A 392      50.449  13.207 -53.557  1.00 97.85           C  
ATOM   3033  CE  LYS A 392      50.277  12.702 -54.983  1.00 97.85           C  
ATOM   3034  NZ  LYS A 392      48.974  13.135 -55.570  1.00 97.85           N  
ATOM   3035  N   MET A 393      52.394  16.308 -51.936  1.00 98.18           N  
ATOM   3036  CA  MET A 393      52.288  17.498 -52.775  1.00 98.18           C  
ATOM   3037  C   MET A 393      53.636  18.200 -52.898  1.00 98.18           C  
ATOM   3038  CB  MET A 393      51.246  18.465 -52.209  1.00 98.18           C  
ATOM   3039  O   MET A 393      54.018  18.633 -53.987  1.00 98.18           O  
ATOM   3040  CG  MET A 393      49.810  18.009 -52.417  1.00 98.18           C  
ATOM   3041  SD  MET A 393      48.588  19.255 -51.850  1.00 98.18           S  
ATOM   3042  CE  MET A 393      49.004  20.636 -52.951  1.00 98.18           C  
ATOM   3043  N   ALA A 394      54.307  18.321 -51.720  1.00 97.89           N  
ATOM   3044  CA  ALA A 394      55.635  18.929 -51.717  1.00 97.89           C  
ATOM   3045  C   ALA A 394      56.584  18.179 -52.648  1.00 97.89           C  
ATOM   3046  CB  ALA A 394      56.202  18.962 -50.299  1.00 97.89           C  
ATOM   3047  O   ALA A 394      57.334  18.795 -53.407  1.00 97.89           O  
ATOM   3048  N   LEU A 395      56.527  16.888 -52.648  1.00 97.86           N  
ATOM   3049  CA  LEU A 395      57.361  16.071 -53.522  1.00 97.86           C  
ATOM   3050  C   LEU A 395      56.983  16.281 -54.985  1.00 97.86           C  
ATOM   3051  CB  LEU A 395      57.231  14.590 -53.157  1.00 97.86           C  
ATOM   3052  O   LEU A 395      57.856  16.332 -55.855  1.00 97.86           O  
ATOM   3053  CG  LEU A 395      57.897  14.153 -51.851  1.00 97.86           C  
ATOM   3054  CD1 LEU A 395      57.576  12.691 -51.556  1.00 97.86           C  
ATOM   3055  CD2 LEU A 395      59.404  14.372 -51.919  1.00 97.86           C  
ATOM   3056  N   ASP A 396      55.746  16.239 -55.339  1.00 97.61           N  
ATOM   3057  CA  ASP A 396      55.279  16.495 -56.698  1.00 97.61           C  
ATOM   3058  C   ASP A 396      55.836  17.813 -57.230  1.00 97.61           C  
ATOM   3059  CB  ASP A 396      53.750  16.512 -56.746  1.00 97.61           C  
ATOM   3060  O   ASP A 396      56.198  17.911 -58.404  1.00 97.61           O  
ATOM   3061  CG  ASP A 396      53.138  15.126 -56.647  1.00 97.61           C  
ATOM   3062  OD1 ASP A 396      53.816  14.134 -56.992  1.00 97.61           O  
ATOM   3063  OD2 ASP A 396      51.966  15.025 -56.225  1.00 97.61           O  
ATOM   3064  N   ILE A 397      55.762  18.842 -56.315  1.00 96.88           N  
ATOM   3065  CA  ILE A 397      56.329  20.128 -56.706  1.00 96.88           C  
ATOM   3066  C   ILE A 397      57.823  19.972 -56.979  1.00 96.88           C  
ATOM   3067  CB  ILE A 397      56.090  21.203 -55.622  1.00 96.88           C  
ATOM   3068  O   ILE A 397      58.344  20.527 -57.949  1.00 96.88           O  
ATOM   3069  CG1 ILE A 397      54.592  21.495 -55.480  1.00 96.88           C  
ATOM   3070  CG2 ILE A 397      56.869  22.481 -55.949  1.00 96.88           C  
ATOM   3071  CD1 ILE A 397      54.240  22.346 -54.267  1.00 96.88           C  
ATOM   3072  N   GLU A 398      58.591  19.285 -56.169  1.00 97.39           N  
ATOM   3073  CA  GLU A 398      60.020  19.046 -56.348  1.00 97.39           C  
ATOM   3074  C   GLU A 398      60.298  18.322 -57.662  1.00 97.39           C  
ATOM   3075  CB  GLU A 398      60.582  18.239 -55.174  1.00 97.39           C  
ATOM   3076  O   GLU A 398      61.227  18.680 -58.389  1.00 97.39           O  
ATOM   3077  CG  GLU A 398      60.657  19.021 -53.871  1.00 97.39           C  
ATOM   3078  CD  GLU A 398      61.146  18.187 -52.698  1.00 97.39           C  
ATOM   3079  OE1 GLU A 398      61.148  18.692 -51.553  1.00 97.39           O  
ATOM   3080  OE2 GLU A 398      61.531  17.018 -52.927  1.00 97.39           O  
ATOM   3081  N   ILE A 399      59.448  17.297 -57.953  1.00 96.19           N  
ATOM   3082  CA  ILE A 399      59.599  16.531 -59.185  1.00 96.19           C  
ATOM   3083  C   ILE A 399      59.379  17.443 -60.390  1.00 96.19           C  
ATOM   3084  CB  ILE A 399      58.621  15.336 -59.232  1.00 96.19           C  
ATOM   3085  O   ILE A 399      60.128  17.381 -61.368  1.00 96.19           O  
ATOM   3086  CG1 ILE A 399      58.992  14.300 -58.165  1.00 96.19           C  
ATOM   3087  CG2 ILE A 399      58.605  14.705 -60.627  1.00 96.19           C  
ATOM   3088  CD1 ILE A 399      57.977  13.174 -58.016  1.00 96.19           C  
ATOM   3089  N   ALA A 400      58.339  18.190 -60.275  1.00 96.43           N  
ATOM   3090  CA  ALA A 400      58.040  19.141 -61.341  1.00 96.43           C  
ATOM   3091  C   ALA A 400      59.202  20.108 -61.556  1.00 96.43           C  
ATOM   3092  CB  ALA A 400      56.762  19.913 -61.023  1.00 96.43           C  
ATOM   3093  O   ALA A 400      59.542  20.437 -62.695  1.00 96.43           O  
ATOM   3094  N   ALA A 401      59.672  20.571 -60.428  1.00 95.86           N  
ATOM   3095  CA  ALA A 401      60.823  21.466 -60.519  1.00 95.86           C  
ATOM   3096  C   ALA A 401      62.004  20.773 -61.193  1.00 95.86           C  
ATOM   3097  CB  ALA A 401      61.223  21.961 -59.131  1.00 95.86           C  
ATOM   3098  O   ALA A 401      62.683  21.367 -62.033  1.00 95.86           O  
ATOM   3099  N   TYR A 402      62.333  19.474 -60.664  1.00 96.76           N  
ATOM   3100  CA  TYR A 402      63.394  18.711 -61.312  1.00 96.76           C  
ATOM   3101  C   TYR A 402      63.097  18.513 -62.794  1.00 96.76           C  
ATOM   3102  CB  TYR A 402      63.573  17.352 -60.630  1.00 96.76           C  
ATOM   3103  O   TYR A 402      63.996  18.614 -63.632  1.00 96.76           O  
ATOM   3104  CG  TYR A 402      64.188  17.439 -59.254  1.00 96.76           C  
ATOM   3105  CD1 TYR A 402      65.442  18.017 -59.066  1.00 96.76           C  
ATOM   3106  CD2 TYR A 402      63.518  16.944 -58.141  1.00 96.76           C  
ATOM   3107  CE1 TYR A 402      66.013  18.098 -57.800  1.00 96.76           C  
ATOM   3108  CE2 TYR A 402      64.080  17.020 -56.871  1.00 96.76           C  
ATOM   3109  OH  TYR A 402      65.887  17.676 -55.455  1.00 96.76           O  
ATOM   3110  CZ  TYR A 402      65.326  17.598 -56.711  1.00 96.76           C  
ATOM   3111  N   ARG A 403      61.963  18.189 -63.297  1.00 95.44           N  
ATOM   3112  CA  ARG A 403      61.579  18.035 -64.697  1.00 95.44           C  
ATOM   3113  C   ARG A 403      61.837  19.318 -65.480  1.00 95.44           C  
ATOM   3114  CB  ARG A 403      60.106  17.638 -64.810  1.00 95.44           C  
ATOM   3115  O   ARG A 403      62.322  19.274 -66.612  1.00 95.44           O  
ATOM   3116  CG  ARG A 403      59.831  16.184 -64.463  1.00 95.44           C  
ATOM   3117  CD  ARG A 403      58.363  15.827 -64.651  1.00 95.44           C  
ATOM   3118  NE  ARG A 403      58.108  14.421 -64.350  1.00 95.44           N  
ATOM   3119  NH1 ARG A 403      55.810  14.643 -64.263  1.00 95.44           N  
ATOM   3120  NH2 ARG A 403      56.783  12.599 -63.904  1.00 95.44           N  
ATOM   3121  CZ  ARG A 403      56.901  13.891 -64.173  1.00 95.44           C  
ATOM   3122  N   LYS A 404      61.410  20.453 -64.811  1.00 94.13           N  
ATOM   3123  CA  LYS A 404      61.634  21.752 -65.439  1.00 94.13           C  
ATOM   3124  C   LYS A 404      63.124  22.023 -65.626  1.00 94.13           C  
ATOM   3125  CB  LYS A 404      60.998  22.867 -64.606  1.00 94.13           C  
ATOM   3126  O   LYS A 404      63.535  22.578 -66.646  1.00 94.13           O  
ATOM   3127  CG  LYS A 404      59.494  22.998 -64.793  1.00 94.13           C  
ATOM   3128  CD  LYS A 404      58.944  24.216 -64.062  1.00 94.13           C  
ATOM   3129  CE  LYS A 404      57.441  24.357 -64.260  1.00 94.13           C  
ATOM   3130  NZ  LYS A 404      56.849  25.350 -63.315  1.00 94.13           N  
ATOM   3131  N   LEU A 405      63.957  21.767 -64.701  1.00 93.11           N  
ATOM   3132  CA  LEU A 405      65.401  21.942 -64.803  1.00 93.11           C  
ATOM   3133  C   LEU A 405      65.979  21.063 -65.907  1.00 93.11           C  
ATOM   3134  CB  LEU A 405      66.076  21.614 -63.468  1.00 93.11           C  
ATOM   3135  O   LEU A 405      66.859  21.496 -66.654  1.00 93.11           O  
ATOM   3136  CG  LEU A 405      67.555  21.985 -63.347  1.00 93.11           C  
ATOM   3137  CD1 LEU A 405      67.736  23.494 -63.473  1.00 93.11           C  
ATOM   3138  CD2 LEU A 405      68.127  21.481 -62.026  1.00 93.11           C  
ATOM   3139  N   LEU A 406      65.554  19.834 -65.964  1.00 90.13           N  
ATOM   3140  CA  LEU A 406      66.025  18.897 -66.978  1.00 90.13           C  
ATOM   3141  C   LEU A 406      65.592  19.340 -68.371  1.00 90.13           C  
ATOM   3142  CB  LEU A 406      65.499  17.488 -66.691  1.00 90.13           C  
ATOM   3143  O   LEU A 406      66.348  19.200 -69.335  1.00 90.13           O  
ATOM   3144  CG  LEU A 406      66.222  16.703 -65.595  1.00 90.13           C  
ATOM   3145  CD1 LEU A 406      65.407  15.479 -65.194  1.00 90.13           C  
ATOM   3146  CD2 LEU A 406      67.616  16.296 -66.061  1.00 90.13           C  
ATOM   3147  N   GLU A 407      64.294  19.775 -68.532  1.00 85.24           N  
ATOM   3148  CA  GLU A 407      63.823  20.370 -69.780  1.00 85.24           C  
ATOM   3149  C   GLU A 407      64.633  21.613 -70.139  1.00 85.24           C  
ATOM   3150  CB  GLU A 407      62.337  20.721 -69.681  1.00 85.24           C  
ATOM   3151  O   GLU A 407      64.870  21.887 -71.317  1.00 85.24           O  
ATOM   3152  CG  GLU A 407      61.419  19.507 -69.645  1.00 85.24           C  
ATOM   3153  CD  GLU A 407      59.980  19.853 -69.296  1.00 85.24           C  
ATOM   3154  OE1 GLU A 407      59.151  18.926 -69.152  1.00 85.24           O  
ATOM   3155  OE2 GLU A 407      59.680  21.061 -69.166  1.00 85.24           O  
ATOM   3156  N   GLY A 408      64.969  22.456 -69.214  1.00 80.62           N  
ATOM   3157  CA  GLY A 408      65.847  23.593 -69.435  1.00 80.62           C  
ATOM   3158  C   GLY A 408      67.238  23.194 -69.889  1.00 80.62           C  
ATOM   3159  O   GLY A 408      67.845  23.874 -70.719  1.00 80.62           O  
ATOM   3160  N   GLU A 409      67.820  22.073 -69.439  1.00 77.91           N  
ATOM   3161  CA  GLU A 409      69.110  21.541 -69.867  1.00 77.91           C  
ATOM   3162  C   GLU A 409      69.013  20.907 -71.252  1.00 77.91           C  
ATOM   3163  CB  GLU A 409      69.633  20.517 -68.856  1.00 77.91           C  
ATOM   3164  O   GLU A 409      69.955  20.982 -72.043  1.00 77.91           O  
ATOM   3165  CG  GLU A 409      70.125  21.135 -67.555  1.00 77.91           C  
ATOM   3166  CD  GLU A 409      70.735  20.119 -66.602  1.00 77.91           C  
ATOM   3167  OE1 GLU A 409      71.292  20.526 -65.557  1.00 77.91           O  
ATOM   3168  OE2 GLU A 409      70.657  18.907 -66.904  1.00 77.91           O  
ATOM   3169  N   GLU A 410      67.896  20.192 -71.613  1.00 70.64           N  
ATOM   3170  CA  GLU A 410      67.663  19.670 -72.956  1.00 70.64           C  
ATOM   3171  C   GLU A 410      67.533  20.800 -73.973  1.00 70.64           C  
ATOM   3172  CB  GLU A 410      66.408  18.793 -72.981  1.00 70.64           C  
ATOM   3173  O   GLU A 410      67.914  20.644 -75.135  1.00 70.64           O  
ATOM   3174  CG  GLU A 410      66.534  17.516 -72.163  1.00 70.64           C  
ATOM   3175  CD  GLU A 410      65.222  16.761 -72.023  1.00 70.64           C  
ATOM   3176  OE1 GLU A 410      65.189  15.725 -71.321  1.00 70.64           O  
ATOM   3177  OE2 GLU A 410      64.218  17.209 -72.621  1.00 70.64           O  
ATOM   3178  N   CYS A 411      67.107  21.994 -73.531  1.00 61.58           N  
ATOM   3179  CA  CYS A 411      67.033  23.159 -74.406  1.00 61.58           C  
ATOM   3180  C   CYS A 411      68.413  23.772 -74.615  1.00 61.58           C  
ATOM   3181  CB  CYS A 411      66.083  24.205 -73.826  1.00 61.58           C  
ATOM   3182  O   CYS A 411      68.712  24.282 -75.696  1.00 61.58           O  
ATOM   3183  SG  CYS A 411      64.353  23.687 -73.808  1.00 61.58           S  
ATOM   3184  N   ARG A 412      69.485  23.641 -73.787  1.00 64.95           N  
ATOM   3185  CA  ARG A 412      70.862  24.105 -73.919  1.00 64.95           C  
ATOM   3186  C   ARG A 412      71.714  23.085 -74.666  1.00 64.95           C  
ATOM   3187  CB  ARG A 412      71.468  24.390 -72.544  1.00 64.95           C  
ATOM   3188  O   ARG A 412      72.562  23.454 -75.481  1.00 64.95           O  
ATOM   3189  CG  ARG A 412      70.897  25.622 -71.861  1.00 64.95           C  
ATOM   3190  CD  ARG A 412      71.672  25.979 -70.600  1.00 64.95           C  
ATOM   3191  NE  ARG A 412      70.826  25.917 -69.412  1.00 64.95           N  
ATOM   3192  NH1 ARG A 412      71.981  27.548 -68.252  1.00 64.95           N  
ATOM   3193  NH2 ARG A 412      70.164  26.526 -67.299  1.00 64.95           N  
ATOM   3194  CZ  ARG A 412      70.992  26.664 -68.324  1.00 64.95           C  
ATOM   3195  N   ILE A 413      71.526  21.739 -74.541  1.00 62.87           N  
ATOM   3196  CA  ILE A 413      72.282  20.664 -75.175  1.00 62.87           C  
ATOM   3197  C   ILE A 413      71.626  20.285 -76.501  1.00 62.87           C  
ATOM   3198  CB  ILE A 413      72.385  19.427 -74.255  1.00 62.87           C  
ATOM   3199  O   ILE A 413      72.231  19.595 -77.325  1.00 62.87           O  
ATOM   3200  CG1 ILE A 413      73.059  19.801 -72.930  1.00 62.87           C  
ATOM   3201  CG2 ILE A 413      73.142  18.295 -74.955  1.00 62.87           C  
ATOM   3202  CD1 ILE A 413      72.956  18.725 -71.858  1.00 62.87           C  
ATOM   3203  N   GLY A 414      70.796  21.230 -77.206  1.00 54.40           N  
ATOM   3204  CA  GLY A 414      70.343  21.183 -78.587  1.00 54.40           C  
ATOM   3205  C   GLY A 414      69.792  19.828 -78.989  1.00 54.40           C  
ATOM   3206  O   GLY A 414      70.398  19.121 -79.797  1.00 54.40           O  
ATOM   3207  N   PHE A 415      68.943  19.208 -78.469  1.00 52.65           N  
ATOM   3208  CA  PHE A 415      68.073  18.253 -79.145  1.00 52.65           C  
ATOM   3209  C   PHE A 415      66.823  18.943 -79.679  1.00 52.65           C  
ATOM   3210  CB  PHE A 415      67.679  17.117 -78.196  1.00 52.65           C  
ATOM   3211  O   PHE A 415      66.015  19.461 -78.906  1.00 52.65           O  
ATOM   3212  CG  PHE A 415      67.980  15.744 -78.735  1.00 52.65           C  
ATOM   3213  CD1 PHE A 415      67.000  15.011 -79.392  1.00 52.65           C  
ATOM   3214  CD2 PHE A 415      69.243  15.188 -78.584  1.00 52.65           C  
ATOM   3215  CE1 PHE A 415      67.275  13.740 -79.892  1.00 52.65           C  
ATOM   3216  CE2 PHE A 415      69.526  13.918 -79.081  1.00 52.65           C  
ATOM   3217  CZ  PHE A 415      68.540  13.196 -79.733  1.00 52.65           C  
ATOM   3218  N   GLY A 416      66.958  20.061 -80.557  1.00 51.08           N  
ATOM   3219  CA  GLY A 416      65.999  20.546 -81.537  1.00 51.08           C  
ATOM   3220  C   GLY A 416      65.247  19.431 -82.238  1.00 51.08           C  
ATOM   3221  O   GLY A 416      65.774  18.329 -82.407  1.00 51.08           O  
ATOM   3222  N   PRO A 417      63.870  19.523 -82.579  1.00 50.58           N  
ATOM   3223  CA  PRO A 417      62.507  19.097 -82.902  1.00 50.58           C  
ATOM   3224  C   PRO A 417      62.472  17.869 -83.810  1.00 50.58           C  
ATOM   3225  CB  PRO A 417      61.914  20.317 -83.612  1.00 50.58           C  
ATOM   3226  O   PRO A 417      63.222  17.797 -84.786  1.00 50.58           O  
ATOM   3227  CG  PRO A 417      63.099  21.083 -84.107  1.00 50.58           C  
ATOM   3228  CD  PRO A 417      64.345  20.358 -83.687  1.00 50.58           C  
ATOM   3229  N   ILE A 418      62.392  16.620 -83.316  1.00 54.69           N  
ATOM   3230  CA  ILE A 418      61.883  15.479 -84.069  1.00 54.69           C  
ATOM   3231  C   ILE A 418      60.510  15.814 -84.648  1.00 54.69           C  
ATOM   3232  CB  ILE A 418      61.799  14.212 -83.189  1.00 54.69           C  
ATOM   3233  O   ILE A 418      59.656  16.371 -83.954  1.00 54.69           O  
ATOM   3234  CG1 ILE A 418      63.141  13.954 -82.495  1.00 54.69           C  
ATOM   3235  CG2 ILE A 418      61.374  13.001 -84.025  1.00 54.69           C  
ATOM   3236  CD1 ILE A 418      63.086  12.878 -81.419  1.00 54.69           C  
ATOM   3237  N   PRO A 419      60.219  15.953 -86.080  1.00 48.11           N  
ATOM   3238  CA  PRO A 419      59.076  16.209 -86.960  1.00 48.11           C  
ATOM   3239  C   PRO A 419      57.960  15.181 -86.794  1.00 48.11           C  
ATOM   3240  CB  PRO A 419      59.687  16.131 -88.362  1.00 48.11           C  
ATOM   3241  O   PRO A 419      58.181  13.985 -87.004  1.00 48.11           O  
ATOM   3242  CG  PRO A 419      60.792  15.132 -88.242  1.00 48.11           C  
ATOM   3243  CD  PRO A 419      60.999  14.823 -86.787  1.00 48.11           C  
ATOM   3244  N   PHE A 420      57.187  15.124 -85.751  1.00 42.91           N  
ATOM   3245  CA  PHE A 420      55.829  14.643 -85.979  1.00 42.91           C  
ATOM   3246  C   PHE A 420      54.805  15.656 -85.481  1.00 42.91           C  
ATOM   3247  CB  PHE A 420      55.613  13.294 -85.287  1.00 42.91           C  
ATOM   3248  O   PHE A 420      54.785  15.995 -84.296  1.00 42.91           O  
ATOM   3249  CG  PHE A 420      55.916  12.107 -86.161  1.00 42.91           C  
ATOM   3250  CD1 PHE A 420      54.956  11.603 -87.030  1.00 42.91           C  
ATOM   3251  CD2 PHE A 420      57.162  11.496 -86.114  1.00 42.91           C  
ATOM   3252  CE1 PHE A 420      55.234  10.505 -87.841  1.00 42.91           C  
ATOM   3253  CE2 PHE A 420      57.447  10.398 -86.921  1.00 42.91           C  
ATOM   3254  CZ  PHE A 420      56.482   9.904 -87.783  1.00 42.91           C  
ATOM   3255  N   SER A 421      54.614  16.762 -86.205  1.00 45.91           N  
ATOM   3256  CA  SER A 421      53.452  17.590 -86.513  1.00 45.91           C  
ATOM   3257  C   SER A 421      52.214  16.734 -86.760  1.00 45.91           C  
ATOM   3258  CB  SER A 421      53.727  18.469 -87.734  1.00 45.91           C  
ATOM   3259  O   SER A 421      52.206  15.891 -87.659  1.00 45.91           O  
ATOM   3260  OG  SER A 421      54.917  19.217 -87.557  1.00 45.91           O  
ATOM   3261  N   LEU A 422      51.389  16.477 -85.740  1.00 40.38           N  
ATOM   3262  CA  LEU A 422      49.953  16.315 -85.939  1.00 40.38           C  
ATOM   3263  C   LEU A 422      49.185  17.484 -85.330  1.00 40.38           C  
ATOM   3264  CB  LEU A 422      49.472  14.998 -85.325  1.00 40.38           C  
ATOM   3265  O   LEU A 422      49.323  17.769 -84.139  1.00 40.38           O  
ATOM   3266  CG  LEU A 422      48.187  14.408 -85.908  1.00 40.38           C  
ATOM   3267  CD1 LEU A 422      48.458  13.800 -87.280  1.00 40.38           C  
ATOM   3268  CD2 LEU A 422      47.599  13.367 -84.962  1.00 40.38           C  
ATOM   3269  N   PRO A 423      48.649  18.355 -86.219  1.00 48.64           N  
ATOM   3270  CA  PRO A 423      47.954  19.644 -86.230  1.00 48.64           C  
ATOM   3271  C   PRO A 423      46.752  19.674 -85.289  1.00 48.64           C  
ATOM   3272  CB  PRO A 423      47.510  19.792 -87.688  1.00 48.64           C  
ATOM   3273  O   PRO A 423      45.959  18.730 -85.264  1.00 48.64           O  
ATOM   3274  CG  PRO A 423      47.852  18.485 -88.326  1.00 48.64           C  
ATOM   3275  CD  PRO A 423      48.255  17.519 -87.250  1.00 48.64           C  
ATOM   3276  N   GLU A 424      46.821  20.212 -84.105  1.00 43.72           N  
ATOM   3277  CA  GLU A 424      46.056  21.206 -83.358  1.00 43.72           C  
ATOM   3278  C   GLU A 424      45.294  22.136 -84.299  1.00 43.72           C  
ATOM   3279  CB  GLU A 424      46.977  22.019 -82.445  1.00 43.72           C  
ATOM   3280  O   GLU A 424      45.901  22.846 -85.103  1.00 43.72           O  
ATOM   3281  CG  GLU A 424      46.251  22.714 -81.302  1.00 43.72           C  
ATOM   3282  CD  GLU A 424      46.585  22.131 -79.938  1.00 43.72           C  
ATOM   3283  OE1 GLU A 424      45.814  22.356 -78.977  1.00 43.72           O  
ATOM   3284  OE2 GLU A 424      47.626  21.445 -79.829  1.00 43.72           O  
ATOM   3285  N   GLY A 425      44.167  21.757 -84.868  1.00 38.39           N  
ATOM   3286  CA  GLY A 425      43.035  22.566 -85.291  1.00 38.39           C  
ATOM   3287  C   GLY A 425      42.126  22.966 -84.145  1.00 38.39           C  
ATOM   3288  O   GLY A 425      41.627  22.109 -83.413  1.00 38.39           O  
ATOM   3289  N   LEU A 426      42.328  24.055 -83.504  1.00 48.13           N  
ATOM   3290  CA  LEU A 426      41.430  24.959 -82.795  1.00 48.13           C  
ATOM   3291  C   LEU A 426      40.082  25.052 -83.503  1.00 48.13           C  
ATOM   3292  CB  LEU A 426      42.054  26.352 -82.677  1.00 48.13           C  
ATOM   3293  O   LEU A 426      40.022  25.066 -84.735  1.00 48.13           O  
ATOM   3294  CG  LEU A 426      42.765  26.667 -81.360  1.00 48.13           C  
ATOM   3295  CD1 LEU A 426      44.121  27.310 -81.631  1.00 48.13           C  
ATOM   3296  CD2 LEU A 426      41.901  27.574 -80.490  1.00 48.13           C  
ATOM   3297  N   PRO A 427      38.910  25.583 -82.829  1.00 49.63           N  
ATOM   3298  CA  PRO A 427      38.084  25.927 -81.669  1.00 49.63           C  
ATOM   3299  C   PRO A 427      36.597  25.678 -81.908  1.00 49.63           C  
ATOM   3300  CB  PRO A 427      38.362  27.420 -81.469  1.00 49.63           C  
ATOM   3301  O   PRO A 427      36.139  25.705 -83.053  1.00 49.63           O  
ATOM   3302  CG  PRO A 427      38.556  27.960 -82.849  1.00 49.63           C  
ATOM   3303  CD  PRO A 427      38.530  26.814 -83.819  1.00 49.63           C  
ATOM   3304  N   LYS A 428      36.011  24.566 -81.345  1.00 36.21           N  
ATOM   3305  CA  LYS A 428      34.558  24.445 -81.422  1.00 36.21           C  
ATOM   3306  C   LYS A 428      33.912  24.711 -80.066  1.00 36.21           C  
ATOM   3307  CB  LYS A 428      34.161  23.057 -81.929  1.00 36.21           C  
ATOM   3308  O   LYS A 428      34.284  24.097 -79.064  1.00 36.21           O  
ATOM   3309  CG  LYS A 428      33.210  23.081 -83.117  1.00 36.21           C  
ATOM   3310  CD  LYS A 428      33.814  22.385 -84.330  1.00 36.21           C  
ATOM   3311  CE  LYS A 428      32.901  22.485 -85.544  1.00 36.21           C  
ATOM   3312  NZ  LYS A 428      33.555  21.946 -86.774  1.00 36.21           N  
ATOM   3313  N   ILE A 429      33.612  25.949 -79.777  1.00 48.12           N  
ATOM   3314  CA  ILE A 429      32.389  26.255 -79.042  1.00 48.12           C  
ATOM   3315  C   ILE A 429      31.285  25.283 -79.451  1.00 48.12           C  
ATOM   3316  CB  ILE A 429      31.936  27.713 -79.281  1.00 48.12           C  
ATOM   3317  O   ILE A 429      31.136  24.964 -80.633  1.00 48.12           O  
ATOM   3318  CG1 ILE A 429      33.096  28.681 -79.023  1.00 48.12           C  
ATOM   3319  CG2 ILE A 429      30.730  28.054 -78.402  1.00 48.12           C  
ATOM   3320  CD1 ILE A 429      32.950  30.023 -79.727  1.00 48.12           C  
ATOM   3321  N   PRO A 430      30.492  24.641 -78.353  1.00 45.76           N  
ATOM   3322  CA  PRO A 430      29.069  24.965 -78.480  1.00 45.76           C  
ATOM   3323  C   PRO A 430      28.363  25.061 -77.129  1.00 45.76           C  
ATOM   3324  CB  PRO A 430      28.515  23.799 -79.304  1.00 45.76           C  
ATOM   3325  O   PRO A 430      28.874  24.560 -76.124  1.00 45.76           O  
ATOM   3326  CG  PRO A 430      29.314  22.612 -78.872  1.00 45.76           C  
ATOM   3327  CD  PRO A 430      30.405  23.080 -77.953  1.00 45.76           C  
ATOM   3328  N   SER A 431      27.640  26.191 -76.971  1.00 33.30           N  
ATOM   3329  CA  SER A 431      26.229  26.513 -77.158  1.00 33.30           C  
ATOM   3330  C   SER A 431      25.341  25.640 -76.278  1.00 33.30           C  
ATOM   3331  CB  SER A 431      25.830  26.343 -78.625  1.00 33.30           C  
ATOM   3332  O   SER A 431      25.537  24.425 -76.199  1.00 33.30           O  
ATOM   3333  OG  SER A 431      24.474  26.702 -78.822  1.00 33.30           O  
ATOM   3334  N   VAL A 432      24.883  26.125 -75.136  1.00 46.08           N  
ATOM   3335  CA  VAL A 432      23.600  26.191 -74.445  1.00 46.08           C  
ATOM   3336  C   VAL A 432      22.603  25.248 -75.115  1.00 46.08           C  
ATOM   3337  CB  VAL A 432      23.040  27.631 -74.424  1.00 46.08           C  
ATOM   3338  O   VAL A 432      22.538  25.175 -76.344  1.00 46.08           O  
ATOM   3339  CG1 VAL A 432      23.181  28.245 -73.032  1.00 46.08           C  
ATOM   3340  CG2 VAL A 432      23.749  28.494 -75.466  1.00 46.08           C  
ATOM   3341  N   SER A 433      22.140  24.165 -74.372  1.00 34.18           N  
ATOM   3342  CA  SER A 433      20.708  23.894 -74.436  1.00 34.18           C  
ATOM   3343  C   SER A 433      20.376  22.528 -73.845  1.00 34.18           C  
ATOM   3344  CB  SER A 433      20.212  23.968 -75.881  1.00 34.18           C  
ATOM   3345  O   SER A 433      21.058  21.541 -74.129  1.00 34.18           O  
ATOM   3346  OG  SER A 433      18.829  23.666 -75.954  1.00 34.18           O  
ATOM   3347  N   THR A 434      19.710  22.505 -72.613  1.00 42.76           N  
ATOM   3348  CA  THR A 434      18.436  22.096 -72.033  1.00 42.76           C  
ATOM   3349  C   THR A 434      18.378  20.580 -71.867  1.00 42.76           C  
ATOM   3350  CB  THR A 434      17.252  22.566 -72.898  1.00 42.76           C  
ATOM   3351  O   THR A 434      18.750  19.836 -72.776  1.00 42.76           O  
ATOM   3352  CG2 THR A 434      17.078  24.079 -72.818  1.00 42.76           C  
ATOM   3353  OG1 THR A 434      17.488  22.195 -74.262  1.00 42.76           O  
ATOM   3354  N   HIS A 435      18.623  20.109 -70.581  1.00 37.53           N  
ATOM   3355  CA  HIS A 435      17.703  19.136 -70.003  1.00 37.53           C  
ATOM   3356  C   HIS A 435      18.434  18.166 -69.082  1.00 37.53           C  
ATOM   3357  CB  HIS A 435      16.975  18.366 -71.106  1.00 37.53           C  
ATOM   3358  O   HIS A 435      19.425  17.551 -69.482  1.00 37.53           O  
ATOM   3359  CG  HIS A 435      15.967  19.186 -71.846  1.00 37.53           C  
ATOM   3360  CD2 HIS A 435      15.985  19.697 -73.100  1.00 37.53           C  
ATOM   3361  ND1 HIS A 435      14.767  19.571 -71.289  1.00 37.53           N  
ATOM   3362  CE1 HIS A 435      14.088  20.285 -72.172  1.00 37.53           C  
ATOM   3363  NE2 HIS A 435      14.805  20.376 -73.279  1.00 37.53           N  
ATOM   3364  N   ILE A 436      18.573  18.513 -67.754  1.00 37.28           N  
ATOM   3365  CA  ILE A 436      18.398  17.406 -66.819  1.00 37.28           C  
ATOM   3366  C   ILE A 436      18.417  17.933 -65.386  1.00 37.28           C  
ATOM   3367  CB  ILE A 436      19.489  16.328 -67.009  1.00 37.28           C  
ATOM   3368  O   ILE A 436      19.361  18.616 -64.982  1.00 37.28           O  
ATOM   3369  CG1 ILE A 436      19.415  15.737 -68.421  1.00 37.28           C  
ATOM   3370  CG2 ILE A 436      19.355  15.232 -65.948  1.00 37.28           C  
ATOM   3371  CD1 ILE A 436      20.586  14.830 -68.774  1.00 37.28           C  
ATOM   3372  N   LYS A 437      17.275  18.391 -64.840  1.00 38.18           N  
ATOM   3373  CA  LYS A 437      16.433  18.109 -63.681  1.00 38.18           C  
ATOM   3374  C   LYS A 437      17.223  17.393 -62.590  1.00 38.18           C  
ATOM   3375  CB  LYS A 437      15.222  17.269 -64.089  1.00 38.18           C  
ATOM   3376  O   LYS A 437      17.856  16.366 -62.846  1.00 38.18           O  
ATOM   3377  CG  LYS A 437      13.889  17.838 -63.623  1.00 38.18           C  
ATOM   3378  CD  LYS A 437      12.722  17.221 -64.383  1.00 38.18           C  
ATOM   3379  CE  LYS A 437      11.384  17.726 -63.860  1.00 38.18           C  
ATOM   3380  NZ  LYS A 437      10.271  17.432 -64.812  1.00 38.18           N  
ATOM   3381  N   VAL A 438      17.738  18.108 -61.568  1.00 40.34           N  
ATOM   3382  CA  VAL A 438      17.683  18.420 -60.144  1.00 40.34           C  
ATOM   3383  C   VAL A 438      17.527  17.132 -59.338  1.00 40.34           C  
ATOM   3384  CB  VAL A 438      16.529  19.395 -59.821  1.00 40.34           C  
ATOM   3385  O   VAL A 438      16.625  16.333 -59.602  1.00 40.34           O  
ATOM   3386  CG1 VAL A 438      16.476  19.691 -58.323  1.00 40.34           C  
ATOM   3387  CG2 VAL A 438      16.684  20.688 -60.619  1.00 40.34           C  
ATOM   3388  N   LYS A 439      18.631  16.533 -58.786  1.00 42.53           N  
ATOM   3389  CA  LYS A 439      18.529  16.118 -57.390  1.00 42.53           C  
ATOM   3390  C   LYS A 439      19.889  15.694 -56.842  1.00 42.53           C  
ATOM   3391  CB  LYS A 439      17.525  14.974 -57.241  1.00 42.53           C  
ATOM   3392  O   LYS A 439      20.489  14.734 -57.330  1.00 42.53           O  
ATOM   3393  CG  LYS A 439      16.090  15.434 -57.030  1.00 42.53           C  
ATOM   3394  CD  LYS A 439      15.116  14.263 -57.071  1.00 42.53           C  
ATOM   3395  CE  LYS A 439      13.690  14.711 -56.780  1.00 42.53           C  
ATOM   3396  NZ  LYS A 439      12.708  13.606 -56.995  1.00 42.53           N  
ATOM   3397  N   SER A 440      20.786  16.636 -56.470  1.00 44.99           N  
ATOM   3398  CA  SER A 440      21.610  16.408 -55.288  1.00 44.99           C  
ATOM   3399  C   SER A 440      22.566  17.572 -55.047  1.00 44.99           C  
ATOM   3400  CB  SER A 440      22.403  15.108 -55.430  1.00 44.99           C  
ATOM   3401  O   SER A 440      23.512  17.773 -55.810  1.00 44.99           O  
ATOM   3402  OG  SER A 440      23.208  15.134 -56.597  1.00 44.99           O  
ATOM   3403  N   GLU A 441      22.060  18.674 -54.472  1.00 43.42           N  
ATOM   3404  CA  GLU A 441      22.829  19.672 -53.734  1.00 43.42           C  
ATOM   3405  C   GLU A 441      22.173  19.993 -52.394  1.00 43.42           C  
ATOM   3406  CB  GLU A 441      22.988  20.949 -54.563  1.00 43.42           C  
ATOM   3407  O   GLU A 441      21.054  20.508 -52.353  1.00 43.42           O  
ATOM   3408  CG  GLU A 441      24.347  21.081 -55.235  1.00 43.42           C  
ATOM   3409  CD  GLU A 441      24.513  22.385 -56.000  1.00 43.42           C  
ATOM   3410  OE1 GLU A 441      25.645  22.691 -56.438  1.00 43.42           O  
ATOM   3411  OE2 GLU A 441      23.503  23.105 -56.163  1.00 43.42           O  
ATOM   3412  N   GLU A 442      22.247  19.136 -51.328  1.00 46.80           N  
ATOM   3413  CA  GLU A 442      22.205  19.692 -49.979  1.00 46.80           C  
ATOM   3414  C   GLU A 442      23.045  18.862 -49.013  1.00 46.80           C  
ATOM   3415  CB  GLU A 442      20.761  19.780 -49.478  1.00 46.80           C  
ATOM   3416  O   GLU A 442      22.732  17.698 -48.753  1.00 46.80           O  
ATOM   3417  CG  GLU A 442      20.525  20.901 -48.476  1.00 46.80           C  
ATOM   3418  CD  GLU A 442      19.082  20.990 -48.005  1.00 46.80           C  
ATOM   3419  OE1 GLU A 442      18.797  21.768 -47.066  1.00 46.80           O  
ATOM   3420  OE2 GLU A 442      18.230  20.275 -48.577  1.00 46.80           O  
ATOM   3421  N   LYS A 443      24.342  18.832 -49.109  1.00 48.75           N  
ATOM   3422  CA  LYS A 443      25.128  18.482 -47.929  1.00 48.75           C  
ATOM   3423  C   LYS A 443      26.461  19.224 -47.917  1.00 48.75           C  
ATOM   3424  CB  LYS A 443      25.367  16.972 -47.872  1.00 48.75           C  
ATOM   3425  O   LYS A 443      27.317  18.987 -48.772  1.00 48.75           O  
ATOM   3426  CG  LYS A 443      24.107  16.155 -47.629  1.00 48.75           C  
ATOM   3427  CD  LYS A 443      24.397  14.659 -47.663  1.00 48.75           C  
ATOM   3428  CE  LYS A 443      23.122  13.839 -47.517  1.00 48.75           C  
ATOM   3429  NZ  LYS A 443      23.413  12.379 -47.395  1.00 48.75           N  
ATOM   3430  N   ILE A 444      26.413  20.490 -47.880  1.00 49.32           N  
ATOM   3431  CA  ILE A 444      27.533  21.242 -47.324  1.00 49.32           C  
ATOM   3432  C   ILE A 444      27.015  22.495 -46.622  1.00 49.32           C  
ATOM   3433  CB  ILE A 444      28.555  21.624 -48.418  1.00 49.32           C  
ATOM   3434  O   ILE A 444      26.497  23.408 -47.269  1.00 49.32           O  
ATOM   3435  CG1 ILE A 444      29.058  20.369 -49.141  1.00 49.32           C  
ATOM   3436  CG2 ILE A 444      29.721  22.412 -47.815  1.00 49.32           C  
ATOM   3437  CD1 ILE A 444      29.878  20.661 -50.390  1.00 49.32           C  
ATOM   3438  N   LYS A 445      26.062  22.356 -45.620  1.00 44.24           N  
ATOM   3439  CA  LYS A 445      25.737  23.385 -44.637  1.00 44.24           C  
ATOM   3440  C   LYS A 445      25.530  22.778 -43.253  1.00 44.24           C  
ATOM   3441  CB  LYS A 445      24.487  24.158 -45.062  1.00 44.24           C  
ATOM   3442  O   LYS A 445      24.757  23.301 -42.448  1.00 44.24           O  
ATOM   3443  CG  LYS A 445      24.591  25.662 -44.861  1.00 44.24           C  
ATOM   3444  CD  LYS A 445      23.472  26.402 -45.582  1.00 44.24           C  
ATOM   3445  CE  LYS A 445      23.585  27.909 -45.396  1.00 44.24           C  
ATOM   3446  NZ  LYS A 445      22.630  28.649 -46.274  1.00 44.24           N  
ATOM   3447  N   VAL A 446      26.281  21.750 -42.756  1.00 46.35           N  
ATOM   3448  CA  VAL A 446      26.138  21.274 -41.384  1.00 46.35           C  
ATOM   3449  C   VAL A 446      27.474  21.394 -40.653  1.00 46.35           C  
ATOM   3450  CB  VAL A 446      25.636  19.814 -41.340  1.00 46.35           C  
ATOM   3451  O   VAL A 446      27.524  21.321 -39.423  1.00 46.35           O  
ATOM   3452  CG1 VAL A 446      25.645  19.283 -39.907  1.00 46.35           C  
ATOM   3453  CG2 VAL A 446      24.236  19.713 -41.942  1.00 46.35           C  
ATOM   3454  N   VAL A 447      28.277  22.412 -40.926  1.00 45.52           N  
ATOM   3455  CA  VAL A 447      29.364  22.548 -39.962  1.00 45.52           C  
ATOM   3456  C   VAL A 447      29.575  24.023 -39.626  1.00 45.52           C  
ATOM   3457  CB  VAL A 447      30.676  21.929 -40.494  1.00 45.52           C  
ATOM   3458  O   VAL A 447      30.140  24.353 -38.580  1.00 45.52           O  
ATOM   3459  CG1 VAL A 447      31.838  22.234 -39.550  1.00 45.52           C  
ATOM   3460  CG2 VAL A 447      30.516  20.422 -40.681  1.00 45.52           C  
ATOM   3461  N   GLU A 448      28.541  24.818 -39.527  1.00 42.46           N  
ATOM   3462  CA  GLU A 448      28.660  26.164 -38.974  1.00 42.46           C  
ATOM   3463  C   GLU A 448      27.403  26.557 -38.204  1.00 42.46           C  
ATOM   3464  CB  GLU A 448      28.936  27.180 -40.085  1.00 42.46           C  
ATOM   3465  O   GLU A 448      27.263  27.705 -37.778  1.00 42.46           O  
ATOM   3466  CG  GLU A 448      30.219  27.975 -39.887  1.00 42.46           C  
ATOM   3467  CD  GLU A 448      30.487  28.969 -41.006  1.00 42.46           C  
ATOM   3468  OE1 GLU A 448      31.410  29.804 -40.867  1.00 42.46           O  
ATOM   3469  OE2 GLU A 448      29.769  28.912 -42.029  1.00 42.46           O  
ATOM   3470  N   LYS A 449      26.493  25.566 -37.830  1.00 46.22           N  
ATOM   3471  CA  LYS A 449      25.344  25.792 -36.958  1.00 46.22           C  
ATOM   3472  C   LYS A 449      25.468  24.989 -35.666  1.00 46.22           C  
ATOM   3473  CB  LYS A 449      24.044  25.429 -37.677  1.00 46.22           C  
ATOM   3474  O   LYS A 449      24.567  25.013 -34.825  1.00 46.22           O  
ATOM   3475  CG  LYS A 449      23.638  26.419 -38.759  1.00 46.22           C  
ATOM   3476  CD  LYS A 449      22.352  25.991 -39.454  1.00 46.22           C  
ATOM   3477  CE  LYS A 449      21.966  26.960 -40.564  1.00 46.22           C  
ATOM   3478  NZ  LYS A 449      20.738  26.513 -41.287  1.00 46.22           N  
ATOM   3479  N   SER A 450      26.653  24.549 -35.200  1.00 50.30           N  
ATOM   3480  CA  SER A 450      26.785  23.937 -33.882  1.00 50.30           C  
ATOM   3481  C   SER A 450      27.628  24.804 -32.952  1.00 50.30           C  
ATOM   3482  CB  SER A 450      27.407  22.545 -33.997  1.00 50.30           C  
ATOM   3483  O   SER A 450      27.832  24.457 -31.787  1.00 50.30           O  
ATOM   3484  OG  SER A 450      28.663  22.607 -34.652  1.00 50.30           O  
ATOM   3485  N   GLU A 451      27.677  26.152 -33.166  1.00 45.99           N  
ATOM   3486  CA  GLU A 451      28.246  27.021 -32.140  1.00 45.99           C  
ATOM   3487  C   GLU A 451      27.220  28.038 -31.647  1.00 45.99           C  
ATOM   3488  CB  GLU A 451      29.487  27.742 -32.673  1.00 45.99           C  
ATOM   3489  O   GLU A 451      27.457  28.738 -30.660  1.00 45.99           O  
ATOM   3490  CG  GLU A 451      30.677  26.824 -32.911  1.00 45.99           C  
ATOM   3491  CD  GLU A 451      31.889  27.547 -33.474  1.00 45.99           C  
ATOM   3492  OE1 GLU A 451      32.949  26.905 -33.656  1.00 45.99           O  
ATOM   3493  OE2 GLU A 451      31.780  28.766 -33.735  1.00 45.99           O  
ATOM   3494  N   LYS A 452      25.885  27.728 -31.626  1.00 49.07           N  
ATOM   3495  CA  LYS A 452      24.863  28.400 -30.830  1.00 49.07           C  
ATOM   3496  C   LYS A 452      24.002  27.391 -30.076  1.00 49.07           C  
ATOM   3497  CB  LYS A 452      23.982  29.279 -31.719  1.00 49.07           C  
ATOM   3498  O   LYS A 452      22.964  27.749 -29.514  1.00 49.07           O  
ATOM   3499  CG  LYS A 452      24.713  30.460 -32.340  1.00 49.07           C  
ATOM   3500  CD  LYS A 452      23.797  31.268 -33.251  1.00 49.07           C  
ATOM   3501  CE  LYS A 452      24.553  32.388 -33.953  1.00 49.07           C  
ATOM   3502  NZ  LYS A 452      23.669  33.156 -34.881  1.00 49.07           N  
ATOM   3503  N   GLU A 453      24.360  26.359 -29.598  1.00 47.80           N  
ATOM   3504  CA  GLU A 453      23.756  25.396 -28.683  1.00 47.80           C  
ATOM   3505  C   GLU A 453      24.480  25.382 -27.340  1.00 47.80           C  
ATOM   3506  CB  GLU A 453      23.760  23.994 -29.298  1.00 47.80           C  
ATOM   3507  O   GLU A 453      24.456  24.377 -26.626  1.00 47.80           O  
ATOM   3508  CG  GLU A 453      22.512  23.182 -28.984  1.00 47.80           C  
ATOM   3509  CD  GLU A 453      22.507  21.811 -29.642  1.00 47.80           C  
ATOM   3510  OE1 GLU A 453      21.567  21.022 -29.394  1.00 47.80           O  
ATOM   3511  OE2 GLU A 453      23.451  21.524 -30.411  1.00 47.80           O  
ATOM   3512  N   THR A 454      25.045  26.495 -26.914  1.00 42.72           N  
ATOM   3513  CA  THR A 454      25.373  26.766 -25.519  1.00 42.72           C  
ATOM   3514  C   THR A 454      24.691  28.045 -25.041  1.00 42.72           C  
ATOM   3515  CB  THR A 454      26.895  26.887 -25.316  1.00 42.72           C  
ATOM   3516  O   THR A 454      24.710  28.357 -23.848  1.00 42.72           O  
ATOM   3517  CG2 THR A 454      27.588  25.547 -25.540  1.00 42.72           C  
ATOM   3518  OG1 THR A 454      27.420  27.845 -26.243  1.00 42.72           O  
ATOM   3519  N   VAL A 455      23.443  28.426 -25.490  1.00 50.79           N  
ATOM   3520  CA  VAL A 455      22.645  29.515 -24.937  1.00 50.79           C  
ATOM   3521  C   VAL A 455      21.168  29.125 -24.937  1.00 50.79           C  
ATOM   3522  CB  VAL A 455      22.849  30.827 -25.728  1.00 50.79           C  
ATOM   3523  O   VAL A 455      20.315  29.902 -24.503  1.00 50.79           O  
ATOM   3524  CG1 VAL A 455      21.879  31.904 -25.247  1.00 50.79           C  
ATOM   3525  CG2 VAL A 455      24.293  31.307 -25.599  1.00 50.79           C  
ATOM   3526  N   ILE A 456      20.732  27.917 -24.714  1.00 46.70           N  
ATOM   3527  CA  ILE A 456      19.366  27.473 -24.462  1.00 46.70           C  
ATOM   3528  C   ILE A 456      19.321  26.641 -23.182  1.00 46.70           C  
ATOM   3529  CB  ILE A 456      18.807  26.659 -25.650  1.00 46.70           C  
ATOM   3530  O   ILE A 456      19.795  25.503 -23.158  1.00 46.70           O  
ATOM   3531  CG1 ILE A 456      18.836  27.498 -26.933  1.00 46.70           C  
ATOM   3532  CG2 ILE A 456      17.388  26.168 -25.349  1.00 46.70           C  
ATOM   3533  CD1 ILE A 456      18.556  26.702 -28.200  1.00 46.70           C  
ATOM   3534  N   VAL A 457      20.009  26.966 -22.145  1.00 48.76           N  
ATOM   3535  CA  VAL A 457      19.747  26.521 -20.780  1.00 48.76           C  
ATOM   3536  C   VAL A 457      19.257  27.697 -19.938  1.00 48.76           C  
ATOM   3537  CB  VAL A 457      21.004  25.893 -20.137  1.00 48.76           C  
ATOM   3538  O   VAL A 457      18.563  27.505 -18.937  1.00 48.76           O  
ATOM   3539  CG1 VAL A 457      20.766  25.604 -18.656  1.00 48.76           C  
ATOM   3540  CG2 VAL A 457      21.400  24.616 -20.876  1.00 48.76           C  
ATOM   3541  N   GLU A 458      18.578  28.723 -20.531  1.00 51.68           N  
ATOM   3542  CA  GLU A 458      17.974  29.796 -19.746  1.00 51.68           C  
ATOM   3543  C   GLU A 458      16.633  30.223 -20.336  1.00 51.68           C  
ATOM   3544  CB  GLU A 458      18.918  30.998 -19.662  1.00 51.68           C  
ATOM   3545  O   GLU A 458      15.881  30.969 -19.706  1.00 51.68           O  
ATOM   3546  CG  GLU A 458      19.650  31.114 -18.333  1.00 51.68           C  
ATOM   3547  CD  GLU A 458      20.580  32.314 -18.262  1.00 51.68           C  
ATOM   3548  OE1 GLU A 458      21.165  32.566 -17.184  1.00 51.68           O  
ATOM   3549  OE2 GLU A 458      20.724  33.009 -19.293  1.00 51.68           O  
ATOM   3550  N   GLU A 459      15.862  29.401 -21.079  1.00 52.66           N  
ATOM   3551  CA  GLU A 459      14.499  29.625 -21.550  1.00 52.66           C  
ATOM   3552  C   GLU A 459      13.585  28.464 -21.168  1.00 52.66           C  
ATOM   3553  CB  GLU A 459      14.480  29.832 -23.066  1.00 52.66           C  
ATOM   3554  O   GLU A 459      12.773  28.014 -21.979  1.00 52.66           O  
ATOM   3555  CG  GLU A 459      13.355  30.735 -23.550  1.00 52.66           C  
ATOM   3556  CD  GLU A 459      13.328  30.904 -25.061  1.00 52.66           C  
ATOM   3557  OE1 GLU A 459      12.346  31.471 -25.591  1.00 52.66           O  
ATOM   3558  OE2 GLU A 459      14.297  30.465 -25.720  1.00 52.66           O  
ATOM   3559  N   GLN A 460      13.936  27.626 -20.229  1.00 40.56           N  
ATOM   3560  CA  GLN A 460      13.048  26.664 -19.584  1.00 40.56           C  
ATOM   3561  C   GLN A 460      12.775  27.054 -18.134  1.00 40.56           C  
ATOM   3562  CB  GLN A 460      13.644  25.257 -19.647  1.00 40.56           C  
ATOM   3563  O   GLN A 460      12.314  26.230 -17.341  1.00 40.56           O  
ATOM   3564  CG  GLN A 460      13.542  24.607 -21.020  1.00 40.56           C  
ATOM   3565  CD  GLN A 460      13.671  23.096 -20.964  1.00 40.56           C  
ATOM   3566  NE2 GLN A 460      13.315  22.430 -22.058  1.00 40.56           N  
ATOM   3567  OE1 GLN A 460      14.087  22.532 -19.948  1.00 40.56           O  
ATOM   3568  N   THR A 461      12.589  28.284 -17.750  1.00 42.81           N  
ATOM   3569  CA  THR A 461      11.896  28.637 -16.515  1.00 42.81           C  
ATOM   3570  C   THR A 461      10.824  29.691 -16.779  1.00 42.81           C  
ATOM   3571  CB  THR A 461      12.880  29.156 -15.451  1.00 42.81           C  
ATOM   3572  O   THR A 461      10.061  30.046 -15.879  1.00 42.81           O  
ATOM   3573  CG2 THR A 461      13.834  28.055 -15.000  1.00 42.81           C  
ATOM   3574  OG1 THR A 461      13.642  30.238 -16.000  1.00 42.81           O  
ATOM   3575  N   GLU A 462      10.195  29.755 -17.953  1.00 51.14           N  
ATOM   3576  CA  GLU A 462       8.984  30.557 -18.100  1.00 51.14           C  
ATOM   3577  C   GLU A 462       7.875  29.763 -18.785  1.00 51.14           C  
ATOM   3578  CB  GLU A 462       9.278  31.836 -18.889  1.00 51.14           C  
ATOM   3579  O   GLU A 462       6.759  30.259 -18.949  1.00 51.14           O  
ATOM   3580  CG  GLU A 462      10.174  32.821 -18.151  1.00 51.14           C  
ATOM   3581  CD  GLU A 462      10.468  34.080 -18.951  1.00 51.14           C  
ATOM   3582  OE1 GLU A 462      11.148  34.989 -18.424  1.00 51.14           O  
ATOM   3583  OE2 GLU A 462      10.014  34.158 -20.114  1.00 51.14           O  
ATOM   3584  N   GLU A 463       7.773  28.467 -18.747  1.00 50.13           N  
ATOM   3585  CA  GLU A 463       6.681  27.669 -19.297  1.00 50.13           C  
ATOM   3586  C   GLU A 463       5.919  26.942 -18.193  1.00 50.13           C  
ATOM   3587  CB  GLU A 463       7.213  26.662 -20.320  1.00 50.13           C  
ATOM   3588  O   GLU A 463       4.909  26.286 -18.457  1.00 50.13           O  
ATOM   3589  CG  GLU A 463       7.220  27.183 -21.749  1.00 50.13           C  
ATOM   3590  CD  GLU A 463       7.678  26.147 -22.763  1.00 50.13           C  
ATOM   3591  OE1 GLU A 463       7.643  26.433 -23.982  1.00 50.13           O  
ATOM   3592  OE2 GLU A 463       8.075  25.040 -22.336  1.00 50.13           O  
ATOM   3593  N   THR A 464       5.985  27.347 -16.905  1.00 49.65           N  
ATOM   3594  CA  THR A 464       5.080  26.926 -15.842  1.00 49.65           C  
ATOM   3595  C   THR A 464       4.219  28.093 -15.370  1.00 49.65           C  
ATOM   3596  CB  THR A 464       5.857  26.342 -14.647  1.00 49.65           C  
ATOM   3597  O   THR A 464       3.234  27.896 -14.655  1.00 49.65           O  
ATOM   3598  CG2 THR A 464       5.972  24.825 -14.754  1.00 49.65           C  
ATOM   3599  OG1 THR A 464       7.172  26.909 -14.616  1.00 49.65           O  
ATOM   3600  N   GLN A 465       3.813  29.106 -16.214  1.00 41.17           N  
ATOM   3601  CA  GLN A 465       2.760  30.075 -15.930  1.00 41.17           C  
ATOM   3602  C   GLN A 465       1.845  30.263 -17.137  1.00 41.17           C  
ATOM   3603  CB  GLN A 465       3.363  31.417 -15.514  1.00 41.17           C  
ATOM   3604  O   GLN A 465       0.774  30.862 -17.023  1.00 41.17           O  
ATOM   3605  CG  GLN A 465       3.584  31.553 -14.013  1.00 41.17           C  
ATOM   3606  CD  GLN A 465       4.174  32.897 -13.626  1.00 41.17           C  
ATOM   3607  NE2 GLN A 465       4.840  32.943 -12.478  1.00 41.17           N  
ATOM   3608  OE1 GLN A 465       4.032  33.884 -14.354  1.00 41.17           O  
ATOM   3609  N   VAL A 466       1.803  29.293 -18.168  1.00 43.90           N  
ATOM   3610  CA  VAL A 466       0.814  29.428 -19.233  1.00 43.90           C  
ATOM   3611  C   VAL A 466       0.002  28.140 -19.350  1.00 43.90           C  
ATOM   3612  CB  VAL A 466       1.480  29.763 -20.586  1.00 43.90           C  
ATOM   3613  O   VAL A 466      -0.997  28.092 -20.071  1.00 43.90           O  
ATOM   3614  CG1 VAL A 466       0.435  29.838 -21.698  1.00 43.90           C  
ATOM   3615  CG2 VAL A 466       2.256  31.075 -20.488  1.00 43.90           C  
ATOM   3616  N   THR A 467      -0.056  27.252 -18.317  1.00 43.66           N  
ATOM   3617  CA  THR A 467      -0.932  26.086 -18.340  1.00 43.66           C  
ATOM   3618  C   THR A 467      -2.008  26.197 -17.264  1.00 43.66           C  
ATOM   3619  CB  THR A 467      -0.135  24.784 -18.142  1.00 43.66           C  
ATOM   3620  O   THR A 467      -2.962  25.416 -17.249  1.00 43.66           O  
ATOM   3621  CG2 THR A 467       0.708  24.462 -19.371  1.00 43.66           C  
ATOM   3622  OG1 THR A 467       0.729  24.928 -17.008  1.00 43.66           O  
ATOM   3623  N   GLU A 468      -2.350  27.411 -16.735  1.00 51.54           N  
ATOM   3624  CA  GLU A 468      -3.514  27.694 -15.901  1.00 51.54           C  
ATOM   3625  C   GLU A 468      -4.400  28.763 -16.535  1.00 51.54           C  
ATOM   3626  CB  GLU A 468      -3.078  28.135 -14.501  1.00 51.54           C  
ATOM   3627  O   GLU A 468      -5.591  28.852 -16.227  1.00 51.54           O  
ATOM   3628  CG  GLU A 468      -3.675  27.297 -13.379  1.00 51.54           C  
ATOM   3629  CD  GLU A 468      -3.260  27.766 -11.994  1.00 51.54           C  
ATOM   3630  OE1 GLU A 468      -3.812  27.259 -10.991  1.00 51.54           O  
ATOM   3631  OE2 GLU A 468      -2.377  28.649 -11.911  1.00 51.54           O  
ATOM   3632  N   GLU A 469      -4.197  29.113 -17.847  1.00 49.46           N  
ATOM   3633  CA  GLU A 469      -5.055  30.017 -18.607  1.00 49.46           C  
ATOM   3634  C   GLU A 469      -5.550  29.359 -19.892  1.00 49.46           C  
ATOM   3635  CB  GLU A 469      -4.313  31.316 -18.932  1.00 49.46           C  
ATOM   3636  O   GLU A 469      -6.537  29.802 -20.482  1.00 49.46           O  
ATOM   3637  CG  GLU A 469      -4.497  32.408 -17.889  1.00 49.46           C  
ATOM   3638  CD  GLU A 469      -3.905  33.744 -18.307  1.00 49.46           C  
ATOM   3639  OE1 GLU A 469      -4.157  34.761 -17.622  1.00 49.46           O  
ATOM   3640  OE2 GLU A 469      -3.184  33.774 -19.330  1.00 49.46           O  
ATOM   3641  N   VAL A 470      -5.384  28.001 -20.071  1.00 46.92           N  
ATOM   3642  CA  VAL A 470      -6.058  27.329 -21.177  1.00 46.92           C  
ATOM   3643  C   VAL A 470      -6.936  26.201 -20.639  1.00 46.92           C  
ATOM   3644  CB  VAL A 470      -5.048  26.773 -22.205  1.00 46.92           C  
ATOM   3645  O   VAL A 470      -7.715  25.603 -21.385  1.00 46.92           O  
ATOM   3646  CG1 VAL A 470      -5.771  26.033 -23.328  1.00 46.92           C  
ATOM   3647  CG2 VAL A 470      -4.188  27.902 -22.771  1.00 46.92           C  
ATOM   3648  N   THR A 471      -7.260  26.184 -19.361  1.00 46.79           N  
ATOM   3649  CA  THR A 471      -8.271  25.296 -18.796  1.00 46.79           C  
ATOM   3650  C   THR A 471      -9.474  26.093 -18.300  1.00 46.79           C  
ATOM   3651  CB  THR A 471      -7.695  24.459 -17.639  1.00 46.79           C  
ATOM   3652  O   THR A 471     -10.530  25.522 -18.019  1.00 46.79           O  
ATOM   3653  CG2 THR A 471      -6.694  23.429 -18.151  1.00 46.79           C  
ATOM   3654  OG1 THR A 471      -7.035  25.328 -16.710  1.00 46.79           O  
ATOM   3655  N   GLU A 472      -9.670  27.332 -18.804  1.00 48.57           N  
ATOM   3656  CA  GLU A 472     -10.928  28.049 -18.615  1.00 48.57           C  
ATOM   3657  C   GLU A 472     -11.501  28.518 -19.949  1.00 48.57           C  
ATOM   3658  CB  GLU A 472     -10.730  29.244 -17.678  1.00 48.57           C  
ATOM   3659  O   GLU A 472     -12.679  28.872 -20.034  1.00 48.57           O  
ATOM   3660  CG  GLU A 472     -10.838  28.892 -16.201  1.00 48.57           C  
ATOM   3661  CD  GLU A 472     -10.666  30.093 -15.284  1.00 48.57           C  
ATOM   3662  OE1 GLU A 472     -10.820  29.941 -14.051  1.00 48.57           O  
ATOM   3663  OE2 GLU A 472     -10.376  31.193 -15.804  1.00 48.57           O  
ATOM   3664  N   GLU A 473     -11.106  27.900 -21.079  1.00 47.73           N  
ATOM   3665  CA  GLU A 473     -11.742  28.186 -22.361  1.00 47.73           C  
ATOM   3666  C   GLU A 473     -12.138  26.900 -23.080  1.00 47.73           C  
ATOM   3667  CB  GLU A 473     -10.814  29.020 -23.248  1.00 47.73           C  
ATOM   3668  O   GLU A 473     -12.913  26.931 -24.038  1.00 47.73           O  
ATOM   3669  CG  GLU A 473     -10.775  30.496 -22.882  1.00 47.73           C  
ATOM   3670  CD  GLU A 473     -10.438  31.398 -24.059  1.00 47.73           C  
ATOM   3671  OE1 GLU A 473     -10.673  32.625 -23.970  1.00 47.73           O  
ATOM   3672  OE2 GLU A 473      -9.937  30.873 -25.078  1.00 47.73           O  
ATOM   3673  N   GLU A 474     -12.194  25.746 -22.419  1.00 49.31           N  
ATOM   3674  CA  GLU A 474     -12.732  24.489 -22.930  1.00 49.31           C  
ATOM   3675  C   GLU A 474     -13.859  23.970 -22.041  1.00 49.31           C  
ATOM   3676  CB  GLU A 474     -11.626  23.437 -23.044  1.00 49.31           C  
ATOM   3677  O   GLU A 474     -14.469  22.941 -22.341  1.00 49.31           O  
ATOM   3678  CG  GLU A 474     -11.515  22.810 -24.427  1.00 49.31           C  
ATOM   3679  CD  GLU A 474     -10.556  21.631 -24.475  1.00 49.31           C  
ATOM   3680  OE1 GLU A 474     -10.670  20.794 -25.399  1.00 49.31           O  
ATOM   3681  OE2 GLU A 474      -9.684  21.544 -23.582  1.00 49.31           O  
ATOM   3682  N   GLU A 475     -14.380  24.792 -21.144  1.00 47.78           N  
ATOM   3683  CA  GLU A 475     -15.642  24.566 -20.447  1.00 47.78           C  
ATOM   3684  C   GLU A 475     -16.671  25.634 -20.807  1.00 47.78           C  
ATOM   3685  CB  GLU A 475     -15.423  24.537 -18.932  1.00 47.78           C  
ATOM   3686  O   GLU A 475     -17.863  25.471 -20.539  1.00 47.78           O  
ATOM   3687  CG  GLU A 475     -15.324  23.133 -18.352  1.00 47.78           C  
ATOM   3688  CD  GLU A 475     -15.312  23.112 -16.832  1.00 47.78           C  
ATOM   3689  OE1 GLU A 475     -15.467  22.020 -16.239  1.00 47.78           O  
ATOM   3690  OE2 GLU A 475     -15.146  24.196 -16.229  1.00 47.78           O  
ATOM   3691  N   LYS A 476     -16.562  26.293 -21.885  1.00 43.28           N  
ATOM   3692  CA  LYS A 476     -17.609  27.131 -22.462  1.00 43.28           C  
ATOM   3693  C   LYS A 476     -17.791  26.837 -23.948  1.00 43.28           C  
ATOM   3694  CB  LYS A 476     -17.287  28.612 -22.256  1.00 43.28           C  
ATOM   3695  O   LYS A 476     -18.778  27.261 -24.554  1.00 43.28           O  
ATOM   3696  CG  LYS A 476     -18.276  29.342 -21.361  1.00 43.28           C  
ATOM   3697  CD  LYS A 476     -17.911  30.813 -21.208  1.00 43.28           C  
ATOM   3698  CE  LYS A 476     -18.919  31.552 -20.337  1.00 43.28           C  
ATOM   3699  NZ  LYS A 476     -18.657  33.022 -20.314  1.00 43.28           N  
ATOM   3700  N   GLU A 477     -17.523  25.671 -24.362  1.00 40.54           N  
ATOM   3701  CA  GLU A 477     -17.881  25.257 -25.715  1.00 40.54           C  
ATOM   3702  C   GLU A 477     -18.415  23.827 -25.732  1.00 40.54           C  
ATOM   3703  CB  GLU A 477     -16.676  25.379 -26.652  1.00 40.54           C  
ATOM   3704  O   GLU A 477     -18.627  23.250 -26.800  1.00 40.54           O  
ATOM   3705  CG  GLU A 477     -16.605  26.706 -27.393  1.00 40.54           C  
ATOM   3706  CD  GLU A 477     -15.545  26.729 -28.482  1.00 40.54           C  
ATOM   3707  OE1 GLU A 477     -15.467  27.729 -29.232  1.00 40.54           O  
ATOM   3708  OE2 GLU A 477     -14.787  25.739 -28.588  1.00 40.54           O  
ATOM   3709  N   ALA A 478     -18.980  23.361 -24.638  1.00 40.17           N  
ATOM   3710  CA  ALA A 478     -19.782  22.145 -24.528  1.00 40.17           C  
ATOM   3711  C   ALA A 478     -21.167  22.450 -23.965  1.00 40.17           C  
ATOM   3712  CB  ALA A 478     -19.070  21.116 -23.655  1.00 40.17           C  
ATOM   3713  O   ALA A 478     -22.012  21.558 -23.861  1.00 40.17           O  
ATOM   3714  N   LYS A 479     -21.700  23.666 -24.219  1.00 39.87           N  
ATOM   3715  CA  LYS A 479     -23.119  23.945 -24.019  1.00 39.87           C  
ATOM   3716  C   LYS A 479     -23.714  24.663 -25.227  1.00 39.87           C  
ATOM   3717  CB  LYS A 479     -23.329  24.783 -22.756  1.00 39.87           C  
ATOM   3718  O   LYS A 479     -24.860  25.116 -25.184  1.00 39.87           O  
ATOM   3719  CG  LYS A 479     -24.106  24.068 -21.661  1.00 39.87           C  
ATOM   3720  CD  LYS A 479     -24.460  25.012 -20.519  1.00 39.87           C  
ATOM   3721  CE  LYS A 479     -25.271  24.308 -19.441  1.00 39.87           C  
ATOM   3722  NZ  LYS A 479     -25.590  25.220 -18.302  1.00 39.87           N  
ATOM   3723  N   GLU A 480     -23.347  24.330 -26.391  1.00 36.89           N  
ATOM   3724  CA  GLU A 480     -24.112  24.792 -27.546  1.00 36.89           C  
ATOM   3725  C   GLU A 480     -24.098  23.757 -28.667  1.00 36.89           C  
ATOM   3726  CB  GLU A 480     -23.563  26.127 -28.055  1.00 36.89           C  
ATOM   3727  O   GLU A 480     -24.604  24.013 -29.761  1.00 36.89           O  
ATOM   3728  CG  GLU A 480     -24.356  27.338 -27.586  1.00 36.89           C  
ATOM   3729  CD  GLU A 480     -23.931  28.632 -28.262  1.00 36.89           C  
ATOM   3730  OE1 GLU A 480     -24.570  29.681 -28.019  1.00 36.89           O  
ATOM   3731  OE2 GLU A 480     -22.952  28.596 -29.040  1.00 36.89           O  
ATOM   3732  N   GLU A 481     -24.368  22.563 -28.431  1.00 34.22           N  
ATOM   3733  CA  GLU A 481     -24.838  21.716 -29.523  1.00 34.22           C  
ATOM   3734  C   GLU A 481     -25.790  20.637 -29.015  1.00 34.22           C  
ATOM   3735  CB  GLU A 481     -23.655  21.073 -30.251  1.00 34.22           C  
ATOM   3736  O   GLU A 481     -25.386  19.490 -28.815  1.00 34.22           O  
ATOM   3737  CG  GLU A 481     -23.139  21.890 -31.427  1.00 34.22           C  
ATOM   3738  CD  GLU A 481     -22.705  21.035 -32.607  1.00 34.22           C  
ATOM   3739  OE1 GLU A 481     -22.515  21.584 -33.717  1.00 34.22           O  
ATOM   3740  OE2 GLU A 481     -22.555  19.807 -32.421  1.00 34.22           O  
ATOM   3741  N   GLU A 482     -26.665  20.944 -28.161  1.00 38.49           N  
ATOM   3742  CA  GLU A 482     -27.867  20.154 -27.912  1.00 38.49           C  
ATOM   3743  C   GLU A 482     -29.125  20.927 -28.296  1.00 38.49           C  
ATOM   3744  CB  GLU A 482     -27.938  19.731 -26.442  1.00 38.49           C  
ATOM   3745  O   GLU A 482     -29.348  22.039 -27.814  1.00 38.49           O  
ATOM   3746  CG  GLU A 482     -27.471  18.305 -26.190  1.00 38.49           C  
ATOM   3747  CD  GLU A 482     -28.034  17.706 -24.911  1.00 38.49           C  
ATOM   3748  OE1 GLU A 482     -27.907  16.477 -24.708  1.00 38.49           O  
ATOM   3749  OE2 GLU A 482     -28.609  18.472 -24.105  1.00 38.49           O  
ATOM   3750  N   GLY A 483     -29.361  21.133 -29.530  1.00 31.98           N  
ATOM   3751  CA  GLY A 483     -30.731  21.404 -29.935  1.00 31.98           C  
ATOM   3752  C   GLY A 483     -30.889  21.565 -31.435  1.00 31.98           C  
ATOM   3753  O   GLY A 483     -30.172  22.349 -32.060  1.00 31.98           O  
ATOM   3754  N   LYS A 484     -31.086  20.484 -32.203  1.00 29.14           N  
ATOM   3755  CA  LYS A 484     -31.982  20.632 -33.347  1.00 29.14           C  
ATOM   3756  C   LYS A 484     -31.889  19.426 -34.277  1.00 29.14           C  
ATOM   3757  CB  LYS A 484     -31.662  21.914 -34.117  1.00 29.14           C  
ATOM   3758  O   LYS A 484     -30.795  19.042 -34.696  1.00 29.14           O  
ATOM   3759  CG  LYS A 484     -32.706  23.009 -33.957  1.00 29.14           C  
ATOM   3760  CD  LYS A 484     -32.358  24.239 -34.785  1.00 29.14           C  
ATOM   3761  CE  LYS A 484     -33.406  25.334 -34.630  1.00 29.14           C  
ATOM   3762  NZ  LYS A 484     -33.082  26.532 -35.461  1.00 29.14           N  
ATOM   3763  N   GLU A 485     -32.771  18.377 -34.201  1.00 27.41           N  
ATOM   3764  CA  GLU A 485     -33.748  17.982 -35.212  1.00 27.41           C  
ATOM   3765  C   GLU A 485     -33.946  16.469 -35.226  1.00 27.41           C  
ATOM   3766  CB  GLU A 485     -33.315  18.469 -36.597  1.00 27.41           C  
ATOM   3767  O   GLU A 485     -32.978  15.711 -35.308  1.00 27.41           O  
ATOM   3768  CG  GLU A 485     -33.684  19.918 -36.883  1.00 27.41           C  
ATOM   3769  CD  GLU A 485     -33.459  20.320 -38.332  1.00 27.41           C  
ATOM   3770  OE1 GLU A 485     -33.797  21.467 -38.703  1.00 27.41           O  
ATOM   3771  OE2 GLU A 485     -32.942  19.480 -39.102  1.00 27.41           O  
ATOM   3772  N   GLU A 486     -35.016  15.971 -34.593  1.00 30.11           N  
ATOM   3773  CA  GLU A 486     -36.235  15.201 -34.820  1.00 30.11           C  
ATOM   3774  C   GLU A 486     -36.621  15.201 -36.296  1.00 30.11           C  
ATOM   3775  CB  GLU A 486     -37.386  15.754 -33.975  1.00 30.11           C  
ATOM   3776  O   GLU A 486     -36.574  16.242 -36.955  1.00 30.11           O  
ATOM   3777  CG  GLU A 486     -37.489  15.129 -32.591  1.00 30.11           C  
ATOM   3778  CD  GLU A 486     -38.892  15.186 -32.010  1.00 30.11           C  
ATOM   3779  OE1 GLU A 486     -39.137  14.564 -30.951  1.00 30.11           O  
ATOM   3780  OE2 GLU A 486     -39.755  15.858 -32.619  1.00 30.11           O  
ATOM   3781  N   GLU A 487     -36.808  14.007 -36.959  1.00 27.17           N  
ATOM   3782  CA  GLU A 487     -38.036  13.497 -37.560  1.00 27.17           C  
ATOM   3783  C   GLU A 487     -37.755  12.813 -38.895  1.00 27.17           C  
ATOM   3784  CB  GLU A 487     -39.051  14.627 -37.752  1.00 27.17           C  
ATOM   3785  O   GLU A 487     -37.044  13.360 -39.741  1.00 27.17           O  
ATOM   3786  CG  GLU A 487     -40.161  14.639 -36.711  1.00 27.17           C  
ATOM   3787  CD  GLU A 487     -41.387  15.424 -37.150  1.00 27.17           C  
ATOM   3788  OE1 GLU A 487     -42.425  15.368 -36.453  1.00 27.17           O  
ATOM   3789  OE2 GLU A 487     -41.309  16.098 -38.202  1.00 27.17           O  
ATOM   3790  N   GLY A 488     -38.072  11.493 -38.973  1.00 24.84           N  
ATOM   3791  CA  GLY A 488     -39.179  10.836 -39.649  1.00 24.84           C  
ATOM   3792  C   GLY A 488     -38.748  10.046 -40.870  1.00 24.84           C  
ATOM   3793  O   GLY A 488     -37.935  10.518 -41.667  1.00 24.84           O  
ATOM   3794  N   GLY A 489     -39.039   8.735 -40.813  1.00 25.39           N  
ATOM   3795  CA  GLY A 489     -40.050   7.863 -41.389  1.00 25.39           C  
ATOM   3796  C   GLY A 489     -39.733   7.438 -42.810  1.00 25.39           C  
ATOM   3797  O   GLY A 489     -39.284   8.251 -43.621  1.00 25.39           O  
ATOM   3798  N   GLU A 490     -39.750   6.094 -43.056  1.00 27.70           N  
ATOM   3799  CA  GLU A 490     -40.532   4.996 -43.615  1.00 27.70           C  
ATOM   3800  C   GLU A 490     -40.276   4.840 -45.111  1.00 27.70           C  
ATOM   3801  CB  GLU A 490     -42.026   5.213 -43.357  1.00 27.70           C  
ATOM   3802  O   GLU A 490     -40.245   5.829 -45.847  1.00 27.70           O  
ATOM   3803  CG  GLU A 490     -42.563   4.436 -42.164  1.00 27.70           C  
ATOM   3804  CD  GLU A 490     -44.045   4.668 -41.915  1.00 27.70           C  
ATOM   3805  OE1 GLU A 490     -44.618   4.018 -41.011  1.00 27.70           O  
ATOM   3806  OE2 GLU A 490     -44.639   5.504 -42.632  1.00 27.70           O  
ATOM   3807  N   GLU A 491     -40.065   3.559 -45.572  1.00 28.32           N  
ATOM   3808  CA  GLU A 491     -40.892   2.663 -46.374  1.00 28.32           C  
ATOM   3809  C   GLU A 491     -40.037   1.810 -47.307  1.00 28.32           C  
ATOM   3810  CB  GLU A 491     -41.919   3.459 -47.183  1.00 28.32           C  
ATOM   3811  O   GLU A 491     -39.132   2.322 -47.969  1.00 28.32           O  
ATOM   3812  CG  GLU A 491     -43.209   3.746 -46.427  1.00 28.32           C  
ATOM   3813  CD  GLU A 491     -44.287   4.374 -47.296  1.00 28.32           C  
ATOM   3814  OE1 GLU A 491     -45.408   4.614 -46.793  1.00 28.32           O  
ATOM   3815  OE2 GLU A 491     -44.008   4.627 -48.489  1.00 28.32           O  
ATOM   3816  N   GLU A 492     -40.290   0.433 -47.220  1.00 28.56           N  
ATOM   3817  CA  GLU A 492     -41.090  -0.498 -48.011  1.00 28.56           C  
ATOM   3818  C   GLU A 492     -40.279  -1.731 -48.400  1.00 28.56           C  
ATOM   3819  CB  GLU A 492     -41.632   0.192 -49.266  1.00 28.56           C  
ATOM   3820  O   GLU A 492     -39.140  -1.612 -48.857  1.00 28.56           O  
ATOM   3821  CG  GLU A 492     -43.013   0.804 -49.083  1.00 28.56           C  
ATOM   3822  CD  GLU A 492     -43.850   0.789 -50.352  1.00 28.56           C  
ATOM   3823  OE1 GLU A 492     -45.069   1.063 -50.279  1.00 28.56           O  
ATOM   3824  OE2 GLU A 492     -43.281   0.500 -51.429  1.00 28.56           O  
ATOM   3825  N   GLU A 493     -40.782  -2.943 -47.986  1.00 28.42           N  
ATOM   3826  CA  GLU A 493     -41.554  -4.114 -48.392  1.00 28.42           C  
ATOM   3827  C   GLU A 493     -40.772  -4.976 -49.379  1.00 28.42           C  
ATOM   3828  CB  GLU A 493     -42.890  -3.690 -49.007  1.00 28.42           C  
ATOM   3829  O   GLU A 493     -40.154  -4.456 -50.311  1.00 28.42           O  
ATOM   3830  CG  GLU A 493     -43.912  -3.209 -47.987  1.00 28.42           C  
ATOM   3831  CD  GLU A 493     -44.900  -4.288 -47.573  1.00 28.42           C  
ATOM   3832  OE1 GLU A 493     -45.603  -4.107 -46.553  1.00 28.42           O  
ATOM   3833  OE2 GLU A 493     -44.971  -5.322 -48.273  1.00 28.42           O  
ATOM   3834  N   ALA A 494     -40.638  -6.271 -49.097  1.00 28.47           N  
ATOM   3835  CA  ALA A 494     -41.367  -7.423 -49.622  1.00 28.47           C  
ATOM   3836  C   ALA A 494     -40.408  -8.467 -50.186  1.00 28.47           C  
ATOM   3837  CB  ALA A 494     -42.359  -6.981 -50.695  1.00 28.47           C  
ATOM   3838  O   ALA A 494     -39.485  -8.133 -50.932  1.00 28.47           O  
ATOM   3839  N   GLU A 495     -40.457  -9.656 -49.589  1.00 26.65           N  
ATOM   3840  CA  GLU A 495     -41.058 -10.931 -49.967  1.00 26.65           C  
ATOM   3841  C   GLU A 495     -39.988 -11.974 -50.280  1.00 26.65           C  
ATOM   3842  CB  GLU A 495     -41.987 -10.752 -51.171  1.00 26.65           C  
ATOM   3843  O   GLU A 495     -39.046 -11.699 -51.026  1.00 26.65           O  
ATOM   3844  CG  GLU A 495     -43.466 -10.823 -50.821  1.00 26.65           C  
ATOM   3845  CD  GLU A 495     -44.347 -11.179 -52.009  1.00 26.65           C  
ATOM   3846  OE1 GLU A 495     -45.551 -11.459 -51.810  1.00 26.65           O  
ATOM   3847  OE2 GLU A 495     -43.828 -11.179 -53.148  1.00 26.65           O  
ATOM   3848  N   GLY A 496     -39.957 -13.045 -49.464  1.00 24.92           N  
ATOM   3849  CA  GLY A 496     -40.506 -14.386 -49.585  1.00 24.92           C  
ATOM   3850  C   GLY A 496     -39.541 -15.371 -50.220  1.00 24.92           C  
ATOM   3851  O   GLY A 496     -38.908 -15.062 -51.231  1.00 24.92           O  
ATOM   3852  N   GLY A 497     -39.152 -16.367 -49.447  1.00 25.29           N  
ATOM   3853  CA  GLY A 497     -39.525 -17.753 -49.216  1.00 25.29           C  
ATOM   3854  C   GLY A 497     -39.139 -18.673 -50.359  1.00 25.29           C  
ATOM   3855  O   GLY A 497     -39.269 -18.306 -51.529  1.00 25.29           O  
ATOM   3856  N   GLU A 498     -38.379 -19.763 -50.082  1.00 25.87           N  
ATOM   3857  CA  GLU A 498     -38.731 -21.171 -49.923  1.00 25.87           C  
ATOM   3858  C   GLU A 498     -37.798 -22.067 -50.732  1.00 25.87           C  
ATOM   3859  CB  GLU A 498     -40.184 -21.413 -50.339  1.00 25.87           C  
ATOM   3860  O   GLU A 498     -37.533 -21.798 -51.906  1.00 25.87           O  
ATOM   3861  CG  GLU A 498     -41.187 -21.218 -49.211  1.00 25.87           C  
ATOM   3862  CD  GLU A 498     -42.616 -21.543 -49.616  1.00 25.87           C  
ATOM   3863  OE1 GLU A 498     -43.517 -21.505 -48.748  1.00 25.87           O  
ATOM   3864  OE2 GLU A 498     -42.837 -21.838 -50.812  1.00 25.87           O  
ATOM   3865  N   GLU A 499     -37.218 -23.097 -50.075  1.00 25.83           N  
ATOM   3866  CA  GLU A 499     -37.163 -24.501 -49.680  1.00 25.83           C  
ATOM   3867  C   GLU A 499     -37.214 -25.419 -50.898  1.00 25.83           C  
ATOM   3868  CB  GLU A 499     -38.308 -24.835 -48.721  1.00 25.83           C  
ATOM   3869  O   GLU A 499     -38.041 -25.227 -51.793  1.00 25.83           O  
ATOM   3870  CG  GLU A 499     -37.845 -25.254 -47.333  1.00 25.83           C  
ATOM   3871  CD  GLU A 499     -38.972 -25.784 -46.460  1.00 25.83           C  
ATOM   3872  OE1 GLU A 499     -38.696 -26.247 -45.330  1.00 25.83           O  
ATOM   3873  OE2 GLU A 499     -40.138 -25.736 -46.910  1.00 25.83           O  
ATOM   3874  N   GLU A 500     -36.272 -26.415 -51.059  1.00 26.86           N  
ATOM   3875  CA  GLU A 500     -36.083 -27.841 -50.808  1.00 26.86           C  
ATOM   3876  C   GLU A 500     -35.895 -28.610 -52.113  1.00 26.86           C  
ATOM   3877  CB  GLU A 500     -37.269 -28.412 -50.026  1.00 26.86           C  
ATOM   3878  O   GLU A 500     -36.624 -28.387 -53.081  1.00 26.86           O  
ATOM   3879  CG  GLU A 500     -36.953 -28.722 -48.570  1.00 26.86           C  
ATOM   3880  CD  GLU A 500     -38.077 -29.457 -47.856  1.00 26.86           C  
ATOM   3881  OE1 GLU A 500     -37.902 -29.832 -46.675  1.00 26.86           O  
ATOM   3882  OE2 GLU A 500     -39.140 -29.660 -48.484  1.00 26.86           O  
ATOM   3883  N   THR A 501     -34.848 -29.421 -52.196  1.00 22.61           N  
ATOM   3884  CA  THR A 501     -35.040 -30.779 -52.693  1.00 22.61           C  
ATOM   3885  C   THR A 501     -33.803 -31.633 -52.427  1.00 22.61           C  
ATOM   3886  CB  THR A 501     -35.354 -30.783 -54.201  1.00 22.61           C  
ATOM   3887  O   THR A 501     -32.674 -31.173 -52.610  1.00 22.61           O  
ATOM   3888  CG2 THR A 501     -36.740 -30.207 -54.475  1.00 22.61           C  
ATOM   3889  OG1 THR A 501     -34.376 -29.995 -54.889  1.00 22.61           O  
ATOM   3890  N   LYS A 502     -33.923 -32.628 -51.490  1.00 24.76           N  
ATOM   3891  CA  LYS A 502     -34.142 -34.072 -51.489  1.00 24.76           C  
ATOM   3892  C   LYS A 502     -32.834 -34.826 -51.714  1.00 24.76           C  
ATOM   3893  CB  LYS A 502     -35.162 -34.461 -52.559  1.00 24.76           C  
ATOM   3894  O   LYS A 502     -32.068 -34.495 -52.621  1.00 24.76           O  
ATOM   3895  CG  LYS A 502     -36.601 -34.481 -52.064  1.00 24.76           C  
ATOM   3896  CD  LYS A 502     -37.537 -35.102 -53.093  1.00 24.76           C  
ATOM   3897  CE  LYS A 502     -38.984 -35.081 -52.618  1.00 24.76           C  
ATOM   3898  NZ  LYS A 502     -39.913 -35.639 -53.646  1.00 24.76           N  
ATOM   3899  N   SER A 503     -32.312 -35.496 -50.709  1.00 27.50           N  
ATOM   3900  CA  SER A 503     -31.575 -36.756 -50.709  1.00 27.50           C  
ATOM   3901  C   SER A 503     -32.436 -37.901 -51.230  1.00 27.50           C  
ATOM   3902  CB  SER A 503     -31.073 -37.084 -49.302  1.00 27.50           C  
ATOM   3903  O   SER A 503     -33.657 -37.893 -51.059  1.00 27.50           O  
ATOM   3904  OG  SER A 503     -32.008 -36.662 -48.324  1.00 27.50           O  
ATOM   3905  N   PRO A 504     -31.847 -39.140 -51.607  1.00 51.27           N  
ATOM   3906  CA  PRO A 504     -30.753 -40.083 -51.854  1.00 51.27           C  
ATOM   3907  C   PRO A 504     -31.131 -41.177 -52.851  1.00 51.27           C  
ATOM   3908  CB  PRO A 504     -30.479 -40.676 -50.470  1.00 51.27           C  
ATOM   3909  O   PRO A 504     -32.181 -41.096 -53.493  1.00 51.27           O  
ATOM   3910  CG  PRO A 504     -31.819 -40.743 -49.811  1.00 51.27           C  
ATOM   3911  CD  PRO A 504     -32.821 -40.063 -50.698  1.00 51.27           C  
ATOM   3912  N   PRO A 505     -30.141 -42.184 -52.984  1.00 42.49           N  
ATOM   3913  CA  PRO A 505     -30.184 -43.456 -52.259  1.00 42.49           C  
ATOM   3914  C   PRO A 505     -28.876 -44.237 -52.360  1.00 42.49           C  
ATOM   3915  CB  PRO A 505     -31.326 -44.213 -52.941  1.00 42.49           C  
ATOM   3916  O   PRO A 505     -27.968 -43.836 -53.092  1.00 42.49           O  
ATOM   3917  CG  PRO A 505     -31.253 -43.802 -54.376  1.00 42.49           C  
ATOM   3918  CD  PRO A 505     -30.213 -42.727 -54.512  1.00 42.49           C  
ATOM   3919  N   ALA A 506     -28.475 -45.192 -51.394  1.00 30.95           N  
ATOM   3920  CA  ALA A 506     -28.072 -46.456 -50.785  1.00 30.95           C  
ATOM   3921  C   ALA A 506     -27.780 -47.510 -51.849  1.00 30.95           C  
ATOM   3922  CB  ALA A 506     -29.153 -46.955 -49.829  1.00 30.95           C  
ATOM   3923  O   ALA A 506     -28.520 -47.635 -52.828  1.00 30.95           O  
ATOM   3924  N   GLU A 507     -26.686 -48.440 -51.615  1.00 24.49           N  
ATOM   3925  CA  GLU A 507     -26.702 -49.900 -51.598  1.00 24.49           C  
ATOM   3926  C   GLU A 507     -25.320 -50.463 -51.278  1.00 24.49           C  
ATOM   3927  CB  GLU A 507     -27.195 -50.448 -52.940  1.00 24.49           C  
ATOM   3928  O   GLU A 507     -24.320 -50.035 -51.858  1.00 24.49           O  
ATOM   3929  CG  GLU A 507     -28.610 -51.007 -52.892  1.00 24.49           C  
ATOM   3930  CD  GLU A 507     -28.942 -51.899 -54.078  1.00 24.49           C  
ATOM   3931  OE1 GLU A 507     -30.030 -52.519 -54.085  1.00 24.49           O  
ATOM   3932  OE2 GLU A 507     -28.108 -51.980 -55.007  1.00 24.49           O  
ATOM   3933  N   GLU A 508     -25.090 -51.378 -50.249  1.00 27.68           N  
ATOM   3934  CA  GLU A 508     -24.766 -52.648 -49.605  1.00 27.68           C  
ATOM   3935  C   GLU A 508     -23.983 -53.559 -50.546  1.00 27.68           C  
ATOM   3936  CB  GLU A 508     -26.040 -53.351 -49.130  1.00 27.68           C  
ATOM   3937  O   GLU A 508     -24.332 -53.694 -51.721  1.00 27.68           O  
ATOM   3938  CG  GLU A 508     -26.130 -53.506 -47.619  1.00 27.68           C  
ATOM   3939  CD  GLU A 508     -27.308 -54.357 -47.173  1.00 27.68           C  
ATOM   3940  OE1 GLU A 508     -27.417 -54.656 -45.962  1.00 27.68           O  
ATOM   3941  OE2 GLU A 508     -28.128 -54.730 -48.041  1.00 27.68           O  
ATOM   3942  N   ALA A 509     -22.843 -54.278 -50.078  1.00 23.43           N  
ATOM   3943  CA  ALA A 509     -22.578 -55.712 -49.989  1.00 23.43           C  
ATOM   3944  C   ALA A 509     -21.083 -56.001 -50.096  1.00 23.43           C  
ATOM   3945  CB  ALA A 509     -23.341 -56.463 -51.076  1.00 23.43           C  
ATOM   3946  O   ALA A 509     -20.392 -55.424 -50.940  1.00 23.43           O  
ATOM   3947  N   ALA A 510     -20.441 -56.685 -49.051  1.00 26.07           N  
ATOM   3948  CA  ALA A 510     -19.853 -57.955 -48.634  1.00 26.07           C  
ATOM   3949  C   ALA A 510     -18.950 -58.525 -49.724  1.00 26.07           C  
ATOM   3950  CB  ALA A 510     -20.948 -58.958 -48.277  1.00 26.07           C  
ATOM   3951  O   ALA A 510     -19.343 -58.597 -50.890  1.00 26.07           O  
ATOM   3952  N   SER A 511     -17.622 -58.756 -49.407  1.00 25.34           N  
ATOM   3953  CA  SER A 511     -16.378 -59.510 -49.527  1.00 25.34           C  
ATOM   3954  C   SER A 511     -16.464 -60.544 -50.644  1.00 25.34           C  
ATOM   3955  CB  SER A 511     -16.041 -60.202 -48.205  1.00 25.34           C  
ATOM   3956  O   SER A 511     -17.555 -60.999 -50.994  1.00 25.34           O  
ATOM   3957  OG  SER A 511     -17.193 -60.812 -47.649  1.00 25.34           O  
ATOM   3958  N   PRO A 512     -15.185 -61.161 -51.083  1.00 44.06           N  
ATOM   3959  CA  PRO A 512     -14.130 -62.030 -50.555  1.00 44.06           C  
ATOM   3960  C   PRO A 512     -12.889 -62.056 -51.444  1.00 44.06           C  
ATOM   3961  CB  PRO A 512     -14.797 -63.407 -50.508  1.00 44.06           C  
ATOM   3962  O   PRO A 512     -12.894 -61.481 -52.535  1.00 44.06           O  
ATOM   3963  CG  PRO A 512     -15.707 -63.431 -51.694  1.00 44.06           C  
ATOM   3964  CD  PRO A 512     -15.711 -62.066 -52.320  1.00 44.06           C  
ATOM   3965  N   GLU A 513     -11.655 -62.302 -50.787  1.00 25.19           N  
ATOM   3966  CA  GLU A 513     -10.626 -63.336 -50.726  1.00 25.19           C  
ATOM   3967  C   GLU A 513      -9.306 -62.837 -51.306  1.00 25.19           C  
ATOM   3968  CB  GLU A 513     -11.084 -64.595 -51.467  1.00 25.19           C  
ATOM   3969  O   GLU A 513      -9.285 -62.220 -52.373  1.00 25.19           O  
ATOM   3970  CG  GLU A 513     -11.793 -65.608 -50.580  1.00 25.19           C  
ATOM   3971  CD  GLU A 513     -12.085 -66.923 -51.285  1.00 25.19           C  
ATOM   3972  OE1 GLU A 513     -12.586 -67.865 -50.630  1.00 25.19           O  
ATOM   3973  OE2 GLU A 513     -11.810 -67.012 -52.502  1.00 25.19           O  
ATOM   3974  N   LYS A 514      -8.133 -63.004 -50.538  1.00 26.42           N  
ATOM   3975  CA  LYS A 514      -6.982 -63.901 -50.585  1.00 26.42           C  
ATOM   3976  C   LYS A 514      -5.674 -63.124 -50.456  1.00 26.42           C  
ATOM   3977  CB  LYS A 514      -6.985 -64.711 -51.882  1.00 26.42           C  
ATOM   3978  O   LYS A 514      -5.467 -62.129 -51.153  1.00 26.42           O  
ATOM   3979  CG  LYS A 514      -7.780 -66.006 -51.801  1.00 26.42           C  
ATOM   3980  CD  LYS A 514      -7.582 -66.862 -53.045  1.00 26.42           C  
ATOM   3981  CE  LYS A 514      -8.443 -68.118 -53.003  1.00 26.42           C  
ATOM   3982  NZ  LYS A 514      -8.185 -69.006 -54.176  1.00 26.42           N  
ATOM   3983  N   GLU A 515      -4.868 -63.419 -49.379  1.00 23.32           N  
ATOM   3984  CA  GLU A 515      -3.681 -64.243 -49.176  1.00 23.32           C  
ATOM   3985  C   GLU A 515      -2.439 -63.381 -48.972  1.00 23.32           C  
ATOM   3986  CB  GLU A 515      -3.475 -65.190 -50.361  1.00 23.32           C  
ATOM   3987  O   GLU A 515      -2.198 -62.440 -49.731  1.00 23.32           O  
ATOM   3988  CG  GLU A 515      -4.017 -66.593 -50.128  1.00 23.32           C  
ATOM   3989  CD  GLU A 515      -3.464 -67.619 -51.104  1.00 23.32           C  
ATOM   3990  OE1 GLU A 515      -3.756 -68.827 -50.946  1.00 23.32           O  
ATOM   3991  OE2 GLU A 515      -2.732 -67.213 -52.034  1.00 23.32           O  
ATOM   3992  N   ALA A 516      -1.859 -63.427 -47.777  1.00 24.37           N  
ATOM   3993  CA  ALA A 516      -0.663 -64.169 -47.385  1.00 24.37           C  
ATOM   3994  C   ALA A 516       0.311 -63.275 -46.622  1.00 24.37           C  
ATOM   3995  CB  ALA A 516       0.019 -64.767 -48.612  1.00 24.37           C  
ATOM   3996  O   ALA A 516       0.613 -62.162 -47.058  1.00 24.37           O  
ATOM   3997  N   LYS A 517       0.386 -63.486 -45.294  1.00 23.14           N  
ATOM   3998  CA  LYS A 517       1.325 -64.125 -44.377  1.00 23.14           C  
ATOM   3999  C   LYS A 517       2.260 -63.099 -43.744  1.00 23.14           C  
ATOM   4000  CB  LYS A 517       2.138 -65.198 -45.102  1.00 23.14           C  
ATOM   4001  O   LYS A 517       2.893 -62.310 -44.449  1.00 23.14           O  
ATOM   4002  CG  LYS A 517       1.390 -66.507 -45.312  1.00 23.14           C  
ATOM   4003  CD  LYS A 517       2.323 -67.615 -45.782  1.00 23.14           C  
ATOM   4004  CE  LYS A 517       1.569 -68.915 -46.026  1.00 23.14           C  
ATOM   4005  NZ  LYS A 517       2.471 -69.991 -46.536  1.00 23.14           N  
ATOM   4006  N   SER A 518       2.056 -62.702 -42.512  1.00 27.79           N  
ATOM   4007  CA  SER A 518       2.993 -62.501 -41.412  1.00 27.79           C  
ATOM   4008  C   SER A 518       3.864 -63.733 -41.196  1.00 27.79           C  
ATOM   4009  CB  SER A 518       2.242 -62.165 -40.123  1.00 27.79           C  
ATOM   4010  O   SER A 518       3.486 -64.843 -41.577  1.00 27.79           O  
ATOM   4011  OG  SER A 518       1.228 -63.121 -39.867  1.00 27.79           O  
ATOM   4012  N   PRO A 519       5.067 -63.566 -40.550  1.00 35.92           N  
ATOM   4013  CA  PRO A 519       5.052 -63.807 -39.106  1.00 35.92           C  
ATOM   4014  C   PRO A 519       6.241 -63.171 -38.389  1.00 35.92           C  
ATOM   4015  CB  PRO A 519       5.104 -65.333 -39.002  1.00 35.92           C  
ATOM   4016  O   PRO A 519       7.186 -62.715 -39.038  1.00 35.92           O  
ATOM   4017  CG  PRO A 519       5.963 -65.764 -40.147  1.00 35.92           C  
ATOM   4018  CD  PRO A 519       6.271 -64.561 -40.992  1.00 35.92           C  
ATOM   4019  N   VAL A 520       6.047 -62.751 -37.061  1.00 24.38           N  
ATOM   4020  CA  VAL A 520       6.064 -63.389 -35.749  1.00 24.38           C  
ATOM   4021  C   VAL A 520       6.874 -62.542 -34.772  1.00 24.38           C  
ATOM   4022  CB  VAL A 520       6.642 -64.820 -35.822  1.00 24.38           C  
ATOM   4023  O   VAL A 520       7.977 -62.093 -35.095  1.00 24.38           O  
ATOM   4024  CG1 VAL A 520       6.696 -65.452 -34.432  1.00 24.38           C  
ATOM   4025  CG2 VAL A 520       5.815 -65.683 -36.772  1.00 24.38           C  
ATOM   4026  N   LYS A 521       6.370 -62.199 -33.646  1.00 28.52           N  
ATOM   4027  CA  LYS A 521       6.305 -62.018 -32.199  1.00 28.52           C  
ATOM   4028  C   LYS A 521       7.202 -63.020 -31.478  1.00 28.52           C  
ATOM   4029  CB  LYS A 521       4.864 -62.154 -31.705  1.00 28.52           C  
ATOM   4030  O   LYS A 521       7.202 -64.209 -31.807  1.00 28.52           O  
ATOM   4031  CG  LYS A 521       4.237 -60.842 -31.255  1.00 28.52           C  
ATOM   4032  CD  LYS A 521       2.829 -61.052 -30.715  1.00 28.52           C  
ATOM   4033  CE  LYS A 521       2.181 -59.734 -30.312  1.00 28.52           C  
ATOM   4034  NZ  LYS A 521       0.798 -59.934 -29.787  1.00 28.52           N  
ATOM   4035  N   GLU A 522       8.084 -62.633 -30.404  1.00 26.95           N  
ATOM   4036  CA  GLU A 522       8.150 -63.194 -29.058  1.00 26.95           C  
ATOM   4037  C   GLU A 522       9.424 -62.757 -28.339  1.00 26.95           C  
ATOM   4038  CB  GLU A 522       8.072 -64.722 -29.108  1.00 26.95           C  
ATOM   4039  O   GLU A 522      10.514 -62.806 -28.913  1.00 26.95           O  
ATOM   4040  CG  GLU A 522       6.893 -65.303 -28.340  1.00 26.95           C  
ATOM   4041  CD  GLU A 522       6.970 -66.812 -28.175  1.00 26.95           C  
ATOM   4042  OE1 GLU A 522       6.151 -67.382 -27.419  1.00 26.95           O  
ATOM   4043  OE2 GLU A 522       7.856 -67.429 -28.807  1.00 26.95           O  
ATOM   4044  N   GLU A 523       9.406 -62.221 -27.045  1.00 24.99           N  
ATOM   4045  CA  GLU A 523       9.536 -62.365 -25.598  1.00 24.99           C  
ATOM   4046  C   GLU A 523      10.990 -62.591 -25.194  1.00 24.99           C  
ATOM   4047  CB  GLU A 523       8.664 -63.517 -25.091  1.00 24.99           C  
ATOM   4048  O   GLU A 523      11.716 -63.333 -25.859  1.00 24.99           O  
ATOM   4049  CG  GLU A 523       7.407 -63.062 -24.363  1.00 24.99           C  
ATOM   4050  CD  GLU A 523       6.739 -64.174 -23.568  1.00 24.99           C  
ATOM   4051  OE1 GLU A 523       5.821 -63.881 -22.769  1.00 24.99           O  
ATOM   4052  OE2 GLU A 523       7.138 -65.346 -23.746  1.00 24.99           O  
ATOM   4053  N   ALA A 524      11.567 -61.849 -24.188  1.00 24.84           N  
ATOM   4054  CA  ALA A 524      12.187 -61.891 -22.866  1.00 24.84           C  
ATOM   4055  C   ALA A 524      13.350 -62.879 -22.838  1.00 24.84           C  
ATOM   4056  CB  ALA A 524      11.154 -62.261 -21.805  1.00 24.84           C  
ATOM   4057  O   ALA A 524      13.255 -63.975 -23.394  1.00 24.84           O  
ATOM   4058  N   LYS A 525      14.574 -62.533 -22.362  1.00 23.72           N  
ATOM   4059  CA  LYS A 525      15.621 -62.716 -21.360  1.00 23.72           C  
ATOM   4060  C   LYS A 525      16.477 -63.939 -21.676  1.00 23.72           C  
ATOM   4061  CB  LYS A 525      15.011 -62.850 -19.964  1.00 23.72           C  
ATOM   4062  O   LYS A 525      15.951 -65.032 -21.893  1.00 23.72           O  
ATOM   4063  CG  LYS A 525      15.341 -61.694 -19.031  1.00 23.72           C  
ATOM   4064  CD  LYS A 525      14.677 -61.867 -17.671  1.00 23.72           C  
ATOM   4065  CE  LYS A 525      14.958 -60.683 -16.756  1.00 23.72           C  
ATOM   4066  NZ  LYS A 525      14.133 -60.735 -15.512  1.00 23.72           N  
ATOM   4067  N   SER A 526      17.862 -63.802 -21.854  1.00 25.41           N  
ATOM   4068  CA  SER A 526      19.240 -64.147 -21.523  1.00 25.41           C  
ATOM   4069  C   SER A 526      19.640 -65.482 -22.141  1.00 25.41           C  
ATOM   4070  CB  SER A 526      19.430 -64.201 -20.006  1.00 25.41           C  
ATOM   4071  O   SER A 526      18.792 -66.351 -22.358  1.00 25.41           O  
ATOM   4072  OG  SER A 526      18.414 -63.467 -19.345  1.00 25.41           O  
ATOM   4073  N   PRO A 527      21.073 -65.969 -22.180  1.00 37.75           N  
ATOM   4074  CA  PRO A 527      22.536 -66.038 -22.128  1.00 37.75           C  
ATOM   4075  C   PRO A 527      23.101 -67.199 -22.943  1.00 37.75           C  
ATOM   4076  CB  PRO A 527      22.827 -66.226 -20.636  1.00 37.75           C  
ATOM   4077  O   PRO A 527      22.345 -67.936 -23.582  1.00 37.75           O  
ATOM   4078  CG  PRO A 527      21.698 -67.064 -20.129  1.00 37.75           C  
ATOM   4079  CD  PRO A 527      20.694 -67.231 -21.234  1.00 37.75           C  
ATOM   4080  N   ALA A 528      24.372 -67.088 -23.436  1.00 23.55           N  
ATOM   4081  CA  ALA A 528      25.468 -68.050 -23.353  1.00 23.55           C  
ATOM   4082  C   ALA A 528      26.374 -67.957 -24.577  1.00 23.55           C  
ATOM   4083  CB  ALA A 528      24.921 -69.468 -23.206  1.00 23.55           C  
ATOM   4084  O   ALA A 528      25.895 -67.967 -25.714  1.00 23.55           O  
ATOM   4085  N   GLU A 529      27.697 -67.611 -24.437  1.00 23.73           N  
ATOM   4086  CA  GLU A 529      28.994 -68.270 -24.314  1.00 23.73           C  
ATOM   4087  C   GLU A 529      29.497 -68.756 -25.670  1.00 23.73           C  
ATOM   4088  CB  GLU A 529      28.910 -69.443 -23.333  1.00 23.73           C  
ATOM   4089  O   GLU A 529      28.781 -69.455 -26.390  1.00 23.73           O  
ATOM   4090  CG  GLU A 529      29.819 -69.298 -22.122  1.00 23.73           C  
ATOM   4091  CD  GLU A 529      29.924 -70.570 -21.295  1.00 23.73           C  
ATOM   4092  OE1 GLU A 529      30.758 -70.620 -20.362  1.00 23.73           O  
ATOM   4093  OE2 GLU A 529      29.168 -71.524 -21.583  1.00 23.73           O  
ATOM   4094  N   ALA A 530      30.761 -68.286 -26.126  1.00 25.35           N  
ATOM   4095  CA  ALA A 530      32.175 -68.652 -26.117  1.00 25.35           C  
ATOM   4096  C   ALA A 530      32.671 -68.958 -27.528  1.00 25.35           C  
ATOM   4097  CB  ALA A 530      32.410 -69.851 -25.202  1.00 25.35           C  
ATOM   4098  O   ALA A 530      31.997 -69.652 -28.292  1.00 25.35           O  
ATOM   4099  N   LYS A 531      33.826 -68.289 -27.939  1.00 26.00           N  
ATOM   4100  CA  LYS A 531      35.204 -68.744 -28.095  1.00 26.00           C  
ATOM   4101  C   LYS A 531      35.960 -67.875 -29.096  1.00 26.00           C  
ATOM   4102  CB  LYS A 531      35.240 -70.207 -28.540  1.00 26.00           C  
ATOM   4103  O   LYS A 531      35.541 -67.736 -30.247  1.00 26.00           O  
ATOM   4104  CG  LYS A 531      35.248 -71.203 -27.389  1.00 26.00           C  
ATOM   4105  CD  LYS A 531      35.647 -72.596 -27.860  1.00 26.00           C  
ATOM   4106  CE  LYS A 531      35.637 -73.598 -26.713  1.00 26.00           C  
ATOM   4107  NZ  LYS A 531      35.889 -74.990 -27.192  1.00 26.00           N  
ATOM   4108  N   SER A 532      37.078 -67.172 -28.655  1.00 30.72           N  
ATOM   4109  CA  SER A 532      38.501 -67.035 -28.362  1.00 30.72           C  
ATOM   4110  C   SER A 532      39.317 -66.886 -29.641  1.00 30.72           C  
ATOM   4111  CB  SER A 532      39.002 -68.241 -27.565  1.00 30.72           C  
ATOM   4112  O   SER A 532      38.913 -67.368 -30.702  1.00 30.72           O  
ATOM   4113  OG  SER A 532      37.959 -69.179 -27.364  1.00 30.72           O  
ATOM   4114  N   PRO A 533      40.591 -66.521 -29.349  1.00 36.87           N  
ATOM   4115  CA  PRO A 533      41.654 -66.823 -28.387  1.00 36.87           C  
ATOM   4116  C   PRO A 533      42.618 -65.656 -28.187  1.00 36.87           C  
ATOM   4117  CB  PRO A 533      42.369 -68.021 -29.018  1.00 36.87           C  
ATOM   4118  O   PRO A 533      42.641 -64.725 -28.995  1.00 36.87           O  
ATOM   4119  CG  PRO A 533      42.295 -67.778 -30.490  1.00 36.87           C  
ATOM   4120  CD  PRO A 533      41.427 -66.577 -30.733  1.00 36.87           C  
ATOM   4121  N   GLU A 534      43.117 -65.569 -26.851  1.00 24.91           N  
ATOM   4122  CA  GLU A 534      44.117 -66.064 -25.910  1.00 24.91           C  
ATOM   4123  C   GLU A 534      45.154 -64.991 -25.591  1.00 24.91           C  
ATOM   4124  CB  GLU A 534      44.807 -67.313 -26.465  1.00 24.91           C  
ATOM   4125  O   GLU A 534      45.710 -64.368 -26.498  1.00 24.91           O  
ATOM   4126  CG  GLU A 534      44.453 -68.593 -25.721  1.00 24.91           C  
ATOM   4127  CD  GLU A 534      45.187 -69.815 -26.249  1.00 24.91           C  
ATOM   4128  OE1 GLU A 534      45.043 -70.911 -25.659  1.00 24.91           O  
ATOM   4129  OE2 GLU A 534      45.911 -69.677 -27.260  1.00 24.91           O  
ATOM   4130  N   LYS A 535      45.274 -64.569 -24.270  1.00 23.82           N  
ATOM   4131  CA  LYS A 535      46.289 -64.719 -23.231  1.00 23.82           C  
ATOM   4132  C   LYS A 535      46.779 -63.359 -22.742  1.00 23.82           C  
ATOM   4133  CB  LYS A 535      47.467 -65.546 -23.747  1.00 23.82           C  
ATOM   4134  O   LYS A 535      47.203 -62.522 -23.541  1.00 23.82           O  
ATOM   4135  CG  LYS A 535      47.677 -66.856 -23.002  1.00 23.82           C  
ATOM   4136  CD  LYS A 535      48.890 -67.611 -23.529  1.00 23.82           C  
ATOM   4137  CE  LYS A 535      49.059 -68.955 -22.834  1.00 23.82           C  
ATOM   4138  NZ  LYS A 535      50.283 -69.671 -23.303  1.00 23.82           N  
ATOM   4139  N   GLU A 536      46.361 -62.960 -21.485  1.00 24.90           N  
ATOM   4140  CA  GLU A 536      47.033 -62.942 -20.189  1.00 24.90           C  
ATOM   4141  C   GLU A 536      47.081 -61.530 -19.612  1.00 24.90           C  
ATOM   4142  CB  GLU A 536      48.450 -63.508 -20.310  1.00 24.90           C  
ATOM   4143  O   GLU A 536      47.509 -60.591 -20.287  1.00 24.90           O  
ATOM   4144  CG  GLU A 536      48.609 -64.900 -19.715  1.00 24.90           C  
ATOM   4145  CD  GLU A 536      50.057 -65.278 -19.451  1.00 24.90           C  
ATOM   4146  OE1 GLU A 536      50.304 -66.334 -18.824  1.00 24.90           O  
ATOM   4147  OE2 GLU A 536      50.952 -64.513 -19.873  1.00 24.90           O  
ATOM   4148  N   GLU A 537      46.340 -61.155 -18.512  1.00 24.53           N  
ATOM   4149  CA  GLU A 537      46.626 -61.125 -17.081  1.00 24.53           C  
ATOM   4150  C   GLU A 537      46.665 -59.692 -16.556  1.00 24.53           C  
ATOM   4151  CB  GLU A 537      47.951 -61.831 -16.782  1.00 24.53           C  
ATOM   4152  O   GLU A 537      47.326 -58.830 -17.139  1.00 24.53           O  
ATOM   4153  CG  GLU A 537      47.789 -63.179 -16.094  1.00 24.53           C  
ATOM   4154  CD  GLU A 537      49.083 -63.707 -15.496  1.00 24.53           C  
ATOM   4155  OE1 GLU A 537      49.042 -64.719 -14.760  1.00 24.53           O  
ATOM   4156  OE2 GLU A 537      50.145 -63.103 -15.764  1.00 24.53           O  
ATOM   4157  N   ALA A 538      45.779 -59.191 -15.630  1.00 25.53           N  
ATOM   4158  CA  ALA A 538      45.664 -58.987 -14.188  1.00 25.53           C  
ATOM   4159  C   ALA A 538      46.109 -57.581 -13.796  1.00 25.53           C  
ATOM   4160  CB  ALA A 538      46.485 -60.032 -13.436  1.00 25.53           C  
ATOM   4161  O   ALA A 538      47.118 -57.080 -14.297  1.00 25.53           O  
ATOM   4162  N   LYS A 539      45.297 -56.698 -12.916  1.00 23.74           N  
ATOM   4163  CA  LYS A 539      45.409 -56.410 -11.489  1.00 23.74           C  
ATOM   4164  C   LYS A 539      45.117 -54.940 -11.201  1.00 23.74           C  
ATOM   4165  CB  LYS A 539      46.802 -56.777 -10.975  1.00 23.74           C  
ATOM   4166  O   LYS A 539      45.560 -54.057 -11.938  1.00 23.74           O  
ATOM   4167  CG  LYS A 539      46.944 -58.234 -10.559  1.00 23.74           C  
ATOM   4168  CD  LYS A 539      48.289 -58.497  -9.895  1.00 23.74           C  
ATOM   4169  CE  LYS A 539      48.454 -59.966  -9.528  1.00 23.74           C  
ATOM   4170  NZ  LYS A 539      49.804 -60.245  -8.953  1.00 23.74           N  
ATOM   4171  N   SER A 540      44.087 -54.395 -10.339  1.00 20.73           N  
ATOM   4172  CA  SER A 540      44.417 -53.533  -9.208  1.00 20.73           C  
ATOM   4173  C   SER A 540      45.840 -53.783  -8.720  1.00 20.73           C  
ATOM   4174  CB  SER A 540      43.430 -53.753  -8.061  1.00 20.73           C  
ATOM   4175  O   SER A 540      46.373 -54.883  -8.881  1.00 20.73           O  
ATOM   4176  OG  SER A 540      43.218 -55.136  -7.837  1.00 20.73           O  
ATOM   4177  N   PRO A 541      46.468 -52.793  -7.806  1.00 39.62           N  
ATOM   4178  CA  PRO A 541      46.607 -51.572  -7.010  1.00 39.62           C  
ATOM   4179  C   PRO A 541      48.063 -51.240  -6.688  1.00 39.62           C  
ATOM   4180  CB  PRO A 541      45.825 -51.892  -5.734  1.00 39.62           C  
ATOM   4181  O   PRO A 541      48.976 -51.901  -7.190  1.00 39.62           O  
ATOM   4182  CG  PRO A 541      46.056 -53.350  -5.500  1.00 39.62           C  
ATOM   4183  CD  PRO A 541      46.799 -53.910  -6.678  1.00 39.62           C  
ATOM   4184  N   ALA A 542      48.492 -49.977  -6.513  1.00 25.06           N  
ATOM   4185  CA  ALA A 542      49.412 -49.487  -5.490  1.00 25.06           C  
ATOM   4186  C   ALA A 542      50.789 -50.129  -5.638  1.00 25.06           C  
ATOM   4187  CB  ALA A 542      48.850 -49.756  -4.096  1.00 25.06           C  
ATOM   4188  O   ALA A 542      50.896 -51.336  -5.868  1.00 25.06           O  
ATOM   4189  N   GLU A 543      51.886 -49.243  -5.841  1.00 22.21           N  
ATOM   4190  CA  GLU A 543      53.222 -49.244  -5.251  1.00 22.21           C  
ATOM   4191  C   GLU A 543      54.179 -48.366  -6.053  1.00 22.21           C  
ATOM   4192  CB  GLU A 543      53.769 -50.671  -5.159  1.00 22.21           C  
ATOM   4193  O   GLU A 543      54.296 -48.517  -7.270  1.00 22.21           O  
ATOM   4194  CG  GLU A 543      54.189 -51.079  -3.755  1.00 22.21           C  
ATOM   4195  CD  GLU A 543      54.894 -52.425  -3.707  1.00 22.21           C  
ATOM   4196  OE1 GLU A 543      55.693 -52.659  -2.772  1.00 22.21           O  
ATOM   4197  OE2 GLU A 543      54.647 -53.252  -4.613  1.00 22.21           O  
ATOM   4198  N   VAL A 544      54.709 -47.282  -5.451  1.00 22.76           N  
ATOM   4199  CA  VAL A 544      55.924 -47.111  -4.661  1.00 22.76           C  
ATOM   4200  C   VAL A 544      57.144 -47.127  -5.579  1.00 22.76           C  
ATOM   4201  CB  VAL A 544      56.057 -48.207  -3.580  1.00 22.76           C  
ATOM   4202  O   VAL A 544      57.266 -47.997  -6.446  1.00 22.76           O  
ATOM   4203  CG1 VAL A 544      57.284 -47.956  -2.705  1.00 22.76           C  
ATOM   4204  CG2 VAL A 544      54.792 -48.269  -2.726  1.00 22.76           C  
ATOM   4205  N   LYS A 545      57.958 -46.020  -5.539  1.00 26.09           N  
ATOM   4206  CA  LYS A 545      59.306 -46.046  -4.978  1.00 26.09           C  
ATOM   4207  C   LYS A 545      60.266 -45.205  -5.815  1.00 26.09           C  
ATOM   4208  CB  LYS A 545      59.819 -47.483  -4.878  1.00 26.09           C  
ATOM   4209  O   LYS A 545      60.364 -45.389  -7.030  1.00 26.09           O  
ATOM   4210  CG  LYS A 545      59.275 -48.253  -3.684  1.00 26.09           C  
ATOM   4211  CD  LYS A 545      60.100 -49.501  -3.400  1.00 26.09           C  
ATOM   4212  CE  LYS A 545      59.595 -50.239  -2.168  1.00 26.09           C  
ATOM   4213  NZ  LYS A 545      60.225 -51.586  -2.031  1.00 26.09           N  
ATOM   4214  N   SER A 546      60.716 -44.231  -5.158  1.00 29.38           N  
ATOM   4215  CA  SER A 546      62.048 -43.855  -4.696  1.00 29.38           C  
ATOM   4216  C   SER A 546      63.021 -43.725  -5.864  1.00 29.38           C  
ATOM   4217  CB  SER A 546      62.577 -44.881  -3.693  1.00 29.38           C  
ATOM   4218  O   SER A 546      62.835 -44.355  -6.907  1.00 29.38           O  
ATOM   4219  OG  SER A 546      61.887 -44.781  -2.459  1.00 29.38           O  
ATOM   4220  N   PRO A 547      64.099 -43.122  -5.548  1.00 34.37           N  
ATOM   4221  CA  PRO A 547      65.222 -43.739  -4.840  1.00 34.37           C  
ATOM   4222  C   PRO A 547      66.012 -42.739  -3.999  1.00 34.37           C  
ATOM   4223  CB  PRO A 547      66.086 -44.302  -5.972  1.00 34.37           C  
ATOM   4224  O   PRO A 547      65.818 -41.528  -4.131  1.00 34.37           O  
ATOM   4225  CG  PRO A 547      65.929 -43.326  -7.094  1.00 34.37           C  
ATOM   4226  CD  PRO A 547      64.882 -42.321  -6.708  1.00 34.37           C  
ATOM   4227  N   GLU A 548      66.254 -43.075  -2.794  1.00 28.71           N  
ATOM   4228  CA  GLU A 548      67.591 -43.487  -2.379  1.00 28.71           C  
ATOM   4229  C   GLU A 548      68.368 -42.317  -1.781  1.00 28.71           C  
ATOM   4230  CB  GLU A 548      68.362 -44.081  -3.561  1.00 28.71           C  
ATOM   4231  O   GLU A 548      68.506 -41.268  -2.414  1.00 28.71           O  
ATOM   4232  CG  GLU A 548      69.339 -45.180  -3.168  1.00 28.71           C  
ATOM   4233  CD  GLU A 548      70.129 -45.729  -4.345  1.00 28.71           C  
ATOM   4234  OE1 GLU A 548      71.287 -46.162  -4.149  1.00 28.71           O  
ATOM   4235  OE2 GLU A 548      69.586 -45.726  -5.472  1.00 28.71           O  
ATOM   4236  N   LYS A 549      68.576 -42.430  -0.435  1.00 23.99           N  
ATOM   4237  CA  LYS A 549      69.844 -42.794   0.191  1.00 23.99           C  
ATOM   4238  C   LYS A 549      70.162 -41.873   1.365  1.00 23.99           C  
ATOM   4239  CB  LYS A 549      70.980 -42.750  -0.833  1.00 23.99           C  
ATOM   4240  O   LYS A 549      70.170 -40.649   1.216  1.00 23.99           O  
ATOM   4241  CG  LYS A 549      72.084 -43.764  -0.576  1.00 23.99           C  
ATOM   4242  CD  LYS A 549      73.069 -43.823  -1.737  1.00 23.99           C  
ATOM   4243  CE  LYS A 549      74.140 -44.881  -1.508  1.00 23.99           C  
ATOM   4244  NZ  LYS A 549      75.066 -44.993  -2.675  1.00 23.99           N  
ATOM   4245  N   ALA A 550      70.179 -42.454   2.643  1.00 26.06           N  
ATOM   4246  CA  ALA A 550      71.046 -43.204   3.548  1.00 26.06           C  
ATOM   4247  C   ALA A 550      71.854 -42.264   4.437  1.00 26.06           C  
ATOM   4248  CB  ALA A 550      71.979 -44.117   2.757  1.00 26.06           C  
ATOM   4249  O   ALA A 550      72.486 -41.325   3.946  1.00 26.06           O  
ATOM   4250  N   LYS A 551      71.694 -42.454   5.772  1.00 26.90           N  
ATOM   4251  CA  LYS A 551      72.188 -43.132   6.967  1.00 26.90           C  
ATOM   4252  C   LYS A 551      72.957 -42.168   7.867  1.00 26.90           C  
ATOM   4253  CB  LYS A 551      73.079 -44.314   6.583  1.00 26.90           C  
ATOM   4254  O   LYS A 551      73.887 -41.497   7.416  1.00 26.90           O  
ATOM   4255  CG  LYS A 551      72.542 -45.665   7.031  1.00 26.90           C  
ATOM   4256  CD  LYS A 551      73.447 -46.804   6.581  1.00 26.90           C  
ATOM   4257  CE  LYS A 551      72.870 -48.162   6.959  1.00 26.90           C  
ATOM   4258  NZ  LYS A 551      73.582 -49.278   6.268  1.00 26.90           N  
ATOM   4259  N   SER A 552      72.601 -42.078   9.102  1.00 23.91           N  
ATOM   4260  CA  SER A 552      72.752 -42.208  10.548  1.00 23.91           C  
ATOM   4261  C   SER A 552      73.938 -41.395  11.055  1.00 23.91           C  
ATOM   4262  CB  SER A 552      72.924 -43.676  10.939  1.00 23.91           C  
ATOM   4263  O   SER A 552      74.953 -41.272  10.366  1.00 23.91           O  
ATOM   4264  OG  SER A 552      72.909 -44.508   9.792  1.00 23.91           O  
ATOM   4265  N   PRO A 553      74.161 -41.302  12.461  1.00 46.72           N  
ATOM   4266  CA  PRO A 553      73.477 -41.334  13.756  1.00 46.72           C  
ATOM   4267  C   PRO A 553      74.125 -40.414  14.788  1.00 46.72           C  
ATOM   4268  CB  PRO A 553      73.596 -42.800  14.181  1.00 46.72           C  
ATOM   4269  O   PRO A 553      75.098 -39.722  14.479  1.00 46.72           O  
ATOM   4270  CG  PRO A 553      74.928 -43.241  13.666  1.00 46.72           C  
ATOM   4271  CD  PRO A 553      75.500 -42.140  12.820  1.00 46.72           C  
ATOM   4272  N   ALA A 554      73.396 -39.950  15.929  1.00 25.61           N  
ATOM   4273  CA  ALA A 554      73.608 -40.030  17.372  1.00 25.61           C  
ATOM   4274  C   ALA A 554      73.729 -38.639  17.987  1.00 25.61           C  
ATOM   4275  CB  ALA A 554      74.854 -40.856  17.682  1.00 25.61           C  
ATOM   4276  O   ALA A 554      74.419 -37.772  17.446  1.00 25.61           O  
ATOM   4277  N   LYS A 555      73.034 -38.295  19.138  1.00 24.82           N  
ATOM   4278  CA  LYS A 555      73.316 -38.122  20.561  1.00 24.82           C  
ATOM   4279  C   LYS A 555      72.928 -36.724  21.032  1.00 24.82           C  
ATOM   4280  CB  LYS A 555      74.795 -38.381  20.850  1.00 24.82           C  
ATOM   4281  O   LYS A 555      73.291 -35.727  20.403  1.00 24.82           O  
ATOM   4282  CG  LYS A 555      75.041 -39.374  21.976  1.00 24.82           C  
ATOM   4283  CD  LYS A 555      76.529 -39.611  22.198  1.00 24.82           C  
ATOM   4284  CE  LYS A 555      76.776 -40.634  23.299  1.00 24.82           C  
ATOM   4285  NZ  LYS A 555      78.234 -40.879  23.511  1.00 24.82           N  
ATOM   4286  N   GLU A 556      72.106 -36.502  22.091  1.00 25.87           N  
ATOM   4287  CA  GLU A 556      72.036 -36.081  23.487  1.00 25.87           C  
ATOM   4288  C   GLU A 556      72.636 -34.690  23.675  1.00 25.87           C  
ATOM   4289  CB  GLU A 556      72.751 -37.089  24.390  1.00 25.87           C  
ATOM   4290  O   GLU A 556      73.727 -34.407  23.177  1.00 25.87           O  
ATOM   4291  CG  GLU A 556      71.880 -37.638  25.510  1.00 25.87           C  
ATOM   4292  CD  GLU A 556      72.647 -38.501  26.499  1.00 25.87           C  
ATOM   4293  OE1 GLU A 556      72.070 -38.892  27.539  1.00 25.87           O  
ATOM   4294  OE2 GLU A 556      73.836 -38.787  26.232  1.00 25.87           O  
ATOM   4295  N   GLU A 557      71.943 -33.706  24.354  1.00 24.43           N  
ATOM   4296  CA  GLU A 557      71.981 -32.967  25.613  1.00 24.43           C  
ATOM   4297  C   GLU A 557      72.367 -31.508  25.385  1.00 24.43           C  
ATOM   4298  CB  GLU A 557      72.958 -33.623  26.592  1.00 24.43           C  
ATOM   4299  O   GLU A 557      73.276 -31.216  24.605  1.00 24.43           O  
ATOM   4300  CG  GLU A 557      72.282 -34.471  27.659  1.00 24.43           C  
ATOM   4301  CD  GLU A 557      73.200 -34.814  28.822  1.00 24.43           C  
ATOM   4302  OE1 GLU A 557      72.708 -35.333  29.850  1.00 24.43           O  
ATOM   4303  OE2 GLU A 557      74.419 -34.561  28.705  1.00 24.43           O  
ATOM   4304  N   ALA A 558      71.577 -30.523  25.957  1.00 22.73           N  
ATOM   4305  CA  ALA A 558      71.678 -29.507  27.001  1.00 22.73           C  
ATOM   4306  C   ALA A 558      72.185 -28.185  26.432  1.00 22.73           C  
ATOM   4307  CB  ALA A 558      72.594 -29.986  28.124  1.00 22.73           C  
ATOM   4308  O   ALA A 558      73.121 -28.166  25.629  1.00 22.73           O  
ATOM   4309  N   LYS A 559      71.482 -27.037  26.730  1.00 22.01           N  
ATOM   4310  CA  LYS A 559      71.606 -25.819  27.526  1.00 22.01           C  
ATOM   4311  C   LYS A 559      72.405 -24.754  26.779  1.00 22.01           C  
ATOM   4312  CB  LYS A 559      72.266 -26.121  28.872  1.00 22.01           C  
ATOM   4313  O   LYS A 559      73.526 -25.010  26.335  1.00 22.01           O  
ATOM   4314  CG  LYS A 559      71.279 -26.381  30.000  1.00 22.01           C  
ATOM   4315  CD  LYS A 559      71.985 -26.490  31.346  1.00 22.01           C  
ATOM   4316  CE  LYS A 559      71.005 -26.803  32.469  1.00 22.01           C  
ATOM   4317  NZ  LYS A 559      71.702 -26.995  33.775  1.00 22.01           N  
ATOM   4318  N   SER A 560      71.828 -23.586  26.557  1.00 23.70           N  
ATOM   4319  CA  SER A 560      71.811 -22.131  26.665  1.00 23.70           C  
ATOM   4320  C   SER A 560      73.079 -21.519  26.079  1.00 23.70           C  
ATOM   4321  CB  SER A 560      71.655 -21.703  28.124  1.00 23.70           C  
ATOM   4322  O   SER A 560      74.162 -22.098  26.187  1.00 23.70           O  
ATOM   4323  OG  SER A 560      72.231 -22.661  28.994  1.00 23.70           O  
ATOM   4324  N   PRO A 561      73.138 -20.065  25.927  1.00 52.12           N  
ATOM   4325  CA  PRO A 561      73.088 -18.726  25.337  1.00 52.12           C  
ATOM   4326  C   PRO A 561      74.473 -18.113  25.147  1.00 52.12           C  
ATOM   4327  CB  PRO A 561      72.270 -17.923  26.352  1.00 52.12           C  
ATOM   4328  O   PRO A 561      75.480 -18.734  25.496  1.00 52.12           O  
ATOM   4329  CG  PRO A 561      72.642 -18.497  27.681  1.00 52.12           C  
ATOM   4330  CD  PRO A 561      73.520 -19.694  27.455  1.00 52.12           C  
ATOM   4331  N   PRO A 562      74.590 -16.761  24.831  1.00 46.58           N  
ATOM   4332  CA  PRO A 562      74.200 -15.350  24.791  1.00 46.58           C  
ATOM   4333  C   PRO A 562      75.136 -14.503  23.931  1.00 46.58           C  
ATOM   4334  CB  PRO A 562      74.273 -14.923  26.259  1.00 46.58           C  
ATOM   4335  O   PRO A 562      76.130 -15.013  23.408  1.00 46.58           O  
ATOM   4336  CG  PRO A 562      75.417 -15.699  26.827  1.00 46.58           C  
ATOM   4337  CD  PRO A 562      75.885 -16.683  25.794  1.00 46.58           C  
ATOM   4338  N   GLU A 563      74.636 -13.183  23.483  1.00 23.79           N  
ATOM   4339  CA  GLU A 563      75.042 -11.793  23.673  1.00 23.79           C  
ATOM   4340  C   GLU A 563      75.655 -11.218  22.400  1.00 23.79           C  
ATOM   4341  CB  GLU A 563      76.033 -11.677  24.834  1.00 23.79           C  
ATOM   4342  O   GLU A 563      76.501 -11.856  21.769  1.00 23.79           O  
ATOM   4343  CG  GLU A 563      75.477 -10.943  26.046  1.00 23.79           C  
ATOM   4344  CD  GLU A 563      76.550 -10.533  27.042  1.00 23.79           C  
ATOM   4345  OE1 GLU A 563      76.307  -9.604  27.847  1.00 23.79           O  
ATOM   4346  OE2 GLU A 563      77.641 -11.144  27.018  1.00 23.79           O  
ATOM   4347  N   ALA A 564      75.197  -9.946  21.969  1.00 26.49           N  
ATOM   4348  CA  ALA A 564      75.533  -8.524  21.959  1.00 26.49           C  
ATOM   4349  C   ALA A 564      76.431  -8.181  20.774  1.00 26.49           C  
ATOM   4350  CB  ALA A 564      76.210  -8.128  23.268  1.00 26.49           C  
ATOM   4351  O   ALA A 564      77.381  -8.909  20.476  1.00 26.49           O  
ATOM   4352  N   LYS A 565      76.120  -7.080  20.059  1.00 27.64           N  
ATOM   4353  CA  LYS A 565      76.504  -5.696  19.793  1.00 27.64           C  
ATOM   4354  C   LYS A 565      77.616  -5.625  18.750  1.00 27.64           C  
ATOM   4355  CB  LYS A 565      76.950  -5.006  21.083  1.00 27.64           C  
ATOM   4356  O   LYS A 565      78.643  -6.294  18.883  1.00 27.64           O  
ATOM   4357  CG  LYS A 565      75.802  -4.485  21.935  1.00 27.64           C  
ATOM   4358  CD  LYS A 565      76.281  -3.451  22.946  1.00 27.64           C  
ATOM   4359  CE  LYS A 565      75.133  -2.932  23.802  1.00 27.64           C  
ATOM   4360  NZ  LYS A 565      75.611  -1.984  24.852  1.00 27.64           N  
ATOM   4361  N   SER A 566      77.463  -4.766  17.766  1.00 32.14           N  
ATOM   4362  CA  SER A 566      77.756  -3.734  16.776  1.00 32.14           C  
ATOM   4363  C   SER A 566      79.128  -3.946  16.146  1.00 32.14           C  
ATOM   4364  CB  SER A 566      77.686  -2.346  17.412  1.00 32.14           C  
ATOM   4365  O   SER A 566      80.030  -4.498  16.781  1.00 32.14           O  
ATOM   4366  OG  SER A 566      77.968  -2.413  18.800  1.00 32.14           O  
ATOM   4367  N   PRO A 567      79.608  -3.040  15.085  1.00 45.92           N  
ATOM   4368  CA  PRO A 567      79.580  -1.631  14.686  1.00 45.92           C  
ATOM   4369  C   PRO A 567      80.061  -1.413  13.253  1.00 45.92           C  
ATOM   4370  CB  PRO A 567      80.527  -0.963  15.687  1.00 45.92           C  
ATOM   4371  O   PRO A 567      80.447  -2.369  12.576  1.00 45.92           O  
ATOM   4372  CG  PRO A 567      81.590  -1.982  15.945  1.00 45.92           C  
ATOM   4373  CD  PRO A 567      81.197  -3.264  15.268  1.00 45.92           C  
ATOM   4374  N   GLU A 568      79.744  -0.186  12.557  1.00 29.83           N  
ATOM   4375  CA  GLU A 568      80.291   1.098  12.129  1.00 29.83           C  
ATOM   4376  C   GLU A 568      80.509   1.130  10.619  1.00 29.83           C  
ATOM   4377  CB  GLU A 568      81.605   1.393  12.856  1.00 29.83           C  
ATOM   4378  O   GLU A 568      81.053   0.184  10.045  1.00 29.83           O  
ATOM   4379  CG  GLU A 568      81.482   2.445  13.948  1.00 29.83           C  
ATOM   4380  CD  GLU A 568      82.821   2.862  14.534  1.00 29.83           C  
ATOM   4381  OE1 GLU A 568      82.862   3.830  15.327  1.00 29.83           O  
ATOM   4382  OE2 GLU A 568      83.839   2.217  14.195  1.00 29.83           O  
ATOM   4383  N   LYS A 569      80.276   2.398   9.832  1.00 30.35           N  
ATOM   4384  CA  LYS A 569      80.786   3.671   9.332  1.00 30.35           C  
ATOM   4385  C   LYS A 569      80.684   3.745   7.811  1.00 30.35           C  
ATOM   4386  CB  LYS A 569      82.237   3.878   9.770  1.00 30.35           C  
ATOM   4387  O   LYS A 569      81.091   2.817   7.110  1.00 30.35           O  
ATOM   4388  CG  LYS A 569      82.466   5.150  10.573  1.00 30.35           C  
ATOM   4389  CD  LYS A 569      83.923   5.291  10.993  1.00 30.35           C  
ATOM   4390  CE  LYS A 569      84.143   6.535  11.842  1.00 30.35           C  
ATOM   4391  NZ  LYS A 569      85.583   6.719  12.193  1.00 30.35           N  
ATOM   4392  N   GLU A 570      80.335   5.040   7.080  1.00 29.39           N  
ATOM   4393  CA  GLU A 570      80.847   6.318   6.594  1.00 29.39           C  
ATOM   4394  C   GLU A 570      80.420   6.571   5.151  1.00 29.39           C  
ATOM   4395  CB  GLU A 570      82.373   6.364   6.707  1.00 29.39           C  
ATOM   4396  O   GLU A 570      80.529   5.684   4.302  1.00 29.39           O  
ATOM   4397  CG  GLU A 570      82.879   7.206   7.869  1.00 29.39           C  
ATOM   4398  CD  GLU A 570      84.385   7.412   7.851  1.00 29.39           C  
ATOM   4399  OE1 GLU A 570      84.908   8.144   8.721  1.00 29.39           O  
ATOM   4400  OE2 GLU A 570      85.047   6.837   6.958  1.00 29.39           O  
ATOM   4401  N   GLU A 571      80.058   7.943   4.688  1.00 27.58           N  
ATOM   4402  CA  GLU A 571      80.465   9.266   4.224  1.00 27.58           C  
ATOM   4403  C   GLU A 571      79.646   9.703   3.012  1.00 27.58           C  
ATOM   4404  CB  GLU A 571      81.957   9.281   3.883  1.00 27.58           C  
ATOM   4405  O   GLU A 571      79.437   8.920   2.083  1.00 27.58           O  
ATOM   4406  CG  GLU A 571      82.835   9.845   4.991  1.00 27.58           C  
ATOM   4407  CD  GLU A 571      84.227  10.232   4.515  1.00 27.58           C  
ATOM   4408  OE1 GLU A 571      84.994  10.828   5.304  1.00 27.58           O  
ATOM   4409  OE2 GLU A 571      84.552   9.937   3.343  1.00 27.58           O  
ATOM   4410  N   ALA A 572      79.132  11.081   2.830  1.00 28.57           N  
ATOM   4411  CA  ALA A 572      79.417  12.451   2.414  1.00 28.57           C  
ATOM   4412  C   ALA A 572      78.382  12.945   1.407  1.00 28.57           C  
ATOM   4413  CB  ALA A 572      80.820  12.546   1.819  1.00 28.57           C  
ATOM   4414  O   ALA A 572      78.013  12.221   0.480  1.00 28.57           O  
ATOM   4415  N   LYS A 573      77.803  14.313   1.521  1.00 24.73           N  
ATOM   4416  CA  LYS A 573      77.906  15.693   1.056  1.00 24.73           C  
ATOM   4417  C   LYS A 573      76.525  16.320   0.885  1.00 24.73           C  
ATOM   4418  CB  LYS A 573      78.678  15.760  -0.263  1.00 24.73           C  
ATOM   4419  O   LYS A 573      75.666  15.764   0.196  1.00 24.73           O  
ATOM   4420  CG  LYS A 573      80.190  15.774  -0.094  1.00 24.73           C  
ATOM   4421  CD  LYS A 573      80.897  16.061  -1.413  1.00 24.73           C  
ATOM   4422  CE  LYS A 573      82.411  16.017  -1.257  1.00 24.73           C  
ATOM   4423  NZ  LYS A 573      83.108  16.240  -2.559  1.00 24.73           N  
ATOM   4424  N   SER A 574      76.150  17.474   1.522  1.00 26.46           N  
ATOM   4425  CA  SER A 574      75.468  18.762   1.587  1.00 26.46           C  
ATOM   4426  C   SER A 574      75.700  19.576   0.318  1.00 26.46           C  
ATOM   4427  CB  SER A 574      75.939  19.558   2.806  1.00 26.46           C  
ATOM   4428  O   SER A 574      76.675  19.350  -0.400  1.00 26.46           O  
ATOM   4429  OG  SER A 574      77.350  19.682   2.810  1.00 26.46           O  
ATOM   4430  N   PRO A 575      74.953  20.960   0.155  1.00 47.03           N  
ATOM   4431  CA  PRO A 575      74.671  22.029   1.116  1.00 47.03           C  
ATOM   4432  C   PRO A 575      73.608  23.006   0.617  1.00 47.03           C  
ATOM   4433  CB  PRO A 575      76.024  22.728   1.272  1.00 47.03           C  
ATOM   4434  O   PRO A 575      73.198  22.938  -0.544  1.00 47.03           O  
ATOM   4435  CG  PRO A 575      76.658  22.640  -0.079  1.00 47.03           C  
ATOM   4436  CD  PRO A 575      75.791  21.786  -0.958  1.00 47.03           C  
ATOM   4437  N   ALA A 576      72.829  23.736   1.594  1.00 32.31           N  
ATOM   4438  CA  ALA A 576      72.942  24.977   2.355  1.00 32.31           C  
ATOM   4439  C   ALA A 576      71.823  25.949   1.990  1.00 32.31           C  
ATOM   4440  CB  ALA A 576      74.304  25.626   2.116  1.00 32.31           C  
ATOM   4441  O   ALA A 576      71.534  26.156   0.809  1.00 32.31           O  
ATOM   4442  N   GLU A 577      71.102  26.646   3.109  1.00 29.00           N  
ATOM   4443  CA  GLU A 577      71.329  27.819   3.948  1.00 29.00           C  
ATOM   4444  C   GLU A 577      70.012  28.492   4.324  1.00 29.00           C  
ATOM   4445  CB  GLU A 577      72.247  28.819   3.239  1.00 29.00           C  
ATOM   4446  O   GLU A 577      69.185  28.777   3.456  1.00 29.00           O  
ATOM   4447  CG  GLU A 577      73.404  29.308   4.098  1.00 29.00           C  
ATOM   4448  CD  GLU A 577      74.248  30.374   3.417  1.00 29.00           C  
ATOM   4449  OE1 GLU A 577      74.881  31.190   4.124  1.00 29.00           O  
ATOM   4450  OE2 GLU A 577      74.275  30.394   2.166  1.00 29.00           O  
ATOM   4451  N   VAL A 578      69.716  28.887   5.729  1.00 29.47           N  
ATOM   4452  CA  VAL A 578      70.051  29.779   6.834  1.00 29.47           C  
ATOM   4453  C   VAL A 578      68.773  30.253   7.522  1.00 29.47           C  
ATOM   4454  CB  VAL A 578      70.878  30.993   6.353  1.00 29.47           C  
ATOM   4455  O   VAL A 578      67.823  30.676   6.859  1.00 29.47           O  
ATOM   4456  CG1 VAL A 578      71.268  31.882   7.533  1.00 29.47           C  
ATOM   4457  CG2 VAL A 578      72.121  30.525   5.598  1.00 29.47           C  
ATOM   4458  N   LYS A 579      68.777  30.156   8.937  1.00 25.09           N  
ATOM   4459  CA  LYS A 579      69.037  31.109  10.012  1.00 25.09           C  
ATOM   4460  C   LYS A 579      68.204  30.785  11.249  1.00 25.09           C  
ATOM   4461  CB  LYS A 579      68.748  32.537   9.545  1.00 25.09           C  
ATOM   4462  O   LYS A 579      66.990  30.589  11.152  1.00 25.09           O  
ATOM   4463  CG  LYS A 579      69.863  33.153   8.712  1.00 25.09           C  
ATOM   4464  CD  LYS A 579      69.746  34.671   8.659  1.00 25.09           C  
ATOM   4465  CE  LYS A 579      70.878  35.291   7.850  1.00 25.09           C  
ATOM   4466  NZ  LYS A 579      70.689  36.762   7.670  1.00 25.09           N  
ATOM   4467  N   SER A 580      68.788  30.525  12.492  1.00 24.01           N  
ATOM   4468  CA  SER A 580      68.823  30.756  13.932  1.00 24.01           C  
ATOM   4469  C   SER A 580      68.605  32.228  14.262  1.00 24.01           C  
ATOM   4470  CB  SER A 580      70.156  30.285  14.518  1.00 24.01           C  
ATOM   4471  O   SER A 580      68.879  33.102  13.437  1.00 24.01           O  
ATOM   4472  OG  SER A 580      70.659  29.175  13.795  1.00 24.01           O  
ATOM   4473  N   PRO A 581      68.513  32.606  15.700  1.00 49.73           N  
ATOM   4474  CA  PRO A 581      68.887  32.064  17.009  1.00 49.73           C  
ATOM   4475  C   PRO A 581      68.251  32.829  18.168  1.00 49.73           C  
ATOM   4476  CB  PRO A 581      70.411  32.211  17.029  1.00 49.73           C  
ATOM   4477  O   PRO A 581      67.482  33.767  17.944  1.00 49.73           O  
ATOM   4478  CG  PRO A 581      70.683  33.475  16.279  1.00 49.73           C  
ATOM   4479  CD  PRO A 581      69.392  33.966  15.688  1.00 49.73           C  
ATOM   4480  N   GLU A 582      68.158  32.118  19.435  1.00 24.23           N  
ATOM   4481  CA  GLU A 582      68.739  32.616  20.678  1.00 24.23           C  
ATOM   4482  C   GLU A 582      68.178  31.873  21.886  1.00 24.23           C  
ATOM   4483  CB  GLU A 582      68.491  34.120  20.823  1.00 24.23           C  
ATOM   4484  O   GLU A 582      66.960  31.791  22.061  1.00 24.23           O  
ATOM   4485  CG  GLU A 582      69.692  34.894  21.347  1.00 24.23           C  
ATOM   4486  CD  GLU A 582      69.408  36.373  21.556  1.00 24.23           C  
ATOM   4487  OE1 GLU A 582      70.147  37.030  22.324  1.00 24.23           O  
ATOM   4488  OE2 GLU A 582      68.438  36.878  20.948  1.00 24.23           O  
ATOM   4489  N   LYS A 583      68.903  31.246  22.845  1.00 28.16           N  
ATOM   4490  CA  LYS A 583      69.542  30.800  24.080  1.00 28.16           C  
ATOM   4491  C   LYS A 583      69.478  31.882  25.154  1.00 28.16           C  
ATOM   4492  CB  LYS A 583      70.996  30.405  23.819  1.00 28.16           C  
ATOM   4493  O   LYS A 583      69.758  33.051  24.882  1.00 28.16           O  
ATOM   4494  CG  LYS A 583      71.435  29.142  24.546  1.00 28.16           C  
ATOM   4495  CD  LYS A 583      72.847  28.731  24.150  1.00 28.16           C  
ATOM   4496  CE  LYS A 583      73.261  27.430  24.824  1.00 28.16           C  
ATOM   4497  NZ  LYS A 583      74.658  27.040  24.465  1.00 28.16           N  
ATOM   4498  N   ALA A 584      69.241  31.437  26.507  1.00 23.71           N  
ATOM   4499  CA  ALA A 584      69.911  31.738  27.769  1.00 23.71           C  
ATOM   4500  C   ALA A 584      69.335  30.904  28.909  1.00 23.71           C  
ATOM   4501  CB  ALA A 584      69.795  33.226  28.091  1.00 23.71           C  
ATOM   4502  O   ALA A 584      68.115  30.796  29.052  1.00 23.71           O  
ATOM   4503  N   LYS A 585      70.109  30.114  29.809  1.00 27.32           N  
ATOM   4504  CA  LYS A 585      71.007  29.891  30.938  1.00 27.32           C  
ATOM   4505  C   LYS A 585      70.484  30.571  32.200  1.00 27.32           C  
ATOM   4506  CB  LYS A 585      72.413  30.399  30.614  1.00 27.32           C  
ATOM   4507  O   LYS A 585      70.164  31.761  32.183  1.00 27.32           O  
ATOM   4508  CG  LYS A 585      73.421  29.295  30.333  1.00 27.32           C  
ATOM   4509  CD  LYS A 585      74.815  29.859  30.089  1.00 27.32           C  
ATOM   4510  CE  LYS A 585      75.812  28.760  29.746  1.00 27.32           C  
ATOM   4511  NZ  LYS A 585      77.135  29.319  29.338  1.00 27.32           N  
ATOM   4512  N   SER A 586      70.448  29.905  33.440  1.00 27.32           N  
ATOM   4513  CA  SER A 586      70.913  29.607  34.791  1.00 27.32           C  
ATOM   4514  C   SER A 586      70.540  30.721  35.763  1.00 27.32           C  
ATOM   4515  CB  SER A 586      72.428  29.396  34.801  1.00 27.32           C  
ATOM   4516  O   SER A 586      70.504  31.894  35.387  1.00 27.32           O  
ATOM   4517  OG  SER A 586      73.060  30.238  33.852  1.00 27.32           O  
ATOM   4518  N   PRO A 587      70.915  30.602  37.372  1.00 56.35           N  
ATOM   4519  CA  PRO A 587      70.850  29.815  38.606  1.00 56.35           C  
ATOM   4520  C   PRO A 587      71.098  30.657  39.856  1.00 56.35           C  
ATOM   4521  CB  PRO A 587      71.957  28.775  38.420  1.00 56.35           C  
ATOM   4522  O   PRO A 587      71.182  31.885  39.771  1.00 56.35           O  
ATOM   4523  CG  PRO A 587      73.033  29.492  37.670  1.00 56.35           C  
ATOM   4524  CD  PRO A 587      72.518  30.846  37.276  1.00 56.35           C  
ATOM   4525  N   ALA A 588      70.746  30.023  41.144  1.00 22.63           N  
ATOM   4526  CA  ALA A 588      71.454  30.263  42.399  1.00 22.63           C  
ATOM   4527  C   ALA A 588      70.859  29.431  43.531  1.00 22.63           C  
ATOM   4528  CB  ALA A 588      71.415  31.747  42.757  1.00 22.63           C  
ATOM   4529  O   ALA A 588      69.637  29.342  43.669  1.00 22.63           O  
ATOM   4530  N   LYS A 589      71.666  28.687  44.524  1.00 26.28           N  
ATOM   4531  CA  LYS A 589      72.492  28.600  45.725  1.00 26.28           C  
ATOM   4532  C   LYS A 589      71.630  28.596  46.985  1.00 26.28           C  
ATOM   4533  CB  LYS A 589      73.490  29.758  45.776  1.00 26.28           C  
ATOM   4534  O   LYS A 589      70.738  29.433  47.135  1.00 26.28           O  
ATOM   4535  CG  LYS A 589      74.924  29.327  46.044  1.00 26.28           C  
ATOM   4536  CD  LYS A 589      75.875  30.517  46.043  1.00 26.28           C  
ATOM   4537  CE  LYS A 589      77.318  30.082  46.262  1.00 26.28           C  
ATOM   4538  NZ  LYS A 589      78.260  31.239  46.209  1.00 26.28           N  
ATOM   4539  N   GLU A 590      71.887  27.668  48.121  1.00 27.49           N  
ATOM   4540  CA  GLU A 590      72.514  27.476  49.425  1.00 27.49           C  
ATOM   4541  C   GLU A 590      71.504  27.652  50.555  1.00 27.49           C  
ATOM   4542  CB  GLU A 590      73.683  28.448  49.607  1.00 27.49           C  
ATOM   4543  O   GLU A 590      70.763  28.636  50.584  1.00 27.49           O  
ATOM   4544  CG  GLU A 590      75.021  27.764  49.845  1.00 27.49           C  
ATOM   4545  CD  GLU A 590      76.154  28.740  50.117  1.00 27.49           C  
ATOM   4546  OE1 GLU A 590      77.287  28.290  50.403  1.00 27.49           O  
ATOM   4547  OE2 GLU A 590      75.907  29.965  50.045  1.00 27.49           O  
ATOM   4548  N   GLU A 591      71.454  26.700  51.630  1.00 28.06           N  
ATOM   4549  CA  GLU A 591      71.839  26.268  52.970  1.00 28.06           C  
ATOM   4550  C   GLU A 591      70.877  26.813  54.022  1.00 28.06           C  
ATOM   4551  CB  GLU A 591      73.270  26.709  53.287  1.00 28.06           C  
ATOM   4552  O   GLU A 591      70.536  27.998  54.005  1.00 28.06           O  
ATOM   4553  CG  GLU A 591      74.325  25.670  52.937  1.00 28.06           C  
ATOM   4554  CD  GLU A 591      75.665  25.925  53.610  1.00 28.06           C  
ATOM   4555  OE1 GLU A 591      76.562  25.056  53.525  1.00 28.06           O  
ATOM   4556  OE2 GLU A 591      75.818  27.003  54.227  1.00 28.06           O  
ATOM   4557  N   ALA A 592      70.342  25.888  54.980  1.00 26.14           N  
ATOM   4558  CA  ALA A 592      70.593  25.492  56.363  1.00 26.14           C  
ATOM   4559  C   ALA A 592      69.325  24.950  57.017  1.00 26.14           C  
ATOM   4560  CB  ALA A 592      71.138  26.671  57.165  1.00 26.14           C  
ATOM   4561  O   ALA A 592      68.250  25.541  56.887  1.00 26.14           O  
ATOM   4562  N   LYS A 593      69.401  23.663  57.676  1.00 25.80           N  
ATOM   4563  CA  LYS A 593      69.581  23.012  58.970  1.00 25.80           C  
ATOM   4564  C   LYS A 593      68.286  22.358  59.442  1.00 25.80           C  
ATOM   4565  CB  LYS A 593      70.070  24.018  60.014  1.00 25.80           C  
ATOM   4566  O   LYS A 593      67.239  23.007  59.494  1.00 25.80           O  
ATOM   4567  CG  LYS A 593      71.585  24.102  60.130  1.00 25.80           C  
ATOM   4568  CD  LYS A 593      72.007  24.947  61.325  1.00 25.80           C  
ATOM   4569  CE  LYS A 593      73.521  25.086  61.406  1.00 25.80           C  
ATOM   4570  NZ  LYS A 593      73.937  25.983  62.525  1.00 25.80           N  
ATOM   4571  N   SER A 594      68.276  20.987  59.664  1.00 25.01           N  
ATOM   4572  CA  SER A 594      67.839  19.841  60.454  1.00 25.01           C  
ATOM   4573  C   SER A 594      67.147  20.287  61.738  1.00 25.01           C  
ATOM   4574  CB  SER A 594      69.026  18.938  60.792  1.00 25.01           C  
ATOM   4575  O   SER A 594      67.462  21.346  62.284  1.00 25.01           O  
ATOM   4576  OG  SER A 594      70.098  19.696  61.326  1.00 25.01           O  
ATOM   4577  N   PRO A 595      66.513  19.302  62.528  1.00 44.80           N  
ATOM   4578  CA  PRO A 595      66.412  17.842  62.591  1.00 44.80           C  
ATOM   4579  C   PRO A 595      65.128  17.367  63.266  1.00 44.80           C  
ATOM   4580  CB  PRO A 595      67.641  17.439  63.410  1.00 44.80           C  
ATOM   4581  O   PRO A 595      64.370  18.181  63.800  1.00 44.80           O  
ATOM   4582  CG  PRO A 595      67.819  18.544  64.401  1.00 44.80           C  
ATOM   4583  CD  PRO A 595      66.832  19.631  64.085  1.00 44.80           C  
ATOM   4584  N   ALA A 596      64.624  16.171  62.880  1.00 25.97           N  
ATOM   4585  CA  ALA A 596      64.672  14.919  63.631  1.00 25.97           C  
ATOM   4586  C   ALA A 596      63.281  14.307  63.768  1.00 25.97           C  
ATOM   4587  CB  ALA A 596      65.288  15.148  65.009  1.00 25.97           C  
ATOM   4588  O   ALA A 596      62.326  14.997  64.134  1.00 25.97           O  
ATOM   4589  N   GLU A 597      63.068  13.052  63.251  1.00 23.71           N  
ATOM   4590  CA  GLU A 597      63.047  11.712  63.829  1.00 23.71           C  
ATOM   4591  C   GLU A 597      61.762  10.975  63.466  1.00 23.71           C  
ATOM   4592  CB  GLU A 597      63.203  11.780  65.350  1.00 23.71           C  
ATOM   4593  O   GLU A 597      60.665  11.518  63.614  1.00 23.71           O  
ATOM   4594  CG  GLU A 597      64.493  11.157  65.865  1.00 23.71           C  
ATOM   4595  CD  GLU A 597      64.558  11.078  67.382  1.00 23.71           C  
ATOM   4596  OE1 GLU A 597      65.453  10.385  67.916  1.00 23.71           O  
ATOM   4597  OE2 GLU A 597      63.707  11.715  68.041  1.00 23.71           O  
ATOM   4598  N   ALA A 598      61.806   9.913  62.668  1.00 25.09           N  
ATOM   4599  CA  ALA A 598      61.701   8.499  63.017  1.00 25.09           C  
ATOM   4600  C   ALA A 598      60.736   7.773  62.083  1.00 25.09           C  
ATOM   4601  CB  ALA A 598      61.252   8.340  64.467  1.00 25.09           C  
ATOM   4602  O   ALA A 598      59.613   8.232  61.861  1.00 25.09           O  
ATOM   4603  N   LYS A 599      61.223   6.973  61.113  1.00 23.57           N  
ATOM   4604  CA  LYS A 599      61.474   5.557  60.860  1.00 23.57           C  
ATOM   4605  C   LYS A 599      60.584   5.034  59.736  1.00 23.57           C  
ATOM   4606  CB  LYS A 599      61.251   4.737  62.131  1.00 23.57           C  
ATOM   4607  O   LYS A 599      59.366   5.221  59.763  1.00 23.57           O  
ATOM   4608  CG  LYS A 599      62.425   4.762  63.099  1.00 23.57           C  
ATOM   4609  CD  LYS A 599      62.399   3.564  64.040  1.00 23.57           C  
ATOM   4610  CE  LYS A 599      63.576   3.586  65.006  1.00 23.57           C  
ATOM   4611  NZ  LYS A 599      63.516   2.453  65.978  1.00 23.57           N  
ATOM   4612  N   SER A 600      61.019   4.842  58.424  1.00 24.01           N  
ATOM   4613  CA  SER A 600      60.953   3.591  57.676  1.00 24.01           C  
ATOM   4614  C   SER A 600      61.421   2.414  58.524  1.00 24.01           C  
ATOM   4615  CB  SER A 600      61.799   3.682  56.405  1.00 24.01           C  
ATOM   4616  O   SER A 600      62.194   2.591  59.468  1.00 24.01           O  
ATOM   4617  OG  SER A 600      63.031   4.333  56.666  1.00 24.01           O  
ATOM   4618  N   PRO A 601      61.054   1.131  58.191  1.00 35.71           N  
ATOM   4619  CA  PRO A 601      61.456   0.540  56.913  1.00 35.71           C  
ATOM   4620  C   PRO A 601      60.807  -0.819  56.661  1.00 35.71           C  
ATOM   4621  CB  PRO A 601      62.974   0.403  57.050  1.00 35.71           C  
ATOM   4622  O   PRO A 601      60.071  -1.323  57.512  1.00 35.71           O  
ATOM   4623  CG  PRO A 601      63.200   0.080  58.492  1.00 35.71           C  
ATOM   4624  CD  PRO A 601      61.889   0.189  59.216  1.00 35.71           C  
ATOM   4625  N   GLU A 602      60.602  -1.199  55.330  1.00 23.73           N  
ATOM   4626  CA  GLU A 602      61.412  -2.009  54.425  1.00 23.73           C  
ATOM   4627  C   GLU A 602      61.006  -3.479  54.488  1.00 23.73           C  
ATOM   4628  CB  GLU A 602      62.899  -1.860  54.754  1.00 23.73           C  
ATOM   4629  O   GLU A 602      60.848  -4.039  55.575  1.00 23.73           O  
ATOM   4630  CG  GLU A 602      63.792  -1.743  53.527  1.00 23.73           C  
ATOM   4631  CD  GLU A 602      65.273  -1.685  53.866  1.00 23.73           C  
ATOM   4632  OE1 GLU A 602      66.112  -1.847  52.950  1.00 23.73           O  
ATOM   4633  OE2 GLU A 602      65.597  -1.477  55.056  1.00 23.73           O  
ATOM   4634  N   LYS A 603      60.656  -4.087  53.344  1.00 27.00           N  
ATOM   4635  CA  LYS A 603      61.098  -5.172  52.472  1.00 27.00           C  
ATOM   4636  C   LYS A 603      61.972  -6.166  53.232  1.00 27.00           C  
ATOM   4637  CB  LYS A 603      61.860  -4.617  51.268  1.00 27.00           C  
ATOM   4638  O   LYS A 603      62.887  -5.769  53.956  1.00 27.00           O  
ATOM   4639  CG  LYS A 603      61.291  -5.048  49.924  1.00 27.00           C  
ATOM   4640  CD  LYS A 603      62.060  -4.424  48.766  1.00 27.00           C  
ATOM   4641  CE  LYS A 603      61.438  -4.782  47.423  1.00 27.00           C  
ATOM   4642  NZ  LYS A 603      62.183  -4.165  46.285  1.00 27.00           N  
ATOM   4643  N   ALA A 604      61.605  -7.525  53.221  1.00 22.74           N  
ATOM   4644  CA  ALA A 604      62.554  -8.585  52.893  1.00 22.74           C  
ATOM   4645  C   ALA A 604      62.274  -9.844  53.709  1.00 22.74           C  
ATOM   4646  CB  ALA A 604      63.985  -8.109  53.128  1.00 22.74           C  
ATOM   4647  O   ALA A 604      62.005  -9.766  54.910  1.00 22.74           O  
ATOM   4648  N   LYS A 605      62.065 -11.045  53.053  1.00 22.41           N  
ATOM   4649  CA  LYS A 605      62.929 -12.222  53.061  1.00 22.41           C  
ATOM   4650  C   LYS A 605      62.138 -13.483  53.399  1.00 22.41           C  
ATOM   4651  CB  LYS A 605      64.074 -12.040  54.058  1.00 22.41           C  
ATOM   4652  O   LYS A 605      61.368 -13.500  54.361  1.00 22.41           O  
ATOM   4653  CG  LYS A 605      65.262 -11.268  53.502  1.00 22.41           C  
ATOM   4654  CD  LYS A 605      66.449 -11.306  54.456  1.00 22.41           C  
ATOM   4655  CE  LYS A 605      67.620 -10.489  53.925  1.00 22.41           C  
ATOM   4656  NZ  LYS A 605      68.765 -10.476  54.883  1.00 22.41           N  
ATOM   4657  N   SER A 606      62.016 -14.433  52.494  1.00 21.63           N  
ATOM   4658  CA  SER A 606      62.210 -15.879  52.467  1.00 21.63           C  
ATOM   4659  C   SER A 606      62.809 -16.382  53.776  1.00 21.63           C  
ATOM   4660  CB  SER A 606      63.112 -16.277  51.298  1.00 21.63           C  
ATOM   4661  O   SER A 606      63.592 -15.678  54.417  1.00 21.63           O  
ATOM   4662  OG  SER A 606      64.252 -15.437  51.234  1.00 21.63           O  
ATOM   4663  N   PRO A 607      62.723 -17.849  54.053  1.00 42.29           N  
ATOM   4664  CA  PRO A 607      62.420 -19.254  53.771  1.00 42.29           C  
ATOM   4665  C   PRO A 607      62.575 -20.149  54.999  1.00 42.29           C  
ATOM   4666  CB  PRO A 607      63.441 -19.625  52.693  1.00 42.29           C  
ATOM   4667  O   PRO A 607      62.860 -19.657  56.094  1.00 42.29           O  
ATOM   4668  CG  PRO A 607      64.671 -18.854  53.050  1.00 42.29           C  
ATOM   4669  CD  PRO A 607      64.343 -17.936  54.192  1.00 42.29           C  
ATOM   4670  N   VAL A 608      61.790 -21.311  55.102  1.00 21.63           N  
ATOM   4671  CA  VAL A 608      62.257 -22.675  55.328  1.00 21.63           C  
ATOM   4672  C   VAL A 608      61.328 -23.382  56.312  1.00 21.63           C  
ATOM   4673  CB  VAL A 608      63.709 -22.698  55.854  1.00 21.63           C  
ATOM   4674  O   VAL A 608      60.980 -22.826  57.357  1.00 21.63           O  
ATOM   4675  CG1 VAL A 608      64.166 -24.133  56.114  1.00 21.63           C  
ATOM   4676  CG2 VAL A 608      64.646 -22.007  54.865  1.00 21.63           C  
ATOM   4677  N   LYS A 609      60.777 -24.625  55.963  1.00 23.26           N  
ATOM   4678  CA  LYS A 609      61.003 -26.061  56.104  1.00 23.26           C  
ATOM   4679  C   LYS A 609      60.529 -26.561  57.465  1.00 23.26           C  
ATOM   4680  CB  LYS A 609      62.483 -26.393  55.910  1.00 23.26           C  
ATOM   4681  O   LYS A 609      60.883 -25.992  58.500  1.00 23.26           O  
ATOM   4682  CG  LYS A 609      62.760 -27.328  54.741  1.00 23.26           C  
ATOM   4683  CD  LYS A 609      64.248 -27.620  54.600  1.00 23.26           C  
ATOM   4684  CE  LYS A 609      64.530 -28.520  53.404  1.00 23.26           C  
ATOM   4685  NZ  LYS A 609      65.994 -28.750  53.217  1.00 23.26           N  
ATOM   4686  N   GLU A 610      59.622 -27.667  57.480  1.00 25.09           N  
ATOM   4687  CA  GLU A 610      59.874 -29.078  57.759  1.00 25.09           C  
ATOM   4688  C   GLU A 610      58.778 -29.670  58.642  1.00 25.09           C  
ATOM   4689  CB  GLU A 610      61.240 -29.258  58.425  1.00 25.09           C  
ATOM   4690  O   GLU A 610      58.421 -29.091  59.670  1.00 25.09           O  
ATOM   4691  CG  GLU A 610      62.234 -30.047  57.584  1.00 25.09           C  
ATOM   4692  CD  GLU A 610      63.568 -30.266  58.280  1.00 25.09           C  
ATOM   4693  OE1 GLU A 610      64.449 -30.944  57.705  1.00 25.09           O  
ATOM   4694  OE2 GLU A 610      63.733 -29.756  59.411  1.00 25.09           O  
ATOM   4695  N   GLU A 611      58.134 -30.723  58.118  1.00 25.48           N  
ATOM   4696  CA  GLU A 611      58.241 -32.155  58.381  1.00 25.48           C  
ATOM   4697  C   GLU A 611      56.867 -32.819  58.389  1.00 25.48           C  
ATOM   4698  CB  GLU A 611      58.954 -32.406  59.712  1.00 25.48           C  
ATOM   4699  O   GLU A 611      55.944 -32.341  59.052  1.00 25.48           O  
ATOM   4700  CG  GLU A 611      60.449 -32.650  59.572  1.00 25.48           C  
ATOM   4701  CD  GLU A 611      61.078 -33.252  60.819  1.00 25.48           C  
ATOM   4702  OE1 GLU A 611      62.253 -33.681  60.759  1.00 25.48           O  
ATOM   4703  OE2 GLU A 611      60.391 -33.295  61.863  1.00 25.48           O  
ATOM   4704  N   ALA A 612      56.663 -33.723  57.381  1.00 24.97           N  
ATOM   4705  CA  ALA A 612      56.854 -35.169  57.311  1.00 24.97           C  
ATOM   4706  C   ALA A 612      55.534 -35.885  57.043  1.00 24.97           C  
ATOM   4707  CB  ALA A 612      57.483 -35.686  58.602  1.00 24.97           C  
ATOM   4708  O   ALA A 612      54.527 -35.609  57.699  1.00 24.97           O  
ATOM   4709  N   LYS A 613      55.554 -36.544  55.843  1.00 24.78           N  
ATOM   4710  CA  LYS A 613      55.779 -37.925  55.426  1.00 24.78           C  
ATOM   4711  C   LYS A 613      54.613 -38.443  54.588  1.00 24.78           C  
ATOM   4712  CB  LYS A 613      55.989 -38.827  56.643  1.00 24.78           C  
ATOM   4713  O   LYS A 613      53.466 -38.438  55.040  1.00 24.78           O  
ATOM   4714  CG  LYS A 613      57.449 -39.016  57.028  1.00 24.78           C  
ATOM   4715  CD  LYS A 613      57.607 -40.063  58.123  1.00 24.78           C  
ATOM   4716  CE  LYS A 613      59.060 -40.204  58.557  1.00 24.78           C  
ATOM   4717  NZ  LYS A 613      59.208 -41.160  59.695  1.00 24.78           N  
ATOM   4718  N   SER A 614      54.890 -38.672  53.244  1.00 26.24           N  
ATOM   4719  CA  SER A 614      55.288 -39.621  52.210  1.00 26.24           C  
ATOM   4720  C   SER A 614      54.241 -40.715  52.032  1.00 26.24           C  
ATOM   4721  CB  SER A 614      56.640 -40.248  52.549  1.00 26.24           C  
ATOM   4722  O   SER A 614      53.648 -41.179  53.008  1.00 26.24           O  
ATOM   4723  OG  SER A 614      56.626 -40.800  53.855  1.00 26.24           O  
ATOM   4724  N   PRO A 615      54.307 -41.454  50.890  1.00 40.55           N  
ATOM   4725  CA  PRO A 615      54.624 -41.323  49.465  1.00 40.55           C  
ATOM   4726  C   PRO A 615      54.013 -42.439  48.620  1.00 40.55           C  
ATOM   4727  CB  PRO A 615      56.153 -41.391  49.437  1.00 40.55           C  
ATOM   4728  O   PRO A 615      53.487 -43.413  49.165  1.00 40.55           O  
ATOM   4729  CG  PRO A 615      56.513 -42.344  50.531  1.00 40.55           C  
ATOM   4730  CD  PRO A 615      55.261 -42.716  51.271  1.00 40.55           C  
ATOM   4731  N   ALA A 616      53.788 -42.118  47.350  1.00 24.47           N  
ATOM   4732  CA  ALA A 616      54.108 -42.280  45.935  1.00 24.47           C  
ATOM   4733  C   ALA A 616      54.291 -43.752  45.578  1.00 24.47           C  
ATOM   4734  CB  ALA A 616      55.365 -41.490  45.579  1.00 24.47           C  
ATOM   4735  O   ALA A 616      54.903 -44.509  46.335  1.00 24.47           O  
ATOM   4736  N   GLU A 617      53.699 -44.236  44.424  1.00 24.85           N  
ATOM   4737  CA  GLU A 617      54.406 -44.747  43.253  1.00 24.85           C  
ATOM   4738  C   GLU A 617      53.505 -45.650  42.415  1.00 24.85           C  
ATOM   4739  CB  GLU A 617      55.666 -45.507  43.675  1.00 24.85           C  
ATOM   4740  O   GLU A 617      52.813 -46.516  42.953  1.00 24.85           O  
ATOM   4741  CG  GLU A 617      56.957 -44.737  43.439  1.00 24.85           C  
ATOM   4742  CD  GLU A 617      58.197 -45.615  43.483  1.00 24.85           C  
ATOM   4743  OE1 GLU A 617      59.272 -45.172  43.019  1.00 24.85           O  
ATOM   4744  OE2 GLU A 617      58.092 -46.757  43.984  1.00 24.85           O  
ATOM   4745  N   ALA A 618      53.358 -45.391  41.044  1.00 23.96           N  
ATOM   4746  CA  ALA A 618      54.095 -45.866  39.876  1.00 23.96           C  
ATOM   4747  C   ALA A 618      53.393 -47.057  39.231  1.00 23.96           C  
ATOM   4748  CB  ALA A 618      55.524 -46.241  40.264  1.00 23.96           C  
ATOM   4749  O   ALA A 618      53.037 -48.020  39.914  1.00 23.96           O  
ATOM   4750  N   LYS A 619      52.966 -46.973  38.030  1.00 24.10           N  
ATOM   4751  CA  LYS A 619      53.229 -47.179  36.609  1.00 24.10           C  
ATOM   4752  C   LYS A 619      53.353 -48.664  36.282  1.00 24.10           C  
ATOM   4753  CB  LYS A 619      54.501 -46.441  36.186  1.00 24.10           C  
ATOM   4754  O   LYS A 619      53.984 -49.418  37.026  1.00 24.10           O  
ATOM   4755  CG  LYS A 619      54.324 -44.937  36.040  1.00 24.10           C  
ATOM   4756  CD  LYS A 619      55.446 -44.320  35.214  1.00 24.10           C  
ATOM   4757  CE  LYS A 619      55.263 -42.817  35.057  1.00 24.10           C  
ATOM   4758  NZ  LYS A 619      56.388 -42.199  34.292  1.00 24.10           N  
ATOM   4759  N   SER A 620      52.672 -49.076  35.326  1.00 23.46           N  
ATOM   4760  CA  SER A 620      53.060 -49.821  34.132  1.00 23.46           C  
ATOM   4761  C   SER A 620      51.951 -50.768  33.687  1.00 23.46           C  
ATOM   4762  CB  SER A 620      54.344 -50.610  34.387  1.00 23.46           C  
ATOM   4763  O   SER A 620      51.327 -51.435  34.515  1.00 23.46           O  
ATOM   4764  OG  SER A 620      54.257 -51.336  35.601  1.00 23.46           O  
ATOM   4765  N   PRO A 621      51.937 -51.120  32.416  1.00 41.90           N  
ATOM   4766  CA  PRO A 621      51.769 -51.136  30.961  1.00 41.90           C  
ATOM   4767  C   PRO A 621      52.018 -52.514  30.353  1.00 41.90           C  
ATOM   4768  CB  PRO A 621      52.814 -50.128  30.475  1.00 41.90           C  
ATOM   4769  O   PRO A 621      52.330 -53.464  31.076  1.00 41.90           O  
ATOM   4770  CG  PRO A 621      53.964 -50.287  31.415  1.00 41.90           C  
ATOM   4771  CD  PRO A 621      53.555 -51.222  32.517  1.00 41.90           C  
ATOM   4772  N   VAL A 622      51.440 -52.829  29.221  1.00 24.40           N  
ATOM   4773  CA  VAL A 622      51.784 -53.160  27.842  1.00 24.40           C  
ATOM   4774  C   VAL A 622      51.879 -54.675  27.683  1.00 24.40           C  
ATOM   4775  CB  VAL A 622      53.110 -52.494  27.412  1.00 24.40           C  
ATOM   4776  O   VAL A 622      52.457 -55.360  28.531  1.00 24.40           O  
ATOM   4777  CG1 VAL A 622      53.452 -52.855  25.968  1.00 24.40           C  
ATOM   4778  CG2 VAL A 622      53.025 -50.978  27.581  1.00 24.40           C  
ATOM   4779  N   LYS A 623      51.344 -55.224  26.504  1.00 23.37           N  
ATOM   4780  CA  LYS A 623      52.128 -55.674  25.358  1.00 23.37           C  
ATOM   4781  C   LYS A 623      51.410 -56.790  24.605  1.00 23.37           C  
ATOM   4782  CB  LYS A 623      53.511 -56.149  25.806  1.00 23.37           C  
ATOM   4783  O   LYS A 623      50.939 -57.753  25.214  1.00 23.37           O  
ATOM   4784  CG  LYS A 623      54.664 -55.402  25.153  1.00 23.37           C  
ATOM   4785  CD  LYS A 623      56.012 -55.905  25.654  1.00 23.37           C  
ATOM   4786  CE  LYS A 623      57.165 -55.126  25.037  1.00 23.37           C  
ATOM   4787  NZ  LYS A 623      58.487 -55.586  25.559  1.00 23.37           N  
ATOM   4788  N   GLU A 624      51.262 -56.707  23.251  1.00 23.55           N  
ATOM   4789  CA  GLU A 624      52.022 -57.321  22.167  1.00 23.55           C  
ATOM   4790  C   GLU A 624      51.154 -58.280  21.358  1.00 23.55           C  
ATOM   4791  CB  GLU A 624      53.246 -58.058  22.719  1.00 23.55           C  
ATOM   4792  O   GLU A 624      50.462 -59.128  21.925  1.00 23.55           O  
ATOM   4793  CG  GLU A 624      54.573 -57.424  22.329  1.00 23.55           C  
ATOM   4794  CD  GLU A 624      55.780 -58.212  22.813  1.00 23.55           C  
ATOM   4795  OE1 GLU A 624      56.927 -57.816  22.506  1.00 23.55           O  
ATOM   4796  OE2 GLU A 624      55.576 -59.235  23.505  1.00 23.55           O  
ATOM   4797  N   GLU A 625      51.087 -58.104  20.034  1.00 22.40           N  
ATOM   4798  CA  GLU A 625      51.496 -58.572  18.713  1.00 22.40           C  
ATOM   4799  C   GLU A 625      50.960 -59.974  18.435  1.00 22.40           C  
ATOM   4800  CB  GLU A 625      53.021 -58.557  18.585  1.00 22.40           C  
ATOM   4801  O   GLU A 625      51.070 -60.865  19.279  1.00 22.40           O  
ATOM   4802  CG  GLU A 625      53.578 -57.255  18.028  1.00 22.40           C  
ATOM   4803  CD  GLU A 625      54.982 -57.398  17.461  1.00 22.40           C  
ATOM   4804  OE1 GLU A 625      55.466 -56.454  16.795  1.00 22.40           O  
ATOM   4805  OE2 GLU A 625      55.602 -58.461  17.683  1.00 22.40           O  
ATOM   4806  N   ALA A 626      50.256 -60.176  17.276  1.00 22.94           N  
ATOM   4807  CA  ALA A 626      50.514 -60.721  15.946  1.00 22.94           C  
ATOM   4808  C   ALA A 626      49.532 -61.840  15.611  1.00 22.94           C  
ATOM   4809  CB  ALA A 626      51.950 -61.231  15.849  1.00 22.94           C  
ATOM   4810  O   ALA A 626      49.289 -62.728  16.433  1.00 22.94           O  
ATOM   4811  N   LYS A 627      48.841 -61.690  14.443  1.00 22.34           N  
ATOM   4812  CA  LYS A 627      48.816 -62.276  13.107  1.00 22.34           C  
ATOM   4813  C   LYS A 627      47.419 -62.780  12.754  1.00 22.34           C  
ATOM   4814  CB  LYS A 627      49.827 -63.418  13.002  1.00 22.34           C  
ATOM   4815  O   LYS A 627      46.832 -63.568  13.498  1.00 22.34           O  
ATOM   4816  CG  LYS A 627      51.244 -62.963  12.687  1.00 22.34           C  
ATOM   4817  CD  LYS A 627      52.160 -64.146  12.396  1.00 22.34           C  
ATOM   4818  CE  LYS A 627      53.591 -63.696  12.139  1.00 22.34           C  
ATOM   4819  NZ  LYS A 627      54.504 -64.856  11.910  1.00 22.34           N  
ATOM   4820  N   SER A 628      46.777 -62.282  11.809  1.00 23.69           N  
ATOM   4821  CA  SER A 628      45.902 -62.295  10.641  1.00 23.69           C  
ATOM   4822  C   SER A 628      45.922 -63.654   9.950  1.00 23.69           C  
ATOM   4823  CB  SER A 628      46.314 -61.204   9.651  1.00 23.69           C  
ATOM   4824  O   SER A 628      46.914 -64.382  10.029  1.00 23.69           O  
ATOM   4825  OG  SER A 628      47.665 -61.367   9.256  1.00 23.69           O  
ATOM   4826  N   PRO A 629      44.932 -63.954   9.046  1.00 36.42           N  
ATOM   4827  CA  PRO A 629      44.540 -63.306   7.793  1.00 36.42           C  
ATOM   4828  C   PRO A 629      43.158 -63.741   7.310  1.00 36.42           C  
ATOM   4829  CB  PRO A 629      45.627 -63.750   6.811  1.00 36.42           C  
ATOM   4830  O   PRO A 629      42.574 -64.677   7.863  1.00 36.42           O  
ATOM   4831  CG  PRO A 629      45.977 -65.141   7.232  1.00 36.42           C  
ATOM   4832  CD  PRO A 629      45.247 -65.451   8.508  1.00 36.42           C  
ATOM   4833  N   ALA A 630      42.305 -62.840   6.639  1.00 22.67           N  
ATOM   4834  CA  ALA A 630      41.799 -62.747   5.272  1.00 22.67           C  
ATOM   4835  C   ALA A 630      40.274 -62.730   5.252  1.00 22.67           C  
ATOM   4836  CB  ALA A 630      42.326 -63.907   4.431  1.00 22.67           C  
ATOM   4837  O   ALA A 630      39.628 -63.527   5.936  1.00 22.67           O  
ATOM   4838  N   GLU A 631      39.502 -61.782   4.630  1.00 23.10           N  
ATOM   4839  CA  GLU A 631      38.698 -61.363   3.485  1.00 23.10           C  
ATOM   4840  C   GLU A 631      37.618 -62.391   3.163  1.00 23.10           C  
ATOM   4841  CB  GLU A 631      39.586 -61.132   2.260  1.00 23.10           C  
ATOM   4842  O   GLU A 631      37.885 -63.594   3.143  1.00 23.10           O  
ATOM   4843  CG  GLU A 631      39.345 -59.799   1.568  1.00 23.10           C  
ATOM   4844  CD  GLU A 631      40.199 -59.604   0.325  1.00 23.10           C  
ATOM   4845  OE1 GLU A 631      39.890 -58.706  -0.490  1.00 23.10           O  
ATOM   4846  OE2 GLU A 631      41.186 -60.358   0.164  1.00 23.10           O  
ATOM   4847  N   VAL A 632      36.228 -62.019   2.876  1.00 23.46           N  
ATOM   4848  CA  VAL A 632      35.491 -62.115   1.621  1.00 23.46           C  
ATOM   4849  C   VAL A 632      34.006 -62.324   1.907  1.00 23.46           C  
ATOM   4850  CB  VAL A 632      36.029 -63.259   0.733  1.00 23.46           C  
ATOM   4851  O   VAL A 632      33.642 -63.108   2.787  1.00 23.46           O  
ATOM   4852  CG1 VAL A 632      35.286 -63.302  -0.602  1.00 23.46           C  
ATOM   4853  CG2 VAL A 632      37.531 -63.098   0.507  1.00 23.46           C  
ATOM   4854  N   LYS A 633      33.056 -61.457   1.371  1.00 26.60           N  
ATOM   4855  CA  LYS A 633      31.993 -61.330   0.378  1.00 26.60           C  
ATOM   4856  C   LYS A 633      31.115 -62.577   0.349  1.00 26.60           C  
ATOM   4857  CB  LYS A 633      32.583 -61.071  -1.009  1.00 26.60           C  
ATOM   4858  O   LYS A 633      31.623 -63.700   0.339  1.00 26.60           O  
ATOM   4859  CG  LYS A 633      32.964 -59.620  -1.260  1.00 26.60           C  
ATOM   4860  CD  LYS A 633      33.246 -59.362  -2.734  1.00 26.60           C  
ATOM   4861  CE  LYS A 633      33.591 -57.902  -2.992  1.00 26.60           C  
ATOM   4862  NZ  LYS A 633      34.070 -57.683  -4.389  1.00 26.60           N  
ATOM   4863  N   SER A 634      29.766 -62.450   0.561  1.00 27.90           N  
ATOM   4864  CA  SER A 634      28.525 -63.179   0.319  1.00 27.90           C  
ATOM   4865  C   SER A 634      28.574 -63.929  -1.008  1.00 27.90           C  
ATOM   4866  CB  SER A 634      27.331 -62.224   0.330  1.00 27.90           C  
ATOM   4867  O   SER A 634      29.258 -63.505  -1.942  1.00 27.90           O  
ATOM   4868  OG  SER A 634      27.454 -61.277   1.377  1.00 27.90           O  
ATOM   4869  N   PRO A 635      27.542 -64.991  -1.250  1.00 52.51           N  
ATOM   4870  CA  PRO A 635      26.124 -65.360  -1.244  1.00 52.51           C  
ATOM   4871  C   PRO A 635      25.886 -66.796  -1.707  1.00 52.51           C  
ATOM   4872  CB  PRO A 635      25.496 -64.361  -2.218  1.00 52.51           C  
ATOM   4873  O   PRO A 635      26.839 -67.510  -2.029  1.00 52.51           O  
ATOM   4874  CG  PRO A 635      26.537 -64.145  -3.269  1.00 52.51           C  
ATOM   4875  CD  PRO A 635      27.795 -64.848  -2.845  1.00 52.51           C  
ATOM   4876  N   GLU A 636      24.700 -67.454  -1.313  1.00 24.79           N  
ATOM   4877  CA  GLU A 636      23.686 -68.216  -2.036  1.00 24.79           C  
ATOM   4878  C   GLU A 636      23.281 -69.468  -1.263  1.00 24.79           C  
ATOM   4879  CB  GLU A 636      24.193 -68.598  -3.429  1.00 24.79           C  
ATOM   4880  O   GLU A 636      24.137 -70.261  -0.863  1.00 24.79           O  
ATOM   4881  CG  GLU A 636      23.132 -68.507  -4.516  1.00 24.79           C  
ATOM   4882  CD  GLU A 636      23.640 -68.923  -5.887  1.00 24.79           C  
ATOM   4883  OE1 GLU A 636      22.813 -69.267  -6.762  1.00 24.79           O  
ATOM   4884  OE2 GLU A 636      24.875 -68.908  -6.087  1.00 24.79           O  
ATOM   4885  N   LYS A 637      21.889 -69.758  -1.047  1.00 23.31           N  
ATOM   4886  CA  LYS A 637      20.636 -70.372  -1.476  1.00 23.31           C  
ATOM   4887  C   LYS A 637      20.530 -71.810  -0.977  1.00 23.31           C  
ATOM   4888  CB  LYS A 637      20.514 -70.336  -3.000  1.00 23.31           C  
ATOM   4889  O   LYS A 637      21.471 -72.594  -1.121  1.00 23.31           O  
ATOM   4890  CG  LYS A 637      19.154 -69.873  -3.501  1.00 23.31           C  
ATOM   4891  CD  LYS A 637      19.127 -69.760  -5.020  1.00 23.31           C  
ATOM   4892  CE  LYS A 637      17.786 -69.237  -5.519  1.00 23.31           C  
ATOM   4893  NZ  LYS A 637      17.745 -69.150  -7.009  1.00 23.31           N  
ATOM   4894  N   ALA A 638      19.331 -72.172  -0.369  1.00 22.93           N  
ATOM   4895  CA  ALA A 638      18.349 -73.190  -0.734  1.00 22.93           C  
ATOM   4896  C   ALA A 638      17.678 -73.775   0.506  1.00 22.93           C  
ATOM   4897  CB  ALA A 638      19.009 -74.298  -1.551  1.00 22.93           C  
ATOM   4898  O   ALA A 638      18.354 -74.153   1.465  1.00 22.93           O  
ATOM   4899  N   LYS A 639      16.317 -73.624   0.566  1.00 23.81           N  
ATOM   4900  CA  LYS A 639      15.079 -74.350   0.300  1.00 23.81           C  
ATOM   4901  C   LYS A 639      14.593 -75.083   1.547  1.00 23.81           C  
ATOM   4902  CB  LYS A 639      15.273 -75.341  -0.848  1.00 23.81           C  
ATOM   4903  O   LYS A 639      15.342 -75.853   2.153  1.00 23.81           O  
ATOM   4904  CG  LYS A 639      15.120 -74.724  -2.231  1.00 23.81           C  
ATOM   4905  CD  LYS A 639      15.068 -75.791  -3.316  1.00 23.81           C  
ATOM   4906  CE  LYS A 639      14.957 -75.174  -4.704  1.00 23.81           C  
ATOM   4907  NZ  LYS A 639      15.053 -76.206  -5.779  1.00 23.81           N  
ATOM   4908  N   SER A 640      13.440 -74.752   2.038  1.00 28.34           N  
ATOM   4909  CA  SER A 640      12.104 -75.034   2.551  1.00 28.34           C  
ATOM   4910  C   SER A 640      11.801 -76.528   2.513  1.00 28.34           C  
ATOM   4911  CB  SER A 640      11.049 -74.271   1.748  1.00 28.34           C  
ATOM   4912  O   SER A 640      12.401 -77.269   1.731  1.00 28.34           O  
ATOM   4913  OG  SER A 640      11.204 -74.510   0.359  1.00 28.34           O  
ATOM   4914  N   PRO A 641      10.722 -77.016   3.301  1.00 33.17           N  
ATOM   4915  CA  PRO A 641       9.439 -77.212   2.623  1.00 33.17           C  
ATOM   4916  C   PRO A 641       8.244 -77.023   3.555  1.00 33.17           C  
ATOM   4917  CB  PRO A 641       9.521 -78.658   2.126  1.00 33.17           C  
ATOM   4918  O   PRO A 641       8.394 -77.086   4.777  1.00 33.17           O  
ATOM   4919  CG  PRO A 641      10.297 -79.381   3.179  1.00 33.17           C  
ATOM   4920  CD  PRO A 641      10.803 -78.375   4.173  1.00 33.17           C  
ATOM   4921  N   THR A 642       7.097 -76.426   3.078  1.00 22.39           N  
ATOM   4922  CA  THR A 642       5.776 -76.513   2.465  1.00 22.39           C  
ATOM   4923  C   THR A 642       4.918 -77.555   3.177  1.00 22.39           C  
ATOM   4924  CB  THR A 642       5.876 -76.862   0.969  1.00 22.39           C  
ATOM   4925  O   THR A 642       5.411 -78.621   3.553  1.00 22.39           O  
ATOM   4926  CG2 THR A 642       5.744 -75.613   0.103  1.00 22.39           C  
ATOM   4927  OG1 THR A 642       7.144 -77.477   0.711  1.00 22.39           O  
ATOM   4928  N   LYS A 643       3.553 -77.219   3.608  1.00 24.30           N  
ATOM   4929  CA  LYS A 643       2.301 -77.713   3.043  1.00 24.30           C  
ATOM   4930  C   LYS A 643       1.178 -77.674   4.077  1.00 24.30           C  
ATOM   4931  CB  LYS A 643       2.475 -79.137   2.513  1.00 24.30           C  
ATOM   4932  O   LYS A 643       1.342 -78.161   5.197  1.00 24.30           O  
ATOM   4933  CG  LYS A 643       1.875 -79.361   1.132  1.00 24.30           C  
ATOM   4934  CD  LYS A 643       2.115 -80.783   0.643  1.00 24.30           C  
ATOM   4935  CE  LYS A 643       1.561 -80.993  -0.760  1.00 24.30           C  
ATOM   4936  NZ  LYS A 643       1.824 -82.377  -1.258  1.00 24.30           N  
ATOM   4937  N   GLU A 644      -0.031 -76.977   3.821  1.00 25.34           N
[truncated: 239,680 more chars]
