# Supplementary material for: The 2022 Lady Estelle Wolfson lectureship on neurofilaments
Source: J Neurochem. 2022 Sep 19;163(3):179–219. doi: 10.1111/jnc.15682 (PMC9826399; doi:10.1111/jnc.15682)
Supplement: Supplementary file 1 — Supplementary material S1 [file JNC-163-179-s001.gz › NEFh_4d732_unrelaxed_rank_5_model_5.pdb]

MODEL     1                                                                     
ATOM      1  N   MET A   1     -24.310 -29.242  25.449  1.00 37.07           N  
ATOM      2  CA  MET A   1     -23.953 -30.620  25.125  1.00 37.07           C  
ATOM      3  C   MET A   1     -24.293 -30.944  23.674  1.00 37.07           C  
ATOM      4  CB  MET A   1     -24.669 -31.596  26.060  1.00 37.07           C  
ATOM      5  O   MET A   1     -25.466 -31.075  23.321  1.00 37.07           O  
ATOM      6  CG  MET A   1     -23.862 -31.969  27.293  1.00 37.07           C  
ATOM      7  SD  MET A   1     -24.385 -33.571  28.018  1.00 37.07           S  
ATOM      8  CE  MET A   1     -23.467 -33.529  29.583  1.00 37.07           C  
ATOM      9  N   MET A   2     -23.701 -30.298  22.694  1.00 35.99           N  
ATOM     10  CA  MET A   2     -23.813 -30.527  21.256  1.00 35.99           C  
ATOM     11  C   MET A   2     -22.455 -30.394  20.576  1.00 35.99           C  
ATOM     12  CB  MET A   2     -24.809 -29.549  20.631  1.00 35.99           C  
ATOM     13  O   MET A   2     -21.804 -29.352  20.678  1.00 35.99           O  
ATOM     14  CG  MET A   2     -26.254 -29.810  21.024  1.00 35.99           C  
ATOM     15  SD  MET A   2     -27.443 -29.243  19.747  1.00 35.99           S  
ATOM     16  CE  MET A   2     -28.986 -29.918  20.424  1.00 35.99           C  
ATOM     17  N   SER A   3     -21.643 -31.435  20.632  1.00 36.73           N  
ATOM     18  CA  SER A   3     -20.869 -32.348  19.799  1.00 36.73           C  
ATOM     19  C   SER A   3     -20.933 -31.946  18.329  1.00 36.73           C  
ATOM     20  CB  SER A   3     -21.372 -33.783  19.965  1.00 36.73           C  
ATOM     21  O   SER A   3     -22.005 -31.964  17.721  1.00 36.73           O  
ATOM     22  OG  SER A   3     -20.895 -34.346  21.175  1.00 36.73           O  
ATOM     23  N   PHE A   4     -20.062 -31.020  17.906  1.00 38.74           N  
ATOM     24  CA  PHE A   4     -19.580 -30.961  16.531  1.00 38.74           C  
ATOM     25  C   PHE A   4     -18.164 -31.517  16.430  1.00 38.74           C  
ATOM     26  CB  PHE A   4     -19.616 -29.521  16.009  1.00 38.74           C  
ATOM     27  O   PHE A   4     -17.260 -31.058  17.131  1.00 38.74           O  
ATOM     28  CG  PHE A   4     -20.850 -29.197  15.209  1.00 38.74           C  
ATOM     29  CD1 PHE A   4     -20.876 -29.397  13.834  1.00 38.74           C  
ATOM     30  CD2 PHE A   4     -21.983 -28.692  15.833  1.00 38.74           C  
ATOM     31  CE1 PHE A   4     -22.016 -29.098  13.092  1.00 38.74           C  
ATOM     32  CE2 PHE A   4     -23.126 -28.391  15.098  1.00 38.74           C  
ATOM     33  CZ  PHE A   4     -23.140 -28.593  13.728  1.00 38.74           C  
ATOM     34  N   GLY A   5     -17.953 -32.830  16.369  1.00 36.20           N  
ATOM     35  CA  GLY A   5     -17.323 -33.865  15.564  1.00 36.20           C  
ATOM     36  C   GLY A   5     -17.385 -33.583  14.075  1.00 36.20           C  
ATOM     37  O   GLY A   5     -18.443 -33.229  13.548  1.00 36.20           O  
ATOM     38  N   GLY A   6     -16.222 -33.167  13.427  1.00 32.65           N  
ATOM     39  CA  GLY A   6     -15.688 -33.845  12.258  1.00 32.65           C  
ATOM     40  C   GLY A   6     -15.296 -32.894  11.143  1.00 32.65           C  
ATOM     41  O   GLY A   6     -16.057 -31.988  10.797  1.00 32.65           O  
ATOM     42  N   ALA A   7     -13.995 -32.550  11.018  1.00 33.71           N  
ATOM     43  CA  ALA A   7     -13.282 -32.830   9.774  1.00 33.71           C  
ATOM     44  C   ALA A   7     -12.266 -31.734   9.466  1.00 33.71           C  
ATOM     45  CB  ALA A   7     -14.268 -32.978   8.618  1.00 33.71           C  
ATOM     46  O   ALA A   7     -12.638 -30.631   9.058  1.00 33.71           O  
ATOM     47  N   ASP A   8     -11.226 -31.503  10.305  1.00 37.02           N  
ATOM     48  CA  ASP A   8     -10.032 -30.936   9.686  1.00 37.02           C  
ATOM     49  C   ASP A   8      -8.770 -31.639  10.180  1.00 37.02           C  
ATOM     50  CB  ASP A   8      -9.942 -29.434   9.968  1.00 37.02           C  
ATOM     51  O   ASP A   8      -8.326 -31.409  11.307  1.00 37.02           O  
ATOM     52  CG  ASP A   8     -10.454 -28.583   8.819  1.00 37.02           C  
ATOM     53  OD1 ASP A   8     -10.557 -29.092   7.682  1.00 37.02           O  
ATOM     54  OD2 ASP A   8     -10.754 -27.392   9.053  1.00 37.02           O  
ATOM     55  N   ALA A   9      -8.691 -32.946  10.168  1.00 36.49           N  
ATOM     56  CA  ALA A   9      -7.455 -33.717  10.270  1.00 36.49           C  
ATOM     57  C   ALA A   9      -7.091 -34.352   8.931  1.00 36.49           C  
ATOM     58  CB  ALA A   9      -7.585 -34.791  11.347  1.00 36.49           C  
ATOM     59  O   ALA A   9      -7.796 -35.242   8.448  1.00 36.49           O  
ATOM     60  N   LEU A  10      -6.953 -33.618   7.838  1.00 32.90           N  
ATOM     61  CA  LEU A  10      -6.158 -34.120   6.722  1.00 32.90           C  
ATOM     62  C   LEU A  10      -5.354 -32.995   6.078  1.00 32.90           C  
ATOM     63  CB  LEU A  10      -7.061 -34.781   5.676  1.00 32.90           C  
ATOM     64  O   LEU A  10      -5.920 -32.122   5.415  1.00 32.90           O  
ATOM     65  CG  LEU A  10      -7.399 -36.255   5.908  1.00 32.90           C  
ATOM     66  CD1 LEU A  10      -8.574 -36.673   5.030  1.00 32.90           C  
ATOM     67  CD2 LEU A  10      -6.182 -37.132   5.635  1.00 32.90           C  
ATOM     68  N   LEU A  11      -4.490 -32.282   6.793  1.00 37.15           N  
ATOM     69  CA  LEU A  11      -3.342 -31.653   6.150  1.00 37.15           C  
ATOM     70  C   LEU A  11      -2.148 -31.603   7.096  1.00 37.15           C  
ATOM     71  CB  LEU A  11      -3.697 -30.239   5.683  1.00 37.15           C  
ATOM     72  O   LEU A  11      -2.260 -31.104   8.219  1.00 37.15           O  
ATOM     73  CG  LEU A  11      -3.974 -30.068   4.188  1.00 37.15           C  
ATOM     74  CD1 LEU A  11      -5.444 -29.732   3.957  1.00 37.15           C  
ATOM     75  CD2 LEU A  11      -3.074 -28.988   3.597  1.00 37.15           C  
ATOM     76  N   GLY A  12      -1.409 -32.721   7.261  1.00 30.00           N  
ATOM     77  CA  GLY A  12      -0.031 -32.902   6.833  1.00 30.00           C  
ATOM     78  C   GLY A  12       0.979 -32.532   7.902  1.00 30.00           C  
ATOM     79  O   GLY A  12       0.936 -31.429   8.450  1.00 30.00           O  
ATOM     80  N   ALA A  13       1.195 -33.396   8.871  1.00 34.62           N  
ATOM     81  CA  ALA A  13       2.350 -33.962   9.564  1.00 34.62           C  
ATOM     82  C   ALA A  13       3.643 -33.283   9.119  1.00 34.62           C  
ATOM     83  CB  ALA A  13       2.432 -35.467   9.321  1.00 34.62           C  
ATOM     84  O   ALA A  13       3.871 -33.092   7.922  1.00 34.62           O  
ATOM     85  N   PRO A  14       4.397 -32.639  10.111  1.00 37.30           N  
ATOM     86  CA  PRO A  14       5.710 -31.998  10.208  1.00 37.30           C  
ATOM     87  C   PRO A  14       6.862 -32.994  10.103  1.00 37.30           C  
ATOM     88  CB  PRO A  14       5.681 -31.340  11.589  1.00 37.30           C  
ATOM     89  O   PRO A  14       6.834 -34.046  10.748  1.00 37.30           O  
ATOM     90  CG  PRO A  14       4.702 -32.149  12.377  1.00 37.30           C  
ATOM     91  CD  PRO A  14       3.861 -32.945  11.420  1.00 37.30           C  
ATOM     92  N   PHE A  15       7.238 -33.499   8.953  1.00 31.73           N  
ATOM     93  CA  PHE A  15       8.484 -34.215   8.708  1.00 31.73           C  
ATOM     94  C   PHE A  15       9.677 -33.419   9.223  1.00 31.73           C  
ATOM     95  CB  PHE A  15       8.653 -34.507   7.213  1.00 31.73           C  
ATOM     96  O   PHE A  15       9.801 -32.225   8.942  1.00 31.73           O  
ATOM     97  CG  PHE A  15       8.263 -35.906   6.820  1.00 31.73           C  
ATOM     98  CD1 PHE A  15       9.188 -36.941   6.872  1.00 31.73           C  
ATOM     99  CD2 PHE A  15       6.970 -36.186   6.397  1.00 31.73           C  
ATOM    100  CE1 PHE A  15       8.829 -38.237   6.508  1.00 31.73           C  
ATOM    101  CE2 PHE A  15       6.604 -37.478   6.032  1.00 31.73           C  
ATOM    102  CZ  PHE A  15       7.535 -38.502   6.087  1.00 31.73           C  
ATOM    103  N   ALA A  16      10.127 -33.618  10.426  1.00 35.07           N  
ATOM    104  CA  ALA A  16      11.383 -33.850  11.133  1.00 35.07           C  
ATOM    105  C   ALA A  16      12.579 -33.643  10.208  1.00 35.07           C  
ATOM    106  CB  ALA A  16      11.409 -35.257  11.724  1.00 35.07           C  
ATOM    107  O   ALA A  16      12.581 -34.117   9.070  1.00 35.07           O  
ATOM    108  N   PRO A  17      13.549 -32.680  10.558  1.00 36.61           N  
ATOM    109  CA  PRO A  17      14.820 -32.155  10.055  1.00 36.61           C  
ATOM    110  C   PRO A  17      15.966 -33.155  10.188  1.00 36.61           C  
ATOM    111  CB  PRO A  17      15.065 -30.924  10.932  1.00 36.61           C  
ATOM    112  O   PRO A  17      16.102 -33.809  11.225  1.00 36.61           O  
ATOM    113  CG  PRO A  17      13.846 -30.818  11.790  1.00 36.61           C  
ATOM    114  CD  PRO A  17      13.164 -32.156  11.819  1.00 36.61           C  
ATOM    115  N   LEU A  18      16.193 -34.040   9.210  1.00 29.69           N  
ATOM    116  CA  LEU A  18      17.413 -34.800   8.958  1.00 29.69           C  
ATOM    117  C   LEU A  18      18.603 -33.868   8.759  1.00 29.69           C  
ATOM    118  CB  LEU A  18      17.241 -35.697   7.728  1.00 29.69           C  
ATOM    119  O   LEU A  18      18.537 -32.931   7.961  1.00 29.69           O  
ATOM    120  CG  LEU A  18      17.634 -37.165   7.900  1.00 29.69           C  
ATOM    121  CD1 LEU A  18      16.577 -37.905   8.712  1.00 29.69           C  
ATOM    122  CD2 LEU A  18      17.832 -37.827   6.541  1.00 29.69           C  
ATOM    123  N   HIS A  19      19.495 -33.644   9.798  1.00 31.21           N  
ATOM    124  CA  HIS A  19      20.900 -33.733  10.182  1.00 31.21           C  
ATOM    125  C   HIS A  19      21.740 -34.337   9.062  1.00 31.21           C  
ATOM    126  CB  HIS A  19      21.054 -34.562  11.458  1.00 31.21           C  
ATOM    127  O   HIS A  19      21.493 -35.466   8.633  1.00 31.21           O  
ATOM    128  CG  HIS A  19      20.976 -33.752  12.713  1.00 31.21           C  
ATOM    129  CD2 HIS A  19      21.950 -33.237  13.500  1.00 31.21           C  
ATOM    130  ND1 HIS A  19      19.780 -33.389  13.292  1.00 31.21           N  
ATOM    131  CE1 HIS A  19      20.022 -32.683  14.384  1.00 31.21           C  
ATOM    132  NE2 HIS A  19      21.331 -32.576  14.533  1.00 31.21           N  
ATOM    133  N   GLY A  20      22.326 -33.568   8.113  1.00 29.91           N  
ATOM    134  CA  GLY A  20      23.683 -33.806   7.647  1.00 29.91           C  
ATOM    135  C   GLY A  20      23.949 -33.234   6.267  1.00 29.91           C  
ATOM    136  O   GLY A  20      23.252 -33.567   5.307  1.00 29.91           O  
ATOM    137  N   GLY A  21      24.452 -31.993   6.135  1.00 28.56           N  
ATOM    138  CA  GLY A  21      25.481 -31.816   5.122  1.00 28.56           C  
ATOM    139  C   GLY A  21      26.084 -30.424   5.120  1.00 28.56           C  
ATOM    140  O   GLY A  21      25.362 -29.430   5.014  1.00 28.56           O  
ATOM    141  N   GLY A  22      27.032 -30.089   6.027  1.00 33.47           N  
ATOM    142  CA  GLY A  22      28.401 -29.601   6.076  1.00 33.47           C  
ATOM    143  C   GLY A  22      29.028 -29.442   4.704  1.00 33.47           C  
ATOM    144  O   GLY A  22      29.174 -30.418   3.966  1.00 33.47           O  
ATOM    145  N   SER A  23      28.812 -28.325   3.983  1.00 34.70           N  
ATOM    146  CA  SER A  23      29.551 -27.937   2.786  1.00 34.70           C  
ATOM    147  C   SER A  23      30.447 -26.733   3.055  1.00 34.70           C  
ATOM    148  CB  SER A  23      28.588 -27.620   1.641  1.00 34.70           C  
ATOM    149  O   SER A  23      29.977 -25.696   3.529  1.00 34.70           O  
ATOM    150  OG  SER A  23      29.300 -27.274   0.466  1.00 34.70           O  
ATOM    151  N   LEU A  24      31.606 -26.911   3.723  1.00 33.46           N  
ATOM    152  CA  LEU A  24      32.998 -26.475   3.725  1.00 33.46           C  
ATOM    153  C   LEU A  24      33.442 -26.069   2.323  1.00 33.46           C  
ATOM    154  CB  LEU A  24      33.907 -27.585   4.259  1.00 33.46           C  
ATOM    155  O   LEU A  24      33.336 -26.857   1.381  1.00 33.46           O  
ATOM    156  CG  LEU A  24      34.785 -27.224   5.459  1.00 33.46           C  
ATOM    157  CD1 LEU A  24      34.369 -28.034   6.682  1.00 33.46           C  
ATOM    158  CD2 LEU A  24      36.256 -27.454   5.133  1.00 33.46           C  
ATOM    159  N   HIS A  25      33.315 -24.767   1.935  1.00 33.98           N  
ATOM    160  CA  HIS A  25      33.938 -23.747   1.100  1.00 33.98           C  
ATOM    161  C   HIS A  25      35.457 -23.887   1.099  1.00 33.98           C  
ATOM    162  CB  HIS A  25      33.541 -22.348   1.575  1.00 33.98           C  
ATOM    163  O   HIS A  25      36.088 -23.852   2.157  1.00 33.98           O  
ATOM    164  CG  HIS A  25      32.143 -21.964   1.206  1.00 33.98           C  
ATOM    165  CD2 HIS A  25      31.017 -21.882   1.953  1.00 33.98           C  
ATOM    166  ND1 HIS A  25      31.783 -21.610  -0.076  1.00 33.98           N  
ATOM    167  CE1 HIS A  25      30.492 -21.324  -0.101  1.00 33.98           C  
ATOM    168  NE2 HIS A  25      30.003 -21.482   1.117  1.00 33.98           N  
ATOM    169  N   TYR A  26      36.032 -24.882   0.401  1.00 29.96           N  
ATOM    170  CA  TYR A  26      37.361 -24.846  -0.199  1.00 29.96           C  
ATOM    171  C   TYR A  26      37.373 -23.968  -1.444  1.00 29.96           C  
ATOM    172  CB  TYR A  26      37.829 -26.261  -0.553  1.00 29.96           C  
ATOM    173  O   TYR A  26      36.553 -24.149  -2.347  1.00 29.96           O  
ATOM    174  CG  TYR A  26      39.110 -26.666   0.135  1.00 29.96           C  
ATOM    175  CD1 TYR A  26      40.339 -26.541  -0.509  1.00 29.96           C  
ATOM    176  CD2 TYR A  26      39.094 -27.176   1.429  1.00 29.96           C  
ATOM    177  CE1 TYR A  26      41.522 -26.915   0.120  1.00 29.96           C  
ATOM    178  CE2 TYR A  26      40.271 -27.553   2.067  1.00 29.96           C  
ATOM    179  OH  TYR A  26      42.646 -27.790   2.033  1.00 29.96           O  
ATOM    180  CZ  TYR A  26      41.478 -27.419   1.406  1.00 29.96           C  
ATOM    181  N   ALA A  27      37.693 -22.676  -1.327  1.00 31.93           N  
ATOM    182  CA  ALA A  27      38.475 -21.637  -1.992  1.00 31.93           C  
ATOM    183  C   ALA A  27      39.666 -22.238  -2.733  1.00 31.93           C  
ATOM    184  CB  ALA A  27      38.950 -20.598  -0.980  1.00 31.93           C  
ATOM    185  O   ALA A  27      40.518 -22.890  -2.126  1.00 31.93           O  
ATOM    186  N   LEU A  28      39.476 -22.848  -3.830  1.00 29.36           N  
ATOM    187  CA  LEU A  28      40.484 -23.144  -4.842  1.00 29.36           C  
ATOM    188  C   LEU A  28      40.781 -21.913  -5.690  1.00 29.36           C  
ATOM    189  CB  LEU A  28      40.021 -24.296  -5.738  1.00 29.36           C  
ATOM    190  O   LEU A  28      39.875 -21.339  -6.299  1.00 29.36           O  
ATOM    191  CG  LEU A  28      41.121 -25.089  -6.445  1.00 29.36           C  
ATOM    192  CD1 LEU A  28      41.989 -25.817  -5.424  1.00 29.36           C  
ATOM    193  CD2 LEU A  28      40.516 -26.075  -7.439  1.00 29.36           C  
ATOM    194  N   ALA A  29      41.617 -20.975  -5.262  1.00 31.52           N  
ATOM    195  CA  ALA A  29      42.844 -20.301  -5.678  1.00 31.52           C  
ATOM    196  C   ALA A  29      43.418 -20.937  -6.941  1.00 31.52           C  
ATOM    197  CB  ALA A  29      43.877 -20.333  -4.554  1.00 31.52           C  
ATOM    198  O   ALA A  29      43.746 -22.126  -6.951  1.00 31.52           O  
ATOM    199  N   ARG A  30      42.992 -20.633  -8.117  1.00 30.69           N  
ATOM    200  CA  ARG A  30      43.769 -20.859  -9.332  1.00 30.69           C  
ATOM    201  C   ARG A  30      44.326 -19.549  -9.878  1.00 30.69           C  
ATOM    202  CB  ARG A  30      42.913 -21.549 -10.397  1.00 30.69           C  
ATOM    203  O   ARG A  30      43.572 -18.611 -10.144  1.00 30.69           O  
ATOM    204  CG  ARG A  30      43.431 -22.916 -10.814  1.00 30.69           C  
ATOM    205  CD  ARG A  30      42.595 -23.518 -11.934  1.00 30.69           C  
ATOM    206  NE  ARG A  30      42.675 -24.976 -11.942  1.00 30.69           N  
ATOM    207  NH1 ARG A  30      43.601 -25.120 -14.053  1.00 30.69           N  
ATOM    208  NH2 ARG A  30      43.178 -27.025 -12.850  1.00 30.69           N  
ATOM    209  CZ  ARG A  30      43.151 -25.704 -12.949  1.00 30.69           C  
ATOM    210  N   LYS A  31      45.355 -19.002  -9.275  1.00 31.39           N  
ATOM    211  CA  LYS A  31      46.728 -18.622  -9.593  1.00 31.39           C  
ATOM    212  C   LYS A  31      47.227 -19.352 -10.836  1.00 31.39           C  
ATOM    213  CB  LYS A  31      47.653 -18.910  -8.409  1.00 31.39           C  
ATOM    214  O   LYS A  31      47.121 -20.577 -10.927  1.00 31.39           O  
ATOM    215  CG  LYS A  31      48.929 -18.081  -8.405  1.00 31.39           C  
ATOM    216  CD  LYS A  31      49.523 -17.978  -7.006  1.00 31.39           C  
ATOM    217  CE  LYS A  31      50.920 -17.371  -7.034  1.00 31.39           C  
ATOM    218  NZ  LYS A  31      51.560 -17.391  -5.685  1.00 31.39           N  
ATOM    219  N   GLY A  32      47.299 -18.619 -11.994  1.00 29.29           N  
ATOM    220  CA  GLY A  32      48.532 -18.349 -12.715  1.00 29.29           C  
ATOM    221  C   GLY A  32      48.757 -19.288 -13.886  1.00 29.29           C  
ATOM    222  O   GLY A  32      48.631 -20.506 -13.744  1.00 29.29           O  
ATOM    223  N   GLY A  33      48.483 -18.811 -15.109  1.00 29.41           N  
ATOM    224  CA  GLY A  33      49.531 -19.165 -16.053  1.00 29.41           C  
ATOM    225  C   GLY A  33      49.326 -18.557 -17.428  1.00 29.41           C  
ATOM    226  O   GLY A  33      48.208 -18.544 -17.946  1.00 29.41           O  
ATOM    227  N   ALA A  34      49.906 -17.446 -17.716  1.00 30.39           N  
ATOM    228  CA  ALA A  34      51.088 -17.217 -18.542  1.00 30.39           C  
ATOM    229  C   ALA A  34      51.058 -18.086 -19.796  1.00 30.39           C  
ATOM    230  CB  ALA A  34      52.358 -17.490 -17.740  1.00 30.39           C  
ATOM    231  O   ALA A  34      50.866 -19.302 -19.712  1.00 30.39           O  
ATOM    232  N   GLY A  35      50.656 -17.504 -20.936  1.00 28.56           N  
ATOM    233  CA  GLY A  35      51.611 -17.687 -22.017  1.00 28.56           C  
ATOM    234  C   GLY A  35      50.956 -18.035 -23.340  1.00 28.56           C  
ATOM    235  O   GLY A  35      50.270 -19.053 -23.450  1.00 28.56           O  
ATOM    236  N   GLY A  36      50.472 -17.044 -24.059  1.00 31.99           N  
ATOM    237  CA  GLY A  36      50.554 -17.439 -25.456  1.00 31.99           C  
ATOM    238  C   GLY A  36      50.918 -16.293 -26.380  1.00 31.99           C  
ATOM    239  O   GLY A  36      50.384 -15.190 -26.251  1.00 31.99           O  
ATOM    240  N   THR A  37      52.212 -16.102 -26.658  1.00 30.53           N  
ATOM    241  CA  THR A  37      53.072 -16.189 -27.833  1.00 30.53           C  
ATOM    242  C   THR A  37      52.239 -16.365 -29.100  1.00 30.53           C  
ATOM    243  CB  THR A  37      54.072 -17.353 -27.708  1.00 30.53           C  
ATOM    244  O   THR A  37      51.361 -17.227 -29.158  1.00 30.53           O  
ATOM    245  CG2 THR A  37      55.019 -17.140 -26.531  1.00 30.53           C  
ATOM    246  OG1 THR A  37      53.352 -18.576 -27.513  1.00 30.53           O  
ATOM    247  N   ARG A  38      52.018 -15.294 -29.846  1.00 31.19           N  
ATOM    248  CA  ARG A  38      52.035 -15.453 -31.297  1.00 31.19           C  
ATOM    249  C   ARG A  38      52.293 -14.119 -31.990  1.00 31.19           C  
ATOM    250  CB  ARG A  38      50.716 -16.052 -31.789  1.00 31.19           C  
ATOM    251  O   ARG A  38      51.650 -13.115 -31.676  1.00 31.19           O  
ATOM    252  CG  ARG A  38      49.488 -15.249 -31.391  1.00 31.19           C  
ATOM    253  CD  ARG A  38      48.210 -15.859 -31.949  1.00 31.19           C  
ATOM    254  NE  ARG A  38      47.020 -15.256 -31.354  1.00 31.19           N  
ATOM    255  NH1 ARG A  38      46.206 -17.231 -30.475  1.00 31.19           N  
ATOM    256  NH2 ARG A  38      45.053 -15.273 -30.170  1.00 31.19           N  
ATOM    257  CZ  ARG A  38      46.096 -15.921 -30.668  1.00 31.19           C  
ATOM    258  N   SER A  39      53.525 -13.820 -32.408  1.00 30.48           N  
ATOM    259  CA  SER A  39      54.094 -13.731 -33.749  1.00 30.48           C  
ATOM    260  C   SER A  39      53.339 -12.720 -34.605  1.00 30.48           C  
ATOM    261  CB  SER A  39      54.078 -15.101 -34.430  1.00 30.48           C  
ATOM    262  O   SER A  39      52.108 -12.735 -34.652  1.00 30.48           O  
ATOM    263  OG  SER A  39      54.911 -16.016 -33.739  1.00 30.48           O  
ATOM    264  N   ALA A  40      53.943 -11.535 -34.918  1.00 33.94           N  
ATOM    265  CA  ALA A  40      54.201 -11.359 -36.345  1.00 33.94           C  
ATOM    266  C   ALA A  40      54.900 -10.030 -36.615  1.00 33.94           C  
ATOM    267  CB  ALA A  40      52.898 -11.441 -37.135  1.00 33.94           C  
ATOM    268  O   ALA A  40      54.406  -8.970 -36.224  1.00 33.94           O  
ATOM    269  N   ALA A  41      56.202  -9.972 -36.451  1.00 30.91           N  
ATOM    270  CA  ALA A  41      57.326  -9.895 -37.381  1.00 30.91           C  
ATOM    271  C   ALA A  41      56.864 -10.114 -38.819  1.00 30.91           C  
ATOM    272  CB  ALA A  41      58.396 -10.918 -37.008  1.00 30.91           C  
ATOM    273  O   ALA A  41      56.281 -11.152 -39.139  1.00 30.91           O  
ATOM    274  N   GLY A  42      56.665  -9.080 -39.544  1.00 33.36           N  
ATOM    275  CA  GLY A  42      57.262  -8.846 -40.849  1.00 33.36           C  
ATOM    276  C   GLY A  42      56.607  -7.709 -41.610  1.00 33.36           C  
ATOM    277  O   GLY A  42      55.379  -7.632 -41.685  1.00 33.36           O  
ATOM    278  N   SER A  43      57.334  -6.639 -41.773  1.00 29.94           N  
ATOM    279  CA  SER A  43      58.013  -6.121 -42.956  1.00 29.94           C  
ATOM    280  C   SER A  43      57.296  -4.895 -43.512  1.00 29.94           C  
ATOM    281  CB  SER A  43      58.107  -7.199 -44.036  1.00 29.94           C  
ATOM    282  O   SER A  43      56.077  -4.910 -43.691  1.00 29.94           O  
ATOM    283  OG  SER A  43      59.321  -7.922 -43.921  1.00 29.94           O  
ATOM    284  N   SER A  44      57.933  -3.736 -43.369  1.00 31.20           N  
ATOM    285  CA  SER A  44      58.470  -3.021 -44.522  1.00 31.20           C  
ATOM    286  C   SER A  44      58.289  -1.514 -44.372  1.00 31.20           C  
ATOM    287  CB  SER A  44      57.798  -3.497 -45.810  1.00 31.20           C  
ATOM    288  O   SER A  44      57.219  -1.049 -43.974  1.00 31.20           O  
ATOM    289  OG  SER A  44      56.578  -2.809 -46.026  1.00 31.20           O  
ATOM    290  N   SER A  45      59.410  -0.811 -43.930  1.00 31.38           N  
ATOM    291  CA  SER A  45      60.248   0.177 -44.601  1.00 31.38           C  
ATOM    292  C   SER A  45      59.561   0.731 -45.845  1.00 31.38           C  
ATOM    293  CB  SER A  45      61.596  -0.435 -44.984  1.00 31.38           C  
ATOM    294  O   SER A  45      59.304  -0.007 -46.799  1.00 31.38           O  
ATOM    295  OG  SER A  45      61.802  -0.364 -46.384  1.00 31.38           O  
ATOM    296  N   GLY A  46      58.688   1.818 -45.737  1.00 34.78           N  
ATOM    297  CA  GLY A  46      58.261   2.763 -46.756  1.00 34.78           C  
ATOM    298  C   GLY A  46      58.384   4.210 -46.316  1.00 34.78           C  
ATOM    299  O   GLY A  46      57.814   4.605 -45.297  1.00 34.78           O  
ATOM    300  N   PHE A  47      59.519   4.789 -46.453  1.00 40.76           N  
ATOM    301  CA  PHE A  47      59.898   6.176 -46.701  1.00 40.76           C  
ATOM    302  C   PHE A  47      59.734   6.526 -48.175  1.00 40.76           C  
ATOM    303  CB  PHE A  47      61.342   6.427 -46.258  1.00 40.76           C  
ATOM    304  O   PHE A  47      60.199   5.791 -49.048  1.00 40.76           O  
ATOM    305  CG  PHE A  47      61.620   7.857 -45.878  1.00 40.76           C  
ATOM    306  CD1 PHE A  47      62.278   8.709 -46.756  1.00 40.76           C  
ATOM    307  CD2 PHE A  47      61.223   8.348 -44.641  1.00 40.76           C  
ATOM    308  CE1 PHE A  47      62.536  10.033 -46.407  1.00 40.76           C  
ATOM    309  CE2 PHE A  47      61.478   9.669 -44.285  1.00 40.76           C  
ATOM    310  CZ  PHE A  47      62.136  10.510 -45.169  1.00 40.76           C  
ATOM    311  N   HIS A  48      58.628   7.281 -48.530  1.00 37.28           N  
ATOM    312  CA  HIS A  48      58.189   8.636 -48.843  1.00 37.28           C  
ATOM    313  C   HIS A  48      58.547   9.015 -50.276  1.00 37.28           C  
ATOM    314  CB  HIS A  48      58.806   9.638 -47.865  1.00 37.28           C  
ATOM    315  O   HIS A  48      59.712   8.928 -50.672  1.00 37.28           O  
ATOM    316  CG  HIS A  48      58.309   9.490 -46.462  1.00 37.28           C  
ATOM    317  CD2 HIS A  48      58.748  10.033 -45.302  1.00 37.28           C  
ATOM    318  ND1 HIS A  48      57.230   8.698 -46.134  1.00 37.28           N  
ATOM    319  CE1 HIS A  48      57.026   8.761 -44.828  1.00 37.28           C  
ATOM    320  NE2 HIS A  48      57.933   9.564 -44.300  1.00 37.28           N  
ATOM    321  N   SER A  49      57.549   8.856 -51.130  1.00 29.63           N  
ATOM    322  CA  SER A  49      56.766   9.588 -52.121  1.00 29.63           C  
ATOM    323  C   SER A  49      56.381  10.972 -51.608  1.00 29.63           C  
ATOM    324  CB  SER A  49      55.507   8.805 -52.494  1.00 29.63           C  
ATOM    325  O   SER A  49      55.780  11.099 -50.539  1.00 29.63           O  
ATOM    326  OG  SER A  49      54.879   9.374 -53.630  1.00 29.63           O  
ATOM    327  N   TRP A  50      57.090  11.979 -51.946  1.00 31.68           N  
ATOM    328  CA  TRP A  50      56.679  13.345 -52.253  1.00 31.68           C  
ATOM    329  C   TRP A  50      56.003  13.416 -53.619  1.00 31.68           C  
ATOM    330  CB  TRP A  50      57.882  14.291 -52.215  1.00 31.68           C  
ATOM    331  O   TRP A  50      56.557  12.950 -54.617  1.00 31.68           O  
ATOM    332  CG  TRP A  50      57.911  15.192 -51.017  1.00 31.68           C  
ATOM    333  CD1 TRP A  50      56.847  15.822 -50.434  1.00 31.68           C  
ATOM    334  CD2 TRP A  50      59.065  15.567 -50.259  1.00 31.68           C  
ATOM    335  CE2 TRP A  50      58.625  16.427 -49.228  1.00 31.68           C  
ATOM    336  CE3 TRP A  50      60.428  15.259 -50.350  1.00 31.68           C  
ATOM    337  NE1 TRP A  50      57.270  16.566 -49.357  1.00 31.68           N  
ATOM    338  CH2 TRP A  50      60.832  16.665 -48.406  1.00 31.68           C  
ATOM    339  CZ2 TRP A  50      59.503  16.983 -48.294  1.00 31.68           C  
ATOM    340  CZ3 TRP A  50      61.300  15.813 -49.419  1.00 31.68           C  
ATOM    341  N   THR A  51      54.682  13.221 -53.597  1.00 31.08           N  
ATOM    342  CA  THR A  51      53.530  13.811 -54.269  1.00 31.08           C  
ATOM    343  C   THR A  51      52.953  14.959 -53.445  1.00 31.08           C  
ATOM    344  CB  THR A  51      52.435  12.760 -54.527  1.00 31.08           C  
ATOM    345  O   THR A  51      52.794  14.839 -52.229  1.00 31.08           O  
ATOM    346  CG2 THR A  51      52.712  11.980 -55.808  1.00 31.08           C  
ATOM    347  OG1 THR A  51      52.389  11.846 -53.424  1.00 31.08           O  
ATOM    348  N   ARG A  52      53.166  16.185 -53.934  1.00 35.71           N  
ATOM    349  CA  ARG A  52      52.273  17.337 -53.863  1.00 35.71           C  
ATOM    350  C   ARG A  52      52.810  18.498 -54.693  1.00 35.71           C  
ATOM    351  CB  ARG A  52      52.077  17.777 -52.411  1.00 35.71           C  
ATOM    352  O   ARG A  52      53.978  18.870 -54.567  1.00 35.71           O  
ATOM    353  CG  ARG A  52      51.155  16.870 -51.611  1.00 35.71           C  
ATOM    354  CD  ARG A  52      50.826  17.462 -50.248  1.00 35.71           C  
ATOM    355  NE  ARG A  52      49.782  16.700 -49.568  1.00 35.71           N  
ATOM    356  NH1 ARG A  52      48.157  18.326 -49.796  1.00 35.71           N  
ATOM    357  NH2 ARG A  52      47.669  16.353 -48.737  1.00 35.71           N  
ATOM    358  CZ  ARG A  52      48.539  17.128 -49.368  1.00 35.71           C  
ATOM    359  N   THR A  53      52.082  18.746 -55.698  1.00 34.59           N  
ATOM    360  CA  THR A  53      51.291  19.934 -55.999  1.00 34.59           C  
ATOM    361  C   THR A  53      50.737  19.870 -57.419  1.00 34.59           C  
ATOM    362  CB  THR A  53      52.125  21.218 -55.827  1.00 34.59           C  
ATOM    363  O   THR A  53      51.454  19.512 -58.355  1.00 34.59           O  
ATOM    364  CG2 THR A  53      52.749  21.287 -54.437  1.00 34.59           C  
ATOM    365  OG1 THR A  53      53.169  21.237 -56.809  1.00 34.59           O  
ATOM    366  N   SER A  54      49.490  19.555 -57.530  1.00 28.85           N  
ATOM    367  CA  SER A  54      48.167  20.097 -57.821  1.00 28.85           C  
ATOM    368  C   SER A  54      48.231  21.598 -58.085  1.00 28.85           C  
ATOM    369  CB  SER A  54      47.206  19.815 -56.665  1.00 28.85           C  
ATOM    370  O   SER A  54      48.880  22.337 -57.342  1.00 28.85           O  
ATOM    371  OG  SER A  54      46.950  18.426 -56.552  1.00 28.85           O  
ATOM    372  N   VAL A  55      47.860  21.925 -59.345  1.00 34.36           N  
ATOM    373  CA  VAL A  55      46.858  22.940 -59.655  1.00 34.36           C  
ATOM    374  C   VAL A  55      46.711  23.077 -61.168  1.00 34.36           C  
ATOM    375  CB  VAL A  55      47.223  24.306 -59.030  1.00 34.36           C  
ATOM    376  O   VAL A  55      47.706  23.089 -61.897  1.00 34.36           O  
ATOM    377  CG1 VAL A  55      48.680  24.661 -59.319  1.00 34.36           C  
ATOM    378  CG2 VAL A  55      46.289  25.397 -59.552  1.00 34.36           C  
ATOM    379  N   SER A  56      45.654  22.530 -61.773  1.00 32.19           N  
ATOM    380  CA  SER A  56      44.423  23.116 -62.295  1.00 32.19           C  
ATOM    381  C   SER A  56      44.446  23.183 -63.819  1.00 32.19           C  
ATOM    382  CB  SER A  56      44.210  24.517 -61.719  1.00 32.19           C  
ATOM    383  O   SER A  56      45.456  23.562 -64.414  1.00 32.19           O  
ATOM    384  OG  SER A  56      45.190  25.417 -62.208  1.00 32.19           O  
ATOM    385  N   SER A  57      43.706  22.323 -64.477  1.00 27.60           N  
ATOM    386  CA  SER A  57      42.506  22.388 -65.305  1.00 27.60           C  
ATOM    387  C   SER A  57      42.680  23.375 -66.454  1.00 27.60           C  
ATOM    388  CB  SER A  57      41.293  22.784 -64.462  1.00 27.60           C  
ATOM    389  O   SER A  57      43.172  24.488 -66.255  1.00 27.60           O  
ATOM    390  OG  SER A  57      40.766  21.658 -63.781  1.00 27.60           O  
ATOM    391  N   VAL A  58      42.597  22.833 -67.701  1.00 32.86           N  
ATOM    392  CA  VAL A  58      41.550  23.127 -68.674  1.00 32.86           C  
ATOM    393  C   VAL A  58      42.042  22.794 -70.080  1.00 32.86           C  
ATOM    394  CB  VAL A  58      41.106  24.605 -68.600  1.00 32.86           C  
ATOM    395  O   VAL A  58      43.181  23.107 -70.436  1.00 32.86           O  
ATOM    396  CG1 VAL A  58      42.240  25.532 -69.033  1.00 32.86           C  
ATOM    397  CG2 VAL A  58      39.866  24.833 -69.464  1.00 32.86           C  
ATOM    398  N   SER A  59      41.612  21.670 -70.668  1.00 28.06           N  
ATOM    399  CA  SER A  59      40.685  21.386 -71.759  1.00 28.06           C  
ATOM    400  C   SER A  59      41.244  21.858 -73.097  1.00 28.06           C  
ATOM    401  CB  SER A  59      39.332  22.050 -71.499  1.00 28.06           C  
ATOM    402  O   SER A  59      41.737  22.983 -73.207  1.00 28.06           O  
ATOM    403  OG  SER A  59      38.905  22.782 -72.635  1.00 28.06           O  
ATOM    404  N   ALA A  60      41.589  20.904 -73.964  1.00 28.05           N  
ATOM    405  CA  ALA A  60      41.046  20.484 -75.253  1.00 28.05           C  
ATOM    406  C   ALA A  60      41.564  21.371 -76.382  1.00 28.05           C  
ATOM    407  CB  ALA A  60      39.520  20.505 -75.221  1.00 28.05           C  
ATOM    408  O   ALA A  60      41.558  22.599 -76.266  1.00 28.05           O  
ATOM    409  N   SER A  61      42.465  20.843 -77.179  1.00 31.67           N  
ATOM    410  CA  SER A  61      42.255  20.534 -78.590  1.00 31.67           C  
ATOM    411  C   SER A  61      43.548  20.677 -79.385  1.00 31.67           C  
ATOM    412  CB  SER A  61      41.178  21.443 -79.184  1.00 31.67           C  
ATOM    413  O   SER A  61      44.327  21.604 -79.153  1.00 31.67           O  
ATOM    414  OG  SER A  61      39.904  21.131 -78.647  1.00 31.67           O  
ATOM    415  N   PRO A  62      43.939  19.849 -80.283  1.00 36.32           N  
ATOM    416  CA  PRO A  62      44.940  19.556 -81.312  1.00 36.32           C  
ATOM    417  C   PRO A  62      44.559  20.115 -82.681  1.00 36.32           C  
ATOM    418  CB  PRO A  62      44.980  18.026 -81.339  1.00 36.32           C  
ATOM    419  O   PRO A  62      43.378  20.131 -83.039  1.00 36.32           O  
ATOM    420  CG  PRO A  62      43.576  17.602 -81.053  1.00 36.32           C  
ATOM    421  CD  PRO A  62      42.766  18.823 -80.725  1.00 36.32           C  
ATOM    422  N   SER A  63      45.046  21.271 -83.042  1.00 29.59           N  
ATOM    423  CA  SER A  63      45.080  21.793 -84.404  1.00 29.59           C  
ATOM    424  C   SER A  63      46.216  22.795 -84.584  1.00 29.59           C  
ATOM    425  CB  SER A  63      43.747  22.452 -84.760  1.00 29.59           C  
ATOM    426  O   SER A  63      46.493  23.595 -83.687  1.00 29.59           O  
ATOM    427  OG  SER A  63      43.680  23.768 -84.236  1.00 29.59           O  
ATOM    428  N   ARG A  64      47.224  22.404 -85.422  1.00 34.75           N  
ATOM    429  CA  ARG A  64      47.639  23.067 -86.654  1.00 34.75           C  
ATOM    430  C   ARG A  64      48.074  24.503 -86.383  1.00 34.75           C  
ATOM    431  CB  ARG A  64      46.507  23.047 -87.683  1.00 34.75           C  
ATOM    432  O   ARG A  64      47.359  25.260 -85.724  1.00 34.75           O  
ATOM    433  CG  ARG A  64      46.221  21.669 -88.258  1.00 34.75           C  
ATOM    434  CD  ARG A  64      46.514  21.610 -89.751  1.00 34.75           C  
ATOM    435  NE  ARG A  64      45.287  21.521 -90.538  1.00 34.75           N  
ATOM    436  NH1 ARG A  64      46.335  20.834 -92.478  1.00 34.75           N  
ATOM    437  NH2 ARG A  64      44.060  21.108 -92.435  1.00 34.75           N  
ATOM    438  CZ  ARG A  64      45.230  21.155 -91.815  1.00 34.75           C  
ATOM    439  N   PHE A  65      49.402  24.694 -86.375  1.00 30.77           N  
ATOM    440  CA  PHE A  65      49.965  25.942 -86.876  1.00 30.77           C  
ATOM    441  C   PHE A  65      51.444  26.048 -86.526  1.00 30.77           C  
ATOM    442  CB  PHE A  65      49.203  27.143 -86.308  1.00 30.77           C  
ATOM    443  O   PHE A  65      51.842  25.758 -85.395  1.00 30.77           O  
ATOM    444  CG  PHE A  65      48.379  27.878 -87.331  1.00 30.77           C  
ATOM    445  CD1 PHE A  65      48.942  28.887 -88.103  1.00 30.77           C  
ATOM    446  CD2 PHE A  65      47.041  27.560 -87.520  1.00 30.77           C  
ATOM    447  CE1 PHE A  65      48.182  29.569 -89.050  1.00 30.77           C  
ATOM    448  CE2 PHE A  65      46.275  28.237 -88.465  1.00 30.77           C  
ATOM    449  CZ  PHE A  65      46.847  29.242 -89.228  1.00 30.77           C  
ATOM    450  N   ARG A  66      52.352  25.915 -87.552  1.00 33.57           N  
ATOM    451  CA  ARG A  66      53.121  27.013 -88.129  1.00 33.57           C  
ATOM    452  C   ARG A  66      53.855  27.797 -87.046  1.00 33.57           C  
ATOM    453  CB  ARG A  66      52.208  27.949 -88.925  1.00 33.57           C  
ATOM    454  O   ARG A  66      53.240  28.260 -86.083  1.00 33.57           O  
ATOM    455  CG  ARG A  66      52.929  28.741 -90.004  1.00 33.57           C  
ATOM    456  CD  ARG A  66      52.030  29.805 -90.618  1.00 33.57           C  
ATOM    457  NE  ARG A  66      51.878  29.617 -92.058  1.00 33.57           N  
ATOM    458  NH1 ARG A  66      53.198  31.422 -92.641  1.00 33.57           N  
ATOM    459  NH2 ARG A  66      52.232  30.128 -94.269  1.00 33.57           N  
ATOM    460  CZ  ARG A  66      52.437  30.390 -92.986  1.00 33.57           C  
ATOM    461  N   GLY A  67      55.176  27.396 -86.883  1.00 33.10           N  
ATOM    462  CA  GLY A  67      56.022  28.517 -86.507  1.00 33.10           C  
ATOM    463  C   GLY A  67      57.446  28.108 -86.178  1.00 33.10           C  
ATOM    464  O   GLY A  67      57.667  27.109 -85.490  1.00 33.10           O  
ATOM    465  N   ALA A  68      58.385  28.256 -87.103  1.00 29.25           N  
ATOM    466  CA  ALA A  68      59.416  29.291 -87.109  1.00 29.25           C  
ATOM    467  C   ALA A  68      60.595  28.896 -86.225  1.00 29.25           C  
ATOM    468  CB  ALA A  68      58.833  30.625 -86.649  1.00 29.25           C  
ATOM    469  O   ALA A  68      60.418  28.587 -85.044  1.00 29.25           O  
ATOM    470  N   GLY A  69      61.653  28.448 -86.859  1.00 31.05           N  
ATOM    471  CA  GLY A  69      62.802  29.339 -86.825  1.00 31.05           C  
ATOM    472  C   GLY A  69      64.043  28.691 -86.240  1.00 31.05           C  
ATOM    473  O   GLY A  69      63.992  28.106 -85.156  1.00 31.05           O  
ATOM    474  N   ALA A  70      64.871  28.171 -87.066  1.00 32.11           N  
ATOM    475  CA  ALA A  70      66.110  28.908 -87.300  1.00 32.11           C  
ATOM    476  C   ALA A  70      67.309  28.164 -86.720  1.00 32.11           C  
ATOM    477  CB  ALA A  70      66.017  30.309 -86.701  1.00 32.11           C  
ATOM    478  O   ALA A  70      67.281  27.734 -85.564  1.00 32.11           O  
ATOM    479  N   ALA A  71      68.011  27.452 -87.563  1.00 31.33           N  
ATOM    480  CA  ALA A  71      69.349  27.870 -87.974  1.00 31.33           C  
ATOM    481  C   ALA A  71      70.405  26.882 -87.489  1.00 31.33           C  
ATOM    482  CB  ALA A  71      69.653  29.271 -87.449  1.00 31.33           C  
ATOM    483  O   ALA A  71      70.395  26.474 -86.325  1.00 31.33           O  
ATOM    484  N   SER A  72      70.841  26.006 -88.329  1.00 27.25           N  
ATOM    485  CA  SER A  72      72.165  26.201 -88.911  1.00 27.25           C  
ATOM    486  C   SER A  72      73.027  24.953 -88.753  1.00 27.25           C  
ATOM    487  CB  SER A  72      72.863  27.399 -88.266  1.00 27.25           C  
ATOM    488  O   SER A  72      73.117  24.389 -87.661  1.00 27.25           O  
ATOM    489  OG  SER A  72      74.055  27.721 -88.962  1.00 27.25           O  
ATOM    490  N   SER A  73      73.022  24.157 -89.800  1.00 29.59           N  
ATOM    491  CA  SER A  73      74.067  24.150 -90.819  1.00 29.59           C  
ATOM    492  C   SER A  73      74.724  22.778 -90.928  1.00 29.59           C  
ATOM    493  CB  SER A  73      75.126  25.209 -90.509  1.00 29.59           C  
ATOM    494  O   SER A  73      75.129  22.197 -89.919  1.00 29.59           O  
ATOM    495  OG  SER A  73      74.967  26.340 -91.348  1.00 29.59           O  
ATOM    496  N   THR A  74      74.147  21.948 -91.721  1.00 27.09           N  
ATOM    497  CA  THR A  74      74.567  21.312 -92.965  1.00 27.09           C  
ATOM    498  C   THR A  74      75.954  21.796 -93.378  1.00 27.09           C  
ATOM    499  CB  THR A  74      73.565  21.589 -94.100  1.00 27.09           C  
ATOM    500  O   THR A  74      76.172  22.997 -93.553  1.00 27.09           O  
ATOM    501  CG2 THR A  74      72.164  21.115 -93.725  1.00 27.09           C  
ATOM    502  OG1 THR A  74      73.526  22.997 -94.363  1.00 27.09           O  
ATOM    503  N   ASP A  75      76.961  21.453 -92.636  1.00 32.39           N  
ATOM    504  CA  ASP A  75      78.280  21.434 -93.262  1.00 32.39           C  
ATOM    505  C   ASP A  75      78.709  20.007 -93.595  1.00 32.39           C  
ATOM    506  CB  ASP A  75      79.316  22.096 -92.352  1.00 32.39           C  
ATOM    507  O   ASP A  75      78.701  19.132 -92.726  1.00 32.39           O  
ATOM    508  CG  ASP A  75      79.770  23.454 -92.859  1.00 32.39           C  
ATOM    509  OD1 ASP A  75      79.620  23.734 -94.068  1.00 32.39           O  
ATOM    510  OD2 ASP A  75      80.285  24.249 -92.043  1.00 32.39           O  
ATOM    511  N   SER A  76      78.197  19.472 -94.622  1.00 32.56           N  
ATOM    512  CA  SER A  76      78.774  19.135 -95.919  1.00 32.56           C  
ATOM    513  C   SER A  76      80.296  19.074 -95.847  1.00 32.56           C  
ATOM    514  CB  SER A  76      78.346  20.153 -96.977  1.00 32.56           C  
ATOM    515  O   SER A  76      80.945  20.050 -95.465  1.00 32.56           O  
ATOM    516  OG  SER A  76      77.870  19.498 -98.141  1.00 32.56           O  
ATOM    517  N   LEU A  77      80.902  17.896 -95.416  1.00 32.21           N  
ATOM    518  CA  LEU A  77      82.260  17.676 -95.901  1.00 32.21           C  
ATOM    519  C   LEU A  77      82.619  16.194 -95.856  1.00 32.21           C  
ATOM    520  CB  LEU A  77      83.263  18.481 -95.070  1.00 32.21           C  
ATOM    521  O   LEU A  77      82.497  15.552 -94.811  1.00 32.21           O  
ATOM    522  CG  LEU A  77      84.351  19.219 -95.851  1.00 32.21           C  
ATOM    523  CD1 LEU A  77      84.816  20.449 -95.079  1.00 32.21           C  
ATOM    524  CD2 LEU A  77      85.525  18.289 -96.142  1.00 32.21           C  
ATOM    525  N   ASP A  78      82.323  15.416 -96.942  1.00 33.29           N  
ATOM    526  CA  ASP A  78      83.558  14.870 -97.497  1.00 33.29           C  
ATOM    527  C   ASP A  78      83.278  13.635 -98.350  1.00 33.29           C  
ATOM    528  CB  ASP A  78      84.542  14.525 -96.378  1.00 33.29           C  
ATOM    529  O   ASP A  78      82.635  12.689 -97.890  1.00 33.29           O  
ATOM    530  CG  ASP A  78      85.419  15.698 -95.976  1.00 33.29           C  
ATOM    531  OD1 ASP A  78      85.625  16.615 -96.799  1.00 33.29           O  
ATOM    532  OD2 ASP A  78      85.909  15.703 -94.826  1.00 33.29           O  
ATOM    533  N   THR A  79      82.953  13.859 -99.582  1.00 33.84           N  
ATOM    534  CA  THR A  79      83.635  13.440-100.801  1.00 33.84           C  
ATOM    535  C   THR A  79      85.082  13.057-100.508  1.00 33.84           C  
ATOM    536  CB  THR A  79      83.601  14.550-101.869  1.00 33.84           C  
ATOM    537  O   THR A  79      85.865  13.883-100.035  1.00 33.84           O  
ATOM    538  CG2 THR A  79      82.189  14.748-102.411  1.00 33.84           C  
ATOM    539  OG1 THR A  79      84.054  15.778-101.287  1.00 33.84           O  
ATOM    540  N   LEU A  80      85.415  11.711-100.156  1.00 39.35           N  
ATOM    541  CA  LEU A  80      86.557  11.193-100.902  1.00 39.35           C  
ATOM    542  C   LEU A  80      86.250   9.816-101.479  1.00 39.35           C  
ATOM    543  CB  LEU A  80      87.794  11.120-100.004  1.00 39.35           C  
ATOM    544  O   LEU A  80      86.019   8.862-100.731  1.00 39.35           O  
ATOM    545  CG  LEU A  80      88.368  12.455 -99.529  1.00 39.35           C  
ATOM    546  CD1 LEU A  80      89.401  12.228 -98.430  1.00 39.35           C  
ATOM    547  CD2 LEU A  80      88.981  13.220-100.697  1.00 39.35           C  
ATOM    548  N   SER A  81      85.289   9.696-102.364  1.00 38.01           N  
ATOM    549  CA  SER A  81      85.250   9.051-103.673  1.00 38.01           C  
ATOM    550  C   SER A  81      86.538   9.300-104.451  1.00 38.01           C  
ATOM    551  CB  SER A  81      84.052   9.550-104.481  1.00 38.01           C  
ATOM    552  O   SER A  81      86.997  10.440-104.552  1.00 38.01           O  
ATOM    553  OG  SER A  81      83.932   8.834-105.698  1.00 38.01           O  
ATOM    554  N   ASN A  82      87.527   8.357-104.368  1.00 38.62           N  
ATOM    555  CA  ASN A  82      88.073   7.593-105.486  1.00 38.62           C  
ATOM    556  C   ASN A  82      89.556   7.889-105.695  1.00 38.62           C  
ATOM    557  CB  ASN A  82      87.288   7.881-106.767  1.00 38.62           C  
ATOM    558  O   ASN A  82      89.924   9.004-106.068  1.00 38.62           O  
ATOM    559  CG  ASN A  82      87.014   6.630-107.578  1.00 38.62           C  
ATOM    560  ND2 ASN A  82      87.202   6.721-108.889  1.00 38.62           N  
ATOM    561  OD1 ASN A  82      86.636   5.591-107.031  1.00 38.62           O  
ATOM    562  N   GLY A  83      90.410   7.270-104.906  1.00 39.59           N  
ATOM    563  CA  GLY A  83      91.585   6.780-105.608  1.00 39.59           C  
ATOM    564  C   GLY A  83      92.232   5.588-104.929  1.00 39.59           C  
ATOM    565  O   GLY A  83      92.298   5.527-103.700  1.00 39.59           O  
ATOM    566  N   PRO A  84      92.099   4.308-105.545  1.00 44.01           N  
ATOM    567  CA  PRO A  84      92.604   2.985-105.172  1.00 44.01           C  
ATOM    568  C   PRO A  84      94.128   2.901-105.212  1.00 44.01           C  
ATOM    569  CB  PRO A  84      91.979   2.061-106.220  1.00 44.01           C  
ATOM    570  O   PRO A  84      94.693   1.809-105.113  1.00 44.01           O  
ATOM    571  CG  PRO A  84      91.930   2.878-107.470  1.00 44.01           C  
ATOM    572  CD  PRO A  84      92.361   4.279-107.141  1.00 44.01           C  
ATOM    573  N   GLU A  85      94.827   3.640-104.201  1.00 41.43           N  
ATOM    574  CA  GLU A  85      96.149   3.058-103.988  1.00 41.43           C  
ATOM    575  C   GLU A  85      96.826   3.661-102.760  1.00 41.43           C  
ATOM    576  CB  GLU A  85      97.030   3.257-105.224  1.00 41.43           C  
ATOM    577  O   GLU A  85      97.962   3.311-102.436  1.00 41.43           O  
ATOM    578  CG  GLU A  85      96.697   2.318-106.374  1.00 41.43           C  
ATOM    579  CD  GLU A  85      97.788   2.252-107.430  1.00 41.43           C  
ATOM    580  OE1 GLU A  85      97.749   1.340-108.288  1.00 41.43           O  
ATOM    581  OE2 GLU A  85      98.691   3.118-107.400  1.00 41.43           O  
ATOM    582  N   GLY A  86      96.111   3.880-101.629  1.00 41.61           N  
ATOM    583  CA  GLY A  86      96.896   4.038-100.415  1.00 41.61           C  
ATOM    584  C   GLY A  86      96.347   3.247 -99.242  1.00 41.61           C  
ATOM    585  O   GLY A  86      95.360   3.649 -98.624  1.00 41.61           O  
ATOM    586  N   CYS A  87      95.998   1.989 -99.337  1.00 42.16           N  
ATOM    587  CA  CYS A  87      95.526   0.851 -98.557  1.00 42.16           C  
ATOM    588  C   CYS A  87      96.667   0.219 -97.770  1.00 42.16           C  
ATOM    589  CB  CYS A  87      94.882  -0.194 -99.468  1.00 42.16           C  
ATOM    590  O   CYS A  87      96.436  -0.620 -96.898  1.00 42.16           O  
ATOM    591  SG  CYS A  87      93.594  -1.169 -98.661  1.00 42.16           S  
ATOM    592  N   MET A  88      97.638   1.000 -97.150  1.00 45.61           N  
ATOM    593  CA  MET A  88      98.355   0.160 -96.195  1.00 45.61           C  
ATOM    594  C   MET A  88      98.639   0.923 -94.905  1.00 45.61           C  
ATOM    595  CB  MET A  88      99.665  -0.346 -96.802  1.00 45.61           C  
ATOM    596  O   MET A  88      98.767   0.320 -93.838  1.00 45.61           O  
ATOM    597  CG  MET A  88      99.901  -1.833 -96.595  1.00 45.61           C  
ATOM    598  SD  MET A  88     101.650  -2.313 -96.876  1.00 45.61           S  
ATOM    599  CE  MET A  88     101.458  -4.103 -97.105  1.00 45.61           C  
ATOM    600  N   VAL A  89      98.422   2.230 -94.771  1.00 49.17           N  
ATOM    601  CA  VAL A  89      98.680   2.828 -93.466  1.00 49.17           C  
ATOM    602  C   VAL A  89      97.358   3.178 -92.787  1.00 49.17           C  
ATOM    603  CB  VAL A  89      99.568   4.087 -93.584  1.00 49.17           C  
ATOM    604  O   VAL A  89      97.253   3.136 -91.559  1.00 49.17           O  
ATOM    605  CG1 VAL A  89      99.741   4.756 -92.222  1.00 49.17           C  
ATOM    606  CG2 VAL A  89     100.926   3.727 -94.183  1.00 49.17           C  
ATOM    607  N   ALA A  90      96.212   3.217 -93.504  1.00 47.80           N  
ATOM    608  CA  ALA A  90      94.872   3.213 -92.921  1.00 47.80           C  
ATOM    609  C   ALA A  90      94.431   1.796 -92.568  1.00 47.80           C  
ATOM    610  CB  ALA A  90      93.873   3.855 -93.880  1.00 47.80           C  
ATOM    611  O   ALA A  90      93.714   1.588 -91.587  1.00 47.80           O  
ATOM    612  N   VAL A  91      95.069   0.705 -92.912  1.00 53.24           N  
ATOM    613  CA  VAL A  91      94.811  -0.660 -92.464  1.00 53.24           C  
ATOM    614  C   VAL A  91      95.614  -0.949 -91.198  1.00 53.24           C  
ATOM    615  CB  VAL A  91      95.155  -1.692 -93.561  1.00 53.24           C  
ATOM    616  O   VAL A  91      95.130  -1.628 -90.289  1.00 53.24           O  
ATOM    617  CG1 VAL A  91      95.044  -3.115 -93.018  1.00 53.24           C  
ATOM    618  CG2 VAL A  91      94.243  -1.506 -94.772  1.00 53.24           C  
ATOM    619  N   ALA A  92      96.811  -0.282 -90.872  1.00 57.03           N  
ATOM    620  CA  ALA A  92      97.481  -0.591 -89.611  1.00 57.03           C  
ATOM    621  C   ALA A  92      96.918   0.253 -88.471  1.00 57.03           C  
ATOM    622  CB  ALA A  92      98.986  -0.371 -89.740  1.00 57.03           C  
ATOM    623  O   ALA A  92      96.816  -0.216 -87.335  1.00 57.03           O  
ATOM    624  N   THR A  93      96.629   1.574 -88.744  1.00 60.13           N  
ATOM    625  CA  THR A  93      95.891   2.272 -87.697  1.00 60.13           C  
ATOM    626  C   THR A  93      94.466   1.738 -87.593  1.00 60.13           C  
ATOM    627  CB  THR A  93      95.857   3.790 -87.955  1.00 60.13           C  
ATOM    628  O   THR A  93      93.867   1.759 -86.516  1.00 60.13           O  
ATOM    629  CG2 THR A  93      96.819   4.527 -87.030  1.00 60.13           C  
ATOM    630  OG1 THR A  93      96.228   4.046 -89.315  1.00 60.13           O  
ATOM    631  N   SER A  94      93.877   1.252 -88.615  1.00 59.68           N  
ATOM    632  CA  SER A  94      92.601   0.549 -88.534  1.00 59.68           C  
ATOM    633  C   SER A  94      92.760  -0.808 -87.855  1.00 59.68           C  
ATOM    634  CB  SER A  94      92.001   0.363 -89.928  1.00 59.68           C  
ATOM    635  O   SER A  94      91.847  -1.276 -87.171  1.00 59.68           O  
ATOM    636  OG  SER A  94      92.998  -0.027 -90.857  1.00 59.68           O  
ATOM    637  N   ARG A  95      93.926  -1.590 -87.853  1.00 66.51           N  
ATOM    638  CA  ARG A  95      94.139  -2.854 -87.156  1.00 66.51           C  
ATOM    639  C   ARG A  95      94.362  -2.627 -85.665  1.00 66.51           C  
ATOM    640  CB  ARG A  95      95.330  -3.605 -87.756  1.00 66.51           C  
ATOM    641  O   ARG A  95      93.879  -3.400 -84.835  1.00 66.51           O  
ATOM    642  CG  ARG A  95      94.941  -4.826 -88.573  1.00 66.51           C  
ATOM    643  CD  ARG A  95      96.160  -5.632 -88.998  1.00 66.51           C  
ATOM    644  NE  ARG A  95      95.787  -6.957 -89.486  1.00 66.51           N  
ATOM    645  NH1 ARG A  95      97.905  -7.509 -90.225  1.00 66.51           N  
ATOM    646  NH2 ARG A  95      96.178  -8.998 -90.465  1.00 66.51           N  
ATOM    647  CZ  ARG A  95      96.624  -7.818 -90.057  1.00 66.51           C  
ATOM    648  N   SER A  96      95.217  -1.617 -85.366  1.00 69.05           N  
ATOM    649  CA  SER A  96      95.422  -1.272 -83.963  1.00 69.05           C  
ATOM    650  C   SER A  96      94.122  -0.814 -83.311  1.00 69.05           C  
ATOM    651  CB  SER A  96      96.482  -0.179 -83.829  1.00 69.05           C  
ATOM    652  O   SER A  96      93.855  -1.138 -82.152  1.00 69.05           O  
ATOM    653  OG  SER A  96      95.890   1.107 -83.898  1.00 69.05           O  
ATOM    654  N   GLU A  97      93.335  -0.079 -83.860  1.00 73.75           N  
ATOM    655  CA  GLU A  97      92.013   0.365 -83.428  1.00 73.75           C  
ATOM    656  C   GLU A  97      91.045  -0.810 -83.318  1.00 73.75           C  
ATOM    657  CB  GLU A  97      91.457   1.416 -84.392  1.00 73.75           C  
ATOM    658  O   GLU A  97      90.249  -0.880 -82.379  1.00 73.75           O  
ATOM    659  CG  GLU A  97      90.204   2.115 -83.883  1.00 73.75           C  
ATOM    660  CD  GLU A  97      90.008   3.501 -84.477  1.00 73.75           C  
ATOM    661  OE1 GLU A  97      89.112   4.240 -84.009  1.00 73.75           O  
ATOM    662  OE2 GLU A  97      90.755   3.850 -85.418  1.00 73.75           O  
ATOM    663  N   LYS A  98      91.207  -1.823 -84.076  1.00 78.71           N  
ATOM    664  CA  LYS A  98      90.342  -2.999 -84.037  1.00 78.71           C  
ATOM    665  C   LYS A  98      90.643  -3.863 -82.815  1.00 78.71           C  
ATOM    666  CB  LYS A  98      90.500  -3.825 -85.314  1.00 78.71           C  
ATOM    667  O   LYS A  98      89.731  -4.430 -82.210  1.00 78.71           O  
ATOM    668  CG  LYS A  98      89.891  -3.177 -86.549  1.00 78.71           C  
ATOM    669  CD  LYS A  98      89.981  -4.094 -87.763  1.00 78.71           C  
ATOM    670  CE  LYS A  98      89.432  -3.421 -89.014  1.00 78.71           C  
ATOM    671  NZ  LYS A  98      89.587  -4.287 -90.221  1.00 78.71           N  
ATOM    672  N   GLU A  99      91.909  -3.982 -82.512  1.00 79.42           N  
ATOM    673  CA  GLU A  99      92.318  -4.742 -81.335  1.00 79.42           C  
ATOM    674  C   GLU A  99      91.860  -4.059 -80.049  1.00 79.42           C  
ATOM    675  CB  GLU A  99      93.837  -4.930 -81.317  1.00 79.42           C  
ATOM    676  O   GLU A  99      91.432  -4.726 -79.105  1.00 79.42           O  
ATOM    677  CG  GLU A  99      94.338  -5.986 -82.293  1.00 79.42           C  
ATOM    678  CD  GLU A  99      95.854  -6.062 -82.368  1.00 79.42           C  
ATOM    679  OE1 GLU A  99      96.382  -6.898 -83.137  1.00 79.42           O  
ATOM    680  OE2 GLU A  99      96.520  -5.281 -81.653  1.00 79.42           O  
ATOM    681  N   GLN A 100      92.186  -2.736 -80.026  1.00 81.36           N  
ATOM    682  CA  GLN A 100      91.677  -1.976 -78.889  1.00 81.36           C  
ATOM    683  C   GLN A 100      90.161  -2.102 -78.776  1.00 81.36           C  
ATOM    684  CB  GLN A 100      92.074  -0.503 -79.007  1.00 81.36           C  
ATOM    685  O   GLN A 100      89.622  -2.209 -77.673  1.00 81.36           O  
ATOM    686  CG  GLN A 100      93.410  -0.172 -78.355  1.00 81.36           C  
ATOM    687  CD  GLN A 100      93.924   1.203 -78.737  1.00 81.36           C  
ATOM    688  NE2 GLN A 100      95.090   1.567 -78.213  1.00 81.36           N  
ATOM    689  OE1 GLN A 100      93.280   1.933 -79.497  1.00 81.36           O  
ATOM    690  N   LEU A 101      89.506  -2.148 -79.856  1.00 80.93           N  
ATOM    691  CA  LEU A 101      88.054  -2.284 -79.884  1.00 80.93           C  
ATOM    692  C   LEU A 101      87.631  -3.686 -79.456  1.00 80.93           C  
ATOM    693  CB  LEU A 101      87.514  -1.981 -81.285  1.00 80.93           C  
ATOM    694  O   LEU A 101      86.603  -3.854 -78.796  1.00 80.93           O  
ATOM    695  CG  LEU A 101      87.460  -0.507 -81.686  1.00 80.93           C  
ATOM    696  CD1 LEU A 101      87.054  -0.370 -83.149  1.00 80.93           C  
ATOM    697  CD2 LEU A 101      86.496   0.258 -80.785  1.00 80.93           C  
ATOM    698  N   GLN A 102      88.559  -4.710 -79.765  1.00 86.01           N  
ATOM    699  CA  GLN A 102      88.291  -6.076 -79.327  1.00 86.01           C  
ATOM    700  C   GLN A 102      88.397  -6.198 -77.810  1.00 86.01           C  
ATOM    701  CB  GLN A 102      89.254  -7.054 -80.001  1.00 86.01           C  
ATOM    702  O   GLN A 102      87.579  -6.869 -77.177  1.00 86.01           O  
ATOM    703  CG  GLN A 102      88.763  -8.496 -80.005  1.00 86.01           C  
ATOM    704  CD  GLN A 102      89.668  -9.422 -80.795  1.00 86.01           C  
ATOM    705  NE2 GLN A 102      89.341 -10.710 -80.798  1.00 86.01           N  
ATOM    706  OE1 GLN A 102      90.653  -8.984 -81.398  1.00 86.01           O  
ATOM    707  N   ALA A 103      89.556  -5.715 -77.265  1.00 84.94           N  
ATOM    708  CA  ALA A 103      89.753  -5.714 -75.817  1.00 84.94           C  
ATOM    709  C   ALA A 103      88.607  -4.999 -75.108  1.00 84.94           C  
ATOM    710  CB  ALA A 103      91.086  -5.060 -75.462  1.00 84.94           C  
ATOM    711  O   ALA A 103      88.135  -5.453 -74.064  1.00 84.94           O  
ATOM    712  N   LEU A 104      88.337  -3.850 -75.658  1.00 89.00           N  
ATOM    713  CA  LEU A 104      87.208  -3.093 -75.130  1.00 89.00           C  
ATOM    714  C   LEU A 104      85.916  -3.896 -75.237  1.00 89.00           C  
ATOM    715  CB  LEU A 104      87.059  -1.763 -75.873  1.00 89.00           C  
ATOM    716  O   LEU A 104      85.118  -3.926 -74.297  1.00 89.00           O  
ATOM    717  CG  LEU A 104      86.270  -0.668 -75.154  1.00 89.00           C  
ATOM    718  CD1 LEU A 104      87.206   0.198 -74.319  1.00 89.00           C  
ATOM    719  CD2 LEU A 104      85.498   0.182 -76.157  1.00 89.00           C  
ATOM    720  N   ASN A 105      85.605  -4.556 -76.240  1.00 89.25           N  
ATOM    721  CA  ASN A 105      84.444  -5.412 -76.451  1.00 89.25           C  
ATOM    722  C   ASN A 105      84.415  -6.572 -75.460  1.00 89.25           C  
ATOM    723  CB  ASN A 105      84.420  -5.940 -77.887  1.00 89.25           C  
ATOM    724  O   ASN A 105      83.350  -6.946 -74.966  1.00 89.25           O  
ATOM    725  CG  ASN A 105      83.019  -6.000 -78.464  1.00 89.25           C  
ATOM    726  ND2 ASN A 105      82.921  -5.976 -79.788  1.00 89.25           N  
ATOM    727  OD1 ASN A 105      82.033  -6.067 -77.726  1.00 89.25           O  
ATOM    728  N   ASP A 106      85.577  -7.202 -75.261  1.00 87.49           N  
ATOM    729  CA  ASP A 106      85.653  -8.290 -74.290  1.00 87.49           C  
ATOM    730  C   ASP A 106      85.305  -7.799 -72.887  1.00 87.49           C  
ATOM    731  CB  ASP A 106      87.047  -8.919 -74.298  1.00 87.49           C  
ATOM    732  O   ASP A 106      84.638  -8.502 -72.125  1.00 87.49           O  
ATOM    733  CG  ASP A 106      87.333  -9.712 -75.561  1.00 87.49           C  
ATOM    734  OD1 ASP A 106      86.377 -10.170 -76.223  1.00 87.49           O  
ATOM    735  OD2 ASP A 106      88.526  -9.884 -75.895  1.00 87.49           O  
ATOM    736  N   ARG A 107      85.830  -6.658 -72.391  1.00 93.12           N  
ATOM    737  CA  ARG A 107      85.487  -6.068 -71.101  1.00 93.12           C  
ATOM    738  C   ARG A 107      83.996  -5.759 -71.019  1.00 93.12           C  
ATOM    739  CB  ARG A 107      86.300  -4.795 -70.859  1.00 93.12           C  
ATOM    740  O   ARG A 107      83.366  -5.982 -69.983  1.00 93.12           O  
ATOM    741  CG  ARG A 107      87.782  -5.045 -70.629  1.00 93.12           C  
ATOM    742  CD  ARG A 107      88.540  -3.750 -70.372  1.00 93.12           C  
ATOM    743  NE  ARG A 107      89.982  -3.970 -70.321  1.00 93.12           N  
ATOM    744  NH1 ARG A 107      90.509  -1.773 -69.837  1.00 93.12           N  
ATOM    745  NH2 ARG A 107      92.172  -3.336 -70.046  1.00 93.12           N  
ATOM    746  CZ  ARG A 107      90.884  -3.026 -70.068  1.00 93.12           C  
ATOM    747  N   PHE A 108      83.443  -5.181 -72.166  1.00 93.10           N  
ATOM    748  CA  PHE A 108      82.008  -4.934 -72.250  1.00 93.10           C  
ATOM    749  C   PHE A 108      81.225  -6.233 -72.097  1.00 93.10           C  
ATOM    750  CB  PHE A 108      81.654  -4.262 -73.580  1.00 93.10           C  
ATOM    751  O   PHE A 108      80.159  -6.251 -71.478  1.00 93.10           O  
ATOM    752  CG  PHE A 108      81.882  -2.774 -73.588  1.00 93.10           C  
ATOM    753  CD1 PHE A 108      81.627  -2.012 -72.455  1.00 93.10           C  
ATOM    754  CD2 PHE A 108      82.353  -2.138 -74.730  1.00 93.10           C  
ATOM    755  CE1 PHE A 108      81.837  -0.635 -72.459  1.00 93.10           C  
ATOM    756  CE2 PHE A 108      82.565  -0.763 -74.742  1.00 93.10           C  
ATOM    757  CZ  PHE A 108      82.306  -0.013 -73.606  1.00 93.10           C  
ATOM    758  N   ALA A 109      81.770  -7.271 -72.749  1.00 94.41           N  
ATOM    759  CA  ALA A 109      81.118  -8.573 -72.634  1.00 94.41           C  
ATOM    760  C   ALA A 109      81.037  -9.019 -71.177  1.00 94.41           C  
ATOM    761  CB  ALA A 109      81.862  -9.616 -73.465  1.00 94.41           C  
ATOM    762  O   ALA A 109      80.019  -9.564 -70.744  1.00 94.41           O  
ATOM    763  N   GLY A 110      82.183  -8.832 -70.456  1.00 93.45           N  
ATOM    764  CA  GLY A 110      82.171  -9.142 -69.036  1.00 93.45           C  
ATOM    765  C   GLY A 110      81.188  -8.295 -68.249  1.00 93.45           C  
ATOM    766  O   GLY A 110      80.531  -8.790 -67.330  1.00 93.45           O  
ATOM    767  N   TYR A 111      81.208  -6.962 -68.568  1.00 95.48           N  
ATOM    768  CA  TYR A 111      80.270  -6.050 -67.923  1.00 95.48           C  
ATOM    769  C   TYR A 111      78.829  -6.442 -68.231  1.00 95.48           C  
ATOM    770  CB  TYR A 111      80.526  -4.609 -68.372  1.00 95.48           C  
ATOM    771  O   TYR A 111      77.954  -6.340 -67.368  1.00 95.48           O  
ATOM    772  CG  TYR A 111      81.738  -3.979 -67.728  1.00 95.48           C  
ATOM    773  CD1 TYR A 111      81.858  -3.910 -66.342  1.00 95.48           C  
ATOM    774  CD2 TYR A 111      82.763  -3.450 -68.505  1.00 95.48           C  
ATOM    775  CE1 TYR A 111      82.971  -3.329 -65.745  1.00 95.48           C  
ATOM    776  CE2 TYR A 111      83.881  -2.866 -67.918  1.00 95.48           C  
ATOM    777  OH  TYR A 111      85.081  -2.235 -65.953  1.00 95.48           O  
ATOM    778  CZ  TYR A 111      83.977  -2.811 -66.540  1.00 95.48           C  
ATOM    779  N   ILE A 112      78.620  -6.936 -69.440  1.00 94.16           N  
ATOM    780  CA  ILE A 112      77.285  -7.362 -69.846  1.00 94.16           C  
ATOM    781  C   ILE A 112      76.854  -8.568 -69.014  1.00 94.16           C  
ATOM    782  CB  ILE A 112      77.235  -7.704 -71.352  1.00 94.16           C  
ATOM    783  O   ILE A 112      75.703  -8.649 -68.579  1.00 94.16           O  
ATOM    784  CG1 ILE A 112      77.402  -6.434 -72.194  1.00 94.16           C  
ATOM    785  CG2 ILE A 112      75.928  -8.423 -71.699  1.00 94.16           C  
ATOM    786  CD1 ILE A 112      77.536  -6.694 -73.688  1.00 94.16           C  
ATOM    787  N   ASP A 113      77.767  -9.502 -68.860  1.00 94.93           N  
ATOM    788  CA  ASP A 113      77.471 -10.685 -68.058  1.00 94.93           C  
ATOM    789  C   ASP A 113      77.192 -10.309 -66.605  1.00 94.93           C  
ATOM    790  CB  ASP A 113      78.627 -11.685 -68.130  1.00 94.93           C  
ATOM    791  O   ASP A 113      76.297 -10.873 -65.973  1.00 94.93           O  
ATOM    792  CG  ASP A 113      78.725 -12.383 -69.475  1.00 94.93           C  
ATOM    793  OD1 ASP A 113      77.713 -12.441 -70.207  1.00 94.93           O  
ATOM    794  OD2 ASP A 113      79.822 -12.882 -69.805  1.00 94.93           O  
ATOM    795  N   LYS A 114      78.058  -9.390 -66.136  1.00 95.47           N  
ATOM    796  CA  LYS A 114      77.841  -8.911 -64.774  1.00 95.47           C  
ATOM    797  C   LYS A 114      76.474  -8.246 -64.637  1.00 95.47           C  
ATOM    798  CB  LYS A 114      78.943  -7.932 -64.367  1.00 95.47           C  
ATOM    799  O   LYS A 114      75.776  -8.450 -63.642  1.00 95.47           O  
ATOM    800  CG  LYS A 114      78.981  -7.627 -62.877  1.00 95.47           C  
ATOM    801  CD  LYS A 114      80.269  -6.915 -62.484  1.00 95.47           C  
ATOM    802  CE  LYS A 114      80.348  -6.689 -60.980  1.00 95.47           C  
ATOM    803  NZ  LYS A 114      81.612  -5.995 -60.590  1.00 95.47           N  
ATOM    804  N   VAL A 115      76.183  -7.401 -65.639  1.00 95.59           N  
ATOM    805  CA  VAL A 115      74.888  -6.730 -65.636  1.00 95.59           C  
ATOM    806  C   VAL A 115      73.768  -7.766 -65.699  1.00 95.59           C  
ATOM    807  CB  VAL A 115      74.761  -5.736 -66.811  1.00 95.59           C  
ATOM    808  O   VAL A 115      72.744  -7.625 -65.027  1.00 95.59           O  
ATOM    809  CG1 VAL A 115      73.338  -5.188 -66.904  1.00 95.59           C  
ATOM    810  CG2 VAL A 115      75.767  -4.596 -66.657  1.00 95.59           C  
ATOM    811  N   ARG A 116      73.946  -8.815 -66.419  1.00 95.65           N  
ATOM    812  CA  ARG A 116      72.946  -9.873 -66.512  1.00 95.65           C  
ATOM    813  C   ARG A 116      72.781 -10.590 -65.176  1.00 95.65           C  
ATOM    814  CB  ARG A 116      73.326 -10.878 -67.602  1.00 95.65           C  
ATOM    815  O   ARG A 116      71.661 -10.906 -64.769  1.00 95.65           O  
ATOM    816  CG  ARG A 116      73.099 -10.368 -69.016  1.00 95.65           C  
ATOM    817  CD  ARG A 116      73.363 -11.449 -70.054  1.00 95.65           C  
ATOM    818  NE  ARG A 116      73.077 -10.979 -71.407  1.00 95.65           N  
ATOM    819  NH1 ARG A 116      74.049 -12.789 -72.464  1.00 95.65           N  
ATOM    820  NH2 ARG A 116      73.100 -11.107 -73.700  1.00 95.65           N  
ATOM    821  CZ  ARG A 116      73.409 -11.626 -72.520  1.00 95.65           C  
ATOM    822  N   GLN A 117      73.959 -10.955 -64.616  1.00 96.46           N  
ATOM    823  CA  GLN A 117      73.931 -11.589 -63.302  1.00 96.46           C  
ATOM    824  C   GLN A 117      73.248 -10.693 -62.273  1.00 96.46           C  
ATOM    825  CB  GLN A 117      75.348 -11.932 -62.840  1.00 96.46           C  
ATOM    826  O   GLN A 117      72.475 -11.172 -61.440  1.00 96.46           O  
ATOM    827  CG  GLN A 117      75.973 -13.101 -63.590  1.00 96.46           C  
ATOM    828  CD  GLN A 117      77.427 -13.326 -63.220  1.00 96.46           C  
ATOM    829  NE2 GLN A 117      78.134 -14.099 -64.037  1.00 96.46           N  
ATOM    830  OE1 GLN A 117      77.912 -12.808 -62.209  1.00 96.46           O  
ATOM    831  N   LEU A 118      73.608  -9.438 -62.303  1.00 96.68           N  
ATOM    832  CA  LEU A 118      72.991  -8.490 -61.382  1.00 96.68           C  
ATOM    833  C   LEU A 118      71.496  -8.363 -61.653  1.00 96.68           C  
ATOM    834  CB  LEU A 118      73.660  -7.118 -61.497  1.00 96.68           C  
ATOM    835  O   LEU A 118      70.697  -8.262 -60.719  1.00 96.68           O  
ATOM    836  CG  LEU A 118      75.023  -6.969 -60.819  1.00 96.68           C  
ATOM    837  CD1 LEU A 118      75.670  -5.645 -61.212  1.00 96.68           C  
ATOM    838  CD2 LEU A 118      74.881  -7.071 -59.304  1.00 96.68           C  
ATOM    839  N   GLU A 119      71.103  -8.344 -62.835  1.00 95.35           N  
ATOM    840  CA  GLU A 119      69.693  -8.289 -63.209  1.00 95.35           C  
ATOM    841  C   GLU A 119      68.944  -9.526 -62.720  1.00 95.35           C  
ATOM    842  CB  GLU A 119      69.544  -8.149 -64.726  1.00 95.35           C  
ATOM    843  O   GLU A 119      67.805  -9.426 -62.260  1.00 95.35           O  
ATOM    844  CG  GLU A 119      69.900  -6.767 -65.254  1.00 95.35           C  
ATOM    845  CD  GLU A 119      69.836  -6.669 -66.770  1.00 95.35           C  
ATOM    846  OE1 GLU A 119      69.972  -5.549 -67.312  1.00 95.35           O  
ATOM    847  OE2 GLU A 119      69.646  -7.721 -67.420  1.00 95.35           O  
ATOM    848  N   ALA A 120      69.639 -10.642 -62.947  1.00 95.85           N  
ATOM    849  CA  ALA A 120      69.051 -11.889 -62.466  1.00 95.85           C  
ATOM    850  C   ALA A 120      68.896 -11.873 -60.948  1.00 95.85           C  
ATOM    851  CB  ALA A 120      69.902 -13.081 -62.898  1.00 95.85           C  
ATOM    852  O   ALA A 120      67.865 -12.296 -60.418  1.00 95.85           O  
ATOM    853  N   HIS A 121      69.930 -11.369 -60.256  1.00 95.33           N  
ATOM    854  CA  HIS A 121      69.873 -11.244 -58.804  1.00 95.33           C  
ATOM    855  C   HIS A 121      68.816 -10.230 -58.380  1.00 95.33           C  
ATOM    856  CB  HIS A 121      71.240 -10.841 -58.248  1.00 95.33           C  
ATOM    857  O   HIS A 121      68.081 -10.460 -57.417  1.00 95.33           O  
ATOM    858  CG  HIS A 121      71.331 -10.928 -56.758  1.00 95.33           C  
ATOM    859  CD2 HIS A 121      71.505 -11.992 -55.938  1.00 95.33           C  
ATOM    860  ND1 HIS A 121      71.235  -9.822 -55.941  1.00 95.33           N  
ATOM    861  CE1 HIS A 121      71.348 -10.204 -54.679  1.00 95.33           C  
ATOM    862  NE2 HIS A 121      71.513 -11.515 -54.650  1.00 95.33           N  
ATOM    863  N   ASN A 122      68.771  -9.138 -59.040  1.00 95.53           N  
ATOM    864  CA  ASN A 122      67.764  -8.129 -58.730  1.00 95.53           C  
ATOM    865  C   ASN A 122      66.351  -8.671 -58.918  1.00 95.53           C  
ATOM    866  CB  ASN A 122      67.973  -6.880 -59.589  1.00 95.53           C  
ATOM    867  O   ASN A 122      65.450  -8.350 -58.140  1.00 95.53           O  
ATOM    868  CG  ASN A 122      68.992  -5.927 -58.997  1.00 95.53           C  
ATOM    869  ND2 ASN A 122      69.512  -5.027 -59.823  1.00 95.53           N  
ATOM    870  OD1 ASN A 122      69.309  -5.999 -57.807  1.00 95.53           O  
ATOM    871  N   ARG A 123      66.190  -9.429 -59.900  1.00 96.66           N  
ATOM    872  CA  ARG A 123      64.891 -10.050 -60.136  1.00 96.66           C  
ATOM    873  C   ARG A 123      64.530 -11.011 -59.008  1.00 96.66           C  
ATOM    874  CB  ARG A 123      64.884 -10.789 -61.476  1.00 96.66           C  
ATOM    875  O   ARG A 123      63.373 -11.076 -58.587  1.00 96.66           O  
ATOM    876  CG  ARG A 123      64.750  -9.874 -62.683  1.00 96.66           C  
ATOM    877  CD  ARG A 123      64.519 -10.661 -63.965  1.00 96.66           C  
ATOM    878  NE  ARG A 123      65.127 -10.004 -65.119  1.00 96.66           N  
ATOM    879  NH1 ARG A 123      66.955 -11.414 -65.220  1.00 96.66           N  
ATOM    880  NH2 ARG A 123      66.733  -9.707 -66.734  1.00 96.66           N  
ATOM    881  CZ  ARG A 123      66.270 -10.377 -65.688  1.00 96.66           C  
ATOM    882  N   SER A 124      65.469 -11.829 -58.643  1.00 96.72           N  
ATOM    883  CA  SER A 124      65.258 -12.739 -57.521  1.00 96.72           C  
ATOM    884  C   SER A 124      64.949 -11.974 -56.239  1.00 96.72           C  
ATOM    885  CB  SER A 124      66.486 -13.626 -57.312  1.00 96.72           C  
ATOM    886  O   SER A 124      64.038 -12.342 -55.494  1.00 96.72           O  
ATOM    887  OG  SER A 124      66.343 -14.417 -56.145  1.00 96.72           O  
ATOM    888  N   LEU A 125      65.694 -10.854 -55.929  1.00 96.40           N  
ATOM    889  CA  LEU A 125      65.467 -10.040 -54.739  1.00 96.40           C  
ATOM    890  C   LEU A 125      64.110  -9.347 -54.805  1.00 96.40           C  
ATOM    891  CB  LEU A 125      66.578  -8.999 -54.582  1.00 96.40           C  
ATOM    892  O   LEU A 125      63.424  -9.219 -53.789  1.00 96.40           O  
ATOM    893  CG  LEU A 125      67.931  -9.519 -54.094  1.00 96.40           C  
ATOM    894  CD1 LEU A 125      68.965  -8.398 -54.105  1.00 96.40           C  
ATOM    895  CD2 LEU A 125      67.801 -10.120 -52.698  1.00 96.40           C  
ATOM    896  N   GLU A 126      63.696  -8.846 -55.984  1.00 95.87           N  
ATOM    897  CA  GLU A 126      62.378  -8.248 -56.175  1.00 95.87           C  
ATOM    898  C   GLU A 126      61.269  -9.261 -55.908  1.00 95.87           C  
ATOM    899  CB  GLU A 126      62.244  -7.682 -57.591  1.00 95.87           C  
ATOM    900  O   GLU A 126      60.226  -8.915 -55.348  1.00 95.87           O  
ATOM    901  CG  GLU A 126      63.025  -6.395 -57.815  1.00 95.87           C  
ATOM    902  CD  GLU A 126      63.036  -5.945 -59.267  1.00 95.87           C  
ATOM    903  OE1 GLU A 126      63.639  -4.891 -59.572  1.00 95.87           O  
ATOM    904  OE2 GLU A 126      62.437  -6.653 -60.107  1.00 95.87           O  
ATOM    905  N   GLY A 127      61.514 -10.532 -56.429  1.00 96.18           N  
ATOM    906  CA  GLY A 127      60.551 -11.582 -56.139  1.00 96.18           C  
ATOM    907  C   GLY A 127      60.430 -11.889 -54.658  1.00 96.18           C  
ATOM    908  O   GLY A 127      59.325 -12.080 -54.146  1.00 96.18           O  
ATOM    909  N   GLU A 128      61.571 -11.954 -53.909  1.00 95.59           N  
ATOM    910  CA  GLU A 128      61.576 -12.176 -52.466  1.00 95.59           C  
ATOM    911  C   GLU A 128      60.919 -11.013 -51.727  1.00 95.59           C  
ATOM    912  CB  GLU A 128      63.005 -12.383 -51.958  1.00 95.59           C  
ATOM    913  O   GLU A 128      60.183 -11.222 -50.760  1.00 95.59           O  
ATOM    914  CG  GLU A 128      63.083 -12.805 -50.498  1.00 95.59           C  
ATOM    915  CD  GLU A 128      64.507 -13.025 -50.012  1.00 95.59           C  
ATOM    916  OE1 GLU A 128      64.703 -13.281 -48.803  1.00 95.59           O  
ATOM    917  OE2 GLU A 128      65.434 -12.941 -50.849  1.00 95.59           O  
ATOM    918  N   ALA A 129      61.215  -9.768 -52.149  1.00 93.57           N  
ATOM    919  CA  ALA A 129      60.592  -8.592 -51.548  1.00 93.57           C  
ATOM    920  C   ALA A 129      59.078  -8.613 -51.743  1.00 93.57           C  
ATOM    921  CB  ALA A 129      61.184  -7.315 -52.138  1.00 93.57           C  
ATOM    922  O   ALA A 129      58.323  -8.290 -50.823  1.00 93.57           O  
ATOM    923  N   ALA A 130      58.598  -8.973 -52.963  1.00 94.81           N  
ATOM    924  CA  ALA A 130      57.167  -9.061 -53.244  1.00 94.81           C  
ATOM    925  C   ALA A 130      56.509 -10.151 -52.403  1.00 94.81           C  
ATOM    926  CB  ALA A 130      56.932  -9.324 -54.730  1.00 94.81           C  
ATOM    927  O   ALA A 130      55.397  -9.971 -51.902  1.00 94.81           O  
ATOM    928  N   ALA A 131      57.191 -11.349 -52.302  1.00 94.27           N  
ATOM    929  CA  ALA A 131      56.675 -12.451 -51.494  1.00 94.27           C  
ATOM    930  C   ALA A 131      56.551 -12.045 -50.028  1.00 94.27           C  
ATOM    931  CB  ALA A 131      57.575 -13.677 -51.629  1.00 94.27           C  
ATOM    932  O   ALA A 131      55.564 -12.375 -49.367  1.00 94.27           O  
ATOM    933  N   LEU A 132      57.530 -11.269 -49.451  1.00 94.60           N  
ATOM    934  CA  LEU A 132      57.499 -10.797 -48.071  1.00 94.60           C  
ATOM    935  C   LEU A 132      56.392  -9.766 -47.875  1.00 94.60           C  
ATOM    936  CB  LEU A 132      58.850 -10.193 -47.680  1.00 94.60           C  
ATOM    937  O   LEU A 132      55.740  -9.740 -46.828  1.00 94.60           O  
ATOM    938  CG  LEU A 132      59.979 -11.185 -47.396  1.00 94.60           C  
ATOM    939  CD1 LEU A 132      61.296 -10.444 -47.187  1.00 94.60           C  
ATOM    940  CD2 LEU A 132      59.644 -12.042 -46.180  1.00 94.60           C  
ATOM    941  N   ARG A 133      56.193  -8.903 -48.847  1.00 94.52           N  
ATOM    942  CA  ARG A 133      55.110  -7.928 -48.778  1.00 94.52           C  
ATOM    943  C   ARG A 133      53.751  -8.619 -48.751  1.00 94.52           C  
ATOM    944  CB  ARG A 133      55.183  -6.959 -49.960  1.00 94.52           C  
ATOM    945  O   ARG A 133      52.840  -8.182 -48.046  1.00 94.52           O  
ATOM    946  CG  ARG A 133      56.342  -5.979 -49.883  1.00 94.52           C  
ATOM    947  CD  ARG A 133      56.222  -4.880 -50.930  1.00 94.52           C  
ATOM    948  NE  ARG A 133      57.296  -3.898 -50.806  1.00 94.52           N  
ATOM    949  NH1 ARG A 133      58.779  -5.043 -52.157  1.00 94.52           N  
ATOM    950  NH2 ARG A 133      59.390  -3.046 -51.211  1.00 94.52           N  
ATOM    951  CZ  ARG A 133      58.486  -3.998 -51.391  1.00 94.52           C  
ATOM    952  N   GLN A 134      53.556  -9.645 -49.567  1.00 92.97           N  
ATOM    953  CA  GLN A 134      52.305 -10.397 -49.580  1.00 92.97           C  
ATOM    954  C   GLN A 134      52.076 -11.105 -48.248  1.00 92.97           C  
ATOM    955  CB  GLN A 134      52.301 -11.414 -50.723  1.00 92.97           C  
ATOM    956  O   GLN A 134      50.945 -11.171 -47.761  1.00 92.97           O  
ATOM    957  CG  GLN A 134      52.120 -10.790 -52.100  1.00 92.97           C  
ATOM    958  CD  GLN A 134      52.123 -11.819 -53.215  1.00 92.97           C  
ATOM    959  NE2 GLN A 134      51.740 -11.394 -54.414  1.00 92.97           N  
ATOM    960  OE1 GLN A 134      52.468 -12.985 -53.001  1.00 92.97           O  
ATOM    961  N   GLN A 135      53.175 -11.685 -47.715  1.00 92.14           N  
ATOM    962  CA  GLN A 135      53.078 -12.322 -46.406  1.00 92.14           C  
ATOM    963  C   GLN A 135      52.710 -11.308 -45.327  1.00 92.14           C  
ATOM    964  CB  GLN A 135      54.394 -13.015 -46.048  1.00 92.14           C  
ATOM    965  O   GLN A 135      51.890 -11.595 -44.452  1.00 92.14           O  
ATOM    966  CG  GLN A 135      54.341 -13.796 -44.741  1.00 92.14           C  
ATOM    967  CD  GLN A 135      55.677 -14.414 -44.373  1.00 92.14           C  
ATOM    968  NE2 GLN A 135      55.693 -15.194 -43.297  1.00 92.14           N  
ATOM    969  OE1 GLN A 135      56.687 -14.192 -45.049  1.00 92.14           O  
ATOM    970  N   GLN A 136      53.370 -10.127 -45.362  1.00 91.11           N  
ATOM    971  CA  GLN A 136      53.075  -9.055 -44.416  1.00 91.11           C  
ATOM    972  C   GLN A 136      51.639  -8.563 -44.572  1.00 91.11           C  
ATOM    973  CB  GLN A 136      54.052  -7.892 -44.600  1.00 91.11           C  
ATOM    974  O   GLN A 136      50.967  -8.269 -43.582  1.00 91.11           O  
ATOM    975  CG  GLN A 136      55.453  -8.176 -44.076  1.00 91.11           C  
ATOM    976  CD  GLN A 136      56.376  -6.978 -44.189  1.00 91.11           C  
ATOM    977  NE2 GLN A 136      57.495  -7.021 -43.474  1.00 91.11           N  
ATOM    978  OE1 GLN A 136      56.086  -6.020 -44.914  1.00 91.11           O  
ATOM    979  N   ALA A 137      51.217  -8.424 -45.837  1.00 89.45           N  
ATOM    980  CA  ALA A 137      49.836  -8.026 -46.098  1.00 89.45           C  
ATOM    981  C   ALA A 137      48.854  -9.046 -45.529  1.00 89.45           C  
ATOM    982  CB  ALA A 137      49.607  -7.850 -47.597  1.00 89.45           C  
ATOM    983  O   ALA A 137      47.800  -8.678 -45.005  1.00 89.45           O  
ATOM    984  N   GLY A 138      49.213 -10.379 -45.662  1.00 92.68           N  
ATOM    985  CA  GLY A 138      48.391 -11.426 -45.077  1.00 92.68           C  
ATOM    986  C   GLY A 138      48.332 -11.362 -43.562  1.00 92.68           C  
ATOM    987  O   GLY A 138      47.265 -11.532 -42.969  1.00 92.68           O  
ATOM    988  N   ARG A 139      49.510 -11.106 -42.818  1.00 91.91           N  
ATOM    989  CA  ARG A 139      49.575 -10.980 -41.365  1.00 91.91           C  
ATOM    990  C   ARG A 139      48.802  -9.756 -40.887  1.00 91.91           C  
ATOM    991  CB  ARG A 139      51.029 -10.898 -40.897  1.00 91.91           C  
ATOM    992  O   ARG A 139      48.107  -9.812 -39.870  1.00 91.91           O  
ATOM    993  CG  ARG A 139      51.792 -12.207 -41.022  1.00 91.91           C  
ATOM    994  CD  ARG A 139      53.209 -12.089 -40.480  1.00 91.91           C  
ATOM    995  NE  ARG A 139      53.917 -13.364 -40.538  1.00 91.91           N  
ATOM    996  NH1 ARG A 139      55.985 -12.476 -40.019  1.00 91.91           N  
ATOM    997  NH2 ARG A 139      55.761 -14.726 -40.396  1.00 91.91           N  
ATOM    998  CZ  ARG A 139      55.220 -13.519 -40.318  1.00 91.91           C  
ATOM    999  N   SER A 140      48.955  -8.642 -41.548  1.00 91.24           N  
ATOM   1000  CA  SER A 140      48.240  -7.415 -41.213  1.00 91.24           C  
ATOM   1001  C   SER A 140      46.733  -7.592 -41.371  1.00 91.24           C  
ATOM   1002  CB  SER A 140      48.720  -6.258 -42.090  1.00 91.24           C  
ATOM   1003  O   SER A 140      45.956  -7.110 -40.545  1.00 91.24           O  
ATOM   1004  OG  SER A 140      50.082  -5.962 -41.830  1.00 91.24           O  
ATOM   1005  N   ALA A 141      46.265  -8.260 -42.514  1.00 93.02           N  
ATOM   1006  CA  ALA A 141      44.853  -8.553 -42.742  1.00 93.02           C  
ATOM   1007  C   ALA A 141      44.273  -9.382 -41.600  1.00 93.02           C  
ATOM   1008  CB  ALA A 141      44.668  -9.281 -44.071  1.00 93.02           C  
ATOM   1009  O   ALA A 141      43.155  -9.128 -41.145  1.00 93.02           O  
ATOM   1010  N   MET A 142      44.996 -10.383 -41.155  1.00 94.28           N  
ATOM   1011  CA  MET A 142      44.592 -11.209 -40.020  1.00 94.28           C  
ATOM   1012  C   MET A 142      44.498 -10.376 -38.746  1.00 94.28           C  
ATOM   1013  CB  MET A 142      45.574 -12.364 -39.818  1.00 94.28           C  
ATOM   1014  O   MET A 142      43.576 -10.555 -37.949  1.00 94.28           O  
ATOM   1015  CG  MET A 142      45.124 -13.377 -38.778  1.00 94.28           C  
ATOM   1016  SD  MET A 142      46.148 -14.900 -38.790  1.00 94.28           S  
ATOM   1017  CE  MET A 142      45.200 -15.931 -37.637  1.00 94.28           C  
ATOM   1018  N   GLY A 143      45.524  -9.537 -38.488  1.00 95.34           N  
ATOM   1019  CA  GLY A 143      45.486  -8.631 -37.351  1.00 95.34           C  
ATOM   1020  C   GLY A 143      44.267  -7.728 -37.349  1.00 95.34           C  
ATOM   1021  O   GLY A 143      43.654  -7.507 -36.302  1.00 95.34           O  
ATOM   1022  N   GLU A 144      43.831  -7.200 -38.476  1.00 95.73           N  
ATOM   1023  CA  GLU A 144      42.656  -6.344 -38.618  1.00 95.73           C  
ATOM   1024  C   GLU A 144      41.377  -7.101 -38.271  1.00 95.73           C  
ATOM   1025  CB  GLU A 144      42.567  -5.784 -40.040  1.00 95.73           C  
ATOM   1026  O   GLU A 144      40.463  -6.539 -37.664  1.00 95.73           O  
ATOM   1027  CG  GLU A 144      43.650  -4.767 -40.369  1.00 95.73           C  
ATOM   1028  CD  GLU A 144      43.643  -4.334 -41.827  1.00 95.73           C  
ATOM   1029  OE1 GLU A 144      44.554  -3.581 -42.241  1.00 95.73           O  
ATOM   1030  OE2 GLU A 144      42.717  -4.748 -42.560  1.00 95.73           O  
ATOM   1031  N   LEU A 145      41.257  -8.402 -38.618  1.00 95.71           N  
ATOM   1032  CA  LEU A 145      40.087  -9.216 -38.305  1.00 95.71           C  
ATOM   1033  C   LEU A 145      39.959  -9.428 -36.800  1.00 95.71           C  
ATOM   1034  CB  LEU A 145      40.169 -10.568 -39.018  1.00 95.71           C  
ATOM   1035  O   LEU A 145      38.860  -9.342 -36.248  1.00 95.71           O  
ATOM   1036  CG  LEU A 145      40.056 -10.539 -40.543  1.00 95.71           C  
ATOM   1037  CD1 LEU A 145      40.229 -11.942 -41.114  1.00 95.71           C  
ATOM   1038  CD2 LEU A 145      38.719  -9.943 -40.969  1.00 95.71           C  
ATOM   1039  N   TYR A 146      41.122  -9.698 -36.117  1.00 96.49           N  
ATOM   1040  CA  TYR A 146      41.116  -9.849 -34.666  1.00 96.49           C  
ATOM   1041  C   TYR A 146      40.765  -8.532 -33.983  1.00 96.49           C  
ATOM   1042  CB  TYR A 146      42.477 -10.347 -34.171  1.00 96.49           C  
ATOM   1043  O   TYR A 146      40.021  -8.515 -33.000  1.00 96.49           O  
ATOM   1044  CG  TYR A 146      42.746 -11.797 -34.494  1.00 96.49           C  
ATOM   1045  CD1 TYR A 146      41.853 -12.794 -34.108  1.00 96.49           C  
ATOM   1046  CD2 TYR A 146      43.894 -12.172 -35.183  1.00 96.49           C  
ATOM   1047  CE1 TYR A 146      42.098 -14.132 -34.402  1.00 96.49           C  
ATOM   1048  CE2 TYR A 146      44.149 -13.507 -35.482  1.00 96.49           C  
ATOM   1049  OH  TYR A 146      43.494 -15.800 -35.381  1.00 96.49           O  
ATOM   1050  CZ  TYR A 146      43.247 -14.477 -35.088  1.00 96.49           C  
ATOM   1051  N   GLU A 147      41.333  -7.472 -34.456  1.00 96.55           N  
ATOM   1052  CA  GLU A 147      41.030  -6.158 -33.898  1.00 96.55           C  
ATOM   1053  C   GLU A 147      39.548  -5.824 -34.047  1.00 96.55           C  
ATOM   1054  CB  GLU A 147      41.882  -5.078 -34.570  1.00 96.55           C  
ATOM   1055  O   GLU A 147      38.938  -5.265 -33.134  1.00 96.55           O  
ATOM   1056  CG  GLU A 147      43.335  -5.072 -34.118  1.00 96.55           C  
ATOM   1057  CD  GLU A 147      44.185  -4.042 -34.845  1.00 96.55           C  
ATOM   1058  OE1 GLU A 147      45.398  -3.940 -34.550  1.00 96.55           O  
ATOM   1059  OE2 GLU A 147      43.634  -3.332 -35.715  1.00 96.55           O  
ATOM   1060  N   ARG A 148      38.965  -6.127 -35.126  1.00 97.22           N  
ATOM   1061  CA  ARG A 148      37.534  -5.932 -35.339  1.00 97.22           C  
ATOM   1062  C   ARG A 148      36.716  -6.755 -34.349  1.00 97.22           C  
ATOM   1063  CB  ARG A 148      37.148  -6.302 -36.773  1.00 97.22           C  
ATOM   1064  O   ARG A 148      35.719  -6.273 -33.808  1.00 97.22           O  
ATOM   1065  CG  ARG A 148      37.592  -5.284 -37.812  1.00 97.22           C  
ATOM   1066  CD  ARG A 148      37.243  -5.731 -39.224  1.00 97.22           C  
ATOM   1067  NE  ARG A 148      37.861  -4.872 -40.230  1.00 97.22           N  
ATOM   1068  NH1 ARG A 148      37.662  -6.398 -41.954  1.00 97.22           N  
ATOM   1069  NH2 ARG A 148      38.620  -4.350 -42.334  1.00 97.22           N  
ATOM   1070  CZ  ARG A 148      38.046  -5.209 -41.504  1.00 97.22           C  
ATOM   1071  N   GLU A 149      37.039  -7.982 -34.228  1.00 96.77           N  
ATOM   1072  CA  GLU A 149      36.340  -8.858 -33.293  1.00 96.77           C  
ATOM   1073  C   GLU A 149      36.455  -8.343 -31.861  1.00 96.77           C  
ATOM   1074  CB  GLU A 149      36.885 -10.286 -33.384  1.00 96.77           C  
ATOM   1075  O   GLU A 149      35.492  -8.405 -31.094  1.00 96.77           O  
ATOM   1076  CG  GLU A 149      36.485 -11.017 -34.657  1.00 96.77           C  
ATOM   1077  CD  GLU A 149      37.067 -12.419 -34.751  1.00 96.77           C  
ATOM   1078  OE1 GLU A 149      36.776 -13.131 -35.739  1.00 96.77           O  
ATOM   1079  OE2 GLU A 149      37.818 -12.808 -33.829  1.00 96.77           O  
ATOM   1080  N   VAL A 150      37.640  -7.925 -31.483  1.00 97.06           N  
ATOM   1081  CA  VAL A 150      37.843  -7.354 -30.156  1.00 97.06           C  
ATOM   1082  C   VAL A 150      36.976  -6.108 -29.991  1.00 97.06           C  
ATOM   1083  CB  VAL A 150      39.329  -7.005 -29.910  1.00 97.06           C  
ATOM   1084  O   VAL A 150      36.358  -5.909 -28.942  1.00 97.06           O  
ATOM   1085  CG1 VAL A 150      39.494  -6.244 -28.596  1.00 97.06           C  
ATOM   1086  CG2 VAL A 150      40.180  -8.274 -29.907  1.00 97.06           C  
ATOM   1087  N   ARG A 151      36.987  -5.299 -31.007  1.00 97.93           N  
ATOM   1088  CA  ARG A 151      36.150  -4.104 -30.984  1.00 97.93           C  
ATOM   1089  C   ARG A 151      34.676  -4.469 -30.844  1.00 97.93           C  
ATOM   1090  CB  ARG A 151      36.366  -3.271 -32.249  1.00 97.93           C  
ATOM   1091  O   ARG A 151      33.944  -3.838 -30.080  1.00 97.93           O  
ATOM   1092  CG  ARG A 151      35.951  -1.815 -32.107  1.00 97.93           C  
ATOM   1093  CD  ARG A 151      36.159  -1.040 -33.401  1.00 97.93           C  
ATOM   1094  NE  ARG A 151      37.576  -0.806 -33.666  1.00 97.93           N  
ATOM   1095  NH1 ARG A 151      37.803  -2.567 -35.144  1.00 97.93           N  
ATOM   1096  NH2 ARG A 151      39.603  -1.234 -34.656  1.00 97.93           N  
ATOM   1097  CZ  ARG A 151      38.324  -1.536 -34.488  1.00 97.93           C  
ATOM   1098  N   GLU A 152      34.226  -5.385 -31.531  1.00 97.89           N  
ATOM   1099  CA  GLU A 152      32.841  -5.844 -31.463  1.00 97.89           C  
ATOM   1100  C   GLU A 152      32.505  -6.379 -30.074  1.00 97.89           C  
ATOM   1101  CB  GLU A 152      32.579  -6.921 -32.519  1.00 97.89           C  
ATOM   1102  O   GLU A 152      31.425  -6.111 -29.544  1.00 97.89           O  
ATOM   1103  CG  GLU A 152      32.517  -6.384 -33.942  1.00 97.89           C  
ATOM   1104  CD  GLU A 152      32.387  -7.478 -34.990  1.00 97.89           C  
ATOM   1105  OE1 GLU A 152      32.309  -7.155 -36.197  1.00 97.89           O  
ATOM   1106  OE2 GLU A 152      32.363  -8.667 -34.601  1.00 97.89           O  
ATOM   1107  N   MET A 153      33.403  -7.197 -29.602  1.00 97.11           N  
ATOM   1108  CA  MET A 153      33.187  -7.739 -28.263  1.00 97.11           C  
ATOM   1109  C   MET A 153      33.133  -6.621 -27.227  1.00 97.11           C  
ATOM   1110  CB  MET A 153      34.290  -8.735 -27.901  1.00 97.11           C  
ATOM   1111  O   MET A 153      32.302  -6.652 -26.318  1.00 97.11           O  
ATOM   1112  CG  MET A 153      34.285  -9.992 -28.756  1.00 97.11           C  
ATOM   1113  SD  MET A 153      32.675 -10.872 -28.702  1.00 97.11           S  
ATOM   1114  CE  MET A 153      32.639 -11.367 -26.957  1.00 97.11           C  
ATOM   1115  N   ARG A 154      34.009  -5.714 -27.344  1.00 98.07           N  
ATOM   1116  CA  ARG A 154      33.990  -4.559 -26.452  1.00 98.07           C  
ATOM   1117  C   ARG A 154      32.679  -3.790 -26.580  1.00 98.07           C  
ATOM   1118  CB  ARG A 154      35.172  -3.632 -26.746  1.00 98.07           C  
ATOM   1119  O   ARG A 154      32.113  -3.347 -25.578  1.00 98.07           O  
ATOM   1120  CG  ARG A 154      36.521  -4.212 -26.354  1.00 98.07           C  
ATOM   1121  CD  ARG A 154      37.649  -3.211 -26.569  1.00 98.07           C  
ATOM   1122  NE  ARG A 154      38.957  -3.817 -26.338  1.00 98.07           N  
ATOM   1123  NH1 ARG A 154      39.237  -2.907 -24.233  1.00 98.07           N  
ATOM   1124  NH2 ARG A 154      40.861  -4.255 -25.130  1.00 98.07           N  
ATOM   1125  CZ  ARG A 154      39.682  -3.658 -25.234  1.00 98.07           C  
ATOM   1126  N   GLY A 155      32.288  -3.595 -27.833  1.00 97.90           N  
ATOM   1127  CA  GLY A 155      30.999  -2.959 -28.051  1.00 97.90           C  
ATOM   1128  C   GLY A 155      29.844  -3.718 -27.426  1.00 97.90           C  
ATOM   1129  O   GLY A 155      28.946  -3.116 -26.834  1.00 97.90           O  
ATOM   1130  N   ALA A 156      29.829  -5.023 -27.514  1.00 97.59           N  
ATOM   1131  CA  ALA A 156      28.798  -5.866 -26.916  1.00 97.59           C  
ATOM   1132  C   ALA A 156      28.784  -5.722 -25.397  1.00 97.59           C  
ATOM   1133  CB  ALA A 156      29.012  -7.326 -27.306  1.00 97.59           C  
ATOM   1134  O   ALA A 156      27.716  -5.657 -24.783  1.00 97.59           O  
ATOM   1135  N   VAL A 157      29.961  -5.681 -24.758  1.00 97.50           N  
ATOM   1136  CA  VAL A 157      30.076  -5.520 -23.312  1.00 97.50           C  
ATOM   1137  C   VAL A 157      29.491  -4.173 -22.894  1.00 97.50           C  
ATOM   1138  CB  VAL A 157      31.544  -5.633 -22.844  1.00 97.50           C  
ATOM   1139  O   VAL A 157      28.769  -4.086 -21.898  1.00 97.50           O  
ATOM   1140  CG1 VAL A 157      31.675  -5.231 -21.376  1.00 97.50           C  
ATOM   1141  CG2 VAL A 157      32.066  -7.052 -23.061  1.00 97.50           C  
ATOM   1142  N   LEU A 158      29.755  -3.162 -23.623  1.00 97.60           N  
ATOM   1143  CA  LEU A 158      29.224  -1.837 -23.319  1.00 97.60           C  
ATOM   1144  C   LEU A 158      27.706  -1.815 -23.461  1.00 97.60           C  
ATOM   1145  CB  LEU A 158      29.850  -0.786 -24.239  1.00 97.60           C  
ATOM   1146  O   LEU A 158      27.008  -1.246 -22.618  1.00 97.60           O  
ATOM   1147  CG  LEU A 158      31.312  -0.430 -23.965  1.00 97.60           C  
ATOM   1148  CD1 LEU A 158      31.835   0.523 -25.035  1.00 97.60           C  
ATOM   1149  CD2 LEU A 158      31.463   0.183 -22.577  1.00 97.60           C  
ATOM   1150  N   ARG A 159      27.148  -2.371 -24.511  1.00 97.88           N  
ATOM   1151  CA  ARG A 159      25.706  -2.435 -24.726  1.00 97.88           C  
ATOM   1152  C   ARG A 159      25.021  -3.223 -23.614  1.00 97.88           C  
ATOM   1153  CB  ARG A 159      25.392  -3.065 -26.085  1.00 97.88           C  
ATOM   1154  O   ARG A 159      23.955  -2.832 -23.135  1.00 97.88           O  
ATOM   1155  CG  ARG A 159      25.685  -2.156 -27.268  1.00 97.88           C  
ATOM   1156  CD  ARG A 159      25.040  -2.670 -28.547  1.00 97.88           C  
ATOM   1157  NE  ARG A 159      25.566  -3.978 -28.928  1.00 97.88           N  
ATOM   1158  NH1 ARG A 159      27.361  -3.141 -30.116  1.00 97.88           N  
ATOM   1159  NH2 ARG A 159      27.046  -5.406 -29.951  1.00 97.88           N  
ATOM   1160  CZ  ARG A 159      26.656  -4.172 -29.664  1.00 97.88           C  
ATOM   1161  N   LEU A 160      25.595  -4.342 -23.301  1.00 97.92           N  
ATOM   1162  CA  LEU A 160      25.058  -5.149 -22.210  1.00 97.92           C  
ATOM   1163  C   LEU A 160      25.105  -4.382 -20.893  1.00 97.92           C  
ATOM   1164  CB  LEU A 160      25.836  -6.460 -22.079  1.00 97.92           C  
ATOM   1165  O   LEU A 160      24.179  -4.472 -20.084  1.00 97.92           O  
ATOM   1166  CG  LEU A 160      25.469  -7.569 -23.066  1.00 97.92           C  
ATOM   1167  CD1 LEU A 160      26.624  -8.554 -23.212  1.00 97.92           C  
ATOM   1168  CD2 LEU A 160      24.201  -8.287 -22.617  1.00 97.92           C  
ATOM   1169  N   GLY A 161      26.216  -3.680 -20.651  1.00 97.75           N  
ATOM   1170  CA  GLY A 161      26.288  -2.842 -19.465  1.00 97.75           C  
ATOM   1171  C   GLY A 161      25.207  -1.778 -19.420  1.00 97.75           C  
ATOM   1172  O   GLY A 161      24.601  -1.545 -18.372  1.00 97.75           O  
ATOM   1173  N   ALA A 162      24.941  -1.117 -20.511  1.00 96.86           N  
ATOM   1174  CA  ALA A 162      23.882  -0.116 -20.605  1.00 96.86           C  
ATOM   1175  C   ALA A 162      22.512  -0.743 -20.358  1.00 96.86           C  
ATOM   1176  CB  ALA A 162      23.913   0.565 -21.971  1.00 96.86           C  
ATOM   1177  O   ALA A 162      21.682  -0.174 -19.645  1.00 96.86           O  
ATOM   1178  N   ALA A 163      22.256  -1.877 -20.974  1.00 96.71           N  
ATOM   1179  CA  ALA A 163      20.997  -2.593 -20.788  1.00 96.71           C  
ATOM   1180  C   ALA A 163      20.818  -3.020 -19.333  1.00 96.71           C  
ATOM   1181  CB  ALA A 163      20.936  -3.810 -21.707  1.00 96.71           C  
ATOM   1182  O   ALA A 163      19.721  -2.916 -18.779  1.00 96.71           O  
ATOM   1183  N   ARG A 164      21.933  -3.566 -18.786  1.00 97.42           N  
ATOM   1184  CA  ARG A 164      21.888  -3.936 -17.375  1.00 97.42           C  
ATOM   1185  C   ARG A 164      21.551  -2.731 -16.504  1.00 97.42           C  
ATOM   1186  CB  ARG A 164      23.222  -4.544 -16.936  1.00 97.42           C  
ATOM   1187  O   ARG A 164      20.745  -2.835 -15.577  1.00 97.42           O  
ATOM   1188  CG  ARG A 164      23.223  -5.055 -15.504  1.00 97.42           C  
ATOM   1189  CD  ARG A 164      24.579  -5.626 -15.110  1.00 97.42           C  
ATOM   1190  NE  ARG A 164      24.671  -5.852 -13.671  1.00 97.42           N  
ATOM   1191  NH1 ARG A 164      26.949  -6.238 -13.669  1.00 97.42           N  
ATOM   1192  NH2 ARG A 164      25.765  -6.325 -11.708  1.00 97.42           N  
ATOM   1193  CZ  ARG A 164      25.795  -6.138 -13.019  1.00 97.42           C  
ATOM   1194  N   GLY A 165      22.214  -1.634 -16.728  1.00 96.70           N  
ATOM   1195  CA  GLY A 165      21.910  -0.412 -16.000  1.00 96.70           C  
ATOM   1196  C   GLY A 165      20.467   0.029 -16.150  1.00 96.70           C  
ATOM   1197  O   GLY A 165      19.831   0.433 -15.174  1.00 96.70           O  
ATOM   1198  N   GLN A 166      19.874  -0.019 -17.313  1.00 97.24           N  
ATOM   1199  CA  GLN A 166      18.478   0.314 -17.576  1.00 97.24           C  
ATOM   1200  C   GLN A 166      17.538  -0.617 -16.816  1.00 97.24           C  
ATOM   1201  CB  GLN A 166      18.183   0.249 -19.075  1.00 97.24           C  
ATOM   1202  O   GLN A 166      16.533  -0.173 -16.256  1.00 97.24           O  
ATOM   1203  CG  GLN A 166      16.780   0.711 -19.446  1.00 97.24           C  
ATOM   1204  CD  GLN A 166      16.558   2.188 -19.178  1.00 97.24           C  
ATOM   1205  NE2 GLN A 166      15.297   2.602 -19.150  1.00 97.24           N  
ATOM   1206  OE1 GLN A 166      17.514   2.949 -18.996  1.00 97.24           O  
ATOM   1207  N   LEU A 167      17.828  -1.897 -16.836  1.00 97.20           N  
ATOM   1208  CA  LEU A 167      17.017  -2.875 -16.118  1.00 97.20           C  
ATOM   1209  C   LEU A 167      17.068  -2.624 -14.614  1.00 97.20           C  
ATOM   1210  CB  LEU A 167      17.493  -4.296 -16.427  1.00 97.20           C  
ATOM   1211  O   LEU A 167      16.059  -2.771 -13.922  1.00 97.20           O  
ATOM   1212  CG  LEU A 167      17.144  -4.842 -17.812  1.00 97.20           C  
ATOM   1213  CD1 LEU A 167      17.869  -6.161 -18.060  1.00 97.20           C  
ATOM   1214  CD2 LEU A 167      15.636  -5.021 -17.952  1.00 97.20           C  
ATOM   1215  N   ARG A 168      18.177  -2.264 -14.091  1.00 98.27           N  
ATOM   1216  CA  ARG A 168      18.311  -1.947 -12.673  1.00 98.27           C  
ATOM   1217  C   ARG A 168      17.464  -0.734 -12.301  1.00 98.27           C  
ATOM   1218  CB  ARG A 168      19.776  -1.692 -12.314  1.00 98.27           C  
ATOM   1219  O   ARG A 168      16.821  -0.719 -11.249  1.00 98.27           O  
ATOM   1220  CG  ARG A 168      20.621  -2.954 -12.238  1.00 98.27           C  
ATOM   1221  CD  ARG A 168      22.014  -2.669 -11.696  1.00 98.27           C  
ATOM   1222  NE  ARG A 168      22.823  -3.882 -11.623  1.00 98.27           N  
ATOM   1223  NH1 ARG A 168      24.836  -2.774 -11.388  1.00 98.27           N  
ATOM   1224  NH2 ARG A 168      24.781  -5.065 -11.423  1.00 98.27           N  
ATOM   1225  CZ  ARG A 168      24.145  -3.905 -11.478  1.00 98.27           C  
ATOM   1226  N   LEU A 169      17.478   0.264 -13.087  1.00 96.69           N  
ATOM   1227  CA  LEU A 169      16.648   1.439 -12.847  1.00 96.69           C  
ATOM   1228  C   LEU A 169      15.168   1.071 -12.863  1.00 96.69           C  
ATOM   1229  CB  LEU A 169      16.929   2.518 -13.897  1.00 96.69           C  
ATOM   1230  O   LEU A 169      14.396   1.551 -12.030  1.00 96.69           O  
ATOM   1231  CG  LEU A 169      18.284   3.220 -13.800  1.00 96.69           C  
ATOM   1232  CD1 LEU A 169      18.487   4.146 -14.996  1.00 96.69           C  
ATOM   1233  CD2 LEU A 169      18.393   3.997 -12.492  1.00 96.69           C  
ATOM   1234  N   GLU A 170      14.753   0.245 -13.825  1.00 97.39           N  
ATOM   1235  CA  GLU A 170      13.374  -0.231 -13.890  1.00 97.39           C  
ATOM   1236  C   GLU A 170      13.013  -1.047 -12.653  1.00 97.39           C  
ATOM   1237  CB  GLU A 170      13.153  -1.066 -15.154  1.00 97.39           C  
ATOM   1238  O   GLU A 170      11.903  -0.931 -12.128  1.00 97.39           O  
ATOM   1239  CG  GLU A 170      13.161  -0.251 -16.439  1.00 97.39           C  
ATOM   1240  CD  GLU A 170      13.082  -1.107 -17.693  1.00 97.39           C  
ATOM   1241  OE1 GLU A 170      13.111  -0.548 -18.813  1.00 97.39           O  
ATOM   1242  OE2 GLU A 170      12.990  -2.348 -17.555  1.00 97.39           O  
ATOM   1243  N   GLN A 171      13.955  -1.888 -12.294  1.00 96.30           N  
ATOM   1244  CA  GLN A 171      13.739  -2.653 -11.070  1.00 96.30           C  
ATOM   1245  C   GLN A 171      13.522  -1.729  -9.875  1.00 96.30           C  
ATOM   1246  CB  GLN A 171      14.922  -3.586 -10.804  1.00 96.30           C  
ATOM   1247  O   GLN A 171      12.619  -1.955  -9.066  1.00 96.30           O  
ATOM   1248  CG  GLN A 171      14.753  -4.455  -9.566  1.00 96.30           C  
ATOM   1249  CD  GLN A 171      15.975  -5.307  -9.276  1.00 96.30           C  
ATOM   1250  NE2 GLN A 171      15.752  -6.494  -8.721  1.00 96.30           N  
ATOM   1251  OE1 GLN A 171      17.109  -4.903  -9.550  1.00 96.30           O  
ATOM   1252  N   GLU A 172      14.360  -0.736  -9.726  1.00 96.68           N  
ATOM   1253  CA  GLU A 172      14.216   0.239  -8.649  1.00 96.68           C  
ATOM   1254  C   GLU A 172      12.879   0.970  -8.741  1.00 96.68           C  
ATOM   1255  CB  GLU A 172      15.368   1.246  -8.677  1.00 96.68           C  
ATOM   1256  O   GLU A 172      12.226   1.210  -7.723  1.00 96.68           O  
ATOM   1257  CG  GLU A 172      16.720   0.643  -8.326  1.00 96.68           C  
ATOM   1258  CD  GLU A 172      17.873   1.622  -8.483  1.00 96.68           C  
ATOM   1259  OE1 GLU A 172      19.035   1.240  -8.218  1.00 96.68           O  
ATOM   1260  OE2 GLU A 172      17.612   2.781  -8.875  1.00 96.68           O  
ATOM   1261  N   HIS A 173      12.574   1.376  -9.922  1.00 95.71           N  
ATOM   1262  CA  HIS A 173      11.294   2.040 -10.140  1.00 95.71           C  
ATOM   1263  C   HIS A 173      10.131   1.143  -9.727  1.00 95.71           C  
ATOM   1264  CB  HIS A 173      11.145   2.451 -11.605  1.00 95.71           C  
ATOM   1265  O   HIS A 173       9.184   1.603  -9.086  1.00 95.71           O  
ATOM   1266  CG  HIS A 173       9.858   3.150 -11.905  1.00 95.71           C  
ATOM   1267  CD2 HIS A 173       9.510   4.455 -11.806  1.00 95.71           C  
ATOM   1268  ND1 HIS A 173       8.741   2.487 -12.365  1.00 95.71           N  
ATOM   1269  CE1 HIS A 173       7.760   3.357 -12.538  1.00 95.71           C  
ATOM   1270  NE2 HIS A 173       8.201   4.558 -12.206  1.00 95.71           N  
ATOM   1271  N   LEU A 174      10.163  -0.102 -10.131  1.00 97.05           N  
ATOM   1272  CA  LEU A 174       9.119  -1.059  -9.781  1.00 97.05           C  
ATOM   1273  C   LEU A 174       9.082  -1.296  -8.275  1.00 97.05           C  
ATOM   1274  CB  LEU A 174       9.342  -2.386 -10.513  1.00 97.05           C  
ATOM   1275  O   LEU A 174       8.004  -1.417  -7.688  1.00 97.05           O  
ATOM   1276  CG  LEU A 174       9.078  -2.381 -12.019  1.00 97.05           C  
ATOM   1277  CD1 LEU A 174       9.471  -3.723 -12.630  1.00 97.05           C  
ATOM   1278  CD2 LEU A 174       7.614  -2.066 -12.306  1.00 97.05           C  
ATOM   1279  N   LEU A 175      10.205  -1.376  -7.660  1.00 97.07           N  
ATOM   1280  CA  LEU A 175      10.259  -1.538  -6.211  1.00 97.07           C  
ATOM   1281  C   LEU A 175       9.635  -0.338  -5.507  1.00 97.07           C  
ATOM   1282  CB  LEU A 175      11.705  -1.723  -5.746  1.00 97.07           C  
ATOM   1283  O   LEU A 175       8.928  -0.498  -4.509  1.00 97.07           O  
ATOM   1284  CG  LEU A 175      12.346  -3.079  -6.044  1.00 97.07           C  
ATOM   1285  CD1 LEU A 175      13.818  -3.069  -5.647  1.00 97.07           C  
ATOM   1286  CD2 LEU A 175      11.599  -4.194  -5.320  1.00 97.07           C  
ATOM   1287  N   GLU A 176       9.912   0.836  -5.964  1.00 96.29           N  
ATOM   1288  CA  GLU A 176       9.282   2.042  -5.434  1.00 96.29           C  
ATOM   1289  C   GLU A 176       7.768   2.000  -5.618  1.00 96.29           C  
ATOM   1290  CB  GLU A 176       9.860   3.290  -6.106  1.00 96.29           C  
ATOM   1291  O   GLU A 176       7.017   2.392  -4.723  1.00 96.29           O  
ATOM   1292  CG  GLU A 176      11.303   3.583  -5.724  1.00 96.29           C  
ATOM   1293  CD  GLU A 176      11.935   4.683  -6.562  1.00 96.29           C  
ATOM   1294  OE1 GLU A 176      13.159   4.914  -6.437  1.00 96.29           O  
ATOM   1295  OE2 GLU A 176      11.200   5.319  -7.350  1.00 96.29           O  
ATOM   1296  N   ASP A 177       7.339   1.571  -6.751  1.00 96.81           N  
ATOM   1297  CA  ASP A 177       5.910   1.436  -7.017  1.00 96.81           C  
ATOM   1298  C   ASP A 177       5.271   0.416  -6.077  1.00 96.81           C  
ATOM   1299  CB  ASP A 177       5.671   1.031  -8.473  1.00 96.81           C  
ATOM   1300  O   ASP A 177       4.160   0.627  -5.586  1.00 96.81           O  
ATOM   1301  CG  ASP A 177       5.972   2.148  -9.456  1.00 96.81           C  
ATOM   1302  OD1 ASP A 177       6.135   3.311  -9.027  1.00 96.81           O  
ATOM   1303  OD2 ASP A 177       6.043   1.865 -10.671  1.00 96.81           O  
ATOM   1304  N   ILE A 178       5.931  -0.677  -5.901  1.00 94.66           N  
ATOM   1305  CA  ILE A 178       5.446  -1.697  -4.978  1.00 94.66           C  
ATOM   1306  C   ILE A 178       5.335  -1.110  -3.573  1.00 94.66           C  
ATOM   1307  CB  ILE A 178       6.368  -2.937  -4.969  1.00 94.66           C  
ATOM   1308  O   ILE A 178       4.354  -1.354  -2.867  1.00 94.66           O  
ATOM   1309  CG1 ILE A 178       6.262  -3.690  -6.300  1.00 94.66           C  
ATOM   1310  CG2 ILE A 178       6.028  -3.855  -3.791  1.00 94.66           C  
ATOM   1311  CD1 ILE A 178       7.287  -4.805  -6.463  1.00 94.66           C  
ATOM   1312  N   ALA A 179       6.318  -0.400  -3.142  1.00 94.93           N  
ATOM   1313  CA  ALA A 179       6.289   0.246  -1.832  1.00 94.93           C  
ATOM   1314  C   ALA A 179       5.112   1.210  -1.722  1.00 94.93           C  
ATOM   1315  CB  ALA A 179       7.601   0.981  -1.572  1.00 94.93           C  
ATOM   1316  O   ALA A 179       4.437   1.261  -0.691  1.00 94.93           O  
ATOM   1317  N   HIS A 180       4.934   1.991  -2.784  1.00 95.17           N  
ATOM   1318  CA  HIS A 180       3.816   2.927  -2.816  1.00 95.17           C  
ATOM   1319  C   HIS A 180       2.482   2.196  -2.709  1.00 95.17           C  
ATOM   1320  CB  HIS A 180       3.854   3.763  -4.097  1.00 95.17           C  
ATOM   1321  O   HIS A 180       1.588   2.631  -1.979  1.00 95.17           O  
ATOM   1322  CG  HIS A 180       4.944   4.788  -4.111  1.00 95.17           C  
ATOM   1323  CD2 HIS A 180       4.895   6.139  -4.040  1.00 95.17           C  
ATOM   1324  ND1 HIS A 180       6.277   4.455  -4.212  1.00 95.17           N  
ATOM   1325  CE1 HIS A 180       7.003   5.560  -4.201  1.00 95.17           C  
ATOM   1326  NE2 HIS A 180       6.188   6.596  -4.098  1.00 95.17           N  
ATOM   1327  N   VAL A 181       2.302   1.123  -3.405  1.00 94.19           N  
ATOM   1328  CA  VAL A 181       1.067   0.347  -3.377  1.00 94.19           C  
ATOM   1329  C   VAL A 181       0.893  -0.298  -2.004  1.00 94.19           C  
ATOM   1330  CB  VAL A 181       1.052  -0.736  -4.480  1.00 94.19           C  
ATOM   1331  O   VAL A 181      -0.218  -0.348  -1.471  1.00 94.19           O  
ATOM   1332  CG1 VAL A 181      -0.145  -1.669  -4.304  1.00 94.19           C  
ATOM   1333  CG2 VAL A 181       1.029  -0.087  -5.863  1.00 94.19           C  
ATOM   1334  N   ARG A 182       1.904  -0.761  -1.474  1.00 95.64           N  
ATOM   1335  CA  ARG A 182       1.845  -1.329  -0.131  1.00 95.64           C  
ATOM   1336  C   ARG A 182       1.422  -0.278   0.890  1.00 95.64           C  
ATOM   1337  CB  ARG A 182       3.198  -1.926   0.261  1.00 95.64           C  
ATOM   1338  O   ARG A 182       0.646  -0.569   1.803  1.00 95.64           O  
ATOM   1339  CG  ARG A 182       3.537  -3.216  -0.469  1.00 95.64           C  
ATOM   1340  CD  ARG A 182       4.834  -3.829   0.042  1.00 95.64           C  
ATOM   1341  NE  ARG A 182       5.082  -5.138  -0.554  1.00 95.64           N  
ATOM   1342  NH1 ARG A 182       7.385  -4.956  -0.499  1.00 95.64           N  
ATOM   1343  NH2 ARG A 182       6.400  -6.846  -1.343  1.00 95.64           N  
ATOM   1344  CZ  ARG A 182       6.288  -5.644  -0.797  1.00 95.64           C  
ATOM   1345  N   GLN A 183       1.955   0.846   0.839  1.00 93.99           N  
ATOM   1346  CA  GLN A 183       1.570   1.957   1.703  1.00 93.99           C  
ATOM   1347  C   GLN A 183       0.090   2.292   1.542  1.00 93.99           C  
ATOM   1348  CB  GLN A 183       2.423   3.191   1.405  1.00 93.99           C  
ATOM   1349  O   GLN A 183      -0.613   2.514   2.530  1.00 93.99           O  
ATOM   1350  CG  GLN A 183       2.163   4.360   2.345  1.00 93.99           C  
ATOM   1351  CD  GLN A 183       2.995   5.583   2.006  1.00 93.99           C  
ATOM   1352  NE2 GLN A 183       2.767   6.674   2.729  1.00 93.99           N  
ATOM   1353  OE1 GLN A 183       3.835   5.547   1.101  1.00 93.99           O  
ATOM   1354  N   ARG A 184      -0.353   2.340   0.318  1.00 95.42           N  
ATOM   1355  CA  ARG A 184      -1.761   2.612   0.045  1.00 95.42           C  
ATOM   1356  C   ARG A 184      -2.651   1.511   0.613  1.00 95.42           C  
ATOM   1357  CB  ARG A 184      -2.000   2.754  -1.460  1.00 95.42           C  
ATOM   1358  O   ARG A 184      -3.734   1.788   1.134  1.00 95.42           O  
ATOM   1359  CG  ARG A 184      -1.419   4.025  -2.058  1.00 95.42           C  
ATOM   1360  CD  ARG A 184      -1.846   4.213  -3.507  1.00 95.42           C  
ATOM   1361  NE  ARG A 184      -1.096   5.285  -4.155  1.00 95.42           N  
ATOM   1362  NH1 ARG A 184      -2.953   6.312  -5.069  1.00 95.42           N  
ATOM   1363  NH2 ARG A 184      -0.863   7.183  -5.427  1.00 95.42           N  
ATOM   1364  CZ  ARG A 184      -1.639   6.258  -4.882  1.00 95.42           C  
ATOM   1365  N   LEU A 185      -2.234   0.318   0.498  1.00 94.46           N  
ATOM   1366  CA  LEU A 185      -2.972  -0.804   1.067  1.00 94.46           C  
ATOM   1367  C   LEU A 185      -3.065  -0.680   2.584  1.00 94.46           C  
ATOM   1368  CB  LEU A 185      -2.306  -2.130   0.692  1.00 94.46           C  
ATOM   1369  O   LEU A 185      -4.121  -0.933   3.169  1.00 94.46           O  
ATOM   1370  CG  LEU A 185      -2.513  -2.611  -0.746  1.00 94.46           C  
ATOM   1371  CD1 LEU A 185      -1.662  -3.846  -1.020  1.00 94.46           C  
ATOM   1372  CD2 LEU A 185      -3.988  -2.902  -1.004  1.00 94.46           C  
ATOM   1373  N   ASP A 186      -2.058  -0.343   3.225  1.00 94.06           N  
ATOM   1374  CA  ASP A 186      -2.034  -0.156   4.673  1.00 94.06           C  
ATOM   1375  C   ASP A 186      -2.936   1.003   5.091  1.00 94.06           C  
ATOM   1376  CB  ASP A 186      -0.604   0.089   5.159  1.00 94.06           C  
ATOM   1377  O   ASP A 186      -3.652   0.910   6.091  1.00 94.06           O  
ATOM   1378  CG  ASP A 186       0.275  -1.145   5.061  1.00 94.06           C  
ATOM   1379  OD1 ASP A 186      -0.259  -2.275   5.043  1.00 94.06           O  
ATOM   1380  OD2 ASP A 186       1.514  -0.987   5.003  1.00 94.06           O  
ATOM   1381  N   ASP A 187      -2.840   2.072   4.373  1.00 93.59           N  
ATOM   1382  CA  ASP A 187      -3.700   3.220   4.643  1.00 93.59           C  
ATOM   1383  C   ASP A 187      -5.174   2.852   4.485  1.00 93.59           C  
ATOM   1384  CB  ASP A 187      -3.347   4.385   3.717  1.00 93.59           C  
ATOM   1385  O   ASP A 187      -6.011   3.258   5.294  1.00 93.59           O  
ATOM   1386  CG  ASP A 187      -1.994   5.001   4.029  1.00 93.59           C  
ATOM   1387  OD1 ASP A 187      -1.496   4.838   5.163  1.00 93.59           O  
ATOM   1388  OD2 ASP A 187      -1.422   5.659   3.132  1.00 93.59           O  
ATOM   1389  N   GLU A 188      -5.460   2.152   3.414  1.00 93.14           N  
ATOM   1390  CA  GLU A 188      -6.829   1.695   3.197  1.00 93.14           C  
ATOM   1391  C   GLU A 188      -7.290   0.777   4.325  1.00 93.14           C  
ATOM   1392  CB  GLU A 188      -6.949   0.975   1.851  1.00 93.14           C  
ATOM   1393  O   GLU A 188      -8.444   0.841   4.753  1.00 93.14           O  
ATOM   1394  CG  GLU A 188      -6.923   1.909   0.650  1.00 93.14           C  
ATOM   1395  CD  GLU A 188      -6.915   1.175  -0.681  1.00 93.14           C  
ATOM   1396  OE1 GLU A 188      -6.916   1.840  -1.742  1.00 93.14           O  
ATOM   1397  OE2 GLU A 188      -6.910  -0.076  -0.664  1.00 93.14           O  
ATOM   1398  N   ALA A 189      -6.489  -0.094   4.740  1.00 91.20           N  
ATOM   1399  CA  ALA A 189      -6.811  -0.964   5.869  1.00 91.20           C  
ATOM   1400  C   ALA A 189      -7.108  -0.147   7.123  1.00 91.20           C  
ATOM   1401  CB  ALA A 189      -5.667  -1.940   6.132  1.00 91.20           C  
ATOM   1402  O   ALA A 189      -8.048  -0.450   7.861  1.00 91.20           O  
ATOM   1403  N   ARG A 190      -6.279   0.843   7.385  1.00 91.80           N  
ATOM   1404  CA  ARG A 190      -6.496   1.728   8.526  1.00 91.80           C  
ATOM   1405  C   ARG A 190      -7.824   2.467   8.400  1.00 91.80           C  
ATOM   1406  CB  ARG A 190      -5.348   2.731   8.655  1.00 91.80           C  
ATOM   1407  O   ARG A 190      -8.575   2.574   9.371  1.00 91.80           O  
ATOM   1408  CG  ARG A 190      -4.045   2.116   9.141  1.00 91.80           C  
ATOM   1409  CD  ARG A 190      -2.971   3.172   9.364  1.00 91.80           C  
ATOM   1410  NE  ARG A 190      -1.702   2.574   9.768  1.00 91.80           N  
ATOM   1411  NH1 ARG A 190      -0.878   2.367   7.620  1.00 91.80           N  
ATOM   1412  NH2 ARG A 190       0.378   1.671   9.406  1.00 91.80           N  
ATOM   1413  CZ  ARG A 190      -0.737   2.205   8.931  1.00 91.80           C  
ATOM   1414  N   GLN A 191      -8.110   2.999   7.269  1.00 90.90           N  
ATOM   1415  CA  GLN A 191      -9.359   3.713   7.022  1.00 90.90           C  
ATOM   1416  C   GLN A 191     -10.561   2.785   7.172  1.00 90.90           C  
ATOM   1417  CB  GLN A 191      -9.352   4.342   5.628  1.00 90.90           C  
ATOM   1418  O   GLN A 191     -11.604   3.191   7.689  1.00 90.90           O  
ATOM   1419  CG  GLN A 191      -8.397   5.520   5.490  1.00 90.90           C  
ATOM   1420  CD  GLN A 191      -8.266   6.005   4.059  1.00 90.90           C  
ATOM   1421  NE2 GLN A 191      -7.516   7.084   3.864  1.00 90.90           N  
ATOM   1422  OE1 GLN A 191      -8.834   5.413   3.135  1.00 90.90           O  
ATOM   1423  N   ARG A 192     -10.438   1.593   6.694  1.00 89.81           N  
ATOM   1424  CA  ARG A 192     -11.507   0.615   6.869  1.00 89.81           C  
ATOM   1425  C   ARG A 192     -11.761   0.341   8.347  1.00 89.81           C  
ATOM   1426  CB  ARG A 192     -11.168  -0.689   6.144  1.00 89.81           C  
ATOM   1427  O   ARG A 192     -12.912   0.223   8.773  1.00 89.81           O  
ATOM   1428  CG  ARG A 192     -11.375  -0.630   4.639  1.00 89.81           C  
ATOM   1429  CD  ARG A 192     -11.437  -2.020   4.023  1.00 89.81           C  
ATOM   1430  NE  ARG A 192     -11.441  -1.964   2.564  1.00 89.81           N  
ATOM   1431  NH1 ARG A 192      -9.159  -1.661   2.364  1.00 89.81           N  
ATOM   1432  NH2 ARG A 192     -10.476  -1.758   0.490  1.00 89.81           N  
ATOM   1433  CZ  ARG A 192     -10.359  -1.795   1.809  1.00 89.81           C  
ATOM   1434  N   GLU A 193     -10.743   0.109   9.083  1.00 90.27           N  
ATOM   1435  CA  GLU A 193     -10.880  -0.108  10.520  1.00 90.27           C  
ATOM   1436  C   GLU A 193     -11.556   1.082  11.196  1.00 90.27           C  
ATOM   1437  CB  GLU A 193      -9.512  -0.367  11.158  1.00 90.27           C  
ATOM   1438  O   GLU A 193     -12.400   0.905  12.077  1.00 90.27           O  
ATOM   1439  CG  GLU A 193      -8.901  -1.708  10.778  1.00 90.27           C  
ATOM   1440  CD  GLU A 193      -7.467  -1.871  11.256  1.00 90.27           C  
ATOM   1441  OE1 GLU A 193      -6.828  -2.895  10.923  1.00 90.27           O  
ATOM   1442  OE2 GLU A 193      -6.979  -0.968  11.972  1.00 90.27           O  
ATOM   1443  N   GLU A 194     -11.169   2.294  10.825  1.00 91.14           N  
ATOM   1444  CA  GLU A 194     -11.786   3.502  11.366  1.00 91.14           C  
ATOM   1445  C   GLU A 194     -13.266   3.576  11.003  1.00 91.14           C  
ATOM   1446  CB  GLU A 194     -11.058   4.750  10.863  1.00 91.14           C  
ATOM   1447  O   GLU A 194     -14.096   3.959  11.830  1.00 91.14           O  
ATOM   1448  CG  GLU A 194      -9.657   4.918  11.435  1.00 91.14           C  
ATOM   1449  CD  GLU A 194      -8.872   6.042  10.778  1.00 91.14           C  
ATOM   1450  OE1 GLU A 194      -7.671   6.207  11.093  1.00 91.14           O  
ATOM   1451  OE2 GLU A 194      -9.461   6.763   9.943  1.00 91.14           O  
ATOM   1452  N   ALA A 195     -13.548   3.283   9.793  1.00 87.16           N  
ATOM   1453  CA  ALA A 195     -14.938   3.283   9.347  1.00 87.16           C  
ATOM   1454  C   ALA A 195     -15.746   2.209  10.070  1.00 87.16           C  
ATOM   1455  CB  ALA A 195     -15.013   3.074   7.836  1.00 87.16           C  
ATOM   1456  O   ALA A 195     -16.896   2.439  10.450  1.00 87.16           O  
ATOM   1457  N   GLU A 196     -15.175   1.009  10.211  1.00 91.15           N  
ATOM   1458  CA  GLU A 196     -15.834  -0.061  10.953  1.00 91.15           C  
ATOM   1459  C   GLU A 196     -16.068   0.339  12.407  1.00 91.15           C  
ATOM   1460  CB  GLU A 196     -15.008  -1.349  10.888  1.00 91.15           C  
ATOM   1461  O   GLU A 196     -17.118   0.036  12.979  1.00 91.15           O  
ATOM   1462  CG  GLU A 196     -15.033  -2.028   9.527  1.00 91.15           C  
ATOM   1463  CD  GLU A 196     -14.130  -3.248   9.448  1.00 91.15           C  
ATOM   1464  OE1 GLU A 196     -14.080  -3.898   8.379  1.00 91.15           O  
ATOM   1465  OE2 GLU A 196     -13.468  -3.557  10.463  1.00 91.15           O  
ATOM   1466  N   ALA A 197     -15.082   0.979  13.016  1.00 89.88           N  
ATOM   1467  CA  ALA A 197     -15.244   1.484  14.377  1.00 89.88           C  
ATOM   1468  C   ALA A 197     -16.370   2.512  14.450  1.00 89.88           C  
ATOM   1469  CB  ALA A 197     -13.937   2.094  14.877  1.00 89.88           C  
ATOM   1470  O   ALA A 197     -17.166   2.504  15.392  1.00 89.88           O  
ATOM   1471  N   ALA A 198     -16.427   3.421  13.470  1.00 92.85           N  
ATOM   1472  CA  ALA A 198     -17.498   4.411  13.395  1.00 92.85           C  
ATOM   1473  C   ALA A 198     -18.856   3.738  13.213  1.00 92.85           C  
ATOM   1474  CB  ALA A 198     -17.237   5.393  12.255  1.00 92.85           C  
ATOM   1475  O   ALA A 198     -19.848   4.154  13.817  1.00 92.85           O  
ATOM   1476  N   ALA A 199     -18.935   2.743  12.400  1.00 90.13           N  
ATOM   1477  CA  ALA A 199     -20.169   1.992  12.185  1.00 90.13           C  
ATOM   1478  C   ALA A 199     -20.629   1.314  13.472  1.00 90.13           C  
ATOM   1479  CB  ALA A 199     -19.976   0.956  11.081  1.00 90.13           C  
ATOM   1480  O   ALA A 199     -21.823   1.300  13.782  1.00 90.13           O  
ATOM   1481  N   ARG A 200     -19.671   0.739  14.164  1.00 93.58           N  
ATOM   1482  CA  ARG A 200     -20.007   0.104  15.434  1.00 93.58           C  
ATOM   1483  C   ARG A 200     -20.536   1.127  16.434  1.00 93.58           C  
ATOM   1484  CB  ARG A 200     -18.788  -0.615  16.016  1.00 93.58           C  
ATOM   1485  O   ARG A 200     -21.473   0.843  17.184  1.00 93.58           O  
ATOM   1486  CG  ARG A 200     -18.453  -1.923  15.317  1.00 93.58           C  
ATOM   1487  CD  ARG A 200     -17.349  -2.682  16.039  1.00 93.58           C  
ATOM   1488  NE  ARG A 200     -16.025  -2.200  15.657  1.00 93.58           N  
ATOM   1489  NH1 ARG A 200     -15.399  -1.598  17.798  1.00 93.58           N  
ATOM   1490  NH2 ARG A 200     -13.954  -1.287  16.046  1.00 93.58           N  
ATOM   1491  CZ  ARG A 200     -15.129  -1.696  16.501  1.00 93.58           C  
ATOM   1492  N   ALA A 201     -19.939   2.223  16.466  1.00 93.75           N  
ATOM   1493  CA  ALA A 201     -20.395   3.297  17.345  1.00 93.75           C  
ATOM   1494  C   ALA A 201     -21.813   3.732  16.990  1.00 93.75           C  
ATOM   1495  CB  ALA A 201     -19.442   4.487  17.269  1.00 93.75           C  
ATOM   1496  O   ALA A 201     -22.645   3.943  17.876  1.00 93.75           O  
ATOM   1497  N   LEU A 202     -22.078   3.888  15.750  1.00 92.95           N  
ATOM   1498  CA  LEU A 202     -23.413   4.265  15.298  1.00 92.95           C  
ATOM   1499  C   LEU A 202     -24.423   3.166  15.611  1.00 92.95           C  
ATOM   1500  CB  LEU A 202     -23.408   4.556  13.795  1.00 92.95           C  
ATOM   1501  O   LEU A 202     -25.570   3.453  15.962  1.00 92.95           O  
ATOM   1502  CG  LEU A 202     -22.795   5.890  13.365  1.00 92.95           C  
ATOM   1503  CD1 LEU A 202     -22.656   5.944  11.847  1.00 92.95           C  
ATOM   1504  CD2 LEU A 202     -23.640   7.054  13.871  1.00 92.95           C  
ATOM   1505  N   ALA A 203     -23.998   1.992  15.455  1.00 94.43           N  
ATOM   1506  CA  ALA A 203     -24.874   0.872  15.790  1.00 94.43           C  
ATOM   1507  C   ALA A 203     -25.230   0.879  17.274  1.00 94.43           C  
ATOM   1508  CB  ALA A 203     -24.214  -0.452  15.411  1.00 94.43           C  
ATOM   1509  O   ALA A 203     -26.377   0.621  17.644  1.00 94.43           O  
ATOM   1510  N   ARG A 204     -24.270   1.141  18.077  1.00 96.23           N  
ATOM   1511  CA  ARG A 204     -24.524   1.240  19.510  1.00 96.23           C  
ATOM   1512  C   ARG A 204     -25.492   2.377  19.818  1.00 96.23           C  
ATOM   1513  CB  ARG A 204     -23.215   1.446  20.275  1.00 96.23           C  
ATOM   1514  O   ARG A 204     -26.393   2.226  20.645  1.00 96.23           O  
ATOM   1515  CG  ARG A 204     -22.309   0.224  20.286  1.00 96.23           C  
ATOM   1516  CD  ARG A 204     -21.020   0.485  21.052  1.00 96.23           C  
ATOM   1517  NE  ARG A 204     -20.091  -0.636  20.941  1.00 96.23           N  
ATOM   1518  NH1 ARG A 204     -18.311   0.475  21.907  1.00 96.23           N  
ATOM   1519  NH2 ARG A 204     -18.067  -1.691  21.199  1.00 96.23           N  
ATOM   1520  CZ  ARG A 204     -18.825  -0.615  21.349  1.00 96.23           C  
ATOM   1521  N   PHE A 205     -25.275   3.474  19.249  1.00 94.54           N  
ATOM   1522  CA  PHE A 205     -26.171   4.612  19.412  1.00 94.54           C  
ATOM   1523  C   PHE A 205     -27.584   4.258  18.963  1.00 94.54           C  
ATOM   1524  CB  PHE A 205     -25.657   5.820  18.622  1.00 94.54           C  
ATOM   1525  O   PHE A 205     -28.561   4.655  19.600  1.00 94.54           O  
ATOM   1526  CG  PHE A 205     -24.462   6.489  19.245  1.00 94.54           C  
ATOM   1527  CD1 PHE A 205     -24.534   7.020  20.527  1.00 94.54           C  
ATOM   1528  CD2 PHE A 205     -23.264   6.586  18.548  1.00 94.54           C  
ATOM   1529  CE1 PHE A 205     -23.429   7.639  21.106  1.00 94.54           C  
ATOM   1530  CE2 PHE A 205     -22.156   7.204  19.120  1.00 94.54           C  
ATOM   1531  CZ  PHE A 205     -22.240   7.730  20.399  1.00 94.54           C  
ATOM   1532  N   ALA A 206     -27.712   3.574  17.881  1.00 96.14           N  
ATOM   1533  CA  ALA A 206     -29.019   3.149  17.387  1.00 96.14           C  
ATOM   1534  C   ALA A 206     -29.705   2.216  18.380  1.00 96.14           C  
ATOM   1535  CB  ALA A 206     -28.878   2.465  16.029  1.00 96.14           C  
ATOM   1536  O   ALA A 206     -30.906   2.340  18.631  1.00 96.14           O  
ATOM   1537  N   GLN A 207     -28.964   1.290  18.903  1.00 96.81           N  
ATOM   1538  CA  GLN A 207     -29.502   0.383  19.912  1.00 96.81           C  
ATOM   1539  C   GLN A 207     -29.963   1.148  21.150  1.00 96.81           C  
ATOM   1540  CB  GLN A 207     -28.460  -0.667  20.301  1.00 96.81           C  
ATOM   1541  O   GLN A 207     -31.018   0.849  21.713  1.00 96.81           O  
ATOM   1542  CG  GLN A 207     -28.172  -1.683  19.204  1.00 96.81           C  
ATOM   1543  CD  GLN A 207     -27.058  -2.644  19.573  1.00 96.81           C  
ATOM   1544  NE2 GLN A 207     -26.771  -3.589  18.683  1.00 96.81           N  
ATOM   1545  OE1 GLN A 207     -26.459  -2.538  20.648  1.00 96.81           O  
ATOM   1546  N   GLU A 208     -29.198   2.073  21.558  1.00 95.77           N  
ATOM   1547  CA  GLU A 208     -29.559   2.900  22.705  1.00 95.77           C  
ATOM   1548  C   GLU A 208     -30.819   3.714  22.424  1.00 95.77           C  
ATOM   1549  CB  GLU A 208     -28.404   3.832  23.081  1.00 95.77           C  
ATOM   1550  O   GLU A 208     -31.672   3.869  23.300  1.00 95.77           O  
ATOM   1551  CG  GLU A 208     -27.207   3.115  23.689  1.00 95.77           C  
ATOM   1552  CD  GLU A 208     -25.995   4.015  23.867  1.00 95.77           C  
ATOM   1553  OE1 GLU A 208     -24.903   3.502  24.204  1.00 95.77           O  
ATOM   1554  OE2 GLU A 208     -26.138   5.242  23.669  1.00 95.77           O  
ATOM   1555  N   ALA A 209     -30.881   4.283  21.261  1.00 96.08           N  
ATOM   1556  CA  ALA A 209     -32.067   5.030  20.850  1.00 96.08           C  
ATOM   1557  C   ALA A 209     -33.300   4.131  20.826  1.00 96.08           C  
ATOM   1558  CB  ALA A 209     -31.848   5.664  19.479  1.00 96.08           C  
ATOM   1559  O   ALA A 209     -34.384   4.543  21.244  1.00 96.08           O  
ATOM   1560  N   GLU A 210     -33.134   2.933  20.312  1.00 97.16           N  
ATOM   1561  CA  GLU A 210     -34.238   1.978  20.302  1.00 97.16           C  
ATOM   1562  C   GLU A 210     -34.673   1.623  21.721  1.00 97.16           C  
ATOM   1563  CB  GLU A 210     -33.846   0.710  19.540  1.00 97.16           C  
ATOM   1564  O   GLU A 210     -35.869   1.502  21.997  1.00 97.16           O  
ATOM   1565  CG  GLU A 210     -33.781   0.895  18.030  1.00 97.16           C  
ATOM   1566  CD  GLU A 210     -33.259  -0.330  17.297  1.00 97.16           C  
ATOM   1567  OE1 GLU A 210     -33.061  -0.261  16.063  1.00 97.16           O  
ATOM   1568  OE2 GLU A 210     -33.047  -1.369  17.963  1.00 97.16           O  
ATOM   1569  N   ALA A 211     -33.718   1.397  22.591  1.00 95.38           N  
ATOM   1570  CA  ALA A 211     -34.043   1.122  23.988  1.00 95.38           C  
ATOM   1571  C   ALA A 211     -34.832   2.274  24.604  1.00 95.38           C  
ATOM   1572  CB  ALA A 211     -32.770   0.865  24.790  1.00 95.38           C  
ATOM   1573  O   ALA A 211     -35.793   2.051  25.344  1.00 95.38           O  
ATOM   1574  N   ALA A 212     -34.408   3.489  24.325  1.00 96.39           N  
ATOM   1575  CA  ALA A 212     -35.112   4.669  24.820  1.00 96.39           C  
ATOM   1576  C   ALA A 212     -36.519   4.753  24.237  1.00 96.39           C  
ATOM   1577  CB  ALA A 212     -34.326   5.935  24.488  1.00 96.39           C  
ATOM   1578  O   ALA A 212     -37.470   5.103  24.941  1.00 96.39           O  
ATOM   1579  N   ARG A 213     -36.642   4.513  22.986  1.00 97.00           N  
ATOM   1580  CA  ARG A 213     -37.951   4.509  22.340  1.00 97.00           C  
ATOM   1581  C   ARG A 213     -38.884   3.499  23.000  1.00 97.00           C  
ATOM   1582  CB  ARG A 213     -37.814   4.199  20.848  1.00 97.00           C  
ATOM   1583  O   ARG A 213     -40.063   3.785  23.217  1.00 97.00           O  
ATOM   1584  CG  ARG A 213     -39.116   4.320  20.072  1.00 97.00           C  
ATOM   1585  CD  ARG A 213     -38.947   3.900  18.618  1.00 97.00           C  
ATOM   1586  NE  ARG A 213     -40.230   3.598  17.992  1.00 97.00           N  
ATOM   1587  NH1 ARG A 213     -39.342   3.154  15.906  1.00 97.00           N  
ATOM   1588  NH2 ARG A 213     -41.603   2.998  16.251  1.00 97.00           N  
ATOM   1589  CZ  ARG A 213     -40.389   3.251  16.718  1.00 97.00           C  
ATOM   1590  N   VAL A 214     -38.417   2.316  23.245  1.00 97.73           N  
ATOM   1591  CA  VAL A 214     -39.223   1.276  23.876  1.00 97.73           C  
ATOM   1592  C   VAL A 214     -39.675   1.740  25.259  1.00 97.73           C  
ATOM   1593  CB  VAL A 214     -38.445  -0.055  23.989  1.00 97.73           C  
ATOM   1594  O   VAL A 214     -40.828   1.534  25.643  1.00 97.73           O  
ATOM   1595  CG1 VAL A 214     -39.210  -1.055  24.853  1.00 97.73           C  
ATOM   1596  CG2 VAL A 214     -38.180  -0.636  22.601  1.00 97.73           C  
ATOM   1597  N   ASP A 215     -38.808   2.303  26.088  1.00 97.48           N  
ATOM   1598  CA  ASP A 215     -39.158   2.826  27.406  1.00 97.48           C  
ATOM   1599  C   ASP A 215     -40.257   3.880  27.304  1.00 97.48           C  
ATOM   1600  CB  ASP A 215     -37.925   3.416  28.094  1.00 97.48           C  
ATOM   1601  O   ASP A 215     -41.196   3.885  28.103  1.00 97.48           O  
ATOM   1602  CG  ASP A 215     -36.892   2.365  28.463  1.00 97.48           C  
ATOM   1603  OD1 ASP A 215     -37.239   1.166  28.532  1.00 97.48           O  
ATOM   1604  OD2 ASP A 215     -35.722   2.740  28.690  1.00 97.48           O  
ATOM   1605  N   LEU A 216     -40.117   4.797  26.339  1.00 97.44           N  
ATOM   1606  CA  LEU A 216     -41.124   5.830  26.122  1.00 97.44           C  
ATOM   1607  C   LEU A 216     -42.441   5.216  25.658  1.00 97.44           C  
ATOM   1608  CB  LEU A 216     -40.632   6.851  25.093  1.00 97.44           C  
ATOM   1609  O   LEU A 216     -43.517   5.680  26.041  1.00 97.44           O  
ATOM   1610  CG  LEU A 216     -39.568   7.838  25.573  1.00 97.44           C  
ATOM   1611  CD1 LEU A 216     -39.080   8.698  24.411  1.00 97.44           C  
ATOM   1612  CD2 LEU A 216     -40.116   8.711  26.697  1.00 97.44           C  
ATOM   1613  N   GLN A 217     -42.360   4.234  24.833  1.00 98.34           N  
ATOM   1614  CA  GLN A 217     -43.556   3.527  24.387  1.00 98.34           C  
ATOM   1615  C   GLN A 217     -44.277   2.871  25.562  1.00 98.34           C  
ATOM   1616  CB  GLN A 217     -43.199   2.475  23.337  1.00 98.34           C  
ATOM   1617  O   GLN A 217     -45.507   2.898  25.636  1.00 98.34           O  
ATOM   1618  CG  GLN A 217     -44.409   1.807  22.698  1.00 98.34           C  
ATOM   1619  CD  GLN A 217     -44.038   0.919  21.525  1.00 98.34           C  
ATOM   1620  NE2 GLN A 217     -45.038   0.284  20.923  1.00 98.34           N  
ATOM   1621  OE1 GLN A 217     -42.863   0.806  21.162  1.00 98.34           O  
ATOM   1622  N   LYS A 218     -43.580   2.267  26.455  1.00 97.71           N  
ATOM   1623  CA  LYS A 218     -44.173   1.677  27.652  1.00 97.71           C  
ATOM   1624  C   LYS A 218     -44.874   2.736  28.498  1.00 97.71           C  
ATOM   1625  CB  LYS A 218     -43.106   0.964  28.484  1.00 97.71           C  
ATOM   1626  O   LYS A 218     -45.967   2.499  29.018  1.00 97.71           O  
ATOM   1627  CG  LYS A 218     -42.556  -0.298  27.836  1.00 97.71           C  
ATOM   1628  CD  LYS A 218     -41.477  -0.943  28.695  1.00 97.71           C  
ATOM   1629  CE  LYS A 218     -40.835  -2.131  27.990  1.00 97.71           C  
ATOM   1630  NZ  LYS A 218     -39.673  -2.669  28.758  1.00 97.71           N  
ATOM   1631  N   LYS A 219     -44.218   3.885  28.643  1.00 97.89           N  
ATOM   1632  CA  LYS A 219     -44.824   4.980  29.394  1.00 97.89           C  
ATOM   1633  C   LYS A 219     -46.091   5.483  28.708  1.00 97.89           C  
ATOM   1634  CB  LYS A 219     -43.829   6.129  29.565  1.00 97.89           C  
ATOM   1635  O   LYS A 219     -47.085   5.784  29.371  1.00 97.89           O  
ATOM   1636  CG  LYS A 219     -42.650   5.798  30.468  1.00 97.89           C  
ATOM   1637  CD  LYS A 219     -41.653   6.948  30.528  1.00 97.89           C  
ATOM   1638  CE  LYS A 219     -40.414   6.573  31.331  1.00 97.89           C  
ATOM   1639  NZ  LYS A 219     -39.375   7.644  31.279  1.00 97.89           N  
ATOM   1640  N   ALA A 220     -45.966   5.607  27.378  1.00 97.60           N  
ATOM   1641  CA  ALA A 220     -47.135   6.028  26.610  1.00 97.60           C  
ATOM   1642  C   ALA A 220     -48.281   5.032  26.767  1.00 97.60           C  
ATOM   1643  CB  ALA A 220     -46.773   6.190  25.136  1.00 97.60           C  
ATOM   1644  O   ALA A 220     -49.439   5.428  26.924  1.00 97.60           O  
ATOM   1645  N   GLN A 221     -47.948   3.757  26.726  1.00 97.94           N  
ATOM   1646  CA  GLN A 221     -48.956   2.721  26.923  1.00 97.94           C  
ATOM   1647  C   GLN A 221     -49.541   2.783  28.331  1.00 97.94           C  
ATOM   1648  CB  GLN A 221     -48.362   1.336  26.661  1.00 97.94           C  
ATOM   1649  O   GLN A 221     -50.750   2.626  28.514  1.00 97.94           O  
ATOM   1650  CG  GLN A 221     -48.075   1.058  25.192  1.00 97.94           C  
ATOM   1651  CD  GLN A 221     -47.437  -0.300  24.966  1.00 97.94           C  
ATOM   1652  NE2 GLN A 221     -47.320  -0.698  23.703  1.00 97.94           N  
ATOM   1653  OE1 GLN A 221     -47.052  -0.987  25.918  1.00 97.94           O  
ATOM   1654  N   ALA A 222     -48.703   2.935  29.311  1.00 97.15           N  
ATOM   1655  CA  ALA A 222     -49.155   3.060  30.695  1.00 97.15           C  
ATOM   1656  C   ALA A 222     -50.115   4.236  30.853  1.00 97.15           C  
ATOM   1657  CB  ALA A 222     -47.961   3.221  31.632  1.00 97.15           C  
ATOM   1658  O   ALA A 222     -51.125   4.131  31.553  1.00 97.15           O  
ATOM   1659  N   LEU A 223     -49.827   5.366  30.233  1.00 97.99           N  
ATOM   1660  CA  LEU A 223     -50.685   6.544  30.296  1.00 97.99           C  
ATOM   1661  C   LEU A 223     -52.008   6.292  29.582  1.00 97.99           C  
ATOM   1662  CB  LEU A 223     -49.980   7.754  29.677  1.00 97.99           C  
ATOM   1663  O   LEU A 223     -53.061   6.741  30.041  1.00 97.99           O  
ATOM   1664  CG  LEU A 223     -48.880   8.402  30.519  1.00 97.99           C  
ATOM   1665  CD1 LEU A 223     -48.168   9.486  29.717  1.00 97.99           C  
ATOM   1666  CD2 LEU A 223     -49.461   8.977  31.807  1.00 97.99           C  
ATOM   1667  N   GLN A 224     -51.906   5.579  28.476  1.00 98.28           N  
ATOM   1668  CA  GLN A 224     -53.123   5.199  27.767  1.00 98.28           C  
ATOM   1669  C   GLN A 224     -54.005   4.301  28.629  1.00 98.28           C  
ATOM   1670  CB  GLN A 224     -52.782   4.494  26.453  1.00 98.28           C  
ATOM   1671  O   GLN A 224     -55.228   4.458  28.651  1.00 98.28           O  
ATOM   1672  CG  GLN A 224     -53.960   4.373  25.496  1.00 98.28           C  
ATOM   1673  CD  GLN A 224     -53.555   3.849  24.131  1.00 98.28           C  
ATOM   1674  NE2 GLN A 224     -54.543   3.518  23.306  1.00 98.28           N  
ATOM   1675  OE1 GLN A 224     -52.364   3.743  23.819  1.00 98.28           O  
ATOM   1676  N   GLU A 225     -53.462   3.332  29.293  1.00 97.86           N  
ATOM   1677  CA  GLU A 225     -54.203   2.461  30.201  1.00 97.86           C  
ATOM   1678  C   GLU A 225     -54.784   3.251  31.371  1.00 97.86           C  
ATOM   1679  CB  GLU A 225     -53.305   1.336  30.720  1.00 97.86           C  
ATOM   1680  O   GLU A 225     -55.911   2.995  31.800  1.00 97.86           O  
ATOM   1681  CG  GLU A 225     -52.881   0.343  29.648  1.00 97.86           C  
ATOM   1682  CD  GLU A 225     -51.858  -0.669  30.138  1.00 97.86           C  
ATOM   1683  OE1 GLU A 225     -51.398  -1.507  29.330  1.00 97.86           O  
ATOM   1684  OE2 GLU A 225     -51.514  -0.624  31.340  1.00 97.86           O  
ATOM   1685  N   GLU A 226     -54.067   4.193  31.893  1.00 97.39           N  
ATOM   1686  CA  GLU A 226     -54.541   5.038  32.985  1.00 97.39           C  
ATOM   1687  C   GLU A 226     -55.739   5.880  32.552  1.00 97.39           C  
ATOM   1688  CB  GLU A 226     -53.416   5.945  33.491  1.00 97.39           C  
ATOM   1689  O   GLU A 226     -56.702   6.032  33.306  1.00 97.39           O  
ATOM   1690  CG  GLU A 226     -53.770   6.718  34.753  1.00 97.39           C  
ATOM   1691  CD  GLU A 226     -52.656   7.639  35.224  1.00 97.39           C  
ATOM   1692  OE1 GLU A 226     -52.876   8.418  36.180  1.00 97.39           O  
ATOM   1693  OE2 GLU A 226     -51.555   7.583  34.632  1.00 97.39           O  
ATOM   1694  N   CYS A 227     -55.592   6.451  31.356  1.00 96.64           N  
ATOM   1695  CA  CYS A 227     -56.713   7.217  30.822  1.00 96.64           C  
ATOM   1696  C   CYS A 227     -57.946   6.336  30.660  1.00 96.64           C  
ATOM   1697  CB  CYS A 227     -56.342   7.844  29.479  1.00 96.64           C  
ATOM   1698  O   CYS A 227     -59.061   6.758  30.974  1.00 96.64           O  
ATOM   1699  SG  CYS A 227     -55.103   9.152  29.603  1.00 96.64           S  
ATOM   1700  N   GLY A 228     -57.698   5.107  30.091  1.00 97.98           N  
ATOM   1701  CA  GLY A 228     -58.801   4.165  29.993  1.00 97.98           C  
ATOM   1702  C   GLY A 228     -59.389   3.792  31.340  1.00 97.98           C  
ATOM   1703  O   GLY A 228     -60.609   3.701  31.487  1.00 97.98           O  
ATOM   1704  N   TYR A 229     -58.558   3.538  32.290  1.00 98.13           N  
ATOM   1705  CA  TYR A 229     -58.991   3.215  33.645  1.00 98.13           C  
ATOM   1706  C   TYR A 229     -59.831   4.342  34.233  1.00 98.13           C  
ATOM   1707  CB  TYR A 229     -57.782   2.941  34.545  1.00 98.13           C  
ATOM   1708  O   TYR A 229     -60.869   4.094  34.850  1.00 98.13           O  
ATOM   1709  CG  TYR A 229     -58.134   2.782  36.004  1.00 98.13           C  
ATOM   1710  CD1 TYR A 229     -57.996   3.844  36.894  1.00 98.13           C  
ATOM   1711  CD2 TYR A 229     -58.606   1.569  36.495  1.00 98.13           C  
ATOM   1712  CE1 TYR A 229     -58.317   3.701  38.240  1.00 98.13           C  
ATOM   1713  CE2 TYR A 229     -58.931   1.415  37.838  1.00 98.13           C  
ATOM   1714  OH  TYR A 229     -59.104   2.338  40.033  1.00 98.13           O  
ATOM   1715  CZ  TYR A 229     -58.784   2.485  38.702  1.00 98.13           C  
ATOM   1716  N   LEU A 230     -59.466   5.567  34.120  1.00 97.95           N  
ATOM   1717  CA  LEU A 230     -60.168   6.726  34.662  1.00 97.95           C  
ATOM   1718  C   LEU A 230     -61.527   6.900  33.994  1.00 97.95           C  
ATOM   1719  CB  LEU A 230     -59.330   7.994  34.479  1.00 97.95           C  
ATOM   1720  O   LEU A 230     -62.510   7.242  34.657  1.00 97.95           O  
ATOM   1721  CG  LEU A 230     -58.116   8.143  35.398  1.00 97.95           C  
ATOM   1722  CD1 LEU A 230     -57.291   9.360  34.993  1.00 97.95           C  
ATOM   1723  CD2 LEU A 230     -58.557   8.250  36.854  1.00 97.95           C  
ATOM   1724  N   ARG A 231     -61.583   6.673  32.725  1.00 97.91           N  
ATOM   1725  CA  ARG A 231     -62.846   6.766  31.999  1.00 97.91           C  
ATOM   1726  C   ARG A 231     -63.830   5.702  32.475  1.00 97.91           C  
ATOM   1727  CB  ARG A 231     -62.613   6.627  30.493  1.00 97.91           C  
ATOM   1728  O   ARG A 231     -65.012   5.990  32.679  1.00 97.91           O  
ATOM   1729  CG  ARG A 231     -61.974   7.850  29.854  1.00 97.91           C  
ATOM   1730  CD  ARG A 231     -62.056   7.799  28.334  1.00 97.91           C  
ATOM   1731  NE  ARG A 231     -61.171   6.778  27.781  1.00 97.91           N  
ATOM   1732  NH1 ARG A 231     -59.492   8.255  27.200  1.00 97.91           N  
ATOM   1733  NH2 ARG A 231     -59.251   6.014  26.779  1.00 97.91           N  
ATOM   1734  CZ  ARG A 231     -59.973   7.018  27.254  1.00 97.91           C  
ATOM   1735  N   ARG A 232     -63.337   4.472  32.545  1.00 98.05           N  
ATOM   1736  CA  ARG A 232     -64.185   3.382  33.017  1.00 98.05           C  
ATOM   1737  C   ARG A 232     -64.639   3.623  34.452  1.00 98.05           C  
ATOM   1738  CB  ARG A 232     -63.447   2.045  32.918  1.00 98.05           C  
ATOM   1739  O   ARG A 232     -65.799   3.382  34.791  1.00 98.05           O  
ATOM   1740  CG  ARG A 232     -63.320   1.515  31.499  1.00 98.05           C  
ATOM   1741  CD  ARG A 232     -62.742   0.107  31.473  1.00 98.05           C  
ATOM   1742  NE  ARG A 232     -61.282   0.122  31.492  1.00 98.05           N  
ATOM   1743  NH1 ARG A 232     -61.070  -1.894  32.600  1.00 98.05           N  
ATOM   1744  NH2 ARG A 232     -59.202  -0.713  31.990  1.00 98.05           N  
ATOM   1745  CZ  ARG A 232     -60.521  -0.828  32.027  1.00 98.05           C  
ATOM   1746  N   HIS A 233     -63.720   4.000  35.230  1.00 97.61           N  
ATOM   1747  CA  HIS A 233     -64.029   4.288  36.626  1.00 97.61           C  
ATOM   1748  C   HIS A 233     -65.089   5.379  36.741  1.00 97.61           C  
ATOM   1749  CB  HIS A 233     -62.765   4.702  37.380  1.00 97.61           C  
ATOM   1750  O   HIS A 233     -66.018   5.266  37.544  1.00 97.61           O  
ATOM   1751  CG  HIS A 233     -62.997   4.984  38.831  1.00 97.61           C  
ATOM   1752  CD2 HIS A 233     -62.994   4.164  39.907  1.00 97.61           C  
ATOM   1753  ND1 HIS A 233     -63.276   6.247  39.308  1.00 97.61           N  
ATOM   1754  CE1 HIS A 233     -63.434   6.190  40.620  1.00 97.61           C  
ATOM   1755  NE2 HIS A 233     -63.268   4.937  41.008  1.00 97.61           N  
ATOM   1756  N   HIS A 234     -64.906   6.434  36.009  1.00 95.21           N  
ATOM   1757  CA  HIS A 234     -65.896   7.505  36.018  1.00 95.21           C  
ATOM   1758  C   HIS A 234     -67.252   7.006  35.531  1.00 95.21           C  
ATOM   1759  CB  HIS A 234     -65.425   8.676  35.152  1.00 95.21           C  
ATOM   1760  O   HIS A 234     -68.290   7.379  36.084  1.00 95.21           O  
ATOM   1761  CG  HIS A 234     -66.265   9.905  35.298  1.00 95.21           C  
ATOM   1762  CD2 HIS A 234     -66.983  10.604  34.388  1.00 95.21           C  
ATOM   1763  ND1 HIS A 234     -66.430  10.554  36.502  1.00 95.21           N  
ATOM   1764  CE1 HIS A 234     -67.217  11.602  36.326  1.00 95.21           C  
ATOM   1765  NE2 HIS A 234     -67.566  11.655  35.052  1.00 95.21           N  
ATOM   1766  N   GLN A 235     -67.273   6.223  34.547  1.00 96.90           N  
ATOM   1767  CA  GLN A 235     -68.513   5.650  34.035  1.00 96.90           C  
ATOM   1768  C   GLN A 235     -69.205   4.799  35.097  1.00 96.90           C  
ATOM   1769  CB  GLN A 235     -68.241   4.811  32.786  1.00 96.90           C  
ATOM   1770  O   GLN A 235     -70.430   4.838  35.229  1.00 96.90           O  
ATOM   1771  CG  GLN A 235     -67.985   5.638  31.533  1.00 96.90           C  
ATOM   1772  CD  GLN A 235     -67.646   4.785  30.325  1.00 96.90           C  
ATOM   1773  NE2 GLN A 235     -67.236   5.431  29.239  1.00 96.90           N  
ATOM   1774  OE1 GLN A 235     -67.750   3.555  30.369  1.00 96.90           O  
ATOM   1775  N   GLU A 236     -68.438   4.055  35.804  1.00 96.65           N  
ATOM   1776  CA  GLU A 236     -68.971   3.225  36.879  1.00 96.65           C  
ATOM   1777  C   GLU A 236     -69.546   4.081  38.004  1.00 96.65           C  
ATOM   1778  CB  GLU A 236     -67.886   2.294  37.428  1.00 96.65           C  
ATOM   1779  O   GLU A 236     -70.593   3.755  38.566  1.00 96.65           O  
ATOM   1780  CG  GLU A 236     -67.475   1.192  36.463  1.00 96.65           C  
ATOM   1781  CD  GLU A 236     -66.244   0.425  36.918  1.00 96.65           C  
ATOM   1782  OE1 GLU A 236     -65.767  -0.457  36.168  1.00 96.65           O  
ATOM   1783  OE2 GLU A 236     -65.753   0.706  38.034  1.00 96.65           O  
ATOM   1784  N   GLU A 237     -68.791   5.146  38.389  1.00 94.34           N  
ATOM   1785  CA  GLU A 237     -69.262   6.055  39.430  1.00 94.34           C  
ATOM   1786  C   GLU A 237     -70.566   6.734  39.022  1.00 94.34           C  
ATOM   1787  CB  GLU A 237     -68.197   7.109  39.746  1.00 94.34           C  
ATOM   1788  O   GLU A 237     -71.474   6.889  39.841  1.00 94.34           O  
ATOM   1789  CG  GLU A 237     -66.959   6.546  40.429  1.00 94.34           C  
ATOM   1790  CD  GLU A 237     -65.913   7.605  40.740  1.00 94.34           C  
ATOM   1791  OE1 GLU A 237     -65.032   7.354  41.594  1.00 94.34           O  
ATOM   1792  OE2 GLU A 237     -65.975   8.693  40.126  1.00 94.34           O  
ATOM   1793  N   VAL A 238     -70.574   7.169  37.764  1.00 95.02           N  
ATOM   1794  CA  VAL A 238     -71.792   7.785  37.249  1.00 95.02           C  
ATOM   1795  C   VAL A 238     -72.922   6.758  37.226  1.00 95.02           C  
ATOM   1796  CB  VAL A 238     -71.578   8.374  35.837  1.00 95.02           C  
ATOM   1797  O   VAL A 238     -74.061   7.071  37.581  1.00 95.02           O  
ATOM   1798  CG1 VAL A 238     -72.905   8.830  35.234  1.00 95.02           C  
ATOM   1799  CG2 VAL A 238     -70.584   9.533  35.887  1.00 95.02           C  
ATOM   1800  N   GLY A 239     -72.669   5.459  36.815  1.00 94.84           N  
ATOM   1801  CA  GLY A 239     -73.655   4.391  36.845  1.00 94.84           C  
ATOM   1802  C   GLY A 239     -74.181   4.102  38.238  1.00 94.84           C  
ATOM   1803  O   GLY A 239     -75.379   3.876  38.421  1.00 94.84           O  
ATOM   1804  N   GLU A 240     -73.284   4.069  39.201  1.00 93.90           N  
ATOM   1805  CA  GLU A 240     -73.664   3.838  40.591  1.00 93.90           C  
ATOM   1806  C   GLU A 240     -74.561   4.958  41.111  1.00 93.90           C  
ATOM   1807  CB  GLU A 240     -72.421   3.707  41.474  1.00 93.90           C  
ATOM   1808  O   GLU A 240     -75.535   4.702  41.822  1.00 93.90           O  
ATOM   1809  CG  GLU A 240     -71.664   2.400  41.280  1.00 93.90           C  
ATOM   1810  CD  GLU A 240     -70.338   2.360  42.022  1.00 93.90           C  
ATOM   1811  OE1 GLU A 240     -69.562   1.397  41.826  1.00 93.90           O  
ATOM   1812  OE2 GLU A 240     -70.072   3.298  42.806  1.00 93.90           O  
ATOM   1813  N   LEU A 241     -74.189   6.232  40.830  1.00 89.18           N  
ATOM   1814  CA  LEU A 241     -74.991   7.368  41.270  1.00 89.18           C  
ATOM   1815  C   LEU A 241     -76.365   7.353  40.608  1.00 89.18           C  
ATOM   1816  CB  LEU A 241     -74.274   8.684  40.954  1.00 89.18           C  
ATOM   1817  O   LEU A 241     -77.375   7.630  41.258  1.00 89.18           O  
ATOM   1818  CG  LEU A 241     -73.035   8.999  41.794  1.00 89.18           C  
ATOM   1819  CD1 LEU A 241     -72.374  10.283  41.302  1.00 89.18           C  
ATOM   1820  CD2 LEU A 241     -73.404   9.113  43.269  1.00 89.18           C  
ATOM   1821  N   LEU A 242     -76.416   7.010  39.331  1.00 88.32           N  
ATOM   1822  CA  LEU A 242     -77.699   6.912  38.643  1.00 88.32           C  
ATOM   1823  C   LEU A 242     -78.525   5.756  39.196  1.00 88.32           C  
ATOM   1824  CB  LEU A 242     -77.487   6.729  37.138  1.00 88.32           C  
ATOM   1825  O   LEU A 242     -79.747   5.864  39.319  1.00 88.32           O  
ATOM   1826  CG  LEU A 242     -77.050   7.971  36.359  1.00 88.32           C  
ATOM   1827  CD1 LEU A 242     -76.694   7.598  34.923  1.00 88.32           C  
ATOM   1828  CD2 LEU A 242     -78.145   9.032  36.385  1.00 88.32           C  
ATOM   1829  N   GLY A 243     -77.878   4.559  39.501  1.00 88.34           N  
ATOM   1830  CA  GLY A 243     -78.554   3.430  40.120  1.00 88.34           C  
ATOM   1831  C   GLY A 243     -79.125   3.755  41.488  1.00 88.34           C  
ATOM   1832  O   GLY A 243     -80.218   3.301  41.834  1.00 88.34           O  
ATOM   1833  N   GLN A 244     -78.298   4.450  42.345  1.00 85.08           N  
ATOM   1834  CA  GLN A 244     -78.736   4.891  43.665  1.00 85.08           C  
ATOM   1835  C   GLN A 244     -79.953   5.806  43.562  1.00 85.08           C  
ATOM   1836  CB  GLN A 244     -77.601   5.608  44.397  1.00 85.08           C  
ATOM   1837  O   GLN A 244     -80.871   5.721  44.380  1.00 85.08           O  
ATOM   1838  CG  GLN A 244     -77.842   5.777  45.891  1.00 85.08           C  
ATOM   1839  CD  GLN A 244     -76.619   6.289  46.629  1.00 85.08           C  
ATOM   1840  NE2 GLN A 244     -76.719   6.381  47.950  1.00 85.08           N  
ATOM   1841  OE1 GLN A 244     -75.593   6.600  46.016  1.00 85.08           O  
ATOM   1842  N   ILE A 245     -80.012   6.685  42.647  1.00 79.91           N  
ATOM   1843  CA  ILE A 245     -81.140   7.595  42.478  1.00 79.91           C  
ATOM   1844  C   ILE A 245     -82.365   6.816  42.004  1.00 79.91           C  
ATOM   1845  CB  ILE A 245     -80.808   8.729  41.483  1.00 79.91           C  
ATOM   1846  O   ILE A 245     -83.482   7.062  42.465  1.00 79.91           O  
ATOM   1847  CG1 ILE A 245     -79.671   9.602  42.028  1.00 79.91           C  
ATOM   1848  CG2 ILE A 245     -82.052   9.572  41.189  1.00 79.91           C  
ATOM   1849  CD1 ILE A 245     -79.124  10.605  41.022  1.00 79.91           C  
ATOM   1850  N   GLN A 246     -82.177   5.806  41.130  1.00 80.60           N  
ATOM   1851  CA  GLN A 246     -83.317   5.033  40.648  1.00 80.60           C  
ATOM   1852  C   GLN A 246     -83.775   4.019  41.691  1.00 80.60           C  
ATOM   1853  CB  GLN A 246     -82.968   4.320  39.340  1.00 80.60           C  
ATOM   1854  O   GLN A 246     -84.965   3.710  41.784  1.00 80.60           O  
ATOM   1855  CG  GLN A 246     -82.823   5.257  38.149  1.00 80.60           C  
ATOM   1856  CD  GLN A 246     -82.327   4.549  36.902  1.00 80.60           C  
ATOM   1857  NE2 GLN A 246     -81.693   5.298  36.007  1.00 80.60           N  
ATOM   1858  OE1 GLN A 246     -82.511   3.338  36.745  1.00 80.60           O  
ATOM   1859  N   GLY A 247     -82.890   3.378  42.451  1.00 72.36           N  
ATOM   1860  CA  GLY A 247     -83.256   2.409  43.471  1.00 72.36           C  
ATOM   1861  C   GLY A 247     -83.818   3.047  44.728  1.00 72.36           C  
ATOM   1862  O   GLY A 247     -84.604   2.428  45.447  1.00 72.36           O  
ATOM   1863  N   SER A 248     -83.489   4.255  45.127  1.00 64.64           N  
ATOM   1864  CA  SER A 248     -84.071   4.925  46.286  1.00 64.64           C  
ATOM   1865  C   SER A 248     -85.486   5.411  45.990  1.00 64.64           C  
ATOM   1866  CB  SER A 248     -83.198   6.103  46.719  1.00 64.64           C  
ATOM   1867  O   SER A 248     -86.297   5.569  46.905  1.00 64.64           O  
ATOM   1868  OG  SER A 248     -83.138   7.086  45.700  1.00 64.64           O  
ATOM   1869  N   GLY A 249     -85.922   5.501  44.838  1.00 58.14           N  
ATOM   1870  CA  GLY A 249     -87.314   5.902  44.707  1.00 58.14           C  
ATOM   1871  C   GLY A 249     -88.285   4.749  44.877  1.00 58.14           C  
ATOM   1872  O   GLY A 249     -89.350   4.911  45.478  1.00 58.14           O  
ATOM   1873  N   ALA A 250     -87.953   3.502  44.854  1.00 55.74           N  
ATOM   1874  CA  ALA A 250     -88.949   2.438  44.951  1.00 55.74           C  
ATOM   1875  C   ALA A 250     -88.775   1.640  46.239  1.00 55.74           C  
ATOM   1876  CB  ALA A 250     -88.859   1.513  43.739  1.00 55.74           C  
ATOM   1877  O   ALA A 250     -89.756   1.183  46.831  1.00 55.74           O  
ATOM   1878  N   ALA A 251     -87.665   1.695  46.921  1.00 53.44           N  
ATOM   1879  CA  ALA A 251     -87.476   0.993  48.188  1.00 53.44           C  
ATOM   1880  C   ALA A 251     -87.710   1.926  49.372  1.00 53.44           C  
ATOM   1881  CB  ALA A 251     -86.075   0.390  48.258  1.00 53.44           C  
ATOM   1882  O   ALA A 251     -87.931   1.469  50.496  1.00 53.44           O  
ATOM   1883  N   GLN A 252     -87.812   3.273  49.135  1.00 49.74           N  
ATOM   1884  CA  GLN A 252     -88.211   4.153  50.229  1.00 49.74           C  
ATOM   1885  C   GLN A 252     -89.727   4.161  50.402  1.00 49.74           C  
ATOM   1886  CB  GLN A 252     -87.703   5.575  49.987  1.00 49.74           C  
ATOM   1887  O   GLN A 252     -90.229   4.351  51.512  1.00 49.74           O  
ATOM   1888  CG  GLN A 252     -87.637   6.426  51.248  1.00 49.74           C  
ATOM   1889  CD  GLN A 252     -86.806   7.683  51.065  1.00 49.74           C  
ATOM   1890  NE2 GLN A 252     -86.786   8.534  52.085  1.00 49.74           N  
ATOM   1891  OE1 GLN A 252     -86.188   7.886  50.016  1.00 49.74           O  
ATOM   1892  N   ALA A 253     -90.424   3.493  49.597  1.00 49.22           N  
ATOM   1893  CA  ALA A 253     -91.861   3.525  49.859  1.00 49.22           C  
ATOM   1894  C   ALA A 253     -92.346   2.188  50.414  1.00 49.22           C  
ATOM   1895  CB  ALA A 253     -92.627   3.878  48.587  1.00 49.22           C  
ATOM   1896  O   ALA A 253     -93.213   2.151  51.290  1.00 49.22           O  
ATOM   1897  N   GLN A 254     -91.644   1.118  50.440  1.00 46.06           N  
ATOM   1898  CA  GLN A 254     -92.237  -0.130  50.906  1.00 46.06           C  
ATOM   1899  C   GLN A 254     -91.527  -0.645  52.154  1.00 46.06           C  
ATOM   1900  CB  GLN A 254     -92.195  -1.190  49.803  1.00 46.06           C  
ATOM   1901  O   GLN A 254     -92.131  -1.333  52.979  1.00 46.06           O  
ATOM   1902  CG  GLN A 254     -93.480  -1.997  49.676  1.00 46.06           C  
ATOM   1903  CD  GLN A 254     -93.722  -2.498  48.265  1.00 46.06           C  
ATOM   1904  NE2 GLN A 254     -94.546  -3.532  48.135  1.00 46.06           N  
ATOM   1905  OE1 GLN A 254     -93.172  -1.960  47.298  1.00 46.06           O  
ATOM   1906  N   MET A 255     -90.599  -0.018  52.627  1.00 44.06           N  
ATOM   1907  CA  MET A 255     -89.879  -0.460  53.818  1.00 44.06           C  
ATOM   1908  C   MET A 255     -90.163   0.461  54.999  1.00 44.06           C  
ATOM   1909  CB  MET A 255     -88.374  -0.515  53.547  1.00 44.06           C  
ATOM   1910  O   MET A 255     -89.885   0.109  56.147  1.00 44.06           O  
ATOM   1911  CG  MET A 255     -87.576  -1.178  54.658  1.00 44.06           C  
ATOM   1912  SD  MET A 255     -85.764  -1.013  54.416  1.00 44.06           S  
ATOM   1913  CE  MET A 255     -85.362  -2.693  53.860  1.00 44.06           C  
ATOM   1914  N   GLN A 256     -91.048   1.528  54.908  1.00 42.95           N  
ATOM   1915  CA  GLN A 256     -91.312   2.458  56.001  1.00 42.95           C  
ATOM   1916  C   GLN A 256     -92.550   2.042  56.790  1.00 42.95           C  
ATOM   1917  CB  GLN A 256     -91.483   3.881  55.467  1.00 42.95           C  
ATOM   1918  O   GLN A 256     -92.659   2.333  57.983  1.00 42.95           O  
ATOM   1919  CG  GLN A 256     -90.181   4.532  55.022  1.00 42.95           C  
ATOM   1920  CD  GLN A 256     -90.318   6.026  54.798  1.00 42.95           C  
ATOM   1921  NE2 GLN A 256     -89.194   6.735  54.817  1.00 42.95           N  
ATOM   1922  OE1 GLN A 256     -91.425   6.540  54.607  1.00 42.95           O  
ATOM   1923  N   ALA A 257     -93.150   0.808  56.518  1.00 46.39           N  
ATOM   1924  CA  ALA A 257     -94.343   0.675  57.350  1.00 46.39           C  
ATOM   1925  C   ALA A 257     -94.325  -0.637  58.130  1.00 46.39           C  
ATOM   1926  CB  ALA A 257     -95.603   0.763  56.492  1.00 46.39           C  
ATOM   1927  O   ALA A 257     -94.784  -0.693  59.273  1.00 46.39           O  
ATOM   1928  N   GLU A 258     -93.555  -1.627  57.918  1.00 40.41           N  
ATOM   1929  CA  GLU A 258     -93.822  -2.858  58.655  1.00 40.41           C  
ATOM   1930  C   GLU A 258     -92.614  -3.274  59.491  1.00 40.41           C  
ATOM   1931  CB  GLU A 258     -94.210  -3.986  57.696  1.00 40.41           C  
ATOM   1932  O   GLU A 258     -92.759  -3.973  60.496  1.00 40.41           O  
ATOM   1933  CG  GLU A 258     -95.581  -3.808  57.060  1.00 40.41           C  
ATOM   1934  CD  GLU A 258     -95.939  -4.918  56.085  1.00 40.41           C  
ATOM   1935  OE1 GLU A 258     -97.065  -4.905  55.538  1.00 40.41           O  
ATOM   1936  OE2 GLU A 258     -95.087  -5.808  55.867  1.00 40.41           O  
ATOM   1937  N   THR A 259     -91.779  -2.404  59.972  1.00 44.49           N  
ATOM   1938  CA  THR A 259     -90.657  -2.567  60.889  1.00 44.49           C  
ATOM   1939  C   THR A 259     -90.581  -1.396  61.865  1.00 44.49           C  
ATOM   1940  CB  THR A 259     -89.325  -2.689  60.126  1.00 44.49           C  
ATOM   1941  O   THR A 259     -89.622  -1.281  62.631  1.00 44.49           O  
ATOM   1942  CG2 THR A 259     -89.273  -3.979  59.315  1.00 44.49           C  
ATOM   1943  OG1 THR A 259     -89.186  -1.573  59.238  1.00 44.49           O  
ATOM   1944  N   ARG A 260     -91.584  -0.559  62.323  1.00 40.12           N  
ATOM   1945  CA  ARG A 260     -91.544   0.633  63.163  1.00 40.12           C  
ATOM   1946  C   ARG A 260     -91.704   0.272  64.635  1.00 40.12           C  
ATOM   1947  CB  ARG A 260     -92.634   1.623  62.744  1.00 40.12           C  
ATOM   1948  O   ARG A 260     -91.032   0.842  65.497  1.00 40.12           O  
ATOM   1949  CG  ARG A 260     -92.205   3.080  62.820  1.00 40.12           C  
ATOM   1950  CD  ARG A 260     -93.402   4.021  62.802  1.00 40.12           C  
ATOM   1951  NE  ARG A 260     -92.999   5.409  63.011  1.00 40.12           N  
ATOM   1952  NH1 ARG A 260     -94.337   6.267  61.335  1.00 40.12           N  
ATOM   1953  NH2 ARG A 260     -93.018   7.665  62.584  1.00 40.12           N  
ATOM   1954  CZ  ARG A 260     -93.452   6.444  62.309  1.00 40.12           C  
ATOM   1955  N   ASP A 261     -91.928  -0.908  65.225  1.00 40.41           N  
ATOM   1956  CA  ASP A 261     -92.101  -0.914  66.675  1.00 40.41           C  
ATOM   1957  C   ASP A 261     -91.351  -2.082  67.312  1.00 40.41           C  
ATOM   1958  CB  ASP A 261     -93.585  -0.982  67.038  1.00 40.41           C  
ATOM   1959  O   ASP A 261     -90.794  -1.947  68.404  1.00 40.41           O  
ATOM   1960  CG  ASP A 261     -94.276   0.369  66.965  1.00 40.41           C  
ATOM   1961  OD1 ASP A 261     -93.582   1.405  66.888  1.00 40.41           O  
ATOM   1962  OD2 ASP A 261     -95.525   0.397  66.986  1.00 40.41           O  
ATOM   1963  N   ALA A 262     -90.945  -3.170  66.742  1.00 47.82           N  
ATOM   1964  CA  ALA A 262     -90.007  -4.234  67.091  1.00 47.82           C  
ATOM   1965  C   ALA A 262     -88.648  -4.003  66.436  1.00 47.82           C  
ATOM   1966  CB  ALA A 262     -90.568  -5.594  66.680  1.00 47.82           C  
ATOM   1967  O   ALA A 262     -87.650  -4.610  66.832  1.00 47.82           O  
ATOM   1968  N   LEU A 263     -88.448  -3.030  65.600  1.00 50.97           N  
ATOM   1969  CA  LEU A 263     -87.483  -2.158  64.939  1.00 50.97           C  
ATOM   1970  C   LEU A 263     -87.097  -0.992  65.842  1.00 50.97           C  
ATOM   1971  CB  LEU A 263     -88.053  -1.631  63.620  1.00 50.97           C  
ATOM   1972  O   LEU A 263     -86.023  -0.407  65.683  1.00 50.97           O  
ATOM   1973  CG  LEU A 263     -88.144  -2.636  62.470  1.00 50.97           C  
ATOM   1974  CD1 LEU A 263     -88.981  -2.064  61.331  1.00 50.97           C  
ATOM   1975  CD2 LEU A 263     -86.751  -3.014  61.979  1.00 50.97           C  
ATOM   1976  N   LYS A 264     -87.787  -0.547  66.895  1.00 53.66           N  
ATOM   1977  CA  LYS A 264     -87.198   0.542  67.670  1.00 53.66           C  
ATOM   1978  C   LYS A 264     -86.208   0.009  68.702  1.00 53.66           C  
ATOM   1979  CB  LYS A 264     -88.290   1.358  68.363  1.00 53.66           C  
ATOM   1980  O   LYS A 264     -85.165   0.620  68.941  1.00 53.66           O  
ATOM   1981  CG  LYS A 264     -89.167   2.156  67.409  1.00 53.66           C  
ATOM   1982  CD  LYS A 264     -90.196   2.990  68.160  1.00 53.66           C  
ATOM   1983  CE  LYS A 264     -91.122   3.730  67.205  1.00 53.66           C  
ATOM   1984  NZ  LYS A 264     -92.336   4.252  67.903  1.00 53.66           N  
ATOM   1985  N   CYS A 265     -86.427  -1.190  69.388  1.00 53.67           N  
ATOM   1986  CA  CYS A 265     -85.428  -1.772  70.279  1.00 53.67           C  
ATOM   1987  C   CYS A 265     -84.414  -2.597  69.496  1.00 53.67           C  
ATOM   1988  CB  CYS A 265     -86.100  -2.644  71.339  1.00 53.67           C  
ATOM   1989  O   CYS A 265     -83.221  -2.576  69.804  1.00 53.67           O  
ATOM   1990  SG  CYS A 265     -87.191  -1.730  72.451  1.00 53.67           S  
ATOM   1991  N   ASP A 266     -84.631  -3.279  68.342  1.00 65.04           N  
ATOM   1992  CA  ASP A 266     -83.775  -3.721  67.245  1.00 65.04           C  
ATOM   1993  C   ASP A 266     -83.192  -2.529  66.489  1.00 65.04           C  
ATOM   1994  CB  ASP A 266     -84.554  -4.623  66.286  1.00 65.04           C  
ATOM   1995  O   ASP A 266     -82.031  -2.556  66.077  1.00 65.04           O  
ATOM   1996  CG  ASP A 266     -83.656  -5.535  65.468  1.00 65.04           C  
ATOM   1997  OD1 ASP A 266     -82.479  -5.727  65.842  1.00 65.04           O  
ATOM   1998  OD2 ASP A 266     -84.130  -6.063  64.439  1.00 65.04           O  
ATOM   1999  N   VAL A 267     -83.835  -1.409  66.619  1.00 78.26           N  
ATOM   2000  CA  VAL A 267     -83.327  -0.229  65.927  1.00 78.26           C  
ATOM   2001  C   VAL A 267     -82.188   0.392  66.733  1.00 78.26           C  
ATOM   2002  CB  VAL A 267     -84.442   0.813  65.689  1.00 78.26           C  
ATOM   2003  O   VAL A 267     -81.162   0.781  66.171  1.00 78.26           O  
ATOM   2004  CG1 VAL A 267     -83.868   2.087  65.072  1.00 78.26           C  
ATOM   2005  CG2 VAL A 267     -85.535   0.229  64.796  1.00 78.26           C  
ATOM   2006  N   THR A 268     -82.436   0.431  68.135  1.00 81.04           N  
ATOM   2007  CA  THR A 268     -81.357   1.004  68.931  1.00 81.04           C  
ATOM   2008  C   THR A 268     -80.117   0.116  68.880  1.00 81.04           C  
ATOM   2009  CB  THR A 268     -81.788   1.205  70.395  1.00 81.04           C  
ATOM   2010  O   THR A 268     -78.995   0.613  68.756  1.00 81.04           O  
ATOM   2011  CG2 THR A 268     -80.784   2.068  71.151  1.00 81.04           C  
ATOM   2012  OG1 THR A 268     -83.070   1.844  70.426  1.00 81.04           O  
ATOM   2013  N   SER A 269     -80.218  -1.227  69.144  1.00 82.12           N  
ATOM   2014  CA  SER A 269     -79.113  -2.173  69.034  1.00 82.12           C  
ATOM   2015  C   SER A 269     -78.495  -2.141  67.640  1.00 82.12           C  
ATOM   2016  CB  SER A 269     -79.586  -3.591  69.359  1.00 82.12           C  
ATOM   2017  O   SER A 269     -77.271  -2.166  67.498  1.00 82.12           O  
ATOM   2018  OG  SER A 269     -78.604  -4.545  68.995  1.00 82.12           O  
ATOM   2019  N   ALA A 270     -79.305  -2.219  66.642  1.00 84.89           N  
ATOM   2020  CA  ALA A 270     -78.856  -2.095  65.258  1.00 84.89           C  
ATOM   2021  C   ALA A 270     -78.138  -0.768  65.031  1.00 84.89           C  
ATOM   2022  CB  ALA A 270     -80.038  -2.227  64.301  1.00 84.89           C  
ATOM   2023  O   ALA A 270     -77.109  -0.719  64.352  1.00 84.89           O  
ATOM   2024  N   LEU A 271     -78.663   0.342  65.714  1.00 86.74           N  
ATOM   2025  CA  LEU A 271     -78.021   1.643  65.564  1.00 86.74           C  
ATOM   2026  C   LEU A 271     -76.665   1.664  66.263  1.00 86.74           C  
ATOM   2027  CB  LEU A 271     -78.915   2.750  66.127  1.00 86.74           C  
ATOM   2028  O   LEU A 271     -75.707   2.249  65.751  1.00 86.74           O  
ATOM   2029  CG  LEU A 271     -80.141   3.123  65.291  1.00 86.74           C  
ATOM   2030  CD1 LEU A 271     -81.048   4.068  66.072  1.00 86.74           C  
ATOM   2031  CD2 LEU A 271     -79.715   3.753  63.969  1.00 86.74           C  
ATOM   2032  N   ARG A 272     -76.525   1.065  67.483  1.00 89.69           N  
ATOM   2033  CA  ARG A 272     -75.262   0.970  68.207  1.00 89.69           C  
ATOM   2034  C   ARG A 272     -74.249   0.132  67.434  1.00 89.69           C  
ATOM   2035  CB  ARG A 272     -75.483   0.372  69.599  1.00 89.69           C  
ATOM   2036  O   ARG A 272     -73.071   0.487  67.358  1.00 89.69           O  
ATOM   2037  CG  ARG A 272     -74.396   0.727  70.601  1.00 89.69           C  
ATOM   2038  CD  ARG A 272     -74.643   0.073  71.954  1.00 89.69           C  
ATOM   2039  NE  ARG A 272     -75.879   0.552  72.567  1.00 89.69           N  
ATOM   2040  NH1 ARG A 272     -77.004  -1.454  72.352  1.00 89.69           N  
ATOM   2041  NH2 ARG A 272     -78.042   0.351  73.311  1.00 89.69           N  
ATOM   2042  CZ  ARG A 272     -76.972  -0.185  72.742  1.00 89.69           C  
ATOM   2043  N   GLU A 273     -74.638  -0.993  66.889  1.00 88.57           N  
ATOM   2044  CA  GLU A 273     -73.791  -1.846  66.061  1.00 88.57           C  
ATOM   2045  C   GLU A 273     -73.332  -1.114  64.803  1.00 88.57           C  
ATOM   2046  CB  GLU A 273     -74.530  -3.132  65.681  1.00 88.57           C  
ATOM   2047  O   GLU A 273     -72.174  -1.233  64.397  1.00 88.57           O  
ATOM   2048  CG  GLU A 273     -73.679  -4.121  64.898  1.00 88.57           C  
ATOM   2049  CD  GLU A 273     -74.181  -5.553  64.996  1.00 88.57           C  
ATOM   2050  OE1 GLU A 273     -73.456  -6.481  64.573  1.00 88.57           O  
ATOM   2051  OE2 GLU A 273     -75.310  -5.748  65.501  1.00 88.57           O  
ATOM   2052  N   ILE A 274     -74.277  -0.427  64.111  1.00 90.93           N  
ATOM   2053  CA  ILE A 274     -73.926   0.334  62.917  1.00 90.93           C  
ATOM   2054  C   ILE A 274     -72.905   1.413  63.274  1.00 90.93           C  
ATOM   2055  CB  ILE A 274     -75.174   0.972  62.267  1.00 90.93           C  
ATOM   2056  O   ILE A 274     -71.943   1.634  62.536  1.00 90.93           O  
ATOM   2057  CG1 ILE A 274     -76.098  -0.115  61.706  1.00 90.93           C  
ATOM   2058  CG2 ILE A 274     -74.766   1.962  61.172  1.00 90.93           C  
ATOM   2059  CD1 ILE A 274     -77.450   0.404  61.235  1.00 90.93           C  
ATOM   2060  N   ARG A 275     -73.147   2.059  64.506  1.00 91.38           N  
ATOM   2061  CA  ARG A 275     -72.192   3.069  64.948  1.00 91.38           C  
ATOM   2062  C   ARG A 275     -70.825   2.449  65.218  1.00 91.38           C  
ATOM   2063  CB  ARG A 275     -72.702   3.779  66.204  1.00 91.38           C  
ATOM   2064  O   ARG A 275     -69.796   3.013  64.840  1.00 91.38           O  
ATOM   2065  CG  ARG A 275     -73.635   4.944  65.917  1.00 91.38           C  
ATOM   2066  CD  ARG A 275     -74.084   5.636  67.197  1.00 91.38           C  
ATOM   2067  NE  ARG A 275     -75.130   6.622  66.938  1.00 91.38           N  
ATOM   2068  NH1 ARG A 275     -75.655   6.953  69.163  1.00 91.38           N  
ATOM   2069  NH2 ARG A 275     -76.778   8.107  67.531  1.00 91.38           N  
ATOM   2070  CZ  ARG A 275     -75.852   7.225  67.878  1.00 91.38           C  
ATOM   2071  N   ALA A 276     -70.746   1.290  65.940  1.00 92.44           N  
ATOM   2072  CA  ALA A 276     -69.504   0.579  66.229  1.00 92.44           C  
ATOM   2073  C   ALA A 276     -68.803   0.154  64.942  1.00 92.44           C  
ATOM   2074  CB  ALA A 276     -69.779  -0.639  67.108  1.00 92.44           C  
ATOM   2075  O   ALA A 276     -67.580   0.263  64.829  1.00 92.44           O  
ATOM   2076  N   GLN A 277     -69.572  -0.321  63.901  1.00 92.37           N  
ATOM   2077  CA  GLN A 277     -69.025  -0.726  62.610  1.00 92.37           C  
ATOM   2078  C   GLN A 277     -68.443   0.469  61.860  1.00 92.37           C  
ATOM   2079  CB  GLN A 277     -70.101  -1.405  61.761  1.00 92.37           C  
ATOM   2080  O   GLN A 277     -67.382   0.362  61.241  1.00 92.37           O  
ATOM   2081  CG  GLN A 277     -70.453  -2.812  62.225  1.00 92.37           C  
ATOM   2082  CD  GLN A 277     -71.537  -3.455  61.381  1.00 92.37           C  
ATOM   2083  NE2 GLN A 277     -72.007  -4.623  61.807  1.00 92.37           N  
ATOM   2084  OE1 GLN A 277     -71.949  -2.907  60.354  1.00 92.37           O  
ATOM   2085  N   LEU A 278     -69.129   1.596  61.843  1.00 90.12           N  
ATOM   2086  CA  LEU A 278     -68.639   2.779  61.145  1.00 90.12           C  
ATOM   2087  C   LEU A 278     -67.395   3.337  61.829  1.00 90.12           C  
ATOM   2088  CB  LEU A 278     -69.727   3.855  61.084  1.00 90.12           C  
ATOM   2089  O   LEU A 278     -66.447   3.753  61.160  1.00 90.12           O  
ATOM   2090  CG  LEU A 278     -70.880   3.598  60.113  1.00 90.12           C  
ATOM   2091  CD1 LEU A 278     -71.930   4.697  60.233  1.00 90.12           C  
ATOM   2092  CD2 LEU A 278     -70.363   3.500  58.681  1.00 90.12           C  
ATOM   2093  N   GLU A 279     -67.471   3.310  63.197  1.00 94.63           N  
ATOM   2094  CA  GLU A 279     -66.296   3.757  63.940  1.00 94.63           C  
ATOM   2095  C   GLU A 279     -65.108   2.830  63.704  1.00 94.63           C  
ATOM   2096  CB  GLU A 279     -66.608   3.843  65.436  1.00 94.63           C  
ATOM   2097  O   GLU A 279     -63.977   3.292  63.534  1.00 94.63           O  
ATOM   2098  CG  GLU A 279     -67.441   5.056  65.823  1.00 94.63           C  
ATOM   2099  CD  GLU A 279     -67.869   5.051  67.282  1.00 94.63           C  
ATOM   2100  OE1 GLU A 279     -68.644   5.945  67.691  1.00 94.63           O  
ATOM   2101  OE2 GLU A 279     -67.424   4.145  68.022  1.00 94.63           O  
ATOM   2102  N   GLY A 280     -65.415   1.514  63.761  1.00 95.44           N  
ATOM   2103  CA  GLY A 280     -64.365   0.560  63.442  1.00 95.44           C  
ATOM   2104  C   GLY A 280     -63.810   0.729  62.040  1.00 95.44           C  
ATOM   2105  O   GLY A 280     -62.594   0.694  61.840  1.00 95.44           O  
ATOM   2106  N   HIS A 281     -64.723   0.919  61.088  1.00 93.76           N  
ATOM   2107  CA  HIS A 281     -64.317   1.131  59.703  1.00 93.76           C  
ATOM   2108  C   HIS A 281     -63.517   2.421  59.555  1.00 93.76           C  
ATOM   2109  CB  HIS A 281     -65.540   1.163  58.785  1.00 93.76           C  
ATOM   2110  O   HIS A 281     -62.538   2.467  58.807  1.00 93.76           O  
ATOM   2111  CG  HIS A 281     -65.200   1.322  57.338  1.00 93.76           C  
ATOM   2112  CD2 HIS A 281     -64.806   0.417  56.412  1.00 93.76           C  
ATOM   2113  ND1 HIS A 281     -65.246   2.539  56.692  1.00 93.76           N  
ATOM   2114  CE1 HIS A 281     -64.895   2.374  55.428  1.00 93.76           C  
ATOM   2115  NE2 HIS A 281     -64.622   1.095  55.232  1.00 93.76           N  
ATOM   2116  N   ALA A 282     -64.023   3.440  60.219  1.00 94.25           N  
ATOM   2117  CA  ALA A 282     -63.338   4.729  60.143  1.00 94.25           C  
ATOM   2118  C   ALA A 282     -61.909   4.622  60.666  1.00 94.25           C  
ATOM   2119  CB  ALA A 282     -64.110   5.788  60.927  1.00 94.25           C  
ATOM   2120  O   ALA A 282     -60.977   5.150  60.056  1.00 94.25           O  
ATOM   2121  N   VAL A 283     -61.666   3.922  61.849  1.00 95.12           N  
ATOM   2122  CA  VAL A 283     -60.346   3.724  62.440  1.00 95.12           C  
ATOM   2123  C   VAL A 283     -59.487   2.870  61.511  1.00 95.12           C  
ATOM   2124  CB  VAL A 283     -60.442   3.065  63.834  1.00 95.12           C  
ATOM   2125  O   VAL A 283     -58.323   3.192  61.261  1.00 95.12           O  
ATOM   2126  CG1 VAL A 283     -59.058   2.652  64.332  1.00 95.12           C  
ATOM   2127  CG2 VAL A 283     -61.110   4.013  64.828  1.00 95.12           C  
ATOM   2128  N   GLN A 284     -60.026   1.739  60.984  1.00 95.74           N  
ATOM   2129  CA  GLN A 284     -59.305   0.868  60.061  1.00 95.74           C  
ATOM   2130  C   GLN A 284     -58.909   1.619  58.793  1.00 95.74           C  
ATOM   2131  CB  GLN A 284     -60.151  -0.355  59.705  1.00 95.74           C  
ATOM   2132  O   GLN A 284     -57.814   1.419  58.263  1.00 95.74           O  
ATOM   2133  CG  GLN A 284     -60.292  -1.358  60.842  1.00 95.74           C  
ATOM   2134  CD  GLN A 284     -61.191  -2.527  60.486  1.00 95.74           C  
ATOM   2135  NE2 GLN A 284     -61.600  -3.289  61.494  1.00 95.74           N  
ATOM   2136  OE1 GLN A 284     -61.515  -2.743  59.314  1.00 95.74           O  
ATOM   2137  N   SER A 285     -59.849   2.426  58.274  1.00 93.11           N  
ATOM   2138  CA  SER A 285     -59.591   3.212  57.072  1.00 93.11           C  
ATOM   2139  C   SER A 285     -58.421   4.168  57.276  1.00 93.11           C  
ATOM   2140  CB  SER A 285     -60.839   3.998  56.667  1.00 93.11           C  
ATOM   2141  O   SER A 285     -57.565   4.305  56.400  1.00 93.11           O  
ATOM   2142  OG  SER A 285     -60.593   4.768  55.503  1.00 93.11           O  
ATOM   2143  N   THR A 286     -58.428   4.747  58.475  1.00 94.08           N  
ATOM   2144  CA  THR A 286     -57.350   5.683  58.776  1.00 94.08           C  
ATOM   2145  C   THR A 286     -56.023   4.948  58.933  1.00 94.08           C  
ATOM   2146  CB  THR A 286     -57.650   6.486  60.056  1.00 94.08           C  
ATOM   2147  O   THR A 286     -54.984   5.425  58.471  1.00 94.08           O  
ATOM   2148  CG2 THR A 286     -58.950   7.273  59.920  1.00 94.08           C  
ATOM   2149  OG1 THR A 286     -57.764   5.584  61.163  1.00 94.08           O  
ATOM   2150  N   LEU A 287     -55.970   3.806  59.589  1.00 96.29           N  
ATOM   2151  CA  LEU A 287     -54.759   3.012  59.765  1.00 96.29           C  
ATOM   2152  C   LEU A 287     -54.253   2.487  58.425  1.00 96.29           C  
ATOM   2153  CB  LEU A 287     -55.019   1.842  60.718  1.00 96.29           C  
ATOM   2154  O   LEU A 287     -53.048   2.494  58.166  1.00 96.29           O  
ATOM   2155  CG  LEU A 287     -55.203   2.199  62.194  1.00 96.29           C  
ATOM   2156  CD1 LEU A 287     -55.486   0.943  63.012  1.00 96.29           C  
ATOM   2157  CD2 LEU A 287     -53.972   2.925  62.727  1.00 96.29           C  
ATOM   2158  N   GLN A 288     -55.192   2.023  57.572  1.00 94.35           N  
ATOM   2159  CA  GLN A 288     -54.833   1.534  56.246  1.00 94.35           C  
ATOM   2160  C   GLN A 288     -54.212   2.642  55.400  1.00 94.35           C  
ATOM   2161  CB  GLN A 288     -56.058   0.955  55.536  1.00 94.35           C  
ATOM   2162  O   GLN A 288     -53.228   2.414  54.694  1.00 94.35           O  
ATOM   2163  CG  GLN A 288     -56.554  -0.354  56.135  1.00 94.35           C  
ATOM   2164  CD  GLN A 288     -57.698  -0.964  55.346  1.00 94.35           C  
ATOM   2165  NE2 GLN A 288     -57.947  -2.251  55.563  1.00 94.35           N  
ATOM   2166  OE1 GLN A 288     -58.352  -0.284  54.550  1.00 94.35           O  
ATOM   2167  N   SER A 289     -54.810   3.795  55.512  1.00 94.20           N  
ATOM   2168  CA  SER A 289     -54.273   4.912  54.742  1.00 94.20           C  
ATOM   2169  C   SER A 289     -52.889   5.314  55.240  1.00 94.20           C  
ATOM   2170  CB  SER A 289     -55.217   6.113  54.810  1.00 94.20           C  
ATOM   2171  O   SER A 289     -51.995   5.602  54.441  1.00 94.20           O  
ATOM   2172  OG  SER A 289     -56.492   5.781  54.288  1.00 94.20           O  
ATOM   2173  N   GLU A 290     -52.738   5.249  56.606  1.00 95.07           N  
ATOM   2174  CA  GLU A 290     -51.426   5.545  57.176  1.00 95.07           C  
ATOM   2175  C   GLU A 290     -50.388   4.518  56.732  1.00 95.07           C  
ATOM   2176  CB  GLU A 290     -51.502   5.590  58.704  1.00 95.07           C  
ATOM   2177  O   GLU A 290     -49.255   4.877  56.402  1.00 95.07           O  
ATOM   2178  CG  GLU A 290     -52.330   6.746  59.245  1.00 95.07           C  
ATOM   2179  CD  GLU A 290     -52.461   6.733  60.760  1.00 95.07           C  
ATOM   2180  OE1 GLU A 290     -52.918   7.745  61.338  1.00 95.07           O  
ATOM   2181  OE2 GLU A 290     -52.103   5.703  61.373  1.00 95.07           O  
ATOM   2182  N   GLU A 291     -50.740   3.248  56.771  1.00 96.46           N  
ATOM   2183  CA  GLU A 291     -49.834   2.194  56.324  1.00 96.46           C  
ATOM   2184  C   GLU A 291     -49.503   2.343  54.842  1.00 96.46           C  
ATOM   2185  CB  GLU A 291     -50.441   0.814  56.591  1.00 96.46           C  
ATOM   2186  O   GLU A 291     -48.363   2.118  54.429  1.00 96.46           O  
ATOM   2187  CG  GLU A 291     -50.436   0.414  58.059  1.00 96.46           C  
ATOM   2188  CD  GLU A 291     -51.401  -0.717  58.376  1.00 96.46           C  
ATOM   2189  OE1 GLU A 291     -51.615  -1.015  59.573  1.00 96.46           O  
ATOM   2190  OE2 GLU A 291     -51.947  -1.311  57.419  1.00 96.46           O  
ATOM   2191  N   TRP A 292     -50.600   2.750  54.078  1.00 95.86           N  
ATOM   2192  CA  TRP A 292     -50.390   2.952  52.648  1.00 95.86           C  
ATOM   2193  C   TRP A 292     -49.368   4.056  52.399  1.00 95.86           C  
ATOM   2194  CB  TRP A 292     -51.711   3.296  51.954  1.00 95.86           C  
ATOM   2195  O   TRP A 292     -48.471   3.903  51.566  1.00 95.86           O  
ATOM   2196  CG  TRP A 292     -51.591   3.470  50.469  1.00 95.86           C  
ATOM   2197  CD1 TRP A 292     -51.561   2.483  49.524  1.00 95.86           C  
ATOM   2198  CD2 TRP A 292     -51.480   4.708  49.761  1.00 95.86           C  
ATOM   2199  CE2 TRP A 292     -51.387   4.397  48.387  1.00 95.86           C  
ATOM   2200  CE3 TRP A 292     -51.450   6.053  50.156  1.00 95.86           C  
ATOM   2201  NE1 TRP A 292     -51.438   3.034  48.269  1.00 95.86           N  
ATOM   2202  CH2 TRP A 292     -51.240   6.689  47.817  1.00 95.86           C  
ATOM   2203  CZ2 TRP A 292     -51.266   5.383  47.404  1.00 95.86           C  
ATOM   2204  CZ3 TRP A 292     -51.331   7.032  49.177  1.00 95.86           C  
ATOM   2205  N   PHE A 293     -49.423   5.182  53.136  1.00 94.64           N  
ATOM   2206  CA  PHE A 293     -48.489   6.291  52.985  1.00 94.64           C  
ATOM   2207  C   PHE A 293     -47.109   5.913  53.511  1.00 94.64           C  
ATOM   2208  CB  PHE A 293     -49.006   7.535  53.715  1.00 94.64           C  
ATOM   2209  O   PHE A 293     -46.091   6.306  52.938  1.00 94.64           O  
ATOM   2210  CG  PHE A 293     -50.158   8.211  53.022  1.00 94.64           C  
ATOM   2211  CD1 PHE A 293     -49.986   8.811  51.781  1.00 94.64           C  
ATOM   2212  CD2 PHE A 293     -51.415   8.245  53.612  1.00 94.64           C  
ATOM   2213  CE1 PHE A 293     -51.050   9.437  51.137  1.00 94.64           C  
ATOM   2214  CE2 PHE A 293     -52.484   8.869  52.975  1.00 94.64           C  
ATOM   2215  CZ  PHE A 293     -52.299   9.465  51.738  1.00 94.64           C  
ATOM   2216  N   ARG A 294     -47.092   5.139  54.554  1.00 97.01           N  
ATOM   2217  CA  ARG A 294     -45.810   4.699  55.095  1.00 97.01           C  
ATOM   2218  C   ARG A 294     -45.050   3.850  54.081  1.00 97.01           C  
ATOM   2219  CB  ARG A 294     -46.015   3.911  56.390  1.00 97.01           C  
ATOM   2220  O   ARG A 294     -43.853   4.050  53.869  1.00 97.01           O  
ATOM   2221  CG  ARG A 294     -45.972   4.767  57.646  1.00 97.01           C  
ATOM   2222  CD  ARG A 294     -45.927   3.916  58.907  1.00 97.01           C  
ATOM   2223  NE  ARG A 294     -46.582   4.581  60.030  1.00 97.01           N  
ATOM   2224  NH1 ARG A 294     -48.603   3.494  59.764  1.00 97.01           N  
ATOM   2225  NH2 ARG A 294     -48.333   5.027  61.448  1.00 97.01           N  
ATOM   2226  CZ  ARG A 294     -47.838   4.366  60.411  1.00 97.01           C  
ATOM   2227  N   VAL A 295     -45.670   2.886  53.483  1.00 96.71           N  
ATOM   2228  CA  VAL A 295     -45.051   2.017  52.488  1.00 96.71           C  
ATOM   2229  C   VAL A 295     -44.616   2.842  51.279  1.00 96.71           C  
ATOM   2230  CB  VAL A 295     -46.008   0.887  52.047  1.00 96.71           C  
ATOM   2231  O   VAL A 295     -43.512   2.660  50.760  1.00 96.71           O  
ATOM   2232  CG1 VAL A 295     -45.432   0.127  50.853  1.00 96.71           C  
ATOM   2233  CG2 VAL A 295     -46.282  -0.065  53.209  1.00 96.71           C  
ATOM   2234  N   ARG A 296     -45.518   3.769  50.856  1.00 97.61           N  
ATOM   2235  CA  ARG A 296     -45.186   4.598  49.701  1.00 97.61           C  
ATOM   2236  C   ARG A 296     -43.981   5.486  49.992  1.00 97.61           C  
ATOM   2237  CB  ARG A 296     -46.385   5.458  49.295  1.00 97.61           C  
ATOM   2238  O   ARG A 296     -43.096   5.636  49.148  1.00 97.61           O  
ATOM   2239  CG  ARG A 296     -46.167   6.254  48.018  1.00 97.61           C  
ATOM   2240  CD  ARG A 296     -45.912   5.345  46.823  1.00 97.61           C  
ATOM   2241  NE  ARG A 296     -45.802   6.106  45.582  1.00 97.61           N  
ATOM   2242  NH1 ARG A 296     -45.170   4.298  44.289  1.00 97.61           N  
ATOM   2243  NH2 ARG A 296     -45.382   6.374  43.340  1.00 97.61           N  
ATOM   2244  CZ  ARG A 296     -45.452   5.591  44.406  1.00 97.61           C  
ATOM   2245  N   LEU A 297     -43.939   6.074  51.173  1.00 97.19           N  
ATOM   2246  CA  LEU A 297     -42.807   6.906  51.566  1.00 97.19           C  
ATOM   2247  C   LEU A 297     -41.525   6.082  51.633  1.00 97.19           C  
ATOM   2248  CB  LEU A 297     -43.073   7.568  52.921  1.00 97.19           C  
ATOM   2249  O   LEU A 297     -40.458   6.552  51.231  1.00 97.19           O  
ATOM   2250  CG  LEU A 297     -44.053   8.742  52.920  1.00 97.19           C  
ATOM   2251  CD1 LEU A 297     -44.314   9.215  54.347  1.00 97.19           C  
ATOM   2252  CD2 LEU A 297     -43.521   9.884  52.062  1.00 97.19           C  
ATOM   2253  N   ASP A 298     -41.580   4.834  52.163  1.00 96.75           N  
ATOM   2254  CA  ASP A 298     -40.434   3.931  52.221  1.00 96.75           C  
ATOM   2255  C   ASP A 298     -39.935   3.588  50.819  1.00 96.75           C  
ATOM   2256  CB  ASP A 298     -40.797   2.653  52.979  1.00 96.75           C  
ATOM   2257  O   ASP A 298     -38.728   3.563  50.573  1.00 96.75           O  
ATOM   2258  CG  ASP A 298     -40.927   2.867  54.476  1.00 96.75           C  
ATOM   2259  OD1 ASP A 298     -40.442   3.899  54.989  1.00 96.75           O  
ATOM   2260  OD2 ASP A 298     -41.517   1.996  55.150  1.00 96.75           O  
ATOM   2261  N   ARG A 299     -40.891   3.387  49.908  1.00 96.84           N  
ATOM   2262  CA  ARG A 299     -40.522   3.086  48.528  1.00 96.84           C  
ATOM   2263  C   ARG A 299     -39.829   4.277  47.875  1.00 96.84           C  
ATOM   2264  CB  ARG A 299     -41.756   2.687  47.716  1.00 96.84           C  
ATOM   2265  O   ARG A 299     -38.839   4.110  47.159  1.00 96.84           O  
ATOM   2266  CG  ARG A 299     -42.292   1.304  48.049  1.00 96.84           C  
ATOM   2267  CD  ARG A 299     -43.498   0.945  47.192  1.00 96.84           C  
ATOM   2268  NE  ARG A 299     -44.076  -0.337  47.585  1.00 96.84           N  
ATOM   2269  NH1 ARG A 299     -46.044  -0.043  46.411  1.00 96.84           N  
ATOM   2270  NH2 ARG A 299     -45.701  -1.959  47.622  1.00 96.84           N  
ATOM   2271  CZ  ARG A 299     -45.272  -0.777  47.205  1.00 96.84           C  
ATOM   2272  N   LEU A 300     -40.418   5.452  48.097  1.00 96.28           N  
ATOM   2273  CA  LEU A 300     -39.819   6.656  47.534  1.00 96.28           C  
ATOM   2274  C   LEU A 300     -38.448   6.920  48.148  1.00 96.28           C  
ATOM   2275  CB  LEU A 300     -40.732   7.865  47.758  1.00 96.28           C  
ATOM   2276  O   LEU A 300     -37.514   7.316  47.447  1.00 96.28           O  
ATOM   2277  CG  LEU A 300     -40.324   9.162  47.057  1.00 96.28           C  
ATOM   2278  CD1 LEU A 300     -40.420   9.000  45.544  1.00 96.28           C  
ATOM   2279  CD2 LEU A 300     -41.191  10.322  47.532  1.00 96.28           C  
ATOM   2280  N   SER A 301     -38.314   6.693  49.457  1.00 96.50           N  
ATOM   2281  CA  SER A 301     -37.040   6.866  50.147  1.00 96.50           C  
ATOM   2282  C   SER A 301     -35.993   5.885  49.630  1.00 96.50           C  
ATOM   2283  CB  SER A 301     -37.218   6.687  51.655  1.00 96.50           C  
ATOM   2284  O   SER A 301     -34.829   6.249  49.450  1.00 96.50           O  
ATOM   2285  OG  SER A 301     -37.556   5.346  51.966  1.00 96.50           O  
ATOM   2286  N   GLU A 302     -36.331   4.605  49.414  1.00 96.76           N  
ATOM   2287  CA  GLU A 302     -35.437   3.598  48.850  1.00 96.76           C  
ATOM   2288  C   GLU A 302     -35.015   3.968  47.431  1.00 96.76           C  
ATOM   2289  CB  GLU A 302     -36.104   2.221  48.858  1.00 96.76           C  
ATOM   2290  O   GLU A 302     -33.852   3.796  47.058  1.00 96.76           O  
ATOM   2291  CG  GLU A 302     -36.219   1.601  50.243  1.00 96.76           C  
ATOM   2292  CD  GLU A 302     -37.047   0.327  50.264  1.00 96.76           C  
ATOM   2293  OE1 GLU A 302     -37.247  -0.250  51.357  1.00 96.76           O  
ATOM   2294  OE2 GLU A 302     -37.500  -0.099  49.178  1.00 96.76           O  
ATOM   2295  N   ALA A 303     -36.046   4.390  46.630  1.00 95.68           N  
ATOM   2296  CA  ALA A 303     -35.733   4.804  45.264  1.00 95.68           C  
ATOM   2297  C   ALA A 303     -34.765   5.983  45.256  1.00 95.68           C  
ATOM   2298  CB  ALA A 303     -37.012   5.164  44.511  1.00 95.68           C  
ATOM   2299  O   ALA A 303     -33.846   6.034  44.435  1.00 95.68           O  
ATOM   2300  N   ALA A 304     -34.967   6.960  46.158  1.00 95.56           N  
ATOM   2301  CA  ALA A 304     -34.066   8.103  46.271  1.00 95.56           C  
ATOM   2302  C   ALA A 304     -32.662   7.658  46.669  1.00 95.56           C  
ATOM   2303  CB  ALA A 304     -34.608   9.111  47.282  1.00 95.56           C  
ATOM   2304  O   ALA A 304     -31.670   8.159  46.134  1.00 95.56           O  
ATOM   2305  N   LYS A 305     -32.513   6.673  47.587  1.00 96.85           N  
ATOM   2306  CA  LYS A 305     -31.226   6.133  48.017  1.00 96.85           C  
ATOM   2307  C   LYS A 305     -30.513   5.429  46.866  1.00 96.85           C  
ATOM   2308  CB  LYS A 305     -31.413   5.167  49.187  1.00 96.85           C  
ATOM   2309  O   LYS A 305     -29.305   5.591  46.686  1.00 96.85           O  
ATOM   2310  CG  LYS A 305     -31.829   5.841  50.486  1.00 96.85           C  
ATOM   2311  CD  LYS A 305     -32.010   4.828  51.609  1.00 96.85           C  
ATOM   2312  CE  LYS A 305     -32.524   5.488  52.882  1.00 96.85           C  
ATOM   2313  NZ  LYS A 305     -32.889   4.479  53.920  1.00 96.85           N  
ATOM   2314  N   VAL A 306     -31.236   4.626  46.146  1.00 96.44           N  
ATOM   2315  CA  VAL A 306     -30.657   3.905  45.017  1.00 96.44           C  
ATOM   2316  C   VAL A 306     -30.157   4.898  43.970  1.00 96.44           C  
ATOM   2317  CB  VAL A 306     -31.675   2.930  44.384  1.00 96.44           C  
ATOM   2318  O   VAL A 306     -29.083   4.714  43.393  1.00 96.44           O  
ATOM   2319  CG1 VAL A 306     -31.126   2.344  43.084  1.00 96.44           C  
ATOM   2320  CG2 VAL A 306     -32.031   1.817  45.368  1.00 96.44           C  
ATOM   2321  N   ASN A 307     -30.963   5.942  43.656  1.00 95.23           N  
ATOM   2322  CA  ASN A 307     -30.562   6.979  42.711  1.00 95.23           C  
ATOM   2323  C   ASN A 307     -29.292   7.692  43.167  1.00 95.23           C  
ATOM   2324  CB  ASN A 307     -31.694   7.988  42.509  1.00 95.23           C  
ATOM   2325  O   ASN A 307     -28.393   7.944  42.363  1.00 95.23           O  
ATOM   2326  CG  ASN A 307     -31.393   8.992  41.414  1.00 95.23           C  
ATOM   2327  ND2 ASN A 307     -32.404   9.756  41.015  1.00 95.23           N  
ATOM   2328  OD1 ASN A 307     -30.262   9.080  40.929  1.00 95.23           O  
ATOM   2329  N   THR A 308     -29.212   8.037  44.480  1.00 96.08           N  
ATOM   2330  CA  THR A 308     -28.026   8.675  45.040  1.00 96.08           C  
ATOM   2331  C   THR A 308     -26.818   7.746  44.947  1.00 96.08           C  
ATOM   2332  CB  THR A 308     -28.250   9.084  46.507  1.00 96.08           C  
ATOM   2333  O   THR A 308     -25.712   8.188  44.628  1.00 96.08           O  
ATOM   2334  CG2 THR A 308     -27.610  10.436  46.805  1.00 96.08           C  
ATOM   2335  OG1 THR A 308     -29.658   9.168  46.763  1.00 96.08           O  
ATOM   2336  N   ASP A 309     -27.005   6.472  45.220  1.00 96.08           N  
ATOM   2337  CA  ASP A 309     -25.936   5.485  45.097  1.00 96.08           C  
ATOM   2338  C   ASP A 309     -25.483   5.344  43.646  1.00 96.08           C  
ATOM   2339  CB  ASP A 309     -26.393   4.129  45.640  1.00 96.08           C  
ATOM   2340  O   ASP A 309     -24.288   5.215  43.373  1.00 96.08           O  
ATOM   2341  CG  ASP A 309     -26.478   4.095  47.156  1.00 96.08           C  
ATOM   2342  OD1 ASP A 309     -25.929   5.002  47.818  1.00 96.08           O  
ATOM   2343  OD2 ASP A 309     -27.096   3.151  47.693  1.00 96.08           O  
ATOM   2344  N   ALA A 310     -26.416   5.302  42.732  1.00 95.20           N  
ATOM   2345  CA  ALA A 310     -26.092   5.219  41.310  1.00 95.20           C  
ATOM   2346  C   ALA A 310     -25.296   6.439  40.857  1.00 95.20           C  
ATOM   2347  CB  ALA A 310     -27.367   5.082  40.481  1.00 95.20           C  
ATOM   2348  O   ALA A 310     -24.336   6.313  40.093  1.00 95.20           O  
ATOM   2349  N   MET A 311     -25.697   7.628  41.341  1.00 95.44           N  
ATOM   2350  CA  MET A 311     -24.976   8.855  41.015  1.00 95.44           C  
ATOM   2351  C   MET A 311     -23.561   8.822  41.584  1.00 95.44           C  
ATOM   2352  CB  MET A 311     -25.725  10.078  41.546  1.00 95.44           C  
ATOM   2353  O   MET A 311     -22.610   9.237  40.920  1.00 95.44           O  
ATOM   2354  CG  MET A 311     -26.999  10.397  40.780  1.00 95.44           C  
ATOM   2355  SD  MET A 311     -27.841  11.900  41.410  1.00 95.44           S  
ATOM   2356  CE  MET A 311     -26.655  13.172  40.892  1.00 95.44           C  
ATOM   2357  N   ARG A 312     -23.448   8.332  42.828  1.00 96.97           N  
ATOM   2358  CA  ARG A 312     -22.138   8.206  43.459  1.00 96.97           C  
ATOM   2359  C   ARG A 312     -21.255   7.223  42.697  1.00 96.97           C  
ATOM   2360  CB  ARG A 312     -22.283   7.760  44.915  1.00 96.97           C  
ATOM   2361  O   ARG A 312     -20.068   7.482  42.485  1.00 96.97           O  
ATOM   2362  CG  ARG A 312     -21.051   8.026  45.766  1.00 96.97           C  
ATOM   2363  CD  ARG A 312     -21.222   7.501  47.185  1.00 96.97           C  
ATOM   2364  NE  ARG A 312     -22.261   8.230  47.908  1.00 96.97           N  
ATOM   2365  NH1 ARG A 312     -23.590   6.378  48.283  1.00 96.97           N  
ATOM   2366  NH2 ARG A 312     -24.242   8.437  49.052  1.00 96.97           N  
ATOM   2367  CZ  ARG A 312     -23.362   7.680  48.412  1.00 96.97           C  
ATOM   2368  N   SER A 313     -21.815   6.097  42.345  1.00 95.46           N  
ATOM   2369  CA  SER A 313     -21.070   5.110  41.572  1.00 95.46           C  
ATOM   2370  C   SER A 313     -20.620   5.683  40.232  1.00 95.46           C  
ATOM   2371  CB  SER A 313     -21.917   3.858  41.341  1.00 95.46           C  
ATOM   2372  O   SER A 313     -19.504   5.417  39.780  1.00 95.46           O  
ATOM   2373  OG  SER A 313     -23.021   4.145  40.502  1.00 95.46           O  
ATOM   2374  N   ALA A 314     -21.499   6.370  39.529  1.00 93.71           N  
ATOM   2375  CA  ALA A 314     -21.151   7.005  38.261  1.00 93.71           C  
ATOM   2376  C   ALA A 314     -20.040   8.034  38.448  1.00 93.71           C  
ATOM   2377  CB  ALA A 314     -22.381   7.663  37.640  1.00 93.71           C  
ATOM   2378  O   ALA A 314     -19.115   8.113  37.636  1.00 93.71           O  
ATOM   2379  N   GLN A 315     -20.099   8.800  39.478  1.00 95.91           N  
ATOM   2380  CA  GLN A 315     -19.070   9.786  39.789  1.00 95.91           C  
ATOM   2381  C   GLN A 315     -17.728   9.114  40.062  1.00 95.91           C  
ATOM   2382  CB  GLN A 315     -19.486  10.636  40.991  1.00 95.91           C  
ATOM   2383  O   GLN A 315     -16.681   9.611  39.640  1.00 95.91           O  
ATOM   2384  CG  GLN A 315     -20.562  11.665  40.673  1.00 95.91           C  
ATOM   2385  CD  GLN A 315     -20.919  12.529  41.868  1.00 95.91           C  
ATOM   2386  NE2 GLN A 315     -21.651  13.610  41.621  1.00 95.91           N  
ATOM   2387  OE1 GLN A 315     -20.539  12.228  43.005  1.00 95.91           O  
ATOM   2388  N   GLU A 316     -17.696   7.992  40.799  1.00 95.66           N  
ATOM   2389  CA  GLU A 316     -16.483   7.221  41.053  1.00 95.66           C  
ATOM   2390  C   GLU A 316     -15.888   6.684  39.755  1.00 95.66           C  
ATOM   2391  CB  GLU A 316     -16.772   6.066  42.016  1.00 95.66           C  
ATOM   2392  O   GLU A 316     -14.668   6.690  39.576  1.00 95.66           O  
ATOM   2393  CG  GLU A 316     -17.070   6.513  43.440  1.00 95.66           C  
ATOM   2394  CD  GLU A 316     -17.576   5.387  44.329  1.00 95.66           C  
ATOM   2395  OE1 GLU A 316     -17.892   5.644  45.513  1.00 95.66           O  
ATOM   2396  OE2 GLU A 316     -17.657   4.240  43.837  1.00 95.66           O  
ATOM   2397  N   GLU A 317     -16.767   6.269  38.857  1.00 94.54           N  
ATOM   2398  CA  GLU A 317     -16.293   5.781  37.565  1.00 94.54           C  
ATOM   2399  C   GLU A 317     -15.668   6.907  36.746  1.00 94.54           C  
ATOM   2400  CB  GLU A 317     -17.438   5.133  36.782  1.00 94.54           C  
ATOM   2401  O   GLU A 317     -14.646   6.708  36.086  1.00 94.54           O  
ATOM   2402  CG  GLU A 317     -17.928   3.823  37.380  1.00 94.54           C  
ATOM   2403  CD  GLU A 317     -19.144   3.255  36.666  1.00 94.54           C  
ATOM   2404  OE1 GLU A 317     -19.673   2.209  37.106  1.00 94.54           O  
ATOM   2405  OE2 GLU A 317     -19.572   3.862  35.659  1.00 94.54           O  
ATOM   2406  N   ILE A 318     -16.294   8.061  36.781  1.00 95.55           N  
ATOM   2407  CA  ILE A 318     -15.754   9.220  36.079  1.00 95.55           C  
ATOM   2408  C   ILE A 318     -14.384   9.577  36.651  1.00 95.55           C  
ATOM   2409  CB  ILE A 318     -16.707  10.433  36.174  1.00 95.55           C  
ATOM   2410  O   ILE A 318     -13.443   9.849  35.902  1.00 95.55           O  
ATOM   2411  CG1 ILE A 318     -17.987  10.170  35.373  1.00 95.55           C  
ATOM   2412  CG2 ILE A 318     -16.009  11.707  35.688  1.00 95.55           C  
ATOM   2413  CD1 ILE A 318     -19.069  11.222  35.572  1.00 95.55           C  
ATOM   2414  N   THR A 319     -14.276   9.579  37.937  1.00 96.35           N  
ATOM   2415  CA  THR A 319     -13.005   9.887  38.583  1.00 96.35           C  
ATOM   2416  C   THR A 319     -11.954   8.836  38.236  1.00 96.35           C  
ATOM   2417  CB  THR A 319     -13.162   9.974  40.113  1.00 96.35           C  
ATOM   2418  O   THR A 319     -10.780   9.162  38.051  1.00 96.35           O  
ATOM   2419  CG2 THR A 319     -14.134  11.082  40.504  1.00 96.35           C  
ATOM   2420  OG1 THR A 319     -13.657   8.723  40.608  1.00 96.35           O  
ATOM   2421  N   GLU A 320     -12.293   7.599  38.146  1.00 97.02           N  
ATOM   2422  CA  GLU A 320     -11.378   6.529  37.758  1.00 97.02           C  
ATOM   2423  C   GLU A 320     -10.898   6.709  36.320  1.00 97.02           C  
ATOM   2424  CB  GLU A 320     -12.048   5.163  37.922  1.00 97.02           C  
ATOM   2425  O   GLU A 320      -9.720   6.501  36.023  1.00 97.02           O  
ATOM   2426  CG  GLU A 320     -11.134   3.988  37.606  1.00 97.02           C  
ATOM   2427  CD  GLU A 320      -9.922   3.908  38.521  1.00 97.02           C  
ATOM   2428  OE1 GLU A 320      -8.912   3.274  38.138  1.00 97.02           O  
ATOM   2429  OE2 GLU A 320      -9.982   4.484  39.631  1.00 97.02           O  
ATOM   2430  N   TYR A 321     -11.851   7.024  35.480  1.00 96.04           N  
ATOM   2431  CA  TYR A 321     -11.473   7.265  34.092  1.00 96.04           C  
ATOM   2432  C   TYR A 321     -10.553   8.474  33.980  1.00 96.04           C  
ATOM   2433  CB  TYR A 321     -12.717   7.473  33.224  1.00 96.04           C  
ATOM   2434  O   TYR A 321      -9.615   8.477  33.179  1.00 96.04           O  
ATOM   2435  CG  TYR A 321     -13.511   6.211  32.989  1.00 96.04           C  
ATOM   2436  CD1 TYR A 321     -12.937   5.111  32.355  1.00 96.04           C  
ATOM   2437  CD2 TYR A 321     -14.836   6.115  33.399  1.00 96.04           C  
ATOM   2438  CE1 TYR A 321     -13.665   3.947  32.134  1.00 96.04           C  
ATOM   2439  CE2 TYR A 321     -15.574   4.956  33.184  1.00 96.04           C  
ATOM   2440  OH  TYR A 321     -15.706   2.728  32.336  1.00 96.04           O  
ATOM   2441  CZ  TYR A 321     -14.981   3.878  32.552  1.00 96.04           C  
ATOM   2442  N   ARG A 322     -10.766   9.468  34.728  1.00 96.39           N  
ATOM   2443  CA  ARG A 322      -9.884  10.630  34.761  1.00 96.39           C  
ATOM   2444  C   ARG A 322      -8.486  10.244  35.232  1.00 96.39           C  
ATOM   2445  CB  ARG A 322     -10.462  11.717  35.671  1.00 96.39           C  
ATOM   2446  O   ARG A 322      -7.488  10.690  34.661  1.00 96.39           O  
ATOM   2447  CG  ARG A 322     -11.634  12.471  35.063  1.00 96.39           C  
ATOM   2448  CD  ARG A 322     -12.029  13.675  35.907  1.00 96.39           C  
ATOM   2449  NE  ARG A 322     -13.131  14.418  35.303  1.00 96.39           N  
ATOM   2450  NH1 ARG A 322     -14.667  13.876  36.942  1.00 96.39           N  
ATOM   2451  NH2 ARG A 322     -15.286  15.201  35.177  1.00 96.39           N  
ATOM   2452  CZ  ARG A 322     -14.359  14.497  35.809  1.00 96.39           C  
ATOM   2453  N   ARG A 323      -8.441   9.424  36.283  1.00 95.35           N  
ATOM   2454  CA  ARG A 323      -7.161   8.932  36.782  1.00 95.35           C  
ATOM   2455  C   ARG A 323      -6.441   8.106  35.721  1.00 95.35           C  
ATOM   2456  CB  ARG A 323      -7.362   8.097  38.049  1.00 95.35           C  
ATOM   2457  O   ARG A 323      -5.235   8.260  35.519  1.00 95.35           O  
ATOM   2458  CG  ARG A 323      -6.065   7.662  38.712  1.00 95.35           C  
ATOM   2459  CD  ARG A 323      -6.316   6.695  39.860  1.00 95.35           C  
ATOM   2460  NE  ARG A 323      -6.866   5.427  39.388  1.00 95.35           N  
ATOM   2461  NH1 ARG A 323      -4.836   4.570  38.692  1.00 95.35           N  
ATOM   2462  NH2 ARG A 323      -6.752   3.335  38.448  1.00 95.35           N  
ATOM   2463  CZ  ARG A 323      -6.150   4.447  38.843  1.00 95.35           C  
ATOM   2464  N   GLN A 324      -7.181   7.260  35.041  1.00 96.60           N  
ATOM   2465  CA  GLN A 324      -6.606   6.439  33.981  1.00 96.60           C  
ATOM   2466  C   GLN A 324      -6.080   7.304  32.839  1.00 96.60           C  
ATOM   2467  CB  GLN A 324      -7.640   5.444  33.452  1.00 96.60           C  
ATOM   2468  O   GLN A 324      -5.031   7.010  32.262  1.00 96.60           O  
ATOM   2469  CG  GLN A 324      -7.962   4.317  34.424  1.00 96.60           C  
ATOM   2470  CD  GLN A 324      -9.094   3.430  33.941  1.00 96.60           C  
ATOM   2471  NE2 GLN A 324      -9.636   2.617  34.841  1.00 96.60           N  
ATOM   2472  OE1 GLN A 324      -9.478   3.475  32.768  1.00 96.60           O  
ATOM   2473  N   LEU A 325      -6.840   8.293  32.533  1.00 95.58           N  
ATOM   2474  CA  LEU A 325      -6.415   9.203  31.475  1.00 95.58           C  
ATOM   2475  C   LEU A 325      -5.105   9.891  31.844  1.00 95.58           C  
ATOM   2476  CB  LEU A 325      -7.497  10.250  31.203  1.00 95.58           C  
ATOM   2477  O   LEU A 325      -4.207  10.016  31.008  1.00 95.58           O  
ATOM   2478  CG  LEU A 325      -7.372  11.030  29.892  1.00 95.58           C  
ATOM   2479  CD1 LEU A 325      -8.744  11.221  29.256  1.00 95.58           C  
ATOM   2480  CD2 LEU A 325      -6.695  12.375  30.133  1.00 95.58           C  
ATOM   2481  N   GLN A 326      -5.015  10.312  33.057  1.00 94.24           N  
ATOM   2482  CA  GLN A 326      -3.790  10.945  33.534  1.00 94.24           C  
ATOM   2483  C   GLN A 326      -2.623   9.962  33.528  1.00 94.24           C  
ATOM   2484  CB  GLN A 326      -3.991  11.512  34.941  1.00 94.24           C  
ATOM   2485  O   GLN A 326      -1.507  10.317  33.143  1.00 94.24           O  
ATOM   2486  CG  GLN A 326      -4.867  12.757  34.982  1.00 94.24           C  
ATOM   2487  CD  GLN A 326      -4.992  13.340  36.377  1.00 94.24           C  
ATOM   2488  NE2 GLN A 326      -5.422  14.595  36.459  1.00 94.24           N  
ATOM   2489  OE1 GLN A 326      -4.705  12.669  37.373  1.00 94.24           O  
ATOM   2490  N   ALA A 327      -2.845   8.752  34.008  1.00 93.86           N  
ATOM   2491  CA  ALA A 327      -1.817   7.715  34.025  1.00 93.86           C  
ATOM   2492  C   ALA A 327      -1.315   7.417  32.615  1.00 93.86           C  
ATOM   2493  CB  ALA A 327      -2.356   6.442  34.674  1.00 93.86           C  
ATOM   2494  O   ALA A 327      -0.107   7.320  32.387  1.00 93.86           O  
ATOM   2495  N   ARG A 328      -2.252   7.265  31.670  1.00 95.57           N  
ATOM   2496  CA  ARG A 328      -1.878   6.987  30.288  1.00 95.57           C  
ATOM   2497  C   ARG A 328      -1.155   8.178  29.667  1.00 95.57           C  
ATOM   2498  CB  ARG A 328      -3.113   6.632  29.457  1.00 95.57           C  
ATOM   2499  O   ARG A 328      -0.208   8.003  28.896  1.00 95.57           O  
ATOM   2500  CG  ARG A 328      -3.812   5.359  29.905  1.00 95.57           C  
ATOM   2501  CD  ARG A 328      -2.909   4.141  29.766  1.00 95.57           C  
ATOM   2502  NE  ARG A 328      -3.554   2.932  30.270  1.00 95.57           N  
ATOM   2503  NH1 ARG A 328      -2.145   1.471  29.166  1.00 95.57           N  
ATOM   2504  NH2 ARG A 328      -3.834   0.663  30.488  1.00 95.57           N  
ATOM   2505  CZ  ARG A 328      -3.176   1.692  29.974  1.00 95.57           C  
ATOM   2506  N   THR A 329      -1.550   9.336  30.003  1.00 94.84           N  
ATOM   2507  CA  THR A 329      -0.910  10.548  29.505  1.00 94.84           C  
ATOM   2508  C   THR A 329       0.533  10.638  29.994  1.00 94.84           C  
ATOM   2509  CB  THR A 329      -1.682  11.807  29.941  1.00 94.84           C  
ATOM   2510  O   THR A 329       1.434  10.979  29.225  1.00 94.84           O  
ATOM   2511  CG2 THR A 329      -1.013  13.072  29.413  1.00 94.84           C  
ATOM   2512  OG1 THR A 329      -3.020  11.740  29.433  1.00 94.84           O  
ATOM   2513  N   THR A 330       0.791  10.375  31.251  1.00 94.55           N  
ATOM   2514  CA  THR A 330       2.152  10.389  31.776  1.00 94.55           C  
ATOM   2515  C   THR A 330       2.988   9.282  31.139  1.00 94.55           C  
ATOM   2516  CB  THR A 330       2.163  10.227  33.307  1.00 94.55           C  
ATOM   2517  O   THR A 330       4.179   9.468  30.879  1.00 94.55           O  
ATOM   2518  CG2 THR A 330       1.423  11.374  33.987  1.00 94.55           C  
ATOM   2519  OG1 THR A 330       1.527   8.990  33.655  1.00 94.55           O  
ATOM   2520  N   GLU A 331       2.403   8.087  30.934  1.00 94.29           N  
ATOM   2521  CA  GLU A 331       3.103   6.998  30.258  1.00 94.29           C  
ATOM   2522  C   GLU A 331       3.471   7.383  28.828  1.00 94.29           C  
ATOM   2523  CB  GLU A 331       2.248   5.728  30.257  1.00 94.29           C  
ATOM   2524  O   GLU A 331       4.568   7.074  28.359  1.00 94.29           O  
ATOM   2525  CG  GLU A 331       2.181   5.031  31.608  1.00 94.29           C  
ATOM   2526  CD  GLU A 331       1.261   3.821  31.614  1.00 94.29           C  
ATOM   2527  OE1 GLU A 331       0.940   3.308  32.710  1.00 94.29           O  
ATOM   2528  OE2 GLU A 331       0.857   3.382  30.514  1.00 94.29           O  
ATOM   2529  N   LEU A 332       2.551   8.028  28.126  1.00 92.39           N  
ATOM   2530  CA  LEU A 332       2.827   8.489  26.770  1.00 92.39           C  
ATOM   2531  C   LEU A 332       3.973   9.495  26.760  1.00 92.39           C  
ATOM   2532  CB  LEU A 332       1.575   9.118  26.152  1.00 92.39           C  
ATOM   2533  O   LEU A 332       4.851   9.434  25.896  1.00 92.39           O  
ATOM   2534  CG  LEU A 332       0.522   8.146  25.617  1.00 92.39           C  
ATOM   2535  CD1 LEU A 332      -0.726   8.906  25.180  1.00 92.39           C  
ATOM   2536  CD2 LEU A 332       1.087   7.326  24.463  1.00 92.39           C  
ATOM   2537  N   GLU A 333       3.976  10.412  27.700  1.00 94.81           N  
ATOM   2538  CA  GLU A 333       5.039  11.407  27.804  1.00 94.81           C  
ATOM   2539  C   GLU A 333       6.378  10.753  28.132  1.00 94.81           C  
ATOM   2540  CB  GLU A 333       4.692  12.456  28.864  1.00 94.81           C  
ATOM   2541  O   GLU A 333       7.417  11.153  27.603  1.00 94.81           O  
ATOM   2542  CG  GLU A 333       3.546  13.375  28.468  1.00 94.81           C  
ATOM   2543  CD  GLU A 333       3.121  14.319  29.582  1.00 94.81           C  
ATOM   2544  OE1 GLU A 333       2.197  15.135  29.366  1.00 94.81           O  
ATOM   2545  OE2 GLU A 333       3.719  14.242  30.679  1.00 94.81           O  
ATOM   2546  N   ALA A 334       6.342   9.792  29.033  1.00 93.18           N  
ATOM   2547  CA  ALA A 334       7.548   9.041  29.373  1.00 93.18           C  
ATOM   2548  C   ALA A 334       8.107   8.319  28.150  1.00 93.18           C  
ATOM   2549  CB  ALA A 334       7.254   8.041  30.489  1.00 93.18           C  
ATOM   2550  O   ALA A 334       9.317   8.339  27.910  1.00 93.18           O  
ATOM   2551  N   LEU A 335       7.263   7.639  27.401  1.00 92.12           N  
ATOM   2552  CA  LEU A 335       7.686   6.924  26.202  1.00 92.12           C  
ATOM   2553  C   LEU A 335       8.196   7.895  25.142  1.00 92.12           C  
ATOM   2554  CB  LEU A 335       6.529   6.094  25.637  1.00 92.12           C  
ATOM   2555  O   LEU A 335       9.162   7.598  24.436  1.00 92.12           O  
ATOM   2556  CG  LEU A 335       6.137   4.848  26.432  1.00 92.12           C  
ATOM   2557  CD1 LEU A 335       4.883   4.214  25.839  1.00 92.12           C  
ATOM   2558  CD2 LEU A 335       7.287   3.847  26.459  1.00 92.12           C  
ATOM   2559  N   LYS A 336       7.562   8.999  25.002  1.00 95.69           N  
ATOM   2560  CA  LYS A 336       8.026  10.026  24.073  1.00 95.69           C  
ATOM   2561  C   LYS A 336       9.425  10.510  24.444  1.00 95.69           C  
ATOM   2562  CB  LYS A 336       7.054  11.206  24.046  1.00 95.69           C  
ATOM   2563  O   LYS A 336      10.265  10.727  23.568  1.00 95.69           O  
ATOM   2564  CG  LYS A 336       5.738  10.907  23.343  1.00 95.69           C  
ATOM   2565  CD  LYS A 336       4.831  12.130  23.312  1.00 95.69           C  
ATOM   2566  CE  LYS A 336       3.519  11.837  22.596  1.00 95.69           C  
ATOM   2567  NZ  LYS A 336       2.520  12.928  22.799  1.00 95.69           N  
ATOM   2568  N   SER A 337       9.605  10.757  25.721  1.00 91.98           N  
ATOM   2569  CA  SER A 337      10.921  11.158  26.206  1.00 91.98           C  
ATOM   2570  C   SER A 337      11.967  10.087  25.918  1.00 91.98           C  
ATOM   2571  CB  SER A 337      10.875  11.446  27.708  1.00 91.98           C  
ATOM   2572  O   SER A 337      13.094  10.401  25.527  1.00 91.98           O  
ATOM   2573  OG  SER A 337      10.779  10.241  28.448  1.00 91.98           O  
ATOM   2574  N   THR A 338      11.660   8.849  26.164  1.00 93.57           N  
ATOM   2575  CA  THR A 338      12.567   7.746  25.865  1.00 93.57           C  
ATOM   2576  C   THR A 338      12.836   7.658  24.365  1.00 93.57           C  
ATOM   2577  CB  THR A 338      12.001   6.405  26.367  1.00 93.57           C  
ATOM   2578  O   THR A 338      13.969   7.413  23.946  1.00 93.57           O  
ATOM   2579  CG2 THR A 338      11.763   6.439  27.873  1.00 93.57           C  
ATOM   2580  OG1 THR A 338      10.759   6.140  25.704  1.00 93.57           O  
ATOM   2581  N   LYS A 339      11.827   7.726  23.533  1.00 93.34           N  
ATOM   2582  CA  LYS A 339      11.990   7.737  22.083  1.00 93.34           C  
ATOM   2583  C   LYS A 339      12.935   8.851  21.644  1.00 93.34           C  
ATOM   2584  CB  LYS A 339      10.635   7.898  21.391  1.00 93.34           C  
ATOM   2585  O   LYS A 339      13.830   8.627  20.826  1.00 93.34           O  
ATOM   2586  CG  LYS A 339      10.716   7.947  19.873  1.00 93.34           C  
ATOM   2587  CD  LYS A 339       9.391   8.374  19.255  1.00 93.34           C  
ATOM   2588  CE  LYS A 339       9.538   8.680  17.771  1.00 93.34           C  
ATOM   2589  NZ  LYS A 339       8.220   8.978  17.134  1.00 93.34           N  
ATOM   2590  N   ASP A 340      12.704  10.061  22.156  1.00 93.53           N  
ATOM   2591  CA  ASP A 340      13.549  11.204  21.821  1.00 93.53           C  
ATOM   2592  C   ASP A 340      15.003  10.943  22.208  1.00 93.53           C  
ATOM   2593  CB  ASP A 340      13.039  12.469  22.514  1.00 93.53           C  
ATOM   2594  O   ASP A 340      15.920  11.286  21.459  1.00 93.53           O  
ATOM   2595  CG  ASP A 340      11.750  12.998  21.908  1.00 93.53           C  
ATOM   2596  OD1 ASP A 340      11.352  12.533  20.819  1.00 93.53           O  
ATOM   2597  OD2 ASP A 340      11.129  13.890  22.526  1.00 93.53           O  
ATOM   2598  N   SER A 341      15.256  10.320  23.380  1.00 92.79           N  
ATOM   2599  CA  SER A 341      16.612  10.011  23.823  1.00 92.79           C  
ATOM   2600  C   SER A 341      17.266   8.972  22.919  1.00 92.79           C  
ATOM   2601  CB  SER A 341      16.603   9.509  25.267  1.00 92.79           C  
ATOM   2602  O   SER A 341      18.444   9.094  22.575  1.00 92.79           O  
ATOM   2603  OG  SER A 341      17.878   9.010  25.634  1.00 92.79           O  
ATOM   2604  N   LEU A 342      16.544   7.949  22.463  1.00 93.82           N  
ATOM   2605  CA  LEU A 342      17.068   6.924  21.566  1.00 93.82           C  
ATOM   2606  C   LEU A 342      17.358   7.506  20.187  1.00 93.82           C  
ATOM   2607  CB  LEU A 342      16.079   5.762  21.445  1.00 93.82           C  
ATOM   2608  O   LEU A 342      18.347   7.137  19.548  1.00 93.82           O  
ATOM   2609  CG  LEU A 342      15.976   4.831  22.654  1.00 93.82           C  
ATOM   2610  CD1 LEU A 342      14.875   3.798  22.436  1.00 93.82           C  
ATOM   2611  CD2 LEU A 342      17.313   4.146  22.917  1.00 93.82           C  
ATOM   2612  N   GLU A 343      16.516   8.411  19.746  1.00 94.96           N  
ATOM   2613  CA  GLU A 343      16.753   9.089  18.475  1.00 94.96           C  
ATOM   2614  C   GLU A 343      18.014   9.946  18.533  1.00 94.96           C  
ATOM   2615  CB  GLU A 343      15.548   9.952  18.092  1.00 94.96           C  
ATOM   2616  O   GLU A 343      18.782   9.996  17.570  1.00 94.96           O  
ATOM   2617  CG  GLU A 343      14.343   9.151  17.621  1.00 94.96           C  
ATOM   2618  CD  GLU A 343      13.119  10.011  17.351  1.00 94.96           C  
ATOM   2619  OE1 GLU A 343      12.122   9.493  16.799  1.00 94.96           O  
ATOM   2620  OE2 GLU A 343      13.157  11.214  17.694  1.00 94.96           O  
ATOM   2621  N   ARG A 344      18.158  10.615  19.635  1.00 94.53           N  
ATOM   2622  CA  ARG A 344      19.379  11.389  19.834  1.00 94.53           C  
ATOM   2623  C   ARG A 344      20.607  10.484  19.837  1.00 94.53           C  
ATOM   2624  CB  ARG A 344      19.308  12.179  21.143  1.00 94.53           C  
ATOM   2625  O   ARG A 344      21.647  10.838  19.278  1.00 94.53           O  
ATOM   2626  CG  ARG A 344      18.347  13.356  21.100  1.00 94.53           C  
ATOM   2627  CD  ARG A 344      18.506  14.259  22.315  1.00 94.53           C  
ATOM   2628  NE  ARG A 344      17.482  15.299  22.351  1.00 94.53           N  
ATOM   2629  NH1 ARG A 344      15.821  13.923  23.179  1.00 94.53           N  
ATOM   2630  NH2 ARG A 344      15.380  16.132  22.753  1.00 94.53           N  
ATOM   2631  CZ  ARG A 344      16.230  15.116  22.761  1.00 94.53           C  
ATOM   2632  N   GLN A 345      20.503   9.338  20.549  1.00 93.80           N  
ATOM   2633  CA  GLN A 345      21.590   8.365  20.573  1.00 93.80           C  
ATOM   2634  C   GLN A 345      21.883   7.834  19.172  1.00 93.80           C  
ATOM   2635  CB  GLN A 345      21.255   7.208  21.515  1.00 93.80           C  
ATOM   2636  O   GLN A 345      23.045   7.669  18.796  1.00 93.80           O  
ATOM   2637  CG  GLN A 345      21.357   7.567  22.991  1.00 93.80           C  
ATOM   2638  CD  GLN A 345      21.052   6.393  23.903  1.00 93.80           C  
ATOM   2639  NE2 GLN A 345      21.365   6.542  25.185  1.00 93.80           N  
ATOM   2640  OE1 GLN A 345      20.539   5.362  23.458  1.00 93.80           O  
ATOM   2641  N   ARG A 346      20.903   7.544  18.446  1.00 92.26           N  
ATOM   2642  CA  ARG A 346      21.083   7.083  17.073  1.00 92.26           C  
ATOM   2643  C   ARG A 346      21.793   8.137  16.230  1.00 92.26           C  
ATOM   2644  CB  ARG A 346      19.734   6.731  16.443  1.00 92.26           C  
ATOM   2645  O   ARG A 346      22.698   7.816  15.457  1.00 92.26           O  
ATOM   2646  CG  ARG A 346      19.842   6.138  15.047  1.00 92.26           C  
ATOM   2647  CD  ARG A 346      18.474   5.961  14.402  1.00 92.26           C  
ATOM   2648  NE  ARG A 346      18.567   5.914  12.946  1.00 92.26           N  
ATOM   2649  NH1 ARG A 346      16.290   6.074  12.589  1.00 92.26           N  
ATOM   2650  NH2 ARG A 346      17.726   5.918  10.809  1.00 92.26           N  
ATOM   2651  CZ  ARG A 346      17.527   5.969  12.118  1.00 92.26           C  
ATOM   2652  N   SER A 347      21.316   9.313  16.339  1.00 93.38           N  
ATOM   2653  CA  SER A 347      21.930  10.415  15.606  1.00 93.38           C  
ATOM   2654  C   SER A 347      23.396  10.585  15.988  1.00 93.38           C  
ATOM   2655  CB  SER A 347      21.173  11.719  15.864  1.00 93.38           C  
ATOM   2656  O   SER A 347      24.244  10.825  15.126  1.00 93.38           O  
ATOM   2657  OG  SER A 347      21.284  12.104  17.224  1.00 93.38           O  
ATOM   2658  N   GLU A 348      23.725  10.490  17.262  1.00 95.17           N  
ATOM   2659  CA  GLU A 348      25.096  10.577  17.754  1.00 95.17           C  
ATOM   2660  C   GLU A 348      25.960   9.455  17.184  1.00 95.17           C  
ATOM   2661  CB  GLU A 348      25.122  10.535  19.284  1.00 95.17           C  
ATOM   2662  O   GLU A 348      27.108   9.684  16.797  1.00 95.17           O  
ATOM   2663  CG  GLU A 348      24.585  11.798  19.943  1.00 95.17           C  
ATOM   2664  CD  GLU A 348      24.455  11.677  21.453  1.00 95.17           C  
ATOM   2665  OE1 GLU A 348      23.880  12.591  22.087  1.00 95.17           O  
ATOM   2666  OE2 GLU A 348      24.931  10.661  22.006  1.00 95.17           O  
ATOM   2667  N   LEU A 349      25.413   8.249  17.167  1.00 94.20           N  
ATOM   2668  CA  LEU A 349      26.134   7.111  16.606  1.00 94.20           C  
ATOM   2669  C   LEU A 349      26.360   7.296  15.109  1.00 94.20           C  
ATOM   2670  CB  LEU A 349      25.367   5.811  16.862  1.00 94.20           C  
ATOM   2671  O   LEU A 349      27.439   6.987  14.598  1.00 94.20           O  
ATOM   2672  CG  LEU A 349      25.397   5.278  18.296  1.00 94.20           C  
ATOM   2673  CD1 LEU A 349      24.494   4.056  18.425  1.00 94.20           C  
ATOM   2674  CD2 LEU A 349      26.825   4.941  18.712  1.00 94.20           C  
ATOM   2675  N   GLU A 350      25.366   7.738  14.418  1.00 94.87           N  
ATOM   2676  CA  GLU A 350      25.495   8.012  12.990  1.00 94.87           C  
ATOM   2677  C   GLU A 350      26.566   9.067  12.725  1.00 94.87           C  
ATOM   2678  CB  GLU A 350      24.155   8.465  12.405  1.00 94.87           C  
ATOM   2679  O   GLU A 350      27.359   8.934  11.791  1.00 94.87           O  
ATOM   2680  CG  GLU A 350      23.130   7.347  12.279  1.00 94.87           C  
ATOM   2681  CD  GLU A 350      21.738   7.846  11.927  1.00 94.87           C  
ATOM   2682  OE1 GLU A 350      20.811   7.015  11.793  1.00 94.87           O  
ATOM   2683  OE2 GLU A 350      21.573   9.078  11.783  1.00 94.87           O  
ATOM   2684  N   ASP A 351      26.551  10.152  13.492  1.00 94.07           N  
ATOM   2685  CA  ASP A 351      27.560  11.199  13.363  1.00 94.07           C  
ATOM   2686  C   ASP A 351      28.959  10.649  13.631  1.00 94.07           C  
ATOM   2687  CB  ASP A 351      27.258  12.356  14.318  1.00 94.07           C  
ATOM   2688  O   ASP A 351      29.910  10.987  12.924  1.00 94.07           O  
ATOM   2689  CG  ASP A 351      26.045  13.169  13.899  1.00 94.07           C  
ATOM   2690  OD1 ASP A 351      25.625  13.077  12.725  1.00 94.07           O  
ATOM   2691  OD2 ASP A 351      25.507  13.910  14.750  1.00 94.07           O  
ATOM   2692  N   ARG A 352      29.075   9.811  14.686  1.00 96.64           N  
ATOM   2693  CA  ARG A 352      30.353   9.180  14.995  1.00 96.64           C  
ATOM   2694  C   ARG A 352      30.836   8.321  13.831  1.00 96.64           C  
ATOM   2695  CB  ARG A 352      30.241   8.329  16.262  1.00 96.64           C  
ATOM   2696  O   ARG A 352      32.021   8.336  13.491  1.00 96.64           O  
ATOM   2697  CG  ARG A 352      30.219   9.139  17.549  1.00 96.64           C  
ATOM   2698  CD  ARG A 352      30.480   8.267  18.769  1.00 96.64           C  
ATOM   2699  NE  ARG A 352      30.478   9.050  20.001  1.00 96.64           N  
ATOM   2700  NH1 ARG A 352      28.209   8.839  20.377  1.00 96.64           N  
ATOM   2701  NH2 ARG A 352      29.512  10.027  21.841  1.00 96.64           N  
ATOM   2702  CZ  ARG A 352      29.400   9.304  20.737  1.00 96.64           C  
ATOM   2703  N   HIS A 353      29.929   7.538  13.285  1.00 94.51           N  
ATOM   2704  CA  HIS A 353      30.279   6.695  12.147  1.00 94.51           C  
ATOM   2705  C   HIS A 353      30.719   7.536  10.953  1.00 94.51           C  
ATOM   2706  CB  HIS A 353      29.098   5.806  11.756  1.00 94.51           C  
ATOM   2707  O   HIS A 353      31.677   7.185  10.261  1.00 94.51           O  
ATOM   2708  CG  HIS A 353      28.800   4.731  12.753  1.00 94.51           C  
ATOM   2709  CD2 HIS A 353      27.663   4.431  13.423  1.00 94.51           C  
ATOM   2710  ND1 HIS A 353      29.743   3.814  13.163  1.00 94.51           N  
ATOM   2711  CE1 HIS A 353      29.197   2.994  14.044  1.00 94.51           C  
ATOM   2712  NE2 HIS A 353      27.935   3.346  14.220  1.00 94.51           N  
ATOM   2713  N   GLN A 354      29.981   8.570  10.743  1.00 94.06           N  
ATOM   2714  CA  GLN A 354      30.347   9.455   9.642  1.00 94.06           C  
ATOM   2715  C   GLN A 354      31.740  10.042   9.847  1.00 94.06           C  
ATOM   2716  CB  GLN A 354      29.321  10.580   9.493  1.00 94.06           C  
ATOM   2717  O   GLN A 354      32.512  10.170   8.895  1.00 94.06           O  
ATOM   2718  CG  GLN A 354      27.987  10.124   8.915  1.00 94.06           C  
ATOM   2719  CD  GLN A 354      26.962  11.240   8.852  1.00 94.06           C  
ATOM   2720  NE2 GLN A 354      25.826  10.967   8.220  1.00 94.06           N  
ATOM   2721  OE1 GLN A 354      27.190  12.340   9.367  1.00 94.06           O  
ATOM   2722  N   ALA A 355      32.024  10.432  11.041  1.00 95.93           N  
ATOM   2723  CA  ALA A 355      33.352  10.946  11.366  1.00 95.93           C  
ATOM   2724  C   ALA A 355      34.422   9.881  11.147  1.00 95.93           C  
ATOM   2725  CB  ALA A 355      33.390  11.447  12.808  1.00 95.93           C  
ATOM   2726  O   ALA A 355      35.501  10.173  10.626  1.00 95.93           O  
ATOM   2727  N   ASP A 356      34.160   8.660  11.560  1.00 97.18           N  
ATOM   2728  CA  ASP A 356      35.093   7.553  11.373  1.00 97.18           C  
ATOM   2729  C   ASP A 356      35.335   7.283   9.890  1.00 97.18           C  
ATOM   2730  CB  ASP A 356      34.571   6.289  12.059  1.00 97.18           C  
ATOM   2731  O   ASP A 356      36.472   7.054   9.472  1.00 97.18           O  
ATOM   2732  CG  ASP A 356      34.624   6.372  13.575  1.00 97.18           C  
ATOM   2733  OD1 ASP A 356      35.297   7.277  14.113  1.00 97.18           O  
ATOM   2734  OD2 ASP A 356      33.988   5.523  14.237  1.00 97.18           O  
ATOM   2735  N   ILE A 357      34.283   7.266   9.147  1.00 96.05           N  
ATOM   2736  CA  ILE A 357      34.391   7.047   7.708  1.00 96.05           C  
ATOM   2737  C   ILE A 357      35.243   8.149   7.082  1.00 96.05           C  
ATOM   2738  CB  ILE A 357      33.000   6.998   7.038  1.00 96.05           C  
ATOM   2739  O   ILE A 357      36.104   7.875   6.242  1.00 96.05           O  
ATOM   2740  CG1 ILE A 357      32.236   5.747   7.484  1.00 96.05           C  
ATOM   2741  CG2 ILE A 357      33.134   7.044   5.513  1.00 96.05           C  
ATOM   2742  CD1 ILE A 357      30.776   5.726   7.052  1.00 96.05           C  
ATOM   2743  N   ALA A 358      34.981   9.360   7.478  1.00 96.39           N  
ATOM   2744  CA  ALA A 358      35.767  10.484   6.976  1.00 96.39           C  
ATOM   2745  C   ALA A 358      37.242  10.324   7.333  1.00 96.39           C  
ATOM   2746  CB  ALA A 358      35.228  11.800   7.530  1.00 96.39           C  
ATOM   2747  O   ALA A 358      38.119  10.599   6.510  1.00 96.39           O  
ATOM   2748  N   SER A 359      37.528   9.917   8.582  1.00 97.57           N  
ATOM   2749  CA  SER A 359      38.897   9.679   9.029  1.00 97.57           C  
ATOM   2750  C   SER A 359      39.566   8.587   8.202  1.00 97.57           C  
ATOM   2751  CB  SER A 359      38.919   9.296  10.509  1.00 97.57           C  
ATOM   2752  O   SER A 359      40.727   8.721   7.810  1.00 97.57           O  
ATOM   2753  OG  SER A 359      38.382   7.999  10.701  1.00 97.57           O  
ATOM   2754  N   TYR A 360      38.850   7.448   7.958  1.00 97.00           N  
ATOM   2755  CA  TYR A 360      39.379   6.368   7.134  1.00 97.00           C  
ATOM   2756  C   TYR A 360      39.599   6.834   5.699  1.00 97.00           C  
ATOM   2757  CB  TYR A 360      38.433   5.164   7.153  1.00 97.00           C  
ATOM   2758  O   TYR A 360      40.584   6.457   5.061  1.00 97.00           O  
ATOM   2759  CG  TYR A 360      38.381   4.453   8.483  1.00 97.00           C  
ATOM   2760  CD1 TYR A 360      39.551   4.065   9.134  1.00 97.00           C  
ATOM   2761  CD2 TYR A 360      37.164   4.168   9.092  1.00 97.00           C  
ATOM   2762  CE1 TYR A 360      39.508   3.408  10.359  1.00 97.00           C  
ATOM   2763  CE2 TYR A 360      37.110   3.511  10.318  1.00 97.00           C  
ATOM   2764  OH  TYR A 360      38.236   2.487  12.156  1.00 97.00           O  
ATOM   2765  CZ  TYR A 360      38.285   3.137  10.942  1.00 97.00           C  
ATOM   2766  N   GLN A 361      38.759   7.646   5.180  1.00 97.28           N  
ATOM   2767  CA  GLN A 361      38.917   8.177   3.830  1.00 97.28           C  
ATOM   2768  C   GLN A 361      40.151   9.069   3.731  1.00 97.28           C  
ATOM   2769  CB  GLN A 361      37.670   8.958   3.411  1.00 97.28           C  
ATOM   2770  O   GLN A 361      40.879   9.023   2.736  1.00 97.28           O  
ATOM   2771  CG  GLN A 361      36.471   8.076   3.090  1.00 97.28           C  
ATOM   2772  CD  GLN A 361      35.318   8.851   2.481  1.00 97.28           C  
ATOM   2773  NE2 GLN A 361      34.378   8.136   1.873  1.00 97.28           N  
ATOM   2774  OE1 GLN A 361      35.272  10.083   2.558  1.00 97.28           O  
ATOM   2775  N   GLU A 362      40.321   9.908   4.717  1.00 97.48           N  
ATOM   2776  CA  GLU A 362      41.524  10.733   4.776  1.00 97.48           C  
ATOM   2777  C   GLU A 362      42.781   9.871   4.848  1.00 97.48           C  
ATOM   2778  CB  GLU A 362      41.467  11.682   5.976  1.00 97.48           C  
ATOM   2779  O   GLU A 362      43.788  10.179   4.208  1.00 97.48           O  
ATOM   2780  CG  GLU A 362      40.448  12.802   5.826  1.00 97.48           C  
ATOM   2781  CD  GLU A 362      40.253  13.610   7.100  1.00 97.48           C  
ATOM   2782  OE1 GLU A 362      39.348  14.475   7.137  1.00 97.48           O  
ATOM   2783  OE2 GLU A 362      41.012  13.377   8.067  1.00 97.48           O  
ATOM   2784  N   ALA A 363      42.736   8.823   5.676  1.00 97.97           N  
ATOM   2785  CA  ALA A 363      43.863   7.901   5.793  1.00 97.97           C  
ATOM   2786  C   ALA A 363      44.158   7.224   4.457  1.00 97.97           C  
ATOM   2787  CB  ALA A 363      43.585   6.853   6.867  1.00 97.97           C  
ATOM   2788  O   ALA A 363      45.320   7.089   4.066  1.00 97.97           O  
ATOM   2789  N   ILE A 364      43.159   6.822   3.780  1.00 96.31           N  
ATOM   2790  CA  ILE A 364      43.323   6.187   2.476  1.00 96.31           C  
ATOM   2791  C   ILE A 364      43.944   7.178   1.494  1.00 96.31           C  
ATOM   2792  CB  ILE A 364      41.976   5.663   1.929  1.00 96.31           C  
ATOM   2793  O   ILE A 364      44.852   6.824   0.737  1.00 96.31           O  
ATOM   2794  CG1 ILE A 364      41.481   4.482   2.771  1.00 96.31           C  
ATOM   2795  CG2 ILE A 364      42.109   5.269   0.455  1.00 96.31           C  
ATOM   2796  CD1 ILE A 364      40.061   4.041   2.444  1.00 96.31           C  
ATOM   2797  N   GLN A 365      43.477   8.363   1.532  1.00 97.78           N  
ATOM   2798  CA  GLN A 365      44.004   9.394   0.644  1.00 97.78           C  
ATOM   2799  C   GLN A 365      45.475   9.673   0.936  1.00 97.78           C  
ATOM   2800  CB  GLN A 365      43.189  10.683   0.774  1.00 97.78           C  
ATOM   2801  O   GLN A 365      46.273   9.856   0.014  1.00 97.78           O  
ATOM   2802  CG  GLN A 365      41.788  10.586   0.186  1.00 97.78           C  
ATOM   2803  CD  GLN A 365      40.977  11.852   0.392  1.00 97.78           C  
ATOM   2804  NE2 GLN A 365      39.687  11.786   0.081  1.00 97.78           N  
ATOM   2805  OE1 GLN A 365      41.505  12.880   0.827  1.00 97.78           O  
ATOM   2806  N   GLN A 366      45.786   9.765   2.200  1.00 98.23           N  
ATOM   2807  CA  GLN A 366      47.170   9.972   2.614  1.00 98.23           C  
ATOM   2808  C   GLN A 366      48.065   8.837   2.125  1.00 98.23           C  
ATOM   2809  CB  GLN A 366      47.263  10.096   4.135  1.00 98.23           C  
ATOM   2810  O   GLN A 366      49.167   9.079   1.628  1.00 98.23           O  
ATOM   2811  CG  GLN A 366      46.732  11.416   4.678  1.00 98.23           C  
ATOM   2812  CD  GLN A 366      46.756  11.480   6.194  1.00 98.23           C  
ATOM   2813  NE2 GLN A 366      46.468  12.655   6.742  1.00 98.23           N  
ATOM   2814  OE1 GLN A 366      47.029  10.480   6.866  1.00 98.23           O  
ATOM   2815  N   LEU A 367      47.618   7.628   2.305  1.00 97.90           N  
ATOM   2816  CA  LEU A 367      48.384   6.468   1.864  1.00 97.90           C  
ATOM   2817  C   LEU A 367      48.506   6.444   0.344  1.00 97.90           C  
ATOM   2818  CB  LEU A 367      47.729   5.174   2.355  1.00 97.90           C  
ATOM   2819  O   LEU A 367      49.564   6.106  -0.193  1.00 97.90           O  
ATOM   2820  CG  LEU A 367      47.878   4.862   3.845  1.00 97.90           C  
ATOM   2821  CD1 LEU A 367      47.040   3.644   4.217  1.00 97.90           C  
ATOM   2822  CD2 LEU A 367      49.343   4.639   4.200  1.00 97.90           C  
ATOM   2823  N   ASP A 368      47.455   6.763  -0.369  1.00 97.67           N  
ATOM   2824  CA  ASP A 368      47.489   6.849  -1.825  1.00 97.67           C  
ATOM   2825  C   ASP A 368      48.490   7.905  -2.290  1.00 97.67           C  
ATOM   2826  CB  ASP A 368      46.098   7.164  -2.378  1.00 97.67           C  
ATOM   2827  O   ASP A 368      49.221   7.691  -3.259  1.00 97.67           O  
ATOM   2828  CG  ASP A 368      45.180   5.954  -2.399  1.00 97.67           C  
ATOM   2829  OD1 ASP A 368      45.681   4.809  -2.415  1.00 97.67           O  
ATOM   2830  OD2 ASP A 368      43.945   6.148  -2.403  1.00 97.67           O  
ATOM   2831  N   ALA A 369      48.504   9.003  -1.606  1.00 97.58           N  
ATOM   2832  CA  ALA A 369      49.456  10.065  -1.921  1.00 97.58           C  
ATOM   2833  C   ALA A 369      50.891   9.604  -1.684  1.00 97.58           C  
ATOM   2834  CB  ALA A 369      49.157  11.311  -1.090  1.00 97.58           C  
ATOM   2835  O   ALA A 369      51.781   9.886  -2.490  1.00 97.58           O  
ATOM   2836  N   GLU A 370      51.134   8.943  -0.530  1.00 97.92           N  
ATOM   2837  CA  GLU A 370      52.457   8.407  -0.225  1.00 97.92           C  
ATOM   2838  C   GLU A 370      52.894   7.386  -1.272  1.00 97.92           C  
ATOM   2839  CB  GLU A 370      52.471   7.771   1.168  1.00 97.92           C  
ATOM   2840  O   GLU A 370      54.065   7.343  -1.653  1.00 97.92           O  
ATOM   2841  CG  GLU A 370      52.341   8.775   2.304  1.00 97.92           C  
ATOM   2842  CD  GLU A 370      52.312   8.126   3.678  1.00 97.92           C  
ATOM   2843  OE1 GLU A 370      52.137   8.847   4.687  1.00 97.92           O  
ATOM   2844  OE2 GLU A 370      52.467   6.886   3.747  1.00 97.92           O  
ATOM   2845  N   LEU A 371      51.974   6.540  -1.675  1.00 97.98           N  
ATOM   2846  CA  LEU A 371      52.277   5.552  -2.705  1.00 97.98           C  
ATOM   2847  C   LEU A 371      52.646   6.232  -4.019  1.00 97.98           C  
ATOM   2848  CB  LEU A 371      51.084   4.617  -2.918  1.00 97.98           C  
ATOM   2849  O   LEU A 371      53.603   5.830  -4.684  1.00 97.98           O  
ATOM   2850  CG  LEU A 371      51.393   3.255  -3.542  1.00 97.98           C  
ATOM   2851  CD1 LEU A 371      50.587   2.160  -2.852  1.00 97.98           C  
ATOM   2852  CD2 LEU A 371      51.105   3.276  -5.040  1.00 97.98           C  
ATOM   2853  N   ARG A 372      51.887   7.180  -4.387  1.00 98.09           N  
ATOM   2854  CA  ARG A 372      52.186   7.946  -5.592  1.00 98.09           C  
ATOM   2855  C   ARG A 372      53.537   8.644  -5.476  1.00 98.09           C  
ATOM   2856  CB  ARG A 372      51.086   8.975  -5.862  1.00 98.09           C  
ATOM   2857  O   ARG A 372      54.308   8.679  -6.437  1.00 98.09           O  
ATOM   2858  CG  ARG A 372      49.775   8.366  -6.333  1.00 98.09           C  
ATOM   2859  CD  ARG A 372      48.775   9.435  -6.752  1.00 98.09           C  
ATOM   2860  NE  ARG A 372      47.431   8.884  -6.908  1.00 98.09           N  
ATOM   2861  NH1 ARG A 372      46.811   9.228  -4.709  1.00 98.09           N  
ATOM   2862  NH2 ARG A 372      45.336   8.280  -6.186  1.00 98.09           N  
ATOM   2863  CZ  ARG A 372      46.529   8.799  -5.934  1.00 98.09           C  
ATOM   2864  N   ASN A 373      53.758   9.247  -4.373  1.00 98.02           N  
ATOM   2865  CA  ASN A 373      55.025   9.923  -4.117  1.00 98.02           C  
ATOM   2866  C   ASN A 373      56.206   8.963  -4.234  1.00 98.02           C  
ATOM   2867  CB  ASN A 373      55.013  10.584  -2.738  1.00 98.02           C  
ATOM   2868  O   ASN A 373      57.225   9.297  -4.840  1.00 98.02           O  
ATOM   2869  CG  ASN A 373      56.230  11.455  -2.496  1.00 98.02           C  
ATOM   2870  ND2 ASN A 373      56.730  11.447  -1.267  1.00 98.02           N  
ATOM   2871  OD1 ASN A 373      56.716  12.130  -3.408  1.00 98.02           O  
ATOM   2872  N   THR A 374      56.142   7.742  -3.630  1.00 96.84           N  
ATOM   2873  CA  THR A 374      57.206   6.745  -3.693  1.00 96.84           C  
ATOM   2874  C   THR A 374      57.417   6.271  -5.128  1.00 96.84           C  
ATOM   2875  CB  THR A 374      56.893   5.537  -2.790  1.00 96.84           C  
ATOM   2876  O   THR A 374      58.554   6.057  -5.555  1.00 96.84           O  
ATOM   2877  CG2 THR A 374      56.774   5.959  -1.329  1.00 96.84           C  
ATOM   2878  OG1 THR A 374      55.658   4.944  -3.207  1.00 96.84           O  
ATOM   2879  N   LYS A 375      56.364   6.079  -5.818  1.00 97.51           N  
ATOM   2880  CA  LYS A 375      56.476   5.707  -7.225  1.00 97.51           C  
ATOM   2881  C   LYS A 375      57.218   6.779  -8.019  1.00 97.51           C  
ATOM   2882  CB  LYS A 375      55.092   5.471  -7.831  1.00 97.51           C  
ATOM   2883  O   LYS A 375      58.057   6.463  -8.866  1.00 97.51           O  
ATOM   2884  CG  LYS A 375      54.429   4.179  -7.374  1.00 97.51           C  
ATOM   2885  CD  LYS A 375      53.082   3.971  -8.054  1.00 97.51           C  
ATOM   2886  CE  LYS A 375      52.409   2.690  -7.583  1.00 97.51           C  
ATOM   2887  NZ  LYS A 375      51.026   2.556  -8.132  1.00 97.51           N  
ATOM   2888  N   TRP A 376      56.815   8.019  -7.780  1.00 97.32           N  
ATOM   2889  CA  TRP A 376      57.481   9.136  -8.441  1.00 97.32           C  
ATOM   2890  C   TRP A 376      58.966   9.166  -8.095  1.00 97.32           C  
ATOM   2891  CB  TRP A 376      56.825  10.463  -8.048  1.00 97.32           C  
ATOM   2892  O   TRP A 376      59.808   9.399  -8.965  1.00 97.32           O  
ATOM   2893  CG  TRP A 376      56.129  11.157  -9.180  1.00 97.32           C  
ATOM   2894  CD1 TRP A 376      54.783  11.205  -9.415  1.00 97.32           C  
ATOM   2895  CD2 TRP A 376      56.747  11.899 -10.236  1.00 97.32           C  
ATOM   2896  CE2 TRP A 376      55.714  12.370 -11.076  1.00 97.32           C  
ATOM   2897  CE3 TRP A 376      58.076  12.212 -10.553  1.00 97.32           C  
ATOM   2898  NE1 TRP A 376      54.527  11.934 -10.553  1.00 97.32           N  
ATOM   2899  CH2 TRP A 376      57.278  13.431 -12.502  1.00 97.32           C  
ATOM   2900  CZ2 TRP A 376      55.969  13.139 -12.214  1.00 97.32           C  
ATOM   2901  CZ3 TRP A 376      58.328  12.977 -11.686  1.00 97.32           C  
ATOM   2902  N   GLU A 377      59.303   8.972  -6.834  1.00 97.32           N  
ATOM   2903  CA  GLU A 377      60.689   8.941  -6.378  1.00 97.32           C  
ATOM   2904  C   GLU A 377      61.458   7.792  -7.024  1.00 97.32           C  
ATOM   2905  CB  GLU A 377      60.751   8.824  -4.853  1.00 97.32           C  
ATOM   2906  O   GLU A 377      62.619   7.953  -7.407  1.00 97.32           O  
ATOM   2907  CG  GLU A 377      60.374  10.104  -4.121  1.00 97.32           C  
ATOM   2908  CD  GLU A 377      60.289   9.931  -2.613  1.00 97.32           C  
ATOM   2909  OE1 GLU A 377      59.927  10.901  -1.910  1.00 97.32           O  
ATOM   2910  OE2 GLU A 377      60.589   8.815  -2.131  1.00 97.32           O  
ATOM   2911  N   MET A 378      60.798   6.660  -7.077  1.00 96.91           N  
ATOM   2912  CA  MET A 378      61.433   5.518  -7.728  1.00 96.91           C  
ATOM   2913  C   MET A 378      61.740   5.826  -9.189  1.00 96.91           C  
ATOM   2914  CB  MET A 378      60.541   4.278  -7.631  1.00 96.91           C  
ATOM   2915  O   MET A 378      62.827   5.515  -9.679  1.00 96.91           O  
ATOM   2916  CG  MET A 378      61.224   2.996  -8.077  1.00 96.91           C  
ATOM   2917  SD  MET A 378      60.162   1.517  -7.849  1.00 96.91           S  
ATOM   2918  CE  MET A 378      58.757   1.966  -8.906  1.00 96.91           C  
ATOM   2919  N   ALA A 379      60.751   6.363  -9.881  1.00 96.24           N  
ATOM   2920  CA  ALA A 379      60.951   6.747 -11.276  1.00 96.24           C  
ATOM   2921  C   ALA A 379      62.084   7.760 -11.408  1.00 96.24           C  
ATOM   2922  CB  ALA A 379      59.661   7.315 -11.862  1.00 96.24           C  
ATOM   2923  O   ALA A 379      62.896   7.676 -12.333  1.00 96.24           O  
ATOM   2924  N   ALA A 380      62.094   8.729 -10.537  1.00 96.78           N  
ATOM   2925  CA  ALA A 380      63.146   9.742 -10.537  1.00 96.78           C  
ATOM   2926  C   ALA A 380      64.518   9.108 -10.328  1.00 96.78           C  
ATOM   2927  CB  ALA A 380      62.877  10.788  -9.458  1.00 96.78           C  
ATOM   2928  O   ALA A 380      65.488   9.478 -10.994  1.00 96.78           O  
ATOM   2929  N   GLN A 381      64.649   8.186  -9.378  1.00 96.49           N  
ATOM   2930  CA  GLN A 381      65.907   7.494  -9.119  1.00 96.49           C  
ATOM   2931  C   GLN A 381      66.355   6.693 -10.338  1.00 96.49           C  
ATOM   2932  CB  GLN A 381      65.774   6.573  -7.905  1.00 96.49           C  
ATOM   2933  O   GLN A 381      67.545   6.650 -10.656  1.00 96.49           O  
ATOM   2934  CG  GLN A 381      65.670   7.314  -6.579  1.00 96.49           C  
ATOM   2935  CD  GLN A 381      65.652   6.379  -5.384  1.00 96.49           C  
ATOM   2936  NE2 GLN A 381      65.937   6.919  -4.204  1.00 96.49           N  
ATOM   2937  OE1 GLN A 381      65.382   5.181  -5.520  1.00 96.49           O  
ATOM   2938  N   LEU A 382      65.404   6.027 -11.042  1.00 97.04           N  
ATOM   2939  CA  LEU A 382      65.732   5.256 -12.235  1.00 97.04           C  
ATOM   2940  C   LEU A 382      66.270   6.162 -13.338  1.00 97.04           C  
ATOM   2941  CB  LEU A 382      64.501   4.496 -12.738  1.00 97.04           C  
ATOM   2942  O   LEU A 382      67.188   5.780 -14.068  1.00 97.04           O  
ATOM   2943  CG  LEU A 382      64.063   3.289 -11.907  1.00 97.04           C  
ATOM   2944  CD1 LEU A 382      62.745   2.733 -12.435  1.00 97.04           C  
ATOM   2945  CD2 LEU A 382      65.145   2.214 -11.915  1.00 97.04           C  
ATOM   2946  N   ARG A 383      65.694   7.349 -13.388  1.00 97.00           N  
ATOM   2947  CA  ARG A 383      66.172   8.320 -14.367  1.00 97.00           C  
ATOM   2948  C   ARG A 383      67.573   8.810 -14.013  1.00 97.00           C  
ATOM   2949  CB  ARG A 383      65.211   9.507 -14.461  1.00 97.00           C  
ATOM   2950  O   ARG A 383      68.433   8.929 -14.888  1.00 97.00           O  
ATOM   2951  CG  ARG A 383      65.413  10.366 -15.699  1.00 97.00           C  
ATOM   2952  CD  ARG A 383      64.466  11.558 -15.718  1.00 97.00           C  
ATOM   2953  NE  ARG A 383      63.105  11.159 -16.063  1.00 97.00           N  
ATOM   2954  NH1 ARG A 383      62.165  11.902 -14.088  1.00 97.00           N  
ATOM   2955  NH2 ARG A 383      60.849  10.931 -15.694  1.00 97.00           N  
ATOM   2956  CZ  ARG A 383      62.043  11.331 -15.281  1.00 97.00           C  
ATOM   2957  N   GLU A 384      67.802   9.160 -12.782  1.00 96.38           N  
ATOM   2958  CA  GLU A 384      69.114   9.607 -12.324  1.00 96.38           C  
ATOM   2959  C   GLU A 384      70.164   8.515 -12.505  1.00 96.38           C  
ATOM   2960  CB  GLU A 384      69.052  10.039 -10.856  1.00 96.38           C  
ATOM   2961  O   GLU A 384      71.313   8.801 -12.847  1.00 96.38           O  
ATOM   2962  CG  GLU A 384      68.259  11.317 -10.624  1.00 96.38           C  
ATOM   2963  CD  GLU A 384      68.056  11.638  -9.152  1.00 96.38           C  
ATOM   2964  OE1 GLU A 384      67.263  12.554  -8.835  1.00 96.38           O  
ATOM   2965  OE2 GLU A 384      68.694  10.969  -8.310  1.00 96.38           O  
ATOM   2966  N   TYR A 385      69.819   7.246 -12.210  1.00 97.11           N  
ATOM   2967  CA  TYR A 385      70.719   6.113 -12.399  1.00 97.11           C  
ATOM   2968  C   TYR A 385      71.114   5.969 -13.864  1.00 97.11           C  
ATOM   2969  CB  TYR A 385      70.066   4.819 -11.904  1.00 97.11           C  
ATOM   2970  O   TYR A 385      72.283   5.735 -14.178  1.00 97.11           O  
ATOM   2971  CG  TYR A 385      70.703   4.256 -10.656  1.00 97.11           C  
ATOM   2972  CD1 TYR A 385      71.847   3.465 -10.731  1.00 97.11           C  
ATOM   2973  CD2 TYR A 385      70.162   4.514  -9.401  1.00 97.11           C  
ATOM   2974  CE1 TYR A 385      72.436   2.942  -9.584  1.00 97.11           C  
ATOM   2975  CE2 TYR A 385      70.743   3.997  -8.248  1.00 97.11           C  
ATOM   2976  OH  TYR A 385      72.457   2.700  -7.211  1.00 97.11           O  
ATOM   2977  CZ  TYR A 385      71.878   3.214  -8.349  1.00 97.11           C  
ATOM   2978  N   GLN A 386      70.167   6.046 -14.761  1.00 96.99           N  
ATOM   2979  CA  GLN A 386      70.466   6.001 -16.188  1.00 96.99           C  
ATOM   2980  C   GLN A 386      71.401   7.137 -16.591  1.00 96.99           C  
ATOM   2981  CB  GLN A 386      69.177   6.066 -17.009  1.00 96.99           C  
ATOM   2982  O   GLN A 386      72.322   6.938 -17.387  1.00 96.99           O  
ATOM   2983  CG  GLN A 386      69.392   5.884 -18.506  1.00 96.99           C  
ATOM   2984  CD  GLN A 386      69.976   4.528 -18.854  1.00 96.99           C  
ATOM   2985  NE2 GLN A 386      71.085   4.531 -19.586  1.00 96.99           N  
ATOM   2986  OE1 GLN A 386      69.436   3.487 -18.468  1.00 96.99           O  
ATOM   2987  N   ASP A 387      71.152   8.323 -16.129  1.00 96.10           N  
ATOM   2988  CA  ASP A 387      71.997   9.481 -16.403  1.00 96.10           C  
ATOM   2989  C   ASP A 387      73.422   9.250 -15.907  1.00 96.10           C  
ATOM   2990  CB  ASP A 387      71.411  10.738 -15.756  1.00 96.10           C  
ATOM   2991  O   ASP A 387      74.387   9.587 -16.596  1.00 96.10           O  
ATOM   2992  CG  ASP A 387      70.152  11.229 -16.447  1.00 96.10           C  
ATOM   2993  OD1 ASP A 387      69.862  10.780 -17.577  1.00 96.10           O  
ATOM   2994  OD2 ASP A 387      69.445  12.075 -15.858  1.00 96.10           O  
ATOM   2995  N   LEU A 388      73.495   8.676 -14.706  1.00 96.49           N  
ATOM   2996  CA  LEU A 388      74.801   8.357 -14.138  1.00 96.49           C  
ATOM   2997  C   LEU A 388      75.515   7.301 -14.975  1.00 96.49           C  
ATOM   2998  CB  LEU A 388      74.652   7.868 -12.695  1.00 96.49           C  
ATOM   2999  O   LEU A 388      76.726   7.385 -15.186  1.00 96.49           O  
ATOM   3000  CG  LEU A 388      75.947   7.708 -11.897  1.00 96.49           C  
ATOM   3001  CD1 LEU A 388      76.711   9.027 -11.857  1.00 96.49           C  
ATOM   3002  CD2 LEU A 388      75.648   7.215 -10.485  1.00 96.49           C  
ATOM   3003  N   LEU A 389      74.853   6.282 -15.419  1.00 96.37           N  
ATOM   3004  CA  LEU A 389      75.420   5.250 -16.279  1.00 96.37           C  
ATOM   3005  C   LEU A 389      75.955   5.853 -17.573  1.00 96.37           C  
ATOM   3006  CB  LEU A 389      74.371   4.180 -16.596  1.00 96.37           C  
ATOM   3007  O   LEU A 389      77.025   5.466 -18.048  1.00 96.37           O  
ATOM   3008  CG  LEU A 389      74.889   2.892 -17.237  1.00 96.37           C  
ATOM   3009  CD1 LEU A 389      74.630   1.702 -16.319  1.00 96.37           C  
ATOM   3010  CD2 LEU A 389      74.241   2.674 -18.600  1.00 96.37           C  
ATOM   3011  N   ASN A 390      75.134   6.782 -18.152  1.00 95.70           N  
ATOM   3012  CA  ASN A 390      75.574   7.467 -19.363  1.00 95.70           C  
ATOM   3013  C   ASN A 390      76.863   8.249 -19.129  1.00 95.70           C  
ATOM   3014  CB  ASN A 390      74.475   8.396 -19.883  1.00 95.70           C  
ATOM   3015  O   ASN A 390      77.762   8.239 -19.972  1.00 95.70           O  
ATOM   3016  CG  ASN A 390      73.293   7.640 -20.457  1.00 95.70           C  
ATOM   3017  ND2 ASN A 390      72.149   8.308 -20.546  1.00 95.70           N  
ATOM   3018  OD1 ASN A 390      73.407   6.466 -20.817  1.00 95.70           O  
ATOM   3019  N   VAL A 391      76.988   9.019 -17.978  1.00 96.31           N  
ATOM   3020  CA  VAL A 391      78.187   9.777 -17.635  1.00 96.31           C  
ATOM   3021  C   VAL A 391      79.359   8.823 -17.422  1.00 96.31           C  
ATOM   3022  CB  VAL A 391      77.969  10.644 -16.375  1.00 96.31           C  
ATOM   3023  O   VAL A 391      80.483   9.105 -17.845  1.00 96.31           O  
ATOM   3024  CG1 VAL A 391      79.287  11.259 -15.908  1.00 96.31           C  
ATOM   3025  CG2 VAL A 391      76.935  11.734 -16.650  1.00 96.31           C  
ATOM   3026  N   LYS A 392      79.104   7.607 -16.772  1.00 96.20           N  
ATOM   3027  CA  LYS A 392      80.157   6.623 -16.542  1.00 96.20           C  
ATOM   3028  C   LYS A 392      80.706   6.087 -17.861  1.00 96.20           C  
ATOM   3029  CB  LYS A 392      79.635   5.469 -15.685  1.00 96.20           C  
ATOM   3030  O   LYS A 392      81.920   5.944 -18.022  1.00 96.20           O  
ATOM   3031  CG  LYS A 392      80.689   4.425 -15.345  1.00 96.20           C  
ATOM   3032  CD  LYS A 392      80.132   3.011 -15.458  1.00 96.20           C  
ATOM   3033  CE  LYS A 392      81.189   1.965 -15.132  1.00 96.20           C  
ATOM   3034  NZ  LYS A 392      80.656   0.577 -15.269  1.00 96.20           N  
ATOM   3035  N   MET A 393      79.825   5.791 -18.802  1.00 94.80           N  
ATOM   3036  CA  MET A 393      80.242   5.291 -20.109  1.00 94.80           C  
ATOM   3037  C   MET A 393      81.080   6.330 -20.847  1.00 94.80           C  
ATOM   3038  CB  MET A 393      79.025   4.906 -20.952  1.00 94.80           C  
ATOM   3039  O   MET A 393      82.075   5.988 -21.489  1.00 94.80           O  
ATOM   3040  CG  MET A 393      78.436   3.551 -20.595  1.00 94.80           C  
ATOM   3041  SD  MET A 393      77.046   3.077 -21.696  1.00 94.80           S  
ATOM   3042  CE  MET A 393      77.921   2.953 -23.281  1.00 94.80           C  
ATOM   3043  N   ALA A 394      80.538   7.660 -20.708  1.00 95.03           N  
ATOM   3044  CA  ALA A 394      81.265   8.766 -21.327  1.00 95.03           C  
ATOM   3045  C   ALA A 394      82.671   8.890 -20.748  1.00 95.03           C  
ATOM   3046  CB  ALA A 394      80.500  10.074 -21.144  1.00 95.03           C  
ATOM   3047  O   ALA A 394      83.635   9.111 -21.485  1.00 95.03           O  
ATOM   3048  N   LEU A 395      82.854   8.706 -19.497  1.00 94.90           N  
ATOM   3049  CA  LEU A 395      84.156   8.795 -18.846  1.00 94.90           C  
ATOM   3050  C   LEU A 395      85.043   7.619 -19.241  1.00 94.90           C  
ATOM   3051  CB  LEU A 395      83.992   8.838 -17.324  1.00 94.90           C  
ATOM   3052  O   LEU A 395      86.253   7.779 -19.413  1.00 94.90           O  
ATOM   3053  CG  LEU A 395      83.456  10.144 -16.737  1.00 94.90           C  
ATOM   3054  CD1 LEU A 395      83.228   9.996 -15.236  1.00 94.90           C  
ATOM   3055  CD2 LEU A 395      84.414  11.294 -17.026  1.00 94.90           C  
ATOM   3056  N   ASP A 396      84.417   6.380 -19.360  1.00 95.15           N  
ATOM   3057  CA  ASP A 396      85.185   5.205 -19.759  1.00 95.15           C  
ATOM   3058  C   ASP A 396      85.785   5.389 -21.151  1.00 95.15           C  
ATOM   3059  CB  ASP A 396      84.306   3.952 -19.727  1.00 95.15           C  
ATOM   3060  O   ASP A 396      86.918   4.973 -21.405  1.00 95.15           O  
ATOM   3061  CG  ASP A 396      84.083   3.421 -18.322  1.00 95.15           C  
ATOM   3062  OD1 ASP A 396      84.917   3.687 -17.429  1.00 95.15           O  
ATOM   3063  OD2 ASP A 396      83.065   2.728 -18.106  1.00 95.15           O  
ATOM   3064  N   ILE A 397      84.987   5.993 -22.114  1.00 93.87           N  
ATOM   3065  CA  ILE A 397      85.471   6.285 -23.459  1.00 93.87           C  
ATOM   3066  C   ILE A 397      86.598   7.312 -23.390  1.00 93.87           C  
ATOM   3067  CB  ILE A 397      84.333   6.798 -24.370  1.00 93.87           C  
ATOM   3068  O   ILE A 397      87.595   7.198 -24.108  1.00 93.87           O  
ATOM   3069  CG1 ILE A 397      83.282   5.701 -24.581  1.00 93.87           C  
ATOM   3070  CG2 ILE A 397      84.892   7.286 -25.710  1.00 93.87           C  
ATOM   3071  CD1 ILE A 397      82.008   6.187 -25.259  1.00 93.87           C  
ATOM   3072  N   GLU A 398      86.513   8.348 -22.484  1.00 94.12           N  
ATOM   3073  CA  GLU A 398      87.522   9.390 -22.324  1.00 94.12           C  
ATOM   3074  C   GLU A 398      88.819   8.820 -21.756  1.00 94.12           C  
ATOM   3075  CB  GLU A 398      87.000  10.510 -21.420  1.00 94.12           C  
ATOM   3076  O   GLU A 398      89.909   9.164 -22.218  1.00 94.12           O  
ATOM   3077  CG  GLU A 398      85.968  11.408 -22.087  1.00 94.12           C  
ATOM   3078  CD  GLU A 398      85.455  12.511 -21.176  1.00 94.12           C  
ATOM   3079  OE1 GLU A 398      84.577  13.294 -21.606  1.00 94.12           O  
ATOM   3080  OE2 GLU A 398      85.935  12.594 -20.023  1.00 94.12           O  
ATOM   3081  N   ILE A 399      88.636   7.977 -20.783  1.00 91.01           N  
ATOM   3082  CA  ILE A 399      89.807   7.350 -20.180  1.00 91.01           C  
ATOM   3083  C   ILE A 399      90.505   6.463 -21.209  1.00 91.01           C  
ATOM   3084  CB  ILE A 399      89.426   6.524 -18.931  1.00 91.01           C  
ATOM   3085  O   ILE A 399      91.736   6.444 -21.288  1.00 91.01           O  
ATOM   3086  CG1 ILE A 399      88.951   7.448 -17.804  1.00 91.01           C  
ATOM   3087  CG2 ILE A 399      90.605   5.662 -18.473  1.00 91.01           C  
ATOM   3088  CD1 ILE A 399      88.343   6.715 -16.616  1.00 91.01           C  
ATOM   3089  N   ALA A 400      89.655   5.657 -21.928  1.00 93.64           N  
ATOM   3090  CA  ALA A 400      90.215   4.805 -22.973  1.00 93.64           C  
ATOM   3091  C   ALA A 400      90.960   5.634 -24.016  1.00 93.64           C  
ATOM   3092  CB  ALA A 400      89.113   3.984 -23.638  1.00 93.64           C  
ATOM   3093  O   ALA A 400      92.016   5.225 -24.504  1.00 93.64           O  
ATOM   3094  N   ALA A 401      90.358   6.752 -24.286  1.00 92.36           N  
ATOM   3095  CA  ALA A 401      90.998   7.663 -25.232  1.00 92.36           C  
ATOM   3096  C   ALA A 401      92.319   8.190 -24.678  1.00 92.36           C  
ATOM   3097  CB  ALA A 401      90.065   8.823 -25.568  1.00 92.36           C  
ATOM   3098  O   ALA A 401      93.312   8.279 -25.404  1.00 92.36           O  
ATOM   3099  N   TYR A 402      92.261   8.692 -23.350  1.00 92.08           N  
ATOM   3100  CA  TYR A 402      93.491   9.168 -22.728  1.00 92.08           C  
ATOM   3101  C   TYR A 402      94.517   8.046 -22.618  1.00 92.08           C  
ATOM   3102  CB  TYR A 402      93.202   9.749 -21.341  1.00 92.08           C  
ATOM   3103  O   TYR A 402      95.715   8.272 -22.802  1.00 92.08           O  
ATOM   3104  CG  TYR A 402      92.566  11.117 -21.376  1.00 92.08           C  
ATOM   3105  CD1 TYR A 402      93.274  12.224 -21.838  1.00 92.08           C  
ATOM   3106  CD2 TYR A 402      91.257  11.306 -20.946  1.00 92.08           C  
ATOM   3107  CE1 TYR A 402      92.692  13.487 -21.871  1.00 92.08           C  
ATOM   3108  CE2 TYR A 402      90.665  12.564 -20.974  1.00 92.08           C  
ATOM   3109  OH  TYR A 402      90.808  14.895 -21.468  1.00 92.08           O  
ATOM   3110  CZ  TYR A 402      91.389  13.647 -21.438  1.00 92.08           C  
ATOM   3111  N   ARG A 403      94.147   6.844 -22.225  1.00 91.75           N  
ATOM   3112  CA  ARG A 403      95.055   5.703 -22.170  1.00 91.75           C  
ATOM   3113  C   ARG A 403      95.744   5.488 -23.514  1.00 91.75           C  
ATOM   3114  CB  ARG A 403      94.303   4.436 -21.758  1.00 91.75           C  
ATOM   3115  O   ARG A 403      96.939   5.188 -23.563  1.00 91.75           O  
ATOM   3116  CG  ARG A 403      93.983   4.365 -20.274  1.00 91.75           C  
ATOM   3117  CD  ARG A 403      93.317   3.047 -19.903  1.00 91.75           C  
ATOM   3118  NE  ARG A 403      92.975   2.997 -18.484  1.00 91.75           N  
ATOM   3119  NH1 ARG A 403      91.378   1.343 -18.716  1.00 91.75           N  
ATOM   3120  NH2 ARG A 403      91.830   2.225 -16.649  1.00 91.75           N  
ATOM   3121  CZ  ARG A 403      92.062   2.188 -17.953  1.00 91.75           C  
ATOM   3122  N   LYS A 404      94.982   5.568 -24.737  1.00 87.46           N  
ATOM   3123  CA  LYS A 404      95.515   5.419 -26.087  1.00 87.46           C  
ATOM   3124  C   LYS A 404      96.513   6.528 -26.410  1.00 87.46           C  
ATOM   3125  CB  LYS A 404      94.383   5.418 -27.115  1.00 87.46           C  
ATOM   3126  O   LYS A 404      97.533   6.283 -27.057  1.00 87.46           O  
ATOM   3127  CG  LYS A 404      93.663   4.083 -27.242  1.00 87.46           C  
ATOM   3128  CD  LYS A 404      92.600   4.123 -28.333  1.00 87.46           C  
ATOM   3129  CE  LYS A 404      91.766   2.849 -28.348  1.00 87.46           C  
ATOM   3130  NZ  LYS A 404      90.536   3.003 -29.180  1.00 87.46           N  
ATOM   3131  N   LEU A 405      96.263   7.698 -25.964  1.00 86.45           N  
ATOM   3132  CA  LEU A 405      97.144   8.836 -26.198  1.00 86.45           C  
ATOM   3133  C   LEU A 405      98.430   8.704 -25.389  1.00 86.45           C  
ATOM   3134  CB  LEU A 405      96.436  10.146 -25.842  1.00 86.45           C  
ATOM   3135  O   LEU A 405      99.513   9.033 -25.879  1.00 86.45           O  
ATOM   3136  CG  LEU A 405      96.477  11.249 -26.900  1.00 86.45           C  
ATOM   3137  CD1 LEU A 405      95.081  11.501 -27.458  1.00 86.45           C  
ATOM   3138  CD2 LEU A 405      97.064  12.529 -26.316  1.00 86.45           C  
ATOM   3139  N   LEU A 406      98.379   8.259 -24.077  1.00 84.96           N  
ATOM   3140  CA  LEU A 406      99.560   8.128 -23.230  1.00 84.96           C  
ATOM   3141  C   LEU A 406     100.415   6.943 -23.669  1.00 84.96           C  
ATOM   3142  CB  LEU A 406      99.153   7.963 -21.764  1.00 84.96           C  
ATOM   3143  O   LEU A 406     101.642   6.983 -23.558  1.00 84.96           O  
ATOM   3144  CG  LEU A 406      98.674   9.226 -21.047  1.00 84.96           C  
ATOM   3145  CD1 LEU A 406      98.006   8.864 -19.725  1.00 84.96           C  
ATOM   3146  CD2 LEU A 406      99.837  10.186 -20.819  1.00 84.96           C  
ATOM   3147  N   GLU A 407      99.874   5.833 -24.161  1.00 78.64           N  
ATOM   3148  CA  GLU A 407     100.674   4.722 -24.668  1.00 78.64           C  
ATOM   3149  C   GLU A 407     101.424   5.116 -25.937  1.00 78.64           C  
ATOM   3150  CB  GLU A 407      99.790   3.501 -24.936  1.00 78.64           C  
ATOM   3151  O   GLU A 407     102.519   4.614 -26.198  1.00 78.64           O  
ATOM   3152  CG  GLU A 407      99.259   2.838 -23.674  1.00 78.64           C  
ATOM   3153  CD  GLU A 407      98.246   1.740 -23.954  1.00 78.64           C  
ATOM   3154  OE1 GLU A 407      97.738   1.122 -22.991  1.00 78.64           O  
ATOM   3155  OE2 GLU A 407      97.958   1.495 -25.147  1.00 78.64           O  
ATOM   3156  N   GLY A 408     100.818   5.949 -26.834  1.00 74.11           N  
ATOM   3157  CA  GLY A 408     101.564   6.433 -27.984  1.00 74.11           C  
ATOM   3158  C   GLY A 408     102.707   7.357 -27.609  1.00 74.11           C  
ATOM   3159  O   GLY A 408     103.753   7.356 -28.261  1.00 74.11           O  
ATOM   3160  N   GLU A 409     102.536   8.171 -26.556  1.00 67.63           N  
ATOM   3161  CA  GLU A 409     103.641   9.018 -26.118  1.00 67.63           C  
ATOM   3162  C   GLU A 409     104.700   8.205 -25.379  1.00 67.63           C  
ATOM   3163  CB  GLU A 409     103.130  10.151 -25.224  1.00 67.63           C  
ATOM   3164  O   GLU A 409     105.894   8.495 -25.479  1.00 67.63           O  
ATOM   3165  CG  GLU A 409     102.268  11.170 -25.955  1.00 67.63           C  
ATOM   3166  CD  GLU A 409     102.250  12.533 -25.283  1.00 67.63           C  
ATOM   3167  OE1 GLU A 409     101.867  13.528 -25.939  1.00 67.63           O  
ATOM   3168  OE2 GLU A 409     102.624  12.608 -24.092  1.00 67.63           O  
ATOM   3169  N   GLU A 410     104.325   7.236 -24.600  1.00 66.06           N  
ATOM   3170  CA  GLU A 410     105.396   6.462 -23.981  1.00 66.06           C  
ATOM   3171  C   GLU A 410     106.119   5.597 -25.010  1.00 66.06           C  
ATOM   3172  CB  GLU A 410     104.844   5.586 -22.853  1.00 66.06           C  
ATOM   3173  O   GLU A 410     107.263   5.193 -24.795  1.00 66.06           O  
ATOM   3174  CG  GLU A 410     104.362   6.372 -21.643  1.00 66.06           C  
ATOM   3175  CD  GLU A 410     103.600   5.522 -20.639  1.00 66.06           C  
ATOM   3176  OE1 GLU A 410     103.075   6.078 -19.648  1.00 66.06           O  
ATOM   3177  OE2 GLU A 410     103.528   4.290 -20.845  1.00 66.06           O  
ATOM   3178  N   CYS A 411     105.577   5.254 -26.148  1.00 62.77           N  
ATOM   3179  CA  CYS A 411     106.394   4.599 -27.164  1.00 62.77           C  
ATOM   3180  C   CYS A 411     107.312   5.600 -27.854  1.00 62.77           C  
ATOM   3181  CB  CYS A 411     105.507   3.907 -28.199  1.00 62.77           C  
ATOM   3182  O   CYS A 411     108.397   5.239 -28.313  1.00 62.77           O  
ATOM   3183  SG  CYS A 411     104.594   2.492 -27.548  1.00 62.77           S  
ATOM   3184  N   ARG A 412     107.164   6.885 -27.834  1.00 64.95           N  
ATOM   3185  CA  ARG A 412     108.162   7.796 -28.386  1.00 64.95           C  
ATOM   3186  C   ARG A 412     109.094   8.313 -27.296  1.00 64.95           C  
ATOM   3187  CB  ARG A 412     107.484   8.970 -29.096  1.00 64.95           C  
ATOM   3188  O   ARG A 412     110.285   8.519 -27.537  1.00 64.95           O  
ATOM   3189  CG  ARG A 412     106.774   8.584 -30.384  1.00 64.95           C  
ATOM   3190  CD  ARG A 412     106.313   9.809 -31.162  1.00 64.95           C  
ATOM   3191  NE  ARG A 412     105.359   9.454 -32.210  1.00 64.95           N  
ATOM   3192  NH1 ARG A 412     105.628  11.413 -33.405  1.00 64.95           N  
ATOM   3193  NH2 ARG A 412     104.174   9.803 -34.145  1.00 64.95           N  
ATOM   3194  CZ  ARG A 412     105.056  10.224 -33.251  1.00 64.95           C  
ATOM   3195  N   ILE A 413     108.616   8.394 -25.992  1.00 55.64           N  
ATOM   3196  CA  ILE A 413     109.591   8.932 -25.050  1.00 55.64           C  
ATOM   3197  C   ILE A 413     110.234   7.791 -24.265  1.00 55.64           C  
ATOM   3198  CB  ILE A 413     108.944   9.950 -24.085  1.00 55.64           C  
ATOM   3199  O   ILE A 413     109.566   7.118 -23.476  1.00 55.64           O  
ATOM   3200  CG1 ILE A 413     108.312  11.104 -24.871  1.00 55.64           C  
ATOM   3201  CG2 ILE A 413     109.974  10.471 -23.079  1.00 55.64           C  
ATOM   3202  CD1 ILE A 413     107.399  11.994 -24.038  1.00 55.64           C  
ATOM   3203  N   GLY A 414     110.597   6.534 -24.780  1.00 46.71           N  
ATOM   3204  CA  GLY A 414     111.666   5.669 -24.305  1.00 46.71           C  
ATOM   3205  C   GLY A 414     111.688   5.522 -22.796  1.00 46.71           C  
ATOM   3206  O   GLY A 414     112.043   6.461 -22.081  1.00 46.71           O  
ATOM   3207  N   PHE A 415     110.781   4.848 -22.057  1.00 49.04           N  
ATOM   3208  CA  PHE A 415     111.068   4.233 -20.766  1.00 49.04           C  
ATOM   3209  C   PHE A 415     112.218   3.240 -20.882  1.00 49.04           C  
ATOM   3210  CB  PHE A 415     109.822   3.532 -20.215  1.00 49.04           C  
ATOM   3211  O   PHE A 415     112.090   2.209 -21.547  1.00 49.04           O  
ATOM   3212  CG  PHE A 415     109.336   4.097 -18.907  1.00 49.04           C  
ATOM   3213  CD1 PHE A 415     109.729   3.531 -17.701  1.00 49.04           C  
ATOM   3214  CD2 PHE A 415     108.485   5.194 -18.885  1.00 49.04           C  
ATOM   3215  CE1 PHE A 415     109.281   4.052 -16.489  1.00 49.04           C  
ATOM   3216  CE2 PHE A 415     108.033   5.720 -17.678  1.00 49.04           C  
ATOM   3217  CZ  PHE A 415     108.431   5.147 -16.482  1.00 49.04           C  
ATOM   3218  N   GLY A 416     113.279   3.671 -21.462  1.00 41.77           N  
ATOM   3219  CA  GLY A 416     114.623   3.323 -21.028  1.00 41.77           C  
ATOM   3220  C   GLY A 416     114.655   2.652 -19.667  1.00 41.77           C  
ATOM   3221  O   GLY A 416     113.874   3.000 -18.779  1.00 41.77           O  
ATOM   3222  N   PRO A 417     115.014   1.285 -19.620  1.00 43.50           N  
ATOM   3223  CA  PRO A 417     115.314   0.345 -18.537  1.00 43.50           C  
ATOM   3224  C   PRO A 417     116.000   1.015 -17.349  1.00 43.50           C  
ATOM   3225  CB  PRO A 417     116.244  -0.674 -19.202  1.00 43.50           C  
ATOM   3226  O   PRO A 417     117.084   1.585 -17.498  1.00 43.50           O  
ATOM   3227  CG  PRO A 417     116.635  -0.044 -20.500  1.00 43.50           C  
ATOM   3228  CD  PRO A 417     115.914   1.267 -20.630  1.00 43.50           C  
ATOM   3229  N   ILE A 418     115.300   1.694 -16.494  1.00 39.90           N  
ATOM   3230  CA  ILE A 418     115.971   1.985 -15.232  1.00 39.90           C  
ATOM   3231  C   ILE A 418     115.582   0.942 -14.187  1.00 39.90           C  
ATOM   3232  CB  ILE A 418     115.630   3.405 -14.725  1.00 39.90           C  
ATOM   3233  O   ILE A 418     114.397   0.654 -14.000  1.00 39.90           O  
ATOM   3234  CG1 ILE A 418     115.859   4.437 -15.834  1.00 39.90           C  
ATOM   3235  CG2 ILE A 418     116.453   3.746 -13.479  1.00 39.90           C  
ATOM   3236  CD1 ILE A 418     115.201   5.785 -15.571  1.00 39.90           C  
ATOM   3237  N   PRO A 419     116.530   0.052 -13.765  1.00 40.35           N  
ATOM   3238  CA  PRO A 419     116.650  -0.907 -12.664  1.00 40.35           C  
ATOM   3239  C   PRO A 419     116.701  -0.232 -11.296  1.00 40.35           C  
ATOM   3240  CB  PRO A 419     117.966  -1.628 -12.967  1.00 40.35           C  
ATOM   3241  O   PRO A 419     117.555   0.627 -11.058  1.00 40.35           O  
ATOM   3242  CG  PRO A 419     118.817  -0.602 -13.643  1.00 40.35           C  
ATOM   3243  CD  PRO A 419     117.949   0.563 -14.022  1.00 40.35           C  
ATOM   3244  N   PHE A 420     115.673   0.116 -10.673  1.00 34.38           N  
ATOM   3245  CA  PHE A 420     115.735   0.345  -9.234  1.00 34.38           C  
ATOM   3246  C   PHE A 420     115.095  -0.810  -8.474  1.00 34.38           C  
ATOM   3247  CB  PHE A 420     115.045   1.662  -8.867  1.00 34.38           C  
ATOM   3248  O   PHE A 420     113.919  -1.118  -8.678  1.00 34.38           O  
ATOM   3249  CG  PHE A 420     115.715   2.407  -7.745  1.00 34.38           C  
ATOM   3250  CD1 PHE A 420     115.240   2.304  -6.443  1.00 34.38           C  
ATOM   3251  CD2 PHE A 420     116.820   3.210  -7.992  1.00 34.38           C  
ATOM   3252  CE1 PHE A 420     115.859   2.993  -5.402  1.00 34.38           C  
ATOM   3253  CE2 PHE A 420     117.444   3.901  -6.957  1.00 34.38           C  
ATOM   3254  CZ  PHE A 420     116.961   3.792  -5.663  1.00 34.38           C  
ATOM   3255  N   SER A 421     115.780  -1.971  -8.500  1.00 38.93           N  
ATOM   3256  CA  SER A 421     116.054  -2.978  -7.480  1.00 38.93           C  
ATOM   3257  C   SER A 421     116.194  -2.344  -6.100  1.00 38.93           C  
ATOM   3258  CB  SER A 421     117.325  -3.757  -7.823  1.00 38.93           C  
ATOM   3259  O   SER A 421     117.152  -1.613  -5.841  1.00 38.93           O  
ATOM   3260  OG  SER A 421     117.264  -4.260  -9.147  1.00 38.93           O  
ATOM   3261  N   LEU A 422     115.148  -1.901  -5.439  1.00 34.66           N  
ATOM   3262  CA  LEU A 422     115.234  -1.890  -3.983  1.00 34.66           C  
ATOM   3263  C   LEU A 422     114.834  -3.243  -3.404  1.00 34.66           C  
ATOM   3264  CB  LEU A 422     114.343  -0.789  -3.401  1.00 34.66           C  
ATOM   3265  O   LEU A 422     113.723  -3.721  -3.643  1.00 34.66           O  
ATOM   3266  CG  LEU A 422     114.582  -0.427  -1.935  1.00 34.66           C  
ATOM   3267  CD1 LEU A 422     115.951   0.222  -1.765  1.00 34.66           C  
ATOM   3268  CD2 LEU A 422     113.480   0.496  -1.425  1.00 34.66           C  
ATOM   3269  N   PRO A 423     115.858  -4.112  -3.110  1.00 38.62           N  
ATOM   3270  CA  PRO A 423     116.007  -5.325  -2.302  1.00 38.62           C  
ATOM   3271  C   PRO A 423     115.641  -5.104  -0.836  1.00 38.62           C  
ATOM   3272  CB  PRO A 423     117.491  -5.667  -2.449  1.00 38.62           C  
ATOM   3273  O   PRO A 423     115.863  -4.016  -0.297  1.00 38.62           O  
ATOM   3274  CG  PRO A 423     118.161  -4.357  -2.713  1.00 38.62           C  
ATOM   3275  CD  PRO A 423     117.118  -3.277  -2.699  1.00 38.62           C  
ATOM   3276  N   GLU A 424     114.722  -5.972  -0.395  1.00 31.92           N  
ATOM   3277  CA  GLU A 424     115.088  -6.850   0.713  1.00 31.92           C  
ATOM   3278  C   GLU A 424     114.953  -6.134   2.053  1.00 31.92           C  
ATOM   3279  CB  GLU A 424     116.516  -7.372   0.536  1.00 31.92           C  
ATOM   3280  O   GLU A 424     115.528  -5.061   2.250  1.00 31.92           O  
ATOM   3281  CG  GLU A 424     116.825  -8.610   1.365  1.00 31.92           C  
ATOM   3282  CD  GLU A 424     116.047  -9.839   0.922  1.00 31.92           C  
ATOM   3283  OE1 GLU A 424     115.897 -10.786   1.727  1.00 31.92           O  
ATOM   3284  OE2 GLU A 424     115.584  -9.855  -0.241  1.00 31.92           O  
ATOM   3285  N   GLY A 425     113.914  -6.559   2.795  1.00 32.62           N  
ATOM   3286  CA  GLY A 425     114.131  -7.272   4.044  1.00 32.62           C  
ATOM   3287  C   GLY A 425     113.796  -6.443   5.270  1.00 32.62           C  
ATOM   3288  O   GLY A 425     114.335  -5.350   5.453  1.00 32.62           O  
ATOM   3289  N   LEU A 426     112.671  -6.795   5.913  1.00 35.33           N  
ATOM   3290  CA  LEU A 426     112.721  -7.195   7.315  1.00 35.33           C  
ATOM   3291  C   LEU A 426     111.337  -7.590   7.818  1.00 35.33           C  
ATOM   3292  CB  LEU A 426     113.286  -6.062   8.175  1.00 35.33           C  
ATOM   3293  O   LEU A 426     110.365  -6.859   7.612  1.00 35.33           O  
ATOM   3294  CG  LEU A 426     114.775  -6.144   8.513  1.00 35.33           C  
ATOM   3295  CD1 LEU A 426     115.598  -5.400   7.466  1.00 35.33           C  
ATOM   3296  CD2 LEU A 426     115.040  -5.582   9.906  1.00 35.33           C  
ATOM   3297  N   PRO A 427     111.112  -8.800   8.300  1.00 35.89           N  
ATOM   3298  CA  PRO A 427     110.235  -9.625   9.134  1.00 35.89           C  
ATOM   3299  C   PRO A 427     110.302  -9.250  10.613  1.00 35.89           C  
ATOM   3300  CB  PRO A 427     110.765 -11.043   8.907  1.00 35.89           C  
ATOM   3301  O   PRO A 427     111.302  -8.686  11.066  1.00 35.89           O  
ATOM   3302  CG  PRO A 427     112.243 -10.880   8.759  1.00 35.89           C  
ATOM   3303  CD  PRO A 427     112.560  -9.412   8.728  1.00 35.89           C  
ATOM   3304  N   LYS A 428     109.158  -8.888  11.250  1.00 31.46           N  
ATOM   3305  CA  LYS A 428     109.033  -9.337  12.634  1.00 31.46           C  
ATOM   3306  C   LYS A 428     108.062  -8.454  13.413  1.00 31.46           C  
ATOM   3307  CB  LYS A 428     110.399  -9.346  13.321  1.00 31.46           C  
ATOM   3308  O   LYS A 428     108.238  -7.235  13.477  1.00 31.46           O  
ATOM   3309  CG  LYS A 428     110.892 -10.734  13.701  1.00 31.46           C  
ATOM   3310  CD  LYS A 428     112.301 -10.990  13.180  1.00 31.46           C  
ATOM   3311  CE  LYS A 428     112.751 -12.417  13.461  1.00 31.46           C  
ATOM   3312  NZ  LYS A 428     113.952 -12.787  12.653  1.00 31.46           N  
ATOM   3313  N   ILE A 429     106.845  -8.996  13.674  1.00 39.12           N  
ATOM   3314  CA  ILE A 429     106.359  -9.488  14.958  1.00 39.12           C  
ATOM   3315  C   ILE A 429     104.838  -9.621  14.917  1.00 39.12           C  
ATOM   3316  CB  ILE A 429     106.786  -8.561  16.117  1.00 39.12           C  
ATOM   3317  O   ILE A 429     104.135  -8.668  14.572  1.00 39.12           O  
ATOM   3318  CG1 ILE A 429     108.307  -8.375  16.121  1.00 39.12           C  
ATOM   3319  CG2 ILE A 429     106.299  -9.115  17.459  1.00 39.12           C  
ATOM   3320  CD1 ILE A 429     108.778  -7.132  16.863  1.00 39.12           C  
ATOM   3321  N   PRO A 430     104.292 -10.802  15.100  1.00 35.29           N  
ATOM   3322  CA  PRO A 430     102.951 -11.319  15.383  1.00 35.29           C  
ATOM   3323  C   PRO A 430     102.534 -11.112  16.837  1.00 35.29           C  
ATOM   3324  CB  PRO A 430     103.072 -12.810  15.058  1.00 35.29           C  
ATOM   3325  O   PRO A 430     103.389 -10.967  17.715  1.00 35.29           O  
ATOM   3326  CG  PRO A 430     104.470 -13.173  15.442  1.00 35.29           C  
ATOM   3327  CD  PRO A 430     105.206 -11.916  15.808  1.00 35.29           C  
ATOM   3328  N   SER A 431     101.361 -10.463  17.124  1.00 32.43           N  
ATOM   3329  CA  SER A 431     100.761 -10.873  18.389  1.00 32.43           C  
ATOM   3330  C   SER A 431      99.434 -10.161  18.628  1.00 32.43           C  
ATOM   3331  CB  SER A 431     101.715 -10.595  19.551  1.00 32.43           C  
ATOM   3332  O   SER A 431      99.353  -8.935  18.521  1.00 32.43           O  
ATOM   3333  OG  SER A 431     101.239 -11.189  20.746  1.00 32.43           O  
ATOM   3334  N   VAL A 432      98.350 -10.831  18.406  1.00 34.37           N  
ATOM   3335  CA  VAL A 432      97.405 -11.476  19.311  1.00 34.37           C  
ATOM   3336  C   VAL A 432      96.095 -10.691  19.335  1.00 34.37           C  
ATOM   3337  CB  VAL A 432      97.980 -11.598  20.740  1.00 34.37           C  
ATOM   3338  O   VAL A 432      96.101  -9.464  19.464  1.00 34.37           O  
ATOM   3339  CG1 VAL A 432      97.696 -12.982  21.320  1.00 34.37           C  
ATOM   3340  CG2 VAL A 432      99.480 -11.313  20.737  1.00 34.37           C  
ATOM   3341  N   SER A 433      95.078 -11.314  18.937  1.00 32.92           N  
ATOM   3342  CA  SER A 433      94.151 -11.896  19.902  1.00 32.92           C  
ATOM   3343  C   SER A 433      92.707 -11.539  19.565  1.00 32.92           C  
ATOM   3344  CB  SER A 433      94.484 -11.425  21.318  1.00 32.92           C  
ATOM   3345  O   SER A 433      92.390 -10.372  19.328  1.00 32.92           O  
ATOM   3346  OG  SER A 433      93.573 -11.970  22.257  1.00 32.92           O  
ATOM   3347  N   THR A 434      92.021 -12.503  19.076  1.00 35.48           N  
ATOM   3348  CA  THR A 434      90.869 -13.229  19.599  1.00 35.48           C  
ATOM   3349  C   THR A 434      89.775 -13.342  18.541  1.00 35.48           C  
ATOM   3350  CB  THR A 434      90.303 -12.547  20.857  1.00 35.48           C  
ATOM   3351  O   THR A 434      89.390 -12.342  17.930  1.00 35.48           O  
ATOM   3352  CG2 THR A 434      91.093 -12.941  22.100  1.00 35.48           C  
ATOM   3353  OG1 THR A 434      90.369 -11.125  20.693  1.00 35.48           O  
ATOM   3354  N   HIS A 435      89.783 -14.358  17.785  1.00 29.51           N  
ATOM   3355  CA  HIS A 435      88.878 -15.489  17.613  1.00 29.51           C  
ATOM   3356  C   HIS A 435      87.470 -15.144  18.084  1.00 29.51           C  
ATOM   3357  CB  HIS A 435      89.400 -16.712  18.368  1.00 29.51           C  
ATOM   3358  O   HIS A 435      87.240 -14.956  19.281  1.00 29.51           O  
ATOM   3359  CG  HIS A 435      90.442 -17.481  17.619  1.00 29.51           C  
ATOM   3360  CD2 HIS A 435      91.789 -17.516  17.753  1.00 29.51           C  
ATOM   3361  ND1 HIS A 435      90.134 -18.339  16.586  1.00 29.51           N  
ATOM   3362  CE1 HIS A 435      91.250 -18.872  16.117  1.00 29.51           C  
ATOM   3363  NE2 HIS A 435      92.268 -18.389  16.807  1.00 29.51           N  
ATOM   3364  N   ILE A 436      86.657 -14.386  17.355  1.00 39.62           N  
ATOM   3365  CA  ILE A 436      85.213 -14.592  17.407  1.00 39.62           C  
ATOM   3366  C   ILE A 436      84.785 -15.533  16.284  1.00 39.62           C  
ATOM   3367  CB  ILE A 436      84.448 -13.254  17.307  1.00 39.62           C  
ATOM   3368  O   ILE A 436      85.034 -15.259  15.107  1.00 39.62           O  
ATOM   3369  CG1 ILE A 436      84.819 -12.337  18.478  1.00 39.62           C  
ATOM   3370  CG2 ILE A 436      82.936 -13.498  17.260  1.00 39.62           C  
ATOM   3371  CD1 ILE A 436      84.398 -10.886  18.286  1.00 39.62           C  
ATOM   3372  N   LYS A 437      84.972 -16.832  16.496  1.00 34.54           N  
ATOM   3373  CA  LYS A 437      84.312 -18.042  16.014  1.00 34.54           C  
ATOM   3374  C   LYS A 437      82.831 -18.044  16.382  1.00 34.54           C  
ATOM   3375  CB  LYS A 437      84.994 -19.288  16.580  1.00 34.54           C  
ATOM   3376  O   LYS A 437      82.479 -18.058  17.563  1.00 34.54           O  
ATOM   3377  CG  LYS A 437      84.981 -20.483  15.638  1.00 34.54           C  
ATOM   3378  CD  LYS A 437      85.896 -21.595  16.134  1.00 34.54           C  
ATOM   3379  CE  LYS A 437      85.239 -22.411  17.238  1.00 34.54           C  
ATOM   3380  NZ  LYS A 437      86.062 -23.599  17.614  1.00 34.54           N  
ATOM   3381  N   VAL A 438      81.910 -17.547  15.534  1.00 32.51           N  
ATOM   3382  CA  VAL A 438      80.555 -18.058  15.359  1.00 32.51           C  
ATOM   3383  C   VAL A 438      80.431 -18.739  13.998  1.00 32.51           C  
ATOM   3384  CB  VAL A 438      79.503 -16.933  15.489  1.00 32.51           C  
ATOM   3385  O   VAL A 438      80.842 -18.181  12.978  1.00 32.51           O  
ATOM   3386  CG1 VAL A 438      78.099 -17.473  15.222  1.00 32.51           C  
ATOM   3387  CG2 VAL A 438      79.578 -16.291  16.873  1.00 32.51           C  
ATOM   3388  N   LYS A 439      80.665 -20.042  13.943  1.00 31.62           N  
ATOM   3389  CA  LYS A 439      80.053 -21.254  13.407  1.00 31.62           C  
ATOM   3390  C   LYS A 439      78.583 -21.024  13.068  1.00 31.62           C  
ATOM   3391  CB  LYS A 439      80.186 -22.408  14.402  1.00 31.62           C  
ATOM   3392  O   LYS A 439      77.820 -20.524  13.897  1.00 31.62           O  
ATOM   3393  CG  LYS A 439      81.610 -22.916  14.575  1.00 31.62           C  
ATOM   3394  CD  LYS A 439      81.656 -24.173  15.434  1.00 31.62           C  
ATOM   3395  CE  LYS A 439      83.077 -24.698  15.583  1.00 31.62           C  
ATOM   3396  NZ  LYS A 439      83.174 -25.739  16.650  1.00 31.62           N  
ATOM   3397  N   SER A 440      78.328 -21.040  11.737  1.00 37.59           N  
ATOM   3398  CA  SER A 440      77.357 -21.951  11.139  1.00 37.59           C  
ATOM   3399  C   SER A 440      76.640 -21.298   9.962  1.00 37.59           C  
ATOM   3400  CB  SER A 440      76.334 -22.405  12.181  1.00 37.59           C  
ATOM   3401  O   SER A 440      76.229 -20.139  10.044  1.00 37.59           O  
ATOM   3402  OG  SER A 440      75.662 -21.292  12.745  1.00 37.59           O  
ATOM   3403  N   GLU A 441      76.922 -21.778   8.734  1.00 31.85           N  
ATOM   3404  CA  GLU A 441      75.954 -22.610   8.026  1.00 31.85           C  
ATOM   3405  C   GLU A 441      75.301 -21.843   6.880  1.00 31.85           C  
ATOM   3406  CB  GLU A 441      74.884 -23.129   8.989  1.00 31.85           C  
ATOM   3407  O   GLU A 441      74.773 -20.747   7.081  1.00 31.85           O  
ATOM   3408  CG  GLU A 441      74.356 -24.512   8.635  1.00 31.85           C  
ATOM   3409  CD  GLU A 441      73.529 -25.141   9.745  1.00 31.85           C  
ATOM   3410  OE1 GLU A 441      73.048 -26.284   9.570  1.00 31.85           O  
ATOM   3411  OE2 GLU A 441      73.360 -24.485  10.797  1.00 31.85           O  
ATOM   3412  N   GLU A 442      75.794 -22.076   5.732  1.00 29.21           N  
ATOM   3413  CA  GLU A 442      75.120 -22.811   4.666  1.00 29.21           C  
ATOM   3414  C   GLU A 442      74.063 -21.947   3.983  1.00 29.21           C  
ATOM   3415  CB  GLU A 442      74.480 -24.088   5.216  1.00 29.21           C  
ATOM   3416  O   GLU A 442      73.195 -21.378   4.647  1.00 29.21           O  
ATOM   3417  CG  GLU A 442      74.110 -25.102   4.143  1.00 29.21           C  
ATOM   3418  CD  GLU A 442      73.603 -26.418   4.710  1.00 29.21           C  
ATOM   3419  OE1 GLU A 442      73.165 -27.289   3.924  1.00 29.21           O  
ATOM   3420  OE2 GLU A 442      73.643 -26.580   5.950  1.00 29.21           O  
ATOM   3421  N   LYS A 443      74.344 -21.476   2.746  1.00 33.73           N  
ATOM   3422  CA  LYS A 443      73.399 -21.658   1.648  1.00 33.73           C  
ATOM   3423  C   LYS A 443      73.604 -20.603   0.565  1.00 33.73           C  
ATOM   3424  CB  LYS A 443      71.960 -21.606   2.165  1.00 33.73           C  
ATOM   3425  O   LYS A 443      73.702 -19.411   0.864  1.00 33.73           O  
ATOM   3426  CG  LYS A 443      71.560 -22.812   3.003  1.00 33.73           C  
ATOM   3427  CD  LYS A 443      70.124 -22.695   3.498  1.00 33.73           C  
ATOM   3428  CE  LYS A 443      69.784 -23.798   4.492  1.00 33.73           C  
ATOM   3429  NZ  LYS A 443      68.314 -24.060   4.547  1.00 33.73           N  
ATOM   3430  N   ILE A 444      74.232 -20.977  -0.530  1.00 31.35           N  
ATOM   3431  CA  ILE A 444      73.576 -21.185  -1.816  1.00 31.35           C  
ATOM   3432  C   ILE A 444      74.360 -20.473  -2.917  1.00 31.35           C  
ATOM   3433  CB  ILE A 444      72.113 -20.687  -1.792  1.00 31.35           C  
ATOM   3434  O   ILE A 444      74.663 -19.283  -2.800  1.00 31.35           O  
ATOM   3435  CG1 ILE A 444      71.311 -21.440  -0.725  1.00 31.35           C  
ATOM   3436  CG2 ILE A 444      71.468 -20.840  -3.173  1.00 31.35           C  
ATOM   3437  CD1 ILE A 444      69.940 -20.840  -0.443  1.00 31.35           C  
ATOM   3438  N   LYS A 445      75.324 -21.132  -3.498  1.00 30.64           N  
ATOM   3439  CA  LYS A 445      75.768 -21.382  -4.866  1.00 30.64           C  
ATOM   3440  C   LYS A 445      74.913 -20.615  -5.871  1.00 30.64           C  
ATOM   3441  CB  LYS A 445      75.727 -22.879  -5.179  1.00 30.64           C  
ATOM   3442  O   LYS A 445      73.691 -20.778  -5.907  1.00 30.64           O  
ATOM   3443  CG  LYS A 445      77.099 -23.531  -5.262  1.00 30.64           C  
ATOM   3444  CD  LYS A 445      76.992 -25.029  -5.518  1.00 30.64           C  
ATOM   3445  CE  LYS A 445      78.364 -25.681  -5.616  1.00 30.64           C  
ATOM   3446  NZ  LYS A 445      78.265 -27.138  -5.928  1.00 30.64           N  
ATOM   3447  N   VAL A 446      75.226 -19.394  -6.142  1.00 25.82           N  
ATOM   3448  CA  VAL A 446      75.360 -18.331  -7.132  1.00 25.82           C  
ATOM   3449  C   VAL A 446      75.589 -18.938  -8.515  1.00 25.82           C  
ATOM   3450  CB  VAL A 446      76.513 -17.365  -6.777  1.00 25.82           C  
ATOM   3451  O   VAL A 446      76.548 -19.685  -8.720  1.00 25.82           O  
ATOM   3452  CG1 VAL A 446      76.682 -16.304  -7.862  1.00 25.82           C  
ATOM   3453  CG2 VAL A 446      76.260 -16.711  -5.420  1.00 25.82           C  
ATOM   3454  N   VAL A 447      74.621 -19.653  -9.077  1.00 28.73           N  
ATOM   3455  CA  VAL A 447      74.638 -19.871 -10.519  1.00 28.73           C  
ATOM   3456  C   VAL A 447      74.180 -18.604 -11.239  1.00 28.73           C  
ATOM   3457  CB  VAL A 447      73.745 -21.065 -10.924  1.00 28.73           C  
ATOM   3458  O   VAL A 447      73.106 -18.072 -10.950  1.00 28.73           O  
ATOM   3459  CG1 VAL A 447      73.677 -21.199 -12.444  1.00 28.73           C  
ATOM   3460  CG2 VAL A 447      74.264 -22.356 -10.293  1.00 28.73           C  
ATOM   3461  N   GLU A 448      75.110 -17.726 -11.472  1.00 28.18           N  
ATOM   3462  CA  GLU A 448      75.717 -17.021 -12.597  1.00 28.18           C  
ATOM   3463  C   GLU A 448      75.219 -17.574 -13.929  1.00 28.18           C  
ATOM   3464  CB  GLU A 448      77.244 -17.111 -12.528  1.00 28.18           C  
ATOM   3465  O   GLU A 448      75.505 -18.722 -14.276  1.00 28.18           O  
ATOM   3466  CG  GLU A 448      77.937 -15.759 -12.457  1.00 28.18           C  
ATOM   3467  CD  GLU A 448      79.454 -15.861 -12.477  1.00 28.18           C  
ATOM   3468  OE1 GLU A 448      80.132 -14.814 -12.591  1.00 28.18           O  
ATOM   3469  OE2 GLU A 448      79.970 -16.997 -12.379  1.00 28.18           O  
ATOM   3470  N   LYS A 449      74.009 -17.099 -14.379  1.00 34.64           N  
ATOM   3471  CA  LYS A 449      73.798 -16.952 -15.816  1.00 34.64           C  
ATOM   3472  C   LYS A 449      73.347 -15.536 -16.164  1.00 34.64           C  
ATOM   3473  CB  LYS A 449      72.767 -17.967 -16.314  1.00 34.64           C  
ATOM   3474  O   LYS A 449      72.358 -15.042 -15.618  1.00 34.64           O  
ATOM   3475  CG  LYS A 449      73.265 -19.404 -16.316  1.00 34.64           C  
ATOM   3476  CD  LYS A 449      72.237 -20.352 -16.920  1.00 34.64           C  
ATOM   3477  CE  LYS A 449      72.731 -21.792 -16.915  1.00 34.64           C  
ATOM   3478  NZ  LYS A 449      71.752 -22.716 -17.563  1.00 34.64           N  
ATOM   3479  N   SER A 450      74.233 -14.654 -16.346  1.00 29.41           N  
ATOM   3480  CA  SER A 450      74.725 -13.806 -17.426  1.00 29.41           C  
ATOM   3481  C   SER A 450      73.994 -14.095 -18.733  1.00 29.41           C  
ATOM   3482  CB  SER A 450      76.229 -14.004 -17.620  1.00 29.41           C  
ATOM   3483  O   SER A 450      74.031 -15.219 -19.236  1.00 29.41           O  
ATOM   3484  OG  SER A 450      76.543 -15.380 -17.753  1.00 29.41           O  
ATOM   3485  N   GLU A 451      72.896 -13.371 -19.031  1.00 33.02           N  
ATOM   3486  CA  GLU A 451      72.754 -12.778 -20.357  1.00 33.02           C  
ATOM   3487  C   GLU A 451      71.770 -11.612 -20.337  1.00 33.02           C  
ATOM   3488  CB  GLU A 451      72.300 -13.831 -21.371  1.00 33.02           C  
ATOM   3489  O   GLU A 451      70.672 -11.728 -19.789  1.00 33.02           O  
ATOM   3490  CG  GLU A 451      73.390 -14.819 -21.761  1.00 33.02           C  
ATOM   3491  CD  GLU A 451      72.917 -15.877 -22.746  1.00 33.02           C  
ATOM   3492  OE1 GLU A 451      73.743 -16.705 -23.191  1.00 33.02           O  
ATOM   3493  OE2 GLU A 451      71.709 -15.876 -23.076  1.00 33.02           O  
ATOM   3494  N   LYS A 452      72.207 -10.392 -20.046  1.00 29.99           N  
ATOM   3495  CA  LYS A 452      72.297  -9.184 -20.861  1.00 29.99           C  
ATOM   3496  C   LYS A 452      70.934  -8.804 -21.433  1.00 29.99           C  
ATOM   3497  CB  LYS A 452      73.306  -9.375 -21.994  1.00 29.99           C  
ATOM   3498  O   LYS A 452      70.392  -9.513 -22.283  1.00 29.99           O  
ATOM   3499  CG  LYS A 452      74.737  -9.580 -21.521  1.00 29.99           C  
ATOM   3500  CD  LYS A 452      75.693  -9.766 -22.692  1.00 29.99           C  
ATOM   3501  CE  LYS A 452      77.105 -10.081 -22.219  1.00 29.99           C  
ATOM   3502  NZ  LYS A 452      78.061 -10.191 -23.361  1.00 29.99           N  
ATOM   3503  N   GLU A 453      70.020  -8.270 -20.630  1.00 31.00           N  
ATOM   3504  CA  GLU A 453      68.840  -7.416 -20.724  1.00 31.00           C  
ATOM   3505  C   GLU A 453      69.226  -5.939 -20.715  1.00 31.00           C  
ATOM   3506  CB  GLU A 453      67.868  -7.713 -19.580  1.00 31.00           C  
ATOM   3507  O   GLU A 453      69.734  -5.432 -19.713  1.00 31.00           O  
ATOM   3508  CG  GLU A 453      66.403  -7.659 -19.988  1.00 31.00           C  
ATOM   3509  CD  GLU A 453      65.451  -8.003 -18.854  1.00 31.00           C  
ATOM   3510  OE1 GLU A 453      64.218  -7.876 -19.035  1.00 31.00           O  
ATOM   3511  OE2 GLU A 453      65.941  -8.402 -17.774  1.00 31.00           O  
ATOM   3512  N   THR A 454      69.798  -5.397 -21.744  1.00 30.57           N  
ATOM   3513  CA  THR A 454      69.753  -4.021 -22.227  1.00 30.57           C  
ATOM   3514  C   THR A 454      68.537  -3.802 -23.122  1.00 30.57           C  
ATOM   3515  CB  THR A 454      71.034  -3.657 -22.999  1.00 30.57           C  
ATOM   3516  O   THR A 454      68.427  -4.408 -24.189  1.00 30.57           O  
ATOM   3517  CG2 THR A 454      72.247  -3.635 -22.074  1.00 30.57           C  
ATOM   3518  OG1 THR A 454      71.253  -4.626 -24.032  1.00 30.57           O  
ATOM   3519  N   VAL A 455      67.300  -3.606 -22.566  1.00 32.48           N  
ATOM   3520  CA  VAL A 455      66.146  -2.876 -23.081  1.00 32.48           C  
ATOM   3521  C   VAL A 455      66.220  -1.415 -22.642  1.00 32.48           C  
ATOM   3522  CB  VAL A 455      64.817  -3.508 -22.608  1.00 32.48           C  
ATOM   3523  O   VAL A 455      66.296  -1.123 -21.446  1.00 32.48           O  
ATOM   3524  CG1 VAL A 455      63.626  -2.673 -23.074  1.00 32.48           C  
ATOM   3525  CG2 VAL A 455      64.699  -4.944 -23.117  1.00 32.48           C  
ATOM   3526  N   ILE A 456      67.047  -0.665 -23.166  1.00 40.16           N  
ATOM   3527  CA  ILE A 456      67.071   0.715 -23.641  1.00 40.16           C  
ATOM   3528  C   ILE A 456      65.647   1.189 -23.921  1.00 40.16           C  
ATOM   3529  CB  ILE A 456      67.944   0.861 -24.907  1.00 40.16           C  
ATOM   3530  O   ILE A 456      64.908   0.546 -24.671  1.00 40.16           O  
ATOM   3531  CG1 ILE A 456      69.376   0.391 -24.626  1.00 40.16           C  
ATOM   3532  CG2 ILE A 456      67.931   2.309 -25.407  1.00 40.16           C  
ATOM   3533  CD1 ILE A 456      70.240   0.258 -25.873  1.00 40.16           C  
ATOM   3534  N   VAL A 457      65.078   1.946 -22.916  1.00 33.19           N  
ATOM   3535  CA  VAL A 457      64.613   3.276 -22.537  1.00 33.19           C  
ATOM   3536  C   VAL A 457      64.934   4.272 -23.649  1.00 33.19           C  
ATOM   3537  CB  VAL A 457      65.246   3.742 -21.206  1.00 33.19           C  
ATOM   3538  O   VAL A 457      66.092   4.418 -24.046  1.00 33.19           O  
ATOM   3539  CG1 VAL A 457      64.829   5.175 -20.881  1.00 33.19           C  
ATOM   3540  CG2 VAL A 457      64.854   2.797 -20.071  1.00 33.19           C  
ATOM   3541  N   GLU A 458      64.260   4.193 -24.819  1.00 38.79           N  
ATOM   3542  CA  GLU A 458      64.004   5.462 -25.495  1.00 38.79           C  
ATOM   3543  C   GLU A 458      62.847   5.338 -26.482  1.00 38.79           C  
ATOM   3544  CB  GLU A 458      65.262   5.949 -26.219  1.00 38.79           C  
ATOM   3545  O   GLU A 458      62.991   4.727 -27.543  1.00 38.79           O  
ATOM   3546  CG  GLU A 458      66.125   6.888 -25.388  1.00 38.79           C  
ATOM   3547  CD  GLU A 458      67.346   7.400 -26.135  1.00 38.79           C  
ATOM   3548  OE1 GLU A 458      68.054   8.287 -25.605  1.00 38.79           O  
ATOM   3549  OE2 GLU A 458      67.597   6.911 -27.259  1.00 38.79           O  
ATOM   3550  N   GLU A 459      61.606   4.940 -26.017  1.00 41.89           N  
ATOM   3551  CA  GLU A 459      60.417   5.268 -26.798  1.00 41.89           C  
ATOM   3552  C   GLU A 459      59.390   6.014 -25.951  1.00 41.89           C  
ATOM   3553  CB  GLU A 459      59.793   3.999 -27.385  1.00 41.89           C  
ATOM   3554  O   GLU A 459      58.183   5.857 -26.149  1.00 41.89           O  
ATOM   3555  CG  GLU A 459      59.948   3.880 -28.894  1.00 41.89           C  
ATOM   3556  CD  GLU A 459      59.114   2.760 -29.496  1.00 41.89           C  
ATOM   3557  OE1 GLU A 459      58.938   2.733 -30.735  1.00 41.89           O  
ATOM   3558  OE2 GLU A 459      58.633   1.902 -28.722  1.00 41.89           O  
ATOM   3559  N   GLN A 460      59.799   6.798 -24.949  1.00 38.85           N  
ATOM   3560  CA  GLN A 460      58.797   7.748 -24.476  1.00 38.85           C  
ATOM   3561  C   GLN A 460      59.185   9.180 -24.833  1.00 38.85           C  
ATOM   3562  CB  GLN A 460      58.604   7.617 -22.965  1.00 38.85           C  
ATOM   3563  O   GLN A 460      58.454  10.123 -24.521  1.00 38.85           O  
ATOM   3564  CG  GLN A 460      57.870   6.350 -22.546  1.00 38.85           C  
ATOM   3565  CD  GLN A 460      57.512   6.340 -21.072  1.00 38.85           C  
ATOM   3566  NE2 GLN A 460      56.831   5.286 -20.634  1.00 38.85           N  
ATOM   3567  OE1 GLN A 460      57.845   7.271 -20.331  1.00 38.85           O  
ATOM   3568  N   THR A 461      59.807   9.435 -25.977  1.00 39.12           N  
ATOM   3569  CA  THR A 461      59.763  10.830 -26.400  1.00 39.12           C  
ATOM   3570  C   THR A 461      59.280  10.942 -27.843  1.00 39.12           C  
ATOM   3571  CB  THR A 461      61.144  11.499 -26.265  1.00 39.12           C  
ATOM   3572  O   THR A 461      59.030  12.044 -28.336  1.00 39.12           O  
ATOM   3573  CG2 THR A 461      61.533  11.665 -24.800  1.00 39.12           C  
ATOM   3574  OG1 THR A 461      62.127  10.688 -26.920  1.00 39.12           O  
ATOM   3575  N   GLU A 462      58.611   9.842 -28.297  1.00 40.78           N  
ATOM   3576  CA  GLU A 462      57.895  10.134 -29.535  1.00 40.78           C  
ATOM   3577  C   GLU A 462      56.385  10.080 -29.325  1.00 40.78           C  
ATOM   3578  CB  GLU A 462      58.308   9.156 -30.638  1.00 40.78           C  
ATOM   3579  O   GLU A 462      55.616  10.468 -30.207  1.00 40.78           O  
ATOM   3580  CG  GLU A 462      59.652   9.479 -31.275  1.00 40.78           C  
ATOM   3581  CD  GLU A 462      60.039   8.512 -32.382  1.00 40.78           C  
ATOM   3582  OE1 GLU A 462      61.098   8.711 -33.019  1.00 40.78           O  
ATOM   3583  OE2 GLU A 462      59.276   7.547 -32.615  1.00 40.78           O  
ATOM   3584  N   GLU A 463      55.898   9.936 -28.051  1.00 45.70           N  
ATOM   3585  CA  GLU A 463      54.463  10.015 -27.798  1.00 45.70           C  
ATOM   3586  C   GLU A 463      54.043  11.437 -27.438  1.00 45.70           C  
ATOM   3587  CB  GLU A 463      54.060   9.049 -26.681  1.00 45.70           C  
ATOM   3588  O   GLU A 463      52.867  11.790 -27.553  1.00 45.70           O  
ATOM   3589  CG  GLU A 463      52.920   8.113 -27.059  1.00 45.70           C  
ATOM   3590  CD  GLU A 463      52.510   7.181 -25.930  1.00 45.70           C  
ATOM   3591  OE1 GLU A 463      51.476   6.487 -26.061  1.00 45.70           O  
ATOM   3592  OE2 GLU A 463      53.227   7.146 -24.905  1.00 45.70           O  
ATOM   3593  N   THR A 464      54.949  12.375 -27.409  1.00 41.75           N  
ATOM   3594  CA  THR A 464      54.483  13.748 -27.251  1.00 41.75           C  
ATOM   3595  C   THR A 464      54.680  14.538 -28.542  1.00 41.75           C  
ATOM   3596  CB  THR A 464      55.214  14.457 -26.096  1.00 41.75           C  
ATOM   3597  O   THR A 464      53.984  15.526 -28.783  1.00 41.75           O  
ATOM   3598  CG2 THR A 464      54.397  15.630 -25.565  1.00 41.75           C  
ATOM   3599  OG1 THR A 464      55.433  13.522 -25.032  1.00 41.75           O  
ATOM   3600  N   GLN A 465      54.761  13.968 -29.747  1.00 40.19           N  
ATOM   3601  CA  GLN A 465      54.521  14.768 -30.943  1.00 40.19           C  
ATOM   3602  C   GLN A 465      53.491  14.103 -31.852  1.00 40.19           C  
ATOM   3603  CB  GLN A 465      55.826  14.997 -31.708  1.00 40.19           C  
ATOM   3604  O   GLN A 465      52.931  14.748 -32.741  1.00 40.19           O  
ATOM   3605  CG  GLN A 465      56.683  16.120 -31.140  1.00 40.19           C  
ATOM   3606  CD  GLN A 465      57.940  16.367 -31.952  1.00 40.19           C  
ATOM   3607  NE2 GLN A 465      59.037  16.673 -31.267  1.00 40.19           N  
ATOM   3608  OE1 GLN A 465      57.926  16.284 -33.184  1.00 40.19           O  
ATOM   3609  N   VAL A 466      52.874  12.959 -31.435  1.00 43.19           N  
ATOM   3610  CA  VAL A 466      51.794  12.451 -32.275  1.00 43.19           C  
ATOM   3611  C   VAL A 466      50.447  12.894 -31.708  1.00 43.19           C  
ATOM   3612  CB  VAL A 466      51.843  10.911 -32.391  1.00 43.19           C  
ATOM   3613  O   VAL A 466      49.473  13.043 -32.450  1.00 43.19           O  
ATOM   3614  CG1 VAL A 466      50.650  10.392 -33.193  1.00 43.19           C  
ATOM   3615  CG2 VAL A 466      53.156  10.467 -33.034  1.00 43.19           C  
ATOM   3616  N   THR A 467      50.380  13.579 -30.582  1.00 47.19           N  
ATOM   3617  CA  THR A 467      49.079  14.085 -30.157  1.00 47.19           C  
ATOM   3618  C   THR A 467      48.886  15.529 -30.611  1.00 47.19           C  
ATOM   3619  CB  THR A 467      48.918  13.999 -28.628  1.00 47.19           C  
ATOM   3620  O   THR A 467      47.764  15.949 -30.903  1.00 47.19           O  
ATOM   3621  CG2 THR A 467      48.783  12.550 -28.170  1.00 47.19           C  
ATOM   3622  OG1 THR A 467      50.066  14.582 -27.999  1.00 47.19           O  
ATOM   3623  N   GLU A 468      49.969  16.096 -31.092  1.00 48.57           N  
ATOM   3624  CA  GLU A 468      49.742  17.434 -31.630  1.00 48.57           C  
ATOM   3625  C   GLU A 468      49.523  17.393 -33.139  1.00 48.57           C  
ATOM   3626  CB  GLU A 468      50.917  18.356 -31.293  1.00 48.57           C  
ATOM   3627  O   GLU A 468      48.744  18.180 -33.681  1.00 48.57           O  
ATOM   3628  CG  GLU A 468      50.535  19.548 -30.428  1.00 48.57           C  
ATOM   3629  CD  GLU A 468      51.672  20.539 -30.236  1.00 48.57           C  
ATOM   3630  OE1 GLU A 468      51.418  21.670 -29.764  1.00 48.57           O  
ATOM   3631  OE2 GLU A 468      52.827  20.180 -30.559  1.00 48.57           O  
ATOM   3632  N   GLU A 469      49.720  16.229 -33.772  1.00 49.70           N  
ATOM   3633  CA  GLU A 469      49.423  16.172 -35.200  1.00 49.70           C  
ATOM   3634  C   GLU A 469      48.050  15.559 -35.455  1.00 49.70           C  
ATOM   3635  CB  GLU A 469      50.500  15.377 -35.942  1.00 49.70           C  
ATOM   3636  O   GLU A 469      47.364  15.933 -36.408  1.00 49.70           O  
ATOM   3637  CG  GLU A 469      51.697  16.214 -36.372  1.00 49.70           C  
ATOM   3638  CD  GLU A 469      52.521  15.561 -37.470  1.00 49.70           C  
ATOM   3639  OE1 GLU A 469      53.302  16.270 -38.145  1.00 49.70           O  
ATOM   3640  OE2 GLU A 469      52.385  14.332 -37.658  1.00 49.70           O  
ATOM   3641  N   VAL A 470      47.481  14.919 -34.455  1.00 48.85           N  
ATOM   3642  CA  VAL A 470      46.134  14.415 -34.707  1.00 48.85           C  
ATOM   3643  C   VAL A 470      45.105  15.477 -34.325  1.00 48.85           C  
ATOM   3644  CB  VAL A 470      45.864  13.107 -33.931  1.00 48.85           C  
ATOM   3645  O   VAL A 470      44.052  15.585 -34.957  1.00 48.85           O  
ATOM   3646  CG1 VAL A 470      44.427  12.636 -34.152  1.00 48.85           C  
ATOM   3647  CG2 VAL A 470      46.855  12.024 -34.351  1.00 48.85           C  
ATOM   3648  N   THR A 471      45.518  16.528 -33.667  1.00 53.93           N  
ATOM   3649  CA  THR A 471      44.553  17.576 -33.355  1.00 53.93           C  
ATOM   3650  C   THR A 471      44.568  18.661 -34.427  1.00 53.93           C  
ATOM   3651  CB  THR A 471      44.839  18.206 -31.979  1.00 53.93           C  
ATOM   3652  O   THR A 471      43.525  19.232 -34.754  1.00 53.93           O  
ATOM   3653  CG2 THR A 471      44.586  17.209 -30.854  1.00 53.93           C  
ATOM   3654  OG1 THR A 471      46.207  18.629 -31.929  1.00 53.93           O  
ATOM   3655  N   GLU A 472      45.579  18.618 -35.245  1.00 53.39           N  
ATOM   3656  CA  GLU A 472      45.513  19.601 -36.322  1.00 53.39           C  
ATOM   3657  C   GLU A 472      44.917  18.993 -37.588  1.00 53.39           C  
ATOM   3658  CB  GLU A 472      46.903  20.171 -36.615  1.00 53.39           C  
ATOM   3659  O   GLU A 472      44.252  19.685 -38.362  1.00 53.39           O  
ATOM   3660  CG  GLU A 472      47.244  21.411 -35.801  1.00 53.39           C  
ATOM   3661  CD  GLU A 472      48.583  22.025 -36.175  1.00 53.39           C  
ATOM   3662  OE1 GLU A 472      48.902  23.132 -35.685  1.00 53.39           O  
ATOM   3663  OE2 GLU A 472      49.320  21.394 -36.965  1.00 53.39           O  
ATOM   3664  N   GLU A 473      44.807  17.700 -37.617  1.00 53.10           N  
ATOM   3665  CA  GLU A 473      44.146  17.127 -38.785  1.00 53.10           C  
ATOM   3666  C   GLU A 473      42.642  16.995 -38.558  1.00 53.10           C  
ATOM   3667  CB  GLU A 473      44.748  15.763 -39.129  1.00 53.10           C  
ATOM   3668  O   GLU A 473      41.856  17.090 -39.503  1.00 53.10           O  
ATOM   3669  CG  GLU A 473      45.919  15.834 -40.099  1.00 53.10           C  
ATOM   3670  CD  GLU A 473      46.136  14.544 -40.873  1.00 53.10           C  
ATOM   3671  OE1 GLU A 473      46.799  14.578 -41.935  1.00 53.10           O  
ATOM   3672  OE2 GLU A 473      45.638  13.491 -40.416  1.00 53.10           O  
ATOM   3673  N   GLU A 474      42.212  17.094 -37.386  1.00 48.52           N  
ATOM   3674  CA  GLU A 474      40.764  17.109 -37.198  1.00 48.52           C  
ATOM   3675  C   GLU A 474      40.212  18.529 -37.279  1.00 48.52           C  
ATOM   3676  CB  GLU A 474      40.389  16.474 -35.856  1.00 48.52           C  
ATOM   3677  O   GLU A 474      39.054  18.730 -37.651  1.00 48.52           O  
ATOM   3678  CG  GLU A 474      40.088  14.985 -35.944  1.00 48.52           C  
ATOM   3679  CD  GLU A 474      39.328  14.455 -34.738  1.00 48.52           C  
ATOM   3680  OE1 GLU A 474      38.672  13.395 -34.852  1.00 48.52           O  
ATOM   3681  OE2 GLU A 474      39.388  15.107 -33.671  1.00 48.52           O  
ATOM   3682  N   GLU A 475      41.025  19.498 -37.285  1.00 47.56           N  
ATOM   3683  CA  GLU A 475      40.506  20.842 -37.521  1.00 47.56           C  
ATOM   3684  C   GLU A 475      40.581  21.211 -39.000  1.00 47.56           C  
ATOM   3685  CB  GLU A 475      41.273  21.869 -36.683  1.00 47.56           C  
ATOM   3686  O   GLU A 475      39.725  21.939 -39.507  1.00 47.56           O  
ATOM   3687  CG  GLU A 475      40.740  22.028 -35.267  1.00 47.56           C  
ATOM   3688  CD  GLU A 475      41.316  23.233 -34.541  1.00 47.56           C  
ATOM   3689  OE1 GLU A 475      40.761  23.633 -33.492  1.00 47.56           O  
ATOM   3690  OE2 GLU A 475      42.330  23.783 -35.025  1.00 47.56           O  
ATOM   3691  N   LYS A 476      41.243  20.468 -39.865  1.00 48.79           N  
ATOM   3692  CA  LYS A 476      41.201  20.763 -41.295  1.00 48.79           C  
ATOM   3693  C   LYS A 476      40.165  19.896 -42.005  1.00 48.79           C  
ATOM   3694  CB  LYS A 476      42.579  20.557 -41.926  1.00 48.79           C  
ATOM   3695  O   LYS A 476      39.536  20.336 -42.969  1.00 48.79           O  
ATOM   3696  CG  LYS A 476      43.021  21.697 -42.832  1.00 48.79           C  
ATOM   3697  CD  LYS A 476      44.393  21.429 -43.438  1.00 48.79           C  
ATOM   3698  CE  LYS A 476      44.800  22.528 -44.409  1.00 48.79           C  
ATOM   3699  NZ  LYS A 476      46.086  22.210 -45.099  1.00 48.79           N  
ATOM   3700  N   GLU A 477      39.705  18.920 -41.312  1.00 45.72           N  
ATOM   3701  CA  GLU A 477      38.626  18.164 -41.942  1.00 45.72           C  
ATOM   3702  C   GLU A 477      37.260  18.687 -41.508  1.00 45.72           C  
ATOM   3703  CB  GLU A 477      38.749  16.675 -41.611  1.00 45.72           C  
ATOM   3704  O   GLU A 477      36.275  18.543 -42.235  1.00 45.72           O  
ATOM   3705  CG  GLU A 477      39.363  15.845 -42.730  1.00 45.72           C  
ATOM   3706  CD  GLU A 477      39.267  14.347 -42.488  1.00 45.72           C  
ATOM   3707  OE1 GLU A 477      39.610  13.562 -43.401  1.00 45.72           O  
ATOM   3708  OE2 GLU A 477      38.844  13.956 -41.377  1.00 45.72           O  
ATOM   3709  N   ALA A 478      37.251  19.538 -40.597  1.00 45.41           N  
ATOM   3710  CA  ALA A 478      35.944  20.134 -40.330  1.00 45.41           C  
ATOM   3711  C   ALA A 478      35.777  21.450 -41.084  1.00 45.41           C  
ATOM   3712  CB  ALA A 478      35.756  20.355 -38.831  1.00 45.41           C  
ATOM   3713  O   ALA A 478      34.662  21.824 -41.454  1.00 45.41           O  
ATOM   3714  N   LYS A 479      36.785  21.950 -41.802  1.00 47.13           N  
ATOM   3715  CA  LYS A 479      36.539  23.147 -42.601  1.00 47.13           C  
ATOM   3716  C   LYS A 479      36.342  22.794 -44.073  1.00 47.13           C  
ATOM   3717  CB  LYS A 479      37.693  24.139 -42.450  1.00 47.13           C  
ATOM   3718  O   LYS A 479      35.659  23.516 -44.803  1.00 47.13           O  
ATOM   3719  CG  LYS A 479      37.293  25.462 -41.814  1.00 47.13           C  
ATOM   3720  CD  LYS A 479      38.399  26.501 -41.941  1.00 47.13           C  
ATOM   3721  CE  LYS A 479      37.984  27.838 -41.343  1.00 47.13           C  
ATOM   3722  NZ  LYS A 479      39.081  28.847 -41.425  1.00 47.13           N  
ATOM   3723  N   GLU A 480      36.595  21.586 -44.400  1.00 45.16           N  
ATOM   3724  CA  GLU A 480      36.307  21.205 -45.779  1.00 45.16           C  
ATOM   3725  C   GLU A 480      34.939  20.538 -45.893  1.00 45.16           C  
ATOM   3726  CB  GLU A 480      37.394  20.271 -46.318  1.00 45.16           C  
ATOM   3727  O   GLU A 480      34.303  20.591 -46.948  1.00 45.16           O  
ATOM   3728  CG  GLU A 480      38.357  20.943 -47.286  1.00 45.16           C  
ATOM   3729  CD  GLU A 480      39.302  19.965 -47.967  1.00 45.16           C  
ATOM   3730  OE1 GLU A 480      40.069  20.387 -48.862  1.00 45.16           O  
ATOM   3731  OE2 GLU A 480      39.273  18.768 -47.603  1.00 45.16           O  
ATOM   3732  N   GLU A 481      34.309  20.352 -44.762  1.00 43.85           N  
ATOM   3733  CA  GLU A 481      32.954  19.842 -44.947  1.00 43.85           C  
ATOM   3734  C   GLU A 481      31.922  20.960 -44.826  1.00 43.85           C  
ATOM   3735  CB  GLU A 481      32.652  18.736 -43.932  1.00 43.85           C  
ATOM   3736  O   GLU A 481      30.806  20.839 -45.334  1.00 43.85           O  
ATOM   3737  CG  GLU A 481      32.267  17.408 -44.566  1.00 43.85           C  
ATOM   3738  CD  GLU A 481      31.735  16.396 -43.564  1.00 43.85           C  
ATOM   3739  OE1 GLU A 481      31.215  15.339 -43.987  1.00 43.85           O  
ATOM   3740  OE2 GLU A 481      31.837  16.664 -42.346  1.00 43.85           O  
ATOM   3741  N   GLU A 482      32.325  22.171 -44.683  1.00 38.08           N  
ATOM   3742  CA  GLU A 482      31.289  23.198 -44.736  1.00 38.08           C  
ATOM   3743  C   GLU A 482      31.460  24.092 -45.960  1.00 38.08           C  
ATOM   3744  CB  GLU A 482      31.305  24.043 -43.460  1.00 38.08           C  
ATOM   3745  O   GLU A 482      30.541  24.824 -46.334  1.00 38.08           O  
ATOM   3746  CG  GLU A 482      30.163  23.734 -42.503  1.00 38.08           C  
ATOM   3747  CD  GLU A 482      29.884  24.859 -41.518  1.00 38.08           C  
ATOM   3748  OE1 GLU A 482      28.818  24.840 -40.861  1.00 38.08           O  
ATOM   3749  OE2 GLU A 482      30.738  25.767 -41.404  1.00 38.08           O  
ATOM   3750  N   GLY A 483      32.128  23.679 -47.071  1.00 33.88           N  
ATOM   3751  CA  GLY A 483      32.006  24.536 -48.239  1.00 33.88           C  
ATOM   3752  C   GLY A 483      31.647  23.775 -49.502  1.00 33.88           C  
ATOM   3753  O   GLY A 483      31.539  24.366 -50.579  1.00 33.88           O  
ATOM   3754  N   LYS A 484      30.923  22.676 -49.389  1.00 35.89           N  
ATOM   3755  CA  LYS A 484      30.447  22.021 -50.604  1.00 35.89           C  
ATOM   3756  C   LYS A 484      28.924  22.056 -50.687  1.00 35.89           C  
ATOM   3757  CB  LYS A 484      30.942  20.575 -50.664  1.00 35.89           C  
ATOM   3758  O   LYS A 484      28.342  21.643 -51.693  1.00 35.89           O  
ATOM   3759  CG  LYS A 484      32.104  20.357 -51.621  1.00 35.89           C  
ATOM   3760  CD  LYS A 484      32.482  18.885 -51.717  1.00 35.89           C  
ATOM   3761  CE  LYS A 484      33.662  18.669 -52.655  1.00 35.89           C  
ATOM   3762  NZ  LYS A 484      34.004  17.221 -52.790  1.00 35.89           N  
ATOM   3763  N   GLU A 485      28.229  23.182 -50.300  1.00 30.31           N  
ATOM   3764  CA  GLU A 485      26.842  23.188 -50.757  1.00 30.31           C  
ATOM   3765  C   GLU A 485      26.473  24.530 -51.382  1.00 30.31           C  
ATOM   3766  CB  GLU A 485      25.893  22.868 -49.600  1.00 30.31           C  
ATOM   3767  O   GLU A 485      26.505  25.564 -50.711  1.00 30.31           O  
ATOM   3768  CG  GLU A 485      25.557  21.390 -49.471  1.00 30.31           C  
ATOM   3769  CD  GLU A 485      24.563  21.095 -48.359  1.00 30.31           C  
ATOM   3770  OE1 GLU A 485      24.177  19.917 -48.186  1.00 30.31           O  
ATOM   3771  OE2 GLU A 485      24.166  22.050 -47.655  1.00 30.31           O  
ATOM   3772  N   GLU A 486      27.158  25.062 -52.409  1.00 30.59           N  
ATOM   3773  CA  GLU A 486      26.428  26.019 -53.235  1.00 30.59           C  
ATOM   3774  C   GLU A 486      27.090  26.188 -54.600  1.00 30.59           C  
ATOM   3775  CB  GLU A 486      26.326  27.373 -52.528  1.00 30.59           C  
ATOM   3776  O   GLU A 486      28.240  26.623 -54.687  1.00 30.59           O  
ATOM   3777  CG  GLU A 486      24.946  27.666 -51.957  1.00 30.59           C  
ATOM   3778  CD  GLU A 486      24.765  29.117 -51.539  1.00 30.59           C  
ATOM   3779  OE1 GLU A 486      23.633  29.506 -51.173  1.00 30.59           O  
ATOM   3780  OE2 GLU A 486      25.764  29.870 -51.579  1.00 30.59           O  
ATOM   3781  N   GLU A 487      26.882  25.271 -55.584  1.00 33.34           N  
ATOM   3782  CA  GLU A 487      27.071  25.613 -56.990  1.00 33.34           C  
ATOM   3783  C   GLU A 487      25.903  25.120 -57.840  1.00 33.34           C  
ATOM   3784  CB  GLU A 487      28.386  25.029 -57.514  1.00 33.34           C  
ATOM   3785  O   GLU A 487      25.605  23.923 -57.860  1.00 33.34           O  
ATOM   3786  CG  GLU A 487      29.484  26.064 -57.709  1.00 33.34           C  
ATOM   3787  CD  GLU A 487      30.640  25.560 -58.557  1.00 33.34           C  
ATOM   3788  OE1 GLU A 487      31.530  26.367 -58.911  1.00 33.34           O  
ATOM   3789  OE2 GLU A 487      30.657  24.349 -58.870  1.00 33.34           O  
ATOM   3790  N   GLY A 488      24.803  25.885 -58.012  1.00 29.65           N  
ATOM   3791  CA  GLY A 488      23.845  26.276 -59.035  1.00 29.65           C  
ATOM   3792  C   GLY A 488      24.410  27.270 -60.032  1.00 29.65           C  
ATOM   3793  O   GLY A 488      25.148  28.183 -59.657  1.00 29.65           O  
ATOM   3794  N   GLY A 489      24.470  26.877 -61.386  1.00 30.27           N  
ATOM   3795  CA  GLY A 489      23.819  27.187 -62.649  1.00 30.27           C  
ATOM   3796  C   GLY A 489      24.476  28.335 -63.392  1.00 30.27           C  
ATOM   3797  O   GLY A 489      24.864  29.335 -62.783  1.00 30.27           O  
ATOM   3798  N   GLU A 490      25.002  28.052 -64.608  1.00 28.17           N  
ATOM   3799  CA  GLU A 490      24.745  28.256 -66.030  1.00 28.17           C  
ATOM   3800  C   GLU A 490      25.155  29.659 -66.469  1.00 28.17           C  
ATOM   3801  CB  GLU A 490      23.267  28.016 -66.349  1.00 28.17           C  
ATOM   3802  O   GLU A 490      24.828  30.644 -65.803  1.00 28.17           O  
ATOM   3803  CG  GLU A 490      23.030  26.907 -67.364  1.00 28.17           C  
ATOM   3804  CD  GLU A 490      21.557  26.657 -67.646  1.00 28.17           C  
ATOM   3805  OE1 GLU A 490      21.240  25.806 -68.508  1.00 28.17           O  
ATOM   3806  OE2 GLU A 490      20.713  27.317 -67.000  1.00 28.17           O  
ATOM   3807  N   GLU A 491      26.011  29.733 -67.560  1.00 27.51           N  
ATOM   3808  CA  GLU A 491      26.062  30.043 -68.986  1.00 27.51           C  
ATOM   3809  C   GLU A 491      26.434  31.505 -69.220  1.00 27.51           C  
ATOM   3810  CB  GLU A 491      24.720  29.729 -69.653  1.00 27.51           C  
ATOM   3811  O   GLU A 491      25.855  32.404 -68.606  1.00 27.51           O  
ATOM   3812  CG  GLU A 491      24.681  28.375 -70.347  1.00 27.51           C  
ATOM   3813  CD  GLU A 491      23.368  28.108 -71.066  1.00 27.51           C  
ATOM   3814  OE1 GLU A 491      23.229  27.034 -71.695  1.00 27.51           O  
ATOM   3815  OE2 GLU A 491      22.473  28.979 -71.001  1.00 27.51           O  
ATOM   3816  N   GLU A 492      27.495  31.726 -69.988  1.00 25.23           N  
ATOM   3817  CA  GLU A 492      27.898  32.193 -71.311  1.00 25.23           C  
ATOM   3818  C   GLU A 492      27.808  33.713 -71.411  1.00 25.23           C  
ATOM   3819  CB  GLU A 492      27.037  31.542 -72.397  1.00 25.23           C  
ATOM   3820  O   GLU A 492      26.801  34.307 -71.021  1.00 25.23           O  
ATOM   3821  CG  GLU A 492      27.672  30.312 -73.030  1.00 25.23           C  
ATOM   3822  CD  GLU A 492      27.008  29.899 -74.334  1.00 25.23           C  
ATOM   3823  OE1 GLU A 492      27.556  29.026 -75.044  1.00 25.23           O  
ATOM   3824  OE2 GLU A 492      25.931  30.453 -74.648  1.00 25.23           O  
ATOM   3825  N   GLU A 493      28.915  34.365 -71.755  1.00 31.99           N  
ATOM   3826  CA  GLU A 493      29.105  35.363 -72.803  1.00 31.99           C  
ATOM   3827  C   GLU A 493      30.484  36.010 -72.705  1.00 31.99           C  
ATOM   3828  CB  GLU A 493      28.015  36.435 -72.730  1.00 31.99           C  
ATOM   3829  O   GLU A 493      30.927  36.376 -71.614  1.00 31.99           O  
ATOM   3830  CG  GLU A 493      26.696  36.014 -73.362  1.00 31.99           C  
ATOM   3831  CD  GLU A 493      26.186  37.001 -74.400  1.00 31.99           C  
ATOM   3832  OE1 GLU A 493      25.258  36.652 -75.165  1.00 31.99           O  
ATOM   3833  OE2 GLU A 493      26.718  38.132 -74.448  1.00 31.99           O  
ATOM   3834  N   ALA A 494      31.358  35.737 -73.696  1.00 26.47           N  
ATOM   3835  CA  ALA A 494      31.972  36.312 -74.890  1.00 26.47           C  
ATOM   3836  C   ALA A 494      32.672  37.629 -74.567  1.00 26.47           C  
ATOM   3837  CB  ALA A 494      30.923  36.524 -75.979  1.00 26.47           C  
ATOM   3838  O   ALA A 494      32.106  38.489 -73.888  1.00 26.47           O  
ATOM   3839  N   GLU A 495      34.001  37.663 -74.793  1.00 24.10           N  
ATOM   3840  CA  GLU A 495      34.879  38.301 -75.769  1.00 24.10           C  
ATOM   3841  C   GLU A 495      35.243  39.719 -75.339  1.00 24.10           C  
ATOM   3842  CB  GLU A 495      34.222  38.322 -77.151  1.00 24.10           C  
ATOM   3843  O   GLU A 495      34.365  40.518 -75.008  1.00 24.10           O  
ATOM   3844  CG  GLU A 495      34.997  37.555 -78.213  1.00 24.10           C  
ATOM   3845  CD  GLU A 495      34.581  37.908 -79.632  1.00 24.10           C  
ATOM   3846  OE1 GLU A 495      35.268  37.484 -80.589  1.00 24.10           O  
ATOM   3847  OE2 GLU A 495      33.561  38.615 -79.788  1.00 24.10           O  
ATOM   3848  N   GLY A 496      36.539  39.985 -75.008  1.00 32.61           N  
ATOM   3849  CA  GLY A 496      37.288  41.104 -75.558  1.00 32.61           C  
ATOM   3850  C   GLY A 496      38.637  41.303 -74.893  1.00 32.61           C  
ATOM   3851  O   GLY A 496      38.742  41.264 -73.665  1.00 32.61           O  
ATOM   3852  N   GLY A 497      39.717  40.812 -75.458  1.00 25.84           N  
ATOM   3853  CA  GLY A 497      40.732  41.499 -76.240  1.00 25.84           C  
ATOM   3854  C   GLY A 497      41.587  42.439 -75.412  1.00 25.84           C  
ATOM   3855  O   GLY A 497      41.074  43.165 -74.558  1.00 25.84           O  
ATOM   3856  N   GLU A 498      42.822  42.070 -75.177  1.00 26.07           N  
ATOM   3857  CA  GLU A 498      43.987  42.703 -75.788  1.00 26.07           C  
ATOM   3858  C   GLU A 498      44.758  43.539 -74.771  1.00 26.07           C  
ATOM   3859  CB  GLU A 498      43.564  43.575 -76.973  1.00 26.07           C  
ATOM   3860  O   GLU A 498      44.169  44.339 -74.042  1.00 26.07           O  
ATOM   3861  CG  GLU A 498      43.484  42.822 -78.293  1.00 26.07           C  
ATOM   3862  CD  GLU A 498      43.123  43.713 -79.471  1.00 26.07           C  
ATOM   3863  OE1 GLU A 498      43.102  43.219 -80.622  1.00 26.07           O  
ATOM   3864  OE2 GLU A 498      42.860  44.915 -79.242  1.00 26.07           O  
ATOM   3865  N   GLU A 499      45.936  43.066 -74.380  1.00 24.35           N  
ATOM   3866  CA  GLU A 499      47.220  43.585 -74.842  1.00 24.35           C  
ATOM   3867  C   GLU A 499      47.877  44.457 -73.776  1.00 24.35           C  
ATOM   3868  CB  GLU A 499      47.045  44.379 -76.138  1.00 24.35           C  
ATOM   3869  O   GLU A 499      47.266  45.405 -73.279  1.00 24.35           O  
ATOM   3870  CG  GLU A 499      48.084  44.058 -77.202  1.00 24.35           C  
ATOM   3871  CD  GLU A 499      47.959  44.925 -78.444  1.00 24.35           C  
ATOM   3872  OE1 GLU A 499      48.811  44.808 -79.355  1.00 24.35           O  
ATOM   3873  OE2 GLU A 499      47.002  45.729 -78.508  1.00 24.35           O  
ATOM   3874  N   GLU A 500      48.867  43.907 -73.086  1.00 22.91           N  
ATOM   3875  CA  GLU A 500      50.290  44.182 -73.254  1.00 22.91           C  
ATOM   3876  C   GLU A 500      50.678  45.506 -72.601  1.00 22.91           C  
ATOM   3877  CB  GLU A 500      50.662  44.200 -74.739  1.00 22.91           C  
ATOM   3878  O   GLU A 500      50.031  46.530 -72.829  1.00 22.91           O  
ATOM   3879  CG  GLU A 500      51.298  42.907 -75.229  1.00 22.91           C  
ATOM   3880  CD  GLU A 500      51.866  43.013 -76.636  1.00 22.91           C  
ATOM   3881  OE1 GLU A 500      52.483  42.035 -77.117  1.00 22.91           O  
ATOM   3882  OE2 GLU A 500      51.693  44.082 -77.262  1.00 22.91           O  
ATOM   3883  N   THR A 501      51.421  45.469 -71.526  1.00 30.66           N  
ATOM   3884  CA  THR A 501      52.664  46.232 -71.537  1.00 30.66           C  
ATOM   3885  C   THR A 501      53.331  46.200 -70.164  1.00 30.66           C  
ATOM   3886  CB  THR A 501      52.420  47.693 -71.958  1.00 30.66           C  
ATOM   3887  O   THR A 501      52.667  46.384 -69.142  1.00 30.66           O  
ATOM   3888  CG2 THR A 501      52.277  47.813 -73.471  1.00 30.66           C  
ATOM   3889  OG1 THR A 501      51.220  48.169 -71.336  1.00 30.66           O  
ATOM   3890  N   LYS A 502      54.370  45.402 -69.966  1.00 24.62           N  
ATOM   3891  CA  LYS A 502      55.806  45.663 -70.016  1.00 24.62           C  
ATOM   3892  C   LYS A 502      56.267  46.442 -68.787  1.00 24.62           C  
ATOM   3893  CB  LYS A 502      56.168  46.429 -71.289  1.00 24.62           C  
ATOM   3894  O   LYS A 502      55.745  47.521 -68.498  1.00 24.62           O  
ATOM   3895  CG  LYS A 502      56.939  45.605 -72.310  1.00 24.62           C  
ATOM   3896  CD  LYS A 502      57.522  46.482 -73.411  1.00 24.62           C  
ATOM   3897  CE  LYS A 502      58.247  45.652 -74.462  1.00 24.62           C  
ATOM   3898  NZ  LYS A 502      58.796  46.505 -75.558  1.00 24.62           N  
ATOM   3899  N   SER A 503      56.859  45.667 -67.775  1.00 22.77           N  
ATOM   3900  CA  SER A 503      58.222  45.603 -67.257  1.00 22.77           C  
ATOM   3901  C   SER A 503      58.687  46.965 -66.752  1.00 22.77           C  
ATOM   3902  CB  SER A 503      59.181  45.095 -68.335  1.00 22.77           C  
ATOM   3903  O   SER A 503      58.375  47.995 -67.353  1.00 22.77           O  
ATOM   3904  OG  SER A 503      58.842  45.631 -69.603  1.00 22.77           O  
ATOM   3905  N   PRO A 504      59.701  46.942 -65.984  1.00 41.14           N  
ATOM   3906  CA  PRO A 504      60.472  46.969 -64.739  1.00 41.14           C  
ATOM   3907  C   PRO A 504      61.287  48.249 -64.577  1.00 41.14           C  
ATOM   3908  CB  PRO A 504      61.389  45.750 -64.866  1.00 41.14           C  
ATOM   3909  O   PRO A 504      61.224  49.138 -65.431  1.00 41.14           O  
ATOM   3910  CG  PRO A 504      61.733  45.680 -66.319  1.00 41.14           C  
ATOM   3911  CD  PRO A 504      60.909  46.699 -67.053  1.00 41.14           C  
ATOM   3912  N   PRO A 505      62.140  48.321 -63.760  1.00 39.71           N  
ATOM   3913  CA  PRO A 505      62.825  48.128 -62.480  1.00 39.71           C  
ATOM   3914  C   PRO A 505      63.675  49.331 -62.079  1.00 39.71           C  
ATOM   3915  CB  PRO A 505      63.702  46.899 -62.731  1.00 39.71           C  
ATOM   3916  O   PRO A 505      63.753  50.312 -62.823  1.00 39.71           O  
ATOM   3917  CG  PRO A 505      64.136  47.024 -64.156  1.00 39.71           C  
ATOM   3918  CD  PRO A 505      63.402  48.177 -64.779  1.00 39.71           C  
ATOM   3919  N   ALA A 506      63.838  49.526 -60.864  1.00 26.04           N  
ATOM   3920  CA  ALA A 506      65.189  49.981 -60.545  1.00 26.04           C  
ATOM   3921  C   ALA A 506      65.214  50.738 -59.221  1.00 26.04           C  
ATOM   3922  CB  ALA A 506      65.733  50.861 -61.668  1.00 26.04           C  
ATOM   3923  O   ALA A 506      64.377  51.611 -58.981  1.00 26.04           O  
ATOM   3924  N   GLU A 507      65.817  50.147 -58.192  1.00 26.91           N  
ATOM   3925  CA  GLU A 507      67.160  50.547 -57.782  1.00 26.91           C  
ATOM   3926  C   GLU A 507      67.158  51.111 -56.364  1.00 26.91           C  
ATOM   3927  CB  GLU A 507      67.736  51.576 -58.757  1.00 26.91           C  
ATOM   3928  O   GLU A 507      66.337  51.968 -56.032  1.00 26.91           O  
ATOM   3929  CG  GLU A 507      68.598  50.968 -59.855  1.00 26.91           C  
ATOM   3930  CD  GLU A 507      69.509  51.979 -60.531  1.00 26.91           C  
ATOM   3931  OE1 GLU A 507      70.349  51.575 -61.367  1.00 26.91           O  
ATOM   3932  OE2 GLU A 507      69.384  53.185 -60.222  1.00 26.91           O  
ATOM   3933  N   GLU A 508      67.762  50.362 -55.432  1.00 26.90           N  
ATOM   3934  CA  GLU A 508      69.102  50.653 -54.930  1.00 26.90           C  
ATOM   3935  C   GLU A 508      69.068  51.030 -53.452  1.00 26.90           C  
ATOM   3936  CB  GLU A 508      69.749  51.776 -55.745  1.00 26.90           C  
ATOM   3937  O   GLU A 508      68.293  51.898 -53.045  1.00 26.90           O  
ATOM   3938  CG  GLU A 508      70.779  51.289 -56.754  1.00 26.90           C  
ATOM   3939  CD  GLU A 508      71.628  52.409 -57.332  1.00 26.90           C  
ATOM   3940  OE1 GLU A 508      72.585  52.118 -58.086  1.00 26.90           O  
ATOM   3941  OE2 GLU A 508      71.336  53.587 -57.029  1.00 26.90           O  
ATOM   3942  N   ALA A 509      69.600  50.108 -52.603  1.00 26.56           N  
ATOM   3943  CA  ALA A 509      70.935  50.128 -52.012  1.00 26.56           C  
ATOM   3944  C   ALA A 509      70.923  50.817 -50.651  1.00 26.56           C  
ATOM   3945  CB  ALA A 509      71.921  50.824 -52.948  1.00 26.56           C  
ATOM   3946  O   ALA A 509      70.356  51.902 -50.502  1.00 26.56           O  
ATOM   3947  N   ALA A 510      71.116  50.047 -49.557  1.00 30.57           N  
ATOM   3948  CA  ALA A 510      72.285  50.105 -48.683  1.00 30.57           C  
ATOM   3949  C   ALA A 510      71.871  50.255 -47.222  1.00 30.57           C  
ATOM   3950  CB  ALA A 510      73.201  51.255 -49.094  1.00 30.57           C  
ATOM   3951  O   ALA A 510      71.109  51.162 -46.876  1.00 30.57           O  
ATOM   3952  N   SER A 511      72.077  49.162 -46.475  1.00 34.33           N  
ATOM   3953  CA  SER A 511      72.917  48.694 -45.377  1.00 34.33           C  
ATOM   3954  C   SER A 511      72.399  49.193 -44.033  1.00 34.33           C  
ATOM   3955  CB  SER A 511      74.363  49.150 -45.577  1.00 34.33           C  
ATOM   3956  O   SER A 511      71.969  50.342 -43.915  1.00 34.33           O  
ATOM   3957  OG  SER A 511      74.463  50.561 -45.486  1.00 34.33           O  
ATOM   3958  N   PRO A 512      72.726  48.623 -42.961  1.00 40.43           N  
ATOM   3959  CA  PRO A 512      72.399  47.817 -41.783  1.00 40.43           C  
ATOM   3960  C   PRO A 512      72.956  48.408 -40.490  1.00 40.43           C  
ATOM   3961  CB  PRO A 512      73.048  46.465 -42.089  1.00 40.43           C  
ATOM   3962  O   PRO A 512      73.785  49.321 -40.531  1.00 40.43           O  
ATOM   3963  CG  PRO A 512      74.304  46.802 -42.825  1.00 40.43           C  
ATOM   3964  CD  PRO A 512      74.316  48.279 -43.096  1.00 40.43           C  
ATOM   3965  N   GLU A 513      72.314  48.264 -39.408  1.00 29.06           N  
ATOM   3966  CA  GLU A 513      72.919  47.934 -38.120  1.00 29.06           C  
ATOM   3967  C   GLU A 513      71.861  47.821 -37.027  1.00 29.06           C  
ATOM   3968  CB  GLU A 513      73.966  48.982 -37.733  1.00 29.06           C  
ATOM   3969  O   GLU A 513      71.015  48.705 -36.880  1.00 29.06           O  
ATOM   3970  CG  GLU A 513      75.264  48.875 -38.521  1.00 29.06           C  
ATOM   3971  CD  GLU A 513      76.403  49.675 -37.910  1.00 29.06           C  
ATOM   3972  OE1 GLU A 513      77.559  49.535 -38.372  1.00 29.06           O  
ATOM   3973  OE2 GLU A 513      76.139  50.447 -36.961  1.00 29.06           O  
ATOM   3974  N   LYS A 514      71.547  46.626 -36.557  1.00 23.96           N  
ATOM   3975  CA  LYS A 514      71.940  45.783 -35.431  1.00 23.96           C  
ATOM   3976  C   LYS A 514      71.373  46.320 -34.120  1.00 23.96           C  
ATOM   3977  CB  LYS A 514      73.463  45.682 -35.341  1.00 23.96           C  
ATOM   3978  O   LYS A 514      71.556  47.495 -33.793  1.00 23.96           O  
ATOM   3979  CG  LYS A 514      74.048  44.487 -36.080  1.00 23.96           C  
ATOM   3980  CD  LYS A 514      75.508  44.261 -35.708  1.00 23.96           C  
ATOM   3981  CE  LYS A 514      76.123  43.128 -36.519  1.00 23.96           C  
ATOM   3982  NZ  LYS A 514      77.564  42.924 -36.180  1.00 23.96           N  
ATOM   3983  N   GLU A 515      70.361  45.751 -33.607  1.00 28.69           N  
ATOM   3984  CA  GLU A 515      70.423  45.123 -32.291  1.00 28.69           C  
ATOM   3985  C   GLU A 515      69.031  44.968 -31.686  1.00 28.69           C  
ATOM   3986  CB  GLU A 515      71.318  45.933 -31.349  1.00 28.69           C  
ATOM   3987  O   GLU A 515      68.255  45.925 -31.647  1.00 28.69           O  
ATOM   3988  CG  GLU A 515      72.788  45.542 -31.409  1.00 28.69           C  
ATOM   3989  CD  GLU A 515      73.520  45.759 -30.095  1.00 28.69           C  
ATOM   3990  OE1 GLU A 515      74.693  45.336 -29.977  1.00 28.69           O  
ATOM   3991  OE2 GLU A 515      72.917  46.356 -29.176  1.00 28.69           O  
ATOM   3992  N   ALA A 516      68.431  43.809 -31.812  1.00 26.81           N  
ATOM   3993  CA  ALA A 516      68.273  42.810 -30.759  1.00 26.81           C  
ATOM   3994  C   ALA A 516      66.890  42.900 -30.120  1.00 26.81           C  
ATOM   3995  CB  ALA A 516      69.358  42.979 -29.698  1.00 26.81           C  
ATOM   3996  O   ALA A 516      66.422  43.992 -29.788  1.00 26.81           O  
ATOM   3997  N   LYS A 517      65.956  42.070 -30.518  1.00 32.65           N  
ATOM   3998  CA  LYS A 517      65.333  41.013 -29.727  1.00 32.65           C  
ATOM   3999  C   LYS A 517      63.858  41.312 -29.474  1.00 32.65           C  
ATOM   4000  CB  LYS A 517      66.067  40.835 -28.397  1.00 32.65           C  
ATOM   4001  O   LYS A 517      63.514  42.378 -28.959  1.00 32.65           O  
ATOM   4002  CG  LYS A 517      67.283  39.925 -28.478  1.00 32.65           C  
ATOM   4003  CD  LYS A 517      67.849  39.623 -27.096  1.00 32.65           C  
ATOM   4004  CE  LYS A 517      69.093  38.749 -27.179  1.00 32.65           C  
ATOM   4005  NZ  LYS A 517      69.703  38.526 -25.834  1.00 32.65           N  
ATOM   4006  N   SER A 518      62.967  40.793 -30.302  1.00 25.66           N  
ATOM   4007  CA  SER A 518      61.962  39.741 -30.185  1.00 25.66           C  
ATOM   4008  C   SER A 518      61.088  39.946 -28.952  1.00 25.66           C  
ATOM   4009  CB  SER A 518      62.629  38.367 -30.125  1.00 25.66           C  
ATOM   4010  O   SER A 518      61.590  40.288 -27.879  1.00 25.66           O  
ATOM   4011  OG  SER A 518      63.779  38.401 -29.298  1.00 25.66           O  
ATOM   4012  N   PRO A 519      59.948  39.651 -28.930  1.00 36.90           N  
ATOM   4013  CA  PRO A 519      58.884  39.275 -29.863  1.00 36.90           C  
ATOM   4014  C   PRO A 519      57.489  39.590 -29.325  1.00 36.90           C  
ATOM   4015  CB  PRO A 519      59.077  37.766 -30.029  1.00 36.90           C  
ATOM   4016  O   PRO A 519      57.332  39.871 -28.135  1.00 36.90           O  
ATOM   4017  CG  PRO A 519      59.522  37.288 -28.685  1.00 36.90           C  
ATOM   4018  CD  PRO A 519      59.757  38.483 -27.807  1.00 36.90           C  
ATOM   4019  N   VAL A 520      56.630  39.996 -30.288  1.00 23.36           N  
ATOM   4020  CA  VAL A 520      55.511  39.415 -31.021  1.00 23.36           C  
ATOM   4021  C   VAL A 520      54.533  38.767 -30.043  1.00 23.36           C  
ATOM   4022  CB  VAL A 520      55.990  38.378 -32.061  1.00 23.36           C  
ATOM   4023  O   VAL A 520      54.932  37.966 -29.195  1.00 23.36           O  
ATOM   4024  CG1 VAL A 520      54.815  37.859 -32.888  1.00 23.36           C  
ATOM   4025  CG2 VAL A 520      57.058  38.987 -32.968  1.00 23.36           C  
ATOM   4026  N   LYS A 521      53.419  39.429 -30.005  1.00 26.09           N  
ATOM   4027  CA  LYS A 521      52.254  38.774 -30.593  1.00 26.09           C  
ATOM   4028  C   LYS A 521      50.957  39.380 -30.065  1.00 26.09           C  
ATOM   4029  CB  LYS A 521      52.284  37.271 -30.310  1.00 26.09           C  
ATOM   4030  O   LYS A 521      50.771  39.502 -28.853  1.00 26.09           O  
ATOM   4031  CG  LYS A 521      52.662  36.421 -31.514  1.00 26.09           C  
ATOM   4032  CD  LYS A 521      52.628  34.935 -31.182  1.00 26.09           C  
ATOM   4033  CE  LYS A 521      53.113  34.089 -32.352  1.00 26.09           C  
ATOM   4034  NZ  LYS A 521      53.122  32.634 -32.016  1.00 26.09           N  
ATOM   4035  N   GLU A 522      50.368  40.295 -30.844  1.00 23.48           N  
ATOM   4036  CA  GLU A 522      49.165  40.212 -31.668  1.00 23.48           C  
ATOM   4037  C   GLU A 522      48.522  38.832 -31.568  1.00 23.48           C  
ATOM   4038  CB  GLU A 522      49.491  40.536 -33.128  1.00 23.48           C  
ATOM   4039  O   GLU A 522      49.197  37.813 -31.727  1.00 23.48           O  
ATOM   4040  CG  GLU A 522      49.455  42.022 -33.451  1.00 23.48           C  
ATOM   4041  CD  GLU A 522      48.839  42.327 -34.807  1.00 23.48           C  
ATOM   4042  OE1 GLU A 522      48.486  43.501 -35.063  1.00 23.48           O  
ATOM   4043  OE2 GLU A 522      48.707  41.385 -35.619  1.00 23.48           O  
ATOM   4044  N   GLU A 523      47.536  38.736 -30.930  1.00 25.12           N  
ATOM   4045  CA  GLU A 523      46.410  38.098 -31.606  1.00 25.12           C  
ATOM   4046  C   GLU A 523      45.158  38.120 -30.734  1.00 25.12           C  
ATOM   4047  CB  GLU A 523      46.759  36.657 -31.989  1.00 25.12           C  
ATOM   4048  O   GLU A 523      45.203  37.734 -29.564  1.00 25.12           O  
ATOM   4049  CG  GLU A 523      47.383  36.522 -33.371  1.00 25.12           C  
ATOM   4050  CD  GLU A 523      47.002  35.230 -34.077  1.00 25.12           C  
ATOM   4051  OE1 GLU A 523      47.125  35.160 -35.321  1.00 25.12           O  
ATOM   4052  OE2 GLU A 523      46.577  34.282 -33.381  1.00 25.12           O  
ATOM   4053  N   ALA A 524      44.208  38.995 -31.018  1.00 26.83           N  
ATOM   4054  CA  ALA A 524      42.901  38.755 -31.623  1.00 26.83           C  
ATOM   4055  C   ALA A 524      41.781  39.306 -30.745  1.00 26.83           C  
ATOM   4056  CB  ALA A 524      42.694  37.262 -31.868  1.00 26.83           C  
ATOM   4057  O   ALA A 524      41.697  38.982 -29.558  1.00 26.83           O  
ATOM   4058  N   LYS A 525      41.351  40.511 -30.920  1.00 23.58           N  
ATOM   4059  CA  LYS A 525      40.067  41.192 -31.063  1.00 23.58           C  
ATOM   4060  C   LYS A 525      39.342  40.739 -32.327  1.00 23.58           C  
ATOM   4061  CB  LYS A 525      40.263  42.709 -31.087  1.00 23.58           C  
ATOM   4062  O   LYS A 525      39.902  40.794 -33.424  1.00 23.58           O  
ATOM   4063  CG  LYS A 525      39.960  43.393 -29.762  1.00 23.58           C  
ATOM   4064  CD  LYS A 525      40.130  44.903 -29.861  1.00 23.58           C  
ATOM   4065  CE  LYS A 525      39.870  45.585 -28.524  1.00 23.58           C  
ATOM   4066  NZ  LYS A 525      40.245  47.030 -28.557  1.00 23.58           N  
ATOM   4067  N   SER A 526      38.467  39.816 -32.187  1.00 28.39           N  
ATOM   4068  CA  SER A 526      37.080  39.880 -32.637  1.00 28.39           C  
ATOM   4069  C   SER A 526      36.133  39.298 -31.593  1.00 28.39           C  
ATOM   4070  CB  SER A 526      36.911  39.135 -33.962  1.00 28.39           C  
ATOM   4071  O   SER A 526      36.446  38.289 -30.957  1.00 28.39           O  
ATOM   4072  OG  SER A 526      38.125  38.512 -34.347  1.00 28.39           O  
ATOM   4073  N   PRO A 527      34.883  39.800 -31.538  1.00 36.11           N  
ATOM   4074  CA  PRO A 527      33.654  40.003 -30.767  1.00 36.11           C  
ATOM   4075  C   PRO A 527      32.658  38.858 -30.931  1.00 36.11           C  
ATOM   4076  CB  PRO A 527      33.089  41.305 -31.342  1.00 36.11           C  
ATOM   4077  O   PRO A 527      32.768  38.068 -31.872  1.00 36.11           O  
ATOM   4078  CG  PRO A 527      33.439  41.264 -32.794  1.00 36.11           C  
ATOM   4079  CD  PRO A 527      34.321  40.073 -33.039  1.00 36.11           C  
ATOM   4080  N   ALA A 528      31.908  38.629 -29.885  1.00 23.54           N  
ATOM   4081  CA  ALA A 528      30.476  38.618 -29.602  1.00 23.54           C  
ATOM   4082  C   ALA A 528      29.980  37.199 -29.337  1.00 23.54           C  
ATOM   4083  CB  ALA A 528      29.700  39.242 -30.759  1.00 23.54           C  
ATOM   4084  O   ALA A 528      30.248  36.285 -30.120  1.00 23.54           O  
ATOM   4085  N   GLU A 529      29.750  36.917 -28.056  1.00 25.37           N  
ATOM   4086  CA  GLU A 529      28.477  36.322 -27.663  1.00 25.37           C  
ATOM   4087  C   GLU A 529      28.507  35.862 -26.208  1.00 25.37           C  
ATOM   4088  CB  GLU A 529      28.129  35.145 -28.579  1.00 25.37           C  
ATOM   4089  O   GLU A 529      29.445  35.183 -25.786  1.00 25.37           O  
ATOM   4090  CG  GLU A 529      26.738  35.232 -29.190  1.00 25.37           C  
ATOM   4091  CD  GLU A 529      26.294  33.941 -29.858  1.00 25.37           C  
ATOM   4092  OE1 GLU A 529      25.105  33.829 -30.234  1.00 25.37           O  
ATOM   4093  OE2 GLU A 529      27.143  33.033 -30.008  1.00 25.37           O  
ATOM   4094  N   ALA A 530      28.158  36.705 -25.269  1.00 25.22           N  
ATOM   4095  CA  ALA A 530      27.186  36.702 -24.179  1.00 25.22           C  
ATOM   4096  C   ALA A 530      26.811  35.277 -23.783  1.00 25.22           C  
ATOM   4097  CB  ALA A 530      25.938  37.486 -24.577  1.00 25.22           C  
ATOM   4098  O   ALA A 530      26.285  34.516 -24.599  1.00 25.22           O  
ATOM   4099  N   LYS A 531      27.727  34.526 -23.061  1.00 25.47           N  
ATOM   4100  CA  LYS A 531      27.448  33.352 -22.239  1.00 25.47           C  
ATOM   4101  C   LYS A 531      27.832  33.598 -20.782  1.00 25.47           C  
ATOM   4102  CB  LYS A 531      28.193  32.130 -22.778  1.00 25.47           C  
ATOM   4103  O   LYS A 531      28.916  34.110 -20.498  1.00 25.47           O  
ATOM   4104  CG  LYS A 531      27.423  31.352 -23.834  1.00 25.47           C  
ATOM   4105  CD  LYS A 531      28.025  29.971 -24.061  1.00 25.47           C  
ATOM   4106  CE  LYS A 531      27.258  29.193 -25.122  1.00 25.47           C  
ATOM   4107  NZ  LYS A 531      27.903  27.879 -25.420  1.00 25.47           N  
ATOM   4108  N   SER A 532      26.858  33.830 -19.935  1.00 24.24           N  
ATOM   4109  CA  SER A 532      26.294  33.235 -18.727  1.00 24.24           C  
ATOM   4110  C   SER A 532      27.269  33.328 -17.558  1.00 24.24           C  
ATOM   4111  CB  SER A 532      25.919  31.774 -18.974  1.00 24.24           C  
ATOM   4112  O   SER A 532      28.446  32.988 -17.696  1.00 24.24           O  
ATOM   4113  OG  SER A 532      25.887  31.490 -20.362  1.00 24.24           O  
ATOM   4114  N   PRO A 533      27.005  34.191 -16.527  1.00 27.75           N  
ATOM   4115  CA  PRO A 533      27.689  34.300 -15.236  1.00 27.75           C  
ATOM   4116  C   PRO A 533      27.604  33.016 -14.414  1.00 27.75           C  
ATOM   4117  CB  PRO A 533      26.949  35.445 -14.540  1.00 27.75           C  
ATOM   4118  O   PRO A 533      26.606  32.296 -14.488  1.00 27.75           O  
ATOM   4119  CG  PRO A 533      25.548  35.362 -15.053  1.00 27.75           C  
ATOM   4120  CD  PRO A 533      25.503  34.341 -16.154  1.00 27.75           C  
ATOM   4121  N   GLU A 534      28.803  32.293 -14.185  1.00 28.62           N  
ATOM   4122  CA  GLU A 534      29.681  31.789 -13.133  1.00 28.62           C  
ATOM   4123  C   GLU A 534      29.060  31.988 -11.754  1.00 28.62           C  
ATOM   4124  CB  GLU A 534      31.048  32.476 -13.198  1.00 28.62           C  
ATOM   4125  O   GLU A 534      28.603  33.084 -11.425  1.00 28.62           O  
ATOM   4126  CG  GLU A 534      31.956  31.934 -14.292  1.00 28.62           C  
ATOM   4127  CD  GLU A 534      33.396  32.407 -14.165  1.00 28.62           C  
ATOM   4128  OE1 GLU A 534      34.277  31.866 -14.872  1.00 28.62           O  
ATOM   4129  OE2 GLU A 534      33.645  33.324 -13.351  1.00 28.62           O  
ATOM   4130  N   LYS A 535      28.507  30.859 -11.225  1.00 23.43           N  
ATOM   4131  CA  LYS A 535      28.781  29.889 -10.169  1.00 23.43           C  
ATOM   4132  C   LYS A 535      29.800  30.434  -9.172  1.00 23.43           C  
ATOM   4133  CB  LYS A 535      29.284  28.573 -10.766  1.00 23.43           C  
ATOM   4134  O   LYS A 535      30.867  30.911  -9.565  1.00 23.43           O  
ATOM   4135  CG  LYS A 535      28.262  27.446 -10.728  1.00 23.43           C  
ATOM   4136  CD  LYS A 535      28.858  26.134 -11.222  1.00 23.43           C  
ATOM   4137  CE  LYS A 535      27.801  25.043 -11.327  1.00 23.43           C  
ATOM   4138  NZ  LYS A 535      28.381  23.755 -11.810  1.00 23.43           N  
ATOM   4139  N   GLU A 536      29.375  30.734  -7.944  1.00 25.07           N  
ATOM   4140  CA  GLU A 536      29.426  30.054  -6.654  1.00 25.07           C  
ATOM   4141  C   GLU A 536      30.719  30.377  -5.910  1.00 25.07           C  
ATOM   4142  CB  GLU A 536      29.289  28.540  -6.838  1.00 25.07           C  
ATOM   4143  O   GLU A 536      31.813  30.161  -6.434  1.00 25.07           O  
ATOM   4144  CG  GLU A 536      27.850  28.046  -6.820  1.00 25.07           C  
ATOM   4145  CD  GLU A 536      27.730  26.558  -6.533  1.00 25.07           C  
ATOM   4146  OE1 GLU A 536      26.599  26.074  -6.297  1.00 25.07           O  
ATOM   4147  OE2 GLU A 536      28.775  25.870  -6.542  1.00 25.07           O  
ATOM   4148  N   GLU A 537      30.680  31.366  -5.004  1.00 27.77           N  
ATOM   4149  CA  GLU A 537      31.392  31.291  -3.732  1.00 27.77           C  
ATOM   4150  C   GLU A 537      30.581  31.926  -2.607  1.00 27.77           C  
ATOM   4151  CB  GLU A 537      32.761  31.969  -3.841  1.00 27.77           C  
ATOM   4152  O   GLU A 537      30.096  33.051  -2.742  1.00 27.77           O  
ATOM   4153  CG  GLU A 537      33.932  30.998  -3.804  1.00 27.77           C  
ATOM   4154  CD  GLU A 537      35.277  31.688  -3.640  1.00 27.77           C  
ATOM   4155  OE1 GLU A 537      36.289  30.994  -3.391  1.00 27.77           O  
ATOM   4156  OE2 GLU A 537      35.320  32.933  -3.761  1.00 27.77           O  
ATOM   4157  N   ALA A 538      29.913  31.153  -1.841  1.00 25.54           N  
ATOM   4158  CA  ALA A 538      30.101  30.707  -0.463  1.00 25.54           C  
ATOM   4159  C   ALA A 538      30.243  31.895   0.483  1.00 25.54           C  
ATOM   4160  CB  ALA A 538      31.323  29.799  -0.360  1.00 25.54           C  
ATOM   4161  O   ALA A 538      31.090  32.767   0.273  1.00 25.54           O  
ATOM   4162  N   LYS A 539      29.212  32.206   1.213  1.00 32.56           N  
ATOM   4163  CA  LYS A 539      29.095  32.209   2.669  1.00 32.56           C  
ATOM   4164  C   LYS A 539      27.821  32.921   3.116  1.00 32.56           C  
ATOM   4165  CB  LYS A 539      30.317  32.872   3.305  1.00 32.56           C  
ATOM   4166  O   LYS A 539      27.594  34.079   2.761  1.00 32.56           O  
ATOM   4167  CG  LYS A 539      31.392  31.892   3.751  1.00 32.56           C  
ATOM   4168  CD  LYS A 539      32.527  32.600   4.479  1.00 32.56           C  
ATOM   4169  CE  LYS A 539      33.639  31.632   4.858  1.00 32.56           C  
ATOM   4170  NZ  LYS A 539      34.774  32.329   5.534  1.00 32.56           N  
ATOM   4171  N   SER A 540      26.733  32.184   3.335  1.00 28.12           N  
ATOM   4172  CA  SER A 540      25.790  31.698   4.337  1.00 28.12           C  
ATOM   4173  C   SER A 540      25.157  32.853   5.107  1.00 28.12           C  
ATOM   4174  CB  SER A 540      26.485  30.747   5.312  1.00 28.12           C  
ATOM   4175  O   SER A 540      25.852  33.783   5.523  1.00 28.12           O  
ATOM   4176  OG  SER A 540      27.638  31.352   5.870  1.00 28.12           O  
ATOM   4177  N   PRO A 541      24.001  32.760   5.419  1.00 33.04           N  
ATOM   4178  CA  PRO A 541      22.605  33.109   5.692  1.00 33.04           C  
ATOM   4179  C   PRO A 541      22.208  32.856   7.145  1.00 33.04           C  
ATOM   4180  CB  PRO A 541      21.822  32.197   4.745  1.00 33.04           C  
ATOM   4181  O   PRO A 541      22.819  32.025   7.821  1.00 33.04           O  
ATOM   4182  CG  PRO A 541      22.608  30.927   4.700  1.00 33.04           C  
ATOM   4183  CD  PRO A 541      23.891  31.133   5.453  1.00 33.04           C  
ATOM   4184  N   ALA A 542      21.493  33.751   7.680  1.00 27.84           N  
ATOM   4185  CA  ALA A 542      20.481  33.553   8.715  1.00 27.84           C  
ATOM   4186  C   ALA A 542      19.247  34.410   8.447  1.00 27.84           C  
ATOM   4187  CB  ALA A 542      21.059  33.874  10.092  1.00 27.84           C  
ATOM   4188  O   ALA A 542      19.365  35.596   8.129  1.00 27.84           O  
ATOM   4189  N   GLU A 543      18.189  33.770   7.968  1.00 25.99           N  
ATOM   4190  CA  GLU A 543      16.956  33.208   8.511  1.00 25.99           C  
ATOM   4191  C   GLU A 543      15.859  34.265   8.599  1.00 25.99           C  
ATOM   4192  CB  GLU A 543      17.207  32.594   9.891  1.00 25.99           C  
ATOM   4193  O   GLU A 543      16.061  35.330   9.188  1.00 25.99           O  
ATOM   4194  CG  GLU A 543      16.652  31.186  10.048  1.00 25.99           C  
ATOM   4195  CD  GLU A 543      16.698  30.679  11.480  1.00 25.99           C  
ATOM   4196  OE1 GLU A 543      15.871  29.813  11.845  1.00 25.99           O  
ATOM   4197  OE2 GLU A 543      17.568  31.152  12.245  1.00 25.99           O  
ATOM   4198  N   VAL A 544      14.812  34.218   7.761  1.00 23.30           N  
ATOM   4199  CA  VAL A 544      13.419  33.857   7.520  1.00 23.30           C  
ATOM   4200  C   VAL A 544      12.644  33.879   8.835  1.00 23.30           C  
ATOM   4201  CB  VAL A 544      13.299  32.469   6.853  1.00 23.30           C  
ATOM   4202  O   VAL A 544      13.077  33.289   9.828  1.00 23.30           O  
ATOM   4203  CG1 VAL A 544      12.428  32.544   5.601  1.00 23.30           C  
ATOM   4204  CG2 VAL A 544      14.683  31.920   6.512  1.00 23.30           C  
ATOM   4205  N   LYS A 545      11.659  34.746   9.025  1.00 27.19           N  
ATOM   4206  CA  LYS A 545      10.290  34.615   9.515  1.00 27.19           C  
ATOM   4207  C   LYS A 545       9.281  34.806   8.387  1.00 27.19           C  
ATOM   4208  CB  LYS A 545      10.022  35.622  10.635  1.00 27.19           C  
ATOM   4209  O   LYS A 545       9.378  35.764   7.616  1.00 27.19           O  
ATOM   4210  CG  LYS A 545      10.540  35.186  11.997  1.00 27.19           C  
ATOM   4211  CD  LYS A 545       9.978  36.056  13.114  1.00 27.19           C  
ATOM   4212  CE  LYS A 545      10.418  35.561  14.485  1.00 27.19           C  
ATOM   4213  NZ  LYS A 545      10.152  36.573  15.551  1.00 27.19           N  
ATOM   4214  N   SER A 546       8.596  33.760   8.024  1.00 32.31           N  
ATOM   4215  CA  SER A 546       7.300  33.312   7.524  1.00 32.31           C  
ATOM   4216  C   SER A 546       6.204  33.520   8.563  1.00 32.31           C  
ATOM   4217  CB  SER A 546       7.361  31.837   7.123  1.00 32.31           C  
ATOM   4218  O   SER A 546       6.415  33.275   9.753  1.00 32.31           O  
ATOM   4219  OG  SER A 546       8.001  31.683   5.868  1.00 32.31           O  
ATOM   4220  N   PRO A 547       4.879  33.516   8.186  1.00 39.71           N  
ATOM   4221  CA  PRO A 547       3.495  33.899   8.473  1.00 39.71           C  
ATOM   4222  C   PRO A 547       2.595  32.696   8.746  1.00 39.71           C  
ATOM   4223  CB  PRO A 547       3.060  34.629   7.200  1.00 39.71           C  
ATOM   4224  O   PRO A 547       2.971  31.559   8.451  1.00 39.71           O  
ATOM   4225  CG  PRO A 547       3.755  33.909   6.090  1.00 39.71           C  
ATOM   4226  CD  PRO A 547       4.693  32.901   6.689  1.00 39.71           C  
ATOM   4227  N   GLU A 548       1.583  32.949   9.438  1.00 26.88           N  
ATOM   4228  CA  GLU A 548       0.326  32.221   9.291  1.00 26.88           C  
ATOM   4229  C   GLU A 548      -0.760  32.808  10.189  1.00 26.88           C  
ATOM   4230  CB  GLU A 548       0.524  30.736   9.607  1.00 26.88           C  
ATOM   4231  O   GLU A 548      -0.521  33.071  11.369  1.00 26.88           O  
ATOM   4232  CG  GLU A 548      -0.068  29.801   8.562  1.00 26.88           C  
ATOM   4233  CD  GLU A 548      -0.122  28.351   9.017  1.00 26.88           C  
ATOM   4234  OE1 GLU A 548      -1.065  27.627   8.626  1.00 26.88           O  
ATOM   4235  OE2 GLU A 548       0.787  27.936   9.771  1.00 26.88           O  
ATOM   4236  N   LYS A 549      -1.883  33.317   9.621  1.00 24.06           N  
ATOM   4237  CA  LYS A 549      -3.186  32.763   9.268  1.00 24.06           C  
ATOM   4238  C   LYS A 549      -4.290  33.356  10.139  1.00 24.06           C  
ATOM   4239  CB  LYS A 549      -3.176  31.239   9.400  1.00 24.06           C  
ATOM   4240  O   LYS A 549      -4.160  33.408  11.364  1.00 24.06           O  
ATOM   4241  CG  LYS A 549      -4.211  30.536   8.535  1.00 24.06           C  
ATOM   4242  CD  LYS A 549      -4.096  29.021   8.647  1.00 24.06           C  
ATOM   4243  CE  LYS A 549      -5.066  28.315   7.709  1.00 24.06           C  
ATOM   4244  NZ  LYS A 549      -4.968  26.829   7.827  1.00 24.06           N  
ATOM   4245  N   ALA A 550      -5.215  34.129   9.578  1.00 23.43           N  
ATOM   4246  CA  ALA A 550      -6.590  34.204   9.091  1.00 23.43           C  
ATOM   4247  C   ALA A 550      -7.499  33.252   9.864  1.00 23.43           C  
ATOM   4248  CB  ALA A 550      -6.643  33.890   7.598  1.00 23.43           C  
ATOM   4249  O   ALA A 550      -7.138  32.097  10.104  1.00 23.43           O  
ATOM   4250  N   LYS A 551      -8.628  33.840  10.405  1.00 27.29           N  
ATOM   4251  CA  LYS A 551     -10.043  33.502  10.281  1.00 27.29           C  
ATOM   4252  C   LYS A 551     -10.799  33.824  11.566  1.00 27.29           C  
ATOM   4253  CB  LYS A 551     -10.213  32.023   9.929  1.00 27.29           C  
ATOM   4254  O   LYS A 551     -10.399  33.399  12.652  1.00 27.29           O  
ATOM   4255  CG  LYS A 551     -10.656  31.775   8.495  1.00 27.29           C  
ATOM   4256  CD  LYS A 551     -10.861  30.290   8.222  1.00 27.29           C  
ATOM   4257  CE  LYS A 551     -11.265  30.037   6.776  1.00 27.29           C  
ATOM   4258  NZ  LYS A 551     -11.218  28.585   6.433  1.00 27.29           N  
ATOM   4259  N   SER A 552     -11.724  34.780  11.564  1.00 25.03           N  
ATOM   4260  CA  SER A 552     -13.156  35.023  11.418  1.00 25.03           C  
ATOM   4261  C   SER A 552     -13.807  35.313  12.767  1.00 25.03           C  
ATOM   4262  CB  SER A 552     -13.839  33.824  10.760  1.00 25.03           C  
ATOM   4263  O   SER A 552     -13.529  34.632  13.756  1.00 25.03           O  
ATOM   4264  OG  SER A 552     -13.266  32.608  11.211  1.00 25.03           O  
ATOM   4265  N   PRO A 553     -14.823  36.054  12.878  1.00 31.23           N  
ATOM   4266  CA  PRO A 553     -15.672  37.018  13.581  1.00 31.23           C  
ATOM   4267  C   PRO A 553     -17.061  36.465  13.891  1.00 31.23           C  
ATOM   4268  CB  PRO A 553     -15.758  38.192  12.603  1.00 31.23           C  
ATOM   4269  O   PRO A 553     -17.461  35.440  13.331  1.00 31.23           O  
ATOM   4270  CG  PRO A 553     -15.771  37.560  11.248  1.00 31.23           C  
ATOM   4271  CD  PRO A 553     -15.520  36.088  11.406  1.00 31.23           C  
ATOM   4272  N   ALA A 554     -17.683  37.027  14.921  1.00 25.66           N  
ATOM   4273  CA  ALA A 554     -19.017  37.623  14.926  1.00 25.66           C  
ATOM   4274  C   ALA A 554     -19.743  37.330  16.236  1.00 25.66           C  
ATOM   4275  CB  ALA A 554     -19.833  37.111  13.742  1.00 25.66           C  
ATOM   4276  O   ALA A 554     -19.727  36.197  16.722  1.00 25.66           O  
ATOM   4277  N   LYS A 555     -20.086  38.359  16.969  1.00 22.74           N  
ATOM   4278  CA  LYS A 555     -21.437  38.899  17.080  1.00 22.74           C  
ATOM   4279  C   LYS A 555     -21.777  39.238  18.528  1.00 22.74           C  
ATOM   4280  CB  LYS A 555     -22.460  37.909  16.520  1.00 22.74           C  
ATOM   4281  O   LYS A 555     -21.633  38.398  19.418  1.00 22.74           O  
ATOM   4282  CG  LYS A 555     -23.370  38.497  15.452  1.00 22.74           C  
ATOM   4283  CD  LYS A 555     -24.374  37.469  14.946  1.00 22.74           C  
ATOM   4284  CE  LYS A 555     -25.245  38.037  13.834  1.00 22.74           C  
ATOM   4285  NZ  LYS A 555     -26.181  37.011  13.284  1.00 22.74           N  
ATOM   4286  N   GLU A 556     -21.880  40.531  18.859  1.00 23.50           N  
ATOM   4287  CA  GLU A 556     -22.902  41.554  19.055  1.00 23.50           C  
ATOM   4288  C   GLU A 556     -23.639  41.352  20.376  1.00 23.50           C  
ATOM   4289  CB  GLU A 556     -23.898  41.549  17.892  1.00 23.50           C  
ATOM   4290  O   GLU A 556     -24.062  40.239  20.693  1.00 23.50           O  
ATOM   4291  CG  GLU A 556     -23.582  42.570  16.808  1.00 23.50           C  
ATOM   4292  CD  GLU A 556     -24.783  42.916  15.943  1.00 23.50           C  
ATOM   4293  OE1 GLU A 556     -24.698  43.875  15.142  1.00 23.50           O  
ATOM   4294  OE2 GLU A 556     -25.818  42.224  16.066  1.00 23.50           O  
ATOM   4295  N   GLU A 557     -23.582  42.324  21.261  1.00 25.68           N  
ATOM   4296  CA  GLU A 557     -24.749  43.111  21.649  1.00 25.68           C  
ATOM   4297  C   GLU A 557     -24.501  43.856  22.958  1.00 25.68           C  
ATOM   4298  CB  GLU A 557     -25.983  42.215  21.779  1.00 25.68           C  
ATOM   4299  O   GLU A 557     -24.046  43.264  23.939  1.00 25.68           O  
ATOM   4300  CG  GLU A 557     -26.897  42.248  20.563  1.00 25.68           C  
ATOM   4301  CD  GLU A 557     -28.275  41.664  20.833  1.00 25.68           C  
ATOM   4302  OE1 GLU A 557     -29.177  41.815  19.977  1.00 25.68           O  
ATOM   4303  OE2 GLU A 557     -28.455  41.052  21.909  1.00 25.68           O  
ATOM   4304  N   ALA A 558     -24.222  45.178  22.931  1.00 23.29           N  
ATOM   4305  CA  ALA A 558     -24.923  46.446  23.117  1.00 23.29           C  
ATOM   4306  C   ALA A 558     -25.485  46.560  24.531  1.00 23.29           C  
ATOM   4307  CB  ALA A 558     -26.043  46.590  22.090  1.00 23.29           C  
ATOM   4308  O   ALA A 558     -26.095  45.617  25.041  1.00 23.29           O  
ATOM   4309  N   LYS A 559     -24.980  47.554  25.313  1.00 26.46           N  
ATOM   4310  CA  LYS A 559     -25.556  48.820  25.755  1.00 26.46           C  
ATOM   4311  C   LYS A 559     -25.866  48.792  27.249  1.00 26.46           C  
ATOM   4312  CB  LYS A 559     -26.825  49.139  24.963  1.00 26.46           C  
ATOM   4313  O   LYS A 559     -26.570  47.899  27.725  1.00 26.46           O  
ATOM   4314  CG  LYS A 559     -26.623  50.162  23.855  1.00 26.46           C  
ATOM   4315  CD  LYS A 559     -27.945  50.557  23.211  1.00 26.46           C  
ATOM   4316  CE  LYS A 559     -27.740  51.547  22.072  1.00 26.46           C  
ATOM   4317  NZ  LYS A 559     -29.015  51.831  21.348  1.00 26.46           N  
ATOM   4318  N   SER A 560     -25.124  49.542  28.037  1.00 25.31           N  
ATOM   4319  CA  SER A 560     -25.166  50.841  28.700  1.00 25.31           C  
ATOM   4320  C   SER A 560     -25.479  50.694  30.186  1.00 25.31           C  
ATOM   4321  CB  SER A 560     -26.207  51.747  28.040  1.00 25.31           C  
ATOM   4322  O   SER A 560     -26.304  49.863  30.573  1.00 25.31           O  
ATOM   4323  OG  SER A 560     -27.416  51.042  27.814  1.00 25.31           O  
ATOM   4324  N   PRO A 561     -25.247  51.669  31.002  1.00 40.28           N  
ATOM   4325  CA  PRO A 561     -24.132  52.315  31.697  1.00 40.28           C  
ATOM   4326  C   PRO A 561     -24.401  52.517  33.186  1.00 40.28           C  
ATOM   4327  CB  PRO A 561     -24.001  53.661  30.978  1.00 40.28           C  
ATOM   4328  O   PRO A 561     -25.522  52.290  33.651  1.00 40.28           O  
ATOM   4329  CG  PRO A 561     -25.403  54.044  30.627  1.00 40.28           C  
ATOM   4330  CD  PRO A 561     -26.310  52.895  30.964  1.00 40.28           C  
ATOM   4331  N   PRO A 562     -23.588  53.331  33.910  1.00 30.44           N  
ATOM   4332  CA  PRO A 562     -22.655  53.387  35.038  1.00 30.44           C  
ATOM   4333  C   PRO A 562     -23.205  54.183  36.220  1.00 30.44           C  
ATOM   4334  CB  PRO A 562     -21.424  54.075  34.442  1.00 30.44           C  
ATOM   4335  O   PRO A 562     -24.028  55.083  36.033  1.00 30.44           O  
ATOM   4336  CG  PRO A 562     -21.974  55.070  33.472  1.00 30.44           C  
ATOM   4337  CD  PRO A 562     -23.457  54.860  33.363  1.00 30.44           C  
ATOM   4338  N   GLU A 563     -23.259  53.608  37.359  1.00 21.42           N  
ATOM   4339  CA  GLU A 563     -23.553  54.029  38.725  1.00 21.42           C  
ATOM   4340  C   GLU A 563     -22.277  54.400  39.475  1.00 21.42           C  
ATOM   4341  CB  GLU A 563     -24.304  52.928  39.478  1.00 21.42           C  
ATOM   4342  O   GLU A 563     -21.298  53.651  39.455  1.00 21.42           O  
ATOM   4343  CG  GLU A 563     -25.795  53.191  39.627  1.00 21.42           C  
ATOM   4344  CD  GLU A 563     -26.471  52.266  40.626  1.00 21.42           C  
ATOM   4345  OE1 GLU A 563     -27.643  52.517  40.990  1.00 21.42           O  
ATOM   4346  OE2 GLU A 563     -25.824  51.281  41.048  1.00 21.42           O  
ATOM   4347  N   ALA A 564     -21.981  55.671  39.595  1.00 22.64           N  
ATOM   4348  CA  ALA A 564     -21.430  56.636  40.543  1.00 22.64           C  
ATOM   4349  C   ALA A 564     -22.291  56.725  41.800  1.00 22.64           C  
ATOM   4350  CB  ALA A 564     -21.304  58.011  39.890  1.00 22.64           C  
ATOM   4351  O   ALA A 564     -23.517  56.820  41.714  1.00 22.64           O  
ATOM   4352  N   LYS A 565     -21.798  56.401  43.042  1.00 26.64           N  
ATOM   4353  CA  LYS A 565     -21.737  57.186  44.272  1.00 26.64           C  
ATOM   4354  C   LYS A 565     -21.342  56.315  45.461  1.00 26.64           C  
ATOM   4355  CB  LYS A 565     -23.080  57.866  44.542  1.00 26.64           C  
ATOM   4356  O   LYS A 565     -21.875  55.217  45.637  1.00 26.64           O  
ATOM   4357  CG  LYS A 565     -23.285  59.160  43.769  1.00 26.64           C  
ATOM   4358  CD  LYS A 565     -24.420  59.989  44.359  1.00 26.64           C  
ATOM   4359  CE  LYS A 565     -24.623  61.287  43.589  1.00 26.64           C  
ATOM   4360  NZ  LYS A 565     -25.828  62.030  44.064  1.00 26.64           N  
ATOM   4361  N   SER A 566     -20.143  56.376  45.965  1.00 22.63           N  
ATOM   4362  CA  SER A 566     -19.479  56.592  47.246  1.00 22.63           C  
ATOM   4363  C   SER A 566     -20.482  56.596  48.395  1.00 22.63           C  
ATOM   4364  CB  SER A 566     -18.702  57.909  47.233  1.00 22.63           C  
ATOM   4365  O   SER A 566     -21.591  57.116  48.256  1.00 22.63           O  
ATOM   4366  OG  SER A 566     -19.320  58.849  46.370  1.00 22.63           O  
ATOM   4367  N   PRO A 567     -20.065  56.465  49.642  1.00 42.00           N  
ATOM   4368  CA  PRO A 567     -19.886  55.553  50.775  1.00 42.00           C  
ATOM   4369  C   PRO A 567     -20.739  55.937  51.982  1.00 42.00           C  
ATOM   4370  CB  PRO A 567     -18.395  55.681  51.098  1.00 42.00           C  
ATOM   4371  O   PRO A 567     -21.340  57.014  52.000  1.00 42.00           O  
ATOM   4372  CG  PRO A 567     -18.068  57.115  50.834  1.00 42.00           C  
ATOM   4373  CD  PRO A 567     -19.266  57.770  50.208  1.00 42.00           C  
ATOM   4374  N   GLU A 568     -20.968  55.051  52.900  1.00 23.74           N  
ATOM   4375  CA  GLU A 568     -20.833  55.172  54.349  1.00 23.74           C  
ATOM   4376  C   GLU A 568     -21.745  54.184  55.072  1.00 23.74           C  
ATOM   4377  CB  GLU A 568     -21.143  56.601  54.801  1.00 23.74           C  
ATOM   4378  O   GLU A 568     -22.932  54.081  54.756  1.00 23.74           O  
ATOM   4379  CG  GLU A 568     -20.040  57.600  54.480  1.00 23.74           C  
ATOM   4380  CD  GLU A 568     -20.145  58.887  55.282  1.00 23.74           C  
ATOM   4381  OE1 GLU A 568     -19.159  59.658  55.324  1.00 23.74           O  
ATOM   4382  OE2 GLU A 568     -21.221  59.127  55.873  1.00 23.74           O  
ATOM   4383  N   LYS A 569     -21.168  53.165  55.732  1.00 18.77           N  
ATOM   4384  CA  LYS A 569     -20.906  52.765  57.111  1.00 18.77           C  
ATOM   4385  C   LYS A 569     -22.171  52.860  57.960  1.00 18.77           C  
ATOM   4386  CB  LYS A 569     -19.800  53.629  57.720  1.00 18.77           C  
ATOM   4387  O   LYS A 569     -22.853  53.887  57.955  1.00 18.77           O  
ATOM   4388  CG  LYS A 569     -18.611  52.835  58.241  1.00 18.77           C  
ATOM   4389  CD  LYS A 569     -17.552  53.748  58.847  1.00 18.77           C  
ATOM   4390  CE  LYS A 569     -16.332  52.961  59.306  1.00 18.77           C  
ATOM   4391  NZ  LYS A 569     -15.304  53.848  59.929  1.00 18.77           N  
ATOM   4392  N   GLU A 570     -22.639  51.721  58.491  1.00 24.66           N  
ATOM   4393  CA  GLU A 570     -22.928  51.467  59.899  1.00 24.66           C  
ATOM   4394  C   GLU A 570     -23.624  50.122  60.086  1.00 24.66           C  
ATOM   4395  CB  GLU A 570     -23.788  52.591  60.483  1.00 24.66           C  
ATOM   4396  O   GLU A 570     -24.630  49.842  59.430  1.00 24.66           O  
ATOM   4397  CG  GLU A 570     -22.984  53.765  61.021  1.00 24.66           C  
ATOM   4398  CD  GLU A 570     -23.804  54.706  61.889  1.00 24.66           C  
ATOM   4399  OE1 GLU A 570     -23.225  55.643  62.485  1.00 24.66           O  
ATOM   4400  OE2 GLU A 570     -25.036  54.505  61.975  1.00 24.66           O  
ATOM   4401  N   GLU A 571     -22.923  49.109  60.520  1.00 19.71           N  
ATOM   4402  CA  GLU A 571     -22.752  48.152  61.608  1.00 19.71           C  
ATOM   4403  C   GLU A 571     -23.694  48.462  62.769  1.00 19.71           C  
ATOM   4404  CB  GLU A 571     -21.301  48.144  62.096  1.00 19.71           C  
ATOM   4405  O   GLU A 571     -23.747  49.598  63.245  1.00 19.71           O  
ATOM   4406  CG  GLU A 571     -20.460  47.022  61.505  1.00 19.71           C  
ATOM   4407  CD  GLU A 571     -19.117  46.850  62.198  1.00 19.71           C  
ATOM   4408  OE1 GLU A 571     -18.402  45.867  61.900  1.00 19.71           O  
ATOM   4409  OE2 GLU A 571     -18.779  47.705  63.046  1.00 19.71           O  
ATOM   4410  N   ALA A 572     -24.663  47.490  63.084  1.00 25.43           N  
ATOM   4411  CA  ALA A 572     -25.214  46.997  64.343  1.00 25.43           C  
ATOM   4412  C   ALA A 572     -25.857  45.625  64.160  1.00 25.43           C  
ATOM   4413  CB  ALA A 572     -26.232  47.988  64.903  1.00 25.43           C  
ATOM   4414  O   ALA A 572     -26.618  45.410  63.213  1.00 25.43           O  
ATOM   4415  N   LYS A 573     -25.383  44.585  64.799  1.00 23.58           N  
ATOM   4416  CA  LYS A 573     -25.647  43.838  66.025  1.00 23.58           C  
ATOM   4417  C   LYS A 573     -26.470  42.585  65.739  1.00 23.58           C  
ATOM   4418  CB  LYS A 573     -26.371  44.719  67.045  1.00 23.58           C  
ATOM   4419  O   LYS A 573     -27.537  42.663  65.127  1.00 23.58           O  
ATOM   4420  CG  LYS A 573     -25.440  45.476  67.980  1.00 23.58           C  
ATOM   4421  CD  LYS A 573     -26.206  46.131  69.122  1.00 23.58           C  
ATOM   4422  CE  LYS A 573     -25.285  46.945  70.021  1.00 23.58           C  
ATOM   4423  NZ  LYS A 573     -26.033  47.596  71.137  1.00 23.58           N  
ATOM   4424  N   SER A 574     -25.800  41.416  65.943  1.00 20.63           N  
ATOM   4425  CA  SER A 574     -25.856  40.237  66.801  1.00 20.63           C  
ATOM   4426  C   SER A 574     -25.434  38.982  66.043  1.00 20.63           C  
ATOM   4427  CB  SER A 574     -27.264  40.051  67.368  1.00 20.63           C  
ATOM   4428  O   SER A 574     -25.874  38.755  64.914  1.00 20.63           O  
ATOM   4429  OG  SER A 574     -28.220  39.978  66.324  1.00 20.63           O  
ATOM   4430  N   PRO A 575     -24.426  38.237  66.513  1.00 23.26           N  
ATOM   4431  CA  PRO A 575     -24.217  36.788  66.480  1.00 23.26           C  
ATOM   4432  C   PRO A 575     -24.334  36.144  67.860  1.00 23.26           C  
ATOM   4433  CB  PRO A 575     -22.794  36.649  65.932  1.00 23.26           C  
ATOM   4434  O   PRO A 575     -24.006  36.773  68.869  1.00 23.26           O  
ATOM   4435  CG  PRO A 575     -22.055  37.824  66.487  1.00 23.26           C  
ATOM   4436  CD  PRO A 575     -23.036  38.714  67.194  1.00 23.26           C  
ATOM   4437  N   ALA A 576     -25.319  35.334  68.059  1.00 24.29           N  
ATOM   4438  CA  ALA A 576     -25.168  34.288  69.067  1.00 24.29           C  
ATOM   4439  C   ALA A 576     -25.852  32.998  68.625  1.00 24.29           C  
ATOM   4440  CB  ALA A 576     -25.732  34.754  70.406  1.00 24.29           C  
ATOM   4441  O   ALA A 576     -27.023  33.009  68.240  1.00 24.29           O  
ATOM   4442  N   GLU A 577     -25.073  32.060  68.161  1.00 22.81           N  
ATOM   4443  CA  GLU A 577     -24.372  30.782  68.249  1.00 22.81           C  
ATOM   4444  C   GLU A 577     -25.139  29.792  69.121  1.00 22.81           C  
ATOM   4445  CB  GLU A 577     -22.957  30.981  68.799  1.00 22.81           C  
ATOM   4446  O   GLU A 577     -25.441  30.082  70.281  1.00 22.81           O  
ATOM   4447  CG  GLU A 577     -21.901  30.141  68.097  1.00 22.81           C  
ATOM   4448  CD  GLU A 577     -20.522  30.261  68.726  1.00 22.81           C  
ATOM   4449  OE1 GLU A 577     -19.681  29.357  68.521  1.00 22.81           O  
ATOM   4450  OE2 GLU A 577     -20.282  31.267  69.430  1.00 22.81           O  
ATOM   4451  N   VAL A 578     -25.765  28.808  68.498  1.00 22.46           N  
ATOM   4452  CA  VAL A 578     -26.187  27.413  68.432  1.00 22.46           C  
ATOM   4453  C   VAL A 578     -24.962  26.506  68.346  1.00 22.46           C  
ATOM   4454  CB  VAL A 578     -27.124  27.160  67.230  1.00 22.46           C  
ATOM   4455  O   VAL A 578     -24.095  26.703  67.492  1.00 22.46           O  
ATOM   4456  CG1 VAL A 578     -27.787  25.788  67.341  1.00 22.46           C  
ATOM   4457  CG2 VAL A 578     -28.178  28.261  67.134  1.00 22.46           C  
ATOM   4458  N   LYS A 579     -24.570  25.898  69.411  1.00 24.76           N  
ATOM   4459  CA  LYS A 579     -23.938  24.805  70.144  1.00 24.76           C  
ATOM   4460  C   LYS A 579     -24.673  23.488  69.910  1.00 24.76           C  
ATOM   4461  CB  LYS A 579     -23.888  25.119  71.640  1.00 24.76           C  
ATOM   4462  O   LYS A 579     -25.897  23.423  70.044  1.00 24.76           O  
ATOM   4463  CG  LYS A 579     -22.718  26.002  72.048  1.00 24.76           C  
ATOM   4464  CD  LYS A 579     -22.458  25.928  73.547  1.00 24.76           C  
ATOM   4465  CE  LYS A 579     -21.245  26.757  73.947  1.00 24.76           C  
ATOM   4466  NZ  LYS A 579     -21.095  26.839  75.430  1.00 24.76           N  
ATOM   4467  N   SER A 580     -23.998  22.622  69.226  1.00 22.02           N  
ATOM   4468  CA  SER A 580     -23.929  21.180  69.013  1.00 22.02           C  
ATOM   4469  C   SER A 580     -22.957  20.522  69.987  1.00 22.02           C  
ATOM   4470  CB  SER A 580     -23.511  20.870  67.575  1.00 22.02           C  
ATOM   4471  O   SER A 580     -21.829  20.988  70.155  1.00 22.02           O  
ATOM   4472  OG  SER A 580     -23.618  22.024  66.760  1.00 22.02           O  
ATOM   4473  N   PRO A 581     -23.385  19.408  70.713  1.00 25.11           N  
ATOM   4474  CA  PRO A 581     -22.853  18.515  71.745  1.00 25.11           C  
ATOM   4475  C   PRO A 581     -22.328  17.200  71.174  1.00 25.11           C  
ATOM   4476  CB  PRO A 581     -24.058  18.273  72.657  1.00 25.11           C  
ATOM   4477  O   PRO A 581     -22.866  16.694  70.186  1.00 25.11           O  
ATOM   4478  CG  PRO A 581     -25.237  18.266  71.739  1.00 25.11           C  
ATOM   4479  CD  PRO A 581     -24.773  18.656  70.364  1.00 25.11           C  
ATOM   4480  N   GLU A 582     -21.046  16.911  71.459  1.00 24.35           N  
ATOM   4481  CA  GLU A 582     -20.177  15.739  71.489  1.00 24.35           C  
ATOM   4482  C   GLU A 582     -19.807  15.362  72.921  1.00 24.35           C  
ATOM   4483  CB  GLU A 582     -18.909  15.988  70.667  1.00 24.35           C  
ATOM   4484  O   GLU A 582     -19.440  16.226  73.720  1.00 24.35           O  
ATOM   4485  CG  GLU A 582     -19.039  15.593  69.203  1.00 24.35           C  
ATOM   4486  CD  GLU A 582     -17.702  15.504  68.485  1.00 24.35           C  
ATOM   4487  OE1 GLU A 582     -17.637  14.890  67.395  1.00 24.35           O  
ATOM   4488  OE2 GLU A 582     -16.710  16.051  69.016  1.00 24.35           O  
ATOM   4489  N   LYS A 583     -20.215  14.206  73.447  1.00 21.07           N  
ATOM   4490  CA  LYS A 583     -19.706  12.892  73.831  1.00 21.07           C  
ATOM   4491  C   LYS A 583     -19.182  12.903  75.264  1.00 21.07           C  
ATOM   4492  CB  LYS A 583     -18.603  12.443  72.872  1.00 21.07           C  
ATOM   4493  O   LYS A 583     -18.295  13.690  75.600  1.00 21.07           O  
ATOM   4494  CG  LYS A 583     -18.519  10.935  72.688  1.00 21.07           C  
ATOM   4495  CD  LYS A 583     -17.450  10.554  71.672  1.00 21.07           C  
ATOM   4496  CE  LYS A 583     -17.428   9.053  71.418  1.00 21.07           C  
ATOM   4497  NZ  LYS A 583     -16.257   8.649  70.583  1.00 21.07           N  
ATOM   4498  N   ALA A 584     -19.942  12.380  76.304  1.00 24.27           N  
ATOM   4499  CA  ALA A 584     -19.889  11.875  77.673  1.00 24.27           C  
ATOM   4500  C   ALA A 584     -19.848  10.349  77.694  1.00 24.27           C  
ATOM   4501  CB  ALA A 584     -21.084  12.383  78.475  1.00 24.27           C  
ATOM   4502  O   ALA A 584     -20.638   9.692  77.012  1.00 24.27           O  
ATOM   4503  N   LYS A 585     -18.690   9.756  78.142  1.00 25.87           N  
ATOM   4504  CA  LYS A 585     -18.337   8.453  78.699  1.00 25.87           C  
ATOM   4505  C   LYS A 585     -17.396   8.603  79.892  1.00 25.87           C  
ATOM   4506  CB  LYS A 585     -17.691   7.569  77.631  1.00 25.87           C  
ATOM   4507  O   LYS A 585     -16.346   9.239  79.785  1.00 25.87           O  
ATOM   4508  CG  LYS A 585     -18.591   6.450  77.128  1.00 25.87           C  
ATOM   4509  CD  LYS A 585     -17.868   5.559  76.126  1.00 25.87           C  
ATOM   4510  CE  LYS A 585     -18.779   4.462  75.592  1.00 25.87           C  
ATOM   4511  NZ  LYS A 585     -18.136   3.699  74.481  1.00 25.87           N  
ATOM   4512  N   SER A 586     -17.911   8.312  81.188  1.00 22.04           N  
ATOM   4513  CA  SER A 586     -18.018   7.450  82.361  1.00 22.04           C  
ATOM   4514  C   SER A 586     -16.867   7.691  83.331  1.00 22.04           C  
ATOM   4515  CB  SER A 586     -18.046   5.979  81.944  1.00 22.04           C  
ATOM   4516  O   SER A 586     -15.716   7.840  82.912  1.00 22.04           O  
ATOM   4517  OG  SER A 586     -16.943   5.672  81.109  1.00 22.04           O  
ATOM   4518  N   PRO A 587     -17.058   7.409  84.640  1.00 36.93           N  
ATOM   4519  CA  PRO A 587     -17.241   7.904  86.006  1.00 36.93           C  
ATOM   4520  C   PRO A 587     -16.364   7.174  87.021  1.00 36.93           C  
ATOM   4521  CB  PRO A 587     -18.724   7.644  86.279  1.00 36.93           C  
ATOM   4522  O   PRO A 587     -15.935   6.044  86.772  1.00 36.93           O  
ATOM   4523  CG  PRO A 587     -19.025   6.364  85.568  1.00 36.93           C  
ATOM   4524  CD  PRO A 587     -17.822   5.974  84.758  1.00 36.93           C  
ATOM   4525  N   ALA A 588     -15.643   7.887  87.821  1.00 22.93           N  
ATOM   4526  CA  ALA A 588     -14.799   7.789  89.009  1.00 22.93           C  
ATOM   4527  C   ALA A 588     -15.539   8.278  90.250  1.00 22.93           C  
ATOM   4528  CB  ALA A 588     -13.511   8.585  88.813  1.00 22.93           C  
ATOM   4529  O   ALA A 588     -16.228   9.300  90.207  1.00 22.93           O  
ATOM   4530  N   LYS A 589     -16.029   7.407  91.177  1.00 20.87           N  
ATOM   4531  CA  LYS A 589     -15.624   7.391  92.580  1.00 20.87           C  
ATOM   4532  C   LYS A 589     -16.752   7.883  93.483  1.00 20.87           C  
ATOM   4533  CB  LYS A 589     -14.375   8.247  92.788  1.00 20.87           C  
ATOM   4534  O   LYS A 589     -17.317   8.954  93.252  1.00 20.87           O  
ATOM   4535  CG  LYS A 589     -13.183   7.480  93.340  1.00 20.87           C  
ATOM   4536  CD  LYS A 589     -11.981   8.391  93.553  1.00 20.87           C  
ATOM   4537  CE  LYS A 589     -10.757   7.607  94.008  1.00 20.87           C  
ATOM   4538  NZ  LYS A 589      -9.561   8.488  94.164  1.00 20.87           N  
ATOM   4539  N   GLU A 590     -17.465   6.951  94.191  1.00 20.60           N  
ATOM   4540  CA  GLU A 590     -17.353   6.599  95.603  1.00 20.60           C  
ATOM   4541  C   GLU A 590     -18.173   7.546  96.475  1.00 20.60           C  
ATOM   4542  CB  GLU A 590     -15.888   6.613  96.046  1.00 20.60           C  
ATOM   4543  O   GLU A 590     -18.047   8.767  96.364  1.00 20.60           O  
ATOM   4544  CG  GLU A 590     -15.167   5.290  95.830  1.00 20.60           C  
ATOM   4545  CD  GLU A 590     -13.847   5.197  96.578  1.00 20.60           C  
ATOM   4546  OE1 GLU A 590     -13.218   4.114  96.567  1.00 20.60           O  
ATOM   4547  OE2 GLU A 590     -13.438   6.214  97.181  1.00 20.60           O  
ATOM   4548  N   GLU A 591     -19.312   7.061  96.972  1.00 21.06           N  
ATOM   4549  CA  GLU A 591     -19.636   6.861  98.381  1.00 21.06           C  
ATOM   4550  C   GLU A 591     -20.784   7.767  98.817  1.00 21.06           C  
ATOM   4551  CB  GLU A 591     -18.407   7.111  99.258  1.00 21.06           C  
ATOM   4552  O   GLU A 591     -20.740   8.980  98.604  1.00 21.06           O  
ATOM   4553  CG  GLU A 591     -17.515   5.890  99.430  1.00 21.06           C  
ATOM   4554  CD  GLU A 591     -16.571   5.999 100.617  1.00 21.06           C  
ATOM   4555  OE1 GLU A 591     -15.937   4.983 100.983  1.00 21.06           O  
ATOM   4556  OE2 GLU A 591     -16.466   7.108 101.186  1.00 21.06           O  
ATOM   4557  N   ALA A 592     -22.021   7.266  98.975  1.00 20.57           N  
ATOM   4558  CA  ALA A 592     -22.921   6.850 100.048  1.00 20.57           C  
ATOM   4559  C   ALA A 592     -23.464   8.057 100.808  1.00 20.57           C  
ATOM   4560  CB  ALA A 592     -22.203   5.901 101.005  1.00 20.57           C  
ATOM   4561  O   ALA A 592     -22.698   8.919 101.245  1.00 20.57           O  
ATOM   4562  N   LYS A 593     -24.784   8.450 100.642  1.00 26.67           N  
ATOM   4563  CA  LYS A 593     -25.837   8.713 101.618  1.00 26.67           C  
ATOM   4564  C   LYS A 593     -27.218   8.622 100.975  1.00 26.67           C  
ATOM   4565  CB  LYS A 593     -25.646  10.090 102.256  1.00 26.67           C  
ATOM   4566  O   LYS A 593     -27.505   9.328 100.005  1.00 26.67           O  
ATOM   4567  CG  LYS A 593     -24.835  10.069 103.543  1.00 26.67           C  
ATOM   4568  CD  LYS A 593     -24.814  11.437 104.213  1.00 26.67           C  
ATOM   4569  CE  LYS A 593     -23.950  11.432 105.467  1.00 26.67           C  
ATOM   4570  NZ  LYS A 593     -23.856  12.791 106.080  1.00 26.67           N  
ATOM   4571  N   SER A 594     -27.917   7.548 100.968  1.00 24.49           N  
ATOM   4572  CA  SER A 594     -29.223   6.979 101.285  1.00 24.49           C  
ATOM   4573  C   SER A 594     -29.978   7.852 102.281  1.00 24.49           C  
ATOM   4574  CB  SER A 594     -29.070   5.565 101.847  1.00 24.49           C  
ATOM   4575  O   SER A 594     -29.385   8.389 103.220  1.00 24.49           O  
ATOM   4576  OG  SER A 594     -28.229   5.566 102.988  1.00 24.49           O  
ATOM   4577  N   PRO A 595     -31.345   8.246 102.069  1.00 25.27           N  
ATOM   4578  CA  PRO A 595     -32.527   8.378 102.925  1.00 25.27           C  
ATOM   4579  C   PRO A 595     -33.192   7.036 103.223  1.00 25.27           C  
ATOM   4580  CB  PRO A 595     -33.456   9.278 102.105  1.00 25.27           C  
ATOM   4581  O   PRO A 595     -33.078   6.097 102.433  1.00 25.27           O  
ATOM   4582  CG  PRO A 595     -33.197   8.900 100.683  1.00 25.27           C  
ATOM   4583  CD  PRO A 595     -32.048   7.933 100.648  1.00 25.27           C  
ATOM   4584  N   ALA A 596     -33.089   6.484 104.527  1.00 23.02           N  
ATOM   4585  CA  ALA A 596     -34.164   6.097 105.438  1.00 23.02           C  
ATOM   4586  C   ALA A 596     -35.210   5.248 104.723  1.00 23.02           C  
ATOM   4587  CB  ALA A 596     -34.816   7.336 106.048  1.00 23.02           C  
ATOM   4588  O   ALA A 596     -35.721   5.637 103.669  1.00 23.02           O  
ATOM   4589  N   GLU A 597     -35.086   3.881 104.857  1.00 21.51           N  
ATOM   4590  CA  GLU A 597     -35.940   2.862 105.459  1.00 21.51           C  
ATOM   4591  C   GLU A 597     -35.949   2.978 106.980  1.00 21.51           C  
ATOM   4592  CB  GLU A 597     -35.484   1.462 105.040  1.00 21.51           C  
ATOM   4593  O   GLU A 597     -34.897   3.138 107.602  1.00 21.51           O  
ATOM   4594  CG  GLU A 597     -36.487   0.724 104.165  1.00 21.51           C  
ATOM   4595  CD  GLU A 597     -36.139  -0.742 103.959  1.00 21.51           C  
ATOM   4596  OE1 GLU A 597     -37.003  -1.508 103.476  1.00 21.51           O  
ATOM   4597  OE2 GLU A 597     -34.994  -1.127 104.285  1.00 21.51           O  
ATOM   4598  N   ALA A 598     -37.160   3.197 107.468  1.00 26.93           N  
ATOM   4599  CA  ALA A 598     -37.474   2.567 108.747  1.00 26.93           C  
ATOM   4600  C   ALA A 598     -38.980   2.386 108.913  1.00 26.93           C  
ATOM   4601  CB  ALA A 598     -36.910   3.393 109.901  1.00 26.93           C  
ATOM   4602  O   ALA A 598     -39.757   3.300 108.628  1.00 26.93           O  
ATOM   4603  N   LYS A 599     -39.470   1.143 109.027  1.00 28.77           N  
ATOM   4604  CA  LYS A 599     -40.219   0.191 109.843  1.00 28.77           C  
ATOM   4605  C   LYS A 599     -39.907   0.374 111.325  1.00 28.77           C  
ATOM   4606  CB  LYS A 599     -39.910  -1.244 109.415  1.00 28.77           C  
ATOM   4607  O   LYS A 599     -38.799   0.772 111.687  1.00 28.77           O  
ATOM   4608  CG  LYS A 599     -40.699  -1.712 108.200  1.00 28.77           C  
ATOM   4609  CD  LYS A 599     -40.835  -3.228 108.173  1.00 28.77           C  
ATOM   4610  CE  LYS A 599     -41.667  -3.694 106.986  1.00 28.77           C  
ATOM   4611  NZ  LYS A 599     -41.614  -5.178 106.820  1.00 28.77           N  
ATOM   4612  N   SER A 600     -40.736   0.273 112.122  1.00 46.14           N  
ATOM   4613  CA  SER A 600     -40.465   0.111 113.547  1.00 46.14           C  
ATOM   4614  C   SER A 600     -39.412  -0.965 113.790  1.00 46.14           C  
ATOM   4615  CB  SER A 600     -41.748  -0.240 114.301  1.00 46.14           C  
ATOM   4616  O   SER A 600     -39.320  -1.934 113.033  1.00 46.14           O  
ATOM   4617  OG  SER A 600     -42.435  -1.300 113.658  1.00 46.14           O  
ATOM   4618  N   PRO A 601     -38.592  -1.068 115.340  1.00 33.73           N  
ATOM   4619  CA  PRO A 601     -38.788  -1.640 116.674  1.00 33.73           C  
ATOM   4620  C   PRO A 601     -39.506  -0.685 117.626  1.00 33.73           C  
ATOM   4621  CB  PRO A 601     -37.361  -1.918 117.153  1.00 33.73           C  
ATOM   4622  O   PRO A 601     -39.469   0.532 117.428  1.00 33.73           O  
ATOM   4623  CG  PRO A 601     -36.540  -0.817 116.563  1.00 33.73           C  
ATOM   4624  CD  PRO A 601     -37.407  -0.022 115.629  1.00 33.73           C  
ATOM   4625  N   GLU A 602     -40.343  -0.961 118.479  1.00 26.31           N  
ATOM   4626  CA  GLU A 602     -40.336  -1.212 119.917  1.00 26.31           C  
ATOM   4627  C   GLU A 602     -41.413  -0.396 120.625  1.00 26.31           C  
ATOM   4628  CB  GLU A 602     -38.961  -0.896 120.511  1.00 26.31           C  
ATOM   4629  O   GLU A 602     -41.437   0.832 120.522  1.00 26.31           O  
ATOM   4630  CG  GLU A 602     -38.257  -2.105 121.111  1.00 26.31           C  
ATOM   4631  CD  GLU A 602     -37.036  -1.739 121.940  1.00 26.31           C  
ATOM   4632  OE1 GLU A 602     -36.522  -2.608 122.680  1.00 26.31           O  
ATOM   4633  OE2 GLU A 602     -36.591  -0.573 121.849  1.00 26.31           O  
ATOM   4634  N   LYS A 603     -42.463  -0.976 120.966  1.00 26.93           N  
ATOM   4635  CA  LYS A 603     -43.285  -0.979 122.174  1.00 26.93           C  
ATOM   4636  C   LYS A 603     -44.130  -2.247 122.260  1.00 26.93           C  
ATOM   4637  CB  LYS A 603     -44.186   0.256 122.213  1.00 26.93           C  
ATOM   4638  O   LYS A 603     -44.774  -2.637 121.284  1.00 26.93           O  
ATOM   4639  CG  LYS A 603     -44.363   0.849 123.603  1.00 26.93           C  
ATOM   4640  CD  LYS A 603     -45.246   2.089 123.573  1.00 26.93           C  
ATOM   4641  CE  LYS A 603     -45.349   2.737 124.948  1.00 26.93           C  
ATOM   4642  NZ  LYS A 603     -46.305   3.884 124.950  1.00 26.93           N  
ATOM   4643  N   ALA A 604     -43.734  -3.238 123.016  1.00 27.21           N  
ATOM   4644  CA  ALA A 604     -43.899  -3.640 124.410  1.00 27.21           C  
ATOM   4645  C   ALA A 604     -45.293  -4.208 124.657  1.00 27.21           C  
ATOM   4646  CB  ALA A 604     -43.638  -2.456 125.339  1.00 27.21           C  
ATOM   4647  O   ALA A 604     -46.294  -3.608 124.257  1.00 27.21           O  
ATOM   4648  N   LYS A 605     -45.479  -5.522 124.826  1.00 25.58           N  
ATOM   4649  CA  LYS A 605     -45.803  -6.540 125.822  1.00 25.58           C  
ATOM   4650  C   LYS A 605     -45.858  -5.939 127.224  1.00 25.58           C  
ATOM   4651  CB  LYS A 605     -44.782  -7.678 125.779  1.00 25.58           C  
ATOM   4652  O   LYS A 605     -44.961  -5.192 127.620  1.00 25.58           O  
ATOM   4653  CG  LYS A 605     -45.029  -8.690 124.670  1.00 25.58           C  
ATOM   4654  CD  LYS A 605     -44.111  -9.898 124.800  1.00 25.58           C  
ATOM   4655  CE  LYS A 605     -44.340 -10.900 123.677  1.00 25.58           C  
ATOM   4656  NZ  LYS A 605     -43.352 -12.019 123.722  1.00 25.58           N  
ATOM   4657  N   SER A 606     -46.890  -6.145 127.994  1.00 30.83           N  
ATOM   4658  CA  SER A 606     -47.381  -7.016 129.057  1.00 30.83           C  
ATOM   4659  C   SER A 606     -48.802  -7.491 128.770  1.00 30.83           C  
ATOM   4660  CB  SER A 606     -47.339  -6.294 130.404  1.00 30.83           C  
ATOM   4661  O   SER A 606     -49.591  -6.770 128.156  1.00 30.83           O  
ATOM   4662  OG  SER A 606     -47.944  -5.016 130.310  1.00 30.83           O  
ATOM   4663  N   PRO A 607     -49.311  -8.561 129.604  1.00 39.99           N  
ATOM   4664  CA  PRO A 607     -49.981  -9.863 129.573  1.00 39.99           C  
ATOM   4665  C   PRO A 607     -51.454  -9.779 129.965  1.00 39.99           C  
ATOM   4666  CB  PRO A 607     -49.191 -10.689 130.592  1.00 39.99           C  
ATOM   4667  O   PRO A 607     -51.874  -8.807 130.599  1.00 39.99           O  
ATOM   4668  CG  PRO A 607     -48.807  -9.715 131.658  1.00 39.99           C  
ATOM   4669  CD  PRO A 607     -49.187  -8.335 131.203  1.00 39.99           C  
ATOM   4670  N   VAL A 608     -52.325 -10.717 129.402  1.00 30.76           N  
ATOM   4671  CA  VAL A 608     -53.190 -11.661 130.103  1.00 30.76           C  
ATOM   4672  C   VAL A 608     -54.095 -12.374 129.101  1.00 30.76           C  
ATOM   4673  CB  VAL A 608     -54.042 -10.956 131.182  1.00 30.76           C  
ATOM   4674  O   VAL A 608     -54.662 -11.741 128.207  1.00 30.76           O  
ATOM   4675  CG1 VAL A 608     -54.806 -11.979 132.020  1.00 30.76           C  
ATOM   4676  CG2 VAL A 608     -53.158 -10.084 132.073  1.00 30.76           C  
ATOM   4677  N   LYS A 609     -54.088 -13.809 128.891  1.00 30.14           N  
ATOM   4678  CA  LYS A 609     -55.072 -14.885 128.962  1.00 30.14           C  
ATOM   4679  C   LYS A 609     -55.148 -15.649 127.643  1.00 30.14           C  
ATOM   4680  CB  LYS A 609     -56.450 -14.331 129.326  1.00 30.14           C  
ATOM   4681  O   LYS A 609     -55.236 -15.043 126.573  1.00 30.14           O  
ATOM   4682  CG  LYS A 609     -57.011 -14.874 130.632  1.00 30.14           C  
ATOM   4683  CD  LYS A 609     -58.381 -14.284 130.940  1.00 30.14           C  
ATOM   4684  CE  LYS A 609     -58.914 -14.776 132.279  1.00 30.14           C  
ATOM   4685  NZ  LYS A 609     -60.244 -14.178 132.600  1.00 30.14           N  
ATOM   4686  N   GLU A 610     -54.971 -16.966 127.610  1.00 24.55           N  
ATOM   4687  CA  GLU A 610     -55.675 -18.234 127.779  1.00 24.55           C  
ATOM   4688  C   GLU A 610     -57.135 -18.115 127.352  1.00 24.55           C  
ATOM   4689  CB  GLU A 610     -55.589 -18.707 129.232  1.00 24.55           C  
ATOM   4690  O   GLU A 610     -57.851 -17.221 127.808  1.00 24.55           O  
ATOM   4691  CG  GLU A 610     -54.364 -19.559 129.530  1.00 24.55           C  
ATOM   4692  CD  GLU A 610     -54.459 -20.305 130.852  1.00 24.55           C  
ATOM   4693  OE1 GLU A 610     -53.567 -21.133 131.147  1.00 24.55           O  
ATOM   4694  OE2 GLU A 610     -55.433 -20.061 131.597  1.00 24.55           O  
ATOM   4695  N   GLU A 611     -57.598 -18.936 126.253  1.00 28.16           N  
ATOM   4696  CA  GLU A 611     -58.374 -20.164 126.107  1.00 28.16           C  
ATOM   4697  C   GLU A 611     -59.021 -20.247 124.728  1.00 28.16           C  
ATOM   4698  CB  GLU A 611     -59.445 -20.256 127.197  1.00 28.16           C  
ATOM   4699  O   GLU A 611     -59.642 -19.287 124.269  1.00 28.16           O  
ATOM   4700  CG  GLU A 611     -58.937 -20.833 128.511  1.00 28.16           C  
ATOM   4701  CD  GLU A 611     -59.996 -21.614 129.272  1.00 28.16           C  
ATOM   4702  OE1 GLU A 611     -59.635 -22.414 130.165  1.00 28.16           O  
ATOM   4703  OE2 GLU A 611     -61.196 -21.425 128.973  1.00 28.16           O  
ATOM   4704  N   ALA A 612     -58.448 -21.170 123.951  1.00 25.95           N  
ATOM   4705  CA  ALA A 612     -58.929 -22.480 123.520  1.00 25.95           C  
ATOM   4706  C   ALA A 612     -60.310 -22.374 122.879  1.00 25.95           C  
ATOM   4707  CB  ALA A 612     -58.968 -23.447 124.701  1.00 25.95           C  
ATOM   4708  O   ALA A 612     -61.187 -21.676 123.391  1.00 25.95           O  
ATOM   4709  N   LYS A 613     -60.320 -22.597 121.486  1.00 29.80           N  
ATOM   4710  CA  LYS A 613     -61.218 -23.642 121.002  1.00 29.80           C  
ATOM   4711  C   LYS A 613     -61.197 -23.723 119.478  1.00 29.80           C  
ATOM   4712  CB  LYS A 613     -62.645 -23.394 121.494  1.00 29.80           C  
ATOM   4713  O   LYS A 613     -61.393 -22.715 118.795  1.00 29.80           O  
ATOM   4714  CG  LYS A 613     -63.100 -24.355 122.583  1.00 29.80           C  
ATOM   4715  CD  LYS A 613     -64.557 -24.121 122.961  1.00 29.80           C  
ATOM   4716  CE  LYS A 613     -65.002 -25.055 124.078  1.00 29.80           C  
ATOM   4717  NZ  LYS A 613     -66.379 -24.730 124.556  1.00 29.80           N  
ATOM   4718  N   SER A 614     -60.323 -24.493 118.904  1.00 24.24           N  
ATOM   4719  CA  SER A 614     -60.380 -25.546 117.896  1.00 24.24           C  
ATOM   4720  C   SER A 614     -61.806 -25.758 117.398  1.00 24.24           C  
ATOM   4721  CB  SER A 614     -59.828 -26.857 118.457  1.00 24.24           C  
ATOM   4722  O   SER A 614     -62.763 -25.628 118.165  1.00 24.24           O  
ATOM   4723  OG  SER A 614     -60.514 -27.225 119.642  1.00 24.24           O  
ATOM   4724  N   PRO A 615     -61.693 -25.969 116.165  1.00 31.57           N  
ATOM   4725  CA  PRO A 615     -62.076 -27.262 115.593  1.00 31.57           C  
ATOM   4726  C   PRO A 615     -61.363 -27.559 114.276  1.00 31.57           C  
ATOM   4727  CB  PRO A 615     -63.585 -27.118 115.376  1.00 31.57           C  
ATOM   4728  O   PRO A 615     -61.025 -26.636 113.531  1.00 31.57           O  
ATOM   4729  CG  PRO A 615     -63.786 -25.678 115.031  1.00 31.57           C  
ATOM   4730  CD  PRO A 615     -62.481 -24.957 115.213  1.00 31.57           C  
ATOM   4731  N   ALA A 616     -60.508 -28.761 114.086  1.00 29.11           N  
ATOM   4732  CA  ALA A 616     -60.543 -30.108 113.522  1.00 29.11           C  
ATOM   4733  C   ALA A 616     -60.144 -30.097 112.050  1.00 29.11           C  
ATOM   4734  CB  ALA A 616     -61.932 -30.718 113.689  1.00 29.11           C  
ATOM   4735  O   ALA A 616     -60.660 -29.297 111.266  1.00 29.11           O  
ATOM   4736  N   GLU A 617     -59.027 -30.533 111.808  1.00 23.60           N  
ATOM   4737  CA  GLU A 617     -58.345 -31.710 111.279  1.00 23.60           C  
ATOM   4738  C   GLU A 617     -59.325 -32.855 111.041  1.00 23.60           C  
ATOM   4739  CB  GLU A 617     -57.232 -32.159 112.230  1.00 23.60           C  
ATOM   4740  O   GLU A 617     -60.074 -33.236 111.943  1.00 23.60           O  
ATOM   4741  CG  GLU A 617     -55.871 -31.558 111.910  1.00 23.60           C  
ATOM   4742  CD  GLU A 617     -54.718 -32.299 112.570  1.00 23.60           C  
ATOM   4743  OE1 GLU A 617     -53.550 -32.072 112.182  1.00 23.60           O  
ATOM   4744  OE2 GLU A 617     -54.986 -33.113 113.482  1.00 23.60           O  
ATOM   4745  N   ALA A 618     -59.948 -33.018 109.787  1.00 24.27           N  
ATOM   4746  CA  ALA A 618     -60.039 -34.366 109.232  1.00 24.27           C  
ATOM   4747  C   ALA A 618     -60.260 -34.324 107.722  1.00 24.27           C  
ATOM   4748  CB  ALA A 618     -61.162 -35.146 109.909  1.00 24.27           C  
ATOM   4749  O   ALA A 618     -61.077 -33.542 107.230  1.00 24.27           O  
ATOM   4750  N   LYS A 619     -59.219 -34.470 106.989  1.00 28.57           N  
ATOM   4751  CA  LYS A 619     -59.003 -35.638 106.141  1.00 28.57           C  
ATOM   4752  C   LYS A 619     -58.946 -35.245 104.668  1.00 28.57           C  
ATOM   4753  CB  LYS A 619     -60.105 -36.675 106.365  1.00 28.57           C  
ATOM   4754  O   LYS A 619     -59.811 -34.514 104.181  1.00 28.57           O  
ATOM   4755  CG  LYS A 619     -59.933 -37.498 107.633  1.00 28.57           C  
ATOM   4756  CD  LYS A 619     -60.907 -38.668 107.677  1.00 28.57           C  
ATOM   4757  CE  LYS A 619     -60.733 -39.495 108.943  1.00 28.57           C  
ATOM   4758  NZ  LYS A 619     -61.792 -40.540 109.073  1.00 28.57           N  
ATOM   4759  N   SER A 620     -57.772 -35.254 104.182  1.00 25.35           N  
ATOM   4760  CA  SER A 620     -57.091 -35.981 103.116  1.00 25.35           C  
ATOM   4761  C   SER A 620     -57.877 -35.913 101.810  1.00 25.35           C  
ATOM   4762  CB  SER A 620     -56.878 -37.442 103.515  1.00 25.35           C  
ATOM   4763  O   SER A 620     -59.079 -36.183 101.788  1.00 25.35           O  
ATOM   4764  OG  SER A 620     -58.070 -37.999 104.042  1.00 25.35           O  
ATOM   4765  N   PRO A 621     -57.401 -35.200 100.723  1.00 41.57           N  
ATOM   4766  CA  PRO A 621     -57.506 -35.497  99.293  1.00 41.57           C  
ATOM   4767  C   PRO A 621     -56.146 -35.537  98.598  1.00 41.57           C  
ATOM   4768  CB  PRO A 621     -58.360 -34.347  98.755  1.00 41.57           C  
ATOM   4769  O   PRO A 621     -55.153 -35.054  99.148  1.00 41.57           O  
ATOM   4770  CG  PRO A 621     -57.961 -33.160  99.571  1.00 41.57           C  
ATOM   4771  CD  PRO A 621     -57.074 -33.627 100.689  1.00 41.57           C  
ATOM   4772  N   VAL A 622     -55.751 -36.741  98.108  1.00 32.56           N  
ATOM   4773  CA  VAL A 622     -54.872 -36.966  96.965  1.00 32.56           C  
ATOM   4774  C   VAL A 622     -54.467 -35.627  96.353  1.00 32.56           C  
ATOM   4775  CB  VAL A 622     -55.545 -37.858  95.898  1.00 32.56           C  
ATOM   4776  O   VAL A 622     -55.318 -34.771  96.099  1.00 32.56           O  
ATOM   4777  CG1 VAL A 622     -54.577 -38.156  94.755  1.00 32.56           C  
ATOM   4778  CG2 VAL A 622     -56.048 -39.155  96.528  1.00 32.56           C  
ATOM   4779  N   LYS A 623     -53.065 -35.286  96.201  1.00 32.09           N  
ATOM   4780  CA  LYS A 623     -51.817 -35.014  95.494  1.00 32.09           C  
ATOM   4781  C   LYS A 623     -52.078 -34.683  94.027  1.00 32.09           C  
ATOM   4782  CB  LYS A 623     -50.868 -36.208  95.602  1.00 32.09           C  
ATOM   4783  O   LYS A 623     -52.808 -35.403  93.343  1.00 32.09           O  
ATOM   4784  CG  LYS A 623     -49.525 -35.876  96.235  1.00 32.09           C  
ATOM   4785  CD  LYS A 623     -48.638 -37.110  96.345  1.00 32.09           C  
ATOM   4786  CE  LYS A 623     -47.337 -36.801  97.072  1.00 32.09           C  
ATOM   4787  NZ  LYS A 623     -46.478 -38.015  97.210  1.00 32.09           N  
ATOM   4788  N   GLU A 624     -51.442 -33.506  93.672  1.00 30.38           N  
ATOM   4789  CA  GLU A 624     -50.371 -32.993  92.822  1.00 30.38           C  
ATOM   4790  C   GLU A 624     -50.931 -32.352  91.555  1.00 30.38           C  
ATOM   4791  CB  GLU A 624     -49.391 -34.110  92.458  1.00 30.38           C  
ATOM   4792  O   GLU A 624     -51.794 -32.929  90.891  1.00 30.38           O  
ATOM   4793  CG  GLU A 624     -48.343 -34.383  93.528  1.00 30.38           C  
ATOM   4794  CD  GLU A 624     -47.092 -35.053  92.985  1.00 30.38           C  
ATOM   4795  OE1 GLU A 624     -46.089 -35.158  93.727  1.00 30.38           O  
ATOM   4796  OE2 GLU A 624     -47.113 -35.476  91.808  1.00 30.38           O  
ATOM   4797  N   GLU A 625     -50.493 -31.108  91.401  1.00 28.59           N  
ATOM   4798  CA  GLU A 625     -49.623 -30.317  90.536  1.00 28.59           C  
ATOM   4799  C   GLU A 625     -50.352 -29.882  89.268  1.00 28.59           C  
ATOM   4800  CB  GLU A 625     -48.363 -31.107  90.174  1.00 28.59           C  
ATOM   4801  O   GLU A 625     -51.008 -30.695  88.613  1.00 28.59           O  
ATOM   4802  CG  GLU A 625     -47.307 -31.119  91.270  1.00 28.59           C  
ATOM   4803  CD  GLU A 625     -45.892 -30.946  90.742  1.00 28.59           C  
ATOM   4804  OE1 GLU A 625     -44.990 -30.580  91.530  1.00 28.59           O  
ATOM   4805  OE2 GLU A 625     -45.683 -31.177  89.530  1.00 28.59           O  
ATOM   4806  N   ALA A 626     -50.314 -28.565  89.052  1.00 30.64           N  
ATOM   4807  CA  ALA A 626     -49.667 -27.635  88.131  1.00 30.64           C  
ATOM   4808  C   ALA A 626     -50.649 -27.135  87.076  1.00 30.64           C  
ATOM   4809  CB  ALA A 626     -48.465 -28.298  87.463  1.00 30.64           C  
ATOM   4810  O   ALA A 626     -51.434 -27.915  86.530  1.00 30.64           O  
ATOM   4811  N   LYS A 627     -50.609 -25.739  86.883  1.00 34.33           N  
ATOM   4812  CA  LYS A 627     -50.324 -24.944  85.693  1.00 34.33           C  
ATOM   4813  C   LYS A 627     -51.331 -23.807  85.537  1.00 34.33           C  
ATOM   4814  CB  LYS A 627     -50.332 -25.825  84.443  1.00 34.33           C  
ATOM   4815  O   LYS A 627     -52.539 -24.020  85.660  1.00 34.33           O  
ATOM   4816  CG  LYS A 627     -48.948 -26.271  83.991  1.00 34.33           C  
ATOM   4817  CD  LYS A 627     -49.010 -27.035  82.675  1.00 34.33           C  
ATOM   4818  CE  LYS A 627     -47.632 -27.522  82.246  1.00 34.33           C  
ATOM   4819  NZ  LYS A 627     -47.694 -28.316  80.982  1.00 34.33           N  
ATOM   4820  N   SER A 628     -51.031 -22.553  85.552  1.00 33.02           N  
ATOM   4821  CA  SER A 628     -50.818 -21.296  84.843  1.00 33.02           C  
ATOM   4822  C   SER A 628     -51.973 -20.994  83.893  1.00 33.02           C  
ATOM   4823  CB  SER A 628     -49.503 -21.336  84.062  1.00 33.02           C  
ATOM   4824  O   SER A 628     -52.543 -21.906  83.291  1.00 33.02           O  
ATOM   4825  OG  SER A 628     -49.513 -22.390  83.114  1.00 33.02           O  
ATOM   4826  N   PRO A 629     -51.963 -19.735  83.119  1.00 48.46           N  
ATOM   4827  CA  PRO A 629     -51.905 -18.272  83.078  1.00 48.46           C  
ATOM   4828  C   PRO A 629     -52.903 -17.669  82.092  1.00 48.46           C  
ATOM   4829  CB  PRO A 629     -50.466 -17.989  82.641  1.00 48.46           C  
ATOM   4830  O   PRO A 629     -53.473 -18.388  81.268  1.00 48.46           O  
ATOM   4831  CG  PRO A 629     -50.131 -19.094  81.692  1.00 48.46           C  
ATOM   4832  CD  PRO A 629     -51.252 -20.093  81.708  1.00 48.46           C  
ATOM   4833  N   ALA A 630     -53.160 -16.278  82.074  1.00 30.04           N  
ATOM   4834  CA  ALA A 630     -52.973 -15.160  81.153  1.00 30.04           C  
ATOM   4835  C   ALA A 630     -54.237 -14.310  81.057  1.00 30.04           C  
ATOM   4836  CB  ALA A 630     -52.573 -15.671  79.771  1.00 30.04           C  
ATOM   4837  O   ALA A 630     -55.342 -14.843  80.931  1.00 30.04           O  
ATOM   4838  N   GLU A 631     -54.234 -12.945  81.231  1.00 26.87           N  
ATOM   4839  CA  GLU A 631     -54.052 -11.811  80.330  1.00 26.87           C  
ATOM   4840  C   GLU A 631     -55.215 -10.829  80.436  1.00 26.87           C  
ATOM   4841  CB  GLU A 631     -53.899 -12.292  78.884  1.00 26.87           C  
ATOM   4842  O   GLU A 631     -56.379 -11.225  80.343  1.00 26.87           O  
ATOM   4843  CG  GLU A 631     -52.651 -11.766  78.190  1.00 26.87           C  
ATOM   4844  CD  GLU A 631     -52.632 -12.048  76.696  1.00 26.87           C  
ATOM   4845  OE1 GLU A 631     -51.980 -11.289  75.943  1.00 26.87           O  
ATOM   4846  OE2 GLU A 631     -53.275 -13.035  76.274  1.00 26.87           O  
ATOM   4847  N   VAL A 632     -55.092  -9.486  80.732  1.00 28.24           N  
ATOM   4848  CA  VAL A 632     -54.806  -8.112  80.335  1.00 28.24           C  
ATOM   4849  C   VAL A 632     -56.089  -7.431  79.866  1.00 28.24           C  
ATOM   4850  CB  VAL A 632     -53.734  -8.054  79.223  1.00 28.24           C  
ATOM   4851  O   VAL A 632     -56.834  -7.987  79.055  1.00 28.24           O  
ATOM   4852  CG1 VAL A 632     -53.286  -6.614  78.980  1.00 28.24           C  
ATOM   4853  CG2 VAL A 632     -52.540  -8.934  79.588  1.00 28.24           C  
ATOM   4854  N   LYS A 633     -56.350  -6.078  80.280  1.00 31.34           N  
ATOM   4855  CA  LYS A 633     -56.233  -4.730  79.731  1.00 31.34           C  
ATOM   4856  C   LYS A 633     -57.484  -3.907  80.026  1.00 31.34           C  
ATOM   4857  CB  LYS A 633     -55.985  -4.784  78.223  1.00 31.34           C  
ATOM   4858  O   LYS A 633     -58.604  -4.358  79.776  1.00 31.34           O  
ATOM   4859  CG  LYS A 633     -54.517  -4.902  77.841  1.00 31.34           C  
ATOM   4860  CD  LYS A 633     -54.281  -4.490  76.394  1.00 31.34           C  
ATOM   4861  CE  LYS A 633     -52.797  -4.474  76.051  1.00 31.34           C  
ATOM   4862  NZ  LYS A 633     -52.570  -4.378  74.578  1.00 31.34           N  
ATOM   4863  N   SER A 634     -57.465  -2.673  80.634  1.00 35.82           N  
ATOM   4864  CA  SER A 634     -57.556  -1.221  80.753  1.00 35.82           C  
ATOM   4865  C   SER A 634     -58.671  -0.663  79.875  1.00 35.82           C  
ATOM   4866  CB  SER A 634     -56.225  -0.568  80.378  1.00 35.82           C  
ATOM   4867  O   SER A 634     -58.889  -1.143  78.760  1.00 35.82           O  
ATOM   4868  OG  SER A 634     -55.137  -1.408  80.725  1.00 35.82           O  
ATOM   4869  N   PRO A 635     -58.974   0.916  79.789  1.00 46.01           N  
ATOM   4870  CA  PRO A 635     -59.912   2.018  80.014  1.00 46.01           C  
ATOM   4871  C   PRO A 635     -60.048   2.934  78.799  1.00 46.01           C  
ATOM   4872  CB  PRO A 635     -59.297   2.769  81.198  1.00 46.01           C  
ATOM   4873  O   PRO A 635     -59.250   2.846  77.863  1.00 46.01           O  
ATOM   4874  CG  PRO A 635     -57.820   2.653  80.998  1.00 46.01           C  
ATOM   4875  CD  PRO A 635     -57.567   1.726  79.843  1.00 46.01           C  
ATOM   4876  N   GLU A 636     -61.113   3.795  78.773  1.00 31.93           N  
ATOM   4877  CA  GLU A 636     -61.270   5.113  78.166  1.00 31.93           C  
ATOM   4878  C   GLU A 636     -62.449   5.866  78.777  1.00 31.93           C  
ATOM   4879  CB  GLU A 636     -61.454   4.989  76.651  1.00 31.93           C  
ATOM   4880  O   GLU A 636     -63.521   5.292  78.979  1.00 31.93           O  
ATOM   4881  CG  GLU A 636     -60.215   5.360  75.849  1.00 31.93           C  
ATOM   4882  CD  GLU A 636     -60.504   5.601  74.376  1.00 31.93           C  
ATOM   4883  OE1 GLU A 636     -59.756   6.367  73.728  1.00 31.93           O  
ATOM   4884  OE2 GLU A 636     -61.487   5.019  73.866  1.00 31.93           O  
ATOM   4885  N   LYS A 637     -62.366   7.236  79.015  1.00 25.56           N  
ATOM   4886  CA  LYS A 637     -62.535   8.553  78.409  1.00 25.56           C  
ATOM   4887  C   LYS A 637     -63.404   9.453  79.283  1.00 25.56           C  
ATOM   4888  CB  LYS A 637     -63.149   8.428  77.014  1.00 25.56           C  
ATOM   4889  O   LYS A 637     -64.485   9.050  79.717  1.00 25.56           O  
ATOM   4890  CG  LYS A 637     -62.524   9.352  75.978  1.00 25.56           C  
ATOM   4891  CD  LYS A 637     -63.154   9.159  74.605  1.00 25.56           C  
ATOM   4892  CE  LYS A 637     -62.441   9.982  73.540  1.00 25.56           C  
ATOM   4893  NZ  LYS A 637     -63.165   9.946  72.234  1.00 25.56           N  
ATOM   4894  N   ALA A 638     -63.021  10.690  79.637  1.00 27.04           N  
ATOM   4895  CA  ALA A 638     -63.009  12.146  79.760  1.00 27.04           C  
ATOM   4896  C   ALA A 638     -64.041  12.783  78.834  1.00 27.04           C  
ATOM   4897  CB  ALA A 638     -61.617  12.694  79.457  1.00 27.04           C  
ATOM   4898  O   ALA A 638     -64.162  12.396  77.670  1.00 27.04           O  
ATOM   4899  N   LYS A 639     -64.913  13.760  79.335  1.00 28.77           N  
ATOM   4900  CA  LYS A 639     -65.578  14.999  78.941  1.00 28.77           C  
ATOM   4901  C   LYS A 639     -65.606  15.998  80.094  1.00 28.77           C  
ATOM   4902  CB  LYS A 639     -67.001  14.715  78.459  1.00 28.77           C  
ATOM   4903  O   LYS A 639     -65.983  15.651  81.215  1.00 28.77           O  
ATOM   4904  CG  LYS A 639     -67.084  14.256  77.011  1.00 28.77           C  
ATOM   4905  CD  LYS A 639     -68.526  14.205  76.522  1.00 28.77           C  
ATOM   4906  CE  LYS A 639     -68.609  13.760  75.068  1.00 28.77           C  
ATOM   4907  NZ  LYS A 639     -70.021  13.527  74.640  1.00 28.77           N  
ATOM   4908  N   SER A 640     -65.040  17.241  79.915  1.00 22.97           N  
ATOM   4909  CA  SER A 640     -64.996  18.700  79.909  1.00 22.97           C  
ATOM   4910  C   SER A 640     -65.887  19.283  81.002  1.00 22.97           C  
ATOM   4911  CB  SER A 640     -65.425  19.244  78.546  1.00 22.97           C  
ATOM   4912  O   SER A 640     -66.993  18.793  81.236  1.00 22.97           O  
ATOM   4913  OG  SER A 640     -66.649  18.661  78.134  1.00 22.97           O  
ATOM   4914  N   PRO A 641     -65.510  20.432  81.763  1.00 36.80           N  
ATOM   4915  CA  PRO A 641     -66.410  21.369  82.440  1.00 36.80           C  
ATOM   4916  C   PRO A 641     -66.008  22.827  82.233  1.00 36.80           C  
ATOM   4917  CB  PRO A 641     -66.287  20.973  83.914  1.00 36.80           C  
ATOM   4918  O   PRO A 641     -64.831  23.122  82.011  1.00 36.80           O  
ATOM   4919  CG  PRO A 641     -64.867  20.535  84.074  1.00 36.80           C  
ATOM   4920  CD  PRO A 641     -64.234  20.459  82.714  1.00 36.80           C  
ATOM   4921  N   THR A 642     -67.054  23.679  81.768  1.00 24.52           N  
ATOM   4922  CA  THR A 642     -67.930  24.838  81.903  1.00 24.52           C  
ATOM   4923  C   THR A 642     -67.253  25.935  82.720  1.00 24.52           C  
ATOM   4924  CB  THR A 642     -69.267  24.454  82.562  1.00 24.52           C  
ATOM   4925  O   THR A 642     -66.662  25.661  83.767  1.00 24.52           O  
ATOM   4926  CG2 THR A 642     -70.241  23.882  81.536  1.00 24.52           C  
ATOM   4927  OG1 THR A 642     -69.028  23.471  83.577  1.00 24.52           O  
ATOM   4928  N   LYS A 643     -67.079  27.132  82.129  1.00 20.89           N  
ATOM   4929  CA  LYS A 643     -67.420  28.544  81.982  1.00 20.89           C  
ATOM   4930  C   LYS A 643     -67.811  29.158  83.323  1.00 20.89           C  
ATOM   4931  CB  LYS A 643     -68.557  28.719  80.974  1.00 20.89           C  
ATOM   4932  O   LYS A 643     -68.627  28.594  84.056  1.00 20.89           O  
ATOM   4933  CG  LYS A 643     -68.334  29.851  79.981  1.00 20.89           C  
ATOM   4934  CD  LYS A 643     -69.484  29.957  78.987  1.00 20.89           C  
ATOM   4935  CE  LYS A 643     -69.230  31.041  77.949  1.00 20.89           C  
ATOM   4936  NZ  LYS A 643     -70.349  31.140  76.966  1.00 20.89           N  
ATOM   4937  N   GLU A 644     -67.145  30.199  83.827  1.00 29.81           N
[truncated: 239,680 more chars]
